# Supplementary material for: Phylogenomics and classification of Cactaceae based on hundreds of nuclear genes
Source: Plant Syst Evol. 2025 Aug 11;311(5):28. doi: 10.1007/s00606-025-01948-z (PMC12339657; doi:10.1007/s00606-025-01948-z)
Supplement: Supplementary file 2 — Online Resource 2: Containing locus assembly success under the HybPiper pipeline for each sample (including inclusion decision), summary statistics on the locus properties in phylogenetic datasets QC, QC-P and its subsets QC-P-BS40 and QC-P-BS50, and information on loci and sequences excluded during paralog filtering (XLSX 510 KB) [file 606_2025_1948_MOESM2_ESM.xlsx]

## Sheet: ESM2_Table_hybpiperSuccess
Electronic Supplementary Material belonging to: Phylogenomics and classification of Cactaceae based on hundreds of nuclear genes; Plant Systematics and Evolution; Jurriaan M. de Vos, Urs Eggli, Reto Nyffeler, Isabel Larridon, Catherine McGinnie, Niroshini Epitawalage, Olivier Maurin, Felix Forest and William J. Baker; Corresponding author Jurriaan M. de Vos, University of Basel, email jurriaan.de…
Sample	No. loci	Prop. of loci	Prop. of target length	Reconstructed length (raw, bp)	decision	4471	4527	4691	4724	4744	4757	4793	4796	4802	4806	4848	4889	4890	4893	4932	4942	4951	4954	4989	4992	5018	5032	5034	5038	5064	5090	5104	5116	5123	5131	5138	5162	5163	5168	5177	5188	5200	5206	5220	5257	5260	5264	5271	5273
SRR9698580	1	0.003	0.001	192	remove	NA	NA	NA	NA	NA	NA	NA	NA	NA	NA	NA	NA	NA	NA	NA	NA	NA	NA	NA	NA	NA	NA	NA	NA	NA	NA	NA	NA	NA	NA	NA	NA	NA	NA	NA	NA	NA	NA	NA	NA	NA	NA	NA	NA
SRR12935125	2	0.006	0.001	255	remove	NA	NA	NA	NA	NA	NA	NA	NA	NA	NA	NA	NA	NA	NA	NA	NA	NA	NA	NA	NA	NA	NA	NA	NA	NA	NA	132	NA	NA	NA	NA	NA	NA	NA	NA	NA	NA	NA	NA	NA	NA	NA	NA	NA
SRR12935122	2	0.006	0.002	459	remove	NA	NA	NA	NA	NA	NA	NA	NA	NA	NA	NA	NA	NA	NA	NA	NA	NA	NA	NA	NA	NA	NA	NA	NA	NA	NA	NA	NA	NA	NA	NA	306	NA	NA	NA	NA	NA	NA	NA	NA	NA	NA	NA	NA
SRR9698581	3	0.008	0.001	405	remove	NA	NA	NA	NA	NA	NA	NA	NA	NA	NA	NA	NA	NA	NA	NA	NA	NA	NA	NA	NA	NA	NA	NA	NA	NA	NA	NA	NA	NA	NA	NA	NA	NA	NA	NA	NA	NA	NA	NA	NA	NA	NA	NA	NA
SRR9698582	7	0.02	0.003	1038	remove	NA	NA	NA	NA	138	NA	NA	NA	NA	NA	NA	NA	NA	NA	NA	NA	NA	NA	NA	NA	NA	NA	NA	NA	NA	NA	NA	NA	NA	NA	NA	NA	NA	NA	NA	NA	NA	NA	NA	NA	NA	NA	NA	NA
SRR9698578	9	0.025	0.005	1638	remove	NA	NA	NA	NA	NA	NA	NA	NA	NA	NA	NA	NA	NA	NA	NA	NA	NA	NA	NA	NA	NA	78	NA	NA	NA	NA	NA	NA	NA	NA	NA	NA	NA	NA	NA	NA	NA	NA	NA	NA	NA	NA	NA	NA
PAFTOL009007	13	0.037	0.01	3027	remove	NA	NA	NA	NA	NA	NA	NA	NA	NA	NA	NA	NA	NA	NA	NA	NA	NA	303	NA	NA	NA	NA	NA	NA	NA	NA	NA	NA	NA	309	NA	267	NA	NA	NA	NA	NA	NA	NA	NA	NA	NA	NA	NA
PAFTOL009211	16	0.045	0.008	2556	remove	NA	NA	NA	NA	NA	NA	NA	NA	NA	NA	NA	NA	NA	NA	NA	NA	NA	NA	NA	NA	NA	NA	NA	NA	NA	NA	NA	NA	NA	NA	204	NA	NA	NA	NA	NA	NA	NA	NA	NA	NA	NA	NA	81
PAFTOL009317	31	0.088	0.014	4164	remove	66	NA	NA	NA	NA	NA	NA	NA	NA	NA	NA	NA	NA	99	NA	NA	NA	276	NA	159	102	NA	NA	NA	NA	NA	NA	NA	NA	NA	NA	NA	126	NA	NA	NA	NA	NA	NA	150	NA	NA	NA	NA
PAFTOL009307	57	0.161	0.035	10554	remove	NA	303	NA	201	NA	NA	81	NA	NA	NA	NA	NA	NA	NA	NA	NA	NA	NA	NA	318	NA	NA	NA	NA	NA	NA	NA	NA	NA	237	102	261	NA	NA	NA	NA	NA	NA	NA	201	NA	NA	NA	363
PAFTOL009305	64	0.181	0.037	11373	remove	120	453	NA	NA	NA	NA	NA	NA	NA	123	414	NA	NA	NA	NA	NA	NA	NA	NA	171	87	NA	NA	NA	NA	NA	NA	NA	NA	NA	NA	NA	NA	NA	NA	120	111	NA	NA	NA	NA	NA	NA	NA
PAFTOL009247	136	0.385	0.087	26463	keep	NA	NA	180	147	NA	NA	NA	NA	138	NA	195	159	81	NA	261	NA	NA	NA	NA	162	NA	117	NA	NA	NA	141	NA	NA	NA	234	NA	132	141	NA	NA	NA	NA	180	NA	NA	126	390	NA	291
PAFTOL009201	158	0.448	0.116	35181	remove	261	207	NA	441	NA	NA	NA	129	153	NA	282	120	NA	291	243	NA	NA	294	150	162	333	NA	228	NA	NA	NA	NA	333	NA	NA	144	NA	150	420	210	306	NA	180	NA	318	NA	69	138	432
PAFTOL009309	201	0.569	0.142	43224	remove	99	780	NA	NA	NA	222	NA	288	NA	144	549	NA	NA	159	465	213	117	324	399	NA	75	144	309	NA	225	189	207	129	NA	NA	207	NA	864	111	NA	NA	NA	141	NA	390	NA	234	NA	102
PAFTOL004635	230	0.652	0.316	95838	keep	267	552	NA	426	NA	NA	228	144	540	237	1098	150	NA	405	NA	177	483	633	459	1365	294	672	357	141	NA	NA	NA	540	NA	735	204	288	1044	222	351	309	120	180	NA	732	NA	NA	255	864
PAFTOL004547	231	0.654	0.335	101667	keep	219	909	249	402	NA	222	351	552	687	237	1125	225	NA	258	744	NA	NA	759	459	1533	105	147	NA	141	NA	273	NA	726	204	723	243	1227	1044	300	354	NA	207	255	NA	942	NA	291	204	864
PAFTOL004565	251	0.711	0.384	116481	keep	219	924	249	684	NA	222	771	639	609	348	1506	309	NA	387	657	204	459	537	459	1533	453	114	753	270	NA	231	NA	846	168	627	510	936	1044	357	351	309	330	366	NA	921	NA	291	204	762
PAFTOL009249	254	0.72	0.417	126519	keep	264	756	258	426	NA	222	912	435	687	363	1968	429	NA	258	570	NA	483	759	459	1392	441	414	690	249	NA	231	NA	960	303	774	522	1227	1053	363	507	309	408	366	NA	948	NA	642	255	870
PAFTOL009183	265	0.751	0.419	127158	keep	381	786	NA	495	NA	222	891	387	618	168	1668	429	NA	258	633	NA	483	753	543	1533	579	543	699	NA	NA	NA	NA	471	246	810	552	861	1068	627	603	309	207	366	NA	501	NA	291	204	762
PAFTOL009237	265	0.751	0.438	132948	keep	219	744	309	684	NA	222	825	366	594	357	1200	429	NA	411	987	NA	480	828	438	1533	444	534	753	NA	NA	NA	NA	1056	291	627	579	1227	1059	363	603	309	315	180	NA	630	NA	837	240	756
PAFTOL009251	266	0.754	0.429	130227	keep	429	480	249	426	NA	222	408	597	687	363	1431	429	NA	258	81	192	483	795	459	1392	189	549	753	300	NA	501	NA	1056	270	627	240	1227	1044	363	351	309	585	180	NA	618	NA	897	255	762
PAFTOL009281	266	0.754	0.44	133644	keep	492	552	NA	495	NA	222	1020	465	687	126	1671	150	NA	405	153	NA	483	759	681	1710	762	516	753	153	NA	258	NA	900	303	627	567	1227	1044	354	603	309	111	180	NA	1062	NA	444	240	870
PAFTOL009181	268	0.759	0.425	129051	keep	429	588	NA	420	156	222	384	435	618	168	1503	150	138	432	654	NA	483	741	606	1533	471	195	753	NA	NA	NA	NA	672	174	735	228	1227	1050	588	351	726	174	366	NA	501	NA	462	255	870
PAFTOL009265	269	0.762	0.425	129015	keep	429	1200	249	675	NA	222	360	354	687	363	1431	429	150	258	669	NA	483	930	681	1212	471	159	753	156	NA	501	NA	1068	303	795	522	861	1053	354	516	564	207	366	NA	774	NA	291	255	870
PAFTOL009197	269	0.762	0.43	130665	keep	381	552	249	495	NA	222	756	435	687	363	1692	429	NA	258	984	NA	441	738	681	1533	828	510	753	174	NA	480	NA	1068	NA	723	477	1227	1062	810	345	471	525	180	NA	501	NA	594	204	870
SRR5137213	269	0.762	0.5	151677	keep	309	789	330	684	NA	NA	1728	513	246	NA	1185	471	141	138	852	381	483	717	681	1437	876	78	729	NA	NA	264	99	732	186	918	243	1227	1203	NA	NA	NA	216	366	297	1065	NA	939	255	1152
PAFTOL009295	273	0.773	0.338	102624	keep	219	711	237	534	NA	318	171	219	264	234	1158	432	81	147	618	NA	339	435	543	1359	333	312	522	243	NA	252	NA	825	174	627	243	810	780	579	408	471	321	174	99	459	NA	594	315	870
PAFTOL009261	274	0.776	0.424	128622	keep	381	924	249	567	NA	222	942	411	564	132	1773	150	138	261	81	NA	483	846	636	1533	399	645	753	216	NA	135	NA	1056	186	627	243	1227	1044	363	351	192	225	180	NA	1056	NA	705	204	762
PAFTOL004660	274	0.776	0.434	131649	keep	381	1311	330	426	NA	222	630	429	891	363	1629	NA	NA	228	831	216	483	822	681	1356	453	399	729	153	NA	501	NA	1029	252	627	714	1227	1044	441	351	309	450	174	66	1059	NA	474	240	864
PAFTOL009253	283	0.802	0.462	140247	keep	402	936	249	540	NA	222	627	585	891	378	1005	282	NA	543	990	NA	480	816	681	1533	681	168	729	141	NA	501	123	837	174	735	438	936	1044	588	351	471	315	183	NA	513	NA	831	366	864
PAFTOL004563	287	0.813	0.508	154344	keep	429	1311	249	495	NA	222	636	657	687	237	1839	429	NA	258	942	216	483	750	681	1533	729	549	738	270	NA	501	NA	1056	255	627	522	1227	1044	588	351	309	423	366	NA	1059	NA	1053	330	870
SRR5137212	287	0.813	0.526	159741	keep	456	372	369	NA	336	183	1917	639	444	147	963	531	417	594	858	459	483	537	459	1740	1026	627	NA	282	108	405	135	723	315	921	144	951	1068	723	NA	309	324	372	165	561	183	NA	591	1344
PAFTOL009303	292	0.827	0.363	110118	keep	NA	924	186	441	NA	555	618	576	540	363	1602	150	NA	279	330	240	219	501	681	1068	372	330	417	NA	NA	222	NA	417	216	735	243	1227	561	354	258	279	447	366	NA	810	NA	423	330	759
PAFTOL005169	293	0.83	0.445	135066	keep	219	939	258	534	NA	222	597	585	651	339	1731	429	NA	405	729	135	483	714	681	1710	531	330	600	141	NA	261	NA	900	297	735	540	1227	1044	441	351	309	441	306	NA	1059	NA	420	255	870
PAFTOL004556	295	0.836	0.531	161076	keep	492	1311	249	588	NA	402	1431	684	690	489	1776	429	NA	729	990	NA	483	843	681	1533	765	660	753	228	NA	435	NA	846	291	627	522	1227	1044	714	603	471	312	366	NA	1065	NA	915	255	762
PAFTOL009179	296	0.839	0.379	115014	keep	219	363	435	342	174	168	225	777	513	498	1290	150	NA	495	801	318	666	786	414	1584	360	210	444	75	150	501	54	708	249	627	693	1089	408	561	507	246	NA	366	297	690	132	645	231	870
PAFTOL004560	297	0.841	0.539	163734	keep	381	1311	249	684	NA	222	546	639	618	342	1884	429	NA	402	990	240	483	759	681	1710	426	555	729	153	NA	465	NA	798	303	918	759	1227	1044	432	603	564	525	366	NA	1059	NA	1083	330	762
SRR5036296	297	0.841	0.594	180300	keep	312	1308	519	684	336	402	1851	303	384	237	1722	291	294	117	840	660	591	843	681	1710	786	894	729	NA	NA	NA	222	960	612	495	714	1227	1425	NA	603	309	207	366	297	1059	NA	1470	342	1458
PAFTOL004552	298	0.844	0.538	163218	keep	429	1311	468	684	NA	222	690	612	864	342	1863	429	NA	402	990	477	483	759	681	1533	888	657	729	336	NA	480	NA	846	549	735	759	1227	1056	855	603	471	525	366	NA	1059	NA	894	255	912
PAFTOL009217	301	0.853	0.553	167943	keep	429	1314	249	684	NA	207	945	657	687	363	1944	429	NA	258	978	216	483	849	681	1533	876	306	753	174	NA	480	NA	1056	384	723	759	1194	1056	732	603	732	438	366	141	618	NA	972	255	987
PAFTOL005035	302	0.856	0.524	159078	keep	540	942	249	552	NA	405	1020	597	687	237	1647	150	NA	408	843	216	483	795	681	1710	693	387	753	222	NA	252	NA	846	285	735	522	1227	1188	579	603	309	438	366	NA	1059	NA	723	381	870
PAFTOL004555	302	0.856	0.542	164454	keep	381	1308	249	636	NA	222	1029	657	687	336	1941	429	150	534	933	NA	483	738	681	1710	441	321	753	162	NA	501	NA	1056	303	735	741	1227	1275	441	603	471	525	366	NA	1059	NA	690	255	945
PAFTOL013501	303	0.858	0.55	166884	keep	540	1314	249	675	NA	222	810	654	618	363	1707	429	NA	402	990	216	465	849	681	1626	741	663	753	153	NA	243	NA	1068	297	723	759	1227	1215	579	603	471	492	366	99	885	NA	765	381	870
PAFTOL009315	307	0.87	0.415	126036	keep	234	972	540	555	NA	309	240	528	417	120	939	150	81	498	612	537	591	597	648	1329	855	390	117	NA	111	447	NA	612	NA	591	330	663	1329	579	552	561	279	180	141	330	147	741	312	834
PAFTOL009289	311	0.881	0.548	166431	keep	381	1314	252	684	NA	222	807	447	591	447	1605	429	NA	405	933	114	483	726	681	1569	423	660	753	297	NA	489	NA	1068	NA	807	714	1227	1044	585	543	726	438	366	150	1059	NA	549	381	981
PAFTOL004658	313	0.887	0.576	174978	keep	381	1311	549	618	NA	402	810	669	891	405	2025	429	NA	258	915	216	483	843	681	1710	741	660	729	282	NA	501	NA	1056	312	810	714	1227	1425	588	351	471	525	390	NA	1059	NA	867	315	756
PAFTOL004553	313	0.887	0.577	175254	keep	429	1308	249	684	NA	390	981	657	687	321	1989	429	150	735	921	NA	555	849	681	1710	888	603	753	300	NA	501	NA	1017	303	810	714	1227	1044	441	603	723	525	366	150	1059	NA	450	255	870
PAFTOL009189	315	0.892	0.547	165978	keep	540	924	249	531	NA	222	714	639	822	405	1986	429	138	402	987	216	483	963	681	1710	681	303	753	429	NA	489	NA	1068	303	735	759	1227	1056	579	603	564	525	366	NA	987	NA	996	441	870
PAFTOL009175	316	0.895	0.423	128400	keep	492	1311	135	474	126	144	708	426	483	123	1182	150	81	420	687	207	483	90	645	1368	669	297	663	414	120	378	150	261	465	615	453	1047	816	579	270	636	303	468	288	942	NA	555	318	744
PAFTOL004554	316	0.895	0.58	176007	keep	540	1311	249	675	NA	222	1029	657	690	342	1629	429	NA	396	990	216	483	759	681	1533	885	621	753	300	NA	480	NA	1053	600	735	792	1227	1056	576	603	726	525	366	NA	1059	NA	1005	381	870
PAFTOL004564	317	0.898	0.46	139581	keep	210	1044	NA	342	126	360	717	285	801	126	1275	429	138	459	594	588	381	612	129	1536	729	399	717	297	183	216	102	1056	309	771	711	948	1215	711	408	279	318	378	447	573	87	381	330	999
PAFTOL004562	318	0.901	0.594	180384	keep	621	1311	249	618	NA	222	1020	639	732	342	1530	429	279	531	990	648	483	849	681	1710	663	660	729	153	NA	501	NA	1056	591	735	759	1227	1056	705	603	726	438	366	141	1059	93	483	381	1020
PAFTOL004667	318	0.901	0.64	194343	keep	594	1311	330	675	NA	222	1251	639	831	342	1965	444	138	402	990	216	483	759	681	1710	888	654	753	429	NA	501	NA	1056	438	735	759	1224	1044	729	603	726	525	366	NA	1059	NA	1152	204	1020
PAFTOL004662	320	0.907	0.594	180210	keep	429	924	513	684	NA	222	972	639	687	363	1890	447	168	531	990	492	483	909	681	1533	780	690	729	198	NA	501	NA	1056	438	627	714	1227	1296	588	603	471	522	366	NA	1059	NA	1023	381	870
PAFTOL004566	320	0.907	0.596	180792	keep	429	1230	549	684	NA	222	1134	639	891	516	1857	429	129	693	879	216	480	870	681	1626	885	639	729	150	NA	501	NA	1056	426	918	600	1236	1044	582	603	732	519	378	297	1059	NA	915	381	864
PAFTOL009231	323	0.915	0.516	156567	keep	381	579	207	534	174	222	651	567	858	126	1647	315	141	147	777	240	483	711	501	1431	681	333	729	252	114	681	NA	1068	501	729	429	1227	1044	441	351	309	402	366	243	1059	NA	1113	315	1014
PAFTOL009207	323	0.915	0.594	180222	keep	429	1311	468	684	NA	558	1191	684	687	324	1893	432	129	405	999	NA	480	840	681	1710	867	813	753	270	183	501	NA	1056	303	810	711	1227	1044	714	603	729	519	378	438	630	NA	1083	597	864
PAFTOL004561	325	0.921	0.62	188235	keep	381	1311	468	684	NA	222	1287	684	891	378	1281	429	129	747	999	NA	480	885	681	1710	687	678	723	270	NA	501	NA	1056	303	921	711	1227	1026	855	603	471	519	366	438	1059	NA	1083	441	987
PAFTOL004668	327	0.926	0.61	185034	keep	540	1311	309	567	156	558	1218	657	822	381	1914	429	138	432	990	216	483	759	681	1710	888	660	729	561	NA	480	NA	1056	438	810	759	1227	1044	573	603	726	525	366	141	1059	NA	1197	441	870
PAFTOL009203	327	0.926	0.643	195123	keep	489	1314	330	675	NA	390	1410	684	822	342	2082	429	81	402	990	408	483	966	681	1710	828	660	738	447	NA	480	NA	1068	438	810	759	1227	1044	579	603	735	525	468	297	1059	NA	924	441	993
PAFTOL004664	328	0.929	0.622	188907	keep	669	1311	534	675	NA	222	978	657	687	237	1914	429	NA	402	990	714	483	849	681	1710	885	618	729	363	NA	480	NA	1056	438	723	759	1227	984	858	603	471	525	366	297	1059	NA	1179	381	762
PAFTOL004551	328	0.929	0.626	190062	keep	429	1311	330	684	NA	402	1302	684	891	498	1986	429	NA	684	999	216	480	930	681	1533	810	813	729	378	183	501	NA	1056	426	780	711	1227	1026	714	603	471	519	378	438	1059	87	1152	441	1014
PAFTOL008417	329	0.932	0.614	186252	keep	492	1311	282	588	156	390	1092	657	891	483	2028	429	192	402	990	429	483	849	678	1710	888	660	672	474	150	480	NA	846	381	735	759	1224	1173	855	603	471	525	366	141	1059	NA	807	381	918
PAFTOL004665	329	0.932	0.636	193137	keep	540	1185	249	684	NA	396	1560	657	891	336	2082	486	270	735	984	255	483	849	681	1710	906	807	765	282	NA	501	NA	1056	303	810	714	1227	1284	588	603	471	525	366	150	1059	NA	795	441	1014
SRR8327214	329	0.932	0.879	266745	keep	798	1308	549	693	336	774	2235	840	891	489	1590	564	594	789	996	903	591	960	681	1713	1461	903	717	699	231	501	420	1056	759	921	849	1392	1698	855	603	534	597	546	NA	1059	288	1620	594	1587
PAFTOL008422	330	0.935	0.583	177060	keep	237	1314	249	684	NA	390	1380	624	813	489	1926	150	186	384	843	582	591	783	681	1710	330	195	729	291	114	498	NA	1056	132	813	540	1227	1173	567	603	471	312	468	447	948	NA	1065	441	870
PAFTOL005042	330	0.935	0.658	199626	keep	429	1311	330	684	NA	558	1308	657	891	483	1920	429	129	534	987	270	591	849	681	1710	888	717	729	240	NA	501	NA	1056	438	810	759	1227	1305	588	603	723	525	468	150	1059	NA	1017	315	1020
PAFTOL009243	330	0.935	0.665	201765	keep	540	1311	330	684	321	405	1569	711	891	444	1968	429	129	588	987	240	591	849	681	1710	888	801	753	429	NA	498	NA	1056	384	810	714	1224	1044	585	603	726	492	366	438	1059	NA	1326	477	987
PAFTOL004666	331	0.938	0.673	204195	keep	492	1314	249	684	NA	390	1620	657	831	489	2025	471	279	402	990	438	483	849	681	1710	888	660	729	579	NA	501	NA	1056	438	753	759	1224	1098	579	603	471	525	366	288	1059	NA	1266	330	1020
PAFTOL005047	332	0.941	0.665	201804	keep	429	1311	330	684	NA	558	1092	639	891	483	1944	429	150	405	984	270	483	849	681	1710	888	660	729	429	NA	501	NA	1056	591	918	714	1227	1320	729	603	471	525	468	288	1059	NA	1344	381	1014
PAFTOL005043	333	0.943	0.656	199248	keep	540	1314	300	684	NA	390	1242	657	822	342	1965	444	81	402	990	216	483	759	681	1710	807	660	729	486	150	501	NA	1056	438	810	759	1227	1287	579	603	726	525	468	141	1059	93	1050	441	870
PAFTOL009311	333	0.943	0.657	199443	keep	540	1308	489	684	NA	222	1146	639	891	366	1905	429	126	735	999	903	591	783	681	1707	927	822	744	420	NA	501	99	1056	300	810	474	1191	1317	708	342	633	534	483	585	912	NA	1176	411	963
SRR7905849	334	0.946	0.875	265581	keep	801	1311	546	693	336	774	2235	840	891	591	2091	NA	600	807	996	903	591	1047	681	1713	1254	903	729	699	231	501	435	1056	768	921	849	1428	1698	855	603	540	597	555	585	1059	288	1539	591	1587
PAFTOL009301	335	0.949	0.593	179910	keep	492	1320	249	534	291	222	966	723	801	360	1602	429	NA	357	978	345	483	849	681	1533	624	279	753	261	114	501	NA	1044	264	810	522	1227	1068	702	579	471	375	366	294	1059	NA	1065	441	762
PAFTOL005025	335	0.949	0.644	195390	keep	429	1311	537	603	NA	402	1245	657	891	405	1923	429	120	702	987	420	483	834	681	1710	888	702	699	390	120	501	NA	1056	438	735	714	1227	1044	714	603	471	525	366	438	1059	NA	888	471	993
PAFTOL009215	335	0.949	0.665	201795	keep	540	1311	249	684	291	558	1056	657	891	405	2001	429	222	402	984	456	483	846	681	1710	870	660	753	513	NA	480	NA	1056	438	744	714	1227	1056	852	603	726	525	366	141	1059	NA	1080	441	993
PAFTOL009223	335	0.949	0.703	213333	keep	540	1311	330	630	291	558	1443	684	891	483	2082	429	279	402	990	693	483	849	681	1710	876	729	756	600	150	501	NA	1053	462	735	759	1227	1173	729	603	726	567	468	141	1059	132	1263	381	1020
PAFTOL009235	335	0.949	0.708	214905	keep	492	1311	546	684	NA	558	1575	684	891	408	1281	429	NA	735	999	456	480	930	681	1710	810	699	753	585	NA	501	NA	1056	459	918	711	1227	1044	690	603	729	519	378	585	1059	NA	1278	441	1173
PAFTOL009193	336	0.952	0.637	193506	keep	492	1314	249	534	162	387	1059	564	891	360	1926	429	222	534	978	474	483	861	681	1710	699	516	672	153	NA	501	72	1056	318	768	714	360	1326	726	603	471	492	468	288	1044	NA	957	537	987
PAFTOL009233	337	0.955	0.652	198066	keep	636	1311	249	684	117	558	1368	657	885	447	1914	429	411	594	990	408	483	849	681	1626	777	633	753	300	150	501	NA	1068	645	723	714	1221	1296	729	603	729	567	468	144	1059	132	1113	441	1266
PAFTOL009229	337	0.955	0.695	211011	keep	381	1311	549	684	126	558	1521	684	891	498	2082	444	NA	585	990	462	483	1050	681	1710	888	753	753	381	NA	498	NA	1068	594	918	714	1293	1275	588	603	732	525	468	288	1059	93	1212	381	864
SRR7905862	337	0.955	0.883	268176	keep	798	1308	537	693	336	828	2235	840	891	489	2085	567	597	675	999	903	591	1044	681	1713	1254	903	726	699	231	465	417	1056	768	921	849	1410	1698	855	603	510	597	546	585	1059	288	1539	594	1587
PAFTOL009299	338	0.958	0.63	191349	keep	429	1314	249	684	174	351	1134	645	891	363	1782	429	NA	420	828	135	483	834	681	1710	849	660	753	312	114	501	84	1068	375	735	714	1227	1233	588	603	471	492	468	147	1059	NA	765	441	993
PAFTOL009279	338	0.958	0.66	200457	keep	621	1314	468	609	NA	390	1302	657	822	489	1995	429	450	402	990	648	483	876	681	1710	888	552	756	531	NA	504	105	1053	426	810	759	1224	1044	579	603	726	525	366	465	1059	93	939	330	870
PAFTOL009225	338	0.958	0.701	212736	keep	540	1311	549	684	291	558	1323	831	891	498	2016	429	294	531	990	726	483	963	681	1710	888	660	756	603	150	501	NA	1056	585	918	759	1227	1326	855	603	726	522	468	585	1059	93	1212	381	870
PAFTOL008060	339	0.96	0.662	200922	keep	381	1311	468	594	156	390	1215	831	747	483	1785	309	285	396	990	648	591	792	681	1710	843	435	726	366	150	501	NA	1056	396	801	759	1227	1425	852	603	471	525	468	447	1059	93	1083	441	1239
PAFTOL009239	339	0.96	0.679	206067	keep	525	1311	468	684	NA	222	1518	657	891	489	2001	429	279	726	984	408	483	849	681	1710	885	801	753	429	114	501	NA	1056	516	810	714	1227	1269	588	603	726	522	366	288	1059	93	1176	441	870
PAFTOL009187	340	0.963	0.676	205248	keep	669	1311	246	684	123	402	1431	831	891	483	2079	429	150	639	987	429	483	849	681	1710	888	660	753	429	114	501	NA	1068	591	918	714	1227	1305	588	603	726	525	468	288	1059	NA	1005	441	1119
PAFTOL009271	340	0.963	0.678	205782	keep	588	1314	468	690	126	402	936	828	891	498	2013	429	222	531	987	648	483	846	681	1710	825	825	729	282	114	480	NA	1056	438	810	714	1227	1275	846	603	471	522	468	144	1059	NA	1041	441	993
PAFTOL005026	341	0.966	0.675	204810	keep	540	1311	537	678	126	570	1467	684	891	489	1914	429	279	654	921	795	483	849	681	1710	876	660	723	429	120	501	NA	1056	540	810	714	1227	1275	855	603	471	525	366	438	1059	NA	1191	441	870
PAFTOL009241	341	0.966	0.683	207297	keep	540	1311	297	684	291	390	1143	831	891	381	1962	429	222	402	990	648	483	840	681	1710	888	660	756	561	150	501	105	1056	438	810	759	1227	1287	705	603	726	567	468	141	1059	132	993	381	1020
PAFTOL004634	341	0.966	0.694	210621	keep	636	1311	249	684	126	558	1272	657	891	342	2082	429	138	579	990	726	483	759	681	1710	888	795	753	429	150	273	54	1056	591	810	714	1227	1044	843	603	726	567	366	297	1062	NA	993	597	870
PAFTOL009263	341	0.966	0.695	211092	keep	558	1311	249	684	291	402	1374	831	891	381	1938	429	270	735	987	408	480	933	681	1710	846	735	753	342	NA	501	NA	1056	576	918	714	1227	1284	714	603	726	525	468	NA	1065	93	1182	441	1020
PAFTOL004573	341	0.966	0.704	213630	keep	621	1311	468	684	123	492	1014	831	891	432	1986	429	492	534	990	759	483	882	681	1710	888	660	729	603	NA	501	54	1056	438	756	714	1227	1440	729	603	471	525	468	297	1059	NA	1212	594	1005
PAFTOL004661	341	0.966	0.715	217173	keep	726	1311	507	684	NA	558	1512	711	891	513	2082	429	273	735	999	648	480	870	681	1710	870	819	729	603	183	501	102	1056	585	786	711	1227	1275	855	603	471	519	378	585	1059	NA	1350	441	1014
PAFTOL009269	341	0.966	0.732	222093	keep	657	1311	549	684	NA	558	1575	639	891	498	2085	489	408	732	933	432	591	930	681	1710	879	810	729	465	183	501	72	1056	501	807	711	1227	1173	855	603	729	519	378	438	1059	NA	1440	594	945
PAFTOL008419	342	0.969	0.651	197649	keep	621	1311	330	684	285	390	894	657	618	483	2007	429	369	402	990	405	483	795	681	1710	828	579	729	543	NA	501	105	1056	456	798	759	1227	1044	729	603	726	438	366	270	1059	93	762	381	870
PAFTOL005024	342	0.969	0.69	209454	keep	669	1314	249	684	120	402	1284	639	822	489	2082	429	459	402	990	660	483	849	681	1710	876	660	729	603	150	489	NA	1017	591	735	759	1227	1332	705	603	471	525	366	585	1059	132	972	381	870
PAFTOL009257	342	0.969	0.701	212916	keep	636	1311	282	684	126	402	1197	828	891	600	1935	429	357	735	990	477	483	933	681	1710	906	801	750	429	NA	501	54	1056	426	810	714	1227	1275	588	603	726	525	366	585	1059	93	1134	537	1218
PAFTOL009185	342	0.969	0.718	218010	keep	636	1311	330	675	135	558	1200	831	891	498	2082	426	561	702	921	477	483	849	681	1710	873	720	753	603	114	501	NA	1005	561	810	714	1227	1425	585	603	471	525	468	585	1059	96	1275	381	870
PAFTOL004598	343	0.972	0.686	208242	keep	540	1311	330	534	198	558	1209	786	687	483	1851	429	339	402	990	648	483	849	681	1710	888	612	753	474	150	480	105	1056	549	792	759	1227	1308	831	603	471	525	468	459	1059	132	1056	441	1020
PAFTOL009297	343	0.972	0.697	211512	keep	606	1314	492	684	NA	558	1323	639	891	516	1812	429	516	534	942	591	591	849	681	1710	828	645	729	552	114	501	NA	1068	462	819	714	1227	1425	852	603	471	525	468	441	1059	NA	1242	531	870
PAFTOL009227	343	0.972	0.708	214980	keep	594	1311	549	684	186	390	1488	681	822	498	1647	489	279	531	990	717	483	849	681	1710	888	699	753	561	150	480	54	1056	591	810	759	1227	1287	579	603	726	525	468	396	1059	246	1197	441	1020
PAFTOL009321	343	0.972	0.715	217161	keep	744	1311	549	555	105	555	762	582	891	504	1935	489	384	531	981	648	591	1047	681	1707	834	609	768	585	NA	501	99	1068	435	732	726	1245	1326	726	591	471	525	498	420	1059	147	1041	510	1200
PAFTOL004599	343	0.972	0.741	225096	keep	669	1311	516	684	291	558	1356	657	822	483	2010	429	516	531	990	663	591	963	681	1707	888	567	759	603	NA	480	150	1056	594	810	759	1227	1326	855	603	726	525	468	585	1059	93	1134	591	867
PAFTOL009293	344	0.975	0.672	204060	keep	621	1314	459	618	291	555	1077	540	864	447	1950	429	300	525	906	612	591	840	681	1710	885	741	753	474	150	480	105	1068	354	723	759	1227	1203	810	603	471	525	366	585	1059	93	1131	441	870
PAFTOL009267	344	0.975	0.683	207393	keep	711	1311	543	681	126	576	1581	651	891	405	1290	489	270	723	933	435	591	927	681	1710	879	738	729	558	183	501	102	1056	303	918	711	1227	1386	708	603	729	519	378	585	1059	111	1278	441	864
PAFTOL009259	344	0.975	0.686	208167	keep	540	1314	468	675	171	402	1377	660	891	348	1890	429	81	405	999	648	591	849	681	1710	906	654	729	300	114	501	NA	1056	555	798	651	1293	1296	678	600	726	525	468	288	1059	93	1134	582	870
PAFTOL004603	344	0.975	0.708	214950	keep	594	1311	468	684	NA	558	1218	786	891	342	1980	429	270	534	990	726	591	795	681	1710	882	615	729	300	150	501	NA	1056	531	810	714	1227	1020	855	603	471	522	555	453	1059	NA	1206	441	978
PAFTOL009319	344	0.975	0.725	220200	keep	663	1311	480	684	126	222	1176	840	891	501	2040	429	477	666	999	735	591	846	678	1707	810	708	744	552	114	498	99	1065	453	741	849	1095	1293	837	603	744	492	480	438	1059	147	1233	441	864
PAFTOL009283	344	0.975	0.729	221250	keep	669	1311	549	684	291	402	1467	657	891	363	2028	429	441	579	990	648	483	858	681	1710	888	660	753	603	150	480	NA	1056	591	918	759	1227	1188	852	603	726	519	366	534	1059	132	1212	441	1020
PAFTOL009291	344	0.975	0.753	228531	keep	636	1311	549	684	291	558	1443	639	822	489	2082	429	600	531	990	759	483	849	681	1710	888	801	753	606	114	492	54	1056	591	918	759	1227	1275	729	603	726	525	390	585	1059	132	1260	510	864
PAFTOL009195	345	0.977	0.715	216963	keep	492	1314	252	684	126	390	1368	657	822	489	1983	429	138	531	984	723	483	849	681	1710	807	660	753	561	114	501	NA	1056	513	918	759	1227	1425	705	603	726	525	468	423	1059	132	1134	510	870
PAFTOL004617	345	0.977	0.722	219228	keep	669	1311	549	684	132	390	1485	660	891	489	2082	471	576	402	987	771	591	759	681	1710	888	732	729	585	150	501	150	1056	591	918	714	1224	1146	705	603	726	525	366	141	1059	132	1152	441	1284
PAFTOL004654	345	0.977	0.728	221139	keep	621	1311	549	684	174	558	1227	831	891	519	1962	429	456	534	990	456	591	882	681	1710	840	660	729	360	114	501	54	1056	612	747	714	1242	1434	840	603	471	525	468	585	1059	NA	1197	468	870
PAFTOL004636	345	0.977	0.729	221412	keep	492	1314	519	675	291	558	1362	660	891	570	1932	429	138	534	990	765	483	882	681	1710	888	801	726	585	150	501	123	1056	438	921	714	1227	1515	855	603	471	525	468	585	1059	NA	1068	537	1353
PAFTOL004613	345	0.977	0.739	224316	keep	636	1311	405	684	291	651	1581	825	822	483	2082	429	453	402	990	759	591	843	681	1710	888	702	753	561	150	498	150	1056	591	810	759	1227	1308	855	603	726	525	468	438	1059	93	1470	441	1218
PAFTOL004639	345	0.977	0.739	224226	keep	669	1311	516	618	NA	558	1362	657	891	489	2082	429	582	696	987	597	591	933	681	1710	888	660	729	429	114	501	207	1056	591	810	714	1227	1305	714	603	471	477	468	582	1065	93	1074	537	1131
PAFTOL009285	345	0.977	0.744	225855	keep	669	1311	495	684	291	558	1566	684	891	498	1965	489	267	735	999	648	591	930	681	1710	927	747	753	603	183	501	102	1056	426	810	711	1293	1026	855	603	729	519	480	585	1059	NA	1305	441	981
PAFTOL004600	345	0.977	0.748	227070	keep	669	1311	549	684	291	558	1452	789	891	588	2082	429	360	537	990	726	591	849	681	1710	888	705	753	585	NA	501	150	1056	765	810	714	1227	1287	855	603	471	525	468	585	1059	132	1221	441	1218
PAFTOL009199	345	0.977	0.749	227505	keep	669	1314	495	684	291	585	1266	684	891	447	1974	429	459	402	987	648	483	933	624	1710	888	762	753	603	150	480	54	1056	591	918	759	1227	1326	855	603	726	525	468	438	1059	132	1275	441	1020
PAFTOL008063	345	0.977	0.758	230253	keep	540	1311	549	684	291	402	1470	831	891	486	1995	513	279	603	990	726	483	849	681	1710	888	603	753	603	150	480	150	1056	765	810	714	1227	1299	858	603	471	525	468	435	1059	132	1284	504	1020
PAFTOL004567	345	0.977	0.764	231924	keep	663	1314	549	684	126	558	1644	831	891	483	2082	429	423	534	990	765	591	933	681	1710	876	660	729	447	150	501	NA	1053	711	765	759	1293	1290	855	603	471	525	468	585	1059	NA	1212	600	1014
PAFTOL004625	345	0.977	0.765	232215	keep	723	1311	330	684	141	402	1677	831	897	489	2082	495	594	402	990	729	591	849	681	1710	888	705	729	585	NA	480	150	1056	516	921	759	1293	1377	855	603	735	468	462	438	1059	132	1275	441	1098
PAFTOL009219	346	0.98	0.668	202875	keep	621	1311	504	618	NA	558	1098	726	849	495	1947	429	111	528	972	792	483	849	681	1710	888	612	651	456	150	480	105	1050	339	792	714	1221	1056	855	603	471	525	468	585	1059	93	1134	441	870
PAFTOL008062	346	0.98	0.719	218244	keep	669	1311	492	684	288	558	1137	786	891	486	1983	429	435	402	990	672	591	846	681	1710	888	642	729	588	150	501	150	1056	666	807	714	1227	1194	855	603	471	525	468	585	1059	93	1197	441	1353
PAFTOL007498	346	0.98	0.727	220677	keep	540	1311	468	684	291	558	1425	657	861	501	1860	429	516	606	987	216	591	849	681	1710	888	660	750	300	114	501	99	1056	423	810	714	1227	1296	729	600	726	492	468	585	1059	132	1005	441	993
PAFTOL009191	346	0.98	0.737	223653	keep	723	1314	501	618	291	402	1221	831	822	489	2001	429	531	693	990	759	483	1047	681	1710	888	660	753	387	150	501	NA	1056	711	810	759	1233	1425	726	603	726	525	366	438	1059	132	1191	441	870
PAFTOL004638	346	0.98	0.741	224973	keep	588	1314	549	684	NA	558	1338	711	822	489	2019	429	531	531	990	729	591	963	681	1710	888	708	729	603	114	480	150	1056	765	756	759	1227	1287	855	603	726	525	468	438	1059	153	1206	441	1029
PAFTOL009245	346	0.98	0.741	224961	keep	669	1311	249	618	291	558	1362	831	891	498	2082	429	522	666	921	432	483	849	681	1710	906	690	753	456	114	489	NA	1068	768	918	714	1227	1305	714	603	471	522	468	150	1059	123	1176	537	1326
PAFTOL008421	346	0.98	0.742	225156	keep	636	1311	294	684	291	558	1422	639	864	456	2082	429	381	531	990	687	906	792	681	1707	726	771	747	420	114	501	219	1056	438	735	714	1227	1275	855	603	471	525	468	585	1059	93	1221	537	918
PAFTOL009209	346	0.98	0.746	226419	keep	669	1314	273	684	291	612	1449	831	891	483	2082	429	369	699	987	543	591	849	681	1710	906	807	753	429	114	501	NA	1056	594	810	741	1293	1275	855	603	726	522	468	447	1059	93	1212	591	900
PAFTOL004608	346	0.98	0.748	227064	keep	669	1314	522	675	291	663	1464	831	891	489	1977	429	441	534	987	759	483	933	681	1710	870	753	753	420	150	501	216	1056	561	918	714	1227	1425	714	603	627	525	465	585	1059	132	1251	537	1197
PAFTOL004609	346	0.98	0.752	228354	keep	621	1311	549	684	291	558	1476	831	891	498	2079	429	531	534	990	486	483	936	681	1710	888	678	753	603	150	501	NA	1056	582	918	714	1293	1425	855	603	732	525	468	585	1059	132	1197	537	864
PAFTOL008439	346	0.98	0.758	230010	keep	636	1311	549	684	123	558	1377	831	891	489	2034	429	420	717	987	471	588	849	681	1710	906	687	540	291	150	501	99	1056	594	789	714	1293	1386	705	603	471	522	468	582	1056	93	1212	537	1218
PAFTOL004652	346	0.98	0.772	234321	keep	588	1311	549	675	153	558	1206	831	822	483	2022	429	573	402	990	726	591	933	681	1710	930	828	729	603	114	480	105	1056	705	918	759	1227	1425	753	603	726	525	366	438	1059	132	1197	510	1239
PAFTOL004590	346	0.98	0.775	235278	keep	669	1311	549	684	291	555	1575	831	891	489	1935	429	489	657	990	726	483	849	681	1710	888	726	753	603	NA	501	150	1056	591	918	759	1227	1425	813	603	696	525	468	585	1059	132	1197	534	987
SRR5137211	346	0.98	0.846	256839	keep	690	1350	549	684	336	735	2235	909	891	501	2091	531	600	789	933	459	591	960	681	1737	1209	900	729	600	114	501	414	1068	720	921	849	1293	1560	855	NA	723	597	453	585	1059	288	1470	594	1593
PAFTOL004601	347	0.983	0.737	223602	keep	669	1308	249	684	291	558	1323	693	891	483	1959	429	261	675	987	900	483	726	681	1710	888	807	753	300	NA	504	84	1056	582	918	714	NA	1425	855	603	726	522	468	585	1059	93	1005	525	987
PAFTOL004631	347	0.983	0.743	225432	keep	669	1311	330	675	291	558	1392	684	891	489	1908	429	441	690	990	726	591	930	681	1710	930	891	729	603	150	501	54	1056	591	810	759	1293	1326	855	603	723	525	468	567	1059	132	1212	504	993
PAFTOL004597	347	0.983	0.746	226563	keep	540	1311	315	684	210	558	1362	831	891	489	1902	429	414	735	987	879	483	933	681	1710	888	792	753	561	114	501	207	1056	594	810	714	1227	1425	582	603	471	525	480	585	1056	288	1197	537	1020
PAFTOL004584	347	0.983	0.747	226722	keep	723	1311	285	684	291	558	1440	639	891	489	2082	429	594	402	990	648	483	963	681	1710	888	654	729	603	NA	501	105	1056	591	918	750	1227	1425	855	603	726	525	366	438	1059	132	1083	441	1335
PAFTOL004624	347	0.983	0.751	227886	keep	669	1311	549	684	291	558	1419	831	822	489	1992	429	516	531	990	726	483	846	678	1710	888	771	753	603	NA	501	105	1056	576	918	759	1227	1308	855	603	726	525	468	438	1059	132	1275	441	1020
PAFTOL008423	347	0.983	0.751	227847	keep	621	1308	330	684	279	606	1671	684	891	483	2058	486	444	735	987	522	591	849	681	1710	906	807	753	534	114	501	84	1056	768	810	741	1293	1425	714	603	726	525	468	585	1059	132	1227	537	1014
PAFTOL009287	347	0.983	0.753	228672	keep	636	1311	330	684	291	558	1413	831	822	489	1953	429	573	531	990	726	591	933	681	1710	888	783	753	603	150	480	150	1056	765	810	750	1227	1275	855	603	726	525	468	438	1059	180	1197	441	1020
PAFTOL004577	347	0.983	0.754	228795	keep	588	1311	498	684	219	390	1476	657	822	489	1896	426	447	402	990	726	591	849	681	1710	930	660	729	603	150	480	153	1056	594	918	759	1227	1425	729	603	726	525	468	438	1059	132	1275	453	1020
PAFTOL008436	347	0.983	0.754	228924	keep	636	1311	504	684	291	390	1890	681	891	486	2082	429	528	735	990	828	591	933	681	1710	888	660	753	603	114	501	216	1056	591	735	714	1290	1386	855	603	471	525	468	585	1059	132	1197	441	1155
PAFTOL004640	347	0.983	0.76	230580	keep	672	1311	468	627	141	576	1500	831	891	483	1995	429	222	690	990	507	591	933	681	1710	951	738	753	522	150	636	318	1056	669	810	714	1227	1515	729	603	471	525	468	585	1059	96	894	441	1014
PAFTOL004626	347	0.983	0.761	231000	keep	669	1302	300	684	291	558	1803	786	891	447	1887	429	564	705	987	759	591	849	681	1710	888	894	753	429	114	501	207	1056	765	918	714	1227	1305	855	603	726	522	468	585	1065	93	1134	537	1368
PAFTOL004657	347	0.983	0.767	232782	keep	666	1311	330	684	120	558	1677	831	891	498	2085	429	273	732	999	648	591	930	681	1710	870	813	729	495	183	501	72	1056	663	813	711	1227	1653	855	603	471	519	378	585	1059	87	1371	537	1059
PAFTOL004583	347	0.983	0.768	233007	keep	669	1311	297	684	291	558	1830	831	891	483	2082	471	519	675	987	726	591	849	681	1710	927	801	753	603	114	501	NA	1056	594	918	714	1227	1440	855	603	471	519	468	585	1059	132	1344	537	1020
PAFTOL004610	347	0.983	0.775	235221	keep	639	1311	549	684	291	558	1491	684	891	408	1281	471	273	735	999	648	591	930	681	1710	870	804	729	585	183	501	285	1056	528	822	711	1227	1365	714	603	729	519	378	585	1059	123	1347	441	1185
PAFTOL009255	348	0.986	0.72	218556	keep	600	1311	468	684	126	558	1272	657	891	498	2082	429	315	675	924	549	483	933	681	1710	828	660	666	387	147	501	123	1056	438	762	714	1293	1275	855	603	726	525	366	567	1059	93	1095	537	1161
PAFTOL009221	348	0.986	0.726	220524	keep	669	1314	468	684	NA	558	1221	684	891	498	2082	429	141	534	930	633	591	918	681	1710	906	822	708	585	120	489	84	1068	726	849	714	1227	1275	855	603	471	525	468	531	1059	258	1191	537	1020
PAFTOL004627	348	0.986	0.73	221730	keep	510	1314	330	675	291	558	1311	831	891	510	2007	429	81	531	990	756	591	882	681	1710	888	696	729	420	114	501	267	1056	438	918	714	1221	1293	591	603	471	525	468	534	1059	132	945	537	870
PAFTOL004568	348	0.986	0.736	223290	keep	636	1314	549	684	174	558	1332	657	891	489	1803	489	468	639	990	648	591	795	681	1710	867	660	753	474	150	495	54	1056	591	810	714	1227	1275	714	603	471	525	366	567	1062	93	1260	513	993
PAFTOL004620	348	0.986	0.746	226602	keep	588	1311	468	675	288	558	1482	639	891	492	1851	429	498	735	990	645	483	885	681	1707	870	639	729	585	150	501	267	1056	438	810	714	1293	1365	849	603	471	525	468	585	1059	93	1212	537	870
PAFTOL004648	348	0.986	0.75	227568	keep	669	1311	249	684	291	558	1746	639	891	489	2082	429	270	534	987	678	591	876	681	1710	906	837	729	561	114	501	84	1056	594	810	714	1227	1425	855	603	471	726	468	447	1059	132	1392	441	1014
PAFTOL004623	348	0.986	0.752	228138	keep	621	1314	468	684	291	558	1437	831	891	498	1965	429	537	684	990	759	495	933	681	1710	888	735	753	603	150	642	54	1056	609	810	714	1227	1332	714	603	471	525	468	585	1059	93	927	537	1107
PAFTOL004591	348	0.986	0.754	228936	keep	669	1311	549	684	291	558	1389	657	891	489	2082	471	435	699	990	681	483	849	681	1710	888	705	729	603	150	480	105	1056	591	918	759	1293	1326	855	603	726	525	468	585	1059	132	1263	441	1020
PAFTOL004594	348	0.986	0.757	229818	keep	621	1311	549	684	291	558	1530	831	891	489	2082	429	519	531	990	726	591	933	681	1710	882	702	753	603	150	501	150	1056	666	921	759	1227	1287	729	603	726	525	468	585	1059	132	1134	441	1020
PAFTOL004629	348	0.986	0.758	230211	keep	636	1311	330	684	NA	558	1425	657	891	489	2025	462	447	735	990	810	483	933	681	1710	894	753	753	429	114	501	150	1056	591	810	792	1293	1275	729	603	471	525	468	582	1062	132	1197	537	1248
PAFTOL004572	348	0.986	0.759	230274	keep	696	1311	495	684	291	558	1317	639	891	453	2025	429	474	735	990	624	483	849	681	1710	906	798	759	585	150	501	216	1056	423	807	714	1293	1296	855	603	471	525	468	585	1059	132	1269	537	987
PAFTOL009205	348	0.986	0.76	230712	keep	669	1314	537	684	126	570	1488	831	891	498	2082	531	519	639	960	900	483	933	681	1710	876	894	753	387	120	501	84	1056	594	921	714	1293	1275	855	603	471	525	468	438	1059	93	1212	591	1242
PAFTOL004587	348	0.986	0.761	231096	keep	636	1311	294	684	291	558	1539	831	891	489	2055	429	594	690	987	648	591	849	681	1710	888	729	753	531	114	501	177	1056	591	918	714	1293	1275	714	603	471	525	468	585	1059	93	1197	537	1137
PAFTOL004605	348	0.986	0.764	231978	keep	669	1311	249	684	291	576	1866	831	891	489	1971	429	222	684	987	819	591	876	681	1707	888	801	729	603	114	480	150	1056	765	810	714	1227	1425	855	603	726	522	468	585	1065	93	1005	441	1191
PAFTOL004574	348	0.986	0.777	235926	keep	669	1311	549	684	291	558	1485	831	891	489	1992	429	600	744	987	864	591	849	681	1710	870	801	753	603	114	501	NA	1053	549	810	714	1293	1275	729	603	726	525	468	585	1059	123	1197	537	1278
PAFTOL004646	348	0.986	0.778	236244	keep	669	1311	549	684	291	558	1533	813	891	489	2001	471	222	714	990	726	591	933	681	1710	828	753	753	603	150	501	105	1056	591	918	759	1227	1416	855	603	726	525	468	585	1059	159	1224	441	1326
PAFTOL004644	348	0.986	0.779	236373	keep	636	1311	468	684	291	558	1638	831	891	489	2082	429	600	684	987	687	591	933	681	1710	909	807	753	603	150	501	54	1056	765	810	714	1293	1515	855	603	726	525	468	582	1059	297	1368	594	864
PAFTOL004632	348	0.986	0.787	238776	keep	663	1311	330	684	171	639	1830	831	891	489	2082	429	564	735	987	543	591	933	681	1710	888	681	753	387	114	501	84	1056	768	918	714	1293	1515	855	588	540	525	468	585	1059	135	1197	537	1392
PAFTOL008084	348	0.986	0.791	240144	keep	669	1311	510	684	237	558	1911	831	891	516	1290	489	411	735	999	648	591	930	681	1710	927	813	753	603	183	501	102	1056	627	810	711	1293	1026	852	603	471	519	468	585	1059	273	1434	594	1212
PAFTOL009313	349	0.989	0.733	222519	keep	798	1311	546	684	291	558	1668	867	891	459	1590	471	489	735	999	900	708	945	681	1704	894	636	669	456	120	498	150	1071	435	669	705	1227	1287	849	603	471	519	468	585	1077	87	1197	366	1347
PAFTOL004649	349	0.989	0.757	229788	keep	492	1311	534	684	291	558	1308	684	891	498	1923	489	318	735	990	660	591	933	681	1710	927	822	747	543	150	498	84	1056	594	810	714	1293	1515	855	603	471	525	555	585	1059	93	1074	594	1185
PAFTOL004647	349	0.989	0.758	230220	keep	492	1311	549	684	288	627	1599	831	891	573	1866	429	564	693	990	726	591	912	681	1710	876	729	729	582	150	501	72	1056	597	918	714	1293	1275	855	603	585	525	465	585	1065	93	1083	594	1161
PAFTOL004578	349	0.989	0.761	230871	keep	492	1311	549	684	291	558	1326	639	864	483	2037	429	573	732	990	756	483	933	681	1710	909	777	729	594	150	501	150	1056	657	924	714	1227	1515	855	603	471	525	468	438	1059	132	1134	534	1020
PAFTOL004571	349	0.989	0.762	231174	keep	669	1311	549	684	126	558	1419	684	891	480	2073	429	411	735	999	648	591	930	681	1710	870	747	729	561	183	501	102	1056	522	813	711	1293	1515	855	603	471	519	477	585	1059	87	1278	441	1014
PAFTOL004642	349	0.989	0.762	231180	keep	669	1311	549	684	291	558	1380	831	822	489	1977	429	435	675	990	726	591	933	681	1710	888	771	765	603	150	480	126	1056	765	918	759	1227	1203	855	603	726	525	468	585	1059	132	1206	510	1104
PAFTOL004604	349	0.989	0.764	232050	keep	669	1308	540	684	291	585	1413	831	891	489	2082	429	447	534	990	732	591	849	681	1710	888	729	753	429	150	501	150	1005	591	810	759	1227	1296	855	603	726	525	468	585	1059	93	1134	594	978
PAFTOL004596	349	0.989	0.767	232761	keep	492	1311	549	675	291	558	1446	678	861	483	1932	429	459	735	990	720	591	933	681	1710	888	729	729	495	150	501	216	1056	438	918	714	1293	1515	852	603	471	525	492	585	1059	132	1302	441	1068
PAFTOL004633	349	0.989	0.773	234786	keep	636	1314	330	684	291	558	1527	831	891	516	2079	429	567	735	990	795	483	876	681	1710	906	894	729	603	150	489	54	1056	714	795	759	1293	1311	711	603	726	519	468	438	1050	93	1275	591	1326
PAFTOL004618	349	0.989	0.777	235854	keep	588	1311	549	684	291	579	1533	639	891	489	2082	429	531	684	990	768	591	936	681	1710	888	891	753	585	150	501	207	1056	594	810	714	1293	1515	855	603	471	525	468	585	1059	93	1233	441	1320
PAFTOL004582	349	0.989	0.78	236661	keep	636	1311	516	684	291	558	1539	828	891	489	2040	471	522	738	990	756	591	1047	681	1710	894	795	753	603	114	501	267	1056	546	918	714	1293	1425	855	603	726	525	468	585	1059	132	1647	537	984
PAFTOL004593	349	0.989	0.782	237507	keep	744	1308	549	684	291	558	1671	834	891	483	2082	429	594	735	987	795	591	933	681	1710	888	729	729	432	114	486	54	1056	765	810	714	1227	1515	729	603	726	522	468	585	1059	93	1269	591	1272
PAFTOL004611	350	0.992	0.758	230004	keep	495	1311	549	684	180	558	1854	813	891	501	1281	471	273	735	999	648	591	930	681	1710	930	687	729	585	180	501	102	1056	459	918	711	1227	1425	855	603	471	519	480	585	1059	114	1347	441	1272
PAFTOL008881	350	0.992	0.762	231207	keep	669	1311	549	684	291	558	1554	831	891	489	1962	429	429	639	987	828	567	849	681	1710	888	792	753	420	150	501	99	1056	591	918	714	1293	1455	714	603	471	525	468	585	1059	132	1236	537	1095
PAFTOL004653	350	0.992	0.787	238857	keep	669	1311	468	684	186	621	1473	831	822	489	2085	429	594	531	990	771	591	933	681	1710	888	828	753	603	114	501	267	1056	765	918	759	1293	1440	729	603	726	525	468	438	1059	132	1266	591	1326
PAFTOL004585	350	0.992	0.794	240969	keep	636	1311	534	684	180	591	1560	684	891	498	1290	429	444	735	999	648	591	843	681	1710	870	813	729	603	183	501	186	1056	723	918	711	1227	1515	840	603	732	519	480	585	1059	114	1347	537	1254
PAFTOL004637	350	0.992	0.807	245085	keep	798	1308	549	684	279	558	1680	831	891	498	2082	531	594	735	999	870	591	933	681	1707	888	801	729	540	120	501	216	1053	768	921	714	1227	1515	855	603	732	522	483	585	1059	144	1293	594	1224
SRR7905861	350	0.992	0.93	282216	keep	798	1311	549	693	336	774	2235	840	891	489	1647	561	600	768	996	903	591	1047	681	1713	1254	903	729	699	231	501	621	1056	759	921	849	1428	1695	855	603	567	597	531	585	1059	288	1539	594	1587
PAFTOL004619	351	0.994	0.787	238884	keep	798	1311	525	684	291	558	1485	831	891	444	2040	429	474	732	999	726	591	933	681	1707	810	702	729	420	120	501	279	1056	594	810	714	1227	1515	855	603	732	525	480	585	1077	297	1224	594	1185
No. samples						182	183	175	181	118	178	180	181	181	180	183	179	149	182	181	164	179	183	181	184	183	182	179	172	115	176	102	181	175	182	183	182	183	179	177	179	179	182	150	183	109	180	180	184
Prop.of samples						0.943	0.948	0.907	0.938	0.611	0.922	0.933	0.938	0.938	0.933	0.948	0.927	0.772	0.943	0.938	0.85	0.927	0.948	0.938	0.953	0.948	0.943	0.927	0.891	0.596	0.912	0.528	0.938	0.907	0.943	0.948	0.943	0.948	0.927	0.917	0.927	0.927	0.943	0.777	0.948	0.565	0.933	0.933	0.953
Prop. of target length						0.571	0.922	0.744	0.908	0.644	0.577	0.566	0.726	0.891	0.69	0.868	0.736	0.596	0.662	0.912	0.629	0.877	0.755	0.962	0.833	0.643	0.664	0.931	0.608	0.618	0.922	0.338	0.942	0.38	0.866	0.788	0.825	0.725	0.828	0.883	0.76	0.805	0.709	0.589	0.912	0.448	0.685	0.715	0.55
[truncated: 309 more columns]

## Sheet: ESM2_Table_locusProperties_QC
Electronic Supplementary Material belonging to: Phylogenomics and classification of Cactaceae based on hundreds of nuclear genes; Plant Systematics and Evolution; Jurriaan M. de Vos, Urs Eggli, Reto Nyffeler, Isabel Larridon, Catherine McGinnie, Niroshini Epitawalage, Olivier Maurin, Felix Forest and William J. Baker; Corresponding author Jurriaan M. de Vos, University of Basel, email jurriaan.de…
		Including identical sequences								After pruning identical sequences
		Tips	Bootstrap support					Mean pairwise sequence divergence		Tips	Bootstrap support					Mean pairwise sequence divergence
Locus name	Aligned length (bp)		Mean	Median	f_BS < 5	f_BS > 50	f_BS > 70	Number of sites	Mean % divergence (K80)		Mean	Median	f_BS < 5	f_BS > 50	f_BS > 70	Number of sites	Mean % divergence (K80)
5333_consensus.mafft.fasta	2611	177	64.954	67	0.0114943	0.649425	0.477011	86.8331	0.0476959	174	64.4444	67	0.0116959	0.643275	0.467836	87.6139	0.0480318
4992_consensus.mafft.fasta	1749	177	64.3333	67.5	0.0172414	0.672414	0.477011	58.0542	0.0383331	171	63.7202	66.5	0.0178571	0.666667	0.470238	58.5	0.0387257
5162_consensus.mafft.fasta	1455	176	63.7457	67	0.0346821	0.682081	0.485549	48.2914	0.0449082	170	63.3832	66	0.0359281	0.676647	0.48503	49.3786	0.0455136
6051_consensus.mafft.fasta	1215	177	62.9023	64	0.0172414	0.678161	0.436782	49.2625	0.0464216	170	62.9102	64	0.011976	0.676647	0.437126	50.6716	0.0474797
6500_consensus.mafft.fasta	1560	176	62.6416	65	0.017341	0.676301	0.427746	47.8966	0.0368815	173	62.8	65	0.0176471	0.682353	0.429412	48.249	0.03717
6717_consensus.mafft.fasta	1457	177	61.931	61.5	0.00574713	0.649425	0.431034	51.5221	0.0466986	171	61.0238	61	0.00595238	0.636905	0.416667	50.8581	0.0450809
5326_consensus.mafft.fasta	1907	176	59.6243	60	0.0231214	0.635838	0.369942	40.8237	0.0347472	160	59.8471	60	0.0191083	0.636943	0.375796	41.7872	0.0354494
5921_consensus.mafft.fasta	4046	175	55.5116	55	0.0581395	0.546512	0.389535	87.1659	0.0475267	174	55.8187	55	0.0526316	0.549708	0.391813	88.0977	0.0468339
4848_consensus.mafft.fasta	2114	177	54.4253	56	0.091954	0.54023	0.37931	56.5119	0.035605	171	53.8393	55	0.0952381	0.529762	0.375	57.7981	0.0358266
6295_consensus.mafft.fasta	1203	177	52.9253	50.5	0.045977	0.528736	0.373563	36.6134	0.0345569	167	52.4329	50	0.0487805	0.518293	0.359756	36.9349	0.0348398
5426_consensus.mafft.fasta	1794	177	51.592	50.5	0.0632184	0.511494	0.316092	62.9766	0.0411932	173	51.1647	50	0.0647059	0.505882	0.305882	62.9622	0.0412311
5614_consensus.mafft.fasta	2589	177	51.5402	50	0.0977011	0.511494	0.327586	78.8887	0.0501967	173	51.0882	50	0.1	0.505882	0.323529	79.817	0.0508358
5398_consensus.mafft.fasta	1891	177	50.6724	55	0.114943	0.545977	0.321839	36.9226	0.0350265	170	50.8623	55	0.107784	0.550898	0.317365	37.3843	0.0355165
5257_consensus.mafft.fasta	1098	176	50.5723	48	0.0635838	0.49711	0.32948	41.4809	0.0465706	171	50.3274	47.5	0.0654762	0.494048	0.327381	41.4111	0.0458082
5716_consensus.mafft.fasta	2469	176	50.5376	47	0.0751445	0.491329	0.323699	49.7623	0.0482851	170	50.8443	48	0.0778443	0.497006	0.335329	51.1559	0.0486555
5664_consensus.mafft.fasta	1023	176	50.5202	52	0.0635838	0.520231	0.294798	39.9195	0.0518901	166	50.3681	51	0.0674847	0.515337	0.294479	42.083	0.0521698
6119_consensus.mafft.fasta	2486	175	50.3256	45.5	0.0697674	0.476744	0.331395	82.12	0.0465616	172	50.0947	45	0.0710059	0.47929	0.331361	83.2773	0.0461006
7174_consensus.mafft.fasta	1527	174	50.1696	49	0.0818713	0.491228	0.304094	41.7453	0.0527118	160	50.5032	49	0.0700637	0.496815	0.305732	44.9299	0.0538707
5422_consensus.mafft.fasta	681	127	49.6532	50.5	0.0806452	0.508065	0.298387	25.219	0.0531127	122	49.563	50	0.0840336	0.504202	0.302521	25.7664	0.0535975
6004_consensus.mafft.fasta	1216	177	49.4713	46	0.045977	0.465517	0.293103	36.7561	0.0540542	168	49.3939	46	0.0484848	0.466667	0.284848	37.1672	0.0549387
6459_consensus.mafft.fasta	776	175	48.0174	44	0.104651	0.447674	0.302326	32.969	0.0520934	159	48.3333	46	0.0961538	0.455128	0.307692	34.1025	0.0537033
7141_consensus.mafft.fasta	684	175	47.6686	46	0.0813953	0.465116	0.296512	29.3482	0.0469584	157	46.987	45.5	0.0779221	0.461039	0.279221	30.2904	0.0485521
6947_consensus.mafft.fasta	1979	175	46.0465	50	0.197674	0.5	0.331395	52.5965	0.0529255	164	46.3416	54	0.192547	0.515528	0.335404	56.2563	0.0533526
4932_consensus.mafft.fasta	1003	176	45.9422	47	0.0867052	0.468208	0.231214	40.6308	0.0506421	168	45.4424	46	0.0909091	0.466667	0.224242	41.6221	0.0496398
6961_consensus.mafft.fasta	982	176	44.8439	47	0.0751445	0.439306	0.236994	34.4279	0.0462039	172	43.9586	46	0.0769231	0.426036	0.224852	34.3985	0.0463003
5594_consensus.mafft.fasta	648	173	44.6529	44	0.135294	0.458824	0.235294	20.8543	0.0481011	147	46.2986	47	0.104167	0.486111	0.243056	22.4105	0.0515334
5449_consensus.mafft.fasta	1199	176	44.6358	40	0.0924855	0.427746	0.260116	42.6942	0.060354	163	42.6562	38.5	0.1	0.40625	0.23125	44.4901	0.0563154
6954_consensus.mafft.fasta	756	172	44.5444	43	0.100592	0.431953	0.230769	23.2667	0.0535575	152	44.3221	44	0.0939597	0.442953	0.228188	25.0198	0.0486919
6979_consensus.mafft.fasta	829	176	44.5145	41	0.132948	0.427746	0.283237	30.1215	0.0399936	150	44.3946	41	0.136054	0.435374	0.265306	31.1366	0.0414238
5620_consensus.mafft.fasta	1242	175	44.0116	35	0.0988372	0.395349	0.273256	46.8599	0.0525953	168	44.2	36	0.0969697	0.4	0.272727	47.4668	0.0533934
6176_consensus.mafft.fasta	1260	177	43.5172	37.5	0.172414	0.431034	0.287356	42.877	0.0538816	165	44.537	41	0.160494	0.444444	0.302469	44.3286	0.0452959
5981_consensus.mafft.fasta	1041	176	43.4855	39	0.0809249	0.433526	0.231214	29.6632	0.0535003	159	43.0382	39	0.0764331	0.426752	0.22293	30.4481	0.0552342
5940_consensus.mafft.fasta	831	176	42.8786	41	0.121387	0.416185	0.231214	24.1336	0.034461	147	43.4236	41.5	0.125	0.416667	0.243056	25.6235	0.0368217
5822_consensus.mafft.fasta	856	177	42.7011	38.5	0.114943	0.442529	0.235632	32.895	0.0550327	157	41.2403	37.5	0.11039	0.415584	0.201299	34.5728	0.0566451
6016_consensus.mafft.fasta	1410	176	42.3873	39	0.115607	0.375723	0.219653	26.7788	0.0340646	161	42.1392	39	0.113924	0.373418	0.202532	27.6839	0.0349635
6175_consensus.mafft.fasta	1637	176	42.3815	36	0.156069	0.410405	0.271676	39.4062	0.0459125	173	41.8118	35	0.158824	0.405882	0.264706	40.0666	0.0453282
6494_consensus.mafft.fasta	1377	174	42.3509	39	0.134503	0.397661	0.251462	31.4343	0.0355671	167	41.9939	39	0.134146	0.402439	0.25	32.311	0.0352314
5273_consensus.mafft.fasta	1726	177	42.3333	32.5	0.114943	0.385057	0.264368	34.8781	0.0403353	158	42.1226	33	0.122581	0.387097	0.270968	37.5313	0.0429688
5116_consensus.mafft.fasta	1072	176	42.3064	40	0.0751445	0.381503	0.196532	26.5718	0.0288126	152	42.7114	40	0.0872483	0.395973	0.201342	27.2982	0.0296787
5639_consensus.mafft.fasta	912	175	42.1512	39.5	0.180233	0.44186	0.261628	28.8566	0.0423408	166	41.8037	40	0.184049	0.441718	0.257669	30.4206	0.0428254
5910_consensus.mafft.fasta	720	177	42.0517	38.5	0.12069	0.390805	0.229885	27.8465	0.0438017	161	42.3291	40	0.101266	0.386076	0.227848	28.6115	0.044741
6238_consensus.mafft.fasta	1289	175	41.9884	39	0.122093	0.372093	0.197674	38.5977	0.0545977	163	41.8062	39	0.11875	0.36875	0.19375	40.1947	0.0573267
5163_consensus.mafft.fasta	1725	177	41.4885	35.5	0.166667	0.408046	0.264368	33.6421	0.0309642	160	40.879	33	0.178344	0.407643	0.261146	33.2351	0.0304255
5177_consensus.mafft.fasta	603	173	41.3824	40.5	0.176471	0.429412	0.223529	24.9584	0.0507588	152	40.2483	37	0.174497	0.409396	0.214765	26.2098	0.0534903
5899_consensus.mafft.fasta	2395	177	40.8966	31.5	0.195402	0.385057	0.287356	57.4008	0.0512786	166	40.5583	33	0.202454	0.380368	0.276074	60.584	0.0485093
5816_consensus.mafft.fasta	1804	176	40.6879	37	0.127168	0.404624	0.225434	57.1332	0.0794879	169	39.9398	35	0.13253	0.39759	0.222892	59.6638	0.0810758
6036_consensus.mafft.fasta	1569	177	40.546	36.5	0.12069	0.367816	0.183908	34.3429	0.0342178	168	40.1697	36	0.115152	0.363636	0.175758	35.246	0.0347793
4724_consensus.mafft.fasta	708	176	40.526	39	0.16763	0.421965	0.196532	22.767	0.0390951	156	40.6928	38	0.163399	0.424837	0.196078	24.0339	0.0414151
5428_consensus.mafft.fasta	558	173	40.5	36	0.141176	0.388235	0.229412	20.819	0.0401813	145	40.6831	36	0.119718	0.387324	0.225352	22.9112	0.0441334
7313_consensus.mafft.fasta	968	176	40.4335	40	0.196532	0.381503	0.184971	56.3819	0.084343	163	40.875	40.5	0.19375	0.38125	0.1875	57.9654	0.0869086
6038_consensus.mafft.fasta	1263	176	40.3757	32	0.0635838	0.352601	0.231214	37.5141	0.045553	168	40.3333	32	0.0666667	0.357576	0.230303	38.655	0.045941
5950_consensus.mafft.fasta	705	175	40.3488	41	0.19186	0.389535	0.209302	21.8337	0.0373036	163	39.3687	39	0.19375	0.375	0.2	22.5372	0.0386622
5857_consensus.mafft.fasta	657	174	40.345	37	0.192982	0.374269	0.239766	28.9579	0.0551778	162	39.4906	37	0.201258	0.36478	0.226415	29.9566	0.0549463
7128_consensus.mafft.fasta	1250	172	40.1538	33	0.153846	0.343195	0.218935	40.0508	0.0497907	87	41.5116	33.5	0.151163	0.372093	0.244186	50.953	0.0610695
5406_consensus.mafft.fasta	1747	177	40.0057	33.5	0.183908	0.367816	0.212644	61.7383	0.0466594	175	40.3256	34	0.180233	0.372093	0.215116	62.3776	0.0470564
5454_consensus.mafft.fasta	1429	177	39.9483	31.5	0.235632	0.402299	0.252874	40.2422	0.0431664	169	40.5723	33.5	0.228916	0.403614	0.259036	41.4989	0.0439761
5770_consensus.mafft.fasta	1412	176	39.7977	37	0.156069	0.387283	0.196532	41.2782	0.0596032	163	40.575	39.5	0.1625	0.4	0.2125	42.8856	0.0561411
6652_consensus.mafft.fasta	1418	176	39.6243	34	0.156069	0.381503	0.196532	32.2625	0.0443883	164	39.9689	34	0.142857	0.378882	0.198758	33.9805	0.0459107
5859_consensus.mafft.fasta	804	157	39.5519	39	0.149351	0.396104	0.194805	24.4655	0.0450396	148	38.3379	36	0.158621	0.386207	0.186207	24.8702	0.0434118
5343_consensus.mafft.fasta	735	175	39.3198	28	0.209302	0.360465	0.244186	29.4627	0.0443929	160	37.3885	25	0.210191	0.33121	0.22293	30.6748	0.0462432
6487_consensus.mafft.fasta	1898	176	39.0751	33	0.260116	0.381503	0.242775	66.4145	0.0491451	173	38.6059	31	0.264706	0.376471	0.241176	67.1022	0.0496782
4989_consensus.mafft.fasta	681	176	38.7688	36	0.132948	0.375723	0.16763	17.964	0.0296533	156	36.817	35	0.137255	0.346405	0.137255	18.6386	0.0308124
5554_consensus.mafft.fasta	1715	177	38.7471	34	0.172414	0.367816	0.195402	32.7612	0.0445147	164	38.9006	35	0.167702	0.378882	0.192547	34.4246	0.0457137
4527_consensus.mafft.fasta	1375	176	38.6185	32	0.202312	0.387283	0.213873	48.4234	0.0458688	163	39.205	34	0.204969	0.391304	0.21118	50.1793	0.0479285
4793_consensus.mafft.fasta	2772	176	38.3526	36	0.260116	0.393064	0.208092	55.4822	0.0565469	174	38.4327	36	0.25731	0.391813	0.210526	56.434	0.0559795
5960_consensus.mafft.fasta	1193	176	38.1618	25	0.231214	0.364162	0.248555	37.0869	0.0543488	165	38.1975	25	0.222222	0.358025	0.253086	37.6953	0.0549489
6420_consensus.mafft.fasta	711	174	38.0526	34	0.140351	0.356725	0.163743	20.4051	0.041258	152	36.745	32	0.154362	0.33557	0.167785	21.4783	0.0435946
5943_consensus.mafft.fasta	1951	176	37.7341	37	0.219653	0.358382	0.17341	46.3356	0.0391491	169	37.4096	35.5	0.228916	0.355422	0.180723	48.0207	0.0394427
7336_consensus.mafft.fasta	456	172	37.5266	32	0.272189	0.378698	0.224852	21.9927	0.0542004	144	37.8865	35	0.241135	0.375887	0.219858	23.3013	0.0570623
6387_consensus.mafft.fasta	819	175	37.2616	29.5	0.186047	0.30814	0.22093	29.7236	0.0397055	149	35.9521	28	0.191781	0.280822	0.205479	31.3648	0.0420354
5919_consensus.mafft.fasta	600	172	37.2604	29	0.218935	0.384615	0.201183	18.1197	0.0440449	144	35.9504	28	0.205674	0.361702	0.184397	18.9544	0.046131
6139_consensus.mafft.fasta	1068	177	37.2529	30.5	0.178161	0.327586	0.224138	24.6834	0.0305577	164	35.8571	27	0.186335	0.304348	0.21118	25.5052	0.0312796
5660_consensus.mafft.fasta	553	165	37.1605	27.5	0.253086	0.395062	0.228395	19.318	0.0529123	135	38.0152	30	0.227273	0.401515	0.227273	21.7059	0.0588929
5599_consensus.mafft.fasta	2109	177	37.023	29.5	0.195402	0.333333	0.206897	53.5277	0.0514044	170	37.2754	29	0.203593	0.341317	0.215569	56.0129	0.050129
6825_consensus.mafft.fasta	432	173	36.9529	29	0.152941	0.323529	0.188235	23.3458	0.0786325	150	35.102	29	0.14966	0.29932	0.156463	23.6967	0.0793888
6401_consensus.mafft.fasta	713	175	36.7151	29	0.168605	0.348837	0.174419	17.2627	0.0346868	146	38.0839	31	0.153846	0.377622	0.174825	18.9204	0.0378287
5853_consensus.mafft.fasta	686	173	36.5412	31	0.205882	0.311765	0.211765	30.7711	0.0578877	155	36.375	31	0.203947	0.309211	0.210526	31.6457	0.0593041
6221_consensus.mafft.fasta	708	177	36.2529	32	0.252874	0.356322	0.183908	24.6125	0.061013	151	37.527	33.5	0.22973	0.371622	0.189189	26.8281	0.0661686
5034_consensus.mafft.fasta	817	174	36.2456	30	0.187135	0.269006	0.19883	28.764	0.0448266	162	35.0503	27	0.194969	0.257862	0.188679	29.7551	0.0446728
6797_consensus.mafft.fasta	1094	176	36.2081	29	0.254335	0.364162	0.219653	26.7742	0.0415093	166	35.3804	27	0.263804	0.361963	0.208589	27.1877	0.0416743
6527_consensus.mafft.fasta	1607	176	36.1792	27	0.202312	0.33526	0.184971	30.4408	0.0457787	161	37.1962	28.5	0.189873	0.35443	0.196203	31.9155	0.048533
6570_consensus.mafft.fasta	896	166	36.1288	33	0.208589	0.355828	0.171779	30.9067	0.0976424	143	36.7429	34	0.207143	0.357143	0.178571	32.9907	0.0967208
5131_consensus.mafft.fasta	1027	177	36.0115	31.5	0.206897	0.310345	0.172414	49.6627	0.0805472	177	36.0115	31.5	0.206897	0.310345	0.172414	49.6627	0.0805472
6098_consensus.mafft.fasta	2133	177	35.8678	29	0.149425	0.304598	0.172414	47.4202	0.0513515	171	35.5893	29	0.154762	0.297619	0.172619	48.8619	0.051537
6460_consensus.mafft.fasta	1016	175	35.7384	33.5	0.186047	0.30814	0.133721	28.2803	0.043594	156	34.817	31	0.196078	0.30719	0.124183	29.9921	0.0460797
5644_consensus.mafft.fasta	999	176	35.3468	27	0.254335	0.283237	0.196532	30.933	0.0531137	166	35.3804	27	0.251534	0.282209	0.202454	32.3758	0.0501865
4893_consensus.mafft.fasta	818	176	35.2543	32	0.219653	0.312139	0.156069	18.2982	0.0456186	150	34.1081	33.5	0.243243	0.290541	0.135135	19.6889	0.0455511
5865_consensus.mafft.fasta	1546	176	35.2081	28	0.231214	0.32948	0.190751	49.4206	0.0471152	165	35.6543	28	0.228395	0.345679	0.197531	50.8859	0.048529
6227_consensus.mafft.fasta	591	145	35.007	30.5	0.183099	0.274648	0.161972	20.3748	0.0500252	137	35	30	0.186567	0.268657	0.164179	20.9795	0.049498
5596_consensus.mafft.fasta	5213	177	34.8448	23.5	0.212644	0.350575	0.16092	85.1298	0.0760623	177	34.8448	23.5	0.212644	0.350575	0.16092	85.1298	0.0760623
5942_consensus.mafft.fasta	666	173	34.7	23	0.211765	0.329412	0.188235	24.7348	0.0491703	147	35.8403	24	0.201389	0.340278	0.208333	27.3639	0.0540983
4954_consensus.mafft.fasta	1182	176	34.5202	25	0.242775	0.33526	0.17341	25.3149	0.0337017	168	32.903	24	0.248485	0.321212	0.151515	25.6464	0.0338335
4889_consensus.mafft.fasta	570	175	34.4767	27	0.261628	0.313953	0.162791	17.2648	0.0495659	144	34.4397	27	0.255319	0.312057	0.148936	19.2418	0.0524835
4802_consensus.mafft.fasta	1012	177	34.3736	28	0.287356	0.310345	0.189655	36.8006	0.0530778	165	33.7531	28	0.302469	0.302469	0.197531	38.335	0.0547607
6226_consensus.mafft.fasta	1149	177	34.2816	23.5	0.327586	0.344828	0.201149	21.1216	0.0369677	159	35.8718	29.5	0.307692	0.358974	0.211538	22.1817	0.0391892
6265_consensus.mafft.fasta	722	176	34.2775	26	0.208092	0.289017	0.17341	30.9855	0.0546773	156	34.1688	26	0.201299	0.279221	0.162338	32.1998	0.0566155
7333_consensus.mafft.fasta	408	169	33.5301	24.5	0.168675	0.295181	0.144578	15.9668	0.0442842	145	32.7042	25	0.176056	0.28169	0.133803	16.8167	0.0469249
6026_consensus.mafft.fasta	822	175	33.3721	28.5	0.302326	0.290698	0.168605	24.7781	0.0536414	149	32.9726	26	0.308219	0.294521	0.178082	26.4173	0.0529107
6439_consensus.mafft.fasta	852	175	33.3721	27	0.27907	0.337209	0.162791	15.4382	0.0407346	138	32.8456	27.5	0.272059	0.330882	0.161765	16.8983	0.0452002
6958_consensus.mafft.fasta	908	166	33.2086	24	0.300613	0.325153	0.190184	22.5745	0.0572102	141	34.6304	27.5	0.304348	0.347826	0.210145	26.3665	0.0561535
6318_consensus.mafft.fasta	2087	164	33.118	26	0.310559	0.298137	0.198758	32.6324	0.0517961	135	31.8496	24	0.330827	0.293233	0.195489	39.9017	0.0528423
6064_consensus.mafft.fasta	586	164	33.1118	25	0.223602	0.298137	0.161491	19.4514	0.0485443	148	33.6897	27	0.193103	0.296552	0.158621	20.1501	0.0493037
6284_consensus.mafft.fasta	1263	174	32.8421	23	0.239766	0.28655	0.169591	34.7212	0.0476829	157	33.7338	26	0.24026	0.292208	0.175325	37.3602	0.049456
5168_consensus.mafft.fasta	918	174	32.6374	24	0.19883	0.280702	0.152047	22.3393	0.0385371	142	34.0144	28	0.172662	0.302158	0.158273	24.6586	0.043238
7324_consensus.mafft.fasta	702	177	32.4425	24.5	0.235632	0.281609	0.166667	21.7109	0.036788	146	32.6294	26	0.230769	0.272727	0.153846	24.2395	0.040426
6780_consensus.mafft.fasta	372	174	32.3392	24	0.239766	0.292398	0.146199	14.9831	0.0528519	134	30.1145	22	0.236641	0.251908	0.122137	16.0126	0.0538645
6544_consensus.mafft.fasta	3554	176	32.289	25	0.248555	0.283237	0.127168	104.464	0.100472	176	32.289	25	0.248555	0.283237	0.127168	104.464	0.100472
5974_consensus.mafft.fasta	717	177	32.2586	22.5	0.270115	0.298851	0.166667	20.6251	0.046897	161	31.9747	23.5	0.265823	0.291139	0.158228	21.9304	0.0471151
6488_consensus.mafft.fasta	756	176	31.6994	22	0.346821	0.294798	0.16185	23.8673	0.050699	151	30.5878	21	0.358108	0.283784	0.155405	25.3159	0.0513979
5913_consensus.mafft.fasta	1299	177	31.6437	26	0.241379	0.241379	0.132184	27.377	0.0354614	165	31.3827	25	0.246914	0.240741	0.12963	28.23	0.0366402
6373_consensus.mafft.fasta	860	177	31.5747	25	0.281609	0.270115	0.155172	30.5385	0.0537489	164	31.913	26	0.285714	0.279503	0.15528	31.9208	0.0544343
6528_consensus.mafft.fasta	429	153	31.5467	25	0.286667	0.306667	0.126667	14.4859	0.0459159	133	31.7769	25	0.269231	0.3	0.123077	15.5056	0.0484564
5434_consensus.mafft.fasta	1107	177	31.5287	26	0.224138	0.264368	0.137931	38.2686	0.0745898	166	30.6871	21	0.239264	0.251534	0.134969	39.1628	0.076196
5536_consensus.mafft.fasta	375	175	31.4826	23.5	0.27907	0.27907	0.151163	13.958	0.0516752	138	30.3778	24	0.266667	0.259259	0.118519	15.649	0.0570333
6003_consensus.mafft.fasta	252	174	31.4152	19	0.192982	0.28655	0.140351	15.3284	0.070358	130	31.4488	24	0.212598	0.291339	0.133858	16.0503	0.0732891
5893_consensus.mafft.fasta	777	143	31.1857	19.5	0.278571	0.285714	0.157143	18.1158	0.0828393	94	26.5217	13	0.336957	0.217391	0.130435	24.9375	0.0737898
6041_consensus.mafft.fasta	2324	168	31.0121	24	0.260606	0.290909	0.121212	39.6009	0.0547627	105	28.3137	16	0.303922	0.254902	0.117647	53.5156	0.0579653
5220_consensus.mafft.fasta	588	148	30.931	23	0.241379	0.255172	0.131034	17.9435	0.0630807	98	29.8211	21	0.231579	0.252632	0.115789	25.2863	0.0549629
5032_consensus.mafft.fasta	1036	177	30.8506	20.5	0.247126	0.264368	0.149425	29.8021	0.0593416	159	31.0192	19.5	0.25641	0.275641	0.147436	32.6637	0.0591026
6148_consensus.mafft.fasta	462	176	30.8439	19	0.317919	0.306358	0.16763	13.4486	0.0389435	147	30.6319	20	0.291667	0.291667	0.152778	14.315	0.04301
6660_consensus.mafft.fasta	912	176	30.5665	21	0.254335	0.283237	0.138728	39.3649	0.0721613	168	30.3636	20	0.260606	0.284848	0.139394	41.4666	0.0732819
7279_consensus.mafft.fasta	1102	164	30.4969	21	0.298137	0.267081	0.149068	25.9287	0.0876428	98	26.1368	16	0.347368	0.178947	0.126316	37.2108	0.0910613
6732_consensus.mafft.fasta	600	138	30.2444	23	0.22963	0.274074	0.111111	15.4116	0.0714321	118	29.1391	24	0.217391	0.243478	0.0956522	15.7433	0.0730439
6733_consensus.mafft.fasta	471	175	30.1802	21	0.25	0.273256	0.127907	19.7662	0.0589086	150	28.0612	20	0.251701	0.238095	0.108844	20.8816	0.0616855
5339_consensus.mafft.fasta	2088	172	30.1538	19	0.301775	0.248521	0.153846	34.3085	0.0603303	133	31.0308	19	0.292308	0.261538	0.176923	44.5297	0.0624336
5699_consensus.mafft.fasta	840	176	30.0751	20	0.265896	0.271676	0.138728	25.0311	0.0558447	159	28.2179	17.5	0.288462	0.25641	0.134615	25.9145	0.0533823
5721_consensus.mafft.fasta	732	175	30.0581	17	0.354651	0.284884	0.168605	19.9865	0.0470343	140	32.1022	23	0.306569	0.29927	0.175182	21.3327	0.0401665
5772_consensus.mafft.fasta	618	177	29.8103	20	0.247126	0.241379	0.109195	24.6588	0.0512498	163	28.6438	18.5	0.25625	0.23125	0.1	25.3261	0.0524076
5922_consensus.mafft.fasta	1685	177	29.5345	17	0.321839	0.270115	0.132184	47.6757	0.0688253	171	29.4643	17	0.321429	0.267857	0.125	48.255	0.069951
6274_consensus.mafft.fasta	591	175	29.4012	22.5	0.325581	0.267442	0.133721	20.3725	0.0412195	136	30.203	26	0.308271	0.285714	0.12782	22.0839	0.0447882
6320_consensus.mafft.fasta	1432	175	29.3837	21.5	0.273256	0.244186	0.127907	34.3408	0.043359	165	29.3333	20.5	0.283951	0.253086	0.12963	35.5949	0.0430766
6538_consensus.mafft.fasta	606	176	29.3526	17	0.271676	0.260116	0.127168	18.5098	0.0420145	153	29.5033	17	0.264901	0.264901	0.119205	20.0478	0.044972
6875_consensus.mafft.fasta	411	174	29.2398	19	0.280702	0.245614	0.116959	15.5253	0.0407705	148	27.6069	19	0.289655	0.22069	0.103448	16.1438	0.0424356
5513_consensus.mafft.fasta	774	175	29.1919	22	0.343023	0.261628	0.116279	22.2297	0.0448322	168	28.1455	19	0.351515	0.248485	0.10303	22.6697	0.0440732
7602_consensus.mafft.fasta	863	178	29.1486	18	0.268571	0.24	0.12	14.8082	0.0372464	153	29.8278	19	0.245033	0.251656	0.125828	16.1482	0.0390661
6298_consensus.mafft.fasta	538	176	29.1214	23	0.265896	0.236994	0.127168	27.3397	0.0622546	157	27.8452	22	0.258065	0.212903	0.109677	28.8563	0.065274
5469_consensus.mafft.fasta	582	175	29.1163	16.5	0.337209	0.273256	0.168605	20.7422	0.0753179	143	28.5643	15.5	0.35	0.271429	0.164286	22.2346	0.0603217
6779_consensus.mafft.fasta	806	161	29.057	19.5	0.265823	0.278481	0.107595	24.4991	0.0680169	126	28.1138	16	0.292683	0.268293	0.113821	26.9426	0.0643067
7602_consensus.mafft.fasta	863	175	29.0407	21	0.232558	0.267442	0.104651	14.9011	0.0375915	153	29.9801	21	0.225166	0.284768	0.119205	16.2076	0.0391961
5427_consensus.mafft.fasta	842	176	28.9595	18	0.294798	0.248555	0.104046	50.1262	0.107366	166	28.0552	17	0.312883	0.239264	0.0981595	49.7244	0.104582
6150_consensus.mafft.fasta	786	173	28.9118	20.5	0.294118	0.276471	0.123529	25.8278	0.0709951	152	28.9732	21	0.295302	0.275168	0.120805	27.301	0.0737572
7135_consensus.mafft.fasta	678	173	28.9	17.5	0.294118	0.270588	0.129412	25.399	0.0650326	159	28.5513	17	0.294872	0.269231	0.121795	27.1078	0.0657061
6882_consensus.mafft.fasta	779	169	28.8855	21	0.301205	0.222892	0.150602	29.7475	0.106869	152	29.1611	21	0.315436	0.228188	0.154362	32.4164	0.10572
6483_consensus.mafft.fasta	776	174	28.7135	22	0.327485	0.233918	0.122807	20.7148	0.0432376	159	28.3141	22	0.333333	0.230769	0.115385	22.7157	0.0431556
6412_consensus.mafft.fasta	708	157	28.7078	16	0.324675	0.25974	0.149351	23.1506	0.0670588	127	31.129	18.5	0.282258	0.282258	0.169355	25.3137	0.0678129
6457_consensus.mafft.fasta	706	157	28.6883	14	0.318182	0.279221	0.149351	15.1106	0.0612757	139	29.3382	15.5	0.323529	0.286765	0.154412	16.6155	0.0654144
5933_consensus.mafft.fasta	1026	141	28.6739	20.5	0.26087	0.231884	0.108696	18.3445	0.0779887	89	23.9651	14.5	0.313953	0.162791	0.0697674	26.7717	0.0610648
5264_consensus.mafft.fasta	1902	175	28.5698	13.5	0.389535	0.261628	0.168605	36.5652	0.0446073	164	26.9441	12	0.409938	0.242236	0.149068	36.9731	0.0440502
7577_consensus.mafft.fasta	489	173	28.5588	18.5	0.258824	0.258824	0.1	11.3765	0.0445497	129	27.4444	18.5	0.269841	0.230159	0.0873016	12.5435	0.0476729
5018_consensus.mafft.fasta	1556	176	28.4798	21	0.312139	0.236994	0.104046	35.1428	0.0569768	137	28.0224	20.5	0.350746	0.238806	0.0970149	38.4039	0.0581424
6667_consensus.mafft.fasta	1360	177	28.4253	18.5	0.310345	0.218391	0.137931	20.6856	0.0406375	126	34.3226	30	0.225806	0.274194	0.177419	25.2781	0.0503789
5702_consensus.mafft.fasta	989	177	28.2299	18	0.298851	0.258621	0.132184	29.831	0.0574063	169	27.7229	18	0.313253	0.253012	0.126506	31.2765	0.0589745
6462_consensus.mafft.fasta	906	175	28.1802	18.5	0.331395	0.215116	0.145349	32.8872	0.056474	166	26.9448	18	0.343558	0.196319	0.128834	33.8517	0.0567725
6383_consensus.mafft.fasta	1310	177	28.1724	19	0.350575	0.247126	0.132184	44.0765	0.0636297	164	28.0497	18	0.360248	0.248447	0.136646	48.1836	0.0612356
5090_consensus.mafft.fasta	862	172	28.0888	21	0.207101	0.230769	0.0946746	21.5766	0.0594145	154	28.7086	21	0.211921	0.245033	0.0993377	23.409	0.0629818
4951_consensus.mafft.fasta	917	175	27.9709	18	0.261628	0.232558	0.133721	15.7806	0.0334957	134	28.5496	18	0.251908	0.229008	0.145038	17.4955	0.0366537
7331_consensus.mafft.fasta	932	162	27.8931	18	0.320755	0.245283	0.106918	20.9568	0.0783669	110	28.6111	17	0.314815	0.240741	0.138889	30.9193	0.0817893
6639_consensus.mafft.fasta	946	177	27.8621	20	0.298851	0.218391	0.126437	24.4508	0.0487039	170	27.3114	19	0.305389	0.215569	0.125749	25.2448	0.0489023
5477_consensus.mafft.fasta	681	176	27.8092	19	0.265896	0.242775	0.109827	20.6445	0.0461757	165	26.9506	17.5	0.277778	0.228395	0.104938	20.8477	0.0467081
7111_consensus.mafft.fasta	637	174	27.6725	16	0.298246	0.239766	0.140351	20.0404	0.0440719	165	26.9691	14	0.308642	0.234568	0.135802	20.5701	0.0445513
6865_consensus.mafft.fasta	690	168	27.6545	19	0.278788	0.230303	0.0848485	13.8855	0.038307	133	24.5	16	0.330769	0.192308	0.0692308	16.4002	0.0387558
6641_consensus.mafft.fasta	617	175	27.6337	16.5	0.360465	0.255814	0.110465	18.6562	0.0580086	152	26.1678	16	0.389262	0.228188	0.107383	19.5122	0.0579824
7628_consensus.mafft.fasta	531	180	27.6102	20	0.316384	0.242938	0.124294	15.8238	0.0606923	137	27.8358	21	0.291045	0.238806	0.104478	18.7367	0.067586
6458_consensus.mafft.fasta	1473	170	27.509	20	0.305389	0.227545	0.107784	47.746	0.0674391	162	26.8742	19	0.308176	0.220126	0.100629	50.6758	0.0687186
7577_consensus.mafft.fasta	489	170	27.3713	18	0.281437	0.233533	0.101796	11.4352	0.0447602	126	25.8049	17	0.284553	0.203252	0.0731707	12.55	0.0480362
5840_consensus.mafft.fasta	938	177	27.2989	16.5	0.350575	0.252874	0.103448	30.7765	0.0475795	156	27.3529	16	0.352941	0.254902	0.111111	31.9214	0.0497024
6056_consensus.mafft.fasta	1362	173	27.2647	16.5	0.317647	0.217647	0.117647	24.9905	0.0728477	150	26.5782	16	0.346939	0.204082	0.115646	28.0224	0.0724766
5366_consensus.mafft.fasta	1375	175	27.157	18	0.27907	0.197674	0.104651	40.852	0.062052	167	26.7805	17	0.286585	0.195122	0.103659	43.6121	0.0620683
7363_consensus.mafft.fasta	564	174	27.0819	21	0.345029	0.239766	0.0935673	15.7577	0.0610438	153	26.6623	20	0.337748	0.245033	0.0794702	16.4658	0.0635221
6164_consensus.mafft.fasta	351	170	27.0778	18	0.317365	0.221557	0.125749	13.8823	0.0496147	141	27.4855	18	0.318841	0.23913	0.130435	15.2027	0.0535461
5328_consensus.mafft.fasta	630	174	26.8772	20	0.304094	0.204678	0.0818713	15.5028	0.038542	141	27.7754	21.5	0.297101	0.210145	0.0942029	16.6981	0.0403761
7029_consensus.mafft.fasta	918	177	26.6667	17	0.293103	0.206897	0.0977011	30.0385	0.0627262	165	26.284	16.5	0.290123	0.203704	0.0925926	31.563	0.0549369
7628_consensus.mafft.fasta	531	177	26.5345	17.5	0.310345	0.212644	0.109195	15.8527	0.0628746	136	26.6767	20	0.285714	0.203008	0.105263	18.8045	0.0676944
5842_consensus.mafft.fasta	1497	175	26.5	15	0.354651	0.25	0.110465	23.7488	0.0556511	148	27.2	15	0.337931	0.255172	0.110345	25.9587	0.0601338
6130_consensus.mafft.fasta	543	169	26.488	18.5	0.313253	0.216867	0.0903614	17.658	0.0829916	130	27.0945	19	0.283465	0.220472	0.102362	20.1503	0.0669166
6492_consensus.mafft.fasta	551	175	26.3663	16	0.372093	0.215116	0.122093	15.9731	0.0634459	144	25.8369	16	0.361702	0.205674	0.113475	17.5	0.0712974
6282_consensus.mafft.fasta	525	167	26.3354	15.5	0.329268	0.22561	0.103659	13.8778	0.0453422	145	27.1538	19	0.293706	0.223776	0.104895	14.7309	0.0480103
5815_consensus.mafft.fasta	699	173	26.2882	15	0.341176	0.194118	0.105882	14.9215	0.122012	136	28.4135	17	0.308271	0.210526	0.112782	17.678	0.0719955
5271_consensus.mafft.fasta	608	176	26.1445	19	0.317919	0.196532	0.0809249	26.522	0.0872887	158	25.6839	19	0.329032	0.187097	0.0774194	27.1355	0.0894109
5421_consensus.mafft.fasta	1392	177	26.092	16	0.304598	0.189655	0.114943	35.9563	0.0529861	170	25.7904	16	0.311377	0.185629	0.107784	37.2612	0.0544216
6378_consensus.mafft.fasta	1146	169	26.0361	13	0.415663	0.23494	0.120482	19.8416	0.0494092	120	25.7521	11	0.444444	0.239316	0.119658	26.4978	0.0533363
6620_consensus.mafft.fasta	1433	175	25.9767	16.5	0.313953	0.197674	0.0872093	19.1577	0.0515361	145	25.4225	17	0.316901	0.197183	0.0704225	20.256	0.0555424
6572_consensus.mafft.fasta	937	176	25.9653	14	0.369942	0.219653	0.104046	24.2536	0.0484054	167	25.9268	13	0.384146	0.219512	0.109756	25.1669	0.0483904
6563_consensus.mafft.fasta	1259	177	25.954	16	0.33908	0.212644	0.0977011	25.7521	0.0469135	137	24.5821	15.5	0.358209	0.19403	0.0895522	28.1506	0.0459735
6636_consensus.mafft.fasta	669	112	25.8349	19	0.238532	0.192661	0.0733945	15.9014	0.0600473	109	25.3962	18.5	0.235849	0.179245	0.0660377	16.2679	0.0610261
6860_consensus.mafft.fasta	594	174	25.7602	15	0.356725	0.181287	0.0994152	19.988	0.0417019	158	25.2452	15	0.348387	0.174194	0.0903226	21.0711	0.0434426
5357_consensus.mafft.fasta	352	152	25.7248	17	0.221477	0.181208	0.0738255	9.96087	0.0536789	123	24.0917	15.5	0.241667	0.175	0.0666667	11.0908	0.054623
6533_consensus.mafft.fasta	1243	174	25.6491	10	0.391813	0.192982	0.134503	39.5626	0.0901216	154	23.0795	9	0.423841	0.165563	0.112583	41.6909	0.0764278
5299_consensus.mafft.fasta	951	176	25.6416	17	0.312139	0.190751	0.0867052	18.2751	0.0382943	168	24.9273	17	0.309091	0.181818	0.0727273	18.62	0.0389123
6859_consensus.mafft.fasta	987	173	25.6353	19.5	0.329412	0.217647	0.0764706	20.2851	0.03779	153	24.9333	18.5	0.34	0.213333	0.0666667	21.748	0.0396738
6299_consensus.mafft.fasta	432	148	25.6	16	0.289655	0.2	0.0758621	11.2253	0.0490693	105	23.6667	12.5	0.352941	0.176471	0.0882353	15.3628	0.0501154
6933_consensus.mafft.fasta	861	159	25.5962	18.5	0.378205	0.198718	0.0833333	30.1392	0.0764455	124	22.1475	9.5	0.42623	0.163934	0.0655738	38.2876	0.085297
6000_consensus.mafft.fasta	621	146	25.5105	19	0.258741	0.181818	0.0629371	13.9051	0.0898463	97	26.6702	21.5	0.276596	0.202128	0.0851064	17.419	0.052925
5138_consensus.mafft.fasta	849	176	25.4913	16	0.32948	0.225434	0.0809249	20.8082	0.0475966	153	25.56	18	0.313333	0.22	0.0733333	22.1269	0.0462839
6978_consensus.mafft.fasta	952	174	25.4912	15	0.350877	0.204678	0.128655	28.1335	0.0489459	144	25.3333	14	0.375887	0.212766	0.134752	33.0333	0.0538755
5958_consensus.mafft.fasta	363	172	25.4675	17	0.325444	0.207101	0.0828402	12.0847	0.0363854	135	24.8106	17	0.318182	0.19697	0.0757576	12.9865	0.0392753
5528_consensus.mafft.fasta	1734	176	25.4566	18	0.32948	0.196532	0.0982659	34.5529	0.0533887	161	25.4177	17	0.35443	0.202532	0.101266	37.409	0.053645
6679_consensus.mafft.fasta	660	172	25.3846	14	0.337278	0.213018	0.0946746	25.5136	0.0701197	155	24.8431	13	0.346405	0.202614	0.0980392	27.3966	0.0729561
5531_consensus.mafft.fasta	433	175	25.3547	15	0.331395	0.203488	0.0930233	17.2194	0.0657258	155	25.6316	15	0.342105	0.210526	0.0986842	18.3954	0.0694439
5703_consensus.mafft.fasta	1288	177	25.3103	9.5	0.402299	0.241379	0.143678	22.2145	0.0373016	139	26.9926	14	0.338235	0.25	0.132353	25.1507	0.0428515
5926_consensus.mafft.fasta	928	174	25.1579	15	0.333333	0.22807	0.0877193	25.6183	0.0590736	160	23.6561	13	0.350318	0.203822	0.0828025	27.1315	0.0606208
6631_consensus.mafft.fasta	945	169	25	15	0.36747	0.222892	0.0722892	28.2031	0.0738398	136	23.6541	14	0.390977	0.203008	0.0601504	32.138	0.0733942
5188_consensus.mafft.fasta	744	174	24.8947	15	0.309942	0.192982	0.0877193	15.2079	0.0345801	140	25.3723	20	0.328467	0.189781	0.080292	16.1842	0.0367943
5551_consensus.mafft.fasta	1290	173	24.7529	17	0.335294	0.176471	0.0529412	24.0651	0.0558748	141	23.3551	14.5	0.376812	0.166667	0.057971	28.9324	0.0576156
7572_consensus.mafft.fasta	768	167	24.7195	12.5	0.414634	0.213415	0.097561	15.0471	0.0451315	142	23.0432	10	0.417266	0.18705	0.0791367	16.6342	0.048092
4796_consensus.mafft.fasta	936	176	24.659	18	0.32948	0.184971	0.0982659	43.0427	0.0800746	170	24.2754	16	0.335329	0.179641	0.0898204	44.1301	0.0792235
5335_consensus.mafft.fasta	1411	169	24.512	10.5	0.403614	0.23494	0.10241	24.1555	0.0559134	115	20.0536	5	0.491071	0.196429	0.0714286	33.4534	0.0497622
5744_consensus.mafft.fasta	354	176	24.3353	15	0.300578	0.208092	0.0982659	10.0477	0.034614	126	22.4634	12	0.341463	0.195122	0.0813008	11.2316	0.0360275
7028_consensus.mafft.fasta	708	176	24.2948	14	0.300578	0.179191	0.0635838	21.6996	0.0580103	141	24.0435	13.5	0.311594	0.188406	0.0507246	23.1338	0.060942
4806_consensus.mafft.fasta	761	175	24.157	12	0.430233	0.203488	0.122093	20.3623	0.0621351	145	23.007	9	0.454545	0.188811	0.111888	22.7812	0.0632879
6792_consensus.mafft.fasta	739	147	24.1458	12.5	0.375	0.1875	0.125	18.9241	0.0736211	105	24.2059	13.5	0.392157	0.186275	0.127451	22.2562	0.0744227
5489_consensus.mafft.fasta	1389	175	23.9709	12	0.372093	0.209302	0.0988372	22.9593	0.0558895	127	22.9113	10	0.41129	0.201613	0.104839	30.2895	0.0644265
7013_consensus.mafft.fasta	725	175	23.9419	10	0.430233	0.203488	0.0988372	17.697	0.0543491	148	22.7603	9.5	0.438356	0.191781	0.0890411	18.4986	0.0554287
4471_consensus.mafft.fasta	825	175	23.9186	15	0.261628	0.168605	0.0581395	19.2558	0.0469349	157	22.6948	15	0.279221	0.149351	0.0519481	18.7352	0.0433722
6550_consensus.mafft.fasta	378	174	23.9006	12	0.345029	0.204678	0.0701754	9.8341	0.035272	117	23.3772	12.5	0.342105	0.192982	0.0701754	11.3929	0.0395074
4942_consensus.mafft.fasta	1067	160	23.879	14	0.420382	0.184713	0.101911	20.2325	0.0522535	95	25.7283	14	0.402174	0.206522	0.130435	31.8546	0.0641528
6782_consensus.mafft.fasta	480	175	23.8081	11	0.401163	0.215116	0.0697674	10.2713	0.0325055	112	23.8349	12	0.366972	0.183486	0.0733945	11.8134	0.0369194
6389_consensus.mafft.fasta	1510	170	23.7725	16	0.389222	0.197605	0.0958084	30.6858	0.0487784	163	23.6375	16.5	0.38125	0.19375	0.0875	31.9265	0.04956
5944_consensus.mafft.fasta	787	122	23.7311	17	0.268908	0.168067	0.0588235	13.1026	0.101062	107	23.8173	17	0.269231	0.173077	0.0576923	14.0587	0.0984737
6363_consensus.mafft.fasta	1459	174	23.731	15	0.368421	0.181287	0.0877193	24.1308	0.0595658	148	22.1241	10	0.413793	0.172414	0.0965517	27.3764	0.0526774
5502_consensus.mafft.fasta	1288	177	23.546	11	0.373563	0.189655	0.0804598	26.4738	0.0515781	155	23.7566	11	0.388158	0.190789	0.0855263	29.101	0.0565208
5200_consensus.mafft.fasta	790	175	23.407	13	0.366279	0.180233	0.104651	17.7239	0.051965	156	22.7582	12	0.392157	0.163399	0.104575	18.59	0.0544135
6955_consensus.mafft.fasta	429	164	23.236	10	0.378882	0.192547	0.10559	10.3993	0.0330819	129	23.0238	11.5	0.31746	0.166667	0.0793651	11.6804	0.0371671
6946_consensus.mafft.fasta	471	171	22.9524	11	0.39881	0.196429	0.0595238	9.90334	0.0387954	130	23.2188	10	0.40625	0.210938	0.0625	10.8707	0.0412916
5430_consensus.mafft.fasta	488	175	22.936	12.5	0.360465	0.197674	0.0988372	19.4074	0.0628887	166	23.546	12	0.368098	0.208589	0.104294	19.8042	0.0619794
6029_consensus.mafft.fasta	991	167	22.7134	13.5	0.408537	0.170732	0.0792683	17.4368	0.0637199	114	22.2883	13	0.414414	0.171171	0.0810811	23.4232	0.054802
6705_consensus.mafft.fasta	309	144	22.617	13	0.368794	0.170213	0.070922	10.4718	0.055301	114	22.6518	11	0.375	0.1875	0.0714286	11.215	0.0500965
5849_consensus.mafft.fasta	620	172	22.4675	7	0.473373	0.213018	0.0887574	16.3373	0.0581707	128	21.824	8	0.472	0.2	0.088	18.4657	0.0618238
5206_consensus.mafft.fasta	555	177	22.4655	16	0.327586	0.166667	0.0402299	15.7784	0.0452973	137	23.4478	17	0.328358	0.171642	0.0522388	17.5208	0.0483908
5866_consensus.mafft.fasta	1201	177	22.3678	10.5	0.33908	0.172414	0.0747126	21.8498	0.0734802	154	22.7417	13	0.324503	0.172185	0.0728477	23.878	0.080642
6454_consensus.mafft.fasta	626	176	22.3642	11	0.387283	0.184971	0.104046	16.7716	0.0385494	140	22.073	10	0.416058	0.182482	0.10219	18.0804	0.0396402
6447_consensus.mafft.fasta	495	172	22.3373	15	0.313609	0.159763	0.0532544	21.9965	0.0666071	158	22.2387	15	0.322581	0.154839	0.0516129	23.2277	0.0700266
6713_consensus.mafft.fasta	973	161	22.0696	12	0.348101	0.189873	0.0506329	22.3106	0.0804615	120	21.547	11	0.350427	0.196581	0.0598291	29.9204	0.0848042
6913_consensus.mafft.fasta	1365	177	22.046	10	0.367816	0.166667	0.0747126	21.0406	0.0327194	159	19.9103	8.5	0.403846	0.134615	0.0576923	22.404	0.0348007
4757_consensus.mafft.fasta	828	174	21.9649	12	0.368421	0.152047	0.0584795	13.6667	0.0840717	149	24.1233	15	0.342466	0.178082	0.0684932	14.7	0.0865139
5038_consensus.mafft.fasta	702	169	21.747	11.5	0.343373	0.126506	0.0481928	17.3824	0.0639824	145	20.6127	10	0.359155	0.112676	0.0422535	18.0332	0.0563523
5463_consensus.mafft.fasta	507	170	21.6467	12	0.371257	0.167665	0.0419162	7.18378	0.0427269	105	21.8529	12.5	0.392157	0.156863	0.0490196	9.18608	0.0556337
6393_consensus.mafft.fasta	818	170	21.515	5	0.497006	0.203593	0.101796	19.1382	0.0525342	137	20.5926	4	0.503704	0.185185	0.0888889	22.8349	0.0576757
5977_consensus.mafft.fasta	662	171	21.4762	9	0.363095	0.14881	0.077381	17.5356	0.0901192	127	22.4919	10	0.354839	0.16129	0.0725806	21.6608	0.0640669
7194_consensus.mafft.fasta	556	165	21.4321	13	0.339506	0.154321	0.0432099	11.4769	0.056705	130	19.4219	10	0.367188	0.132812	0.015625	12.6351	0.0619302
6526_consensus.mafft.fasta	563	168	21.3515	12	0.357576	0.157576	0.0606061	13.3522	0.0662308	141	21.0507	11.5	0.347826	0.152174	0.057971	14.8643	0.0664414
7024_consensus.mafft.fasta	288	156	21.2157	12	0.366013	0.150327	0.0588235	9.85153	0.0838774	116	20.7611	12	0.371681	0.141593	0.0530973	10.4541	0.0975498
5841_consensus.mafft.fasta	1052	165	21.1975	11.5	0.407407	0.160494	0.0555556	13.7824	0.043358	126	22.7154	14	0.349593	0.170732	0.0487805	14.8255	0.0368339
6258_consensus.mafft.fasta	1038	168	20.9818	8	0.393939	0.151515	0.0909091	18.644	0.063763	123	19.1167	8	0.4	0.116667	0.075	23.0741	0.0668245
6977_consensus.mafft.fasta	479	168	20.9152	9	0.418182	0.163636	0.0727273	19.2802	0.0954536	119	21.6293	7	0.422414	0.189655	0.0775862	24.5915	0.0797027
6450_consensus.mafft.fasta	1773	177	20.8793	8	0.436782	0.166667	0.0804598	38.1233	0.0562563	163	19.65	8	0.4375	0.14375	0.06875	39.2749	0.0546926
5918_consensus.mafft.fasta	741	149	20.8493	6	0.479452	0.178082	0.10274	16.559	0.0781996	119	18.8793	4.5	0.5	0.155172	0.0862069	19.1275	0.0789022
6432_consensus.mafft.fasta	489	162	20.7296	8	0.440252	0.150943	0.0628931	8.11195	0.02938	116	20.3246	8	0.421053	0.114035	0.0614035	9.80735	0.0341456
6909_consensus.mafft.fasta	577	174	20.5497	10	0.397661	0.152047	0.0701754	21.4997	0.0543636	139	21.5735	10	0.382353	0.183824	0.0808824	26.5577	0.0646068
6552_consensus.mafft.fasta	808	158	20.5226	12	0.4	0.129032	0.0709677	23.3452	0.0895767	95	16.3587	5.5	0.5	0.0652174	0.0543478	33.0873	0.0816446
6303_consensus.mafft.fasta	680	173	20.4647	9.5	0.388235	0.141176	0.0705882	14.3615	0.0391404	150	19.8639	9	0.408163	0.136054	0.0612245	16.0234	0.042066
6216_consensus.mafft.fasta	1034	175	20.3721	7.5	0.436047	0.151163	0.0697674	18.9075	0.0560236	143	22.1714	9.5	0.407143	0.164286	0.0857143	21.9546	0.0590474
5634_consensus.mafft.fasta	1304	172	20.3373	6	0.455621	0.147929	0.0887574	32.2819	0.0614049	140	18.8321	5	0.489051	0.153285	0.0875912	39.5918	0.0615968
6785_consensus.mafft.fasta	318	168	20.303	7	0.460606	0.175758	0.0787879	9.47683	0.0446499	118	22.7304	13	0.417391	0.2	0.0956522	11.1664	0.0509103
4744_consensus.mafft.fasta	378	116	20.2566	8	0.39823	0.168142	0.0619469	8.1919	0.0706591	80	20.1688	9	0.376623	0.181818	0.0519481	9.82943	0.0795815
5949_consensus.mafft.fasta	561	172	20.1716	10	0.39645	0.147929	0.0591716	15.234	0.0508097	137	17.694	8	0.425373	0.119403	0.0373134	17.4511	0.0484773
5578_consensus.mafft.fasta	225	155	19.7697	4	0.513158	0.184211	0.0592105	5.91739	0.0340992	95	21.6304	10.5	0.445652	0.184783	0.0543478	7.8757	0.0448595
6048_consensus.mafft.fasta	414	174	19.7076	7	0.467836	0.181287	0.0467836	9.04671	0.0587517	127	20.4435	8	0.427419	0.169355	0.0564516	9.94351	0.0632895
5280_consensus.mafft.fasta	1772	177	19.7011	6	0.482759	0.155172	0.0689655	22.8757	0.0332161	143	20.6429	6	0.485714	0.171429	0.0785714	24.216	0.034085
5990_consensus.mafft.fasta	459	172	19.6746	6	0.485207	0.177515	0.0650888	11.3775	0.0480954	114	21.2162	9	0.441441	0.207207	0.0630631	13.7803	0.0528035
6559_consensus.mafft.fasta	516	151	19.5676	6	0.472973	0.162162	0.0675676	11.0323	0.0532897	126	18.2358	5	0.487805	0.154472	0.0487805	12.2273	0.0466178
5404_consensus.mafft.fasta	1342	171	19.4762	8	0.434524	0.160714	0.0535714	26.0484	0.055463	129	18.5	6	0.47619	0.15873	0.0555556	30.4853	0.0514908
5802_consensus.mafft.fasta	270	164	19.2484	7	0.440994	0.15528	0.0434783	7.85882	0.0449264	113	18.8455	6.5	0.436364	0.145455	0.0363636	9.06179	0.0505765
5980_consensus.mafft.fasta	681	133	19.2462	8.5	0.4	0.123077	0.0307692	12.825	0.073372	94	16.7033	7	0.428571	0.0879121	0.021978	16.3214	0.0753285
6072_consensus.mafft.fasta	686	170	18.9341	8	0.443114	0.167665	0.0479042	20.0922	0.0520026	132	18.2558	7	0.457364	0.162791	0.0542636	23.5786	0.0603454
5464_consensus.mafft.fasta	988	169	18.8253	9	0.433735	0.13253	0.0481928	11.9563	0.0448892	40	15.3077	1	0.589744	0.153846	0.102564	13.1154	0.056176
4890_consensus.mafft.fasta	632	147	18.7917	7	0.444444	0.152778	0.0555556	14.0698	0.0838676	96	16.6559	7	0.451613	0.11828	0.0322581	21.0206	0.0837672
6128_consensus.mafft.fasta	1470	173	18.7765	8	0.429412	0.129412	0.0411765	31.8387	0.102725	124	16.0083	5	0.487603	0.107438	0.0330579	40.5732	0.0913827
6496_consensus.mafft.fasta	1287	177	18.5862	6.5	0.454023	0.132184	0.0574713	25.5797	0.0593513	149	17.6301	6	0.472603	0.116438	0.0616438	28.4947	0.0642226
6405_consensus.mafft.fasta	1657	177	18.3908	3	0.534483	0.132184	0.091954	22.5659	0.0369295	98	22.0729	4	0.510417	0.166667	0.125	31.8801	0.0513704
5347_consensus.mafft.fasta	219	166	18.2209	8	0.453988	0.128834	0.0613497	7.19978	0.0349834	103	19.28	11	0.36	0.13	0.06	8.52865	0.0415208
5858_consensus.mafft.fasta	639	175	18.1453	3.5	0.52907	0.151163	0.0639535	12.0262	0.0515457	130	19.7559	5	0.496063	0.165354	0.0787402	14.5488	0.0615265
4691_consensus.mafft.fasta	560	172	18.0888	8	0.431953	0.112426	0.0414201	12.8064	0.0374539	129	18.0556	8	0.404762	0.103175	0.0396825	16.0269	0.0444415
7361_consensus.mafft.fasta	610	151	18.027	9.5	0.425676	0.108108	0.0405405	15.2645	0.106313	119	16.8966	5	0.474138	0.103448	0.0431034	17.4573	0.0641641
6791_consensus.mafft.fasta	503	145	17.4366	5	0.485915	0.147887	0.0492958	15.7405	0.136673	97	18.2737	7	0.431579	0.147368	0.0421053	23.5569	0.110978
6068_consensus.mafft.fasta	270	171	17.3869	5	0.47619	0.14881	0.0238095	6.27513	0.0286022	113	17.6636	5	0.463636	0.136364	0.0181818	7.77276	0.0354682
6379_consensus.mafft.fasta	309	159	17.2692	6.5	0.461538	0.0833333	0.0448718	9.74365	0.0677301	113	16.4273	7	0.463636	0.0818182	0.0454545	11.3854	0.0583646
5894_consensus.mafft.fasta	355	154	17.2185	4	0.529801	0.13245	0.0596026	10.6605	0.0612076	73	18.2	4	0.514286	0.142857	0.0857143	19.5457	0.0917748
6685_consensus.mafft.fasta	907	172	16.929	3	0.52071	0.147929	0.0769231	12.7509	0.0484911	107	21.3714	7	0.409524	0.190476	0.114286	17.2462	0.0570538
5348_consensus.mafft.fasta	555	119	16.8879	6	0.456897	0.12931	0.0172414	13.8695	0.0822499	95	16.3913	6	0.467391	0.119565	0.0217391	15.0965	0.0744072
7136_consensus.mafft.fasta	351	154	16.8543	6	0.483444	0.119205	0.0264901	13.2237	0.0974073	104	16.2255	7	0.421569	0.0882353	0.00980392	14.2451	0.10098
6992_consensus.mafft.fasta	467	167	16.5793	7	0.439024	0.0853659	0.0304878	15.7451	0.0608511	117	18.9826	10	0.426087	0.104348	0.0434783	19.6771	0.0712401
7371_consensus.mafft.fasta	240	125	16.5492	4	0.508197	0.131148	0.0163934	6.84955	0.0502463	97	18.0638	7.5	0.468085	0.138298	0.0212766	7.78329	0.0568695
5821_consensus.mafft.fasta	1036	173	16.3824	5.5	0.488235	0.123529	0.0411765	10.9599	0.03445	128	17.816	6	0.472	0.152	0.04	13.1216	0.0380544
6270_consensus.mafft.fasta	425	152	16.302	7	0.422819	0.0872483	0.0134228	9.11607	0.0848491	79	16.0921	6.5	0.434211	0.0921053	0.0131579	11.4281	0.0646563
6034_consensus.mafft.fasta	798	173	16.2	5	0.488235	0.1	0.0470588	11.6347	0.033638	132	16.3178	5	0.465116	0.100775	0.0310078	13.3877	0.0372424
6198_consensus.mafft.fasta	500	177	16.1954	8	0.408046	0.103448	0.0344828	22.4218	0.0803224	128	16.176	8	0.424	0.12	0.04	25.0408	0.0864105
5355_consensus.mafft.fasta	300	172	16.1893	6	0.485207	0.136095	0.0295858	6.0697	0.0221937	89	21.1744	12.5	0.325581	0.186047	0.0348837	9.58989	0.0346603
6854_consensus.mafft.fasta	762	163	15.9938	3	0.56875	0.1	0.04375	10.5538	0.0576703	115	14.0893	1	0.616071	0.0714286	0.0357143	13.7242	0.0633038
6407_consensus.mafft.fasta	402	160	15.9809	5	0.496815	0.121019	0.0318471	8.95613	0.0516254	112	16.4771	6	0.458716	0.100917	0.0458716	11.0846	0.0537395
6449_consensus.mafft.fasta	252	164	15.6584	4	0.534161	0.10559	0.0372671	6.50711	0.0316251	108	14.8762	5	0.47619	0.0666667	0.00952381	7.36085	0.0354233
6498_consensus.mafft.fasta	297	157	15.6429	5	0.480519	0.123377	0.0454545	8.24743	0.0313985	96	14.2151	5	0.44086	0.107527	0.0215054	10.575	0.0398892
6531_consensus.mafft.fasta	421	158	15.5484	3	0.548387	0.103226	0.0451613	6.62799	0.0575109	98	16.2421	3	0.505263	0.0947368	0.0526316	8.42899	0.083466
6689_consensus.mafft.fasta	961	168	15.4485	3	0.539394	0.115152	0.0363636	11.3991	0.0735755	136	17.406	5	0.496241	0.12782	0.037594	13.0874	0.0771194
6649_consensus.mafft.fasta	396	160	15.4076	4	0.509554	0.089172	0.0509554	12.6745	0.0669457	100	12.4124	2	0.57732	0.0721649	0.0412371	18.0364	0.0767583
5968_consensus.mafft.fasta	394	140	15.2847	4	0.510949	0.116788	0.0218978	8.53731	0.0863427	86	14.6747	5	0.481928	0.108434	0	12.1841	0.0770709
7273_consensus.mafft.fasta	469	160	15.1656	4	0.528662	0.0955414	0.0318471	10.1745	0.0519905	136	15.188	4	0.511278	0.0902256	0.0300752	11.3129	0.0557432
5318_consensus.mafft.fasta	633	171	14.8929	5	0.5	0.0714286	0.0119048	9.62016	0.0287339	84	14.439	8	0.487805	0.0487805	0	13.2367	0.0387653
5354_consensus.mafft.fasta	495	153	14.8867	4	0.52	0.0666667	0.02	6.95743	0.0325255	96	14.4194	4	0.516129	0.0537634	0.0215054	8.08618	0.0376304
6404_consensus.mafft.fasta	700	172	14.7101	4	0.526627	0.0946746	0.0295858	10.2742	0.0427421	125	15.0082	3.5	0.52459	0.0901639	0.0409836	11.6964	0.0447541
6962_consensus.mafft.fasta	587	141	14.6812	2.5	0.565217	0.101449	0.0144928	10.3815	0.171476	96	14.1277	2.5	0.553191	0.0744681	0.0106383	13.7737	0.054223
5642_consensus.mafft.fasta	372	111	14.6296	4	0.509259	0.0833333	0.0185185	5.31859	0.0816051	56	15.6981	12	0.377358	0.0566038	0	6.75714	0.0605852
5260_consensus.mafft.fasta	297	108	14.5048	2	0.561905	0.133333	0.047619	6.25459	0.0795232	56	22.7547	10	0.377358	0.226415	0.0943396	9.04286	0.112894
6376_consensus.mafft.fasta	741	166	14.2515	2	0.576687	0.0981595	0.0368098	18.6532	0.0920079	97	18.1158	5	0.494737	0.147368	0.0631579	28.1894	0.138272
6506_consensus.mafft.fasta	710	140	14.219	6	0.445255	0.0583942	0.0291971	12.0856	0.124493	107	12.4423	4	0.519231	0.0288462	0.0192308	14.1785	0.0850786
7067_consensus.mafft.fasta	397	174	14.1696	2	0.555556	0.0760234	0.0175439	7.97741	0.0324436	128	16.432	5	0.496	0.096	0.024	9.39838	0.0382963
6886_consensus.mafft.fasta	192	159	13.7949	2	0.596154	0.102564	0.00641026	9.89714	0.0757884	85	16.3537	5.5	0.47561	0.097561	0.0121951	13.9779	0.107147
5562_consensus.mafft.fasta	367	158	13.6968	0	0.632258	0.083871	0.0258065	7.41022	0.0513014	94	15.957	3	0.548387	0.0752688	0.0322581	10.6786	0.0675403
6995_consensus.mafft.fasta	237	174	12.7895	1	0.654971	0.105263	0.0233918	7.20816	0.0770229	97	13.4681	1	0.617021	0.0957447	0.0319149	8.17204	0.0843789
6883_consensus.mafft.fasta	495	174	12.7544	2	0.602339	0.0643275	0.0467836	8.13607	0.0316058	108	14.7547	2.5	0.584906	0.0849057	0.0660377	11.5947	0.0409614
5936_consensus.mafft.fasta	390	170	12.5988	2	0.556886	0.0778443	0.0359281	10.5317	0.0435364	118	13.7217	4	0.504348	0.0869565	0.026087	12.7963	0.0540512
5064_consensus.mafft.fasta	266	113	12.5636	2	0.590909	0.0636364	0.0272727	4.33534	0.0429538	59	14.7368	4	0.526316	0.0701754	0.0175439	6.31794	0.0669271
7296_consensus.mafft.fasta	318	149	12.4658	0	0.630137	0.0821918	0.0136986	6.32178	0.0367753	96	14.5054	2	0.569892	0.11828	0.0215054	8.09737	0.0468117
6532_consensus.mafft.fasta	260	173	12.4647	1	0.605882	0.0941176	0.0176471	4.29991	0.0209854	85	14.4878	3	0.512195	0.109756	0	5.76667	0.0286416
6557_consensus.mafft.fasta	324	116	12.3274	1	0.628319	0.0884956	0.0176991	5.81604	0.0515931	55	16.4151	4	0.509434	0.132075	0	10.2673	0.0948113
7367_consensus.mafft.fasta	460	155	12.0197	2	0.552632	0.0460526	0.0197368	7.46753	0.0541841	110	11.037	3	0.537037	0.0277778	0	8.67089	0.0573581
6398_consensus.mafft.fasta	378	143	11.8643	1	0.621429	0.0785714	0.0142857	6.01891	0.0512454	74	11.3521	0	0.647887	0.0704225	0.028169	8.1318	0.0665259
6110_consensus.mafft.fasta	348	176	9.84393	0	0.67052	0.0346821	0.0115607	4.79201	0.0166788	68	14.0308	2	0.538462	0.0461538	0.0153846	8.64618	0.0304861
5656_consensus.mafft.fasta	231	168	8.90303	0	0.684848	0.0787879	0.0121212	5.56444	0.0472405	51	14.1667	4.5	0.5	0.145833	0	9.92784	0.0867767
5460_consensus.mafft.fasta	417	174	8.01754	0	0.725146	0.0292398	0.00584795	6.15428	0.0326573	108	8.27619	0	0.67619	0.0285714	0	8.36483	0.0421318
MEAN ACROSS GENES	299745	168.903	29.2766						0.054886
Total sequences icluded		54049
Total as % of max given #taxa and #loci		0.954255

## Sheet: ESM2_Table_locusProperties_QC-P
Electronic Supplementary Material belonging to: Phylogenomics and classification of Cactaceae based on hundreds of nuclear genes; Plant Systematics and Evolution; Jurriaan M. de Vos, Urs Eggli, Reto Nyffeler, Isabel Larridon, Catherine McGinnie, Niroshini Epitawalage, Olivier Maurin, Felix Forest and William J. Baker; Corresponding author Jurriaan M. de Vos, University of Basel, email jurriaan.de…
		Including identical sequences								After pruning identical sequences
		Tips	Bootstrap support					Mean pairwise sequence divergence			Bootstrap support					Mean pairwise sequence divergence
Locus name	Aligned length (bp)	Tips	mean	median	f_BS < 5	f_BS > 50	f_BS > 70	Number of sites	Mean % divergence (K80)	Tips	mean	median	f_BS < 5	f_BS > 50	f_BS > 70	Number of sites	Mean % divergence (K80)	in QC + P + BS40 dataset	in QC + P + BS50 dataset
4848_consensus.mafft.fasta	2114	175	55.2384	57.5	0.0988372	0.52907	0.418605	56.7999	0.0358316	174	55.1696	57	0.0994152	0.526316	0.421053	57.4147	0.035999	yes	yes
4992_consensus.mafft.fasta	1749	177	64.8966	68	0.0172414	0.672414	0.494253	58.0542	0.0383331	170	63.8982	66	0.0179641	0.658683	0.479042	58.5113	0.038756	yes	yes
5257_consensus.mafft.fasta	1098	175	51.25	50	0.0406977	0.5	0.331395	41.0446	0.046124	170	51.5449	51	0.0419162	0.502994	0.329341	41.5339	0.0459657	yes	yes
5326_consensus.mafft.fasta	1907	165	59.2099	58.5	0.0185185	0.604938	0.388889	40.9108	0.0348529	150	59.6395	60	0.0204082	0.619048	0.387755	42.2861	0.0358701	yes	yes
5333_consensus.mafft.fasta	2611	177	64.2471	67.5	0.00574713	0.655172	0.482759	86.8331	0.0476959	174	63.731	67	0.00584795	0.649123	0.473684	87.6139	0.0480318	yes	yes
5398_consensus.mafft.fasta	1891	176	51.1272	55	0.127168	0.526012	0.34104	37.0879	0.0351869	170	51.5689	56	0.11976	0.532934	0.341317	37.3843	0.0355165	yes	yes
5426_consensus.mafft.fasta	1794	171	52.1607	56	0.0833333	0.535714	0.339286	64.0964	0.0419732	169	52.241	56	0.0843373	0.536145	0.337349	64.4987	0.0422427	yes	yes
5614_consensus.mafft.fasta	2589	177	54.1322	53.5	0.0689655	0.568966	0.356322	78.8887	0.0501967	173	53.5824	53	0.0705882	0.564706	0.347059	79.8341	0.0508454	yes	yes
5716_consensus.mafft.fasta	2469	176	50.0983	49	0.0635838	0.479769	0.32948	49.7623	0.0482851	171	50.0833	49	0.0654762	0.482143	0.333333	50.9584	0.048608	yes	yes
5921_consensus.mafft.fasta	4046	175	56.1337	53.5	0.0581395	0.552326	0.401163	87.1207	0.047501	174	56.4444	54	0.0526316	0.555556	0.403509	88.0519	0.0468079	yes	yes
6051_consensus.mafft.fasta	1215	177	62.069	63.5	0.0287356	0.666667	0.425287	49.2625	0.0464216	170	62.1377	63	0.0299401	0.670659	0.431138	50.6043	0.0474181	yes	yes
6119_consensus.mafft.fasta	2486	173	49.9176	47	0.0647059	0.470588	0.329412	82.6078	0.0468881	171	49.625	47	0.0654762	0.464286	0.327381	83.7619	0.0465469	yes	yes
6295_consensus.mafft.fasta	1203	177	51.8046	52.5	0.0574713	0.517241	0.327586	36.6134	0.0345569	167	51.1524	51	0.0609756	0.506098	0.317073	36.8002	0.0347171	yes	yes
6500_consensus.mafft.fasta	1560	175	63.2674	62.5	0	0.686047	0.436047	47.9705	0.0369388	172	63.2485	62	0	0.686391	0.43787	48.3044	0.0372147	yes	yes
6717_consensus.mafft.fasta	1457	173	60.8118	61.5	0.0176471	0.605882	0.4	51.8613	0.0458958	170	60.2754	61	0.0179641	0.598802	0.389222	52.0249	0.0453096	yes	yes
4527_consensus.mafft.fasta	1325	135	48.3788	47	0.0757576	0.492424	0.272727	53.4603	0.0501167	129	48.6825	47	0.0634921	0.492063	0.261905	54.7144	0.0515273	yes	no
4932_consensus.mafft.fasta	1003	175	45.4419	43	0.0581395	0.430233	0.244186	40.985	0.0517123	167	45.2378	43	0.054878	0.426829	0.243902	42.2809	0.0514557	yes	no
5116_consensus.mafft.fasta	1071	152	44.8926	43	0.0738255	0.402685	0.214765	25.3404	0.0276255	140	45.2628	43	0.0729927	0.408759	0.211679	26.7417	0.0291023	yes	no
5163_consensus.mafft.fasta	1721	175	39.6453	33	0.186047	0.389535	0.226744	33.7779	0.0311081	160	38.6879	30	0.197452	0.382166	0.22293	32.8976	0.0301834	yes	no
5177_consensus.mafft.fasta	603	171	43.0417	46	0.190476	0.446429	0.244048	25.0775	0.051058	151	42.8311	46	0.189189	0.432432	0.243243	26.237	0.053637	yes	no
5273_consensus.mafft.fasta	1748	173	42.7882	40	0.123529	0.405882	0.276471	35.8632	0.0413989	155	42.2171	40	0.138158	0.401316	0.276316	38.3784	0.0439119	yes	no
5343_consensus.mafft.fasta	735	156	40.8235	33	0.189542	0.352941	0.228758	30.1864	0.0455038	149	39.5959	33	0.191781	0.335616	0.212329	30.6676	0.0461959	yes	no
5406_consensus.mafft.fasta	1747	161	43.2405	39	0.139241	0.417722	0.234177	64.0136	0.0485359	159	43.3718	39	0.141026	0.423077	0.237179	64.7811	0.048988	yes	no
5422_consensus.mafft.fasta	681	123	48.375	48	0.1	0.491667	0.291667	25.5081	0.0537534	117	48.4123	49.5	0.105263	0.5	0.289474	26.2487	0.0542839	yes	no
5449_consensus.mafft.fasta	1199	172	45.0473	41	0.0414201	0.402367	0.272189	42.8406	0.0608089	161	43.4367	40	0.0443038	0.379747	0.246835	43.9519	0.0558583	yes	no
5454_consensus.mafft.fasta	1429	176	40.7052	34	0.219653	0.398844	0.283237	40.0781	0.0430314	167	41.4024	36.5	0.22561	0.408537	0.292683	42.0014	0.0441931	yes	no
5594_consensus.mafft.fasta	648	170	44.1796	45	0.155689	0.467066	0.227545	20.6521	0.0473788	144	45.9078	49	0.113475	0.489362	0.234043	22.2294	0.0507947	yes	no
5620_consensus.mafft.fasta	1209	172	45.0473	38	0.0946746	0.420118	0.266272	47.2581	0.0530781	165	45.2716	38	0.0864198	0.419753	0.265432	47.842	0.0538711	yes	no
5639_consensus.mafft.fasta	912	169	44	46	0.13253	0.46988	0.26506	29.2529	0.0429075	155	43.2763	46	0.138158	0.467105	0.256579	30.0417	0.0423026	yes	no
5664_consensus.mafft.fasta	1023	174	49.117	47	0.0877193	0.467836	0.309942	39.9846	0.052061	166	49.0061	47	0.0920245	0.466258	0.312883	41.6486	0.0522165	yes	no
5770_consensus.mafft.fasta	1412	175	41.593	39.5	0.127907	0.401163	0.209302	41.0939	0.0593899	163	41.9688	39.5	0.13125	0.40625	0.21875	42.271	0.055859	yes	no
5816_consensus.mafft.fasta	1804	176	40.4277	33	0.156069	0.398844	0.231214	57.1308	0.0794862	169	40.7169	35	0.162651	0.403614	0.240964	59.0021	0.0807597	yes	no
5822_consensus.mafft.fasta	856	167	46.0793	46	0.0853659	0.45122	0.27439	32.6101	0.0546118	150	43.4898	43	0.0816327	0.414966	0.231293	34.345	0.0560154	yes	no
5857_consensus.mafft.fasta	657	165	39.6852	32	0.148148	0.388889	0.228395	28.0134	0.0531747	153	38.7867	32	0.153333	0.386667	0.22	28.8037	0.0514845	yes	no
5899_consensus.mafft.fasta	2306	147	43.9097	41	0.180556	0.444444	0.270833	59.1799	0.0533591	142	43.8921	41	0.179856	0.446043	0.266187	62.6293	0.051203	yes	no
5910_consensus.mafft.fasta	720	175	41.157	37	0.162791	0.395349	0.238372	28.0373	0.0441142	159	41.6346	37.5	0.141026	0.397436	0.24359	28.8258	0.0450903	yes	no
5913_consensus.mafft.fasta	1209	116	44.6283	43	0.0973451	0.433628	0.212389	32.3021	0.0422328	114	43.7207	41	0.0990991	0.423423	0.198198	32.0744	0.0410746	yes	no
5919_consensus.mafft.fasta	453	126	39.9756	35	0.186992	0.398374	0.235772	20.8677	0.0507566	113	40.4636	35.5	0.154545	0.390909	0.236364	21.3846	0.0521547	yes	no
5940_consensus.mafft.fasta	831	169	43.1386	44	0.150602	0.433735	0.240964	24.1477	0.034538	145	42.5	44.5	0.159722	0.4375	0.236111	25.4983	0.036616	yes	no
5942_consensus.mafft.fasta	663	128	43.072	38	0.112	0.408	0.256	28.8729	0.0567816	125	42.082	37	0.114754	0.393443	0.245902	28.9523	0.0569616	yes	no
5950_consensus.mafft.fasta	705	175	39.6047	39.5	0.168605	0.372093	0.19186	21.8337	0.0373036	163	38.5	39	0.175	0.35625	0.175	22.5686	0.0387149	yes	no
5960_consensus.mafft.fasta	1193	171	39.8274	29.5	0.208333	0.392857	0.279762	37.44	0.0548843	161	39.3481	28.5	0.208861	0.379747	0.272152	37.9153	0.0552739	yes	no
5981_consensus.mafft.fasta	1041	173	43.7118	40	0.0823529	0.429412	0.235294	30.1098	0.054216	155	43.4934	38	0.0723684	0.414474	0.230263	31.0654	0.0566185	yes	no
6004_consensus.mafft.fasta	1301	166	48.7791	48	0.0306748	0.472393	0.300613	36.4718	0.0522788	157	48.3377	47	0.0324675	0.461039	0.292208	36.9139	0.0531439	yes	no
6016_consensus.mafft.fasta	1410	173	42.1	37.5	0.123529	0.376471	0.211765	26.8783	0.0342036	158	42.1355	38	0.116129	0.380645	0.2	28.1253	0.0355261	yes	no
6036_consensus.mafft.fasta	1323	135	49.3182	51.5	0.0606061	0.522727	0.287879	35.7929	0.0359606	127	48.6774	51	0.0645161	0.516129	0.282258	37.4181	0.037128	yes	no
6038_consensus.mafft.fasta	1265	175	42.0988	38.5	0.0581395	0.395349	0.226744	37.0832	0.0450762	167	41.372	38.5	0.0609756	0.390244	0.219512	38.2009	0.045436	yes	no
6175_consensus.mafft.fasta	1638	174	45.0292	43	0.175439	0.432749	0.315789	39.4907	0.045751	171	44.125	41.5	0.178571	0.422619	0.303571	40.1783	0.0451319	yes	no
6176_consensus.mafft.fasta	1262	168	45.4424	40	0.127273	0.430303	0.321212	44.2658	0.0559436	156	46.0654	43	0.117647	0.437908	0.320261	45.2804	0.0461368	yes	no
6459_consensus.mafft.fasta	776	171	47.756	44.5	0.0952381	0.47619	0.309524	33.1542	0.0523935	156	48.1373	45	0.0915033	0.48366	0.313725	34.2255	0.0537713	yes	no
6487_consensus.mafft.fasta	1898	176	39.815	35	0.277457	0.398844	0.236994	66.4075	0.0491405	173	39.2706	35	0.282353	0.388235	0.235294	67.0951	0.0496735	yes	no
6494_consensus.mafft.fasta	1377	170	42.4431	36	0.113772	0.371257	0.221557	31.6084	0.0359758	163	42.7563	36	0.1125	0.375	0.225	32.8959	0.0359001	yes	no
6544_consensus.mafft.fasta	3154	112	40.5688	31	0.137615	0.376147	0.238532	111.718	0.10551	112	40.5688	31	0.137615	0.376147	0.238532	111.718	0.10551	yes	no
6652_consensus.mafft.fasta	1418	173	39.7	32	0.158824	0.376471	0.229412	32.7058	0.0448831	162	40.0503	32	0.150943	0.377358	0.232704	34.4251	0.0463967	yes	no
6924_consensus.mafft.fasta	1211	161	45.962	43	0.0632911	0.474684	0.303797	39.6175	0.0471031	147	46.5139	46	0.0625	0.486111	0.305556	41.88	0.049076	yes	no
6947_consensus.mafft.fasta	1999	170	46.1796	49	0.155689	0.497006	0.311377	52.1427	0.0524617	162	46.956	50	0.150943	0.503145	0.320755	54.9268	0.0529805	yes	no
6954_consensus.mafft.fasta	756	169	43.488	39	0.10241	0.439759	0.228916	23.2513	0.0538981	148	43.8973	42.5	0.0890411	0.458904	0.232877	25.3702	0.0488639	yes	no
6961_consensus.mafft.fasta	982	176	45.4798	48	0.0809249	0.485549	0.231214	34.4279	0.0462039	172	44.7396	47	0.0828402	0.473373	0.218935	34.4222	0.0463249	yes	no
6979_consensus.mafft.fasta	816	160	48.4204	50	0.140127	0.503185	0.33758	30.4235	0.0401918	141	46.7319	47.5	0.15942	0.492754	0.311594	30.7255	0.0407051	yes	no
7128_consensus.mafft.fasta	1250	172	39.7396	36	0.16568	0.349112	0.201183	40.0508	0.0497907	87	41.3647	39	0.176471	0.388235	0.211765	50.5335	0.0618465	yes	no
7141_consensus.mafft.fasta	684	158	45.9613	40	0.0645161	0.4	0.290323	29.0515	0.0456245	144	46.3451	41	0.056338	0.401408	0.288732	30.1515	0.0474199	yes	no
7174_consensus.mafft.fasta	1539	169	48.7289	49	0.0542169	0.487952	0.283133	40.8967	0.0518121	156	48.8497	49	0.0457516	0.496732	0.281046	43.6558	0.0526352	yes	no
4471_consensus.mafft.fasta	822	171	22.2024	15	0.327381	0.142857	0.0654762	18.8679	0.0463928	154	21.0461	14	0.328947	0.131579	0.0460526	18.1964	0.0426067	no	no
4691_consensus.mafft.fasta	549	167	17.6585	8	0.414634	0.115854	0.0365854	13.1533	0.0383469	127	17.6855	8.5	0.403226	0.112903	0.0403226	16.5914	0.0456267	no	no
4744_consensus.mafft.fasta	378	114	22.5586	11	0.306306	0.162162	0.0900901	8.23506	0.0678691	79	22.5526	12.5	0.302632	0.157895	0.0921053	9.98442	0.0758186	no	no
4757_consensus.mafft.fasta	828	174	21.6199	9	0.397661	0.157895	0.0760234	13.6667	0.0840717	150	23.9048	17	0.360544	0.176871	0.0884354	14.9849	0.0406736	no	no
4793_consensus.mafft.fasta	2873	164	37.2733	37	0.248447	0.391304	0.173913	55.5987	0.057376	162	37.2264	37	0.245283	0.389937	0.169811	56.6319	0.0568366	no	no
4802_consensus.mafft.fasta	1012	175	36.6977	34	0.209302	0.313953	0.197674	36.9457	0.0531202	164	36.4845	33	0.21118	0.31677	0.198758	38.1461	0.0545428	no	no
4806_consensus.mafft.fasta	740	160	27.5478	17	0.280255	0.229299	0.11465	20.5746	0.0595535	130	26.189	14	0.299213	0.212598	0.0866142	22.5314	0.0590925	no	no
4889_consensus.mafft.fasta	570	171	34.5476	27.5	0.238095	0.327381	0.14881	17.513	0.0501098	142	34.4173	31	0.23741	0.323741	0.143885	19.3034	0.0527043	no	no
4890_consensus.mafft.fasta	623	144	18.5248	7	0.453901	0.148936	0.0425532	14.2157	0.0842194	80	13.7532	3	0.545455	0.0909091	0.025974	21.2722	0.0777969	no	no
4893_consensus.mafft.fasta	818	176	34.104	30	0.225434	0.306358	0.144509	18.2982	0.0456186	151	32.75	30	0.25	0.283784	0.128378	19.6296	0.0452325	no	no
4942_consensus.mafft.fasta	1048	157	22.8442	12.5	0.402597	0.175325	0.0779221	19.2872	0.050238	86	22.6706	12	0.423529	0.152941	0.0823529	31.8906	0.0588698	no	no
4951_consensus.mafft.fasta	720	142	31.3309	23	0.266187	0.251799	0.165468	16.6484	0.0351919	111	33.8624	25	0.238532	0.275229	0.183486	18.4423	0.0384077	no	no
4954_consensus.mafft.fasta	1181	173	34.2706	27.5	0.241176	0.294118	0.182353	25.3185	0.0337248	162	32.7233	25	0.251572	0.27673	0.163522	25.9028	0.0341526	no	no
4989_consensus.mafft.fasta	681	172	37.4556	32	0.142012	0.366864	0.142012	17.2663	0.0284525	152	35.698	30	0.134228	0.342282	0.114094	17.898	0.0295349	no	no
5018_consensus.mafft.fasta	1340	137	29	18.5	0.283582	0.276119	0.11194	36.741	0.0618673	110	30.0841	19	0.28972	0.299065	0.121495	38.8854	0.0600745	no	no
5032_consensus.mafft.fasta	1036	176	30.4913	20	0.248555	0.271676	0.150289	29.7445	0.0592266	160	30.3248	20	0.261146	0.273885	0.146497	32.5031	0.0586688	no	no
5034_consensus.mafft.fasta	816	166	36.8528	28	0.196319	0.288344	0.202454	29.8107	0.0463897	158	35.2903	28	0.2	0.270968	0.180645	30.4298	0.0455579	no	no
5038_consensus.mafft.fasta	702	168	21.8485	12	0.375758	0.139394	0.0606061	17.5491	0.0593547	144	21.1064	10	0.397163	0.12766	0.0567376	17.9868	0.0574101	no	no
5064_consensus.mafft.fasta	266	111	12.4074	1.5	0.583333	0.0648148	0.0185185	4.31106	0.0428867	55	17.4038	5.5	0.461538	0.0769231	0.0192308	6.50976	0.0696194	no	no
5090_consensus.mafft.fasta	541	95	32.1087	26	0.130435	0.271739	0.130435	21.3308	0.060641	90	32.1494	26	0.126437	0.275862	0.126437	22.6809	0.0618378	no	no
5138_consensus.mafft.fasta	849	170	25.8323	15	0.269461	0.209581	0.0778443	20.3965	0.0465711	146	24.9091	15	0.272727	0.202797	0.0629371	21.7316	0.0453573	no	no
5168_consensus.mafft.fasta	907	117	32.114	23	0.254386	0.27193	0.157895	21.6603	0.0382474	100	30.6392	18	0.268041	0.257732	0.14433	23.623	0.0417713	no	no
5188_consensus.mafft.fasta	744	173	24.7412	17.5	0.352941	0.164706	0.0705882	15.2972	0.0347616	142	24.6978	18	0.352518	0.158273	0.0647482	15.9794	0.0362572	no	no
5200_consensus.mafft.fasta	658	114	26.5405	17	0.288288	0.207207	0.108108	16.6755	0.0586739	104	25.0583	16	0.300971	0.174757	0.0970874	17.3566	0.0591106	no	no
5206_consensus.mafft.fasta	555	151	24.5878	18	0.256757	0.175676	0.0540541	15.3717	0.0441921	119	25.4052	18.5	0.241379	0.181034	0.0689655	16.8705	0.0466841	no	no
5220_consensus.mafft.fasta	588	144	29.7163	22	0.248227	0.22695	0.12766	18.1112	0.0634693	105	27.9412	19	0.27451	0.205882	0.127451	23.5075	0.0547551	no	no
5260_consensus.mafft.fasta	301	93	15.4778	2	0.566667	0.133333	0.0555556	6.42029	0.0838727	50	24.0417	11.5	0.375	0.208333	0.104167	9.0702	0.117454	no	no
5264_consensus.mafft.fasta	1993	167	29.7744	17	0.353659	0.27439	0.164634	37.1983	0.0449498	158	29.471	16	0.367742	0.277419	0.167742	37.2803	0.0444531	no	no
5271_consensus.mafft.fasta	657	168	29.1212	21	0.193939	0.230303	0.0848485	25.3652	0.0826381	150	28.7687	21	0.204082	0.22449	0.0884354	25.9911	0.0850536	no	no
5299_consensus.mafft.fasta	951	176	26.104	16	0.317919	0.208092	0.0867052	18.2751	0.0382943	168	25.2242	16	0.321212	0.2	0.0727273	18.7187	0.0388998	no	no
5318_consensus.mafft.fasta	633	171	14.8631	4	0.511905	0.0952381	0.0119048	9.62016	0.0287339	84	14.6914	6	0.481481	0.0740741	0	11.9148	0.035453	no	no
5328_consensus.mafft.fasta	630	166	28.3313	22	0.263804	0.245399	0.0858896	15.9524	0.0396292	135	28.9545	22.5	0.265152	0.25	0.0984848	17.129	0.0415187	no	no
5335_consensus.mafft.fasta	1411	169	26.1084	14	0.379518	0.23494	0.108434	24.1572	0.0559181	112	21.4455	6	0.463636	0.190909	0.0818182	33.7355	0.0486331	no	no
5339_consensus.mafft.fasta	2086	171	28.7262	17.5	0.321429	0.255952	0.154762	34.2728	0.0605534	128	27.104	14	0.352	0.232	0.152	44.4954	0.0573289	no	no
5347_consensus.mafft.fasta	219	159	17.5064	7	0.429487	0.121795	0.0384615	7.13868	0.0345037	99	18.5208	11	0.34375	0.104167	0.03125	8.43929	0.040793	no	no
5348_consensus.mafft.fasta	525	114	17.2072	7	0.468468	0.0990991	0.027027	14.4647	0.0915431	85	16.8554	6	0.46988	0.108434	0.0240964	16.3022	0.0904277	no	no
5354_consensus.mafft.fasta	495	152	14.604	4	0.503356	0.107383	0.0134228	6.96175	0.0324868	96	14.7849	5	0.473118	0.0752688	0.0107527	8.09211	0.0368356	no	no
5355_consensus.mafft.fasta	300	109	27.7075	20	0.245283	0.235849	0.0754717	8.99864	0.0323748	84	26.9012	18	0.271605	0.222222	0.0740741	10.2559	0.0369065	no	no
5357_consensus.mafft.fasta	352	138	27.2667	20	0.222222	0.177778	0.0962963	10.418	0.0573366	119	25.4914	17.5	0.25	0.155172	0.0862069	10.9674	0.0588632	no	no
5366_consensus.mafft.fasta	1349	171	28.1607	21.5	0.279762	0.220238	0.0952381	40.3229	0.0611081	158	27.3333	20	0.288462	0.217949	0.0897436	44.0224	0.0604307	no	no
5404_consensus.mafft.fasta	1337	169	18.4398	6	0.457831	0.150602	0.060241	26.5768	0.0563626	125	17.0325	4	0.512195	0.146341	0.0650407	33.2698	0.0534257	no	no
5421_consensus.mafft.fasta	1392	175	26.6337	16	0.343023	0.226744	0.116279	35.5138	0.0524402	168	26.1636	16	0.345455	0.218182	0.109091	36.8841	0.0538037	no	no
5427_consensus.mafft.fasta	845	133	34.5308	28.5	0.2	0.3	0.176923	50.8033	0.11413	126	34	27	0.195122	0.292683	0.170732	52.271	0.114281	no	no
5428_consensus.mafft.fasta	558	166	39.4908	36	0.159509	0.368098	0.196319	20.9906	0.0404963	139	39.6912	35.5	0.169118	0.360294	0.213235	23.1164	0.0445034	no	no
5430_consensus.mafft.fasta	486	171	22.5655	12	0.333333	0.178571	0.0714286	19.499	0.0637254	163	22.6438	12	0.3375	0.18125	0.075	19.9166	0.0628849	no	no
5460_consensus.mafft.fasta	417	164	7.8882	0	0.726708	0.0248447	0.00621118	6.40947	0.0337236	105	7.55882	0	0.705882	0.0196078	0	8.92125	0.0444126	no	no
5463_consensus.mafft.fasta	498	164	22.6149	12	0.385093	0.186335	0.0434783	7.23739	0.0443272	103	24.42	17.5	0.35	0.21	0.04	9.61413	0.0581483	no	no
5464_consensus.mafft.fasta	988	167	18.4573	5.5	0.481707	0.152439	0.0670732	12.1648	0.0453422	24	15.8261	0	0.73913	0.173913	0.173913	14.0109	0.051039	no	no
5469_consensus.mafft.fasta	582	169	29.6506	19.5	0.337349	0.271084	0.150602	20.5405	0.075366	143	28.4643	17.5	0.342857	0.264286	0.135714	21.3354	0.0680271	no	no
5477_consensus.mafft.fasta	681	164	29.5714	22	0.310559	0.254658	0.118012	20.2163	0.0447649	154	28.8344	21	0.331126	0.251656	0.119205	20.7581	0.0460264	no	no
5489_consensus.mafft.fasta	1389	175	23.7616	12.5	0.377907	0.180233	0.0930233	22.9743	0.0559102	122	22.0661	10	0.429752	0.14876	0.0991736	31.1387	0.0657994	no	no
5502_consensus.mafft.fasta	1270	171	25.0774	14	0.333333	0.232143	0.0952381	27.1882	0.0529651	154	25.5762	15	0.344371	0.238411	0.0993377	29.4004	0.056823	no	no
5513_consensus.mafft.fasta	774	161	28.3165	16	0.35443	0.253165	0.120253	21.8685	0.0442331	155	27.7697	15	0.361842	0.25	0.111842	22.3721	0.0445713	no	no
5528_consensus.mafft.fasta	1734	176	24.7977	14	0.352601	0.202312	0.0982659	34.5529	0.0533887	160	25.3949	15	0.356688	0.210191	0.101911	37.627	0.0536959	no	no
5531_consensus.mafft.fasta	433	170	25.8144	16	0.335329	0.167665	0.101796	17.3687	0.0665979	151	25.4932	16	0.358108	0.168919	0.108108	18.4917	0.0704718	no	no
5536_consensus.mafft.fasta	375	171	32.6786	26	0.285714	0.279762	0.160714	14.1697	0.0523273	133	32.2538	26.5	0.261538	0.253846	0.138462	15.9864	0.0577504	no	no
5551_consensus.mafft.fasta	1234	156	24.4379	16	0.267974	0.176471	0.0653595	22.3098	0.0534782	129	24.1172	15.5	0.265625	0.171875	0.0703125	26.344	0.0528049	no	no
5554_consensus.mafft.fasta	1713	167	38.811	31	0.128049	0.359756	0.207317	30.3617	0.0413631	155	38.9539	31	0.125	0.375	0.210526	32.2113	0.0426852	no	no
5562_consensus.mafft.fasta	367	151	14.1689	1	0.621622	0.0743243	0.027027	7.63355	0.0521597	93	16.4889	2.5	0.544444	0.0777778	0.0333333	11.1547	0.0692662	no	no
5578_consensus.mafft.fasta	225	149	17.7055	3	0.554795	0.178082	0.0410959	6.01007	0.0345712	93	17.8791	4	0.516484	0.153846	0.032967	7.82188	0.0445442	no	no
5599_consensus.mafft.fasta	2155	163	35.3	31	0.2375	0.33125	0.15	47.5085	0.0454522	156	35.0915	31	0.248366	0.333333	0.156863	49.4993	0.0438317	no	no
5634_consensus.mafft.fasta	1294	171	21.381	7.5	0.434524	0.166667	0.077381	32.1717	0.0613135	146	20.6993	7	0.440559	0.160839	0.0699301	39.737	0.065746	no	no
5642_consensus.mafft.fasta	372	111	14.287	2.5	0.527778	0.0925926	0.00925926	5.31859	0.0816051	57	14.6481	8.5	0.444444	0.0555556	0	6.63221	0.100846	no	no
5644_consensus.mafft.fasta	999	176	36.3931	29	0.213873	0.306358	0.190751	30.933	0.0531137	166	36.816	29	0.202454	0.312883	0.202454	32.3468	0.0492643	no	no
5660_consensus.mafft.fasta	553	165	37.4815	28	0.216049	0.388889	0.209877	19.318	0.0529123	139	38.0438	31	0.19708	0.394161	0.211679	21.313	0.0576967	no	no
5699_consensus.mafft.fasta	840	163	34.5938	26.5	0.16875	0.26875	0.18125	25.2126	0.0569751	149	32.5616	24	0.184932	0.246575	0.178082	26.2926	0.0544534	no	no
5702_consensus.mafft.fasta	982	175	30.3547	20	0.325581	0.27907	0.162791	30.0268	0.0577964	168	29.903	20	0.327273	0.272727	0.157576	31.369	0.0591482	no	no
5703_consensus.mafft.fasta	1280	157	26.6883	13	0.337662	0.24026	0.12987	23.9821	0.040715	136	25.812	12	0.323308	0.225564	0.112782	25.4266	0.0434742	no	no
5721_consensus.mafft.fasta	732	170	30.0838	19	0.311377	0.293413	0.143713	19.6751	0.0468114	139	32.4779	20.5	0.257353	0.316176	0.154412	21.23	0.0399488	no	no
5744_consensus.mafft.fasta	354	172	24.0947	14	0.307692	0.183432	0.0769231	10.076	0.0347889	126	21.4553	12	0.365854	0.170732	0.0487805	11.3285	0.03616	no	no
5772_consensus.mafft.fasta	618	173	30.5765	22	0.217647	0.235294	0.117647	24.9639	0.0520225	162	29.5535	21	0.232704	0.226415	0.106918	25.5451	0.0528555	no	no
5802_consensus.mafft.fasta	270	160	20.4459	7	0.464968	0.184713	0.044586	7.9125	0.0422522	111	19.9444	7.5	0.462963	0.185185	0.0462963	9.03276	0.0476734	no	no
5815_consensus.mafft.fasta	699	171	26.5536	16	0.380952	0.232143	0.119048	14.9886	0.124092	135	29.3333	20	0.356061	0.265152	0.136364	17.7747	0.0726845	no	no
5821_consensus.mafft.fasta	1041	155	19.7171	7.5	0.434211	0.157895	0.0592105	10.6295	0.0322208	114	20.5586	8	0.423423	0.18018	0.0720721	13.0759	0.0380429	no	no
5841_consensus.mafft.fasta	1052	165	20.3333	7	0.382716	0.154321	0.0617284	13.7824	0.043358	125	21.3852	7	0.360656	0.172131	0.057377	14.9417	0.0371893	no	no
5842_consensus.mafft.fasta	1497	174	25.1228	14	0.362573	0.19883	0.0877193	23.9127	0.0559367	147	25.1319	14	0.354167	0.194444	0.0763889	26.2101	0.060993	no	no
5849_consensus.mafft.fasta	621	171	22.5714	10.5	0.440476	0.196429	0.10119	16.4083	0.0583974	127	22.7258	11.5	0.427419	0.201613	0.0967742	18.5263	0.0612169	no	no
5853_consensus.mafft.fasta	686	166	36.0245	29	0.233129	0.325153	0.190184	30.6034	0.0577801	148	35.9034	33	0.248276	0.324138	0.193103	31.8383	0.0594506	no	no
5858_consensus.mafft.fasta	639	174	18.5146	5	0.497076	0.157895	0.0701754	11.9295	0.0515118	129	20.246	7.5	0.460317	0.18254	0.0873016	14.3823	0.0612283	no	no
5859_consensus.mafft.fasta	804	156	36.1895	29	0.169935	0.313725	0.169935	25.0049	0.0533792	147	34.9792	29	0.180556	0.298611	0.159722	25.3145	0.0543091	no	no
5865_consensus.mafft.fasta	1466	132	38	29	0.178295	0.348837	0.232558	55.1188	0.0520183	128	38	29	0.184	0.352	0.24	55.5933	0.0524576	no	no
5866_consensus.mafft.fasta	902	80	30.2857	21	0.25974	0.272727	0.12987	25.644	0.0919889	79	29.3816	20.5	0.263158	0.263158	0.118421	25.668	0.0915368	no	no
5893_consensus.mafft.fasta	777	141	32.5725	22.5	0.217391	0.282609	0.137681	18.5262	0.0889248	95	29.9565	20	0.26087	0.25	0.119565	25.4179	0.0779873	no	no
5894_consensus.mafft.fasta	353	148	17.2621	3	0.524138	0.131034	0.0551724	9.90329	0.0577451	86	18.7738	5	0.5	0.154762	0.0714286	17.4484	0.0819874	no	no
5918_consensus.mafft.fasta	756	147	20.8056	5.5	0.486111	0.173611	0.111111	16.5509	0.0793589	125	18.7951	3.5	0.52459	0.147541	0.0819672	18.3505	0.0760609	no	no
5922_consensus.mafft.fasta	1685	177	29.3793	17.5	0.333333	0.270115	0.143678	47.6757	0.0688253	171	29.3988	17.5	0.327381	0.267857	0.136905	48.255	0.069951	no	no
5926_consensus.mafft.fasta	925	169	24.8133	11.5	0.361446	0.210843	0.0903614	25.1737	0.0575252	154	23.2119	9	0.384106	0.18543	0.0860927	26.8693	0.0588064	no	no
5933_consensus.mafft.fasta	1024	139	31.6618	28	0.205882	0.235294	0.132353	18.4039	0.0786276	89	25.3837	16.5	0.255814	0.151163	0.0813953	27.1499	0.068654	no	no
5936_consensus.mafft.fasta	390	170	12.8024	2	0.57485	0.0838323	0.0239521	10.5317	0.0435364	118	12.9043	2	0.556522	0.0869565	0.0173913	12.8892	0.0542412	no	no
5943_consensus.mafft.fasta	1951	175	35.3314	32	0.284884	0.337209	0.174419	46.4118	0.0392562	169	34.994	30	0.295181	0.331325	0.180723	47.9362	0.0396587	no	no
5944_consensus.mafft.fasta	787	122	22.7647	16	0.268908	0.142857	0.0672269	13.0723	0.0997833	104	22.7822	16	0.277228	0.148515	0.0693069	14.1212	0.0940475	no	no
5945_consensus.mafft.fasta	839	163	18.575	9.5	0.41875	0.1	0.0375	16.6788	0.0539954	122	18.3388	8	0.46281	0.0909091	0.0413223	22.78	0.0454001	no	no
5949_consensus.mafft.fasta	561	171	20.869	10	0.386905	0.142857	0.0535714	15.3012	0.0510995	133	19.0231	8.5	0.407692	0.115385	0.0384615	17.6405	0.044804	no	no
5958_consensus.mafft.fasta	363	171	25.2798	17	0.297619	0.208333	0.0892857	12.1127	0.0364618	133	24.6923	17.5	0.3	0.192308	0.0769231	13.076	0.0395469	no	no
5968_consensus.mafft.fasta	394	136	15.3308	3	0.56391	0.112782	0.0300752	8.55664	0.0873061	89	16.5814	4	0.534884	0.127907	0.0232558	12.1652	0.0791641	no	no
5974_consensus.mafft.fasta	717	173	31.7353	23.5	0.252941	0.276471	0.141176	20.9864	0.0475707	158	31.1032	23	0.245161	0.270968	0.129032	21.9357	0.0476033	no	no
5977_consensus.mafft.fasta	662	167	21.1463	9	0.396341	0.158537	0.0731707	17.5642	0.0920422	122	22.5714	11	0.344538	0.176471	0.0756303	21.0134	0.0619636	no	no
5980_consensus.mafft.fasta	677	100	24.1443	16	0.319588	0.175258	0.0515464	14.6802	0.0863785	74	23.9296	16	0.323944	0.140845	0.0704225	18.9148	0.0880735	no	no
5990_consensus.mafft.fasta	447	161	21.3291	6.5	0.474684	0.177215	0.0759494	11.0037	0.0464058	117	22.614	11	0.438596	0.184211	0.0789474	13.309	0.0500068	no	no
6000_consensus.mafft.fasta	621	141	26.2101	19	0.275362	0.195652	0.0652174	14.1256	0.0900427	95	26.883	19	0.265957	0.202128	0.0851064	17.4813	0.0559046	no	no
6003_consensus.mafft.fasta	252	118	36.7565	29	0.182609	0.356522	0.191304	15.8821	0.0713152	104	34.3564	27	0.19802	0.336634	0.168317	15.888	0.0712444	no	no
6029_consensus.mafft.fasta	990	167	22.9939	14	0.378049	0.182927	0.0792683	17.4549	0.0637931	116	22.3158	10.5	0.412281	0.192982	0.0789474	23.1082	0.0548454	no	no
6034_consensus.mafft.fasta	798	173	17.0647	6	0.482353	0.105882	0.0529412	11.6347	0.033638	133	16.4462	6	0.469231	0.0923077	0.0384615	13.5149	0.037912	no	no
6041_consensus.mafft.fasta	2315	164	30.3789	24	0.254658	0.236025	0.10559	39.4574	0.0572603	105	29.7255	22	0.294118	0.235294	0.137255	54.1364	0.0604834	no	no
6048_consensus.mafft.fasta	414	170	19.7006	5	0.497006	0.167665	0.0658683	8.97981	0.0585126	126	20.7886	10	0.447154	0.170732	0.0731707	9.75937	0.0631317	no	no
6056_consensus.mafft.fasta	1457	166	28.1595	17	0.306748	0.239264	0.122699	24.9827	0.0729955	148	27.5586	17	0.310345	0.22069	0.110345	27.4173	0.0713425	no	no
6064_consensus.mafft.fasta	586	157	31.7662	21.5	0.24026	0.279221	0.142857	19.876	0.0493699	142	32.7194	25	0.208633	0.280576	0.143885	20.8181	0.0505565	no	no
6068_consensus.mafft.fasta	270	171	17.2083	5.5	0.452381	0.136905	0.0238095	6.27513	0.0286022	113	16.8304	5	0.473214	0.133929	0.0178571	7.7854	0.0355204	no	no
6072_consensus.mafft.fasta	688	148	20.0276	10	0.434483	0.158621	0.0482759	21.8111	0.0564497	124	18.595	8	0.454545	0.140496	0.0330579	24.575	0.0624109	no	no
6098_consensus.mafft.fasta	2133	174	36.2281	30	0.19883	0.321637	0.169591	47.6644	0.0516932	168	35.7576	30	0.2	0.309091	0.169697	48.9928	0.0518334	no	no
6128_consensus.mafft.fasta	1391	159	19.8462	9	0.378205	0.134615	0.0512821	28.6668	0.0818825	131	19.6172	9	0.390625	0.132812	0.046875	31.5853	0.0750748	no	no
6130_consensus.mafft.fasta	543	163	28.175	19	0.2625	0.2375	0.1125	17.9973	0.0846395	135	28.7121	20	0.242424	0.25	0.121212	19.7791	0.0800355	no	no
6139_consensus.mafft.fasta	1068	175	38.1453	29.5	0.197674	0.348837	0.22093	24.8627	0.0307685	161	37.5823	26.5	0.189873	0.341772	0.21519	25.819	0.0316565	no	no
6148_consensus.mafft.fasta	459	131	33.1484	23.5	0.21875	0.296875	0.15625	15.8884	0.0466302	117	32.5175	22.5	0.219298	0.280702	0.157895	16.7986	0.0504215	no	no
6150_consensus.mafft.fasta	786	171	31.8869	25	0.291667	0.297619	0.14881	26.1529	0.0717616	152	31.2416	25	0.302013	0.281879	0.147651	27.3594	0.0737624	no	no
6164_consensus.mafft.fasta	351	156	26.3464	16	0.313725	0.222222	0.104575	14.4299	0.051749	133	27.1462	16	0.292308	0.230769	0.107692	15.5229	0.0555285	no	no
6216_consensus.mafft.fasta	1034	175	20.6919	6.5	0.488372	0.174419	0.0813953	18.9075	0.0560236	146	22.4722	7.5	0.472222	0.194444	0.0972222	21.4987	0.0578824	no	no
6221_consensus.mafft.fasta	708	175	35.6395	28	0.226744	0.331395	0.174419	24.7649	0.0605547	154	35.9801	28	0.225166	0.337748	0.178808	26.9646	0.0653296	no	no
6226_consensus.mafft.fasta	1149	171	36.3036	30	0.267857	0.35119	0.244048	21.5759	0.0378099	157	36.5613	30	0.264516	0.348387	0.245161	22.1736	0.0392896	no	no
6227_consensus.mafft.fasta	591	144	35.0355	29	0.170213	0.297872	0.163121	20.3779	0.0501482	131	34.1406	28.5	0.164062	0.273438	0.15625	21.3456	0.0478783	no	no
6238_consensus.mafft.fasta	1303	172	39.0592	35	0.177515	0.35503	0.177515	39.4798	0.0565578	162	39.0503	35	0.18239	0.358491	0.176101	40.9777	0.0590879	no	no
6258_consensus.mafft.fasta	1017	157	23.1234	14	0.331169	0.162338	0.0714286	19.3852	0.0718961	122	20.5378	13	0.344538	0.134454	0.0504202	22.8893	0.066584	no	no
6265_consensus.mafft.fasta	721	163	34.0875	25	0.2375	0.325	0.175	29.909	0.0526395	147	34.2847	26.5	0.229167	0.326389	0.173611	30.8513	0.0540197	no	no
6270_consensus.mafft.fasta	425	144	15.1844	6	0.453901	0.0851064	0.0212766	8.51729	0.0832266	85	16.4458	6	0.445783	0.0963855	0.0240964	12.2036	0.0970218	no	no
6274_consensus.mafft.fasta	591	172	28.9172	21	0.313609	0.248521	0.118343	19.967	0.0402112	132	29.4186	23	0.310078	0.263566	0.108527	21.6271	0.0436502	no	no
6282_consensus.mafft.fasta	525	161	26.0127	13.5	0.341772	0.227848	0.101266	13.9168	0.0456165	140	27.0365	18	0.313869	0.226277	0.10219	14.7111	0.0480985	no	no
6284_consensus.mafft.fasta	1265	169	33.8373	25	0.222892	0.319277	0.150602	34.8715	0.0482932	153	33.8933	25.5	0.226667	0.32	0.146667	37.6179	0.0499505	no	no
6298_consensus.mafft.fasta	536	171	27.9821	18	0.25	0.214286	0.125	26.8642	0.0612232	153	26.16	18	0.266667	0.186667	0.1	28.3006	0.0640261	no	no
6299_consensus.mafft.fasta	432	145	25.4225	17	0.316901	0.225352	0.0704225	11.1458	0.0492355	96	22.3656	13	0.354839	0.182796	0.0537634	15.9333	0.0509056	no	no
6303_consensus.mafft.fasta	677	170	20.9461	11	0.347305	0.125749	0.0778443	14.4375	0.0391555	147	20.0417	10	0.381944	0.118056	0.0763889	16.0944	0.0425291	no	no
6318_consensus.mafft.fasta	2059	159	35.3782	27	0.269231	0.346154	0.198718	34.5371	0.0536021	136	35.3507	25	0.261194	0.343284	0.208955	40.8886	0.0535456	no	no
6320_consensus.mafft.fasta	1358	161	29.8608	20	0.278481	0.240506	0.139241	35.8186	0.0456139	152	30.4564	20	0.275168	0.248322	0.14094	37.0577	0.0451827	no	no
6363_consensus.mafft.fasta	1459	174	23.3918	12	0.415205	0.181287	0.0935673	24.1308	0.0595658	148	21.7517	6	0.468966	0.172414	0.103448	27.3813	0.053554	no	no
6373_consensus.mafft.fasta	871	159	33.0897	27.5	0.25641	0.282051	0.160256	29.7464	0.052747	148	33.8082	29	0.246575	0.294521	0.164384	31.4535	0.0537475	no	no
6376_consensus.mafft.fasta	739	163	14.2312	2	0.54375	0.1	0.04375	19.0845	0.0941107	98	16.0421	5	0.494737	0.115789	0.0631579	28.1873	0.137797	no	no
6378_consensus.mafft.fasta	1147	162	25.8805	14	0.352201	0.213836	0.0880503	19.988	0.0493963	121	25.5254	13.5	0.389831	0.220339	0.0932203	26.2233	0.052115	no	no
6379_consensus.mafft.fasta	309	150	19.3333	12	0.360544	0.108844	0.0408163	9.79526	0.0697991	105	18.2941	12	0.352941	0.0784314	0.0294118	11.6123	0.0603595	no	no
6383_consensus.mafft.fasta	1310	177	27.6897	15	0.321839	0.224138	0.137931	44.0765	0.0636297	166	27.7975	15	0.331288	0.226994	0.141104	47.3535	0.0615239	no	no
6387_consensus.mafft.fasta	819	158	37.3871	30	0.174194	0.322581	0.206452	29.3321	0.0389774	136	37.391	30	0.165414	0.308271	0.203008	31.5414	0.0420248	no	no
6389_consensus.mafft.fasta	1514	167	23.2317	16	0.347561	0.170732	0.0670732	29.7854	0.0474535	161	22.7658	16	0.348101	0.164557	0.056962	30.8342	0.0481342	no	no
6393_consensus.mafft.fasta	818	160	23.1592	8	0.375796	0.210191	0.10828	18.2861	0.0505147	122	23.0917	8	0.366667	0.208333	0.108333	21.7145	0.0550896	no	no
6398_consensus.mafft.fasta	378	138	12.163	1	0.607407	0.0814815	0.0222222	6.11742	0.0575482	71	12.1594	0	0.637681	0.0869565	0.0434783	7.52596	0.0751756	no	no
6401_consensus.mafft.fasta	713	169	38.6024	32	0.0963855	0.355422	0.210843	17.6292	0.0354477	147	39.3724	36	0.0965517	0.365517	0.22069	18.994	0.0379079	no	no
6404_consensus.mafft.fasta	700	168	15.6242	7	0.448485	0.10303	0.0363636	9.86106	0.0410262	125	16.5656	8.5	0.434426	0.0983607	0.0491803	11.5008	0.0445655	no	no
6407_consensus.mafft.fasta	402	155	17.7171	5	0.486842	0.138158	0.0592105	9.07231	0.0540972	108	18.4571	8	0.428571	0.12381	0.047619	11.249	0.0560677	no	no
6412_consensus.mafft.fasta	715	154	30.1126	20	0.251656	0.251656	0.15894	23.1004	0.0671422	128	32.44	23	0.208	0.272	0.176	25.4393	0.0677621	no	no
6420_consensus.mafft.fasta	711	168	39.2242	33	0.115152	0.363636	0.187879	20.2887	0.0412043	147	38.7361	32.5	0.111111	0.340278	0.201389	21.4828	0.0438006	no	no
6432_consensus.mafft.fasta	489	161	20.2911	9	0.424051	0.126582	0.056962	8.11925	0.0294218	118	20.2174	10	0.4	0.113043	0.0608696	9.73577	0.0341024	no	no
6439_consensus.mafft.fasta	794	145	37.0141	31	0.190141	0.352113	0.190141	16.6715	0.0438088	124	35.1818	28	0.214876	0.330579	0.173554	17.391	0.0462138	no	no
6449_consensus.mafft.fasta	252	163	16.525	4	0.50625	0.11875	0.03125	6.5089	0.0316424	106	16	8	0.461538	0.0961538	0	7.47044	0.0358219	no	no
6454_consensus.mafft.fasta	626	174	21.5439	8	0.432749	0.175439	0.0818713	16.9206	0.0389303	138	20.8889	7	0.459259	0.162963	0.0740741	17.7714	0.0391642	no	no
6457_consensus.mafft.fasta	706	155	29.6842	18.5	0.302632	0.289474	0.138158	15.2432	0.0621723	137	29.8582	18.5	0.30597	0.283582	0.149254	16.5993	0.0659048	no	no
6458_consensus.mafft.fasta	1473	168	29.5455	24	0.230303	0.242424	0.109091	49.4377	0.0691942	157	28.9484	24	0.23871	0.23871	0.0967742	53.8582	0.0714398	no	no
6460_consensus.mafft.fasta	1010	168	38.5758	34	0.169697	0.363636	0.2	27.994	0.0433298	151	37.9324	34.5	0.175676	0.351351	0.195946	29.5621	0.0455611	no	no
6462_consensus.mafft.fasta	915	171	28.7143	19.5	0.339286	0.22619	0.142857	32.56	0.0562588	163	27.4969	19	0.354037	0.21118	0.130435	33.1485	0.0562792	no	no
6483_consensus.mafft.fasta	776	168	27.6424	18	0.315152	0.218182	0.115152	20.0979	0.0416467	152	27.2349	17	0.328859	0.214765	0.114094	22.0118	0.0401955	no	no
6488_consensus.mafft.fasta	756	173	31.6059	22	0.370588	0.3	0.164706	24.2108	0.0512201	151	30.3784	21	0.378378	0.277027	0.155405	25.3159	0.0513979	no	no
6492_consensus.mafft.fasta	551	169	27.2169	17	0.361446	0.210843	0.126506	16.2119	0.0650975	141	27.9855	18.5	0.347826	0.210145	0.123188	18.0739	0.0735893	no	no
6498_consensus.mafft.fasta	294	126	15.6992	5	0.495935	0.113821	0.0406504	9.02337	0.0338506	88	15.3837	6	0.453488	0.104651	0.0232558	10.7667	0.0403003	no	no
6506_consensus.mafft.fasta	626	133	13.8692	5	0.492308	0.0692308	0.0230769	12.2733	0.128441	105	12.5294	3.5	0.558824	0.0490196	0.0196078	14.2445	0.0871116	no	no
6526_consensus.mafft.fasta	555	158	23.3419	16	0.316129	0.16129	0.0516129	12.6811	0.0652647	128	23.64	14	0.328	0.184	0.056	14.1645	0.0647938	no	no
6527_consensus.mafft.fasta	1484	158	37.9871	33	0.219355	0.36129	0.187097	30.9377	0.0469032	148	38.6575	32.5	0.212329	0.383562	0.19863	32.0665	0.0489762	no	no
6528_consensus.mafft.fasta	429	152	31.7383	26	0.295302	0.288591	0.127517	14.5696	0.0461939	133	31.4427	26	0.282443	0.274809	0.122137	15.5778	0.0486538	no	no
6531_consensus.mafft.fasta	417	149	17.7397	5.5	0.472603	0.116438	0.0479452	6.65699	0.0405815	97	18.8191	7.5	0.404255	0.106383	0.0425532	8.52921	0.0502451	no	no
6532_consensus.mafft.fasta	260	164	13.5031	1	0.608696	0.10559	0.0310559	4.38022	0.0214194	87	15.2381	3.5	0.535714	0.107143	0.0238095	5.78963	0.0287794	no	no
6533_consensus.mafft.fasta	1243	173	26.8	14.5	0.311765	0.211765	0.135294	39.5386	0.0901977	154	24.0331	10	0.344371	0.178808	0.112583	41.1919	0.0757021	no	no
6538_consensus.mafft.fasta	606	170	29.4371	19	0.293413	0.245509	0.143713	18.5971	0.0421681	153	28.8212	19	0.304636	0.238411	0.139073	19.6397	0.0441377	no	no
6550_consensus.mafft.fasta	378	153	25.4733	15.5	0.246667	0.18	0.0733333	10.2117	0.0369684	109	25.0377	15.5	0.245283	0.169811	0.0754717	11.5418	0.0405813	no	no
6552_consensus.mafft.fasta	808	156	20.8301	12	0.411765	0.156863	0.0653595	23.479	0.0902342	89	16.2209	4	0.511628	0.0930233	0.0465116	33.6611	0.0804587	no	no
6557_consensus.mafft.fasta	324	112	12.578	0	0.688073	0.110092	0.0458716	5.94032	0.0527966	56	15.9434	1	0.622642	0.150943	0.0377358	10.1175	0.0930293	no	no
6559_consensus.mafft.fasta	516	148	19.7448	9	0.448276	0.151724	0.0827586	10.7156	0.0521436	125	17.8689	7.5	0.47541	0.139344	0.0737705	11.6359	0.044482	no	no
6563_consensus.mafft.fasta	1249	163	28.7625	20.5	0.25	0.2625	0.0875	25.67	0.0470688	132	26.2846	16.5	0.276923	0.223077	0.0615385	28.0241	0.0456357	no	no
6572_consensus.mafft.fasta	952	166	25.5583	12	0.349693	0.214724	0.104294	23.8007	0.0473926	158	25.4194	11	0.36129	0.212903	0.109677	24.5176	0.0472125	no	no
6620_consensus.mafft.fasta	1440	155	24.2566	14	0.309211	0.171053	0.0789474	18.39	0.186698	135	22.6742	11.5	0.348485	0.159091	0.0606061	19.4956	0.202101	no	no
6631_consensus.mafft.fasta	855	160	23.4268	13	0.401274	0.203822	0.0700637	26.1737	0.0701021	126	22.2764	10	0.430894	0.178862	0.0650407	31.1495	0.0702754	no	no
6636_consensus.mafft.fasta	669	111	27.6574	21	0.166667	0.185185	0.0740741	15.6808	0.0596538	108	27.0476	21	0.171429	0.171429	0.0666667	16.0756	0.0607421	no	no
6639_consensus.mafft.fasta	817	165	27.9753	18	0.283951	0.197531	0.117284	25.4017	0.0507873	157	27.5325	18	0.285714	0.194805	0.116883	26.6021	0.0513388	no	no
6641_consensus.mafft.fasta	617	173	27.2176	14.5	0.388235	0.258824	0.111765	18.5165	0.0583262	149	25.5548	13	0.410959	0.226027	0.0958904	19.5622	0.0571014	no	no
6649_consensus.mafft.fasta	396	150	17.6735	5	0.496599	0.129252	0.0544218	12.6778	0.0671175	90	13.2614	3	0.602273	0.0795455	0.0568182	18.0412	0.0752054	no	no
6660_consensus.mafft.fasta	912	175	29.3488	19	0.325581	0.267442	0.122093	39.4502	0.0723558	167	29.061	17	0.329268	0.27439	0.121951	41.5692	0.0734957	no	no
6667_consensus.mafft.fasta	1192	121	39.4237	35	0.152542	0.322034	0.186441	24.2167	0.047212	106	40.0777	35	0.135922	0.339806	0.194175	26.1908	0.04987	no	no
6679_consensus.mafft.fasta	660	172	26.2071	15	0.331361	0.224852	0.106509	25.5136	0.0701197	154	25.6225	15	0.337748	0.205298	0.10596	27.3732	0.0729764	no	no
6685_consensus.mafft.fasta	904	163	17.325	5	0.5	0.125	0.0625	12.2681	0.0474563	107	20.6286	8	0.419048	0.152381	0.0857143	16.3585	0.0533625	no	no
6689_consensus.mafft.fasta	879	167	16.4573	6	0.463415	0.109756	0.0487805	11.5318	0.0742715	137	17.6866	6	0.440299	0.119403	0.0522388	13.6051	0.0789712	no	no
6705_consensus.mafft.fasta	309	133	23.0538	11.5	0.346154	0.192308	0.0538462	10.5821	0.0572003	112	23.0545	11	0.327273	0.181818	0.0545455	11.5301	0.0636119	no	no
6713_consensus.mafft.fasta	973	156	21.549	11	0.379085	0.163399	0.0718954	22.725	0.080847	121	22.042	10	0.386555	0.176471	0.0840336	29.5588	0.0873871	no	no
6732_consensus.mafft.fasta	600	136	30.5489	24	0.24812	0.278195	0.120301	15.4305	0.0713697	115	28.5536	20	0.258929	0.232143	0.0982143	15.766	0.0730507	no	no
6733_consensus.mafft.fasta	471	152	30.0403	22	0.255034	0.268456	0.127517	19.6898	0.0588205	131	27.1797	19.5	0.257812	0.226562	0.0859375	20.5547	0.0607325	no	no
6779_consensus.mafft.fasta	799	155	31.0526	25.5	0.269737	0.256579	0.118421	25.511	0.073363	128	31.2302	26.5	0.261905	0.246032	0.126984	28.5309	0.0659198	no	no
6780_consensus.mafft.fasta	372	171	32.7321	27	0.232143	0.285714	0.142857	15.0555	0.0532193	131	31.5312	25	0.226562	0.242188	0.148438	16.2275	0.0545449	no	no
6782_consensus.mafft.fasta	480	166	24.7423	13	0.392638	0.226994	0.0858896	10.0843	0.0318333	109	23.5566	14	0.367925	0.179245	0.0849057	11.1179	0.0347284	no	no
6785_consensus.mafft.fasta	318	167	20.5976	6.5	0.45122	0.176829	0.0670732	9.49174	0.0447726	118	23.1739	13	0.408696	0.208696	0.0782609	11.0973	0.0500621	no	no
6791_consensus.mafft.fasta	502	143	19.1143	9	0.428571	0.114286	0.0357143	15.294	0.137115	98	21.3263	13	0.368421	0.136842	0.0421053	21.7378	0.115891	no	no
6792_consensus.mafft.fasta	739	147	25.0625	13	0.347222	0.215278	0.125	18.9168	0.0735939	108	23.8476	12	0.380952	0.190476	0.12381	21.7672	0.0730646	no	no
6797_consensus.mafft.fasta	1094	169	37.5783	36.5	0.228916	0.349398	0.216867	27.1448	0.0421881	161	36.6203	32	0.234177	0.341772	0.202532	27.2691	0.0418759	no	no
6825_consensus.mafft.fasta	432	168	36.4667	25	0.145455	0.315152	0.193939	23.6279	0.0798545	145	35.1197	25.5	0.126761	0.295775	0.169014	24.0188	0.0807836	no	no
6854_consensus.mafft.fasta	759	152	16.9866	4	0.510067	0.114094	0.0268456	10.6494	0.0585544	107	14.2952	2	0.561905	0.0952381	0.0285714	12.7071	0.06087	no	no
6859_consensus.mafft.fasta	987	172	24.5503	14	0.325444	0.224852	0.0650888	20.4232	0.0379896	153	23.5867	13	0.34	0.213333	0.0533333	21.7583	0.0399091	no	no
6860_consensus.mafft.fasta	594	168	26.4788	19	0.333333	0.193939	0.109091	20.3604	0.0423757	151	25.8581	19	0.337838	0.182432	0.101351	21.8375	0.0443954	no	no
6865_consensus.mafft.fasta	690	161	27.1519	20	0.272152	0.208861	0.0696203	14.131	0.0393039	130	25.3858	19	0.314961	0.188976	0.0551181	16.387	0.0387202	no	no
6875_consensus.mafft.fasta	411	167	31.8659	25	0.22561	0.268293	0.115854	15.8916	0.0417114	146	30.049	22	0.216783	0.244755	0.104895	16.3412	0.0429488	no	no
6882_consensus.mafft.fasta	781	161	29.4557	21	0.278481	0.246835	0.14557	29.8912	0.108266	149	29.6438	21.5	0.280822	0.246575	0.150685	31.5647	0.10494	no	no
6883_consensus.mafft.fasta	495	169	13.1446	2	0.578313	0.0662651	0.0481928	8.31953	0.0322673	107	14.4712	3	0.567308	0.0769231	0.0576923	11.3909	0.0405454	no	no
6909_consensus.mafft.fasta	571	170	18.6527	8	0.419162	0.143713	0.0538922	20.5503	0.0521546	135	18.8636	8	0.409091	0.143939	0.0606061	24.9744	0.0607556	no	no
6914_consensus.mafft.fasta	761	167	33.9329	27	0.280488	0.335366	0.207317	24.1852	0.0509052	140	36.1667	28.5	0.224638	0.362319	0.217391	26.7229	0.053564	no	no
6933_consensus.mafft.fasta	861	158	25.5419	19	0.36129	0.180645	0.0774194	30.3335	0.0770581	120	22.5641	13	0.42735	0.153846	0.0683761	40.4808	0.0870557	no	no
6946_consensus.mafft.fasta	471	158	22.6516	11	0.393548	0.180645	0.0709677	9.8073	0.0387977	118	23.2957	11	0.373913	0.191304	0.0782609	10.9665	0.0403993	no	no
6955_consensus.mafft.fasta	429	163	24.2812	10.5	0.3625	0.2	0.125	10.3736	0.033	128	24.336	12	0.296	0.176	0.096	11.6469	0.0370608	no	no
6958_consensus.mafft.fasta	908	163	33.6625	26	0.275	0.30625	0.1875	21.7598	0.0572723	141	34.1377	26	0.289855	0.326087	0.188406	25.4964	0.0547233	no	no
6962_consensus.mafft.fasta	599	128	14.08	2	0.6	0.088	0.032	9.3205	0.185427	84	13.321	1	0.604938	0.0617284	0.0246914	12.6368	0.0498633	no	no
6977_consensus.mafft.fasta	479	167	21.4451	10	0.378049	0.170732	0.054878	19.4	0.111425	107	21.0673	7.5	0.432692	0.182692	0.0769231	24.6052	0.0901107	no	no
6978_consensus.mafft.fasta	952	170	26.1497	17	0.299401	0.203593	0.113772	28.5048	0.0495685	144	25.7518	15	0.312057	0.205674	0.113475	32.7513	0.0537208	no	no
6995_consensus.mafft.fasta	237	164	12.3478	0	0.677019	0.10559	0.0248447	7.30488	0.0781811	93	13.7556	1	0.633333	0.111111	0.0333333	8.18443	0.0838868	no	no
7013_consensus.mafft.fasta	725	170	24.9222	10	0.407186	0.239521	0.11976	17.5882	0.0541542	150	23.8367	10	0.401361	0.217687	0.108844	18.4303	0.0549636	no	no
7024_consensus.mafft.fasta	294	146	22.8182	10	0.363636	0.160839	0.0699301	9.73765	0.0807005	107	23.0865	10.5	0.346154	0.163462	0.0673077	10.2661	0.0943621	no	no
7028_consensus.mafft.fasta	708	168	24.3212	15	0.29697	0.163636	0.0727273	22.1841	0.0595131	136	24.2481	15	0.300752	0.165414	0.0526316	23.4082	0.0615356	no	no
7029_consensus.mafft.fasta	918	176	26.0231	17	0.33526	0.208092	0.104046	29.8468	0.0626006	165	25.5951	16	0.331288	0.208589	0.0981595	31.1737	0.0573042	no	no
7067_consensus.mafft.fasta	397	173	13.4824	2	0.576471	0.0764706	0.0294118	7.99771	0.032532	130	16.0551	3	0.511811	0.0944882	0.0393701	9.36052	0.0380139	no	no
7111_consensus.mafft.fasta	637	172	28.8166	20	0.272189	0.242604	0.130178	19.801	0.0435982	163	28.2125	19	0.28125	0.23125	0.13125	20.4688	0.0433289	no	no
7135_consensus.mafft.fasta	657	95	35.1848	30	0.217391	0.326087	0.130435	29.0403	0.0780704	89	34.6047	30	0.22093	0.325581	0.116279	31.083	0.0762695	no	no
7136_consensus.mafft.fasta	351	150	15.9456	4	0.503401	0.108844	0.0340136	13.2442	0.0977346	103	16.4554	7	0.425743	0.0891089	0.00990099	14.3449	0.101732	no	no
7194_consensus.mafft.fasta	539	142	23.0432	15	0.323741	0.179856	0.057554	12.1143	0.0584631	111	21.2294	12	0.376147	0.174312	0.0458716	12.932	0.0622502	no	no
7273_consensus.mafft.fasta	469	155	16.0789	5	0.493421	0.111842	0.0328947	10.3264	0.0520454	126	16.0325	4	0.504065	0.105691	0.0325203	11.8218	0.0479646	no	no
7279_consensus.mafft.fasta	952	160	31.2293	23	0.286624	0.273885	0.146497	25.4758	0.085721	99	25.9375	15	0.354167	0.197917	0.125	35.751	0.0851847	no	no
7296_consensus.mafft.fasta	318	146	13.8671	1	0.566434	0.118881	0.013986	6.37232	0.0370436	95	16.413	5.5	0.48913	0.141304	0.0217391	8.13998	0.0470361	no	no
7324_consensus.mafft.fasta	693	140	36.8613	32	0.19708	0.313869	0.189781	25.9032	0.0435069	127	36.1855	30.5	0.185484	0.298387	0.169355	26.8306	0.04481	no	no
7331_consensus.mafft.fasta	932	162	28.9623	20	0.308176	0.257862	0.132075	20.9568	0.0783669	114	27.8829	14	0.333333	0.234234	0.153153	30.9059	0.0829601	no	no
7333_consensus.mafft.fasta	408	164	33.9317	28	0.180124	0.285714	0.130435	15.7356	0.0432503	141	33	28	0.173913	0.275362	0.115942	16.5053	0.0455958	no	no
7336_consensus.mafft.fasta	456	167	36.8232	31.5	0.262195	0.353659	0.189024	21.8322	0.0537143	143	36.8786	32.5	0.242857	0.342857	0.185714	23.0032	0.0562375	no	no
7361_consensus.mafft.fasta	642	148	17.6966	10	0.427586	0.103448	0.0275862	15.1896	0.108399	111	16.9167	7.5	0.453704	0.101852	0.0185185	18.9604	0.0706296	no	no
7363_consensus.mafft.fasta	549	173	26.4647	15	0.364706	0.247059	0.1	15.8119	0.0611561	152	25.6644	14	0.362416	0.241611	0.0738255	16.5945	0.0636872	no	no
7367_consensus.mafft.fasta	460	152	11.4295	1	0.61745	0.0604027	0.0268456	7.52954	0.0546974	108	9.48113	1	0.632075	0.0283019	0.00943396	8.73157	0.0577115	no	no
7371_consensus.mafft.fasta	240	120	17.2991	7	0.470085	0.136752	0.017094	6.94818	0.0509375	95	18.8261	11	0.413043	0.141304	0.0217391	7.88152	0.057406	no	no
7572_consensus.mafft.fasta	864	163	24.1562	12	0.3625	0.2	0.09375	13.7194	0.0406446	138	22.4	12	0.37037	0.17037	0.0814815	15.0962	0.0429966	no	no
7577_consensus.mafft.fasta	489	170	28.5629	19	0.275449	0.263473	0.107784	11.4352	0.0447602	126	27.2258	18	0.290323	0.233871	0.104839	12.5571	0.0480866	no	no
7602_consensus.mafft.fasta	863	173	29.5353	22	0.235294	0.247059	0.123529	15.048	0.0379966	154	30.3642	23	0.231788	0.258278	0.13245	16.278	0.039415	no	no
7628_consensus.mafft.fasta	531	177	26.0115	15	0.33908	0.218391	0.114943	15.6547	0.0602534	136	25.7669	18	0.315789	0.210526	0.0902256	18.5336	0.0667034	no	no
MEAN ACROSS GENES	273475	159.582	30.2879						0.0557463
Total sequences icluded		47715
Total as % of max given #taxa and #loci		0.901593

## Sheet: ESM2_Table_ParalogRemoval_QC-P
Electronic Supplementary Material belonging to: Phylogenomics and classification of Cactaceae based on hundreds of nuclear genes; Plant Systematics and Evolution; Jurriaan M. de Vos, Urs Eggli, Reto Nyffeler, Isabel Larridon, Catherine McGinnie, Niroshini Epitawalage, Olivier Maurin, Felix Forest and William J. Baker; Corresponding author Jurriaan M. de Vos, University of Basel, email jurriaan.de…
Hybphaser output (raw):
Variable 'remove_loci_for_all_samples_with_more_than_this_mean_proportion_of_SNPs' set to: 0.03
Resulting threshold value (mean proportion of SNPs): 0.03
17 loci were removed:
locus mean_prop_SNPs
6110	0.0842
5280	0.0576
5131	0.0456
6450	0.0665
7313	0.0418
5434	0.0612
6496	0.0538
5840	0.0756
6405	0.0563
6198	0.0496
6570	0.0351
6913	0.0808
4796	0.0365
6886	0.0368
6447	0.0709
5596	0.0671
5656	0.0387
Paralogs removed for each sample:
Sample	threshold	#removed names
PAFTOL009217	0.04953	0
PAFTOL009247	0.0562	0
SRR5036296	0.04182	2	5980,4951
SRR5137212	0.07528	3	7174,5990,6782
PAFTOL005035	0.03666	5	5942,6003,6439,5355,5926
PAFTOL009197	0.02192	6	6148,5913,6003,6439,6544,5355
PAFTOL009253	0.02679	6	6667,5821,6531,6527,6373,5554
PAFTOL009311	0.06608	6	5090,5945,6004,4989,6036,5857
SRR5137213	0.03179	7	6072,7324,5090,4527,5427,7135,4951
PAFTOL005042	0.06342	7	6779,5090,5357,6003,7135,6527,5919
PAFTOL009183	0.03225	7	5913,6003,5536,6458,6527,5531,5866
PAFTOL004547	0.01297	8	5200,4527,5427,6667,5865,6036,6544,6733
PAFTOL005024	0.02037	8	5913,5942,5090,6003,7028,6226,5919,5355
PAFTOL009175	0.0227	8	6148,5090,6526,6265,6705,4890,6036,4806
PAFTOL004635	0.02704	9	6995,5913,7324,5899,6056,5513,5594,5865,5469
PAFTOL004654	0.03383	9	5177,6528,7135,5980,7194,6320,5271,5116,6398
PAFTOL004667	0.02397	9	6995,6459,7324,4724,7572,7194,6527,6544,5355
PAFTOL009189	0.02117	9	6992,5273,5913,5942,6003,5018,6130,5919,5355
PAFTOL009265	0.0262	9	5477,4527,6667,6128,5865,6036,5857,5866,6782
SRR7905862	0.03352	10	6620,6992,5477,5427,5513,6958,7013,5554,5426,7361
PAFTOL004565	0.03566	10	6072,5168,5206,6387,6265,7135,5328,4806,5551,5866
PAFTOL004668	0.03854	10	5200,6979,7324,5942,6779,6003,4942,5355,5866,6318
PAFTOL005169	0.0244	10	5200,5404,5913,7324,7135,5974,6544,5919,5355,5866
PAFTOL008422	0.03331	10	6148,6176,5163,6865,6265,7135,6649,5919,6717,5116
PAFTOL009179	0.03965	10	5038,5168,6148,5913,4744,6003,6550,6544,6717,5866
PAFTOL009187	0.02256	10	6148,7324,5477,5090,4527,6667,7135,6282,6036,6407
PAFTOL009215	0.01957	10	5168,6498,5942,6639,5899,6667,6003,6544,5355,5116
PAFTOL009293	0.03254	10	6946,5064,5913,6979,6882,5090,5357,6550,6947,5355
PAFTOL009303	0.02264	10	5200,5168,6498,5138,5090,6150,6221,6667,7135,6557
SRR7905849	0.01245	11	5168,6992,5802,5427,5865,6460,5968,5531,6962,7361,6572
PAFTOL004577	0.02564	11	6992,5942,6882,6779,4724,5802,6003,7135,6544,5355,5866
PAFTOL004662	0.02971	11	6176,5206,6914,5821,5328,7367,6527,6563,5034,5866,5926
PAFTOL004665	0.02083	11	5200,6148,5090,4527,7135,6378,7194,6036,6544,6733,5866
PAFTOL005043	0.02566	11	6412,5913,5942,6003,6649,6527,5343,6733,5919,5355,5866
PAFTOL008419	0.0211	11	5200,6992,5913,7324,5942,5090,5899,6003,5536,5919,5355
PAFTOL009249	0.01893	11	5200,6072,6148,7324,4527,6667,6303,5865,5343,6854,4951
PAFTOL009295	0.02045	11	6498,7324,6492,6003,6439,5865,5328,6544,6488,5355,5034
PAFTOL013501	0.02218	11	5168,5913,5942,5090,5899,6164,6667,6003,6958,7135,5355
SRR7905861	0.01404	12	6995,6148,6992,5933,6506,5427,6056,5980,7013,6733,5893,5866
SRR8327214	0.01815	12	6072,6992,4527,5427,6667,5018,7028,5865,6544,6854,5866,6962
PAFTOL004552	0.01823	12	5200,6979,5942,5463,5899,6003,6439,5536,7135,6401,5355,5866
PAFTOL004590	0.02505	12	6992,5913,5942,6882,5090,5427,6003,6550,6130,6544,5355,5866
PAFTOL004608	0.02331	12	5260,5090,5326,6705,7135,6649,5980,6462,6320,4951,6379,5866
PAFTOL004666	0.02409	12	5578,5168,6498,4691,7324,4724,5899,6003,7194,5919,5355,5866
PAFTOL005025	0.01981	12	5200,5168,5090,5357,5427,6003,7135,5919,4951,5866,6962,5406
PAFTOL009199	0.02266	12	5200,5913,5942,5427,6825,6003,6439,6875,6538,6544,6407,5355
PAFTOL009223	0.02288	12	6995,5090,5899,6003,5703,5343,6544,6401,5355,5034,4951,5866
PAFTOL009231	0.02132	12	6946,5206,5090,6258,5347,7135,6004,5980,6733,5853,5464,6318
PAFTOL009251	0.01762	12	6016,6148,6992,4527,6667,7135,5865,6036,6544,6488,4951,5866
PAFTOL009261	0.0217	12	6620,6072,6946,5168,6148,6639,4802,6056,6563,4806,5428,6175
PAFTOL009281	0.02055	12	5913,6979,7324,6387,5865,5531,4793,5853,5822,5355,7333,5866
PAFTOL009287	0.0278	12	6992,5913,5942,6221,6667,6003,5513,5018,6531,6527,5034,6572
PAFTOL009315	0.02252	12	6620,5366,6393,7141,5138,6979,6526,5427,5347,7135,6004,7333
PAFTOL004553	0.01831	13	6072,6148,7324,5090,4527,5427,6667,5513,7194,5865,6036,5866,6782
PAFTOL004561	0.01389	13	6620,6946,5168,7141,6992,6387,5463,5821,6064,6373,5554,5116,6631
PAFTOL004564	0.01802	13	6620,5168,4932,6498,5599,6506,5562,5802,6026,5894,5821,7273,6875
PAFTOL004585	0.01697	13	6620,5168,6420,5206,6498,6026,5699,6373,5554,6379,5866,5116,6631
PAFTOL004610	0.01776	13	6620,7141,6992,5064,6387,5463,6265,5821,5513,6373,5822,5116,6631
PAFTOL004652	0.01888	13	6992,5913,5942,4724,5090,5427,6003,6550,5703,4806,6544,6733,5355
PAFTOL004658	0.02542	13	5168,6859,5990,6258,6000,6705,7135,6004,5449,6527,6036,6685,5271
PAFTOL008063	0.02095	13	5168,6992,6498,5942,5357,5427,6003,6439,6544,5355,5866,6962,5116
PAFTOL008423	0.02625	13	5200,6148,4527,5562,5427,6667,7135,7194,6036,6544,6733,5919,5866
PAFTOL009181	0.02802	13	4889,6532,5913,6979,7324,6492,5942,4527,5842,6458,6527,5355,5426
PAFTOL009227	0.01677	13	6176,5942,6882,4724,4527,5427,6667,5703,6785,6544,5271,6379,5866
PAFTOL009237	0.01698	13	6620,5168,6393,7141,6387,6667,7336,6483,6373,5554,4951,5116,6797
PAFTOL009271	0.01938	13	5168,6148,6176,6992,5206,6914,5639,5821,5018,7135,5866,5116,5926
PAFTOL004556	0.02734	14	6946,6148,5206,5326,5264,6258,6909,5421,7135,5343,5428,5551,6954,6318
PAFTOL004563	0.02255	14	5200,5913,5090,6298,6860,5018,7135,6064,6544,4793,5940,5919,5866,6797
PAFTOL004573	0.02782	14	5366,5168,6148,5090,5326,5821,7135,6550,5699,5974,6732,5271,7333,5866
PAFTOL004594	0.02876	14	5200,5578,5913,5942,5090,6639,5357,6003,6439,5018,6958,6544,5355,5866
PAFTOL004600	0.02393	14	5200,5168,6498,5913,5942,5090,6639,6404,6667,6003,6439,6041,6544,5355
PAFTOL004609	0.02084	14	6376,5177,5090,5990,5427,5422,7135,6004,5980,7367,6527,6036,6284,6379
PAFTOL004617	0.02505	14	5578,6148,5913,6492,5942,5090,6270,5899,6003,6439,6550,7273,5355,5866
PAFTOL004620	0.0333	14	5168,6420,5260,5206,5477,6705,7135,7024,5699,5744,6557,6527,4806,5271
PAFTOL009279	0.02154	14	5168,6393,6498,5273,7324,5899,5427,5347,6003,5865,6544,5355,5426,5926
PAFTOL009283	0.01678	14	5168,6992,5913,5942,6639,5460,6003,6439,6550,5703,6544,6401,5355,5866
PAFTOL009299	0.01483	14	5200,5460,4527,5347,6667,5018,7028,7135,5865,6036,6544,5919,4951,5866
PAFTOL004554	0.02861	15	5913,5942,6882,5090,5562,6003,6860,6649,6226,6130,5428,5355,5866,7361,6572
PAFTOL004560	0.01716	15	6978,6532,5913,5942,6779,5090,5945,5899,6003,5703,5865,7336,6875,5981,6544
PAFTOL004567	0.01386	15	5502,6420,6914,5913,5339,7324,6387,5427,6955,6550,5980,5865,6284,5355,6954
PAFTOL004574	0.01247	15	5200,6072,6992,4527,5357,5427,5018,7135,5980,5865,6036,6733,4951,5866,5406
PAFTOL004644	0.02213	15	5200,6780,5348,6992,5913,5090,6164,7135,5980,5449,6119,4989,4793,5919,5406
PAFTOL004660	0.0231	15	5990,5460,5264,6258,7135,6004,7194,6527,6563,6036,6379,5866,5464,5406,6318
PAFTOL008439	0.04308	15	5578,7141,6389,7136,6299,6387,5090,6150,6238,6909,7135,6559,6036,6064,4951
PAFTOL009239	0.01742	15	5200,6393,6148,6176,4691,5090,6639,6860,5018,6732,4793,5355,5866,6797,5406
PAFTOL009241	0.01611	15	6978,5168,6420,5942,5899,5894,5347,6003,6056,6439,6550,5703,5620,6544,5355
PAFTOL009301	0.01718	15	5200,6148,7324,4527,6667,6439,5018,7135,6128,5865,6036,6064,6544,4951,5866
PAFTOL004566	0.02058	16	6620,5168,6393,7141,5206,5599,5913,6387,6492,5326,7013,6373,5977,5271,5866,5116
PAFTOL004568	0.02386	16	7141,6299,5960,5913,4724,6238,5562,5899,6164,7135,5428,5853,6284,5919,5355,5426
PAFTOL004591	0.02011	16	4889,5913,5942,6526,6639,6506,6667,6003,6439,6550,6226,5772,6544,5355,6379,5866
PAFTOL004596	0.0211	16	5168,6148,5260,5206,4744,5264,6258,5427,6705,7135,7194,6320,5343,5822,5551,4951
PAFTOL004597	0.02109	16	5200,6072,5260,6979,6882,5427,6667,7135,6533,5980,5865,6460,6036,6457,5866,5406
PAFTOL004649	0.03304	16	7371,5260,5206,5090,5326,5990,6258,6000,6705,7135,6004,6282,6320,6563,6685,5866
PAFTOL004661	0.01506	16	6620,5168,5206,6498,5599,5913,6387,5326,6258,6909,6460,6559,5822,5554,5866,5116
PAFTOL004664	0.03092	16	5200,6946,7371,5913,7279,5942,5090,6003,6130,7336,6538,6401,5469,5355,5034,5866
PAFTOL009195	0.01742	16	6978,6376,5913,7324,5942,5477,6003,7135,6531,5328,5620,6544,6373,5551,5355,5866
PAFTOL009207	0.02516	16	6995,6620,5168,7141,6992,5206,6498,6026,6439,7336,5918,6713,6373,5919,5866,5721
PAFTOL009235	0.01618	16	6620,5404,6946,5168,7141,6992,6387,5427,5821,5513,6098,5968,7628,5853,5116,6631
PAFTOL009243	0.01206	16	5200,6072,7363,4527,5357,5427,6667,6056,5018,7135,5865,6552,6733,5551,4951,6449
PAFTOL009257	0.01595	16	4471,5599,6652,5090,6270,5427,6667,7135,6128,5980,7194,5328,5981,6036,5919,5866
PAFTOL009259	0.02778	16	5200,6148,4471,7324,5090,5018,5594,7135,6460,5328,5398,6544,5940,5355,5866,6797
PAFTOL009289	0.01957	16	6148,4691,5090,4527,6667,5018,6378,5865,6538,6036,6883,5343,6544,6733,5940,6398
PAFTOL004578	0.0224	17	7371,5206,5220,5163,6270,5894,6164,5422,7024,6320,6563,5551,4951,5866,6962,6954,5406
PAFTOL004611	0.02035	17	6620,6946,5168,5502,7141,6992,6498,6387,5463,6265,5821,6373,5822,5554,5116,6631,5257
PAFTOL004613	0.02884	17	5200,6376,6498,4691,5913,6265,5899,5427,6439,5865,6130,6527,5343,5772,6544,5949,5355
PAFTOL004627	0.03108	17	6148,7174,5913,5326,5264,6265,5821,5018,7135,5980,6320,4806,6733,5551,6717,4951,5116
PAFTOL004646	0.01338	17	5200,5260,6992,6498,5913,5942,4724,6526,6003,6439,6550,5703,5865,6557,6544,5355,5866
PAFTOL004648	0.02017	17	5200,6992,5090,6526,6639,4527,6265,5427,6667,5536,5018,5865,6544,6733,6407,5866,4848
PAFTOL004653	0.01194	17	5200,5260,5090,5894,5427,6667,5513,5018,6550,5703,7273,6462,7367,5943,6544,5355,5866
PAFTOL005026	0.03292	17	5200,7141,7136,5913,5090,5990,5357,6825,6003,6439,7135,5980,7194,7628,6883,5919,5866
PAFTOL005047	0.01246	17	5200,6148,5090,6639,4527,5562,6865,6667,7135,6378,5980,5865,6036,6544,6733,6373,5866
PAFTOL008881	0.03098	17	5200,6979,5090,7572,4527,5357,6164,6003,5980,7194,6036,5343,4793,5034,5866,6398,5406
PAFTOL009291	0.02333	17	6992,7174,5913,5942,5910,6639,7572,4527,5427,6667,6003,5513,6550,5703,6544,5857,6782
PAFTOL004562	0.01451	18	5168,6498,6914,5913,6387,5942,4724,5090,5802,5899,6164,6667,5018,6531,5703,5822,5355,5866
PAFTOL004598	0.01857	18	5200,5168,6992,5913,5942,5090,6639,6238,6667,6003,6439,5430,6544,6947,5355,5034,5116,5406
PAFTOL009191	0.01652	18	5260,5913,7324,6492,5942,4724,5090,6506,5899,6667,6003,5018,7135,5703,6544,5919,5355,5866
PAFTOL009193	0.02727	18	5168,6148,6176,5206,6779,5477,6265,5821,6494,6705,7135,6649,5699,6320,5343,6685,5857,5116
PAFTOL009203	0.00924	18	6995,6946,7136,5942,5463,4724,5090,6003,6660,7028,6531,6649,5430,7024,5865,6544,5866,6782
PAFTOL009225	0.01739	18	5200,7371,5168,6498,5913,4724,6526,5562,6667,6003,6439,7028,6139,6544,6488,5355,5866,6631
PAFTOL009233	0.03133	18	6016,5502,5138,6048,6298,4527,5018,6531,6004,5815,5328,6483,5271,5469,5822,7333,5721,6572
PAFTOL009313	0.0345	18	5168,5348,5206,5599,6048,5477,5990,6298,6667,7024,5858,4942,5859,6036,5469,5551,6962,6572
PAFTOL004582	0.01671	19	5168,5260,5206,5326,6258,6303,5018,7135,6531,5980,6320,6563,6036,6064,6685,5551,4951,6379,5866
PAFTOL004593	0.01505	19	5200,6072,5599,4527,6270,6865,5357,6667,7135,6128,5980,7194,6977,5865,6713,6552,6733,4793,4951
PAFTOL004618	0.01974	19	5168,6532,6148,5260,6914,5090,6258,6000,5427,5018,6705,7135,6531,5980,6320,6563,6036,6685,5551
PAFTOL004624	0.0154	19	5200,5168,5913,7067,7324,5942,5460,5899,5427,6667,6003,6056,5018,5703,5980,6544,5355,5866,6572
PAFTOL004625	0.01784	19	6995,5168,4471,6498,7324,5942,4724,5477,7572,5639,5899,6164,6003,7028,7135,5703,6544,5919,5355
PAFTOL004634	0.03099	19	7141,5273,5960,5913,7324,5910,4724,4954,5899,5422,5849,5865,5815,5531,5428,6274,5355,6454,5866
PAFTOL004639	0.0135	19	5200,6072,6148,6992,7324,5090,4527,5945,5427,6667,7135,6128,7024,5865,6036,6544,6854,6947,5866
PAFTOL008060	0.02151	19	5168,6412,5913,5942,5090,5460,5639,6667,6003,6860,6439,5018,7135,6649,5699,6875,6538,5343,5355
PAFTOL008062	0.02303	19	4889,6072,5168,5502,6148,6498,5913,5942,5090,5899,6003,6439,5018,6226,6041,6544,5919,5355,5866
PAFTOL009185	0.01478	19	5200,7602,6532,6148,6979,7324,5463,5090,4527,5427,6667,6003,5018,5343,6544,5919,5034,4951,5866
PAFTOL009221	0.01848	19	5200,6992,5913,7324,6639,5460,5899,6164,6667,7028,7135,5703,5974,5918,5449,6544,5919,5355,5866
PAFTOL009267	0.02618	19	6620,5168,7141,5206,6498,5599,4724,5090,6026,6641,5347,5513,6373,6854,5469,5554,5866,5116,6175
PAFTOL009285	0.01205	19	6620,5168,6532,6393,6992,7136,5206,6498,5599,6299,6979,6026,5264,5821,5513,6373,6962,5116,5721
PAFTOL009297	0.0194	19	4691,6459,5960,5913,5090,5990,6270,6164,6860,6909,5430,7273,6226,7024,6544,6733,5940,5919,6398
PAFTOL004555	0.01393	20	5200,6148,6652,5090,4527,5639,6667,6003,7135,6378,7194,6460,5188,6036,6883,6544,6733,5919,4951,5866
PAFTOL004584	0.01464	20	6946,5260,5913,5942,4724,5090,5460,5264,5899,6667,6003,5018,6550,7024,5744,6544,5919,5355,5426,5866
PAFTOL004587	0.01673	20	5200,6072,5348,5477,5090,4527,6270,5357,5427,6667,5513,7135,6550,6128,5980,7194,5865,6036,5919,5866
PAFTOL004604	0.01746	20	6992,5702,5913,7324,5220,5477,5427,6164,6825,7135,5703,7273,7024,5865,6462,6544,5271,5919,5866,5116
PAFTOL004605	0.01673	20	5200,6072,6532,6148,6992,7324,5942,5090,4527,6667,7135,5980,5865,6544,6854,5919,4951,5866,6797,6572
PAFTOL004619	0.01159	20	5200,5168,5260,5206,5599,5090,5894,5427,5454,5513,5634,6226,7336,6036,4806,6544,5354,6924,5857,5866
PAFTOL004631	0.01565	20	5200,5168,6498,5913,5942,5090,6526,5899,6667,6003,6056,6439,5018,6550,5703,6041,6544,6284,5355,4848
PAFTOL004636	0.03097	20	5168,6148,6979,7279,5326,5990,6265,5821,6494,7135,6128,6282,6320,6563,4806,6685,5919,5551,4951,5857
PAFTOL004647	0.01877	20	6946,5664,6148,6992,5206,7111,5090,4527,5264,6258,5427,7135,6282,6320,6527,5343,6064,5551,5355,6379
PAFTOL008084	0.02445	20	6620,5168,6532,5206,6498,6459,5702,6979,6506,6026,6641,5821,5699,6713,6559,7013,6373,6379,5866,6962
PAFTOL008417	0.01401	20	6995,5200,5168,5138,5913,5942,5090,6506,5899,6689,6164,6667,6003,6439,5703,5343,5893,5551,5355,5866
PAFTOL009205	0.01714	20	5200,6072,5168,5913,5090,5945,6003,5018,7135,5980,7194,5865,4806,5343,6733,5919,4951,6454,5866,5406
PAFTOL009209	0.0152	20	5200,6148,6882,6652,5090,4527,5427,5018,7135,6128,6378,7194,6036,6064,6544,6733,4793,6854,5866,7296
PAFTOL009219	0.01837	20	5200,5502,6498,5913,7324,5942,5990,5899,6003,6439,5018,7135,6128,6041,6557,6527,5772,6544,5355,5866
PAFTOL009255	0.01065	20	6992,5090,6526,5460,4527,6667,5018,7135,6128,7194,5865,5328,4890,5981,5968,6036,5919,5866,5406,6572
PAFTOL009319	0.01202	20	6393,5138,5599,6979,6048,7111,5090,6526,5347,5421,4989,6538,4806,7029,5343,6685,6038,5355,5857,6962
PAFTOL004603	0.01709	21	5200,6780,4889,6946,6432,5913,7324,5477,6164,5018,7135,5703,5974,6875,6883,5428,6401,5919,5554,4951,5866
PAFTOL004623	0.02786	21	5168,6176,5206,6387,5090,5326,5162,6265,6494,6705,5980,5699,6320,5032,6563,4806,6685,5940,5551,4951,5857
PAFTOL004632	0.01706	21	5200,7602,6072,5168,6148,6389,6387,5090,4527,6865,5357,6667,7135,6531,6128,5980,5865,6036,6854,5919,6782
PAFTOL004642	0.01033	21	5200,5168,7141,6498,7324,5090,5899,5427,6825,6003,5422,6439,5018,6550,6649,7194,5865,4806,5355,5866,6631
PAFTOL008436	0.01927	21	5200,6072,6148,5942,5090,5460,4527,6865,6003,6128,5980,7194,6483,6282,6036,5772,6733,6373,5919,5426,5866
PAFTOL009245	0.01356	21	5200,6148,6992,4724,6404,5460,4527,6270,5427,6667,5513,7135,7194,5865,6713,6563,6036,6544,6854,5977,5866
PAFTOL009263	0.01352	21	5200,6072,6148,6992,7324,5090,4527,6667,7028,7135,5980,5865,6036,5343,4793,6854,5822,5919,4951,5866,6797
PAFTOL004551	0.02197	22	6620,5168,7141,6389,5206,6498,5599,6048,5477,6026,6439,6705,5430,5699,6713,4806,7013,6373,5919,5554,5866,5721
PAFTOL004657	0.01699	22	6620,5578,5168,6393,5206,6498,5599,5090,6026,6667,6303,7024,6130,5744,6282,5343,6373,5977,5866,5116,6782,6631
PAFTOL008421	0.02008	22	6995,6176,5260,7324,5326,6298,6500,5639,5821,6705,7135,6128,5958,6320,6527,6563,4806,6717,4951,5857,5866,5116
PAFTOL009229	0.01825	22	5168,6148,5260,5206,5090,5264,6258,6000,6825,7135,6004,7194,5699,6320,6527,6563,6036,5531,6733,5469,5551,6457
PAFTOL009269	0.0123	22	6620,5168,6393,6420,6992,4471,6498,5599,6979,7279,4954,6404,5821,7194,5699,5968,6373,5919,5866,6962,7296,6631
PAFTOL009321	0.01722	22	5366,5913,6979,6387,6526,6404,5945,6265,6439,4942,5865,6483,4989,6563,6036,5940,6947,5355,4951,6962,5926,6782
SRR5137211	0.01622	23	5200,6072,6148,6992,5090,4527,5427,6667,5821,5513,5018,7135,6550,5980,5865,6098,6036,6544,4793,6854,4951,5866,5406
PAFTOL004583	0.01854	23	6995,5200,6072,7141,6148,6992,7324,6779,5090,6298,4527,5357,6667,7135,5980,5865,5699,6036,6544,6854,5919,4951,5866
PAFTOL004599	0.01413	23	5200,5260,6498,5913,6979,5942,5090,4954,5899,6164,6667,6439,5018,7135,6550,5703,6004,5865,6460,5699,6544,5355,5866
PAFTOL004601	0.01608	23	5200,6780,6072,6148,6992,5138,5090,4527,6667,5018,7135,6378,5980,5865,6875,6483,6036,6883,6544,6733,5919,5866,5406
PAFTOL004629	0.01841	23	5200,6978,6992,5960,5913,7324,6387,5562,5899,6667,7135,6550,5980,5865,6685,6544,4793,5853,5919,5355,7333,5866,6962
PAFTOL004640	0.01794	23	5200,7371,6532,5664,6498,5220,4724,5090,4527,6865,5945,5427,6164,6667,6439,5018,7135,6875,6036,6733,5919,4951,5866
PAFTOL007498	0.01821	24	5200,5502,5348,6148,6459,5913,7324,5090,4527,5427,6860,5018,5594,7135,5980,6460,5343,6544,6733,4793,5940,5919,5355,5406
PAFTOL004571	0.01966	25	6620,6946,5168,6393,7141,6992,6412,7174,6498,5933,6026,5821,6439,5744,4890,5343,6791,5428,6636,6373,5977,6274,5822,5116,5721
PAFTOL004633	0.01808	25	6016,6420,6148,6992,5273,5913,7324,6387,6492,6506,5639,5357,5899,6003,6139,7135,6004,6378,5980,6483,5853,6284,5919,5355,5866
PAFTOL004572	0.01916	26	5366,5168,5348,6148,6176,5913,6882,6265,6000,6494,5018,7135,6128,6649,5699,5449,6119,6527,6563,6407,5919,5551,5866,5116,5406,6318
PAFTOL004626	0.01428	26	6933,5200,6072,5578,6532,6148,6992,7324,5090,4527,4802,6667,7135,5980,7194,5865,6036,4806,4793,6227,5919,4951,5866,6797,7296,6572
PAFTOL004637	0.02713	27	5200,5168,5770,6992,7174,5206,6498,5599,7279,5090,5990,6270,6865,5899,6649,7024,6098,6462,6036,6407,6274,4951,6962,5116,6782,5406,6572
PAFTOL004638	0.01447	27	6992,5960,5913,5942,5220,4724,5899,5894,5427,7135,6550,5703,5865,6538,7628,6791,5620,6544,5853,6401,5822,6947,5919,5551,5355,5866,6398
