# Supplementary material for: Phylogenomics and classification of Cactaceae based on hundreds of nuclear genes
Source: Plant Syst Evol. 2025 Aug 11;311(5):28. doi: 10.1007/s00606-025-01948-z (PMC12339657; doi:10.1007/s00606-025-01948-z)
Supplement: Supplementary file 4 — Online Resource 4: Containing alignments and RAxML gene trees for all included loci and all phylogenetic datasets (ZIP 10372 KB) [file 606_2025_1948_MOESM4_ESM.zip]

Archive with 1,437 entries (1,427 files):
- de Vos et al_ESM_4/
- __MACOSX/._de Vos et al_ESM_4
- de Vos et al_ESM_4/.DS_Store
- __MACOSX/de Vos et al_ESM_4/._.DS_Store
- de Vos et al_ESM_4/ESM_data_alignments/
- de Vos et al_ESM_4/ESM_data_bucky/
- de Vos et al_ESM_4/readme.txt
- __MACOSX/de Vos et al_ESM_4/._readme.txt
- de Vos et al_ESM_4/ESM_data_genetrees/
- de Vos et al_ESM_4/ESM_data_alignments/.DS_Store
- __MACOSX/de Vos et al_ESM_4/ESM_data_alignments/._.DS_Store
- de Vos et al_ESM_4/ESM_data_alignments/QCP/
- de Vos et al_ESM_4/ESM_data_alignments/QC/
- de Vos et al_ESM_4/ESM_data_bucky/4932_consensus.mafft.fastabuckytrees_pruned.t
- __MACOSX/de Vos et al_ESM_4/ESM_data_bucky/._4932_consensus.mafft.fastabuckytrees_pruned.t
- de Vos et al_ESM_4/ESM_data_bucky/6119_consensus.mafft.fastabuckytrees_pruned.t
- __MACOSX/de Vos et al_ESM_4/ESM_data_bucky/._6119_consensus.mafft.fastabuckytrees_pruned.t
- de Vos et al_ESM_4/ESM_data_bucky/bucky.run2.gene
- de Vos et al_ESM_4/ESM_data_bucky/6717_consensus.mafft.fastabuckytrees_pruned.in
- de Vos et al_ESM_4/ESM_data_bucky/6487_consensus.mafft.fastabuckytrees_pruned.t
- __MACOSX/de Vos et al_ESM_4/ESM_data_bucky/._6487_consensus.mafft.fastabuckytrees_pruned.t
- de Vos et al_ESM_4/ESM_data_bucky/6961_consensus.mafft.fastabuckytrees_pruned.in
- __MACOSX/de Vos et al_ESM_4/ESM_data_bucky/._6961_consensus.mafft.fastabuckytrees_pruned.in
- de Vos et al_ESM_4/ESM_data_bucky/bucky.run2.cluster
- de Vos et al_ESM_4/ESM_data_bucky/6717_consensus.mafft.fastabuckytrees_pruned.t
- __MACOSX/de Vos et al_ESM_4/ESM_data_bucky/._6717_consensus.mafft.fastabuckytrees_pruned.t
- de Vos et al_ESM_4/ESM_data_bucky/5664_consensus.mafft.fastabuckytrees_pruned.in
- de Vos et al_ESM_4/ESM_data_bucky/6961_consensus.mafft.fastabuckytrees_pruned.t
- __MACOSX/de Vos et al_ESM_4/ESM_data_bucky/._6961_consensus.mafft.fastabuckytrees_pruned.t
- de Vos et al_ESM_4/ESM_data_bucky/5426_consensus.mafft.fastabuckytrees_pruned.t
- __MACOSX/de Vos et al_ESM_4/ESM_data_bucky/._5426_consensus.mafft.fastabuckytrees_pruned.t
- de Vos et al_ESM_4/ESM_data_bucky/5910_consensus.mafft.fastabuckytrees_pruned.in
- de Vos et al_ESM_4/ESM_data_bucky/6459_consensus.mafft.fastabuckytrees_pruned.t
- __MACOSX/de Vos et al_ESM_4/ESM_data_bucky/._6459_consensus.mafft.fastabuckytrees_pruned.t
- de Vos et al_ESM_4/ESM_data_bucky/5449_consensus.mafft.fastabuckytrees_pruned.in
- de Vos et al_ESM_4/ESM_data_bucky/6295_consensus.mafft.fastabuckytrees_pruned.t
- __MACOSX/de Vos et al_ESM_4/ESM_data_bucky/._6295_consensus.mafft.fastabuckytrees_pruned.t
- de Vos et al_ESM_4/ESM_data_bucky/6051_consensus.mafft.fastabuckytrees_pruned.in
- de Vos et al_ESM_4/ESM_data_bucky/5333_consensus.mafft.fastabuckytrees_pruned.t
- __MACOSX/de Vos et al_ESM_4/ESM_data_bucky/._5333_consensus.mafft.fastabuckytrees_pruned.t
- de Vos et al_ESM_4/ESM_data_bucky/6487_consensus.mafft.fastabuckytrees_pruned.in
- de Vos et al_ESM_4/ESM_data_bucky/6119_consensus.mafft.fastabuckytrees_pruned.in
- de Vos et al_ESM_4/ESM_data_bucky/6652_consensus.mafft.fastabuckytrees_pruned.t
- __MACOSX/de Vos et al_ESM_4/ESM_data_bucky/._6652_consensus.mafft.fastabuckytrees_pruned.t
- de Vos et al_ESM_4/ESM_data_bucky/4992_consensus.mafft.fastabuckytrees_pruned.in
- de Vos et al_ESM_4/ESM_data_bucky/6500_consensus.mafft.fastabuckytrees_pruned.t
- __MACOSX/de Vos et al_ESM_4/ESM_data_bucky/._6500_consensus.mafft.fastabuckytrees_pruned.t
- de Vos et al_ESM_4/ESM_data_bucky/5921_consensus.mafft.fastabuckytrees_pruned.in
- de Vos et al_ESM_4/ESM_data_bucky/5639_consensus.mafft.fastabuckytrees_pruned.t
- __MACOSX/de Vos et al_ESM_4/ESM_data_bucky/._5639_consensus.mafft.fastabuckytrees_pruned.t
- de Vos et al_ESM_4/ESM_data_bucky/5639_consensus.mafft.fastabuckytrees_pruned.in
- de Vos et al_ESM_4/ESM_data_bucky/5449_consensus.mafft.fastabuckytrees_pruned.t
- __MACOSX/de Vos et al_ESM_4/ESM_data_bucky/._5449_consensus.mafft.fastabuckytrees_pruned.t
- de Vos et al_ESM_4/ESM_data_bucky/5257_consensus.mafft.fastabuckytrees_pruned.t
- __MACOSX/de Vos et al_ESM_4/ESM_data_bucky/._5257_consensus.mafft.fastabuckytrees_pruned.t
- de Vos et al_ESM_4/ESM_data_bucky/bucky.run2.pairs
- de Vos et al_ESM_4/ESM_data_bucky/bucky.run2.input
- __MACOSX/de Vos et al_ESM_4/ESM_data_bucky/._bucky.run2.input
- de Vos et al_ESM_4/ESM_data_bucky/5614_consensus.mafft.fastabuckytrees_pruned.t
- __MACOSX/de Vos et al_ESM_4/ESM_data_bucky/._5614_consensus.mafft.fastabuckytrees_pruned.t
- de Vos et al_ESM_4/ESM_data_bucky/5326_consensus.mafft.fastabuckytrees_pruned.in
- de Vos et al_ESM_4/ESM_data_bucky/5257_consensus.mafft.fastabuckytrees_pruned.in
- de Vos et al_ESM_4/ESM_data_bucky/5816_consensus.mafft.fastabuckytrees_pruned.t
- __MACOSX/de Vos et al_ESM_4/ESM_data_bucky/._5816_consensus.mafft.fastabuckytrees_pruned.t
- de Vos et al_ESM_4/ESM_data_bucky/5398_consensus.mafft.fastabuckytrees_pruned.in
- de Vos et al_ESM_4/ESM_data_bucky/6176_consensus.mafft.fastabuckytrees_pruned.t
- __MACOSX/de Vos et al_ESM_4/ESM_data_bucky/._6176_consensus.mafft.fastabuckytrees_pruned.t
- de Vos et al_ESM_4/ESM_data_bucky/5664_consensus.mafft.fastabuckytrees_pruned.t
- __MACOSX/de Vos et al_ESM_4/ESM_data_bucky/._5664_consensus.mafft.fastabuckytrees_pruned.t
- de Vos et al_ESM_4/ESM_data_bucky/4932_consensus.mafft.fastabuckytrees_pruned.in
- de Vos et al_ESM_4/ESM_data_bucky/5398_consensus.mafft.fastabuckytrees_pruned.t
- __MACOSX/de Vos et al_ESM_4/ESM_data_bucky/._5398_consensus.mafft.fastabuckytrees_pruned.t
- de Vos et al_ESM_4/ESM_data_bucky/6295_consensus.mafft.fastabuckytrees_pruned.in
- de Vos et al_ESM_4/ESM_data_bucky/5716_consensus.mafft.fastabuckytrees_pruned.in
- de Vos et al_ESM_4/ESM_data_bucky/5960_consensus.mafft.fastabuckytrees_pruned.in
- de Vos et al_ESM_4/ESM_data_bucky/5326_consensus.mafft.fastabuckytrees_pruned.t
- __MACOSX/de Vos et al_ESM_4/ESM_data_bucky/._5326_consensus.mafft.fastabuckytrees_pruned.t
- de Vos et al_ESM_4/ESM_data_bucky/5426_consensus.mafft.fastabuckytrees_pruned.in
- de Vos et al_ESM_4/ESM_data_bucky/6176_consensus.mafft.fastabuckytrees_pruned.in
- de Vos et al_ESM_4/ESM_data_bucky/5816_consensus.mafft.fastabuckytrees_pruned.in
- de Vos et al_ESM_4/ESM_data_bucky/5163_consensus.mafft.fastabuckytrees_pruned.t
- __MACOSX/de Vos et al_ESM_4/ESM_data_bucky/._5163_consensus.mafft.fastabuckytrees_pruned.t
- de Vos et al_ESM_4/ESM_data_bucky/6500_consensus.mafft.fastabuckytrees_pruned.in
- de Vos et al_ESM_4/ESM_data_bucky/5333_consensus.mafft.fastabuckytrees_pruned.in
- de Vos et al_ESM_4/ESM_data_bucky/5614_consensus.mafft.fastabuckytrees_pruned.in
- de Vos et al_ESM_4/ESM_data_bucky/bucky.run2.concordance
- __MACOSX/de Vos et al_ESM_4/ESM_data_bucky/._bucky.run2.concordance
- de Vos et al_ESM_4/ESM_data_bucky/bucky.run2.out
- __MACOSX/de Vos et al_ESM_4/ESM_data_bucky/._bucky.run2.out
- de Vos et al_ESM_4/ESM_data_bucky/5716_consensus.mafft.fastabuckytrees_pruned.t
- __MACOSX/de Vos et al_ESM_4/ESM_data_bucky/._5716_consensus.mafft.fastabuckytrees_pruned.t
- de Vos et al_ESM_4/ESM_data_bucky/5921_consensus.mafft.fastabuckytrees_pruned.t
- __MACOSX/de Vos et al_ESM_4/ESM_data_bucky/._5921_consensus.mafft.fastabuckytrees_pruned.t
- de Vos et al_ESM_4/ESM_data_bucky/5960_consensus.mafft.fastabuckytrees_pruned.t
- __MACOSX/de Vos et al_ESM_4/ESM_data_bucky/._5960_consensus.mafft.fastabuckytrees_pruned.t
- de Vos et al_ESM_4/ESM_data_bucky/5273_consensus.mafft.fastabuckytrees_pruned.t
- __MACOSX/de Vos et al_ESM_4/ESM_data_bucky/._5273_consensus.mafft.fastabuckytrees_pruned.t
- de Vos et al_ESM_4/ESM_data_bucky/6051_consensus.mafft.fastabuckytrees_pruned.t
- __MACOSX/de Vos et al_ESM_4/ESM_data_bucky/._6051_consensus.mafft.fastabuckytrees_pruned.t
- de Vos et al_ESM_4/ESM_data_bucky/6652_consensus.mafft.fastabuckytrees_pruned.in
- de Vos et al_ESM_4/ESM_data_bucky/5273_consensus.mafft.fastabuckytrees_pruned.in
- de Vos et al_ESM_4/ESM_data_bucky/5910_consensus.mafft.fastabuckytrees_pruned.t
- __MACOSX/de Vos et al_ESM_4/ESM_data_bucky/._5910_consensus.mafft.fastabuckytrees_pruned.t
- de Vos et al_ESM_4/ESM_data_bucky/4992_consensus.mafft.fastabuckytrees_pruned.t
- __MACOSX/de Vos et al_ESM_4/ESM_data_bucky/._4992_consensus.mafft.fastabuckytrees_pruned.t
- de Vos et al_ESM_4/ESM_data_bucky/5163_consensus.mafft.fastabuckytrees_pruned.in
- de Vos et al_ESM_4/ESM_data_bucky/6459_consensus.mafft.fastabuckytrees_pruned.in
- de Vos et al_ESM_4/ESM_data_genetrees/QCP.bestTreeCollapsed.trees
- de Vos et al_ESM_4/ESM_data_genetrees/QCPBS40_collapseShortBranches/
- de Vos et al_ESM_4/ESM_data_genetrees/.DS_Store
- __MACOSX/de Vos et al_ESM_4/ESM_data_genetrees/._.DS_Store
- de Vos et al_ESM_4/ESM_data_genetrees/QCPBS40.bestTreeCollapsed.trees
- __MACOSX/de Vos et al_ESM_4/ESM_data_genetrees/._QCPBS40.bestTreeCollapsed.trees
- de Vos et al_ESM_4/ESM_data_genetrees/QCPBS50.bestTreeCollapsed.trees
- de Vos et al_ESM_4/ESM_data_genetrees/QCPBS50_collapseShortBranches/
- de Vos et al_ESM_4/ESM_data_genetrees/QC_collapseShortBranches/
- de Vos et al_ESM_4/ESM_data_genetrees/QC.bestTreeCollapsed.trees
- de Vos et al_ESM_4/ESM_data_genetrees/QCP_collapseShortBranches/
- de Vos et al_ESM_4/ESM_data_alignments/QCP/5913_consensus.mafft.fasta
- de Vos et al_ESM_4/ESM_data_alignments/QCP/6713_consensus.mafft.fasta
- de Vos et al_ESM_4/ESM_data_alignments/QCP/7371_consensus.mafft.fasta
- de Vos et al_ESM_4/ESM_data_alignments/QCP/7367_consensus.mafft.fasta
- de Vos et al_ESM_4/ESM_data_alignments/QCP/6457_consensus.mafft.fasta
- de Vos et al_ESM_4/ESM_data_alignments/QCP/4691_consensus.mafft.fasta
- de Vos et al_ESM_4/ESM_data_alignments/QCP/6439_consensus.mafft.fasta
- de Vos et al_ESM_4/ESM_data_alignments/QCP/5744_consensus.mafft.fasta
- de Vos et al_ESM_4/ESM_data_alignments/QCP/6705_consensus.mafft.fasta
- de Vos et al_ESM_4/ESM_data_alignments/QCP/4724_consensus.mafft.fasta
- de Vos et al_ESM_4/ESM_data_alignments/QCP/7136_consensus.mafft.fasta
- de Vos et al_ESM_4/ESM_data_alignments/QCP/5328_consensus.mafft.fasta
- de Vos et al_ESM_4/ESM_data_alignments/QCP/7174_consensus.mafft.fasta
- de Vos et al_ESM_4/ESM_data_alignments/QCP/5038_consensus.mafft.fasta
- de Vos et al_ESM_4/ESM_data_alignments/QCP/5454_consensus.mafft.fasta
- de Vos et al_ESM_4/ESM_data_alignments/QCP/7333_consensus.mafft.fasta
- de Vos et al_ESM_4/ESM_data_alignments/QCP/5599_consensus.mafft.fasta
- de Vos et al_ESM_4/ESM_data_alignments/QCP/6652_consensus.mafft.fasta
- de Vos et al_ESM_4/ESM_data_alignments/QCP/6500_consensus.mafft.fasta
- de Vos et al_ESM_4/ESM_data_alignments/QCP/6532_consensus.mafft.fasta
- de Vos et al_ESM_4/ESM_data_alignments/QCP/6660_consensus.mafft.fasta
- de Vos et al_ESM_4/ESM_data_alignments/QCP/6130_consensus.mafft.fasta
- de Vos et al_ESM_4/ESM_data_alignments/QCP/6487_consensus.mafft.fasta
- de Vos et al_ESM_4/ESM_data_alignments/QCP/6274_consensus.mafft.fasta
- de Vos et al_ESM_4/ESM_data_alignments/QCP/6449_consensus.mafft.fasta
- de Vos et al_ESM_4/ESM_data_alignments/QCP/6859_consensus.mafft.fasta
- de Vos et al_ESM_4/ESM_data_alignments/QCP/6148_consensus.mafft.fasta
- de Vos et al_ESM_4/ESM_data_alignments/QCP/5064_consensus.mafft.fasta
- de Vos et al_ESM_4/ESM_data_alignments/QCP/7128_consensus.mafft.fasta
- de Vos et al_ESM_4/ESM_data_alignments/QCP/5981_consensus.mafft.fasta
- de Vos et al_ESM_4/ESM_data_alignments/QCP/5090_consensus.mafft.fasta
- de Vos et al_ESM_4/ESM_data_alignments/QCP/6383_consensus.mafft.fasta
- de Vos et al_ESM_4/ESM_data_alignments/QCP/6875_consensus.mafft.fasta
- de Vos et al_ESM_4/ESM_data_alignments/QCP/6164_consensus.mafft.fasta
- de Vos et al_ESM_4/ESM_data_alignments/QCP/6258_consensus.mafft.fasta
- de Vos et al_ESM_4/ESM_data_alignments/QCP/6797_consensus.mafft.fasta
- de Vos et al_ESM_4/ESM_data_alignments/QCP/5894_consensus.mafft.fasta
- de Vos et al_ESM_4/ESM_data_alignments/QCP/5822_consensus.mafft.fasta
- de Vos et al_ESM_4/ESM_data_alignments/QCP/5921_consensus.mafft.fasta
- de Vos et al_ESM_4/ESM_data_alignments/QCP/5531_consensus.mafft.fasta
- de Vos et al_ESM_4/ESM_data_alignments/QCP/4848_consensus.mafft.fasta
- de Vos et al_ESM_4/ESM_data_alignments/QCP/5945_consensus.mafft.fasta
- de Vos et al_ESM_4/ESM_data_alignments/QCP/4890_consensus.mafft.fasta
- de Vos et al_ESM_4/ESM_data_alignments/QCP/7331_consensus.mafft.fasta
- de Vos et al_ESM_4/ESM_data_alignments/QCP/6401_consensus.mafft.fasta
- de Vos et al_ESM_4/ESM_data_alignments/QCP/6003_consensus.mafft.fasta
- de Vos et al_ESM_4/ESM_data_alignments/QCP/6389_consensus.mafft.fasta
- de Vos et al_ESM_4/ESM_data_alignments/QCP/6041_consensus.mafft.fasta
- de Vos et al_ESM_4/ESM_data_alignments/QCP/7194_consensus.mafft.fasta
- de Vos et al_ESM_4/ESM_data_alignments/QCP/6538_consensus.mafft.fasta
- de Vos et al_ESM_4/ESM_data_alignments/QCP/6946_consensus.mafft.fasta
- de Vos et al_ESM_4/ESM_data_alignments/QCP/6636_consensus.mafft.fasta
- de Vos et al_ESM_4/ESM_data_alignments/QCP/5318_consensus.mafft.fasta
- de Vos et al_ESM_4/ESM_data_alignments/QCP/5426_consensus.mafft.fasta
- de Vos et al_ESM_4/ESM_data_alignments/QCP/5858_consensus.mafft.fasta
- de Vos et al_ESM_4/ESM_data_alignments/QCP/6282_consensus.mafft.fasta
- de Vos et al_ESM_4/ESM_data_alignments/QCP/7013_consensus.mafft.fasta
- de Vos et al_ESM_4/ESM_data_alignments/QCP/5430_consensus.mafft.fasta
- de Vos et al_ESM_4/ESM_data_alignments/QCP/6572_consensus.mafft.fasta
- de Vos et al_ESM_4/ESM_data_alignments/QCP/6620_consensus.mafft.fasta
- de Vos et al_ESM_4/ESM_data_alignments/QCP/6962_consensus.mafft.fasta
- de Vos et al_ESM_4/ESM_data_alignments/QCP/5032_consensus.mafft.fasta
- de Vos et al_ESM_4/ESM_data_alignments/QCP/4802_consensus.mafft.fasta
- de Vos et al_ESM_4/ESM_data_alignments/QCP/6363_consensus.mafft.fasta
- de Vos et al_ESM_4/ESM_data_alignments/QCP/7602_consensus.mafft.fasta
- de Vos et al_ESM_4/ESM_data_alignments/QCP/7029_consensus.mafft.fasta
- de Vos et al_ESM_4/ESM_data_alignments/QCP/5464_consensus.mafft.fasta
- de Vos et al_ESM_4/ESM_data_alignments/QCP/6883_consensus.mafft.fasta
- de Vos et al_ESM_4/ESM_data_alignments/QCP/6526_consensus.mafft.fasta
- de Vos et al_ESM_4/ESM_data_alignments/QCP/6958_consensus.mafft.fasta
- de Vos et al_ESM_4/ESM_data_alignments/QCP/5919_consensus.mafft.fasta
- de Vos et al_ESM_4/ESM_data_alignments/QCP/5977_consensus.mafft.fasta
- de Vos et al_ESM_4/ESM_data_alignments/QCP/6825_consensus.mafft.fasta
- de Vos et al_ESM_4/ESM_data_alignments/QCP/6483_consensus.mafft.fasta
- de Vos et al_ESM_4/ESM_data_alignments/QCP/5018_consensus.mafft.fasta
- de Vos et al_ESM_4/ESM_data_alignments/QCP/6373_consensus.mafft.fasta
- de Vos et al_ESM_4/ESM_data_alignments/QCP/5163_consensus.mafft.fasta
- de Vos et al_ESM_4/ESM_data_alignments/QCP/6270_consensus.mafft.fasta
- de Vos et al_ESM_4/ESM_data_alignments/QCP/5273_consensus.mafft.fasta
- de Vos et al_ESM_4/ESM_data_alignments/QCP/6785_consensus.mafft.fasta
- de Vos et al_ESM_4/ESM_data_alignments/QCP/6733_consensus.mafft.fasta
- de Vos et al_ESM_4/ESM_data_alignments/QCP/6284_consensus.mafft.fasta
- de Vos et al_ESM_4/ESM_data_alignments/QCP/5772_consensus.mafft.fasta
- de Vos et al_ESM_4/ESM_data_alignments/QCP/6387_consensus.mafft.fasta
- de Vos et al_ESM_4/ESM_data_alignments/QCP/5933_consensus.mafft.fasta
- de Vos et al_ESM_4/ESM_data_alignments/QCP/5366_consensus.mafft.fasta
- de Vos et al_ESM_4/ESM_data_alignments/QCP/5034_consensus.mafft.fasta
- de Vos et al_ESM_4/ESM_data_alignments/QCP/7628_consensus.mafft.fasta
- de Vos et al_ESM_4/ESM_data_alignments/QCP/6176_consensus.mafft.fasta
- de Vos et al_ESM_4/ESM_data_alignments/QCP/6216_consensus.mafft.fasta
- de Vos et al_ESM_4/ESM_data_alignments/QCP/5257_consensus.mafft.fasta
- de Vos et al_ESM_4/ESM_data_alignments/QCP/5404_consensus.mafft.fasta
- de Vos et al_ESM_4/ESM_data_alignments/QCP/6779_consensus.mafft.fasta
- de Vos et al_ESM_4/ESM_data_alignments/QCP/6717_consensus.mafft.fasta
- de Vos et al_ESM_4/ESM_data_alignments/QCP/6029_consensus.mafft.fasta
- de Vos et al_ESM_4/ESM_data_alignments/QCP/6528_consensus.mafft.fasta
- de Vos et al_ESM_4/ESM_data_alignments/QCP/5354_consensus.mafft.fasta
- de Vos et al_ESM_4/ESM_data_alignments/QCP/6303_consensus.mafft.fasta
- de Vos et al_ESM_4/ESM_data_alignments/QCP/6550_consensus.mafft.fasta
- de Vos et al_ESM_4/ESM_data_alignments/QCP/6051_consensus.mafft.fasta
- de Vos et al_ESM_4/ESM_data_alignments/QCP/5802_consensus.mafft.fasta
- de Vos et al_ESM_4/ESM_data_alignments/QCP/5299_consensus.mafft.fasta
- de Vos et al_ESM_4/ESM_data_alignments/QCP/7363_consensus.mafft.fasta
- de Vos et al_ESM_4/ESM_data_alignments/QCP/7572_consensus.mafft.fasta
- de Vos et al_ESM_4/ESM_data_alignments/QCP/5702_consensus.mafft.fasta
- de Vos et al_ESM_4/ESM_data_alignments/QCP/5943_consensus.mafft.fasta
- de Vos et al_ESM_4/ESM_data_alignments/QCP/6914_consensus.mafft.fasta
- de Vos et al_ESM_4/ESM_data_alignments/QCP/5428_consensus.mafft.fasta
- de Vos et al_ESM_4/ESM_data_alignments/QCP/6407_consensus.mafft.fasta
- de Vos et al_ESM_4/ESM_data_alignments/QCP/4951_consensus.mafft.fasta
- de Vos et al_ESM_4/ESM_data_alignments/QCP/5770_consensus.mafft.fasta
- de Vos et al_ESM_4/ESM_data_alignments/QCP/4989_consensus.mafft.fasta
- de Vos et al_ESM_4/ESM_data_alignments/QCP/5271_consensus.mafft.fasta
- de Vos et al_ESM_4/ESM_data_alignments/QCP/5422_consensus.mafft.fasta
- de Vos et al_ESM_4/ESM_data_alignments/QCP/6393_consensus.mafft.fasta
- de Vos et al_ESM_4/ESM_data_alignments/QCP/5949_consensus.mafft.fasta
- de Vos et al_ESM_4/ESM_data_alignments/QCP/6791_consensus.mafft.fasta
- de Vos et al_ESM_4/ESM_data_alignments/QCP/6226_consensus.mafft.fasta
- de Vos et al_ESM_4/ESM_data_alignments/QCP/6865_consensus.mafft.fasta
- de Vos et al_ESM_4/ESM_data_alignments/QCP/5177_consensus.mafft.fasta
- de Vos et al_ESM_4/ESM_data_alignments/QCP/5866_consensus.mafft.fasta
- de Vos et al_ESM_4/ESM_data_alignments/QCP/6459_consensus.mafft.fasta
- de Vos et al_ESM_4/ESM_data_alignments/QCP/5326_consensus.mafft.fasta
- de Vos et al_ESM_4/ESM_data_alignments/QCP/6992_consensus.mafft.fasta
- de Vos et al_ESM_4/ESM_data_alignments/QCP/5348_consensus.mafft.fasta
- de Vos et al_ESM_4/ESM_data_alignments/QCP/4744_consensus.mafft.fasta
- de Vos et al_ESM_4/ESM_data_alignments/QCP/6924_consensus.mafft.fasta
- de Vos et al_ESM_4/ESM_data_alignments/QCP/4806_consensus.mafft.fasta
- de Vos et al_ESM_4/ESM_data_alignments/QCP/5460_consensus.mafft.fasta
- de Vos et al_ESM_4/ESM_data_alignments/QCP/6298_consensus.mafft.fasta
- de Vos et al_ESM_4/ESM_data_alignments/QCP/5842_consensus.mafft.fasta
- de Vos et al_ESM_4/ESM_data_alignments/QCP/5551_consensus.mafft.fasta
- de Vos et al_ESM_4/ESM_data_alignments/QCP/7296_consensus.mafft.fasta
- de Vos et al_ESM_4/ESM_data_alignments/QCP/6978_consensus.mafft.fasta
- de Vos et al_ESM_4/ESM_data_alignments/QCP/6506_consensus.mafft.fasta
- de Vos et al_ESM_4/ESM_data_alignments/QCP/4527_consensus.mafft.fasta
- de Vos et al_ESM_4/ESM_data_alignments/QCP/6238_consensus.mafft.fasta
- de Vos et al_ESM_4/ESM_data_alignments/QCP/5716_consensus.mafft.fasta
- de Vos et al_ESM_4/ESM_data_alignments/QCP/7067_consensus.mafft.fasta
- de Vos et al_ESM_4/ESM_data_alignments/QCP/5816_consensus.mafft.fasta
- de Vos et al_ESM_4/ESM_data_alignments/QCP/6128_consensus.mafft.fasta
- de Vos et al_ESM_4/ESM_data_alignments/QCP/5406_consensus.mafft.fasta
- de Vos et al_ESM_4/ESM_data_alignments/QCP/6544_consensus.mafft.fasta
- de Vos et al_ESM_4/ESM_data_alignments/QCP/6379_consensus.mafft.fasta
- de Vos et al_ESM_4/ESM_data_alignments/QCP/6954_consensus.mafft.fasta
- de Vos et al_ESM_4/ESM_data_alignments/QCP/5639_consensus.mafft.fasta
- de Vos et al_ESM_4/ESM_data_alignments/QCP/5398_consensus.mafft.fasta
- de Vos et al_ESM_4/ESM_data_alignments/QCP/5699_consensus.mafft.fasta
- de Vos et al_ESM_4/ESM_data_alignments/QCP/5513_consensus.mafft.fasta
- de Vos et al_ESM_4/ESM_data_alignments/QCP/6552_consensus.mafft.fasta
- de Vos et al_ESM_4/ESM_data_alignments/QCP/7361_consensus.mafft.fasta
- de Vos et al_ESM_4/ESM_data_alignments/QCP/6150_consensus.mafft.fasta
- de Vos et al_ESM_4/ESM_data_alignments/QCP/5974_consensus.mafft.fasta
- de Vos et al_ESM_4/ESM_data_alignments/QCP/6318_consensus.mafft.fasta
- de Vos et al_ESM_4/ESM_data_alignments/QCP/6376_consensus.mafft.fasta
- de Vos et al_ESM_4/ESM_data_alignments/QCP/6533_consensus.mafft.fasta
- de Vos et al_ESM_4/ESM_data_alignments/QCP/6995_consensus.mafft.fasta
- de Vos et al_ESM_4/ESM_data_alignments/QCP/5620_consensus.mafft.fasta
- de Vos et al_ESM_4/ESM_data_alignments/QCP/6221_consensus.mafft.fasta
- de Vos et al_ESM_4/ESM_data_alignments/QCP/5260_consensus.mafft.fasta
- de Vos et al_ESM_4/ESM_data_alignments/QCP/6961_consensus.mafft.fasta
- de Vos et al_ESM_4/ESM_data_alignments/QCP/5980_consensus.mafft.fasta
- de Vos et al_ESM_4/ESM_data_alignments/QCP/5958_consensus.mafft.fasta
- de Vos et al_ESM_4/ESM_data_alignments/QCP/5936_consensus.mafft.fasta
- de Vos et al_ESM_4/ESM_data_alignments/QCP/6977_consensus.mafft.fasta
- de Vos et al_ESM_4/ESM_data_alignments/QCP/6780_consensus.mafft.fasta
- de Vos et al_ESM_4/ESM_data_alignments/QCP/6139_consensus.mafft.fasta
- de Vos et al_ESM_4/ESM_data_alignments/QCP/5116_consensus.mafft.fasta
- de Vos et al_ESM_4/ESM_data_alignments/QCP/5347_consensus.mafft.fasta
- de Vos et al_ESM_4/ESM_data_alignments/QCP/4793_consensus.mafft.fasta
- de Vos et al_ESM_4/ESM_data_alignments/QCP/7273_consensus.mafft.fasta
- de Vos et al_ESM_4/ESM_data_alignments/QCP/5502_consensus.mafft.fasta
- de Vos et al_ESM_4/ESM_data_alignments/QCP/6498_consensus.mafft.fasta
- de Vos et al_ESM_4/ESM_data_alignments/QCP/5853_consensus.mafft.fasta
- de Vos et al_ESM_4/ESM_data_alignments/QCP/6000_consensus.mafft.fasta
- de Vos et al_ESM_4/ESM_data_alignments/QCP/5950_consensus.mafft.fasta
- de Vos et al_ESM_4/ESM_data_alignments/QCP/4893_consensus.mafft.fasta
- de Vos et al_ESM_4/ESM_data_alignments/QCP/6016_consensus.mafft.fasta
- de Vos et al_ESM_4/ESM_data_alignments/QCP/5206_consensus.mafft.fasta
- de Vos et al_ESM_4/ESM_data_alignments/QCP/7324_consensus.mafft.fasta
- de Vos et al_ESM_4/ESM_data_alignments/QCP/7577_consensus.mafft.fasta
- de Vos et al_ESM_4/ESM_data_alignments/QCP/6860_consensus.mafft.fasta
[truncated: 1,137 more entries]
