# Supplementary material for: Phylogenomics and classification of Cactaceae based on hundreds of nuclear genes
Source: Plant Syst Evol. 2025 Aug 11;311(5):28. doi: 10.1007/s00606-025-01948-z (PMC12339657; doi:10.1007/s00606-025-01948-z)
Supplement: Supplementary file 4 — Online Resource 4: Containing alignments and RAxML gene trees for all included loci and all phylogenetic datasets (ZIP 10372 KB) [file 606_2025_1948_MOESM4_ESM.zip › de Vos et al_ESM_4/readme.txt]

This folder contains the Electronic Supplementary Material (Data) belonging to: Phylogenomics and classification of Cactaceae based on hundreds of nuclear genes; Plant Systematics and Evolution; Jurriaan M. de Vos, Urs Eggli, Reto Nyffeler, Isabel Larridon, Catherine McGinnie, Niroshini Epitawalage, Olivier Maurin, Felix Forest and William J. Baker; Corresponding author Jurriaan M. de Vos, University of Basel, email jurriaan.devos@unibas.ch.

It contains:
ESM_data_alignments - MAFFT alignments of the 2 differently groomed locus sets (QC and QCP; note that the other two datasets QCPBS40 and QCPBS50 are subsets of QCP)
ESM_data_genetrees - RAxML gene trees corresponding to the alignments
ESM_data_bucky - the Input (processed MrBayes .t files) and Output of the BUCKy analyses
