# Supplementary material for: Phylogenomics and classification of Cactaceae based on hundreds of nuclear genes
Source: Plant Syst Evol. 2025 Aug 11;311(5):28. doi: 10.1007/s00606-025-01948-z (PMC12339657; doi:10.1007/s00606-025-01948-z)
Supplement: Supplementary file 4 — Online Resource 4: Containing alignments and RAxML gene trees for all included loci and all phylogenetic datasets (ZIP 10372 KB) [file 606_2025_1948_MOESM4_ESM.zip › de Vos et al_ESM_4/ESM_data_bucky/4932_consensus.mafft.fastabuckytrees_pruned.t]

#NEXUS
[ID: 4513032012]
[Param: tree]
begin trees;
translate
1 0_Anacampserotaceae_P9315,
2 0_Anacampserotaceae_P9319,
3 0_Anacampserotaceae_P9321,
4 1a_Pereskioideae-Leu_P4619,
5 1b_Pereskioideae-ss_P4637,
6 1b_Pereskioideae-ss_S7212,
7 2a_Opuntioideae-Opuntieae_P4585,
8 2b_Opuntioideae-Cylindropuntieae_P9253,
9 2c_Opuntioideae-Pterocacteae_P4571,
10 3_Maihuenioideae_S5849,
11 4_Blossfeldioideae_P8439,
12 5a_Cactoideae-Lymanbensonieae_P9185,
13 5b_Cactoideae-Copiapoeae_P8881,
14 5c_Cactoideae-Cacteae_P9261,
15 5d_Cactoideae-Phyllocacteae_P9255,
16 5e_Cactoideae-Fraileeae_P9233,
17 5f_Cactoideae-Rhipsalideae_P4563,
18 5g_Cactoideae-Notocacteae_P5169,
19 5h_Cactoideae-Cereeae_P9183;
tree gen.0 = [&U] (((16:0.02604298,15:0.0053584818):0.007658389,(14:0.019796161,((19:0.03468275467,13:0.007876793):0.01081602,((11:0.0287921308,18:0.019446219):0.002146629,(12:0.005166794,17:0.005715518):0.034210006):0.020769087):0.026091952):0.00169575632):0.002612716,((((7:0.0096724218,(8:0.072533193,9:0.008679966):0.0006588766):0.016963276,((((2:0.0187197,1:0.0524961):0.01126176,3:0.02081105):0.037615194,4:0.03211624):0.00351278,5:0.01766647):0.002309985):0.004794913,6:0.0132118):0.003191021,10:0.01198302):0.01941601);
tree gen.1 = [&U] (((((5:0.01151671,6:0.01210345):0.0003447257,(8:0.069931194,(9:0.009445594,7:0.011075469):0.0002851196):0.0178590596):0.0005755779,(4:0.02126589,(3:0.02691229,(2:0.021289,1:0.05167173):0.007024719):0.048667725):0.002064149):0.005139539,10:0.021699011):0.01718958,(((16:0.01959127,15:0.005518008):0.005949501,((((17:0.030157208,18:0.0194237):0.0003148634,11:0.0323421353):0.021679102,(12:0.011275883,13:0.007338061):0.02375241):0.02920776,14:0.0208811933):0.0085596669):0.0004545315,19:0.0206198146):0.001863802);
tree gen.2 = [&U] (((14:0.0218845889,((17:0.033267334,(11:0.030050984,18:0.01137339):7.936224e-07):0.026104538,(12:0.0046504,(19:0.043304045,13:0.004552914):0.005268481):0.004794147):0.02143747):0.0045123605,(15:0.008440589,16:0.01477265):0.010413229):0.002247144,(10:0.01127418,(((5:0.00887452,6:0.006715391):0.001596728,((7:0.0045078341,9:0.01036688):0.002928641,8:0.058210025):0.0157379869):0.00240784,((3:0.01944655,(2:0.01634379,1:0.05764569):0.01705559):0.03417724,4:0.01974617):0.0004196819):0.004977746):0.0164517025);
tree gen.3 = [&U] ((10:0.0079021968,(((5:0.007333759,6:0.01367993):0.000234672,(8:0.069415024,(9:0.005316328,7:0.00465184618):0.0009806482):0.0264419157):0.005724804,(((2:0.007454964,1:0.03710229):0.02391713,3:0.02353736):0.0272152964,(4:0.01913252,14:0.004494066):0.00421729):0.004599298):0.006153148):0.01371189406,((15:0.008918793,16:0.0109097):0.006798062,((13:0.007796767,(12:0.007892176,19:0.0273550409):0.0006973324):0.01490192,(11:0.023975258,(17:0.0222815057,18:0.028340999):2.168422e-05):0.03150614):0.0229571532):0.007361534);
tree gen.4 = [&U] (((((11:0.033973649,(14:0.011475911,17:0.005620746):0.02065878):2.820051e-05,18:0.022148364):0.024014773,((13:0.004898944,12:0.001140871):0.0003705422,19:0.0491110917):0.01808455):0.0366637451,(16:0.02335422,15:0.008819371):0.0087901905):0.003748718,(10:0.023377942,(((5:0.01117328,6:0.01774171):0.002582841,((7:0.004348103,9:0.01987982):0.0022669504,8:0.0559703397):0.02360822):0.0004968884,(4:0.02389815,((2:0.01929113,1:0.05771977):0.02678459,3:0.02748538):0.037943084):0.004214875):0.009062966):0.018766803);
tree gen.5 = [&U] (((((4:0.02609175,((2:0.01367588,1:0.0506798):0.01225831,3:0.02268566):0.042357992):0.00411738,(((7:0.00814911,9:0.01216356):0.0003161778,8:0.060721687):0.020670119,(5:0.01394712,6:0.006144766):0.001411775):0.001633664):0.003851499,10:0.018651047):0.01350735,12:0.01185328):0.0008953204,((((14:0.029553991,(18:0.0242500311,11:0.028762588):0.003195033):0.001504279,17:0.038054716):0.019071223,(13:0.01217166,19:0.0396776653):0.02481158):0.021660229,(16:0.02431122,15:0.019828542):0.007344245):0.0054626027);
tree gen.6 = [&U] (((((3:0.01855626,(2:0.01903141,1:0.03856847):0.008218729):0.032972233,4:0.02280683):0.0030173,(((9:0.01377841,7:0.0018015576):0.001844207,8:0.060067107):0.0207481666,(5:0.00925289,6:0.009418849):0.001806102):0.004942967):0.004084758,10:0.016782084):0.012623565,(((14:0.0144803,((18:0.018318,(11:0.0372080701,(12:0.006540894,17:0.020985676):0.00313487):0.001026902):0.02764723,13:0.016815796):0.03162279):0.0044742657,(15:0.007282282,16:0.02674961):0.005262349):0.001627159,19:0.01707038977):0.0036188888);
tree gen.7 = [&U] ((10:0.0112324,(6:0.009220801,((8:0.062255108,(7:0.0074647182,9:0.008647186):0.0006729051):0.019617551,(5:0.01104633,((3:0.02039975,(2:0.02128953,1:0.04334917):0.01728905):0.03590715,4:0.02781782):0.005342495):0.001619011):0.00150985):0.002600168):0.0169966282,((15:0.005107931,16:0.018729054):0.0070819505,(((14:0.0090468759,((17:0.015092381,(11:0.03326176591,18:0.0142003198):0.0047055154):0.02999348,13:0.0156200987):0.03291957):0.0015004,12:0.008048946):0.00079950465,19:0.020836698):0.0005599301):0.0008037852);
tree gen.8 = [&U] ((10:0.01050134,(6:0.01668357,(((9:0.008432824,7:0.00542467135):0.002429065,8:0.0790866842):0.01768348,((((2:0.01920464,1:0.04688632):0.01903579,3:0.02563404):0.037456131,4:0.0264225):0.003561141,5:0.01129783):0.001703652):0.002529252):0.003606715):0.0122360274,(((12:0.003243873,((19:0.0478319238,13:0.006593919):0.0177756,(18:0.015073507,(17:0.028955066,11:0.02536135441):0.0021854415):0.023607116):0.01378412):0.01532164,14:0.01243415):0.0034713711,(16:0.01237406,15:0.0048320142):0.0075262218):0.003597861723);
tree gen.9 = [&U] ((((13:0.035386951,((11:0.023236478,18:0.023629256):0.004873355,17:0.031273007):0.021538705):0.03654131,14:0.0186815483):0.0046748398,(19:0.0267423376,(15:0.013315065,16:0.01905074):0.00740445):0.002165686):0.003585623,(12:0.010017638,((((8:0.0477945526,(7:0.007437952,9:0.007105017):0.005944824):0.02342666,(5:0.01241145,6:0.01630043):0.00183776):0.0005948734,(((2:0.02161216,1:0.05344602):0.01174337,3:0.02426792):0.043228005,4:0.0254306):0.002275317):0.002337735,10:0.019729346):0.006603048):0.0002958443);
tree gen.10 = [&U] (((6:0.009926246,(5:0.007168578,((((2:0.02544132,1:0.05597957):0.01228081,3:0.01994505):0.036746919,4:0.02457102):0.003254494,(8:0.054357413,(7:0.00524553452,9:0.009442364):0.0008259155):0.01755937):0.0002816475):0.002122649):0.008016522,10:0.01137142):0.01152121,(12:0.007858703,(((13:0.022342681,((11:0.028135812,17:0.03948447158):0.000131776,18:0.021909118):0.0189728754):0.02379245,14:0.010181652):0.00518936969,((16:0.01865365,15:0.0040575281):0.009986808,19:0.01643279609):0.00042795189):0.002239253):0.002329082);
tree gen.11 = [&U] ((((6:0.01183526,((5:0.01351343,(((2:0.0250447,1:0.0429552):0.01453033,3:0.02587598):0.036831367,4:0.03122221):0.006222168):0.002854982,((9:0.0113627,7:0.0053493529):0.0021362861,8:0.067194026):0.01744748):0.007379593):0.006652784,10:0.012088525):0.01100226,12:0.0104229238):0.000843823,(((15:0.006788116,16:0.01767992):0.007374863,19:0.0149428729):0.00151236979,((13:0.025513691,(17:0.037596302,(11:0.021788376,18:0.013286921):0.001223367):0.025312431):0.039898589,14:0.020193107):0.0031450847):0.005628869);
tree gen.12 = [&U] (12:0.01319776176,(((14:0.013545481,((17:0.017569348,(18:0.01809782,11:0.02819144842):0.002707007):0.020585282,13:0.02244849):0.0325175415):0.0052434666,((15:0.007564316,16:0.02113177):0.008167174,19:0.023558322):0.000447784):0.00648221,(10:0.02117374,((((7:0.0059047851,9:0.006844386):0.004372185,8:0.054015945):0.015687904,(((3:0.02653743,(2:0.0233017,1:0.0385487):0.01733933):0.033443034,4:0.01973639):0.002487961,5:0.01845401):0.002111582):0.0006049295,6:0.01718396):0.004432768):0.01418026):8.373472e-05);
tree gen.13 = [&U] ((((19:0.0291991969,(14:0.0232390239,(13:0.029347307,((17:0.026860411,11:0.0324441072):0.0001819445,18:0.025660264):0.022652872):0.037891133):0.015039469):0.001550115,(15:0.015334164,16:0.02064502):0.009719574):0.0006260894,12:0.01268605):0.0009985856,(10:0.0189930549,(((8:0.070937409,(9:0.01489381,7:0.0051291204):0.003390139):0.01835281,((((2:0.009040922,1:0.08227766):0.02173204,3:0.01849958):0.03793667,4:0.03226566):0.006771018,5:0.01493125):0.006099828):0.001607412,6:0.006718315):0.002332495):0.01127779);
tree gen.14 = [&U] ((((14:0.025954303,((17:0.023352183,(18:0.024152492,11:0.0264648053):0.0004160683):0.02258369,(13:0.007254655,19:0.0400494203):0.01030571):0.02451425):0.006763111,(15:0.013466344,16:0.01707448):0.007761343):6.13699e-07,12:0.011258051):0.00519411957,(10:0.011601512,((((9:0.01548644,7:0.00794855456):0.0014028648,8:0.0603322):0.0129694,(6:0.006786641,5:0.00702184):0.007962676):0.002333331,(4:0.03054781,((2:0.00989372,1:0.03351693):0.01832622,3:0.02041972):0.04129483):0.003150365):0.003560865):0.0116735065);
tree gen.15 = [&U] (((((12:0.003687858,(19:0.037769847,13:0.006473243):0.004334238):0.01824924,(17:0.026281979,(11:0.032317346,18:0.0189856868):0.002294499):0.019375076):0.04250053,14:0.017916352):0.005548075,(16:0.0166061,15:0.00531955):0.01953217052):0.003643984639,(10:0.01628304733,(6:0.01143523,((5:0.0104181,(4:0.03041832,((2:0.0326789,1:0.03053651):0.016975,3:0.03155977):0.04293105):0.004406654):9.687474e-05,((9:0.01432727,8:0.0598291353):0.00233308,7:0.0174305618):0.02105705):0.006301861):0.001599791):0.008067787);
tree gen.16 = [&U] (((15:0.010891376,16:0.02108843):0.008169893,(((19:0.0364321364,13:0.017818952):0.01932502,(12:0.0164278,((17:0.0263494492,11:0.0319724419):0.002158797,18:0.016302185):0.013751878):0.008472051):0.02468358423,14:0.016509542):0.0083009509):0.001821185,((6:0.01326239,((4:0.02298115,((2:0.01552689,1:0.04510264):0.01026359,3:0.02149405):0.042943193):0.00338038,(5:0.01101009,((7:0.0071004487,9:0.01068272):0.002768298,8:0.068677006):0.0264365):0.001461312):0.001062409):0.002381934,10:0.011511751):0.01467024);
tree gen.17 = [&U] (((6:0.007332012,(((7:0.003514317,9:0.01183842):0.0001699419,8:0.0645796205):0.02034893,(5:0.01073493,(4:0.02460524,((2:0.0113399,1:0.03724062):0.01433616,3:0.03078407):0.040810113):0.003209769):0.0007770826):0.005825517):0.002575637,10:0.01946755):0.0136594736,((15:0.009456127,16:0.0286329474):0.007524782,(14:0.03811582737,((12:0.009349941,(19:0.0374482221,13:0.008109593):0.00601434):0.01721988,(11:0.04058599,(17:0.027683891,18:0.0250101323):0.0006124415):0.018056814):0.03371394):0.004656948):0.007607357);
tree gen.18 = [&U] (((16:0.01136672,15:0.0109857404):0.003274929,(((12:0.0100928,((18:0.019975615,17:0.029940314):0.001703193,11:0.0258389037):0.0249010141):0.01642149,(19:0.04314805049,13:0.005680308):0.009254885):0.03164925,14:0.0125409054):0.00473053426):0.0048730105,((((5:0.01361544,6:0.01292376):0.0007224403,((8:0.05933878,7:0.005653444):4.823927e-05,9:0.01600187):0.016393582):0.0007671552,(4:0.02760447,((1:0.05130498,2:0.01378121):0.01609561,3:0.02263852):0.040709434):0.003180355):0.0072521351,10:0.008107299):0.008600397);
tree gen.19 = [&U] ((((((2:0.01361943,1:0.05837962):0.01360448,3:0.02789788):0.037570803,4:0.01519037):0.003878063,(5:0.01944339,((8:0.060206874,(7:0.0068040316,9:0.006867976):0.002652875):0.018589104,6:0.02214199):0.001830914):0.005700863):0.004482183,10:0.0085875696):0.016929736,((16:0.01968765,15:0.010019953):0.0057992605,(((13:0.006582797,19:0.0333099036):0.01050749,((11:0.0384172,(17:0.016206402,12:0.01010917):0.009047084):0.002005099,18:0.021223905):0.0363214131):0.02987184,14:0.02997489174):0.007096515):0.001019102);
tree gen.20 = [&U] ((10:0.015844769,(6:0.01580525,((8:0.061650762,(7:0.011231577,9:0.01174077):0.00087293955):0.01365305,(5:0.01001662,(((2:0.01612642,1:0.0776001):0.01440191,3:0.03547309):0.033085103,4:0.03340319):0.003219248):0.002496598):0.004321651):0.003583088):0.0129325519,(((16:0.01971914,15:0.008449973):0.0048042663,(((13:0.00867875,19:0.0465420285):0.01703734,(17:0.035110764,(18:0.0200935428,11:0.028264079):0.001400633):0.02624228):0.02879797,14:0.023352481):0.0075806454):0.008959345,12:0.003071619):0.001889744);
tree gen.21 = [&U] (((((8:0.082994658,(9:0.01501224,7:0.003376409):0.001667869):0.01773796,(5:0.00794496,6:0.01612062):0.001309787):0.000299781,(4:0.02068227,((2:0.01480749,1:0.03545255):0.01197694,3:0.02263078):0.059368288):0.00335434):0.003618594,10:0.017175038):0.013457659,(19:0.019734534,((13:0.024062119,((((12:0.005197854,17:0.009850555):0.030834976,11:0.0288574606):0.0001376171,14:0.040563843):0.0005992265,18:0.027597479):0.023745716):0.03142553845,(16:0.01875541,15:0.006642278):0.0047880345):6.782902e-05):0.006941475);
tree gen.22 = [&U] (((16:0.01951928,15:0.019038792):0.00439242,(19:0.01949759,((11:0.02662631,(((12:0.007445286,17:0.018865553):0.0152340579,14:0.01443021):0.0017769583,18:0.024414595):0.0002846227):0.01050137,13:0.054460746):0.0369255526):0.0009398899):0.00289909279,(((((8:0.0604473426,(9:0.01900966,7:0.0087604262):0.005421462):0.01477195,5:0.01283918):0.003673793,(4:0.02611794,((2:0.02166519,1:0.03592057):0.01949859,3:0.02138218):0.026273141):0.001266951):0.001058324,6:0.01325166):0.006011609,10:0.0164906879):0.01222176);
tree gen.23 = [&U] ((12:0.006347135,(10:0.016255526,(((9:0.01182679,(8:0.045754561,7:0.01453485688):0.0013909255):0.02185446,(5:0.006338582,(((2:0.02322774,1:0.0507028):0.01110771,3:0.01803084):0.041138847,4:0.02597411):0.00419672):0.002605465):0.001540163,6:0.01118455):0.00271856):0.013441768):0.0002129466,(((15:0.008880114,16:0.02134838):0.00758594,(14:0.0358446511,(13:0.011566519,(17:0.025352236,(11:0.032042184,18:0.021676337):0.005030624):0.022132334):0.02195525):0.0009013468):0.0006866676,19:0.0176168424):0.0018454956);
tree gen.24 = [&U] (((10:0.013287385,((((2:0.008887875,1:0.04796847):0.01894663,3:0.02268543):0.046525408,4:0.02456448):0.002470009,(((9:0.01495305,7:0.00512935843):0.0001988524,8:0.05423056):0.021710319,(5:0.01328087,6:0.01438232):0.001623432):0.001756462):0.002467901):0.01277839,12:0.01082817):0.002409062,(((13:0.03315422,(17:0.030842666,(18:0.023437396,11:0.037088396):0.0033945909):0.02035923):0.03369687,14:0.018676459):0.0062245598,(19:0.019736001,(15:0.0098946,16:0.01989298):0.010668115):0.0004798176):0.002963358);
tree gen.25 = [&U] (((((((14:0.01059917,8:0.040726474):0.026894081,(9:0.01406452,7:0.0083016677):0.00148053):0.0141227278,((4:0.02527914,((2:0.01310458,1:0.06420304):0.01616463,3:0.0337053):0.044514264):0.004105446,5:0.0134808):0.0006620074):0.001711571,6:0.009254771):0.004567356,10:0.015446323):0.009539469,(((16:0.02206623,15:0.012004473):0.005764205,(((18:0.01272557,17:0.033003827):0.0018354361,11:0.029155891):0.024539974,13:0.03853458):0.030172318):0.002485334,19:0.0188273259):0.005071185):0.00105498978,12:0.008061434);
tree gen.26 = [&U] ((12:0.00780814,(10:0.014829685,(6:0.006896745,((8:0.061338491,(9:0.007247661,7:0.0045662617):0.0021568153):0.01610038,((((1:0.05218301,2:0.016944):0.01497311,3:0.03128866):0.025981166,4:0.02869163):0.003688682,5:0.01401287):0.0002536316):0.0008587093):0.002430666):0.011948481):0.001379797,((15:0.01564368,16:0.02221914):0.00475859,((13:0.01002135,19:0.05965593123):0.01301205,(((18:0.016852523,11:0.026327273):0.001868291,17:0.03567199):0.005850562,14:0.018651447):0.01542585):0.0224186727):0.00544659423);
tree gen.27 = [&U] (((((13:0.01574531,19:0.0345811898):0.008076853,((18:0.015993045,11:0.025876265):0.002853354,17:0.026515943):0.018708591):0.03508216,14:0.018346805):0.0113899136,(15:0.007652323,16:0.01407716):0.006884272):0.00486998114,(12:0.01089893,(10:0.014222824,(6:0.006045821,((5:0.009681066,(((1:0.05199336,2:0.02251475):0.004049632,3:0.02278046):0.021875564,4:0.0377922):0.005703893):0.0009619902,((7:0.004769577,9:0.008446497):0.002536834,8:0.0614563568):0.01589918):0.006417588):0.004811318):0.01283148):0.0009229035);
tree gen.28 = [&U] ((12:0.006821885,((6:0.01533178,((5:0.0175549,(((1:0.04766876,2:0.01115861):0.01367816,3:0.01967377):0.04650448,4:0.02123196):0.005038035):0.002919977,(8:0.066741769,(7:0.01352665148,9:0.008351598):0.001429716):0.016725296):0.001039824):0.002562109,10:0.015288445):0.008610767):0.0005033753,((14:0.0241117041,((13:0.003580189,19:0.040035759):0.01267291,((11:0.030191473,18:0.012114417):0.0006287133,17:0.030878244):0.02991825):0.03396635):0.0033154314,(16:0.01552525,15:0.0028382767):0.0077421364):0.0067391696);
tree gen.29 = [&U] ((12:0.0056754605,((14:0.007322282,(((18:0.0115407867,11:0.0220692489):0.009080835,17:0.024905282):0.025147825,(13:0.0071616763,19:0.0419708221):0.0223884):0.01916084):0.0127585596,(15:0.0045664299,16:0.02541139):0.00793631757):0.00211049):0.002109305,(((((1:0.04132982,2:0.02157881):0.0153827,3:0.0358007):0.046629632,4:0.01664498):0.007943935,((5:0.01447593,(8:0.0596010628,(9:0.01202123,7:0.0042775244):0.002765249):0.01553876):0.004284636,6:0.005019658):0.003841659):0.006149818,10:0.012153871):0.009368101);
tree gen.30 = [&U] ((12:0.012798819,(10:0.01326913,((((1:0.04518335,2:0.01217665):0.01845849,3:0.01951247):0.038231794,4:0.0209998):0.002333991,((5:0.01540247,6:0.007685478):0.005058144,(7:0.00405606441,(9:0.008609658,8:0.0462349253):0.0009557312):0.020653304):0.000432806):0.003223763):0.010421):0.0007659347,((16:0.01293108,15:0.006765106):0.0037889679,(((13:0.009026825,19:0.04690387379):0.01945919,(18:0.018164522,(11:0.0202907663,17:0.02143281):0.0002587675):0.020011241):0.033257701,14:0.0123717129):0.01128103):0.01053673);
tree gen.31 = [&U] (((16:0.02009188,15:0.015373724):0.0102544766,((((17:0.025100144,11:0.040137793):0.000421143,18:0.01068424):0.025316425,(12:0.008981471,(13:0.006177051,19:0.0531803288):0.004819335):0.013726549):0.02096233,14:0.015062777):0.0036917752):0.0067806051,((6:0.008828491,(((3:0.01633663,(1:0.05519696,2:0.02552156):0.01085066):0.05676868,((8:0.076907075,(7:0.0067062038,9:0.0134691383):0.0002965835):0.02017153,5:0.009503582):0.0004981029):0.002397275,4:0.03702784):0.005064105):0.004677784,10:0.018373009):0.01537449);
tree gen.32 = [&U] (((19:0.0169688297,(16:0.02840287,15:0.0065729324):0.006513206):0.0019932713,(14:0.02755354,((13:0.015937141,12:0.007977813):0.007521273,(11:0.03253231592,(18:0.01839136,17:0.029851682):0.0009002695):0.020230228):0.026226503):0.0048610627):0.005525552,((6:0.01377909,((5:0.004612074,((3:0.02628215,(1:0.05757854,2:0.01488851):0.01836114):0.038791468,4:0.03179948):0.009050727):0.001361682,(8:0.0707840855,(7:0.00452820344,9:0.007414892):0.004263273):0.01821278):0.004691014):0.001395664,10:0.0131708345):0.013510079);
tree gen.33 = [&U] ((((((8:0.06882989,(9:0.0110333,14:0.0278309488):0.0008904516):0.001772448,7:0.0054092076):0.01798744,(5:0.01080777,6:0.0094149):0.003233652):0.000843316,(4:0.02270253,(3:0.02331469,(2:0.01964231,1:0.04476757):0.01215317):0.039574191):0.001979469):0.00173222,10:0.01921236):0.011387359,((15:0.016169008,16:0.01927257):0.012898781,((19:0.0446748232,13:0.007572846):0.01402198,(12:0.005641749,((17:0.021559712,11:0.04143376):0.0009864035,18:0.025319971):0.01639173):0.012601952):0.0397932798):0.001277156);
tree gen.34 = [&U] ((10:0.016821798,(((8:0.085029407,(9:0.01214458,7:0.0066917357):0.001364653):0.012754226,(((1:0.04099872,2:0.0243954):0.01360624,3:0.02368747):0.0422612724,4:0.03138918):0.01120216):0.0001762778,(5:0.007850941,6:0.0120581):0.00439412):0.00567624):0.00745739,((16:0.01230295,15:0.019481234):0.007224957,((((13:0.01240603,12:0.005192185):0.001432143,19:0.050606372):0.02151073,((18:0.021723688,11:0.031347076):0.0005783332,17:0.031704547):0.02388221):0.028132,14:0.0129839576):0.008820286):0.006133731);
tree gen.35 = [&U] ((10:0.01710478,((((1:0.03311147,2:0.01282079):0.02400802,3:0.02512288):0.037429971,4:0.02270252):0.002641193,(6:0.01986451,((8:0.071458976,(7:0.00666912377,9:0.01040205):0.0033787954):0.009084279,5:0.01068337):0.002361573):0.001613164):0.004270029):0.01523594,((15:0.011000294,16:0.01952161):0.0100024679,((((13:0.004944165,12:0.003397378):0.0006947554,19:0.044092613):0.01350759,(17:0.021145799,(18:0.019183424,11:0.0285969327):0.0003630048):0.017466265):0.03175971,14:0.0173109423):0.0046753922):0.007494183);
tree gen.36 = [&U] (((15:0.014729089,16:0.02241374):0.0050881022,(((13:0.007611344,(19:0.029752028,12:0.008125533):0.02075054):0.019693692,(17:0.046477904,(18:0.026385246,11:0.024054792):0.0005327198):0.022393614):0.02705361,14:0.014858579):0.0040785097):0.007001314,(((((1:0.04508751,2:0.02214784):0.01564876,3:0.02119276):0.032813196,4:0.03948475):0.005728177,(((7:0.0130847156,9:0.01583347):0.0008712605,8:0.06240288813):0.02538311,(5:0.01131846,6:0.006015878):0.00266228):0.002086032):0.003490222,10:0.015758444):0.0219484);
tree gen.37 = [&U] (((15:0.020904256,16:0.01868096):0.008559081,(14:0.0534648559,(((18:0.015168185,(12:0.004861367,17:0.0076127504):0.02515832):0.0003200291,11:0.0292400741):0.022706022,(13:0.01088904,19:0.0496975934):0.02059563):0.02845832):0.00383817589):0.00545834,(((((1:0.05856705,2:0.02336199):0.0130545,3:0.02745715):0.045107663,4:0.01768653):0.002788088,(((9:0.01601067,8:0.0614720886):3.51691e-05,7:0.0112336978):0.014868408,(5:0.0108543,6:0.01008036):0.0009912315):0.004807783):0.003295408,10:0.0193805826):0.008946068);
tree gen.38 = [&U] (((16:0.0159139499,15:0.009432974):0.008339433,((12:0.00368569,(19:0.0418330652,13:0.006784211):0.007276742):0.01343651,((11:0.03779169036,18:0.018356362):0.0007367156,17:0.019592069):0.021404064):0.041303816):0.0083687835,(10:0.0203696,(((6:0.01066703,5:0.00621549):0.001489049,((9:0.008174941,(7:0.001489489,14:0.0239847243):0.00127088):0.005259988,8:0.063826633):0.01836588):0.001741523,(4:0.01795745,(3:0.02375361,(2:0.01676503,1:0.04702196):0.01923061):0.030775087):0.003908198):0.008282779):0.01106199);
tree gen.39 = [&U] ((((15:0.008261255,16:0.02077151):0.004475352,19:0.01825733543):0.002627353,(14:0.0192726807,(13:0.024162513,((17:0.029574063,12:0.01268983):0.005153577,(18:0.019423116,11:0.0296112068):0.002264162):0.0262151):0.02175692):0.005391908):0.006635952,((6:0.01419189,((((1:0.04578723,2:0.01614603):0.01891486,3:0.02403938):0.030761069,(((9:0.01204803,8:0.07613810213):0.0003837407,7:0.0061277166):0.021459837,5:0.007338456):0.0008773051):0.0003727741,4:0.02392804):0.003639492):0.002587507,10:0.013204708):0.01887421);
tree gen.40 = [&U] ((((((7:0.0075703,8:0.058520767):0.000280193,9:0.01717644):0.019878303,(5:0.008914693,(((1:0.0441556,2:0.009876398):0.01623184,3:0.02031491):0.032379743,4:0.02262892):0.007081859):0.003128386):0.004471813,6:0.01098761):0.003564028,10:0.01653054):0.01219858,(((15:0.011303755,16:0.01819385):0.01163739,(((18:0.017789791,(11:0.0347078877,17:0.02372259):0.001111572):0.022414582,(13:0.004945467,19:0.036893138):0.0338593):0.02819197,14:0.015077794):0.002328044):0.0078729297,12:0.00359995):0.0012687619);
tree gen.41 = [&U] (((((9:0.01097755,(8:0.0647721265,7:0.0084986033):0.001347409):0.02507796,(6:0.01373528,5:0.009922576):0.001468675):0.001240803,(((1:0.0479124,2:0.01245295):0.01417429,3:0.02648218):0.056516296,4:0.01949436):0.002995558):0.00359635,10:0.0179785195):0.01491393,(12:0.00631302,((16:0.01902877,15:0.007661723):0.01166751,(((19:0.042647471,13:0.00864644):0.01414767,(11:0.0321405674,(18:0.016448163,17:0.016718031):0.0003301233):0.02707702):0.035265473,14:0.01867479):0.0079588829):0.00274051):0.0036183588);
tree gen.42 = [&U] (((10:0.0216665157,((((8:0.060592522,9:0.01899888):0.0001812953,7:0.011710555):0.0139074074,((4:0.03440105,(3:0.01843706,(2:0.02613407,1:0.05216755):0.01195966):0.02710819):0.004742264,5:0.00866635):0.004151569):0.001643962,6:0.008668959):0.004111603):0.02003638,((15:0.017148748,16:0.01233569):0.0135538131,(((13:0.026111629,(11:0.028291109,(18:0.026024189,17:0.034479413):0.0005865533):0.03557475):0.0226702195,14:0.01633787):0.00895520165,19:0.016968677):0.001404905):0.002974076):0.00081720242,12:0.00492989);
tree gen.43 = [&U] ((10:0.0107081633,((4:0.01620004,(3:0.02337557,(2:0.02729726,1:0.05996535):0.01631451):0.045824186):0.004010496,(6:0.005290459,(5:0.009742285,(8:0.073940927,(9:0.009025888,7:0.006442841):0.0011517307):0.01938159):0.001322091):0.004501819):0.004980301):0.01633782,(12:0.008021879,((19:0.023815104,((13:0.030101068,(18:0.014576635,(17:0.0233510663,11:0.03434278):0.003149087):0.020704991):0.02419028,14:0.012467908):0.0073171034):0.001268894,(16:0.01740152,15:0.008101685):0.003984576):0.0009267396):0.003343778);
tree gen.44 = [&U] ((((14:0.010313069,((11:0.03431490301,(18:0.028240744,17:0.024066102):0.003256282):0.02397547,13:0.02459737):0.0250472506):0.0038549433,(16:0.01396689,15:0.006515756):0.004403062):0.0004283375,19:0.0146071383):0.003017385,((10:0.014479793,((5:0.01113964,((8:0.05469921286,(9:0.004112962,7:0.00437099189):0.001266744):0.01471961,6:0.009457268):0.0005853104):0.0002555135,((3:0.0236376,(2:0.01423913,1:0.04211992):0.01465093):0.045479548,4:0.01924889):0.005421994):0.004877593):0.009017058,12:0.005112938):0.003161439);
tree gen.45 = [&U] (((6:0.006180445,(((7:0.006494204,9:0.01120717):0.001296056,8:0.06009001):0.024210398,(5:0.00795915,((3:0.02381225,(2:0.01421951,1:0.04489925):0.01076718):0.037690794,4:0.02987994):0.00352632):0.002542182):0.001578836):0.00407206,10:0.018208017):0.01482359,(12:0.005593178,((16:0.01310256,15:0.007468825):0.011529123,(14:0.018909274,((19:0.0314727775,13:0.007453886):0.0215006,(11:0.026627879,(17:0.023414547,18:0.022598223):0.003425168):0.019792988):0.0228957838):0.0052288844):0.006217824):0.0032176844);
tree gen.46 = [&U] ((12:0.01288348,((16:0.01809871,15:0.008481265):0.010716528,(14:0.015780619,((17:0.026869541,(18:0.02133219,11:0.0398182958):0.001021456):0.02106348,(19:0.0403983967,13:0.004407113):0.01328763):0.024321935):0.0057124265):0.0009681527):0.0009418481,((6:0.01245312,((((3:0.01956641,(2:0.01125284,1:0.05311379):0.01812685):0.031486261,4:0.02392258):0.006787185,5:0.009926109):0.002025711,(8:0.052847007,(7:0.0122006596,9:0.009681421):0.0010367569):0.008285024):0.006869156):0.003396772,10:0.010647824):0.0107666971);
tree gen.47 = [&U] ((12:0.005012643,(((14:0.0181138241,(((11:0.033498176,18:0.022984208):0.0025337385,17:0.022525685):0.0253468,13:0.03424079):0.03022447):0.003472161,19:0.0190773332):0.0004574474,(16:0.0266132,15:0.007380396):0.005891852):0.0008658192):0.005510078,(((((4:0.02203337,(3:0.03035747,(2:0.01423823,1:0.06034113):0.01170243):0.038421101):0.001962596,5:0.01318533):0.001270688,(8:0.057002225,(7:0.0049028968,9:0.01555626):0.0002265924):0.02456265475):0.003548421,6:0.01521419):0.005922901,10:0.02292624):0.01085747);
tree gen.48 = [&U] ((((4:0.02784555,(3:0.01842098,(2:0.01765357,1:0.05955133):0.01380222):0.034661026):0.003003543,((6:0.008210638,5:0.0156229):0.00450444,((9:0.009063419,7:0.0066773988):0.002787058,8:0.066139928):0.0274590694):0.0007328784):0.004399243,10:0.018867553):0.020368004,((15:0.009370227,16:0.01404503):0.00740004,(14:0.011564273,((12:0.009281588,(19:0.03940129294,13:0.0098744081):0.001471123):0.018180852,((18:0.0092551,11:0.028423599):0.001797654,17:0.026895299):0.019115097):0.02524907):0.009115194):0.006371357);
tree gen.49 = [&U] (((15:0.005014239,16:0.024002518):0.0069320491,((((17:0.013691127,12:0.007933816):0.009905029,11:0.019845465):0.003519687,18:0.01693912):0.0283344561,(19:0.046768368,13:0.006395298):0.008240371):0.0267294496):0.004642595,((((3:0.0212437,(1:0.03475172,2:0.01706733):0.01546297):0.041401189,4:0.02795948):0.003358541,(((7:0.0081298208,8:0.065284169):0.001178386,(9:0.002399386,14:0.01486211):0.0122693):0.016587779,(5:0.007447978,6:0.01263567):0.003401104):0.003160146):0.00370628114,10:0.01534898):0.0144641);
tree gen.50 = [&U] (((((5:0.00715995,((3:0.01912489,(2:0.02194132,1:0.05678707):0.0107397):0.030343665,4:0.0272669):0.002753882):0.004712037,((7:0.0045991615,8:0.063426796):0.0001981696,9:0.007657149):0.0198811):0.003858542,6:0.005695204):0.00343365,10:0.015180886):0.01063258,(12:0.004580323,((((19:0.0364099512,13:0.010933458):0.01812413,(11:0.0227963715,(18:0.016586587,17:0.034372484):5.943945e-05):0.01957858662):0.021952615,14:0.016526885):0.00783977193,(15:0.01035742,16:0.01495891):0.009054421):0.0049723319):0.001010853);
tree gen.51 = [&U] (((4:0.03654354,(((5:0.00859176,6:0.01036207):0.0006007202,(8:0.06462725,(7:0.00969753616,9:0.01368531):0.003238385):0.01969342):0.002291013,((1:0.04418516,2:0.01062521):0.02063618,3:0.03454857):0.040098049):0.0009510533):0.004618466,10:0.013875943):0.0140683226,((14:0.021006598,(((11:0.049265283,(12:0.004630305,17:0.021665373):0.0197689):0.0002350116,18:0.020801516):0.02442722,(19:0.0431886963,13:0.01864328):0.01167492):0.035727613):0.004504897,(16:0.01654867,15:0.005801678):0.01199574):0.0017216428);
tree gen.52 = [&U] ((10:0.017278986,(((5:0.00944374,6:0.01279816):0.001780649,((9:0.01146474,7:0.00693612467):0.0002235996,8:0.051938105):0.01154784):0.003072826,(((1:0.07016016,2:0.02686154):0.01735573,3:0.03418611):0.034010073,4:0.01874212):0.001601624):0.002962858):0.016620735,(19:0.01546841925,((16:0.02596825,15:0.003444965):0.0153447822,(14:0.0090437699,(13:0.02955171,(17:0.020238495,((18:0.018317729,11:0.027621408):0.00284492,12:0.009041087):0.001286608):0.020977595):0.016860347):0.001600159):0.0002118547):0.0008782035);
tree gen.53 = [&U] (12:0.01183432,((10:0.019638386,(((6:0.01210554,5:0.006206476):0.002136381,((7:0.0035150287,9:0.01577242):0.0035400169,8:0.058542536):0.020334404):0.001610437,(((1:0.06608584,2:0.01459837):0.02426803,3:0.01492769):0.025329171,4:0.0283846):0.002534125):0.004186778):0.01310589,((14:0.0045382664,((17:0.024042259,(11:0.028428414,18:0.020107102):0.0038043419):0.01156152,(19:0.0354206815,13:0.005031017):0.023603948):0.03760697):0.002982493,(16:0.01371331,15:0.00882035):0.008457202):0.00684439254):0.0002788758);
tree gen.54 = [&U] ((10:0.012420871,((((7:0.0074595289,9:0.01616892):0.001552339,8:0.067246599):0.0195876961,(((3:0.02514714,(2:0.02360779,1:0.06073524):0.01446119):0.042696474,4:0.03008903):0.008008121,5:0.01183783):0.00167729):0.005288464,6:0.01614312):0.003214986):0.0144967773,(19:0.016168665,((16:0.01859647,15:0.00887739):0.01057972,(((18:0.01243948,((12:0.006527194,17:0.005438642):0.0228975862,11:0.041557035):0.002599465):0.02404779,13:0.028499811):0.03676982,14:0.0092988712):0.0034176741):0.0005681779):0.00398439);
tree gen.55 = [&U] ((10:0.020681777,(((3:0.02707733,(2:0.00925356,1:0.06291571):0.02146324):0.035544997,4:0.03323788):0.003920108,(((9:0.007797481,7:0.0078544402):0.001021922,8:0.06397011647):0.01758353,(5:0.01181809,6:0.01432845):0.002551178):0.0009548451):0.009247832):0.015791095,(19:0.0240883695,((14:0.0225513466,((12:0.001735824,13:0.006768304):0.019277667,(11:0.022633837,(18:0.01394889,17:0.0263567905):0.0007574479):0.025221307):0.02522024):0.0025385582,(16:0.01528814,15:0.009753417):0.008370885):7.009949e-05):0.00294305);
tree gen.56 = [&U] ((((16:0.01983217,15:0.00873514):0.00697872,(14:0.01588329,((17:0.028365516,(11:0.020463765,18:0.028045777):0.0008493373):0.028676494,(12:0.005321194,13:0.016044263):0.008836213):0.01445626):0.0026720219):0.001784044,19:0.022402114):0.006233404,((6:0.0101294,((5:0.01322356,((3:0.02530579,(2:0.01234164,1:0.07785763):0.01492102):0.042399078,4:0.02516139):0.006619969):0.001716586,(8:0.0497875661,(7:0.0049554835,9:0.0097114511):0.0003057811):0.02537503):0.001306358):0.003555969,10:0.013186655):0.01152133);
tree gen.57 = [&U] ((((((9:0.006921422,7:0.008835066):9.764979e-05,8:0.0660517835):0.026934819,(6:0.01627813,5:0.01568327):0.001850585):0.002796926,((3:0.02402831,(2:0.01132643,1:0.04792644):0.01619857):0.040006795,4:0.02530547):0.003272072):0.002995292,10:0.01067866):0.01177844,((15:0.01297298,16:0.02208347):0.008849508,(14:0.0374822048,((18:0.021171247,(17:0.0271360459,11:0.025676595):1.142971e-06):0.028599643,(12:0.007882653,(13:0.009433257,19:0.04420299909):0.00517895):0.01657288):0.02292481):0.0062579729):0.002589551);
tree gen.58 = [&U] (((15:0.005685856,16:0.01923541):0.008627165,(14:0.036523145,((13:0.007895759,(19:0.0363606751,12:0.01127653):0.00279319):0.01364568,((11:0.026237543,17:0.036000761):0.001477994,18:0.0199366655):0.02771534):0.02769789):0.006704478):0.0087216065,(10:0.0121864013,(6:0.007744785,((5:0.01180676,((7:0.0030332729,9:0.007478843):0.0006992104,8:0.074039508):0.0161059685):0.002603765,((3:0.01542404,(2:0.0134915,1:0.05588374):0.01321979):0.035093382,4:0.01503103):0.002864492):0.001231173):0.003569086):0.01017779);
tree gen.59 = [&U] (((14:0.014361448,((11:0.027439707,(18:0.019211999,(17:0.019491852,12:0.004669486):0.0024465713):0.0049437114):0.0318315,(13:0.003554574,19:0.038531235):0.009396339):0.0296089033):0.0080993403,(15:0.011322127,16:0.02302287):0.004755286):0.005114098,(10:0.0130766698,(6:0.01310031,((5:0.009664339,(4:0.02332066,((1:0.05685634,2:0.0180172):0.03271349,3:0.0231967):0.04198058):0.003204174):0.004275777,(8:0.079697348,(7:0.0108311684,9:0.01245395):0.001659844):0.011636995):0.002967672):0.001510392):0.01377895);
tree gen.60 = [&U] ((10:0.01623799,((((1:0.04796614,2:0.02871174):0.01541801,3:0.01957518):0.035239074,((8:0.0734512531,(9:0.008123902,7:0.005640272):0.002063768):0.02686231,(5:0.01030907,6:0.01628787):0.002645774):0.002980069):0.001710061,4:0.03785832):0.007614075):0.02284325693,((16:0.01547532,15:0.010302235):0.005864758,(14:0.00856493965,((18:0.015049006,(11:0.04070056,(12:0.009326097,17:0.0141470249):0.01450171):0.0002231387):0.0263687663,(13:0.01076149,19:0.034378906):0.01637513):0.0219128):0.001769049):0.0040179846);
tree gen.61 = [&U] (((14:0.0201253658,(((12:0.009121326,19:0.029358431):0.001948732,13:0.004018442):0.01561528,((17:0.0301488384,18:0.029220268):0.0007893999,11:0.031000233):0.017819384):0.021992406):0.0004704297,(16:0.02588582,15:0.012274):0.007989456):0.01374203773,(10:0.019011688,((((9:0.01233568,7:0.0056387944):0.002517584,8:0.0768427652):0.01948827,(5:0.01791652,6:0.007620324):0.0006985187):0.001633174,((3:0.02509687,(1:0.04702934,2:0.02552168):0.01441961):0.041122194,4:0.03235049):0.004445922):0.004572798):0.01569567);
tree gen.62 = [&U] ((10:0.012179409,(((5:0.006956296,6:0.006413784):0.001229558,(7:0.0070337868,(9:0.01112842,8:0.06728117):0.000556883):0.0214101877):0.00317281,((3:0.02274721,(1:0.04515519,2:0.02371566):0.004254128):0.041207065,4:0.02951063):0.003753066):0.001672057):0.01009474,((16:0.0234245,15:0.017890462):0.005431665,((((13:0.010146798,19:0.037591106):0.01645601,((18:0.020790138,11:0.034720633):0.0003745498,17:0.032087493):0.02193479):0.004960662,12:0.005194149):0.030861956,14:0.024392218):0.0091029335):0.00389748191);
tree gen.63 = [&U] ((12:0.006031374,((((19:0.0489386614,13:0.010866824):0.02219968,(17:0.051642681,(11:0.0397845597,18:0.0217140792):0.0007529384):0.023769419):0.0210273164,(15:0.014935094,16:0.01748802):0.0073033754):0.003093057,(10:0.01797941,((4:0.02428117,((1:0.06096057,2:0.01905889):0.02709586,3:0.02337581):0.038446063):0.006491357,((5:0.01255333,6:0.01391467):0.002285103,((7:0.0134208096,9:0.01061101):0.00173797013,8:0.0637851309):0.0200634):0.003966445):0.004774127):0.015092024):0.002183225):0.006748648,14:0.1052183985);
tree gen.64 = [&U] ((((10:0.013417554,((((((1:0.05795644,2:0.01745537):0.0149447,3:0.03027095):0.038165013,4:0.02604476):0.004151807,5:0.0123188):0.003929995,((7:0.0072807638,9:0.01354903):0.000898306,8:0.059470879):0.0199533):0.003486191,6:0.01698257):0.005544386):0.01296752039,((15:0.01272058,16:0.01787333):0.003367368,((13:0.01320819,19:0.039022718):0.01726775,((17:0.040131627,18:0.015008442):0.00063921549,11:0.035482966):0.0212090589):0.0262208328):0.00314875253):0.002348056,12:0.004685046):0.00395709985,14:0.077575342);
tree gen.65 = [&U] (((((9:0.01297286,(7:0.0026127647,(8:0.04111696,14:0.01248042):0.003005712):0.0022500679):0.02039448,(6:0.01597875,5:0.01654947):0.001218782):0.005068795,(4:0.02718924,(3:0.02444872,(1:0.04479151,2:0.02381349):0.01498078):0.0368370674):0.005095043):0.007108663,10:0.01347052):0.008015976398,((((17:0.020025602,12:0.003851008):0.0027661461,(11:0.032428889,18:0.0164823341):0.0021071726):0.01735064,(13:0.00451078,19:0.0419461523):0.032995109):0.0347978705,(16:0.01472232,15:0.008324258):0.0067608804):0.001560924);
tree gen.66 = [&U] ((12:0.004867861,((10:0.01122335264,(6:0.01293744,((7:0.005582167,(8:0.0739324347,9:0.01412892):0.0007040612):0.014822776,((5:0.01305675,((1:0.05060929,2:0.01952308):0.01122876,3:0.02198485):0.044432978):0.0002862805,4:0.0281767):0.00205175):0.0007081057):0.006911448):0.005929348,(((13:0.006884994,19:0.0345024465):0.0210468,((11:0.0314957967,18:0.022262125):0.002002467,17:0.030285481):0.019723076):0.0394214498,(16:0.01557131,15:0.0038348133):0.0066226499):0.005505218):0.0001520249):0.014331733,14:0.1444489799);
tree gen.67 = [&U] (14:0.1439344082,(((((((1:0.04947675,2:0.02394645):0.01000373,3:0.02521169):0.041040909,4:0.0239753):0.005510096,((9:0.008291613,7:0.004868843):0.001107442,8:0.066834107):0.01441139179):0.00751714,(6:0.009156201,5:0.01136134):0.005266481):0.004351327,10:0.018135448):0.01629863,(19:0.025860965,(((13:0.017514528,12:0.007185256):0.005172879,(17:0.020327778,(18:0.0234105452,11:0.037817186):0.00652931):0.021977082):0.038537185,(15:0.015270486,16:0.01561723):0.006256325):0.001081):0.002016746):0.0110547583);
tree gen.68 = [&U] (((6:0.01518954,((((7:0.0087175335,9:0.0119537):0.001097316,8:0.0744375501):0.02546603,5:0.01091815):0.0001307934,((3:0.02372126,(1:0.05376191,2:0.02949974):0.01723907):0.042293628,4:0.02373537):0.004273711):0.004464859):0.004158822,10:0.019620024):0.01661315,(((((18:0.02457759494,11:0.036985772):0.0002050758,(14:0.014440916,(12:0.007901488,17:0.022294613):0.0064676736):0.0014695):0.019957615,13:0.025845618):0.037090965,(15:0.007557206,16:0.01934333):0.01336004):0.002760627,19:0.0225455437):0.00479449471);
tree gen.69 = [&U] (((6:0.01121605,((7:0.0070754898,(8:0.052429799,9:0.01124588):0.001268473):0.02160106,(5:0.007908483,(4:0.0220968,((1:0.05542244,2:0.02622801):0.02418328,3:0.0208932):0.044171568):0.006593546):0.00235208):0.007642496):0.004543959,10:0.021858251):0.01498165,(19:0.016518304,(((13:0.006802627,12:0.010199782):0.02119137,((11:0.032548077,18:0.02690369):0.0004566859,(17:0.019925103,14:0.032504004):0.001797744):0.019558716):0.0466225824,(15:0.009597549,16:0.0203610118):0.007038394):8.93487e-05):0.0056925997);
tree gen.70 = [&U] (((((((8:0.046890925,7:0.0056564028):0.0001490493,9:0.005409218):0.01601812,5:0.007165799):0.005139799,6:0.005716382):0.0007483005,(((1:0.06229468,2:0.01784966):0.01340011,3:0.02499873):0.047381761,4:0.02498406):0.003115652):0.003624305,10:0.0188909):0.01301219966,((15:0.0024957378,16:0.01529263):0.01557707,((12:0.001914452,(19:0.0347582481,13:0.005424853):0.01500296):0.009958741,(17:0.030842506,((11:0.0234615568,14:0.0190613067):0.0001728375,18:0.015656073):9.79502e-05):0.01730424):0.0379368578):0.004485878);
tree gen.71 = [&U] (((((3:0.02194367,(1:0.06673291,2:0.01836443):0.0301595):0.0526529,4:0.02609732):0.008326262,((14:0.0356048038,(8:0.060837429,(7:0.00752023,9:0.01242975):0.002869436):0.0006877523):0.03620869,(5:0.01271305,6:0.00914148):0.00149871):0.002266499):0.006658851,10:0.025026163):0.01075548,(((18:0.015419557,((11:0.022174806,12:0.007770631):0.0055495,17:0.0376932792):0.003479603):0.026377338,(13:0.002316215,19:0.0522292343):0.02342927):0.043997743,(16:0.0212322,15:0.014526453):0.006301008):0.006273782);
tree gen.72 = [&U] (((((5:0.01234629,6:0.02117628):0.001555716,((7:0.00168611042,9:0.01728321):0.003680839,8:0.074756315):0.01471998):0.0004821844,(((1:0.04066981,2:0.0238163):0.004723704,3:0.03141887):0.045234794,4:0.03224573):0.002406131):0.009726577,10:0.011868448):0.009419575,(((18:0.01777946,(11:0.0370835589,(17:0.012355504,14:0.02535672):0.01639383):4.190298e-05):0.023583606,(12:0.005861932,(13:0.008818445,19:0.0436379002):0.01307165):0.007769217):0.032850415,(16:0.02007415,15:0.0038597285):0.002673825):0.0044720795);
tree gen.73 = [&U] ((12:0.003713456,(((((5:0.01118455,(((1:0.0413947,2:0.01885437):0.007011922,3:0.0238885):0.0285777,4:0.0249819):0.004365857):0.002634267,(8:0.06113903964,(7:0.00917219897,9:0.007707022):0.00164709655):0.01926918):0.001170684,6:0.01318507):0.005528269,10:0.01465155):0.0135844713,((16:0.0150883,15:0.004631082):0.003460789,((19:0.0460204678,13:0.003210435):0.01942084,(17:0.02091994,(18:0.017855115,11:0.021546481):0.0012219165):0.0231458075):0.0323360644):0.010088493):0.0004088985):0.0055374162,14:0.0766172565);
tree gen.74 = [&U] ((((((1:0.06140336,2:0.01091425):0.02558748,3:0.02680494):0.036339415,4:0.02436912):0.004089274,(((9:0.009201652,7:0.015755295):0.006824542,8:0.085045412):0.02612921,(6:0.01006094,5:0.01440897):0.002144489):0.004552903):0.004390718,10:0.01825124):0.019011848,(((11:0.039723086,((17:0.023498812,14:0.01401811):0.017196808,18:0.018703996):0.0001026376):0.02833717,(12:0.01115911,(13:0.007150774,19:0.0358000812):0.01058792):0.003078508):0.0330859581,(16:0.01636159,15:0.003925482):0.002902037):0.005869734);
tree gen.75 = [&U] ((10:0.021912112,(((5:0.01163742,6:0.02473056):0.002530755,((7:0.01150362,8:0.077139371):0.001260594,9:0.008125748):0.01792619):0.000251855,(((1:0.03857194,2:0.02068889):0.02196088,3:0.02591605):0.047777547,4:0.02308195):0.01016485):0.005798026):0.01755917,(((14:0.03742264,(19:0.032172471,(12:0.00471207,13:0.006888927):0.003148274):0.003394559):0.01991116,((17:0.032448631,18:0.017917751):0.001811698,11:0.0252890158):0.03056049):0.0330192415,(16:0.01565431,15:0.007192421):0.012799149):0.0119395098);
tree gen.76 = [&U] (((((((3:0.01449726,(2:0.01866708,1:0.03441442):0.01812161):0.040668684,4:0.02596899):0.001162671,5:0.01327324):0.006522495,(14:0.0308388827,(7:0.002329998,(9:0.009638893,8:0.05554897):0.0001675296):0.00434003):0.01316109):0.001099417,6:0.01004836):0.005609884,10:0.010386009):0.015667415,(((19:0.04378614615,13:0.006407404):0.01942537,((18:0.019944783,11:0.0308732562):0.002769788,(12:0.01484139,17:0.018248286):0.0088377):0.022305465):0.032629875,(16:0.02057525,15:0.007001466):0.009008166):0.001235959);
tree gen.77 = [&U] (((10:0.025915553,((((8:0.076336683,(9:0.0110092257,7:0.002450349):0.001732008):0.01933732,5:0.01191823):0.001492038,(((1:0.05570369,2:0.01249736):0.01718418,3:0.03144442):0.043341739,4:0.02326811):0.01585949):0.002615632,6:0.01099874):0.006548013):0.02027679,((((16:0.01568003,15:0.013978694):0.009448114,19:0.0318580279):0.0001957269,((17:0.020849262,(18:0.022441332,11:0.03603015):0.00883865):0.022191919,13:0.021274682):0.0284220299):0.0019277387,12:0.002795097):0.002800639):0.007234145,14:0.0535891069);
tree gen.78 = [&U] ((((((7:0.0062007438,9:0.01452819):0.004196399,8:0.0521058257):0.0191104144,(5:0.01456282,6:0.01080504):0.0001849291):0.003175403,(((1:0.05126188,2:0.01785538):0.02609581,3:0.02782866):0.029968973,4:0.02886004):0.008567291):0.007089429,10:0.012727):0.01175032,(((19:0.04110127,13:0.007285356):0.01768757,((14:0.002548761,12:0.004786576):0.0007746883,((18:0.015160012,11:0.0265260951):0.0001676216,17:0.030512676):0.020740926):0.0003292925):0.02541581709,(15:0.00642839218,16:0.01961255):0.007515486):0.001258336);
tree gen.79 = [&U] ((12:0.008326349,(((13:0.03441161,(17:0.029951579,(11:0.0316188184,18:0.017439614):0.001947662):0.0276548512):0.028529858,(19:0.0180993997,(15:0.011483497,16:0.01635802):0.01014398):1.019581e-06):0.00322418,(10:0.016150163,((((1:0.04177227,2:0.01703558):0.01683589,3:0.02704683):0.037128481,4:0.02653834):0.005966092,(((9:0.01103892,(7:0.00883983459,8:0.074882826):0.004491038):0.01414245,5:0.01471809):0.00110392,6:0.01771271):0.002323936):0.00288344):0.01128966):0.0004926639):0.010056007,14:0.03632308957);
tree gen.80 = [&U] (((15:0.0087499565,16:0.02304083):0.008891204,(((19:0.0329472221,13:0.0160083):0.0100575,((11:0.0354086512,18:0.0224833885):0.00491345,17:0.033128851):0.0262834):0.040752561,14:0.0446098981):2.371371e-05):0.005436157,(12:0.01213558,(10:0.01550529,((((7:0.0061247767,8:0.08137312653):8.596825e-05,9:0.01073858):0.02815642,(5:0.01524302,(((1:0.03783148,2:0.02695977):0.01328266,3:0.03302293):0.042536266,4:0.02553931):0.006010475):0.001196228):0.004810713,6:0.01825451):0.004134038):0.01736298):0.0001713907);
tree gen.81 = [&U] (14:0.05385016136,((((15:0.008391942,16:0.01123578):0.009343937,((17:0.041387852,(11:0.0250243385,18:0.022802316):0.003263234):0.03513789,(19:0.041543624,13:0.009025767):0.01264368):0.04002482869):0.002569294,12:0.007922855):0.0001910994,(((4:0.03431937,((1:0.03335525,2:0.01618931):0.01731662,3:0.02290173):0.036609263):0.002128254,((8:0.06539833909,(9:0.01207876,7:0.0151663217):0.002243277):0.02369769,(5:0.009154324,6:0.01775828):5.406433e-05):0.003794181):0.001615869,10:0.017183274):0.0246036563):0.009045899);
tree gen.82 = [&U] ((12:0.0134141088,(((((6:0.01751084,5:0.0095814):0.0003885097,((9:0.0123033,7:0.00471613341):0.002555851,8:0.084085539):0.0161944751):0.00255943,(4:0.02303558,((1:0.05994105,2:0.01538279):0.02271224,3:0.03312202):0.030893503):0.007576145):0.005910278,10:0.02241274):0.01152486,((16:0.02739711,15:0.00522011):0.0099612123,(((18:0.025193783,11:0.028859953):0.00052540088,17:0.03178604):0.016024783,(19:0.0429664553,13:0.009402905):0.0224382951):0.0292761347):0.002187082):0.0006574638):0.009508061,14:0.1548790833);
tree gen.83 = [&U] (((16:0.02587075,15:0.02209499):0.007319385,(((13:0.008314507,19:0.035850449):0.009389785,12:0.003667122):0.005073577,(14:0.02886723,(11:0.0230108355,(18:0.0262823952,17:0.024445822):0.002670595):0.007938844):0.014028728):0.04612299936):0.001648182,(10:0.027524304,((4:0.02780075,(3:0.02601103,(1:0.04304645,2:0.01396382):0.01627166):0.034754109):0.001830137,((6:0.0153303,5:0.01708933):0.003132695,(8:0.054928852,(7:0.005385117,9:0.007315036):0.002549769):0.01396894):0.001671449):0.006655808):0.0174391069);
tree gen.84 = [&U] ((((13:0.01206626,19:0.044929053):0.01951483,(11:0.029661178,(18:0.0182200137,(17:0.012359913,12:0.01526504):0.028125322):0.001274395):0.021459642):0.038263177,(16:0.03530466,15:0.010568355):0.005393569):0.003107702,((((3:0.01701935,(2:0.02051736,1:0.04030118):0.01236858):0.033574396,4:0.02539825):0.002348308,((6:0.014848,5:0.005320631):0.001985815,((8:0.076396972,(7:0.00443724255,9:0.00711029):0.0029535):0.003399308,14:0.007447354):0.0143674):0.00152348):0.00719277,10:0.0147615188):0.01246263);
tree gen.85 = [&U] (((16:0.02014149,15:0.006262603):0.0116919943,((13:0.005714123,19:0.04148132):0.0153074,(18:0.013414279,((12:0.009984969,11:0.0304755339):0.001734878,17:0.023893711):0.005465036):0.025151729):0.0281892926):0.005545096,((((3:0.0319719,(2:0.0115204,1:0.05945993):0.02221293):0.029307049,4:0.02705111):0.00474803,((6:0.01321265,5:0.01404049):0.002847875,((8:0.057754777,14:0.01037356):0.009408729,(7:0.0078204966,9:0.0147603):0.0039349681):0.01653432):0.00150646):0.006756249,10:0.011920392):0.009190511);
tree gen.86 = [&U] ((((14:0.01481067,(16:0.0160508,15:0.022663933):0.0067472583):0.0004148823,(((18:0.017294359,17:0.0283824666):0.0005225512,11:0.0353551731):0.02826682,(13:0.004634385,19:0.0433825802):0.009943359):0.0354518249):0.003036365714,((6:0.01203958,((5:0.01356738,((7:0.007461871,9:0.01006169):0.0012617949,8:0.068970564):0.01854114):0.001645713,((3:0.02201196,(2:0.02098824,1:0.06720121):0.009932967):0.04735486,4:0.01851511):0.008290222):0.00194136):0.002485863,10:0.014252412):0.006667932):0.0002476409,12:0.0115473469);
tree gen.87 = [&U] ((((17:0.026907096,((18:0.006384277,14:0.0231637):0.006648767,(12:0.0089242817,11:0.03779476):0.0038124527):0.001741284):0.02068406,(13:0.005277519,19:0.04025568045):0.01408224):0.0229693984,(16:0.02110877,15:0.006682991):0.00549945):0.0038173239,(((4:0.02642634,(3:0.02526205,(1:0.04612017,2:0.01582968):0.01840671):0.034925306):0.003513074,((5:0.009928746,6:0.01717245):0.001042241,(7:0.0042693761,(8:0.0810929677,9:0.008062359):7.659199e-05):0.0212835971):0.001132658):0.00683348,10:0.01777608):0.007199997);
tree gen.88 = [&U] (((((13:0.036770996,(17:0.021522835,(18:0.026758628,11:0.038203271):0.00312883):0.012782516):0.0130899865,(15:0.009630489,16:0.01839512):0.002168913):0.00479642,14:0.037380791):0.0026627687,19:0.014871177):0.001365488,((10:0.0148553273,(((4:0.02332098,(((1:0.04776459,2:0.02401807):0.01215451,3:0.04252372):0.037521007,5:0.009818471):0.001426625):0.002228984,(8:0.057767004,(9:0.008062033,7:0.0046450178):0.003987942):0.01310747):0.004148662,6:0.01809049):0.0006867688):0.006426139,12:0.01264163):0.0027569761);
tree gen.89 = [&U] ((((19:0.0293529416,13:0.00771709):0.01833226,(18:0.016069702,(((12:0.0105690019,14:0.036591648):0.0004590693,17:0.008944606):0.01944441,11:0.0319128719):0.001963466):0.018894315):0.036602007,(16:0.01881371,15:0.005904484):0.01020995):0.00642465337,(((((1:0.04519841,2:0.02407947):0.01588421,3:0.02460658):0.056154785,4:0.02902842):0.003829473,((8:0.079553925,(9:0.01471469,7:0.004958830598):0.0037995922):0.01283856,(6:0.01352132,5:0.009916558):0.002237478):0.0007893397):0.001474796,10:0.005810066):0.01685626);
tree gen.90 = [&U] ((((16:0.023521371,15:0.00382741):0.003100742,((19:0.0406306392,13:0.009141916):0.03730401,(18:0.021641255,(17:0.018994731,11:0.027793819):0.006041908):0.01417818):0.025014628):0.01377841,14:0.0341192553):0.00747173984,(12:0.002900968,(((((9:0.008186944,7:0.0042624001):0.0007033386,8:0.079777239):0.023887042,(5:0.02024244,6:0.0127591):0.001888051):0.001505041,(((1:0.04954799,2:0.01713867):0.01048834,3:0.0198858):0.043017677,4:0.01966243):0.0009938129):0.005084781,10:0.016010349):0.01311514):7.436651e-05);
tree gen.91 = [&U] (((6:0.01110337,((5:0.01157529,(((1:0.04456547,2:0.01810969):0.01875748,3:0.02641437):0.032430619,4:0.0295016):0.001186122):0.0009780391,((7:0.0061945334,9:0.01074519):0.00122678,8:0.065738703):0.014204166):0.002772128):0.002890808,10:0.015528):0.01563085,(12:0.008118239,(14:0.017088557,((15:0.01093219,16:0.01792197):0.003767277,((11:0.032578746,(18:0.036353785,17:0.027471773):0.0002837017):0.01234288,(19:0.03857369157,13:0.005698583):0.025778133):0.023750044):0.0093324893):0.007463394):0.002404414);
tree gen.92 = [&U] ((10:0.011039015,((((1:0.06701524,2:0.009136397):0.01437757,3:0.01887502):0.040116531,4:0.02279156):0.00239499,((5:0.02029296,6:0.007454795):0.004401674,((9:0.007517312,7:0.0081409882):0.0018576739,8:0.058101857):0.01602134):0.00223399):0.00294356):0.0093807549,(12:0.008051886,(14:0.0309172064,((((11:0.029947605,18:0.023914133):0.0055706226,17:0.020904376):0.01924696,(19:0.0430181696,13:0.005639031):0.018984941):0.026704879,(15:0.007741531,16:0.0291953):0.002698552):0.01187733):0.00897476286):0.0001745887);
tree gen.93 = [&U] (12:0.005744353,((((13:0.041336539,((18:0.028593887,11:0.026687151):0.001658786,17:0.029616697):0.007285354):0.03227749,(15:0.01741962,16:0.02360928):0.0037954492):0.009508441,19:0.0227984512):0.0032662517,(10:0.017056027,((((1:0.04598908,2:0.01791103):0.01223429,3:0.01736317):0.042187714,4:0.02048381):0.004554862,((5:0.01301645,6:0.01422872):0.001269282,(((14:0.04078195,7:0.0044202851):0.0031742742,9:0.007077551):0.002311787,8:0.063917122):0.015007138):0.001671223):0.004306741):0.0187868399):2.192251e-05);
tree gen.94 = [&U] ((10:0.013840672,((4:0.02430961,((2:0.00886126,1:0.06068757):0.01645376,3:0.03654553):0.0322032796):0.004868694,(((8:0.053458577,(7:0.0063331113,9:0.009104854):0.002321523):0.022246577,5:0.008058842):0.001690668,6:0.01237634):0.001833195):0.002270037):0.008146751,(((18:0.025169332,(11:0.027743472,(17:0.025101779,12:0.008844152):0.005017913):0.0012024311):0.0303875834,((19:0.03708933544,13:0.01137619):0.011750295,14:0.01375566):0.006531785):0.0291724843,(16:0.01813812,15:0.009602513):0.0133215081):0.002166235);
tree gen.95 = [&U] ((10:0.017886699,((4:0.02548998,((2:0.008531673,1:0.06425517):0.01962349,3:0.02326974):0.03156496):0.005926289,((6:0.008975091,5:0.008430129):0.0002664436,((7:0.0043265229,9:0.008600998):0.0007733557,8:0.064375267):0.01878295):0.003015336):0.006181821):0.01043904,((15:0.011343355,16:0.01734779):0.006869174,(((12:0.006831263,17:0.00787941):0.015565332,(11:0.02775991529,18:0.012606522):0.001007265):0.02055512,((13:0.001612262,14:0.0325132):0.004008693,19:0.034622397):0.01711132):0.03389009581):0.0034375767);
tree gen.96 = [&U] (((((16:0.02163105,15:0.012109262):0.0076579924,((13:0.016596388,19:0.0332535434):0.02795302,(18:0.022143834,(17:0.030317506,11:0.026224172):0.0023764609):0.030898939):0.028286582):0.00228027,(10:0.016293316,((4:0.02507843,((2:0.02206815,1:0.07231163):0.01378172,3:0.02290882):0.03428532):0.001779182,((6:0.009058679,5:0.01399323):0.003351612,((7:0.01007954675,9:0.008787272):0.0022772618,8:0.069920403):0.01001355):0.003557425):0.005737785):0.01243105):0.001320148,12:0.005425893):0.002321888,14:0.0278316099);
tree gen.97 = [&U] (((15:0.0078761,16:0.02914466):0.0112613671,((19:0.03268848,13:0.004925809):0.01954715,((11:0.0220180887,18:0.018987125):0.0029039033,17:0.037069674):0.015151931):0.0304009538):0.0019742284,((10:0.012793582,(((6:0.007724511,5:0.006564192):0.002065751,((9:0.008382342,8:0.05836692):0.002695003,7:0.00632197856):0.01270692):0.001931929,(((2:0.01847837,1:0.04176002):0.006506652,3:0.02504561):0.044960537,4:0.02254537):0.00627234):0.003368945):0.008885682,(14:0.01671429,12:0.003452649):0.004310307):0.001378501);
tree gen.98 = [&U] ((((((17:0.030185241,18:0.015960434):0.0006183184,11:0.032986893):0.03784775,((19:0.0491789392,13:0.00689584):0.000437736,12:0.007628684):0.02533934):0.03285008,14:0.0274337825):0.0041726135,(16:0.01450516,15:0.013337228):0.0050652077):0.002095309,((((5:0.006835064,6:0.01258453):0.003783278,(4:0.02402406,(3:0.0270277,(2:0.01911528,1:0.0432921):0.01274165):0.039858927):0.004804807):0.002131864,((7:0.007133402,9:0.0132):0.002525712,8:0.050021895):0.016888527):0.003756493,10:0.022411579):0.01509391);
tree gen.99 = [&U] (((15:0.013817109,16:0.01887631):0.002735997,(14:0.027046507,((17:0.029844703,(11:0.03535017,18:0.025185398):0.0002350159):0.02254954,((19:0.037730314,12:0.00346637):0.007078794,13:0.0044375547):0.01970517):0.02553606):0.0069410392):0.0096471,((((5:0.006337799,6:0.005753133):0.006606858,((9:0.00589026,8:0.0644626017):0.002397486,7:0.00317773189):0.0277111):0.0006673304,(4:0.04834686,(3:0.03002451,(2:0.02353023,1:0.04261055):0.02129904):0.03728882):0.002241318):0.007873728,10:0.011337196):0.0129714469);
tree gen.100 = [&U] ((((4:0.01920924,(3:0.03188837,(2:0.02187657,1:0.04770525):0.01549057):0.034850843):0.004008266,((8:0.0686467452,(9:0.009177096,7:0.0048421294):0.001903341):0.01876558,(5:0.007863715,6:0.01333099):0.001478896):0.0006505952):0.004669203,10:0.028332069):0.01549217,(12:0.003639862,((14:0.0160780425,((19:0.03503602882,13:0.007518413):0.01474623,(11:0.027858332,(18:0.018740427,17:0.0374620682):0.0003974453):0.03104347):0.02847679):0.00419312004,(15:0.012660771,16:0.01382001):0.0112829048):0.003364393):0.002649877);
tree gen.101 = [&U] (((4:0.01907384,(((5:0.01076118,6:0.02029862):0.000861696,(9:0.0087773003,(8:0.071319224,7:0.003476383):0.000844139):0.01814594):0.001188731,(3:0.02205079,(2:0.02268577,1:0.03497171):0.01837378):0.049513081):0.002693525):0.0009024647,10:0.019217159):0.013436712,((16:0.01517341,15:0.005242028):0.008347424,(14:0.0236371091,((19:0.044066907,13:0.005178018):0.01078627,(12:0.01230728,((11:0.033632317,17:0.026301676):0.0006788631,18:0.011518317):0.0090225231):0.013103228):0.02430844):0.0040113821):0.0055261122);
tree gen.102 = [&U] ((((19:0.0158298462,(15:0.017646721,16:0.01484666):0.01099633):0.0006529191,((13:0.025990783,((17:0.028755727,11:0.021699149):0.005484292,18:0.012903344):0.019915521):0.03179473,14:0.022936324):0.001914098):0.00284427404,((((5:0.007291477,6:0.02216355):0.0006130487,((8:0.052902024,9:0.008949432):0.002987394,7:0.00749470839):0.01148269):0.0025943,(4:0.03292174,(3:0.01837742,(1:0.06008588,2:0.02108459):0.01130004):0.055064202):0.007072777):0.007529294,10:0.01989325):0.01285841):0.000181342,12:0.01117312);
tree gen.103 = [&U] (12:0.004028455,((((((18:0.017624027,11:0.026457589):0.001095982,17:0.022304348):0.028140475,(19:0.0383047223,13:0.009593277):0.018048906):0.02539247,14:0.0085504007):0.0043716634,(16:0.01346422,15:0.013684817):0.004587664):0.002938898,(10:0.01283294,((((8:0.0608008589,7:0.0114094366):0.0009416785,9:0.005829164):0.021001897,(5:0.008741343,6:0.02136319):0.001713393):0.0003181557,(4:0.01797923,(3:0.02193096,(1:0.04457358,2:0.0207528):0.01332279):0.042984444):0.004941776):0.004158837):0.013962326):0.001014548);
tree gen.104 = [&U] ((10:0.0163989179,(((6:0.0183089,5:0.009273437):0.002306189,((7:0.00571845507,9:0.005859434):0.0005345422,8:0.0638046723):0.01982451):0.00186642,((3:0.02308337,(2:0.01845766,1:0.05257446):0.02375532):0.033689909,4:0.02605234):0.0004826136):0.005386664):0.00685744,(12:0.0174052,((15:0.009816528,16:0.01951194):0.005476731,(((17:0.0284892352,(18:0.0264971232,11:0.031036291):0.0001629175):0.022326594,(13:0.01114039,19:0.04844300319):0.02342518):0.03399653,14:0.014520992):0.0052923864):0.006248096):0.003107219);
tree gen.105 = [&U] (((((19:0.0380020289,13:0.013271886):0.01796209,(11:0.0370556201,(17:0.037877972,18:0.016210549):0.0050958085):0.031484795):0.01932586,14:0.0106611798):0.005103497,(15:0.012567895,16:0.02053975):0.00908708326):0.007390245,(((6:0.01174258,(((7:0.0050387974,8:0.065223081):0.0027102026,9:0.009355767):0.01794182,(5:0.01041518,(4:0.028028,(3:0.02067821,(1:0.03576336,2:0.01462434):0.01340291):0.037375246):0.001705663):0.001716445):0.0002178461):0.005587232,10:0.012339473):0.01171997,12:0.007808109):0.004758168);
tree gen.106 = [&U] (((16:0.03138859,15:0.015549078):0.00619065,(14:0.015727061,(((18:0.024699951,11:0.024601811):0.00119009,17:0.022735223):0.03159999,(19:0.0402424872,13:0.0094468758):0.02457969):0.03111244):0.0023810268):0.008371459,(((6:0.01247904,((((3:0.02002806,(1:0.05173506,2:0.0214473):0.008207284):0.04257664,5:0.0167741):0.001504632,((7:0.0131496872,9:0.01339428):0.006622505,8:0.070660348):0.0254767013):0.001540665,4:0.0400793):0.0008310243):0.005056993,10:0.010941636):0.0123438192,12:0.005933692):0.001274324);
tree gen.107 = [&U] ((((15:0.020777297,16:0.01987358):0.01246144,(((19:0.042930273,13:0.009542378):0.0145517,((11:0.038702949,17:0.032296566):0.0089657825,18:0.015720746):0.02868348):0.027902542,14:0.0325495121):0.0041239227):0.0026717544,((((5:0.01376137,6:0.0107001):0.00432133,(9:0.007662311,(8:0.077036243,7:0.0055253643):0.004551988):0.01560906):0.0007224625,((3:0.01778493,(1:0.04206146,2:0.01898731):0.02528199):0.041411433,4:0.02129608):0.005249998):0.006935563,10:0.016996808):0.00923408):0.00111647,12:0.002745129);
tree gen.108 = [&U] ((((((3:0.01960582,(1:0.04493813,2:0.02233534):0.02312749):0.03494661,4:0.03043239):0.008393047,((8:0.075033732,(9:0.01174025,7:0.0094937487):0.0030106367):0.02443338,(6:0.01144396,5:0.01169303):0.0008861085):0.0005185724):0.004216633,10:0.011046128):0.01156222,12:0.00586329):0.002358201,((14:0.01829449,(((17:0.037842939,11:0.031819889):0.002808384,18:0.0169236196):0.0178345934,(19:0.0510044952,13:0.005735324):0.01926203):0.016835222):0.0058093929,(16:0.01398143,15:0.0035673835):0.007956996):0.004876212);
tree gen.109 = [&U] ((((((2:0.02234896,1:0.04963327):0.01110826,3:0.01641674):0.027614992,((((14:0.008623389,8:0.003493536):0.061480133,9:0.01736793):0.0004551606,7:0.0105045299):0.032539133,(5:0.01009451,6:0.01483656):0.0006537906):0.002732094):0.0006563661,4:0.03629856):0.0007343057,10:0.02165268):0.024038633,(((19:0.0553237201,13:0.01214774):0.01406685,(((17:0.027737643,12:0.008615639):0.01008515,11:0.029214679):0.0006565851,18:0.015237826):0.0356442772):0.025655259,(15:0.01427771,16:0.023216):0.008394395):0.004848448);
tree gen.110 = [&U] ((12:0.0102802488,((((9:0.0150643,(7:0.0090603877,8:0.070502953):0.00194641):0.021162299,(5:0.009895481,((3:0.02509524,(1:0.04579081,2:0.01881377):0.02019847):0.037809906,4:0.03312887):0.003161379):0.0007143439):0.001706673,6:0.01969903):0.003106824,10:0.018054154):0.01155824):0.000625752,((16:0.02820433,15:0.00724333):0.007370132,(14:0.025308543,((13:0.01290587,19:0.0263705142):0.025527902,(17:0.026279439,(11:0.027810415,18:0.02457448136):0.0006875506):0.022240962):0.03908357):0.0052581481):0.002125911);
tree gen.111 = [&U] ((((16:0.01779181,15:0.012140165):0.004259941,((13:0.021721602,(17:0.027465043,(18:0.019548375,11:0.04189153):0.0008432404):0.019490643):0.04588901,14:0.0100020819):0.000855889):0.0009455183,19:0.0265538993):0.004376481,(((((5:0.01483908,6:0.01255523):0.001796977,(8:0.06533088915,(7:0.006774349,9:0.01304331):0.001187999):0.01588953):0.002547705,((3:0.027159,(2:0.01891479,1:0.04527321):0.01487868):0.040603371,4:0.03164658):0.001293282):0.006968523,10:0.014486307):0.0117742,12:0.002782506):0.004438005);
tree gen.112 = [&U] ((((((17:0.0285605,18:0.020227344):0.0044193272,11:0.03498829):0.0236841669,(13:0.01041334,19:0.0340835383):0.028521583):0.0273187199,14:0.023252893):0.007550743,(16:0.01765049,15:0.004265138):0.007720641):0.003684992,((((6:0.01274622,(((9:0.01173026,7:0.0060007493):0.002229304,8:0.077032117):0.0174741578,5:0.01440057):0.004459397):0.003541336,((3:0.0322102,(2:0.02207943,1:0.0403096):0.01825916):0.043825254,4:0.02270758):0.002587309):0.007715806,10:0.010284207):0.01869786,12:0.008366201):0.003051551);
tree gen.113 = [&U] ((10:0.0094141873,((((7:0.0103262895,9:0.007604347):0.002189364,8:0.050741904):0.0160817461,(5:0.009308521,((3:0.02272534,(1:0.06211642,2:0.01645843):0.02140826):0.029531279,4:0.01793448):0.003745566):0.001908824):0.004706159,6:0.01151125):0.001698381):0.01026926,((14:0.0121744532,(((19:0.0384609571,13:0.00453861):0.0007887285,12:0.003413262):0.007394658,(17:0.030679264,(18:0.017815555,11:0.030443382):9.419179e-05):0.02424661):0.03008495):0.0024853444,(16:0.01941968,15:0.009183177):0.0085885513):0.00235375784);
tree gen.114 = [&U] (((((5:0.01048116,6:0.01725638):0.004287161,((7:0.0064630192,9:0.009801091):0.0017518304,8:0.057898214):0.02072131):0.0004080391,((3:0.02090735,(2:0.01532544,1:0.04056226):0.02431794):0.037453934,4:0.02753512):0.00597399):0.005058616,10:0.0119803529):0.01590751,((16:0.02164632,15:0.006228844):0.009345302,(((18:0.018318088,(11:0.03368312499,17:0.031278959):0.001309056):0.0291666,((13:0.006720609,19:0.0428393875):0.006750118,12:0.004701031):0.008431811):0.02838761,14:0.028454605):0.0029618341):0.004171592);
tree gen.115 = [&U] (((((((7:0.008226562,9:0.007793768):0.003441033,8:0.0657956622):0.01695148,(5:0.01570191,6:0.01135106):0.004627939):0.002807505,((3:0.03092351,(1:0.04078295,2:0.01556163):0.01964898):0.042187839,4:0.0238613):0.001297899):0.002775633,10:0.012006562):0.01305626,(((16:0.02300878,15:0.009274619):0.004026554,(14:0.03174437,(((17:0.026781318,18:0.0223413832):0.001577759,11:0.03111328):0.02193144,13:0.0350420974):0.02634377):0.0053741824):6.797369e-05,19:0.0190019162):0.0088142):0.00162524,12:0.007504076);
tree gen.116 = [&U] ((12:0.006579113,((14:0.02238253178,((19:0.039675581,13:0.004800781):0.01740141,(11:0.0405191035,(17:0.028974697,18:0.025701809):0.002219932):0.015969899):0.03520333):0.008221802,(15:0.011484989,16:0.01502015):0.005270514):0.005059235597):0.001415311,((((3:0.02298543,(1:0.04883283,2:0.017395):0.008800474):0.030525031,4:0.02208573):0.002989438,(((9:0.01143731,7:0.0052288945):0.0027792004,8:0.0732418):0.01731548,(5:0.0102669,6:0.007734919):0.003691826):0.006636831):0.007698701,10:0.009302028):0.0116825301);
tree gen.117 = [&U] (((((3:0.02633655,(1:0.04073179,2:0.02174594):0.006815966):0.038134469,4:0.02962175):0.005727725,((5:0.01255774,6:0.01063565):0.0003332726,((8:0.078021477,9:0.004998207):4.264671e-06,7:0.007786652):0.01642657):0.002660499):0.004286759,10:0.0150470567):0.01864517,(12:0.009774885,((14:0.017380775,(((17:0.023841364,18:0.022062138):2.154047e-05,11:0.0342575294):0.03918645,(19:0.045813091,13:0.009141063):0.01978217):0.02542193):0.0094045237,(16:0.02103884,15:0.008857382):0.005077328):0.002079359):0.0011592074);
tree gen.118 = [&U] (((((8:0.072902891,(9:0.01368101,7:0.0046552288):0.002497576):0.01626117,(5:0.01132849,6:0.008494256):0.001386375):0.003144476,((3:0.01542638,(1:0.05371255,2:0.02340109):0.01394717):0.026709259,4:0.02650951):0.002195021):0.004070215,10:0.014529305):0.01362112,((((((11:0.0247065555,12:0.01191816):0.0069446926,17:0.02732684):0.0005656506,18:0.01043867):0.02862195,13:0.021283758):0.0343927485,(14:0.01634559,(16:0.02061789,15:0.00790457):0.004951578):0.001658293):0.0022674148,19:0.015284442):0.00716703184);
tree gen.119 = [&U] (((16:0.01819554,15:0.01464958):0.00589901662,(14:0.022577273,((17:0.025228631,(18:0.0152024099,11:0.0167547):0.0013568858):0.018608036,((19:0.0357841843,13:0.008927201):0.01980487,12:0.00896262):0.00292435):0.0243787126):0.005034562):0.002506577,((((9:0.0111249,(8:0.066583664,7:0.0112331088):0.001821063):0.02014102,(((3:0.0172006,(1:0.04579798,2:0.01544234):0.0130613):0.036168855,4:0.02021272):0.001356993,5:0.01369665):0.003735036):0.00291608,6:0.01771943):0.005175653,10:0.0126591):0.015741106);
tree gen.120 = [&U] ((12:0.01275843,((16:0.0196194,15:0.012557804):0.007100698,((((18:0.017574691,11:0.02935488):0.0093021105,17:0.031541866):0.02424338,(19:0.0260384476,13:0.004714847):0.009538691):0.03310397,14:0.023536405):0.0010693841):0.00142161744):0.0004901049,(10:0.0158687613,(((5:0.01374527,6:0.01152884):0.006686865,((9:0.008486317,7:0.0034490213):0.002175259,8:0.06819185457):0.024242404):0.006056502,(((2:0.02599733,1:0.05955919):0.01461244,3:0.03194495):0.034835014,4:0.02913694):0.002944333):0.005792186):0.009626557);
tree gen.121 = [&U] (((((19:0.043749664,12:0.01001539):0.003092169,13:0.008944654):0.019501672,(18:0.02536535,(17:0.035439915,11:0.030541919):0.0003189555):0.02561834):0.0268990985,(14:0.02793598,(16:0.01387401,15:0.011525284):0.0093547664):0.001945459):0.0034182264,((((((3:0.01964941,(1:0.05449049,2:0.01381012):0.01711324):0.04640701,4:0.02588509):0.004995421,((9:0.0165044,8:0.06587829):0.0004934993,7:0.008782875):0.01163444):0.0006863504,5:0.01822298):0.006584173,6:0.01020098):0.00321549,10:0.011041897):0.00866857);
tree gen.122 = [&U] (((((((2:0.02008334,1:0.04844249):0.01072416,3:0.0252109):0.037170194,4:0.02500209):0.002748778,((7:0.00436723,(8:0.061212128,9:0.004934547):0.002081684):0.024104496,5:0.01147669):6.450707e-06):0.002536811,6:0.01136365):0.0009140631,10:0.017820221):0.015533856,(12:0.01132778,((((13:0.006632323,19:0.0414356636):0.01290063,((11:0.0284698409,17:0.030878184):0.006101654,18:0.016369538):0.0231572919):0.02020333,14:0.018044613):0.0024095999,(15:0.009315761,16:0.02619245):0.007889159):0.0035224926):0.003328885);
tree gen.123 = [&U] (((10:0.0117338,(((5:0.007259991,6:0.01166939):0.003178997,(8:0.075711627,(9:0.008843269,7:0.0084804562):0.001185818):0.022947544):0.001327204,((3:0.0254089,(2:0.01625766,1:0.05585846):0.01973309):0.037683247,4:0.03627051):0.009320015):0.00684737):0.024893332,12:0.006922496):0.001002821,(((15:0.013379897,16:0.01865427):0.002135322,((18:0.013061883,(17:0.023636099,11:0.02090907):0.00065241):0.013138309,(19:0.0528409435,13:0.00660505):0.031200526):0.022704635):0.0051723,14:0.0197366432):0.002315462);
tree gen.124 = [&U] (12:0.004583149,((14:0.025869621,((15:0.0096292,16:0.01724036):0.002480451,((13:0.0022808792,19:0.03530522907):0.01824117,((17:0.023291017,11:0.0329231245):0.001153449,18:0.0126548756):0.004718793):0.03173642):0.003310942):0.00656095607,(10:0.013675613,(((6:0.009752567,5:0.009387533):0.001474157,(8:0.070005725,(7:0.004229769393,9:0.01093852):0.002222768):0.026891338):0.002724702,(4:0.0268456,(3:0.02119808,(1:0.03889625,2:0.02624333):0.01247586):0.034479942):0.005152705):0.008453385):0.01353083):0.003166833);
tree gen.125 = [&U] (12:0.0075606383,((10:0.0093436665,(((8:0.064188734,(7:0.00586704484,9:0.0101527):0.0005517381):0.01965265,(5:0.008583464,6:0.006199029):0.002634284):0.003781117,(((2:0.02574657,1:0.03462095):0.02123765,3:0.03401783):0.046375375,4:0.02058472):0.001225155):0.008259629):0.02016776,(((14:0.0154838529,(13:0.02334109,(17:0.0204458545,(11:0.0405337688,18:0.017647451):0.002896548):0.018638869):0.02810715):0.007036704,(15:0.011304785,16:0.01899423):0.005727495):0.001354933,19:0.0176875821):0.002705778):0.001217968);
tree gen.126 = [&U] ((10:0.02530862,((4:0.02587365,(((9:0.006259801,7:0.0046540394):0.001155967,8:0.06006507):0.0209079956,((3:0.01407325,(1:0.04838331,2:0.015187):0.01947488):0.049323936,5:0.008887847):0.002571604):0.001958927):0.0006150049,6:0.01281406):0.009644564):0.02293702,((14:0.02465005,((11:0.029029399,(17:0.0262325912,18:0.013694874):0.003097866):0.023175183,(19:0.04207842786,(13:0.006646436,12:0.005192869):8.594958e-05):0.0124562):0.0307132):0.00253140964,(15:0.011886206,16:0.01615392):0.0056925779):0.0046366162);
tree gen.127 = [&U] ((10:0.016238029,(6:0.01152246,((5:0.01233968,((3:0.02877897,(2:0.01021045,1:0.04409299):0.0140674):0.037225647,4:0.02584566):0.001409875):0.001188226,(8:0.080562472,(7:0.007003254,9:0.008340433):0.001043941):0.011133837):0.001701258):0.004550672):0.008701909,(((14:0.0082621119,((18:0.02116674,((12:0.005461566,17:0.02313409):0.006832667,11:0.029840599):0.001670836):0.016913453,13:0.038717798):0.0280126279):0.00072026597,19:0.015572662):1.284924e-06,(16:0.01830207,15:0.009953121):0.002021404):0.003757129);
tree gen.128 = [&U] ((((16:0.01766363,15:0.007344288):0.006112352,(((11:0.025092077,(18:0.024531184,17:0.0180657824):0.0099168487):0.01403887,(13:0.007091661,19:0.0385882942):0.03625446):0.0202714,12:0.006587418):0.012035068):0.004842983,14:0.0320743419):0.0114390496,(10:0.016286159,((4:0.03603063,((2:0.01941122,1:0.08101327):0.01013572,3:0.03097233):0.048048519):0.002754292,((6:0.01143639,5:0.0124923):0.002895067,(8:0.081164939,(7:0.0042921938,9:0.01003652):0.002138266):0.018863502):0.001406741):0.002889105):0.014213803);
tree gen.129 = [&U] ((10:0.012491619,(6:0.01084499,((5:0.007937642,((9:0.007935881,7:0.0075280313):0.0014593481,8:0.05385383):0.02612896):0.001183163,(((2:0.01513496,1:0.04577062):0.01196855,3:0.02431697):0.035886885,4:0.02925733):0.002729947):0.001758087):0.00106709):0.01961774,(14:0.0206022524,((12:0.008342837,((13:0.01423097,19:0.053059895):0.0250754,((18:0.017135927,17:0.0265305185):0.0015924934,11:0.020579836):0.02511394):0.01900419):0.001644995,(15:0.0095067355,16:0.01238594):0.005395466):0.004336299):0.0106268377);
tree gen.130 = [&U] (((((5:0.009754374,(4:0.02210467,(3:0.01797157,(1:0.0434416,2:0.01769159):0.01651008):0.042160628):0.002267738):0.000945861,((9:0.00896997221,7:0.0049230053):0.001830224,8:0.073354639):0.0279462851):0.002540086,6:0.01430841):0.003417644,10:0.0094122645):0.01525189,((14:0.017895041,(((19:0.0420901998,12:0.01377848):0.002532439,13:0.0035525477):0.009028381,(17:0.020479356,(11:0.025365077,18:0.017013379):0.009141994):0.030187193):0.02668877):0.0013036426,(16:0.02119881,15:0.010323592):0.006680039):0.003614167);
tree gen.131 = [&U] (((((12:0.006297772,13:0.006728903):0.0003640273,(19:0.011554136,14:0.019912836):0.04358605393):0.01204073,(18:0.016164787,(17:0.0389503822,11:0.020859766):0.0007109044):0.024042945):0.0354034396,(15:0.009608812,16:0.01493597):0.005060753):0.002256779,((((3:0.02812415,(1:0.03580292,2:0.01394653):0.01874778):0.033608188,4:0.03022524):0.002201312,(6:0.0118189,(5:0.01186971,(8:0.0710369841,(7:0.0040042872,9:0.006897336):0.003026265):0.026892157):0.003824574):0.0054424):0.002540671,10:0.01761269):0.009238865);
tree gen.132 = [&U] (((16:0.02265153,15:0.013671859):0.0086672028,((((19:0.034350174,13:0.01000126):0.006161405,12:0.004287721):0.005071856,(11:0.0264062529,(18:0.02309732,17:0.022604648):0.001128688):0.026858238):0.022200268,14:0.0133408876):0.001745009):0.001261297,(((6:0.01248699,(5:0.01094362,(8:0.0562394649,(7:0.0089985188,9:0.01113356):0.002074422):0.01608245):0.002876734):0.00560093,((3:0.02897978,(2:0.01735134,1:0.04194269):0.01277151):0.042853467,4:0.0239228):0.003134081):0.001464594,10:0.006826321):0.012598358);
tree gen.133 = [&U] (((((16:0.01546196,15:0.017425215):0.00250535,14:0.026870998):0.004378789,19:0.0130204282):0.001127806,((13:0.018014376,12:0.009736094):0.009467083,((11:0.030975412,18:0.023002163):0.0018730128,17:0.032553463):0.027146474):0.033539248):0.002514015,((((3:0.02467336,(1:0.03995506,2:0.009910302):0.008548267):0.030828224,4:0.01953302):0.003266336,((6:0.006606232,5:0.01109307):0.0007884691,((7:0.010174065,9:0.013788927):0.005908279,8:0.072629409):0.0182522):0.002346519):0.005817338,10:0.008320218):0.0181902217);
tree gen.134 = [&U] ((((((19:0.0281990747,12:0.01079657):0.01239852,13:0.003867301):0.038868835,((11:0.024903735,18:0.0184284829):0.003918052,17:0.03619514):0.011008053):0.03069036,(15:0.009203689,16:0.02480741):0.003214005):0.005954023,14:0.01799510198):0.002549423,((((((9:0.01144604,7:0.0051290889):0.0001496792,8:0.0789976553):0.0190747,((2:0.01576077,1:0.03967575):0.01110576,3:0.02314307):0.05279462):0.001129663,4:0.03803308):0.0007397954,(5:0.01257949,6:0.01463208):0.003479687):0.003246814,10:0.01670908):0.01829973);
tree gen.135 = [&U] ((((12:0.007633151,((13:0.01407444,19:0.03740184596):0.027958254,((17:0.02670154,18:0.019596214):0.000581901,11:0.031112258):0.01227082):0.0242698481):0.002382117,(16:0.0189244,15:0.005308889):0.004059927):0.003410055,14:0.011110749):0.0035314226,((((5:0.01433808,6:0.008004132):0.001357394,(4:0.02654232,((2:0.01481815,1:0.03424304):0.01874908,3:0.02991249):0.037349501):0.01238572):0.001160403,(8:0.0598276841,(9:0.01181685,7:0.006341168589):0.001006908):0.02276898):0.004594135,10:0.014509438):0.018588904);
tree gen.136 = [&U] (((((12:0.008490797,((18:0.0227038,17:0.027643701):0.0001969739,11:0.0310642366):0.01363915):0.015729407,(19:0.0553157964,13:0.008965375):0.02066395):0.0348154872,(16:0.01476551,15:0.014609785):0.008193968):0.00650609,14:0.019680456):0.001409048,(10:0.01552919,((((7:0.0074402004,9:0.01118736):0.00373823832,8:0.076176082):0.02157363,(((3:0.02560493,(1:0.04353082,2:0.02379833):0.02075414):0.043470839,4:0.04903981):0.000533304,5:0.01142486):0.002515242):0.004256377,6:0.006808973):0.00237476):0.01035262);
tree gen.137 = [&U] ((((((12:0.0053982,13:0.0128998311):0.010401966,((17:0.032659268,18:0.02270898286):0.000945383,11:0.027886242):0.023214347):0.02910505,14:0.0320195868):0.0009095733,(15:0.00915313,16:0.01780694):0.006116639):0.0005539262,19:0.0185907862):0.003162055,(((((8:0.061096525,7:0.009158902):0.0005955708,9:0.008198433):0.026400086,(6:0.01741106,5:0.009688289):0.002383642):0.00578744,((3:0.02434318,(2:0.01727746,1:0.04991586):0.00412706):0.045551611,4:0.02651872):0.006266795):0.002172179,10:0.023467294):0.008964726);
tree gen.138 = [&U] (((((11:0.03724153,18:0.0260527034):0.00123324,17:0.027777825):0.016299402,13:0.02988125):0.03333287348,((16:0.0162567,15:0.011935522):0.008197967,19:0.0231564197):0.001158679):0.004636752,(12:0.01363304,(10:0.009685863,(((5:0.01116105,((3:0.02961704,(1:0.04835492,2:0.01933498):0.01932613):0.0420763266,4:0.02044972):0.002454836):0.003219843,((8:0.0573176546,(14:0.0056937403,7:0.0035777539):0.005917676):0.001570399,9:0.0181638031):0.01608954):0.0007114477,6:0.0126369):0.003308584):0.01217086):0.00189872861);
tree gen.139 = [&U] (((10:0.01136433,(((5:0.01179147,(4:0.0263611236,(3:0.01694117,(1:0.05852257,2:0.02094663):0.02025854):0.040747222):0.003971267):0.001525021,((7:0.0084667422,(8:0.091145052,9:0.009812255):0.0006437566):0.008612539,14:0.01805179):0.01308503):0.001835773,6:0.01085744):0.006599469):0.01028799,12:0.009261114):0.008838172,(((16:0.01709208,15:0.009371936):0.00904675,((11:0.0421870915,(17:0.035171613,18:0.0200051415):0.002804202):0.022014845,13:0.023223315):0.026138744):5.084533e-05,19:0.018436654):0.0048767138);
tree gen.140 = [&U] ((19:0.015713096,(((13:0.006999911,12:0.0085238123):0.02437117,((11:0.038269357,18:0.0195556222):0.0001882342,(17:0.014047604,14:0.02574791):0.011215637):0.004854231):0.027768756,(16:0.02321888,15:0.006829695):0.002694318):0.0046459062):0.005052273,((6:0.01031353,(((9:0.01738533,7:0.00912750342):0.002094573,8:0.070487041):0.01278133,((((2:0.01350513,1:0.04645761):0.01819149,3:0.03097046):0.035690605,4:0.01788401):0.0004142325,5:0.01033499):0.002836637):0.003345864):0.00192466,10:0.01473076):0.0124441803);
tree gen.141 = [&U] ((19:0.0177574882,((15:0.004028645,(16:0.009090488,14:0.01522067):0.01148025):0.00444956638,(((11:0.026934025,18:0.03164544):0.0008310059,17:0.02873868724):0.02559314072,13:0.02374412):0.029720024):1.948311e-05):0.0053773289,((10:0.01330515,(((8:0.06982681,(9:0.01060258,7:0.0036542997):0.01190049384):0.01136735,(5:0.01565704,6:0.01185622):0.001751385):0.002856434,((3:0.02150061,(1:0.05170075,2:0.01409124):0.007017842):0.043873964,4:0.01377224):0.003031414):0.007500571):0.01258922,12:0.002857229):0.001142872);
tree gen.142 = [&U] (((10:0.012189609,(((3:0.02083739,(1:0.05837339,2:0.01642625):0.01111673):0.045100368,4:0.03415083):0.005142602,((5:0.019049,6:0.006933592):0.003813602,((7:0.010558291,9:0.01446261):0.004760084,8:0.071098318):0.02591145):0.001250307):0.004875763):0.01972193414,((14:0.0228925143,((19:0.033566917,13:0.005190381):0.0167170172,((17:0.02669304,11:0.0217166):0.0009940086,18:0.0218890732):0.01533633123):0.0150719):0.00570465109,(16:0.01724742,15:0.016056945):0.0064371309):0.00362006):0.0001367463,12:0.004646807);
tree gen.143 = [&U] (((19:0.0171248438,(13:0.02044889,(((11:0.024574574,12:0.01687001):0.00226143,(14:0.01499292207,17:0.028450416):0.0002442217):0.003515839,18:0.020477981):0.02678317):0.0336233736):0.0007892408,(15:0.014475448,16:0.01704977):0.005336243):0.003484644,((((6:0.01410003,5:0.01371718):0.005499676,(8:0.0705376315,(7:0.00475176325,9:0.01044676):0.002401688):0.01815192):0.004823889,(4:0.02794127,(3:0.02748791,(1:0.04869249,2:0.01737464):0.02069821):0.031771227):0.001355356):0.004482638,10:0.01366498):0.01433421);
tree gen.144 = [&U] ((((15:0.007010909,16:0.01770686):0.00517528,(14:0.016159012,((17:0.02234761,(11:0.032831174,18:0.013600682):0.002034767):0.018431056,(12:0.00549053,13:0.010278476):0.00973564):0.028187519):0.0056090734):0.0009633759,19:0.023068413):0.0046779626,(10:0.01451328,((((3:0.02541445,(2:0.02209075,1:0.03783005):0.007113846):0.038649583,4:0.02503961):0.005135373,(((7:0.0029996022,9:0.009418383):0.001883698,8:0.0880957892):0.02743089,5:0.01457698):0.0005950035):0.001851889,6:0.01145859):0.00226773):0.01455598);
tree gen.145 = [&U] ((19:0.0117736857,((13:0.019149483,((17:0.035394859,11:0.0295466878):0.0001932667,18:0.031045078):0.02617111):0.0274223984,(15:0.008714265,16:0.01741365):0.002795524):0.0027808016):0.002956028,(12:0.004144247,((((5:0.007631396,6:0.01831054):0.00278947,(8:0.06280135,(7:0.005520333,9:0.0154764974):0.003929884):0.0193693155):0.0004863061,((14:0.002284473,(3:0.01846049,(1:0.04291314,2:0.02488605):0.007885207):0.040352999):0.006750762,4:0.02955236):0.004237213):0.009456642,10:0.01087787):0.01964435):0.001255141);
tree gen.146 = [&U] (14:0.007356669,(((16:0.01462982,15:0.004056853):0.0102095117,(19:0.013205832,((17:0.026863839,(11:0.018770992,18:0.01477846):5.416802e-05):0.026472912,(12:0.013864402,13:0.01107254):0.01717581):0.0251332804):0.003119181):0.002199302,((((8:0.058361792,(7:0.01006693011,9:0.01548923):0.001083745):0.02311730758,(5:0.0117121,6:0.009041923):0.001918126):0.001967884,((3:0.01926044,(1:0.042944,2:0.03079591):0.01338949):0.038058766,4:0.02269624):0.004889024):0.001609547,10:0.01814229):0.019051088):0.0004578781);
tree gen.147 = [&U] ((((19:0.020618156,(15:0.002609091,16:0.022402652):0.0106334):0.0013376053,(14:0.0132019683,((17:0.029232715,(11:0.0341079339,18:0.02770072):0.0001972037):0.025724404,13:0.026073597):0.0351776):0.002283111):0.003730716,((((3:0.02122597,(1:0.05703396,2:0.008856921):0.02855528):0.06375854,4:0.02339723):0.002675043,(((7:0.013202511,9:0.009178597):0.003824132,8:0.0578707684):0.01991656,(6:0.01619203,5:0.01246976):0.00112246):0.0016413):0.007367663,10:0.019614644):0.009744879):0.0001682468,12:0.00286577);
tree gen.148 = [&U] (((16:0.01289555,15:0.007294623):0.0087802074,(14:0.012708982,((13:0.005272864,19:0.03912108978):0.01911034,(11:0.027715346,(18:0.01477792455,17:0.0467952835):9.621096e-05):0.019547791):0.027910706):0.00761464298):0.001613358,((10:0.01249287,((((4:0.02839189,(3:0.02107657,(1:0.0364639,2:0.01899011):0.02080246):0.044472047):0.004043658,5:0.008862751):0.002865675,(8:0.071357531,(7:0.0064722048,9:0.01025678):0.001129326):0.02666275):0.003677404,6:0.01190337):0.004306607):0.021162906,12:0.009173855):0.0006685373);
tree gen.149 = [&U] (((16:0.0158813,15:0.007559164):0.003670524,(((19:0.0425687942,13:0.011488136):0.026823124,(18:0.017241689,((17:0.01518882,12:0.002564529):0.01475691,11:0.021908047):0.00164180105):0.007275271):0.04023074163,14:0.01482940544):0.0019449216):0.004101535,(10:0.01131765,(((5:0.008312355,6:0.0150114):0.003701339,((9:0.01125532,7:0.0042921307):0.0004421302,8:0.06716744189):0.02341319):0.0006338397,(4:0.02480917,(3:0.02111962,(1:0.02647677,2:0.02332236):0.01776054):0.041970406):0.002792929):0.008784558):0.01530224);
tree gen.150 = [&U] ((((((12:0.006086506,17:0.01290767619):0.01226551,(11:0.0378843414,18:0.01685606):0.0002540889):0.018315025,(13:0.005177318,19:0.036629297):0.03232203):0.02902855,14:0.0124583325):0.005067971,(15:0.008484001,16:0.03089738):0.012201882):0.0063322998,(10:0.021495334,(6:0.0110098,((5:0.01082085,(4:0.02854963,(3:0.02033191,(2:0.01046964,1:0.0539068):0.02346021):0.03457008):0.008897868):0.004369394,((9:0.005908446,7:0.0021617627):0.001792262,8:0.0535337257):0.0148983408):0.001571746):0.004906642):0.0183490988);
tree gen.151 = [&U] ((((17:0.030490291,(18:0.019636403,11:0.035698981):9.961685e-05):0.024704672,(12:0.00966808,(13:0.00725222,(19:0.03366869,14:0.02576307):0.001504448):0.0026896):0.02931833):0.0259305526,(16:0.02365445,15:0.009763363):0.0058348903):0.005585405,(10:0.0189277,(6:0.01857572,((8:0.076539272,(9:0.01173134,7:0.006765529):0.005624202):0.01389442,(5:0.01398154,((3:0.03734399,(1:0.04697507,2:0.01522281):0.01293986):0.035091062,4:0.03027996):0.003202036):0.001965892):0.002404):0.006400558):0.0104777495);
tree gen.152 = [&U] ((10:0.012782001,(((5:0.008690312,6:0.0145345):0.002946162,(9:0.006425164,(8:0.068174335,7:0.0189707044):5.604719e-06):0.01688768):0.002594686,((3:0.02116224,(1:0.03864033,2:0.0259055):0.01326777):0.032240628,4:0.01788335):0.003072678):0.007050405):0.01028282,((15:0.012321864,16:0.02245053):0.00563793,(((18:0.02596912,17:0.030319737):0.0004262871,(11:0.025486014,12:0.00438679):0.0057756697):0.022145986,(13:0.01025204,(19:0.0206018719,14:0.03644468):0.01525245):0.01627709):0.0373387334):0.0042984445);
tree gen.153 = [&U] (((((5:0.01461176,(8:0.069984208,(7:0.007048622,9:0.009050495):0.0020656491):0.01841021):0.001194639,((3:0.01488661,(1:0.04557276,2:0.0278704):0.01350132):0.039014617,4:0.03141635):0.002308994):0.003005618,6:0.01596445):0.01316918,10:0.01012441):0.0109560306,((((16:0.02007305,15:0.010204842):0.007348767,19:0.0227833698):0.0001913791,((13:0.022688721,((17:0.024157763,18:0.017378566):0.0008203272,11:0.0392040913):0.019649605):0.02353759,14:0.02519588):0.0021594607):0.004606557,12:0.006271585):0.002553016);
tree gen.154 = [&U] (((((5:0.01258863,6:0.01551312):0.004053246,((9:0.01005181,7:0.0038458483):0.001592055,8:0.063708471):0.014858521):0.002087832,((3:0.01555985,(1:0.05849449,2:0.0209447):0.007819759):0.037086522,4:0.04714731):0.007969835):0.007135523,10:0.0135993624):0.011584174,(((19:0.0128776859,(15:0.005156941,16:0.01520723):0.006150047):0.0027480086,(14:0.004796677,(13:0.02123208,((11:0.032845369,18:0.029347205):0.004243354,17:0.031070726):0.0265249224):0.03592635):0.006099708):0.004116958,12:0.005621332):0.005133404);
tree gen.155 = [&U] (((14:0.0145608499,((((12:0.01453959,17:0.0174191325):0.009727193,11:0.032097807):0.00327303,18:0.0190408884):0.025444982,(13:0.01097965,19:0.044391953):0.01810494):0.024775097):0.0022590606,(16:0.01769924,15:0.008857969):0.00917476019):0.002466727,(10:0.020617126,(6:0.01630188,((8:0.051572426,(9:0.01160464,7:0.0108895494):0.00305233241):0.01633894,(5:0.009634907,((3:0.01896846,(1:0.05471868,2:0.02387446):0.008346033):0.048386022,4:0.02420254):0.003863307):0.001128866):0.00382258):0.002515515):0.018362658);
tree gen.156 = [&U] ((10:0.015119106,(((((3:0.03112807,(1:0.05473285,2:0.0314342):0.008913912):0.04724377,4:0.03092591):0.004396137,5:0.01366088):0.0004212947,(8:0.045646757,(7:0.0068898711,9:0.01065259):0.0009036505):0.0207199):0.001544972,6:0.01196333):0.005070016):0.009386671,((16:0.02753874,15:0.0073609027):0.006222972,(((17:0.026493701,((12:0.007563091,11:0.0249277221):0.006633024,18:0.02532114):0.0044073067):0.02869245,(13:0.01148415,19:0.039385187):0.01144922):0.036199328,14:0.0338674):0.0048838458):0.007071389);
tree gen.157 = [&U] ((12:0.00541734,(((4:0.01853397,((5:0.007989629,(8:0.068606021,(7:0.0091926097,9:0.01646821):0.000906539):0.0217368613):0.004566553,(3:0.01795869,(2:0.02032948,1:0.03535546):0.0135827):0.040027634):0.001660481):0.001595325,6:0.02012947):0.003488486,10:0.014366089):0.009078243):0.001046671,((16:0.01969667,15:0.00571553):0.0149766695,(14:0.0241710497,((13:0.01350237,19:0.0598166013):0.015204693,((17:0.022023203,11:0.040548192):0.0002137914,18:0.01858111):0.021567131):0.02180851):0.0032510635):0.0031525959);
tree gen.158 = [&U] (((6:0.01105093,(((9:0.01420343,7:0.0045735725):0.003601989,8:0.06373261):0.01374438,(((3:0.02780175,(2:0.01539867,1:0.04059771):0.01491029):0.032059067,4:0.02807055):0.00334746,5:0.008109455):0.004208226):0.004295935):0.007550825,10:0.013286066):0.01699302,((16:0.02567989,15:0.009421806):0.003791799,(((13:0.0054825261,19:0.045190835):0.01840101,((17:0.029818864,(11:0.037816219,12:0.006686116):0.001878422):0.003903976,18:0.01563622):0.020751419):0.0210725,14:0.0235709655):0.00735650049):0.0025697272);
tree gen.159 = [&U] ((10:0.024834164,(((8:0.06668516,(9:0.01676067,7:0.0031645113):0.00307583):0.0156113014,(6:0.009507593,5:0.01345113):0.003551395):0.002920958,((3:0.02977918,(1:0.04034947,2:0.02232108):0.007143651):0.044071607,4:0.02144598):0.005124565):0.004176577):0.009068511,((19:0.0192063729,((((17:0.045289236,18:0.01336399):0.004941970328,11:0.022169244):0.028677784,(13:0.0067547809,12:0.004639558):0.02430616):0.03152129,14:0.0171611776):0.0075115623):0.001597311,(15:0.01193903404,16:0.01838921):0.01512854259):0.00437092283);
tree gen.160 = [&U] ((19:0.0211445327,(14:0.0348016225,(((12:0.003858715,13:0.017676956):0.0007292491,(11:0.02490161728,(18:0.030985345,17:0.032115507):0.000491935):0.0255235999):0.02796406,(15:0.011420833,16:0.02149506):0.01005985):0.0063701):0.0021055008):0.004870841,(10:0.02178847,((((9:0.01460219,7:0.0053603604):0.0008928576,8:0.0823663182):0.01534259,((4:0.02067978,(3:0.02019724,(1:0.04995789,2:0.02711186):0.009034894):0.031533697):0.00126064,5:0.009282388):0.003300985):0.001190196,6:0.01645182):0.007404265):0.01032795);
tree gen.161 = [&U] ((((15:0.006623629,16:0.021958502):0.00773886591,19:0.0184255255):0.002125086,(((17:0.030376875,(11:0.023162591,18:0.01694536397):0.0019115141):0.025710416,(13:0.01200818,12:0.010513978):0.01990353):0.02689552,14:0.0198010957):0.003556817):0.0031312265,(10:0.01309097,(6:0.01387644,(((4:0.0193429,(3:0.02019383,(1:0.04882178,2:0.01359101):0.02054164):0.038962596):0.004999012,5:0.01298734):0.002990352,(8:0.0508818957,(7:0.0089858267,9:0.02113708):0.002744064):0.01695614):0.00952422):0.006702066):0.01039888);
tree gen.162 = [&U] ((19:0.024172237,((16:0.0132272,(15:0.007337775,14:0.02579983):0.003330033):0.005929885,((17:0.037517852,(11:0.0262215491,18:0.020877791):0.0004650965):0.03018694,13:0.025822758):0.036107946):0.001053995):0.0045460743,(((((5:0.01641686,(4:0.03428856,(3:0.02605736,(1:0.05708826,2:0.0230007):0.02037636):0.04390304):0.003436093):0.0009430627,((9:0.007286629,7:0.0133057556):0.002815906,8:0.079861598):0.0179865388):0.003128328,6:0.01003137):0.005748833,10:0.02085587):0.01853319,12:0.005869097):0.0002049652);
tree gen.163 = [&U] ((((5:0.01303079,(6:0.01139328,(8:0.069479134,((7:0.0047586285,14:0.0289667343):0.0021526992,9:0.006092701):0.0028667223):0.02613206):0.0002694958):0.003347915,(4:0.03573608,(3:0.02867525,(1:0.04022326,2:0.02923861):0.01303318):0.040472982):0.001830686):0.004574421,10:0.0169457198):0.010190815,(((16:0.01275779,15:0.015014542):0.00473218267,((19:0.039762734,13:0.01523218):0.01600124,((17:0.025854412,18:0.015818423):0.008430675,11:0.026738711):0.03092217):0.03708159597):0.001494644,12:0.007740533):0.001136376);
tree gen.164 = [&U] ((((19:0.0307974514,13:0.009157726):0.0113542,(18:0.0187669611,(17:0.031090539,(11:0.02231102,12:0.005569285):0.008495174):0.0009456581):0.03143935658):0.0296798181,(15:0.012502231,(16:0.01573417,14:0.006667256):0.003261075):0.007995766):0.005254767,((6:0.01272994,(((3:0.02696531,(1:0.05593701,2:0.0122944):0.01268035):0.046133206,(((9:0.01056069,7:0.0036160883):0.001335744,8:0.0540802351):0.01882355,5:0.01609697):0.001772509):0.0009361088,4:0.02999885):0.001740843):0.005442162,10:0.016194179):0.0095298302);
tree gen.165 = [&U] ((((19:0.0367394595,13:0.007202917):0.01697361,((18:0.023570395,(12:0.004964444,11:0.027212645):0.0030454599):0.0009016208,17:0.033223321):0.015593421):0.0269673113,((16:0.02389397,14:0.02534969):5.469608e-05,15:0.00900485):0.00614174306):0.00219254,(((((((9:0.008187965,7:0.0092925289):0.0009766112,8:0.07496023):0.02040182,(3:0.02669361,(1:0.04710271,2:0.01347312):0.01883348):0.05156305):0.0005484322,5:0.01418677):0.003011033,6:0.00873516):0.001842681,4:0.0304967):0.001449467,10:0.017755627):0.013571696);
tree gen.166 = [&U] ((((18:0.023217711,((12:0.009532922,11:0.035192851):0.000225745,17:0.036764657):6.806469e-05):0.044741433,(13:0.006222055,19:0.0455221929):0.01915737):0.0277451997,(15:0.012086832,16:0.02545103):0.004129537):0.005753376,(10:0.018336553,(6:0.01505853,((5:0.005755835,((3:0.02439328,(1:0.04463045,2:0.02424309):0.007347247):0.041670722,4:0.02884501):0.007664875):0.002783724,((9:0.01275031,(14:0.01599887756,7:0.00277090971):0.0008952429):0.002813051,8:0.0670651171):0.02278654):0.001636881):0.005317452):0.009303821);
tree gen.167 = [&U] ((((((13:0.007380758,14:0.02375437):0.003124985,19:0.037706558):0.009426143,(17:0.026945648,(18:0.027428058,11:0.0310727349):0.0061119222):0.020050515):0.0302218391,(15:0.009130194,16:0.0215212173):0.009593797):0.006112359,((((((1:0.04109567,2:0.0294552):0.01033123,3:0.02163725):0.030061701,4:0.0270639):0.001783415,(8:0.076400153,(9:0.011061253,7:0.0081467622):0.0009068747):0.02165235):7.384565e-05,(5:0.015343,6:0.01134296):0.00356729):0.00503,10:0.020320901):0.01241755):0.003362139,12:0.004983544);
tree gen.168 = [&U] ((19:0.0170147092,(14:0.033816828,(((13:0.038006061,((11:0.025835912,18:0.0107992804):0.0055798032,17:0.02039162):0.006949354):0.0277654348,12:0.004809411):0.002074978,(16:0.02038358,15:0.008695339):0.005686526):0.00997050403):0.002578706):0.001828408,(10:0.015789646,(((3:0.01595825,(2:0.01080734,1:0.04921059):0.02674761):0.028906155,4:0.02444583):0.004019159,((6:0.0108668,5:0.01272101):0.002380089,(7:0.0080667929,(8:0.05804467,9:0.008038597):0.0002419373):0.01241194):0.001037884):0.004194134):0.006643741);
tree gen.169 = [&U] (((((5:0.01239391,(((1:0.04644316,2:0.01585474):0.01985327,3:0.01868296):0.039543652,4:0.04098716):0.003469805):0.000397682,((9:0.01159751,7:0.0102001714):0.0019631692,8:0.084965704):0.02147892):0.001403222,6:0.01317509):0.00423573,10:0.0173679999):0.01313173,(12:0.009814508,((19:0.023243692,((13:0.030564403,((11:0.03354156,18:0.021805446):0.002359115,17:0.029984136):0.02236978):0.02340902,14:0.007407849):0.0005547986):0.00101421131,(16:0.0222124,15:0.0093141459):0.009106344):0.007769068):0.0024340838);
tree gen.170 = [&U] ((14:0.027310825,(((((7:0.0034420386,8:0.079150096):0.0044515253,9:0.01513918):0.01557185,(6:0.01323598,5:0.00821963):0.001442106):0.0007905754,(4:0.0209071,((1:0.04527194,2:0.01898381):0.01515548,3:0.01748686):0.029219742):0.003968771):0.002753369,10:0.0108807074):0.01297774):0.0004890009,((((13:0.01779125,19:0.0322849636):0.01517701,12:0.002866891):0.003015792,(18:0.02209800077,(11:0.02857878,17:0.0391763742):0.0007595248):0.02548879):0.036210091,(16:0.02123409,15:0.010545775):0.007887982):0.003336667);
tree gen.171 = [&U] (((19:0.0249844016,(((13:0.015927878,12:0.007931411):0.01467146,(11:0.033644196,(18:0.011589462,17:0.034583982):0.000181806):0.017198567):0.028904848,14:0.017679412):0.008321033):0.002927488,(16:0.01473053,15:0.008450691):0.008953849):0.0028780656,((((((7:0.006982591,9:0.00851815):0.0053752845,8:0.058771797):0.0150295,5:0.01446635):0.001966798,6:0.01517535):0.002852655,(((1:0.06223787,2:0.01637271):0.01540042,3:0.02149993):0.033570843,4:0.02703653):0.002095361):0.00272269,10:0.01835016):0.0209729992);
tree gen.172 = [&U] ((19:0.0195750323,((16:0.02173637,15:0.007634864):0.001929714,(14:0.0102517249,(((11:0.03010248,(18:0.017782138,17:0.033856784):0.0017891239):0.0233571,13:0.026701555):0.009810033,12:0.006969616):0.02066244):0.0041058524):0.000121558):0.00434052875,((6:0.02081707,((8:0.067545363,(9:0.00928547,7:0.0027481458):0.0003253228):0.0224658219,((((1:0.05165567,2:0.008987895):0.01728114,3:0.01965242):0.030718127,4:0.03438341):0.004328363,5:0.0136934):0.002188409):0.0003569453):0.006028057,10:0.01522893):0.02099757939);
tree gen.173 = [&U] ((((((8:0.058250487,7:0.0089299467):1.867145e-05,9:0.009646422):0.02152498,(5:0.00991662,(4:0.02866781,((1:0.04698157,2:0.006068618):0.01295537,3:0.02051033):0.033597254):0.002439155):0.001002831):0.003629911,6:0.01401246):0.004305821,10:0.012440115):0.0163078424,((16:0.022976279,15:0.005103306):0.01030786,(19:0.01485788703,(14:0.0210163312,((12:0.0090024,((18:0.011772878,11:0.028763471):0.002644423,17:0.02258232):0.0007173996):0.018225613,13:0.023176301):0.0224101):0.0147898212):6.912134e-05):0.003576614);
tree gen.174 = [&U] ((14:0.0334349315,((12:0.01099583,(((17:0.0254179464,11:0.02987293):0.0002878337,18:0.023998036):0.006832574,(19:0.0374546035,13:0.01114338):0.028327537):0.019513405):0.005388595,(15:0.0028366279,16:0.01687591):0.006096965):0.0042327156):0.0053268,(((((7:0.0087759957,9:0.006492458):0.001031046,8:0.05047253):0.031299069,(((3:0.0280085,(2:0.01203498,1:0.03196589):0.01584381):0.029628314,4:0.02064782):0.007382734,5:0.004004594):0.0006239727):0.004474493,6:0.01206104):0.004568742,10:0.017997366):0.008346987);
tree gen.175 = [&U] ((((4:0.02457653,((1:0.04779025,2:0.01637837):0.009494706,3:0.0288663):0.038118302):0.003419344,((7:0.009056618,(9:0.0077367022,8:0.07945543):8.861639e-05):0.01957998,(5:0.01165952,6:0.006582927):0.001151675):0.003071256):0.003249921,10:0.019741765):0.018158408,((16:0.02029749,15:0.019337735):0.01174848,(((13:0.010326622,19:0.041580937):0.0110725,((17:0.007909546,12:0.008645775):0.01382984,(11:0.0253778364,18:0.0162502892):0.004392055):0.026324265):0.02443907,14:0.015193387):0.0055532458):0.00481088347);
tree gen.176 = [&U] ((19:0.0158730781,((16:0.0119125,15:0.008850253):0.005968322,(((11:0.024418861,(18:0.0149366128,17:0.028423307):0.001839985):0.020756151,(12:0.005254229,13:0.008988891):0.01660032):0.02940045,14:0.02395504092):0.0040356182):0.0002018038):0.0078932,(((((4:0.02518583,((2:0.01919323,1:0.03200205):0.01789101,3:0.02502294):0.04235882):0.002374826,((8:0.07887691021,9:0.01088755):0.000632303,7:0.004954343):0.024769051):0.0002746284,5:0.01020302):0.002668466,6:0.006081227):0.001827793,10:0.014133528):0.01238391);
tree gen.177 = [&U] (((((5:0.01360539,(((1:0.0518397,2:0.02276203):0.01296832,3:0.0307765):0.036386674,4:0.02561842):0.003845185):0.001234698,((7:0.0037713987,9:0.005176904):0.001355531,8:0.0685577404):0.02167436):0.002170374,6:0.01570635):0.008793503,10:0.0176388277):0.01189009915,((16:0.02170633,15:0.009404165):0.00647643,(((13:0.007483197,19:0.0353952645):0.024719741,(((17:0.037797452,12:0.006970285):0.0022578,11:0.034479372):0.002641759,18:0.010552603):0.03947897839):0.03990887,14:0.022938511):0.0036330675):0.002883567);
tree gen.178 = [&U] ((((((9:0.009907806,8:0.075903316):5.489265e-05,7:0.0115197568):0.01854221,(5:0.01491372,6:0.009382679):0.004152927):0.002344186,(4:0.02137382,((1:0.05938452,2:0.02147603):0.01954606,3:0.02151551):0.040152388):0.002479517):0.004264275,10:0.017896169):0.01218404,((14:0.0113061556,(((18:0.0245279583,11:0.0337861608):0.005535857,17:0.032838937):0.02017525,(12:0.0097733983,13:0.004042194):0.01014691):0.02585274):0.0036932552,((16:0.02377716,15:0.018928876):0.00441482,19:0.0172119732):0.001341324):0.00760147956);
tree gen.179 = [&U] ((((4:0.02701053,((1:0.04166863,2:0.0169131):0.01210607,3:0.02231806):0.03296705):0.001247721,(6:0.0161264,(5:0.005613666,((9:0.008960928,7:0.007955386):0.0001915557,8:0.0859514394):0.01858842):0.0005035511):0.007805259):0.005649403,10:0.012439345):0.008419113,((19:0.016901832,(16:0.01681101,15:0.006381576):0.0048814453):0.001280564,(((13:0.018277609,12:0.009003948):0.001193161,(17:0.0256388965,(18:0.017951957,11:0.022682687):0.001854489):0.03750641):0.02379646,14:0.013038295):0.00293393533):0.0034314992);
tree gen.180 = [&U] (((14:0.026077821,((18:0.025471366,((17:0.022112716,12:0.009378523):0.007728627,11:0.0356537761):0.005166694):0.0245865303,(19:0.0354822577,13:0.01135947):0.01061332):0.02069961):0.004602906,(16:0.01495947,15:0.016384049):0.01353185142):0.001321581,((((4:0.02322682,((2:0.01857237,1:0.04345427):0.008982996,3:0.03551704):0.035815289):0.002762071,((7:0.0058009584,(9:0.0110782356,8:0.057153365):0.000819299):0.01362954,5:0.007619803):0.003580467):0.003825759,6:0.006002525):0.002873573,10:0.013000221):0.0174456);
tree gen.181 = [&U] ((((((4:0.02299379,((2:0.01745791,1:0.04688475):0.004977755,3:0.0302213):0.038883492):0.005600295,((9:0.010640586,8:0.066756299):0.002051219,7:0.0016617038):0.01066061):0.000876996,5:0.01557551):0.003876286,6:0.01161023):0.002826457,10:0.015554501):0.023184375,((((13:0.02676386,((11:0.0380444162,18:0.019828261):0.0006128401,(17:0.018524023,12:0.00814642):0.009426397):0.015745942):0.039024219,14:0.0214744753):0.0069386171,(16:0.01715912,15:0.005201081):0.0074434512):0.0008948339,19:0.0131519018):0.005820807);
tree gen.182 = [&U] ((((((5:0.01553493,6:0.01002802):0.0005482972,(8:0.053792984,(9:0.01076998,7:0.0024715991):0.003838317):0.02609488):0.004345301,((3:0.01979283,(2:0.009230894,1:0.04147026):0.02597814):0.044178767,4:0.02013733):0.01010977):0.001802274,10:0.01698892):0.009006399,(14:0.02883423967,((((11:0.027503091,17:0.039898547):0.00033050236,18:0.020621392):0.007149231,(19:0.02799827,13:0.008384168):0.034325046):0.026100367,(16:0.01638449,15:0.009977009):0.006660811):0.008318985):0.0055075787):0.001814881,12:0.01052824);
tree gen.183 = [&U] ((10:0.009709968,((4:0.02529445,((2:0.01716673,1:0.06143116):0.01389742,3:0.02610459):0.032066606):0.004325952,((6:0.006961404,5:0.01327208):0.001852154,(8:0.064926655,(9:0.00860962,7:0.006426276):0.000683698):0.024528975):0.00161178):0.004630463):0.012076204,(((((13:0.009310218,12:0.0052897):0.02038667,(17:0.028103612,(11:0.021667675,18:0.0217724938):0.001177704):0.02643194):0.0281318,14:0.0128314959):0.006193246,(15:0.010789001,16:0.01262594):0.007946215):0.000412478,19:0.0157611009):0.003880969);
tree gen.184 = [&U] (((((5:0.01537998,6:0.01152239):0.002852745,(8:0.0831895648,(7:0.010212035,9:0.01193996):0.001301604):0.009953888):0.002168909,(((2:0.01334501,1:0.06208162):0.02095104,3:0.02799347):0.040944905,4:0.02818482):0.002976681):0.003246646,10:0.017292397):0.0180457814,((((13:0.01113986,19:0.0439234458):0.021915399,(11:0.035238451,((17:0.007745887,12:0.01046909):0.02125587386,18:0.020587386):0.0001359888):0.027835982):0.0180329141,14:0.020862379):0.007630434,(15:0.006141015,16:0.01912828):0.00692688):0.002400165);
tree gen.185 = [&U] (((((8:0.0651758476,(9:0.01505432,7:0.0118730308):0.003753094):0.01731568,((((1:0.06138424,2:0.01913644):0.01479777,3:0.01831435):0.050279259,4:0.02794082):0.001904717,5:0.0133297):0.003895261):0.0020121,6:0.01033456):0.002986753,10:0.013120694):0.0108533086,((16:0.02400641,15:0.010651806):0.0103451301,(14:0.018358794,((13:0.003760993,(12:0.006204866,19:0.0386825503):0.000967485):0.01118021,(17:0.028094444,(18:0.015649346,11:0.039224105):3.64502e-05):0.02152666):0.0273756614):0.009208205):0.003867913);
tree gen.186 = [&U] ((((((5:0.02025649,4:0.02829662):0.0007883438,((7:0.011724171,(9:0.011081264,8:0.054916351):0.0002178314):0.0224098,((1:0.03915553,2:0.008615332):0.02182896,3:0.01521829):0.042349741):0.0006739574):0.00133363,6:0.007765267):0.001377755,10:0.013293051):0.011471852,((19:0.0128491361,(((18:0.016176318,17:0.037566097):8.538102e-05,11:0.041860624):0.02095834,(13:0.013359142,12:0.008376973):0.01213235):0.0278484838):0.001622652,(16:0.0170033,15:0.015708901):0.007639656):0.002123071):0.0052542652,14:0.06127142773);
tree gen.187 = [&U] (12:0.005571831,((10:0.014237514,((((1:0.07476137,2:0.02419491):0.01480242,3:0.0318812):0.040057259,4:0.02879385):0.002591661,(((7:0.0064837527,9:0.009566543):0.0019994755,8:0.078280147):0.01565412,(6:0.00675803,5:0.01235889):0.004633553):0.002815717):0.002578288):0.0122878905,((16:0.02395973,15:0.006462153):0.003960748,(((11:0.0329489801,(17:0.030057957,18:0.024792413):0.000277478):0.02269032,(13:0.005915638,19:0.0230199637):0.009480113):0.02410387,14:0.0186570623):0.01043024498):0.004653998):0.001220263);
tree gen.188 = [&U] (((6:0.01309649,((((2:0.01590487,1:0.0337365):0.01298315,3:0.03013758):0.044669041,4:0.02651766):0.006083841,(5:0.01261398,(7:0.0077620962,(8:0.06593112,9:0.01156319):9.827363e-05):0.0255113649):0.003173366):0.002443454):0.006561635,10:0.019698765):0.007742727,((16:0.01928641,15:0.010747401):0.00467696,(19:0.0227189859,((13:0.020917304,((12:0.006305722,17:0.01130561):0.01105971,(18:0.022277898,11:0.0358224199):0.002000416):0.03101017):0.033497369,14:0.031215618):0.0039136269):0.0018114382):0.009077269);
tree gen.189 = [&U] ((((((7:0.012380492,9:0.01916435):0.001804676,8:0.061023711):0.02076294,(5:0.01159512,6:0.006553226):0.004272618):0.003399701,(((1:0.03334568,2:0.01910426):0.01480662,3:0.01981431):0.036439723,4:0.02370727):0.001034572):0.004161945,10:0.011825025):0.0169500049,(((15:0.007952075,16:0.02513832):0.0064712283,(14:0.017155913,((13:0.005149047,19:0.0346272871):0.006854309,(17:0.027712629,(11:0.0304881787,18:0.028092787):0.00293874):0.018947528):0.027895174):0.0052005482):0.0019108343,12:0.003372781):0.000421456);
tree gen.190 = [&U] (((14:0.020314292,((13:0.003715613,19:0.0508299864):0.0140197,((18:0.022039441,11:0.035197042):0.007381486,17:0.023808794):0.015512448):0.03644733):0.007040182249,(16:0.02039388,15:0.007459389):0.006471785):0.001810394,(((((5:0.009325017,6:0.0110664):0.0009938929,(8:0.0548217575,(9:0.006102342,7:0.0062561819):0.0020582537):0.0166982):0.002171468,(((1:0.0475098,2:0.01995497):0.02690248,3:0.01846366):0.026788493,4:0.02734943):0.008606704):0.008955652,10:0.011715856):0.01355907,12:0.0120402):0.0017458136);
tree gen.191 = [&U] (((16:0.01936853,15:0.007961707):0.004585543,(((13:0.008559094,19:0.043601742):0.01523354,((17:0.008570535,12:0.006058555):0.029041055,(18:0.023076195,11:0.0282841921):0.006194409):0.03167336):0.0333350071,14:0.011532253):0.0023722748):0.0047726155,((((8:0.056143326,(7:0.0029229209,9:0.008719778):0.00201437):0.01781019,(6:0.01079625,5:0.02090041):0.0001635501):0.0005939286,(((1:0.04970091,2:0.02180265):0.01625872,3:0.02981984):0.038003299,4:0.02892444):0.003097912):0.004013462,10:0.012870334):0.01160183);
tree gen.192 = [&U] (((10:0.021717649,(((8:0.0776959953,(9:0.009561088,7:0.0052351102):0.003527907):0.0155721482,(5:0.01070874,(((2:0.01608906,1:0.05181302):0.01069265,3:0.02477966):0.040263869,4:0.02686246):0.006507684):0.001624759):0.006303622,6:0.00983656):0.006681098):0.01209754,((16:0.01255025,15:0.004206671):0.0044164713,(((19:0.043425607,13:0.00658743):0.01611004,((17:0.033414261,18:0.016835819):0.001761759,11:0.03375649):0.02625036):0.02166845,14:0.0171682432):0.0097792295):0.0027545455):0.0008791107,12:0.004142557);
tree gen.193 = [&U] (12:0.006047129,(((15:0.019195548,16:0.01932258):0.008977731,(19:0.01886090412,(14:0.0200741546,(13:0.0207505739,((17:0.026693654,11:0.02364446):0.0002479422,18:0.012284552):0.016695984):0.03127872425):0.004710381):0.001543396):0.004397685,(10:0.017051396,((4:0.02308608,((2:0.0106074,1:0.03611177):0.008800261,3:0.03196801):0.025923907):0.007660322,((5:0.01021479,6:0.01125692):0.002099891,((9:0.01345252,7:0.0089616732):0.004983048,8:0.055802202):0.0107217):0.0003780297):0.005444132):0.01023348):1.622637e-05);
tree gen.194 = [&U] ((((((18:0.017930761,11:0.042701034):0.0008655477,12:0.00609414):0.00491805236,17:0.031239581):0.02797904591,(13:0.008203811,(14:0.01516813,19:0.0337138693):0.0190809703):0.0159001):0.0368720254,(16:0.01706881,15:0.009104968):0.005812008):0.003098981,(((((9:0.01235631,7:0.0075263573):0.003754792,8:0.077044212):0.01545969,(5:0.01114629,6:0.01036925):0.0003985688):0.001323023,(4:0.02578333,((1:0.05426812,2:0.01754352):0.02249761,3:0.02402499):0.032321723):0.008858164):0.003732958,10:0.013713901):0.019643995);
tree gen.195 = [&U] ((10:0.01768233,(6:0.007687917,((8:0.0673785731,(7:0.004783401,9:0.01893651):0.0005662519):0.02000602,((4:0.03232836,((2:0.01829956,1:0.04896733):0.02203958,3:0.01990819):0.03430139):0.009707964,5:0.01197219):0.0006618397):0.003140995):0.00427503053):0.01515784,((((((18:0.020766962,11:0.028264548):0.003782302,17:0.029398618):0.019379078,(13:0.007853552,19:0.0468897862):0.02349617):0.02257516,14:0.0189338993):0.0046036902,(16:0.020063774,15:0.009809168):0.003207652):0.001407649,12:0.009665446):0.003444647);
tree gen.196 = [&U] ((((15:0.003181645,16:0.04300926):0.008556976,19:0.0122494):0.0013763074,(14:0.014843255,(((11:0.019982849,17:0.032427222):0.0072865457,18:0.02207938):0.020212551,13:0.02776327):0.035769018):0.009642092):0.003215996,(12:0.007544559,((((6:0.01093774,5:0.008636213):0.00361291,((7:0.011685959,9:0.01006428):0.0003993403,8:0.081773444):0.015724782):0.0005680412,(4:0.02478054,((1:0.03958778,2:0.01389966):0.02214312,3:0.0256665):0.046796776):0.004722388):0.00653316,10:0.012272201):0.01831547):0.0004655371);
tree gen.197 = [&U] (((16:0.02107143,15:0.018853765):0.0092594368,(((11:0.02527097377,(17:0.029242188,18:0.014796527):0.0001948457):0.014687435,12:0.007047329):0.01505575,(13:0.005494571,19:0.04309032858):0.022667631):0.0264226451):0.003725666,(10:0.0197005125,(((5:0.01420651,6:0.01485594):0.003749915,((9:0.006530584,(14:0.0256736364,7:0.001467619):0.0008279837):0.001449469,8:0.0711375952):0.0195053):0.001457494,(4:0.03193741,((2:0.02510054,1:0.04418182):0.0170085,3:0.02274111):0.047065775):0.002548407):0.004903338):0.015970394);
tree gen.198 = [&U] (((((6:0.01706151,5:0.02017779):0.003960645,(8:0.058269225,(7:0.0051512754,9:0.007416879):0.001099221):0.0142742828):0.003899161,(4:0.02795211,((2:0.01179808,1:0.0633305):0.01949063,3:0.03509501):0.034100501):0.008194156):0.006106157,10:0.01485385):0.01009013,((16:0.02466295,15:0.013185893):0.008634806,(14:0.016424159,(((12:0.008231239,19:0.0451014119):0.001056024,13:0.005094997):0.01048756,((18:0.014831607,11:0.033377449):0.001054911,17:0.02650132):0.016119642):0.0372100246):0.001001191):0.0031133615);
tree gen.199 = [&U] (((6:0.00666282,((4:0.02390403,((2:0.01638188,1:0.03678031):0.006868283,3:0.02380491):0.039217895):0.01132347,((8:0.071164528,(7:0.0096298646,9:0.01652589):0.0021055942):0.01831089,5:0.007186154):0.002533812):0.00097944):0.009039203,10:0.015888558):0.018136499,((16:0.01477712,15:0.00756888):0.006979005,(14:0.0118410275,((17:0.027624458,(11:0.0385842967,18:0.0178103302):0.004639112):0.020869749,(13:0.011384415,(12:0.008525571,19:0.0426877667):0.002392365):0.015888601):0.01924299):0.005468201):0.0059858148);
tree gen.200 = [&U] (((((((12:0.004933402,11:0.02893044):0.019114497,18:0.023736427):0.003868995,17:0.051000879):0.02899081,(13:0.009986825,19:0.030825125):0.01825831):0.031580383,14:0.010024253):0.001732836,(16:0.01477993,15:0.015897422):0.0045912345):0.002526422,(10:0.0152670327,(((8:0.070323372,(7:0.012857603,9:0.01060957):0.005219223):0.015757747,(5:0.01310312,6:0.01429947):0.003342439):0.0001421902,(((1:0.05468006,2:0.01252836):0.01882958,3:0.02820866):0.050922024,4:0.02539653):0.003628281):0.005662795):0.009906693);
tree gen.201 = [&U] ((19:0.017972828,((((17:0.0276367366,18:0.011965858):0.0004556159,11:0.03418235):0.02309118,(13:0.007386696,12:0.01237366):0.016131653):0.04169419443,(16:0.01938065,15:0.011091923):0.007178215):0.0019698086):0.006246952,((((5:0.01276819,(14:0.0006338029,6:0.004647844):0.009582402):0.002474668,((9:0.01211919,8:0.080825795):0.0003543246,7:0.0050565521):0.0183637569):0.002127473,((3:0.01905081,(2:0.01144096,1:0.06025679):0.01379598):0.040858173,4:0.0196502):0.00670772):0.005362905,10:0.01630321):0.022441758);
tree gen.202 = [&U] (((10:0.013171671,(6:0.01457367,((4:0.03197726,((1:0.05914788,2:0.02491557):0.007702051,3:0.0209962):0.028769703):0.001607769,((8:0.05130387,(9:0.008086113,7:0.0086637662):0.0010351235):0.01722358,5:0.009366867):0.002411339):0.003300011):0.003942566):0.0144789,12:0.0072053892):0.0004216813,((16:0.01275518,15:0.015424161):0.008562665,(19:0.0124948647,(14:0.019608641,((11:0.022465103,(17:0.021313493,18:0.015364782):0.0017428727):0.02754006,13:0.0307434):0.01865153):0.0032624496):0.0008628745):0.0026673902);
tree gen.203 = [&U] ((10:0.017776617,((5:0.006235468,(((7:0.00595129236,9:0.005589012):0.00141255,8:0.0711352927):0.02423381,(4:0.04090718,((1:0.05900197,2:0.01900337):0.01371599,3:0.02518245):0.034368094):0.004347437):0.0007270802):0.001932282,6:0.01626868):0.004947686):0.0147503393,(12:0.00605017,(14:0.018497794,(((17:0.0348562474,(11:0.0206527956,18:0.02414198752):0.001609025):0.021632795,(19:0.04857612089,13:0.006768252):0.02375386):0.03212983,(15:0.0071860843,16:0.01890151):0.005284791):0.001001903):0.005646637):0.001786124);
tree gen.204 = [&U] ((10:0.007203321,(((7:0.01628922858,(9:0.01495869,8:0.0606933076):0.001583411):0.01792136,(5:0.007271859,(4:0.03526746,((1:0.04196856,2:0.01431197):0.01111078,3:0.0191004):0.027426788):0.005717179):0.001721476):0.002345021,6:0.00882052):0.002439364):0.0081536496,((14:0.0139847639,((((18:0.024359836,11:0.0207070254):0.001690671,17:0.024446616):0.019991066,(19:0.0429857003,13:0.005724767):0.007929307):0.02878226,(15:0.015799642,16:0.01223386):0.003658804):0.0017522168):0.0067929631,12:0.01267687):0.0005128477);
tree gen.205 = [&U] (((10:0.01189896,(((6:0.01596704,5:0.01453757):0.003138859,((8:0.064987493,9:0.01514247):0.0001804609,7:0.00615868088):0.0236007):0.0003563316,(4:0.02330816,((2:0.02153002,1:0.04328826):0.01508531,3:0.02210499):0.038442755):0.002679463):0.001984802):0.01480304,(((15:0.017628127,16:0.01968307):0.008028206,((13:0.024424015,(17:0.032404633,(18:0.011774976,11:0.026300297):0.005692332):0.014835862):0.02545858,14:0.0134393136):0.0098830834):0.0002644916,19:0.0272422123):0.002575621):0.0045125993,12:0.00383895);
tree gen.206 = [&U] ((12:0.016929148,(((4:0.02519311,((2:0.01167274,1:0.04630358):0.01528942,3:0.02457583):0.05637817):0.005202383,(6:0.01609081,((9:0.007985939,(7:0.011955241,8:0.052885609):0.0005996854):0.02905012,5:0.01029552):0.0007649866):0.00155895):0.005873561,10:0.009562581):0.01515275):0.0009536485,(((14:0.00817568,((17:0.0206174646,(11:0.027649131,18:0.02127441):6.418783e-05):0.0241350402,13:0.022503031):0.023283747):0.0015086603,19:0.0237485583):0.0001418435,(16:0.01982807,15:0.011929388):0.003933709):0.005635577);
tree gen.207 = [&U] ((((16:0.02017141,15:0.01472731):0.002636998,19:0.02321834738):0.001176073,(((17:0.024280364,(18:0.026951309,11:0.033562725):0.005863675):0.02408497,13:0.01942433):0.02508123,14:0.0222906338):0.00665866433):0.0045602396,((10:0.01290366,((4:0.0295676,((2:0.02097896,1:0.04432341):0.01493606,3:0.02621709):0.059611615):0.007275393,((5:0.01069495,6:0.008621027):0.002030416,((8:0.073066113,9:0.0039425471):0.001664175,7:0.009768152):0.01404976):0.00286832):0.006526373):0.010694732,12:0.002659871):0.0004320162);
tree gen.208 = [&U] ((10:0.010970006,((4:0.02279789,((2:0.01533522,1:0.0630129):0.01811639,3:0.02115929):0.019429888):0.003487162,(((7:0.0050462443,(8:0.081857819,9:0.011319019):0.000473842):0.01925524,5:0.01363035):0.0006588891,6:0.01166983):0.0005385052):0.004829788):0.01373505,((19:0.020779249,((16:0.0153485,15:0.002520504):0.0073641002,(14:0.0304941467,(13:0.02915441,(18:0.012539278,(11:0.0372603147,17:0.038722936):0.0002783789):0.022041341):0.02688942):0.002781356):3.452824e-05):0.0052918945,12:0.006098861):0.0003958531);
tree gen.209 = [&U] ((((14:0.019312314,((17:0.02446735,(18:0.023574219,11:0.03578830002):0.0030156317):0.015073235,13:0.024533174):0.03277758):0.0076897096,19:0.0165429531):0.0002036214,(16:0.02036725,15:0.019481641):0.01021116):0.006819463,((10:0.018107503,(((5:0.01596611,6:0.008581477):0.0004872066,(4:0.0186825,((2:0.01527597,1:0.03817254):0.01906286,3:0.02211582):0.034242813):0.005553056):0.001783729,(8:0.077970989,(9:0.008597611,7:0.0080333535):0.003999372):0.01319165):0.007365214):0.008170733,12:0.007580654):0.0008269803);
tree gen.210 = [&U] ((((13:0.028649524,((18:0.017998843,17:0.025778768):0.001818087,11:0.04073657993):0.02544018):0.037034572,(16:0.01724109,15:0.013194789):0.0056310749):0.0004870661,19:0.0225758085):0.006601031,(((((((2:0.01418278,1:0.05502986):0.01522813,3:0.0245143):0.047373912,4:0.03196043):0.002559133,(((14:0.01749242,8:0.022818132):0.039869884,(9:0.006323057,7:0.00222607879):0.001212155):0.018988439,5:0.009088251):0.001359927):0.001721063,6:0.01113688):0.009354699,10:0.016738569):0.008726893,12:0.005985166):0.0008025453);
tree gen.211 = [&U] ((10:0.039902365,((((9:0.01095622,7:0.0062724651):0.00177757,8:0.0578753939):0.01785625,(5:0.01029885,6:0.01284219):0.001211117):0.001911862,(4:0.02457898,((1:0.0636719,2:0.01969085):0.005586627,3:0.03348225):0.033330433):0.004962839):0.002247823):0.014522255,((16:0.02030766,15:0.0110186):0.003301953,((((11:0.0254716364,(18:0.01981906,17:0.034390454):0.0006104517):0.02112448,(13:0.0080964896,12:0.005125005):0.01653121):0.0213128,14:0.020768689):0.005211703,19:0.021226964):0.001424644):0.00196835);
tree gen.212 = [&U] ((10:0.02243725,((((1:0.04878907,2:0.02038519):0.007362318,3:0.02330272):0.035897709,4:0.0190513):0.001882091,(5:0.01546925,(((9:0.01850205,7:0.0097033506):0.0035394973,8:0.0598398532):0.01225543,6:0.01533866):0.0002524078):0.0006334557):0.003846385):0.01242156,((14:0.0388656012,(((18:0.016875636,(11:0.0279450364,17:0.030880185):0.0036985):0.020975681,(19:0.04795446912,13:0.00434719):0.019214312):0.01673619,12:0.008620749):0.014774235):0.007946262,(15:0.029879176,16:0.01999533):0.005244351):0.0047593424);
tree gen.213 = [&U] (((((((11:0.0250942443,12:0.01274919):0.004567757,18:0.018068614):0.0038318764,17:0.023580641):0.01724499,(19:0.0182892434,13:0.016711305):0.01768767):0.030566,14:0.015862389):0.0043816046,(15:0.007504558,16:0.01638485):0.007402742):0.0029446001,(10:0.016736689,((((1:0.05861055,2:0.01065668):0.01062356,3:0.02885291):0.043403792,4:0.03280902):0.004684715,(((7:0.0035224367,9:0.007132595):0.0038427963,8:0.067793214):0.01785354,(5:0.01009413,6:0.01094481):0.002606854):0.001769592):0.002257402):0.0151746068);
tree gen.214 = [&U] (((16:0.01629251,15:0.015702838):0.0121060689,(((18:0.0228193,((12:0.007704874,17:0.021739267):0.009404123,11:0.0260563):0.001064651):0.021373266,(19:0.0307419846,13:0.014932584):0.02342285):0.01894264,14:0.0148523397):0.0019150911):0.007093031,((6:0.0080012,(((((1:0.08546494,2:0.02208231):0.01195409,3:0.01766672):0.047524655,4:0.03654916):0.006548682,5:0.003234364):0.003242423,(8:0.067971506,(7:0.004913183,9:0.008959558):0.004834258):0.01973991):0.003798298):0.005862332,10:0.01883686):0.014547485);
tree gen.215 = [&U] (12:0.007731374,(((6:0.008266186,((5:0.009125548,(4:0.02077978,((2:0.01409247,1:0.04252241):0.01386986,3:0.02701761):0.031153236):0.002541253):0.002681365,((9:0.01485159,7:0.003419853):0.0004933654,8:0.066369002):0.01735107):0.001439713):0.002146377,10:0.013401139):0.01495923,(((15:0.016941243,16:0.02712115):0.00618135,19:0.0137557511):0.004315513,((13:0.021495698,((11:0.035658784,18:0.0135862625):0.0024516836,17:0.028023922):0.013969159):0.02036069,14:0.018350217):0.0034333454):0.0036058909):0.001719656);
tree gen.216 = [&U] (((14:0.0172567241,((12:0.01080071,(19:0.034445865,13:0.008837195):0.0001401421):0.02906349,(17:0.024862848,(11:0.020186881,18:0.018022987):0.002523591):0.020780987):0.03018416):0.001906028,(16:0.01565079,15:0.012869106):0.007397322):0.0061799254,(((((2:0.01589462,1:0.03833902):0.01324812,3:0.02902926):0.047965386,4:0.03541977):0.002034678,((5:0.01104511,6:0.01681859):0.002872063,((7:0.005900109,9:0.005269854):0.0005324249,8:0.059966571):0.02691118):0.0009278651):0.008754924,10:0.02159115):0.0146955);
tree gen.217 = [&U] ((10:0.0134598,(((7:0.0041252584,(8:0.07331153896,9:0.01198869):0.001167979):0.022367243,((4:0.02393156,((1:0.04946756,2:0.02318207):0.008871525,3:0.01839165):0.0453298):0.002446627,5:0.0184354):0.004547386):0.003729248,6:0.01618353):0.002245135):0.0121189409,((16:0.02279101,15:0.018831213):0.009177149,((((18:0.011150361,(12:0.009409577,11:0.020930551):0.0056240584):0.0008828467,17:0.025878251):0.02553496,(19:0.040700429,13:0.004369974):0.01638157):0.03246707,14:0.03572273595):0.010946873):0.011424973);
tree gen.218 = [&U] ((((4:0.02207889,((2:0.02401318,1:0.04501682):0.01483725,3:0.02089308):0.038683662):0.001413435,((5:0.011846,6:0.01332857):0.00544453,(8:0.0539053925,(9:0.01343939,7:0.0036224315):0.0054453619):0.01433486):0.001193871):0.005258348,10:0.015645966):0.010121312,(((14:0.0270620156,(13:0.018855394,(((11:0.0366923082,17:0.027577976):0.0002194073,18:0.023459614):0.024059579,12:0.004127965):0.006108256):0.0344191):0.002964433,19:0.0168814218):0.001419716,(16:0.02129029,15:0.011082015):0.00616547):0.002448534);
tree gen.219 = [&U] ((12:0.005784271,((((5:0.01194325,((7:0.0099578187,9:0.01552577):0.0014535936,8:0.052421329):0.0168387):0.0006472476,6:0.005634661):0.001190951,(4:0.03274908,((2:0.01344377,1:0.05659037):0.008973523,3:0.02995298):0.057159739):0.006354577):0.004007382,10:0.011740595):0.01306184):0.001774531,((14:0.0230088124,((19:0.042526568,13:0.006988066):0.0199976,(11:0.0255033784,(18:0.01614602,17:0.0337722223):0.003384875):0.025776556):0.02497899):0.004442355,(15:0.005193266,16:0.011006956):0.004503155):0.0043972731);
tree gen.220 = [&U] ((10:0.016245047,((6:0.01722571,(5:0.0132997,(8:0.060030262,(7:0.005630735,9:0.01517695):0.004031143):0.01726332):0.006356208):0.0006844305,(((1:0.05108416,2:0.02354984):0.01191774,3:0.02700002):0.041431649,4:0.01724642):0.003182765):0.006817229):0.007511354,((14:0.008984761,(12:0.002727228,(((11:0.03041699388,17:0.017566834):0.001075962,18:0.022974587):0.02381333,(19:0.04048848702,13:0.009073042):0.01322954):0.006944647):0.018208336):0.0042309556,(16:0.02705438,15:0.009814535):0.003867199):0.001806616);
tree gen.221 = [&U] ((12:0.0058074,((((13:0.006930099,19:0.030008741):0.01867734,((11:0.021847859,18:0.019279341):0.0044150174,17:0.0433448202):0.03052837):0.0359268,14:0.027273273):0.0059042969,(15:0.010838549,16:0.01679159):0.007916003):0.0055108634):0.0047025432,(((((2:0.02461746,1:0.05615855):0.0119129,3:0.02259992):0.039738542,4:0.02568461):0.004247156,((8:0.046160706,(9:0.01388795,7:0.007472164):0.000247884):0.02409378,(5:0.01243879,6:0.01401856):0.002895772):0.0003271965):0.003642023,10:0.008644942):0.01315426);
tree gen.222 = [&U] ((10:0.01960471,(6:0.009436272,((8:0.05945237,(7:0.001538848,9:0.006945596):0.002200155):0.01404062,((((1:0.03797623,2:0.02375495):0.01390606,3:0.01892903):0.036428137,4:0.01794576):0.008708626,5:0.009994055):0.004262459):0.0006592477):0.005698892):0.018865545,((((13:0.008211486,19:0.0360045515):0.01612946,(12:0.01486507,((11:0.027299032,17:0.031138869):0.0044314738,18:0.0124804159):0.004780405):0.022919802):0.03359493,14:0.019605468):0.0042632784,(16:0.01919784,15:0.013653705):0.006294505):0.001368734);
tree gen.223 = [&U] ((((12:0.007430929,(((17:0.029789929,11:0.03791204):0.0003827099,18:0.02027183):0.019373604,(13:0.009168894,19:0.0388134405):0.0131537):0.0047902):0.01651425,14:0.0317456279):0.0095964876,(16:0.03059909,15:0.008874361):0.005214981):0.0032093827,(10:0.010671493,((((7:0.0036305111,9:0.007134169):0.001373588,8:0.054955863):0.017047803,((((1:0.04376614,2:0.01337759):0.0142753,3:0.02976299):0.037699979,4:0.03008828):0.005604694,5:0.007355287):0.001340942):0.003843105,6:0.008468726):0.004799487):0.01641239);
tree gen.224 = [&U] (((16:0.02431182,15:0.005241702):0.005100537,(((18:0.0185421783,(11:0.03240477,17:0.025111872):0.0002768296):0.0276516165,(19:0.03819147608,13:0.00799652):0.0157627):0.02593619,14:0.0133175874):0.00739674847):0.00408095572,(((((5:0.0123219,6:0.01383769):0.0006060329,((9:0.007269578,7:0.0083090919):0.001436003,8:0.061807216):0.0174799725):0.001140862,(((2:0.02407379,1:0.03624953):0.00743741,3:0.03216404):0.027286514,4:0.02129524):0.003441853):0.01012022,10:0.016727044):0.02018606,12:0.006317438):0.001500649);
tree gen.225 = [&U] ((((((11:0.0369729971,(17:0.030077863,18:0.02487366):6.640686e-05):0.015394505,(13:0.009834491,19:0.0270485184):0.022189252):0.01916349,14:0.0127654318):0.002680049,(15:0.005921705,16:0.018746738):0.003148987):0.0066153883,12:0.002779519):0.000973052,(10:0.023254482,((((7:0.0062619237,(8:0.077742396,9:0.01092499):5.746942e-05):0.013226148,5:0.01550112):0.001560857,6:0.01136621):0.0003577953,(((1:0.05549672,2:0.01992679):0.01275964,3:0.03815865):0.025951833,4:0.02217268):0.009266391):0.004356791):0.0155122206);
tree gen.226 = [&U] (((((5:0.005865788,(((2:0.0206268,1:0.04482796):0.01554388,3:0.02515052):0.031235456,4:0.02186712):0.009123408):0.0008722268,((7:0.0077256618,9:0.01115797):0.002638799,8:0.0715662552):0.01748647):0.003163552,6:0.01221808):0.0026224307,10:0.01499081):0.01477207,(12:0.01049949,((15:0.009241431,16:0.02219673):0.0078681779,((((11:0.030343244,18:0.0193609726):0.002620741,17:0.031350128):0.02881045,(19:0.037986731,13:0.008435139):0.01577194):0.02799268,14:0.014040721):0.0025074369):0.002428307):0.001538391);
tree gen.227 = [&U] ((((16:0.03177856,15:0.014150037):0.01059819,(((19:0.0441686021,13:0.008948607):0.02289651,((17:0.026674542,18:0.0241919199):0.0027565701,11:0.036924193):0.04080593):0.02164739,14:0.022591938):0.0077404818):0.0027719943,12:0.01132584):0.0001708051,(((((9:0.009324481,7:0.009997948):0.003674496,8:0.0809858697):0.02078924,(5:0.00926366,6:0.01501973):0.001325363):0.0008081784,(4:0.02933985,((1:0.06570844,2:0.02105546):0.02525354,3:0.01916123):0.050877766):0.006072579):0.003802017,10:0.023224855):0.02081003);
tree gen.228 = [&U] ((14:0.02544821,(((19:0.038682898,13:0.01163563):0.022203462,((18:0.0151803312,(11:0.03258127,12:0.007865716):0.003773925):0.008250628,17:0.0278076):0.007551716):0.03505821,(15:0.011761696,16:0.01978178):0.005119696):0.01184375822):0.010129874,((((5:0.01349558,6:0.02217437):0.002589741,((9:0.00961832,7:0.0041048004):0.00373278,8:0.0648345478):0.02343464):0.001388739,(((1:0.0482173,2:0.02428321):0.009257957,3:0.02851):0.029118839,4:0.01842815):0.004274257):0.004535187,10:0.022181459):0.009688371);
tree gen.229 = [&U] (((10:0.016948607,(6:0.01352077,(5:0.01366265,((8:0.077167772,(7:0.007614945,9:0.009357802):0.001920984):0.027143215,(((1:0.07153025,2:0.01161103):0.01929727,3:0.02414943):0.035640821,4:0.02968429):0.005998652):0.000978247):0.004385765):0.002969415):0.01150375,12:0.009903968):0.001840402,((((17:0.024951687,(18:0.0224474343,11:0.028660361):0.003233851):0.009267296,(19:0.05362734205,13:0.004389442):0.024746593):0.029520782,(15:0.02091152,16:0.01847151):0.003053954):0.00896279,14:0.00832253):0.0079924518);
tree gen.230 = [&U] ((12:0.004513691,(10:0.016161927,(((8:0.066436541,(7:0.0119290814,9:0.007755005):0.0007760122):0.02283681,(5:0.007855538,6:0.01583602):0.0007665181):0.001098673,(4:0.03300015,((2:0.008584077,1:0.06607055):0.01539245,3:0.01967136):0.035882348):0.001817107):0.00403095):0.01300035):0.001492946,(19:0.027136298,((14:0.0177101812,(13:0.019182052,((18:0.021641187,11:0.03074985):0.001829631,17:0.019608929):0.018072068):0.031322793):0.0052784927,(16:0.01867253,15:0.010040919):0.005081411):0.0008115909):0.004781029);
tree gen.231 = [&U] ((12:0.01063159,(10:0.011907909,(6:0.007254853,((8:0.072377297,(9:0.010857939,7:0.0027056312):0.001214494):0.02094566,((((1:0.04988479,2:0.01986527):0.008374564,3:0.01700306):0.039466931,4:0.02969646):0.001450938,5:0.009352721):0.001681795):0.002767181):0.007578161):0.010487968):0.001418353,(((16:0.02314874,15:0.010095676):0.007709365,((11:0.027246947,(18:0.019342317,17:0.038418038):0.0028078914):0.01284576,(19:0.04894081303,13:0.00332848):0.0251142):0.0273909798):0.010840956,14:0.025658112):0.0087777888);
tree gen.232 = [&U] ((10:0.01608013,((((1:0.05846379,2:0.02655952):0.01897454,3:0.03117497):0.034318086,4:0.01689738):0.003566371,((8:0.077254695,(7:0.0045913764,9:0.01468417):0.0004492801):0.0183781228,(6:0.01733429,5:0.01041498):0.001367882):0.001833154):0.01055219):0.01665591,(19:0.017304683,((((12:0.009522324,13:0.043731392):0.00934157,(17:0.027841186,(11:0.042123485,18:0.020374906):0.0014343545):0.01294101):0.035555206,(15:0.00255325,16:0.01708765):0.0099028819):0.00299492,14:0.0292748377):0.0006850173):0.003232068);
tree gen.233 = [&U] (((14:0.0164921796,(((18:0.0275394,11:0.0441947233):0.003063289,17:0.03127365):0.02954045,(13:0.02149672,12:0.009599926):0.008484494):0.01906222):0.0062180692,(19:0.015908653,(16:0.0223903,15:0.021626078):0.009809657):0.0004324966):0.004863805,((((8:0.0582573631,(7:0.006830681,9:0.011886932):0.003395551):0.02447232,(6:0.01110647,5:0.01062598):0.003076514):0.0004652869,(((2:0.02618842,1:0.04946487):0.01677158,3:0.02667233):0.050636565,4:0.02123429):0.002532642):0.002955782,10:0.024804602):0.016670411);
tree gen.234 = [&U] ((((((2:0.01924546,1:0.04677076):0.01112833,3:0.02736818):0.039665719,4:0.02643611):0.001846743,((5:0.01080577,6:0.01427544):0.004515395,((9:0.01038004,7:0.0064749128):0.0009878754,8:0.061652779):0.0195034698):0.001182705):0.003289069,10:0.012767342):0.01210151,((16:0.02094408,15:0.008811599):0.00661077,(((17:0.0208443784,(18:0.017458678,11:0.0326611537):5.964007e-06):0.015648381,((19:0.0454498744,13:0.01152392):0.001192329,12:0.003173999):0.017646875):0.033203572,14:0.007225673):0.0116099896):0.00196571);
tree gen.235 = [&U] ((((4:0.02165031,((2:0.0137311,1:0.04650887):0.01713387,3:0.02414549):0.03647479):0.00470285,(((9:0.01403096,7:0.0032813821):0.007177203,8:0.050428562):0.01455545,(6:0.01916198,5:0.02284587):0.005406366):0.002577118):0.0143206,10:0.016241609):0.018316089,(((16:0.01489782,15:0.014433538):0.001803652,19:0.01996169155):1.978206e-05,(((12:0.009455137,13:0.004117242):0.014252,((11:0.021835834,17:0.03947032289):0.005171231,18:0.019603412):0.022455392):0.020516124,14:0.013066163):0.0055340571):0.005122218);
tree gen.236 = [&U] (((19:0.014196764,(15:0.00679754,16:0.01000064):0.007454044):0.00461373103,(((11:0.0371403717,(17:0.023139459,18:0.016707324):0.003325138):0.02741287,(13:0.03096943,12:0.00501369):0.010088998):0.02312733,14:0.015437796):0.0032523136):0.003725319,(((4:0.02674199,((2:0.01307858,1:0.06061655):0.02763592,3:0.02471086):0.05729766):0.002366066,((6:0.00902332,5:0.01532381):0.002692074,((7:0.0077471187,9:0.01842527):0.004217905,8:0.068077257):0.01476751):0.002529662):0.004407413,10:0.021625184):0.0106618948);
tree gen.237 = [&U] ((((((11:0.026547463,18:0.023038493):0.005822361,17:0.029218547):0.03337869,((19:0.034610513,13:0.008335421):0.011743,12:0.00683977):0.008496303):0.02068512,14:0.027132379):0.0039706015,(16:0.01281298,15:0.005066363):0.0121137936):0.0040468233,(((((2:0.01757907,1:0.05184993):0.022379,3:0.02433011):0.039031387,4:0.02807873):0.0039713,((8:0.073117116,(9:0.01441834,7:0.0072462722):0.003468335):0.01690529,(5:0.008835031,6:0.01106461):0.001122974):0.0005638113):0.004401907,10:0.008086013):0.017960693);
tree gen.238 = [&U] (((14:0.026293726,(((19:0.0363566456,13:0.01153948):0.002334324,12:0.01184331):0.01878915,(11:0.038866705,(17:0.031493569,18:0.012508329):0.002309913):0.022181393):0.02452391):0.003436019,(15:0.007197245,16:0.01702578):0.005902086):0.0120518339,((((4:0.03493803,((2:0.01736782,1:0.04342192):0.01211647,3:0.02834973):0.029803885):0.001084063,(5:0.01106565,((9:0.006535124,7:0.00899398872):0.00217947,8:0.0587008631):0.021427364):0.0006434695):0.004515616,6:0.0104732438):1.074273e-05,10:0.02373851):0.019093128);
tree gen.239 = [&U] ((10:0.016528295,((((9:0.01288006,7:0.0069252162):0.0002290994,8:0.058896709):0.01602060218,(5:0.01655825,6:0.01322499):0.003045659):0.002929608,(4:0.03181727,((1:0.03194738,2:0.02353771):0.02409831,3:0.02408337):0.04176165):0.001934338):0.004820402):0.01324842,(14:0.03381345,(((15:0.008384876,16:0.02336555):0.004922936,19:0.023961307):0.0001269281,((12:0.005145735,13:0.017416929):0.005802255,(17:0.021557717,(11:0.0194762039,18:0.014731445):0.0035497301):0.019873575):0.029776694):0.003316401):0.003970077);
tree gen.240 = [&U] ((10:0.01893464,((((2:0.01728438,1:0.04864799):0.03025999,3:0.02143384):0.043029558,4:0.02106428):0.008790697,((5:0.0149611,6:0.00583694):0.001136058,((14:0.0109051,8:0.0586566021):0.0091040221,(9:0.01319506,7:0.0091173249):0.00514507):0.01508785):0.002115148):0.00291415):0.012689054,(((16:0.01568644,15:0.00964655):0.011374166,((18:0.0270727918,(17:0.030959958,11:0.023356768):0.0008081284):0.027189367,(13:0.004894572,19:0.0274094457):0.01437268):0.04178085299):0.0032747327,12:0.002984044):0.001107067);
tree gen.241 = [&U] (((14:0.01271208,(((((2:0.02319367,1:0.04998955):0.01067587,3:0.02759815):0.026822918,4:0.02864047):0.002789866,((5:0.009960145,6:0.01277885):0.001966015,((9:0.01335065,7:0.0044920683):0.004073838,8:0.062837644):0.012186387):0.004116901):0.006835014,10:0.014828099):0.00571449):0.01111402,(((13:0.01021714,19:0.04315629775):0.008374165,(11:0.029951766,(18:0.018091615,17:0.026068604):0.0007114414):0.02986636):0.040354172,(16:0.01776615,15:0.019977293):0.00427656):0.009456301):0.0001873687,12:0.00534145);
tree gen.242 = [&U] (((10:0.01577203,(((6:0.008860558,(9:0.0126119589,(8:0.071896659,7:0.00947475902):0.002971116):0.01854537):0.0008702852,5:0.01077565):0.003217311,(((2:0.0224835,1:0.04405239):0.02128183,3:0.02368762):0.037419772,4:0.02061477):0.003121257):0.0009701345):0.019330015,12:0.004304724):5.066124e-05,((((17:0.039740499,(18:0.028932933,11:0.027854182):0.0003777948):0.008573796,14:0.03092943):0.00503138,(13:0.01175432,19:0.0318734694):0.02434462):0.0161962331,(16:0.013164875,15:0.005991887):0.0056875296):0.0041642266);
tree gen.243 = [&U] ((10:0.020088113,((((2:0.02144496,1:0.04947212):0.01345767,3:0.02995042):0.040264508,4:0.02275599):0.005355005,(6:0.009280265,(((9:0.01491784,7:0.0064345636):9.19011e-05,8:0.0845299259):0.02528968,5:0.0146052):0.001961076):0.001698467):0.006229072):0.0106395383,(12:0.007185844,((15:0.008138406,16:0.01876563):0.005048768,(14:0.0183316973,((19:0.0386740606,13:0.008628174):0.01111475,(11:0.034416704,(17:0.031186283,18:0.018452923):0.001061217):0.01822751):0.01036137):0.01940217):0.0099863069):0.0001523744);
tree gen.244 = [&U] ((12:0.011864789,((15:0.013291696,16:0.02410174):0.002415339,(((11:0.0192100059,18:0.017861998):0.002018205,17:0.0348681):0.016154814,(14:0.04343752,(13:0.01605385,19:0.0313041368):0.01930779):0.0008397053):0.02493038):0.010554577):0.0002158989,(10:0.017356477,(6:0.003698097,(((4:0.02394299,((2:0.01512459,1:0.04141549):0.01324378,3:0.02062715):0.043092783):0.002869254,5:0.01167733):0.0006321009,(9:0.01227776,(7:0.00577900228,8:0.0685688584):0.0001372769):0.0160032517):0.0052851):0.0009531389):0.01240405);
tree gen.245 = [&U] ((((((13:0.007753789,19:0.0306450435):0.01202976,((18:0.011128183,11:0.034805325):0.001326992,17:0.035212968):0.017217428):0.02762112,14:0.017796355):0.0035043157,(16:0.0170336,15:0.014935352):0.008733398):0.0061882556,((((8:0.0558378921,(7:0.005507881,9:0.01763016):0.001196581):0.022330497,(5:0.01169415,6:0.007924188):0.0002332137):0.001571546,(((2:0.0152711,1:0.04143711):0.01993539,3:0.02108756):0.030697031,4:0.02470258):0.00560903):0.005139934,10:0.01967531):0.0092009493):0.002972644,12:0.005915271);
tree gen.246 = [&U] ((10:0.016208724,((((2:0.02293559,1:0.04076517):0.01262553,3:0.0213989):0.035244551,4:0.02874515):0.004222378,(5:0.01303506,(6:0.009824022,(8:0.0577880582,(9:0.01211828,7:0.0059189524):0.002155658):0.02330784):0.002273498):0.001193033):0.005517473):0.010670095,((((13:0.006899836,19:0.0314614363):0.01685839,(17:0.027358999,(18:0.017823536,(11:0.030951031,12:0.01185928):0.008922567):0.0045633534):0.02755434):0.02237139,14:0.026911929):0.0047712844,(16:0.01586995,15:0.01602058):0.00532117):0.001875429);
tree gen.247 = [&U] (((6:0.01058885,((8:0.069496263,(7:0.011355308,9:0.01159525):0.0016638198):0.02361854,(5:0.01149531,(4:0.03031388,((1:0.04226868,2:0.01502402):0.01603789,3:0.0343386):0.032659708):0.005371742):0.001242787):0.001261797):0.00463745,10:0.01012795):0.01278811,(12:0.007787629,(14:0.0126658317,(((19:0.0262570899,13:0.007396221):0.00978738,((11:0.0374366114,18:0.0219346357):0.002560895,17:0.02320557):0.02132022):0.04053133,(16:0.01639347,15:0.01010425):0.003484677):0.002983977):0.0055292871):0.0001078611);
tree gen.248 = [&U] (((6:0.006068622,((5:0.006960477,(4:0.02469941,((1:0.04301919,2:0.02993722):0.01613174,3:0.02835854):0.044698779):0.00313605):0.002644705,((9:0.008822048,7:0.00406439909):0.002029201,8:0.0510995054):0.0160459):0.005213315):0.004822614,10:0.016632072):0.0090030382,(12:0.008184482,(14:0.0290553493,(((11:0.02957111,(18:0.0246193795,17:0.026581907):0.004424289):0.019423136,(19:0.0381366559,13:0.01134252):0.01639568):0.03001429,(16:0.0180712,15:0.006944483):0.003364535):0.004728449):0.005251646):0.0006221384);
tree gen.249 = [&U] ((19:0.0103615844,((((17:0.022573513,11:0.030586229):0.002796201,18:0.026703438):0.0328155,(13:0.01795173,12:0.004568835):0.01665205):0.0308553522,(15:0.009289424,(14:0.01812645,16:0.003105475):0.01247557):0.010121895):0.0005441904):0.0061959959,(((((2:0.0244231,1:0.04643933):0.009674951,3:0.02344093):0.046572613,4:0.02126257):0.006689495,((6:0.007590627,5:0.012961):0.000226062,((9:0.01143596,7:0.0043684269):0.004309167,8:0.057143787):0.02389419):0.002691624):0.0130614,10:0.01012296):0.01501675);
tree gen.250 = [&U] ((((18:0.025423979,11:0.026881654):0.02198388,(17:0.020950526,(12:0.005212598,(13:0.005628842,19:0.0438002361):0.001941051):0.01026558):0.01744693):0.02194102,(16:0.02336213,15:0.009895925):0.003953398):0.013952927,(((6:0.00945992,((8:0.0732345866,(9:0.01375836,7:0.00339562072):0.002198153):0.01849008,5:0.01600085):0.002143984):0.002795843,((14:0.04328378,((2:0.01719017,1:0.04112185):0.01499212,3:0.02498865):0.037764366):0.001803813,4:0.0390065):0.001937441):0.001514414,10:0.008451729):0.01326825);
tree gen.251 = [&U] (((19:0.0198223521,(16:0.02370515,15:0.007077796):0.007854997):0.0005209861,(14:0.021063249,(((18:0.02218858,11:0.0259169457):0.0006979554,17:0.026184323):0.017077002,(12:0.01358862,13:0.0080548111):0.01142175):0.02486251):0.0086505966):0.0037763275,((6:0.01234161,((7:0.0112496398,(8:0.0629054431,9:0.01795751):0.002524372):0.01429978,(5:0.01084623,(4:0.01809022,((2:0.01709171,1:0.0332779):0.02126529,3:0.03154271):0.032256296):0.002377555):0.0003699903):0.004487291):0.003512362,10:0.0142483021):0.01582473);
tree gen.252 = [&U] (((((8:0.068085781,(7:0.00573918687,9:0.004822735):5.384945e-05):0.0197545458,(5:0.006309401,6:0.01143143):0.001252656):0.0009888761,(4:0.02851495,((2:0.01895543,1:0.08706019):0.006820254,3:0.02330017):0.040954361):0.003658581):0.005675009,10:0.02181402):0.00942387,(((15:0.010372335,16:0.01325308):0.008070501,19:0.0186590915):0.0012494388,((13:0.016180599,12:0.00858136):0.02005522,(18:0.01444933,((14:0.02374779,17:0.009179838):0.02056423,11:0.036471539):0.0006078094):0.03369492):0.0362199333):0.001902627);
tree gen.253 = [&U] ((10:0.008468959,(6:0.01343363,(5:0.01460238,(((7:0.008596022,8:0.07688436351):0.001509899,9:0.01056061):0.015348109,(4:0.03285341,((1:0.0412853,2:0.01736059):0.01885215,3:0.02278163):0.034158967):0.002126636):0.002298379):0.001210633):0.006856511):0.01363001,(((((11:0.032742108,12:0.005182281):0.0036564774,(18:0.027350125,17:0.028908877):0.0004998879):0.02812838,(19:0.03679842088,13:0.006165859):0.02251316):0.02318617,14:0.012242539):0.011604317,(15:0.005874209,16:0.015310516):0.0118590935):0.006609241);
tree gen.254 = [&U] (((15:0.013714392,16:0.01378163):0.0062244775,(14:0.016044414,((((17:0.02543416,12:0.008982519):0.003413995,11:0.0419944771):0.0001449822,18:0.01716612):0.03016206,(13:0.009245167,19:0.0404266867):0.01746212):0.017568798):0.0038848506):0.001894492,((((5:0.009804146,(4:0.01672092,((2:0.02175874,1:0.04942626):0.01613904,3:0.0163434):0.032105472):0.004193306):0.001061888,((7:0.002333224,9:0.008715613):0.00434334215,8:0.07581987975):0.022055328):0.0006991755,6:0.005307879):0.008451027,10:0.020006338):0.009862889);
tree gen.255 = [&U] ((10:0.010149681,(6:0.02392875,(((4:0.01991419,((1:0.03112358,2:0.02711029):0.01181898,3:0.02738662):0.042118727):0.003731319,5:0.01170867):0.002883757,(8:0.08137656,(7:0.00723605119,9:0.00641696):0.0025297372):0.01045359):0.002493907):0.004198661):0.011254176,(12:0.0107581,((16:0.01691811,15:0.011628471):0.0034811,(14:0.0175758569,(((17:0.041974942,18:0.021836747):0.001048763,11:0.024688048):0.02500309,(19:0.0438473435,13:0.009720052):0.01337122):0.02070096):0.0085328162):0.0015009985):0.0008825108);
tree gen.256 = [&U] ((((6:0.009569046,((((9:0.01007788,7:0.006306509):0.002740231,8:0.077175565):0.017705539,(4:0.02216725,((2:0.02475136,1:0.04787125):0.01118151,3:0.02427665):0.035202345):0.00556844):1.563596e-05,5:0.009550293):0.001223377):0.004707883,10:0.01242936644):0.009617394,(((16:0.02005674,15:0.010771826):0.007433472,(((11:0.0429562697,(18:0.01489196,17:0.026271371):0.000669772):0.025152599,13:0.023317466):0.0257963563,14:0.0238489058):0.0028427667):0.0006439626,19:0.01611448397):0.00267648):0.003186949,12:0.003635561);
tree gen.257 = [&U] ((((13:0.020272155,((11:0.032937199,18:0.01431522):0.001102001,17:0.02865808):0.03426556):0.02462011,14:0.0225516778):0.006058026,(19:0.018231199,(15:0.020336782,16:0.01935994):0.00798962):0.0007093407):0.001368092,((((4:0.03257233,((2:0.03111982,1:0.05685129):0.01195822,3:0.03969539):0.039930072):0.002430596,((8:0.0858761341,(9:0.009361873,7:0.0084296754):0.002691232):0.02279072,(5:0.009014055,6:0.0109043):0.003382635):0.0002008494):0.005344315,10:0.0204262828):0.010660286,12:0.00797842):0.0001374649);
tree gen.258 = [&U] ((10:0.012146695,((4:0.02096747,((1:0.05303119,2:0.01838239):0.01275297,3:0.02642658):0.031054301):0.004438509,((8:0.068423301,(7:0.0099613695,9:0.01426667):0.0021988189):0.02955976,(5:0.01135677,6:0.02296896):0.0007558037):0.0006931242):0.007443736):0.01229848,(((15:0.010939351,16:0.01191131):0.002901937,((17:0.034139432,((12:0.008198634,11:0.025997016):0.0022951447,18:0.016884507):0.005239767):0.02153605,(19:0.0329219304,13:0.006938377):0.008836709):0.03261568):0.0027008573,14:0.0357423427):0.004384039);
tree gen.259 = [&U] ((12:0.004412726,((15:0.007126844,16:0.01841966):0.0103520642,(((19:0.0450820999,13:0.005601256):0.01994149,((11:0.028400506,18:0.01701962):0.0019571075,17:0.0392056638):0.019625184):0.04066547,14:0.0150753994):0.0046370526):0.00386814):0.005163926,((((9:0.01101706,(7:0.0037372631,8:0.073023179):0.0006113975):0.01998679,(6:0.01332878,5:0.01753311):0.002113486):0.001886215,(4:0.03843226,((2:0.01582434,1:0.06125744):0.01987744,3:0.03438897):0.038262644):0.0008045484):0.007226438,10:0.0119966332):0.015688884);
tree gen.260 = [&U] ((((((1:0.03619033,2:0.0188545):0.01916474,3:0.0251055):0.039078473,4:0.02891528):0.002583436,((6:0.01093617,5:0.02378218):0.004753091,((9:0.01927558,8:0.057466934):0.0013896117,7:0.0080495615):0.0128385):0.002024751):0.002531933,10:0.020149511):0.0127928844,(((13:0.026691955,(12:0.006020828,(17:0.020247473,(11:0.032158943,18:0.0206420314):0.003491216):0.026909813):0.003949486):0.02401635,14:0.01227711):0.0030550682,(19:0.021757004,(15:0.009946675,16:0.01428901):0.006651727):0.0008281774):0.006767933);
tree gen.261 = [&U] (((19:0.015267824,(15:0.007630843,16:0.01713865):0.0065962927):0.0004100113,(((((18:0.014857144,11:0.0306496869):0.002468128,17:0.026752401):0.022369736,13:0.0212342522):0.0198969,12:0.008390275):0.006480165,14:0.013522407):0.001862065):0.003969025,((((7:0.00254341894,9:0.01457718):0.00486954,8:0.064502738):0.019757548,(6:0.01651146,(5:0.01510804,(((1:0.06360257,2:0.009978819):0.01693773,3:0.02996242):0.03109007,4:0.02747956):0.007929231):0.001628976):0.001148865):0.004202916,10:0.025368876):0.015698756);
tree gen.262 = [&U] ((((14:0.01136324,(((17:0.028365203,18:0.030511933):0.0008404074,11:0.0282517164):0.0277041208,13:0.02557397):0.02215547851):0.001557622,19:0.012533618):0.000582983,(15:0.006411596,16:0.01383182):0.00859656):0.00476973221,(((((((2:0.02041423,1:0.04168156):0.01849819,3:0.03106107):0.036455497,4:0.02626083):0.00524088,((7:0.00786619149,9:0.01412936):0.0073011795,8:0.06557706096):0.02701708):0.0007746034,(5:0.01262752,6:0.01973619):0.005280712):0.00509716,10:0.011855549):0.0107875,12:0.01249203):4.500004e-05);
tree gen.263 = [&U] ((((5:0.01474879,((((1:0.05126492,2:0.0257157):0.007123415,3:0.02406582):0.032881593,4:0.03096908):0.006099883,(9:0.01086819,(8:0.079195993,7:0.0085655154):0.0004084235):0.02185374):0.0004094607):0.00255313,6:0.0109451):0.002645983,10:0.0113115288):0.0111934878,((15:0.008218916,16:0.02482677):0.00650815,(((13:0.01089592,19:0.04933691):0.021308338,((11:0.0342903608,18:0.020110385):0.001396726,(17:0.015621524,12:0.006207027):0.008112109):0.02552657):0.029486152,14:0.041832783):0.0043634321):0.0051038636);
tree gen.264 = [&U] ((19:0.016534122,((15:0.010433382,16:0.02580045):0.008507119,((13:0.0233310131,(((11:0.02192647,12:0.0049047398):0.009414694,17:0.02969118):0.00167689,18:0.0231291185):0.03405612):0.036760239,14:0.0360920198):0.0020691285):0.0024337938):0.0020351722,(((((7:0.004751118,9:0.01794791):0.0002590795,8:0.0669773371):0.0159067925,(6:0.02050115,5:0.01292967):0.0004584846):0.0009508206,(((1:0.04901947,2:0.02325349):0.011753,3:0.02264211):0.040569812,4:0.02519024):0.003624731):0.0074182,10:0.019578037):0.01707384);
tree gen.265 = [&U] (((((13:0.006227594,19:0.0455866371):0.009975016,((11:0.034662451,18:0.022747783):0.0032995405,(17:0.006640405,12:0.006721672):0.013665511):0.018459098):0.02282795,14:0.02295963467):0.00061395161,(15:0.009448289,16:0.0234501689):0.004880495):0.00498795207,(((((5:0.01030158,(8:0.074374253,(9:0.008824448,7:0.003053797):0.002469483):0.02072136):0.00286601,((1:0.04221646,2:0.02373531):0.0117049,3:0.02024304):0.035094095):0.001405497,6:0.01052285):0.001878816,4:0.02316615):0.00391,10:0.02059129):0.01320824);
tree gen.266 = [&U] ((((14:0.01587223,((11:0.031684627,18:0.0194101181):0.023246129,((13:0.009769385,12:0.003320289):0.003258484,17:0.013879559):0.017342183):0.0357662):0.0051778723,(15:0.006799242,16:0.03206956):0.004425086):0.004375288,19:0.023788317):0.005321092,(10:0.0146840467,(6:0.005498349,(((4:0.01633876,((2:0.01821019,1:0.04116857):0.02095211,3:0.0193269):0.029202346):0.007346955,5:0.009820899):0.001925785,((7:0.006135081,9:0.01363698):0.00168164263,8:0.0540581415):0.01830744):0.006243202):0.004748474):0.020146596);
tree gen.267 = [&U] ((12:0.004703193,(((((2:0.0104267,1:0.05705096):0.01429878,3:0.02983198):0.049665592,4:0.02380745):0.003351728,((5:0.01605372,((9:0.01209578,7:0.0070962691):0.003737415,8:0.0753372838):0.01724206):0.00619582,6:0.008448949):0.001556901):0.00561819,10:0.016337249):0.008385068):0.0013396675,((16:0.01948366,15:0.01919464):0.003251563,(((13:0.005691039,19:0.0456829535):0.01141273,((11:0.030244171,18:0.020174756):0.004604687,17:0.027524273):0.01569246):0.0286540655,14:0.0542194209):0.0016716474):0.00716062641);
tree gen.268 = [&U] ((12:0.008310585,((((5:0.01052142,(4:0.02350386,((1:0.03486813,2:0.01808092):0.0135354,3:0.02782717):0.036298219):0.008443269):0.0003130623,(8:0.050831435,(7:0.00683913,9:0.009151849):0.00588634812):0.02216957):0.003259882,6:0.01253083):0.002576435,10:0.010415074):0.007974446):0.00220459,(((15:0.009171127,16:0.0198914):0.003269198,((18:0.017219541,(17:0.028520801,11:0.031100099):0.0007425192):0.0055805849,(13:0.005473709,19:0.05164287237):0.040523052):0.031181591):0.009142908,14:0.0281773):0.0080681875);
tree gen.269 = [&U] (((((((4:0.02697826,((1:0.04605135,2:0.01219358):0.01483367,3:0.0121273):0.037202621):0.003895192,(8:0.063482138,(9:0.01440198,7:0.006397769):0.00345401914):0.01743613):0.0030596,5:0.009635594):0.004976823,6:0.007813277):0.004770961,10:0.008649217):0.01067134,12:0.01517192):0.001204361,(((((17:0.027525324,18:0.02627453):0.0018262193,11:0.021959298):0.006972889,(13:0.007416476,19:0.0411708131):0.0166373182):0.028330336,(15:0.012041525,16:0.01888073):0.002871409):0.0051999742,14:0.016477353):0.007000507);
tree gen.270 = [&U] ((10:0.010958844,(((6:0.01811337,5:0.01242688):0.003984901,((7:0.0029672105,9:0.01036991):0.0009967263,8:0.0722674039):0.01958713):0.001593764,(((2:0.01233147,1:0.0539548):0.02470836,3:0.03154832):0.041563763,4:0.01992129):0.008629441):0.009372163):0.009850852,((19:0.0219614213,(15:0.011038231,16:0.02210935):0.01102275):6.310022e-05,(14:0.0120389044,((11:0.038816748,18:0.021128445):0.023624368,((17:0.015689966,12:0.001656896):0.003917592,13:0.01651493):0.0144594):0.02473517):0.004765353):0.0030897934);
tree gen.271 = [&U] (((14:0.0220315114,((19:0.036466119,13:0.008256345):0.01658386,(17:0.041031197,((11:0.0290624602,12:0.0077249169):9.321896e-05,18:0.018950175):0.001717399):0.031010154):0.026335):0.0030660095,(16:0.01583401,15:0.012310723):0.007457525):0.000645838,((((6:0.007967474,5:0.007006917):0.001027015,(8:0.070291432,(9:0.009935549,7:0.0070605654):0.0008424263):0.0151619506):0.0005399676,(((2:0.01292631,1:0.04070095):0.02169734,3:0.02516909):0.04213475,4:0.02832634):0.007672583):0.008530664,10:0.022569335):0.01276419);
tree gen.272 = [&U] (((14:0.01705616093,(((13:0.01209119,12:0.005724647):0.0007761307,19:0.03099626442):0.01447833,(11:0.0331925287,(18:0.014448216,17:0.037457025):0.00112916):0.025746883):0.02726874):0.0078531931,(15:0.020885527,16:0.01877439):0.006619128):0.009478129,((((6:0.01417869,5:0.01038647):0.001419402,((7:0.0087363672,9:0.01724964):0.004926668,8:0.0598797107):0.01814528):0.004449696,(((2:0.02352473,1:0.05954418):0.02176624,3:0.01904301):0.034694114,4:0.02960956):0.006697885):0.005876638,10:0.018690822):0.0120566937);
tree gen.273 = [&U] ((((5:0.01314896,(9:0.01059804,(7:0.00648548777,8:0.06607741427):3.894658e-06):0.01509635):0.001280976,(6:0.01494358,(((2:0.01460344,1:0.04396524):0.01847276,3:0.02577249):0.048184836,4:0.04580839):0.008199288):0.0007459063):0.004887415,10:0.015064727):0.01409878,((15:0.018601651,16:0.03248563):0.00939109,((((18:0.017628646,17:0.032548734):0.002150135,11:0.0352650678):0.02755801,((19:0.027779057,13:0.01164828):0.002483035,12:0.01321415):0.02547723):0.024252076,14:0.018052947):0.0038049011):0.0025977874);
tree gen.274 = [&U] (((((5:0.01478247,((9:0.0112783,7:0.0075927067):0.002313984,8:0.076398847):0.01308605048):0.0002578535,(((2:0.02084069,1:0.03685713):0.01072911,3:0.02941531):0.045301491,4:0.02576139):0.007886857):0.003487809,6:0.009418632):0.004709174,10:0.0131638785):0.01442907,((15:0.010278687,16:0.01292905):0.007932302,(14:0.011915144,(((19:0.03851426524,13:0.006869576):0.001779389,12:0.006788544):0.01498182,(18:0.021717663,(17:0.029242454,11:0.032071038):0.00067831371):0.019447727):0.019625894):0.002738265):0.0059250401);
tree gen.275 = [&U] ((((((17:0.019381484,(11:0.0330136502,18:0.0244714648):0.003096029):0.005387068,(19:0.0392883741,13:0.00477563):0.019605014):0.020948411,(15:0.007498367,16:0.01666519):0.002666918):0.003550112,14:0.023718576):0.0068886989,12:0.0251257):0.003794427,(((4:0.01773922,((1:0.05447948,2:0.01867865):0.0207071,3:0.02839002):0.047991335):0.003500214,((8:0.0502748937,(9:0.008064054,7:0.0083360148):0.006920619):0.02716939,(6:0.01379709,5:0.009608355):0.002337036):0.001966583):0.006934303,10:0.015049632):0.011855784);
tree gen.276 = [&U] ((((6:0.007571036,(((((2:0.01373966,1:0.07586):0.01665819,3:0.02484012):0.033022617,4:0.03962584):0.007220918,5:0.01195588):0.002253334,(8:0.078705163,(9:0.008742087,7:0.007500848):0.0012389774):0.01907582):0.00130336):0.002672965,10:0.016778572):0.01528257,12:0.009311916):0.0003945022,((15:0.01293793,16:0.01314163):0.00650294,(14:0.0473318641,((18:0.01665511,(11:0.024843955,17:0.0266097304):0.007850865):0.019416641,(13:0.015235755,19:0.04344852134):0.00980143):0.02875971):0.005681578):0.005983082);
tree gen.277 = [&U] (((19:0.0305899164,(15:0.0057201877,16:0.01863003):0.003682816):0.0002672735,(14:0.008202692,((12:0.011214447,13:0.007371072):0.02054847,((11:0.0301550153,18:0.011530507):9.284782e-05,17:0.033140162):0.03258147):0.0408717):0.0093121548):0.00212419,((((8:0.079669073,(9:0.015401,7:0.002936111):0.0006163763):0.0212453568,(6:0.01401005,5:0.01621559):0.001258735):0.003738966,(((2:0.01106737,1:0.04924729):0.008668162,3:0.03734215):0.04741582,4:0.01925912):0.003979017):0.002730514,10:0.0173368476):0.011966855);
tree gen.278 = [&U] ((((5:0.005456484,(((8:0.072072084,7:0.0072240703):0.0004536472,9:0.008861273):0.0265380781,(((1:0.04231802,2:0.01125165):0.01346028,3:0.02460896):0.037620123,4:0.03696249):0.004144229):4.320994e-05):0.001845713,6:0.01122849):0.004071887,10:0.019818547):0.015781005,(14:0.0165340054,(((13:0.0112249816,19:0.0426718607):0.03432889,((11:0.02762273,(17:0.013763547,12:0.003065238):0.01202873):0.004690141,18:0.013511451):0.015270509):0.02140084,(15:0.009094887,16:0.02073576):0.001919955):0.0114822022):0.0040390629);
tree gen.279 = [&U] (((((11:0.02979081,(18:0.025745195,17:0.040287791):0.006766129):0.02543813927,(12:0.004419947,13:0.009991782):0.009849814):0.026051908,14:0.021918375):0.0026485609,((15:0.009744226,16:0.01853814):0.005864159,19:0.018073231):0.003665777):0.002461497,(((((2:0.01023503,1:0.04563026):0.01827156,3:0.01924891):0.048107491,4:0.01949604):0.003602233,((8:0.069368892,(9:0.0143491599,7:0.002514646):0.0049722021):0.01792505,(5:0.005755422,6:0.02508455):0.0004323182):0.002900478):0.005710661,10:0.022153783):0.01526801);
tree gen.280 = [&U] ((10:0.0176101684,(((4:0.02248229,((2:0.01692501,1:0.04565028):0.02407068,3:0.04041886):0.032758495):0.009708491,(((7:0.0110643705,9:0.01307835):0.0043323513,8:0.067858477):0.01017252,5:0.01070078):0.0004466368):0.002382756,6:0.009162845):0.008095891):0.01109497,((15:0.013208797,16:0.01328621):0.008308164,((14:0.0271030544,(((11:0.021207406,18:0.02097005):0.005854562,17:0.032966535):0.03070382,(12:0.009313778,13:0.009691777):0.009161161):0.02577944):0.0051524593,19:0.0226090076):0.0026122884):0.001880317);
tree gen.281 = [&U] (((((7:0.0089650845,(8:0.075754615,9:0.01048616):0.001921283):0.01417518,(5:0.01070011,6:0.02439133):0.0005175501):0.001608423,(((1:0.05739087,2:0.02113548):0.01000391,3:0.02207451):0.032288841,4:0.04018503):0.0005116845):0.007260166,10:0.012932528):0.009438528,((15:0.007962764,16:0.02092421):0.0143197772,(14:0.0313055991,((13:0.006532258,19:0.0381579644):0.0177829,(18:0.0242285,(17:0.0268120694,(12:0.016265293,11:0.02217821):0.002951401):0.001076626):0.018093821):0.027267034):0.00390396363):0.003389795);
tree gen.282 = [&U] (((16:0.02821233,15:0.005855069):0.004504407,((((13:0.02622529,12:0.006182531):0.001340481,(11:0.024897389,(18:0.02181309,17:0.026618233):0.0008407153):0.02222973):0.03041334,14:0.020699201):0.00739608,19:0.0182593021):0.0001923535):0.002748426,(10:0.0151299551,((((2:0.01227601,1:0.05044886):0.01016553,3:0.01723003):0.0380595355,4:0.02911859):0.004344929,((5:0.01171247,6:0.01052036):0.00107271,(8:0.061248776,(7:0.0066591732,9:0.01314286):0.002030343):0.02694357):0.005401897):0.00659787):0.008056898);
tree gen.283 = [&U] (((14:0.0195660852,((17:0.027302276,(18:0.020351878,11:0.04210264749):0.002657286):0.017040977,(12:0.010554711,13:0.007192857):0.01557473):0.02846462):0.0063013415,(19:0.021843259,(16:0.01627397,15:0.008830553):0.01027599):0.0006130631):0.007654619,(((((2:0.01913162,1:0.05602823):0.008383312,3:0.01429517):0.03747776,4:0.02944853):0.003335314,((((8:0.058499617,7:0.0038477706):0.0004873521,9:0.01325385):0.0224724112,5:0.01128116):0.001728237,6:0.01416511):0.002101169):0.005465945,10:0.01815275):0.0183234024);
tree gen.284 = [&U] ((((((2:0.02502733,1:0.03660977):0.008042207,3:0.0273623):0.037666973,4:0.02841588):0.003788172,((8:0.0703309474,(7:0.0035425449,9:0.007786601):0.0014488248):0.01995307,(6:0.01198423,5:0.009416876):0.003010956):0.002021564):0.001943521,10:0.01647327):0.016210957,(((((12:0.007060868,13:0.002972547):3.026424e-05,19:0.0359576965):0.015140379,((18:0.017710057,11:0.025422506):0.001199484,17:0.0339679835):0.02461285):0.03361933,14:0.02257201237):0.0105740412,(16:0.02602997,15:0.005789317):0.0082565544):0.006540836);
tree gen.285 = [&U] (((14:0.014918486,((19:0.0334052051,13:0.005818135):0.02019168,(12:0.0128084149,((17:0.036178055,18:0.022463038):0.0022633854,11:0.026648131):0.0153573):0.007666932):0.030375089):0.00543728,(15:0.01289986,16:0.02118684):0.005012316):0.002547624,(10:0.010476467,(((5:0.01232066,(((2:0.02264813,1:0.04015278):0.01912062,3:0.02724593):0.029923841,4:0.02132088):0.004354715):0.001321705,(8:0.0549671747,(7:0.003588289,9:0.01027743):0.00461881):0.0192391565):0.001609249,6:0.008837752):0.004458432):0.01427888);
tree gen.286 = [&U] ((19:0.0220695716,(14:0.0212421794,((15:0.005349361,16:0.02461681):0.005061662,((13:0.0292943111,12:0.009881232):0.00878736,(18:0.02241935,(11:0.0355622783,17:0.045348826):0.0004799791):0.005909978):0.038281177):0.002639125):0.000265398):0.003643212,(10:0.012368953,(6:0.01924758,(((9:0.006475745,8:0.0701734289):0.002062963,7:0.01075123892):0.01829299,((((1:0.03899317,2:0.02310767):0.0155595,3:0.02450635):0.033354935,4:0.02343993):0.002630285,5:0.01962489):0.001926718):0.001566805):0.005278904):0.0278325988);
tree gen.287 = [&U] ((19:0.017735634,((((12:0.009684763,13:0.004794117):0.0183760945,((18:0.0185237054,11:0.026848802):0.003677782,17:0.016172438):0.0139692477):0.03876726,14:0.013114824):0.0103020554,(15:0.016044921,16:0.02128628):0.008139084):0.0002552816):0.00366493,(10:0.020659561,((((((2:0.0220777,1:0.06427614):0.01520017,3:0.02390342):0.041117175,4:0.02590408):0.004237954,(8:0.060409661,(7:0.004929369,9:0.01040501):0.0005130095):0.0184254972):0.002085354,5:0.01159135):0.004521116,6:0.009898677):0.002231441):0.0262790721);
tree gen.288 = [&U] (((15:0.008986172,16:0.01842024):0.0105271591,((((13:0.014650056,12:0.005713265):0.008867414,((17:0.0192162692,18:0.030018522):0.0001448697,11:0.0360697936):0.03287946):0.031538603,14:0.00570007569):0.0067983656,19:0.016199222):0.001414358):0.0033854329,(10:0.013673445,(((((2:0.03348088,1:0.05266807):0.008981075,3:0.02307625):0.035978851,4:0.02497206):0.006708457,((9:0.01155204,7:0.0144788826):0.0007699916,8:0.066161067):0.02458376597):0.0002730825,(6:0.01042741,5:0.01577139):0.007658302):0.008417205):0.01500812);
tree gen.289 = [&U] ((12:0.009078181,(((15:0.0020972632,16:0.0159444):0.002080469,((13:0.023766275,((11:0.0296979575,18:0.0171627558):0.002031397,17:0.024236808):0.02177912):0.002962611,14:0.005844182):0.0223540578):0.002557212,19:0.01606062315):0.003053275):0.0030720713,(10:0.012910406,((((9:0.006822009,7:0.00557847611):0.0004609821,8:0.06667287634):0.02147399,(6:0.01133259,5:0.01198555):0.0006389206):0.002072456,(((2:0.01371464,1:0.04530538):0.01008289,3:0.01413886):0.036828894,4:0.02641502):0.004219417):0.002562663):0.008489167);
tree gen.290 = [&U] ((10:0.01548256,(((5:0.01069162,(8:0.067570659,(7:0.005516188,9:0.01004092):0.001708999):0.01376392):0.001687336,6:0.01103683):0.001302662,(((1:0.04678298,2:0.01581762):0.01320334,3:0.01815841):0.048457695,4:0.02966159):0.002488365):0.004674915):0.01517676,((15:0.004855741,(14:0.00982687,16:0.02543471):0.00232495):0.001830312,(((18:0.021030775,11:0.0405648561):0.001385726,17:0.038673867):0.024348594,(12:0.01137028,(13:0.01806189,19:0.0382763077):0.01396542):0.006089246):0.031089515):0.0115186742);
tree gen.291 = [&U] ((10:0.012941786,((((1:0.05642895,2:0.02396386):0.01756577,3:0.02226661):0.035491259,4:0.02386779):0.0042531,((5:0.01627302,6:0.00741687):0.003122055,((7:0.007867759,9:0.01138939):0.0004841288,8:0.0773199511):0.01667704):0.006081648):0.004574327):0.02056084,(((12:0.004337854,(19:0.0475604197,13:0.005368234):0.02052234):0.01003179,(14:0.023787447,(18:0.023175316,(11:0.0318719333,17:0.030024448):0.001156344):0.005212383):0.007651756):0.027637319,(16:0.0150534,15:0.004563304):0.014381945):0.01542499);
tree gen.292 = [&U] ((10:0.01761327,((((1:0.03686933,2:0.02704266):0.01492959,3:0.03231933):0.039790518,4:0.02782403):0.0006011978,((5:0.0090411,6:0.01326113):0.002083568,((9:0.01072395,7:0.006238738):0.00118096,8:0.07756914):0.02174652):0.001554474):0.004197968):0.01409473,((16:0.01859017,15:0.00977302):0.002763209,(((11:0.02779286,(17:0.0351701386,18:0.035407302):0.003426149):0.01132954,(12:0.006517738,(13:0.004654635,19:0.0565032157):0.009842103):0.01612152):0.02896334,14:0.006100592):0.0107718):0.0102601649);
tree gen.293 = [&U] (((6:0.00906828,((5:0.01714573,(((2:0.02286984,1:0.06338329):0.01012454,3:0.03170496):0.030759978,4:0.03319242):0.002618076):0.001916299,((14:0.010768634,8:0.057318876):0.0078148433,(9:0.007357073,7:0.0066256245):0.0007013335):0.01616623):0.001346921):0.0043083192,10:0.01711962):0.01895926,((((16:0.01765573,15:0.008618561):0.0073417972,((11:0.035052312,(17:0.046085721,18:0.019437288):0.000740199):0.020431256,13:0.024010279):0.041518064):0.0006291316,19:0.01189270252):0.00296358,12:0.01262919):0.001560383);
tree gen.294 = [&U] (((19:0.0209651909,(15:0.006559362,16:0.02504057):0.01152954):0.001363029,(((11:0.0295958253,17:0.032793202):0.001548601,18:0.017248543):0.02431939,13:0.023557451):0.0320798797):0.00594452118,((10:0.006299729,(((5:0.01263229,(8:0.052324775,(9:0.006418141,7:0.0097560253):0.0023938152):0.01697528):0.002065345,((14:0.006067599,((2:0.01974995,1:0.05136819):0.01769163,3:0.02058116):0.025365115):0.01347772,4:0.02992676):0.003739572):0.001689435,6:0.01165212):0.004622546):0.012287024,12:0.00386177):0.0015785349);
tree gen.295 = [&U] ((((16:0.02003423,15:0.007422194):0.009608456,((13:0.008134606,19:0.05073855429):0.01203589,(11:0.02953214391,((17:0.021722337,14:0.008444776):0.009671901,18:0.020387228):0.0001265663):0.015018761):0.02691438):0.002700508,12:0.0123585416):0.006444512956,(10:0.023749232,((4:0.03079385,((1:0.05017215,2:0.01253129):0.01113956,3:0.02115536):0.040257841):0.002561712,((8:0.0663419,(7:0.006586083,9:0.006896089):0.003422202):0.0124776012,(5:0.005998229,6:0.008943942):0.001875539):0.0006653595):0.003387731):0.014475445);
tree gen.296 = [&U] (((12:0.00800179,((19:0.04701117059,13:0.004529275):0.01474903,(18:0.019487524,(17:0.023671676,11:0.0365669013):0.001903098):0.016031153):0.0318483):0.0003517438,(16:0.03060083,15:0.012752138):0.004883264):0.012243334,((6:0.01087449,(((4:0.02703507,((1:0.04963356,2:0.01371919):0.02429746,3:0.02581064):0.039339319):0.006347355,5:0.006818651):0.003243865,(14:0.04029268,(9:0.013130685,(7:0.002706413,8:0.0734088253):0.0008527537):0.007063009):0.008275387):0.004573086):0.004307889,10:0.008705099):0.01145945);
tree gen.297 = [&U] ((10:0.015578947,((((4:0.03391231,((2:0.02020326,1:0.04026789):0.02724438,3:0.01674102):0.03459959):0.006505436,5:0.01492147):0.0017124,(8:0.0601034662,(7:0.0124284053,9:0.006742094):0.001570055):0.0198018305):0.001157875,6:0.010998):0.003329857):0.01189167,(((13:0.009097383,19:0.0286368117):0.01239812,(12:0.004577737,((18:0.020142227,(17:0.02975205,14:0.009728254):0.0016799021):0.0008921844,11:0.029400492):0.018723293):0.001117526):0.0327528809,(16:0.01426926,15:0.011650984):0.005025624):0.001970272);
tree gen.298 = [&U] (((15:0.012823427,16:0.01414806):0.01298712716,(14:0.0075389613,((18:0.026106513,11:0.0307450307):0.0261544759,((13:0.01107612,19:0.058000045):0.01030926,17:0.015626925):0.007184256):0.022972454):0.0036988043):0.00196849,(((((5:0.01224139,6:0.01413861):0.001721304,((8:0.079585668,9:0.01751546):0.002607988,7:0.00685677701):0.02500244):0.002497816,(((2:0.01366299,1:0.05534247):0.009021464,3:0.02413596):0.040240835,4:0.02114623):0.00835808):0.00526668,10:0.025928801):0.01432325,12:0.004401621):0.0037431076);
tree gen.299 = [&U] ((((((2:0.01554071,1:0.04302884):0.02312877,3:0.02883679):0.03909394,4:0.02340814):0.001416262,(((9:0.005049718,7:0.006771067):0.0017319319,8:0.076279226):0.0228252,(5:0.01199359,6:0.01222907):0.001249957):0.006787912):0.005619795,10:0.01625857):0.0205101112,(((15:0.00662908,16:0.02208589):0.0060796239,12:0.005678202):0.0001572529,((((19:0.035855345,13:0.009256565):0.00389078,17:0.015093137):0.01747186,(11:0.033352866,18:0.013714537):0.0253970219):0.0308134604,14:0.0147193355):0.003832403):0.005092325);
tree gen.300 = [&U] ((10:0.021110717,(((5:0.007164227,(((1:0.04561462,2:0.01443331):0.01092715,3:0.02873584):0.04606773,4:0.026233):0.003326673):0.0001962817,(8:0.056736995,(7:0.0057535899,9:0.01458199):0.0004094115):0.0133594859):0.001484974,6:0.0108896):0.001495732):0.01202203,(((14:0.035899259,(((12:0.006023182,17:0.018445095):0.0009471251,(11:0.0291381847,18:0.0188977998):0.00539906):0.0251388,13:0.016790992):0.032641633):0.003652294,19:0.0186768075):0.0020784031,(16:0.01890805,15:0.007322061):0.007853304):0.0033543898);
tree gen.301 = [&U] (((10:0.016708501,((((2:0.01021757,1:0.05786106):0.0206006,3:0.03160531):0.043512265,(((9:0.01375836,7:0.0033547022):0.005360525,8:0.058648869):0.01689073,(5:0.01122352,6:0.02148937):0.000768847):0.0006958779):0.005461331,4:0.02425576):0.007551077):0.01496789,12:0.002798803):0.0005679019,(((15:0.009040672,16:0.01450216):0.006286438,((19:0.0425477774,13:0.01022045):0.029713657,(17:0.030455056,(11:0.0424610581,18:0.014925285):0.0001164741):0.017728851):0.02027199):0.0104416984,14:0.0287998688):0.0064579518);
tree gen.302 = [&U] ((((((13:0.004645439,19:0.039576285):0.005819397,(17:0.015362383,12:0.007058872):0.003547611):0.008348101,14:0.039464583):0.01036669,(11:0.023543027,18:0.01839741):0.02987714231):0.0181618659,(15:0.008431346,16:0.01699489):0.00907973867):0.002739483,(((((2:0.01171648,1:0.04911352):0.01617399,3:0.01965303):0.033027239,4:0.02851687):0.007170022,((5:0.006937588,6:0.01477636):0.0004392375,((9:0.006476293,7:0.0039752493):0.001916086,8:0.0550304072):0.01318897):0.0003167932):0.004632953,10:0.018515764):0.007966537);
tree gen.303 = [&U] (((10:0.016139632,(((8:0.046791094,(9:0.009092934,7:0.0071283856):0.0002020957):0.0186048425,((((2:0.01501376,1:0.03740155):0.01457515,3:0.02732712):0.034038362,4:0.02383122):0.007497611,5:0.01385864):0.001185309):0.001225344,6:0.01736142):0.002191123):0.01568132757,((((19:0.041368424,13:0.01229542):0.03451898,((11:0.0226681443,18:0.022785845):0.0020956663,17:0.032494972):0.004106675):0.028614973,(16:0.0148616366,15:0.00452065):0.008112194):0.0050849037,14:0.0160977011):0.0065469626):0.002354433,12:0.01204914);
tree gen.304 = [&U] ((10:0.022848954,((6:0.01118769,(((9:0.008961084,7:0.00734914547):0.000344896809,(8:0.037081535,14:0.02229902):0.015404861):0.01592885,5:0.01144429):0.00011465):0.001045669,(4:0.01699253,((2:0.01152066,1:0.05702002):0.02030809,3:0.02874627):0.028579856):0.004667958):0.001411257):0.0167281061,((((18:0.022230754,17:0.033964616):0.0005506872,(12:0.004912467,11:0.032878951):0.00128212176):0.029720542,13:0.02093799):0.035807306,(19:0.0217280862,(15:0.011375,16:0.01944407):0.00719250778):0.002033967):0.005269497);
tree gen.305 = [&U] ((10:0.010160017,((((9:0.004806989,8:0.066612845):0.0013325132,7:0.0067176992):0.01489283,((4:0.01983853,((2:0.01134847,1:0.05121933):0.01922713,3:0.02319184):0.042623027):0.003907594,5:0.01287864):6.801449e-05):0.002077207,6:0.01521116):0.002857724):0.01672676,(12:0.01078756,((((11:0.02609135978,(18:0.018538401,17:0.032014096):0.001381925):0.018424798,(13:0.005988371,19:0.0386461585):0.031431096):0.026724766,(16:0.01427974,15:0.006325294):0.0001894591):0.010473647,14:0.0161690328):0.00645086979):8.621673e-05);
tree gen.306 = [&U] ((10:0.012853139,(((5:0.01401382,6:0.009683049):0.00116262,((7:0.0038593532,9:0.02043016):0.0004385563,8:0.061592442):0.017668652):0.004357034,(((2:0.01940135,1:0.05175916):0.01358684,3:0.01872476):0.054103681,4:0.02143913):0.00530336):0.004247435):0.01477034977,((19:0.0204990962,((((14:0.0593487,17:0.030320004):0.01120311,11:0.033557094):0.0011174152,18:0.017999649):0.03098086,(13:0.009755563,12:0.02220171):0.01662519):0.036416086):9.528066e-05,(15:0.010771079,16:0.01773843):0.004734997):0.005635245);
tree gen.307 = [&U] ((10:0.016725863,((((2:0.02060336,1:0.04998643):0.01554759,3:0.02217418):0.029993554,4:0.03671021):0.004266721,((6:0.0149639,5:0.0110839):0.0008108217,((7:0.004031201,9:0.004349269):0.001595298,8:0.069911626):0.0174272781):0.004375161):0.00182443):0.016378997,((((19:0.0390051504,13:0.005887917):0.01539682,(18:0.024174679,((14:0.045536715,17:0.02984193):0.004492283,11:0.02481066):0.001869065):0.016254998):0.01475998,12:0.007682266):0.0181888437,(15:0.012973546,16:0.01754095):0.01340205):0.005739327);
tree gen.308 = [&U] ((((((2:0.01610857,1:0.05856809):0.01638037,3:0.02358458):0.023914907,4:0.01821461):0.004471662,((5:0.010747972,6:0.01324894):0.002430988,((7:0.005875662,9:0.01271057):0.0020766685,8:0.0558274606):0.01787049):0.002914635):0.004613572,10:0.01220607):0.01728594,(((((17:0.015545207,14:0.018830996):0.01596647,11:0.034428558):0.00112399,18:0.017320125):0.03627307,(13:0.004612399,(19:0.045004258,12:0.009248957):0.001109343):0.01630173):0.037309959,(15:0.013165451,16:0.01412529):0.01331658):0.008428201);
tree gen.309 = [&U] ((((((11:0.032503059,18:0.02206965):0.0030087577,17:0.027853569):0.02834008,(13:0.0092367527,19:0.0527060988):0.022767244):0.02535476,14:0.0337441716):0.00547177732,(16:0.01952798,15:0.006354997):0.0071248332):0.003304946,(((6:0.01161796,(((8:0.0826122777,(7:0.0030502253,9:0.00484265):0.001134032):0.03552958,5:0.008090969):0.001914466,(4:0.02986415,((2:0.01543827,1:0.04662012):0.02029748,3:0.02389218):0.04474019):0.006219196):0.002513894):0.002385064,10:0.018194869):0.0057380031,12:0.005768125):0.001849104);
tree gen.310 = [&U] ((12:0.004903313,(((15:0.006409306,16:0.01682346):0.007724367,19:0.0226421114):0.0007440701,((13:0.020523917,(18:0.019970813,(11:0.0234291742,17:0.034549317):0.0001501478):0.03194793):0.02543437,14:0.0260047501):0.0049249406):0.006757268):0.00165376,(((((9:0.01078098,7:0.0029205418):0.003254339,8:0.0434962667):0.01497388,(5:0.01366181,6:0.009485005):0.00202918):3.673519e-05,(4:0.02422242,((2:0.0185866,1:0.03037049):0.01317258,3:0.01944574):0.041154956):0.01065014):0.005939937,10:0.009342795):0.0122166768);
tree gen.311 = [&U] ((10:0.016131695,((6:0.007096474,(((7:0.008467706,9:0.0176925061):0.001217651,8:0.0640633198):0.01557951,5:0.008498945):0.0006738942):0.001769349,(4:0.01505013,((2:0.02197574,1:0.02828544):0.01426997,3:0.02628886):0.042403205):0.003650017):0.0003036208):0.008159834,(((((18:0.0122794067,(12:0.005142142,11:0.0266482):0.00544667739):0.0001066143,17:0.030116353):0.019645566,13:0.017655252):0.027004623,14:0.0141245471):0.005697031,((16:0.01539988,15:0.014381253):0.010482763,19:0.0268834378):0.001091372):0.006007074);
tree gen.312 = [&U] (((((18:0.014552083,(17:0.024198546,12:0.01409543):0.009850527):0.004004656,11:0.022489169):0.019852903,13:0.018234759):0.025239651,((15:0.009464506,16:0.02215887):0.007923259,(14:0.04650201093,19:0.0048357524):0.0056261513):0.00255506119):0.002245605,(10:0.012946342,(6:0.006487074,((5:0.009639801,(((2:0.02754116,1:0.06331626):0.01478717,3:0.02534393):0.040629765,4:0.02473388):0.001931852):0.001736191,(7:0.0037169741,(8:0.070367345,9:0.01158632):0.00195745):0.01838608):0.0006470806):0.007812039):0.01510059);
tree gen.313 = [&U] ((12:0.00656652,(14:0.0152267,(10:0.0176095,(6:0.01378379,((5:0.009422925,((7:0.006721333,9:0.01175157):0.0004718048,8:0.05398702):0.026207407):0.004249654,(((2:0.01200005,1:0.05722219):0.009955833,3:0.02595815):0.041969815,4:0.02467375):0.005557317):0.003439956):0.004857491):0.02082263):0.007187999):0.001697346,((16:0.02375958,15:0.010993067):0.007765471,(((11:0.0307455272,17:0.028526801):0.002162619,18:0.016441493):0.022079737,(13:0.007484611,19:0.0563957731):0.02008607):0.02614466939):0.00107158141);
tree gen.314 = [&U] ((10:0.013045993,(6:0.009737746,((((1:0.04289259,2:0.007107334):0.02522763,3:0.02449073):0.036745859,(5:0.0109313,((7:0.006123329,9:0.01404864):0.005639018,(14:0.02267663,8:0.076777734):0.0067237961):0.0198746):0.0004774347):0.001840835,4:0.02985105):0.001030891):0.004934444):0.01172645,(((11:0.039995594,18:0.0149037921):0.02065994,(12:0.01734827,((13:0.009059758,19:0.03829355512):0.01507249,17:0.013058776):0.003844061):0.007462367):0.02175869,(16:0.01457497,15:0.013663855):0.002681493):0.0174780647);
tree gen.315 = [&U] (((10:0.0103443442,(((5:0.01439245,(((2:0.02061122,1:0.05788526):0.01073337,3:0.02633355):0.041613229,4:0.03203419):0.004908831):0.000153093,(8:0.062839851,(7:0.0026632347,9:0.007123496):0.003428984):0.02280904):0.001737818,6:0.01676208):0.00876645):0.0086707725,((15:0.013021058,16:0.01951029):0.004307263,((((11:0.0258716793,18:0.0220487625):0.002374762,17:0.035967212):0.026982024,(19:0.03686197693,13:0.009905551):0.0131725):0.0228867,14:0.025182563):0.0017742922):0.0052164786):0.002158486,12:0.006134131);
tree gen.316 = [&U] ((10:0.019417895,(6:0.01403037,((5:0.008226337,(((2:0.02019798,1:0.04838968):0.01110585,3:0.03082919):0.047779825,4:0.02308609):0.00596498):0.00307284,(8:0.0571936593,(7:0.003633656,9:0.008712396):0.005406878):0.01768837):0.001385142):0.006044064):0.01091361,(((17:0.0336518419,(11:0.029406317,18:0.0120857829):0.002054567):0.025275946,((13:0.015438948,14:0.007195958):0.01406501,12:0.01161824):0.0006264674):0.02649992,((16:0.02100691,15:0.009278259):0.009734007,19:0.016428226):0.0015816219):0.0049263676);
tree gen.317 = [&U] ((10:0.01853068,(6:0.009044013,((8:0.07381091,(7:0.0037946852,9:0.0134758):0.002645241):0.01943207,((((2:0.02096019,1:0.05099919):0.01912944,3:0.02234746):0.050629936,4:0.03187026):0.004980355,5:0.01304143):0.001412501):0.003466333):0.004219504):0.01514519,((16:0.01630142,15:0.008867834):0.009209713,(((17:0.027456284,(18:0.011636526,11:0.0299414424):0.0004376506):0.02946821,((14:0.014013,19:0.023850438):0.009865457,13:0.00380432):0.01478114):0.01093953,12:0.009396503):0.0246580146):0.0114900722);
tree gen.318 = [&U] ((10:0.0141987932,(6:0.003900822,((8:0.082781899,(7:0.0042330073,9:0.006200247):0.0009523112):0.0200129384,(5:0.004876137,(((2:0.01245142,1:0.04916204):0.02149756,3:0.03246606):0.04422155,4:0.03066402):0.003982486):0.003584864):0.004306206):0.004726949):0.0160006682,((((13:0.033569432,(18:0.0171502416,((17:0.009028803,12:0.005229302):0.018741741,11:0.03282833):0.00211366):0.018688987):0.03140298,14:0.012777134):0.00658312382,19:0.0132946077):0.0002801009,(15:0.005303615,16:0.02141058):0.0089674017):0.004863024);
tree gen.319 = [&U] (((((14:0.023678022,(17:0.025626984,(18:0.018913729,11:0.0297749287):0.0031956):0.006086842):0.01251382,(13:0.005716814,19:0.0435064642):0.01558058):0.01640104,12:0.003540514):0.0155078116,(16:0.01484735,15:0.018710718):0.0042552011):0.004038227,(10:0.01480264,(((8:0.056892992,(7:0.0084225092,9:0.00971378):0.000743247):0.015760702,(5:0.00728327,6:0.01917976):0.005853109):0.001677369,(4:0.04388731,((2:0.0143388,1:0.04658194):0.02181834,3:0.02252763):0.034351316):0.006455118):0.007538315):0.01325603);
tree gen.320 = [&U] ((10:0.0188476243,((4:0.02411194,((2:0.01660422,1:0.04956486):0.01206081,3:0.02397232):0.039435978):0.004259601,((5:0.009947078,6:0.01338724):0.003019431,((9:0.008617476,7:0.0025493581):0.001042209,8:0.0629838379):0.01765926):0.001376021):0.002797507):0.013855525,((16:0.02081818,15:0.018237135):0.00744557,((((13:0.006717637,19:0.0428003447):0.009755337,12:0.005040701):0.01106036,(11:0.027888799,(17:0.04179864,18:0.016499654):0.0006336401):0.021567013):0.029448255,14:0.029626998):0.0057855806):0.00339018495);
tree gen.321 = [&U] (((((17:0.017230186,(11:0.021019861,18:0.013822936):0.002097872):0.015029186,(13:0.00786646,12:0.006177318):0.01391406):0.02625006,14:0.0166299983):0.0031970477,((16:0.02033404,15:0.008653517):0.008229759,19:0.025610159):0.0002270366):0.0039382781,((((5:0.01849692,6:0.01039443):0.003684862,(7:0.011073372,(8:0.0664671506,9:0.0120442):7.135509e-05):0.02577866):0.0024662,(4:0.02078203,((2:0.01460009,1:0.05676215):0.02178778,3:0.02037352):0.030092952):0.007802612):0.006644527,10:0.011925364):0.0104597);
tree gen.322 = [&U] (((((8:0.05995226,(7:0.0050164185,9:0.006287002):0.001023131):0.0203638772,(5:0.0122812,(((2:0.02294617,1:0.05098319):0.0132587,3:0.01601471):0.028492748,4:0.02568171):0.004266141):0.001148898):0.001157461,6:0.006938507):0.0107546,10:0.016770897):0.01914288,((19:0.0122033418,((14:0.0116613952,(13:0.021996001,(11:0.02518463,(18:0.018998741,17:0.023569805):0.000337882823):0.0242262):0.02984761):0.0047715592,(16:0.01995357,15:0.00799757):0.01179566):0.000143222):0.003256496,12:0.0093076315):0.001045747);
tree gen.323 = [&U] (((14:0.01928056219,(12:0.006993455,(13:0.026025449,((17:0.038886148,11:0.0345301458):0.001004369,18:0.018338962):0.02670719):0.029060997):0.0032255519):0.001981368,(19:0.020656953,(15:0.0117178318,16:0.01876799):0.011090405):0.0006416634):0.00325704,(((((9:0.01478378,7:0.007862292):0.0003729956,8:0.072825135):0.02961813,(5:0.01457835,6:0.01951272):0.003730546):0.001724914,(((2:0.01510034,1:0.05065972):0.01615498,3:0.03093216):0.028213337,4:0.02975371):0.002844944):0.01054174,10:0.018088533):0.0131176958);
tree gen.324 = [&U] (((((((9:0.0141338,7:0.0077634807):0.0013771439,8:0.070524222):0.02037942,(6:0.005230486,5:0.01325423):0.001129113):0.0007231738,((3:0.02378617,(1:0.05708941,2:0.01968533):0.01860126):0.030632738,4:0.02419896):0.004611091):0.01014648,10:0.013782185):0.007742216,12:0.006097915):0.003212773,((14:0.021659788,(15:0.0045282165,16:0.01332128):0.006005143):0.0033279223,((18:0.018405938,11:0.027050969):0.02899025192,((19:0.0550296215,13:0.010829934):0.002258284,17:0.010754136):0.01227081):0.0269639793):0.003594489);
tree gen.325 = [&U] (((((5:0.01364875,6:0.01369861):0.001577779,((9:0.01110278,7:0.011054482):0.002176983,8:0.07378391):0.0177056445):0.0009831053,(((2:0.01983434,1:0.05184723):0.0161854,3:0.02342224):0.023716494,4:0.02332068):0.001700605):0.00423287,10:0.015220691):0.01086465,(19:0.017646223,((15:0.008776433,16:0.02514552):0.01273855,(14:0.01717212586,(((17:0.045704277,18:0.018038256):0.004562292,11:0.03088845104):0.018624232,(13:0.015443018,12:0.006340366):0.01370159):0.03989651):0.003991695):0.001352771):0.00528703);
tree gen.326 = [&U] (((15:0.007360977,16:0.02241685):0.005690562,((((12:0.006245641,13:0.005092321):0.00400624,19:0.0432674779):0.001559843,17:0.024327946):0.01353822,(11:0.0346748276,18:0.0166696228):0.015250478):0.0238457253):0.00417240901,(((((9:0.01506803,7:0.00410969965):0.001092496,8:0.0742757203):0.02104796,(6:0.0130545,5:0.01008812):0.0004507105):0.005303173,((14:0.020556611,((1:0.03844248,2:0.007872129):0.02346453,3:0.02171287):0.026923585):0.008837715,4:0.02263175):0.00381333):0.001496933,10:0.021828924):0.01513693);
tree gen.327 = [&U] (((6:0.01140816,((5:0.01304793,(((2:0.01140969,1:0.04624146):0.01912495,3:0.03234713):0.037981838,4:0.02614441):0.005078602):0.003222143,((9:0.01217333,7:0.00581583593):0.0007804041,8:0.067487583):0.023139637):0.009214722):0.001132066,10:0.019148305):0.008667134,((15:0.007032613,16:0.01632422):0.005710023,(19:0.02440516113,(14:0.0206719034,((13:0.021454235,12:0.004376081):0.002669351,(11:0.032277709,(17:0.026176124,18:0.024868594):0.0054212712):0.019217761):0.03702407):0.0087477963):0.0005952067):0.005042594);
tree gen.328 = [&U] (((((5:0.01244931,(8:0.0538834206,(9:0.01025592,7:0.007038551):0.001580006):0.01430092):3.804524e-05,(((2:0.0219924,1:0.05316102):0.01820437,3:0.02739003):0.046723335,4:0.02892218):0.005083875):0.006378642,6:0.009559067):0.009317237,10:0.019767576):0.016009055,(((15:0.008486913,16:0.02140243):0.003890226,(((13:0.020588028,12:0.003261226):0.005356586,(11:0.029188813,(18:0.020173604,17:0.0240014395):0.0024182759):0.0258740646):0.01572979,14:0.021946989):0.0027181133):0.0007513038,19:0.0265564367):0.004269457);
tree gen.329 = [&U] ((((((2:0.01388854,1:0.08278092):0.01567075,3:0.02798485):0.041570525,4:0.02483532):0.003442244,((8:0.0598576792,(7:0.0076000708,9:0.01378815):0.002331996):0.01996724,(5:0.01189097,6:0.007263789):0.00344403):0.0009972057):0.009235533,10:0.0093557284):0.01030569,((((13:0.0175965317,(17:0.021638888,((11:0.027543124,12:0.007237544):0.0058445977,18:0.01988203107):0.0005353921):0.023299972):0.02672084,14:0.020714217):0.0036050946,(16:0.01877091,15:0.007713258):0.007795016):0.0017473211,19:0.0172419812):0.008539704);
tree gen.330 = [&U] ((((((((2:0.01594247,1:0.05532364):0.02121407,3:0.02526379):0.032208098,4:0.02897441):0.002352111,5:0.01456034):0.001051059,((9:0.007475027,7:0.0049932144):0.003414744,8:0.081006442):0.0202624747):0.003435586,6:0.01097878):0.001479655,10:0.01721172):0.017315993,(((14:0.0314455733,((13:0.012729493,12:0.01088618):0.0128176,((18:0.017671454,11:0.031277374):0.002233728,17:0.029854369):0.024275979):0.0345679719):0.0006180054,(15:0.005641232,16:0.02249926):0.004668271):0.0011319894,19:0.02383595):0.006781809);
tree gen.331 = [&U] (((6:0.01556221,(5:0.014321,(((9:0.009584906,7:0.0076008181):0.002046554,8:0.0618457631):0.01825014,(4:0.02409016,(3:0.01648196,(1:0.04151807,2:0.01463361):0.01779951):0.04197593):0.006506658):0.0002522976):0.004780494):0.002291368,10:0.017783115):0.0159189277,((16:0.01931544,15:0.023134243):0.0053838026,(14:0.0183488541,((11:0.019590406,18:0.017434558):0.02314713932,((12:0.004546964,17:0.018025134):0.0002976801,(13:0.006852304,19:0.030727995):0.01218549):0.01189989):0.0137695792):0.0041089028):0.005697614);
tree gen.332 = [&U] (((((7:0.002014617,(8:0.07854846077,9:0.01216147):0.004108196):0.024083973,((((2:0.01175837,1:0.04593641):0.01477991,3:0.03019389):0.031165608,4:0.02858837):0.004220329,5:0.01518201):0.002741896):9.234688e-05,6:0.016534472):0.008046706,10:0.0115986):0.02096948,((((19:0.044147186,13:0.003913058):0.01638131,((18:0.018981391,(17:0.024876394,12:0.01170778):0.004859266):0.0009220756,11:0.0307740311):0.03599218):0.0196608623,14:0.009476052):0.0120240827,(15:0.014127874,16:0.02006194):0.011657365):0.003829689);
tree gen.333 = [&U] ((12:0.0061623526,(((19:0.051768339,13:0.008190108):0.01263599,((11:0.030503279,17:0.0401593599):0.005487229,18:0.008989159):0.021038219):0.02484989,(16:0.02359524,15:0.008773148):0.009501173):0.0063640269):0.001260008,((6:0.01463318,((((2:0.01642102,1:0.04581595):0.02618823,3:0.01796912):0.028811426,4:0.03670142):0.005323942,(((7:0.0026051689,14:0.03276114461):0.0007810413,(8:0.0517490205,9:0.0181530843):0.001067002):0.01459808,5:0.005733123):0.0003105821):0.00101121):0.00590797,10:0.013011679):0.01859528);
tree gen.334 = [&U] ((10:0.018957671,(6:0.009952484,(((7:0.0057041909,8:0.081885391):0.001400054,9:0.0104927926):0.02204618,(5:0.0126215,(((2:0.021173,1:0.04375277):0.02733491,3:0.03107772):0.03413567,4:0.02896319):0.003444913):0.001083374):0.00245925):0.0009115692):0.01732038,(((15:0.011761665,16:0.02856442):0.0084141,((13:0.025186971,(((12:0.01879258,17:0.013443023):0.027582509,18:0.0246640686):0.0008740148,11:0.0316555654):0.023242567):0.02600645,14:0.0215882618):0.003558693):0.0034572288,19:0.023494654):0.0091767594);
tree gen.335 = [&U] (((15:0.013629248,16:0.0249069):0.006745237,((19:0.021783209,13:0.009957128):0.01666219,((11:0.035573584,18:0.015937909):0.0062660908,17:0.030724252):0.027839696):0.0388689517):0.001913667,(12:0.008096785,(((((9:0.006218454,7:0.0017211407):0.0004730782,8:0.070757829):0.0138892481,(5:0.01044097,6:0.01458775):0.002809794):0.001632672,((((2:0.01304098,1:0.04898443):0.02821569,3:0.02659095):0.02540836,14:0.005153554):0.011832863,4:0.03215598):0.002055521):0.005061259,10:0.014507358):0.01183245):0.001897573);
tree gen.336 = [&U] ((10:0.019088873,(((((((2:0.02540759,1:0.05276981):0.01407846,3:0.03172637):0.023492373,14:0.04366428):0.01553946,4:0.02558274):0.004888044,5:0.007545753):0.0004618369,(8:0.042960925,(7:0.006455699,9:0.01224647):0.001853043):0.01347597):0.006107026,6:0.01957264):0.007590525):0.009495741,((((19:0.0299860172,13:0.003430479):0.01031178,((18:0.019753863,11:0.03195402898):0.0007378806,17:0.021672387):0.020642992):0.0278297745,(15:0.008925313,16:0.01841866):0.014449827):0.0083351334,12:0.008004261):0.0004138185);
tree gen.337 = [&U] (((10:0.019587706,(4:0.02963503,(((2:0.01608611,1:0.04161006):0.008086555,3:0.03399):0.04145532,(6:0.01290673,((5:0.003471137,14:0.004581326):0.001211107,((7:0.0054344062,8:0.057130868):0.0008428489,9:0.008715566):0.020470705):0.001041074):0.002950298):0.0007179089):0.006402426):0.013777003,(((19:0.038542506,13:0.003640133):0.009575568,(17:0.029087459,(18:0.01770488,11:0.0298500184):0.004619887):0.02463367):0.0316127821,(15:0.010607193,16:0.02168152):0.0111137793):0.0081934073):0.0003403323,12:0.007037194);
tree gen.338 = [&U] (((14:0.012262771,10:0.006484467):0.01068058,((((2:0.01093122,1:0.04048124):0.01376723,3:0.0194881):0.051228887,(5:0.008636519,(((9:0.009037441,7:0.0040035863):0.00156863114,8:0.065141581):0.01005064,6:0.01489659):0.002536103):0.001472363):0.005066303,4:0.03327978):0.01020049):0.016912539,((16:0.020725956,15:0.006966894):0.0034821092,((19:0.0358398064,13:0.003569655):0.01907478,((11:0.026885081,18:0.015967592):0.0001463232,(17:0.026780549,12:0.006689382):0.003728581):0.017987905):0.0429717896):0.0045051816);
tree gen.339 = [&U] ((((19:0.050002175,13:0.0168316755):0.02015611,((12:0.01224993,17:0.010656997):0.01833699,(11:0.0286549123,18:0.0205245208):0.006763139):0.023790629):0.027783933,((15:0.003591429,16:0.01988468):0.0007690679,14:0.02741153):0.0093396364):0.005787381,(((((7:0.0075063986,9:0.01105604):0.001923319,8:0.05327225):0.019858691,(6:0.00754455,5:0.01786259):0.002488368):0.006468709,(((2:0.01286284,1:0.04863676):0.0149279,3:0.02846279):0.042654897,4:0.03110931):0.004570203):0.009536631,10:0.017549705):0.009866457);
tree gen.340 = [&U] ((((((17:0.031862994,18:0.0133245983):9.571981e-05,11:0.027976127):0.0221343398,(13:0.01102503,12:0.008766921):0.02249277):0.005214126,14:0.009782631):0.02661875986,((15:0.00779777,16:0.02159562):0.01148095,19:0.0227672772):0.0015631282):0.003745603,(((((((2:0.01416535,1:0.04246651):0.03059192,3:0.02656552):0.044282062,4:0.02987471):0.007927225,5:0.008670039):0.002703607,(7:0.0113116941,(9:0.01520543,8:0.07556034):0.000158352):0.01078253):0.001716474,6:0.0183579):0.007204897,10:0.022991441):0.01184707);
tree gen.341 = [&U] (((((5:0.0139534,(7:0.0083659121,(9:0.01159744,8:0.078902856):0.001617042):0.023565505):0.002231739,6:0.01869172):0.001347069,(((2:0.01521248,1:0.03434903):0.01690105,3:0.02266971):0.033111374,4:0.01844371):0.00562279):0.008581475,10:0.010690677):0.007531177,((((19:0.0357890082,12:0.006604679):0.0008015475,13:0.0064151035):0.009660073,(17:0.034337438,((11:0.0268673529,14:0.018648241):0.0002757225,18:0.01522648):0.006871935):0.022799569):0.03765712647,(16:0.01729981,15:0.01043683):0.006293142):0.003125532);
tree gen.342 = [&U] (((15:0.006863082,(16:0.005751524,14:0.02835965):0.007824763):0.010938232,(19:0.022272005,(12:0.008400932,((11:0.028290257,(18:0.02846443,17:0.029347932):0.001441688):0.0187674046,13:0.02574358):0.01008631):0.023903799):0.002327136):0.0035365263,((((((2:0.01647417,1:0.06214881):0.01538827,3:0.03294648):0.03221666,4:0.0332255):0.003352273,(5:0.01036493,6:0.01497708):0.006916226):0.004638628,(9:0.01540612,(7:0.007743342,8:0.067384939):0.000796898):0.028095498):0.001550042,10:0.010072199):0.013332803);
tree gen.343 = [&U] ((((((11:0.022212972,17:0.026993281):0.0005612699,(18:0.013860235,14:0.01958496):0.0005168151):0.027689358,(13:0.011179836,19:0.03540166552):0.01352955):0.0311815423,(15:0.01407281,16:0.024912085):0.0047692234):0.006616185,12:0.00788471):0.0001270022,(10:0.0117981957,(6:0.008992586,(((((2:0.01890148,1:0.06039382):0.01580582,3:0.02852745):0.04931595,4:0.03069158):0.008540407,5:0.007305851):0.003042822,(8:0.057008732,(9:0.00992423,7:0.0086534918):0.0001505536):0.01301086):0.002131338):0.00250078):0.01902169);
tree gen.344 = [&U] ((12:0.005543709,((16:0.014925473,15:0.004123731):0.0077160377,(((14:0.03852601629,17:0.003430706):0.0297815831,(11:0.034788426,18:0.020606752):1.690925e-05):0.02520367,(13:0.00556703351,19:0.0417583115):0.02049063):0.0234372327):0.009070002):0.0018594265,(10:0.013857556,((((9:0.008335975,8:0.057384827):0.00031015813,7:0.0047870054):0.01419418,(5:0.01122435,6:0.01793409):0.0004567397):0.001380381,(((2:0.01571527,1:0.0611862):0.01289336,3:0.01730586):0.03236881,4:0.02989449):0.004681345):0.008071186):0.01609673);
tree gen.345 = [&U] (((((6:0.01162892,5:0.009154415):0.004019381,((((2:0.01578751,1:0.03957099):0.01367773,3:0.02095283):0.037511804,4:0.02885828):0.004463948,(8:0.062308193,(7:0.0026112961,9:0.01097706):0.004281259):0.01464076):0.0003176994):0.003639167,10:0.011968549):0.01445389,(((13:0.00896472,19:0.0397353672):0.01382871,((18:0.018087335,11:0.036375227):0.00518929,(17:0.031218012,14:0.029145873):0.0007158002):0.022620225):0.032655399,(15:0.01297905,16:0.02289768):0.007886405):0.007639167):0.0013885558,12:0.002934536);
tree gen.346 = [&U] ((10:0.015253436,((((9:0.009310954,7:0.0105362896):0.0010837274,8:0.068134828):0.01856439,(5:0.008939151,(6:0.008341575,14:0.01262308):0.0004595387):0.001034337):0.002572471,(((2:0.02008172,1:0.04520721):0.01586517,3:0.01787623):0.05782181,4:0.01872144):0.001910576):0.002969094):0.01567417,((12:0.01105795,((19:0.03353156699,13:0.009870462):0.01071175,(17:0.037225043,(11:0.0352696931,18:0.021485742):0.002253597):0.020970257):0.01475647):0.0188988407,(15:0.020461011,16:0.02455797):0.007760669):0.002415146);
tree gen.347 = [&U] (((((12:0.005105571,13:0.006653937):0.001866288,(14:0.01402089,19:0.026951125):0.004247177):0.01286156,((11:0.0350695981,17:0.037498535):0.0005224938,18:0.011466325):0.033444957):0.0472103212,(15:0.009105031,16:0.03228712):0.005945037):0.00419713341,(((((2:0.01484037,1:0.04736118):0.02574029,3:0.02149501):0.042404575,4:0.02893729):0.008995852,(6:0.006733213,(((9:0.004374183,7:0.009618633):0.0019285672,8:0.077462796):0.02015432,5:0.007485711):0.003339566):0.005154524):0.0007100547,10:0.01063468):0.007391024);
tree gen.348 = [&U] (((((5:0.01294785,(((2:0.01091275,1:0.0685717):0.01164063,3:0.02224675):0.035959493,4:0.03097562):0.006300296):0.0009303012,((8:0.0812374553,9:0.01130806):0.002384825,7:0.0041772837):0.01619859):0.002653317,6:0.01376489):0.004657591,10:0.008484154):0.010248038,((16:0.01909853,15:0.004537034):0.0056390759,(((18:0.020286226,((17:0.004753765,12:0.006713756):0.033734399,11:0.02713898391):0.003486963):0.02653375,(19:0.033971791,13:0.009456943):0.01622468):0.02492809,14:0.0129472499):0.00277176442):0.007335089);
tree gen.349 = [&U] (12:0.004187066,((((13:0.025343529,(18:0.020075579,((17:0.018927303,14:0.007647229):0.008171355,11:0.02533726):3.30854e-05):0.0365222097):0.036242048,(16:0.03337454,15:0.014742046):0.005220264):0.00127501,19:0.0175351521):0.00232656105,(((4:0.02831738,((2:0.02346676,1:0.07562561):0.01875172,3:0.02540378):0.03736955):0.001982739,((5:0.01449114,6:0.01304868):0.001056169,(8:0.061655959,(9:0.008951598,7:0.0074972353):0.002278766):0.02193541):0.002929167):0.00166067,10:0.016055848):0.01044788):0.004965666);
tree gen.350 = [&U] ((((15:0.014244574,16:0.01686003):0.0068357207,((((17:0.018721454,14:0.0128837963):0.000283451,18:0.0162231415):0.0004667943,11:0.0285295652):0.021974283,13:0.025398909):0.0268702817):0.0003949002,19:0.0099211388):0.003364007,((10:0.016838284,((4:0.02448911,((2:0.02453578,1:0.03798716):0.01844583,3:0.02972963):0.03427601):0.001379304,((5:0.01406334,6:0.01430249):0.002155392,((8:0.067484697,7:0.0099686792):0.001494369,9:0.009802222):0.019795238):0.001035964):0.00505967):0.009459376,12:0.008030467):0.0014534615);
tree gen.351 = [&U] ((10:0.014264771,(6:0.01197888,(((9:0.01304838,7:0.0070921105):0.001396047,8:0.069591338):0.01022435,((((2:0.01474018,1:0.05810487):0.01104447,3:0.02551029):0.032098099,4:0.02516089):0.004855893,5:0.01288166):0.0004007217):0.006090073):0.00320619):0.0066596,(((((18:0.013106344,11:0.035367062):0.005548133,(17:0.011349005,14:0.0137322209):0.01904907):0.01295676,(13:0.007721811,12:0.007230577):0.027852494):0.031208514,(15:0.008413802,16:0.01704349):0.005441728):0.0022375377,19:0.0232913658):0.005164846);
tree gen.352 = [&U] ((((18:0.015477017,(11:0.036159808,(17:0.007910162,14:0.03366856):0.018103866):0.0002410002):0.026589392,(13:0.010537535,12:0.003157748):0.014168968):0.02460267608,((15:0.010922674,16:0.02297103):0.006751336,19:0.0158661526):0.000227021412):0.003514838,(((((8:0.067332133,(9:0.009224141,7:0.0073393896):0.001596962):0.0201022018,(((2:0.01420181,1:0.04795449):0.01947747,3:0.02119328):0.032171492,4:0.03107343):0.00780632):0.0009088751,5:0.01540003):0.005451927,6:0.01529582):0.003843603,10:0.010166177):0.00878865111);
tree gen.353 = [&U] (((((5:0.01102762,6:0.01805958):0.002091708,((9:0.009336131,7:0.008359423):0.0020029959,8:0.074632988):0.01526612):0.002870752,(((2:0.01324678,1:0.05813616):0.01686766,3:0.02688454):0.038904826,4:0.03846351):0.004079857):0.00495674,10:0.01836664):0.012308793,((14:0.0097017359,((13:0.008063816,19:0.0361322382):0.02136481,((12:0.005066461,17:0.015879445):0.009301853,(18:0.023380835,11:0.021432369):0.004967687):0.015087084):0.01656705):0.008307592,(16:0.025511584,15:0.002208267):0.0129744):0.0055725172);
tree gen.354 = [&U] ((10:0.02381211,(((((2:0.01627821,1:0.04691503):0.01023308,3:0.03175692):0.032059912,(5:0.01006301,(9:0.009235185,(7:0.0102565852,8:0.0621005908):0.002584234):0.02724686):0.004201901):0.00343428,4:0.02923015):0.003875379,6:0.01821831):0.00813956):0.0135478502,(((12:0.005212208,(17:0.029080709,(11:0.025094852,18:0.027711849):0.0090974874):5.23875e-05):0.021271274,(19:0.035866438,(13:0.001105238,14:0.01265441):0.009162607):0.01113319):0.0412159524,(15:0.007455312,16:0.01927399):0.01225164):0.00239964);
tree gen.355 = [&U] ((((((17:0.009116449,13:0.020596719):0.003392135,12:0.006711886):0.007617565,(18:0.015060843,11:0.027926655):0.019519699):0.024371416,(16:0.02538919,15:0.008605967):0.004448172):0.007309387,19:0.02011771761):0.004047754,(((((9:0.01072938,7:0.0021915603):0.0002710488,8:0.053983001):0.01870132,(6:0.009004407,5:0.01390188):0.001499691):0.0006076497,((3:0.0244719,(2:0.009779401,1:0.05463058):0.01935703):0.05301975,(14:0.0050897,4:0.02488093):0.004562686):0.001920429):0.002440041,10:0.01581061):0.01616227);
tree gen.356 = [&U] (((((5:0.01818907,((9:0.008741321,7:0.0026249815):0.0035222606,8:0.06929751142):0.01436958):0.002889676,(((2:0.02412793,1:0.04546044):0.01426556,3:0.0319639):0.040921085,4:0.01650913):0.003378698):0.001863904,6:0.01413647):0.005602262,10:0.021794769):0.009811585,((((13:0.003009877,19:0.035890395):0.01580141,(12:0.01136297,((18:0.015871473,11:0.0387758007):0.002662488,17:0.025013852):0.002349485):0.018580555):0.02909423,14:0.0051506005):0.004319028,(15:0.011668276,16:0.02013625):0.0063802148):0.003166824);
tree gen.357 = [&U] ((((((2:0.02165937,1:0.0523446):0.01606505,3:0.0270424):0.036761913,4:0.03073733):0.004988465,((5:0.01479163,6:0.01636149):0.001778255,((7:0.00504324,9:0.008888612):0.003465369,8:0.0672564503):0.02055884):0.0009756147):0.01145438,10:0.020301264):0.01617634736,((15:0.005404084,16:0.02580038):0.013020922,(((17:0.03452525,(18:0.0274633215,11:0.022294888):0.004674331):0.022755619,(12:0.008997387,(13:0.008883906,19:0.0505619188):0.0002353692):0.02244024):0.03482416,14:0.002806601):0.011350408):0.002518714);
tree gen.358 = [&U] ((12:0.003029463,((((13:0.021041876,((17:0.025651176,11:0.0338906905):0.0003050032,18:0.016364349):0.018569386):0.02386268,14:0.016268612):0.0090540394,19:0.021236238):9.198555e-05,(15:0.011456489,16:0.01523177):0.0055333358):0.003412005):0.001998149,(10:0.010435896,(6:0.01339801,(((((2:0.01693377,1:0.05165144):0.02605563,3:0.02786227):0.03499457,4:0.02547263):0.006024032,5:0.009204179):0.0009661926,((7:0.0115622759,8:0.046483683):0.002598557,9:0.0076641773):0.01383618):0.0009665696):0.0054404):0.0098951899);
tree gen.359 = [&U] (((15:0.015337001,16:0.02402688):0.0051701002,((((19:0.0329589347,12:0.01325457):0.005239761,13:0.009609631):0.006256554,17:0.013435224):0.01084778,(18:0.020622306,11:0.032502096):0.022666514):0.0207371965):0.000935075,(((9:0.01026134,(8:0.0733922249,7:0.012280586):0.0007343324):0.01548917,(((5:0.005596288,14:0.008805942):0.003054725,((3:0.02057926,(2:0.01573808,1:0.04200744):0.02641654):0.036919625,4:0.01929515):0.001948018):0.002130191,6:0.00983218):0.0004850459):0.006217497,10:0.009901182):0.0238607);
tree gen.360 = [&U] (((((5:0.01082336,6:0.01093439):0.00190926,((7:0.008194334,9:0.00568322):0.0005212433,8:0.077175945):0.02399784):0.006073887,(4:0.0253786,((2:0.01415548,1:0.0517075):0.01405867,3:0.02489592):0.037792181):0.003269004):0.005742981,10:0.018760595):0.0141165249,((16:0.0202727,15:0.019227735):0.004757258,(((11:0.0357385268,18:0.019990374):0.002158937,17:0.021870516):0.022302315,(13:0.005449943,(12:0.01064584,(14:0.015837026,19:0.0250982016):0.01318281):0.008745657):0.02119838):0.034860785):0.0138375572);
tree gen.361 = [&U] (12:0.009432522,((10:0.0164475043,((((9:0.01492901,7:0.004410327):0.0025465794,8:0.05816563):0.01748318,(6:0.009230958,5:0.01250881):0.002252655):0.001773422,(4:0.02379909,((2:0.0253466,1:0.03976433):0.0157431,3:0.022972):0.026340212):0.003481768):0.001726736):0.01757322,((14:0.010172982,((17:0.026046447,(11:0.02305997,18:0.022297116):0.001304964):0.030574777,(13:0.008453503,19:0.029559049):0.01762733):0.03145593):0.0041859273,(16:0.0158478,15:0.01167275):0.0095253165):0.005838882):0.001786071);
tree gen.362 = [&U] (((((((7:0.005802958,9:0.008356939):0.002426196,8:0.05780111424):0.01623812,5:0.01607874):0.001199243,6:0.02641208):0.0009395127,(4:0.03392438,((2:0.01277077,1:0.05853505):0.009542924,3:0.01890115):0.037557761):0.007945904):0.002597392,10:0.01975887):0.017819674,((16:0.01905782,15:0.0024616121):0.003498031,(14:0.007088181,((12:0.01062935,(13:0.010219473,19:0.0437131374):0.01134651):0.005300945,((18:0.021713332,11:0.033095184):0.00300369054,17:0.028128038):0.022336848):0.01463951):0.0203846401):0.01070864);
tree gen.363 = [&U] (((16:0.01346755,15:0.013000507):0.008356977,((19:0.033560681,13:0.009611773):0.02501503,(14:0.0207418,(((12:0.007287258,11:0.024099382):0.002376475,17:0.027178821):0.001420974,18:0.019571601):0.0215551642):0.008720457):0.0197486155):0.0061940946,(10:0.017689292,((((((2:0.007690834,1:0.03644044):0.01915906,3:0.03449885):0.038057989,4:0.03328066):0.005911159,5:0.0165592):0.002027611,(8:0.077464461,(7:0.0042316966,9:0.007261872):0.002169001):0.0175077476):0.001695168,6:0.01273863):0.002851853):0.009580791);
tree gen.364 = [&U] ((10:0.018094557,((((((2:0.01712499,1:0.03889501):0.01812252,3:0.02445757):0.033743189,4:0.02642991):0.001593646,5:0.005628584):0.002015881,(7:0.00364403016,(8:0.061687087,9:0.009084584):0.001367612):0.0215364):0.0009485847,6:0.007545582):0.002811718):0.011684677,(((19:0.0430592935,13:0.007356586):0.0121373,(12:0.005696058,(17:0.034547323,((14:0.01502672,11:0.032865802):0.005083399,18:0.020239204):0.0005118368):0.012146746):0.014179646):0.0245402269,(16:0.02176007,15:0.009009185):0.002130227):0.00665593508);
tree gen.365 = [&U] (((10:0.019934829,(((5:0.007378859,(((2:0.01609161,1:0.0689114):0.01682276,3:0.02652411):0.033842898,4:0.0228535):0.003203818):0.005958641,((9:0.01020294,7:0.009861361):0.00212823,8:0.067059939):0.0185140639):0.003121594,6:0.01423233):0.00768899):0.01604535,12:0.005912227):0.003396002,(((19:0.0352288621,13:0.010159281):0.0132318,(((17:0.03892281,18:0.017211568):0.0031636886,14:0.020953943):0.0004083393,11:0.028197538):0.01592708):0.0286167952,(15:0.008813174,16:0.023356206):0.0090084688):0.004039123);
tree gen.366 = [&U] ((((13:0.026437977,((11:0.0296127544,18:0.018460218):0.001746998,17:0.029363381):0.020103802):0.0338525051,(16:0.01617928,15:0.004596024):0.009727192):0.0009639897,19:0.021812016):0.002816855,((10:0.017454248,(((5:0.01284344,(((2:0.01416164,1:0.04645921):0.008393436,3:0.02874918):0.032423449,4:0.02057778):0.008584206):0.001762001,((7:0.0006342573,9:0.017517203):0.0026588547,(8:0.0537966994,14:0.007203652):0.002869869):0.0139950934):0.002660627,6:0.01092272):0.003131673):0.009712829,12:0.004467094):0.001464);
tree gen.367 = [&U] (((((((2:0.019644,1:0.04782797):0.02445804,3:0.02380193):0.043236943,4:0.02942471):0.002836012,((6:0.01416369,5:0.009727832):0.002278731,(((9:0.001266968,14:0.01013287):0.0099986,7:0.01018957986):0.00286958,8:0.051136056):0.01961443):0.00149524):0.004242021,10:0.0088788):0.009541401,((19:0.01871602,(15:0.005945986,16:0.01968638):0.006106842):0.0006315562,(13:0.023742295,((11:0.0296318937,18:0.021376579):0.009139626,17:0.023836798):0.01269636):0.0376920662):0.005931464):0.0029619459,12:0.003081779);
tree gen.368 = [&U] ((10:0.0192284984,(((5:0.009317216,6:0.01893632):0.001960391,(8:0.076435526,(9:0.01564466,7:0.0020247386):0.001900315):0.02707305):0.0009365922,(4:0.02360094,((2:0.02498329,1:0.05269218):0.01128761,3:0.02140247):0.050318797):0.004005466):0.004509999):0.0139543919,(((15:0.010064751,16:0.02530111):0.006138327,12:0.01127703):0.0008637523,(14:0.023339032,((13:0.006476424,19:0.04091775018):0.02329552,((17:0.032005641,11:0.0331069424):7.525419e-05,18:0.021681681):0.014422248):0.0295894):0.0028801781):0.010229054);
tree gen.369 = [&U] ((12:0.00952047,(10:0.015896692,(((5:0.01896043,(4:0.02683301,((2:0.01485432,1:0.05164313):0.01086113,3:0.02441842):0.039769793):0.007219974):0.004437395,((9:0.01285316,7:0.0083728275):0.001386363,8:0.081221616):0.02509363):0.004357512,6:0.009816655):0.00831147):0.01349464):0.002667404,(((((18:0.016350431,17:0.02737273):2.658002e-05,11:0.0283095865):0.027389893,(13:0.007692216,19:0.043118601):0.01000455):0.03143939,14:0.011880191):0.0068462287,(16:0.02089392,15:0.0052269495):0.0114599874):0.006697619);
tree gen.370 = [&U] (((((8:0.047402129,(9:0.01521354,7:0.0084301106):0.004218346872):0.01032826,(((1:0.04109981,2:0.01482808):0.0197261,3:0.02881531):0.041600333,4:0.0174125):0.005763968):0.0005457222,(5:0.009289656,6:0.01527724):0.002967237):0.002015925,10:0.0141425157):0.01456302,(((18:0.0162169351,11:0.028342738):0.026887,((17:0.009605835,((14:0.011238476,19:0.020105414):0.02540439,13:0.009079475):0.003421612):0.00828331,12:0.003678483):0.009398698):0.0283661627,(15:0.011204413,16:0.02040248):0.00388635841):0.0021519264);
tree gen.371 = [&U] ((12:0.007342951,(((14:0.0170263872,((17:0.028683612,(18:0.020705579,11:0.0191526008):0.004447905):0.011421634,13:0.026226804):0.03151717):0.006649701,(15:0.003249793,16:0.02384551):0.01030453):0.001270191,19:0.024273877):0.003877283):0.0064613392,(10:0.013391921,((((7:0.0063399535,9:0.01181211):0.003628303,8:0.07106719321):0.02188565,((4:0.01841681,((2:0.03125265,1:0.04170586):0.0204515,3:0.03122853):0.03484183):0.002675443,5:0.007874215):0.004255339):0.00167774,6:0.01691472):0.001355408):0.01179103);
tree gen.372 = [&U] (((14:0.005586365,((((19:0.0372923655,12:0.01168825):0.002865429,13:0.009420626):0.006160938,17:0.026789661):0.01291882,(18:0.020799408,11:0.027604167):0.0138103206):0.03376632):0.006024141,(15:0.013225721,16:0.02073001):0.008252727):0.004605398,(((4:0.02790736,(3:0.03434157,(2:0.01452965,1:0.04860264):0.02185011):0.045914578):0.006369282,(((8:0.051776627,7:0.0093579412):0.0004564359,9:0.006172139):0.0210936508,(6:0.01069825,5:0.0130253):0.002092267):0.0005661507):0.003352609,10:0.01369378):0.016962999);
tree gen.373 = [&U] (((6:0.01209101,((4:0.01490864,((2:0.02461681,1:0.03811696):0.01562985,3:0.03260299):0.048509283):0.008689647,(5:0.008398511,((9:0.007336976,7:0.007482505):0.001530005,8:0.0467405537):0.0148887):0.0007490143):0.0004258475):0.002416893,10:0.017181294):0.017089328,(12:0.005130615,((16:0.02274706,15:0.011603663):0.004434806,(((13:0.024320241,(11:0.02840096,(18:0.011793464,17:0.0283491603):0.002501358):0.023085043):0.03102532,14:0.0116317674):0.0018391051,19:0.02115110133):0.0005212172):0.001854328):0.0007972016);
tree gen.374 = [&U] ((((14:0.02281861046,(((11:0.0372652275,17:0.037272646):0.0006326132,18:0.027442732):0.02541046,13:0.014905436):0.029457208):0.009206463,19:0.02532718):0.002069101,(15:0.0073792166,16:0.02890413):0.002889991):0.00207099,(((6:0.01427721,(((9:0.006382736,7:0.00708604):0.0004838205,8:0.077523446):0.0171626169,((4:0.02806331,((2:0.01628176,1:0.05752074):0.01578284,3:0.02249259):0.02987225):0.01201481,5:0.01632702):2.231373e-05):0.0009337948):0.002723612,10:0.013676344):0.0128848,12:0.009717786):0.001635337);
tree gen.375 = [&U] ((10:0.019180597,((((9:0.009011343,7:0.008146596):0.0016068751,8:0.060039646):0.01609079,5:0.01469677):0.00024983,((((2:0.02044623,1:0.03754071):0.008010988,3:0.03230974):0.044821285,4:0.02878435):0.003759774,6:0.02203361):0.000435087):0.004807647):0.0138900802,((19:0.020891855,((((14:0.0294437218,18:0.023213173):0.001394394,17:0.025574281):0.0009262309,11:0.036053909):0.022630048,(13:0.004773504,12:0.0067326789):0.02202117):0.0368276972):0.0007822321,(16:0.0233722,15:0.010536798):0.0057187046):0.003323302);
tree gen.376 = [&U] ((10:0.007571317,(6:0.008961744,((((9:0.007925761,7:0.00611244585):0.00293692077,8:0.051669115):0.01945222,5:0.008406731):0.001709072,(4:0.02164921,((2:0.01748471,1:0.04919235):0.02356076,3:0.02143404):0.048370234):0.00615863):0.002615812):0.004418504):0.01417271,(12:0.01252635,(((14:0.0195102207,(13:0.029227859,((11:0.0380121,18:0.024657793):0.0006694824,17:0.02997744):0.020550901):0.01482863):0.00222570952,(16:0.01340811,15:0.007110352):0.009796858):0.0005206179,19:0.0163558986):0.001017887):0.0032325637);
tree gen.377 = [&U] (((((16:0.021155,15:0.02689675):0.004617552,((13:0.020783282,((18:0.019892912,11:0.038841129):0.00102564369,17:0.026250007):0.027006638):0.027017899,14:0.019757045):0.0037698198):0.0018244903,19:0.0225979122):0.003612099,12:0.006276545):0.0005204429,(10:0.02428483,((4:0.02393853,((2:0.01467483,1:0.05099531):0.009593346,3:0.02675932):0.046736869):0.003090483,((((9:0.008423358,7:0.00408832964):0.001774658,8:0.05952515):0.02409096,5:0.0128053):0.001203389,6:0.01573518):0.000712584):0.004056318):0.0131435809);
tree gen.378 = [&U] (((15:0.006395996,16:0.01622546):0.008377449,(((12:0.003749054,(13:0.024789751,(17:0.026252156,(11:0.032362209,18:0.021581874):0.006170162):0.015245321):0.008354671):0.02019984,14:0.02756906179):0.0041594429,19:0.0180509421):0.0007483139):0.008725526,(10:0.02484589,(((6:0.0126179,5:0.0118586):0.001528345,(9:0.0117282,(8:0.0776135431,7:0.0057332282):0.001721941):0.0182407428):0.003318276,(4:0.01681333,((2:0.02721308,1:0.03949924):0.01099856,3:0.02034616):0.034840948):0.002230756):0.001711434):0.01252383);
tree gen.379 = [&U] ((((14:0.0148722781,((12:0.003826571,13:0.010201229):0.01872895,(17:0.037652325,(18:0.0267632845,11:0.030395028):0.002646767):0.01607185507):0.02720491):0.0053229805,19:0.029922359):0.001841154,(15:0.008695059,16:0.02664729):0.009176869):0.0029809297,((((5:0.009457345,(4:0.03847564,((2:0.0153605,1:0.04677376):0.01767349,3:0.02558245):0.056424298):0.004406845):0.0005321275,(9:0.009740252,(8:0.0753061,7:0.0089669587):0.0002933528):0.021135544):0.002175197,6:0.008419669):0.002202967,10:0.011285814):0.0123713);
tree gen.380 = [&U] ((10:0.01357913,((4:0.03711877,((2:0.004633771,1:0.06231196):0.00992391,3:0.02762594):0.041492739):0.005658556,(((7:0.0080000512,9:0.007907836):0.0016651651,8:0.0682848241):0.01261424,(5:0.0114403,6:0.01123466):0.0003500783):0.002412154):0.00565925):0.0104779861,((19:0.0249725648,(16:0.01889971,15:0.0046107463):0.00999348):0.0009706193,(14:0.0171160113,((12:0.006786135,13:0.01168425):0.01742196,(17:0.027479034,(11:0.0302594366,18:0.024082201):0.002547246):0.018964218):0.02318473):0.0102186194):0.0033931695);
tree gen.381 = [&U] ((10:0.0148666166,((((8:0.06734165,7:0.0096309386):0.0004529239,9:0.0116018618):0.01434523,(5:0.02084813,6:0.003448221):0.002806222):0.001769669,(4:0.0392709,((2:0.02236995,1:0.05359086):0.01115787,3:0.03037428):0.035245758):0.004963168):0.005180901):0.009660836,((19:0.0148732119,(((13:0.00405845,12:0.003451654):0.015252217,(17:0.030766546,(11:0.030126986,18:0.02459134424):0.00488888):0.023404925):0.02204111,14:0.0175937994):0.0039311359):0.006737431,(15:0.01504146,16:0.01956234):0.003808184):0.0039476466);
tree gen.382 = [&U] ((((((3:0.01936044,(2:0.01580398,1:0.05691813):0.01427711):0.04039965,4:0.02319949):0.008372346,((8:0.046570161,(9:0.01123002,7:0.010469462):0.0009290102):0.014136759,(6:0.009771635,5:0.01204292):0.004542219):0.0004042239):0.006124661,10:0.01375529):0.011659266,((16:0.02253065,15:0.011275133):0.009873613,(((18:0.013311863,11:0.038909359):0.01306863,(17:0.014790134,(13:0.017666969,19:0.0469558505):0.005252288):0.01685439):0.02836804,14:0.0201133182):0.0018666399):0.0081845803):0.0006247661,12:0.004565092);
tree gen.383 = [&U] (((15:0.0053424494,16:0.02303523):0.006040815,((((18:0.010142543,11:0.024007543):0.002272956,(12:0.00492368,17:0.013625257):0.0133105894):0.024077251,(13:0.008050486,19:0.04628715):0.02028692):0.02677866,14:0.016282822):0.003523542):0.0045869336,(10:0.014996969,(6:0.0190154,((5:0.01259895,(4:0.02667153,((2:0.02335067,1:0.03313843):0.01262013,3:0.02476999):0.035066241):0.004556195):0.001302499,(8:0.0656774,(7:0.0047043302,9:0.01127944):0.004586347):0.01461672):0.003999738):0.002740071):0.005575171);
tree gen.384 = [&U] ((12:0.008570815,(((((2:0.01775221,1:0.05736362):0.01793085,3:0.02214436):0.03546434,4:0.02386099):0.005405267,((5:0.01474652,6:0.007614748):0.003822238,(7:0.017495704,(9:0.01491708,8:0.066976205):0.0001632778):0.0268089925):0.001420098):0.01173608,10:0.016610229):0.01198239):0.0051604661,((14:0.0209699272,((17:0.023718243,(11:0.021716745,18:0.0218021269):0.002912783):0.034426235,(13:0.01409198,19:0.0404329327):0.01047663):0.02679401):0.0034247303,(15:0.017923785,16:0.02484344):0.009243764):0.003154214);
tree gen.385 = [&U] ((10:0.01409599847,((((9:0.008661467,7:0.004325093):0.004819234,8:0.049314778):0.02363478,(6:0.01409965,5:0.010616):0.002225774):0.001168415,(((2:0.02132565,1:0.05319872):0.003350546,3:0.04602564):0.04567672,4:0.02012432):0.003870869):0.01152662):0.009680893,((16:0.032338419,15:0.00687132):0.0088049516,(14:0.01122069258,(((17:0.014695503,12:0.01087601):0.01895539,(11:0.0272409448,18:0.02144317):0.00155159):0.018964482,(13:0.014087725,19:0.0327021069):0.01848704):0.0241445267):0.0068022994):0.00524216);
tree gen.386 = [&U] ((((((9:0.007267157,8:0.071242413):8.071755e-05,7:0.0056358258):0.0202951697,(6:0.0126623,5:0.009100105):0.0007143433):0.001024009,(((2:0.006391189,1:0.04783628):0.0197311,3:0.02514511):0.043151517,4:0.03175899):0.003934582):0.005573057,10:0.01100737):0.01306713,((15:0.008611506,16:0.02021855):0.0073079007,(14:0.013302172,(((17:0.026883239,18:0.017820377):0.001228031,(11:0.021966943,12:0.004350667):0.002179363):0.02131988,(19:0.043868639,13:0.009345995):0.020046054):0.03035897):0.0065016041):0.0028958574);
tree gen.387 = [&U] (((16:0.0193916,15:0.009359258):0.016307668,(((19:0.0327969289,13:0.007809857):0.007615988,((17:0.011814605,12:0.004399483):0.017548732,(11:0.026103637,18:0.0205047169):0.005335561):0.025168602):0.02548959,14:0.0212250278):0.0038901045):0.0032996136,(((((7:0.004530457,9:0.007232412):0.000147872,8:0.046783478):0.016855957,(5:0.009384379,6:0.01314441):0.001111946):0.00195255,(((2:0.01621147,1:0.04955677):0.01885192,3:0.02504646):0.029187071,4:0.0215153):0.004226546):0.005518882,10:0.011987737):0.01061983);
tree gen.388 = [&U] ((10:0.010802261,(((2:0.02097862,1:0.03948302):0.0150387,3:0.01480157):0.039807517,(4:0.02377679,((5:0.01010631,6:0.00857072):0.001565684,(8:0.051837373,(9:0.006744415,7:0.0041382683):0.003566156):0.01735305):0.001143108):0.0002840667):0.002943187):0.0107320722,((((13:0.00801692,19:0.0292709584):0.01624884,(17:0.025867417,(18:0.0152915076,(12:0.00660815,11:0.02738119):0.0026682075):0.000928508):0.024417312):0.02384381,14:0.0116376539):0.012172754,(15:0.008411894,16:0.01961153):0.0087539819):0.00348670851);
tree gen.389 = [&U] ((((((4:0.04233604,((2:0.01856552,1:0.04737652):0.02345325,3:0.03065144):0.038419687):0.002886512,5:0.007973333):0.001481364,(8:0.058837609,(7:0.005045187,9:0.01213546):0.001715884):0.0212638382):0.005984194,6:0.00686479):0.004025274,10:0.016151918):0.01479937,((((13:0.01064155,19:0.045440081):0.014937804,((17:0.030006896,(18:0.020271126,11:0.0259334821):0.002767174):0.004911927,12:0.01185965):0.019533026):0.0304236,14:0.0130019423):0.0076619589,(15:0.003635191,16:0.01638307556):0.003795924):0.00282597);
tree gen.390 = [&U] (((14:0.0237044819,(((11:0.025033765,(17:0.011271027,12:0.005638441):0.01266729):0.007217412,18:0.0339643875):0.0272068527,(19:0.0417226048,13:0.005628486):0.020059332):0.0260573914):0.00761263,(15:0.008174443,16:0.02201128):0.004199291):0.003531961,(10:0.010626228,(6:0.008734571,((4:0.03185018,((2:0.01068513,1:0.05007361):0.02519312,3:0.03418225):0.043661265):0.005127884,(5:0.01071865,((9:0.01506893,7:0.0053663997):0.0004696532,8:0.076671982):0.02020708):0.001647745):0.006877577):0.005876614):0.01233284793);
tree gen.391 = [&U] (((16:0.02155382,15:0.015050519):0.004385382,(14:0.019583885,(((18:0.02514037,(11:0.02664104,12:0.00930094):0.013359012):0.0003966499,17:0.0340315772):0.020074685,(13:0.006658224,19:0.0347236855):0.021514697):0.0278964):0.0048582335):0.005290298,(10:0.01191193,(((5:0.01636315,6:0.0135131):0.00362436,(8:0.065757907,(7:0.0123108745,9:0.01732316):0.0014485311):0.01878065):0.001205937,(((2:0.02242104,1:0.04886722):0.01240655,3:0.02533075):0.042149727,4:0.01882518):0.005139008):0.004924744):0.0196290487);
tree gen.392 = [&U] ((10:0.0161961775,((((7:0.010472864,9:0.01316197):4.37497e-05,8:0.0784445931):0.01706763,(5:0.009386502,6:0.01601303):0.001087204):0.002733905,(((2:0.01415017,1:0.04635866):0.02079847,3:0.02637103):0.04407738,4:0.01678744):0.006626396):0.004876934):0.0082584538,((16:0.02169774,15:0.0055515365):0.005249212,(14:0.018851378,(((13:0.01461356,19:0.0364376735):0.014536944,((11:0.02432829997,18:0.020240051):0.0038205759,17:0.021703683):0.021464481):0.02303279,12:0.008246418):0.004639836):0.00334167938):0.0079473796);
tree gen.393 = [&U] (((16:0.01965747,15:0.009677799):0.002781637,((14:0.00433847,(13:0.033530032,((18:0.014345709,11:0.0304101932):0.0006941009,(12:0.01058645,17:0.008343182):0.018704572):0.01718879):0.03773739):0.00369565641,19:0.013231661):0.0004244701):0.0065102738,(10:0.015830987,(((5:0.01163297,(((2:0.006954817,1:0.05505475):0.02308606,3:0.0342996):0.041309747,4:0.02681967):0.003704557):0.001712599,((7:0.00538102645,9:0.007165198):0.003475565,8:0.074822384):0.0132346329):0.003169167,6:0.01714096):0.004777524):0.01910625);
tree gen.394 = [&U] ((10:0.009590109,(6:0.008413335,((7:0.0019514127,(8:0.054820044,9:0.01048273):0.001133094):0.0214329803,(5:0.008087147,(((2:0.02602986,1:0.05834818):0.009671898,3:0.02412782):0.04712565,4:0.03240768):0.002752334):0.001599082):0.004073439):0.004832801):0.009220873,(((16:0.02030815,15:0.00881003):0.00486914,12:0.01067033):0.00077580925,(((13:0.016474713,19:0.0379357359):0.0194603,(17:0.038407079,(18:0.025574436,11:0.0356237184):0.004137441):0.0191733):0.02648795,14:0.0179212174):0.004183553):0.00149704);
tree gen.395 = [&U] (((16:0.02227909,15:0.013410547):0.01081888,((12:0.007977259,((17:0.02628827,(18:0.01714035,11:0.0315008794):0.0007588848):0.025880477,(19:0.03991784595,13:0.010457513):0.01578935):0.003065202):0.0233288155,14:0.010924872):0.00680925251):0.0090990706,(10:0.014960192,(6:0.01386044,((5:0.005671724,(((2:0.01904297,1:0.04096346):0.0118097,3:0.0260736):0.030697762,4:0.02365908):0.002771846):0.002174298,((9:0.006185974,7:0.0049607974):0.001003333,8:0.065640029):0.0261498897):0.003282085):0.001584051):0.01125724);
tree gen.396 = [&U] ((((4:0.03163029,((2:0.01878403,1:0.04899011):0.01685964,3:0.02120961):0.037191582):0.003691974,(((9:0.01348153,7:0.0053465145):0.006321101,8:0.06585313592):0.01978826,(6:0.01008057,5:0.01056543):0.00328221):0.001955489):0.002236388,10:0.01147021):0.01751828,(((((18:0.016157044,11:0.0342822318):0.0056008894,(12:0.005536147,17:0.012365451):0.02171539):0.030873,(19:0.034131497,13:0.00771111):0.01162587):0.02958262,14:0.0126191239):0.00303825091,(16:0.01935827,15:0.009543507):0.00403766):0.007783989);
tree gen.397 = [&U] (((((17:0.015378146,(19:0.042230549,13:0.007560414):0.01599506):0.005375382,(18:0.015405613,11:0.028526887):0.0164627453):0.02138134,(16:0.015766,15:0.014294644):0.005188828):0.007474557,14:0.0172076461):0.00186346913,((10:0.01945058,((((1:0.03029215,2:0.02040989):0.01583327,3:0.03805336):0.030136157,4:0.02459513):0.003095309,((8:0.060833412,(7:0.0045005223,9:0.009382435):0.003519803):0.01863914,(6:0.01255449,5:0.0160031):0.003183465):0.001406921):0.005611895):0.01700645,12:0.007920769):0.0001601664);
tree gen.398 = [&U] ((((12:0.01082081,(19:0.0341234153,13:0.008701208):0.008006909):0.007138777,(17:0.019656764,(18:0.024303627,11:0.028236244):0.00135899808):0.02430313):0.0195461656,(16:0.01620469,15:0.010251428):0.006784899):0.003256294,(6:0.01743517,((14:0.0135063,10:0.00959710167):0.01289107,((5:0.007796456,(((2:0.01011884,1:0.05076194):0.01013145,3:0.02511821):0.035060678,4:0.03517026):0.008448366):0.004019226,((7:0.0107553344,9:0.01091457):0.00107784,8:0.054316443):0.0147358565):0.00102924):0.0006972073):0.01020172);
tree gen.399 = [&U] (((((12:0.007097414,(19:0.0262704814,13:0.005060209):0.004522795):0.01664676,((18:0.014753885,17:0.03488743):0.005052548,11:0.042178328):0.020731207):0.036431809,14:0.023662344):0.012568648,(16:0.02090604,15:0.00944792):0.001792723):0.0056050567,(10:0.012681798,(6:0.01544731,((5:0.009661637,(9:0.006692937,(8:0.0615521355,7:0.0068801985):0.0003324943):0.016142469):0.002265059,(((2:0.01598662,1:0.03986893):0.007675582,3:0.03540495):0.037607222,4:0.03186892):0.003751782):0.003158176):0.00277396):0.01257512);
tree gen.400 = [&U] (((14:0.02384256,(((13:0.008830321,19:0.038478824):0.022494821,(11:0.016536637,(17:0.033669876,18:0.0259755937):0.002722138):0.02667931):0.031653013,12:0.01262467):0.001906123):0.00603918195,(16:0.02543753,15:0.0127976965):0.0092627195):0.00586335,(10:0.012819471,((4:0.03010612,((2:0.009463952,1:0.04714486):0.02299589,3:0.02361901):0.039228586):0.008567238,((8:0.064763882,(7:0.00920588425,9:0.0202346):0.00081381167):0.02209142,(6:0.0142681,5:0.01524425):0.002365682):0.002095554):0.001441773):0.01537146);
tree gen.401 = [&U] (((14:0.031891829,((11:0.02207576,(17:0.025509868,18:0.018799183):0.0012420614):0.023538277,(12:0.009406009,(19:0.0420846877,13:0.012439076):0.001493756):0.01707688):0.04002598):0.006405633,(15:0.018140342,16:0.01965726):0.003622285):0.0068819581,(10:0.019446776,((((4:0.01643002,((2:0.01762475,1:0.05267704):0.01375656,3:0.03108353):0.039044353):0.00317501,5:0.0105737):0.001965019,(8:0.065653906,(7:0.003668808,9:0.0185362447):0.0021617794):0.02036054):0.00164778,6:0.01114602):0.003618691):0.01621552);
tree gen.402 = [&U] (((((8:0.063640079,(9:0.007394279,7:0.0069011233):0.002083722):0.0168754646,(6:0.008090487,5:0.01310037):0.002281749):0.00145023,(4:0.02959314,((2:0.02157474,1:0.0356122):0.02597939,3:0.02596568):0.03841022):0.003961275):0.003020062,10:0.012796144):0.01196894,((16:0.02026796,15:0.00914852):0.01501629,(14:0.030231601,(((18:0.0174203522,11:0.034933212):0.011444047,(17:0.024463934,12:0.003203628):0.008634839):0.017393263,(13:0.008441255,19:0.048954429):0.01104674):0.02793966):0.0069631197):0.008266093);
tree gen.403 = [&U] (((((8:0.078647222,(9:0.007868123,7:0.00623967):0.004177205):0.0275160225,(6:0.01165432,5:0.01183146):0.001907921):0.00222366,(4:0.03278632,((2:0.02349991,1:0.03411316):0.02693232,3:0.0324169):0.037472069):0.004444183):0.001431487,10:0.0181344013):0.02099314,((19:0.015397976,(16:0.01497547,15:0.01641381):0.006609467):0.001803889,(((12:0.005322204,((18:0.027510881,11:0.02853890474):0.001559326,17:0.034183507):0.017592437):0.00166499,13:0.018877108):0.03292561,14:0.0198823147):0.0104548588):0.0017629906);
tree gen.404 = [&U] (((16:0.01487943,15:0.014954737):0.005137907,(14:0.02541933013,((13:0.007039743,19:0.0296180565):0.0112589,(18:0.02263584,((17:0.00531666,12:0.004864629):0.01647801,11:0.030484885):0.00057497451):0.0207311882):0.04285015):0.0052883336):0.0046288184,((((5:0.01202798,6:0.008825033):0.000629526,(((2:0.01704458,1:0.04888039):0.01650621,3:0.02518074):0.042336383,((9:0.006816798,7:0.00194803335):0.001413692,8:0.060657959):0.016733468):0.0006228711):0.00626042,4:0.02629086):0.005545816,10:0.013835073):0.009481467);
tree gen.405 = [&U] (((15:0.004759595,16:0.023559639):0.007380718,((((18:0.0269629782,(12:0.006572599,11:0.0167616482):0.008101625):0.00792087,17:0.025052041):0.02993096,(19:0.0338653759,13:0.0058703482):0.01763628):0.02562876,14:0.027181517):0.0071480104):0.0070503019,((((6:0.0108984,5:0.006908869):0.001734645,(((2:0.01523664,1:0.04615465):0.01090608,3:0.02959477):0.038535419,4:0.02113785):0.007424543):0.001760975,(7:0.0056345087,(8:0.061141481,9:0.015186905):4.372259e-05):0.02363376):0.005963176,10:0.0096523779):0.01482292);
tree gen.406 = [&U] (((15:0.0090768,16:0.02132463):0.00987712,(12:0.012642884,(14:0.014704833,((19:0.0404239865,13:0.008804459):0.02477981,(18:0.0161705096,(11:0.03956455,17:0.022191348):0.0014820741):0.020121636):0.03359986):0.005512255):0.006772749):0.008654513,(10:0.01260634,(6:0.01201094,((4:0.03346607,((2:0.02123417,1:0.0645228):0.008712125,3:0.0231814):0.035701579):0.002744329,(5:0.008852936,((7:0.0102606368,9:0.01407041):0.001500221,8:0.0705087977):0.02166434):0.0008254055):0.003512286):0.003572765):0.0185697551);
tree gen.407 = [&U] (((4:0.03387509,(((((7:0.0038671598,9:0.009616101):0.001370991,8:0.0598851014):0.00968262,5:0.01298172):9.747095e-05,((1:0.05270445,2:0.02398807):0.01599757,3:0.03150475):0.045621301):0.001565888,6:0.01117955):0.001832205):0.00431728,10:0.018894096):0.016756917,((((11:0.0417717748,18:0.022971311):0.0314887698,((13:0.009415062,19:0.0469962184):0.01000867,(17:0.011830409,12:0.003743018):0.001722291):0.01839737):0.03373344,14:0.018099229):0.0084133948,(15:0.003857916,16:0.026025897):0.007153205):0.0009237657);
tree gen.408 = [&U] ((10:0.022639432,(((((1:0.05028893,2:0.01705895):0.02489987,3:0.01669267):0.035681584,4:0.02500722):0.004176056,(8:0.056793342,(7:0.0066437772,9:0.007876392):0.0025486866):0.01416506):0.001260519,(5:0.01164275,6:0.007226002):0.0005025167):0.008220063):0.017553511,(((15:0.005851339,16:0.017367732):0.0029567866,(14:0.0380667903,((17:0.013237123,(19:0.0421418269,13:0.005081661):0.008181114):0.01803965,(11:0.0312934704,18:0.016618561):0.022552706):0.02236229):0.005320018):0.00423577,12:0.00897102):0.0004145217);
tree gen.409 = [&U] ((((((7:0.0045734319,8:0.083247996):0.0002027045,9:0.009954641):0.01726988,(5:0.01220318,6:0.0122795):0.003987943):0.00218015,(4:0.03643201,((2:0.02429541,1:0.05832028):0.008765388,3:0.02726945):0.03714289):0.00288546):0.006693909,10:0.01805774):0.0166802054,((14:0.0135950088,(((18:0.017546436,11:0.0220465138):0.003070508,17:0.037710697):0.022311622,(12:0.006537622,(19:0.0415565524,13:0.007466549):0.005587027):0.0137667):0.03303432):0.0056007617,(16:0.01915631,15:0.005449192):0.00549184):0.001468555);
tree gen.410 = [&U] (12:0.005464154,((((19:0.0431912477,13:0.01215684):0.02623156,(17:0.024629337,(11:0.02659057,18:0.020871787):0.001939424):0.02701338):0.0324028202,(16:0.01520829,15:0.01154873):0.009287305):0.0012864581,((((8:0.0715936069,(14:0.0235552459,(7:0.0075278957,9:0.01377855):0.002111854):0.001758251):0.01637566,(5:0.006394568,6:0.006965566):0.002006456):0.005611437,(4:0.01336539,((2:0.01088192,1:0.04917267):0.0273814,3:0.02143731):0.038360703):0.006591717):0.003949152,10:0.01504164):0.015672638):0.002037431);
tree gen.411 = [&U] ((10:0.008018711,((((2:0.005592093,1:0.04804023):0.02626745,3:0.02411556):0.04326382,4:0.02589512):0.007773757,((5:0.01210657,6:0.01510753):0.00135711,((14:0.033229566,(9:0.01766451,7:0.007215603):0.004062684):0.001348037,8:0.07654417631):0.021021):0.005229677):0.005031057):0.017963322,(((((11:0.040012396,18:0.015178962):0.0008074501,17:0.023388543):0.033178724,12:0.006386354):0.004456123,(19:0.031274304,13:0.01717329):0.01858678):0.0355627313,(15:0.012471614,16:0.01781952):0.008407528):0.003717715);
tree gen.412 = [&U] ((10:0.016223914,((((9:0.01342287,7:0.0062734669):0.001729024,8:0.060256079):0.01938758,((((2:0.0188248,1:0.04731502):0.02874994,3:0.02054007):0.04282212,4:0.0351303):0.001988799,5:0.008558785):0.002304438):0.0006252128,6:0.01406006):0.004325713):0.01099309,((16:0.02320455,15:0.009144777):0.013275786,(14:0.0153631877,(((17:0.02732595,11:0.036066904):0.0003110567,18:0.011785482):0.021384541,(13:0.004478463,(19:0.04610687562,12:0.009548449):0.003115939):0.01962731):0.02820491):0.0065427716):0.0027360158);
tree gen.413 = [&U] ((10:0.020856394,(6:0.01223219,(((9:0.01014802,(14:0.02668677,8:0.049722112):0.007018287):0.001875842,7:0.0148033889):0.01153869,(5:0.006626366,(4:0.02831242,((2:0.01026964,1:0.06758682):0.02267824,3:0.01344828):0.026529694):0.002179213):0.001193451):0.002515459):0.002819032):0.015813202,((15:0.014959889,16:0.02252774):0.005501244,(((18:0.01937366,12:0.00803206):0.003884929,(17:0.036389229,11:0.0307578):0.001058787):0.026699645,(19:0.041697153,13:0.004678588):0.01786888):0.03562505231):0.005629753);
tree gen.414 = [&U] ((((((13:0.003322366,12:0.005673424):0.001845307,19:0.0495252756):0.02353646,((18:0.020844198,17:0.029202789):0.00020005,11:0.043676275):0.015834146):0.0409884,14:0.021614625):0.0071720502,(16:0.0229151,15:0.009249982):0.007914967):0.003822229,(((4:0.03474654,((2:0.01912305,1:0.03998726):0.02138614,3:0.02851586):0.035173613):0.003892247,((6:0.01220696,5:0.007751876):0.001837286,(7:0.0044893094,(8:0.0729754457,9:0.01440985):0.0004761198):0.01917038):0.001530229):0.003845878,10:0.018607286):0.012293373);
tree gen.415 = [&U] (((6:0.01179872,(4:0.02456108,(((2:0.01940341,1:0.05130557):0.01045806,3:0.02088774):0.0467908287,(5:0.007805614,(8:0.071059685,(9:0.01320373,7:0.0079845513):0.001449106):0.0228187):0.004930976):0.001804616):0.0006380477):0.0003807412,10:0.017944701):0.016244468,((15:0.008637399,16:0.01783655):0.006795826,(((13:0.00812396,19:0.0512998732):0.0007928858,12:0.005408867):0.021788675,(((18:0.0226529292,11:0.0362748778):0.0004406354,14:0.009971516):0.00260222,17:0.0320602):0.02669861):0.03348855974):0.006600279);
tree gen.416 = [&U] ((((((2:0.01663042,1:0.05583616):0.01494159,3:0.02169017):0.03414952,(14:0.01448731,4:0.01457034):0.0102013):0.009363814,((5:0.01627491,6:0.01066634):0.002701803,((9:0.01285235,7:0.007034496):0.002886765,8:0.076103798):0.02439819):0.001675396):0.002286502,10:0.01598152):0.011456975,((((17:0.024733053,(11:0.019777321,12:0.004587747):0.0082741217):0.0001119927,18:0.020237783):0.025593064,(19:0.032638522,13:0.0058272699):0.02028929):0.0396190591,(15:0.008026995,16:0.01861828):0.008536431):0.004055672);
tree gen.417 = [&U] ((12:0.01204019,((6:0.0155734,((((((1:0.03933764,2:0.01256681):0.02169571,3:0.02813952):0.038596635,4:0.02871931):0.0003226899,14:0.009698628):0.001800899,5:0.01384998):0.001190456,(8:0.076834736,(7:0.005897491426,9:0.01243437):0.006743235):0.01750584):0.005629486):0.004302148,10:0.0083779287):0.012127792):0.001731717,(((17:0.013639334,13:0.018665391):0.02359747,(18:0.026770152,11:0.0297730282):0.025268006):0.0292241221,((16:0.02267571,15:0.013041367):0.005840178,19:0.0244329872):0.003072985):0.005152539);
tree gen.418 = [&U] ((10:0.014323799,((((2:0.01427745,1:0.04781414):0.009555596,3:0.02501615):0.042844595,4:0.03209658):0.00116923,((8:0.0595687937,(9:0.01415522,7:0.00773594635):0.0003717724):0.01660101,(6:0.01396472,5:0.01049716):0.0030348):0.003493083):0.0057367):0.009393576,(19:0.01192018433,(((((18:0.017614586,(12:0.008816823,17:0.014647047):0.017987738):0.0025436139,11:0.034883124):0.03221587,13:0.025142276):0.029718376,14:0.045184056):0.006296071,(16:0.0156079289,15:0.01331631):0.01442373):0.0007676358):0.0038457477);
tree gen.419 = [&U] ((10:0.015102111,((((2:0.01965604,1:0.0354993):0.03096288,3:0.02512652):0.036099137,4:0.01815115):0.008333084,(((7:0.0083372898,8:0.06567934872):0.0017199423,9:0.0147546):0.01858556,(5:0.00958591,6:0.007593769):0.0009058645):0.001093233):0.004348721):0.013806704,(((15:0.011975507,16:0.02328619):0.012094236,19:0.0138882929):0.001411133,((13:0.015030843,12:0.007783121):0.01678843,(14:0.016203982,(18:0.017088881,(11:0.0264416813,17:0.02307666):0.0001234378):0.01037536):0.007255937):0.0353501924):0.002694133);
tree gen.420 = [&U] ((10:0.011025904,((((2:0.02627179,1:0.04621726):0.007581365,3:0.02799423):0.030749904,4:0.03132948):0.002163007,(((7:0.005971378,9:0.01880052):0.0019774736,8:0.061157585):0.01757919,(5:0.01220958,6:0.007639167):0.002922154):0.003076001):0.004257199):0.01100043,((16:0.0231851,15:0.010423937):0.0054545607,((((11:0.029897498,(12:0.001814129,18:0.026761979):0.0004762674):8.659385e-05,17:0.037080612):0.034744739,(13:0.01286842,19:0.036256914):0.01746221):0.017123729,14:0.0212713408):0.006289307511):0.005339662);
tree gen.421 = [&U] ((((((2:0.01100969,1:0.0377999):0.01010828,3:0.02093196):0.039778,4:0.02234713):0.002046258,(6:0.01290805,(5:0.005139123,(8:0.0586318771,(9:0.01154059,7:0.003335191):0.0014516832):0.01523253):0.001247124):0.003560663):0.005040568,10:0.011484782):0.01719684,((16:0.01360311,15:0.011608479):0.0096207589,(((13:0.007523406,19:0.0280924834):0.0154218215,(12:0.005101255,((18:0.014177476,11:0.0253596319):0.0005941613,17:0.030449281):0.01223696):0.02433103):0.027311756,14:0.0229326864):0.00569603):0.0023391906);
tree gen.422 = [&U] (((14:0.00859197402,(((18:0.024919654,11:0.0292938303):0.0004488581,17:0.040392196):0.020692361,(13:0.005226297,(19:0.03441386573,12:0.008387027):0.005176976):0.01620889):0.023406472):0.0043493796,(16:0.02525772,15:0.012351046):0.0122986021):0.008899838,(10:0.019760897,((((2:0.01569811,1:0.05909345):0.0187293,3:0.02389969):0.036554076,4:0.0275991):0.003256788,(((9:0.01746998,8:0.065469646):0.0003982204,7:0.010670297):0.0305008445,(5:0.0183084,6:0.01361129):0.001095027):0.003503141):0.008356018):0.023672369);
tree gen.423 = [&U] ((10:0.013653372,((((2:0.02415779,1:0.04263894):0.0135137,3:0.01912087):0.036736802,4:0.02507142):0.002817953,(((7:0.0083297054,9:0.01381272):0.0006777858,8:0.083515589):0.021949144,(5:0.01461674,6:0.01062157):0.0004140513):0.002130719):0.007846896):0.01432406,((16:0.017623,15:0.01645514):0.006184896,(14:0.017816963,((12:0.01270689,(17:0.021192002,(18:0.01945215194,11:0.0276265646):0.0007504101):0.01131099978):0.007631421,(19:0.0357185398,13:0.010046908):0.01017045):0.02446086):0.0081530403):0.003782476);
tree gen.424 = [&U] ((10:0.020097424,((((2:0.01406184,1:0.04445664):0.01933672,3:0.02232795):0.051874323,4:0.01744746):0.009540193,((5:0.0119477,6:0.02250586):0.00324458,((9:0.009368945,7:0.002716502):0.002350054,8:0.06268377521):0.01654849):0.002202545):0.003270162):0.01606751,(12:0.01024488,(19:0.0211125895,((15:0.004532777,16:0.01888024):0.0135746173,((17:0.029398674,(18:0.018116236,11:0.033560903):0.00238091935):0.00923167,(14:0.04331619,13:0.03326166):0.01261463):0.0395479574):0.0005150058):0.00715709):0.00079354114);
tree gen.425 = [&U] (((6:0.008885491,((5:0.01071838,(((2:0.01277595,1:0.04858573):0.01287955,3:0.02515058):0.040776897,4:0.02261962):0.005853436):0.0003403562,(8:0.073659402,(9:0.01211626,7:0.00477162):0.001186055):0.01587729):0.001527032):0.001630414,10:0.012407518):0.01836939,(((14:0.01932329687,(((11:0.032997388,18:0.023439608):5.926581e-05,17:0.032777546):0.03283246,(13:0.005153349,19:0.039980373):0.02079968):0.017884908):0.007831326,(15:0.009062556,16:0.01797223):0.009424215):0.005040059,12:0.0077434274):0.001287445);
tree gen.426 = [&U] ((10:0.016735142,((((((2:0.01768879,1:0.03779082):0.01762635,3:0.03784631):0.047526191,4:0.02778805):0.005142034,5:0.01874514):0.005983348,((9:0.007006552,7:0.003820548017):0.001002066,8:0.073007772):0.01529853):0.002121568,6:0.008840737):0.006455874):0.0112909919,(((((13:0.024681796,(17:0.020032476,(18:0.01611642,11:0.036563633):0.0007548485):0.024925809):0.028932351,14:0.02328927692):0.0008057159,19:0.0168747189):0.002204706,(15:0.009310487,16:0.01866703):0.0105858255):0.0006325377,12:0.008631005):0.005305501);
tree gen.427 = [&U] ((((6:0.01521221,(((9:0.01527677,7:0.0023828872):0.001013839,8:0.0663085614):0.01496631,((((2:0.02215384,1:0.03996513):0.01436775,3:0.02154512):0.02938886,4:0.03619651):0.005306529,5:0.01043891):0.001007555):0.003816671):0.002278015,10:0.0170118643):0.01108274,((14:0.0144050875,((19:0.024188055,13:0.007551037):0.02138378,((18:0.026947668,11:0.025997659):0.0034051952,17:0.037092342):0.02132558):0.0311759615):0.001308155,(16:0.01665722,15:0.012315867):0.005650904):0.0069458379):0.0001530405,12:0.006211457);
tree gen.428 = [&U] (((15:0.00447557,16:0.01882828):0.008658716,((13:0.022807599,((18:0.011429957,17:0.039142164):0.0006597436,(12:0.0103406475,11:0.026809698):0.0064550783):0.03367104):0.016997511,19:0.026797005):2.60637e-05):0.00232008,((((14:0.024845,((2:0.0144514,1:0.03135038):0.01548787,3:0.02595742):0.036810428):0.01034946,4:0.02877317):0.002260715,(((7:0.0047669747,9:0.009266384):0.001381015,8:0.061602097):0.0186640328,(5:0.007016477,6:0.01316602):0.002126216):0.00105803):0.003727133,10:0.02152963):0.0162501111);
tree gen.429 = [&U] (((16:0.01722929,15:0.01219222):0.007896445,((((18:0.015297961,11:0.03950559):0.0050711757,17:0.032015884):0.015316406,(13:0.01384095,19:0.04470672):0.01239536):0.02227976,14:0.014158923):0.005755744):0.00738819785,(12:0.005727504,(10:0.019888612,(((5:0.01112274,(((2:0.0295861,1:0.04635079):0.00844363,3:0.02166115):0.040404565,4:0.02085174):0.006068132):0.001429886,(8:0.0504272788,(7:0.0049825572,9:0.01763957):0.001269251):0.0206892352):0.005154926,6:0.01540588):0.00272583):0.0172124698):0.0003978026);
tree gen.430 = [&U] ((10:0.017083207,((4:0.02034506,((2:0.01294229,1:0.06102474):0.01679916,3:0.02129867):0.054156716):0.001584226,(((7:0.00386250249,9:0.009044059):0.0037223889,8:0.0762526122):0.01189168,(5:0.01603539,6:0.01703617):0.0005755759):0.0003361002):0.005892067):0.01642887,((16:0.01902763,15:0.0038859094):0.0152748059,(((((18:0.014838601,11:0.02845972343):0.0004723985,(12:0.007243074,17:0.017629846):0.01430926):0.03646547,13:0.032821728):0.027647781,14:0.01123104):0.0017298282,19:0.02646033475):0.0001072122):0.007669445);
tree gen.431 = [&U] (((14:0.018244118,((13:0.007794302,19:0.0414000944):0.02508785,(17:0.020863466,((12:0.01067042,18:0.02275756):2.099138e-05,11:0.0253065175):0.0006575691):0.03871976):0.03229969):0.0023154939,(15:0.012405218,16:0.02382889):0.0133110427):0.005025872,(10:0.01160611,(((5:0.01774075,6:0.01450016):0.001326471,((9:0.0159121304,7:0.006112883):0.00399224456,8:0.070351704):0.01862783):0.002379206,(((2:0.008739424,1:0.05591446):0.02008587,3:0.01710815):0.030977897,4:0.0254313):0.0007299844):0.001736368):0.00989156);
tree gen.432 = [&U] ((10:0.01298048,(((5:0.007081233,6:0.004805216):0.0006062251,(8:0.053934459,(7:0.0032596939,9:0.01112073):0.001222797):0.0133083292):0.00188945,(((2:0.02373919,1:0.03329779):0.01453981,3:0.02068972):0.030383998,4:0.01604172):0.00322151):0.00179024):0.012953914,((16:0.01884577,15:0.02351788):0.005426113,(((13:0.008622747,19:0.0436788411):0.0142123845,(12:0.005999838,(18:0.02032271,(17:0.030816328,11:0.027754721):0.0007577055):0.0183749763):0.00394725):0.0299731024,14:0.0154118367):0.0036683913):0.005990565);
tree gen.433 = [&U] ((((19:0.033339873,13:0.0052101255):0.025023361,((12:0.004217456,17:0.007026484):0.015409076,(18:0.019417149,11:0.04346445):0.000800703):0.018845078):0.0393128555,(15:0.006773292,16:0.01949028):0.0076621114):0.003762719,(((((2:0.01023745,1:0.04505842):0.01822422,3:0.02213474):0.047520334,4:0.02069073):0.004014456,((5:0.01136934,6:0.01063984):0.0007378053,((14:0.004926507,9:0.006403218):0.005686919,(7:0.006284622,8:0.061721021):0.0007393537):0.024417):0.001911332):0.005941795,10:0.015317579):0.01538226);
tree gen.434 = [&U] ((10:0.0139543539,(((5:0.01298892,6:0.01115791):0.0002391184,(8:0.06182617,(9:0.01098327,7:0.007014297):0.003799429):0.02088189):9.891962e-05,(((2:0.01953175,1:0.03510377):0.01779488,3:0.02342463):0.039568784,4:0.02569272):0.001867553):0.008869582):0.01517431,(((((12:0.005093989,(19:0.0659961384,13:0.008069213):0.002993964):0.007211588,17:0.014255678):0.009678987,(11:0.02358072,18:0.0249201432):0.02913626):0.02169608,14:0.0108407489):0.0052884435,(16:0.021076825,15:0.003179328):0.00711445698):0.007219324);
tree gen.435 = [&U] ((10:0.01553113,(((3:0.0164004,(2:0.01515752,1:0.05698279):0.0153257):0.043742899,4:0.01883818):0.004872295,((6:0.0162797,(8:0.074114728,(14:0.024314177,(7:0.0087591661,9:0.01517847):0.003698848):0.001020827):0.01618453):0.001203272,5:0.01315998):0.002144652):0.005452495):0.01884265,(((19:0.0096720308,(16:0.02310175,15:0.007299471):0.003142602):0.0001904392,(13:0.032134042,((18:0.021303699,11:0.034455382):0.006494134,17:0.027954612):0.021643785):0.03551569285):0.00991692,12:0.004081264):0.0004611427);
tree gen.436 = [&U] (((10:0.010244283,((((7:0.0060604992,9:0.01177645):0.00180664,8:0.062148827):0.01593768401,((((2:0.01924036,1:0.03995172):0.009800542,3:0.03042043):0.042834013,4:0.03294557):0.001617634,5:0.006521156):0.005218188):0.00394046,6:0.01068414):0.006253036):0.0120279737,12:0.006980152):0.003534977,(((((17:0.019802709,13:0.007516051):0.01909056,(18:0.0232533565,11:0.0285187935):0.0249749742):0.01986117,14:0.025103774):0.00506543989,19:0.020576):0.0001480553,(16:0.01201543,15:0.004731642):0.008367221):0.001315388);
tree gen.437 = [&U] (12:0.009365551,((10:0.016562086,(((5:0.01115649,6:0.01989577):0.002119639,((9:0.007333252,7:0.0071608396):0.0029146613,8:0.064865783):0.02054425):0.0008955817,(((2:0.0136523,1:0.0519221):0.01098096,3:0.02461706):0.049106432,4:0.02818244):0.006088518):0.004673721):0.017879507,(((((17:0.012156837,13:0.011156749):0.01494262,(11:0.028357725,18:0.0174408537):0.02430116):0.01925249,14:0.023345837):0.0089599305,19:0.01686759344):0.0002130898,(16:0.02079953,15:0.008116513):0.00930922):0.005967271):0.001136186);
tree gen.438 = [&U] (((6:0.007118956,((8:0.058271523,(7:0.0028012961,9:0.00664296):0.002558304):0.01394265,(5:0.009779075,((3:0.02374518,(2:0.01313267,1:0.04631394):0.01139384):0.042010473,4:0.01809168):0.002703971):0.0007005355):0.003378638):0.00345271,(10:0.00758316,14:0.01583461):0.01109179):0.01239105,((((15:0.0071254557,16:0.01923866):0.007275657,((18:0.023135415,(17:0.021951095,11:0.020031078):0.0033488333):0.02750956,13:0.015793835):0.02145041):0.00195102278,19:0.02256965):0.001195518,12:0.004099224):0.003039189);
tree gen.439 = [&U] (((14:0.032209988,((15:0.017169102,16:0.01288078):0.004218162,((17:0.023018959,(13:0.01219404,19:0.043701355):0.0094113047):0.01421383,(18:0.015641254,11:0.0294957001):0.024053727):0.02068531):0.0050926869):0.00274057577,((((5:0.01287478,(((1:0.04802137,2:0.01275735):0.01840025,3:0.0223858):0.033141385,4:0.03056579):0.002607926):0.001992969,((7:0.003596821,9:0.008262497):0.002565726,8:0.057679561):0.0129360038):0.005889418,6:0.01812667):0.006803765,10:0.0103161708):0.01471932):0.001802603,12:0.006063873);
tree gen.440 = [&U] (14:0.1124259087,((12:0.007310961,((((5:0.007998468,6:0.01095183):0.002580858,(9:0.01038746,(7:0.00726767049,8:0.057370209):0.0013098775):0.02204285):0.001006736,((3:0.02490147,(2:0.02368904,1:0.055037):0.004233862):0.03125426,4:0.0208827):0.002623913):0.003965143,10:0.00926699):0.008852734):0.0009598307,(19:0.0216324781,((13:0.032645226,(11:0.02608506,(18:0.017487014,17:0.025275455):0.0016799907):0.012149689):0.02463392,(15:0.008016997,16:0.02394007):0.001916606):0.0013689746):0.003534823):0.015718808);
tree gen.441 = [&U] (12:0.008979578,((14:0.0337674591,((16:0.01937106,15:0.012243857):0.003228014,(((13:0.009484026,19:0.029267293):0.004491404,17:0.013010959):0.015446338,(18:0.024088288,11:0.0359776777):0.019144158):0.03053446):0.0029631785):0.005178384,(10:0.01221178,(((8:0.053123617,(9:0.01150232,7:0.0033696415):0.0014519342):0.01553721,((((1:0.03913189,2:0.01315634):0.01661527,3:0.0215312):0.048086042,4:0.03271839):0.005336376,5:0.01110219):0.001060744):0.0005669037,6:0.01599272):0.007765627):0.0106583853):0.000834222);
tree gen.442 = [&U] (((((5:0.01307738,6:0.003239558):0.002647994,((7:0.0057719678,9:0.01146881):0.003633179,8:0.0743150931):0.01929998):0.0008022397,(((2:0.02347771,1:0.02868397):0.008236613,3:0.02632553):0.049085664,4:0.02521306):0.004565067):0.00569508,10:0.0129672026):0.0092488691,((19:0.0204053468,(((17:0.016594577,(13:0.009063455,12:0.01192041):0.002091071):0.01848516,(11:0.040582797,18:0.0202155431):0.013416328):0.02961677,14:0.022923696):0.00515416212):0.0003516798,(15:0.008392123,16:0.01871838):0.011557705):0.005131484);
tree gen.443 = [&U] (((6:0.006447927,((5:0.01130446,(4:0.01818942,((1:0.06641235,2:0.02204431):0.02320373,3:0.02557241):0.03001521):0.005150132):0.001125425,(7:0.0049511277,(9:0.01301531,8:0.0723992):0.0003183096):0.03142804):0.002343066):0.004108148,10:0.0175763798):0.009484695,(14:0.0207596396,((16:0.01471975,15:0.01001862):0.003239872,(((18:0.026271624,11:0.03203242):0.01986968,((13:0.006984164,19:0.034866013):0.0103009,17:0.015478947):0.01482209):0.0009767903,12:0.004210341):0.02002025):0.005816975):0.00441287);
tree gen.444 = [&U] (((6:0.01138159,((5:0.009024235,(4:0.01896556,((1:0.05574838,2:0.01886478):0.01083501,3:0.02291233):0.028378382):0.003189017):1.650789e-05,(8:0.0606869337,(7:0.00720837,9:0.009788722):0.002534493):0.0218710831):0.003244869):0.003568009,10:0.013369864):0.018796209,(12:0.01250115,((16:0.02360273,15:0.009245899):0.010850746,(((18:0.014458339,11:0.0263096356):0.01498498,((13:0.010360353,19:0.026965712):0.01252594,17:0.017897741):0.01503696):0.021599,14:0.027049091):0.00380260436):0.0008726057):0.00748126);
tree gen.445 = [&U] ((((4:0.03233657,((1:0.04531158,2:0.0295272):0.008958138,3:0.03041795):0.058803567):0.005662328,((5:0.006865026,6:0.01259643):0.002083674,((7:0.0037490514,9:0.01011383):0.0004837365,8:0.055257601):0.0234182136):0.0008001126):0.003403153,10:0.013795229):0.0078575232,(((15:0.015392906,16:0.01981511):0.008315007,12:0.0105647385):0.003406354,(14:0.008966502,((11:0.0348226975,18:0.01311558):0.030360857,((13:0.017793113,19:0.021413351):0.01013287,17:0.012565477):0.009808292):0.031514978):0.00885297029):0.004818077);
tree gen.446 = [&U] ((10:0.016212989,(((5:0.01199743,6:0.01217688):0.0006259587,(7:0.013682923,(9:0.01393463,8:0.064040762):0.0002147865):0.01894621):0.001965419,(((2:0.02644531,1:0.06154576):0.01407289,3:0.02425698):0.055041473,4:0.02784603):0.0009154799):0.01113247):0.01605857,((((18:0.028633979,11:0.0232778446):0.0151239524,((12:0.002100279,17:0.008287069):0.002771541,(19:0.0247908344,13:0.01004497):0.0103535):0.01088177):0.02547239,(16:0.0213424,15:0.01191162):0.005858758):0.00504291093,14:0.02120594):0.0079048649);
tree gen.447 = [&U] ((((((13:0.01033272,19:0.036306346):0.003151463,12:0.01124514):0.008998851,(17:0.0266568876,(11:0.029760566,18:0.014912091):0.0005570871):0.0242203527):0.01994871,14:0.018619701):0.008657558,(15:0.012916863,16:0.0255343):0.007734191):0.0055966508,((((5:0.009725722,((3:0.02663346,(2:0.02512004,1:0.0634665):0.005268678):0.039913429,4:0.02693576):0.004233172):0.001057826,(8:0.056902134,(9:0.0163,7:0.0078897963):0.001217441):0.01401808838):0.002337365,6:0.02392841):0.004087625,10:0.01217):0.012067599);
tree gen.448 = [&U] ((((((7:0.003346664,(8:0.052897731,9:0.00984146):0.0004766019):0.01678725,5:0.007047519):0.003054882,6:0.005265692):0.001780801,((3:0.02624339,(2:0.02026208,1:0.0398295):0.01282852):0.035997085,4:0.0191241):0.003574045):0.002280748,10:0.01117758):0.017548804,((16:0.01163604,15:0.0032088792):0.0115650884,(19:0.0149022318,(14:0.0446601544,((12:0.016365319,13:0.008547409):0.01037063,(18:0.027843309,(11:0.021669628,17:0.025612597):0.001864933):0.029295813):0.016513):0.0017949585):0.0008557612):0.003563474);
tree gen.449 = [&U] ((((((18:0.020248377,11:0.02846769941):0.0151578187,((12:0.009177561,13:0.006974583):0.007906723,17:0.010766482):0.01641891):0.02881838,14:0.0255608785):0.00744068,19:0.017169887):0.002749612,(16:0.01735689,15:0.005194735):0.0134824204):0.002522122,(10:0.018784542,(6:0.006703149,(((7:0.0039511197,8:0.069052838):5.002348e-05,9:0.009172584):0.0186062477,((((1:0.04526852,2:0.02268564):0.01269217,3:0.02405147):0.048234851,4:0.02528474):0.0009863295,5:0.006654251):0.001347585):0.001839904):0.004650235):0.012256025);
tree gen.450 = [&U] ((((((2:0.01362917,1:0.04239862):0.01074373,3:0.02216119):0.034666051,4:0.03420254):0.01166917,((5:0.008876724,6:0.005007361):0.003135295,(8:0.08024394634,(9:0.008082933,7:0.0046318245):0.000773812):0.01887276):0.0007263724):0.007167123,10:0.011412394):0.014360822,((16:0.01138551,15:0.012577442):0.00361718277,(19:0.0145438021,(((13:0.020948279,((11:0.025220109,18:0.022734623):0.0004043981,17:0.020892274):0.02738946):0.022713822,14:0.0071562838):0.00221659299,12:0.007105178):0.00200857312):0.002294688):0.001786485);
tree gen.451 = [&U] ((10:0.013213,((((2:0.02193276,1:0.04352008):0.01441608,3:0.02639859):0.038789094,4:0.03649861):0.00421469,((5:0.01002926,6:0.01011563):0.00103314,(7:0.0066235743,(9:0.01129765,8:0.080443304):0.0001882308):0.027505273):0.002377147):0.006884507):0.0129340178,((14:0.0200359554,(12:0.002775745,((17:0.036756373,(11:0.022805833,18:0.015431123):0.002593614):0.02879524,13:0.04453294):0.0008761339):0.02340089):0.0027076276,(19:0.018304897,(16:0.01799757,15:0.01322661):0.003485102):0.002097949):0.004949589);
tree gen.452 = [&U] ((((19:0.023146445,(((17:0.023753757,(18:0.019272691,11:0.026919174):0.004082329):0.0129165,13:0.035902521):0.02235816,14:0.0176546433):0.003377842):3.360934e-05,(16:0.01442835,15:0.006602911):0.01087056558):0.005955102,12:0.00525903):0.00107283,(10:0.01780085,((((2:0.01985202,1:0.04642086):0.01823971,3:0.0249777):0.046847,4:0.03216411):0.001675702,(((9:0.007418464,7:0.0063927373):0.0026794806,8:0.0583582972):0.02462614,(5:0.007741586,6:0.01505728):0.002650614):0.002761302):0.007324468):0.0123217);
tree gen.453 = [&U] (((((19:0.0367125499,13:0.00692631):0.02102704,(17:0.0328871192,(18:0.019146092,11:0.023253638):0.00040134449):0.017043042):0.01987355,14:0.024543475):0.0034872244,(15:0.008756618,16:0.02102448):0.01009644):0.0073623931,((((4:0.02041386,(3:0.02391541,(2:0.01299405,1:0.06523561):0.03367746):0.031664414):0.003391134,((5:0.01160874,6:0.008607617):0.0009784733,((7:0.0058547797,9:0.0119428):0.00195219,8:0.0703474771):0.02032991):0.0005048152):0.009738799,10:0.01297503):0.0134725453,12:0.006656804):9.603955e-05);
tree gen.454 = [&U] ((10:0.018098007,(((5:0.007990002,(((2:0.02044383,1:0.04438422):0.008818423,3:0.0187295):0.047304337,4:0.02436971):0.007395145):0.001021486,(8:0.0628093887,(9:0.0156981783,7:0.004742879):0.001194785):0.009080217):0.007245331,6:0.007996047):0.01107102):0.0196261041,(((14:0.01565106,(((18:0.021286633,11:0.03798866):0.003077129,17:0.027349379):0.016384773,(13:0.007577884,19:0.0422086454):0.01359275):0.01715439):0.00828223505,(16:0.01244942,15:0.008887349):0.01440108):0.001616956,12:0.01004324):0.0005779123);
tree gen.455 = [&U] ((((14:0.006220552,(((18:0.01967731,17:0.023028366):0.000676327708,11:0.034823261):0.018343723,(13:0.006573482,19:0.053806166):0.01688412):0.025580111):0.0013054201,(15:0.01304455,16:0.02554649):0.006289754):0.007402019,12:0.005704142):0.005574398,((6:0.01361681,(((9:0.01374463,7:0.0069741205):0.00067478215,8:0.080465645):0.01467725,(5:0.01548753,(((2:0.01068277,1:0.04437468):0.01075214,3:0.02165825):0.034823989,4:0.01908443):0.005258931):0.002378513):0.009053314):0.007905046,10:0.01898984):0.01548567);
tree gen.456 = [&U] (12:0.007006628,((((((11:0.022710167,18:0.013001316):0.007625576,17:0.021322677):0.019358965,(19:0.041229655,13:0.004778437):0.0162435):0.024269075,14:0.0227256805):0.0031371677,(16:0.02339826,15:0.00433976):0.01019154):0.00335030497,(((6:0.007055351,(5:0.01163167,(8:0.062648186,(9:0.0125302,7:0.0074666797):0.0006687886):0.0238508132):0.004372303):0.002112908,(4:0.03417773,(3:0.01478798,(2:0.0182508,1:0.05080599):0.01165931):0.046558839):0.009571394):0.001702698,10:0.01124471):0.0153860679):0.002670307);
tree gen.457 = [&U] (((16:0.02866211,15:0.005687758):0.0064917242,(((18:0.02144431701,11:0.032569444):0.02575314,(((19:0.032440173,13:0.012552434):0.006305413,17:0.021366873):0.0005134483,12:0.006011507):0.01113967):0.02102229,14:0.024305932):0.0035231058):0.008082384,(10:0.016199353,((((7:0.0054579318,9:0.009440499):0.003478267,8:0.063650198):0.019073082,(5:0.006807459,6:0.01541887):0.00470629):0.001044491,(((1:0.06164242,2:0.009948307):0.01692523,3:0.01621108):0.047670266,4:0.02387651):0.003308407):0.005125022):0.015040856);
tree gen.458 = [&U] ((((14:0.024350366,((17:0.022550514,(18:0.015213632,11:0.0332860263):0.002768273):0.03299121,(19:0.042943135,13:0.01962466):0.01133232):0.02928429):0.0069171165,(15:0.020266228,16:0.0162081):0.007832269):0.004106363,((((5:0.01135253,(4:0.03057261,(3:0.02138574,(2:0.009005283,1:0.07150919):0.02089855):0.047242859):0.004693999):0.003820666,((8:0.0685982212,7:0.00410685014):0.001024376,9:0.007788424):0.01196075):0.002384348,6:0.01008406):0.00278832,10:0.02499629):0.01144906):0.003674142,12:0.009619264);
tree gen.459 = [&U] ((((5:0.01042134,((4:0.02439156,(3:0.02725457,(2:0.01893353,1:0.03786159):0.01416913):0.048492882):0.008915553,(8:0.058025901,(9:0.01589132,7:0.013444909):0.0005488778):0.01209954):7.935061e-05):0.0007169587,6:0.01290919):0.003191758,10:0.01575468):0.016079729,(((15:0.017502812,16:0.01216132):0.008975059,(14:0.012646939,((19:0.0399935409,13:0.005974206):0.0137568,((17:0.024888466,11:0.03127403):0.001043984,18:0.0187645462):0.0189093978):0.026760726):0.0022406498):0.003781937,12:0.005968971):0.0004278784);
tree gen.460 = [&U] (((((5:0.01329843,(((1:0.0498265,2:0.008928708):0.02360643,3:0.0244419):0.027600711,4:0.02503678):0.0006982124):0.004215745,((7:0.008300958,9:0.01254198):0.003530239,8:0.0457094918):0.01724116):0.004726021,6:0.01038608):0.002083286,10:0.020042212):0.008735462,((16:0.02266359,15:0.00618954):0.0106406225,(((12:0.008299812,(11:0.033243158,18:0.020145584):0.0082083972):0.02297732,(17:0.013596451,(13:0.009065893,19:0.04267577):0.007666816):0.01904465):0.02406291,14:0.0212682378):0.0045359257):0.006163588);
tree gen.461 = [&U] (((((8:0.0521721635,(9:0.01486654,7:0.0078237796):0.003019126):0.01900561,((((1:0.04038995,2:0.01941912):0.01809322,3:0.0311674):0.041037548,4:0.03440402):0.007870717,5:0.009132521):0.001063439):0.00279163,6:0.008992638):0.006662153,10:0.013670499):0.01616805,((14:0.022889305,((11:0.024853711,18:0.0244082998):0.01422585,(17:0.018191209,((12:0.004917598,19:0.039718814):0.0008628034,13:0.0092346418):0.003095943):0.01905351):0.02111092):0.00365530977,(16:0.01819324,15:0.012503742):0.008452414):0.0041895685);
tree gen.462 = [&U] (((10:0.02188027,(6:0.009755803,((5:0.006947816,(4:0.01945442,((2:0.02116962,1:0.04877751):0.01212618,3:0.02744876):0.033493896):0.008918554):0.001111248,(7:0.0067621533,(8:0.091591758,9:0.008985502):0.0003946432):0.0165922045):0.005052515):0.003876115):0.014151373,((16:0.02223274,15:0.009412297):0.003041488605,(14:0.0173283,(((18:0.01518067,11:0.030497854):0.002876757,17:0.026982265):0.019397435,(19:0.0374306751,13:0.00791735):0.009951556):0.0300034406):0.005286632):0.00427757):0.0015660286,12:0.00539142286);
tree gen.463 = [&U] (((15:0.02171335,16:0.02118605):0.009311327,(((17:0.021252167,(18:0.01469914,11:0.0297678102):0.001586267):0.021938569,(19:0.0298588909,13:0.006471305):0.01952595):0.02713832,14:0.019589766):0.0040845981):0.0059995357,(12:0.007865752,(10:0.014784921,(((8:0.06316839917,(7:0.007642754,9:0.007505154):0.0038729713):0.0210543,(6:0.01245817,5:0.01466806):0.005202599):0.002024799,(4:0.02582687,((2:0.01037906,1:0.05956039):0.01733987,3:0.02172818):0.028702876):0.004360079):0.003529457):0.015219428):0.0001444622);
tree gen.464 = [&U] (((15:0.008456522,16:0.03005314):0.010896765,(14:0.022048206,(((11:0.032495169,18:0.01654851):7.247068e-05,17:0.023998539):0.03373113,(19:0.03565479399,13:0.00401195):0.01103786):0.02450478):0.0033157771):0.0022425011,(12:0.0065083689,(10:0.010502414,((5:0.009610742,6:0.009092255):0.002540993,((4:0.0213898,((2:0.02223941,1:0.05916516):0.01281149,3:0.02246424):0.036237903):0.002906102,((9:0.01148285,7:0.009607106):0.002268669,8:0.0784571413):0.01515284):0.003113664):0.003924988):0.009463026):0.001701109);
tree gen.465 = [&U] (((((((3:0.03153882,(2:0.01633247,1:0.04822158):0.01751012):0.04032028,4:0.02567955):0.007064621,(8:0.076910112,(7:0.00775053802,9:0.008105834):0.005221594):0.01823811544):7.71183e-05,5:0.0150704):0.0003952808,6:0.01640836):0.004811039,10:0.00899446):0.007488903,(((15:0.011824563,16:0.0174487):0.004695839,((((18:0.014578626,(11:0.0333089313,17:0.031832204):0.001690624):0.020684946,13:0.022068662):0.02042179,14:0.015896224):0.0104677749,19:0.0167896378):0.0003213399):0.001145742,12:0.005373958):0.0028944576);
tree gen.466 = [&U] ((((6:0.01240086,(((9:0.01599048,7:0.0038655178):0.00122351537,8:0.054373167):0.01654578,(5:0.01675422,((3:0.03048466,(2:0.01192553,1:0.03702268):0.02457079):0.046255125,4:0.03032879):0.004370311):0.002077481):0.001710224):0.005716885,10:0.01330752):0.009928157,12:0.01028595):0.000465171,(((15:0.011711685,16:0.02044141):0.00204903,19:0.021002318):0.00153163,(((17:0.034914451,(18:0.0273792844,11:0.0325725957):0.0029639762):0.015212559,13:0.019213554):0.04176099,14:0.0133272945):0.005673411):0.002051062);
tree gen.467 = [&U] ((10:0.018583101,((((2:0.01628679,1:0.05439852):0.01417864,3:0.04252931):0.03354329,4:0.0225086):0.006235069,((6:0.02353772,5:0.01733126):0.0006188892,((9:0.0119268343,7:0.005295422):0.001358522,8:0.07334148):0.02002553):0.0007012382):0.006748458):0.013691449,(((((11:0.0287817411,17:0.021578661):0.003445377,18:0.01812307):0.021027603,(13:0.006514406,(19:0.0377977146,12:0.005630288):0.0009169846):0.01412409):0.019744709,14:0.0157889869):0.0031670046,(16:0.02575099,15:0.006359914):0.006717733):0.004343765);
tree gen.468 = [&U] ((10:0.017401549,(6:0.01451879,((5:0.01024278,(9:0.008204472,(7:0.0054301479,8:0.0623253975):0.0007409254):0.0196358643):0.001113666,(((1:0.05788486,2:0.01120764):0.01774495,3:0.02004235):0.047914225,4:0.01859384):0.005576138):0.003939843):0.002197146):0.0134230572,((15:0.01268722,16:0.02690151):0.008667837,((12:0.006094356,((13:0.01416832,19:0.0383144282):0.01016673,17:0.013943352):0.009660533):0.0007882935,((11:0.02870379052,18:0.018955929):0.005697449,14:0.01382203):0.012711564):0.02432872571):0.0095321604);
tree gen.469 = [&U] (((14:0.025167494,((17:0.014475691,(19:0.0539319234,13:0.004626179):0.0107977):0.01631462,(11:0.030202737,18:0.014569679):0.02445666):0.0383108838):0.0036754258,(15:0.004881561,16:0.02053383):0.0065001392):0.003062384,((10:0.0115911782,((((1:0.05918054,2:0.01499245):0.01605078,3:0.02457425):0.026513277,4:0.02287099):0.006285224,((5:0.0107293,6:0.009540007):0.002091022,((7:0.0029269123,8:0.062826839):1.170997e-05,9:0.01280041):0.01217854):0.001582934):0.005478753):0.0093403166,12:0.01429063):0.003142609);
tree gen.470 = [&U] (((((5:0.007076739,(8:0.063052213,(7:0.0078792514,9:0.0112443):0.0009470739):0.0240287406):0.001009668,6:0.006504881):0.004559688,(4:0.02594998,((2:0.0175359,1:0.06781536):0.01642061,3:0.03100309):0.035646066):0.004054568):0.002261759,10:0.018806852):0.007486553,((16:0.01717411,15:0.008781318):0.00686524,(((18:0.01823176,11:0.031204293):0.03119433281,(17:0.014959259,(12:0.007424437,(19:0.046179492,13:0.01520068):0.01348123):0.001037773):0.015887741):0.01989756,14:0.0170913057):0.0046100534):0.004416409);
tree gen.471 = [&U] (((((8:0.08134349,(7:0.0088527236,9:0.009408479388):0.001238901):0.02754439,(((2:0.007137074,1:0.03918147):0.01976861,3:0.02732005):0.045369264,4:0.02589081):0.003575361):0.0005993071,(5:0.00805903,6:0.01211527):0.003526842):0.002321241,10:0.020244264):0.01316599119,((15:0.012189585,16:0.03007963):0.009428863,((((17:0.031607164,11:0.0358313406):0.001170962,18:0.01358906):0.02434239,(13:0.012906625,(19:0.035968284,12:0.005050958):0.003538314):0.02222717):0.032970984,14:0.027123438):0.0051402065):0.0045944128);
tree gen.472 = [&U] (((19:0.011010256,(15:0.008290693,16:0.01743472):0.0099637926):0.0006567075,(((11:0.0347714392,18:0.012343067):0.0277472728,((17:0.020486927,13:0.017835117):0.004769037,12:0.005554108):0.01266297):0.02126658,14:0.034293111):0.0082152494):0.001991917,((((5:0.0125121,6:0.02190904):0.0006934704,((7:0.008092582,9:0.01538297):0.0010073519,8:0.064661449):0.01306778):0.001938311,(4:0.02470722,((2:0.02206387,1:0.04630707):0.02219165,3:0.03313182):0.028376572):0.00667409):0.004881237,10:0.012742089):0.014295538);
tree gen.473 = [&U] ((12:0.005571006,(((16:0.01477641,15:0.008406064):0.007218913,((13:0.02455066,(17:0.024059675,(18:0.0234778553,11:0.025601646):0.006917561):0.017385826):0.035360819,14:0.0123161308):0.0005840089):0.0005059015,19:0.0246719534):0.004417313):0.000904572,((((5:0.008541766,(4:0.01709672,(3:0.02460172,(2:0.02035802,1:0.05065299):0.01878453):0.035273829):0.007172032):0.0006514031,((8:0.069907315,7:0.00813031):0.004895582,9:0.0102658):0.01817233):0.001425479,6:0.02255201):0.003613709,10:0.01479199):0.01501188);
tree gen.474 = [&U] ((10:0.024138131,(6:0.01037154,(((9:0.006120273,7:0.0048788829):0.001886971,(8:0.003189994,14:0.02429986):0.07238346642):0.0160048529,((((1:0.04198391,2:0.0166858):0.01453993,3:0.01929968):0.043282025,4:0.02043086):0.01061749,5:0.008435088):0.001223079):0.000863496):0.001448172):0.014367068,((16:0.03166547,15:0.013567627):0.0048223532,((18:0.0199879037,11:0.032595224):0.0231331133,((17:0.010858545,(13:0.006946724,19:0.0449822687):0.005117489):0.0004430391,12:0.005007895):0.01577165):0.03748591):0.002915243);
tree gen.475 = [&U] ((19:0.0132324625,((14:0.0283455691,((13:0.02708325,(11:0.026303533,(17:0.0279514904,18:0.018987529):0.00028164887):0.0275584375):0.01805471,12:0.006487286):0.01213225):0.0082269099,(15:0.013209681,16:0.01293161):0.003549241):0.0016941171):0.0022497079,((((3:0.02271697,(2:0.02907991,1:0.04961606):0.002634103):0.043129914,((7:0.003821593,(8:0.065819511,9:0.0087687599):0.0005661489):0.02213237,(5:0.01545122,6:0.01145634):0.002246155):0.001762453):0.005006121,4:0.03893603):0.004596876,10:0.01293207):0.01182681);
tree gen.476 = [&U] (((((5:0.008305751,6:0.0163264):0.002046243,((9:0.00901156,7:0.007659426):0.0005797647,8:0.07561987458):0.01995389):0.001380932,((3:0.01695639,(2:0.01480766,1:0.04828901):0.01629851):0.044907812,4:0.02935629):0.001132562):0.00825921,10:0.01581953):0.01719171,(((14:0.030149744,(((18:0.021228473,11:0.04245059):0.0083920714,(17:0.013529236,12:0.01258283):0.01805901):0.019092705,13:0.022816407):0.018930075):0.006147046,(15:0.014666592,16:0.01713541):0.01044491):0.0016077868,19:0.01389889579):0.006265864);
tree gen.477 = [&U] (((15:0.013614586,16:0.020938):0.003675757,(14:0.0210764324,((19:0.0358226433,13:0.01443812):0.01822306,((17:0.013596954,12:0.01593125):0.023823611,(11:0.016696618,18:0.015131195):0.001682183):0.0235235605):0.02794151):0.0045325258):0.0050494579,(((((9:0.007428553,7:0.00508341):0.000738967,8:0.063308107):0.01596932,(5:0.007451765,6:0.0136676):0.001719337):0.003069286,((3:0.02468458,(2:0.01557325,1:0.05250147):0.01348757):0.044154337,4:0.02669294):0.006089901):0.006056716,10:0.01145556):0.009201449);
tree gen.478 = [&U] (((((8:0.06849745,(9:0.009004934,7:0.0116399619):0.003734474):0.01402537,(5:0.01454389,6:0.0128014):0.002993916):0.0005785831,(4:0.02564566,(3:0.02054941,(2:0.02317181,1:0.04673786):0.02591063):0.044798432):0.001157641):0.004493919,10:0.01469718):0.020006902,((((13:0.002941742,19:0.04343583813):0.024337053,((18:0.019030493,(11:0.01809288,12:0.007899006):0.0070423806):0.0001308279,17:0.018767651):0.038065519):0.02175391,14:0.0237392678):0.002878163,(15:0.011515197,16:0.03344429):0.0066568411):0.005474044);
tree gen.479 = [&U] ((((((3:0.03518008,(2:0.01310593,1:0.03756676):0.01665293):0.036060653,4:0.02245546):0.001756982,((9:0.004972535,7:0.002474042):0.003531933,8:0.074352574):0.01507897):0.001303209,(5:0.01210919,6:0.009508652):0.005365185):0.00153786,10:0.01365943):0.01171045,((14:0.0234878208,((13:0.006694472,19:0.04291816):0.008325248,(((11:0.02146291,12:0.007802896):0.004053489,18:0.014141037):0.007441287,17:0.026008499):0.025745734):0.02333514):0.0013566902,(16:0.02259148,15:0.010806391):0.008502402):0.0108070334);
tree gen.480 = [&U] (((15:0.02175535,16:0.0295057):0.00846128,(((17:0.008701452,12:0.006502383):0.017990302,(18:0.01565299,11:0.0376229698):0.0007369845):0.016725128,(19:0.032330694,(14:0.008693828,13:0.0001928617):0.01156041):0.01101428):0.0415079327):0.001813812,((4:0.01577434,(((2:0.01445161,1:0.04371108):0.01903074,3:0.03569806):0.047793892,((5:0.0114808,6:0.01042108):0.005126659,(9:0.007543062,(7:0.00536637003,8:0.071056233):0.001297789):0.01471082):0.002549992):0.003343238):0.001115949,10:0.017034737):0.0139600311);
tree gen.481 = [&U] (((((5:0.01189709,6:0.01603887):0.00300062,(8:0.064963091,(7:0.0045085536,9:0.01232013):0.003447957):0.01494078):0.002215136,(((2:0.01975912,1:0.05131513):0.01278246,3:0.03293014):0.0431964,4:0.02898877):0.006108789):0.003120159,10:0.018567814):0.0152744336,((16:0.02349498,15:0.008042395):0.004260765,(((11:0.026309985,18:0.01701794):1.925463e-05,(17:0.028837283,12:0.005076712):0.01414034):0.01205341,((19:0.0375422443,14:0.021809501):0.01675224,13:0.009279227):0.02164866):0.03748437657):0.004271903);
tree gen.482 = [&U] ((10:0.01575051,((((2:0.02373303,1:0.05865552):0.0102093,3:0.03287949):0.038859295,4:0.02726073):0.004889568,(((8:0.060725022,(7:0.0038292427,9:0.01123232):0.006045264):0.01854826,5:0.008048895):0.00101024,6:0.01328775):0.003876004):0.006234238):0.007452501,((14:0.0298228904,19:0.0141380181):0.0018191931,((((13:0.014383626,12:0.012519937):0.009258106,17:0.014297515):0.01608048,(18:0.027941015,11:0.030740928):0.02551251):0.02241088,(16:0.01816085,15:0.005274862):0.002958533):0.002147452):0.007773333);
tree gen.483 = [&U] ((19:0.0110612893,(14:0.0277688031,(((17:0.016483035,(13:0.0194222758,12:0.006734126):0.002698305):0.01961859,(11:0.0407177945,18:0.0206246947):0.0251852):0.01770846,(15:0.011804801,16:0.01923109):0.002896807):0.00281207):0.0003680248):0.007189829,(10:0.013299139,(((8:0.07707129,(7:0.004650066,9:0.0127936354):0.0004960568):0.02686047,(5:0.008795358,(((2:0.006555401,1:0.03978537):0.02710631,3:0.02328806):0.036574205,4:0.02152339):0.006211587):0.001854338):0.0007992293,6:0.01571261):0.005992692):0.01585745);
tree gen.484 = [&U] (12:0.01010759,((((13:0.005034801,19:0.0266375192):0.02629054,((18:0.017952434,11:0.0267887543):0.004500706,17:0.029655649):0.015978031):0.03456348849,(16:0.0145179,(14:0.007916486,15:0.004254576):0.006895909):0.01060326):0.002588467,(((((7:0.004187299,(8:0.065963837,9:0.01219449):0.0009911871):0.01670775,5:0.008647179):0.0009808025,6:0.009742727):0.00255042,((3:0.02602904,(2:0.01567566,1:0.04428656):0.02188333):0.036973729,4:0.02241029):0.001863105):0.002822162,10:0.0107713):0.02041636):0.0006869968);
tree gen.485 = [&U] (((16:0.01541953,15:0.012550262):0.006816281,((19:0.03386961302,13:0.003960077):0.0111529333,((((11:0.026696312,14:0.030601873):0.002100905,18:0.01963625):0.003800897,17:0.035732473):0.014307993,12:0.002557922):5.000966e-05):0.04412177931):0.002612528,((((5:0.01030951,6:0.01250327):0.001878873,((9:0.01518683,7:0.0097020941):0.0013842168,8:0.0550329661):0.02437285):0.001482374,(((2:0.02335763,1:0.05430434):0.0149817,3:0.02528887):0.040149441,4:0.02168673):0.003841168):0.006851027,10:0.019045303):0.016893692);
tree gen.486 = [&U] (((15:0.01610785,16:0.02427797):0.01459643,(14:0.0205338611,((18:0.021665797,(17:0.034328576,11:0.04764178):0.003968089):0.017569233,(19:0.04343392471,13:0.01110185):0.01783161):0.02166356):0.004682056):0.00736448863,(12:0.008822962,((6:0.004961474,((5:0.008237212,((3:0.02570176,(2:0.03169646,1:0.04261446):0.01416209):0.046544699,4:0.03235479):0.006871082):0.00301275,((8:0.058300836,7:0.008564493):0.0004640358,9:0.01340445):0.0112895793):0.001021245):0.003442388,10:0.01476103):0.01080394):0.00167231261);
tree gen.487 = [&U] ((12:0.008681778,((6:0.009897451,((((7:0.0069312043,9:0.01034455):0.0040159575,8:0.072252393):0.02089095,((3:0.02312307,(2:0.02289213,1:0.07785288):0.01159109):0.027129744,4:0.02976988):0.004825033):0.0002628566,5:0.01707602):0.002769894):0.005268373,10:0.01329738):0.01680215):0.001385957,((14:0.02021682579,((19:0.0543598334,13:0.008604916):0.01097453,((17:0.02970431,11:0.0325453924):0.0001560914,18:0.029015889):0.023847427):0.027403071):0.0028834613,(16:0.01502981,15:0.00659406):0.0027336138):0.0032051006);
tree gen.488 = [&U] ((((6:0.009299501,(5:0.01477699,((9:0.01061606,7:0.007166563):0.0016376662,8:0.062165061):0.01887926):0.0004621503):0.003384255,((3:0.02124465,(2:0.009372279,1:0.06874392):0.02674851):0.030885136,4:0.02207962):0.003295822):0.005027661,10:0.01602612):0.014201391,(((15:0.005639065,16:0.01042315):0.003956954,(14:0.0258458415,((19:0.0431701575,13:0.005243233):0.02229274,((18:0.019046696,17:0.026067006):0.003993928,11:0.025315429):0.028127791):0.025244164):0.0049044054):0.0030701109,12:0.009717682):0.0009429862);
tree gen.489 = [&U] (((((6:0.008849685,5:0.01201223):0.002056298,(9:0.006684965,(8:0.07200186469,7:0.002185101):0.00074084):0.016945687):0.0002840215,((3:0.01968728,(2:0.00865263,1:0.0471353):0.02333014):0.044123766,4:0.03258962):0.005381746):0.004959976,10:0.02134748):0.01218425,(12:0.0058111294,((16:0.025959767,15:0.005731775):0.005879067,(((19:0.038032838,13:0.004630481):0.022077557,((18:0.018015121,11:0.031296511):0.001081227,17:0.035282846):0.01357514):0.03635703491,14:0.0107598425):0.0027949573):0.003103735):0.0003625206);
tree gen.490 = [&U] (((((((3:0.01931797,(2:0.01573666,1:0.04001206):0.01872306):0.009157532,14:0.01527658):0.024543122,(5:0.01195282,(8:0.062201783,(9:0.008503743,7:0.0080147531):0.0003347168):0.0185055):0.006275114):0.001160722,4:0.02846725):0.00561851,6:0.009764679):0.004950917,10:0.01559363):0.01491267,((((17:0.027781445,18:0.0225762):0.001455033,11:0.0316230677):0.02261,((12:0.009217384,19:0.025186119):0.01155672,13:0.005897805):0.019449149):0.02341966,(16:0.01572423,15:0.010652073):0.002923908):0.0077993799);
tree gen.491 = [&U] (((12:0.004874177,((13:0.006012984,19:0.03562482267):0.02091377,((17:0.032119288,11:0.0308448157):0.00214026,18:0.01205365):0.033044537):0.01377304):0.0240217231,(15:0.006739234,16:0.0202073817):0.0112766316):0.0073776823,((14:0.01914777,10:0.006026592):0.01138202,((6:0.01279371,((4:0.02633776,(3:0.02675392,(2:0.008138902,1:0.0552664):0.0237213):0.04991732):0.001849762,5:0.01583871):0.006191403):0.00316289,((9:0.01457963,7:0.0088705744):0.002645962,8:0.081834789):0.01128105):0.0054565076):0.007902375);
tree gen.492 = [&U] ((10:0.010780818,(6:0.0103683,((7:0.0060659814,(8:0.066696613,9:0.013369259):0.0007217477):0.01252716,((((1:0.05270785,2:0.0164001):0.02218097,3:0.01464027):0.034552716,4:0.01971845):0.001778924,5:0.007881167):0.001442586):0.001720939):0.00234705):0.009585652,((16:0.02319532,15:0.02926428):0.005105147,((((13:0.00844936,19:0.04011030329):0.01889655,17:0.016886358):0.003548208,12:0.0075392143):0.001910207,(11:0.0385976,(14:0.01319803,18:0.01606049504):0.0003236676):0.0168643216):0.03397444):0.011253528);
tree gen.493 = [&U] (((((3:0.01796419,(2:0.01523747,1:0.06420987):0.01625471):0.035894124,4:0.02295191):0.006299178,(((7:0.008763098,9:0.005688338):0.001897494,8:0.068254537):0.01528579113,(6:0.009119926,5:0.01506204):0.00282658):0.00219137):0.00469599,10:0.01223055):0.0189977243,(((16:0.02396546,15:0.014712734):0.009241767,19:0.0133794182):0.001027954,(14:0.0172019841,((12:0.008578507,13:0.009501735):0.0231742765,((18:0.021227167,11:0.030328761):7.439933e-05,17:0.02059142036):0.022743343):0.02734356):0.0035583373):0.005597118);
tree gen.494 = [&U] (((((9:0.007679897,(7:0.0066951927,8:0.072390128):0.0009989031):0.017657346,(5:0.01788339,(4:0.01972967,(3:0.02109363,(2:0.01295891,1:0.05119819):0.01681118):0.02727178):0.007150561):0.001931433):0.002576562,6:0.01287314):0.005676676,10:0.016160333):0.008059916,(((16:0.01636941,15:0.00863765):0.013719237,(((13:0.014436225,19:0.0362319718):0.01851574,(18:0.01599156,(11:0.0310575803,17:0.045473557):0.001314702):0.02565015):0.01995014,14:0.0139777388):0.0063955612):0.002206148,12:0.005009015):0.001005691);
tree gen.495 = [&U] ((((((3:0.02679398,(2:0.008895547,1:0.03609103):0.02372007):0.037188504,4:0.02279318):0.001963839,((5:0.01558445,6:0.01283531):0.000970727,(8:0.051172817,(9:0.0115193331,7:0.0102766994):0.002671478):0.01524735):0.0005625682):0.003132491,10:0.015785026):0.0194703021,12:0.009982494):0.0005548188,((16:0.01501329,15:0.011335558):0.007743341,((((18:0.02101807,11:0.030725361):0.001825601,17:0.023613992):0.009822249,(19:0.0394785723,13:0.009563245):0.033950396):0.03284326,14:0.0236371948):0.0044641963):0.006232126);
tree gen.496 = [&U] (((((3:0.02883195,(2:0.01386409,1:0.0622685):0.01917123):0.038795991,4:0.02053988):0.001414606,((5:0.01334959,6:0.02232174):0.001090258,((7:0.0080652732,9:0.005412421):0.0005294151,8:0.068685998):0.0208005407):0.00110393):0.004329601,10:0.0099954287):0.0075198359,((14:0.0187970883,(((11:0.0256665063,(18:0.007770471,12:0.003303545):0.010290353):0.0034768738,17:0.029786301):0.00852537,(13:0.0038152172,19:0.03060585993):0.022271829):0.04273107):0.0064847845,(16:0.0139844796,15:0.002950931):0.005836469):0.007519108);
tree gen.497 = [&U] (((((5:0.008927093,(8:0.07237317536,(7:0.0047581749,9:0.009123767):0.0024397):0.0239383379):0.002596332,6:0.01121227):0.002999231,((3:0.03343118,(2:0.01681629,1:0.03853932):0.01468734):0.035154297,4:0.02265172):0.0009137909):0.002023296,10:0.02760525):0.013192735,(14:0.0213582577,((((19:0.031459524,13:0.01072451):0.012590105,(18:0.017905384,(17:0.032751105,11:0.02005466):0.001532876):0.020528685):0.01212918,12:0.007849005):0.02104524,(16:0.01018957,15:0.006125936):0.008485005):0.0045953177):0.0039156983);
tree gen.498 = [&U] ((((5:0.01357404,(((3:0.02412854,(2:0.01750275,1:0.04385733):0.02677799):0.041501858,4:0.02743638):0.004445928,(7:0.009835038,(9:0.01318761,8:0.059193702):0.001061858):0.01891761):0.005967276):0.002454308,6:0.01203056):0.0101708,10:0.015792443):0.01456583502,((19:0.0169144842,(16:0.02376803,15:0.006296335):0.00872889):0.0001287498,(((18:0.01009281,(17:0.038354807,11:0.045051471):0.001572018):0.028412851,(12:0.009552472,13:0.017515895):0.009886723):0.0237321,14:0.017989573):0.0028902092):0.0066296315);
tree gen.499 = [&U] ((14:0.03201325052,(((12:0.007192165,(19:0.029843287,13:0.004410996):0.006426404):0.0136241,((18:0.018581128,11:0.042433891):0.001438193,17:0.025677589):0.01968754):0.02028869,(15:0.01130363,16:0.01398664):0.006550754):0.003150098):0.006052735,((((3:0.02644838,(2:0.02498615,1:0.05146353):0.01034599):0.0359864314,4:0.02826181):0.003923679,((5:0.01332983,6:0.01263676):0.004535317,(7:0.005923038,(9:0.008490371,8:0.06376489):0.001095977):0.01443641):0.001838754):0.003932903,10:0.01310578):0.0104760136);
end;
