# Supplementary material for: Phylogenomics and classification of Cactaceae based on hundreds of nuclear genes
Source: Plant Syst Evol. 2025 Aug 11;311(5):28. doi: 10.1007/s00606-025-01948-z (PMC12339657; doi:10.1007/s00606-025-01948-z)
Supplement: Supplementary file 4 — Online Resource 4: Containing alignments and RAxML gene trees for all included loci and all phylogenetic datasets (ZIP 10372 KB) [file 606_2025_1948_MOESM4_ESM.zip › de Vos et al_ESM_4/ESM_data_bucky/6119_consensus.mafft.fastabuckytrees_pruned.t]

#NEXUS
[ID: 4513032012]
[Param: tree]
begin trees;
translate
1 0_Anacampserotaceae_P9315,
2 0_Anacampserotaceae_P9319,
3 0_Anacampserotaceae_P9321,
4 1a_Pereskioideae-Leu_P4619,
5 1b_Pereskioideae-ss_P4637,
6 1b_Pereskioideae-ss_S7212,
7 2a_Opuntioideae-Opuntieae_P4585,
8 2b_Opuntioideae-Cylindropuntieae_P9253,
9 2c_Opuntioideae-Pterocacteae_P4571,
10 3_Maihuenioideae_S5849,
11 4_Blossfeldioideae_P8439,
12 5a_Cactoideae-Lymanbensonieae_P9185,
13 5b_Cactoideae-Copiapoeae_P8881,
14 5c_Cactoideae-Cacteae_P9261,
15 5d_Cactoideae-Phyllocacteae_P9255,
16 5e_Cactoideae-Fraileeae_P9233,
17 5f_Cactoideae-Rhipsalideae_P4563,
18 5g_Cactoideae-Notocacteae_P5169,
19 5h_Cactoideae-Cereeae_P9183;
tree gen.0 = [&U] ((((14:0.030493774,((((((4:0.03957697,(3:0.05128939,(2:0.02382697,1:0.07897254):0.01626223):0.06033131):0.005755192,6:0.03222594):0.01132193,(5:0.009816536,((7:0.015580686,9:0.004582128):0.0090702201,8:0.024001283):0.03206199):0.0006554577):0.01310379,11:0.006505483):0.0008488262,(18:0.003995118,10:0.020705471):0.030012459):0.002456208,(17:0.021498311,(12:0.008837432,13:0.01524239):0.001767728):0.001639291):0.001716308):0.004309121,19:0.013949977):0.0197237458,16:0.02416235):0.002605526,15:0.015880123);
tree gen.1 = [&U] (17:0.01902686,((15:0.014264333,16:0.02623361):0.0005982792,(19:0.0092715638,((10:0.0310512859,14:0.032635094):0.006886247,(((((6:0.03657869,((3:0.04466969,(1:0.09776867,2:0.02436091):0.01089708):0.06423303,4:0.04183754):0.004274259):0.02392257,(((9:0.005104582,7:0.011974758):0.0026946268,8:0.022145888):0.02105015,5:0.01333151):0.001384392):0.01616097,11:0.008797276):0.001011051,18:0.0238016936):0.0015343,(12:0.00842917,13:0.02204616):0.001490803):0.003181615):0.01217275):0.021466623):0.0006927535);
tree gen.2 = [&U] ((16:0.02180502,(19:0.0144009632,(14:0.029977481,((((((8:0.020400798,(9:0.00886292,7:0.013737338):0.0032973322):0.02302961,5:0.01232567):0.002376724,(6:0.02845073,((3:0.04229137,(2:0.01721916,1:0.077708):0.009911365):0.05354504,4:0.04700413):0.004501767):0.01478753):0.0128116,11:0.005007656):0.0007596482,(10:0.0134581,18:0.0003504317):0.029288008):0.001725219,(17:0.014495396,(13:0.01391646,12:0.007624715):0.0009302457):0.0001367386):0.001570337):0.0126429422):0.02182640264):0.001165067,15:0.017485047);
tree gen.3 = [&U] ((16:0.0221247,((14:0.037057619,((17:0.018216334,(13:0.01351775,12:0.009855595):0.002049902):0.0006256696,((11:0.005863804,((8:0.022677833,(7:0.0174154631,9:0.007538646):0.007403596):0.0203677,(((3:0.04205928,(2:0.02363146,1:0.07533483):0.01708687):0.05301673,(4:0.0479418,6:0.02842724):0.001320357):0.01867333,5:0.01187739):6.059381e-05):0.01966598):0.003423781,(10:0.01752189,18:0.002290746):0.02736725):0.001829334):0.003035565):0.008165002,19:0.016659101):0.01967478988):0.001071472,15:0.014432368);
tree gen.4 = [&U] (((15:0.014479041,16:0.02448525):0.001441787,(19:0.022315707,(((11:0.007537827,((10:0.02325131,18:0.004952864):0.027199181,((5:0.01416858,(8:0.0227718342,(9:0.004896994,7:0.01927584):0.002617942):0.02541539):0.0009373493,((4:0.04616651,(3:0.03856921,(1:0.08733044,2:0.02301432):0.02285099):0.05580103):0.006889689,6:0.03279598):0.01809532):0.01204682):0.0005692477):0.0006836529,(12:0.008860906,13:0.01068957):0.006719616):0.002546169,14:0.03630816):0.008545806):0.0250155757):0.0008155808,17:0.024205257);
tree gen.5 = [&U] (((19:0.0170180063,(14:0.047577657,(((((((7:0.016750019,9:0.007475713):0.00689552,8:0.020286932):0.02542368,5:0.01115574):0.0002908492,(6:0.02453079,(4:0.04558595,(3:0.03576373,(2:0.02589467,1:0.07511586):0.01727573):0.05702479):0.006362235):0.0150714):0.02171567,11:0.007517354):0.002694534,(18:0.0002989385,10:0.008771119):0.031753852):0.0003624713,(17:0.016155838,(13:0.01263153,12:0.00945714):0.002424986):0.0008154794):0.001767283):0.01074624):0.0189797561,16:0.02466248):0.0005990424,15:0.026718443);
tree gen.6 = [&U] (17:0.015717556,((16:0.02686193,15:0.018392992):0.0003274704,((14:0.035789579,(((10:0.004800009,18:0.0002082589):0.033412033,(11:0.009221532,(5:0.01052969,((8:0.017593711,(7:0.0145363938,9:0.005344136):0.002708385):0.023387,(6:0.030507,(4:0.0516079,(3:0.04113555,(1:0.08458671,2:0.02414903):0.01619127):0.05405342):0.007274651):0.01524232):0.0004640415):0.01757737):0.002397706):0.0003809613,(12:0.009074845,13:0.01172073):0.006765223):0.001010528):0.006981503,19:0.0174777897):0.039949951):0.0005064016);
tree gen.7 = [&U] ((16:0.02468767,(19:0.0129757905,((10:0.001604471,18:0.003323995):0.023767591,((((((6:0.03345474,(4:0.04329283,(3:0.03608585,(1:0.08038439,2:0.02596161):0.01557962):0.0499325):0.006805662):0.01669171,(8:0.020221262,(9:0.005323251,7:0.014040659):0.007441855):0.01960924):0.0005717787,5:0.01212176):0.01175795,11:0.009465146):0.001614229,((12:0.009868008,13:0.01334478):0.001202666,17:0.013465215):0.0008126039):0.0007055395,14:0.040568491):0.0003648025):0.01006096):0.0262090878):0.002128884,15:0.012443001);
tree gen.8 = [&U] ((((((((((8:0.026781203,(9:0.004669264,7:0.016651953):0.00390576488):0.02210896,5:0.01523812):0.00114062,(6:0.0282043,(4:0.0415757,(3:0.03572265,(1:0.09051648,2:0.01763928):0.0253322):0.04817663):0.004931968):0.01762423):0.01547697,11:0.006258427):0.003084177,((12:0.009355341,13:0.01800452):0.002812677,17:0.014866531):0.0003061838):0.0005290411,(10:0.005950736,18:0.00298898):0.0342107125):0.0005313069,14:0.034748156):0.008895106,19:0.0156795638):0.0236305916,16:0.03191953):0.002345203,15:0.013559999);
tree gen.9 = [&U] (((19:0.0078344689,(((17:0.020501601,(13:0.014335,12:0.01135435):0.001268253):0.0008387381,((18:0.0009094201,10:0.002054036):0.028021653,(11:0.006863049,(((8:0.016164839,(7:0.018892066,9:0.0089463444):0.002683217):0.0261316,5:0.01358795):0.001277885,((4:0.04227221,(3:0.03936345,(2:0.02226347,1:0.07354955):0.01642967):0.06146314):0.006383721,6:0.03606243):0.01960716):0.01807682):0.001491173):0.0007402029):0.002462109,14:0.043528701):0.0084597146):0.020197508,16:0.02548184):0.002655774,15:0.017244008);
tree gen.10 = [&U] (15:0.015050456,(((14:0.041697516,((((5:0.01372949,(((4:0.04078408,(3:0.04332412,(2:0.02305961,1:0.09496833):0.01563679):0.05904787):0.004654701,6:0.03626378):0.01524663,(8:0.027730123,(9:0.002904525,7:0.012761651):0.0020313458):0.02213869):0.0008004133):0.01575795,11:0.008203551):0.002107819,(10:0.001402274,18:0.0009654481):0.023055121):0.003038326,(17:0.018089444,(13:0.01246389,12:0.01003218):0.001926919):0.001193838):0.001279877):0.00733413,19:0.016700036):0.026367652,16:0.02287336):0.002093712);
tree gen.11 = [&U] (15:0.019481133,((((((10:0.004753483,18:3.606584e-05):0.031087216,(((8:0.025243089,(9:0.0084878028,7:0.0187457689):0.004909596):0.02710676,(5:0.01356963,((4:0.04137005,(3:0.04938503,(2:0.02233097,1:0.0770028):0.0240029):0.0568729):0.01079776,6:0.03471965):0.01251367):0.0001915385):0.01512802,11:0.006318616):0.002076902):0.000447762,(17:0.018233458,(13:0.01478184,12:0.009774292):0.001648386):0.002823647):0.003515545,14:0.045919366):0.006414233,19:0.015901197):0.01984923673,16:0.02553673):0.00306977);
tree gen.12 = [&U] ((19:0.0179192955,(14:0.039894909,(((((5:0.01125636,(((3:0.03465482,(1:0.07489091,2:0.02526003):0.01486273):0.06388678,4:0.05382777):0.005140781,6:0.02986681):0.01764858):0.0001649075,(8:0.021094046,(7:0.01873071,9:0.005238027):0.006477475):0.02700778):0.01339817,11:0.004714828):0.0004729975,(10:0.02744482,18:0.002228431):0.027124384):0.000337559,((12:0.009768042,13:0.01752339):0.002160791,17:0.023055094):0.003343816):0.0043621):0.008966261):0.0204465289,(16:0.01743693,15:0.012419037):0.00161023);
tree gen.13 = [&U] (15:0.016157592,(16:0.02497156,(19:0.01352629418,(((((((6:0.03251991,((3:0.03345552,(2:0.02667764,1:0.09133032):0.01838395):0.05505071,4:0.0423604):0.005501577):0.0215787,5:0.01262824):0.0003460146,(8:0.015844266,(9:0.0069834,7:0.0152118):0.008241945):0.02728408):0.02080311,11:0.005303616):0.0006553628,(10:0.01309857,18:0.005744636):0.024237307):0.002645527,(17:0.024643414,(13:0.01432659,12:0.01107096):0.002985019):0.00048041):0.001808875,14:0.045352851):0.009985966):0.0187507132):0.001658273);
tree gen.14 = [&U] ((16:0.02862542,(19:0.012929964,(14:0.037876122,(((10:0.01112497,18:0.002297575):0.026907557,((5:0.01212861,(((7:0.017435379,9:0.003326415):0.0040503357,8:0.0167974):0.020308,(6:0.02622112,(4:0.0461251,((1:0.07840636,2:0.02006111):0.00798763,3:0.03503325):0.06045248):0.005783084):0.02312145):0.001259003):0.01881583,11:0.01059115):0.0009893972):0.0007788288,(17:0.017185898,(13:0.01123703,12:0.01735247):0.002844508):0.001745875):0.0004089248):0.017966291):0.0095722515):0.003140925,15:0.018950007);
tree gen.15 = [&U] ((19:0.015357773,(((17:0.020299835,(13:0.01290472,12:0.01058867):0.00617734):0.003289876,14:0.045221419):0.001207172,(((10:0.017602779,18:0.006532501):0.032625019,(5:0.01323816,(((7:0.014517226,9:0.005396006):0.004556414,8:0.020034274):0.02639786,((4:0.04712195,((1:0.08810024,2:0.02757318):0.01928227,3:0.05097229):0.04291744):0.004202017,6:0.02977791):0.01525648):6.524543e-05):0.01410632):0.0008678317,11:0.006962506):0.001013927):0.02570461):0.0127769502,(15:0.016457696,16:0.02056749):0.002479521);
tree gen.16 = [&U] ((16:0.02811588,15:0.012089434):0.00122949,(19:0.0075548619,(14:0.03676527,(((17:0.019055411,12:0.01125166):0.0004047107,13:0.0142538):0.0008084282,((((((9:0.009898092,7:0.01901554):0.0039087131,8:0.016604156):0.03183253,5:0.01128431):0.0001382953,(((3:0.04154621,(2:0.03416381,1:0.08079189):0.01769851):0.0443907,4:0.04957986):0.006303896,6:0.03211643):0.01199828):0.009958432,11:0.008236949):0.001316849,(10:0.006544322,18:0.001462159):0.024296708):0.0001999572):0.001751057):0.009161563):0.02681051445);
tree gen.17 = [&U] ((((((12:0.01037452,13:0.01079315):0.002333282,17:0.015446216):0.001943682,((10:0.004939117,18:0.005675839):0.028370247,((((6:0.03291387,((3:0.04474179,(1:0.07510483,2:0.02170392):0.02803396):0.05337036,4:0.03426641):0.008268109):0.009795633,((9:0.005473398,7:0.014834626):0.0043329887,8:0.022804754):0.01713557):0.0002479836,5:0.01444378):0.01528165,11:0.00821833):0.001820662):0.001795761):0.0008381646,14:0.043026187):0.007736046,19:0.010691289):0.02970575264,(16:0.0255995,15:0.012133746):0.001127201);
tree gen.18 = [&U] ((16:0.02782672,((14:0.034756268,((17:0.018211642,(12:0.01648363,13:0.02084804):0.001966659):0.00164902,((((6:0.03709584,((3:0.04863443,(1:0.09594306,2:0.02364691):0.01231489):0.04614261,4:0.0390563):0.00531156):0.01717689,(((7:0.0152264179,9:0.005553793):0.0035319553,8:0.024722537):0.02637974,5:0.01279489):0.001572321):0.01617381,11:0.005598435):0.001931804,(10:0.005421624,18:0.0001403002):0.025680785):0.0003745978):0.001392239):0.01217149,19:0.0146934648):0.0287155164):0.001116216,15:0.017853892);
tree gen.19 = [&U] (15:0.018816732,(((((10:0.01356786,18:0.0001587283):0.026653737,((((8:0.022420603,(7:0.017010742,9:0.0079499287):0.00374232):0.02758118,(5:0.01219464,(((3:0.04461861,(2:0.02133166,1:0.1008916):0.01427239):0.05611119,4:0.04436639):0.006386533,6:0.03563408):0.02602503):5.172898e-05):0.01324778,11:0.01410973):0.002148269,(17:0.014825107,(12:0.009400103,13:0.01430139):0.002572444):0.002242993):0.0008860173):0.0001247438,14:0.046064383):0.007047274,19:0.011627748):0.0305944878,16:0.02955982):0.0004328955);
tree gen.20 = [&U] (((((((((6:0.03235452,(4:0.04002565,((1:0.07769561,2:0.02737916):0.0112986,3:0.04813983):0.05752011):0.0064215):0.02517382,(9:0.004931789,(7:0.016693863,8:0.018925236):9.512914e-06):0.0192886305):0.001367512,5:0.006791502):0.01627036,11:0.007604294):0.0004764381,(17:0.014912035,(13:0.01461355,12:0.007188628):0.001426592):0.001183227):0.000538075,(18:6.901748e-05,10:0.01369695):0.026883612):0.001130025,14:0.036966317):0.019076139,19:0.0208494723):0.0149634963,(15:0.013703857,16:0.02616886):0.003225312);
tree gen.21 = [&U] (((19:0.018828938,(((17:0.022805347,(12:0.01036491,13:0.01474285):0.002844319):0.0009357531,((((((7:0.018815223,9:0.0065047783):0.005371163,8:0.025556366):0.02245392,5:0.01294509):0.0007527291,(((3:0.04818939,(1:0.0906867,2:0.02381544):0.01417892):0.06275559,4:0.03728959):0.009192778,6:0.03140373):0.0192326):0.01048506,11:0.008034216):0.001508175,(10:0.008738788,18:0.0005419381):0.031750349):0.001594198):0.001189474,14:0.041050764):0.0098747):0.02453463948,16:0.02655841):0.0023266842,15:0.015137926);
tree gen.22 = [&U] ((16:0.02745562,((((17:0.01358229,(12:0.01086736,13:0.01382378):0.002100071):0.001489725,(((((4:0.03544664,(3:0.05111918,(1:0.08594958,2:0.01461469):0.02534476):0.04739277):0.008597999,6:0.03128577):0.01638654,(((9:0.004087259,7:0.015848256):0.00300044,8:0.026076534):0.02268529,5:0.01478091):0.000249928):0.01862195,11:0.00627769):0.003894251,(18:0.0009691693,10:0.005178563):0.0286434947):0.0003428094):0.002825914,14:0.038294135):0.005203979,19:0.0082833973):0.0166829594):0.002083238,15:0.018794593);
tree gen.23 = [&U] ((19:0.012106013,(((17:0.0173586005,(13:0.01471291,12:0.01256889):0.002834262):0.0002614036,((((5:0.005154435,((9:0.005491302,7:0.015852981):0.0041613024,8:0.031810869):0.02808443):0.000548782,(6:0.02704741,(4:0.04382224,((1:0.08154253,2:0.02694209):0.01570337,3:0.04018252):0.0525993):0.005852728):0.01785076):0.0182397,(10:0.031189612,18:0.01258355):0.016657274):0.001056904,11:0.007859093):0.0003646776):0.002759783,14:0.042231208):0.021808011):0.0125802996,(16:0.02628902,15:0.013235336):0.0005658652);
tree gen.24 = [&U] (((((((11:0.01070222,(((4:0.04322069,(3:0.04199033,(2:0.02605016,1:0.09813107):0.02604462):0.06136091):0.01088047,6:0.03190761):0.01537729,(5:0.01062763,(8:0.022287932,(9:0.004868027,7:0.012788902):0.0022531604):0.02754186):0.003261648):0.01799016):0.001456598,(10:0.01487886,18:0.00246916):0.026488929):0.001287633,((13:0.01219262,12:0.006764913):0.001786706,17:0.0193523607):0.001537886):0.0009264967,14:0.039372929):0.0069355432,19:0.012296213):0.014619916,16:0.02648711):0.002633218,15:0.016186838);
tree gen.25 = [&U] ((((((10:0.01965679,18:0.0009884757):0.032092619,(((((7:0.01727029,9:0.006393586):0.004856587,8:0.0215764055):0.02591992,((4:0.03957345,(3:0.03423555,(1:0.07284368,2:0.02511693):0.02458949):0.05534852):0.009635357,6:0.02794498):0.01626576):0.002765661,5:0.01730307):0.01036034,11:0.009403933):0.001639514):0.001054619,((13:0.008503614,12:0.007953623):0.001045144,17:0.021929977):0.003071112):0.001192302,14:0.041739577):0.01029207,19:0.0102379865):0.0171202884,(16:0.02768754,15:0.018651154):0.001834992);
tree gen.26 = [&U] (16:0.0285386,(((((17:0.017637185,(13:0.01300408,12:0.006921945):0.004141384):0.004441135,((10:0.004176945,18:0.004107413):0.032321824,(11:0.006340497,((8:0.025316191,(7:0.010980182,9:0.006667491):0.006176731):0.01924658,(5:0.01652319,((4:0.04291319,(3:0.03134958,(2:0.02242063,1:0.07579423):0.02233909):0.04974806):0.009301974,6:0.02996613):0.02010678):0.000585036):0.01385797):0.0006683598):0.001790518):0.001682893,14:0.026914061):0.0072251865,19:0.011509939):0.021200336,15:0.018388903):0.0007283237);
tree gen.27 = [&U] ((((14:0.034977667,(((13:0.01470595,12:0.008708098):0.0005662315,17:0.015337609):0.001370708,(((10:0.019591387,18:0.008348495):0.016348328,((6:0.03169931,(4:0.04220129,(3:0.04422112,(1:0.08707484,2:0.02122865):0.0220494):0.05840096):0.006489761):0.02281936,(((9:0.005655672,7:0.016648927):0.004449113,8:0.022876952):0.02653971,5:0.01072796):0.001337371):0.01525178):0.0004380622,11:0.004827816):0.003193409):0.0006156023):0.00703506987,19:0.0130468415):0.024366108,16:0.0306369):0.0005080548,15:0.018981025);
tree gen.28 = [&U] (((14:0.036439139,(((10:0.00635292,18:0.002831568):0.020961102,((((4:0.04341246,(3:0.04356608,(1:0.06324524,2:0.0194255):0.01538419):0.04505202):0.004668819,6:0.02853823):0.02025182,(((7:0.013386329,9:0.004838666):0.0041918231,8:0.025498085):0.02817054,5:0.01323321):0.003357267):0.01410981,11:0.004241509):0.001526343):0.0005200863,((13:0.009189985,12:0.01076719):0.003645652,17:0.01472344):0.001137019):0.0008354791):0.0097915781,19:0.0146353039):0.0256152565,(15:0.014215309,16:0.03100816):0.001801972);
tree gen.29 = [&U] (15:0.017612151,(16:0.02904067,((14:0.047482268,((((5:0.01294475,((7:0.02163712,9:0.007574863):0.0024494252,8:0.017500661):0.02535078):0.001639775,((4:0.03508592,(3:0.03835154,(1:0.08912659,2:0.0232915):0.01672531):0.05725789):0.004880948,6:0.02796501):0.01869266):0.02066672,((10:0.009803233,18:0.003493188):0.0346114957,11:0.01093924):0.0002685599):0.0001141481,((13:0.01156065,12:0.01314965):0.001554365,17:0.019746399):0.0009848206):0.004035363):0.007791505,19:0.01000046):0.0221750609):0.0003102246);
tree gen.30 = [&U] (((19:0.0116002282,(14:0.040769329,((((((9:0.00764108935,7:0.018987536):0.004511012,8:0.01855006):0.02124227,5:0.01315589):0.0005660891,((4:0.04696141,(3:0.03103561,(1:0.06954959,2:0.02900603):0.009649765):0.06221503):0.002262739,6:0.0315296):0.02290178):0.01527108,((18:0.002565352,10:0.006997559):0.02745043678,11:0.01365325):0.0008682919):0.002540127,((13:0.01136267,12:0.009433843):0.003352314,17:0.019275278):0.002526172):0.001167522):0.008313404):0.020500548,16:0.02590241):0.001301724,15:0.015547956);
tree gen.31 = [&U] ((15:0.01657163,16:0.02684568):0.002376069,(19:0.0146357253,(((17:0.015617871,(12:0.01217851,13:0.01170099):0.002939044):0.001374335,((11:0.01256035,((((7:0.012164248,9:0.003713123):0.004084687,8:0.019093332):0.02666167,(6:0.02419432,(4:0.04181692,((1:0.08059293,2:0.02673299):0.02138244,3:0.04797607):0.04522378):0.005200628):0.01782271):0.001165827,5:0.01210888):0.01683766):0.001962621,(10:0.0144422,18:0.001454342):0.029120351):0.0009096413):0.001994411,14:0.031171611):0.023697713):0.0140752647);
tree gen.32 = [&U] (15:0.0169075409,(16:0.03301908,((14:0.033678708,(((13:0.01606396,12:0.007805345):0.001252587,17:0.016052901):0.001546124,((10:0.047163261,18:0.01362861):0.019200701,((((4:0.04786564,(3:0.03583734,(1:0.07511782,2:0.03027102):0.01084258):0.04796386):0.005943063,6:0.03201806):0.01447163,(5:0.01254793,((7:0.01808257,9:0.006525976):0.0044301739,8:0.017638879):0.02365876):0.0007710904):0.02459824,11:0.007421163):0.0007384196):0.0004904234):0.002346071):0.009614011,19:0.0156816485):0.0321920983):0.003410177);
tree gen.33 = [&U] (15:0.015612117,(((14:0.031609378,(((13:0.01504197,12:0.00961216):0.002261946,17:0.014513559):0.001116708,(((((((3:0.03943149,(1:0.1072762,2:0.02548521):0.01859036):0.05084619,4:0.03974337):0.003048909,6:0.02770483):0.01427377,((7:0.015258452,9:0.006613244):0.002783159,8:0.028996472):0.02017828):0.0002073062,5:0.009577479):0.01523934,11:0.00649729):0.0007818905,(10:0.01162319,18:0.001061739):0.0315037204):0.001116042):0.00090189):0.007473797,19:0.0136885492):0.0190018682,16:0.02940715):0.001825302);
tree gen.34 = [&U] (16:0.02757769,(((14:0.040069579,(((13:0.01576883,12:0.00744263):0.002002529,17:0.013747521):0.0006495733,((((((3:0.04431545,(1:0.07761118,2:0.0288996):0.01503493):0.05211762,4:0.03996828):0.002800788,6:0.02516108):0.0129779,(((7:0.0116641673,9:0.003904849):0.00332761,8:0.019660904):0.02173891,5:0.01184808):0.002950876):0.01603861,11:0.005878254):0.0008315743,(10:0.003613862,18:0.001855564):0.029420914):0.001069297):0.003331638):0.00858553,19:0.0080779795):0.0270267161,15:0.012797592):0.0008661928);
tree gen.35 = [&U] (((((13:0.01237092,12:0.007641977):0.001434894,17:0.012871016):0.003830901,(((10:0.01447515,18:0.0003077197):0.027021788,(((((9:0.00443493,7:0.014621362):0.0110092714,8:0.0119826089):0.0237605,((3:0.04444028,(1:0.08050295,2:0.02146253):0.01136663):0.05518114,(4:0.04203556,6:0.02310831):0.003756815):0.01566825):0.002828969,5:0.01125421):0.01574109,11:0.0058128):0.002114915):0.0002033001,14:0.049537057):0.0003737933):0.00942050969,19:0.0157779702):0.0269089483,(16:0.02637179,15:0.018212835):0.002758523);
tree gen.36 = [&U] ((19:0.016761632,((14:0.041966716,(((5:0.008023014,(((3:0.03637142,(1:0.07164647,2:0.02281469):0.01917271):0.0504008,4:0.04647356):0.00648277,6:0.03233349):0.01720036):0.0002778938,((7:0.0177447658,9:0.006371716):0.001944914,8:0.027477898):0.02646287):0.01637563,11:0.01177204):0.0007001412):0.0005070938,((10:0.02069198,18:0.002167862):0.023064865,(17:0.017762952,(13:0.01465278,12:0.009558594):0.0003091322):0.001686528):0.001821053):0.0085128409):0.0221982693,(15:0.016538131,16:0.02996792):0.003061311);
tree gen.37 = [&U] (15:0.0158747781,(16:0.02328545,(19:0.0126042472,(14:0.045411202,(((((6:0.03457426,(4:0.03876494,((1:0.07366889,2:0.02387525):0.01540536,3:0.04544024):0.06524778):0.01011551):0.01494877,(5:0.01187302,((9:0.004615398,7:0.010505825):0.0035237563,8:0.01778155):0.02811701):0.002365186):0.01418645,11:0.007771526):0.002557746,(10:0.01046238,18:0.000106057):0.03066561):0.001350761,((12:0.01057615,13:0.01510902):0.0009934197,17:0.019884252):0.001571913):0.002228224):0.0249804996):0.01016891):0.002647796);
tree gen.38 = [&U] (((14:0.04685985,(((11:0.005793236,(((8:0.023214852,(9:0.008584466,7:0.0141852091):0.0024046928):0.02344731,5:0.01772904):0.0006765799,((4:0.03475128,(3:0.0405136,(1:0.07958357,2:0.03051624):0.01458361):0.04996887):0.005837909,6:0.03413354):0.02072657):0.009932527):0.0007570644,(18:0.0001222782,10:0.03512241):0.0268901057):0.0006364825,(17:0.011639484,(12:0.01355551,13:0.0145883):0.0006490795):0.005968087):0.001444147):0.01036294,19:0.011661274):0.0219179234,(15:0.01463972,16:0.02767723):0.001712165);
tree gen.39 = [&U] (15:0.008944474,(16:0.02363183,(((13:0.01483059,12:0.01152201):0.002318515,(((17:0.020180232,((((4:0.03540469,(3:0.04156486,(1:0.0852379,2:0.03202446):0.01763798):0.06564575):0.006589263,6:0.02689297):0.02047829,(((7:0.0202150941,9:0.0081453487):0.0036026,8:0.019666506):0.02301876,5:0.00999338):0.0002765981):0.01248075,11:0.01165461):0.0001348805):0.0008514094,14:0.040045964):0.001543815,(10:0.012614424,18:0.005566421):0.031132517):0.0001338145):0.02072315943,19:0.016677744):0.011280587):0.002146747);
tree gen.40 = [&U] (((14:0.036678923,(((((((3:0.03066477,(2:0.01659513,1:0.08054876):0.016914):0.05427622,4:0.04603752):0.007924967,6:0.02412378):0.02119398,(5:0.01156284,(8:0.020487369,(9:0.005728166,7:0.0130474664):0.0067077992):0.02375637):0.001494218):0.01441304,11:0.006566403):0.001163961,(10:0.01065832,18:0.002931058):0.0328538525):0.0007510872,(17:0.023413556,(12:0.01085774,13:0.01957163):0.0004569389):0.001450381):0.001250654):0.006985174,19:0.012647149):0.01933834879,(16:0.02391089,15:0.012347233):0.0040063279);
tree gen.41 = [&U] ((15:0.017906737,16:0.03006342):0.0007805875,((14:0.040218944,(((11:0.00808109,((((7:0.013063434,9:0.0038464645):0.004433918,8:0.023571602):0.03115108,((3:0.04776807,(1:0.07915578,2:0.02630082):0.01417904):0.06597464,(6:0.03581466,4:0.05356413):0.006693994):0.01742829):0.000696403,5:0.0156795):0.01772127):0.000294313,(10:0.002881641,18:0.00339219):0.022205637):0.0004700865,(17:0.016640373,(13:0.01631182,12:0.009930186):0.004194536):0.001409045):0.0009764656):0.023836129,19:0.0182562409):0.015214674);
tree gen.42 = [&U] ((19:0.0196341916,(14:0.035091088,(((((8:0.0196596565,(7:0.0148404511,9:0.003371973):0.0039944513):0.02677865,(6:0.02913782,(((1:0.09520705,2:0.02823812):0.01172877,3:0.04458435):0.07513935,4:0.04857532):0.004334722):0.01439597):0.0005761673,5:0.01273177):0.01826465,11:0.01081682):0.0009083548,((10:0.007010615,18:0.003561228):0.02734785291,(17:0.019921108,(13:0.01368382,12:0.01211601):0.002825097):0.001162193):0.0007791419):0.00469384):0.0208964147):0.01201705605,(16:0.02575622,15:0.017218688):0.001051897);
tree gen.43 = [&U] ((16:0.0243033,15:0.018234921):0.001431042,(((((12:0.007872118,13:0.01191698):0.003102308,17:0.018682527):0.002355389,((18:0.004659828,10:0.02243275):0.021049817,((((8:0.0212775027,(7:0.018165304,9:0.006068471):0.0018718848):0.02534003,(((3:0.03877043,(1:0.07263691,2:0.02230841):0.0244068):0.05186012,4:0.04732406):0.008249825,6:0.0301041):0.01214522):0.0001344473,5:0.01148949):0.0145729,11:0.003919603):0.00121498):0.0001716862):0.001268403,14:0.038045217):0.004522919,19:0.0126467608):0.0269854885);
tree gen.44 = [&U] (15:0.021257739,((((((12:0.01308506,13:0.01359522):0.001463808,17:0.018021108):0.001717463,((18:0.005726483,10:0.006997244):0.0221090981,((5:0.01187271,((8:0.02447605,(7:0.013792305,9:0.0053506541):0.004250743):0.02095134,(((3:0.04726721,(1:0.09473419,2:0.03531233):0.01663967):0.06104698,4:0.04683502):0.00794694,6:0.03259553):0.01252357):0.001300204):0.02386981,11:0.007857402):0.001593769):0.0009634866):0.0004678249,14:0.047532934):0.01115696,19:0.0162814426):0.014807171,16:0.03532927):0.001091651);
tree gen.45 = [&U] (15:0.015045814,(16:0.01910911,(19:0.0094056386,((((((((9:0.003847626,7:0.017045392):0.0059060837,8:0.02478857):0.02204264,(((3:0.0424399,(1:0.08144812,2:0.02325729):0.01955353):0.05627876,4:0.04745237):0.004557394,6:0.02850609):0.0227181):0.00070267,5:0.009741455):0.01321231,11:0.005317923):0.0009311084,(10:0.0160857,18:0.002571106):0.025493314):0.0008066344,(17:0.01933558,(12:0.007086752,13:0.01206475):0.001447258):0.002558005):0.004007861,14:0.041116542):0.0058602722):0.0159365662):0.002753879);
tree gen.46 = [&U] ((16:0.02020171,(((((11:0.005293711,(5:0.01012295,(((7:0.0205554343,9:0.004166364):0.004608804,8:0.016562318):0.0178737,(((3:0.04308928,(1:0.06494852,2:0.02510389):0.0194528):0.05303802,4:0.04606861):0.004421322,6:0.02512455):0.01898856):0.0007455657):0.01396599):0.002738853,(17:0.017763827,(12:0.009011719,13:0.01737928):0.002367866):0.0003788021):0.001706247,14:0.037933523):0.001177478,(10:0.007917694,18:0.006651039):0.020942344):0.006052616,19:0.0138047672):0.0204635064):0.001369889,15:0.013770045);
tree gen.47 = [&U] (15:0.016469311,((19:0.015474717,(14:0.037854857,(((11:0.01076395,((5:0.01443414,((9:0.0035956663,7:0.0176093982):0.004514163,8:0.019399621):0.02550139):0.002271065,(6:0.03369829,(4:0.04593703,(3:0.04056544,(1:0.1000602,2:0.02595707):0.01931374):0.05694076):0.003158136):0.02081737):0.01135833):0.001798743,(17:0.014030506,(12:0.01137426,13:0.01374818):0.00233057):0.0009212444):0.000658895,(18:0.002385534,10:0.004745201):0.031130675):0.0007479003):0.0103825522):0.0191823876,16:0.02211881):0.0007382956);
tree gen.48 = [&U] ((19:0.0102758909,(14:0.036433036,(((17:0.014166134,13:0.01570361):0.0003476026,12:0.006374601):0.004721295,((18:0.003045954,10:0.009718778):0.023249827,(11:0.005522662,((5:0.01045615,((7:0.016080204,9:0.00533612):0.0033943953,8:0.01939478):0.02258162):0.0009542381,(6:0.02931432,((3:0.02399035,(1:0.06827436,2:0.0224762):0.01928125):0.0575659,4:0.04736089):0.009644273):0.0172739):0.01964923):0.003889231):0.0003512702):0.001748527):0.008973212):0.0316532866,(15:0.01683215,16:0.01924128):0.001527334);
tree gen.49 = [&U] (((((14:0.041850443,((13:0.01493121,12:0.01236638):0.005214441,((((6:0.03343412,(4:0.04389281,(3:0.0418095,(1:0.07320945,2:0.02400905):0.01624319):0.04942091):0.004740556):0.01963338,(((7:0.01031742885,9:0.007356829):0.0054503504,8:0.021790874):0.02172869,5:0.01077312):0.002586395):0.01869683,11:0.007415776):0.0001563752,(18:0.0009213786,10:0.01005046):0.02077829953):0.0009268711):0.002773735):0.01130669,19:0.0144492927):0.0303576348,17:0.018279126):3.617248e-06,16:0.02753787):0.001265353,15:0.014758965);
tree gen.50 = [&U] ((15:0.01201706,16:0.02942481):0.001982353,(17:0.019016051,((14:0.034827637,((13:0.01498161,12:0.01250789):0.003595239,((((6:0.03175316,(4:0.04802249,(3:0.03746506,(1:0.09664124,2:0.02835656):0.007924355):0.05390333):0.006684891):0.01452874,(5:0.009493897,((7:0.020822523,9:0.004917405):0.005516416,8:0.024912268):0.02265055):0.002047293):0.01622674,11:0.006305243):0.001554633,(18:0.001690989,10:0.01346367):0.031113952):0.003176991):0.002300668):0.008129774,19:0.0161258861):0.0211383747):1.093027e-05);
tree gen.51 = [&U] (17:0.015444434,(((14:0.042342837,(((((((9:0.003967136,7:0.015652933):0.003872767,8:0.02557739):0.01969619,5:0.01377728):0.003360777,(6:0.02434244,(4:0.05154997,(3:0.04947079,(1:0.08044338,2:0.01892726):0.01326005):0.05387908):0.004517655):0.01324931):0.01365022,11:0.00738133):0.002411441,(18:0.005988753,10:0.01163938):0.028162242):0.002016999,(13:0.01369064,12:0.008578895):0.002710135):0.001991252):0.009687686,19:0.008506289):0.0223649565,(16:0.02649278,15:0.012293729):0.002105572):0.0005048997);
tree gen.52 = [&U] (((14:0.040340969,(((18:0.002215002,10:0.006666784):0.028874204,((5:0.01272957,((6:0.03370361,(4:0.04014953,(3:0.03254326,(1:0.07081721,2:0.02005459):0.01372369):0.05801605):0.004875931):0.02020382,((7:0.0134401923,9:0.005564615):0.005546775,8:0.0174412844):0.02069552):0.002267316):0.02011313,11:0.005234925):0.002559219):0.001557907,(13:0.01236695,12:0.01839481):0.002117247):0.002165306):0.006437122,19:0.015366792):0.0246062719,(17:0.022736487,(16:0.02478931,15:0.017055133):0.001888626):9.787229e-05);
tree gen.53 = [&U] ((((14:0.045049587,(((11:0.007844201,(((((3:0.04023955,(1:0.0765124,2:0.01983521):0.0221084):0.05360753,4:0.04337189):0.00462869,6:0.03662247):0.01581395,(8:0.022611608,(9:0.00485635722,7:0.01557382):0.004977785):0.0222029):0.0002270367,5:0.01431236):0.01304745):0.0016268,(10:0.01339319,18:0.0004546825):0.02746049):0.001358009,((13:0.01491224,12:0.008532536):0.003250984,17:0.019664549):0.001862841):0.0004848589):0.022449456,19:0.02511780169):0.006492043,16:0.02603924):0.0009712881,15:0.016390783);
tree gen.54 = [&U] ((16:0.02613467,(19:0.014753668,((((10:0.0101497,18:0.002963258):0.019099091,(11:0.007608642,(((8:0.022732322,(9:0.007730238,7:0.0127781715):0.0070896482):0.01744611,((4:0.04360152,((1:0.08858631,2:0.01761005):0.02359857,3:0.04501178):0.05004046):0.008616257,6:0.02804327):0.01971498):0.00231734,5:0.01398066):0.01804189):0.002641407):0.001121282,(17:0.016820397,(13:0.00941553,12:0.007380768):0.002216343):0.000858093):0.00233225,14:0.039551898):0.02468386152):0.010705398):0.0031178355,15:0.013029613);
tree gen.55 = [&U] ((16:0.02297719,15:0.01357794):0.0016735,((14:0.038467287,(((18:0.00889789,10:0.013581346):0.021747223,(11:0.009854675,((((7:0.018514748,9:0.006276928):0.003194097,8:0.019625491):0.03154848,((4:0.04642581,(3:0.0369856,(1:0.0732045,2:0.02142416):0.0121569):0.05743063):0.002243912,6:0.02617251):0.01617065):0.0002492398,5:0.01173919):0.01573573):0.003026203):0.0008182275,(17:0.014571694,(13:0.01378991,12:0.01122051):0.004709542):0.0006085137):0.002265832):0.008090357,19:0.01545777624):0.02312789);
tree gen.56 = [&U] (15:0.0113411862,(16:0.02065035,((14:0.04343554,(((12:0.01022488,13:0.0167676):0.002525602,17:0.014131286):0.001063227,((((((9:0.005967424,7:0.0150916774):0.004607937,8:0.023477023):0.02338468,5:0.01305041):0.003555881,((4:0.05516122,(3:0.04173083,(1:0.07550395,2:0.01905047):0.01854949):0.05234132):0.00419324,6:0.02770764):0.01610261):0.01370767,11:0.009883488):0.00316241,(10:0.023601042,18:0.00698951):0.016310706):0.001639455):0.001235356):0.007732342,19:0.0192454142):0.0211891808):0.001952796);
tree gen.57 = [&U] ((16:0.02797567,((14:0.048213984,(((12:0.006861447,13:0.0140596):0.002295302,17:0.015750966):0.001632119,((10:0.03713849,18:0.008849131):0.025546426,(11:0.007197647,((((9:0.005669006,7:0.020299352):0.0048147199,8:0.022900082):0.02845873,5:0.01410186):0.001535095,(6:0.03295166,(4:0.05593107,(3:0.04315925,(1:0.08915061,2:0.02139115):0.01901662):0.05732856):0.005245616):0.01192008):0.01474006):0.001397382):0.003159607):0.001380715):0.0119573824,19:0.017189458):0.02488890013):0.003475579,15:0.018752974);
tree gen.58 = [&U] ((16:0.02292961,(((((18:0.006112416,10:0.007328198):0.024809989,(11:0.004745952,(((6:0.02790053,(4:0.03904347,(3:0.04210663,(1:0.07469431,2:0.02979577):0.01286531):0.05300488):0.008253917):0.01933007,5:0.01498563):0.0004376784,(8:0.0359152955,(7:0.019238564,9:0.004444992):0.0004700271):0.02442853):0.01495671):0.001541104):0.000853267,((13:0.01175068,12:0.009725533):0.002969034,17:0.017834934):0.0005944501):0.001937895,14:0.040856131):0.0191389718,19:0.0199427527):0.007564886):0.00129627,15:0.010117897);
tree gen.59 = [&U] (15:0.020503438,((19:0.010235472,((((((6:0.03252643,(4:0.04604098,(3:0.03241926,(2:0.02469301,1:0.09423906):0.01219687):0.05305059):0.007944218):0.0191416,(((7:0.0177552606,9:0.003666611):0.001335771,8:0.028388213):0.02431355,5:0.01137878):0.0006039071):0.01460917,11:0.01352186):0.001920177,(18:0.003816204,10:0.008369363):0.0255131793):0.002261548,((12:0.008572588,13:0.01810051):0.001031729,17:0.022720744):0.001797403):0.0002000211,14:0.043235573):0.0245617347):0.0066369836,16:0.03244347):0.001706929);
tree gen.60 = [&U] (15:0.022466501,((19:0.018343029,((((((6:0.03289927,(4:0.04007163,(3:0.04133797,(2:0.02391374,1:0.0904251):0.01950466):0.04571828):0.00759371):0.01705271,5:0.009753144):0.0001257215,(8:0.020677667,(9:0.008160091,7:0.015501618):0.0041892849):0.02199019):0.01802143,11:0.007728152):0.001100648,((18:0.004782417,10:0.02239291):0.024828788,((12:0.01042901,13:0.01394845):0.002812962,17:0.022025291):0.002667166):0.003000707):0.0005112394,14:0.043614382):0.008447781):0.0247586492,16:0.02429082):0.003909012);
tree gen.61 = [&U] (15:0.020242465,(16:0.02476442,(19:0.0105979625,(((((5:0.01285573,((8:0.022303652,(7:0.016298096,9:0.0032876423):0.0055225946):0.02551767,((4:0.03951091,(3:0.04578105,(1:0.09063459,2:0.01978198):0.01351397):0.05151493):0.007128458,6:0.03453908):0.02485704):0.002305611):0.01199075,11:0.009583353):0.000953028,(18:0.005546183,10:0.01013743):0.019959466):0.003529516,(17:0.015088764,(12:0.008670322,13:0.01223715):0.002026853):0.0006641802):0.001773988,14:0.035294701):0.009391372):0.0229641225):0.0028650236);
tree gen.62 = [&U] ((16:0.02431386,(19:0.007655525,(((17:0.019833253,(12:0.008745856,13:0.01131427):0.00213529):0.002095032,(((((4:0.03710609,(3:0.05132705,(1:0.06837626,2:0.0221445):0.02154835):0.05265501):0.002589632,6:0.03104542):0.02503951,((8:0.015137394,(7:0.0145977511,9:0.005424916):0.003249192):0.02018639,5:0.007536738):0.0008078935):0.0128401,11:0.006402516):0.002469971,(18:0.0009441304,10:0.00597155):0.023980265):0.0002564525):0.0001797648,14:0.04591855):0.01106792):0.0170800716):0.002113484,15:0.015643318);
tree gen.63 = [&U] ((16:0.02589182,(((((18:0.006346564,10:0.0127181272):0.02749808,((((4:0.04559064,(3:0.04313285,(1:0.1087143,2:0.02355383):0.01449192):0.05444828):0.005644293,6:0.03021489):0.01982083,((8:0.016268984,(7:0.0215096174,9:0.006295766):0.004270395):0.02168155,5:0.01069268):0.001870156):0.01769688,11:0.009991733):0.002372434):0.001246639,(17:0.015397831,(12:0.01091845,13:0.01564305):0.002726387):0.0005545248):0.001213062,14:0.055284681):0.008611039,19:0.015262603):0.0181921114):0.003100758,15:0.019640055);
tree gen.64 = [&U] ((16:0.02535403,15:0.012502176):0.005044517,(19:0.016223305,(((((((8:0.0209101829,(9:0.004060102,7:0.010872157):0.003215861):0.02545458,5:0.01137999):0.00126371,((4:0.04779624,(3:0.04946011,(1:0.09446368,2:0.01391575):0.01973594):0.06338981):0.003268719,6:0.03250697):0.01737964):0.01484861,11:0.004645447):0.004074184,(18:0.01075484,10:0.02108784):0.0224648738):0.00085963,(17:0.019347781,(12:0.006707186,13:0.01725913):0.0006313379):0.0009200519):0.003275473,14:0.044766052):0.009608216):0.029799154);
tree gen.65 = [&U] ((15:0.015234168,16:0.03469388):0.0004825571,(19:0.017372308,(14:0.046322746,(((11:0.006686752,(((6:0.02938629,4:0.04260269):0.002766527,((1:0.09019914,2:0.0204175):0.008857679,3:0.04028262):0.06112726):0.02024954,(((9:0.005614889,7:0.012779851):0.002717252,8:0.02466893):0.0204198,5:0.01130827):0.0002834902):0.0192062):0.0003181831,17:0.020854053):0.001377238,((13:0.009422307,12:0.01080739):0.003477404,(10:0.01260309,18:0.0001220353):0.032534602):0.0008980278):0.001379018):0.017763853):0.01224753847);
tree gen.66 = [&U] ((16:0.01506645,((((17:0.01822491,(13:0.009620232,12:0.01136827):0.002810229):0.002474273,((((((7:0.019434496,9:0.007501541):0.002814019,8:0.030588509):0.02635362,(6:0.03649903,(4:0.0434976,((1:0.07833427,2:0.0242385):0.01576965,3:0.0411288):0.04025066):0.009316931):0.01707278):0.001899002,5:0.006067315):0.01557761,11:0.006382411):0.003070527,(10:0.01104416,18:0.0003391763):0.028092161):0.0007036625):0.0007341549,14:0.041594084):0.021588033,19:0.012587844):0.0101565814):0.002113216,15:0.024348122);
tree gen.67 = [&U] ((15:0.015287034,16:0.02141116):0.0009069658,(19:0.0158695976,((18:0.003269807,10:0.01519121):0.02957241,(((11:0.00715235,(((7:0.017429626,9:0.00553137):0.0049438395,8:0.017251963):0.02157992,(5:0.01052153,(6:0.03389587,(4:0.04285587,((1:0.07866282,2:0.02586889):0.01259535,3:0.03310755):0.05341253):0.005726276):0.01633813):0.0009419567):0.01480506):0.0009193829,(17:0.015406208,(13:0.01435112,12:0.008309981):0.003057933):0.002814687):0.001332072,14:0.031986876):0.001301185):0.0182255123):0.0136834879);
tree gen.68 = [&U] (15:0.018658156,(((14:0.040078962,((17:0.019856856,(13:0.01760179,12:0.007122304):0.002353348):0.0006771001,((10:0.015380987,18:0.00349792):0.0379889,(11:0.006889737,(5:0.009856281,((8:0.019051637,(9:0.0040608134,7:0.0183038088):0.0058169897):0.02518034,(((3:0.04687323,(1:0.0737706,2:0.02515567):0.02154822):0.06019171,4:0.03855728):0.006044197,6:0.02778554):0.02299105):0.002487116):0.01704646):0.000832232):0.002755422):0.001287647):0.008478108,19:0.016045934):0.018333453,16:0.03195705):0.0075130504);
tree gen.69 = [&U] (((19:0.012739263,(14:0.032341554,((17:0.0133289998,(13:0.01691745,12:0.006587424):0.001227275):0.001380359,((10:0.005616387,18:0.0004975):0.030617573,(((5:0.00914226,(((3:0.04245537,(1:0.08187739,2:0.03628923):0.0087053):0.06109679,4:0.0338497):0.006505915,6:0.02914623):0.01576235):0.0008250987,(8:0.020655167,(9:0.008101193,7:0.0146024347):0.0049508638):0.023119):0.01722512,11:0.006966451):0.0006418095):0.0003612422):0.0009834901):0.008221849):0.025012065,16:0.02446521):0.0005814334,15:0.017361982);
tree gen.70 = [&U] (((19:0.0132921486,(((17:0.016734305,(13:0.01190622,12:0.01223474):0.002898645):0.002627559,((((((9:0.004833845,7:0.0092686625):0.0027116822,8:0.025198583):0.01689876,5:0.0115613):0.0002080258,(6:0.02795582,(4:0.03789216,((1:0.07916539,2:0.01496917):0.02219261,3:0.04327371):0.0729521):0.008809436):0.01982191):0.01149618,11:0.007467998):0.004392704,(10:0.0125329,18:0.010194404):0.018851932):0.001649314):0.002039976,14:0.043998618):0.0177669605):0.0135844347,16:0.02502222):0.00110207,15:0.015938134);
tree gen.71 = [&U] (15:0.016133857,((19:0.0124420446,(14:0.039710487,(((11:0.008633239,((((3:0.0453748,(1:0.07613545,2:0.02790556):0.0181404):0.0510956,4:0.04323528):0.002067168,6:0.04054014):0.01610775,((8:0.017526941,(9:0.004612206,7:0.0251060147):0.0027237846):0.0241093,5:0.0106363):0.002779162):0.01268424):0.001949628,(10:0.01324425,18:0.002191451):0.025647732):0.0009470442,((12:0.01290738,13:0.01468439):0.002579236,17:0.016668878):0.001383319):0.001287192):0.01192355):0.021976703,16:0.02571048):0.004391461);
tree gen.72 = [&U] (((19:0.0101938319,((((10:0.01230824,18:0.0005103115):0.0281867153,((((((3:0.04351026,(1:0.07300688,2:0.02675886):0.01542468):0.058323,4:0.03850257):0.006100132,6:0.02232303):0.0162224,(5:0.01365705,(8:0.01901277,(9:0.004383582,7:0.014907882):0.0047748529):0.02870576):0.0006638626):0.02013379,11:0.00933843):0.003240142,17:0.016312767):0.0004665474):0.000965054,(12:0.01142563,13:0.01584909):0.003207454):0.002474969,14:0.040463629):0.01030692):0.025699226,16:0.02114111):0.006420706,15:0.015851258);
tree gen.73 = [&U] (((19:0.0179706189,(((12:0.009106882,13:0.01184985):0.0017806,((17:0.02107228,(11:0.008675425,(((8:0.021412188,(9:0.008175933,7:0.0154924302):0.005493531):0.02517327,(((3:0.04390603,(1:0.09142838,2:0.03252994):0.01735251):0.05295277,4:0.05113923):0.008414142,6:0.03503193):0.02052255):0.0005149284,5:0.01089553):0.02240858):0.0006278163):0.001821247,(10:0.007476457,18:0.001088421):0.025439957):0.001854336):0.0003167205,14:0.037350409):0.009504892):0.0195711161,16:0.02315217):0.00316176,15:0.014629426);
tree gen.74 = [&U] (15:0.016317862,(((((12:0.01437699,13:0.01845238):0.002338992,((17:0.017817177,(((((3:0.04445775,(1:0.07767573,2:0.02601687):0.02424264):0.05742778,4:0.03953749):0.005421259,6:0.04283197):0.01916377,(5:0.009932542,(8:0.016151997,(7:0.017716845,9:0.004621586):0.0115969834):0.03268805):7.738524e-05):0.01740333,11:0.008693583):0.001203456):0.0006787082,(10:0.009050147,18:0.005052664):0.031752147):0.002333258):0.0005459102,14:0.041730144):0.01127233,19:0.016718771):0.0218656817,16:0.02422335):0.0043708858);
tree gen.75 = [&U] ((19:0.0138766423,((((((5:0.01021081,(8:0.020567424,(7:0.01890471,9:0.005390114):0.006530267):0.02367968):0.001124842,(6:0.03586351,(4:0.03565256,(3:0.04199362,(1:0.07981079,2:0.02087982):0.01993841):0.05853091):0.006442887):0.02603092):0.0235707,11:0.005887759):0.0004845898,(10:0.006634265,18:0.009798416):0.023625484):0.001432576,(17:0.018650847,(12:0.005810398,13:0.01351717):0.002028946):0.001752825):0.0007302731,14:0.03452794):0.025495733):0.0097140534,(16:0.02160742,15:0.019598974):0.001614336);
tree gen.76 = [&U] ((16:0.03359003,(19:0.0169288326,((((((((9:0.004993971,7:0.015517846):0.0022984226,8:0.0231020739):0.02934052,5:0.004977369):0.001221296,((((1:0.09175679,2:0.02473361):0.01096068,3:0.0346466):0.05299059,4:0.04468716):0.005611425,6:0.02824543):0.01745047):0.01715557,11:0.006562642):0.001434274,(18:0.002920684,10:0.007457013):0.024095157):0.002250862,(17:0.014831804,(12:0.0072707,13:0.01602271):0.002578752):0.001964659):0.0004748897,14:0.038088661):0.019892363):0.0106705971):0.003893824,15:0.013452329);
tree gen.77 = [&U] (17:0.019185136,(15:0.014659965,(16:0.02733756,((((((6:0.026828,((3:0.03800586,(1:0.08618477,2:0.0186025):0.01126505):0.04834871,4:0.0426298):0.003725227):0.02297931,(((9:0.008501842,7:0.011934347):0.003496436,8:0.019462302):0.03011292,5:0.01245035):0.004204587):0.01623214,11:0.006923688):0.001005043,((13:0.01333479,12:0.008233284):0.002224149,(10:0.007457294,18:0.00996267):0.018576747):0.0005984521):0.001696785,14:0.044717407):0.008303477,19:0.0157076195):0.0226863235):0.001494287):0.000846166566);
tree gen.78 = [&U] (16:0.02665404,((19:0.018029501,(14:0.033886267,((17:0.020010035,(13:0.013484,12:0.01269188):0.003799519):0.00109911,((11:0.01035402,(((9:0.007851925,7:0.007427083):0.0038431125,8:0.023373767):0.02911884,(((((1:0.09514,2:0.02127397):0.01845096,3:0.03225577):0.0682085,4:0.0390629):0.003110988,6:0.0235846):0.01807173,5:0.01424834):0.0003923424):0.01587001):0.003331115,(18:0.005721373,10:0.03811699):0.028405262):0.001560787):0.001074545):0.01652905):0.0348689403,15:0.018191422):0.0008412841);
tree gen.79 = [&U] (15:0.016214757,((16:0.02503872,(19:0.023356822,(((13:0.01923252,12:0.008743194):0.002616083,((11:0.008153018,((5:0.01258146,((7:0.0173866114,9:0.005086195):0.0057122957,8:0.019100956):0.01949667):0.0005710109,((((1:0.07214648,2:0.02462707):0.02597224,3:0.04140519):0.05927649,4:0.0397399):0.00605329,6:0.02978361):0.01630252):0.02009591):0.0006263145,(18:0.009408893,10:0.006794183):0.027644063):0.001746814):0.001404306,14:0.032749979):0.0196571285):0.0095837162):0.003289825,17:0.02195954):0.0004339046);
tree gen.80 = [&U] (((19:0.00802885108,((((10:0.004798482,18:0.002173224):0.02911799,(((5:0.01629316,((9:0.004822069,7:0.012931771):0.0068740271,8:0.020531777):0.02522358):0.0002068148,(((3:0.04066276,(1:0.06862293,2:0.02997098):0.02106102):0.0539621,4:0.04689295):0.00426314,6:0.03395617):0.01726607):0.01403695,11:0.009742183):0.001144142):0.001351005,((13:0.01556393,12:0.01960216):0.0009133426,17:0.014443762):0.0008935082):0.001470428,14:0.03828567):0.007197463):0.01646710962,16:0.0294609):0.002620459,15:0.016056168);
tree gen.81 = [&U] ((19:0.01171375149,((((13:0.0198547,12:0.01236807):0.002045928,17:0.014337607):0.002050681,((10:0.005841805,18:0.00488281):0.0226308551,(11:0.008727478,(((((3:0.03730786,(1:0.08782742,2:0.02643452):0.02160934):0.05719601,4:0.05368459):0.005043229,6:0.03687155):0.01695337,(8:0.026265035,(9:0.0076360938,7:0.017079575):0.002723504):0.03918292):0.0007099846,5:0.01312949):0.01376391):0.001889544):0.0006204715):0.001138376,14:0.044134815):0.01377144):0.0257709837,(16:0.0275808,15:0.018035727):0.00137465);
tree gen.82 = [&U] ((16:0.02907001,15:0.018774747):0.001259605,(((((13:0.01152501,12:0.01105982):0.001613585,17:0.01842333):0.0007330217,((((((7:0.0100680642,9:0.00409867618):0.006584738,8:0.020768278):0.03424435,5:0.007727665):0.003485483,(((3:0.03910769,(1:0.07441696,2:0.01521823):0.0230002):0.05454034,4:0.04082676):0.006919511,6:0.03284543):0.01855272):0.01696729,(10:0.03923913,18:0.004038692):0.026305578):0.003592988,11:0.007281871):0.00105397):0.0003888175,14:0.042592817):0.004926023,19:0.00749093715):0.0256991643);
tree gen.83 = [&U] ((15:0.018126564,16:0.02273656):0.001243075,(19:0.016958469,(((((10:0.007297621,18:0.00883458):0.02852224,11:0.006799066):0.002194753,(((4:0.05114341,(3:0.04018688,(2:0.02014672,1:0.07501245):0.01632365):0.05395727):0.01080336,6:0.03103834):0.01542448,((8:0.022483159,(7:0.017452064,9:0.00522008):0.006649998):0.02501354,5:0.0122677):0.001201835):0.01507205):0.001335583,((12:0.01381191,13:0.01340733):0.003014886,17:0.014960936):0.0006375166):0.002107343,14:0.040217495):0.007892631):0.024839228);
tree gen.84 = [&U] (15:0.015074575,((((((17:0.019912577,(13:0.01140043,12:0.01289523):0.001253355):0.002717177,((5:0.01036478,(((9:0.006089006,7:0.01272357132):0.00712424,8:0.017690373):0.03197504,(6:0.0352961,((3:0.04550155,(1:0.08995925,2:0.03404545):0.007803913):0.045246582,4:0.04266095):0.005991782):0.0244675):1.794546e-05):0.01474519,11:0.006519007):0.001585251):0.001505548,14:0.052406404):0.002286895,(18:0.0009552956,10:0.008946516):0.055368093):0.00579119,19:0.01266344):0.0258962373,16:0.02480105):0.0004647417);
tree gen.85 = [&U] (((((((((4:0.03893582,(3:0.04165551,(1:0.08714257,2:0.02091076):0.02774543):0.05833544):0.002496037,6:0.03046095):0.01999139,((8:0.02040078,(7:0.0118440698,9:0.00591717):0.001067751):0.01867128,5:0.01047673):0.001363656):0.01451669,11:0.008258571):0.001202624,(10:0.003137916,18:0.005272778):0.020321383):0.001200952,((13:0.01160039,12:0.01119742):0.001178588,17:0.018265526):0.0007218815):0.00119014,14:0.040032956):0.0107311851,19:0.021752511):0.028770358,(15:0.021834126,16:0.02833433):0.0001283497);
tree gen.86 = [&U] ((19:0.0115953754,((((17:0.0199861298,11:0.007530142):0.001021356,(13:0.01000274,12:0.007615859):0.001241609):0.001778021,((5:0.01324674,((8:0.023139247,(7:0.016364587,9:0.004906445):0.004599159):0.02064214,((4:0.03671182,(3:0.04118846,(1:0.0818243,2:0.01783848):0.01538636):0.051681):0.00397214,6:0.03147904):0.01547181):0.001922168):0.01925844,(10:0.008920785,18:0.0009102233):0.038263896):0.001304913):0.001697018,14:0.044677983):0.007250591):0.0284758553,(16:0.02701684,15:0.007369181):0.0002816123);
tree gen.87 = [&U] (15:0.018960012,(16:0.02936077,(19:0.02306884269,(((((11:0.006449936,((5:0.01203622,(8:0.016591692,(7:0.012554803,9:0.00622706):0.005580221):0.02867908):0.0005418389,((4:0.04846403,(3:0.03635072,(1:0.08242607,2:0.02337289):0.01800606):0.04908106):0.004695465,6:0.0321438):0.01500082):0.01675902):0.001410046,17:0.02017157):0.0008892364,(10:0.01298788,18:0.004012685):0.0231816592):0.0003896733,(13:0.01414463,12:0.009375314):0.002782011):0.003177491,14:0.036067024):0.006566864):0.018151011):0.001758817);
tree gen.88 = [&U] ((15:0.01358767,(16:0.02108582,(19:0.0140736,((((((5:0.009999821,(8:0.022081184,(7:0.018935522,9:0.004598253):0.0019266771):0.0300149):0.001948734,(6:0.03364847,((3:0.05063263,(1:0.08828377,2:0.02176276):0.01697678):0.04795161,4:0.04182388):0.005490273):0.01509408):0.017229,11:0.006510631):0.002366847,(10:0.007076626,18:0.002038907):0.0257811423):0.0009590177,(13:0.0148218,12:0.01076467):0.002254329):0.002901317,14:0.036196391):0.006059349):0.0290791029):0.0005939399):0.001185173,17:0.020711866);
tree gen.89 = [&U] ((((((11:0.005613617,(5:0.01444168,((6:0.02948083,((3:0.04468174,(1:0.09700576,2:0.02025988):0.01995784):0.04850683,4:0.0416564):0.002428705):0.02004642,((9:0.0062853701,7:0.016439054):0.000363532,8:0.0244028605):0.0242319):0.001295198):0.01277387):0.001927808,(18:0.0001528939,10:0.01042294):0.03516814507):0.0005718696,(17:0.016589418,(13:0.01271226,12:0.0112681):0.0007381982):0.001039306):0.001197282,14:0.035633713):0.009699261,19:0.013954291):0.033457584,(16:0.02674078,15:0.016253786):0.004968394);
tree gen.90 = [&U] ((16:0.02574284,((14:0.038598471,(((13:0.01663187,12:0.007705973):0.00170021,17:0.022235047):0.001759071,((10:0.022384953,18:0.008219027):0.023336735,(11:0.006541415,(((4:0.0364175,((1:0.09345493,2:0.02583995):0.01116674,3:0.03848822):0.06739485):0.001721006,6:0.02441009):0.01881016,(((7:0.0116989957,9:0.007625182):0.00453886,8:0.020361954):0.02092853,5:0.01029018):0.002961185):0.01493301):0.00064232):0.0009726881):0.001104795):0.01795467899,19:0.0218736009):0.008699653):0.001624108,15:0.012596787);
tree gen.91 = [&U] (15:0.019019777,((16:0.02769072,(19:0.017516897,((((18:0.007377421,10:0.01333227):0.030906459,11:0.006981648):0.0003603764,(((8:0.022925005,(9:0.006115245,7:0.015804599):0.0043931088):0.02482523,(6:0.03287141,((3:0.04441834,(1:0.088367,2:0.02307642):0.0143463):0.04984152,4:0.04515979):0.006150897):0.02161966):0.0006895308,5:0.008459106):0.01827722):0.003162868,14:0.0285336871):0.013211764):0.0245499893):0.002500892,(17:0.017570729,(13:0.01333776,12:0.009948255):0.0008906992):0.001361783):0.0007905816);
tree gen.92 = [&U] (((15:0.01930976,((((11:0.00795264,((6:0.03521819,((3:0.03980674,(1:0.07840967,2:0.02514333):0.02011971):0.05255607,4:0.05146293):0.007845905):0.01957088,((8:0.018879509,(7:0.0171834085,9:0.008365978):0.00549535):0.02369743,5:0.01122249):0.0004449489):0.01494575):0.003609991,(18:0.0005218371,10:0.01624039):0.032089545):0.003431229,14:0.040407158):0.01234815,19:0.015698667):0.023043793):0.0009395542,(17:0.014265825,(12:0.01010808,13:0.01317713):0.002672098):0.00159336):0.0010457943,16:0.028876);
tree gen.93 = [&U] (16:0.02465258,((17:0.018906767,(12:0.005100624,13:0.01246969):0.003650432):0.000590317,(((((18:0.005062083,10:0.01302043):0.020042854,((((6:0.02790202,((3:0.03748135,(1:0.08535456,2:0.02563111):0.02288199):0.06842165,4:0.05296657):0.005465169):0.02281381,(8:0.0211000346,(7:0.010626047,9:0.005880173):0.006339481):0.02180071):0.0004643131,5:0.0114488):0.01971878,11:0.00677031):0.000668176):0.002853187,14:0.037801299):0.009525951,19:0.016899379):0.0197669711,15:0.029726977):0.0003654289):0.0020661074);
tree gen.94 = [&U] (17:0.015178585,((16:0.02592074,((((((((4:0.04288546,(3:0.04179273,(1:0.09068089,2:0.02507065):0.01658948):0.0480021):0.006611294,6:0.03564803):0.01389053,(5:0.009935886,((7:0.0141920445,9:0.008836619):0.005425848,8:0.027014201):0.02878335):0.0005585896):0.02259542,11:0.006472953):0.004542505,(10:0.00124314,18:0.001104735):0.0306284262):0.001412329,(13:0.0126623,12:0.008862743):0.003565249):0.001741471,14:0.044178406):0.0110678233,19:0.0183305251):0.0160887257):0.0062419487,15:0.021464398):0.001021997);
tree gen.95 = [&U] (((((((11:0.005612772,((((7:0.0194810419,9:0.0043245161):0.004699313,8:0.02200866):0.03037427,5:0.01638835):0.003237622,(6:0.03095698,((3:0.04821609,(1:0.1084672,2:0.02324027):0.01999559):0.05048759,4:0.04501453):0.005420425):0.02438686):0.01717077):0.003274433,(10:0.03701469,18:0.000778696):0.033674086):0.003834079,14:0.04154912):0.01069702,19:0.0127537566):0.0205294524,16:0.02360851):0.002211108,15:0.013546765):0.00119341,(17:0.019634786,(12:0.008865816,13:0.0123386):0.0008927698):0.002807238);
tree gen.96 = [&U] (16:0.02269472,((15:0.012954128,((((18:0.003393748,10:0.01080023):0.029110521,(((((9:0.004383314,7:0.01469199):0.0042461842,8:0.024279006):0.02888705,5:0.01265039):0.002664098,(6:0.03063052,((3:0.04770762,(1:0.09303983,2:0.02331765):0.01451195):0.06205557,4:0.0397566):0.006740543):0.01582118):0.01330365,11:0.009607371):0.0003086742):0.003913431,14:0.03972286):0.00810162108,19:0.01208194):0.0244142067):4.943613e-05,(17:0.01468282,(12:0.006291056,13:0.01406156):0.00254837):0.003455638):0.000739529);
tree gen.97 = [&U] ((16:0.02764482,(19:0.0120064626,((18:0.006851438,10:0.013283716):0.01984797,((((((((9:0.003996703,7:0.0132048558):0.0070565669,8:0.0262855193):0.02381495,(((3:0.0370973,(2:0.02586631,1:0.07360079):0.01602513):0.06192534,4:0.03631022):0.005223137,6:0.02382955):0.01545447):3.989328e-05,5:0.01290584):0.01484386,11:0.005498283):0.0002613836,17:0.015754629):0.00179096,14:0.033890617):0.001199172,(13:0.01311174,12:0.008834367):0.002950047):0.001360802):0.01009933):0.01372126332):0.005644295,15:0.018359348);
tree gen.98 = [&U] ((16:0.02623515,(19:0.0219122618,(14:0.042799047,(((((((7:0.015417295,9:0.003687023):0.0058185667,8:0.015522574):0.02769653,(((3:0.04372289,(2:0.02701276,1:0.0790143):0.0210028):0.03878181,4:0.04515787):0.003995066,6:0.03064048):0.01744498):0.000906536,5:0.01062096):0.01439099,11:0.007033265):0.002264692,(18:0.0002732264,10:0.01827398):0.03228686):0.0003666093,(17:0.013043718,(13:0.01026996,12:0.007799771):0.003320163):0.001273742):0.0004658328):0.006620876):0.0268847589):0.0028841099,15:0.017079455);
tree gen.99 = [&U] ((15:0.01374924,16:0.02680408):0.002784624,((((17:0.014403456,(12:0.01202311,13:0.01023174):0.001311313):0.001043766,(11:0.01114697,((((9:0.005330294,7:0.020888323):0.0031845202,8:0.019726204):0.0205964,5:0.0125344):0.0003182576,(6:0.03026245,((3:0.04652285,(1:0.08789273,2:0.02290396):0.01904729):0.04566088,4:0.03601702):0.00383364):0.017957):0.01262961):0.00364328):0.001507437,((10:0.001731461,18:0.0001835595):0.0319266268,14:0.041180417):0.0005473772):0.0240873136,19:0.015177835):0.01217557);
tree gen.100 = [&U] ((19:0.0142886129,(14:0.041820377,(((13:0.01713753,12:0.006568634):0.001730679,17:0.016361147):0.001230965,((11:0.009968997,((8:0.016122792,(9:0.005428142,7:0.017579224):0.006146754):0.02791933,(((4:0.04313885,(3:0.04633745,(1:0.07688396,2:0.02495461):0.01272057):0.05877957):0.003815732,6:0.03171913):0.01824302,5:0.01219917):0.000312445):0.01797171):0.001704803,(18:0.0003617548,10:0.007683173):0.031400933):0.002962342):0.00284929):0.009000681):0.0222363396,(15:0.024569196,16:0.02587833):0.00277324);
tree gen.101 = [&U] ((16:0.0221318,(19:0.0107558088,(14:0.036436744,(((11:0.008937478,((6:0.02542955,((3:0.03458734,(1:0.07778705,2:0.02390908):0.0149325):0.05254319,4:0.03841632):0.00923769):0.01874372,((8:0.025274956,(7:0.0133145202,9:0.004020838):0.004841085):0.02142552,5:0.01498849):0.004012191):0.01436059):0.002933182,(18:0.003039921,10:0.009562415):0.023201157):0.002919861,(12:0.009583071,(17:0.012658661,13:0.01268196):0.0001459744):0.002258354):0.001387764):0.0221208325):0.0119753047):0.003534576,15:0.013444381);
tree gen.102 = [&U] (15:0.017974588,(16:0.02409853,(19:0.0210713107,(14:0.037024908,(((((5:0.01297743,(6:0.03281008,((3:0.04164589,(1:0.08214255,2:0.02246069):0.01585989):0.06540016,4:0.04357913):0.008191493):0.01906738):0.0004815879,(8:0.020014187,(9:0.007669315,7:0.0216145757):0.0064827638):0.02412971):0.01969046,11:0.003897753):0.001338972,(17:0.016805085,(13:0.01661746,12:0.006850137):0.001733832):0.0006206728):0.0002469806,(10:0.009750467,18:0.006944712):0.0207757602):0.001685187):0.009910114):0.024922649):0.0001921338);
tree gen.103 = [&U] (((19:0.02041404698,((10:0.005236102,18:0.0005126128):0.026565105,((((((6:0.04254887,((3:0.03827643,(1:0.07353184,2:0.02037066):0.01614781):0.05564078,4:0.04272588):0.007031921):0.02105014,5:0.01012825):0.001356085,(8:0.018507075,(7:0.019129513,9:0.007374373):0.0041326708):0.02639557):0.01938495,11:0.009976138):0.001705315,(17:0.0156157845,(13:0.01175112,12:0.01051006):0.002111424):0.0006505491):0.00044196,14:0.051345794):0.00115785):0.008098645):0.018953842,16:0.0282819):0.0046685629,15:0.021534604);
tree gen.104 = [&U] (15:0.018032781,((19:0.01034087753,(14:0.040356489,(((((8:0.01801276,(7:0.0156854666,9:0.004934406):0.0060494074):0.0314069,((4:0.04261442,6:0.02999014):0.003997088,(3:0.04235666,(1:0.06758119,2:0.02208862):0.01401916):0.06471083):0.01638254):0.001559536,5:0.01895701):0.01576331,11:0.006071885):0.00525958,((17:0.014732352,(12:0.01172968,13:0.01230813):0.001817291):0.002425702,(10:0.01439892,18:0.004231623):0.026122526):0.0008529125):0.002795456):0.01071643):0.0178474372,16:0.02980406):0.002823481);
tree gen.105 = [&U] (15:0.019570693,(((((18:0.009385986,10:0.03011168):0.021574106,((17:0.01650239,(13:0.01699406,12:0.007587):0.001095368):0.001430437,(11:0.004275909,(((8:0.0300336,(9:0.001641677,7:0.0227526228):0.003306453):0.0230884912,((4:0.04290141,(3:0.04697343,(1:0.09049107,2:0.02139873):0.01512674):0.05402865):0.006376839,6:0.04116403):0.01451308):0.0007537943,5:0.01282278):0.01338766):0.003406061):0.0006416736):0.002465924,14:0.049236514):0.017749875,19:0.01477816829):0.005188081,16:0.02391526):0.002310963);
tree gen.106 = [&U] ((16:0.02516215,15:0.015986305):0.002348123,((14:0.030373909,(((11:0.006007849,(((8:0.023374049,(9:0.008437639,7:0.012363592):0.0057041935):0.02204626,((4:0.03955818,(3:0.04346549,(1:0.08518432,2:0.02842441):0.01379611):0.06443767):0.00288751,6:0.03706129):0.01991167):0.001065353,5:0.009177397):0.01317296):0.001249056,(17:0.01503352,(13:0.01417394,12:0.0098623):0.001994275):0.001660172):0.0003114179,(10:0.023718531,18:0.00211306):0.026758844):0.0009492313):0.009156583,19:0.0127688012):0.02444848);
tree gen.107 = [&U] ((19:0.0122339619,((((10:0.006958312,18:0.009336723):0.029783415,(11:0.00964652,(((8:0.022080391,(7:0.014373593,9:0.004263747):0.004601568):0.02452237,5:0.0139865):0.0009525946,((4:0.04885459,(3:0.04106127,(1:0.09026159,2:0.02129241):0.02019521):0.052949368):0.01075684,6:0.0304446):0.02038058):0.01769398):0.00103467):0.0002978906,(17:0.017917485,(13:0.01711793,12:0.009436851):0.004346162):0.003229217):0.0006369665,14:0.038238228):0.00795258):0.0299086471,(16:0.02816064,15:0.01834395):0.003082364);
tree gen.108 = [&U] ((16:0.02752067,(19:0.0117080905,(14:0.037873132,(((10:0.023591833,18:0.002753831):0.018715035,((17:0.017774912,(13:0.01255658,12:0.01065709):0.001416209):0.0007105267,(5:0.02034077,(((4:0.04971744,(3:0.03847681,(1:0.08568986,2:0.02104745):0.0224993):0.06340926):0.004433662,6:0.03043499):0.02145302,(8:0.017957919,(9:0.00680584,7:0.0188484103):0.0030252164):0.02998795):0.002037623):0.01198405):0.001445215):0.0009939778,11:0.01163658):0.001544947):0.01028581):0.0191133882):0.002699274,15:0.018308187);
tree gen.109 = [&U] ((((14:0.033125057,((17:0.021183727,(13:0.01500339,12:0.007868619):0.001570599):0.001545309,(((((4:0.04241817,(3:0.04078044,(2:0.02946338,1:0.08359052):0.01770754):0.04882031):0.005286289,6:0.03274321):0.01852515,(((7:0.0189367494,9:0.007041896):0.00274264854,8:0.0248010199):0.02847228,5:0.01251621):0.0006754622):0.01254924,11:0.006951261):0.001082619,(10:0.03336927,18:0.002146455):0.032881872):0.001162389):0.002978512):0.020344579,19:0.0122144157):0.009193843,16:0.03121905):0.0036309744,15:0.017232015);
tree gen.110 = [&U] ((((14:0.037916614,(((17:0.022084604,(((((9:0.007622357,7:0.018565383):0.0049440253,8:0.019591061):0.02591297,((4:0.04762857,(3:0.04246696,(2:0.02827342,1:0.09028821):0.01346155):0.06145715):0.004599568,6:0.02952262):0.01560209):0.0005053235,5:0.01646694):0.01274691,11:0.006336912):0.0006191446):0.0006983664,(10:0.017501279,18:0.007256976):0.021397255):0.001838887,(13:0.01212099,12:0.006846462):0.002560626):0.000606575):0.007668235,19:0.0106255892):0.0211190407,16:0.02814837):8.049637e-05,15:0.019518152);
tree gen.111 = [&U] ((16:0.02780301,(19:0.01263948,(((((((8:0.026304348,(7:0.0082708219,9:0.006527407):0.005439939):0.02621719,(((3:0.03745487,(1:0.07824871,2:0.02379673):0.01623575):0.05784307,4:0.03970147):0.004558496,6:0.0307906):0.02139785):0.002992808,5:0.01490725):0.01461609,11:0.01071715):0.0007631041,(10:0.006156018,18:0.001656412):0.0259592787):0.0001933115,((12:0.01102507,13:0.01312219):0.001324212,17:0.013811502):0.00400195):0.002890002,14:0.034917275):0.0111652763):0.019722871):0.001962641,15:0.018264232);
tree gen.112 = [&U] ((((((17:0.017396849,(12:0.007966187,13:0.02249819):0.001361221):0.0001571072,14:0.040269987):0.001723195,((11:0.005543614,(((8:0.027125244,(9:0.0077763577,7:0.014758327):0.002705984):0.02267098,((4:0.03976899,(3:0.04477558,(1:0.1037624,2:0.02649451):0.01686004):0.04932568):0.003524889,6:0.03069888):0.01882984):0.0006270845,5:0.01072278):0.01309773):0.001584117,(10:0.004043781,18:0.002200372):0.03462973):0.001593802):0.0116498445,19:0.014376009):0.0253293033,16:0.0188514):0.0025211278,15:0.013793473);
tree gen.113 = [&U] (15:0.017936471,(((14:0.041186229,((10:0.008921008,18:0.001337092):0.032185246,((11:0.01202211,(5:0.01422026,(((4:0.04631472,((1:0.08937827,2:0.02162756):0.02128813,3:0.05109737):0.06205705):0.002847141,6:0.02840775):0.02011996,(8:0.017070625,(9:0.003401512,7:0.0135829876):0.003615576):0.02324841):0.000370126):0.01441381):0.003492091,(17:0.017436742,(12:0.01235005,13:0.01019466):0.002951255):0.002583884):0.001661845):0.001343923):0.01416064,19:0.013429585):0.0172285736,16:0.02708395):0.005541584);
tree gen.114 = [&U] ((15:0.01694247,16:0.02428032):0.0009891334,((14:0.040283648,(((11:0.009609005,(((8:0.024444835,(7:0.015160581,9:0.006488041):0.00537217677):0.0298726,(6:0.02215894,(4:0.0420323,(3:0.03875887,(1:0.07970324,2:0.01842081):0.01866441):0.05414469):0.004578136):0.01917339):0.002521874,5:0.00975662):0.01548242):0.001835735,(10:0.013648006,18:0.007514026):0.020198776):0.001027973,(17:0.011867504,(12:0.009761773,13:0.01412418):0.001678081):0.001502535):0.001783203):0.008627417,19:0.0131414635):0.0282280378);
tree gen.115 = [&U] ((15:0.013512828,16:0.02938691):0.0007467568,(19:0.01180500868,(14:0.032657393,(((11:0.004956019,((((3:0.04062192,(1:0.08353438,2:0.02199848):0.01644638):0.06412659,(6:0.03337479,4:0.04405268):0.003365659):0.01853601,(7:0.01543167,(9:0.006028896,8:0.0271931044):0.001809691):0.02400823):0.0007007463,5:0.01385371):0.01061528):0.003430076,(17:0.01801767,(12:0.0103934,13:0.01072432):0.001978681):0.0008310799):0.002356318,(18:0.0001918625,10:0.005611635):0.026495056):0.001467358):0.007628043):0.029236068);
tree gen.116 = [&U] ((((((((18:0.000367078,10:0.01830766):0.029218733,(((6:0.03683644,(4:0.04898192,(3:0.04472272,(1:0.08879074,2:0.0208735):0.01411839):0.0672938):0.009424538):0.02388777,5:0.01014235):0.0003304509,((9:0.006501496,7:0.013810996):0.005107957,8:0.02146549):0.02507427):0.01569459):0.000915473,11:0.008047859):0.0007976919,((13:0.0104549,12:0.01403342):0.001664305,17:0.017333726):0.001369575):0.001726337,14:0.034663289):0.008464773,19:0.0146127048):0.0203631505,16:0.02361835):0.0024852097,15:0.013597192);
tree gen.117 = [&U] ((19:0.013565795,((((18:0.005374963,10:0.01158265):0.025155208,((13:0.01550725,12:0.01205391):0.001453154,17:0.017431018):0.002148211):0.0005369981,(11:0.007871637,((((9:0.00523338,7:0.0144055927):0.004224719,8:0.022669117):0.02719289,(6:0.02761404,(4:0.04499022,(3:0.04440108,(1:0.09345794,2:0.02249306):0.01356999):0.05201493):0.006738483):0.01124648):0.001747788,5:0.01176337):0.01674761):0.001317264):0.002438559,14:0.039847015):0.0156290467):0.017847284,(16:0.02802812,15:0.012050802):0.001112891);
tree gen.118 = [&U] (15:0.0156182197,(16:0.02854151,(((((12:0.01250918,13:0.01377317):0.001140271,17:0.0127442397):0.003091921,((((((7:0.01309358,9:0.003512695):0.007497257,8:0.023684131):0.03041947,5:0.01423979):0.0008369747,(6:0.03160952,(4:0.04573589,(3:0.03263987,(1:0.0891888,2:0.03214906):0.0129724):0.05212358):0.006133817):0.01991112):0.01350708,11:0.005958096):0.002750971,(18:0.003765643,10:0.009041405):0.02407355):0.00115487):0.005508932,14:0.040902729):0.008884748,19:0.014746979):0.02914591):0.002355547);
tree gen.119 = [&U] ((16:0.02715836,15:0.014520597):0.0006639278,(19:0.0129743344,((((((5:0.01011403,((7:0.0129777959,9:0.005611161):0.003537538,8:0.017136502):0.02634034):6.983905e-05,(6:0.03079845,(4:0.04270191,(3:0.03250826,(1:0.08996499,2:0.01770064):0.01397092):0.04893617):0.00472034):0.02169737):0.01604013,11:0.009164238):0.001473199,(17:0.017769291,(12:0.0136311,13:0.01308554):0.005626876):0.0008494079):0.001204521,(18:0.0006427099,10:0.007007754):0.02860888):0.002283091,14:0.042909292):0.008125392):0.0265438899);
tree gen.120 = [&U] (15:0.017822154,((19:0.015841949,((((17:0.016910053,(12:0.008746221,13:0.01324868):0.002033735):0.0009229978,(11:0.009111166,((5:0.01092082,(8:0.016142997,(9:0.005741792,7:0.0145667269):0.0044978202):0.022735):0.001843685,(((3:0.03991529,(1:0.07236351,2:0.02781507):0.0192483):0.0623997,4:0.05503236):0.003661695,6:0.03137738):0.01737895):0.01714098):0.002999671):0.001280184,14:0.045243989):0.0006440858,(10:0.01605518,18:0.006117441):0.022748304):0.010167308):0.0207502841,16:0.02131493):0.002143125);
tree gen.121 = [&U] ((16:0.03129768,(19:0.0131952787,(14:0.044527319,(((((9:0.003734012,7:0.018160895):0.004564243,8:0.021940381):0.02146508,(5:0.01294882,(6:0.03635646,(4:0.03485473,(3:0.04394514,(1:0.07786561,2:0.02375416):0.01488985):0.04831895):0.006772457):0.01755838):0.001729499):0.01583167,11:0.005014789):0.0008355774,((17:0.017087474,(12:0.01326785,13:0.01406356):0.0032966):0.002244644,(18:0.002344159,10:0.003373728):0.027839995):0.0002330881):0.003547908):0.009986007):0.0246410853):0.003423279,15:0.013400351);
tree gen.122 = [&U] (((14:0.037510653,((17:0.011414259,(12:0.006391843,13:0.01820585):0.003127067):0.001771495,((18:0.004780942,10:0.02110082):0.033435498,(((((9:0.008403095,7:0.015970392):0.004558791,8:0.02473702):0.01923588,5:0.01343067):0.003776235,(((3:0.04140999,(1:0.09258946,2:0.0167847):0.02661799):0.05063908,4:0.03977395):0.00321825,6:0.02834714):0.02610173):0.019947,11:0.007323649):0.0004949291):0.0001995566):0.001684789):0.009436515,19:0.019212826):0.0243984077,(16:0.0255416,15:0.015132956):0.000943894);
tree gen.123 = [&U] ((16:0.0313104,((14:0.038964432,((17:0.026452948,(12:0.01132144,13:0.01032505):0.002946352):0.00262017,((18:0.002915851,10:0.004557939):0.03121826198,((((((3:0.03490155,(1:0.07726659,2:0.02898361):0.01607447):0.05348818,4:0.04752263):0.005914145,6:0.03477821):0.01509572,5:0.01975111):0.0003203737,((7:0.017686535,9:0.008030082):0.0062132416,8:0.02231831):0.0192721):0.01876732,11:0.008098208):0.002793219):0.0007897476):0.00169414):0.0166957919,19:0.0135485414):0.0161588252):0.002173426,15:0.017357493);
tree gen.124 = [&U] ((16:0.02397652,(19:0.01868301366,(14:0.039854171,(((11:0.009719688,((((3:0.03976666,(1:0.09033491,2:0.02725981):0.01256132):0.04739408,4:0.04510764):0.008786211,6:0.03721743):0.01615524,(((7:0.0184476645,9:0.0075355026):0.004147612,8:0.024569613):0.0239529,5:0.01083391):0.001653223):0.01707193):0.002777719,(18:0.001307511,10:0.01024078):0.025885982):0.001773866,(17:0.011809435,(12:0.01160805,13:0.01295216):0.001621235):0.001126544):0.001218252):0.0269751804):0.0127627796):0.002738534,15:0.01669821);
tree gen.125 = [&U] (16:0.01991498,(15:0.016458829,(19:0.0157140141,(14:0.041091328,((17:0.024980388,(13:0.02274141,12:0.009198168):0.001747917):0.0001755381,((10:0.007877438,18:0.0009329907):0.0326853259,(((((9:0.001519058,7:0.016113754):0.00883997014,8:0.020117413):0.02093094,((4:0.04988035,((1:0.07926392,2:0.03247073):0.009000714,3:0.04098116):0.05887065):0.00397347,6:0.03426429):0.01535544):0.002991381,5:0.009502107):0.01856655,11:0.01006496):0.0001449709):0.0001138455):0.001034008):0.00942458):0.0274206278):0.0001302915);
tree gen.126 = [&U] (15:0.017958811,(16:0.03076302,(19:0.0164987414,(((((((4:0.03787621,(3:0.04302419,(2:0.03038107,1:0.08432975):0.01382024):0.05258634):0.008301962,6:0.02856122):0.01633827,(5:0.01062642,((7:0.012964557,9:0.008069762):0.0046034466,8:0.017607876):0.02197563):0.0003207079):0.01495973,11:0.006926354):0.003739466,(18:2.352438e-05,10:0.01207277):0.029711817):0.001827641,(17:0.01923465,(13:0.01044098,12:0.009876768):0.002558139):0.000822902):0.001918856,14:0.034671581):0.01171123):0.019477426):0.001824299);
tree gen.127 = [&U] ((16:0.02307634,(19:0.017693652,((10:0.007004416,18:0.0007333371):0.024617811,((((12:0.004726453,13:0.01659275):0.001580662,17:0.014061696):0.0009444411,((((8:0.023205584,(7:0.015361956,9:0.01029625):0.0027829193):0.02701289,5:0.009120906):0.001068871,((4:0.03792417,((1:0.0750976,2:0.02156432):0.02317706,3:0.04477399):0.04257713):0.00515233,6:0.03103482):0.02150411):0.01428346,11:0.005330521):0.001283029):0.0002069034,14:0.044277633):0.0002245187):0.009087734):0.023122715):0.002402108,15:0.013770774);
tree gen.128 = [&U] (15:0.014350106,(16:0.02404024,(19:0.0091007074,((((((((4:0.0369645,((1:0.08847631,2:0.02693555):0.01551313,3:0.0357269):0.05140957):0.003643717,6:0.03186565):0.01184073,(8:0.026978997,(7:0.015920514,9:0.004515775):0.0035600973):0.02692006):0.0003806083,5:0.01103044):0.01563918,11:0.004426538):0.0006006201,(10:0.02303962,18:0.008619517):0.0266271914):0.001101991,((12:0.009425178,13:0.01563491):0.002836868,17:0.020750078):0.002581581):0.00238757,14:0.031716879):0.009921363):0.01991410158):0.006026731);
tree gen.129 = [&U] (((19:0.012795576,(14:0.033705856,(((11:0.007184472,(5:0.01130458,((8:0.020435305,(7:0.0096300947,9:0.004148838):0.0046349995):0.02476448,((4:0.04579472,(3:0.03586408,(1:0.0839996,2:0.01634454):0.01676086):0.05882066):0.00280662,6:0.03121045):0.02070148):0.000871621):0.0175749):0.0009120079,((12:0.01061476,13:0.01259795):0.002047113,17:0.015578849):0.0004223451):0.0006311507,(18:0.005270338,10:0.00354304):0.028714181):0.0006942274):0.01111371):0.0249031897,16:0.0217945):0.003044685,15:0.011419179);
tree gen.130 = [&U] ((16:0.02342991,15:0.015809074):0.002030516,((14:0.043014021,(((11:0.007744579,((((9:0.004231551,7:0.011973992):0.0064377338,8:0.022980895):0.02094496,5:0.01671164):0.00110044,(6:0.02727512,(4:0.04526529,(3:0.04179622,(1:0.08247802,2:0.0193135):0.02304744):0.05760723):0.008807488):0.01995092):0.01240468):0.001899791,(18:0.003904548,10:0.007973057):0.0207534642):0.001169873,((12:0.008212951,13:0.01438398):0.002879824,17:0.014175132):0.001451454):0.002224313):0.01227637592,19:0.0167447247):0.0234037627);
tree gen.131 = [&U] ((15:0.015864776,16:0.02764287):0.002600631,((14:0.038359608,(((11:0.005671767,((6:0.0286939,(4:0.03836252,(3:0.04014151,(1:0.08412517,2:0.02031539):0.01996739):0.06302825):0.005172593):0.01995906,(((7:0.0151196846,9:0.004236219):0.005151109,8:0.024430786):0.01809715,5:0.01066912):0.0005850551):0.01460974):0.0005319077,(18:0.006147629,10:0.02008931):0.026213311):0.0003578411,((12:0.008535564,13:0.01246051):0.002183271,17:0.018040638):0.0009894332):0.002108701):0.005197838,19:0.0151162632):0.0251485477);
tree gen.132 = [&U] ((((14:0.035992559,(((12:0.0165989,13:0.01239416):0.002817699,17:0.01620727):0.001124134,((((6:0.02980444,(4:0.04597264,(3:0.03900239,(1:0.0789041,2:0.02375906):0.01721576):0.04869395):0.0047151):0.01488171,(((9:0.005335116,7:0.0128740741):0.001599758,8:0.01782621):0.02556141,5:0.01264972):0.001569639):0.01897982,11:0.006650753):0.003169742,(18:0.002501172,10:0.006052127):0.026283642):0.001476971):0.002279371):0.014274694,19:0.015366646):0.0156143516,16:0.02221555):0.002573697,15:0.020974527);
tree gen.133 = [&U] ((17:0.020747662,(12:0.006973981,13:0.01406488):0.002667987):0.0004620186,((((14:0.032786431,((18:0.004472466,10:0.009321975):0.031615764,(((5:0.009566387,((7:0.0112832747,9:0.004087238):0.002968703,8:0.024780936):0.02746439):6.342651e-05,((4:0.04776886,(3:0.04644917,(2:0.02289893,1:0.08588658):0.01830787):0.06965745):0.00512916,6:0.03568253):0.02178424):0.01779965,11:0.008330433):0.001724933):0.001428284):0.01337168,19:0.021500515):0.0237929291,16:0.02874055):0.0029823,15:0.016742507):0.0001189341);
tree gen.134 = [&U] ((19:0.012583453,((((10:0.02484162,18:0.006634982):0.0194733,(11:0.010056,((((7:0.011177254,9:0.005387074):0.0053145659,8:0.013748799):0.03007995,5:0.0153928):0.001910491,((4:0.04013886,(3:0.04231414,(1:0.09610837,2:0.02309202):0.01377665):0.04818482):0.005554236,6:0.03529395):0.01913889):0.01685142):0.001548402):0.001838594,(17:0.018879759,(12:0.006586567,13:0.01564393):0.001581498):0.0004104677):0.0007462546,14:0.040486492):0.01058698):0.0225040774,(16:0.02754891,15:0.011449785):0.003305131);
tree gen.135 = [&U] ((16:0.0270287,(19:0.01424879,((((11:0.009357603,(5:0.008840842,(((4:0.04205552,6:0.03188564):0.008955024,(3:0.04028908,(2:0.02413514,1:0.07597385):0.01868179):0.0677948):0.02139571,((7:0.014167734,9:0.0082890829):0.004625834,8:0.025428448):0.01826607):0.001721387):0.01576728):0.001311776,(17:0.015116717,(12:0.009462632,13:0.01294059):0.003289536):0.0005627603):0.0004616332,(10:0.008555422,18:0.0008218457):0.034242254):0.0008899997,14:0.043988887):0.01258576):0.0236237118):0.0026870856,15:0.019094179);
tree gen.136 = [&U] (15:0.016443298,(((14:0.037888542,(((10:0.01104243,18:0.002110039):0.030329489,(11:0.008329824,((((9:0.003462541,7:0.013888954):0.0022511726,8:0.018052947):0.0296899,(4:0.04217413,(6:0.03263089,(3:0.04252485,(2:0.03033422,1:0.07654913):0.01636159):0.06417676):0.001427338):0.01837327):0.0009638976,5:0.01865511):0.01619392):0.001602099):0.0007064703,(17:0.016180895,(12:0.007739165,13:0.01300282):0.00429979):0.001599289):0.001565713):0.00923437,19:0.013433893):0.0221021514,16:0.01903885):0.001810918);
tree gen.137 = [&U] (((((((((8:0.020396982,(7:0.015917136,9:0.006781735):0.006320322):0.03660985,5:0.01366637):0.000179674,(((3:0.05392413,(1:0.09435306,2:0.02194077):0.01676227):0.05622356,4:0.05217233):0.00649528,6:0.0321672):0.01797775):0.01235484,11:0.01185244):0.001651217,(10:0.004784581,18:0.002948769):0.027476945):0.00094426,((13:0.01232064,12:0.009501818):0.0007398895,17:0.024362555):0.001582555):0.0006310927,14:0.03995243):0.01361625,19:0.01650175):0.0302070744,(16:0.02937093,15:0.01570451):0.0001113908);
tree gen.138 = [&U] (((14:0.039883044,((((((3:0.03518047,(1:0.1009261,2:0.01957777):0.01913617):0.05356279,(6:0.03263231,4:0.04872787):0.001481924):0.01602491,((8:0.01984081,(9:0.00340159513,7:0.016594966):0.003963023):0.02383289,5:0.009582712):0.000235838):0.01598251,11:0.005993014):0.001337961,(10:0.0231692,18:0.00591118):0.021837002):0.002123258,((13:0.01429422,12:0.00787673):0.0009234032,17:0.017960784):0.0007723972):0.0004234703):0.01114464,19:0.0128527272):0.0207579695,(16:0.02632013,15:0.01495478):0.001300341);
tree gen.139 = [&U] ((19:0.009737211,(14:0.030217914,((((((4:0.04611607,(3:0.04020599,(1:0.09048967,2:0.02408019):0.01501655):0.06115717):0.005576627,6:0.0324998):0.01405228,(((7:0.014503327,9:0.0066258368):0.00766001,8:0.018429046):0.01821139,5:0.01057248):0.0005867205):0.01834958,11:0.006139676):0.0004576341,(18:0.004980796,10:0.03382465):0.024304232):0.002862186,(17:0.017768046,(12:0.008241339,13:0.01640706):0.004322192):0.0006053967):0.001545727):0.007356386):0.026332122,(16:0.02712525,15:0.013910985):0.004331853);
tree gen.140 = [&U] (15:0.011287121,(16:0.0271454,(((((((5:0.01002234,(6:0.02126085,((3:0.04555535,(2:0.02553762,1:0.1013434):0.02229601):0.05383683,4:0.03605386):0.007806701):0.02265363):0.000481513,((7:0.0154106631,9:0.0103371948):0.002770026,8:0.020006033):0.02101974):0.01238249,11:0.01063384):0.001067567,(10:0.003364296,18:7.243768e-05):0.025942723):0.0008711697,((13:0.01607895,12:0.005117492):0.001680275,17:0.021447844):0.002578362):0.001808179,14:0.035574701):0.00999132,19:0.0144850202):0.022765526):0.001206396);
tree gen.141 = [&U] ((16:0.03062407,15:0.019808395):0.002668478,(19:0.0167524028,(14:0.033880547,(((((((9:0.003755808,7:0.014994125):0.0022696608,8:0.023691169):0.02219063,((4:0.04849419,(3:0.04256208,(1:0.07777023,2:0.02259772):0.01789532):0.0480984):0.009485973,6:0.02463306):0.02685035):0.001779036,5:0.01186817):0.02075433,11:0.009908849):0.0002309131,(10:0.01161586,18:0.007529906):0.019539088):0.000312417,(17:0.0220263773,(12:0.009275906,13:0.008439635):0.00128325):0.0004772073):0.0009372833):0.009030623):0.0229787068);
tree gen.142 = [&U] (((14:0.037378605,((((((7:0.0134420407,9:0.006345387):0.003619869,8:0.027811254):0.02096514,((4:0.03409457,(3:0.04588903,(1:0.08356202,2:0.02030403):0.01789783):0.04991589):0.00409067,6:0.0327935):0.02905968):0.000547176,5:0.01242682):0.02271022,(11:0.0108347,(10:0.01497307,18:0.008023926):0.021857132):0.0004754388):0.0007500147,(17:0.027037632,(12:0.008327866,13:0.01612644):0.001773528):0.0005334466):0.002455393):0.008589345,19:0.0216330599):0.019799336,(15:0.010838572,16:0.03281534):0.001060663);
tree gen.143 = [&U] ((15:0.020465202,16:0.03091489):0.001331831,(19:0.01286725,((14:0.044102179,((((((9:0.0073295937,7:0.0134741854):0.004905266,8:0.020003176):0.01927877,((4:0.04013369,(3:0.03294748,(1:0.07316904,2:0.02498855):0.02107898):0.04392555):0.006814432,6:0.02765353):0.01797276):0.0005297575,5:0.01167197):0.01476167,11:0.008286566):0.00113358,(17:0.015439929,(12:0.008294515,13:0.01113439):0.0009737372):0.001560646):0.001143204):0.001455026,(10:0.02413962,18:0.0002350649):0.031944739):0.009146088):0.0249566473);
tree gen.144 = [&U] ((((((((5:0.005207947,((6:0.03116703,(4:0.05344247,(3:0.03212193,(1:0.07989074,2:0.02526547):0.01203565):0.04869969):0.005392769):0.02039599,((7:0.01445784051,9:0.004995739):0.0017777463,8:0.0210997174):0.0232297):0.0001588158):0.01756627,11:0.009862305):0.0009975397,(18:0.005229975,10:0.028777059):0.024744694):0.001365236,((13:0.01618173,12:0.008782576):0.0009376681,17:0.013695363):0.0007318963):0.002404837,14:0.045360857):0.00706025,19:0.013318447):0.0185479917,16:0.02789472):0.001929051,15:0.019607789);
tree gen.145 = [&U] ((16:0.02993627,(19:0.0132756227,(14:0.045997161,((((10:0.0032609,18:0.006895705):0.022934429,((((9:0.004613121,7:0.01717253):0.008489571,8:0.017831087):0.02598973,5:0.01054469):0.001699772,(6:0.02659792,(4:0.04200583,(3:0.04835389,(1:0.07253734,2:0.02807093):0.0152692):0.05739344):0.00826106):0.01433132):0.01634797):0.001902629,11:0.008345013):0.00100639,((13:0.01555943,12:0.009212527):0.003143686,17:0.017382756):0.0001428986):0.00169022):0.008849252):0.023263469):0.002870812,15:0.014122904);
tree gen.146 = [&U] ((16:0.02777165,(((14:0.042576841,(17:0.016111578,(12:0.007294053,13:0.0136339):0.001874374):0.002216471):0.0004714467,((((5:0.0131624,((4:0.03486035,(3:0.03603503,(1:0.08461572,2:0.02255044):0.01609107):0.05148832):0.006388396,6:0.02959942):0.02304961):0.0006177672,((9:0.003243329,7:0.0136702739):0.007508516,8:0.024484204):0.02275412):0.02306463,(18:0.002777122,10:0.01181348):0.026730099):0.002295803,11:0.009538842):0.001360087):0.01248472,19:0.0200707594):0.0161717407):0.002696989,15:0.020544999);
tree gen.147 = [&U] ((16:0.02930282,15:0.015009212):0.00204893,(19:0.023008055,(((((5:0.01342954,(((9:0.004345534,7:0.017870168):0.006882172,8:0.0168244176):0.01987285,((4:0.05532168,(3:0.04417381,(1:0.08804493,2:0.02518467):0.01658991):0.05885013):0.006898696,6:0.0404966):0.01940992):0.000151412):0.01571435,11:0.009259644):0.001522766,(18:0.003353553,10:0.02210324):0.027097443):0.001195115,(17:0.0171234025,(12:0.00630938,13:0.01238648):0.001257345):0.003459768):0.0003329545,14:0.041652678):0.0095485879):0.0249183328);
tree gen.148 = [&U] ((16:0.03151504,15:0.017756195):0.0005920252,(19:0.021999551,(((18:0.001869231,10:0.003205711):0.0347588489,((11:0.005325818,(((8:0.023843941,(7:0.0142426852,9:0.004549786):0.0033437):0.03480288,5:0.01216657):0.002308076,(6:0.02773094,(4:0.04828864,((1:0.08278079,2:0.02141229):0.01464155,3:0.03883879):0.07109688):0.003636492):0.01253812):0.009198507):0.001541003,(17:0.01483068,(13:0.0179467,12:0.008939709):0.0001545004):0.0009444514):0.0006724604):0.004517938,14:0.045524829):0.01078257):0.0341759817);
tree gen.149 = [&U] ((19:0.011160388,(((17:0.0155437805,(12:0.008138898,13:0.02030547):0.00146607):0.004676977,((10:0.014532974,18:0.003804148):0.023391956,(11:0.005717408,((5:0.01239857,(8:0.024186891,(7:0.013844657,9:0.0048902):0.002426553):0.02247854):0.0009207671,(6:0.0311659,(4:0.04482299,(3:0.04150073,(1:0.08432098,2:0.02056932):0.02319847):0.05603724):0.006400441):0.0161255):0.01223036):0.001541936):0.0003287792):0.001827416,14:0.026353197):0.01368315):0.0263913439,(16:0.03076727,15:0.011736157):0.004195211);
tree gen.150 = [&U] (((((((6:0.03611332,((3:0.03708803,(2:0.02945771,1:0.09321993):0.02005174):0.06085037,4:0.0412014):0.004951003):0.02038567,((8:0.020250518,(7:0.020794528,9:0.007242144):0.005667939):0.021823,5:0.01347134):0.001909969):0.01392834,((18:6.196281e-05,10:0.01150398):0.028054668,11:0.01132133):0.001299256):0.002409471,(17:0.021177934,(13:0.01736568,12:0.01373499):0.0006486956):0.003760861):0.001731648,14:0.040998326):0.019628706,19:0.0167006041):0.0162230903,(15:0.015444529,16:0.02935613):0.001348897);
tree gen.151 = [&U] ((15:0.018269722,16:0.02385769):0.001373814,((((((((6:0.03108853,4:0.03689576):0.003967845,(3:0.04640223,(2:0.02571963,1:0.07636142):0.01718722):0.05574266):0.02247084,(8:0.01915287,(9:0.0073328946,7:0.0170499758):0.0022943939):0.02368879):0.000267033,5:0.01164654):0.01958988,11:0.005742427):0.0004236731,((17:0.0124274473,(13:0.01353148,12:0.01004517):0.001417237):0.001715589,(10:0.0157827,18:0.0009445172):0.029928443):0.0007646729):0.002857125,14:0.037306997):0.01789332,19:0.0128871146):0.0195245057);
tree gen.152 = [&U] ((15:0.015016024,16:0.02492987):0.002898028,((((17:0.018863646,(13:0.01634314,12:0.01130296):0.001702559):0.002952627,((11:0.00795682,((8:0.02229044,(9:0.005412767,7:0.02059360448):0.002378286):0.02495761,(5:0.01139789,(6:0.02586105,(4:0.04568051,(3:0.04317618,(2:0.02123196,1:0.07393162):0.02577094):0.05271228):0.00429926):0.02207466):0.0007381208):0.01715408):0.001023543,(18:0.0004503367,10:0.00266146):0.030187194):0.001497534):0.002398393,14:0.0421761):0.0196809934,19:0.0202306695):0.0115269452);
tree gen.153 = [&U] ((16:0.03112236,((14:0.039599075,((13:0.01693032,12:0.009321496):0.004066724,((17:0.014237775,(11:0.00717651,(5:0.01281335,((8:0.028664216,(9:0.002774864,7:0.013607399):0.0052747885):0.02175035,(6:0.02921274,(4:0.05337507,(3:0.03976032,(2:0.0238207,1:0.09124502):0.01356807):0.05445175):0.005676759):0.01448151):0.000274392):0.01498904):0.001284212):0.00434308,(18:0.006161469,10:0.01028423):0.0181788591):0.001161363):0.0003570058):0.01807961013,19:0.0198634178):0.00729719228):0.0047775603,15:0.017112665);
tree gen.154 = [&U] ((16:0.0237286,((((17:0.016668326,(12:0.007999216,13:0.01408274):0.002185296):0.001074441,((11:0.008341073,((((7:0.0123771587,9:0.002750721):0.004695199,8:0.023271686):0.02795533,5:0.01245508):0.0009647942,((6:0.02951625,(3:0.0287132,(1:0.08398877,2:0.01961325):0.01868755):0.0614325):0.003588672,4:0.04804169):0.01961627):0.01492885):0.001814655,(18:0.001998321,10:0.01256569):0.025279671):0.001050635):0.001426291,14:0.033275136):0.008693628,19:0.015480986):0.0179537992):0.002402416,15:0.016189911);
tree gen.155 = [&U] (((14:0.037701505,(((17:0.0141283848,13:0.01450322):0.0001085753,12:0.01095359):0.001979576,((10:0.01518927,18:0.0006893396):0.0226218624,(11:0.004972394,(((8:0.017018531,(7:0.02000086005,9:0.007438094):0.0028164369):0.02174162,5:0.008962005):0.003068623,(6:0.02787171,(4:0.04824598,(3:0.0264726,(2:0.02000442,1:0.07069446):0.0187801):0.05200644):0.004718668):0.01722882):0.01699798):0.0001296973):0.002070479):0.0006845201):0.0251687714,19:0.0180229077):0.0113039154,(16:0.0263767,15:0.017254743):0.002188074);
tree gen.156 = [&U] ((16:0.02277081,(19:0.0085478379,(14:0.033065784,((17:0.0192100693,(12:0.01164484,13:0.01060245):0.002473975):0.002319043,((10:0.00756279,18:0.004566342):0.035483507,(11:0.008973501,((((3:0.03744215,(1:0.0991599,2:0.02373351):0.021527):0.05604742,4:0.05289194):0.00462705,6:0.03733537):0.02045989,((8:0.025278961,(9:0.006513993,7:0.0124121776):0.005631227):0.02630086,5:0.009413211):0.0002210082):0.01764639):0.002640357):0.0005409162):0.002518737):0.008325017):0.018423567):0.002245254,15:0.014664469);
tree gen.157 = [&U] ((16:0.03028857,15:0.013818949):0.0003047573,((((17:0.016126025,(12:0.007729295,13:0.01661553):0.001273798):0.0004388906,((10:0.01593993,18:0.001271783):0.024586804,((((8:0.016861196,(7:0.015009331,9:0.005344994):0.006724501):0.02183535,(6:0.02715599,(4:0.04459532,(3:0.04373294,(1:0.09215627,2:0.02727162):0.01054015):0.0547134):0.007402017):0.01622925):7.481691e-05,5:0.01310583):0.01591733,11:0.007512501):0.001134727):0.00051651):0.001216585,14:0.036896282):0.024516257,19:0.009856226):0.0157813339);
tree gen.158 = [&U] ((16:0.0338683,15:0.01919994):0.0005249852,((((17:0.0170844233,(12:0.007117654,13:0.0138038):0.00202686):0.0009495946,((10:0.005915241,18:0.001123285):0.036701408,(((6:0.02552711,(4:0.0317477,(3:0.0497648,(1:0.09306931,2:0.02297945):0.0196487):0.05247866):0.002143897):0.01365084,(5:0.01038595,(8:0.024058295,(9:0.003768555,7:0.014927746):0.0062753926):0.02262662):0.0006313935):0.01626241,11:0.01069346):0.003283141):0.00143241):0.00279859,14:0.047822296):0.0219300332,19:0.0148820371):0.0130138752);
tree gen.159 = [&U] ((16:0.03203444,15:0.01538622):0.002049992,((14:0.02969418,((17:0.0133405343,(13:0.02030426,12:0.0117768):0.002880656):0.002148519,(((((4:0.03706863,(3:0.04038998,(2:0.02045333,1:0.09088566):0.01463498):0.06615674):0.006211201,6:0.03685798):0.01605348,((8:0.030550788,(7:0.0138800381,9:0.003509171):0.003647907):0.0238264,5:0.008405562):0.00355388):0.01270534,11:0.005328831):0.002255299,(10:0.01189891,18:0.0003764548):0.0275613785):0.002467464):0.001798297):0.020294907,19:0.0201177434):0.015557322);
tree gen.160 = [&U] ((19:0.0153502361,(((17:0.015621163,(13:0.01518629,12:0.00914757):0.0005729297):0.0004133277,((11:0.006553206,((5:0.007809644,(8:0.023827876,(7:0.01399994,9:0.00688692037):0.004552484):0.01731377):0.003616855,(6:0.02950434,(4:0.04948676,((1:0.07560995,2:0.02778298):0.01344315,3:0.0479214):0.05119289):0.002068566):0.01293399):0.01966359):0.003043107,(18:0.003073569,10:0.005964084):0.031997132):0.0006871228):0.004817198,14:0.046044713):0.02534817659):0.015475455,(16:0.02071955,15:0.014483964):0.001564482);
tree gen.161 = [&U] ((((14:0.046088852,(((12:0.00984021,13:0.0151241):0.002547469,17:0.019770294):0.003676507,(11:0.0087042,(((4:0.04186657,(3:0.03828835,(2:0.03142231,1:0.09605245):0.00937794):0.06781173):0.00450333,6:0.03352839):0.01850103,(5:0.0123589,(8:0.024204392,(9:0.004267683,7:0.017386679):0.0043608885):0.02296153):0.004424286):0.01458026):0.002733719):0.003309667):0.002972907,(10:0.01394495,18:0.007202129):0.03725851):0.0148269891,19:0.010355313):0.013359751,(15:0.019096101,16:0.02952117):0.0005286261);
tree gen.162 = [&U] (17:0.015090434,(((((((18:0.004811892,10:0.007099241):0.031681203,((((8:0.019872564,(9:0.005410484,7:0.012937565):0.003335287):0.02883353,((4:0.04273975,((1:0.0724387,2:0.02371189):0.02235848,3:0.03463124):0.05870131):0.003625436,6:0.03824456):0.01894765):6.320536e-05,5:0.01667499):0.02399037,11:0.004560895):0.0006747424):0.001638142,(12:0.009605296,13:0.01454234):0.002202114):0.0004857548,14:0.047346533):0.0191672921,19:0.0172620616):0.0118981303,15:0.014940631):0.002524713,16:0.03381557):0.0004525709);
tree gen.163 = [&U] ((((((11:0.009673829,((5:0.008237315,(6:0.02200078,(4:0.0426437,(3:0.03853704,(1:0.09015944,2:0.0201242):0.02970953):0.051415195):0.005861678):0.01935276):0.001138667,((7:0.013186341,9:0.007582994):0.005225386,8:0.023714179):0.02015117):0.01075517):0.0007344906,(10:0.01409457,18:0.001911659):0.034079503):0.00127377,(17:0.0167337717,(12:0.008261085,13:0.01357696):0.001335493):0.000517307):0.002342954,14:0.039701425):0.006932191,19:0.0159796677):0.021057065,(16:0.02323056,15:0.017474564):0.002870257);
tree gen.164 = [&U] ((19:0.0137588919,(14:0.041320762,(((10:0.01322342,18:0.007052725):0.019740454,(11:0.007339667,((((3:0.04338265,(1:0.08662974,2:0.02604832):0.02179824):0.0552952,4:0.05284758):0.00436035,6:0.03084413):0.02354456,(5:0.01051034,(8:0.017683578,(9:0.0091977534,7:0.0164167979):0.0006366344):0.02379252):0.000276722):0.01546151):0.001027356):0.001535874,(12:0.007137695,13:0.01915236):0.006162078):0.001070424):0.01287657):0.0298320128,((15:0.017540108,16:0.02952137):0.0006003245,17:0.015585173):0.003319407);
tree gen.165 = [&U] ((16:0.02138248,15:0.021292819):0.0001113393,((14:0.048162213,(((((((7:0.0140270545,9:0.003542214):0.0064465926,8:0.022286707):0.02626487,5:0.006123948):0.001961197,(((3:0.03658106,(2:0.0249135,1:0.07266727):0.02458152):0.05388812,4:0.04886822):0.007242723,6:0.02921186):0.01511789):0.01383054,11:0.00767113):0.001647089,(18:0.0004281342,10:0.01793002):0.035641419):0.0008907839,((12:0.01264571,13:0.01568788):0.001193031,17:0.016989118):0.001565969):0.0006650047):0.020321017,19:0.0121921368):0.0186000207);
tree gen.166 = [&U] ((15:0.017176032,16:0.02225616):0.0027959314,((14:0.037346598,((((((8:0.0152411031,(7:0.012240603,9:0.004834941):0.0066641733):0.0222114,5:0.008277643):0.0009626934,(((3:0.04110034,(2:0.0254493,1:0.09645969):0.02052559):0.04762302,4:0.04424622):0.00443573,6:0.02271379):0.02214912):0.01297696,11:0.006001727):0.00344008,(18:0.0003838033,10:0.007553422):0.02283342446):0.002603091,(17:0.022112991,(12:0.00789928,13:0.01210483):0.004096228):0.0006669865):0.0005419668):0.0201145147,19:0.0122002984):0.0122425662);
tree gen.167 = [&U] ((((((((12:0.01037675,13:0.01221465):0.0009109346,17:0.0217731659):0.001482777,(10:0.009349727,18:0.0012683):0.03007554):0.0005492699,(11:0.004919271,((5:0.007731869,((4:0.04233886,(3:0.03668575,(1:0.07465972,2:0.02989375):0.01964007):0.05694738):0.006552746,6:0.02913216):0.01473057):0.00152049,(8:0.021144287,(9:0.003591822,7:0.017266998):0.00522603046):0.02640719):0.01091935):0.001344675):0.000739672,14:0.046671851):0.01258899,19:0.0142619649):0.016966691,16:0.02763025):0.0005438852,15:0.015474531);
tree gen.168 = [&U] (15:0.017067674,((19:0.0141390775,((((10:0.005039678,18:0.001702145):0.017664551,(17:0.011971714,(13:0.0115225,12:0.01250284):0.00194538):0.0002815386):0.000776662,(11:0.01019766,(((8:0.019878363,(9:0.0043903548,7:0.0153777049):0.00640702):0.02360298,5:0.009290394):0.0003100833,((4:0.04067672,(3:0.03134631,(1:0.08551824,2:0.01745468):0.01807625):0.05000694):0.006089838,6:0.02877216):0.01860901):0.01442):0.002500913):0.001816768,14:0.040123426):0.0151865206):0.0288232499,16:0.03183903):0.0002124488);
tree gen.169 = [&U] ((((((17:0.011435538,(13:0.01609174,12:0.008680098):0.001213752):0.001021798,(((10:0.009117384,18:0.004870363):0.0280213128,11:0.006407314):0.001072912,(5:0.01444641,((8:0.020230957,(9:0.0051412792,7:0.01113144):0.005078295):0.024103,((4:0.03950528,(3:0.04811617,(1:0.07135464,2:0.02796162):0.02199212):0.05324427):0.01363236,6:0.0337636):0.01082333):0.0009471056):0.01639082):0.00150746):0.0008483367,14:0.04547717):0.00742012,19:0.010759164):0.03114832266,16:0.0297251):0.0009617402,15:0.020796195);
tree gen.170 = [&U] (15:0.013828526,(16:0.03151072,(19:0.0178015269,(((17:0.01568823,(13:0.01331782,12:0.01060377):0.003089956):0.001931048,(((((4:0.03944341,(3:0.03881553,(1:0.08593581,2:0.03038038):0.01844588):0.06265428):0.006180198,6:0.03164424):0.02000062,((8:0.0218717824,(9:0.004417128,7:0.0176087155):0.0040463786):0.03518418,5:0.01354062):0.0003348408):0.0123802,11:0.008762375):0.001186748,(10:0.008289443,18:0.003824788):0.028333917):0.002748028):0.001004318,14:0.034888312):0.0118781582):0.02211561431):0.0004286445);
tree gen.171 = [&U] ((16:0.03006304,15:0.017555095):0.002443142,(19:0.01426137952,((((12:0.0111396,13:0.01216741):0.001455126,17:0.016087074):0.001295557,(((10:0.006841318,18:0.0004310403):0.0279277566,11:0.008140894):0.0004615352,((5:0.01301857,((4:0.04230551,6:0.02735137):0.001504776,(3:0.03442699,(1:0.07754245,2:0.02745769):0.01738649):0.06360941):0.0180295):0.0002120789,(8:0.0134485095,(9:0.0048659471,7:0.017053249):0.005567396):0.02245255):0.01575815):0.001012577):0.002852153,14:0.038001187):0.006639524):0.0319669497);
tree gen.172 = [&U] ((((((11:0.007718599,(18:0.003598625,10:0.01324145):0.031549571):2.749975e-05,(((4:0.04220292,(3:0.03963765,(2:0.02157348,1:0.08126844):0.01580514):0.05975672):0.004849239,6:0.02626375):0.0119039,((8:0.017553496,(7:0.0201912295,9:0.006765704):0.004782573):0.02564268,5:0.01243957):3.953759e-05):0.0193963):0.000409982,((13:0.01368665,12:0.01120361):0.003215595,17:0.019348183):0.0002624972):0.0007524427,14:0.048755446):0.0189523134,19:0.0147547782):0.015074625,(15:0.017983435,16:0.03075368):0.006762586);
tree gen.173 = [&U] ((16:0.02218969,(((((18:0.002371417,10:0.009169424):0.026798467,((11:0.006651403,((8:0.024935856,(7:0.017780385,9:0.006561752):0.0022545548):0.02748011,(5:0.01391449,(((3:0.04257176,(1:0.08029444,2:0.02101142):0.01399168):0.04907067,4:0.04331175):0.01490411,6:0.02488226):0.01729289):0.0002242954):0.01657639):0.0003436138,17:0.017279315):0.0007265982):0.000183304,(12:0.00690085,13:0.01535877):0.001496461):0.001112113,14:0.043679375):0.00830479,19:0.015542586):0.021560771):0.0015539598,15:0.014341179);
tree gen.174 = [&U] ((((14:0.033080196,(((11:0.008909939,(((4:0.04587933,(3:0.03740059,(1:0.09244774,2:0.02492306):0.01075513):0.05374336):0.006336115,6:0.02651396):0.01492031,(5:0.007768585,(8:0.015883216,(7:0.017863234,9:0.008099275):0.0048509489):0.02389998):0.003497146):0.01423227):0.001139849,(10:0.01327818,18:0.003487612):0.023302872):0.0003563037,(13:0.01063172,(17:0.018308419,12:0.01166615):0.0001557444):0.001982044):0.0018108):0.020241591,19:0.0092734956):0.00714164666,16:0.02302202):0.002005933,15:0.0173128872);
tree gen.175 = [&U] ((16:0.02560876,15:0.01520893):0.001276305,(19:0.0118857282,(((12:0.006514934,13:0.01800169):0.002401905,(((17:0.017685967,(((6:0.02166527,(4:0.04575563,(3:0.04407105,(1:0.07297176,2:0.03375675):0.008983915):0.04684379):0.005319507):0.01994014,5:0.01058824):0.001051989,(8:0.0203750614,(9:0.00817588,7:0.020015741):0.005246324):0.02292801):0.01589181):0.0004388383,11:0.008236918):0.001250126,(10:0.006004622,18:0.005355194):0.027994023):0.003269572):0.00595881,14:0.032462001):0.01207979):0.0218197858);
tree gen.176 = [&U] ((19:0.0117768425,((((12:0.008784627,13:0.01440555):0.005393164,17:0.017905504):0.0005450809,((18:0.003917366,10:0.02565127):0.020926728,(((6:0.0280591,(4:0.03980484,(3:0.03665013,(1:0.07619888,2:0.02150996):0.01384179):0.04429378):0.006330537):0.01657534,((8:0.019535757,(9:0.003984761,7:0.017459946):0.00310391):0.02759301,5:0.006926674):0.002394546):0.01101904,11:0.008784735):0.0001561663):0.001386676):0.0008033577,14:0.045463004):0.00839906):0.0344355224,(16:0.0259518,15:0.013921758):0.002453721);
tree gen.177 = [&U] (((19:0.0105313795,(((((5:0.01606888,(((7:0.01345918,9:0.007711175):0.00421365503,8:0.022955468):0.02218496,(((3:0.03949691,(1:0.09445807,2:0.02674424):0.00898693):0.05709384,4:0.03608024):0.006585599,6:0.03300159):0.02028963):0.001162286):0.02112891,11:0.01084689):0.001680491,(18:3.845645e-05,10:0.006608932):0.02631544):0.003829105,(17:0.015160004,(12:0.00832594,13:0.01653266):0.0009595369):0.0009417229):0.0005144128,14:0.036321834):0.01242007):0.023210819,16:0.02123077):0.003125852,15:0.0257356128);
tree gen.178 = [&U] ((16:0.02345315,(19:0.0114530332,(14:0.039610032,(((11:0.007362459,(5:0.01086632,(((((1:0.09117689,2:0.0206738):0.02438653,3:0.03664565):0.03684894,4:0.0475673):0.00612671,6:0.03021356):0.01953344,(8:0.023301195,(7:0.014791359,9:0.0042553382):0.0046749708):0.02140436):2.92192e-05):0.02212541):0.001867257,(10:0.006766062,18:0.002566426):0.0274134708):0.0005080633,((12:0.009923578,13:0.0132385):0.001890431,17:0.01688125):0.000991977):0.001027814):0.01909365354):0.0116162978):0.003450617,15:0.013464388);
tree gen.179 = [&U] (((19:0.0165180208,(14:0.041807208,(((12:0.009138543,13:0.01173101):0.004088803,17:0.022944711):0.0005373834,((11:0.007220512,(((((1:0.0795384,2:0.03213487):0.0112248,3:0.03684344):0.05365715,4:0.04690922):0.005649939,6:0.02941541):0.02647973,(5:0.01286012,(8:0.02848649,(9:0.004255083,7:0.020224004):0.004140246):0.02865104):0.002876871):0.01795557):0.0004920557,(10:0.004315787,18:0.00304405):0.024019572):0.001561881):0.004060824):0.0160702265):0.01756177017,16:0.02676352):0.002380041,15:0.019518579);
tree gen.180 = [&U] ((16:0.01761964,15:0.013468159):0.001918715,(19:0.0130114073,(14:0.039953908,(((13:0.01080319,12:0.009424871):0.004391122,17:0.013073943):0.004267074,((11:0.009078851,(((7:0.017474714,9:0.0049309397):0.002360975,8:0.021082215):0.02838359,((((3:0.04130747,(2:0.02342037,1:0.07531728):0.01878195):0.05294911,4:0.03861918):0.005418267,6:0.03067658):0.02572839,5:0.01967419):0.0002291683):0.01568029):0.001873787,(18:0.01103211,10:0.005172531):0.023967474):0.0001417002):0.003065561):0.019924455):0.0150293446);
tree gen.181 = [&U] ((16:0.02169758,15:0.017518457):0.0004618379,(19:0.010529004,(14:0.041994175,(((11:0.009699646,((6:0.02733022,(4:0.03688751,(3:0.04704286,(1:0.08733006,2:0.02611654):0.01738436):0.05371057):0.008116571):0.01519187,(5:0.01156688,((9:0.0053432554,7:0.014034368):0.00882114,8:0.018024656):0.02066297):0.001343973):0.01228471):0.001046982,(18:0.006269746,10:0.014647533):0.0281186):0.0006818946,(17:0.01791393,(12:0.01391472,13:0.01132719):0.0005955953):0.001428348):0.003673126):0.007621488):0.02308672233);
tree gen.182 = [&U] (17:0.012953042,(15:0.018177641,((19:0.0167190008,(((11:0.005392227,(((4:0.04186839,(3:0.0374909,(1:0.08603369,2:0.02562864):0.01439548):0.05578353):0.005201561,6:0.02805791):0.01566788,(((9:0.003458411,7:0.010867048):0.0019292094,8:0.0180401862):0.02389055,5:0.01700078):4.880035e-05):0.02438192):0.0005664905,(12:0.007715369,13:0.01815788):0.001257988):0.0007855602,(14:0.04280589,(10:0.01355002,18:0.002170493):0.0303148068):0.001148793):0.006370625):0.023607467,16:0.02450008):0.001200949):0.002596242);
tree gen.183 = [&U] (((((((17:0.019796455,(12:0.007814783,13:0.01610021):0.001140838):0.002183543,(11:0.009077975,((((4:0.03773912,(3:0.03944997,(2:0.01799498,1:0.0737363):0.01991057):0.06030086):0.005541598,6:0.02572952):0.01382271,((7:0.0123166733,9:0.004962525):0.004903681,8:0.020900923):0.01824055):0.0004858116,5:0.009815495):0.01603651):0.0008974554):0.0008485847,(10:0.01989802,18:0.0007198698):0.034176342):0.001175702,14:0.037374573):0.01457461807,19:0.0184268238):0.0110976695,16:0.02828541):0.003602733,15:0.012573631);
tree gen.184 = [&U] ((19:0.014371141,(14:0.037120796,((17:0.014816328,(12:0.01196072,13:0.01240157):0.002143019):0.001514436,((11:0.007379,((5:0.008277025,((7:0.013127327,9:0.002463352):0.0054797396,8:0.025979857):0.02035349):0.002470103,((4:0.04667457,(3:0.04124271,(2:0.02118721,1:0.08408844):0.01733551):0.0546229):0.005840583,6:0.02938354):0.01905876):0.01511395):0.001499171,(10:0.0232779,18:0.001412159):0.027970536):0.0001694951):0.003539793):0.015832486):0.020420031,(15:0.014610256,16:0.02880869):0.002386249);
tree gen.185 = [&U] ((17:0.021943044,((19:0.0109628389,(14:0.040281628,((12:0.01564308,13:0.01644925):0.003140124,((11:0.006682276,(((4:0.04752774,(3:0.04833794,(1:0.07554327,2:0.0247312):0.02304227):0.05300176):0.006811979,6:0.03498188):0.02113808,(5:0.01341817,((9:0.005037301,7:0.0184058568):0.00448889252,8:0.0246851115):0.025774):0.003391533):0.01404341):0.002291848,(10:0.01828834,18:0.0008276058):0.027518262):5.533547e-05):0.003911148):0.01577122):0.02279160588,16:0.02993368):0.003018816):0.0003277428,15:0.017475239);
tree gen.186 = [&U] (15:0.0221066,((16:0.02727044,((14:0.0325547516,(((11:0.006788829,(((4:0.04798599,(3:0.04571516,(1:0.07730216,2:0.03165153):0.01416217):0.05867597):0.00437456,6:0.02762156):0.02199445,(5:0.0134072,((7:0.013819141,9:0.0047116111):0.004618198,8:0.019116819):0.02910622):0.00130343):0.01603314):0.0007060702,(10:0.008163514,18:0.00308422):0.025583389):0.0009649295,(12:0.008946434,13:0.01271427):0.001313196):0.001099425):0.0259378826,19:0.014016494):0.009497896):0.002360394,17:0.023511602):0.0007532807);
tree gen.187 = [&U] (15:0.020460363,((16:0.02868046,(19:0.022411123,(14:0.046513732,((10:0.005419319,18:0.002671852):0.036893806,(11:0.008151661,(((4:0.0440426,(3:0.04218677,(1:0.0704245,2:0.03052833):0.01984716):0.0531875):0.006105467,6:0.02614379):0.01854059,(((9:0.007093467,7:0.012378453):0.0040894507,8:0.015162722):0.02316139,5:0.01155042):0.000239793):0.01327649):0.0001889873):0.0007955558):0.0203916):0.008506852):0.003191542,(17:0.0165225286,(12:0.007972942,13:0.01684658):0.004891733):0.001892664):0.00232762);
tree gen.188 = [&U] ((19:0.0138848903,(((17:0.01875009,(12:0.01163458,13:0.01301059):0.003650982):0.001962477,((10:0.004654391,18:0.01057691):0.025689486,(((5:0.01105206,((9:0.008128041,7:0.0131607293):0.0051401169,8:0.025837099):0.02342368):0.000876005,((4:0.04855826,(3:0.04339896,(1:0.08689179,2:0.02901654):0.01596026):0.05078843):0.008352734,6:0.03331656):0.02257783):0.01112319,11:0.008199631):0.0008665478):0.0008851808):0.0001466225,14:0.031748053):0.023074946):0.0139657464,(16:0.02739514,15:0.019865864):0.002368831);
tree gen.189 = [&U] ((((((17:0.0171913483,(12:0.009473413,13:0.01494139):0.001642013):0.0009278748,((11:0.006660637,(10:0.01687928,18:0.003290334):0.030938357):0.0005586477,((5:0.009042485,((7:0.01904891,9:0.007255462):0.0062037845,8:0.02180258):0.02554376):0.00171803,((4:0.04472717,(3:0.03798021,(1:0.06775331,2:0.02082781):0.01365944):0.0482178):0.008198891,6:0.03157268):0.01680554):0.02050113):0.0003183039):0.0007448001,14:0.045922877):0.01260609,19:0.0163059041):0.0153770897,16:0.023397):0.003519744,15:0.013718819);
tree gen.190 = [&U] (((19:0.008365411,(((17:0.019759849,(12:0.00895808,13:0.01303099):0.001338095):0.0005079534,(((((3:0.03813971,(1:0.06975944,2:0.02566135):0.0178876):0.04925801,(4:0.05095587,6:0.03340258):0.007653298):0.01415263,((8:0.022693518,(7:0.0208870663,9:0.005449027):0.004209893):0.02716022,5:0.00926845):0.0004488729):0.01302732,11:0.004870427):0.0006276468,(10:0.03117418,18:0.00705464):0.025444811):0.002332731):0.004691777,14:0.040904373):0.01018919):0.0211907487,16:0.02387193):0.003035059,15:0.015558962);
tree gen.191 = [&U] ((15:0.017426411,16:0.02444794):0.002958004,(19:0.0148793907,(14:0.03756706,((17:0.013233371,(12:0.006554331,13:0.01713426):0.002898942):0.0007091272,((((((7:0.0109613947,9:0.004848695):0.005057568,8:0.028208161):0.02920418,5:0.01307559):0.0003334535,(6:0.03416619,((3:0.04321943,(2:0.02583756,1:0.07293531):0.02567023):0.05389142,4:0.03869165):0.008897197):0.02331037):0.01585577,11:0.007957281):0.0007851965,(18:0.00488539,10:0.004103405):0.028419188):0.000274328):0.00156837):0.0183121636):0.015167576);
tree gen.192 = [&U] (((19:0.015990603,((((12:0.01013718,17:0.017987167):0.0007043391,13:0.01053828):0.001086626,((10:0.01756346,18:0.003567919):0.02478348,((((8:0.018477757,(9:0.005047572,7:0.01818461):0.0068163894):0.02664279,5:0.01351702):0.002153733,((4:0.05247646,(3:0.04598251,(1:0.08497075,2:0.02540592):0.01475445):0.04641541):0.004287213,6:0.02891168):0.01925407):0.01535219,11:0.005854107):0.0002123029):0.00119407):0.001629925,14:0.044117125):0.009437737):0.0287073985,15:0.01296689):0.00224629,16:0.02854546);
tree gen.193 = [&U] ((19:0.013038456,((((12:0.009611641,13:0.009729134):0.002483929,17:0.014074353):0.0002123077,((10:0.011987022,18:0.006244868):0.026339557,(11:0.003660293,((5:0.0128818,(8:0.022970762,(7:0.017102091,9:0.0055074118):0.005204781):0.01971525):0.0001746908,((4:0.04026054,(3:0.03892642,(1:0.08817516,2:0.02158935):0.01640123):0.05687174):0.001502634,6:0.02704839):0.018508):0.01743537):0.00166747):0.0008952805):0.002156125,14:0.036961103):0.008774096):0.0249766525,(16:0.02846947,15:0.018256869):0.001519171);
tree gen.194 = [&U] ((15:0.014909998,16:0.02693725):0.002045769,(((17:0.018573959,(12:0.01046849,13:0.01636372):0.001785244):0.000712473,(((5:0.01337136,((6:0.02971618,(4:0.04077593,(3:0.03983216,(2:0.02463077,1:0.08152482):0.02503765):0.04590015):0.00659214):0.01637119,((7:0.0134280179,9:0.005684395):0.0059308178,8:0.025732061):0.02178477):0.0003858111):0.02075172,11:0.006623392):0.002862107,(14:0.041877905,(10:0.014179196,18:0.006578608):0.020773388):0.003399256):0.002273725):0.027782677,19:0.0222488843):0.0085528092);
tree gen.195 = [&U] ((16:0.02357654,((14:0.039256551,((17:0.019650392,(12:0.01084751,13:0.01412619):0.003050193):0.004004093,((11:0.005308007,(((4:0.04481913,(3:0.05430162,(1:0.08148921,2:0.02526902):0.01168894):0.06944379):0.00263042,6:0.03169551):0.01587616,(5:0.01474079,(8:0.023290293,(7:0.01254839033,9:0.006543496):0.003381015):0.02172886):0.00483466):0.01229759):0.001101553,(10:0.006116877,18:0.0008215741):0.037213903):0.001715536):0.0009288184):0.00998615396,19:0.015662173):0.021559367):0.001348622,15:0.017448183);
tree gen.196 = [&U] (((19:0.014558269,(14:0.046108016,(((18:0.00103115,10:0.006112333):0.025713474,(11:0.008021735,(((4:0.04239335,(3:0.04375822,(1:0.09758175,2:0.01843539):0.01878446):0.05588398):0.00121066,6:0.0323118):0.01492899,((8:0.019514631,(7:0.024903001,9:0.005668743):0.0032525697):0.01652806,5:0.009356782):0.001290119):0.01643216):0.001750487):0.001562977,(17:0.011406721,(12:0.01317551,13:0.0186776):0.001099163):0.0003271933):0.002431198):0.0099385816):0.02340348852,16:0.02889838):0.003301811,15:0.013442946);
tree gen.197 = [&U] ((19:0.013740428,(14:0.036966357,((17:0.020782876,(12:0.01194412,13:0.01817367):0.00159804):0.002281933,((11:0.0137672,(((8:0.013176277,(9:0.00537768,7:0.017852649):0.0045251203):0.01977121,((4:0.03631684,(3:0.04337382,(1:0.07074091,2:0.02749682):0.01679724):0.05674903):0.00342917,6:0.03543973):0.01706468):0.0002148903,5:0.01000778):0.03050455):0.001418822,(18:0.00648961,10:0.023022516):0.023652423):0.0009309874):0.0008318553):0.01317585):0.024743017,(15:0.012644432,16:0.02552802):0.001565477);
tree gen.198 = [&U] (((((17:0.015571986,(12:0.0113633,13:0.01306718):0.002422786):0.001449165,((18:0.006275691,10:0.012828976):0.012716948,(11:0.0101199,(((4:0.04385666,(3:0.03810953,(1:0.08882823,2:0.01838835):0.01323531):0.06631173):0.003604719,6:0.03386106):0.02474152,((8:0.023025793,(7:0.0176625538,9:0.004380343):0.005765955):0.03319915,5:0.01563337):0.0009403478):0.01499965):0.00234109):0.001045024):0.0004110186,14:0.037541019):0.006874777,19:0.0184642872):0.0280080775,(15:0.013066012,16:0.02646925):0.001704804);
tree gen.199 = [&U] ((19:0.01460177752,((((10:0.01028412,18:0.001869311):0.016952172,(11:0.008642677,((((9:0.005602707,7:0.0134249008):0.004263619,8:0.0199255165):0.0282882,5:0.02045966):0.0004970047,((4:0.04269066,(3:0.03433703,(1:0.08028098,2:0.02722375):0.01629276):0.05765335):0.007871549,6:0.02930244):0.01780977):0.0279597):0.001574199):0.002755417,(17:0.016887401,(12:0.009307801,13:0.02091768):0.001075734):0.0003836888):0.00264535,14:0.033509025):0.008585805):0.0249388135,(15:0.015802798,16:0.02622631):0.001873713);
tree gen.200 = [&U] ((15:0.017667353,16:0.02037438):0.003957115,(19:0.02327099219,(14:0.040992867,((17:0.018563946,(12:0.01133807,13:0.01027305):0.001755382):0.001865689,(((((8:0.021561314,(9:0.008035683,7:0.0183387175):0.0033478054):0.02358887,(6:0.02570535,(4:0.04507609,(3:0.03724406,(1:0.0782988,2:0.02420594):0.01089049):0.05884491):0.01239925):0.01943302):0.001388708,5:0.01680888):0.0186533,11:0.0107721):0.0005919052,(18:0.002316044,10:0.0088387207):0.021625241):0.001062312):0.002391545):0.0059369707):0.0225521463);
tree gen.201 = [&U] (((19:0.0193034024,(((17:0.015527432,(12:0.01283387,13:0.01276102):0.002123659):0.0006946858,((11:0.008170386,(5:0.01144113,(((9:0.0022652206,7:0.0168779573):0.004688174,8:0.017166034):0.01924054,(6:0.0327271,((3:0.03987816,(1:0.08011449,2:0.01589748):0.01888205):0.06658364,4:0.04370553):0.002223255):0.0165447):0.001633532):0.01116754):0.001755593,(10:0.01745375,18:0.003057246):0.02866261):0.001254561):0.001409794,14:0.034446435):0.01315053):0.0201599479,16:0.02800384):0.004055081,15:0.019320678);
tree gen.202 = [&U] ((16:0.03163042,(19:0.011768495,(14:0.038118529,((17:0.025730053,(12:0.01297577,13:0.01508995):0.001740751):0.001504917,((((((7:0.013303434,9:0.004314543):0.0046988494,8:0.019091351):0.02899405,5:0.01322763):1.504743e-05,(6:0.03032236,((3:0.03850105,(1:0.07756417,2:0.02225618):0.01607231):0.05198529,4:0.05563254):0.006542707):0.01778146):0.01821581,11:0.004790356):0.002290038,(18:0.004368781,10:0.01071906):0.0292964407):0.0006931835):0.0003156367):0.009517815):0.017498047):0.002873358,15:0.01836988);
tree gen.203 = [&U] (15:0.018363637,(16:0.03066487,(19:0.0129275524,((((17:0.0147286106,(12:0.008412687,13:0.01559213):0.00117734):0.002724954,((((6:0.0297095,((3:0.03803339,(1:0.07860259,2:0.02919774):0.02201538):0.06257099,4:0.0379884):0.006964375):0.02024243,((7:0.020975687,9:0.006600067):0.0059778537,8:0.020568045):0.0295866):2.911655e-05,5:0.00988069):0.0152189,11:0.008848711):0.003329038):0.002294131,14:0.037758099):0.0004937177,(18:0.0008597048,10:0.0193108):0.029707534):0.0132864609):0.0154743208):0.006643298);
tree gen.204 = [&U] (((14:0.041933241,((17:0.017370491,(12:0.007617594,13:0.01025367):0.005185249):0.0002857926,((11:0.008209505,((6:0.02902225,(4:0.03478022,(3:0.04444562,(1:0.07746265,2:0.0237571):0.01103403):0.05717444):0.004184559):0.01975586,((8:0.0223304524,(7:0.015560214,9:0.006055807):0.0036431121):0.02919413,5:0.01281626):0.001095254):0.01433293):0.002231628,(18:0.01081518,10:0.014663985):0.020632918):0.0005723638):0.0004242016):0.006233663,19:0.0149638169):0.01925123281,(16:0.02895688,15:0.011897345):0.003527308);
tree gen.205 = [&U] ((19:0.015801164,(14:0.039860998,(((11:0.008960778,((8:0.029679288,(7:0.0161726659,9:0.0086526612):0.0032151579):0.03289958,((6:0.02628855,(4:0.04040074,(3:0.05233607,(1:0.08488873,2:0.02233567):0.01806398):0.05677434):0.003211929):0.01888859,5:0.01224531):0.0004365271):0.0144824):0.0005436773,(18:0.00648292,10:0.0312361):0.026375992):0.0003009265,(17:0.020141232,(12:0.01010811,13:0.01480741):0.0006659831):0.001166195):0.001447095):0.005642318):0.02080781635,(15:0.014835421,16:0.01939451):0.002857089);
tree gen.206 = [&U] ((15:0.015260784,16:0.0247432):0.003852155,((14:0.031502551,(((11:0.005822733,(((4:0.04470603,6:0.02329542):0.00316255,(3:0.02821399,(1:0.09503708,2:0.02098395):0.01548234):0.05229964):0.01461731,(5:0.009030318,((9:0.0051285013,7:0.011157583):0.003944253,8:0.021148446):0.02403165):0.0007699693):0.01383412):0.002017613,(10:0.002972997,18:0.001699085):0.026367191):0.0004057963,(17:0.014348072,(12:0.008654834,13:0.01872635):0.000861348):0.0009650373):0.002336158):0.005402742,19:0.009249147):0.029641656);
tree gen.207 = [&U] (((14:0.043435683,(((12:0.01091152,13:0.01411727):0.002741962,17:0.015461616):0.0007542217,(11:0.007486876,(((8:0.022317042,(7:0.017096913,9:0.006555181):0.0056118511):0.0238211,((6:0.03313904,(((1:0.07277661,2:0.02627954):0.01088905,3:0.0315856):0.05249114,4:0.04376038):0.0042803):0.0170467,5:0.01127895):0.000518366):0.01920956,(10:0.00550938,18:0.004533296):0.020527463):0.0009060719):0.0003121442):0.0004930396):0.017614261,19:0.013311176):0.0158911938,(16:0.0239289,15:0.012466391):0.0005422893);
tree gen.208 = [&U] (((19:0.0140234061,(14:0.035727052,(((13:0.01184752,12:0.01043571):0.001114405,17:0.014464979):0.0006902395,((18:0.002190188,10:0.0169047):0.03799303,(11:0.01210773,(((7:0.017902553,9:0.0050849951):0.007901016,8:0.021152818):0.02891605,(5:0.01286263,((4:0.04657083,(3:0.04092613,(1:0.06613538,2:0.0206481):0.01593887):0.04731691):0.004456855,6:0.0318374):0.01700627):0.0002176611):0.01868644):0.001089401):0.0009278452):0.005740966):0.021307363):0.01224026,16:0.0250156):0.002382671,15:0.015376705);
tree gen.209 = [&U] ((15:0.01781514,16:0.0252824):0.0008984899,(((((18:0.00166684,10:0.0210957):0.027901727,(11:0.006374199,(5:0.02089464,((6:0.02720284,(((1:0.07241396,2:0.02600756):0.01860034,3:0.03540793):0.05435465,4:0.05495003):0.00926449):0.01431183,(8:0.01900920222,(9:0.007193703,7:0.013153918):0.003855659):0.02333398):0.002209646):0.01459745):0.002160609):0.0005121383,((12:0.01263381,13:0.01134388):0.002371975,17:0.013180512):0.001426621):0.001405426,14:0.036275213):0.0193098342,19:0.018860755):0.0177040636);
tree gen.210 = [&U] (((((((10:0.003980365,18:0.002143097):0.024518828,(11:0.008894547,((5:0.01361139,((9:0.005860424,7:0.01956196):0.00479197288,8:0.018031059):0.02558494):0.001682135,((4:0.0444531,(3:0.04502076,(1:0.0897678,2:0.01681025):0.01460333):0.03844289):0.002308117,6:0.03080915):0.01266303):0.01435573):0.002498333):0.0003937188,(17:0.017158779,(13:0.01497287,12:0.009349366):0.001469297):0.001857623):0.002605625,14:0.046622626):0.006091263,19:0.01294519732):0.019129984,15:0.0139909515):0.0004703761,16:0.02495734);
tree gen.211 = [&U] (((((((10:0.018891449,18:0.009756871):0.021708934,(((((9:0.007236547,7:0.021264003):0.006056611,8:0.020792758):0.02230509,5:0.01142182):0.00128372,((4:0.04462449,(3:0.03861204,(1:0.1012547,2:0.01615875):0.02571845):0.05940577):0.007725002,6:0.02948506):0.02027068):0.01061934,11:0.01022247):0.00193285):0.001653437,(17:0.022762547,(12:0.009311802,13:0.01260357):0.002527592):0.0003876505):0.0008175284,14:0.032208499):0.009793471,19:0.0173734046):0.0217252878,16:0.02499446):0.0009440416,15:0.021165391);
tree gen.212 = [&U] (15:0.017141898,(((((17:0.021490008,(12:0.01056949,13:0.0133912):0.0009175955):0.003932572,(((5:0.01270112,(((7:0.0153712701,9:0.006876324):0.005142039,8:0.015184217):0.02023444,((4:0.04108963,(3:0.03793217,(1:0.07411255,2:0.02407486):0.01367341):0.046354236):0.003973677,6:0.03024897):0.01475308):0.002196304):0.01883927,11:0.008810813):0.001701718,(10:0.013952541,18:0.01016403):0.024569617):0.001554902):0.00216612,14:0.033374199):0.008048621,19:0.0113754923):0.0244750661,16:0.02441806):0.0062130578);
tree gen.213 = [&U] ((((14:0.041179687,((10:0.005887756,18:0.0001537765):0.0366492391,(((5:0.0128857,(((7:0.021738766,9:0.008656306):0.006966419,8:0.025940992):0.0213073,((4:0.03730892,(3:0.0499487,(1:0.08513511,2:0.01938785):0.01670796):0.05549349):0.004796131,6:0.02992923):0.01919661):0.000700583):0.01709453,11:0.005977434):0.001169548,(17:0.021711354,(12:0.01064535,13:0.01219601):0.003318752):0.001447155):0.0007277228):0.0006156039):0.01045916,19:0.0102201964):0.0221503328,16:0.02824496):0.0009445766,15:0.016689348);
tree gen.214 = [&U] ((19:0.011798175,(14:0.042046549,((17:0.013284987,(12:0.007415893,13:0.01416388):0.00175144):0.001723631,(((((8:0.0193099847,(9:0.006690527,7:0.017584229):0.0060005645):0.0266044,5:0.01293176):0.0003820634,((4:0.04361524,(3:0.03495723,(1:0.06082689,2:0.02977336):0.01257803):0.05644963):0.003358254,6:0.03219814):0.01471185):0.01929417,11:0.007754511):0.0007573164,(18:0.006843448,10:0.006808634):0.022326153):0.000951124):0.002401479):0.008583427):0.024741008,(16:0.02705923,15:0.015125263):0.002005354);
tree gen.215 = [&U] ((19:0.01239975506,(14:0.048096793,((17:0.013760601,(12:0.01343742,13:0.009311959):0.00145323):0.0004518453,((10:0.01418773,18:0.001203021):0.026831321,(((5:0.009299117,((4:0.06039005,((1:0.07006448,2:0.02343149):0.02139231,3:0.04138552):0.04617884):0.007366648,6:0.03093733):0.01846876):0.0004639473,(8:0.022742477,(9:0.003622498,7:0.0177096003):0.004266482):0.02277801):0.01677713,11:0.005373866):0.0007645228):0.0009197693):0.003137804):0.0207563752):0.0136977788,(16:0.02480307,15:0.013830544):0.001858367);
tree gen.216 = [&U] ((16:0.02783787,15:0.016870957):0.001154503,(19:0.0161998135,(14:0.032670711,(((12:0.009183742,13:0.01472759):0.00286546,17:0.011643551):0.002888618,((((((4:0.0380613,(3:0.04108694,(1:0.08783988,2:0.02957602):0.008083313):0.05975243):0.003675364,6:0.03160598):0.01613346,5:0.01301026):0.0003640025,(8:0.022414038,(7:0.013375413,9:0.007318196):0.002884614):0.02087343):0.01459903,11:0.006789279):0.001063894,(18:0.0007897635,10:0.005868863):0.026355733):0.001272599):0.001090044):0.022674047):0.016831972);
tree gen.217 = [&U] ((16:0.02706238,15:0.014809926):0.0006692883,(19:0.0157097129,((((13:0.0178023,12:0.009079916):0.002952286,17:0.014083503):0.0008612866,((11:0.006411314,(((4:0.04409766,(3:0.04573842,(1:0.07227748,2:0.02063298):0.01649647):0.05903758):0.006935411,6:0.03616377):0.01696611,(5:0.01260289,((7:0.0130998608,9:0.005546047):0.0037004091,8:0.026100714):0.01950515):0.0001182074):0.02050857):0.0009840593,(18:0.0007315739,10:0.005781667):0.037218036):0.001514251):0.001501474,14:0.039153596):0.009390927):0.0286078908);
tree gen.218 = [&U] ((16:0.02862014,15:0.01433427):0.00503728,((14:0.039028794,((12:0.008759198,13:0.01350406):0.002291494,((18:0.0007939668,10:0.01809209):0.023349789,(((8:0.018200968,(9:0.0057182554,7:0.017912798):0.004638941):0.02113987,(5:0.01064535,((4:0.04182488,(3:0.03946099,(1:0.1016612,2:0.02213925):0.009899825):0.05701687):0.009026568,6:0.02786442):0.01991598):0.001156153):0.0146647,(17:0.014062236,11:0.005850817):0.000675181):0.002259152):0.001923676):0.0008299797):0.0221255215,19:0.0134904912):0.0131643558);
tree gen.219 = [&U] ((16:0.02770499,((14:0.036075729,((((((7:0.014519057,9:0.004395451):0.004851819,8:0.0180832951):0.02120765,(((4:0.03502184,(3:0.03679313,(1:0.09073082,2:0.02170764):0.01656116):0.0397059):0.005365525,6:0.02978913):0.01443213,5:0.01109847):0.0002358009):0.01170382,11:0.008745029):0.001726554,(10:0.005271533,18:0.003892271):0.027848677):0.000770485,(17:0.018759814,(12:0.008062227,13:0.01395931):0.0008241252):0.004371029):0.003209529):0.01258933,19:0.0143685891):0.0186486769):0.001507415,15:0.013892062);
tree gen.220 = [&U] (16:0.03072193,(15:0.014047648,(19:0.0118570458,((10:0.009994037,18:0.0004973013):0.033015166,(((((((4:0.04799025,(3:0.03998559,(1:0.09484682,2:0.02209324):0.01649593):0.05758248):0.003786679,6:0.03706655):0.01574076,5:0.009326828):7.638023e-05,((9:0.004698457,7:0.014813623):0.005587622,8:0.017652329):0.02291614):0.01590736,11:0.01083358):0.001610253,(17:0.015040099,(12:0.01104973,13:0.01195126):0.002899145):0.0007409863):0.001501146,14:0.04213849):0.001279331):0.006497514):0.021487132):0.0002384785);
tree gen.221 = [&U] ((16:0.02784574,15:0.01610892):0.003463035,(19:0.014265307,((((11:0.007077864,((((9:0.003207078,7:0.018708934):0.0040952002,8:0.017467497):0.0220598,5:0.009271898):0.0003567449,((4:0.03502424,(3:0.04718441,(1:0.08939545,2:0.03409392):0.01264053):0.05656821):0.00637369,6:0.03157803):0.02526264):0.01411706):0.0009061108,(10:0.02344712,18:0.0004882863):0.033874414):0.0004539847,(17:0.014256549,(12:0.01298099,13:0.01381758):0.00483017):0.002686312):0.002358479,14:0.038198708):0.007636948):0.020586551);
tree gen.222 = [&U] (15:0.014434558,(16:0.02922756,(19:0.0136566478,(((18:0.003733331,10:0.002099539):0.030178318,(((17:0.017283088,(12:0.005738063,13:0.01053932):0.002486115):0.001094307,((5:0.01228451,((4:0.03552302,(3:0.04147157,(1:0.06750637,2:0.02205248):0.01775245):0.05162541):0.002988828,6:0.02611506):0.01831787):2.066804e-05,((7:0.012239302,9:0.00462855728):0.0020660991,8:0.021194984):0.03052119):0.01262136):0.0003088162,11:0.00575396):0.003093062):0.001852625,14:0.035698882):0.0110425856):0.01796383):0.003000827);
tree gen.223 = [&U] (15:0.019258318,((19:0.01442508822,(((17:0.016472988,(12:0.008192346,13:0.01346406):0.003851575):0.001670447,(11:0.008311453,(((5:0.01593208,(8:0.025963983,(9:0.007209675,7:0.014391872):0.006004199):0.02306847):0.0008854134,((4:0.03638155,(3:0.03701452,(1:0.09902488,2:0.02735692):0.02023195):0.05100414):0.009500732,6:0.02957582):0.01662201):0.01674552,(10:0.01588635,18:0.004829749):0.024677127):0.001103631):0.00393806):0.0009660008,14:0.046489882):0.007730472):0.017546936,16:0.0240995):0.0058280525);
tree gen.224 = [&U] (((19:0.0154271972,((((10:0.0145738,18:0.001605035):0.024067042,((5:0.01161591,(((4:0.04475698,(3:0.04605984,(1:0.09370864,2:0.02823502):0.01693493):0.05622737):0.007119671,6:0.03219978):0.01329439,(8:0.0174748802,(9:0.0069842986,7:0.015383763):0.0044716405):0.02420344):0.002638583):0.0166756,11:0.006572398):0.0009013348):0.002192753,(17:0.014968936,(12:0.01216081,13:0.01333257):0.004597779):0.00172436):0.00156055,14:0.042390979):0.01266332):0.02286474408,16:0.02052442):0.00399965828,15:0.017323605);
tree gen.225 = [&U] ((19:0.009060681,(((17:0.026201028,(12:0.005964072,13:0.01464959):0.001887093):0.0009434188,((10:0.02523974,18:0.003687361):0.0222745226,(11:0.008100916,((5:0.01212298,(8:0.023688095,(7:0.0186997932,9:0.0062657201):0.0029861911):0.02467723):0.0004923566,((4:0.04617326,(3:0.03718252,(1:0.07499856,2:0.02704374):0.01343017):0.06379891):0.005433948,6:0.02934695):0.02025259):0.01328535):0.0003794955):0.0009609115):0.002150167,14:0.049901434):0.009957338):0.0282986019,(15:0.017123952,16:0.02924261):0.001224817);
tree gen.226 = [&U] (((14:0.032962861,((17:0.016392917,(12:0.007644624,13:0.01683215):0.0007803948):0.001333794,((11:0.005987313,((6:0.03376573,(4:0.03868434,(3:0.03867412,(2:0.03057146,1:0.07685395):0.013454):0.06228406):0.003502195):0.01980523,(((9:0.00365075,7:0.0148249796):0.003946142,8:0.017266753):0.01756348,5:0.007939977):0.0002876127):0.01842447):0.0005780132,(10:0.00260766,18:0.003457072):0.021515285):0.0007587257):0.003233272):0.023348612,19:0.016719222):0.0160751809,(16:0.02874925,15:0.014698537):0.001489181);
tree gen.227 = [&U] ((16:0.03096525,((((17:0.019277526,(12:0.009397262,13:0.01386743):0.003789831):0.003712028,((((6:0.03154613,(4:0.04526125,(3:0.04103614,(1:0.0802332,2:0.03397921):0.01207782):0.05660762):0.007360155):0.01947721,5:0.01121877):0.00077781,(8:0.01883002,(7:0.023752327,9:0.005412484):0.0052978381):0.02399416):0.01504113,((10:0.0351391,18:0.007712631):0.0225650993,11:0.01099542):0.0001325551):0.0007478154):0.001603235,14:0.035942793):0.009560594,19:0.0163282291):0.020046907):0.002947338,15:0.017074077);
tree gen.228 = [&U] (16:0.03023001,(15:0.014484407,(19:0.0145094677,(14:0.036554345,(((11:0.006500119,((((9:0.005947697,7:0.0132057092):0.0029801293,8:0.028127039):0.02589923,5:0.0106553):0.001142589,(6:0.03768758,(4:0.04483503,((1:0.08933637,2:0.02613509):0.01838476,3:0.04289607):0.05371734):0.004513287):0.01644633):0.01726682):0.0007100017,(18:0.005182784,10:0.01247466):0.025283016):0.0005699212,(17:0.01671114,(12:0.007601668,13:0.0141265):0.0007398291):0.00209697):0.0004625):0.0244990771):0.0116225513):1.912957e-05);
tree gen.229 = [&U] (15:0.017138396,((((((((8:0.017461924,(9:0.00434607,7:0.012060864):0.00410457914):0.0238551,(5:0.01778185,((4:0.04838058,(3:0.03418805,(1:0.07607321,2:0.02668693):0.00822531):0.06518761):0.005583988,6:0.02136185):0.01723066):0.0003677466):0.02285284,11:0.006139875):0.002740547,(10:0.006400774,18:0.003785438):0.030945541):0.001401622,(13:0.01530405,(12:0.01067591,17:0.018501307):3.496125e-05):0.00242481):0.002970561,14:0.041880506):0.01233892,19:0.0124289362):0.0191913655,16:0.02770378):0.001063134);
tree gen.230 = [&U] (15:0.014599703,((((((((8:0.0186012784,(9:0.006074782,7:0.014779415):0.005429565):0.02629477,(((4:0.03794163,(3:0.04453312,(1:0.07981508,2:0.02317289):0.01635807):0.05281507):0.005861886,6:0.0303089):0.02198189,5:0.008918071):0.001018204):0.02090532,11:0.004826834):0.001186163,(10:0.01338898,18:0.002663941):0.026969412):0.001047535,(17:0.023589577,(12:0.008258358,13:0.01176679):0.003704427):0.002118444):0.001883784,14:0.039652256):0.006481999,19:0.0258885623):0.021707002,16:0.02750065):0.00251502206);
tree gen.231 = [&U] (15:0.022330301,(((((17:0.016605093,(13:0.01578778,12:0.008905339):0.001015824):0.0003768945,(((((8:0.02157274,(9:0.004025974,7:0.012524883):0.004303355):0.02255721,5:0.01651595):5.411087e-05,((4:0.03810991,(3:0.03964727,(1:0.08146339,2:0.0220243):0.01127905):0.05115051):0.006929388,6:0.02181366):0.01573414):0.01494936,11:0.00628633):0.00125076,(10:0.01936192,18:0.0005493444):0.025378066):0.00200601):0.003058554,14:0.03753112):0.0252012186,19:0.0161240438):0.0089284861,16:0.03185893):0.0014605037);
tree gen.232 = [&U] ((15:0.014096921,(19:0.0104513829,((((13:0.01467739,12:0.01107711):0.001945609,((5:0.01062151,((8:0.019366294,(7:0.0137792899,9:0.004020865):0.007253346):0.02515668,((4:0.03641526,(3:0.0396204,(1:0.08643818,2:0.01818018):0.01603967):0.05869724):0.004748341,6:0.02615863):0.02489619):8.734355e-05):0.01394919,11:0.008929741):0.002302669):0.00100845,(10:0.009105399,18:0.002808153):0.022754458):0.001102709,14:0.033998398):0.023428989):0.0128519274):0.000193139,(17:0.022043786,16:0.03045942):0.0007585954);
tree gen.233 = [&U] ((((((((5:0.0104357,(((4:0.0454941,(3:0.04344317,(1:0.0895496,2:0.02032326):0.01393573):0.05153205):0.004383563,6:0.0373944):0.01717975,(8:0.026040499,(9:0.006333665,7:0.009010648):0.0045325925):0.02206878):0.00276429):0.0129897,11:0.008271675):0.0008972696,(17:0.01230399,(13:0.01446894,12:0.01485994):0.004905679):0.000904802):0.001102536,(10:0.0131995,18:0.0006891969):0.026155341):0.002062274,14:0.034946191):0.0297996517,19:0.02172407):0.007228821,16:0.02663914):0.002206245,15:0.013435578);
tree gen.234 = [&U] (((19:0.022075761,(14:0.03899544,((12:0.007706327,13:0.01814552):0.00535701,(((11:0.009834294,17:0.019933936):0.0009293541,(((6:0.03527984,(4:0.03414629,(3:0.03033604,(1:0.09368889,2:0.01910544):0.02597226):0.05729099):0.005890013):0.01266657,5:0.01209789):0.0001584843,(8:0.030112391,(9:0.006420344,7:0.020045046):0.009271817):0.02836031):0.01408714):0.001353433,(10:0.004177981,18:0.00757509):0.02034509677):0.001969469):0.002799223):0.0295530026):0.01292645,16:0.03051401):0.00271376,15:0.021973826);
tree gen.235 = [&U] (15:0.016493852,(((14:0.045059994,(((10:0.02449946,18:0.0001563961):0.029730217,(11:0.01079834,((((9:0.0073490651,7:0.013945318):0.004614265,8:0.01617961):0.02917072,((4:0.04515597,(3:0.03511605,(2:0.02081458,1:0.07049119):0.01219615):0.06373191):0.007452618,6:0.03007001):0.01910851):0.0001469753,5:0.01829903):0.02093664):0.002178282):0.0005061357,((12:0.009192339,13:0.01110536):0.0008704173,17:0.017348689):0.003019517):0.001450243):0.0231230056,19:0.0168918459):0.0128662,16:0.02431415):0.003292603);
tree gen.236 = [&U] ((19:0.0099082556,(14:0.036174306,(((12:0.008174325,13:0.01365511):0.002009901,17:0.016340932):0.001085841,((((((9:0.004020075,7:0.017494919):0.0065477596,8:0.024636207):0.02262123,(6:0.02302003,(((1:0.07986572,2:0.02669505):0.00525181,3:0.04353212):0.0614723,4:0.04096213):0.009117412):0.02059338):0.002616064,5:0.01136297):0.01717132,11:0.00875003):0.0005010659,(10:0.01060773,18:0.001791613):0.0248836727):0.0008989441):0.0003003354):0.018072127):0.0124283312,(16:0.03211805,15:0.015374771):0.0003849439);
tree gen.237 = [&U] (15:0.015592425,((19:0.0123463173,(14:0.032408248,(((12:0.01128065,13:0.01201998):0.002474643,17:0.013803907):0.002477063,((10:0.01973459,18:0.008345931):0.020446609,((((8:0.0194332338,(9:0.006671567,7:0.013136843):0.0032326747):0.02445791,5:0.01165968):0.001882264,(6:0.02648245,(4:0.04849012,(3:0.04345448,(1:0.0864264,2:0.02186929):0.01574122):0.05500548):0.007343993):0.01292943):0.01531262,11:0.006811369):0.0005296703):0.0006279922):0.00128004):0.01166408):0.016513919,16:0.02686072):0.002494861);
tree gen.238 = [&U] ((16:0.02997356,(((((((5:0.01491352,(8:0.030215982,(9:0.006574573,7:0.014618356):0.013300099):0.02558565):0.001528159,((4:0.04240489,(3:0.03853902,(2:0.01362521,1:0.07203062):0.01942071):0.050528748):0.009230268,6:0.02825997):0.01729752):0.01375992,11:0.006324263):0.00253311,((12:0.006872648,13:0.01590485):0.002370207,17:0.0148354514):0.001985534):0.001429077,14:0.038454112):0.0008921269,(10:0.0194315,18:0.003298531):0.0279555896):0.02400138,19:0.0166164846):0.0127686896):0.003583472,15:0.0199865);
tree gen.239 = [&U] (((19:0.0102009766,(14:0.043847211,(((18:0.001048609,10:0.01529857):0.02182434904,((12:0.00749375,13:0.00966918):0.002695215,17:0.01345578):0.0009530361):0.0003575898,(((5:0.01039733,(8:0.01767175,(7:0.011655747,9:0.005427819):0.0051834059):0.02231321):0.0008941414,(6:0.03316071,(4:0.03766487,(3:0.04248961,(1:0.07956812,2:0.02756677):0.01074285):0.05316668):0.008109857):0.01696805):0.01557739,11:0.008260892):0.000651974):0.003396779):0.0143911452):0.020042246,16:0.02384973):0.002357394,15:0.015018512);
tree gen.240 = [&U] ((16:0.02637274,(((((12:0.01006948,13:0.0205779):0.00147498,17:0.019219932):0.001892513,(((((4:0.03812447,((1:0.09551912,2:0.02873984):0.01203429,3:0.03561486):0.0511612):0.01142975,6:0.02890336):0.01650763,((8:0.020065517,(7:0.015151521,9:0.006390632):0.003528891):0.03604918,5:0.009745462):0.0005337509):0.01770497,11:0.007249453):0.0006710839,(18:0.002367322,10:0.01041197):0.022892113):0.0007431275):0.0006980388,14:0.039628957):0.0191896736,19:0.011536591):0.01135204):0.0003840438,15:0.01461825);
tree gen.241 = [&U] ((16:0.02535871,((14:0.043888697,(((((5:0.01134911,(8:0.01848619,(7:0.016345107,9:0.0072031462):0.007398683):0.03038778):0.001413807,((4:0.05170179,((1:0.1088447,2:0.03023141):0.01937059,3:0.0492628):0.06084535):0.003594108,6:0.03123514):0.0211663):0.01140173,11:0.005219022):0.001130637,(18:0.004318021,10:0.01330245):0.027569235):0.001202772,((12:0.01133406,13:0.0127196):0.001298809,17:0.010152404):0.00172818):0.00284623):0.023563109,19:0.017368696):0.0112429801):0.003195185,15:0.022648475);
tree gen.242 = [&U] ((19:0.010943308,(14:0.032135939,(((((((3:0.04327882,(1:0.08730682,2:0.01668171):0.0156329):0.06334573,4:0.04127599):0.003643624,6:0.03127812):0.01585537,(((7:0.016537856,9:0.002492909):0.004471396,8:0.021710725):0.02127347,5:0.009099238):0.002629574):0.0183246,11:0.008829944):0.001433778,(18:0.003611967,10:0.01086503):0.032605562):0.0001569118,((13:0.01285387,12:0.01105192):0.0006213555,17:0.020277826):0.003679876):0.0008278319):0.006645824):0.030559493,(15:0.01718874,16:0.02715163):0.001104132);
tree gen.243 = [&U] (((19:0.017675434,(14:0.036456502,(((13:0.01621074,12:0.01024861):0.00113493,17:0.01882564):0.001388973,((18:0.0008855388,10:0.01227058):0.036637592,(11:0.004043076,(5:0.01913509,(((7:0.015108662,9:0.00555156):0.005049044,8:0.020630256):0.0233381,((4:0.04323458,(3:0.04148217,(1:0.09188449,2:0.02773647):0.01313083):0.04677981):0.006357629,6:0.0251712):0.01879483):0.0002153321):0.0219036):0.001800665):0.0007710961):0.001331114):0.0114256424):0.0176996915,16:0.01887668):0.001262176,15:0.019405426);
tree gen.244 = [&U] (((19:0.014821746,(14:0.03038383,(((13:0.01179803,12:0.01068526):0.005872584,17:0.020890181):0.001800225,((11:0.01089232,((5:0.01241622,((7:0.0170861156,9:0.003973249):0.004780435,8:0.023307749):0.02122369):0.0005285507,((4:0.04747613,(3:0.03849231,(1:0.07053287,2:0.02968884):0.0152691):0.0604444):0.006252165,6:0.0266906):0.01544122):0.0183576):0.001260144,(18:0.001356234,10:0.01109568):0.03071555):0.001874688):0.0009494708):0.009898126):0.0210820315,16:0.02588971):0.003026237,15:0.0147256);
tree gen.245 = [&U] ((19:0.013766495,(14:0.03996822,((17:0.020883917,(13:0.01671589,12:0.009148126):0.003768318):0.001029718,((10:0.0391194806,18:0.004624277):0.026913742,(11:0.008552665,((5:0.007338758,((7:0.015796867,9:0.005268955):0.007933447,8:0.023264955):0.0244435):0.001262248,(6:0.02467129,((3:0.03724801,(1:0.08011245,2:0.02933338):0.01348751):0.048978052,4:0.04204995):0.00462144):0.02229378):0.01151069):0.001766086):0.001090355):0.003340024):0.006955175):0.0351206029,(16:0.02232774,15:0.017154646):0.00282868);
tree gen.246 = [&U] ((16:0.02902933,((14:0.043746761,((((((9:0.0057855061,7:0.012649266):0.005307697,8:0.022470463):0.02461723,(5:0.01519005,(6:0.0331792,((3:0.04048265,(2:0.01791929,1:0.08085196):0.01636266):0.05599285,4:0.04090538):0.008334523):0.01743176):0.001069097):0.0117868,11:0.006438499):0.001207193,(10:0.0166494,18:0.0001107267):0.027776345):0.0006793293,(17:0.024070366,(13:0.0135733,12:0.009628216):0.002431057):0.0003102346):0.0009372893):0.01174154,19:0.011418496):0.0242508082):0.0028206662,15:0.015074629);
tree gen.247 = [&U] (15:0.016004185,(16:0.02185278,(19:0.014801053,(14:0.045242385,(((11:0.01014144,(((6:0.03024467,((3:0.04145855,(2:0.0273065,1:0.08280103):0.01327687):0.06286805,4:0.04007613):0.009033522):0.01877873,((7:0.017178598,9:0.004202055):0.0027670359,8:0.021125622):0.02245614):0.0005325237,5:0.01203956):0.01686814):0.004450468,(17:0.030302598,(13:0.01413317,12:0.01191844):0.001650469):0.001119045):0.0009438986,(10:0.01461556,18:0.002387861):0.02434793):0.002354702):0.0218221154):0.01131808312):0.0023829);
tree gen.248 = [&U] (((14:0.032614929,((((((8:0.025201813,(9:0.005695851,7:0.020418565):0.0029408116):0.02580447,5:0.01985809):0.0004808355,((4:0.04462971,((1:0.0743729,2:0.02757535):0.01718702,3:0.05840585):0.04807014):0.008816059,6:0.03129898):0.0206901):0.01359803,11:0.006920889):0.002616615,(18:0.006117344,10:0.0109383017):0.019331046):0.001239769,(17:0.015701334,(12:0.009168136,13:0.01438703):0.002858738):0.002186334):0.001115758):0.02613459179,19:0.0149009842):0.0111115908,(15:0.018463017,16:0.02324436):6.798971e-06);
tree gen.249 = [&U] ((16:0.02319596,15:0.010349608):0.004546769,(19:0.0119214872,(14:0.039983509,((((5:0.01239007,((8:0.022769918,(9:0.006461846,7:0.0151621755):0.004659328):0.01908988,((4:0.04050478,((1:0.08167807,2:0.02695056):0.01507497,3:0.04441606):0.05208065):0.006060194,6:0.02986667):0.01737954):0.0002131649):0.01661086,11:0.009184501):0.003328048,(18:0.007594485,10:0.0076630315):0.0198165):0.001572686,(17:0.016197386,(12:0.008530257,13:0.01105432):0.0003723327):0.0008306256):0.001583274):0.01605083385):0.0160527693);
tree gen.250 = [&U] ((16:0.02109514,((((17:0.013040348,(13:0.01385311,12:0.009737762):0.001363138):0.000982384,((((6:0.02359059,(4:0.03057971,(3:0.03809251,(1:0.08578871,2:0.03696807):0.01283699):0.051111701):0.008437779):0.01899927,(((9:0.004639306,7:0.0159416452):0.005362477,8:0.022946536):0.02782218,5:0.009356823):0.001060062):0.01794976,11:0.004669206):0.0007219252,(10:0.006482624,18:0.004174253):0.026204411):0.0005545903):0.002440539,14:0.045396281):0.009983233,19:0.0169453609):0.01856119):0.001252771,15:0.016021513);
tree gen.251 = [&U] (15:0.01662125,(16:0.02441902,(19:0.014585002,(((17:0.017514297,(13:0.01551494,12:0.01101177):0.001447454):0.0004289907,((10:0.007495117,18:0.001042923):0.030599543,((((4:0.05374862,6:0.03432911):0.004302412,(3:0.04490136,(1:0.07745474,2:0.02775996):0.03116642):0.04921216):0.01820047,(((9:0.006718366,7:0.0158080378):0.004554293,8:0.027449915):0.02421149,5:0.01128228):0.003511594):0.01833923,11:0.01222331):0.002496828):0.001042177):0.001713758,14:0.04934568):0.0107804892):0.02394709222):0.003499744);
tree gen.252 = [&U] ((16:0.02604253,(19:0.0159710878,(14:0.033202243,(((13:0.0123141,12:0.01019515):0.001968822,17:0.01673266):0.001075192,((18:0.002074164,10:0.008826336):0.04032680089,(((((9:0.00301376,7:0.015856798):0.006918147,8:0.024771912):0.02151275,5:0.01454105):0.0006911232,((4:0.04910772,(3:0.04102437,(1:0.09949934,2:0.02287349):0.01621283):0.06206673):0.004343355,6:0.02818059):0.02159525):0.01840975,11:0.006426725):0.002411205):0.001760506):0.00138613):0.0086867798):0.017509539):0.004399225,15:0.014362277);
tree gen.253 = [&U] (15:0.014983461,((19:0.014494342,(14:0.050647037,(((12:0.01116683,13:0.011774):0.002320805,17:0.018337741):0.001526783,((10:0.0180272,18:0.003791233):0.02970916023,((((8:0.028151157,(7:0.015564299,9:0.005815198):0.0018688866):0.03011724,((4:0.03814566,((1:0.08875985,2:0.02379149):0.01689653,3:0.03484764):0.05809604):0.004184181,6:0.0244603):0.01382943):0.001361748,5:0.01634313):0.01685102,11:0.004676075):0.00197593):0.001945742):0.001478907):0.009067267):0.022179487,16:0.02857873):0.002360955);
tree gen.254 = [&U] ((((((10:0.024850931,18:0.004511898):0.032671218,14:0.034968596):0.0009244558,((11:0.008953904,((5:0.01132975,((4:0.04155598,(3:0.04395636,(1:0.08761969,2:0.03095865):0.01135065):0.05810806):0.00752707,6:0.03259248):0.0209653):0.0001792903,((7:0.0150759729,9:0.00593955):0.004093009,8:0.016034353):0.02744617):0.01814888):0.001391729,((13:0.01789456,12:0.007462567):0.00151277,17:0.0189915089):0.001133128):0.0002714329):0.01326122,19:0.02201151557):0.0253676138,16:0.02108151):0.001493851,15:0.017255778);
tree gen.255 = [&U] ((16:0.02454917,15:0.014307112):0.0009607257,(19:0.0113940831,(14:0.038385201,((((((4:0.0273014,(3:0.03685191,(1:0.07787654,2:0.02055398):0.01491154):0.05309053):0.008006488,6:0.03037539):0.01460269,5:0.01286638):7.434084e-06,(8:0.025761809,(7:0.018679423,9:0.00608776038):0.005327278):0.02758144):0.01812475,((18:0.006713877,10:0.013854043):0.02079755,11:0.006087611):0.001697265):0.001265656,((12:0.005088635,13:0.0168775):0.00185019,17:0.020327169):0.001606153):0.002398992):0.007962053):0.02004851248);
tree gen.256 = [&U] ((16:0.03049436,((14:0.05251313,(((12:0.009644569,13:0.01533234):0.001580529,17:0.016909905):0.0004365354,((10:0.01783823,18:0.000449184):0.035344336,(11:0.008121965,(((8:0.019016965,(7:0.01299945,9:0.0049550802):0.0020154675):0.02489812,5:0.01004128):0.001599895,((4:0.04926571,(3:0.03644334,(1:0.09264076,2:0.01988481):0.02538581):0.0629944):0.003150447,6:0.03047408):0.01904115):0.02290003):0.002562224):0.001288567):0.001238556):0.01370378,19:0.013855612):0.02564223):0.004431773,15:0.018605983);
tree gen.257 = [&U] (15:0.0189006782,((19:0.0152081999,(14:0.041667613,(((13:0.01402432,12:0.006234288):0.001946171,17:0.018524044):0.000649614,(((((6:0.03407938,(4:0.04165298,(3:0.03620287,(1:0.07671773,2:0.01860641):0.01269238):0.05523996):0.006293301):0.0160069,5:0.01682885):0.0001289649,((7:0.015288981,9:0.0062551578):0.002681282,8:0.025499232):0.01988275):0.01563158,11:0.01128614):0.0003987618,(10:0.005482322,18:0.0007636483):0.0309858466):0.001494289):0.002989683):0.0164017112):0.006726736,16:0.02269354):0.001959379);
tree gen.258 = [&U] ((19:0.0129014825,(((17:0.014968364,(13:0.01563525,12:0.01012479):0.00300678):0.0003872878,(11:0.006498466,(((((7:0.0131645296,9:0.008514373):0.0028602347,8:0.026220674):0.02095585,5:0.01530377):0.0002588314,((4:0.04875569,((1:0.08452504,2:0.02427624):0.02307106,3:0.03165343):0.06400569):0.005514996,6:0.0265432):0.01686862):0.01537755,(10:0.021828918,18:0.01305386):0.0186947863):0.00115332):0.001036217):0.002286248,14:0.039102137):0.01334721):0.02976382889,(15:0.016420829,16:0.02398486):0.0008485351);
tree gen.259 = [&U] ((16:0.02291804,((((((((8:0.023465457,(9:0.0026592297,7:0.015735969):0.009505236):0.02546436,5:0.01391961):0.003653215,(6:0.03520261,(4:0.04643399,(3:0.04373417,(1:0.08658377,2:0.02153834):0.02419033):0.06044355):0.006606573):0.01793023):0.01849608,11:0.006778208):0.0006549693,(10:0.001669434,18:0.001671133):0.031272189):0.0001975576,(17:0.021395658,(13:0.01345593,12:0.008828138):0.002953509):0.000356325):0.004156812,14:0.037978528):0.02551613,19:0.010559557):0.0057653817):0.004507711,15:0.01888605);
tree gen.260 = [&U] ((16:0.02225461,((((17:0.016824718,(13:0.01655117,12:0.01096268):0.002275436):0.002331657,((10:0.01794486,18:0.001597852):0.0400505749,(11:0.00735942,((5:0.01312941,((7:0.017257495,9:0.00374324):0.005947282,8:0.02715534):0.02360432):0.006884509,(6:0.03270584,(4:0.04426428,(3:0.04758759,(1:0.08148978,2:0.02201455):0.01614012):0.05471394):0.0109896):0.017301):0.019141):0.0002608183):0.0008571565):0.0008339817,14:0.044605018):0.020354943,19:0.012368569):0.0108952625):0.003864691,15:0.016601548);
tree gen.261 = [&U] ((16:0.02290572,(19:0.01735016704,((((17:0.013407366,(13:0.01081978,12:0.01471515):0.002398864):0.0006271369,(((6:0.02790082,(4:0.04394584,(3:0.03565652,(1:0.07359333,2:0.02377813):0.01621118):0.06797183):0.007474259):0.01729235,(5:0.01200005,((7:0.017772316,9:0.0025792785):0.003827864,8:0.017741159):0.0216234):0.000364213):0.01616677,11:0.005678007):0.001603371):0.0001901845,(10:0.0131738,18:0.0009554788):0.030595716):0.002358425,14:0.042610876):0.0303936225):0.009368183):0.00155802,15:0.024585502);
tree gen.262 = [&U] (16:0.02472856,(15:0.018676735,((17:0.013642136,(12:0.008307423,13:0.01380947):0.00225781):0.002215495,((((((8:0.015090083,(9:0.002551061,7:0.018999725):0.0031808938):0.01921934,(5:0.01126639,((4:0.04514622,((1:0.07723488,2:0.03507992):0.009859964,3:0.03423796):0.05842358):0.002265896,6:0.03476315):0.01824314):0.001179843):0.02017371,(10:0.02567989,18:0.001572758):0.02448255):0.003372405,11:0.009175931):0.00220316,14:0.039447587):0.021657084,19:0.0157789296):0.0136116006):0.0001096394):0.001035561);
tree gen.263 = [&U] ((17:0.014313461,(12:0.01006322,13:0.008502096):0.005130622):0.002765308,((16:0.02134491,15:0.013775438):0.001214006,(((((((4:0.03831952,((1:0.07329849,2:0.02418067):0.01396702,3:0.03779106):0.06176445):0.005084594,6:0.03047035):0.02006969,((8:0.0170310179,(9:0.0047689306,7:0.016383197):0.006354642):0.02364899,5:0.01134589):0.001435902):0.01596885,11:0.00798831):0.001794915,(10:0.01578647,18:0.001921926):0.028887544):0.00350286,14:0.030980792):0.0186966883,19:0.0153053396):0.012212859):0.000617342);
tree gen.264 = [&U] ((15:0.016745822,(16:0.02418564,(19:0.01380526393,(14:0.038826099,((11:0.006283133,(((4:0.04907569,((1:0.08236586,2:0.02085685):0.0153422,3:0.03810124):0.06148757):0.005269153,6:0.02730862):0.01898652,((8:0.020712822,(9:0.009359662,7:0.01839936643):0.0028020569):0.01924445,5:0.0127388):0.0009288512):0.01192439):0.003932058,(10:0.01458587,18:0.001667578):0.027582604):0.001044879):0.0213199155):0.01039868):0.002288394):0.001958188,(17:0.013804522,(12:0.01116616,13:0.01106704):0.0006794843):0.002779443);
tree gen.265 = [&U] (15:0.012212827,(16:0.028227,(((((13:0.01316851,12:0.007761993):0.004008717,17:0.018335773):0.001670919,(((((6:0.03046824,(4:0.05106111,(3:0.04208172,(1:0.08205689,2:0.02987574):0.01496268):0.05782641):0.004843471):0.01281333,5:0.01621236):0.0008259621,(8:0.024470168,(9:0.0037125009,7:0.016576439):0.004439683):0.02292792):0.01154814,11:0.005972821):0.002154493,(10:0.01206854,18:0.0002349017):0.022973575):0.001121626):0.001995495,14:0.033984611):0.0263509125,19:0.0144765379):0.008829436):0.003234283);
tree gen.266 = [&U] (15:0.016195972,(16:0.02708675,((((17:0.01756985,(13:0.01620137,12:0.01147426):0.001695764):0.00314425,((10:0.004459024,18:0.00369455):0.0260996912,((((8:0.0171614649,(7:0.017379419,9:0.007777806):0.007612049):0.02449085,5:0.0109322):0.0001321343,(6:0.03138382,(4:0.04606846,(3:0.03603755,(1:0.09192614,2:0.01883829):0.01111379):0.06260032):0.005209532):0.01984674):0.02246331,11:0.006096925):9.378631e-05):0.003475775):0.001042911,14:0.038338598):0.008600654,19:0.017653244):0.02332854527):0.005057808);
tree gen.267 = [&U] ((16:0.01926404,(19:0.020157426,((((18:0.006437536,10:0.00640251):0.031607609,(((5:0.01447537,(6:0.02498017,(4:0.03634438,(3:0.04162735,(1:0.08830159,2:0.02555794):0.01007725):0.05111331):0.003010829):0.02011558):0.0001386641,(8:0.0138354056,(7:0.012579639,9:0.003265943):0.0026184992):0.0232934):0.01846848,11:0.008127246):0.00217561):7.253096e-05,(17:0.019791557,(12:0.01404915,13:0.013707):0.0002131813):0.002544276):0.002072811,14:0.041500223):0.0255734054):0.00827083):0.002027338,15:0.021215063);
tree gen.268 = [&U] ((16:0.02039362,((14:0.040229219,(((18:0.001293849,10:0.0183577):0.030101445,(((8:0.023344752,(9:0.00570964882,7:0.019251281):0.007889022):0.02202577,((6:0.03160613,(4:0.04208868,(3:0.04810733,(1:0.09463472,2:0.02543889):0.01570782):0.0517064):0.006186298):0.02257737,5:0.009850366):0.001476115):0.0157567,11:0.00752154):0.003353573):0.003255826,(17:0.021777258,(12:0.009450607,13:0.01178889):0.00356561):0.0007081917):0.001400261):0.021763271,19:0.0160212174):0.0093606717):0.002441856,15:0.015824444);
tree gen.269 = [&U] ((16:0.0291475,((((17:0.021791822,(12:0.00666889,13:0.01650904):0.001722024):0.002082285,(((((8:0.023934698,(7:0.017815779,9:0.003786191):0.002980797):0.02205169,(6:0.03354807,(4:0.05116118,(3:0.03934546,(1:0.09185973,2:0.03284412):0.01147107):0.04635548):0.006647629):0.01945334):0.001349985,5:0.008586086):0.01592592,11:0.007480152):0.003598995,(10:0.0241058,18:0.002278587):0.0366368781):0.000628736):0.0001736773,14:0.036976766):0.006533909,19:0.012042445):0.0175676407):0.002029946,15:0.016595858);
tree gen.270 = [&U] (15:0.017831874,((((13:0.01636175,(12:0.0111592,17:0.014028686):0.0002272639):0.001168021,((((10:0.02026664,18:0.001741686):0.021981455,(5:0.009449809,((8:0.025421396,(9:0.003941354,7:0.018242232):0.0044430051):0.0315816,(6:0.02892961,(4:0.04927591,((1:0.08739953,2:0.03150713):0.009127296,3:0.04596366):0.05274256):0.004305393):0.02228949):0.0004274076):0.01323085):0.0006248903,11:0.00971174):0.001178743,14:0.042992627):0.000226867):0.0190596677,19:0.014009721):0.016028295,16:0.02140808):0.003306161);
tree gen.271 = [&U] (15:0.015640027,(16:0.0246814,(19:0.013063651,(14:0.045895381,(((10:0.004443738,18:0.005335015):0.02945162,(11:0.008332564,((5:0.01473008,(8:0.021081188,(9:0.006911678,7:0.01383652):0.006994624):0.03079715):0.001035232,(6:0.02635931,(4:0.0428931,(3:0.05107316,(1:0.06965703,2:0.02408031):0.02083065):0.05229892):0.004418649):0.01785957):0.007713287):0.00173235):0.0009004277,(17:0.0151392511,(12:0.007464657,13:0.01485978):0.002798728):0.002440979):0.003229919):0.01046100044):0.019692076):0.0008368718);
tree gen.272 = [&U] (((14:0.038053981,((17:0.019524127,(13:0.01474647,12:0.008352241):0.001394832):0.001474482,((10:0.01389952,18:0.003027999):0.023567759,(11:0.009150854,(5:0.00691496,((6:0.03145226,(((1:0.08930518,2:0.02380023):0.01131471,3:0.04713216):0.05196017,4:0.02964201):0.0055014):0.01831538,(8:0.016306299,(9:0.005838333,7:0.0131664352):0.005371065):0.025794):0.0002700392):0.01898811):0.001194677):0.001899985):0.00108485):0.0086824268,19:0.013749624):0.0256201337,(16:0.02746897,15:0.016409608):0.001334866);
tree gen.273 = [&U] (((((((((8:0.016413815,(7:0.018520603,9:0.007868207):0.0053862572):0.02181825,(((4:0.05303248,(3:0.04187868,(1:0.07878965,2:0.02840008):0.0209899):0.05330338):0.006399826,6:0.02962667):0.01595086,5:0.01055932):0.001476105):0.02011227,11:0.00722609):0.002250805,(18:0.01018058,10:0.016287445):0.017007011):0.001062509,((12:0.01037185,13:0.01102952):0.002160224,17:0.017973195):0.002522683):0.0007194687,14:0.048947981):0.010593095,19:0.0156562168):0.0237119,16:0.03573836):0.0033877784,15:0.016278963);
tree gen.274 = [&U] (15:0.019957569,((19:0.013522389,((((10:0.01975619,18:0.0009253447):0.03179074,((((8:0.020906491,(9:0.003906706,7:0.0169438567):0.006270144):0.02284414,5:0.01002876):0.00150841,((4:0.0433781,(3:0.04394852,(1:0.06473152,2:0.02420491):0.01679459):0.04776752):0.00331745,6:0.02905292):0.02055039):0.01735665,11:0.005576842):0.002241588):5.970238e-05,((12:0.007697949,13:0.02267159):0.001807985,17:0.024958134):0.001003837):0.002128577,14:0.034664406):0.0138076369):0.02454759,16:0.02836105):0.004136693);
tree gen.275 = [&U] ((16:0.03926444,15:0.013239382):0.002817363,((14:0.045675049,((((5:0.009287395,((8:0.0214140175,(9:0.00949083,7:0.012152654):0.00102511):0.0195501,((4:0.04521553,(3:0.04581012,(1:0.08614732,2:0.02467848):0.01735795):0.05249406):0.007322889,6:0.02342249):0.0158009):0.0002119829):0.01610713,11:0.004823492):0.001013537,(10:0.01122166,18:0.008281035):0.02291511723):0.001452574,((12:0.008208128,13:0.01064026):0.001982381,17:0.0133307222):0.001187334):0.001683035):0.007569199,19:0.012496292):0.022071032);
tree gen.276 = [&U] (((16:0.02207481,((((11:0.00725024,((((9:0.004415266,7:0.012998655):0.003792228,8:0.0157227558):0.02475173,5:0.009426792):0.001751333,((4:0.03944892,((1:0.07841481,2:0.02785068):0.01336469,3:0.03118943):0.06228529):0.004902609,6:0.02150527):0.01969835):0.01399053):0.001072908,(10:0.02059865,18:0.005846667):0.017166791):0.001800355,14:0.044999493):0.005557354,19:0.016422603):0.0260195772):0.001067681,15:0.014820695):0.0023617842,((13:0.0168538,12:0.008569139):0.001675191,17:0.0132307541):0.0008613437);
tree gen.277 = [&U] ((16:0.02545092,(19:0.013872754,(14:0.045659697,(((10:0.021028303,18:0.009710088):0.02739223,((5:0.01267811,(((9:0.003595235,7:0.018529051):0.004814904,8:0.01757896):0.02883273,((4:0.04485879,(3:0.0426725,(1:0.08494217,2:0.0251895):0.0124215):0.05273062):0.003415752,6:0.02247482):0.01990475):0.0009579358):0.02073031,11:0.007735877):0.0004935994):0.0001444608,((12:0.01103824,13:0.01714781):0.001799543,17:0.014470317):0.003496827):0.001187548):0.007717067):0.019514577):0.0005206351,15:0.016553198);
tree gen.278 = [&U] (15:0.018184915,(16:0.02565962,(19:0.012866381,(((17:0.012705158,(12:0.01079028,13:0.01384752):0.0003095217):0.002589038,((11:0.006447431,((((9:0.007405298,7:0.0137975822):0.0063623764,8:0.014421415):0.022687,((4:0.04578287,((1:0.07030424,2:0.02706883):0.01801181,3:0.0434288):0.06395594):0.002751008,6:0.036483):0.0196553):0.0001615171,5:0.007644332):0.01156528):2.792667e-05,(18:0.005894473,10:0.015365925):0.023110434):0.0007361883):0.003064369,14:0.033659699):0.0084164678):0.0214282736):0.0001686384);
tree gen.279 = [&U] (16:0.02791604,(15:0.016273878,((14:0.044347663,(((12:0.0122454,13:0.01143133):0.000534524,17:0.020127649):0.003018398,((10:0.01457744,18:0.0002076095):0.020546378,(11:0.00714445,((6:0.03221449,((3:0.04139069,(1:0.09217197,2:0.02457483):0.02075725):0.05458689,4:0.0420825):0.001305934):0.0229392,(5:0.00860646,((9:0.0060034139,7:0.023505529):0.0058976944,8:0.016677965):0.02138227):0.002970337):0.01692176):0.0008329577):0.000286518):0.002463619):0.00757774,19:0.0171928812):0.0201200507):0.0006957728);
tree gen.280 = [&U] (((14:0.028202551,(((12:0.01064571,13:0.01605357):0.001722462,17:0.018066754):0.001059593,((10:0.00758201,18:0.006025494):0.032241303,(11:0.01056,(((9:0.006666438,7:0.0140509852):0.0020255591,8:0.024090309):0.02601951,(5:0.01096682,(6:0.03048735,((3:0.04123358,(1:0.09934013,2:0.02823814):0.01414288):0.05161591,4:0.03807588):0.008118644):0.01524043):9.686301e-05):0.01224639):0.002191955):0.0009991568):0.003131678):0.007695241,19:0.01692905848):0.0230099404,(15:0.011535042,16:0.02828273):0.002539243);
tree gen.281 = [&U] ((19:0.01349913448,((((11:0.006636172,(((9:0.0035237243,7:0.014851167):0.0034303465,8:0.02213902):0.02469665,(5:0.009497848,((4:0.04344459,((1:0.08870752,2:0.02435987):0.01747356,3:0.03088412):0.05177209):0.002527341,6:0.02791997):0.01802729):0.00102118):0.0139151):0.0006459987,(10:0.008291301,18:0.001973726):0.030713386):0.001531496,(17:0.017369536,(12:0.01027676,13:0.01356802):0.000578989):0.001891587):0.002484309,14:0.03482713):0.009703299):0.02769855919,(16:0.02403275,15:0.017688014):0.001452642);
tree gen.282 = [&U] (15:0.01495984,(16:0.02502555,(19:0.017915161,(((17:0.01544126,(12:0.007890218,13:0.01906944):0.0008526022):0.002285347,((10:0.007366464,18:0.0005886323):0.027301474,(11:0.007817685,(((8:0.02390798,(7:0.012349547,9:0.005905583):0.0032004931):0.03143669,((4:0.04420118,((1:0.07978434,2:0.029317):0.01462666,3:0.04468878):0.04958999):0.004682502,6:0.02387056):0.01660851):3.360952e-06,5:0.008182199):0.02132633):0.001006557):0.0006996888):0.002312283,14:0.041645717):0.008681688):0.0163600374):0.000961405);
tree gen.283 = [&U] (((19:0.0164716955,(14:0.035565451,((((11:0.00447756,(((4:0.04626049,(3:0.0414444,(1:0.08693625,2:0.02064536):0.02206263):0.05579282):0.004373777,6:0.02825446):0.01749743,((8:0.020324766,(7:0.018302268,9:0.0026282):0.005187938):0.02680721,5:0.01171341):7.047021e-06):0.012166):0.0008237693,17:0.023019905):0.00120387,(10:0.01468751,18:0.001931796):0.026811649):0.002112561,(12:0.01013522,13:0.01758999):0.003618756):0.0006780979):0.008969049):0.027854246,16:0.02632827):3.190658e-05,15:0.015851013);
tree gen.284 = [&U] ((19:0.010482042,(14:0.037648112,((17:0.0117327304,(12:0.01087262,13:0.01397479):0.003288925):0.0007339933,((10:0.009648588,18:0.000436217):0.029110045,((((8:0.025061531,(9:0.009704188,7:0.019971484):0.004150172):0.02544633,((4:0.04962621,(3:0.04246083,(1:0.09246998,2:0.02703873):0.01140629):0.06094509):0.005819667,6:0.02889642):0.02149021):9.097864e-05,5:0.01325287):0.01127041,11:0.006311031):0.0005710841):0.0009743437):0.002285092):0.010351857):0.025527741,(16:0.0249976,15:0.016173494):0.001785266);
tree gen.285 = [&U] (((14:0.047211577,(((18:0.00412839,10:0.009952504):0.028997092,(11:0.004730566,(((8:0.016697287,(7:0.0143897244,9:0.004207544):0.005040725):0.02863484,((((1:0.08877716,2:0.02012194):0.01471526,3:0.03664071):0.04907911,4:0.02952459):0.003875834,6:0.02944844):0.01932418):0.0005601035,5:0.008262942):0.01572922):0.0004100237):0.001992626,(17:0.018804065,(12:0.01432557,13:0.01666308):0.002357926):0.0005848575):0.001181569):0.00663424809,19:0.008917856):0.0310578886,(15:0.017182632,16:0.01957824):0.002553364);
tree gen.286 = [&U] ((((14:0.037285522,(((10:0.01022731,18:0.0009161517):0.033809948,(11:0.006395079,(5:0.01757528,((6:0.03336731,(4:0.04635462,(3:0.0452643,(1:0.06095098,2:0.02942022):0.009458234):0.06972478):0.005658829):0.01932431,(8:0.024418141,(7:0.017214325,9:0.004513522):0.002656261):0.02794848):0.0001671396):0.0166817):0.0006274928):0.001228755,((13:0.01228366,12:0.01070128):0.0003769884,17:0.0118330637):0.0009109654):0.002182288):0.009681123,19:0.010156999):0.022039693,16:0.02249504):0.004227366,15:0.019183995);
tree gen.287 = [&U] ((16:0.02726609,((14:0.05085535,(((10:0.007611312,18:8.029959e-05):0.033296533,(((((3:0.05149459,(1:0.1005469,2:0.02188047):0.01520631):0.05304304,4:0.0370251):0.006381452,6:0.02929166):0.01951351,(((9:0.0077806285,7:0.0145780885):0.0045908049,8:0.021717731):0.02214707,5:0.01358488):0.0005856102):0.0193452,11:0.00558962):0.0009417682):0.001140335,(17:0.014446999,(13:0.01168611,12:0.01251515):0.0007113213):0.002832359):0.001436335):0.01281868,19:0.011221564):0.0243860557):0.001529766,15:0.015407447);
tree gen.288 = [&U] ((((((12:0.009875114,13:0.01550213):0.002995915,17:0.017746332):0.001907049,(((((7:0.020031191,9:0.007978429):0.002224485,8:0.019437079):0.02231685,(((4:0.04520128,(3:0.04135531,(1:0.100159,2:0.0203905):0.01850745):0.05710723):0.005435017,6:0.02426527):0.02248026,5:0.01515223):0.0004305599):0.01578686,11:0.006815397):0.001115498,(10:0.006347077,18:0.0001945336):0.027423714):0.0004642528):0.001646764,14:0.044035446):0.018587884,19:0.0144809184):0.01106684742,(15:0.0135974,16:0.02459784):0.002446857);
tree gen.289 = [&U] ((16:0.03220195,15:0.012325187):0.0005723336,(((((12:0.0102805,13:0.02010642):0.003040713,17:0.01749502):0.000581294,((10:0.005014254,18:0.002690562):0.028747201,(((6:0.03021177,(((1:0.06665268,2:0.01913375):0.0193782,3:0.03937844):0.04617411,4:0.05105433):0.009259512):0.01988666,(((7:0.018477516,8:0.0280818978):0.0007327296,9:0.006409339):0.0221644,5:0.01331857):0.0003758765):0.01360695,11:0.01111137):0.001273438):0.0007493031):0.002290778,14:0.029169857):0.01739602,19:0.0124851229):0.0243093388);
tree gen.290 = [&U] ((16:0.02480164,(19:0.0141670583,((((13:0.01764206,12:0.00950546):0.001828001,17:0.020925443):0.001833912,((18:0.001328081,10:0.009934862):0.030939503,(11:0.00996981,((((9:0.003400251,7:0.016165157):0.009217124,8:0.0207589788):0.02835704,5:0.008523246):0.001840068,(6:0.03604321,(4:0.05240912,(3:0.04011166,(1:0.08558214,2:0.02203381):0.01311125):0.05905709):0.003954219):0.0183106):0.01461774):0.002172591):0.001403672):0.00513505,14:0.030759625):0.008034619):0.0238683344):0.005527201,15:0.018932002);
tree gen.291 = [&U] (((14:0.038564862,(((13:0.0118053,12:0.0115355):0.001480818,17:0.020453121):0.00118395,((((((9:0.0079559749,7:0.017142698):0.004299786,8:0.019428314):0.01926465,((6:0.02744811,4:0.0484716):0.00282376,(3:0.04299205,(1:0.0815528,2:0.03278866):0.02066792):0.05303528):0.02446513):0.001472773,5:0.008625823):0.02030227,11:0.007456412):0.00322368,(18:0.0005501751,10:0.006177415):0.031765932):0.001482124):0.001043157):0.007836625,19:0.0167745118):0.018617654,(16:0.01952227,15:0.017938208):0.0004074034);
tree gen.292 = [&U] ((16:0.03356654,(19:0.0085150676,(((5:0.01427613,(((9:0.005780007,7:0.0136398997):0.0025681196,8:0.0182121738):0.0218597,((4:0.04294258,((1:0.08615403,2:0.02548579):0.01931016,3:0.02883336):0.05490624):0.00736272,6:0.0347294):0.01520328):0.001729888):0.0122481,(((10:0.01278345,18:4.953881e-05):0.02134424304,(17:0.01787412,(13:0.0143416,12:0.01099988):0.001977257):0.003062133):0.0002172369,11:0.009152068):0.001026186):0.001890917,14:0.040394912):0.00866303):0.02010212716):0.002947656,15:0.0228169265);
tree gen.293 = [&U] ((19:0.01573284568,((((18:0.002076205,10:0.002730628):0.02065137,(11:0.009752194,((((9:0.00449292,7:0.0134843697):0.001473217,8:0.020836967):0.0288936,((4:0.04337739,(3:0.0345663,(1:0.09291129,2:0.02456141):0.01618994):0.05046327):0.007498434,6:0.03010845):0.01490739):0.001361517,5:0.009825838):0.01787905):0.001276806):0.0003010015,((12:0.01212208,13:0.02022154):0.004144384,17:0.012763322):0.001366507):0.001465501,14:0.038226792):0.004325492):0.02323595629,(16:0.02771147,15:0.012264549):0.002618837);
tree gen.294 = [&U] ((16:0.02172967,(19:0.0129214114,(14:0.041338799,((((((4:0.04427667,(3:0.0353674,(1:0.09334495,2:0.02072545):0.00668291):0.05072696):0.008543244,6:0.03587139):0.01830614,(5:0.01313146,((9:0.005391194,7:0.015343985):0.004590889,8:0.016913645):0.02723173):0.0001373287):0.01498867,11:0.009237927):0.0004369848,(18:0.01304496,10:0.027173668):0.023503477):0.0001357379,((13:0.01363407,12:0.008474426):0.001408887,17:0.012282002):0.001130513):0.00197773):0.0093301):0.02359742):0.00612116553,15:0.016498324);
tree gen.295 = [&U] ((16:0.03611,15:0.01925589):0.0003007201,((((17:0.012399996,(12:0.00941171,13:0.0180276):0.001222622):0.001245087,((18:0.005265757,10:0.017068708):0.022860639,(11:0.009593117,((5:0.01207287,((4:0.04319269,(3:0.05426962,(1:0.09838329,2:0.02243818):0.01501804):0.05460045):0.006144378,6:0.02765322):0.01944498):0.0008341858,((9:0.0074212896,7:0.014996946):0.003605964,8:0.01377433):0.02525414):0.01711322):0.0003770747):0.0009838466):0.001776376,14:0.047465856):0.009761622,19:0.0144803047):0.027678523);
tree gen.296 = [&U] (15:0.01233872,(16:0.02582415,(19:0.01654637696,((14:0.039490614,((17:0.012996193,(12:0.009750639,13:0.01525969):0.001169879):0.002759152,(((((9:0.005302194,7:0.0133570563):0.0052271085,8:0.018723224):0.02099764,5:0.01305816):0.001961842,(((3:0.04198861,(1:0.07785363,2:0.01736521):0.02206778):0.05094845,4:0.03818489):0.002588321,6:0.03425476):0.01627613):0.01252848,11:0.004235011):0.005552214):0.001070888):0.001192669,(18:0.005564875,10:0.014422573):0.016781785):0.01103952503):0.01711944598):0.0005298015);
tree gen.297 = [&U] ((16:0.02941174,((((17:0.017187907,(12:0.006316981,13:0.01080825):0.0006741735):0.002351529,(((((4:0.0414846,(3:0.04014705,(1:0.09194385,2:0.02350776):0.01070623):0.05275262):0.008487498,6:0.03624145):0.01780535,(((7:0.022248681,9:0.004031127):0.0031716433,8:0.024236488):0.0188925,5:0.01394192):0.00203446):0.01290593,11:0.006531366):0.000479253,(10:0.005045722,18:0.001664209):0.0358607085):0.0006915879):0.002463913,14:0.050859955):0.01007809933,19:0.0118451407):0.02198468):0.002295659,15:0.021639761);
tree gen.298 = [&U] ((16:0.02816126,15:0.016596769):0.001361879,((((17:0.018661067,(12:0.008807768,13:0.01197693):0.003377138):0.001187353,((10:0.02638921,18:0.007404549):0.024332211,(((((4:0.04621565,(3:0.04539278,(1:0.08161141,2:0.02938052):0.01522156):0.04723048):0.01027073,6:0.03487776):0.02140252,((7:0.013362918,9:0.003556529):0.009496036,8:0.029768105):0.02382651):0.001919429,5:0.01272821):0.01789062,11:0.006989361):0.001347459):0.001015649):0.003473166,14:0.035454777):0.0106943227,19:0.0158834921):0.0290678736);
tree gen.299 = [&U] ((16:0.02859983,(19:0.012420135,(14:0.04707294,(((10:0.005947718,18:0.003039455):0.020176754,(((((9:0.006346772,7:0.017839029):0.005707651,8:0.02361703):0.02435626,5:0.009944436):0.001445225,((((1:0.07923494,2:0.02259432):0.01332737,3:0.03821399):0.06377119,4:0.04519483):0.003957704,6:0.03802672):0.02256972):0.02152009,11:0.01225225):0.0007800226):0.0002597204,(17:0.013957136,(13:0.01841246,12:0.007452803):0.002257952):0.0008593751):0.003492131):0.008449165):0.0359320753):0.001266055,15:0.017447106);
tree gen.300 = [&U] ((16:0.02956871,(19:0.008883391,(((17:0.017472204,(12:0.0113742,13:0.01483574):0.001034195):0.002257048,((((5:0.01069365,((7:0.01706296465,9:0.005339689):0.004455024,8:0.0192274419):0.0189431):0.002146138,((4:0.045456,(3:0.04247631,(1:0.07850069,2:0.02588352):0.01269419):0.07008235):0.005821181,6:0.04049206):0.01628148):0.01857667,11:0.006333105):0.001270264,(18:0.01148109,10:0.023117001):0.026859276):0.001190057):0.002650761,14:0.043215544):0.015288815):0.0241623814):0.0007458879,15:0.016779683);
tree gen.301 = [&U] (15:0.020529541,(16:0.02901688,(19:0.0161778526,(14:0.032701362,(((((5:0.01573726,((((1:0.08296252,2:0.02385788):0.01810381,3:0.0421395):0.05169684,4:0.04145383):0.004293952,6:0.02584982):0.01768279):0.0006495475,((7:0.014678284,9:0.006099752):0.0060729817,8:0.019104119):0.02209557):0.01507459,11:0.008982317):0.002404419,(10:0.0162849,18:0.002233502):0.024099974):0.0006592051,(17:0.019385624,(12:0.008948706,13:0.01054753):0.003109313):0.002743467):0.002805613):0.0158353352):0.0198433099):0.001725906);
tree gen.302 = [&U] ((16:0.02560469,((((10:0.01344109,18:0.002871161):0.029835627,(((((6:0.02573297,((3:0.04084854,(1:0.09097318,2:0.02635232):0.007023104):0.06071195,4:0.03708606):0.003940633):0.0160726,(8:0.017574479,(7:0.0097779126,9:0.004626047):0.003272225):0.02490447):0.001361429,5:0.009589594):0.0142223,11:0.007819895):0.003640983,(17:0.018499179,(13:0.01682912,12:0.01121441):0.001623472):0.001020589):0.0005009424):0.0008771905,14:0.03959913):0.018106154,19:0.012566037):0.0186672611):0.001011919,15:0.020805473);
tree gen.303 = [&U] (15:0.019266128,((((((13:0.01677559,12:0.0141782):0.001249819,17:0.015854805):0.0006706563,(((((8:0.026137121,(7:0.0165537767,9:0.002277376):0.0055263325):0.02190796,(6:0.03315314,((3:0.0350743,(1:0.08916723,2:0.03078786):0.01527983):0.05496699,4:0.0490754):0.003214004):0.01777566):0.001565726,5:0.01245659):0.01477825,11:0.006593456):0.0006993553,(10:0.004322409,18:0.001743196):0.023117404):0.002229518):0.003046772,14:0.030816013):0.0174141068,19:0.009370846):0.0204340894,16:0.02551273):0.001308974);
tree gen.304 = [&U] (((14:0.034781354,((17:0.014300735,(13:0.01521717,12:0.007624074):0.002784137):0.002850069,(((5:0.01113575,((6:0.03554009,((3:0.04138172,(1:0.08764057,2:0.02926048):0.0167607):0.06076213,4:0.04437863):0.004551552):0.01522304,(8:0.025918834,(9:0.002853411,7:0.014433296):0.00314336):0.02213495):0.0005319001):0.0122276,11:0.00748716):0.0045092,(10:0.003788317,18:0.002442106):0.02828235868):0.001574115):0.001650539):0.008000548,19:0.0107665694):0.0249893592,(16:0.02331859,15:0.02263819):0.001655859);
tree gen.305 = [&U] ((((((13:0.01490254,12:0.0118394):0.005916629,17:0.016196072):0.003593897,((11:0.005534791,(((4:0.03872816,(3:0.0403584,(1:0.07674386,2:0.03039231):0.01571176):0.0497469):0.008631096,6:0.02616042):0.01550713,(5:0.01184205,(8:0.027881677,(7:0.015190768,9:0.006519978):0.0038141163):0.02679417):0.0001229459):0.0151326):0.003598666,(10:0.02184207,18:0.0002957329):0.029915251):0.001310504):0.0018394,14:0.045933079):0.01941097773,19:0.015745169):0.0166171575,(16:0.02486456,15:0.014089837):0.00085898);
tree gen.306 = [&U] ((((14:0.031675133,(((13:0.01220818,12:0.008107469):0.002785771,17:0.017062382):0.0020431,((10:0.009683961,18:0.004146512):0.0259667258,(11:0.005975592,(((8:0.024178984,(7:0.0151701038,9:0.008200251):0.002374373):0.02312939,5:0.01371282):0.001192876,((4:0.04141815,(3:0.03207866,(1:0.09118553,2:0.01954913):0.01805911):0.05706256):0.005050759,6:0.03213919):0.015508):0.01137627):0.001407836):0.00128669):0.004757502):0.0242865711,19:0.010056269):0.01368708921,16:0.029428017):0.003764143,15:0.015522392);
tree gen.307 = [&U] ((19:0.0158624801,(14:0.040314093,(((13:0.0129351,12:0.01409611):0.004477065,17:0.01336424):0.00355344,((11:0.01028784,(5:0.01946648,((6:0.03592922,(4:0.04588922,(3:0.03921924,(1:0.08361636,2:0.02608963):0.02203806):0.06032635):0.005152347):0.01871363,((9:0.008706959,7:0.01712846438):0.0022967056,8:0.022104674):0.02049557):0.0001539164):0.02294677):0.001028404,(10:0.01002039,18:0.0008709128):0.032407994):0.002281018):0.002671959):0.01072358):0.02486464764,(16:0.02549855,15:0.021175954):0.001612342);
tree gen.308 = [&U] ((16:0.02247725,15:0.015919702):0.003456159,((14:0.032628402,((10:0.004175934,18:0.006113466):0.029165691,((((((7:0.0140789999,9:0.005252277):0.0022231673,8:0.01653904):0.01929474,(6:0.0250433,(4:0.03907139,(3:0.0365234,(1:0.07308851,2:0.02278176):0.01977696):0.05625218):0.004454522):0.02386658):0.0003454922,5:0.01556224):0.01595465,11:0.009551991):0.002589665,(17:0.022081521,(13:0.01295373,12:0.008338355):0.001873541):0.001511797):0.0006222336):0.002438332):0.007337176,19:0.0130382547):0.02742051642);
tree gen.309 = [&U] ((16:0.02613393,(19:0.023225946,((((10:0.01205351,18:0.009571892):0.0167025951,(((6:0.03466117,(4:0.04435022,(3:0.04150483,(1:0.08141487,2:0.02143906):0.02357869):0.05501866):0.004818591):0.01827579,(((9:0.004478871,7:0.019720697):0.0079071618,8:0.018874248):0.02447918,5:0.01460653):0.001242092):0.01810234,11:0.0122089):0.0004464005):0.0008148353,(17:0.013529398,(13:0.01418427,12:0.008541468):0.00417436):0.0009390725):0.002172978,14:0.033661213):0.009254984):0.0214261639):0.001862847,15:0.014700398);
tree gen.310 = [&U] ((((((18:0.0008506993,10:0.02097734):0.025696557,((11:0.005184527,(((((1:0.08409391,2:0.02979479):0.01595721,3:0.04120267):0.05677988,4:0.04600892):0.004221541,6:0.04096582):0.02262428,((8:0.022724691,(7:0.022162301,9:0.002930969):0.0021150567):0.01873917,5:0.01276842):0.001484187):0.01138385):0.002691013,(17:0.017534916,(12:0.009629318,13:0.01001619):0.001872066):0.001362202):0.0005286371):0.0009095661,14:0.047888798):0.009612815,19:0.0132119151):0.0236248651,15:0.017975961):0.0005003785,16:0.03064381);
tree gen.311 = [&U] (((19:0.0162701049,(((17:0.017804371,(12:0.009415036,13:0.01871121):0.001803101):0.001978931,((11:0.009098987,((5:0.01434202,(8:0.022741279,(7:0.0200519357,9:0.005312708):0.0020628132):0.02440233):0.0007365733,((((1:0.0961799,2:0.02053268):0.01919256,3:0.04299097):0.05744063,4:0.0458131):0.006454286,6:0.04448543):0.0201533):0.0168839):0.001066576,(18:0.001283897,10:0.006763644):0.027504324):0.0008609533):0.004127015,14:0.041586747):0.007501644):0.0231993682,16:0.02630374):0.00191112,15:0.016074741);
tree gen.312 = [&U] (((14:0.03775939,(((((((3:0.04151366,(1:0.08555934,2:0.02347439):0.01363684):0.05713757,4:0.04180075):0.004082821,6:0.04015189):0.01340601,((8:0.020927283,(9:0.006290338,7:0.01907072):0.005365877):0.02160312,5:0.00767783):0.002122807):0.01647093,11:0.006387088):0.001050434,(10:0.0147147926,18:0.003935394):0.020761291):0.001187868,(17:0.02153661,(13:0.01095592,12:0.01266631):0.001573992):0.002203365):0.0005679992):0.01120147,19:0.0102280823):0.0221206989,(15:0.012604892,16:0.02750652):0.001130294);
tree gen.313 = [&U] ((16:0.02351876,((14:0.037274118,(((13:0.01572052,12:0.008375947):0.0006274118,17:0.015963398):0.00094447,((10:0.013528498,18:0.00752558):0.018835933,(11:0.007437188,((((3:0.03470539,(1:0.08689801,2:0.01501175):0.0180703):0.04920966,4:0.04309678):0.005808433,6:0.03662794):0.01447122,(5:0.01231818,(8:0.021244262,(7:0.018845313,9:0.006314323):0.0025781734):0.02094421):0.0009385866):0.01518659):0.0006408969):0.001623319):0.001040745):0.00679303,19:0.0126782952):0.018483544):0.001058929,15:0.018528954);
tree gen.314 = [&U] ((19:0.016337518,((((11:0.009291075,(((8:0.016785338,(7:0.012473829,9:0.005804374):0.005155008):0.02278951,5:0.01455044):0.0001349475,(((3:0.04098738,(1:0.07514285,2:0.02748331):0.01633426):0.05218207,4:0.04268279):0.004593928,6:0.02636553):0.01892442):0.01666328):0.001058471,(10:0.01861222,18:0.01493057):0.014656338):0.001112952,((13:0.01810283,12:0.01476979):0.003281264,17:0.01505741):0.00227259):0.001170775,14:0.04672268):0.01012686):0.0217094976,(16:0.0242902,15:0.018215018):0.001466454);
tree gen.315 = [&U] (((((((11:0.005918308,(5:0.01291039,(((7:0.01656782,9:0.00649665):0.0002972977,8:0.0266899923):0.02507062,(((3:0.04320503,(1:0.07379121,2:0.02494213):0.0277752):0.04909691,4:0.04043201):0.003634602,6:0.03940571):0.02042583):0.003040662):0.01670725):0.0002307106,(18:0.0004844366,10:0.003615654):0.02856496825):0.0003412199,((13:0.01600409,12:0.01034263):0.003302309,17:0.017541161):0.001082756):0.001138388,14:0.035149748):0.009632614,19:0.015252913):0.019469532,16:0.02315202):0.0019589676,15:0.014541198);
tree gen.316 = [&U] ((16:0.0258144,15:0.015392711):0.0015917,(((((18:0.001963174,10:0.01452143):0.026795352,((5:0.01413134,((8:0.027990521,(9:0.00487783,7:0.014292596):0.007478705):0.02219436,((4:0.04885816,(3:0.0480573,(1:0.081695,2:0.02927282):0.01046498):0.05435215):0.003504317,6:0.02599302):0.01413952):0.002190361):0.0153008,11:0.006386):0.000930065):0.0002406989,((12:0.009758999,13:0.01250131):0.0008723392,17:0.018229507):0.001205669):0.001214678,14:0.038819832):0.021318111,19:0.0148005495):0.0169287398);
tree gen.317 = [&U] (((19:0.0213324536,(14:0.041631728,(((((4:0.04479473,((1:0.09637037,2:0.03299953):0.01956073,3:0.04423856):0.04925955):0.008997151,6:0.03488642):0.01687608,(((9:0.002311748,7:0.0154106579):0.002617649,8:0.024336185):0.02746041,5:0.01079406):0.0006372064):0.01688447,((10:0.01707244,18:0.00167178):0.030473735,11:0.007143635):0.001114806):0.001448007,(13:0.02469073,(12:0.01511079,17:0.018481626):0.003544838):0.001893133):0.00250322):0.01302117):0.020775746,16:0.0407681):0.002904277,15:0.015994496);
tree gen.318 = [&U] (15:0.020326381,((((((12:0.007907254,13:0.01860558):0.00115262,17:0.018758348):0.004281286,14:0.034968775):0.001569244,(((((9:0.006319529,7:0.0179150611):0.0038444581,8:0.023033443):0.01924397,((((3:0.04178254,(1:0.08380358,2:0.02744449):0.0178044):0.0623658,4:0.05252278):0.003916028,6:0.02979229):0.0195166,5:0.01617856):0.0006705493):0.01732305,11:0.006472685):0.0007657993,(10:0.005221745,18:0.003336171):0.031778548):0.000394394):0.01063719,19:0.0190440845):0.0232121895,16:0.02212419):3.981872e-05);
tree gen.319 = [&U] ((16:0.02540213,15:0.014401565):0.0009709446,((14:0.047939818,(((11:0.005419812,(((8:0.023901537,(7:0.0175334187,9:0.006572811):0.0039072193):0.03063748,5:0.007871223):0.001425723,(((3:0.04591829,(1:0.09962157,2:0.029461):0.01878301):0.05012204,4:0.04772101):0.00405616,6:0.02772029):0.01325849):0.01615614):0.001532787,(10:0.004542362,18:6.372176e-05):0.038666136):0.0007222651,((12:0.008649279,13:0.01057769):0.004004574,17:0.013894546):0.001144791):0.003057045):0.008280016,19:0.0149858647):0.028032183);
tree gen.320 = [&U] ((19:0.0140889376,(((17:0.018073659,(12:0.01340653,13:0.0195615):0.001562619):0.001460246,((10:0.005416083,18:0.001330491):0.0253497265,(11:0.007246301,((6:0.03837006,((3:0.03737177,(1:0.06848056,2:0.02004479):0.01993339):0.0583639,4:0.03648173):0.002794293):0.01717894,(((7:0.015512236,9:0.005777618):0.004132195,8:0.020095615):0.02244678,5:0.01055469):0.001193914):0.01750809):0.001162897):0.0008003976):0.00203317,14:0.047620697):0.01084947):0.0306370124,(16:0.02956115,15:0.016324587):0.002094182);
tree gen.321 = [&U] ((15:0.012998725,16:0.02640397):0.002953725,(19:0.004501642,(14:0.052545921,(((18:0.006026734,10:0.017882772):0.026745165,(11:0.009819901,(5:0.0148446,((6:0.03483962,(((1:0.09154695,2:0.03065318):0.01562492,3:0.03704133):0.06143022,4:0.03709205):0.005699911):0.01530062,((7:0.016758061,9:0.0050647746):0.0028872921,8:0.019805465):0.02001131):0.002013532):0.01532626):0.002192726):0.001053784,(13:0.01263277,(17:0.014079509,12:0.01091477):0.001001257):0.00138954):0.001173844):0.031551305):0.0137679758);
tree gen.322 = [&U] (((16:0.02232007,15:0.013462882):0.0007306238,((14:0.039538813,((13:0.01346436,12:0.01057693):0.001262149,((11:0.005364073,(5:0.01452637,((6:0.03541806,(((1:0.09229725,2:0.02291151):0.01954534,3:0.0449541):0.05536853,4:0.03770789):0.005112358):0.01733476,((7:0.016782001,9:0.004848518):0.00188204684,8:0.0228379):0.0208504):0.0005389624):0.01590235):0.002417825,(18:0.004947086,10:0.032837592):0.023916382):0.0005699143):0.001874491):0.0206045751,19:0.010082697):0.0135013225):0.001262085,17:0.017277212);
tree gen.323 = [&U] ((16:0.02346038,((14:0.037700899,((17:0.021485451,(12:0.01128184,13:0.01879028):0.005545212):0.003343933,((11:0.008317873,(((9:0.003915906,7:0.0135616145):0.006347784,8:0.019066347):0.02647629,((6:0.02676892,(4:0.04861309,(3:0.04221606,(1:0.07492872,2:0.02576292):0.01324332):0.05465148):0.007615446):0.0178517,5:0.01090666):0.0008794995):0.02203674):0.001251569,(10:0.008008931,18:0.0033611):0.033452177):0.001392859):0.002281623):0.00902385,19:0.01231281123):0.0259898304):0.001031042,15:0.018594013);
tree gen.324 = [&U] ((16:0.02505754,(19:0.019206596,((14:0.044539584,(11:0.007810838,(((6:0.02413849,(4:0.0487844,((1:0.08405,2:0.03165049):0.01135447,3:0.04771663):0.05751511):0.005379671):0.01327426,(5:0.009987946,(8:0.016893716,(9:0.005873717,7:0.0104789856):0.0069605706):0.03460214):0.0006759226):0.01912417,17:0.015374791):0.0002422863):0.002372371):0.002932868,((12:0.01149965,13:0.01434471):0.003365078,(18:0.005601856,10:0.0141070734):0.020518007):0.0002050491):0.019895254):0.00970305626):0.00174314,15:0.015165438);
tree gen.325 = [&U] (15:0.02147204,(((14:0.038076692,((11:0.004379929,(((5:0.009604545,((7:0.012000555,9:0.003161644):0.003742023,8:0.017734597):0.0280578):0.0003869798,(6:0.02170049,((3:0.04340989,(1:0.06947799,2:0.02021759):0.02021182):0.05851255,4:0.03704673):0.004664995):0.01745064):0.0163949,(10:0.01435768,18:0.0004347397):0.02917283):0.0006404953):0.001023216,(17:0.012111095,(13:0.01136688,12:0.009856398):0.003073119):0.002891944):0.001232849):0.02567916,19:0.016630954):0.0072385281,16:0.02416515):0.005762622);
tree gen.326 = [&U] ((16:0.02950964,((((13:0.01447383,12:0.006806334):0.00497905,(((((((7:0.016980685,9:0.004794746):0.0052493843,8:0.021754043):0.01759174,(6:0.0328918,(((1:0.07607904,2:0.01793792):0.01316416,3:0.03703024):0.04139133,4:0.03488332):0.007673425):0.01717321):0.000995114,5:0.01238828):0.01280768,11:0.0063885):0.0002589507,17:0.019433992):0.001381491,(10:0.02032453,18:0.00158688):0.0240427043):0.001539731):0.001753427,14:0.037545472):0.009631469,19:0.011591194):0.0251943868):0.001082034,15:0.019269762);
tree gen.327 = [&U] ((19:0.020192492,(14:0.034216601,((10:0.01244731,18:0.004003468):0.019836664,((11:0.007927414,((((4:0.04502472,(3:0.03883286,(1:0.09350873,2:0.04187135):0.01407025):0.04957719):0.009850268,6:0.02780824):0.01806017,5:0.008720507):0.0006911477,((7:0.0121161866,9:0.009007095):0.0033815039,8:0.020492904):0.02110189):0.01726179):0.003816351,(17:0.022008787,(13:0.01702709,12:0.01168658):0.001332463):0.001907984):0.000152994):0.002782264):0.027325559):0.019579572,(16:0.03430938,15:0.009234784):0.0024424537);
tree gen.328 = [&U] ((19:0.0143404523,(((17:0.0171690809,(13:0.01126968,12:0.008545073):0.002859604):0.0009937007,(11:0.006977809,((10:0.006817137,18:0.003268675):0.02711355,((((((1:0.1028029,2:0.02754098):0.01116709,3:0.03910053):0.04404765,4:0.04127796):0.007942021,6:0.04075792):0.01875326,(8:0.026971288,(7:0.011871381,9:0.01219956):0.0025102952):0.02179919):0.00122957,5:0.00871074):0.01384877):0.003276281):0.001314597):0.004388063,14:0.036476444):0.007285038):0.0256422207,(16:0.0265858,15:0.020004415):0.001657179);
tree gen.329 = [&U] (15:0.016909382,(((((((5:0.009931552,((8:0.020091747,(7:0.024710382,9:0.005237069):0.009455053):0.01954718,(6:0.03184812,((3:0.03608217,(1:0.09497609,2:0.02511606):0.02124276):0.05654916,4:0.04024581):0.006206012):0.01651784):0.00094476):0.01581474,11:0.005346765):0.002488441,((12:0.009690997,13:0.01533546):0.001703792,17:0.020186141):0.001987957):0.001842317,(10:0.0105017,18:0.002670381):0.026459851):0.001953503,14:0.043236824):0.009459513,19:0.0136950929):0.0207312695,16:0.03295055):0.003362684);
tree gen.330 = [&U] (15:0.017896575,(16:0.0279165,((((((5:0.01113606,(((7:0.016068153,9:0.0047787752):0.0027471987,8:0.029173018):0.02369216,(6:0.02843044,((3:0.03978594,(1:0.09520739,2:0.02764824):0.01081477):0.06833952,4:0.04068911):0.004986229):0.01910548):0.0005728567):0.01461904,11:0.006824527):0.0007854513,(10:0.009286633,18:0.002936932):0.028964538):0.0014222,((12:0.01031175,13:0.01514484):0.00155848,17:0.0163704431):0.0008852519):0.001148501,14:0.049065246):0.007559046,19:0.0110866336):0.020814343):0.0016775777);
tree gen.331 = [&U] ((19:0.0175274246,(((((((6:0.02801112,((3:0.04398342,(1:0.09114674,2:0.01974735):0.01766382):0.05687931,4:0.03775504):0.01063416):0.01946102,((7:0.015207475,9:0.007491799):0.0061461957,8:0.022956036):0.02498408):0.0003839886,5:0.01258743):0.01602042,11:0.005450744):0.001921249,(10:0.0228182,18:0.00154092):0.030678029):0.003122271,((12:0.01340517,13:0.01454544):0.0006826913,17:0.019317871):0.0008833377):0.002121319,14:0.046970389):0.009876963):0.019996555,(16:0.02686729,15:0.011445022):0.001567817);
tree gen.332 = [&U] ((16:0.02915041,15:0.017678472):0.001843186,(19:0.0166736695,((((((5:0.008198936,((7:0.0150814968,9:0.003738028):0.0027614615,8:0.019718204):0.02920243):0.001839932,((4:0.04428916,((1:0.08922359,2:0.02742163):0.01786432,3:0.05349964):0.04815322):0.005282164,6:0.02742946):0.02368523):0.01556876,11:0.005996351):0.00224832,(17:0.025744915,(13:0.01761568,12:0.01195918):0.00150825):0.002300563):0.0001929017,(10:0.003695907,18:0.001081427):0.0251390119):0.00266273,14:0.04432181):0.01118829):0.0208261014);
tree gen.333 = [&U] (15:0.012722482,(16:0.02079541,(19:0.010836609,((((11:0.008722097,((((3:0.04033495,(1:0.08945608,2:0.01967649):0.02472417):0.04335117,4:0.04424433):0.003603564,6:0.03002965):0.02019005,((8:0.023173477,(9:0.00495078849,7:0.019509074):0.007244663):0.02922443,5:0.01193623):0.0007780639):0.01894321):0.0006599591,(10:0.023911596,18:0.007052089):0.020419848):0.001257325,((12:0.008209405,13:0.0172565):0.002565555,17:0.019031195):0.001983931):0.001407044,14:0.042497991):0.01043696):0.018136472):0.001560863);
tree gen.334 = [&U] ((16:0.03214864,15:0.011196162):0.002051677,((14:0.030380009,((((12:0.009843414,13:0.01459443):0.00199382,17:0.01665764):0.003165374,(((8:0.0171118103,(9:0.0079836,7:0.019789202):0.004120996):0.02168188,((((3:0.04707889,(1:0.08045334,2:0.01769627):0.02365334):0.04839212,4:0.03947915):0.001984523,6:0.0282867):0.02035795,5:0.01705176):0.0003573629):0.01877783,11:0.006926126):0.003397945):0.001268727,(10:0.01037296,18:3.936558e-05):0.027127038):0.001200605):0.008675605,19:0.012386428):0.0255467305);
tree gen.335 = [&U] (15:0.018738596,(16:0.02621643,(19:0.009993088,(((10:0.01126531,18:0.00358346):0.02559709,(((((8:0.013414055,(7:0.010685062,9:0.007487905):0.007668962):0.02527253,5:0.01282245):0.003648315,(((3:0.03558115,(1:0.06803886,2:0.03185562):0.01458876):0.05903591,4:0.04394143):0.006686795,6:0.02984907):0.011183):0.0137328,11:0.006354561):0.002060572,((12:0.01507921,13:0.01290092):0.002082664,17:0.017400466):0.0007559235):0.002311813):0.001069133,14:0.03593013):0.009599672):0.023336561):0.000871724);
tree gen.336 = [&U] ((((((10:0.018596021,18:0.005922141):0.024016078,(((5:0.01192936,(8:0.020445088,(9:0.0048227763,7:0.01525411):0.0016411462):0.01960643):0.00152028,((4:0.04070273,((1:0.08058182,2:0.03834309):0.01483392,3:0.03943971):0.05081561):0.004807959,6:0.02902247):0.01918262):0.01509789,11:0.005789732):0.0005553298):0.00100621,((13:0.01604418,12:0.009135639):0.0007959594,17:0.015740036):0.002476176):0.003023554,14:0.04250457):0.020821386,19:0.0168418767):0.0103235481,(16:0.03101161,15:0.017668045):0.001378598);
tree gen.337 = [&U] ((16:0.0184413,15:0.011406007):0.00275723,((14:0.041915946,(((12:0.007325122,13:0.01377362):0.001639085,17:0.015496471):0.002618955,((11:0.008838676,((5:0.01196929,(8:0.024240936,(9:0.002973477,7:0.013146927):0.0042497186):0.02918442):0.0003962365,(((3:0.03961569,(1:0.08129054,2:0.02610311):0.0158564):0.0552073,4:0.04784008):0.001840793,6:0.03066144):0.01945827):0.02148332):0.0007610284,(10:0.008070868,18:0.001581958):0.037779635):0.00257134):0.0019731):0.01016735,19:0.0173071154):0.0299250898);
tree gen.338 = [&U] ((15:0.018026239,16:0.0285044):0.0007982174,((14:0.039343068,(((12:0.0074066,13:0.01521728):0.001117037,17:0.012578366):0.001510526,((11:0.003824975,(5:0.008566378,((((3:0.03986613,(1:0.06583119,2:0.02676234):0.01617082):0.07142466,6:0.0326659):0.005582539,4:0.04443484):0.02413972,(8:0.022229163,(9:0.005096442,7:0.0158745541):0.004797982):0.02996089):0.001524551):0.01505463):0.001013313,(10:0.002762497,18:0.00954346):0.019187523):7.679926e-05):0.001850897):0.01586441,19:0.0207354752):0.0154259128);
tree gen.339 = [&U] (((14:0.042870992,((10:0.02583635,18:0.0005662375):0.039364261,(((13:0.01437917,12:0.01089154):0.00203569,17:0.013204967):0.001939856,((((((1:0.07491783,2:0.02410659):0.01840396,3:0.03719101):0.04373624,4:0.04607561):0.01592427,6:0.03045026):0.0191374,((8:0.030502562,(9:0.0049800093,7:0.011047394):0.0019310391):0.02261726,5:0.01307239):0.000821431):0.02078945,11:0.008047432):0.001879531):0.002145639):0.0004304961):0.0180494426,19:0.007833038):0.02169327214,(16:0.02921398,15:0.01812281):0.001204807);
tree gen.340 = [&U] ((19:0.01168311542,((((12:0.01084758,13:0.01861566):0.001151425,17:0.013555389):0.003273612,((11:0.01123274,(((9:0.00379342806,7:0.017436308):0.002520086,8:0.016928558):0.02734091,((((3:0.04255966,(1:0.08062407,2:0.02192276):0.01816481):0.05204215,4:0.03952838):0.004812475,6:0.03226456):0.01396771,5:0.00988442):0.00027822):0.01641948):0.0007105227,(10:0.003799994,18:0.003394456):0.024739524):0.001589027):0.003288434,14:0.032700202):0.007821182):0.0162834516,(16:0.02032847,15:0.016478871):0.0003805771);
tree gen.341 = [&U] (((19:0.023980889,((((11:0.006652806,(5:0.01016036,((((3:0.04039661,(1:0.07694179,2:0.01863279):0.01798347):0.05393257,4:0.0377198):0.006620973,6:0.03079097):0.01433468,((7:0.0131343275,9:0.0045027617):0.00574155,8:0.02347653):0.02064941):0.0003852638):0.01684187):0.001926601,(10:0.01727127,18:0.003195661):0.028485811):0.001299292,((12:0.01034147,13:0.01122792):0.003088157,17:0.014631545):0.002074217):0.001798779,14:0.045468264):0.006393408):0.017285788,16:0.0310337):0.001367417,15:0.00791624);
tree gen.342 = [&U] ((19:0.0090203133,(14:0.048030506,((18:0.00343961,10:0.003446251):0.026269736,(((12:0.01143007,13:0.01358359):0.001683041,17:0.015028331):0.001454292,(11:0.004029562,((((3:0.04020856,(1:0.08714979,2:0.02486742):0.0152034):0.06251488,4:0.04102763):0.002912165,6:0.03162605):0.01654997,((8:0.019134092,(7:0.011527352,9:0.0040727461):0.002978974):0.02198119,5:0.01119934):0.0002313888):0.01683852):0.001769254):0.0008061714):0.0002515854):0.0211412006):0.0109805265,(15:0.017190176,16:0.02278964):0.0028320511);
tree gen.343 = [&U] (15:0.016500861,(16:0.02316494,((14:0.030743595,((17:0.016823374,(11:0.007381351,((((3:0.03987571,(1:0.08554117,2:0.02384861):0.01187236):0.05438545,4:0.03856934):0.007203269,6:0.03114373):0.01761468,(((9:0.007094877,7:0.017871976):0.00178055487,8:0.023242279):0.02901781,5:0.009300626):0.003381855):0.01467599):0.0005302807):0.001588894,((12:0.00919429,13:0.01580507):0.004147809,(18:0.0006858189,10:0.007538403):0.026312125):4.639969e-05):0.003203897):0.009750099,19:0.0093476042):0.0209601751):0.002698682);
tree gen.344 = [&U] (17:0.017578207,((16:0.02178528,(19:0.0191466897,((((11:0.004464164,(((8:0.023600618,(7:0.0139636168,9:0.003503974):0.005005275):0.02383834,((4:0.04516666,(3:0.04649354,(1:0.08561235,2:0.02221991):0.01485442):0.04005102):0.002754788,6:0.03110212):0.01419339):0.0007361549,5:0.01114685):0.01919021):0.0008058262,(18:0.008832499,10:0.006954162):0.023017208):0.0003924159,(12:0.009136279,13:0.01541494):0.001780278):0.001342152,14:0.039914536):0.008057389):0.0171876116):0.002054803,15:0.018181836):0.0015531334);
tree gen.345 = [&U] ((15:0.015570713,(((14:0.038616128,((12:0.01466047,13:0.01594127):0.004133555,((11:0.00766754,((8:0.021994161,(7:0.0120899477,9:0.0076941991):0.001780011):0.02026234,(((4:0.03816983,(3:0.03984209,(1:0.09401058,2:0.03169885):0.01019992):0.05349728):0.004882474,6:0.03044434):0.01906743,5:0.02014057):0.0006746583):0.02019254):0.0006627854,(10:0.0009757481,18:0.0008698099):0.029272203):0.001638628):0.001616862):0.0096172003,19:0.0103938805):0.0238732801,16:0.02274965):0.0001132069):0.000922991,17:0.01865357);
tree gen.346 = [&U] ((((((11:0.006799519,(((6:0.02213976,(4:0.04384187,(3:0.0428921,(1:0.09227806,2:0.01410243):0.01933604):0.06097273):0.008838057):0.0110189,((7:0.016260112,9:0.006092525):0.008462397,8:0.024613544):0.02676113):0.001472462,5:0.01048797):0.01331707):0.0008139617,((10:0.00890479,18:0.001327454):0.030400225,(17:0.013140818,(12:0.007855437,13:0.0144917):0.003917126):0.00190799):0.001750269):0.005139662,14:0.044413455):0.023580401,19:0.0254793891):0.006092196,16:0.02708151):0.0003737717,15:0.015364854);
tree gen.347 = [&U] (16:0.03292291,(((14:0.038521982,(((((((9:0.0067931939,7:0.016241423):0.004547278,8:0.026238897):0.0343242,5:0.01001745):0.0001520163,(6:0.0292784,(4:0.04071359,((1:0.08777913,2:0.02364214):0.01523302,3:0.04070486):0.05308429):0.006442955):0.01204496):0.01751705,11:0.004323375):0.003161063,(18:0.002770382,10:0.0140753):0.0286043931):0.00207806,((13:0.01529668,12:0.009651226):0.001298916,17:0.018155791):0.0007873918):0.002163733):0.01027264,19:0.0154755255):0.0345857067,15:0.015786609):0.0001637826);
tree gen.348 = [&U] (15:0.01234735,(16:0.02360995,(((18:0.00322457,10:0.02202469):0.028818716,(((17:0.01881339,(13:0.01605778,12:0.008352899):0.001561392):0.001734354,14:0.046077068):0.001813293,(11:0.006995333,((((9:0.003870901,7:0.0132211877):0.0063122224,8:0.022135223):0.02264588,5:0.01090712):0.001482972,((6:0.02839262,4:0.03975144):0.002188479,((1:0.08346657,2:0.02450022):0.01686126,3:0.03941612):0.05176737):0.01767536):0.02192266):0.003683933):0.0009261812):0.008249678,19:0.008532187):0.0220042823):0.001644916);
tree gen.349 = [&U] (15:0.016402361,(16:0.0321584,((((17:0.016493159,(13:0.01250863,12:0.01167975):0.003309427):0.001314523,((11:0.005813321,(5:0.008314124,(((7:0.013817908,9:0.007198733):0.0049547738,8:0.018833678):0.02335461,((4:0.04091468,((1:0.07973563,2:0.02518178):0.01379986,3:0.04117678):0.05421246):0.006479079,6:0.03632573):0.0185773):0.002487508):0.01771729):0.001995167,(18:0.002657135,10:0.004944918):0.027687068):0.0003009213):0.001097202,14:0.034264313):0.00845982,19:0.0098862755):0.0250476545):0.003470349);
tree gen.350 = [&U] (15:0.018720755,(16:0.02292415,(((((18:0.0005872749,10:0.01478609):0.028969281,(17:0.016985475,(13:0.01193264,12:0.008477816):0.003141779):0.0009498204):0.0003158226,(11:0.005306914,(5:0.007477449,(((7:0.0178323348,9:0.004041349):0.006775309,8:0.021229473):0.02404598,((4:0.04250592,((1:0.09323343,2:0.03171055):0.01282968,3:0.03109561):0.05347237):0.005912472,6:0.02390681):0.02500476):0.001202985):0.0124743):0.001329017):0.002495098,14:0.031133555):0.0090870201,19:0.016799199):0.020812088):0.001206437);
tree gen.351 = [&U] (15:0.017871476,((19:0.0187061794,(14:0.038967451,(((12:0.008505939,13:0.01445318):0.002432397,17:0.023446243):0.0006670988,((18:0.0086452,10:0.0259993):0.020328999,(((((4:0.04119914,((1:0.07670415,2:0.01801224):0.01967398,3:0.04880578):0.06107351):0.008980723,6:0.02567447):0.01489807,5:0.02033995):0.0002480182,(8:0.020454039,(7:0.013763622,9:0.006329032):0.0032978114):0.02774734):0.01568925,11:0.008638902):0.001000682):0.0008879516):0.001152338):0.0204557354):0.0167548824,16:0.02482076):0.005329041);
tree gen.352 = [&U] (15:0.02376531,(((((((((4:0.04464777,((1:0.09053073,2:0.02482075):0.007442574,3:0.03706757):0.05908851):0.005109942,6:0.02962707):0.02467564,(5:0.01384432,((9:0.004514997,7:0.015919738):0.006888237,8:0.021556289):0.02232501):0.0004401107):0.01514653,11:0.006982974):0.00141782,(18:0.0001439699,10:0.01282573):0.023898391):0.0003198866,(17:0.023507729,(13:0.01525085,12:0.01031758):0.002273734):0.003305735):0.001499403,14:0.041220815):0.0189483,19:0.019396294):0.01026567,16:0.02885375):0.0032427489);
tree gen.353 = [&U] (15:0.021236996,((19:0.012025632,((((13:0.01209365,12:0.01029193):0.001935558,17:0.0135135229):0.001633174,((10:0.008812317,18:0.002872909):0.028884172,((((4:0.04225973,(3:0.0344845,(1:0.1035822,2:0.02188439):0.02054764):0.05878611):0.006584623,6:0.03064654):0.01001395,(5:0.01296073,((7:0.015759958,9:0.002631559):0.0082136135,8:0.021385018):0.02210111):0.0009100971):0.01580848,11:0.006781425):0.001013264):0.0002043663):0.002045537,14:0.04452975):0.0093437093):0.025139987,16:0.03001828):0.0018944729);
tree gen.354 = [&U] ((16:0.02870159,(19:0.0111951165,(((10:0.01419113,18:0.0009357399):0.021390859,((17:0.015400389,(13:0.01183981,12:0.009690532):0.001180353):0.0008355944,((5:0.01250633,(((9:0.007926153,7:0.016642866):0.005308741,8:0.024740835):0.02732081,(6:0.02628011,((3:0.04038015,(1:0.1080921,2:0.01783062):0.01631586):0.05982897,4:0.04561064):0.004897401):0.01658035):0.0002606047):0.01089682,11:0.009374485):0.002897897):0.001885841):0.003201077,14:0.043610246):0.007862731):0.0241990045):0.001532988,15:0.013706862);
tree gen.355 = [&U] ((16:0.03263831,15:0.016440317):0.000569176,(19:0.017991892,((((((5:0.009997313,(6:0.02815749,(4:0.04759574,(3:0.0432648,(1:0.08354858,2:0.02938594):0.004342104):0.05329084):0.008257684):0.01519232):0.0003960212,(8:0.017644003,(9:0.005859832,7:0.0099150588):0.00424253688):0.02182623):0.01620504,11:0.007364857):0.001340949,(17:0.020678663,(13:0.01349673,12:0.009362883):0.001721199):0.0007813683):0.001886125,(10:0.0070276,18:0.0008769149):0.037744614):0.003460085,14:0.041840738):0.00762837):0.0234287876);
tree gen.356 = [&U] (15:0.012793485,(((14:0.042844701,((13:0.01542242,12:0.01164973):0.001410991,((10:0.009729786,18:0.0005697032):0.036894132,(17:0.020263346,((5:0.01434345,(((7:0.018269853,9:0.005826031):0.0055321077,8:0.02702469):0.02339978,((4:0.04023932,((1:0.08912759,2:0.02291801):0.01621908,3:0.04493649):0.06223774):0.009170547,6:0.03017009):0.01601361):0.001031712):0.01450103,11:0.004748988):0.001953119):0.0007666903):8.386789e-05):0.002634889):0.00540189,19:0.0107985286):0.0234866221,16:0.02709359):0.002810156);
tree gen.357 = [&U] (15:0.017685369,(16:0.02620698,(19:0.0210867155,((((11:0.006344012,((((7:0.0131787651,9:0.006232551):0.0038207118,8:0.023321043):0.02444474,5:0.01744467):0.0008453269,(((3:0.0390056,(1:0.0793995,2:0.02376797):0.01993591):0.05057985,4:0.03755084):0.007132486,6:0.03396422):0.01424943):0.01575985):0.0008547647,(18:0.008834506,10:0.01554324):0.022618961):0.000797632,(17:0.016717053,(13:0.02069673,12:0.01059457):0.002411526):0.001578432):0.0004525685,14:0.048452028):0.005567864):0.01433940294):0.004684959);
tree gen.358 = [&U] ((16:0.02113126,((((17:0.017029592,(13:0.01552239,12:0.01079468):0.003835389):0.001489981,(((10:0.009660349,18:9.130206e-05):0.029549816,(5:0.01390218,((((3:0.04362419,(1:0.06851029,2:0.0255275):0.01089019):0.06152496,4:0.05577701):0.004588789,6:0.03135567):0.02389915,((9:0.009029229,7:0.01879113155):0.004391993,8:0.019259885):0.02998422):0.0007696956):0.01484882):0.0004136348,11:0.007506552):0.003197185):0.001209053,14:0.04639096):0.01218174,19:0.0178065832):0.023647836):0.003715808,15:0.015319726);
tree gen.359 = [&U] (((14:0.04166616,((((5:0.007040961,(((4:0.0408383,(3:0.0394885,(1:0.1091996,2:0.02450901):0.01682748):0.04641314):0.008610268,6:0.03054023):0.01946964,((9:0.004179991,7:0.0128184317):0.0027541055,8:0.022611163):0.03090777):0.0005563733):0.02802323,11:0.008695368):0.00100568,(10:0.011704834,18:0.003376515):0.023284031):0.002376863,(17:0.015594374,(13:0.01396201,12:0.009708442):0.002447211):0.00198364):8.564505e-05):0.00758092,19:0.0132483467):0.0197640885,(16:0.02446557,15:0.013596954):0.001178861);
tree gen.360 = [&U] (((((((((8:0.021390444,(9:0.004951179,7:0.017505045):0.005215967):0.02717218,5:0.009820866):0.0002956038,((4:0.0423801,((1:0.08879048,2:0.01550503):0.01592515,3:0.03683682):0.07147338):0.005221338,6:0.02632809):0.01194091):0.01581819,11:0.0143959):0.001304653,(10:0.01888828,18:0.0001344949):0.040737693):0.001067541,(17:0.022733498,(12:0.0120294,13:0.02027965):0.001716654):0.001421003):0.001751403,14:0.038477549):0.017046809,19:0.016010068):0.017668606,(15:0.01706292,16:0.024826):0.002681895);
tree gen.361 = [&U] ((16:0.0231544,15:0.014355705):0.002763582,(19:0.0173312441,(14:0.038156077,(((11:0.008350823,(((8:0.016953066,(7:0.011531611,9:0.004583682):0.003670184):0.0255943,((4:0.04883979,(3:0.0374378,(1:0.08408676,2:0.02312022):0.01261381):0.06849593):0.004901682,6:0.03014406):0.01260493):0.0004792199,5:0.01099784):0.01302568):0.001276589,(10:0.01329569,18:0.005726728):0.02397026):0.001539413,((13:0.01252267,12:0.007032949):0.001458622,17:0.013321565):0.002470108):0.003467482):0.01045768):0.0241229964);
tree gen.362 = [&U] (15:0.015809582,(16:0.02057488,(((((17:0.022199935,((((6:0.02725516,(4:0.03930341,((1:0.07648352,2:0.0191491):0.01432339,3:0.0399328):0.05630795):0.003727843):0.01638953,5:0.01188616):0.001348733,((7:0.01268815,9:0.007019929):0.008322049,8:0.021306278):0.0207201):0.01376116,11:0.009007444):0.0008947239):0.0002341406,(18:0.004438566,10:0.015835):0.025573336):0.0005571332,(12:0.008552294,13:0.01290351):0.003606265):0.002413668,14:0.036512246):0.01467833,19:0.01087046749):0.01676941128):0.0043346041);
tree gen.363 = [&U] (((((((11:0.008395051,((((9:0.007329002,7:0.01484097232):0.006843467,8:0.020340983):0.02308777,(6:0.02598937,(4:0.04194349,((1:0.07278391,2:0.02199218):0.01599712,3:0.04011887):0.04857317):0.0089654):0.01848989):0.0001487475,5:0.01268458):0.02186698):0.0005295183,17:0.014143809):0.0009218607,(18:0.008124356,10:0.014701357):0.026765843):0.0009602208,(12:0.01056067,13:0.01774003):0.00414195):0.002725767,14:0.039575068):0.01332226,19:0.0127178895):0.0335554736,(15:0.013577072,16:0.02274891):0.002248385);
tree gen.364 = [&U] ((16:0.02372814,(19:0.012383301,((((((((7:0.010455737,9:0.004640584):0.003900814,8:0.019018354):0.02287483,(((3:0.04021294,(1:0.0734729,2:0.02702819):0.0168604):0.05143164,4:0.03559076):0.0047074,6:0.02558912):0.01452962):0.0003825402,5:0.01069902):0.01804322,11:0.008148313):0.003512314,(17:0.018055855,(12:0.007968909,13:0.01433606):0.002769579):0.001413499):0.002455107,(10:0.009664458,18:0.007154508):0.014346171):0.002305298,14:0.0416955):0.005114079):0.0255336972):8.952523e-05,15:0.012917608);
tree gen.365 = [&U] ((16:0.02379368,(19:0.016150944,((((((5:0.008206615,((7:0.0115052681,9:0.004644459):0.0020626685,8:0.02156661):0.0271497552):0.002189603,(((3:0.04831186,(1:0.07731457,2:0.01984423):0.02897275):0.05077177,4:0.03995217):0.01073707,6:0.04026505):0.01618499):0.01488701,11:0.01384599):0.002061118,(10:0.00593402,18:0.002740009):0.023230175):0.002679567,(17:0.018275433,(12:0.007741871,13:0.01509861):0.001595964):0.001318702):0.002528857,14:0.040321861):0.005762305):0.026291477):0.0027928913,15:0.015182154);
tree gen.366 = [&U] ((16:0.0271618,((((17:0.012236933,(12:0.009268094,13:0.02229028):0.002792655):0.0001919695,((10:0.006342031,18:0.006411521):0.024185624,(((((3:0.03766188,(1:0.07812558,2:0.02297249):0.02904139):0.05336396,4:0.03503024):0.006645702,6:0.03162572):0.0208949,((8:0.016350124,(9:0.0055682791,7:0.019817537):0.00745115):0.02471612,5:0.01138659):0.0002893522):0.01693978,11:0.007284412):0.001919766):0.00162571):0.002725284,14:0.040194151):0.007470941,19:0.01415842091):0.02974293338):0.003488748,15:0.017836984);
tree gen.367 = [&U] ((((((17:0.014948973,(12:0.007580877,13:0.007550788):0.003230425):0.002959832,(((((4:0.04819241,(3:0.03636365,(1:0.07746208,2:0.02270383):0.01376433):0.0577565):0.003769286,6:0.03315886):0.01889783,(5:0.0140223,(8:0.0205276832,(7:0.017599523,9:0.005710811):0.0056435783):0.02110948):0.003601033):0.01342251,11:0.008683489):0.0006045762,(10:0.01206432,18:0.001483887):0.0277682413):0.002452573):0.001823049,14:0.037566807):0.009091209,19:0.01071905749):0.0200929236,16:0.02553667):0.004773306,15:0.020414782);
tree gen.368 = [&U] (15:0.015046312,(16:0.0233395,((((17:0.019935271,(12:0.00639837,13:0.01588955):0.002607396):0.001374724,((((5:0.01169626,(6:0.02689397,(4:0.04262488,((1:0.07578576,2:0.03239258):0.006996999,3:0.03869256):0.05864411):0.0111355):0.010958):0.0005531142,((9:0.00308829,7:0.016150869):0.007296809,8:0.021984119):0.02203884):0.02040019,11:0.006890948):0.0009200946,(18:0.005704847,10:0.01425909):0.029534863):4.771619e-05):0.001984867,14:0.041302353):0.020522286,19:0.0127851881):0.008622287):0.001964126);
tree gen.369 = [&U] (15:0.012135328,(16:0.02526538,(19:0.016117967,(((17:0.015851905,(12:0.009760839,13:0.01688264):0.003296495):0.002604595,((((((7:0.016977075,9:0.001966653):0.0063562792,8:0.024116925):0.02327443,5:0.01264798):0.0009114234,((4:0.04140708,(3:0.04846882,(1:0.06951827,2:0.02559896):0.01848767):0.06054127):0.005168359,6:0.02698752):0.02000584):0.01575993,11:0.01185432):0.002808112,(10:0.006591532,18:0.001549596):0.0288977539):0.0006376513):0.001747361,14:0.038723659):0.01052964):0.0189856232):0.004515996);
tree gen.370 = [&U] (((((((13:0.01163124,12:0.006897464):0.001534344,17:0.011002865):0.002551792,((10:0.01670014,18:0.006585629):0.0248886733,((((6:0.03262379,(4:0.03883185,((1:0.08162895,2:0.01882953):0.01143511,3:0.03330314):0.05651305):0.007959568):0.01938983,(8:0.023981854,(7:0.0161430784,9:0.007504005):0.005531243):0.01781776):0.0002060683,5:0.01711319):0.01576712,11:0.00898032):0.001134495):0.00165263):0.001336825,14:0.033331735):0.01032982,19:0.0162139444):0.0187759835,16:0.01983278):0.00261593,15:0.016054397);
tree gen.371 = [&U] (15:0.018361504,((19:0.014696496,((17:0.013238298,(13:0.01312765,12:0.01058435):0.002331102):0.0024541,(14:0.041785758,((11:0.008703994,(((6:0.02762099,(4:0.0477276,((1:0.08400123,2:0.0236121):0.01578074,3:0.0428168):0.0555195):0.003769619):0.0194838,(8:0.028585725,(7:0.0169770128,9:0.005787667):0.0036216387):0.02154895):0.0006523723,5:0.01354055):0.0176378):0.001044415,(10:0.01302316,18:0.003316549):0.02764970074):0.00160154):0.0003211508):0.008088859):0.0216529518,16:0.02340205):0.002176906);
tree gen.372 = [&U] ((15:0.019644269,16:0.02533799):0.0008330949,(19:0.0135866911,(14:0.045364237,((17:0.017831468,(12:0.01304115,13:0.01345768):0.002162083):0.0005029602,((10:0.01247358,18:0.002040724):0.030407493,((((8:0.018113048,(9:0.004501303,7:0.0151502277):0.0014896075):0.01923265,(6:0.03227697,(4:0.03671741,(3:0.03394239,(1:0.09248141,2:0.02487406):0.01793865):0.06518349):0.005720259):0.01802406):0.001872979,5:0.01129134):0.02959824,11:0.008423856):0.001396196):0.001064917):0.001389804):0.0153179176):0.0256953089);
tree gen.373 = [&U] (15:0.016743697,((19:0.012597972,(((((5:0.008886249,(((((1:0.08486516,2:0.01903741):0.0232292,3:0.04205687):0.05495807,4:0.04824776):0.01016204,6:0.0308422):0.0164988,(8:0.024296911,(7:0.013998308,9:0.005398561):0.0020975727):0.02024231):0.002099866):0.01170083,11:0.008313841):0.002399662,(10:0.01129965,18:0.0005198012):0.0367401143):0.002454416,(17:0.015400809,(13:0.01443432,12:0.01060796):0.003691402):0.001371429):0.001264659,14:0.041557993):0.007359265):0.0309806756,16:0.02470354):0.0032708854);
tree gen.374 = [&U] ((16:0.02483767,((((17:0.01681061,(13:0.01154253,12:0.009083879):0.001764747):0.001178865,(((((8:0.021870895,(7:0.018003,9:0.006209188):0.004079036):0.02763971,5:0.01707971):3.358489e-05,((((1:0.08442098,2:0.02531481):0.01552813,3:0.04325656):0.05877392,4:0.04618315):0.0143952,6:0.02801243):0.01708545):0.01779658,11:0.00604123):0.002859705,(10:0.01187491,18:0.000881297):0.025056999):0.0008517231):0.004767823,14:0.04355275):0.007182865,19:0.01245191167):0.021707849):0.001580225,15:0.014353732);
tree gen.375 = [&U] ((16:0.02320715,15:0.012430601):0.002727578,(19:0.0129830396,((((10:0.01135052,18:0.00673322):0.021351207,((5:0.01020582,(((((1:0.08536849,2:0.0231559):0.01380775,3:0.04185251):0.05768608,4:0.04845851):0.003250782,6:0.03382696):0.01870878,(8:0.022523482,(9:0.006294739,7:0.0139785625):0.005733079):0.02139359):0.0008336744):0.01415558,11:0.006245661):0.000848142):0.003197514,(17:0.023689578,(13:0.01049605,12:0.00891262):0.003493582):0.0007613689):0.001743891,14:0.03336439):0.01188027):0.02467526);
tree gen.376 = [&U] ((16:0.03614994,(((((((5:0.01268584,(8:0.023504878,(7:0.0177297298,9:0.005262117):0.003726863):0.026245):0.001571714,((4:0.05057482,((1:0.08448197,2:0.02484846):0.01882032,3:0.04395756):0.05744724):0.006135639,6:0.03070937):0.02197898):0.02215634,11:0.006439544):0.001628232,(10:0.01225366,18:0.00347938):0.0261645349):0.002308375,(17:0.019920215,(13:0.01543171,12:0.01095095):0.001634277):0.002759371):0.0002525967,14:0.034517887):0.01073491,19:0.016239658):0.0232336048):0.00187549,15:0.016345932);
tree gen.377 = [&U] (16:0.02669064,(15:0.017221402,((14:0.031636534,((((18:0.00100811,10:0.004183419):0.031769758,11:0.009073087):0.001081332,(((6:0.03175817,((3:0.04877828,(1:0.07483094,2:0.02527725):0.01667275):0.05459981,4:0.04189598):0.006113186):0.01665383,(8:0.02162942,(9:0.003407518,7:0.015834343):0.0031233955):0.02146384):0.0009703722,5:0.01115404):0.01855782):0.0002978319,((12:0.01090837,13:0.01213447):0.001355019,17:0.016376751):0.0005262425):0.00164537):0.0203603138,19:0.0209193414):0.0149785116):0.0009235509);
tree gen.378 = [&U] (15:0.014682754,(17:0.021788397,((19:0.011800523,(14:0.038462737,((13:0.01439215,12:0.009718405):0.0033923,(((((4:0.0386261,(3:0.04105492,(1:0.08194577,2:0.02862068):0.01338101):0.06430912):0.005793557,6:0.02795301):0.01430629,(5:0.01189472,((9:0.006167313,7:0.0159332877):0.005893789,8:0.0123908394):0.02749571):0.0009109767):0.01495913,11:0.008363585):0.002301625,(10:0.01831579,18:0.002059496):0.030611454):0.0001354328):0.0008111718):0.01081607):0.0211925733,16:0.02338078):0.001108901):0.0006795656);
tree gen.379 = [&U] (15:0.015960569,(16:0.02607013,((14:0.03541478,(((18:0.01011256,10:0.01615392):0.015717889,(((6:0.02508502,((3:0.03088385,(1:0.09177541,2:0.0241278):0.009772331):0.05642745,4:0.03978184):0.008794195):0.01219098,(5:0.01098676,(8:0.02458695,(9:0.006357765,7:0.0169179):0.0042961959):0.02167322):0.001744763):0.01503362,11:0.006316671):0.00176065):8.991563e-05,((13:0.01719511,12:0.01048262):0.001613266,17:0.021760142):0.001324235):0.0007527134):0.01176254,19:0.0141457702):0.0302341529):0.005424471);
tree gen.380 = [&U] ((16:0.02612892,(19:0.014675277,((((13:0.01652758,12:0.009077864):0.0008185249,17:0.021487718):0.001740678,((11:0.006694285,((((9:0.006433401,7:0.0141977388):0.00667641,8:0.022450125):0.02305677,5:0.01462697):1.528067e-05,(6:0.0235435,((3:0.03039134,(1:0.07869806,2:0.01742151):0.01687912):0.04735593,4:0.04705503):0.006733787):0.0187851):0.01615237):0.001705672,(10:0.00387567,18:0.007630414):0.033748315):0.002725301):0.002188452,14:0.043594333):0.007197583):0.02465195857):0.001604188,15:0.014245846);
tree gen.381 = [&U] (15:0.017204344,(16:0.03343412,(19:0.0150290511,((((((6:0.03314261,((3:0.03532847,(1:0.08154392,2:0.02269431):0.01000626):0.05146591,4:0.03683867):0.01149418):0.01490102,(5:0.008896054,((7:0.017661674,9:0.0061717645):0.005446678,8:0.017795073):0.02356849):0.002006012):0.01240411,11:0.005680975):0.001882321,((13:0.01384578,12:0.01172502):0.001333494,17:0.019055966):0.001431348):0.0009429691,14:0.040896261):0.000724377,(10:0.01394562,18:0.001925636):0.023423558):0.005299395):0.0211883936):0.004480563);
tree gen.382 = [&U] (((14:0.033853545,(((11:0.007075327,(((7:0.013871111,9:0.005386942):0.0039634952,8:0.019465363):0.02377471,(((4:0.05196128,(3:0.04526797,(1:0.07055304,2:0.02516609):0.01610995):0.04938245):0.005859589,6:0.03120315):0.01932505,5:0.01061218):0.0001602277):0.01716086):0.0005500822,(18:0.005248933,10:0.00686939):0.032467633):0.0008168802,((12:0.008597904,13:0.01525445):0.002973305,17:0.016635498):0.001300658):0.0003383069):0.0117129112,19:0.019971345):0.02015870974,(16:0.02109819,15:0.015985662):0.002710823);
tree gen.383 = [&U] ((15:0.014375669,16:0.02284528):0.002503511,((14:0.039075397,((17:0.016888083,(13:0.01245036,12:0.00987065):0.001544577):0.0009220784,((10:0.01693009,18:0.003882913):0.02783148,(((5:0.01404624,((6:0.03498978,(3:0.04487349,(1:0.09154396,2:0.02427778):0.01897253):0.05475225):0.002586326,4:0.04120618):0.01521527):0.0004592275,((9:0.00855418,7:0.0115181645):0.0038688225,8:0.021388728):0.0280581):0.01651101,11:0.009587188):0.001055299):0.0003666863):0.001922035):0.009126282,19:0.012337458):0.0312636173);
tree gen.384 = [&U] ((17:0.01346864,(13:0.01531569,12:0.01268313):0.00364615):0.001628695,((16:0.02956145,((14:0.038405348,((18:0.01100207,10:0.027588643):0.019400084,(((5:0.01128416,((9:0.004943619,7:0.016341811):0.005102664,8:0.020548386):0.02866561):0.0006376242,((4:0.03755304,(3:0.04346732,(1:0.08007542,2:0.02661995):0.01459938):0.04686303):0.00873665,6:0.03370316):0.01221442):0.01726343,11:0.004749618):0.001054036):0.001427802):0.008219344,19:0.0150740177):0.0190658114):0.0006053991,15:0.012921832):0.001583223);
tree gen.385 = [&U] ((((14:0.039589796,(((10:0.01120487,18:0.001306878):0.022159181,(11:0.005923348,((((3:0.04005541,(1:0.08354217,2:0.01488889):0.02235472):0.04675551,4:0.05200007):0.007219591,6:0.02832859):0.01837402,(((9:0.005541262,7:0.017553022):0.0046972607,8:0.0208907797):0.02255101,5:0.01125633):0.001819978):0.01498582):0.00087456):0.001966609,(17:0.017929127,(12:0.008421163,13:0.01673605):0.002335227):0.002714672):0.003209165):0.00679601,19:0.017492348):0.0177575879,16:0.02881501):0.003079963,15:0.015807986);
tree gen.386 = [&U] ((15:0.013689749,16:0.02221967):0.001107359,(((14:0.045382742,((10:0.01208768,18:0.007622055):0.030747545,(11:0.007635694,(5:0.0146299,((6:0.03628746,((3:0.04051753,(1:0.08067223,2:0.02061136):0.01936939):0.05719082,4:0.03691318):0.004087514):0.02441824,(8:0.021832171,(9:0.0035189029,7:0.0128001538):0.004037331):0.02037804):7.158813e-05):0.01160371):0.0007404236):0.001439728):0.01026406,19:0.0131860387):0.0223138846,(17:0.019371399,(13:0.01125669,12:0.009201872):0.004149974):0.001707022):0.0020124593);
tree gen.387 = [&U] (((17:0.014786255,(13:0.009863672,12:0.008865418):0.002056211):0.0007831389,(((14:0.041436042,((11:0.006343505,((8:0.020640264,(7:0.019437962,9:0.006652506):0.0019606082):0.01836271,(5:0.01232209,(((3:0.0417702,(1:0.0684642,2:0.0336623):0.01799579):0.05759164,4:0.04738761):0.007715822,6:0.02278319):0.01990516):0.0005001313):0.01597365):0.001114549,(10:0.008753946,18:0.003736152):0.028152826):0.002855016):0.007944827,19:0.0151440725):0.0269291978,15:0.0177555):8.343587e-05):0.0002881377,16:0.02487942);
tree gen.388 = [&U] ((15:0.019947678,16:0.02861023):0.002308111,(19:0.0153090028,(((((((8:0.028099337,(9:0.008613592,7:0.0133662813):0.001723291):0.02655061,5:0.01416637):0.001232623,(6:0.02793643,(4:0.05684381,(3:0.04946615,(1:0.09569438,2:0.01866893):0.01920244):0.05740826):0.006623563):0.01846033):0.01553939,11:0.007307611):0.003086253,(17:0.015901233,(12:0.009669783,13:0.01218886):0.002300271):0.00223751):0.002143089,14:0.049189491):0.001583637,(18:0.005197167,10:0.006664696):0.035053439):0.007300306):0.0268344806);
tree gen.389 = [&U] (((((((((8:0.021112189,(7:0.0163146136,9:0.007751749):0.00705912327):0.01699472,5:0.01901011):4.13873e-05,(6:0.02691865,(4:0.04382224,(3:0.03804405,(1:0.1032848,2:0.03381104):0.01589577):0.05660583):0.006966655):0.01761734):0.01909404,11:0.007342794):0.001673251,(10:0.0288127979,18:0.008837221):0.02862704):0.001848564,((13:0.01554217,12:0.01442309):0.005824762,17:0.016865268):0.001226764):0.001112011,14:0.05284843):0.0266083329,19:0.0107091822):0.0112652347,(15:0.012137401,16:0.02350813):0.003747862);
tree gen.390 = [&U] (15:0.021815344,((((((11:0.007348445,(((8:0.025666966,(9:0.004110959,7:0.01623937):0.0018383808):0.0266764,5:0.01396641):9.55274e-05,((((1:0.07391865,2:0.01810103):0.0236131,3:0.04360495):0.05808427,4:0.04239135):0.004459869,6:0.03378958):0.01626321):0.01249687):0.001649978,(18:0.0008183063,10:0.01439513):0.0337711341):0.0003787752,(17:0.015466315,(13:0.01424432,12:0.01138701):0.001918341):0.0009846703):0.00442863,14:0.037398773):0.009919153,19:0.0181467):0.0202657027,16:0.02808116):0.003027151);
tree gen.391 = [&U] ((15:0.015136345,16:0.02919288):0.002263345,(17:0.01751629,((14:0.045434888,(((18:0.0004967419,10:0.01022041):0.027812978,(11:0.005990422,((5:0.01110502,((9:0.004808685,7:0.020627201):0.00238557191,8:0.02152235):0.02007712):0.001684446,(6:0.03433113,(((1:0.07247662,2:0.02746222):0.01532317,3:0.04682177):0.05597208,4:0.04956361):0.006624487):0.01554188):0.01287901):0.002192795):0.0008956959,(12:0.00646685,13:0.01435034):0.001834273):0.0005401474):0.025032012,19:0.015712293):0.0107051687):0.0005901414);
tree gen.392 = [&U] ((((14:0.034767531,(((11:0.007316919,(5:0.009965581,((6:0.03140234,((3:0.03201815,(1:0.08806249,2:0.02329662):0.01340907):0.05650541,4:0.03720061):0.007267944):0.02409289,((7:0.011050248,9:0.005671155):0.0029238674,8:0.023196616):0.02016131):0.002503582):0.01331317):0.002529977,(18:0.003304716,10:0.030900898):0.032399845):0.002121195,(17:0.019256638,(13:0.01218555,12:0.01052036):0.002226259):0.001820437):0.00219924):0.017136675,19:0.0144128426):0.009723715,16:0.02206547):0.0021811619,15:0.014739896);
tree gen.393 = [&U] (15:0.017139207,((19:0.016573207,((((17:0.011500075,(13:0.01605702,12:0.009351432):0.001743538):0.001758268,(11:0.009040645,(((9:0.006327899,7:0.0099945365):0.0096528618,8:0.026770408):0.02942371,(5:0.01036309,(6:0.03008533,((3:0.04114377,(1:0.07236465,2:0.02314196):0.01907374):0.04875347,4:0.04823092):0.008388258):0.02155077):0.001537911):0.01594324):0.001052992):4.646561e-05,14:0.038765852):0.0008063815,(10:0.01351005,18:0.002582211):0.014302139):0.0219829093):0.009126786,16:0.0223113):0.002611497);
tree gen.394 = [&U] ((15:0.01765475,17:0.020096682):0.000536266,(((14:0.038501229,(((((((9:0.003804079,7:0.017115458):0.0042832987,8:0.023330672):0.02301687,(6:0.0290357,(4:0.04235116,((1:0.101335,2:0.02634908):0.01530789,3:0.02950388):0.05971409):0.006954241):0.02023277):0.001678567,5:0.008930197):0.02024879,11:0.008030491):0.002800287,(10:0.01785325,18:0.001777979):0.0220907819):0.0005258874,(12:0.007306115,13:0.01389514):0.002100484):0.001294821):0.0105024,19:0.0139303017):0.018481859,16:0.03031049):0.00292065);
tree gen.395 = [&U] ((19:0.01382508146,(14:0.04003522,(((((((9:0.005160102,7:0.017597032):0.0045995392,8:0.016630429):0.02540119,5:0.0151037):0.003067042,(6:0.03307495,(4:0.04402912,((1:0.08078087,2:0.02453323):0.01485692,3:0.03355261):0.05675965):0.002872459):0.02169409):0.01517249,11:0.004489873):0.002195281,(18:0.004791627,10:0.024338032):0.018980262):0.0014675,((12:0.00803131,13:0.01680003):0.002842517,17:0.016452864):0.001189754):0.0006094727):0.008148198):0.0220972652,(16:0.02357014,15:0.017219229):0.002590354);
tree gen.396 = [&U] ((16:0.02346936,((((((((4:0.0457757,((1:0.09283075,2:0.03333225):0.01137,3:0.04525075):0.05028906):0.009065613,6:0.03880531):0.0143836,(((7:0.0144558433,9:0.005917246):0.0026940039,8:0.029915864):0.01734044,5:0.01179515):0.004383397):0.01999803,11:0.006832243):0.001032998,(10:0.01353022,18:0.01158644):0.0272236756):0.0007228538,(17:0.022422693,(13:0.01535946,12:0.01100865):0.00111664):0.001091332):0.001063174,14:0.042282911):0.0075260005,19:0.015157855):0.022654877):0.0050458248,15:0.021791619);
tree gen.397 = [&U] ((16:0.02665253,((((18:0.007812509,10:0.02922967):0.026682521,(((((7:0.0149500313,9:0.003600975):0.005619228,8:0.017470473):0.02631965,(5:0.01302402,(6:0.031246,(4:0.05140047,(3:0.0425088,(1:0.07641813,2:0.02265103):0.01097294):0.06326563):0.005037794):0.01262025):0.0001926427):0.01531505,11:0.008127307):0.001267573,(17:0.017832407,(12:0.01224182,13:0.01559758):0.001962331):0.0007775378):0.00266539):0.003783588,14:0.041446435):0.013954805,19:0.01136711156):0.01243198):0.005742741,15:0.014577617);
tree gen.398 = [&U] (15:0.014438411,(16:0.02766133,(19:0.0148210381,((((10:0.01056368,18:0.001603031):0.019656356,(((((7:0.017949187,9:0.00393837):0.005323972,8:0.017354341):0.02864583,(6:0.02695407,(4:0.04598714,(3:0.03644377,(1:0.08012668,2:0.02558923):0.0145871):0.05277751):0.006922202):0.0111931):0.001077881,5:0.01110744):0.01433231,11:0.007920426):0.002006544):0.001242649,(17:0.015810876,(12:0.008606385,13:0.01335833):0.002390643):0.002634105):0.0008828596,14:0.037712642):0.024670806):0.0106105929):0.008244301);
tree gen.399 = [&U] ((16:0.02380829,(((((18:0.001865378,10:0.02028943):0.019759027,(((((7:0.017521524,9:0.005469567):0.005250805,8:0.017219664):0.02207252,5:0.01021224):0.0001253656,((4:0.05258193,(3:0.0404736,(1:0.08496058,2:0.02351738):0.01015246):0.05594728):0.005614886,6:0.02851215):0.0204956):0.02387357,11:0.007200033):0.001342976):0.0009578247,(17:0.01972291,(12:0.008448983,13:0.01334655):0.0008653262):0.0008166115):0.00157126,14:0.042337776):0.0210874296,19:0.0161565042):0.0075490328):0.003246011,15:0.015527091);
tree gen.400 = [&U] (15:0.015704491,((19:0.0124222562,(((17:0.014187464,(13:0.01267278,12:0.007508166):0.001388975):0.001496802,((11:0.007877731,(((4:0.04203441,(3:0.03720803,(1:0.07370155,2:0.028423):0.007673891):0.05785181):0.004298787,6:0.02951664):0.01460586,(((9:0.006825979,7:0.017645578):0.005156349,8:0.018129315):0.026422,5:0.01444782):5.78991e-06):0.01885022):0.001653853,(18:0.004391534,10:0.0171044):0.028034761):0.0001904225):0.003482141,14:0.050506805):0.006940771):0.0289551244,16:0.02248265):0.0004952944);
tree gen.401 = [&U] ((19:0.01643069,(14:0.041959071,((17:0.017984247,(13:0.01393976,12:0.00856838):0.008269979):0.001622917,(11:0.0101927,(((((9:0.0061310668,7:0.018511609):0.005315349,8:0.018106661):0.02189416,5:0.01407977):0.00110644,(((3:0.03683016,(1:0.1019812,2:0.02153693):0.025503):0.06067993,4:0.05268655):0.001419295,6:0.03209716):0.01521067):0.01294878,(10:0.01586286,18:0.002103875):0.032485756):0.001059708):0.002968326):0.001098142):0.007655059):0.0226733646,(15:0.012170678,16:0.02911607):0.005594526);
tree gen.402 = [&U] (((((17:0.021191131,(13:0.01247421,12:0.01103082):0.0007760826):0.001315033,((18:0.002022764,10:0.007877423):0.025235053,(11:0.008212769,((((7:0.0151011881,9:0.002734414):0.00299014,8:0.0211772984):0.02632774,((4:0.04264196,(3:0.04830614,(1:0.08238148,2:0.01811002):0.0175837):0.06034627):0.007242042,6:0.03573493):0.01701148):0.0006291432,5:0.01369071):0.01656271):0.001275681):0.0001854288):0.0005432227,14:0.042330993):0.008807241,19:0.019088903):0.0240392453,(15:0.017357672,16:0.02444244):0.002121294);
tree gen.403 = [&U] ((16:0.02282823,15:0.015168693):0.001751104,(19:0.0153890117,((((12:0.01120912,13:0.01767718):0.002464348,17:0.014229933):0.0007075933,((((6:0.02489992,(4:0.05032909,(3:0.03860473,(1:0.0891112,2:0.01834638):0.02076774):0.05002744):0.004739595):0.01079225,(((7:0.0149215373,9:0.007528536434):0.00933842,8:0.021474269):0.03098615,5:0.01241979):0.000704356):0.01279602,11:0.007317717):0.003056492,(18:0.005760524,10:0.0160179962):0.015920682):0.001081527):0.0008633392,14:0.042919393):0.005998033):0.0255901502);
tree gen.404 = [&U] ((19:0.0146601281,(((17:0.017457399,(13:0.02062051,12:0.01248165):0.001248714):0.001650701,((18:0.005196086,10:0.02834594):0.031641628,(11:0.009582805,((6:0.03289506,(4:0.0479608,((1:0.0842256,2:0.030306):0.01969176,3:0.04602021):0.059327):0.00315823):0.01927242,(5:0.0127642,(8:0.029195921,(9:0.005440105,7:0.01253242):0.0038873775):0.02183054):0.0007167405):0.01708583):0.001276299):0.0007716003):0.00169097,14:0.037790407):0.005488182):0.0205430132,(15:0.017552448,16:0.0273985):0.004000033);
tree gen.405 = [&U] ((((14:0.034437973,((17:0.018400058,(12:0.009571337,13:0.01071944):0.002224896):0.001530778,((((((4:0.05177028,(3:0.03783165,(1:0.07850404,2:0.02470494):0.01098923):0.04548165):0.003453423,6:0.03327946):0.02566652,((7:0.016764534,9:0.006638281):0.0047043138,8:0.022964208):0.01844882):1.737017e-05,5:0.01119545):0.01708563,11:0.003873197):0.002728104,(10:0.01204485,18:0.0007588419):0.026092242):0.0004476731):0.001622554):0.01229518,19:0.0142843994):0.0262608107,16:0.01929385):0.001490025,15:0.018564928);
tree gen.406 = [&U] ((16:0.02407904,(19:0.0105649281,(14:0.036094922,((18:0.0001274194,10:0.00879866):0.022432214,((17:0.0227885334,(((5:0.007498754,((4:0.05016493,(3:0.04178772,(1:0.07750077,2:0.01540936):0.01850531):0.05922476):0.003525723,6:0.03169936):0.01830815):0.0001062325,((7:0.0165051838,9:0.003457877):0.006156248,8:0.022981856):0.0239966):0.0144256,11:0.007724378):0.002215063):0.001087058,(12:0.01290845,13:0.01075159):0.003239288):0.004161527):0.0004222702):0.00562506497):0.0254449672):0.000373716,15:0.012081893);
tree gen.407 = [&U] ((((14:0.037489653,((((6:0.02742761,(4:0.04496661,((1:0.1010927,2:0.01874079):0.02261377,3:0.03890368):0.0626698):0.004935654):0.01937211,(5:0.01300453,(8:0.023967601,(7:0.017025433,9:0.003321045):0.005820244):0.02062011):0.002832832):0.01744284,((18:0.007448641,10:0.018054166):0.027665536,11:0.007359026):0.0004126548):0.003152128,(17:0.020276876,(12:0.01280167,13:0.01370666):0.001058326):0.001194375):0.001022295):0.01174263,19:0.0194113413):0.0187268649,16:0.02293681):7.865489e-05,15:0.013769051);
tree gen.408 = [&U] (15:0.01620724,(((14:0.03880161,(((11:0.004961879,((((7:0.017327813,9:0.009451656):0.004882165,8:0.021591621):0.02501102,5:0.008890942):0.003919647,((4:0.04605901,(3:0.04085306,(1:0.08518443,2:0.02665356):0.01787409):0.04761923):0.008920237,6:0.02829806):0.01654852):0.01750297):0.001162195,(18:0.004306728,10:0.01207143):0.024335738):0.001534531,(17:0.016510832,(12:0.01141524,13:0.01883229):0.003049017):0.0009524665):0.0005330042):0.009325487,19:0.0188778637):0.0176339791,16:0.02298194):0.0032477121);
tree gen.409 = [&U] (15:0.021369069,(((14:0.036592651,(((18:0.006143629,10:0.01299625):0.029911201,(11:0.006340654,(((4:0.04622051,(3:0.03875755,(1:0.08281639,2:0.02421955):0.01549165):0.06222216):0.007473401,6:0.02871202):0.01550182,(((9:0.004039589,7:0.0142098437):0.0060742683,8:0.026361298):0.02784288,5:0.006972728):0.0004392251):0.01434445):0.0002134338):0.001221904,(17:0.024044737,(12:0.01070287,13:0.01372606):0.001402712):0.001073418):0.003691688):0.0103601064,19:0.012974967):0.02229877,16:0.02760663):0.0030140966);
tree gen.410 = [&U] ((16:0.02710627,15:0.020776179):0.002331743,(19:0.0131046445,((((18:0.000450394,10:0.008758535):0.028538603,(11:0.004940218,((((9:0.004271371,7:0.01536826):0.0026300275,8:0.019693676):0.0251298,((4:0.04014716,((1:0.0786439,2:0.01973867):0.01434225,3:0.04455553):0.04860843):0.005669056,6:0.02789565):0.01712308):0.002330116,5:0.01643727):0.01535197):0.001747038):0.000309696,(17:0.016208916,(12:0.01282123,13:0.01103607):0.002635834):0.001669846):0.001529823,14:0.042337415):0.025792236):0.0116301681);
tree gen.411 = [&U] ((16:0.01948124,((((17:0.019243209,(12:0.01164971,13:0.009827304):0.002103591):0.0005510055,((11:0.006154789,((5:0.01397971,((7:0.012258541,9:0.009423211):0.006048015,8:0.022139297):0.02611193):0.001118993,((4:0.0497602,(3:0.03837989,(1:0.06704491,2:0.01914108):0.02151622):0.04791549):0.002202744,6:0.0341191):0.01634123):0.01818259):0.001896592,(10:0.01084531,18:0.001082244):0.0274212767):0.0002631435):0.0005733635,14:0.033048612):0.009853441,19:0.020680556):0.0201395566):0.004778715,15:0.020313226);
tree gen.412 = [&U] (((19:0.0179701696,(14:0.038260797,((17:0.01480195,(12:0.009759143,13:0.01304536):0.002684703):0.001424565,((18:0.01316824,10:0.0211392):0.024088552,(((5:0.01088866,((7:0.018354372,9:0.004882347):0.0033391208,8:0.0186981637):0.02649901):0.0008496699,(6:0.02923043,(4:0.03535048,((1:0.07668276,2:0.03083116):0.01312946,3:0.03161425):0.05353383):0.008085004):0.02388908):0.01201059,11:0.006296048):0.002085557):0.0008844253):0.001847502):0.014769754):0.00816268,16:0.02276854):0.0060631093,15:0.015745195);
tree gen.413 = [&U] (15:0.02353843,(16:0.02118962,(19:0.012497443,(14:0.042353321,((12:0.01178783,13:0.01646744):0.002732824,((17:0.016531773,(((((7:0.016278174,9:0.003489413):0.0028195132,8:0.022500917):0.02369753,5:0.007268222):0.0003862397,(4:0.0473843,((3:0.0407232,(1:0.06637145,2:0.02678863):0.01613309):0.04908303,6:0.03451717):0.005007001):0.02140398):0.01703505,11:0.00715415):0.001292886):0.0007398783,(10:0.004174161,18:0.002708205):0.022816406):0.0007628387):0.002224936):0.009010844):0.0220835933):0.003360614);
tree gen.414 = [&U] (15:0.013113503,(16:0.02641601,(((10:0.007883539,18:0.003020246):0.0330682406,(((11:0.006574428,((((3:0.04182056,(1:0.1131396,2:0.0200839):0.01849115):0.05291306,4:0.04725691):0.008299449,6:0.02693581):0.01464393,(((9:0.0039926882,7:0.020165061):0.00404083,8:0.017818083):0.02734893,5:0.01512494):0.000307495):0.01856043):0.001894374,((12:0.007761509,13:0.009445743):0.0007040298,17:0.015514849):0.003715931):0.004038893,14:0.042793488):0.002573789):0.010700241,19:0.0163050618):0.014064045):0.00162681);
tree gen.415 = [&U] (15:0.015239443,(16:0.02767795,(((((11:0.00856987,(((((3:0.05645609,(1:0.09768945,2:0.02473471):0.01359398):0.05625072,4:0.04467797):0.007134302,6:0.02822257):0.02150753,((9:0.006599458,7:0.0157525514):0.003174583,8:0.018956028):0.02700315):0.0009226996,5:0.01088746):0.01156014):0.001221609,(10:0.01119435,18:0.0004493852):0.032467879):0.0007107535,((12:0.00853938,13:0.009941264):0.003098854,17:0.01830756):0.001100448):0.002929967,14:0.042669382):0.01012793,19:0.0176344513):0.0168776588):0.0056210755);
tree gen.416 = [&U] (15:0.01538828,((19:0.0085969593,(((((((4:0.03781425,6:0.02468121):0.003653948,((1:0.0881587,2:0.02117734):0.01271368,3:0.04844072):0.05266572):0.01813754,(5:0.01227691,(8:0.022478366,(7:0.014344408,9:0.005176457):0.0068924677):0.02552166):0.0005759239):0.01475004,11:0.006643108):0.001463888,(17:0.020570571,(13:0.01483122,12:0.008651488):0.001824217):0.001861427):0.002768182,(10:0.003761766,18:0.0008994687):0.028419804):0.002154293,14:0.030647686):0.0107312187):0.026421187,16:0.02577709):0.003280728);
tree gen.417 = [&U] (15:0.012422377,((19:0.018418569,(14:0.049865786,(((12:0.007052647,13:0.01645904):0.002738672,17:0.017084581):0.003506237,((10:0.016459954,18:0.00502177):0.031848608,(((5:0.01467179,(8:0.021978462,(9:0.005763042,7:0.0132317638):0.00334989):0.02185816):0.000335185,((4:0.04244721,(3:0.04753953,(1:0.09039734,2:0.03322584):0.01959973):0.05801161):0.007274518,6:0.02777594):0.01549147):0.01270726,11:0.005464637):0.001749678):0.001730432):0.002110779):0.009825054):0.0212962673,16:0.02760566):8.509137e-05);
tree gen.418 = [&U] ((19:0.0150463494,((((10:0.006891525,18:0.005918216):0.02037973,((5:0.01383036,((8:0.0144221342,(7:0.016717566,9:0.004802335):0.0050189105):0.01848304,((4:0.0327805,((1:0.08092933,2:0.03126087):0.01465278,3:0.03293566):0.05960682):0.002494717,6:0.02360892):0.02055382):0.001968851):0.01848703,11:0.007719979):0.001758818):0.0007563843,(17:0.01574224,(13:0.01374622,12:0.005314065):0.002540652):0.001736718):0.002843768,14:0.036590486):0.0261320428):0.010611928,(15:0.016307489,16:0.02685465):0.001269864);
tree gen.419 = [&U] (((19:0.014684915,((((12:0.006082697,13:0.02076239):0.001398267,17:0.018956556):0.002405431,(((((4:0.0450281,(3:0.03965973,(1:0.09623741,2:0.02115532):0.01737853):0.05954282):0.006124542,6:0.03576856):0.01815984,(5:0.01431052,(8:0.020522904,(9:0.006516316,7:0.014813554):0.011895063):0.03396664):0.0004250622):0.01429449,11:0.004299984):0.00455118,(10:0.01047834,18:0.001373003):0.030488011):0.001827221):0.003201365,14:0.039301981):0.008691993):0.0251844665,16:0.02473708):0.0044680172,15:0.01195129);
tree gen.420 = [&U] ((16:0.02100216,15:0.013179171):0.00381017,(((((11:0.005830788,(5:0.01277758,((8:0.01900223,(7:0.015370061,9:0.0071936814):0.002379774):0.02531647,((4:0.04217909,(3:0.04989996,(1:0.08933242,2:0.01341284):0.0210941):0.05820602):0.01045723,6:0.02980073):0.01735217):0.001954579):0.02595899):0.002971671,(10:0.01230669,18:0.0005992874):0.017549492):0.001766409,(17:0.019508925,(12:0.009180673,13:0.01633176):0.00256328):0.002073212):0.0007539013,14:0.037345467):0.0184418116,19:0.0302218015):0.0147998909);
tree gen.421 = [&U] (15:0.02255674,((((((11:0.009358832,(((8:0.023048685,(9:0.003578138,7:0.014416134):0.0087817971):0.02258581,(6:0.03046491,(4:0.04132422,(3:0.03163345,(1:0.09902948,2:0.01857658):0.02177975):0.06970533):0.005166879):0.01602462):0.0002523043,5:0.01229707):0.02142259):0.001915476,(18:0.0001384498,10:0.01365174):0.036293398):0.002005283,(17:0.019454062,(12:0.009579568,13:0.01102386):0.002871134):0.001658704):0.0007676651,14:0.043847723):0.01351,19:0.0133535598):0.0292253439,16:0.02613124):0.0004916181);
tree gen.422 = [&U] ((16:0.02174325,(((((11:0.008010126,(5:0.008593949,(((9:0.0059979374,7:0.017245063):0.0027305129,8:0.028640662):0.02320569,((4:0.03317656,((1:0.076328,2:0.01682991):0.02233418,3:0.03571191):0.05250336):0.005997258,6:0.02720319):0.01676212):0.002607886):0.0187552):0.0008928798,(10:0.01049847,18:0.006801091):0.025649893):0.001815766,(17:0.0214580895,(13:0.009878911,12:0.007126922):0.001211638):0.002446799):0.002386504,14:0.035229105):0.009430826,19:0.0163738859):0.024923975):0.00128211,15:0.013707584);
tree gen.423 = [&U] ((((((((((9:0.003826394,7:0.016037111):0.007263104,8:0.0177409771):0.0269014,5:0.01436198):0.005373928,((3:0.04024677,(1:0.08054827,2:0.02929631):0.01508496):0.05607044,(6:0.02765547,4:0.03884249):0.002434185):0.0189393):0.01259242,11:0.007603545):0.001145626,(10:0.003550013,18:0.002627449):0.029064814):0.001575927,(17:0.018613378,(12:0.01305014,13:0.01862017):0.002775162):0.00148043):0.002086771,14:0.036318694):0.007554541,19:0.010022837):0.023857777,(15:0.013611161,16:0.02181899):0.002564595);
tree gen.424 = [&U] (15:0.015792822,(16:0.02163974,((((14:0.049291534,(18:0.00270327,10:0.01389417):0.02574369078):0.001180363,(17:0.014233053,(12:0.01217145,13:0.01283098):0.002721157):0.001348438):0.002107723,(11:0.01605042,(5:0.007585305,(((7:0.0109651589,9:0.008082364):0.007686797,8:0.020161788):0.02669838,(6:0.03950624,(4:0.0304802,((1:0.074376,2:0.03334975):0.0158186,3:0.0379105):0.05787181):0.005509335):0.01130054):0.0008655485):0.01304719):0.0007312139):0.007404902,19:0.0176921208):0.02096831408):0.002113336);
tree gen.425 = [&U] (((((18:0.003829942,10:0.01048942):0.0248658197,(((12:0.009881199,13:0.01495805):0.001679197,17:0.0114239461):0.0008998819,(11:0.007254578,(5:0.01258995,(((9:0.003921512,7:0.015109459):0.0047132268,8:0.016779572):0.02012205,(6:0.02310688,(4:0.04523859,(3:0.03454993,(1:0.08317031,2:0.02832859):0.01650361):0.04615916):0.006447182):0.02322083):0.001826505):0.01617953):0.003187899):0.0006013162):0.001641863,14:0.034436159):0.007026456,19:0.0102698226):0.0277958816,(16:0.02377626,15:0.014343263):0.002774613);
tree gen.426 = [&U] ((19:0.0135449628,((((((5:0.01487658,(((9:0.007410629,7:0.00910015445):0.006875695,8:0.018173277):0.02047646,(6:0.0314018,(4:0.04167195,((1:0.06571669,2:0.02539935):0.01693415,3:0.04305914):0.04972909):0.006059533):0.01812972):0.0005884641):0.01968968,11:0.00537156):0.0008162798,17:0.018231992):0.002246461,(18:0.003677731,10:0.01386186):0.02746431):0.0008185112,(13:0.01273425,12:0.007268844):0.002399789):0.00171596,14:0.036250711):0.006631878):0.0253191472,(15:0.014716981,16:0.02581421):0.002462618);
tree gen.427 = [&U] (15:0.019678267,(16:0.02938466,(19:0.0154712526,((((12:0.007908578,13:0.01726861):0.001685207,17:0.014375443):0.001722858,((18:0.005498702,10:0.0119231002):0.019714936,((((6:0.03413359,(4:0.04920337,(3:0.05045799,(1:0.08307889,2:0.02296831):0.01452574):0.05057972):0.003792152):0.0206799,((7:0.021385226,9:0.005015706):0.00209627299,8:0.02490332):0.02406417):0.0004478848,5:0.01519498):0.01392648,11:0.007615069):0.000317953):0.002903812):0.0009215073,14:0.050818526):0.026489047):0.01402496):0.003194178);
tree gen.428 = [&U] ((19:0.0104574352,(((((11:0.007842019,((((9:0.005187833,7:0.01662597):0.00317768901,8:0.021964413):0.02144515,(6:0.036033,(4:0.03528708,((1:0.07815927,2:0.01913728):0.01853504,3:0.04404475):0.05356162):0.005588991):0.01639132):8.006409e-05,5:0.01191789):0.01343134):0.0008322103,17:0.015543237):0.001953652,(18:0.005677989,10:0.015835416):0.015537145):0.001547063,(13:0.01390997,12:0.01022106):0.004385088):0.0006171746,14:0.050638685):0.008491372):0.0224618166,(15:0.013576513,16:0.0260275):0.002155045);
tree gen.429 = [&U] ((15:0.010624364,((19:0.012295082,((((10:0.007304724,18:0.004602631):0.019829005,((((6:0.0292878,(4:0.04451366,((1:0.0773139,2:0.02545842):0.01582444,3:0.04356836):0.039583455):0.01101396):0.02524809,((7:0.011513175,9:0.007914749):0.0022181824,8:0.020951675):0.02518328):0.0001766566,5:0.009514857):0.0129459,11:0.008420863):0.003124301):0.001072746,(13:0.01541109,12:0.007544648):0.002433851):0.003259994,14:0.042521694):0.01039865):0.01478365531,16:0.02845006):0.001628429):0.004784834,17:0.0209445006);
tree gen.430 = [&U] ((16:0.02990027,(19:0.012195443,(14:0.044567822,(((18:0.0008453909,10:0.004918872):0.0322268893,(11:0.008545342,((((9:0.00350748,7:0.015415087):0.0071559727,8:0.0166867687):0.0196711,5:0.01243718):0.0002570386,(6:0.02850068,(4:0.04378721,((1:0.07839642,2:0.01687495):0.02040217,3:0.03707638):0.04885718):0.005717798):0.0203388):0.01138648):0.00189266):0.0019485,((13:0.0159187,12:0.01061293):0.004953457,17:0.017151989):0.001471626):0.0004213783):0.01007043):0.0234418087):0.0009054045,15:0.018394437);
tree gen.431 = [&U] ((((14:0.037678187,(((((5:0.008670935,((9:0.0025750152,7:0.0099194236):0.004880862,8:0.026630112):0.024848):0.00106045,(6:0.03033478,(4:0.03873096,((1:0.09897981,2:0.0184356):0.02015374,3:0.04649304):0.05170922):0.005261596):0.01494018):0.01061998,11:0.008292576):0.001481119,(18:0.0005857673,10:0.01501824):0.025001746):0.0006267173,(17:0.017654494,(13:0.01264178,12:0.01344142):0.002055191):0.00134453):0.0009171999):0.0123747,19:0.0185378951):0.017910672,15:0.015549579):0.0008664278,16:0.02399508);
tree gen.432 = [&U] (15:0.017576438,(((14:0.041691581,(((10:0.002494194,18:0.001215997):0.021143408,(((5:0.01324815,((7:0.01646596,9:0.006410337):0.005227447,8:0.027232584):0.02687063):0.0006192336,((((1:0.09302931,2:0.02085009):0.01528261,3:0.0411983):0.05861504,6:0.03265149):0.00366591,4:0.0565273):0.0140246):0.01888179,11:0.007435639):0.001068824):0.002236963,(17:0.0158811727,(13:0.01857792,12:0.007487833):0.002443846):0.002092911):0.001577975):0.0251929173,19:0.0201487155):0.006909049,16:0.03051421):0.0052305249);
tree gen.433 = [&U] (((14:0.040676758,(((10:0.009117702,18:0.0008442497):0.026640393,((((4:0.03887299,((1:0.07989282,2:0.0238138):0.01878547,3:0.03107079):0.04527699):0.0057813,6:0.02585158):0.01755968,(((9:0.005175604,7:0.0121712621):0.005155163,8:0.023237879):0.02671086,5:0.01249674):0.002488161):0.01067551,11:0.005296278):0.003048223):0.001173747,(17:0.019045942,(13:0.0161749,12:0.009639833):0.00412499):0.002316383):0.00132722):0.01020629,19:0.012435587):0.0234956945,(15:0.014799088,16:0.0242066945):0.0001977651);
tree gen.434 = [&U] ((16:0.03252189,15:0.01759343):0.0007417472,(19:0.007804057,((((11:0.007129515,(((((1:0.08222251,2:0.02313294):0.0150102,3:0.04400296):0.0469502,4:0.04056285):0.008820034,6:0.02490817):0.01879158,(((7:0.012714871,9:0.005900969):0.0041475621,8:0.022276675):0.02843962,5:0.01422002):0.001085012):0.01543467):0.002610327,(10:0.01029599,18:0.001591537):0.03552437):0.0009108643,((12:0.007982161,13:0.01000961):0.001583875,17:0.017940431):0.0004878553):0.003321071,14:0.036120407):0.007292615):0.0211367327);
tree gen.435 = [&U] (15:0.015463224,(16:0.02520849,(19:0.014445019,((((10:0.01452055,18:0.001968229):0.0283870217,(((6:0.03123421,(((1:0.08179523,2:0.02954006):0.01476893,3:0.04089579):0.05658365,4:0.05069975):0.009823795):0.01491174,(((7:0.01408635254,9:0.005174092):0.004717125,8:0.023638813):0.02274327,5:0.01110973):0.0005702821):0.01452266,11:0.01041491):0.0009152613):0.0004619622,((12:0.009417607,13:0.01903827):0.002191764,17:0.018694217):0.003361559):0.001673757,14:0.035171426):0.01055013):0.0195047248):0.004254447);
tree gen.436 = [&U] ((16:0.02593615,(19:0.0155819352,(14:0.034423986,(((10:0.01641804,18:0.002196682):0.0369778701,(11:0.004994059,(5:0.01192449,((6:0.03107528,(((1:0.08334662,2:0.03391842):0.01390247,3:0.0491629):0.04959632,4:0.03818335):0.006551981):0.01767967,((7:0.01606002936,9:0.005744746):0.0041121594,8:0.024642638):0.0269211):0.0003064068):0.02462669):0.001547683):0.0004394693,((12:0.007598982,13:0.01579743):0.00217913,17:0.013155068):0.0009992732):0.002182417):0.008572967):0.0208939067):0.001352844,15:0.019943322);
tree gen.437 = [&U] ((19:0.0129025178,((((12:0.006620132,13:0.01219313):0.003238052,17:0.02345235):0.003098035,((((6:0.02911372,(((1:0.08277097,2:0.02370864):0.02053056,3:0.03895505):0.07185419,4:0.0541772):0.005562969):0.02106026,(((9:0.003027026,7:0.016796417):0.0045484632,8:0.020802379):0.02045259,5:0.01635247):0.0002873457):0.01043665,11:0.0084978):0.002234031,(10:0.02034732,18:0.005428796):0.023254101):0.002051664):0.00169839,14:0.03997061):0.020555924):0.0164804899,(15:0.016381895,16:0.02223617):0.001203997);
tree gen.438 = [&U] (((((14:0.032465285,10:0.0523043027):0.01595989,((13:0.01431541,12:0.01445904):0.00415167,((17:0.022689071,((((4:0.04685533,(3:0.02729243,(1:0.0933151,2:0.03507252):0.01727184):0.06828706):0.007898424,6:0.03937145):0.01658324,(5:0.01038319,(8:0.021043056,(7:0.0118470541,9:0.005278911):0.0065442144):0.02702668):0.001931731):0.02189038,11:0.005046143):0.0007081461):0.002213974,18:0.030696329):0.0006853506):0.0004686207):0.015328521,19:0.0127942073):0.007893148,16:0.02593636):0.002737512,15:0.013740264);
tree gen.439 = [&U] (((14:0.033186744,(((10:0.01382995,18:0.004768853):0.025319529,(11:0.0104403,((5:0.01044076,((7:0.0150748265,9:0.005117045):0.003853285,8:0.026302569):0.02104482):0.0001141622,((4:0.04603199,(3:0.03874371,(1:0.07102657,2:0.01440707):0.01985979):0.05581034):0.002639319,6:0.03303398):0.0176304):0.01405886):0.0003944581):0.001478583,((12:0.009768213,13:0.01157292):0.0005336477,17:0.01752382):0.0009562177):0.002282131):0.008885482,19:0.0128200899):0.018088407,(16:0.03018394,15:0.012907277):0.004773246);
tree gen.440 = [&U] ((16:0.02318987,15:0.014019996):0.001915779,(19:0.0167156707,((((12:0.01233872,13:0.01668943):0.001186033,17:0.018391342):0.002771353,((((((7:0.012379959,9:0.0088987069):0.005794101,8:0.024891358):0.02122235,5:0.01223228):0.0005495642,((4:0.0444018,(3:0.03610461,(1:0.08155426,2:0.02350599):0.01029362):0.044001693):0.009406885,6:0.03081086):0.01253169):0.013983,11:0.01071252):0.0009483074,(10:0.005312372,18:0.001038169):0.021474548):0.0003937556):0.001548497,14:0.046625306):0.00836291):0.0167297329);
tree gen.441 = [&U] ((15:0.01037634,16:0.0288546):0.0008840248,(19:0.0109579382,((((10:0.005318135,18:0.000448744):0.028579857,((5:0.01117661,(((4:0.04641318,((1:0.09647836,2:0.02478597):0.0218671,3:0.04152405):0.06295848):0.003438194,6:0.03209561):0.01418455,(8:0.021387063,(7:0.016760523,9:0.01215548):0.008511966):0.02781998):0.001249385):0.01578719,11:0.00773392):0.002030195):0.001597117,((12:0.01242446,13:0.0144507):0.000533336,17:0.018588409):0.001809225):0.002293122,14:0.034599781):0.01251796):0.01799398512);
tree gen.442 = [&U] ((19:0.012227174,((((11:0.007257076,((8:0.023446486,(9:0.00613027,7:0.024084406):0.0038406345):0.02300431,(5:0.01552955,((4:0.04993084,((1:0.1079649,2:0.02273577):0.0298704,3:0.04762999):0.05048505):0.007553119,6:0.02560211):0.01457586):0.00110041):0.01775283):0.0007449118,(10:0.009465037,18:0.01357945):0.023107798):0.002894391,(17:0.021147508,(12:0.007488647,13:0.01263384):0.00167354):0.001297057):0.001412758,14:0.046800114):0.01077616):0.0275819127,(16:0.03032927,15:0.018781479):0.001755408);
tree gen.443 = [&U] ((15:0.018472858,16:0.02554317):0.0024083092,((14:0.039721395,(((11:0.01058373,((((9:0.006920472,7:0.0134999088):0.0022097982,8:0.0193024366):0.02829041,5:0.0140999):0.001589442,((4:0.03984661,(3:0.04069574,(1:0.09016066,2:0.02554734):0.01353492):0.06091928):0.009504492,6:0.03427443):0.02278442):0.01585016):0.002010196,(10:0.01231938,18:0.001389446):0.037584925):0.0007565399,((12:0.006652213,13:0.01226608):0.004727599,17:0.018812813):0.001317617):0.001511574):0.0090039012,19:0.0115164492):0.0262438981);
tree gen.444 = [&U] ((16:0.02536705,((14:0.033090631,((((((6:0.02245555,(4:0.04066983,((1:0.07830662,2:0.02687465):0.01927313,3:0.03251917):0.045039086):0.008209113):0.01796546,(8:0.017200137,(7:0.0117788617,9:0.006849048):0.005558398):0.02376791):0.0002218962,5:0.009899337):0.01940062,11:0.007885977):0.001305086,(10:0.005735677,18:0.001132846):0.021916781):0.001454513,((12:0.008657839,13:0.01371389):0.003907916,17:0.013474196):0.0008544837):0.00264234):0.01332531,19:0.0115916295):0.0154362818):0.001619745,15:0.013165681);
tree gen.445 = [&U] ((15:0.018841336,16:0.02411379):0.002094291,((((((8:0.027876236,(7:0.017684935,9:0.006778291):0.00438656):0.02185611,(6:0.03741631,(4:0.04039459,((1:0.07735131,2:0.02244419):0.01475979,3:0.0487375):0.06355878):0.003755577):0.02210548):0.001335467,5:0.01205007):0.0182628,11:0.006561885):0.001731107,(((12:0.01261776,13:0.01516726):0.001119898,17:0.017307757):0.001756544,(14:0.031745958,(10:0.008058221,18:0.001029318):0.028557287):0.0004550929):0.0006573302):0.01094348,19:0.01911859003):0.0236309933);
tree gen.446 = [&U] ((16:0.02301922,(((((((((4:0.04240439,((1:0.08840059,2:0.0292222):0.02304325,3:0.03660779):0.05982114):0.009568991,6:0.02742358):0.02069416,(8:0.022253689,(7:0.0127611835,9:0.003538752):0.0037582254):0.02407238):0.001380596,5:0.01228661):0.0199187,11:0.008416536):0.001552674,(10:0.007184876,18:0.002207037):0.02785989):0.000579888,(17:0.017473812,(13:0.01600736,12:0.008716232):0.001651778):0.002346232):0.0002193013,14:0.048479638):0.01313839,19:0.01182398298):0.018835613):0.001013559,15:0.015082474);
tree gen.447 = [&U] ((((((11:0.008330442,((8:0.013298005,(7:0.013567059,9:0.004754499):0.0049173114):0.01990932,(5:0.01673357,((4:0.0509083,((1:0.08523319,2:0.02817517):0.01507532,3:0.03800775):0.06022609):0.004977917,6:0.02812989):0.01679292):0.0004036366):0.01415386):0.004603614,(10:0.008820507,18:0.0001442211):0.036436611):0.001128217,(17:0.014338646,(13:0.01421127,12:0.006041859):0.000618569):0.002573018):0.0007937299,14:0.042071632):0.006250967,19:0.0142415273):0.02245354243,(15:0.018955453,16:0.03225827):0.001381961);
tree gen.448 = [&U] ((((14:0.030436832,((17:0.020090537,(12:0.01102074,13:0.01138636):0.0007994322):0.002118567,(((((8:0.027284113,(7:0.012729807,9:0.00544163):0.007002211):0.02330525,5:0.01087719):0.0008652681,((4:0.03924849,(3:0.03082363,(1:0.08450732,2:0.01457552):0.02315749):0.05651993):0.002434585,6:0.02912859):0.01470829):0.01495489,11:0.006009957):0.001613721,(10:0.009144108,18:0.0002883474):0.023606324):0.0006651077):0.001641198):0.0086886831,19:0.013858224):0.019271962,16:0.02239429):0.002646991,15:0.015923828);
tree gen.449 = [&U] ((16:0.02588242,15:0.013733803):0.00115853,(19:0.0153183038,(((12:0.01216778,13:0.01626263):0.0009724586,((18:0.004965009,10:0.02493739):0.033361877,(((5:0.01222149,((8:0.027981941,(9:0.005826454,7:0.015861982):0.003953243):0.02242381,((((1:0.09174573,2:0.02490592):0.01060954,3:0.04018662):0.05080322,4:0.03788332):0.008463865,6:0.0312955):0.01595013):8.371194e-05):0.01787118,11:0.007266709):0.0008469924,17:0.021025607):0.001094477):0.000354619):0.003147733,14:0.04433023):0.007467806):0.0313541856);
tree gen.450 = [&U] (((14:0.029912725,(((((5:0.01082691,(8:0.02186573,(7:0.0153808098,9:0.005451123):0.004794071):0.02775962):0.002444081,(6:0.03351508,((3:0.04558252,(1:0.07753114,2:0.02234258):0.01264127):0.06804733,4:0.04855196):0.007185206):0.01456413):0.01416357,11:0.009171784):0.003429183,(18:0.007188282,10:0.014560381):0.029639137):0.001562148,(17:0.016956795,(13:0.01813542,12:0.008628143):0.002557285):0.002379133):0.0009508433):0.009923544,19:0.017323157):0.0260549674,(16:0.02492541,15:0.016094771):0.0005264463);
tree gen.451 = [&U] ((16:0.02764224,15:0.017583248):0.0005719304,(((((11:0.007047492,(((3:0.04546099,(1:0.09160508,2:0.02686569):0.01486928):0.06789203,(4:0.05256012,6:0.03603601):0.0005253164):0.01420326,(((9:0.004128206,7:0.0125970299):0.0018706413,8:0.019205047):0.02010832,5:0.01258933):0.0003264169):0.01791075):0.001384493,(17:0.013716705,(12:0.01105168,13:0.01519617):0.002548003):0.003593352):0.001792599,14:0.034688897):0.001534004,(10:0.01448922,18:0.001908281):0.0281653453):0.01483604,19:0.015287688):0.0245231806);
tree gen.452 = [&U] ((((14:0.042545494,(((13:0.01516619,12:0.01322386):0.003163169,17:0.021514953):0.001607604,((18:0.001414072,10:0.008343417):0.024172147,(11:0.008095784,((5:0.009551924,(8:0.024366235,(7:0.01378912,9:0.006542217):0.007646208):0.02602226):0.001083641,((4:0.04142621,(3:0.03703449,(1:0.07938141,2:0.03049898):0.0214391):0.05559133):0.002167037,6:0.03784885):0.01400302):0.01927518):0.00130438):0.0002830809):0.001107558):0.009901012,19:0.0141801073):0.02157681387,16:0.0245193):0.00371029,15:0.011794269);
tree gen.453 = [&U] ((15:0.015450605,16:0.03330604):0.00118256,(19:0.0188988475,((((10:0.001298312,18:0.004238747):0.02771749,((11:0.005672514,(((6:0.03001747,(4:0.04056071,((1:0.08731517,2:0.02730005):0.01037444,3:0.04099584):0.05752657):0.007956549):0.01745342,(8:0.017006654,(7:0.0162497218,9:0.007951019):0.0032190047):0.01926906):0.0005956958,5:0.0124321):0.01734663):0.000106002,17:0.012321129):0.002897634):0.0001976539,(12:0.00729382,13:0.01253918):0.002936966):0.00121616,14:0.048179394):0.01064919):0.0200335891);
tree gen.454 = [&U] (((14:0.046803399,(((17:0.01845083,(11:0.01078659,((5:0.006872886,((9:0.004863151,7:0.0196792838):0.006040893,8:0.0232852037):0.02440356):0.001065188,(6:0.02816931,(4:0.0486623,(3:0.04252094,(1:0.08589583,2:0.02424417):0.02888786):0.0518205):0.004803744):0.02015625):0.0153051):0.0001672566):0.00108568,(18:0.0003461211,10:0.004314443):0.028840638):0.001717616,(13:0.01392303,12:0.0097467):0.002668599):0.004987181):0.009266984,19:0.012681332):0.0293269443,(15:0.015321993,16:0.02312356):0.004111618);
tree gen.455 = [&U] ((((((10:0.00273246,18:0.005666923):0.0216247275,((11:0.007713767,(5:0.008291037,((8:0.020791243,(9:0.004838175,7:0.014290237):0.003583147):0.02715422,((((1:0.09451087,2:0.01624452):0.02437063,3:0.04488462):0.05109542,4:0.04259431):0.008079639,6:0.03051304):0.0231397):0.002666612):0.0183623):0.001871346,(17:0.016319938,(12:0.01121456,13:0.01076026):0.003726893):0.0005123443):0.001836156):0.001011157,14:0.034956688):0.0111991388,19:0.019687093):0.0219013249,16:0.02136455):0.001198166,15:0.014103068);
tree gen.456 = [&U] (((19:0.01597369675,(((((11:0.006943786,17:0.016637058):1.341665e-05,((((3:0.04450196,(1:0.08112124,2:0.02038272):0.01413786):0.06405921,4:0.0468483):0.002692794,6:0.02694054):0.02337752,(((7:0.015511619,9:0.0075625741):0.0036408144,8:0.0188829068):0.02441396,5:0.01321834):0.003948626):0.01594362):0.001590234,(13:0.01129964,12:0.007322952):0.004222916):0.001483302,(18:0.001055544,10:0.03254278):0.0302091025):0.001843701,14:0.040027075):0.0088198):0.014423657,16:0.02256255):0.00222264,15:0.01813733);
tree gen.457 = [&U] (((19:0.0146468964,((((5:0.009505296,((8:0.0185692366,(7:0.01273910011,9:0.008634084):0.001584062):0.03411343,((4:0.04220194,(3:0.03862373,(1:0.07385162,2:0.02259162):0.01544946):0.06634173):0.00256975,6:0.03136043):0.01897269):0.004457336):0.01479505,11:0.005289547):0.0008777002,((10:0.004315991,18:0.004509564):0.019412007,(17:0.018633477,(13:0.01544024,12:0.006193858):0.001355263):0.002894241):0.002085805):0.003655901,14:0.041988061):0.0077825449):0.0244210024,16:0.02389069):0.002623828,15:0.01990982);
tree gen.458 = [&U] ((16:0.02522093,15:0.011858931):0.004315279,((14:0.035010026,(((13:0.01233439,12:0.009352215):0.001977706,17:0.0177099849):0.002033485,((18:0.007459215,10:0.02156344):0.0242698972,(11:0.007948202,((((9:0.008975439,7:0.01829489769):0.00442214,8:0.014512089):0.02343142,5:0.01507591):0.002092071,(6:0.03312845,(4:0.03755076,(3:0.04336569,(1:0.08769048,2:0.01992858):0.01394526):0.06162142):0.007366866):0.01559201):0.01165649):0.0008915892):0.001508866):0.002523666):0.021322664,19:0.0156822918):0.0122037068);
tree gen.459 = [&U] (((((((13:0.00886649,12:0.009158609):0.0009929292,17:0.018509657):0.003025805,((11:0.00800228,(((4:0.04006921,(3:0.03533207,(1:0.08119834,2:0.01990324):0.01856042):0.05581113):0.006164525,6:0.02876827):0.01778464,(((9:0.004023615,7:0.018111134):0.0045762336,8:0.025479573):0.02881023,5:0.01171218):0.001641633):0.01673415):0.001229283,(10:0.01868382,18:0.001575027):0.020913716):0.0008675985):0.0006740421,14:0.032371668):0.007023308,19:0.0089695886):0.0231417949,15:0.017219291):0.0005978821,16:0.024753);
tree gen.460 = [&U] ((((14:0.040198974,(((11:0.007684438,(((7:0.0166763333,9:0.005434093):0.0060128508,8:0.020104507):0.02485556,(5:0.007424291,(((3:0.0378472,(1:0.08840641,2:0.01862971):0.01649612):0.04707659,4:0.03948499):0.007145753,6:0.0313033):0.01414446):0.001478908):0.0137493):0.001239439,(18:0.0008013996,10:0.007319987):0.025247441):0.00110407,(17:0.020299118,(12:0.01044265,13:0.01590102):0.0003534443):0.0009427748):0.002165089):0.0191389876,19:0.010513561):0.0091851949,16:0.02377553):0.004278557,15:0.017438151);
tree gen.461 = [&U] ((((14:0.042559906,(((11:0.007578601,(5:0.00980703,((((3:0.04388971,(1:0.09931955,2:0.02102066):0.01721045):0.06823923,4:0.05631783):0.006643085,6:0.02998112):0.01842389,((7:0.01619592,9:0.003708567):0.005050613,8:0.023306019):0.01955399):0.0007579559):0.0165546):0.00112762,(18:0.00412615,10:0.01399504):0.029914179):0.001004321,(17:0.021400855,(12:0.0088046,13:0.01441587):0.0037831):0.001181522):0.003176671):0.009416289,19:0.0151203569):0.0260683395,16:0.0254013):0.00661701542,15:0.016836075);
tree gen.462 = [&U] (((14:0.043795378,((((((8:0.030963388,(9:0.004817208,7:0.017452012):0.005909329):0.02661874,((4:0.04125011,((1:0.0833246,2:0.01848702):0.01484753,3:0.04101712):0.05608158):0.004421633,6:0.0325414):0.02450018):0.0009312621,5:0.01374269):0.01854178,11:0.006642521):0.000323755,(18:0.003036381,10:0.03056371):0.0265539235):0.001575538,(17:0.018481407,(13:0.01590979,12:0.01114252):0.002456776):0.002599331):0.0009129923):0.0273909495,19:0.0184293335):0.012864974,(16:0.02408948,15:0.016318395):0.0007126684);
tree gen.463 = [&U] ((17:0.016076438,((14:0.041859843,(((18:0.002880033,10:0.01109564):0.021587009,((5:0.01076997,(((7:0.0160580304,9:0.00507587):0.00362703,8:0.019212989):0.02770812,(((3:0.04068078,(1:0.0657819,2:0.03036927):0.01489429):0.05969394,4:0.04089365):0.007578163,6:0.03459636):0.01523602):0.003095856):0.01384653,11:0.01101675):0.001167388):0.0007608919,(12:0.00896466,13:0.01245399):0.002186885):0.002337086):0.006571013,19:0.0190378531):0.0189478916):0.001780358,(15:0.015323085,16:0.02556178):0.001309444);
tree gen.464 = [&U] (((19:0.016296693,(14:0.041808652,(((18:0.01327424,10:0.007328994):0.02844333855,((((6:0.03911687,((3:0.03722504,(1:0.09138953,2:0.02221043):0.01543836):0.04925196,4:0.03863852):0.0042736):0.01811615,(5:0.01064983,(8:0.0162780847,(9:0.004345512,7:0.017188438):0.003340401):0.01646554):0.002474645):0.01832309,11:0.005180318):0.0008346691,17:0.01903789):0.001157896):6.321949e-05,(12:0.008079207,13:0.01367874):0.002780766):0.001291458):0.009247755):0.0275843534,16:0.02505603):0.001738814,15:0.021281112);
tree gen.465 = [&U] (15:0.018360171,((((10:0.03392907,18:0.005192247):0.022061354,(14:0.034080572,(((((8:0.0267897262,(7:0.0132452004,9:0.005628914):0.0003412404):0.02522021,(6:0.02716854,((3:0.04064056,(1:0.1005594,2:0.02453917):0.02000356):0.07580066,4:0.04368346):0.005079952):0.01578079):0.002350067,5:0.008910082):0.01689816,11:0.008475839):0.001324552,(17:0.022868571,(12:0.009697457,13:0.01691724):0.001206504):0.0007904506):0.001082212):0.001560396):0.01453308,19:0.015902392):0.0220381975,16:0.01838266):0.003268294);
tree gen.466 = [&U] (((((((((6:0.02786795,(4:0.03991148,(3:0.04158468,(1:0.07773595,2:0.02101412):0.01760145):0.06818053):0.003116437):0.01561243,((8:0.017946444,(9:0.005383071,7:0.0138094645):0.004353825):0.02442403,5:0.01232557):0.003854193):0.01468429,11:0.007183453):0.002341936,(10:0.011736671,18:0.005326169):0.0266511):0.001053304,(17:0.017653279,(12:0.007701364,13:0.01574186):0.001919403):0.001111864):0.001193543,14:0.033671763):0.008273113,19:0.014009955):0.0230301292,16:0.01458656):0.00396581,15:0.013015857);
tree gen.467 = [&U] (((14:0.040765132,(((18:0.009220014,10:0.017120368):0.02618338,(((((9:0.0065883313,7:0.0157388912):0.004873981,8:0.029908779):0.02894698,(6:0.03941776,(4:0.04625094,(3:0.04958306,(1:0.07850559,2:0.0262111):0.03048461):0.05183943):0.007058568):0.01867963):0.001162454,5:0.01436965):0.01689134,11:0.005365493):0.00274138):0.003190007,(17:0.0115117518,(12:0.01037082,13:0.01760819):0.001783007):0.002648618):0.001137445):0.0102512734,19:0.018729638):0.0202885491,(15:0.016907558,16:0.02333326):0.0007498501);
tree gen.468 = [&U] ((16:0.02683423,(((((13:0.01165288,12:0.01054105):0.001862297,17:0.016389093):0.001142436,(((5:0.01348193,(((((1:0.08548501,2:0.02726889):0.02193665,3:0.02915152):0.0595889,4:0.04171348):0.004830949,6:0.02821577):0.01886456,((9:0.006167713,7:0.0165758794):0.0023522661,8:0.01994602):0.02813928):3.024264e-05):0.01251038,11:0.007953556):0.000177559,(10:0.004941636,18:0.004732392):0.032978634):0.001408546):0.001206113,14:0.037891894):0.0280135967,19:0.012032118):0.006781981):0.002978325,15:0.0172873586);
tree gen.469 = [&U] ((15:0.016490832,16:0.03185474):0.003458406,(19:0.012917451,((((11:0.008541119,(5:0.01139125,(((4:0.04075345,((1:0.0897028,2:0.01765467):0.02350501,3:0.03856346):0.05757794):0.004089585,6:0.03373084):0.01181918,(8:0.017001061,(9:0.007448328,7:0.014557224):0.003739165):0.01983468):0.0014063):0.01667103):0.001905095,(10:0.02286551,18:0.001604167):0.023073001):0.0001707888,((13:0.01431935,12:0.01207486):0.001310784,17:0.01447781):0.00220055):0.0009087708,14:0.035031945):0.01212813):0.03199983966);
tree gen.470 = [&U] (((14:0.054603937,(((((5:0.01270498,(8:0.0213277354,(7:0.011731395,9:0.00485575454):0.001093007):0.02694975):0.0003283962,(6:0.03316683,(4:0.04821659,(3:0.04325495,(1:0.07451766,2:0.02722855):0.01496876):0.05611511):0.002827357):0.02110249):0.01343004,11:0.00606005):0.001503932,(17:0.015643627,(12:0.01274338,13:0.01230121):0.001134271):0.001793133):0.000353965,(10:0.02292742,18:0.003707971):0.024285449):0.00103374):0.00756791551,19:0.01312485):0.020982247,(16:0.02853545,15:0.014091736):0.0013536255);
tree gen.471 = [&U] ((15:0.016026595,16:0.02493017):0.0004439089,(19:0.0184720109,(14:0.035741373,((10:0.01632906,18:0.0006713521):0.0307504737,(((13:0.0138795,12:0.009487428):0.001443203,17:0.017861978):0.001848916,(11:0.00775456,(5:0.01098231,((8:0.022385975,(9:0.005908656,7:0.0164686856):0.0030135559):0.02228947,((4:0.04776535,((1:0.08644105,2:0.02768026):0.01600395,3:0.03591387):0.06600712):0.00158941,6:0.02375003):0.02081021):0.001188982):0.0147783):0.001062218):0.002373114):0.0002694406):0.009892034):0.0224438067);
tree gen.472 = [&U] ((15:0.016092021,16:0.02361627):0.0008005058,(19:0.0103146011,(((((((7:0.0124672912,9:0.004252044):0.005967565,8:0.024273173):0.02091377,(((4:0.04635823,((1:0.1010237,2:0.0286226):0.01100433,3:0.03575574):0.04918634):0.009182218,6:0.03073926):0.01868618,5:0.009713624):0.000309524):0.01736036,11:0.01066595):0.002186489,(18:0.003464858,10:0.01379806):0.027389905):0.001097327,(17:0.016400404,(13:0.01429291,12:0.007418998):0.002994895):0.002407272):0.002983167,14:0.034238403):0.01055941):0.0202985097);
tree gen.473 = [&U] (((14:0.033266628,((17:0.018998834,(12:0.0132217,13:0.01478261):0.001296391):0.001748468,((10:0.0211383,18:0.005439369):0.0230722143,((5:0.008168267,((6:0.03358092,(4:0.04322894,(3:0.04628586,(1:0.09124405,2:0.02042888):0.01768089):0.05593728):0.007753874):0.01545109,(8:0.024095026,(7:0.016125739,9:0.004895118):0.001756006):0.02481113):0.000168339):0.01606519,11:0.007561571):0.001917917):0.002391829):0.001248189):0.023038465,19:0.0137679717):0.0142473631,(16:0.02577804,15:0.010991157):0.001848673);
tree gen.474 = [&U] ((19:0.0153621789,((((10:0.004578809,18:0.002069614):0.0254540926,(17:0.012500032,((((8:0.02395285,(9:0.002890401,7:0.0150462404):0.0061620214):0.02904139,5:0.01105071):0.0008543699,(6:0.02655607,(4:0.05108434,(3:0.0396318,(1:0.09905858,2:0.02482364):0.01551255):0.05773643):0.005581009):0.01402625):0.01701823,11:0.004483649):0.001111159):0.001076661):0.0005586974,(12:0.009270675,13:0.01851002):0.0006507725):0.002677929,14:0.04506966):0.007874601):0.0221243961,(16:0.02658164,15:0.016444184):0.002768665);
tree gen.475 = [&U] ((19:0.0189093536,(14:0.039804108,(((11:0.004859324,(((6:0.03917574,(((1:0.0849381,2:0.02395325):0.01622453,3:0.04420818):0.05026326,4:0.03615634):0.004463127):0.01456915,((7:0.014583343,9:0.004671366):0.0016794275,8:0.015072825):0.02515755):0.001151311,5:0.01251238):0.01528814):0.001393191,((13:0.01506109,12:0.00736521):0.003449905,17:0.020679704):0.001665301):0.0002698375,(10:0.021080658,18:0.005010397):0.026824643):0.00132784):0.01035687):0.0299460694,(16:0.03064926,15:0.017208258):7.8814e-06);
tree gen.476 = [&U] ((((12:0.008678798,13:0.01867011):0.007175104,17:0.021480422):0.001148467,15:0.020921045):0.001755585,((19:0.018485504,(((11:0.008859098,(((9:0.006578204,7:0.0142622741):0.007167218,8:0.022046993):0.02160244,(5:0.01081299,(6:0.03290468,(4:0.05116772,(3:0.0456865,(1:0.07364869,2:0.02256659):0.01549838):0.07491595):0.004918154):0.0202755):0.0001506038):0.01286188):0.0007363823,(18:0.002284557,10:0.01990995):0.02793263):0.002373719,14:0.041789502):0.0198086008):0.008707706,16:0.02913054):0.002915043);
tree gen.477 = [&U] (((12:0.009051393,13:0.01234992):0.002378074,17:0.016033144):0.003225689,(((19:0.02034034213,((((((8:0.020907894,(7:0.01169155015,9:0.006875943):0.005595347):0.02910132,(6:0.02555404,(4:0.03772064,(3:0.04083124,(1:0.07240257,2:0.02653049):0.015885):0.04761603):0.006932437):0.01602506):0.004476678,5:0.008995074):0.01405305,11:0.007635257):0.002651994,(18:0.01025312,10:0.009580382):0.01895332):0.00212292,14:0.042361496):0.021246557):0.009921347,16:0.02659765):0.001941787,15:0.014317597):0.001562299);
tree gen.478 = [&U] ((16:0.03000136,15:0.017679882):0.001749761,(((((10:0.036851186,18:0.007158408):0.024081477,(11:0.003783102,(5:0.013858,((8:0.021621829,(9:0.006294289,7:0.015554498):0.0033461008):0.02041933,(6:0.03555209,(4:0.04111532,(3:0.03861461,(1:0.09316703,2:0.02743583):0.01614867):0.05524093):0.005932954):0.02254766):0.002457105):0.01660844):0.0006340484):0.0011234,(17:0.015764072,(12:0.01130778,13:0.01345985):0.001319917):0.0004042715):0.002566521,14:0.038840395):0.007881102,19:0.01403537077):0.02987213137);
tree gen.479 = [&U] (15:0.015153306,((16:0.02418751,17:0.017813314):0.0002858403,((14:0.04043129,((13:0.00974235,12:0.006573283):0.004094699,((11:0.0059307,((((7:0.014034966,9:0.004307175):0.0032337733,8:0.02099466):0.01209497,(6:0.02334437,(4:0.04661313,((1:0.08231264,2:0.02124624):0.01549865,3:0.03746498):0.06044717):0.007411327):0.02259788):0.0008760558,5:0.01123211):0.01608182):0.004845095,(10:0.009798055,18:0.002630518):0.023470616):0.002569621):0.0008796408):0.007812526,19:0.0127308354):0.020084411):0.00100462);
tree gen.480 = [&U] ((16:0.0239911,(((((11:0.01038939,(5:0.01306351,((6:0.02313156,(4:0.04708301,(3:0.04350366,(1:0.08219087,2:0.02278408):0.0177438):0.04548897):0.006722623):0.02105023,(8:0.024753374,(9:0.004750522,7:0.0159290592):0.004341993):0.02456876):0.0007882486):0.01958563):0.000583323,(17:0.019783994,(12:0.01049059,13:0.01587495):0.002599145):0.00298415):0.0009114617,(10:0.009318897,18:0.0004223175):0.03110319):0.002030126,14:0.041378871):0.0212558532,19:0.02133272131):0.009517932):0.002802694,15:0.014415721);
tree gen.481 = [&U] (15:0.013266381,(16:0.02603354,(((((11:0.008866274,((8:0.024243224,(9:0.006123336,7:0.014866648):0.0043930663):0.02385165,(5:0.01552919,(6:0.02547809,(4:0.03921971,(3:0.04523636,(1:0.08739775,2:0.02584531):0.01272836):0.05110572):0.0100496):0.01664894):8.700415e-05):0.01731927):0.003176286,(10:0.00885966,18:0.001423188):0.034756155):0.001485491,(17:0.012629784,(12:0.008581289,13:0.01648166):0.001279981):0.0008834415):0.0004075236,14:0.038234413):0.02227546,19:0.0194090101):0.006375162):0.001871352);
tree gen.482 = [&U] ((19:0.0142931294,((((((((9:0.006247594,7:0.016966649):0.007987694,8:0.0205170661):0.02683815,5:0.01250947):3.493313e-05,(6:0.02784171,(4:0.04867981,((1:0.09030375,2:0.02333603):0.01575287,3:0.03991594):0.06078294):0.00518807):0.02306772):0.009637726,11:0.009244883):0.001018355,(10:0.01173187,18:0.004365356):0.027240749):0.001302281,((13:0.01225296,12:0.009503061):0.002408668,17:0.015070254):0.001216716):0.00248648,14:0.039290258):0.01218814):0.02535677827,(15:0.019595731,16:0.01955469):0.0005251761);
tree gen.483 = [&U] (15:0.019169536,(16:0.02185064,(19:0.0175330624,((((11:0.009520727,(10:0.01832892,18:0.003138549):0.032733805):0.001591989,((5:0.01321221,((7:0.013221284,9:0.006323587):0.006844088,8:0.024448807):0.02091055):0.0008924561,(6:0.02864196,(((1:0.09030443,2:0.02063672):0.02278679,3:0.03790757):0.06332088,4:0.04549349):0.004718613):0.01804613):0.02148818):0.0007595848,((13:0.01997277,12:0.01048098):0.0002867752,17:0.015682659):0.0035261):0.003375074,14:0.042032198):0.008899594):0.02466237485):0.003921168);
tree gen.484 = [&U] ((((((10:0.02102395,18:0.0006126537):0.037453199,(((((9:0.005303632,7:0.014985021):0.0043474414,8:0.018761028):0.02678642,(6:0.03276617,(((1:0.08057608,2:0.02571085):0.01158976,3:0.04003437):0.06583309,4:0.04047249):0.002811886):0.02514127):0.001011001,5:0.01382695):0.0179878,11:0.008182891):0.001078573):0.0005287624,((13:0.01157868,12:0.01007328):0.001031824,17:0.0125931194):0.001068):0.003977927,14:0.03683716):0.009346376,19:0.02041986):0.02034623173,(16:0.02381377,15:0.017400141):0.001745096);
tree gen.485 = [&U] ((16:0.02278272,(19:0.0172874075,(14:0.035752937,((13:0.01442653,12:0.008966078):0.002156011,(((17:0.02106913,(((7:0.017157554,9:0.006499923):0.004330748,8:0.018842653):0.02802072,(5:0.01247201,(6:0.03537506,(4:0.04395085,((1:0.07492499,2:0.02252932):0.01315561,3:0.04022454):0.06550763):0.003207332):0.02031843):0.0005171667):0.01526647):0.0001290306,11:0.006224174):0.001818328,(10:0.01393166,18:0.006264745):0.0221166426):0.001221694):0.002338488):0.007754015):0.0210457608):0.002400021,15:0.015114792);
tree gen.486 = [&U] ((16:0.02811875,15:0.017599996):0.0009556405,((14:0.039093445,(((17:0.019959039,(((5:0.01381926,((9:0.006623764,7:0.010583091):0.0038532447,8:0.02012491):0.02205485):0.002142546,((4:0.03469666,((1:0.09302972,2:0.02213115):0.01826111,3:0.04170064):0.06210296):0.007087712,6:0.03476735):0.01663408):0.01324606,11:0.008345298):0.001051682):0.002345468,(13:0.01024258,12:0.0121488):0.003485018):0.0006807251,(10:0.01238585,18:0.0009578794):0.0339368156):0.0004923612):0.008974314,19:0.0126587104):0.0205877156);
tree gen.487 = [&U] (15:0.015871468,(16:0.0244314,((14:0.047231857,((17:0.0167650455,(13:0.009377618,12:0.008196492):0.003947478):0.002666956,(((((9:0.006657718,7:0.016122698):0.00375516,8:0.025080745):0.0257958,(5:0.00999082,((4:0.05052386,((1:0.09511444,2:0.02304094):0.01960164,3:0.0379464):0.05510416):0.007762666,6:0.02429823):0.0237056):0.001309393):0.01511524,11:0.005368772):0.000835835,(10:0.009268833,18:0.00136331):0.0289993762):0.0006948342):0.002344541):0.008979483,19:0.01606744):0.02202339398):0.003887492);
tree gen.488 = [&U] ((16:0.02249359,15:0.016042038):0.002018035,(19:0.0133374747,(14:0.040092645,((17:0.017193914,(13:0.02248101,12:0.00864983):0.001380549):0.002268947,(((((4:0.03843952,((1:0.1063051,2:0.02512479):0.01696444,3:0.03616821):0.05217864):0.006146308,6:0.02731309):0.01723133,(((9:0.008011243,7:0.0138069):0.00223431,8:0.019988495):0.02122525,5:0.01320205):0.0007060135):0.01478263,11:0.009435104):0.0004459567,(18:0.01217704,10:0.034589865):0.018673547):0.0004882684):0.003986972):0.007680146):0.0205417675);
tree gen.489 = [&U] ((((((13:0.0157016,12:0.01042907):0.002341482,17:0.023031459):0.001757844,((18:0.004530282,10:0.008262095):0.025741786,(11:0.008701055,(((8:0.018317561,(7:0.016809301,9:0.00546708):0.005543634):0.02050179,((4:0.0375241,((1:0.09808499,2:0.02249381):0.01205261,3:0.03647682):0.06296841):0.01691153,6:0.02825757):0.01957563):0.001059987,5:0.01083371):0.01622911):0.001637828):0.002593888):0.001005159,14:0.041391815):0.009973722,19:0.0152507784):0.02021898345,(15:0.015793173,16:0.02730512):0.0003150298);
tree gen.490 = [&U] (((19:0.0111334769,((((13:0.0130973,12:0.008761174):0.002097639,17:0.0149444677):0.0008047845,((18:0.01298685,10:0.022391749):0.022758701,(((5:0.0138941,(6:0.02998829,((3:0.03172389,(1:0.08186737,2:0.02167624):0.01969093):0.05654559,4:0.04699846):0.007303708):0.0141524):0.0001873861,((9:0.004523419,7:0.0131316864):0.005566885,8:0.021654927):0.01655888):0.0170364,11:0.009066928):0.0007060205):0.001111011):0.0004713742,14:0.044207302):0.01129962):0.026136737,16:0.02884796):0.003130035,15:0.015227931);
tree gen.491 = [&U] (15:0.015154698,(16:0.02645747,(19:0.015998607,((((18:0.002558264,10:0.01120562):0.03174795,(((6:0.03210679,((3:0.03518841,(1:0.08272091,2:0.02227055):0.01723145):0.04598539,4:0.03657503):0.007132295):0.01434767,(((9:0.00337317,7:0.016132056):0.00369564372,8:0.021529103):0.02678574,5:0.01374871):0.001542366):0.02099067,11:0.004882105):0.002935854):0.0011185,((13:0.009083951,12:0.01063293):0.004597635,17:0.014455947):0.001621321):0.001584558,14:0.03712358):0.007495985):0.017551455):0.003389493);
tree gen.492 = [&U] ((16:0.02728297,((14:0.033233512,(((18:0.002295275,10:0.009193747):0.023581246,(11:0.008697655,((((7:0.016868425,9:0.004337622):0.003371154,8:0.017988498):0.02922728,5:0.01084284):0.001375501,(6:0.03298819,(4:0.03726817,((1:0.07224203,2:0.03307882):0.009204931,3:0.04777821):0.06205404):0.007724348):0.01507585):0.0144021):0.001453486):0.003164577,(17:0.014860256,(12:0.008629607,13:0.01069512):0.001952143):0.002359491):0.0007898637):0.0097639111,19:0.01407654):0.015490061):0.0008785762,15:0.021280368);
tree gen.493 = [&U] ((16:0.02809011,(19:0.019669956,(14:0.04032071,(((11:0.01116293,((6:0.03325119,(((1:0.09223976,2:0.02027721):0.01430183,3:0.04571479):0.06025745,4:0.0359144):0.007191842):0.01864012,(5:0.01271809,(8:0.0224964459,(9:0.006424158,7:0.0211798811):0.0029635733):0.02331641):0.002591464):0.02111032):0.0009489566,(10:0.01490881,18:0.006886534):0.020667902):0.0003300037,((13:0.01132288,12:0.01043619):0.0008195465,17:0.019724514):0.0009882314):0.001817465):0.0115889059):0.0209234348):0.001962211,15:0.012048798);
tree gen.494 = [&U] ((19:0.0147927929,(14:0.043805569,(((18:0.002293783,10:0.008682333):0.026043138,(11:0.006778735,((((7:0.012531006,9:0.003091734):0.010309919,8:0.02192246):0.025462,5:0.01061398):0.001337098,(6:0.02627946,(4:0.04791711,((1:0.095411,2:0.01995836):0.01547631,3:0.03737354):0.06164668):0.006557888):0.01488801):0.01540658):0.001623526):0.0006550669,(17:0.019643629,(12:0.01397239,13:0.0116354):0.0003972738):0.001555823):0.0005755371):0.009245217):0.0230268796,(15:0.016109388,16:0.02794763):0.001413414);
tree gen.495 = [&U] ((16:0.02945849,15:0.018597079):0.006865024,((((17:0.020243153,(13:0.01535091,12:0.01056786):0.002115972):0.001819426,((((5:0.01371161,((7:0.013294864,9:0.003895021):0.0026103734,8:0.022352486):0.02734784):0.001347485,(6:0.02692892,(4:0.04885617,(3:0.03923805,(1:0.09582573,2:0.02230513):0.01144266):0.0531752):0.003543705):0.0182782):0.01616934,11:0.006457772):0.001174493,(18:0.0005605709,10:0.009493097):0.029054482):0.0008726234):0.00437501,14:0.04453487):0.0223088536,19:0.0141087636):0.010709145);
tree gen.496 = [&U] ((16:0.0257856,(((((18:0.00129339,10:0.01344916):0.033976026,(11:0.005931289,((5:0.0101403,((4:0.04595699,((1:0.06831644,2:0.02784532):0.007045197,3:0.03236421):0.04841054):0.004638286,6:0.02416093):0.0181837):0.001750282,((7:0.012979815,9:0.008535764):0.00190762582,8:0.022857696):0.02693983):0.01193612):0.001919147):0.0006834725,(17:0.01666655,(13:0.01550313,12:0.01186849):0.003243612):0.000630106):0.002267079,14:0.038407454):0.01455948,19:0.0139512521):0.0200514428):0.00481734863,15:0.017892788);
tree gen.497 = [&U] (((19:0.0164335647,(14:0.038768264,(((11:0.00772786,((((7:0.013659028,9:0.007331917):0.005636424,8:0.026205127):0.02471078,(6:0.02989092,(4:0.0444695,((1:0.07430131,2:0.0180138):0.0201789,3:0.04161013):0.05377444):0.004626971):0.02159879):0.00062375,5:0.01035907):0.01383211):0.001092509,(18:0.007060487,10:0.019587908):0.015870185):0.001123234,(17:0.026227208,(12:0.0114295,13:0.01795284):0.002950331):0.002357944):0.002850742):0.0120388553):0.026946093,15:0.016022083):8.988243e-05,16:0.02464923);
tree gen.498 = [&U] (15:0.012674511,((19:0.0136858378,(14:0.030041061,(((18:0.002003032,10:0.018074903):0.022642699,(((((7:0.0180203187,9:0.0062412997):0.006814512,8:0.021265927):0.02703225,5:0.007429786):9.949679e-05,(6:0.02189324,(4:0.03838365,((1:0.08586588,2:0.03221603):0.01400512,3:0.04442277):0.05241202):0.006107159):0.02111963):0.01585986,11:0.009153925):0.001990095):0.001755282,(17:0.020096074,(12:0.008919337,13:0.01597392):0.002689582):0.0006446198):0.003895139):0.0116469):0.0199641595,16:0.03121109):0.0025655617);
tree gen.499 = [&U] ((16:0.02763362,15:0.013433885):0.001197811,((14:0.034612782,((17:0.015239721,(13:0.01309437,12:0.01163976):0.001226749):0.0007786257,((11:0.008899483,(5:0.009615436,((8:0.022671702,(9:0.005053736,7:0.01686775683):0.002498932):0.02560346,((4:0.04725512,(3:0.04034019,(1:0.06686401,2:0.01921154):0.01612512):0.04553437):0.004144397,6:0.04309561):0.0169728):0.001443982):0.01438032):0.000909157,(18:0.001852122,10:0.01956211):0.028593997):0.0004776754):0.004182535):0.0146935885,19:0.0175406):0.029289137);
end;
