# Supplementary material for: Phylogenomics and classification of Cactaceae based on hundreds of nuclear genes
Source: Plant Syst Evol. 2025 Aug 11;311(5):28. doi: 10.1007/s00606-025-01948-z (PMC12339657; doi:10.1007/s00606-025-01948-z)
Supplement: Supplementary file 4 — Online Resource 4: Containing alignments and RAxML gene trees for all included loci and all phylogenetic datasets (ZIP 10372 KB) [file 606_2025_1948_MOESM4_ESM.zip › de Vos et al_ESM_4/ESM_data_bucky/bucky.run2.gene]

Gene 0:
  numTrees = 383
  index topology                                                                              single     joint
     91 ((((((((((1,2),3),4),((5,6),((7,9),8))),10),12),(15,16)),14),((11,18),17)),13,19);  0.024000  0.023931
    104 ((((((((((((1,2),3),4),5),((7,9),8)),6),10),12),(15,16)),14),((11,18),17)),13,19);  0.022000  0.022006
    187 (((((((((1,2),3),4),((5,6),((7,9),8))),10),(15,16)),14),((11,18),(12,17))),13,19);  0.014000  0.013961
    242 ((((((((((((1,2),3),4),5),((7,9),8)),6),10),12),(15,16)),14),(11,(17,18))),13,19);  0.012000  0.011975
    243 ((((((((((1,2),3),4),((5,6),((7,9),8))),10),(15,16)),14),((11,18),17)),12),13,19);  0.012000  0.011728
    303 (((((((((1,2),3),4),((5,6),((7,9),8))),10),(15,16)),14),(((11,12),18),17)),13,19);  0.010000  0.009941
    304 ((((((((1,2),3),4),((5,6),((7,9),8))),10),12),((((11,18),17),13),14)),(15,16),19);  0.010000  0.010039
    395 (((((((((((1,2),3),4),5),((7,9),8)),6),10),(15,16)),14),((11,(12,17)),18)),13,19);  0.008000  0.007942
    396 ((((((((((1,2),3),4),((5,((7,9),8)),6)),10),12),(15,16)),14),(11,(17,18))),13,19);  0.008000  0.007969
    397 ((((((((((1,2),3),4),((5,6),((7,9),8))),10),12),(15,16)),14),(11,(17,18))),13,19);  0.008000  0.007976
    398 ((((((((((1,2),3),4),((5,6),((7,9),8))),10),12),14),(15,16)),((11,17),18)),13,19);  0.008000  0.008058
    399 ((((((((((1,2),3),4),5),((7,9),8)),6),10),12),((((11,18),17),13),14)),(15,16),19);  0.008000  0.008098
    400 (((((((1,2),3),4),((5,6),((7,9),8))),10),((((11,18),17),(12,13)),14)),(15,16),19);  0.008000  0.007938
    401 (((((((1,2),3),4),((5,6),((7,9),8))),10),12),(((((11,18),17),13),14),(15,16)),19);  0.008000  0.008075
    540 ((((((((((((1,2),3),4),5),((7,8),9)),6),10),12),(15,16)),14),((11,17),18)),13,19);  0.006000  0.006023
    541 ((((((((((((1,2),3),4),5),((7,8),9)),6),10),12),(15,16)),14),((11,18),17)),13,19);  0.006000  0.006053
    542 ((((((((((((1,2),3),4),5),((7,9),8)),6),10),12),14),(15,16)),(11,(17,18))),13,19);  0.006000  0.006032
    543 ((((((((((1,2),3),4),((5,((7,9),8)),6)),10),12),(15,16)),14),((11,18),17)),13,19);  0.006000  0.006056
    544 ((((((((((1,2),3),4),((5,6),((7,8),9))),10),12),(15,16)),14),((11,18),17)),13,19);  0.006000  0.005881
    545 ((((((((((1,2),3),4),((5,6),((7,9),8))),10),12),(15,16)),14),((11,17),18)),13,19);  0.006000  0.005999
    546 ((((((((((1,2),3),4),5),((7,9),8)),6),10),12),(15,16)),((((11,18),17),13),14),19);  0.006000  0.006047
    547 (((((((((1,2),3),4),((5,6),((7,9),8))),10),(15,16)),14),((11,(12,18)),17)),13,19);  0.006000  0.005979
    548 (((((((1,2),3),4),((5,6),((7,9),8))),10),(15,16)),(((11,(17,18)),(12,13)),14),19);  0.006000  0.005975
    549 ((((((1,2),3),4),((5,6),((7,9),8))),10),((((11,(17,18)),(12,13)),14),(15,16)),19);  0.006000  0.005961
    815 (((((((((((((1,2),3),4),5),((7,9),8)),6),10),12),14),(15,16)),(11,18)),17),13,19);  0.004000  0.004048
    816 ((((((((((((1,2),3),4),((7,9),8)),5),6),10),12),(15,16)),14),((11,17),18)),13,19);  0.004000  0.003956
    817 ((((((((((((1,2),3),4),((7,9),8)),5),6),10),12),14),(15,16)),((11,18),17)),13,19);  0.004000  0.003979
    818 ((((((((((((1,2),3),4),5),((7,8),9)),6),10),12),(15,16)),14),(11,(17,18))),13,19);  0.004000  0.004021
    819 ((((((((((((1,2),3),4),5),((7,9),8)),6),10),(15,16)),14),((11,18),17)),12),13,19);  0.004000  0.004003
    820 ((((((((((((1,2),3),4),5),((7,9),8)),6),10),(15,16)),14),((11,18),17)),13),12,19);  0.004000  0.003987
    821 ((((((((((((1,2),3),4),5),((7,9),8)),6),10),(15,16)),14),(11,(17,18))),12),13,19);  0.004000  0.004032
    822 ((((((((((((1,2),3),4),5),((7,9),8)),6),10),(15,16)),14),12),((11,17),18)),13,19);  0.004000  0.003956
    823 ((((((((((((1,2),3),4),5),((7,9),8)),6),10),12),14),(15,16)),((11,18),17)),13,19);  0.004000  0.003970
    824 (((((((((((1,2),3),4),5),((7,9),8)),6),10),(15,16)),14),((11,18),(12,17))),13,19);  0.004000  0.003922
    825 ((((((((((1,2),3),4),((5,6),((7,9),8))),10),(12,(15,16))),14),(11,18)),17),13,19);  0.004000  0.003939
    826 ((((((((((1,2),3),4),((5,6),((7,9),8))),10),(15,16)),14),((11,17),18)),12),13,19);  0.004000  0.004010
    827 ((((((((((1,2),3),4),((5,6),((7,9),8))),10),(15,16)),14),((11,18),17)),13),12,19);  0.004000  0.003943
    828 ((((((((((1,2),3),4),((5,6),((7,9),8))),10),(15,16)),14),(11,(17,18))),12),13,19);  0.004000  0.004036
    829 ((((((((((1,2),3),4),((5,6),((7,9),8))),10),12),14),(15,16)),((11,18),17)),13,19);  0.004000  0.003992
    830 ((((((((((1,2),3),4),((5,6),(7,(8,9)))),10),(15,16)),14),((11,18),17)),13),12,19);  0.004000  0.003986
    831 ((((((((((1,2),3),4),5),((7,9),8)),6),10),12),(15,16)),((((11,17),18),13),14),19);  0.004000  0.003966
    832 (((((((((1,2),3),((5,6),((7,9),8))),4),10),(15,16)),14),((11,(12,17)),18)),13,19);  0.004000  0.003990
    833 (((((((((1,2),3),4),((5,((7,9),8)),6)),10),(15,16)),((11,17),18)),(12,13)),14,19);  0.004000  0.003997
    834 (((((((((1,2),3),4),((5,6),((7,9),8))),10),(12,14)),(15,16)),((11,18),17)),13,19);  0.004000  0.004078
    835 (((((((((1,2),3),4),((5,6),((7,9),8))),10),14),(15,16)),(((11,12),18),17)),13,19);  0.004000  0.003926
    836 (((((((((1,2),3),4),(5,((7,9),8))),6),10),12),(15,16)),(((11,(17,18)),13),14),19);  0.004000  0.004027
    837 (((((((((1,2),3),4),5),((7,8),9)),6),10),12),(((((11,18),17),13),14),(15,16)),19);  0.004000  0.003960
    838 (((((((((1,2),3),4),5),((7,9),(8,14))),6),10),12),(((11,(17,18)),13),(15,16)),19);  0.004000  0.003979
    839 (((((((((1,2),3),4),5),((7,9),8)),6),10),(15,16)),((((11,(12,17)),18),13),14),19);  0.004000  0.004004
    840 (((((((((1,2),3),4),5),((7,9),8)),6),10),(15,16)),((((11,18),(12,17)),13),14),19);  0.004000  0.003962
    841 ((((((((1,2),3),4),((5,6),((7,9),8))),10),12),((((11,17),18),13),14)),(15,16),19);  0.004000  0.004019
    842 ((((((((1,2),3),4),5),((7,9),8)),6),10),(((((11,18),17),(12,13)),14),(15,16)),19);  0.004000  0.004019
    843 ((((((((1,2),3),4),5),((7,9),8)),6),10),((((11,18),(14,17)),(12,13)),(15,16)),19);  0.004000  0.004040
    844 (((((((1,2),3),4),((5,6),((7,9),8))),10),(((11,(17,18)),(12,13)),14)),(15,16),19);  0.004000  0.004000
    845 (((((((1,2),3),4),((5,6),(7,(8,9)))),10),((((11,18),17),(12,13)),14)),(15,16),19);  0.004000  0.003992
   1537 (((((((((((((1,2),3),4),5),((7,9),8)),6),10),(15,16)),14),(11,18)),17),13),12,19);  0.002000  0.001944
   1538 (((((((((((((1,2),3),4),5),((7,9),8)),6),10),12),(15,16)),14),(11,18)),17),13,19);  0.002000  0.001956
   1539 (((((((((((((1,2),3),4),5),(7,(8,9))),6),10),14),(15,16)),12),(11,18)),17),13,19);  0.002000  0.002021
   1540 ((((((((((((1,2),3),14),4),5),((7,9),8)),6),10),12),(15,16)),((11,18),17)),13,19);  0.002000  0.001978
   1541 ((((((((((((1,2),3),4),((7,9),8)),(5,6)),10),(15,16)),(11,18)),12),17),13),14,19);  0.002000  0.002007
   1542 ((((((((((((1,2),3),4),((7,9),8)),(5,6)),10),12),(15,16)),14),(11,18)),17),13,19);  0.002000  0.001992
   1543 ((((((((((((1,2),3),4),((7,9),8)),5),6),10),(15,16)),14),(11,18)),(12,17)),13,19);  0.002000  0.001979
   1544 ((((((((((((1,2),3),4),((7,9),8)),5),6),10),12),14),(15,16)),(11,(17,18))),13,19);  0.002000  0.001994
   1545 ((((((((((((1,2),3),4),(5,14)),6),((7,8),9)),10),(15,16)),(11,18)),17),13),12,19);  0.002000  0.001991
   1546 ((((((((((((1,2),3),4),5),((7,8),9)),6),10),(15,16)),14),((11,18),17)),12),13,19);  0.002000  0.002060
   1547 ((((((((((((1,2),3),4),5),((7,8),9)),6),10),12),(15,16)),((11,18),17)),14),13,19);  0.002000  0.002012
   1548 ((((((((((((1,2),3),4),5),((7,9),(8,14))),6),10),(15,16)),(11,18)),12),17),13,19);  0.002000  0.001968
   1549 ((((((((((((1,2),3),4),5),((7,9),8)),6),10),(15,16)),((11,18),17)),12),13),14,19);  0.002000  0.002025
   1550 ((((((((((((1,2),3),4),5),((7,9),8)),6),10),(15,16)),12),((11,18),17)),13),14,19);  0.002000  0.002066
   1551 ((((((((((((1,2),3),4),5),((7,9),8)),6),10),(15,16)),14),((11,17),18)),13),12,19);  0.002000  0.002030
   1552 ((((((((((((1,2),3),4),5),((7,9),8)),6),10),(15,16)),14),((11,18),12)),17),13,19);  0.002000  0.001978
   1553 ((((((((((((1,2),3),4),5),((7,9),8)),6),10),(15,16)),14),12),((11,18),17)),13,19);  0.002000  0.001983
   1554 ((((((((((((1,2),3),4),5),((7,9),8)),6),10),12),(15,16)),14),((11,17),18)),13,19);  0.002000  0.002003
   1555 ((((((((((((1,2),3),4),5),((7,9),8)),6),10),12),14),(15,16)),((11,17),18)),13,19);  0.002000  0.001994
   1556 ((((((((((((1,2),3),4),5),((7,9),8)),6),10),14),(15,16)),12),((11,17),18)),13,19);  0.002000  0.001988
   1557 ((((((((((((1,2),3),4),5),(7,(8,9))),6),10),(15,16)),(11,(14,18))),12),17),13,19);  0.002000  0.002004
   1558 ((((((((((((1,2),3),4),5),(7,(8,9))),6),10),(15,16)),14),((11,18),17)),12),13,19);  0.002000  0.001992
   1559 ((((((((((((1,2),3),4),5),(7,(8,9))),6),10),12),(15,16)),14),((11,18),17)),13,19);  0.002000  0.001992
   1560 ((((((((((((1,2),3),4),5),(7,(8,9))),6),10),12),14),(15,16)),((11,18),17)),13,19);  0.002000  0.001953
   1561 ((((((((((((1,2),3),4),5),(7,(8,9))),6),10),12),14),(15,16)),(11,(17,18))),13,19);  0.002000  0.002030
   1562 ((((((((((((1,2),3),5),((7,9),8)),4),6),10),12),(15,16)),14),((11,18),17)),13,19);  0.002000  0.002005
   1563 (((((((((((1,2),3),((7,9),8)),4),(5,6)),10),14),(15,16)),((11,18),17)),13),12,19);  0.002000  0.001998
   1564 (((((((((((1,2),3),(5,((7,9),(8,14)))),4),6),10),(15,16)),(11,18)),12),17),13,19);  0.002000  0.002013
   1565 (((((((((((1,2),3),(5,((7,9),8))),4),6),10),(15,16)),14),((11,17),18)),12),13,19);  0.002000  0.001981
   1566 (((((((((((1,2),3),(5,((7,9),8))),4),6),10),12),(15,16)),14),((11,17),18)),13,19);  0.002000  0.002009
   1567 (((((((((((1,2),3),(5,((7,9),8))),6),4),10),(15,16)),14),(11,18)),(12,17)),13,19);  0.002000  0.002005
   1568 (((((((((((1,2),3),14),(5,((7,9),8))),4),6),10),(15,16)),(11,(17,18))),13),12,19);  0.002000  0.001975
   1569 (((((((((((1,2),3),14),4),((5,((7,9),8)),6)),10),(15,16)),(11,18)),17),12),13,19);  0.002000  0.002011
   1570 (((((((((((1,2),3),4),((5,((7,9),8)),6)),10),(15,16)),14),(11,18)),17),12),13,19);  0.002000  0.001987
   1571 (((((((((((1,2),3),4),((5,6),((7,8),9))),10),(15,16)),14),(11,18)),17),13),12,19);  0.002000  0.002001
   1572 (((((((((((1,2),3),4),((5,6),((7,8),9))),10),12),(15,16)),14),(11,18)),17),13,19);  0.002000  0.002030
   1573 (((((((((((1,2),3),4),((5,6),((7,9),8))),10),(15,16)),14),(11,18)),12),17),13,19);  0.002000  0.001988
   1574 (((((((((((1,2),3),4),((5,6),((7,9),8))),10),(15,16)),14),(11,18)),17),12),13,19);  0.002000  0.001977
   1575 (((((((((((1,2),3),4),((5,6),((7,9),8))),10),12),(15,16)),14),(11,18)),17),13,19);  0.002000  0.002061
   1576 (((((((((((1,2),3),4),((5,6),((7,9),8))),10),12),14),(15,16)),(11,18)),17),13,19);  0.002000  0.002043
   1577 (((((((((((1,2),3),4),((5,6),(7,(8,9)))),10),12),(15,16)),14),(11,18)),17),13,19);  0.002000  0.002024
   1578 (((((((((((1,2),3),4),((7,8),9)),5),6),10),(15,16)),14),((11,12),(17,18))),13,19);  0.002000  0.001999
   1579 (((((((((((1,2),3),4),((7,8),9)),5),6),10),(15,16)),14),((11,18),(12,17))),13,19);  0.002000  0.002000
   1580 (((((((((((1,2),3),4),((7,8),9)),5),6),10),14),(15,16)),((11,(12,17)),18)),13,19);  0.002000  0.001995
   1581 (((((((((((1,2),3),4),((7,9),8)),(5,6)),10),(15,16)),14),((11,17),18)),13),12,19);  0.002000  0.001989
   1582 (((((((((((1,2),3),4),((7,9),8)),(5,6)),10),12),(15,16)),14),((11,18),17)),13,19);  0.002000  0.001974
   1583 (((((((((((1,2),3),4),(5,((7,8),9))),6),10),(15,16)),((11,18),14)),12),17),13,19);  0.002000  0.001992
   1584 (((((((((((1,2),3),4),(5,((7,8),9))),6),10),(15,16)),14),(11,(17,18))),12),13,19);  0.002000  0.001963
   1585 (((((((((((1,2),3),4),(5,((7,9),8))),6),10),(15,16)),12),14),((11,17),18)),13,19);  0.002000  0.001998
   1586 (((((((((((1,2),3),4),(5,((7,9),8))),6),10),(15,16)),14),((11,17),18)),12),13,19);  0.002000  0.002003
   1587 (((((((((((1,2),3),4),(5,((7,9),8))),6),10),(15,16)),14),((11,17),18)),13),12,19);  0.002000  0.002022
   1588 (((((((((((1,2),3),4),(5,((7,9),8))),6),10),(15,16)),14),((11,18),17)),13),12,19);  0.002000  0.002037
   1589 (((((((((((1,2),3),4),(5,((7,9),8))),6),10),(15,16)),14),(11,(17,18))),12),13,19);  0.002000  0.001997
   1590 (((((((((((1,2),3),4),(5,((7,9),8))),6),10),12),(15,16)),14),((11,18),17)),13,19);  0.002000  0.002022
   1591 (((((((((((1,2),3),4),(5,((7,9),8))),6),10),14),(15,16)),12),(11,(17,18))),13,19);  0.002000  0.002001
   1592 (((((((((((1,2),3),4),(5,((7,9),8))),6),10),14),12),(15,16)),((11,17),18)),13,19);  0.002000  0.002050
   1593 (((((((((((1,2),3),4),(5,(7,(8,9)))),6),10),12),(15,16)),14),((11,17),18)),13,19);  0.002000  0.002034
   1594 (((((((((((1,2),3),4),(5,6)),((7,9),8)),10),(15,16)),14),(11,(17,18))),12),13,19);  0.002000  0.001993
   1595 (((((((((((1,2),3),4),(5,6)),((7,9),8)),10),14),(15,16)),12),(11,(17,18))),13,19);  0.002000  0.001998
   1596 (((((((((((1,2),3),4),(7,(8,9))),5),6),10),(14,(15,16))),((11,17),18)),13),12,19);  0.002000  0.001974
   1597 (((((((((((1,2),3),4),14),5),((7,9),8)),6),10),12),((11,18),(13,17))),(15,16),19);  0.002000  0.001995
   1598 (((((((((((1,2),3),4),5),(((7,8),9),14)),6),10),(15,16)),12),((11,17),18)),13,19);  0.002000  0.002001
   1599 (((((((((((1,2),3),4),5),((7,9),8)),(10,14)),6),(15,16)),((11,18),17)),12),13,19);  0.002000  0.002050
   1600 (((((((((((1,2),3),4),5),((7,9),8)),6),10),(12,14)),(15,16)),((11,18),17)),13,19);  0.002000  0.001990
   1601 (((((((((((1,2),3),4),5),((7,9),8)),6),10),(12,14)),(15,16)),(11,(17,18))),13,19);  0.002000  0.002025
   1602 (((((((((((1,2),3),4),5),((7,9),8)),6),10),(15,16)),14),(((11,12),17),18)),13,19);  0.002000  0.001963
   1603 (((((((((((1,2),3),4),5),((7,9),8)),6),10),(15,16)),14),(((11,12),18),17)),13,19);  0.002000  0.001965
   1604 (((((((((((1,2),3),4),5),((7,9),8)),6),10),(15,16)),14),(((11,17),18),12)),13,19);  0.002000  0.001987
   1605 (((((((((((1,2),3),4),5),((7,9),8)),6),10),(15,16)),14),(((11,18),17),12)),13,19);  0.002000  0.002060
   1606 (((((((((((1,2),3),4),5),((7,9),8)),6),10),(15,16)),14),((11,(17,18)),12)),13,19);  0.002000  0.001958
   1607 (((((((((((1,2),3),4),5),((7,9),8)),6),10),(15,16)),14),(11,((12,17),18))),13,19);  0.002000  0.002054
   1608 (((((((((((1,2),3),4),5),((7,9),8)),6),10),12),(15,16)),(((11,18),17),14)),13,19);  0.002000  0.002050
   1609 (((((((((((1,2),3),4),5),((7,9),8)),6),10),12),(15,16)),((11,17),(14,18))),13,19);  0.002000  0.002085
   1610 (((((((((((1,2),3),4),5),((7,9),8)),6),10),12),(15,16)),(11,(14,(17,18)))),13,19);  0.002000  0.002007
   1611 (((((((((((1,2),3),4),5),((7,9),8)),6),10),14),(15,16)),((11,(17,18)),12)),13,19);  0.002000  0.002015
   1612 (((((((((((1,2),3),4),5),(7,(8,9))),6),10),(12,(15,16))),14),((11,18),17)),13,19);  0.002000  0.002031
   1613 (((((((((((1,2),3),4),5),(7,(8,9))),6),10),(15,16)),14),(((11,12),18),17)),13,19);  0.002000  0.002038
   1614 (((((((((((1,2),3),4),5),(7,(8,9))),6),10),(15,16)),14),((11,(12,17)),18)),13,19);  0.002000  0.001986
   1615 (((((((((((1,2),3),4),5),(7,(8,9))),6),10),(15,16)),14),((11,18),(12,17))),13,19);  0.002000  0.002055
   1616 (((((((((((1,2),3),4),5),(7,(8,9))),6),10),(15,16)),14),(11,((12,17),18))),13,19);  0.002000  0.002035
   1617 (((((((((((1,2),3),4),5),6),((7,9),8)),(10,14)),(15,16)),12),((11,17),18)),13,19);  0.002000  0.002033
   1618 (((((((((((1,2),3),4),6),(5,((7,8),9))),10),(15,16)),14),(11,(17,18))),12),13,19);  0.002000  0.001969
   1619 (((((((((((1,2),3),5),((7,9),8)),4),6),10),(15,16)),14),(11,(17,18))),(12,13),19);  0.002000  0.002031
   1620 (((((((((((1,2),3),5),4),(7,(8,9))),6),10),(12,14)),(15,16)),((11,18),17)),13,19);  0.002000  0.002004
   1621 ((((((((((1,2),3),((5,6),((7,9),8))),4),10),12),14),(15,16)),((11,18),17)),13,19);  0.002000  0.001951
   1622 ((((((((((1,2),3),((7,9),8)),(5,6)),4),10),(15,16)),14),((11,(12,17)),18)),13,19);  0.002000  0.001999
   1623 ((((((((((1,2),3),((7,9),8)),5),6),4),10),((14,16),15)),(((11,12),18),17)),13,19);  0.002000  0.002015
   1624 ((((((((((1,2),3),(5,((7,9),8))),4),6),10),(15,16)),(((11,18),14),17)),12),13,19);  0.002000  0.002025
   1625 ((((((((((1,2),3),(5,((7,9),8))),6),4),10),(15,16)),14),((11,18),(12,17))),13,19);  0.002000  0.001979
   1626 ((((((((((1,2),3),14),4),((5,6),((7,9),8))),10),(15,16)),(11,18)),17),(12,13),19);  0.002000  0.002056
   1627 ((((((((((1,2),3),14),4),((5,6),((7,9),8))),10),12),(15,16)),((11,18),17)),13,19);  0.002000  0.001956
   1628 ((((((((((1,2),3),14),4),(5,((7,9),8))),6),10),12),(((11,17),18),13)),(15,16),19);  0.002000  0.001962
   1629 ((((((((((1,2),3),4),((5,((7,9),8)),6)),10),(15,16)),14),((11,18),17)),12),13,19);  0.002000  0.002022
   1630 ((((((((((1,2),3),4),((5,((7,9),8)),6)),10),(15,16)),14),(11,(17,18))),12),13,19);  0.002000  0.002030
   1631 ((((((((((1,2),3),4),((5,((7,9),8)),6)),10),(15,16)),14),12),((11,17),18)),13,19);  0.002000  0.001932
   1632 ((((((((((1,2),3),4),((5,((7,9),8)),6)),10),14),(15,16)),12),((11,17),18)),13,19);  0.002000  0.002059
   1633 ((((((((((1,2),3),4),((5,(7,(8,9))),6)),10),12),(15,16)),14),(11,(17,18))),13,19);  0.002000  0.001979
   1634 ((((((((((1,2),3),4),((5,6),((7,8),9))),10),(15,16)),14),((11,18),17)),12),13,19);  0.002000  0.002033
   1635 ((((((((((1,2),3),4),((5,6),((7,8),9))),10),12),(15,16)),14),((11,17),18)),13,19);  0.002000  0.002024
   1636 ((((((((((1,2),3),4),((5,6),((7,8),9))),10),12),(15,16)),14),(11,(17,18))),13,19);  0.002000  0.002011
   1637 ((((((((((1,2),3),4),((5,6),((7,8),9))),10),14),(15,16)),((11,17),18)),12),13,19);  0.002000  0.001976
   1638 ((((((((((1,2),3),4),((5,6),((7,9),8))),10),(15,16)),((11,18),17)),13),12),14,19);  0.002000  0.001972
   1639 ((((((((((1,2),3),4),((5,6),((7,9),8))),10),(15,16)),(11,18)),14),(12,17)),13,19);  0.002000  0.001998
   1640 ((((((((((1,2),3),4),((5,6),((7,9),8))),10),(15,16)),14),((11,17),18)),13),12,19);  0.002000  0.002029
   1641 ((((((((((1,2),3),4),((5,6),((7,9),8))),10),(15,16)),14),(11,(17,18))),13),12,19);  0.002000  0.002083
   1642 ((((((((((1,2),3),4),((5,6),((7,9),8))),10),(15,16)),14),12),((11,18),17)),13,19);  0.002000  0.001985
   1643 ((((((((((1,2),3),4),((5,6),((7,9),8))),10),(15,16)),14),12),(11,(17,18))),13,19);  0.002000  0.002032
   1644 ((((((((((1,2),3),4),((5,6),((7,9),8))),10),12),(14,(15,16))),(11,18)),17),13,19);  0.002000  0.001989
   1645 ((((((((((1,2),3),4),((5,6),((7,9),8))),10),14),(15,16)),12),(11,(17,18))),13,19);  0.002000  0.002040
   1646 ((((((((((1,2),3),4),((5,6),((7,9),8))),10),14),12),(15,16)),((11,18),17)),13,19);  0.002000  0.002005
   1647 ((((((((((1,2),3),4),((5,6),((7,9),8))),10),14),12),(15,16)),(11,(17,18))),13,19);  0.002000  0.001999
   1648 ((((((((((1,2),3),4),((5,6),(7,(8,9)))),10),(15,16)),14),12),((11,18),17)),13,19);  0.002000  0.002037
   1649 ((((((((((1,2),3),4),((5,6),(7,(8,9)))),10),12),(15,16)),14),((11,17),18)),13,19);  0.002000  0.001940
   1650 ((((((((((1,2),3),4),((5,6),(7,(8,9)))),10),12),(15,16)),14),((11,18),17)),13,19);  0.002000  0.002010
   1651 ((((((((((1,2),3),4),((5,6),(7,(8,9)))),10),12),(15,16)),14),(11,(17,18))),13,19);  0.002000  0.002010
   1652 ((((((((((1,2),3),4),((5,6),(7,(8,9)))),10),14),(15,16)),((11,18),17)),12),13,19);  0.002000  0.002041
   1653 ((((((((((1,2),3),4),((5,6),(7,(8,9)))),10),14),(15,16)),(11,18)),(12,17)),13,19);  0.002000  0.001991
   1654 ((((((((((1,2),3),4),((7,9),8)),(5,6)),10),(15,16)),14),(((11,12),18),17)),13,19);  0.002000  0.002024
   1655 ((((((((((1,2),3),4),((7,9),8)),(5,6)),10),(15,16)),14),((11,18),17)),(12,13),19);  0.002000  0.002070
   1656 ((((((((((1,2),3),4),((7,9),8)),(5,6)),10),12),(15,16)),((11,18),(14,17))),13,19);  0.002000  0.002043
   1657 ((((((((((1,2),3),4),((7,9),8)),(5,6)),10),12),(15,16)),((11,18),17)),(13,14),19);  0.002000  0.002040
   1658 ((((((((((1,2),3),4),((7,9),8)),5),6),10),12),((((11,17),18),13),14)),(15,16),19);  0.002000  0.001998
   1659 ((((((((((1,2),3),4),((7,9),8)),5),6),10),12),(15,16)),((((11,17),18),13),14),19);  0.002000  0.001956
   1660 ((((((((((1,2),3),4),(5,((7,14),(8,9)))),6),10),12),(15,16)),((11,17),18)),13,19);  0.002000  0.002047
   1661 ((((((((((1,2),3),4),(5,((7,9),8))),6),10),(15,16)),14),(((11,17),18),12)),13,19);  0.002000  0.002015
   1662 ((((((((((1,2),3),4),(5,((7,9),8))),6),10),(15,16)),14),(((11,18),17),12)),13,19);  0.002000  0.002000
   1663 ((((((((((1,2),3),4),(5,((7,9),8))),6),10),(15,16)),14),((11,(12,17)),18)),13,19);  0.002000  0.002034
   1664 ((((((((((1,2),3),4),(5,((7,9),8))),6),10),12),(14,(15,16))),(11,(17,18))),13,19);  0.002000  0.001972
   1665 ((((((((((1,2),3),4),(5,((7,9),8))),6),10),14),12),(((11,18),17),13)),(15,16),19);  0.002000  0.002060
   1666 ((((((((((1,2),3),4),(5,(6,((7,9),8)))),10),(15,16)),14),12),((11,17),18)),13,19);  0.002000  0.002020
   1667 ((((((((((1,2),3),4),(5,(7,(8,9)))),6),10),(15,16)),14),((11,(12,17)),18)),13,19);  0.002000  0.001982
   1668 ((((((((((1,2),3),4),(5,6)),(7,(8,9))),10),(15,16)),14),(((11,12),18),17)),13,19);  0.002000  0.001961
   1669 ((((((((((1,2),3),4),5),(((7,14),8),9)),6),10),12),(((11,18),17),13)),(15,16),19);  0.002000  0.001907
   1670 ((((((((((1,2),3),4),5),(((7,14),9),8)),6),10),(15,16)),(((11,12),17),18)),13,19);  0.002000  0.002020
   1671 ((((((((((1,2),3),4),5),((7,(8,9)),14)),6),10),(15,16)),((11,18),(12,17))),13,19);  0.002000  0.002005
   1672 ((((((((((1,2),3),4),5),((7,8),9)),6),10),12),(15,16)),((((11,17),18),13),14),19);  0.002000  0.001939
   1673 ((((((((((1,2),3),4),5),((7,9),8)),6),10),(15,16)),((((11,12),17),18),14)),13,19);  0.002000  0.002050
   1674 ((((((((((1,2),3),4),5),((7,9),8)),6),10),(15,16)),((11,((14,17),18)),12)),13,19);  0.002000  0.002029
   1675 ((((((((((1,2),3),4),5),((7,9),8)),6),10),12),(15,16)),(((11,18),(13,17)),14),19);  0.002000  0.001988
   1676 ((((((((((1,2),3),4),5),(7,((8,14),9))),6),10),(15,16)),((11,17),(12,18))),13,19);  0.002000  0.002043
   1677 ((((((((((1,2),3),4),5),(7,(8,9))),6),10),((11,((12,17),18)),13)),(15,16)),14,19);  0.002000  0.002026
   1678 ((((((((((1,2),3),4),5),(7,(8,9))),6),10),(15,16)),((((11,14),18),17),12)),13,19);  0.002000  0.002011
   1679 ((((((((((1,2),3),4),5),(7,(8,9))),6),10),12),(15,16)),(((11,(17,18)),13),14),19);  0.002000  0.001965
   1680 (((((((((1,2),3),(((5,14),((7,8),9)),6)),4),10),12),(15,16)),((11,18),17)),13,19);  0.002000  0.002035
   1681 (((((((((1,2),3),((5,6),((7,8),9))),4),10),(15,16)),14),(((11,17),18),12)),13,19);  0.002000  0.002009
   1682 (((((((((1,2),3),(4,14)),((5,6),((7,9),8))),10),(15,16)),(11,(17,18))),13),12,19);  0.002000  0.002000
   1683 (((((((((1,2),3),(5,((7,8),9))),4),6),10),(15,16)),(((11,18),17),12)),(13,14),19);  0.002000  0.002022
   1684 (((((((((1,2),3),(5,((7,9),8))),4),6),10),((14,16),15)),(((11,12),17),18)),13,19);  0.002000  0.001999
   1685 (((((((((1,2),3),(7,(8,9))),(4,5)),6),10),14),(15,16)),((11,(17,18)),(12,13)),19);  0.002000  0.001998
   1686 (((((((((1,2),3),4),((5,((7,8),9)),6)),10),(15,16)),(((11,14),18),17)),12),13,19);  0.002000  0.001979
   1687 (((((((((1,2),3),4),((5,((7,9),8)),6)),10),((14,16),15)),((11,18),17)),12),13,19);  0.002000  0.001994
   1688 (((((((((1,2),3),4),((5,((7,9),8)),6)),10),(15,16)),((11,(12,17)),18)),14),13,19);  0.002000  0.001985
   1689 (((((((((1,2),3),4),((5,((7,9),8)),6)),10),(15,16)),14),(((11,18),17),12)),13,19);  0.002000  0.002012
   1690 (((((((((1,2),3),4),((5,((7,9),8)),6)),10),(15,16)),14),((11,18),17)),(12,13),19);  0.002000  0.001999
   1691 (((((((((1,2),3),4),((5,(6,14)),((7,9),8))),10),(15,16)),12),((11,18),17)),13,19);  0.002000  0.002021
   1692 (((((((((1,2),3),4),((5,(7,(8,9))),6)),10),(15,16)),(((11,14),18),17)),13),12,19);  0.002000  0.001945
   1693 (((((((((1,2),3),4),((5,(7,(8,9))),6)),10),12),((14,15),16)),((11,18),17)),13,19);  0.002000  0.002018
   1694 (((((((((1,2),3),4),((5,6),(((7,14),9),8))),10),(15,16)),((11,18),17)),12),13,19);  0.002000  0.002003
   1695 (((((((((1,2),3),4),((5,6),(((7,9),14),8))),10),12),(15,16)),((11,18),17)),13,19);  0.002000  0.001978
   1696 (((((((((1,2),3),4),((5,6),((7,8),9))),10),(15,16)),((11,12),(17,18))),13),14,19);  0.002000  0.001981
   1697 (((((((((1,2),3),4),((5,6),((7,8),9))),10),(15,16)),(11,(17,18))),14),(12,13),19);  0.002000  0.002012
   1698 (((((((((1,2),3),4),((5,6),((7,8),9))),10),(15,16)),14),((11,(17,18)),12)),13,19);  0.002000  0.001967
   1699 (((((((((1,2),3),4),((5,6),((7,9),(8,14)))),10),12),(15,16)),((11,17),18)),13,19);  0.002000  0.001994
   1700 (((((((((1,2),3),4),((5,6),((7,9),8))),10),(12,(15,16))),14),((11,17),18)),13,19);  0.002000  0.002001
   1701 (((((((((1,2),3),4),((5,6),((7,9),8))),10),(12,14)),(15,16)),((11,17),18)),13,19);  0.002000  0.002010
   1702 (((((((((1,2),3),4),((5,6),((7,9),8))),10),(15,16)),(((11,17),18),14)),12),13,19);  0.002000  0.001978
   1703 (((((((((1,2),3),4),((5,6),((7,9),8))),10),(15,16)),(((11,18),12),17)),13),14,19);  0.002000  0.001989
   1704 (((((((((1,2),3),4),((5,6),((7,9),8))),10),(15,16)),((11,(14,17)),18)),12),13,19);  0.002000  0.001950
   1705 (((((((((1,2),3),4),((5,6),((7,9),8))),10),(15,16)),((11,(14,17)),18)),13),12,19);  0.002000  0.001979
   1706 (((((((((1,2),3),4),((5,6),((7,9),8))),10),(15,16)),((11,(17,18)),14)),12),13,19);  0.002000  0.002011
   1707 (((((((((1,2),3),4),((5,6),((7,9),8))),10),(15,16)),((11,18),(12,17))),13),14,19);  0.002000  0.002035
   1708 (((((((((1,2),3),4),((5,6),((7,9),8))),10),(15,16)),(11,((14,17),18))),12),13,19);  0.002000  0.002060
   1709 (((((((((1,2),3),4),((5,6),((7,9),8))),10),(15,16)),12),(((11,18),17),14)),13,19);  0.002000  0.002025
   1710 (((((((((1,2),3),4),((5,6),((7,9),8))),10),(15,16)),12),((11,(14,17)),18)),13,19);  0.002000  0.002031
   1711 (((((((((1,2),3),4),((5,6),((7,9),8))),10),(15,16)),14),(((11,17),18),12)),13,19);  0.002000  0.002047
   1712 (((((((((1,2),3),4),((5,6),((7,9),8))),10),(15,16)),14),(((11,18),17),12)),13,19);  0.002000  0.001967
   1713 (((((((((1,2),3),4),((5,6),((7,9),8))),10),(15,16)),14),((11,(12,17)),18)),13,19);  0.002000  0.001982
   1714 (((((((((1,2),3),4),((5,6),((7,9),8))),10),(15,16)),14),((11,18),17)),(12,13),19);  0.002000  0.001947
   1715 (((((((((1,2),3),4),((5,6),((7,9),8))),10),(15,16)),14),(11,((12,17),18))),13,19);  0.002000  0.002014
   1716 (((((((((1,2),3),4),((5,6),((7,9),8))),10),(15,16)),14),(11,(17,18))),(12,13),19);  0.002000  0.001960
   1717 (((((((((1,2),3),4),((5,6),((7,9),8))),10),12),(15,16)),(((11,18),14),17)),13,19);  0.002000  0.002015
   1718 (((((((((1,2),3),4),((5,6),((7,9),8))),10),12),(15,16)),(11,((14,17),18))),13,19);  0.002000  0.002013
   1719 (((((((((1,2),3),4),((5,6),(7,(8,9)))),10),(12,14)),(15,16)),((11,18),17)),13,19);  0.002000  0.002014
   1720 (((((((((1,2),3),4),((5,6),(7,(8,9)))),10),(15,16)),14),(((11,12),17),18)),13,19);  0.002000  0.001979
   1721 (((((((((1,2),3),4),((5,6),(7,(8,9)))),10),(15,16)),14),((11,12),(17,18))),13,19);  0.002000  0.001992
   1722 (((((((((1,2),3),4),((5,6),(7,(8,9)))),10),(15,16)),14),((11,18),(12,17))),13,19);  0.002000  0.002018
   1723 (((((((((1,2),3),4),((5,6),(7,(8,9)))),10),(15,16)),14),(11,((12,17),18))),13,19);  0.002000  0.001997
   1724 (((((((((1,2),3),4),((5,6),(7,(8,9)))),10),(15,16)),14),(11,(17,18))),(12,13),19);  0.002000  0.002033
   1725 (((((((((1,2),3),4),((5,6),(7,(8,9)))),10),12),(15,16)),((11,18),(14,17))),13,19);  0.002000  0.002020
   1726 (((((((((1,2),3),4),((7,9),8)),(5,6)),10),12),(15,16)),(((11,(17,18)),13),14),19);  0.002000  0.002007
   1727 (((((((((1,2),3),4),((7,9),8)),5),6),10),(((11,(14,17)),18),(12,13))),(15,16),19);  0.002000  0.001956
   1728 (((((((((1,2),3),4),((7,9),8)),5),6),10),12),((((11,(17,18)),13),14),(15,16)),19);  0.002000  0.002019
   1729 (((((((((1,2),3),4),(5,((7,9),8))),6),10),12),(((11,(17,18)),13),14)),(15,16),19);  0.002000  0.002017
   1730 (((((((((1,2),3),4),(5,(6,(((7,14),9),8)))),10),12),(15,16)),(11,(17,18))),13,19);  0.002000  0.002018
   1731 (((((((((1,2),3),4),(5,(6,((7,8),9)))),10),12),(15,16)),(((11,18),17),14)),13,19);  0.002000  0.001968
   1732 (((((((((1,2),3),4),(5,(6,((7,9),8)))),10),(15,16)),14),(((11,12),18),17)),13,19);  0.002000  0.002024
   1733 (((((((((1,2),3),4),(5,(6,((7,9),8)))),10),(15,16)),14),((11,(12,17)),18)),13,19);  0.002000  0.001994
   1734 (((((((((1,2),3),4),(5,6)),((7,9),8)),10),12),(15,16)),((((11,18),17),13),14),19);  0.002000  0.001980
   1735 (((((((((1,2),3),4),(7,(8,9))),5),6),10),((((11,17),18),(12,13)),14)),(15,16),19);  0.002000  0.002032
   1736 (((((((((1,2),3),4),5),((7,(8,9)),14)),6),10),12),(((11,(17,18)),13),(15,16)),19);  0.002000  0.002017
   1737 (((((((((1,2),3),4),5),((7,8),9)),6),10),(15,16)),(((((11,18),17),12),13),14),19);  0.002000  0.001990
   1738 (((((((((1,2),3),4),5),((7,8),9)),6),10),(15,16)),((((11,18),17),(12,13)),14),19);  0.002000  0.002000
   1739 (((((((((1,2),3),4),5),((7,8),9)),6),10),(15,16)),(((11,18),((12,13),17)),14),19);  0.002000  0.002047
   1740 (((((((((1,2),3),4),5),((7,9),(8,14))),6),10),12),((((11,18),17),13),(15,16)),19);  0.002000  0.002028
   1741 (((((((((1,2),3),4),5),((7,9),8)),6),(10,14)),12),((((11,17),18),13),(15,16)),19);  0.002000  0.001988
   1742 (((((((((1,2),3),4),5),((7,9),8)),6),10),((((11,18),17),(12,13)),14)),(15,16),19);  0.002000  0.001965
   1743 (((((((((1,2),3),4),5),((7,9),8)),6),10),(((11,(17,18)),(12,13)),14)),(15,16),19);  0.002000  0.001989
   1744 (((((((((1,2),3),4),5),((7,9),8)),6),10),(((11,18),17),(12,(13,14)))),(15,16),19);  0.002000  0.002018
   1745 (((((((((1,2),3),4),5),((7,9),8)),6),10),(15,16)),(((((11,18),17),13),14),12),19);  0.002000  0.001973
   1746 (((((((((1,2),3),4),5),((7,9),8)),6),10),(15,16)),(((11,(17,18)),(12,13)),14),19);  0.002000  0.002013
   1747 (((((((((1,2),3),4),5),((7,9),8)),6),10),12),(((((11,18),17),13),14),(15,16)),19);  0.002000  0.002108
   1748 (((((((((1,2),3),4),5),((7,9),8)),6),10),12),((((11,(17,18)),13),14),(15,16)),19);  0.002000  0.001914
   1749 (((((((((1,2),3),4),5),((7,9),8)),6),10),12),((((11,18),17),13),((14,15),16)),19);  0.002000  0.002008
   1750 (((((((((1,2),3),4),5),(7,(8,9))),6),10),((((11,18),17),(12,13)),14)),(15,16),19);  0.002000  0.002004
   1751 (((((((((1,2),3),4),5),(7,(8,9))),6),10),(((11,(17,18)),(12,13)),14)),(15,16),19);  0.002000  0.002016
   1752 (((((((((1,2),3),4),5),6),((7,9),8)),10),(((((11,18),17),13),12),14)),(15,16),19);  0.002000  0.001978
   1753 (((((((((1,2),3),5),4),((7,9),8)),6),10),12),(((((11,18),17),13),(15,16)),14),19);  0.002000  0.001989
   1754 ((((((((1,2),3),((5,6),((7,8),9))),4),10),(15,16)),((11,18),(12,17))),(13,14),19);  0.002000  0.001947
   1755 ((((((((1,2),3),((5,6),(7,((8,14),9)))),4),10),(15,16)),((11,(12,17)),18)),13,19);  0.002000  0.002019
   1756 ((((((((1,2),3),(4,((5,6),((7,9),8)))),10),(15,16)),14),(((11,12),18),17)),13,19);  0.002000  0.001995
   1757 ((((((((1,2),3),(4,14)),((5,6),((7,9),8))),10),(15,16)),(((11,12),17),18)),13,19);  0.002000  0.001999
   1758 ((((((((1,2),3),(5,(6,((7,9),8)))),4),(10,14)),(15,16)),((11,18),(12,17))),13,19);  0.002000  0.002018
   1759 ((((((((1,2),3),(5,(7,(8,9)))),4),6),10),((((11,18),(12,17)),13),14)),(15,16),19);  0.002000  0.002054
   1760 ((((((((1,2),3),14),4),((5,6),((7,9),8))),10),(15,16)),(((11,12),(17,18)),13),19);  0.002000  0.002020
   1761 ((((((((1,2),3),14),4),((5,6),((7,9),8))),10),12),((((11,17),18),13),(15,16)),19);  0.002000  0.001965
   1762 ((((((((1,2),3),4),((5,((7,8),9)),6)),10),(12,14)),(((11,18),17),13)),(15,16),19);  0.002000  0.001991
   1763 ((((((((1,2),3),4),((5,((7,8),9)),6)),10),12),(15,16)),((((11,18),17),13),14),19);  0.002000  0.002044
   1764 ((((((((1,2),3),4),((5,((7,9),8)),6)),10),12),(15,16)),((((11,17),18),13),14),19);  0.002000  0.001962
   1765 ((((((((1,2),3),4),((5,6),(((7,14),9),8))),10),(15,16)),((11,(17,18)),12)),13,19);  0.002000  0.001954
   1766 ((((((((1,2),3),4),((5,6),(((7,9),14),8))),10),(15,16)),(((11,18),17),12)),13,19);  0.002000  0.001955
   1767 ((((((((1,2),3),4),((5,6),(((7,9),8),14))),10),(15,16)),(((11,12),17),18)),13,19);  0.002000  0.001959
   1768 ((((((((1,2),3),4),((5,6),(((7,9),8),14))),10),(15,16)),(11,((12,17),18))),13,19);  0.002000  0.001992
   1769 ((((((((1,2),3),4),((5,6),((7,(8,14)),9))),10),(15,16)),((11,18),(12,17))),13,19);  0.002000  0.002002
   1770 ((((((((1,2),3),4),((5,6),((7,(9,14)),8))),10),12),(((11,18),17),13)),(15,16),19);  0.002000  0.002014
   1771 ((((((((1,2),3),4),((5,6),((7,8),(9,14)))),10),(15,16)),((11,(12,17)),18)),13,19);  0.002000  0.001984
   1772 ((((((((1,2),3),4),((5,6),((7,8),(9,14)))),10),(15,16)),((11,18),(12,17))),13,19);  0.002000  0.001965
   1773 ((((((((1,2),3),4),((5,6),((7,8),9))),10),12),14),(((11,(17,18)),13),(15,16)),19);  0.002000  0.002031
   1774 ((((((((1,2),3),4),((5,6),((7,9),(8,14)))),10),(15,16)),(((11,12),17),18)),13,19);  0.002000  0.002022
   1775 ((((((((1,2),3),4),((5,6),((7,9),8))),10),(14,(15,16))),((11,18),(12,17))),13,19);  0.002000  0.001947
   1776 ((((((((1,2),3),4),((5,6),((7,9),8))),10),(15,16)),((((11,14),18),17),12)),13,19);  0.002000  0.001985
   1777 ((((((((1,2),3),4),((5,6),((7,9),8))),10),(15,16)),(((11,18),17),(12,14))),13,19);  0.002000  0.002031
   1778 ((((((((1,2),3),4),((5,6),((7,9),8))),10),(15,16)),((11,((12,14),17)),18)),13,19);  0.002000  0.001941
   1779 ((((((((1,2),3),4),((5,6),((7,9),8))),10),(15,16)),((11,(14,17)),18)),(12,13),19);  0.002000  0.002005
   1780 ((((((((1,2),3),4),((5,6),((7,9),8))),10),(15,16)),((11,18),(12,17))),(13,14),19);  0.002000  0.002007
   1781 ((((((((1,2),3),4),((5,6),((7,9),8))),10),12),(15,16)),((((11,17),18),13),14),19);  0.002000  0.001998
   1782 ((((((((1,2),3),4),((5,6),((7,9),8))),10),12),(15,16)),((((11,18),17),13),14),19);  0.002000  0.002021
   1783 ((((((((1,2),3),4),((5,6),((7,9),8))),10),12),(15,16)),(((11,18),(13,17)),14),19);  0.002000  0.001984
   1784 ((((((((1,2),3),4),((5,6),((7,9),8))),10),14),(((11,18),17),(12,13))),(15,16),19);  0.002000  0.001962
   1785 ((((((((1,2),3),4),((5,6),((7,9),8))),10),14),(15,16)),(((11,18),17),(12,13)),19);  0.002000  0.001988
   1786 ((((((((1,2),3),4),((5,6),(7,(8,(9,14))))),10),(15,16)),(((11,17),18),12)),13,19);  0.002000  0.001959
   1787 ((((((((1,2),3),4),((5,6),(7,(8,9)))),10),(15,16)),(((11,12),(14,18)),17)),13,19);  0.002000  0.001995
   1788 ((((((((1,2),3),4),((5,6),(7,(8,9)))),10),12),((((11,17),18),13),14)),(15,16),19);  0.002000  0.002031
   1789 ((((((((1,2),3),4),((5,6),(7,(8,9)))),10),12),((((11,18),17),13),14)),(15,16),19);  0.002000  0.001988
   1790 ((((((((1,2),3),4),((7,9),8)),(5,6)),10),(15,16)),(((11,(17,18)),(12,13)),14),19);  0.002000  0.002021
   1791 ((((((((1,2),3),4),((7,9),8)),(5,6)),10),14),((((11,18),17),(12,13)),(15,16)),19);  0.002000  0.001998
   1792 ((((((((1,2),3),4),((7,9),8)),5),6),10),(((((11,18),17),(12,13)),14),(15,16)),19);  0.002000  0.002037
   1793 ((((((((1,2),3),4),(5,((7,9),(8,14)))),6),10),12),(((11,(17,18)),13),(15,16)),19);  0.002000  0.002003
   1794 ((((((((1,2),3),4),(5,((7,9),8))),6),10),(15,16)),((((11,18),17),(12,13)),14),19);  0.002000  0.002050
   1795 ((((((((1,2),3),4),(5,((7,9),8))),6),10),(15,16)),((11,(((12,17),14),18)),13),19);  0.002000  0.002009
   1796 ((((((((1,2),3),4),(5,((7,9),8))),6),10),12),(((((11,18),17),13),14),(15,16)),19);  0.002000  0.002038
   1797 ((((((((1,2),3),4),(5,(6,(((7,9),14),8)))),10),12),(((11,18),17),13)),(15,16),19);  0.002000  0.001995
   1798 ((((((((1,2),3),4),(5,(7,(8,9)))),6),10),(15,16)),((((11,18),(12,17)),13),14),19);  0.002000  0.001986
   1799 ((((((((1,2),3),4),(5,6)),((7,8),9)),10),((14,16),15)),(((11,(17,18)),13),12),19);  0.002000  0.001997
   1800 ((((((((1,2),3),4),(7,(8,9))),5),6),10),(((((11,18),(12,17)),13),14),(15,16)),19);  0.002000  0.002005
   1801 ((((((((1,2),3),4),(7,(8,9))),5),6),10),((((11,(17,18)),(12,13)),14),(15,16)),19);  0.002000  0.001935
   1802 ((((((((1,2),3),4),5),((7,8),9)),6),10),((((11,((12,17),18)),13),14),(15,16)),19);  0.002000  0.001975
   1803 ((((((((1,2),3),4),5),((7,9),8)),6),10),(((((11,(12,17)),18),13),14),(15,16)),19);  0.002000  0.001984
   1804 ((((((((1,2),3),4),5),((7,9),8)),6),10),(((((11,(17,18)),13),12),14),(15,16)),19);  0.002000  0.002011
   1805 ((((((((1,2),3),4),5),((7,9),8)),6),10),((((11,(17,18)),(12,13)),(15,16)),14),19);  0.002000  0.001965
   1806 ((((((((1,2),3),4),5),((7,9),8)),6),10),((((11,18),((12,13),17)),(15,16)),14),19);  0.002000  0.002066
   1807 ((((((((1,2),3),4),5),((7,9),8)),6),10),((((11,18),((12,13),17)),14),(15,16)),19);  0.002000  0.001995
   1808 ((((((((1,2),3),4),5),(7,(8,9))),6),10),(((((11,17),18),(12,13)),(15,16)),14),19);  0.002000  0.001996
   1809 ((((((((1,2),3),4),5),(7,(8,9))),6),10),((((11,18),(14,17)),(12,13)),(15,16)),19);  0.002000  0.002019
   1810 ((((((((1,2),3),4),6),(5,((7,9),8))),10),(15,16)),((11,((14,18),17)),(12,13)),19);  0.002000  0.001984
   1811 (((((((1,2),3),4),((5,((7,8),9)),6)),10),((((11,18),17),(12,13)),14)),(15,16),19);  0.002000  0.001998
   1812 (((((((1,2),3),4),((5,((7,9),(8,14))),6)),10),(((11,12),(17,18)),13)),(15,16),19);  0.002000  0.001988
   1813 (((((((1,2),3),4),((5,((7,9),8)),6)),10),(((((11,12),18),17),13),14)),(15,16),19);  0.002000  0.002018
   1814 (((((((1,2),3),4),((5,((7,9),8)),6)),10),((((11,18),17),(12,13)),14)),(15,16),19);  0.002000  0.001963
   1815 (((((((1,2),3),4),((5,((7,9),8)),6)),10),(((11,18),((12,13),17)),(15,16))),14,19);  0.002000  0.002026
   1816 (((((((1,2),3),4),((5,((7,9),8)),6)),10),(15,16)),(((11,(17,18)),(12,13)),14),19);  0.002000  0.002024
   1817 (((((((1,2),3),4),((5,((7,9),8)),6)),10),12),(((((11,18),17),13),14),(15,16)),19);  0.002000  0.002015
   1818 (((((((1,2),3),4),((5,(7,(8,9))),6)),10),(15,16)),((((11,17),18),(12,13)),14),19);  0.002000  0.002005
   1819 (((((((1,2),3),4),((5,(7,(8,9))),6)),10),12),(((((11,17),18),13),14),(15,16)),19);  0.002000  0.001976
   1820 (((((((1,2),3),4),((5,6),(((7,14),9),8))),10),12),((((11,18),17),13),(15,16)),19);  0.002000  0.001999
   1821 (((((((1,2),3),4),((5,6),((7,8),9))),10),((((11,17),18),14),(12,13))),(15,16),19);  0.002000  0.001991
   1822 (((((((1,2),3),4),((5,6),((7,8),9))),10),(15,16)),(((((11,18),17),13),12),14),19);  0.002000  0.001956
   1823 (((((((1,2),3),4),((5,6),((7,8),9))),10),(15,16)),((((11,18),17),(12,13)),14),19);  0.002000  0.001997
   1824 (((((((1,2),3),4),((5,6),((7,8),9))),10),12),(((11,((14,17),18)),13),(15,16)),19);  0.002000  0.001975
   1825 (((((((1,2),3),4),((5,6),((7,9),8))),10),(((((11,17),18),13),12),14)),(15,16),19);  0.002000  0.002025
   1826 (((((((1,2),3),4),((5,6),((7,9),8))),10),(((((11,18),17),12),13),14)),(15,16),19);  0.002000  0.002008
   1827 (((((((1,2),3),4),((5,6),((7,9),8))),10),((((11,17),18),(12,13)),14)),(15,16),19);  0.002000  0.002006
   1828 (((((((1,2),3),4),((5,6),((7,9),8))),10),(((11,(14,17)),18),(12,13))),(15,16),19);  0.002000  0.002002
   1829 (((((((1,2),3),4),((5,6),((7,9),8))),10),(((11,18),((12,17),13)),14)),(15,16),19);  0.002000  0.001993
   1830 (((((((1,2),3),4),((5,6),((7,9),8))),10),(((11,18),(12,(13,17))),14)),(15,16),19);  0.002000  0.002042
   1831 (((((((1,2),3),4),((5,6),((7,9),8))),10),(((11,18),17),(12,13))),(14,(15,16)),19);  0.002000  0.002006
   1832 (((((((1,2),3),4),((5,6),((7,9),8))),10),(15,16)),(((((11,17),18),12),13),14),19);  0.002000  0.002008
   1833 (((((((1,2),3),4),((5,6),((7,9),8))),10),(15,16)),(((((11,18),17),13),14),12),19);  0.002000  0.002000
   1834 (((((((1,2),3),4),((5,6),((7,9),8))),10),(15,16)),((((11,12),(14,17)),18),13),19);  0.002000  0.002023
   1835 (((((((1,2),3),4),((5,6),((7,9),8))),10),(15,16)),((((11,18),(12,17)),13),14),19);  0.002000  0.001965
   1836 (((((((1,2),3),4),((5,6),((7,9),8))),10),(15,16)),(((11,(14,17)),18),(12,13)),19);  0.002000  0.002031
   1837 (((((((1,2),3),4),((5,6),((7,9),8))),10),(15,16)),(((11,18),((12,13),17)),14),19);  0.002000  0.001992
   1838 (((((((1,2),3),4),((5,6),((7,9),8))),10),12),((((11,(14,17)),18),13),(15,16)),19);  0.002000  0.001960
   1839 (((((((1,2),3),4),((5,6),((7,9),8))),10),12),((((11,(17,18)),13),14),(15,16)),19);  0.002000  0.001983
   1840 (((((((1,2),3),4),((5,6),((7,9),8))),10),12),((((11,18),17),(13,14)),(15,16)),19);  0.002000  0.001940
   1841 (((((((1,2),3),4),((5,6),((7,9),8))),10),12),((((11,18),17),13),((14,16),15)),19);  0.002000  0.001995
   1842 (((((((1,2),3),4),((5,6),(7,(8,9)))),10),(((((11,18),17),12),13),14)),(15,16),19);  0.002000  0.001956
   1843 (((((((1,2),3),4),((5,6),(7,(8,9)))),10),(((((11,18),17),13),12),14)),(15,16),19);  0.002000  0.002030
   1844 (((((((1,2),3),4),((5,6),(7,(8,9)))),10),12),(((((11,18),17),13),14),(15,16)),19);  0.002000  0.001984
   1845 (((((((1,2),3),4),(5,((7,9),8))),6),10),(((((11,18),17),(12,13)),14),(15,16)),19);  0.002000  0.002019
   1846 (((((((1,2),3),4),(5,((7,9),8))),6),10),((((11,(17,18)),(12,13)),14),(15,16)),19);  0.002000  0.001998
   1847 (((((((1,2),3),4),(5,((7,9),8))),6),10),((((11,18),((12,17),14)),13),(15,16)),19);  0.002000  0.001980
   1848 (((((((1,2),3),4),(5,(6,((7,9),8)))),10),12),((((11,(17,18)),13),14),(15,16)),19);  0.002000  0.002056
   1849 ((((((1,2),3),((5,6),(7,(8,9)))),4),10),(((((11,(17,18)),13),12),14),(15,16)),19);  0.002000  0.002016
   1850 ((((((1,2),3),(4,14)),((5,6),((7,9),8))),10),(((11,18),(12,(13,17))),(15,16)),19);  0.002000  0.002007
   1851 ((((((1,2),3),4),((5,(6,14)),(7,(8,9)))),10),(((11,(17,18)),(12,13)),(15,16)),19);  0.002000  0.002045
   1852 ((((((1,2),3),4),((5,6),((7,8),9))),10),((((11,(17,18)),(12,13)),14),(15,16)),19);  0.002000  0.001961
   1853 ((((((1,2),3),4),((5,6),((7,9),8))),10),((((((11,12),17),18),13),14),(15,16)),19);  0.002000  0.002048
   1854 ((((((1,2),3),4),((5,6),((7,9),8))),10),((((((11,12),18),17),13),14),(15,16)),19);  0.002000  0.001989
   1855 ((((((1,2),3),4),((5,6),((7,9),8))),10),((((((11,18),12),17),13),14),(15,16)),19);  0.002000  0.001976
   1856 ((((((1,2),3),4),((5,6),((7,9),8))),10),(((((11,(12,17)),14),18),13),(15,16)),19);  0.002000  0.001950
   1857 ((((((1,2),3),4),((5,6),((7,9),8))),10),(((((11,(12,17)),18),13),14),(15,16)),19);  0.002000  0.002001
   1858 ((((((1,2),3),4),((5,6),((7,9),8))),10),(((((11,12),17),18),13),(14,(15,16))),19);  0.002000  0.001982
   1859 ((((((1,2),3),4),((5,6),((7,9),8))),10),(((((11,18),(12,17)),13),14),(15,16)),19);  0.002000  0.001972
   1860 ((((((1,2),3),4),((5,6),((7,9),8))),10),(((((11,18),17),(12,13)),(15,16)),14),19);  0.002000  0.001998
   1861 ((((((1,2),3),4),((5,6),((7,9),8))),10),(((((11,18),17),(12,13)),14),(15,16)),19);  0.002000  0.001968
   1862 ((((((1,2),3),4),((5,6),((7,9),8))),10),((((11,((12,17),18)),13),14),(15,16)),19);  0.002000  0.002002
   1863 ((((((1,2),3),4),((5,6),((7,9),8))),10),((((11,17),18),(12,13)),((14,16),15)),19);  0.002000  0.002042
   1864 ((((((1,2),3),4),((5,6),(7,(8,9)))),10),((((((11,18),17),13),12),(15,16)),14),19);  0.002000  0.001992

Gene 1:
  numTrees = 171
  index topology                                                                              single     joint
     10 ((((((((((((1,2),3),(5,6)),4),((7,8),9)),10),11),16),((13,15),14)),12),17),18,19);  0.096000  0.000000
     21 ((((((((((((1,2),3),(5,6)),4),((7,8),9)),10),11),16),12),((13,15),14)),17),18,19);  0.070000  0.000000
     44 ((((((((((((1,2),3),(5,6)),4),((7,8),9)),10),11),16),((13,14),15)),12),17),18,19);  0.046000  0.000000
     46 ((((((((((((1,2),3),(5,6)),4),((7,8),9)),10),11),16),(13,(14,15))),12),17),18,19);  0.044000  0.000000
     51 (((((((((((((1,2),3),(5,6)),4),((7,8),9)),10),11),16),(13,15)),14),12),17),18,19);  0.042000  0.000000
     68 ((((((((((((((1,2),3),(5,6)),4),((7,8),9)),10),11),16),13),15),14),12),17),18,19);  0.030000  0.000000
    105 ((((((((((((1,2),3),4),(5,6)),((7,8),9)),10),11),16),((13,15),14)),12),17),18,19);  0.022000  0.000000
    106 ((((((((((((1,2),3),4),(5,6)),((7,8),9)),10),11),16),12),((13,15),14)),17),18,19);  0.022000  0.000000
    132 (((((((((((1,2),3),(5,6)),4),((7,8),9)),10),11),((13,15),14)),(12,16)),17),18,19);  0.018000  0.000000
    133 (((((((((((1,2),3),(5,6)),4),((7,8),9)),10),11),16),(12,((13,15),14))),17),18,19);  0.018000  0.000000
    134 (((((((((((1,2),3),4),(5,6)),((7,8),9)),10),11),16),(12,((13,15),14))),17),18,19);  0.018000  0.000000
    155 ((((((((((((1,2),3),4),(5,6)),((7,8),9)),10),11),16),(13,(14,15))),12),17),18,19);  0.016000  0.000000
    188 ((((((((((((((1,2),3),4),(5,6)),((7,8),9)),10),11),16),15),13),14),12),17),18,19);  0.014000  0.000000
    189 (((((((((((((1,2),3),4),(5,6)),((7,8),9)),10),11),16),(13,15)),14),12),17),18,19);  0.014000  0.000000
    190 (((((((((((1,2),3),(4,(5,6))),((7,8),9)),10),11),16),((13,15),14)),12),17),18,19);  0.014000  0.000000
    244 ((((((((((((((1,2),3),(5,6)),4),((7,8),9)),10),11),16),15),13),14),12),17),18,19);  0.012000  0.000000
    245 ((((((((((((1,2),3),(5,6)),4),((7,8),9)),10),11),((13,15),14)),12),16),17),18,19);  0.012000  0.000000
    246 ((((((((((((1,2),3),(5,6)),4),((7,8),9)),10),11),16),(13,15)),(12,14)),17),18,19);  0.012000  0.000000
    247 (((((((((((1,2),3),(4,(5,6))),((7,8),9)),10),11),16),12),((13,15),14)),17),18,19);  0.012000  0.000000
    248 (((((((((((1,2),3),(5,6)),4),((7,8),9)),10),11),((13,(15,16)),14)),12),17),18,19);  0.012000  0.000000
    305 ((((((((((((((1,2),3),4),(5,6)),((7,8),9)),10),11),16),13),15),14),12),17),18,19);  0.010000  0.000000
    306 ((((((((((((1,2),3),(5,6)),4),((7,8),9)),10),11),(13,(14,15))),16),12),17),18,19);  0.010000  0.000000
    307 ((((((((((((1,2),3),(5,6)),4),((7,8),9)),10),11),(13,15)),14),(12,16)),17),18,19);  0.010000  0.000000
    308 ((((((((((((1,2),3),4),(5,6)),((7,8),9)),10),11),16),((13,14),15)),12),17),18,19);  0.010000  0.000000
    309 (((((((((((1,2),3),(5,6)),4),((7,8),9)),10),11),12),((13,(15,16)),14)),17),18,19);  0.010000  0.000000
    310 (((((((((((1,2),3),4),(5,6)),((7,8),9)),10),11),((13,15),14)),(12,16)),17),18,19);  0.010000  0.000000
    402 (((((((((((((1,2),3),(5,6)),4),((7,8),9)),10),11),15),13),14),(12,16)),17),18,19);  0.008000  0.000000
    403 ((((((((((((1,2),3),(5,6)),4),((7,8),9)),10),11),((13,15),14)),16),12),17),18,19);  0.008000  0.000000
    404 (((((((((((1,2),3),(4,(5,6))),((7,8),9)),10),11),16),(13,15)),(12,14)),17),18,19);  0.008000  0.000000
    405 ((((((((((1,2),3),(5,6)),4),((7,8),9)),10),11),(12,(((13,16),15),14))),17),18,19);  0.008000  0.000000
    550 (((((((((((((1,2),3),(5,6)),4),((7,8),9)),10),11),16),(13,15)),12),14),17),18,19);  0.006000  0.000000
    551 ((((((((((((1,2),3),(5,6)),4),((7,8),9)),10),11),16),12),((13,14),15)),17),18,19);  0.006000  0.000000
    552 ((((((((((((1,2),3),(5,6)),4),((7,9),8)),10),11),16),((13,14),15)),12),17),18,19);  0.006000  0.000000
    553 ((((((((((((1,2),3),(5,6)),4),((7,9),8)),10),11),16),((13,15),14)),12),17),18,19);  0.006000  0.000000
    554 (((((((((((1,2),3),(4,(5,6))),((7,8),9)),10),11),16),((13,14),15)),12),17),18,19);  0.006000  0.000000
    555 (((((((((((1,2),3),(4,(5,6))),((7,8),9)),10),11),16),(13,(14,15))),12),17),18,19);  0.006000  0.000000
    556 (((((((((((1,2),3),(5,6)),4),((7,9),8)),10),11),16),(12,((13,15),14))),17),18,19);  0.006000  0.000000
    557 (((((((((((1,2),3),4),(5,6)),((7,8),9)),10),11),(((13,15),14),16)),12),17),18,19);  0.006000  0.000000
    558 ((((((((((1,2),3),(4,(5,6))),((7,8),9)),10),11),(((13,15),16),14)),12),17),18,19);  0.006000  0.000000
    559 ((((((((((1,2),3),(5,6)),4),((7,8),9)),10),11),(12,((13,(15,16)),14))),17),18,19);  0.006000  0.000000
    560 (((((((((((((1,2),3),4),(5,6)),((7,8),9)),10),11),(13,15)),14),12),16),17),18,19);  0.004000  1.000000
    846 ((((((((((((((1,2),3),(5,6)),4),((7,8),9)),10),11),13),15),14),12),16),17),18,19);  0.004000  0.000000
    847 ((((((((((((((1,2),3),(5,6)),4),((7,8),9)),10),11),13),15),14),16),12),17),18,19);  0.004000  0.000000
    848 ((((((((((((((1,2),3),(5,6)),4),((7,8),9)),10),11),15),13),14),12),16),17),18,19);  0.004000  0.000000
    849 ((((((((((((((1,2),3),(5,6)),4),((7,9),8)),10),11),16),13),15),14),12),17),18,19);  0.004000  0.000000
    850 (((((((((((((1,2),3),(4,(5,6))),((7,8),9)),10),11),16),13),15),14),12),17),18,19);  0.004000  0.000000
    851 (((((((((((((1,2),3),(4,(5,6))),((7,8),9)),10),11),16),15),13),14),12),17),18,19);  0.004000  0.000000
    852 (((((((((((((1,2),3),(5,6)),4),((7,8),9)),10),11),(13,16)),15),14),12),17),18,19);  0.004000  0.000000
    853 (((((((((((((1,2),3),(5,6)),4),((7,9),8)),10),11),16),(13,15)),14),12),17),18,19);  0.004000  0.000000
    854 ((((((((((((1,2),3),(5,6)),4),((7,8),9)),10),11),((13,14),15)),16),12),17),18,19);  0.004000  0.000000
    855 ((((((((((((1,2),3),(5,6)),4),((7,8),9)),10),11),(13,(14,15))),12),16),17),18,19);  0.004000  0.000000
    856 ((((((((((((1,2),3),(5,6)),4),((7,8),9)),10),11),16),12),(13,(14,15))),17),18,19);  0.004000  0.000000
    857 ((((((((((((1,2),3),(5,6)),4),((7,9),8)),10),11),16),(13,(14,15))),12),17),18,19);  0.004000  0.000000
    858 ((((((((((((1,2),3),4),(5,6)),((7,8),9)),10),11),12),16),((13,15),14)),17),18,19);  0.004000  0.000000
    859 (((((((((((1,2),3),(4,(5,6))),((7,8),9)),10),11),((13,15),14)),12),16),17),18,19);  0.004000  0.000000
    860 (((((((((((1,2),3),(5,6)),4),((7,8),9)),10),11),(((13,16),15),14)),12),17),18,19);  0.004000  0.000000
    861 (((((((((((1,2),3),(5,6)),4),((7,8),9)),10),11),((13,(14,15)),16)),12),17),18,19);  0.004000  0.000000
    862 (((((((((((1,2),3),(5,6)),4),((7,8),9)),10),11),((13,14),15)),(12,16)),17),18,19);  0.004000  0.000000
    863 (((((((((((1,2),3),(5,6)),4),((7,8),9)),10),11),(12,((13,15),14))),16),17),18,19);  0.004000  0.000000
    864 (((((((((((1,2),3),(5,6)),4),((7,8),9)),10),11),(13,(14,(15,16)))),12),17),18,19);  0.004000  0.000000
    865 (((((((((((1,2),3),4),(5,6)),((7,8),9)),10),11),(((13,15),16),14)),12),17),18,19);  0.004000  0.000000
   1865 ((((((((((((((1,2),3),(5,6)),4),((7,8),9)),10),11),13),14),15),16),12),17),18,19);  0.002000  0.000000
   1866 ((((((((((((((1,2),3),(5,6)),4),((7,8),9)),10),11),13),15),16),14),12),17),18,19);  0.002000  0.000000
   1867 ((((((((((((((1,2),3),(5,6)),4),((7,8),9)),10),11),15),13),14),16),12),17),18,19);  0.002000  0.000000
   1868 ((((((((((((((1,2),3),(5,6)),4),((7,8),9)),10),11),15),14),13),16),12),17),18,19);  0.002000  0.000000
   1869 ((((((((((((((1,2),3),(5,6)),4),((7,8),9)),10),11),15),16),13),14),12),17),18,19);  0.002000  0.000000
   1870 ((((((((((((((1,2),3),(5,6)),4),((7,8),9)),10),11),16),13),14),15),12),17),18,19);  0.002000  0.000000
   1871 ((((((((((((((1,2),3),(5,6)),4),((7,8),9)),10),11),16),13),15),12),14),17),18,19);  0.002000  0.000000
   1872 ((((((((((((((1,2),3),(5,6)),4),((7,8),9)),10),11),16),14),13),15),12),17),18,19);  0.002000  0.000000
   1873 ((((((((((((((1,2),3),(5,6)),4),((7,9),8)),10),11),16),15),13),14),12),17),18,19);  0.002000  0.000000
   1874 ((((((((((((((1,2),3),(5,6)),4),(7,(8,9))),10),11),15),13),14),12),16),17),18,19);  0.002000  0.000000
   1875 ((((((((((((((1,2),3),(5,6)),4),(7,(8,9))),10),11),16),15),13),14),12),17),18,19);  0.002000  0.000000
   1876 ((((((((((((((1,2),3),4),(5,6)),((7,8),9)),10),11),13),15),14),12),16),17),18,19);  0.002000  0.000000
   1877 ((((((((((((((1,2),3),4),(5,6)),((7,8),9)),10),11),13),16),15),14),12),17),18,19);  0.002000  0.000000
   1878 ((((((((((((((1,2),3),4),(5,6)),(7,(8,9))),10),11),16),13),15),14),12),17),18,19);  0.002000  0.000000
   1879 (((((((((((((1,2),3),(4,(5,6))),((7,8),9)),10),11),15),13),14),12),16),17),18,19);  0.002000  0.000000
   1880 (((((((((((((1,2),3),(4,(5,6))),((7,9),8)),10),11),16),13),15),14),12),17),18,19);  0.002000  0.000000
   1881 (((((((((((((1,2),3),(5,6)),4),((7,8),9)),10),11),(13,15)),16),14),12),17),18,19);  0.002000  0.000000
   1882 (((((((((((((1,2),3),(5,6)),4),((7,8),9)),10),11),(15,16)),13),12),14),17),18,19);  0.002000  0.000000
   1883 (((((((((((((1,2),3),(5,6)),4),((7,8),9)),10),11),13),15),14),(12,16)),17),18,19);  0.002000  0.000000
   1884 (((((((((((((1,2),3),(5,6)),4),((7,8),9)),10),11),15),(13,16)),14),12),17),18,19);  0.002000  0.000000
   1885 (((((((((((((1,2),3),(5,6)),4),((7,8),9)),10),11),15),14),13),(12,16)),17),18,19);  0.002000  0.000000
   1886 (((((((((((((1,2),3),(5,6)),4),((7,8),9)),10),11),16),(13,14)),15),12),17),18,19);  0.002000  0.000000
   1887 (((((((((((((1,2),3),(5,6)),4),((7,8),9)),10),11),16),(14,15)),13),12),17),18,19);  0.002000  0.000000
   1888 (((((((((((((1,2),3),(5,6)),4),((7,8),9)),10),11),16),12),(13,15)),14),17),18,19);  0.002000  0.000000
   1889 (((((((((((((1,2),3),(5,6)),4),((7,8),9)),10),11),16),14),(13,15)),12),17),18,19);  0.002000  0.000000
   1890 (((((((((((((1,2),3),(5,6)),4),((7,9),8)),10),11),13),15),14),(12,16)),17),18,19);  0.002000  0.000000
   1891 (((((((((((((1,2),3),(5,6)),4),((7,9),8)),10),11),16),(13,15)),12),14),17),18,19);  0.002000  0.000000
   1892 (((((((((((((1,2),3),(5,6)),4),(7,(8,9))),10),11),(13,15)),14),12),16),17),18,19);  0.002000  0.000000
   1893 (((((((((((((1,2),3),(5,6)),4),(7,(8,9))),10),11),16),(13,15)),14),12),17),18,19);  0.002000  0.000000
   1894 (((((((((((((1,2),3),4),(5,6)),((7,8),9)),10),11),13),(15,16)),14),12),17),18,19);  0.002000  0.000000
   1895 (((((((((((((1,2),3),4),(5,6)),((7,8),9)),10),11),13),14),15),(12,16)),17),18,19);  0.002000  0.000000
   1896 (((((((((((((1,2),3),4),(5,6)),((7,8),9)),10),11),13),15),14),(12,16)),17),18,19);  0.002000  0.000000
   1897 (((((((((((((1,2),3),4),(5,6)),((7,8),9)),10),11),16),(13,15)),12),14),17),18,19);  0.002000  0.000000
   1898 (((((((((((((1,2),3),4),(5,6)),((7,9),8)),10),11),(13,15)),14),12),16),17),18,19);  0.002000  0.000000
   1899 (((((((((((((1,2),3),4),(5,6)),(7,(8,9))),10),11),16),(13,15)),12),14),17),18,19);  0.002000  0.000000
   1900 (((((((((((((1,2),3),4),(5,6)),(7,(8,9))),10),11),16),(13,15)),14),12),17),18,19);  0.002000  0.000000
   1901 ((((((((((((1,2),3),(4,(5,6))),((7,8),9)),10),11),15),13),14),(12,16)),17),18,19);  0.002000  0.000000
   1902 ((((((((((((1,2),3),(4,(5,6))),((7,9),8)),10),11),16),(13,15)),14),12),17),18,19);  0.002000  0.000000
   1903 ((((((((((((1,2),3),(4,(5,6))),(7,(8,9))),10),11),16),14),(13,15)),12),17),18,19);  0.002000  0.000000
   1904 ((((((((((((1,2),3),(5,6)),4),((7,8),9)),10),11),((13,14),15)),12),16),17),18,19);  0.002000  0.000000
   1905 ((((((((((((1,2),3),(5,6)),4),((7,8),9)),10),11),12),((13,15),14)),16),17),18,19);  0.002000  0.000000
   1906 ((((((((((((1,2),3),(5,6)),4),((7,8),9)),10),11),14),(13,(15,16))),12),17),18,19);  0.002000  0.000000
   1907 ((((((((((((1,2),3),(5,6)),4),((7,9),8)),10),11),((13,14),15)),16),12),17),18,19);  0.002000  0.000000
   1908 ((((((((((((1,2),3),(5,6)),4),((7,9),8)),10),11),((13,15),14)),16),12),17),18,19);  0.002000  0.000000
   1909 ((((((((((((1,2),3),(5,6)),4),((7,9),8)),10),11),(13,15)),14),(12,16)),17),18,19);  0.002000  0.000000
   1910 ((((((((((((1,2),3),(5,6)),4),((7,9),8)),10),11),12),16),((13,15),14)),17),18,19);  0.002000  0.000000
   1911 ((((((((((((1,2),3),(5,6)),4),((7,9),8)),10),11),16),12),((13,15),14)),17),18,19);  0.002000  0.000000
   1912 ((((((((((((1,2),3),(5,6)),4),(7,(8,9))),10),11),(13,15)),14),(12,16)),17),18,19);  0.002000  0.000000
   1913 ((((((((((((1,2),3),(5,6)),4),(7,(8,9))),10),11),12),16),((13,15),14)),17),18,19);  0.002000  0.000000
   1914 ((((((((((((1,2),3),(5,6)),4),(7,(8,9))),10),11),16),((13,14),15)),12),17),18,19);  0.002000  0.000000
   1915 ((((((((((((1,2),3),(5,6)),4),(7,(8,9))),10),11),16),((13,15),14)),12),17),18,19);  0.002000  0.000000
   1916 ((((((((((((1,2),3),(5,6)),4),(7,(8,9))),10),11),16),(13,15)),(12,14)),17),18,19);  0.002000  0.000000
   1917 ((((((((((((1,2),3),(5,6)),4),(7,(8,9))),10),11),16),12),((13,15),14)),17),18,19);  0.002000  0.000000
   1918 ((((((((((((1,2),3),(5,6)),4),(7,(8,9))),10),11),16),12),(13,(14,15))),17),18,19);  0.002000  0.000000
   1919 ((((((((((((1,2),3),4),(5,6)),((7,8),9)),10),11),((13,15),14)),12),16),17),18,19);  0.002000  0.000000
   1920 ((((((((((((1,2),3),4),(5,6)),((7,8),9)),10),11),((13,15),14)),16),12),17),18,19);  0.002000  0.000000
   1921 ((((((((((((1,2),3),4),(5,6)),((7,8),9)),10),11),((13,15),16)),14),12),17),18,19);  0.002000  0.000000
   1922 ((((((((((((1,2),3),4),(5,6)),((7,8),9)),10),11),(13,(14,15))),16),12),17),18,19);  0.002000  0.000000
   1923 ((((((((((((1,2),3),4),(5,6)),((7,8),9)),10),11),12),((13,15),14)),16),17),18,19);  0.002000  0.000000
   1924 ((((((((((((1,2),3),4),(5,6)),((7,8),9)),10),11),15),((13,16),14)),12),17),18,19);  0.002000  0.000000
   1925 ((((((((((((1,2),3),4),(5,6)),((7,8),9)),10),11),16),12),(13,(14,15))),17),18,19);  0.002000  0.000000
   1926 ((((((((((((1,2),3),4),(5,6)),((7,9),8)),10),11),16),((13,15),14)),12),17),18,19);  0.002000  0.000000
   1927 (((((((((((1,2),3),(4,(5,6))),((7,8),9)),10),11),((13,14),15)),12),16),17),18,19);  0.002000  0.000000
   1928 (((((((((((1,2),3),(4,(5,6))),((7,8),9)),10),11),((13,14),15)),16),12),17),18,19);  0.002000  0.000000
   1929 (((((((((((1,2),3),(4,(5,6))),((7,8),9)),10),11),(13,15)),14),(12,16)),17),18,19);  0.002000  0.000000
   1930 (((((((((((1,2),3),(4,(5,6))),((7,8),9)),10),11),16),12),((13,14),15)),17),18,19);  0.002000  0.000000
   1931 (((((((((((1,2),3),(4,(5,6))),((7,9),8)),10),11),((13,15),14)),12),16),17),18,19);  0.002000  0.000000
   1932 (((((((((((1,2),3),(4,(5,6))),((7,9),8)),10),11),16),12),((13,15),14)),17),18,19);  0.002000  0.000000
   1933 (((((((((((1,2),3),(5,6)),4),(((7,8),9),10)),11),((13,15),14)),16),12),17),18,19);  0.002000  0.000000
   1934 (((((((((((1,2),3),(5,6)),4),(((7,8),9),10)),11),16),(13,(14,15))),12),17),18,19);  0.002000  0.000000
   1935 (((((((((((1,2),3),(5,6)),4),((7,8),9)),10),11),(((13,14),15),16)),12),17),18,19);  0.002000  0.000000
   1936 (((((((((((1,2),3),(5,6)),4),((7,8),9)),10),11),(((13,14),16),15)),12),17),18,19);  0.002000  0.000000
   1937 (((((((((((1,2),3),(5,6)),4),((7,8),9)),10),11),(((13,16),14),15)),12),17),18,19);  0.002000  0.000000
   1938 (((((((((((1,2),3),(5,6)),4),((7,8),9)),10),11),((12,14),(13,15))),16),17),18,19);  0.002000  0.000000
   1939 (((((((((((1,2),3),(5,6)),4),((7,8),9)),10),11),((13,16),(14,15))),12),17),18,19);  0.002000  0.000000
   1940 (((((((((((1,2),3),(5,6)),4),((7,8),9)),10),11),(12,(13,(14,15)))),16),17),18,19);  0.002000  0.000000
   1941 (((((((((((1,2),3),(5,6)),4),((7,8),9)),10),11),12),(((13,15),14),16)),17),18,19);  0.002000  0.000000
   1942 (((((((((((1,2),3),(5,6)),4),((7,8),9)),10),11),12),(((13,15),16),14)),17),18,19);  0.002000  0.000000
   1943 (((((((((((1,2),3),(5,6)),4),((7,8),9)),10),11),12),(((13,16),15),14)),17),18,19);  0.002000  0.000000
   1944 (((((((((((1,2),3),(5,6)),4),((7,8),9)),10),11),16),(((12,15),14),13)),17),18,19);  0.002000  0.000000
   1945 (((((((((((1,2),3),(5,6)),4),((7,9),8)),10),11),(((13,15),16),14)),12),17),18,19);  0.002000  0.000000
   1946 (((((((((((1,2),3),(5,6)),4),((7,9),8)),10),11),((13,14),15)),(12,16)),17),18,19);  0.002000  0.000000
   1947 (((((((((((1,2),3),(5,6)),4),((7,9),8)),10),11),((13,15),14)),(12,16)),17),18,19);  0.002000  0.000000
   1948 (((((((((((1,2),3),(5,6)),4),((7,9),8)),10),11),12),(((13,15),16),14)),17),18,19);  0.002000  0.000000
   1949 (((((((((((1,2),3),(5,6)),4),((7,9),8)),10),11),12),((13,15),(14,16))),17),18,19);  0.002000  0.000000
   1950 (((((((((((1,2),3),(5,6)),4),(7,(8,9))),10),11),((13,(14,16)),15)),12),17),18,19);  0.002000  0.000000
   1951 (((((((((((1,2),3),(5,6)),4),(7,(8,9))),10),11),(12,((13,15),14))),16),17),18,19);  0.002000  0.000000
   1952 (((((((((((1,2),3),(5,6)),4),(7,(8,9))),10),11),12),(((13,16),15),14)),17),18,19);  0.002000  0.000000
   1953 (((((((((((1,2),3),(5,6)),4),(7,(8,9))),10),11),16),(12,((13,15),14))),17),18,19);  0.002000  0.000000
   1954 (((((((((((1,2),3),(5,6)),4),10),((7,9),8)),11),((13,15),14)),(12,16)),17),18,19);  0.002000  0.000000
   1955 (((((((((((1,2),3),4),(5,6)),(((7,8),9),10)),11),16),(13,15)),(12,14)),17),18,19);  0.002000  0.000000
   1956 (((((((((((1,2),3),4),(5,6)),((7,8),9)),10),11),(((13,16),15),14)),12),17),18,19);  0.002000  0.000000
   1957 (((((((((((1,2),3),4),(5,6)),((7,8),9)),10),11),((13,(15,16)),14)),12),17),18,19);  0.002000  0.000000
   1958 (((((((((((1,2),3),4),(5,6)),((7,8),9)),10),11),((13,14),15)),(12,16)),17),18,19);  0.002000  0.000000
   1959 (((((((((((1,2),3),4),(5,6)),((7,8),9)),10),11),(13,((14,16),15))),12),17),18,19);  0.002000  0.000000
   1960 (((((((((((1,2),3),4),(5,6)),((7,8),9)),10),11),12),(((13,15),14),16)),17),18,19);  0.002000  0.000000
   1961 (((((((((((1,2),3),4),(5,6)),((7,8),9)),10),11),12),(((13,15),16),14)),17),18,19);  0.002000  0.000000
   1962 (((((((((((1,2),3),4),(5,6)),((7,8),9)),10),11),12),((13,(15,16)),14)),17),18,19);  0.002000  0.000000
   1963 (((((((((((1,2),3),4),(5,6)),((7,9),8)),10),11),((13,15),14)),(12,16)),17),18,19);  0.002000  0.000000
   1964 ((((((((((1,2),3),(4,(5,6))),((7,8),9)),10),11),12),((13,(15,16)),14)),17),18,19);  0.002000  0.000000
   1965 ((((((((((1,2),3),(4,(5,6))),((7,8),9)),10),11),16),(12,((13,15),14))),17),18,19);  0.002000  0.000000
   1966 ((((((((((1,2),3),(4,(5,6))),((7,9),8)),10),11),(((13,15),16),14)),12),17),18,19);  0.002000  0.000000
   1967 ((((((((((1,2),3),(4,(5,6))),(7,(8,9))),10),11),((13,(15,16)),14)),12),17),18,19);  0.002000  0.000000
   1968 ((((((((((1,2),3),(5,6)),4),(((7,8),9),10)),11),(12,16)),((13,15),14)),17),18,19);  0.002000  0.000000
   1969 ((((((((((1,2),3),(5,6)),4),(((7,8),9),10)),11),(13,(14,15))),(12,16)),17),18,19);  0.002000  0.000000
   1970 ((((((((((1,2),3),(5,6)),4),(((7,9),8),10)),11),((13,16),15)),(12,14)),17),18,19);  0.002000  0.000000
   1971 ((((((((((1,2),3),(5,6)),4),((7,8),9)),10),11),(12,(((13,15),16),14))),17),18,19);  0.002000  0.000000
   1972 ((((((((((1,2),3),4),(5,6)),((7,8),9)),10),11),(12,(((13,15),16),14))),17),18,19);  0.002000  0.000000
   1973 ((((((((((1,2),3),4),(5,6)),((7,8),9)),10),11),(12,(((13,16),15),14))),17),18,19);  0.002000  0.000000
   1974 (((((((((1,2),3),(4,(5,6))),((7,8),9)),10),11),(12,((13,(15,16)),14))),17),18,19);  0.002000  0.000000

Gene 2:
  numTrees = 333
  index topology                                                                              single     joint
    117 ((((((((((((1,2),3),4),5),((7,9),8)),10),11),(((6,13),12),15)),17),14),18),16,19);  0.020000  0.019897
    156 (((((((((((((1,2),3),(5,6)),4),((7,9),8)),10),11),(12,13)),17),14),18),16),15,19);  0.016000  0.016141
    157 ((((((((((((1,2),3),5),4),((7,9),8)),10),11),(((6,13),12),15)),17),14),18),16,19);  0.016000  0.015858
    191 ((((((((((((1,2),3),(5,6)),4),((7,9),8)),10),11),((12,13),15)),17),14),18),16,19);  0.014000  0.014023
    249 (((((((((((((1,2),3),5),4),((7,9),8)),10),11),((6,13),12)),17),14),18),16),15,19);  0.012000  0.012006
    250 ((((((((((((1,2),3),4),(5,6)),((7,9),8)),10),11),((12,13),15)),17),14),18),16,19);  0.012000  0.012094
    251 ((((((((((((1,2),3),5),4),((7,9),8)),10),11),((6,13),(12,15))),17),14),18),16,19);  0.012000  0.011972
    311 ((((((((((((1,2),3),(5,6)),4),((7,9),8)),10),11),14),((12,13),15)),17),18),16,19);  0.010000  0.009981
    312 ((((((((((((1,2),3),4),(5,6)),((7,9),8)),10),11),14),((12,13),15)),17),18),16,19);  0.010000  0.010044
    313 (((((((((((1,2),3),(4,5)),((7,9),8)),10),11),(((6,13),12),15)),17),14),18),16,19);  0.010000  0.010028
    314 (((((((((1,2),3),(4,(5,6))),((7,9),8)),10),11),13),(((12,15),17),14)),(16,18),19);  0.010000  0.010052
    406 (((((((((((((1,2),3),5),4),((7,9),8)),10),11),14),((6,13),12)),17),15),18),16,19);  0.008000  0.008037
    407 ((((((((((((1,2),3),(5,6)),4),((7,9),8)),10),11),14),(12,(13,15))),17),18),16,19);  0.008000  0.008051
    408 (((((((((((1,2),3),(4,(5,6))),((7,9),8)),10),11),((12,13),15)),17),14),18),16,19);  0.008000  0.008087
    409 (((((((((((1,2),3),(4,5)),((7,9),8)),10),11),(((6,13),12),15)),17),14),16),18,19);  0.008000  0.007927
    410 (((((((((((1,2),3),(5,6)),4),((7,9),8)),10),11),13),14),12),(15,(16,(17,18))),19);  0.008000  0.007933
    411 ((((((((((1,2),3),4),(5,6)),((7,9),8)),10),11),13),(((12,15),17),14)),(16,18),19);  0.008000  0.008035
    561 (((((((((((((1,2),3),4),(5,6)),((7,9),8)),10),11),(12,13)),17),14),16),18),15,19);  0.006000  0.005948
    562 (((((((((((((1,2),3),4),(5,6)),((7,9),8)),10),11),(12,13)),17),14),18),16),15,19);  0.006000  0.005983
    563 (((((((((((((1,2),3),4),5),((7,9),8)),10),11),((6,13),12)),17),14),16),18),15,19);  0.006000  0.005992
    564 (((((((((((((1,2),3),4),5),((7,9),8)),10),11),((6,13),12)),17),14),18),16),15,19);  0.006000  0.005989
    565 ((((((((((((1,2),3),(4,(5,6))),((7,9),8)),10),11),(12,13)),17),14),18),16),15,19);  0.006000  0.006073
    566 ((((((((((((1,2),3),(4,5)),((7,9),8)),10),11),((6,13),12)),17),14),18),16),15,19);  0.006000  0.005936
    567 ((((((((((((1,2),3),(5,6)),4),((7,9),8)),10),11),((12,15),13)),17),14),18),16,19);  0.006000  0.006004
    568 ((((((((((((1,2),3),(5,6)),4),((7,9),8)),10),11),(12,13)),17),(14,16)),18),15,19);  0.006000  0.005999
    569 ((((((((((((1,2),3),4),(5,6)),((7,9),8)),10),11),((12,15),13)),17),14),18),16,19);  0.006000  0.006053
    570 ((((((((((((1,2),3),4),(5,6)),((7,9),8)),10),11),14),((12,15),13)),17),18),16,19);  0.006000  0.006081
    571 ((((((((((((1,2),3),4),5),((7,9),8)),10),11),14),(((6,13),12),15)),17),16),18,19);  0.006000  0.006044
    572 ((((((((((((1,2),3),4),5),((7,9),8)),10),11),14),(((6,13),12),15)),17),18),16,19);  0.006000  0.005993
    573 ((((((((((((1,2),3),5),4),((7,9),8)),10),11),14),(((6,13),12),15)),17),18),16,19);  0.006000  0.005997
    574 (((((((((((1,2),3),(4,5)),((7,9),8)),10),11),14),(((6,13),12),15)),17),16),18,19);  0.006000  0.005999
    575 (((((((((((1,2),3),(4,5)),((7,9),8)),10),11),14),(((6,13),12),15)),17),18),16,19);  0.006000  0.006034
    576 (((((((((((1,2),3),(5,6)),4),((7,9),8)),10),11),13),14),((12,15),17)),(16,18),19);  0.006000  0.005970
    577 ((((((((((1,2),3),(4,(5,6))),((7,9),8)),10),11),13),((12,15),17)),14),(16,18),19);  0.006000  0.005982
    578 ((((((((((1,2),3),(5,6)),4),((7,9),8)),10),11),13),((12,15),17)),((14,18),16),19);  0.006000  0.006066
    579 ((((((((((1,2),3),(5,6)),4),((7,9),8)),10),11),13),(12,15)),(((14,18),17),16),19);  0.006000  0.005941
    580 ((((((((((1,2),3),4),(5,6)),((7,9),8)),10),11),13),(12,15)),(((14,17),16),18),19);  0.006000  0.005967
    866 (((((((((((((1,2),3),(5,6)),4),((7,9),8)),10),11),(13,15)),12),17),14),18),16,19);  0.004000  0.003948
    867 (((((((((((((1,2),3),4),(5,6)),((7,9),8)),10),11),(12,13)),17),15),14),18),16,19);  0.004000  0.004050
    868 (((((((((((((1,2),3),4),5),((7,9),8)),10),11),14),((6,13),12)),17),18),16),15,19);  0.004000  0.004011
    869 (((((((((((((1,2),3),5),4),((7,9),8)),10),11),((6,13),12)),17),14),16),18),15,19);  0.004000  0.004013
    870 (((((((((((((1,2),3),5),4),((7,9),8)),10),11),14),((6,13),12)),15),17),18),16,19);  0.004000  0.003974
    871 (((((((((((((1,2),3),5),4),((7,9),8)),10),11),14),((6,13),12)),17),16),18),15,19);  0.004000  0.004037
    872 ((((((((((((1,2),3),(4,(5,6))),((7,9),8)),10),11),14),(12,13)),17),15),18),16,19);  0.004000  0.003941
    873 ((((((((((((1,2),3),(4,5)),((7,9),8)),10),11),14),((6,13),12)),17),15),18),16,19);  0.004000  0.004008
    874 ((((((((((((1,2),3),(5,6)),4),((7,9),8)),10),11),((12,13),15)),17),18),16),14,19);  0.004000  0.004069
    875 ((((((((((((1,2),3),(5,6)),4),((7,9),8)),10),11),((12,13),17)),15),14),18),16,19);  0.004000  0.003988
    876 ((((((((((((1,2),3),(5,6)),4),((7,9),8)),10),11),((12,15),13)),17),14),16),18,19);  0.004000  0.004058
    877 ((((((((((((1,2),3),(5,6)),4),((7,9),8)),10),11),(12,13)),17),14),(16,18)),15,19);  0.004000  0.004073
    878 ((((((((((((1,2),3),(5,6)),4),((7,9),8)),10),11),14),((12,15),13)),17),16),18,19);  0.004000  0.004004
    879 ((((((((((((1,2),3),(5,6)),4),((7,9),8)),10),11),14),((12,15),13)),17),18),16,19);  0.004000  0.003978
    880 ((((((((((((1,2),3),4),(5,6)),((7,9),8)),10),11),((12,15),13)),17),14),16),18,19);  0.004000  0.003907
    881 ((((((((((((1,2),3),4),(5,6)),((7,9),8)),10),11),(12,(13,15))),17),14),18),16,19);  0.004000  0.004054
    882 ((((((((((((1,2),3),4),(5,6)),((7,9),8)),10),11),(12,13)),17),(14,16)),18),15,19);  0.004000  0.003976
    883 ((((((((((((1,2),3),4),(5,6)),((7,9),8)),10),11),(12,13)),17),15),14),(16,18),19);  0.004000  0.003924
    884 ((((((((((((1,2),3),4),5),((7,9),8)),10),11),(((6,13),12),15)),17),14),16),18,19);  0.004000  0.003961
    885 ((((((((((((1,2),3),4),5),((7,9),8)),10),11),((6,13),(12,15))),17),14),18),16,19);  0.004000  0.003972
    886 ((((((((((((1,2),3),4),5),((7,9),8)),10),11),14),((6,13),(12,15))),17),16),18,19);  0.004000  0.003986
    887 ((((((((((((1,2),3),5),4),((7,9),8)),10),11),(((6,13),12),15)),17),16),14),18,19);  0.004000  0.003994
    888 ((((((((((((1,2),3),5),4),((7,9),8)),10),11),((6,13),12)),17),(14,16)),18),15,19);  0.004000  0.004017
    889 (((((((((((1,(2,3)),4),(5,6)),((7,9),8)),10),11),((12,13),15)),17),14),18),16,19);  0.004000  0.004011
    890 (((((((((((1,2),3),(4,(5,6))),((7,9),8)),10),11),((12,13),15)),17),16),14),18,19);  0.004000  0.004058
    891 (((((((((((1,2),3),(4,(5,6))),((7,9),8)),10),11),(12,(13,15))),17),14),18),16,19);  0.004000  0.003943
    892 (((((((((((1,2),3),(4,(5,6))),((7,9),8)),10),11),(12,13)),17),(14,16)),18),15,19);  0.004000  0.003995
    893 (((((((((((1,2),3),(4,(5,6))),((7,9),8)),10),11),14),((12,13),15)),17),18),16,19);  0.004000  0.003986
    894 (((((((((((1,2),3),(4,(5,6))),((7,9),8)),10),11),14),((12,15),13)),17),18),16,19);  0.004000  0.004032
    895 (((((((((((1,2),3),(4,5)),((7,9),8)),10),11),((6,13),12)),17),14),(16,18)),15,19);  0.004000  0.003940
    896 (((((((((((1,2),3),(5,6)),4),((7,9),8)),10),11),((12,15),13)),17),(14,16)),18,19);  0.004000  0.004051
    897 (((((((((((1,2),3),(5,6)),4),((7,9),8)),10),11),13),((12,15),17)),14),(16,18),19);  0.004000  0.004028
    898 (((((((((((1,2),3),(5,6)),4),((7,9),8)),10),11),13),14),(12,15)),(16,(17,18)),19);  0.004000  0.004005
    899 (((((((((((1,2),3),4),(5,6)),((7,9),8)),10),11),(12,(13,15))),17),14),(16,18),19);  0.004000  0.004023
    900 (((((((((((1,2),3),4),(5,6)),((7,9),8)),10),11),13),(12,15)),14),(16,(17,18)),19);  0.004000  0.004050
    901 (((((((((((1,2),3),5),4),((7,9),8)),10),11),(((6,13),12),15)),17),(14,16)),18,19);  0.004000  0.003989
    902 (((((((((((1,2),3),5),4),((7,9),8)),10),11),((6,13),(12,15))),17),14),(16,18),19);  0.004000  0.004046
    903 ((((((((((1,2),3),(4,(5,6))),((7,9),8)),10),11),13),14),((12,15),17)),(16,18),19);  0.004000  0.003998
    904 ((((((((((1,2),3),(4,5)),((7,9),8)),10),11),(((6,13),12),15)),17),14),(16,18),19);  0.004000  0.003948
    905 ((((((((((1,2),3),(5,6)),4),((7,9),8)),10),11),13),(12,15)),((14,(16,18)),17),19);  0.004000  0.003919
    906 ((((((((((1,2),3),4),(5,6)),((7,9),8)),10),11),13),((12,15),14)),((16,17),18),19);  0.004000  0.004006
    907 ((((((((((1,2),3),4),(5,6)),((7,9),8)),10),11),13),((12,15),14)),(16,(17,18)),19);  0.004000  0.004002
    908 ((((((((((1,2),3),4),(5,6)),((7,9),8)),10),11),13),((12,15),17)),((14,16),18),19);  0.004000  0.003955
    909 ((((((((((1,2),3),4),(5,6)),((7,9),8)),10),11),13),(12,14)),(15,(16,(17,18))),19);  0.004000  0.003916
    910 (((((((((1,2),3),(4,(5,6))),((7,9),8)),10),11),13),(12,15)),(((14,18),17),16),19);  0.004000  0.003978
    911 ((((((((1,2),3),(5,6)),4),((7,9),8)),10),11),(((12,15),(13,((16,18),17))),14),19);  0.004000  0.003946
    912 ((((((((1,2),3),4),(5,6)),((7,9),8)),10),11),((12,15),(13,(((14,16),17),18))),19);  0.004000  0.004065
    913 (((((((1,2),3),(4,(5,6))),((7,9),8)),10),11),(((12,15),17),(13,((14,16),18))),19);  0.004000  0.004012
    914 (((((((1,2),3),(4,(5,6))),((7,9),8)),10),11),((12,(13,(15,((16,18),17)))),14),19);  0.004000  0.004050
   1975 ((((((((((((((1,2),3),5),4),((7,9),8)),10),11),12),(6,13)),15),17),14),18),16,19);  0.002000  0.002029
   1976 (((((((((((((1,2),3),(5,6)),4),((7,9),8)),10),11),(12,13)),15),14),17),18),16,19);  0.002000  0.002064
   1977 (((((((((((((1,2),3),(5,6)),4),((7,9),8)),10),11),(12,13)),17),14),15),18),16,19);  0.002000  0.002021
   1978 (((((((((((((1,2),3),(5,6)),4),((7,9),8)),10),11),(12,13)),17),14),16),18),15,19);  0.002000  0.002009
   1979 (((((((((((((1,2),3),(5,6)),4),((7,9),8)),10),11),(12,13)),17),15),14),18),16,19);  0.002000  0.002017
   1980 (((((((((((((1,2),3),(5,6)),4),((7,9),8)),10),11),(12,13)),17),16),14),18),15,19);  0.002000  0.001977
   1981 (((((((((((((1,2),3),(5,6)),4),((7,9),8)),10),11),(12,13)),17),16),18),15),14,19);  0.002000  0.001999
   1982 (((((((((((((1,2),3),(5,6)),4),((7,9),8)),10),11),15),(12,13)),17),14),16),18,19);  0.002000  0.002043
   1983 (((((((((((((1,2),3),(5,6)),4),((7,9),8)),10),11),17),(12,13)),15),14),16),18,19);  0.002000  0.001973
   1984 (((((((((((((1,2),3),4),(5,6)),((7,9),8)),10),11),(12,13)),14),17),15),18),16,19);  0.002000  0.001971
   1985 (((((((((((((1,2),3),4),(5,6)),((7,9),8)),10),11),(12,13)),17),15),18),16),14,19);  0.002000  0.001982
   1986 (((((((((((((1,2),3),4),(5,6)),((7,9),8)),10),11),13),(12,15)),17),14),18),16,19);  0.002000  0.001999
   1987 (((((((((((((1,2),3),4),(5,6)),((7,9),8)),10),11),14),(12,13)),17),15),18),16,19);  0.002000  0.001965
   1988 (((((((((((((1,2),3),4),(5,6)),((7,9),8)),10),11),14),12),(13,15)),17),18),16,19);  0.002000  0.002000
   1989 (((((((((((((1,2),3),4),5),((7,9),8)),10),11),((6,13),12)),14),17),18),16),15,19);  0.002000  0.001982
   1990 (((((((((((((1,2),3),4),5),((7,9),8)),10),11),((6,13),12)),15),17),14),16),18,19);  0.002000  0.001962
   1991 (((((((((((((1,2),3),4),5),((7,9),8)),10),11),((6,13),12)),15),17),14),18),16,19);  0.002000  0.002001
   1992 (((((((((((((1,2),3),4),5),((7,9),8)),10),11),14),((6,13),12)),15),17),16),18,19);  0.002000  0.001998
   1993 (((((((((((((1,2),3),4),5),((7,9),8)),10),11),14),((6,13),12)),15),17),18),16,19);  0.002000  0.001965
   1994 (((((((((((((1,2),3),4),5),((7,9),8)),10),11),14),((6,13),12)),16),18),17),15,19);  0.002000  0.002044
   1995 (((((((((((((1,2),3),4),5),((7,9),8)),10),11),14),((6,13),12)),17),15),18),16,19);  0.002000  0.001986
   1996 (((((((((((((1,2),3),5),4),((7,9),8)),10),11),((6,13),12)),17),16),15),14),18,19);  0.002000  0.001995
   1997 (((((((((((((1,2),3),5),4),((7,9),8)),10),11),((6,13),12)),17),18),14),16),15,19);  0.002000  0.001962
   1998 (((((((((((((1,3),2),(5,6)),4),((7,9),8)),10),11),(12,13)),17),18),16),15),14,19);  0.002000  0.002050
   1999 (((((((((((((1,3),2),4),5),((7,9),8)),10),11),14),((6,13),12)),17),15),18),16,19);  0.002000  0.002007
   2000 ((((((((((((1,(2,3)),(5,6)),4),((7,9),8)),10),11),(12,13)),17),16),18),15),14,19);  0.002000  0.001997
   2001 ((((((((((((1,(2,3)),4),(5,6)),((7,9),8)),10),11),15),(12,13)),17),14),16),18,19);  0.002000  0.002012
   2002 ((((((((((((1,(2,3)),4),5),((7,9),8)),10),11),14),((6,13),12)),17),16),18),15,19);  0.002000  0.002017
   2003 ((((((((((((1,(2,3)),5),4),((7,9),8)),10),11),((6,13),12)),14),17),18),16),15,19);  0.002000  0.001991
   2004 ((((((((((((1,(2,3)),5),4),((7,9),8)),10),11),((6,13),12)),15),17),16),14),18,19);  0.002000  0.002028
   2005 ((((((((((((1,2),3),(4,(5,6))),((7,9),8)),10),11),(12,13)),14),17),15),18),16,19);  0.002000  0.001994
   2006 ((((((((((((1,2),3),(4,(5,6))),((7,9),8)),10),11),(12,13)),17),18),16),15),14,19);  0.002000  0.002019
   2007 ((((((((((((1,2),3),(4,(5,6))),((7,9),8)),10),11),(13,15)),12),17),14),18),16,19);  0.002000  0.001999
   2008 ((((((((((((1,2),3),(4,(5,6))),((7,9),8)),10),11),14),(12,13)),17),18),16),15,19);  0.002000  0.002024
   2009 ((((((((((((1,2),3),(4,(5,6))),((7,9),8)),10),11),14),15),(12,13)),17),18),16,19);  0.002000  0.001995
   2010 ((((((((((((1,2),3),(4,5)),((7,9),8)),10),11),((6,13),12)),17),14),15),16),18,19);  0.002000  0.001999
   2011 ((((((((((((1,2),3),(4,5)),((7,9),8)),10),11),((6,13),12)),17),14),16),18),15,19);  0.002000  0.002023
   2012 ((((((((((((1,2),3),(4,5)),((7,9),8)),10),11),((6,13),12)),17),15),14),18),16,19);  0.002000  0.001988
   2013 ((((((((((((1,2),3),(4,5)),((7,9),8)),10),11),((6,13),12)),17),16),15),14),18,19);  0.002000  0.001996
   2014 ((((((((((((1,2),3),(4,5)),((7,9),8)),10),11),14),((6,13),12)),17),15),16),18,19);  0.002000  0.001999
   2015 ((((((((((((1,2),3),(4,5)),((7,9),8)),10),11),14),((6,13),12)),17),16),18),15,19);  0.002000  0.001998
   2016 ((((((((((((1,2),3),(4,5)),((7,9),8)),10),11),14),((6,13),12)),17),18),16),15,19);  0.002000  0.001986
   2017 ((((((((((((1,2),3),(4,5)),((7,9),8)),10),11),14),17),((6,13),12)),15),18),16,19);  0.002000  0.002005
   2018 ((((((((((((1,2),3),(4,5)),((7,9),8)),10),11),15),((6,13),12)),14),17),18),16,19);  0.002000  0.001985
   2019 ((((((((((((1,2),3),(4,5)),((7,9),8)),11),10),14),((6,13),12)),17),18),16),15,19);  0.002000  0.001969
   2020 ((((((((((((1,2),3),(5,6)),4),((7,9),8)),10),11),((12,13),14)),15),17),18),16,19);  0.002000  0.002009
   2021 ((((((((((((1,2),3),(5,6)),4),((7,9),8)),10),11),((12,13),15)),14),17),18),16,19);  0.002000  0.001988
   2022 ((((((((((((1,2),3),(5,6)),4),((7,9),8)),10),11),((12,13),15)),17),16),14),18,19);  0.002000  0.001969
   2023 ((((((((((((1,2),3),(5,6)),4),((7,9),8)),10),11),(12,(13,15))),17),14),16),18,19);  0.002000  0.001900
   2024 ((((((((((((1,2),3),(5,6)),4),((7,9),8)),10),11),(12,13)),17),(16,18)),15),14,19);  0.002000  0.002001
   2025 ((((((((((((1,2),3),(5,6)),4),((7,9),8)),10),11),(12,13)),17),15),(14,16)),18,19);  0.002000  0.002037
   2026 ((((((((((((1,2),3),(5,6)),4),((7,9),8)),10),11),(12,13)),17),18),(14,16)),15,19);  0.002000  0.002019
   2027 ((((((((((((1,2),3),(5,6)),4),((7,9),8)),10),11),(12,15)),13),17),14),(16,18),19);  0.002000  0.001994
   2028 ((((((((((((1,2),3),(5,6)),4),((7,9),8)),10),11),13),14),15),12),((16,18),17),19);  0.002000  0.001998
   2029 ((((((((((((1,2),3),(5,6)),4),((7,9),8)),10),11),14),((12,13),15)),17),16),18,19);  0.002000  0.001950
   2030 ((((((((((((1,2),3),(5,6)),4),((7,9),8)),10),11),14),((12,13),15)),18),17),16,19);  0.002000  0.002035
   2031 ((((((((((((1,2),3),(5,6)),4),((7,9),8)),10),11),14),((12,13),17)),15),18),16,19);  0.002000  0.002016
   2032 ((((((((((((1,2),3),(5,6)),4),((7,9),8)),10),11),14),(12,(13,15))),17),16),18,19);  0.002000  0.002063
   2033 ((((((((((((1,2),3),(5,6)),4),((7,9),8)),10),11),14),(12,13)),17),(16,18)),15,19);  0.002000  0.002034
   2034 ((((((((((((1,2),3),4),(5,6)),((7,9),8)),10),11),((12,13),15)),17),16),18),14,19);  0.002000  0.002017
   2035 ((((((((((((1,2),3),4),(5,6)),((7,9),8)),10),11),((12,13),15)),17),18),16),14,19);  0.002000  0.002007
   2036 ((((((((((((1,2),3),4),(5,6)),((7,9),8)),10),11),(12,13)),17),(14,15)),18),16,19);  0.002000  0.001959
   2037 ((((((((((((1,2),3),4),(5,6)),((7,9),8)),10),11),14),((12,13),17)),15),18),16,19);  0.002000  0.002001
   2038 ((((((((((((1,2),3),4),(5,6)),((7,9),8)),10),11),14),(12,(13,15))),17),16),18,19);  0.002000  0.002033
   2039 ((((((((((((1,2),3),4),(5,6)),((7,9),8)),10),11),14),17),((12,13),15)),16),18,19);  0.002000  0.001978
   2040 ((((((((((((1,2),3),4),(5,6)),((7,9),8)),10),11),17),((12,13),15)),14),18),16,19);  0.002000  0.002013
   2041 ((((((((((((1,2),3),4),5),((7,9),8)),10),11),(((6,13),12),15)),14),16),17),18,19);  0.002000  0.002000
   2042 ((((((((((((1,2),3),4),5),((7,9),8)),10),11),((6,13),(12,15))),17),14),16),18,19);  0.002000  0.001963
   2043 ((((((((((((1,2),3),4),5),((7,9),8)),10),11),((6,13),(12,15))),17),16),14),18,19);  0.002000  0.002031
   2044 ((((((((((((1,2),3),4),5),((7,9),8)),10),11),((6,13),12)),(14,15)),17),16),18,19);  0.002000  0.002027
   2045 ((((((((((((1,2),3),4),5),((7,9),8)),10),11),((6,13),12)),17),(14,16)),18),15,19);  0.002000  0.002016
   2046 ((((((((((((1,2),3),4),5),((7,9),8)),10),11),((6,13),12)),17),15),14),(16,18),19);  0.002000  0.001975
   2047 ((((((((((((1,2),3),4),5),((7,9),8)),10),11),14),(((6,13),12),17)),15),18),16,19);  0.002000  0.002059
   2048 ((((((((((((1,2),3),4),5),((7,9),8)),10),11),14),(((6,13),15),12)),17),16),18,19);  0.002000  0.001991
   2049 ((((((((((((1,2),3),4),5),((7,9),8)),10),11),14),(((6,13),15),12)),17),18),16,19);  0.002000  0.002004
   2050 ((((((((((((1,2),3),4),5),((7,9),8)),10),11),14),((6,13),12)),17),15),(16,18),19);  0.002000  0.002013
   2051 ((((((((((((1,2),3),4),5),((7,9),8)),10),11),15),((6,13),12)),17),(14,16)),18,19);  0.002000  0.002020
   2052 ((((((((((((1,2),3),5),4),((7,9),8)),10),11),(((6,13),12),15)),14),17),16),18,19);  0.002000  0.002012
   2053 ((((((((((((1,2),3),5),4),((7,9),8)),10),11),(((6,13),12),15)),17),14),16),18,19);  0.002000  0.002004
   2054 ((((((((((((1,2),3),5),4),((7,9),8)),10),11),((6,13),(12,15))),14),17),18),16,19);  0.002000  0.002024
   2055 ((((((((((((1,2),3),5),4),((7,9),8)),10),11),((6,13),12)),15),17),(14,16)),18,19);  0.002000  0.001979
   2056 ((((((((((((1,2),3),5),4),((7,9),8)),10),11),(14,15)),((6,13),12)),17),16),18,19);  0.002000  0.002028
   2057 ((((((((((((1,2),3),5),4),((7,9),8)),10),11),14),((6,13),(12,15))),17),16),18,19);  0.002000  0.002012
   2058 ((((((((((((1,2),3),5),4),((7,9),8)),10),11),14),((6,13),(12,15))),17),18),16,19);  0.002000  0.002015
   2059 ((((((((((((1,2),3),5),4),((7,9),8)),10),11),14),((6,13),12)),(15,17)),18),16,19);  0.002000  0.001988
   2060 ((((((((((((1,3),2),(5,6)),4),((7,9),8)),10),11),15),(12,13)),17),(14,16)),18,19);  0.002000  0.002023
   2061 ((((((((((((1,3),2),4),5),((7,9),8)),10),11),(((6,13),12),15)),17),14),16),18,19);  0.002000  0.001959
   2062 ((((((((((((1,3),2),4),5),((7,9),8)),10),11),(((6,13),12),15)),17),14),18),16,19);  0.002000  0.001920
   2063 (((((((((((1,(2,3)),(4,5)),((7,9),8)),10),11),14),((6,13),12)),17),18),16),15,19);  0.002000  0.001991
   2064 (((((((((((1,(2,3)),(5,6)),4),((7,9),8)),10),11),((12,13),15)),17),14),18),16,19);  0.002000  0.001973
   2065 (((((((((((1,(2,3)),(5,6)),4),((7,9),8)),10),11),14),17),((12,13),15)),18),16,19);  0.002000  0.001989
   2066 (((((((((((1,(2,3)),4),(5,6)),((7,9),8)),10),11),((12,15),13)),17),14),16),18,19);  0.002000  0.002054
   2067 (((((((((((1,(2,3)),4),(5,6)),((7,9),8)),10),11),((12,15),13)),17),14),18),16,19);  0.002000  0.002011
   2068 (((((((((((1,(2,3)),4),(5,6)),((7,9),8)),10),11),(12,(13,15))),17),14),18),16,19);  0.002000  0.002022
   2069 (((((((((((1,(2,3)),4),(5,6)),((7,9),8)),10),11),(12,13)),17),18),(14,16)),15,19);  0.002000  0.001969
   2070 (((((((((((1,(2,3)),4),5),((7,9),8)),10),11),14),(((6,13),12),15)),17),18),16,19);  0.002000  0.002001
   2071 (((((((((((1,(2,3)),5),4),((7,9),8)),10),11),(((6,13),12),15)),17),14),18),16,19);  0.002000  0.001989
   2072 (((((((((((1,(2,3)),5),4),((7,9),8)),10),11),(((6,13),12),17)),15),14),18),16,19);  0.002000  0.001992
   2073 (((((((((((1,(2,3)),5),4),((7,9),8)),10),11),14),((6,13),(12,15))),17),16),18,19);  0.002000  0.001977
   2074 (((((((((((1,2),3),(4,(5,6))),((7,9),8)),10),11),((12,15),13)),17),14),18),16,19);  0.002000  0.002006
   2075 (((((((((((1,2),3),(4,(5,6))),((7,9),8)),10),11),(12,13)),15),17),(14,16)),18,19);  0.002000  0.002014
   2076 (((((((((((1,2),3),(4,(5,6))),((7,9),8)),10),11),13),14),17),(12,15)),(16,18),19);  0.002000  0.002048
   2077 (((((((((((1,2),3),(4,(5,6))),((7,9),8)),10),11),14),(12,(13,15))),17),16),18,19);  0.002000  0.001965
   2078 (((((((((((1,2),3),(4,(5,6))),((7,9),8)),10),11),14),(12,13)),15),17),(16,18),19);  0.002000  0.002014
   2079 (((((((((((1,2),3),(4,(5,6))),((7,9),8)),10),11),17),((12,13),15)),14),18),16,19);  0.002000  0.001957
   2080 (((((((((((1,2),3),(4,(5,6))),((7,9),8)),10),11),17),((12,15),13)),14),18),16,19);  0.002000  0.002021
   2081 (((((((((((1,2),3),(4,(5,6))),((7,9),8)),10),11),17),(12,13)),15),18),(14,16),19);  0.002000  0.001965
   2082 (((((((((((1,2),3),(4,5)),((7,9),8)),10),11),(((6,13),12),15)),17),16),14),18,19);  0.002000  0.002006
   2083 (((((((((((1,2),3),(4,5)),((7,9),8)),10),11),(((6,13),15),12)),17),14),16),18,19);  0.002000  0.001954
   2084 (((((((((((1,2),3),(4,5)),((7,9),8)),10),11),((6,13),12)),17),15),18),(14,16),19);  0.002000  0.002028
   2085 (((((((((((1,2),3),(4,5)),((7,9),8)),10),11),14),(((6,13),12),17)),15),16),18,19);  0.002000  0.002015
   2086 (((((((((((1,2),3),(4,5)),((7,9),8)),10),11),14),(((6,13),12),17)),15),18),16,19);  0.002000  0.002030
   2087 (((((((((((1,2),3),(4,5)),((7,9),8)),10),11),14),((6,13),(12,15))),17),18),16,19);  0.002000  0.001974
   2088 (((((((((((1,2),3),(5,6)),4),((7,9),8)),10),11),(((12,13),15),14)),17),18),16,19);  0.002000  0.002030
   2089 (((((((((((1,2),3),(5,6)),4),((7,9),8)),10),11),((12,13),15)),17),(16,18)),14,19);  0.002000  0.001963
   2090 (((((((((((1,2),3),(5,6)),4),((7,9),8)),10),11),((12,13),15)),17),14),(16,18),19);  0.002000  0.002007
   2091 (((((((((((1,2),3),(5,6)),4),((7,9),8)),10),11),((12,13),15)),17),18),(14,16),19);  0.002000  0.001975
   2092 (((((((((((1,2),3),(5,6)),4),((7,9),8)),10),11),(12,(13,15))),17),18),(14,16),19);  0.002000  0.002034
   2093 (((((((((((1,2),3),(5,6)),4),((7,9),8)),10),11),13),(12,(15,17))),14),(16,18),19);  0.002000  0.001964
   2094 (((((((((((1,2),3),(5,6)),4),((7,9),8)),10),11),13),(12,15)),14),((16,18),17),19);  0.002000  0.002010
   2095 (((((((((((1,2),3),(5,6)),4),((7,9),8)),10),11),13),(12,15)),17),(14,(16,18)),19);  0.002000  0.001979
   2096 (((((((((((1,2),3),(5,6)),4),((7,9),8)),10),11),13),(12,17)),15),(14,(16,18)),19);  0.002000  0.002002
   2097 (((((((((((1,2),3),(5,6)),4),((7,9),8)),10),11),13),12),14),(15,((16,18),17)),19);  0.002000  0.001982
   2098 (((((((((((1,2),3),(5,6)),4),((7,9),8)),10),11),14),(12,(13,15))),17),(16,18),19);  0.002000  0.002012
   2099 (((((((((((1,2),3),4),(5,6)),((7,9),8)),10),11),((12,13),15)),17),14),(16,18),19);  0.002000  0.001945
   2100 (((((((((((1,2),3),4),(5,6)),((7,9),8)),10),11),((12,15),13)),17),(14,16)),18,19);  0.002000  0.002024
   2101 (((((((((((1,2),3),4),(5,6)),((7,9),8)),10),11),((12,15),13)),17),14),(16,18),19);  0.002000  0.001986
   2102 (((((((((((1,2),3),4),(5,6)),((7,9),8)),10),11),13),((12,15),17)),14),(16,18),19);  0.002000  0.001959
   2103 (((((((((((1,2),3),4),(5,6)),((7,9),8)),10),11),13),(12,15)),(16,(17,18))),14,19);  0.002000  0.001974
   2104 (((((((((((1,2),3),4),(5,6)),((7,9),8)),10),11),13),14),(12,17)),((15,18),16),19);  0.002000  0.001980
   2105 (((((((((((1,2),3),4),(5,6)),((7,9),8)),10),11),14),((12,13),15)),17),(16,18),19);  0.002000  0.001964
   2106 (((((((((((1,2),3),4),5),((7,9),8)),10),11),(((6,13),12),15)),17),14),(16,18),19);  0.002000  0.002052
   2107 (((((((((((1,2),3),5),4),((7,9),8)),10),11),14),((((6,13),12),15),17)),18),16,19);  0.002000  0.002011
   2108 (((((((((((1,2),3),5),4),((7,9),8)),10),11),14),(((6,13),12),15)),17),(16,18),19);  0.002000  0.002067
   2109 (((((((((((1,3),2),(4,5)),((7,9),8)),10),11),(((6,13),12),15)),17),14),18),16,19);  0.002000  0.002017
   2110 (((((((((((1,3),2),4),(5,6)),((7,9),8)),10),11),((12,13),15)),17),18),(14,16),19);  0.002000  0.002029
   2111 (((((((((((1,3),2),5),4),((7,9),8)),10),11),(14,17)),((6,13),(12,15))),18),16,19);  0.002000  0.002006
   2112 ((((((((((1,(2,3)),(4,(5,6))),((7,9),8)),10),11),((12,13),15)),17),18),16),14,19);  0.002000  0.001995
   2113 ((((((((((1,(2,3)),(4,(5,6))),((7,9),8)),10),11),(12,(13,15))),17),14),18),16,19);  0.002000  0.002011
   2114 ((((((((((1,(2,3)),(4,(5,6))),((7,9),8)),10),11),14),(12,(13,15))),17),18),16,19);  0.002000  0.002016
   2115 ((((((((((1,(2,3)),(4,(5,6))),((7,9),8)),10),11),17),((12,13),15)),14),18),16,19);  0.002000  0.001978
   2116 ((((((((((1,(2,3)),(4,5)),((7,9),8)),10),11),(((6,13),12),15)),17),14),18),16,19);  0.002000  0.001963
   2117 ((((((((((1,(2,3)),(4,5)),((7,9),8)),10),11),(((6,13),15),12)),17),14),18),16,19);  0.002000  0.001999
   2118 ((((((((((1,(2,3)),(4,5)),((7,9),8)),10),11),14),17),((6,13),(12,15))),16),18,19);  0.002000  0.002041
   2119 ((((((((((1,(2,3)),4),(5,6)),((7,9),8)),10),11),13),(12,15)),14),((16,18),17),19);  0.002000  0.001998
   2120 ((((((((((1,2),3),(4,(5,6))),((7,9),8)),10),11),(((12,13),15),17)),14),18),16,19);  0.002000  0.002022
   2121 ((((((((((1,2),3),(4,(5,6))),((7,9),8)),10),11),(((12,13),15),17)),16),14),18,19);  0.002000  0.002018
   2122 ((((((((((1,2),3),(4,(5,6))),((7,9),8)),10),11),(((12,15),13),14)),17),18),16,19);  0.002000  0.002078
   2123 ((((((((((1,2),3),(4,(5,6))),((7,9),8)),10),11),((12,15),13)),17),(14,16)),18,19);  0.002000  0.001992
   2124 ((((((((((1,2),3),(4,(5,6))),((7,9),8)),10),11),(12,13)),17),((14,16),15)),18,19);  0.002000  0.002029
   2125 ((((((((((1,2),3),(4,(5,6))),((7,9),8)),10),11),13),12),14),((15,(17,18)),16),19);  0.002000  0.001989
   2126 ((((((((((1,2),3),(4,(5,6))),((7,9),8)),10),11),13),12),14),(15,((16,18),17)),19);  0.002000  0.002044
   2127 ((((((((((1,2),3),(4,(5,6))),((7,9),8)),10),11),13),12),14),(15,(16,(17,18))),19);  0.002000  0.002010
   2128 ((((((((((1,2),3),(4,(5,6))),((7,9),8)),10),11),13),14),(12,15)),((16,17),18),19);  0.002000  0.002040
   2129 ((((((((((1,2),3),(4,(5,6))),((7,9),8)),10),11),13),14),(12,17)),(15,(16,18)),19);  0.002000  0.002007
   2130 ((((((((((1,2),3),(4,(5,6))),((7,9),8)),10),11),14),((12,13),15)),17),(16,18),19);  0.002000  0.001965
   2131 ((((((((((1,2),3),(4,5)),((7,9),8)),10),11),(((6,13),12),14)),15),17),(16,18),19);  0.002000  0.002014
   2132 ((((((((((1,2),3),(4,5)),((7,9),8)),10),11),(((6,13),12),15)),17),(14,16)),18,19);  0.002000  0.001942
   2133 ((((((((((1,2),3),(5,6)),4),((7,9),8)),10),11),((12,(13,15)),14)),17),(16,18),19);  0.002000  0.001924
   2134 ((((((((((1,2),3),(5,6)),4),((7,9),8)),10),11),12),14),(13,(15,((16,18),17))),19);  0.002000  0.001975
   2135 ((((((((((1,2),3),(5,6)),4),((7,9),8)),10),11),13),(((12,15),17),14)),(16,18),19);  0.002000  0.001959
   2136 ((((((((((1,2),3),(5,6)),4),((7,9),8)),10),11),13),((12,15),14)),(16,(17,18)),19);  0.002000  0.002028
   2137 ((((((((((1,2),3),(5,6)),4),((7,9),8)),10),11),13),((12,17),15)),((14,18),16),19);  0.002000  0.001994
   2138 ((((((((((1,2),3),(5,6)),4),((7,9),8)),10),11),13),(12,(15,17))),((14,16),18),19);  0.002000  0.002030
   2139 ((((((((((1,2),3),(5,6)),4),((7,9),8)),10),11),13),(12,14)),(15,(16,(17,18))),19);  0.002000  0.002033
   2140 ((((((((((1,2),3),(5,6)),4),((7,9),8)),10),11),13),(12,15)),(((14,16),17),18),19);  0.002000  0.002017
   2141 ((((((((((1,2),3),(5,6)),4),((7,9),8)),10),11),13),(12,15)),(((14,17),18),16),19);  0.002000  0.002021
   2142 ((((((((((1,2),3),(5,6)),4),((7,9),8)),10),11),13),(12,15)),((14,(17,18)),16),19);  0.002000  0.002000
   2143 ((((((((((1,2),3),(5,6)),4),((7,9),8)),10),11),13),(12,17)),((14,(15,18)),16),19);  0.002000  0.001995
   2144 ((((((((((1,2),3),(5,6)),4),((7,9),8)),10),11),13),(12,17)),((14,(16,18)),15),19);  0.002000  0.002014
   2145 ((((((((((1,2),3),(5,6)),4),((7,9),8)),10),11),13),12),((((14,17),18),16),15),19);  0.002000  0.002011
   2146 ((((((((((1,2),3),(5,6)),4),((7,9),8)),10),11),13),12),((((14,18),17),16),15),19);  0.002000  0.002034
   2147 ((((((((((1,2),3),(5,6)),4),((7,9),8)),10),11),13),12),(((14,(17,18)),16),15),19);  0.002000  0.001978
   2148 ((((((((((1,2),3),4),(5,6)),((7,9),8)),10),11),13),(12,15)),(((14,16),18),17),19);  0.002000  0.001904
   2149 ((((((((((1,2),3),4),(5,6)),((7,9),8)),10),11),13),(12,15)),(((14,18),17),16),19);  0.002000  0.002034
   2150 ((((((((((1,2),3),4),(5,6)),((7,9),8)),10),11),13),(12,17)),((14,(16,18)),15),19);  0.002000  0.002023
   2151 ((((((((((1,2),3),4),(5,6)),((7,9),8)),10),11),13),12),((((14,18),17),16),15),19);  0.002000  0.001957
   2152 (((((((((1,2),3),(4,(5,6))),((7,9),8)),10),11),13),((12,15),(14,17))),(16,18),19);  0.002000  0.002011
   2153 (((((((((1,2),3),(4,(5,6))),((7,9),8)),10),11),13),((12,15),17)),((14,16),18),19);  0.002000  0.001973
   2154 (((((((((1,2),3),(4,(5,6))),((7,9),8)),10),11),13),((12,17),14)),(15,(16,18)),19);  0.002000  0.002032
   2155 (((((((((1,2),3),(4,(5,6))),((7,9),8)),10),11),13),(12,17)),(((14,16),18),15),19);  0.002000  0.001976
   2156 (((((((((1,2),3),(4,(5,6))),((7,9),8)),10),11),13),(12,17)),(((14,18),16),15),19);  0.002000  0.001974
   2157 (((((((((1,2),3),(4,(5,6))),((7,9),8)),10),11),13),(12,17)),((14,(16,18)),15),19);  0.002000  0.001968
   2158 (((((((((1,2),3),(4,5)),((7,9),8)),10),11),((((6,13),12),15),14)),17),(16,18),19);  0.002000  0.001999
   2159 (((((((((1,2),3),(4,5)),((7,9),8)),10),11),((((6,13),12),17),14)),(16,18)),15,19);  0.002000  0.001940
   2160 (((((((((1,2),3),(4,5)),((7,9),8)),10),11),((((6,13),14),17),(12,15))),18),16,19);  0.002000  0.001959
   2161 (((((((((1,2),3),(4,5)),((7,9),8)),10),11),(6,13)),(12,17)),(((14,18),16),15),19);  0.002000  0.001946
   2162 (((((((((1,2),3),(5,6)),4),((7,9),8)),10),11),(((12,(13,(16,18))),15),17)),14,19);  0.002000  0.002003
   2163 (((((((((1,2),3),(5,6)),4),((7,9),8)),10),11),(((12,15),13),14)),((16,18),17),19);  0.002000  0.002011
   2164 (((((((((1,2),3),(5,6)),4),((7,9),8)),10),11),(((12,15),17),13)),((14,18),16),19);  0.002000  0.002027
   2165 (((((((((1,2),3),(5,6)),4),((7,9),8)),10),11),((12,15),(13,((16,18),17)))),14,19);  0.002000  0.002046
   2166 (((((((((1,2),3),(5,6)),4),((7,9),8)),10),11),((12,15),13)),(((14,16),17),18),19);  0.002000  0.001956
   2167 (((((((((1,2),3),(5,6)),4),((7,9),8)),10),11),((12,15),13)),(((14,17),16),18),19);  0.002000  0.001919
   2168 (((((((((1,2),3),(5,6)),4),((7,9),8)),10),11),((12,15),13)),((14,(17,18)),16),19);  0.002000  0.002019
   2169 (((((((((1,2),3),(5,6)),4),((7,9),8)),10),11),((12,15),17)),(13,((14,16),18)),19);  0.002000  0.002006
   2170 (((((((((1,2),3),(5,6)),4),((7,9),8)),10),11),(12,13)),((((14,16),18),17),15),19);  0.002000  0.002075
   2171 (((((((((1,2),3),(5,6)),4),((7,9),8)),10),11),(12,15)),((13,((16,17),18)),14),19);  0.002000  0.002013
   2172 (((((((((1,2),3),(5,6)),4),((7,9),8)),10),11),(12,15)),(13,((14,16),(17,18))),19);  0.002000  0.002054
   2173 (((((((((1,2),3),(5,6)),4),((7,9),8)),10),11),(12,17)),((13,((14,16),18)),15),19);  0.002000  0.001992
   2174 (((((((((1,2),3),(5,6)),4),((7,9),8)),10),11),12),(13,(((14,17),(16,18)),15)),19);  0.002000  0.002016
   2175 (((((((((1,2),3),4),(5,6)),((7,9),8)),10),11),(((12,15),14),13)),((16,17),18),19);  0.002000  0.001992
   2176 (((((((((1,2),3),4),(5,6)),((7,9),8)),10),11),(((12,15),14),13)),(16,(17,18)),19);  0.002000  0.001965
   2177 (((((((((1,2),3),4),(5,6)),((7,9),8)),10),11),(((12,15),17),14)),(13,(16,18)),19);  0.002000  0.001997
   2178 (((((((((1,2),3),4),(5,6)),((7,9),8)),10),11),((12,13),14)),((15,(17,18)),16),19);  0.002000  0.002018
   2179 (((((((((1,2),3),4),(5,6)),((7,9),8)),10),11),((12,15),((13,(16,18)),17))),14,19);  0.002000  0.001948
   2180 (((((((((1,2),3),4),(5,6)),((7,9),8)),10),11),((12,15),13)),(((14,17),18),16),19);  0.002000  0.001971
   2181 (((((((((1,2),3),4),(5,6)),((7,9),8)),10),11),((13,(((14,16),18),17)),15)),12,19);  0.002000  0.001997
   2182 (((((((((1,2),3),4),(5,6)),((7,9),8)),10),11),(12,(13,(15,((16,18),17))))),14,19);  0.002000  0.001978
   2183 (((((((((1,2),3),4),(5,6)),((7,9),8)),10),11),(12,13)),((((14,17),16),18),15),19);  0.002000  0.002034
   2184 (((((((((1,2),3),4),(5,6)),((7,9),8)),10),11),(12,14)),(13,(15,((16,17),18))),19);  0.002000  0.001997
   2185 (((((((((1,3),2),(4,(5,6))),((7,9),8)),10),11),13),(((12,15),17),14)),(16,18),19);  0.002000  0.001991
   2186 ((((((((1,(2,3)),(4,(5,6))),((7,9),8)),10),11),(12,13)),(((14,17),18),16)),15,19);  0.002000  0.001982
   2187 ((((((((1,(2,3)),(4,(5,6))),((7,9),8)),10),11),13),((12,15),17)),((14,16),18),19);  0.002000  0.001959
   2188 ((((((((1,(2,3)),(4,(5,6))),((7,9),8)),10),11),13),(12,15)),(((14,17),16),18),19);  0.002000  0.002034
   2189 ((((((((1,(2,3)),(5,6)),4),((7,9),8)),10),11),(((12,15),14),13)),(16,(17,18)),19);  0.002000  0.001959
   2190 ((((((((1,(2,3)),4),(5,6)),((7,9),8)),10),11),(((12,15),17),13)),((14,18),16),19);  0.002000  0.001956
   2191 ((((((((1,(2,3)),4),5),((7,9),8)),10),11),((((6,13),12),15),14)),(16,(17,18)),19);  0.002000  0.002044
   2192 ((((((((1,2),3),(4,(5,6))),((7,9),8)),10),11),(((12,15),(13,17)),14)),(16,18),19);  0.002000  0.002007
   2193 ((((((((1,2),3),(4,(5,6))),((7,9),8)),10),11),((12,13),14)),(15,(16,(17,18))),19);  0.002000  0.002085
   2194 ((((((((1,2),3),(4,(5,6))),((7,9),8)),10),11),((12,15),13)),(((14,16),17),18),19);  0.002000  0.002053
   2195 ((((((((1,2),3),(4,(5,6))),((7,9),8)),10),11),((12,15),13)),(((14,17),16),18),19);  0.002000  0.002011
   2196 ((((((((1,2),3),(4,(5,6))),((7,9),8)),10),11),(12,((13,17),15))),((14,18),16),19);  0.002000  0.002024
   2197 ((((((((1,2),3),(4,(5,6))),((7,9),8)),10),11),(12,(13,(15,((16,18),17))))),14,19);  0.002000  0.001961
   2198 ((((((((1,2),3),(5,6)),4),((7,9),8)),10),11),(((12,((13,(16,18)),17)),14),15),19);  0.002000  0.002007
   2199 ((((((((1,2),3),(5,6)),4),((7,9),8)),10),11),(((12,15),14),(13,((16,18),17))),19);  0.002000  0.001991
   2200 ((((((((1,2),3),(5,6)),4),((7,9),8)),10),11),(((12,17),14),(13,(15,(16,18)))),19);  0.002000  0.001973
   2201 ((((((((1,2),3),(5,6)),4),((7,9),8)),10),11),((12,14),((13,(15,(16,18))),17)),19);  0.002000  0.001952
   2202 ((((((((1,2),3),(5,6)),4),((7,9),8)),10),11),((12,14),(13,(15,(16,(17,18))))),19);  0.002000  0.001983
   2203 ((((((((1,2),3),(5,6)),4),((7,9),8)),10),11),((12,15),(13,(((14,16),17),18))),19);  0.002000  0.002030
   2204 ((((((((1,2),3),(5,6)),4),((7,9),8)),10),11),((12,17),(13,(((14,16),18),15))),19);  0.002000  0.002004
   2205 ((((((((1,2),3),(5,6)),4),((7,9),8)),10),11),(12,(13,(((14,(17,18)),16),15))),19);  0.002000  0.002020
   2206 ((((((((1,2),3),(5,6)),4),((7,9),8)),10),11),(12,(13,(((14,17),(16,18)),15))),19);  0.002000  0.001976
   2207 ((((((((1,2),3),4),(5,6)),((7,9),8)),10),11),((((12,15),(13,(16,18))),17),14),19);  0.002000  0.002035
   2208 ((((((((1,2),3),4),(5,6)),((7,9),8)),10),11),((12,(13,(15,(16,(17,18))))),14),19);  0.002000  0.001998
   2209 ((((((((1,2),3),4),(5,6)),((7,9),8)),10),11),((12,14),(13,(15,((16,18),17)))),19);  0.002000  0.001953
   2210 ((((((((1,2),3),4),(5,6)),((7,9),8)),10),11),((12,14),(13,(15,(16,(17,18))))),19);  0.002000  0.002060
   2211 ((((((((1,2),3),4),(5,6)),((7,9),8)),10),11),((12,15),(13,((14,(17,18)),16))),19);  0.002000  0.001965
   2212 ((((((((1,2),3),4),(5,6)),((7,9),8)),10),11),(12,((13,(15,((16,18),17))),14)),19);  0.002000  0.002024
   2213 ((((((((1,2),3),4),(5,6)),((7,9),8)),10),11),(12,(13,((((14,16),17),18),15))),19);  0.002000  0.002011
   2214 ((((((((1,2),3),4),(5,6)),((7,9),8)),10),11),(12,(13,((((14,16),18),17),15))),19);  0.002000  0.001959
   2215 (((((((1,(2,3)),4),(5,6)),((7,9),8)),10),11),((12,15),(13,((14,(17,18)),16))),19);  0.002000  0.002034
   2216 (((((((1,(2,3)),4),(5,6)),((7,9),8)),10),11),((12,15),(13,(14,(16,(17,18))))),19);  0.002000  0.002011
   2217 (((((((1,2),3),(4,(5,6))),((7,9),8)),10),11),(((12,(13,(15,(16,18)))),17),14),19);  0.002000  0.001965
   2218 (((((((1,2),3),(4,(5,6))),((7,9),8)),10),11),(((12,15),17),(13,(14,(16,18)))),19);  0.002000  0.001959
   2219 (((((((1,2),3),(4,(5,6))),((7,9),8)),10),11),((12,15),(13,((14,17),(16,18)))),19);  0.002000  0.001995
   2220 (((((((1,2),3),(4,(5,6))),((7,9),8)),10),11),(12,((13,(15,((16,17),18))),14)),19);  0.002000  0.001988
   2221 ((((((1,(2,3)),(4,(5,6))),((7,9),8)),10),11),(((12,17),(13,(15,(16,18)))),14),19);  0.002000  0.001995

Gene 3:
  numTrees = 257
  index topology                                                                              single     joint
     92 ((((((((((1,3),2),((5,6),((7,9),8))),4),10),11),13),(14,(17,18))),(12,16)),15,19);  0.024000  0.023867
    107 ((((((((((1,2),3),((5,6),((7,9),8))),4),10),11),(14,(17,18))),13),(12,16)),15,19);  0.022000  0.021891
    108 ((((((((1,2),3),((5,6),((7,9),8))),4),10),11),(((12,16),13),(14,(17,18)))),15,19);  0.022000  0.022126
    109 ((((((((1,3),2),((5,6),((7,9),8))),4),10),11),(((12,16),(14,(17,18))),13)),15,19);  0.022000  0.022094
    118 (((((((((1,2),3),((5,6),((7,9),8))),4),10),11),13),((12,16),(14,(17,18)))),15,19);  0.020000  0.019965
    135 ((((((((((1,2),3),((5,6),((7,9),8))),4),10),11),(14,(17,18))),(12,16)),13),15,19);  0.018000  0.018024
    136 ((((((((((1,3),2),((5,6),((7,9),8))),4),10),11),(14,(17,18))),(12,16)),13),15,19);  0.018000  0.018063
    137 ((((((((((1,3),2),((5,6),((7,9),8))),4),10),11),(14,(17,18))),13),(12,16)),15,19);  0.018000  0.018048
    158 ((((((((((1,2),3),((5,6),((7,9),8))),4),10),11),13),(12,16)),(14,(17,18))),15,19);  0.016000  0.016060
    159 ((((((((((1,2),3),((5,6),((7,9),8))),4),10),11),13),(14,(17,18))),(12,16)),15,19);  0.016000  0.016091
    160 ((((((((((1,3),2),((5,6),((7,9),8))),4),10),11),(12,16)),13),(14,(17,18))),15,19);  0.016000  0.016055
    161 (((((((((1,2),3),((5,6),((7,9),8))),4),10),11),(13,(14,(17,18)))),(12,16)),15,19);  0.016000  0.015961
    162 (((((((((1,3),2),((5,6),((7,9),8))),4),10),11),((12,16),13)),(14,(17,18))),15,19);  0.016000  0.016105
    163 ((((((((1,2),3),((5,6),((7,9),8))),4),10),11),(((12,16),(14,(17,18))),13)),15,19);  0.016000  0.015838
    192 ((((((((((1,2),3),((5,6),((7,9),8))),4),10),11),(12,16)),13),(14,(17,18))),15,19);  0.014000  0.013927
    193 (((((((((1,2),3),((5,6),((7,9),8))),4),10),11),((12,16),(14,(17,18)))),13),15,19);  0.014000  0.014077
    194 (((((((((1,3),2),((5,6),((7,9),8))),4),10),11),(13,(14,(17,18)))),(12,16)),15,19);  0.014000  0.014049
    195 ((((((((1,3),2),((5,6),((7,9),8))),4),10),11),(((12,16),13),(14,(17,18)))),15,19);  0.014000  0.014042
    252 ((((((((((1,2),3),4),((5,6),((7,9),8))),10),11),13),(14,(17,18))),(12,16)),15,19);  0.012000  0.012068
    253 (((((((((1,2),3),((5,6),((7,9),8))),4),10),11),((12,16),13)),(14,(17,18))),15,19);  0.012000  0.011839
    254 (((((((((1,3),2),((5,6),((7,9),8))),4),10),11),(12,16)),(13,(14,(17,18)))),15,19);  0.012000  0.012074
    255 (((((((((1,3),2),((5,6),((7,9),8))),4),10),11),13),((12,16),(14,(17,18)))),15,19);  0.012000  0.012068
    315 ((((((((((1,3),2),((5,6),((7,9),8))),4),10),11),13),(12,16)),(14,(17,18))),15,19);  0.010000  0.009982
    316 (((((((((1,3),2),((5,6),((7,9),8))),4),10),11),(14,(17,18))),((12,16),13)),15,19);  0.010000  0.009991
    317 ((((((((1,(2,3)),((5,6),((7,9),8))),4),10),11),((12,16),13)),(14,(17,18))),15,19);  0.010000  0.009942
    412 (((((((((((1,2),3),((5,6),((7,9),8))),4),10),11),13),(14,(17,18))),12),16),15,19);  0.008000  0.007961
    413 ((((((((((1,2),3),4),((5,6),((7,9),8))),10),11),(14,(17,18))),13),(12,16)),15,19);  0.008000  0.008026
    414 ((((((((((1,3),2),4),((5,6),((7,9),8))),10),11),(14,(17,18))),(12,16)),13),15,19);  0.008000  0.008013
    415 (((((((((1,(2,3)),((5,6),((7,9),8))),4),10),11),13),(12,16)),(14,(17,18))),15,19);  0.008000  0.007938
    416 (((((((((1,2),3),((5,6),((7,9),8))),4),10),11),(12,16)),(13,(14,(17,18)))),15,19);  0.008000  0.007960
    417 (((((((((1,2),3),((5,6),((7,9),8))),4),10),11),(14,(17,18))),((12,16),13)),15,19);  0.008000  0.007961
    581 ((((((((((1,2),3),((5,6),((7,9),8))),4),10),11),(12,16)),(14,(17,18))),13),15,19);  0.006000  0.005966
    582 ((((((((((1,2),3),4),((5,6),((7,9),8))),10),11),(14,(17,18))),(12,16)),13),15,19);  0.006000  0.005942
    583 ((((((((((1,3),2),((5,6),((7,9),8))),4),10),11),(12,16)),(14,(17,18))),13),15,19);  0.006000  0.006004
    584 ((((((((((1,3),2),((5,6),((7,9),8))),4),10),11),(13,(14,(17,18)))),12),16),15,19);  0.006000  0.005949
    585 ((((((((((1,3),2),4),((5,6),((7,9),8))),10),11),(12,16)),(14,(17,18))),13),15,19);  0.006000  0.005962
    586 (((((((((1,(2,3)),((5,6),((7,9),8))),4),10),11),(14,(17,18))),13),(12,16)),15,19);  0.006000  0.005992
    587 (((((((((1,3),2),((5,6),((7,9),8))),4),10),11),((12,16),(14,(17,18)))),13),15,19);  0.006000  0.006018
    588 (((((((((1,3),2),4),((5,6),((7,9),8))),10),11),(13,(14,(17,18)))),(12,16)),15,19);  0.006000  0.006004
    589 ((((((((1,(2,3)),((5,6),((7,9),8))),4),10),11),13),((12,16),(14,(17,18)))),15,19);  0.006000  0.006084
    590 ((((((((1,3),2),((5,6),((7,9),8))),4),10),11),((12,16),(13,(14,(17,18))))),15,19);  0.006000  0.005978
    591 ((((((((1,3),2),4),((5,6),((7,9),8))),10),11),(((12,16),(14,(17,18))),13)),15,19);  0.006000  0.005930
    915 (((((((((((1,2),3),((5,6),((7,9),8))),4),10),11),13),12),16),((14,18),17)),15,19);  0.004000  0.003928
    916 (((((((((((1,3),2),((5,6),((7,9),8))),4),10),11),13),(14,(17,18))),16),12),15,19);  0.004000  0.004057
    917 ((((((((((1,2),3),((5,6),((7,9),8))),4),10),11),14),((12,16),13)),(17,18)),15,19);  0.004000  0.004023
    918 ((((((((((1,2),3),((5,6),((7,9),8))),4),10),11),14),13),((12,(17,18)),16)),15,19);  0.004000  0.003975
    919 ((((((((((1,2),3),4),((5,6),((7,9),8))),10),11),(12,16)),(14,(17,18))),13),15,19);  0.004000  0.003967
    920 ((((((((((1,2),3),4),((5,6),((7,9),8))),10),11),(13,(14,(17,18)))),12),16),15,19);  0.004000  0.004021
    921 ((((((((((1,2),3),4),((5,6),((7,9),8))),10),11),13),(12,16)),(14,(17,18))),15,19);  0.004000  0.004060
    922 ((((((((((1,2),3),4),((5,6),((7,9),8))),10),11),14),13),((12,16),(17,18))),15,19);  0.004000  0.004024
    923 ((((((((((1,3),2),((5,6),((7,9),8))),4),10),11),(13,(14,(17,18)))),16),12),15,19);  0.004000  0.004045
    924 ((((((((((1,3),2),((5,6),((7,9),8))),4),10),11),14),13),((12,16),(17,18))),15,19);  0.004000  0.004021
    925 ((((((((((1,3),2),(5,(6,((7,9),8)))),4),10),11),13),(12,16)),(14,(17,18))),15,19);  0.004000  0.003975
    926 (((((((((1,(2,3)),((5,6),((7,9),8))),4),10),11),(12,16)),(14,(17,18))),13),15,19);  0.004000  0.004021
    927 (((((((((1,(2,3)),((5,6),((7,9),8))),4),10),11),(12,16)),13),(14,(17,18))),15,19);  0.004000  0.004024
    928 (((((((((1,(2,3)),((5,6),((7,9),8))),4),10),11),13),(12,16)),((14,18),17)),15,19);  0.004000  0.003992
    929 (((((((((1,(2,3)),((5,6),((7,9),8))),4),10),11),13),(14,(17,18))),(12,16)),15,19);  0.004000  0.004031
    930 (((((((((1,(2,3)),((5,6),((7,9),8))),4),10),11),14),13),((12,16),(17,18))),15,19);  0.004000  0.004023
    931 (((((((((1,2),3),((5,6),((7,9),8))),4),10),11),13),((12,16),((14,18),17))),15,19);  0.004000  0.004030
    932 (((((((((1,2),3),4),((5,6),((7,9),8))),10),11),(13,(14,(17,18)))),(12,16)),15,19);  0.004000  0.004005
    933 (((((((((1,2),3),4),((5,6),((7,9),8))),10),11),13),((12,16),(14,(17,18)))),15,19);  0.004000  0.003956
    934 (((((((((1,3),2),((5,6),((7,9),8))),4),10),11),(12,(((14,18),17),16))),13),15,19);  0.004000  0.003970
    935 (((((((((1,3),2),((5,6),((7,9),8))),4),10),11),14),(((12,16),(17,18)),13)),15,19);  0.004000  0.003927
    936 (((((((((1,3),2),4),((5,6),((7,9),8))),10),11),((12,16),(14,(17,18)))),13),15,19);  0.004000  0.004001
    937 (((((((((1,3),2),4),((5,6),((7,9),8))),10),11),(12,16)),(13,(14,(17,18)))),15,19);  0.004000  0.004054
    938 ((((((((1,(2,3)),((5,6),((7,9),8))),4),10),11),((12,16),(14,(17,18)))),13),15,19);  0.004000  0.004039
    939 ((((((((1,(2,3)),((5,6),((7,9),8))),4),10),11),(13,(14,(17,18)))),(12,16)),15,19);  0.004000  0.004056
    940 ((((((((1,(2,3)),((5,6),((7,9),8))),4),10),11),(14,(17,18))),((12,16),13)),15,19);  0.004000  0.004045
    941 ((((((((1,2),3),((5,6),((7,9),8))),4),10),11),((12,16),(13,(14,(17,18))))),15,19);  0.004000  0.004038
    942 ((((((((1,3),2),((5,6),((7,9),8))),4),10),11),((12,(((14,18),17),16)),13)),15,19);  0.004000  0.004027
    943 (((((((1,(2,3)),((5,6),((7,9),8))),4),10),11),(((12,16),(14,(17,18))),13)),15,19);  0.004000  0.004027
    944 (((((((1,(2,3)),((5,6),((7,9),8))),4),10),11),(((12,16),13),(14,(17,18)))),15,19);  0.004000  0.003907
    945 (((((((1,(2,3)),((5,6),((7,9),8))),4),10),11),((12,16),(13,(14,(17,18))))),15,19);  0.004000  0.003899
   2222 ((((((((((((1,2),3),((5,6),((7,9),8))),4),10),11),14),(17,18)),13),12),16),15,19);  0.002000  0.002032
   2223 ((((((((((((1,2),3),4),((5,6),((7,9),8))),10),11),14),(17,18)),13),12),16),15,19);  0.002000  0.001988
   2224 ((((((((((((1,3),2),((5,6),((7,9),8))),4),10),11),13),14),12),16),(17,18)),15,19);  0.002000  0.001976
   2225 ((((((((((((1,3),2),((5,6),((7,9),8))),4),10),11),14),13),16),12),(17,18)),15,19);  0.002000  0.001992
   2226 (((((((((((1,(2,3)),4),((5,6),((7,9),8))),10),11),14),(17,18)),13),12),16),15,19);  0.002000  0.001971
   2227 (((((((((((1,2),3),((5,6),((7,9),8))),4),10),11),((14,17),18)),16),12),13),15,19);  0.002000  0.002007
   2228 (((((((((((1,2),3),((5,6),((7,9),8))),4),10),11),(14,(17,18))),13),12),16),15,19);  0.002000  0.001974
   2229 (((((((((((1,2),3),((5,6),((7,9),8))),4),10),11),(14,(17,18))),13),16),12),15,19);  0.002000  0.001978
   2230 (((((((((((1,2),3),((5,6),((7,9),8))),4),10),11),13),((14,17),18)),16),12),15,19);  0.002000  0.002020
   2231 (((((((((((1,2),3),((5,6),((7,9),8))),4),10),11),13),((14,18),17)),12),16),15,19);  0.002000  0.002041
   2232 (((((((((((1,2),3),((5,6),((7,9),8))),4),10),11),13),(14,(17,18))),16),12),15,19);  0.002000  0.001975
   2233 (((((((((((1,2),3),((5,6),((7,9),8))),4),10),11),14),(13,(17,18))),12),16),15,19);  0.002000  0.002040
   2234 (((((((((((1,2),3),((5,6),((7,9),8))),4),10),11),14),(17,18)),(12,16)),13),15,19);  0.002000  0.002010
   2235 (((((((((((1,2),3),((5,6),((7,9),8))),4),10),11),14),13),(12,16)),(17,18)),15,19);  0.002000  0.001998
   2236 (((((((((((1,2),3),((5,6),((7,9),8))),4),10),11),14),13),(17,18)),(12,16)),15,19);  0.002000  0.002010
   2237 (((((((((((1,2),3),(4,((7,9),8))),(5,6)),10),11),13),12),16),((14,18),17)),15,19);  0.002000  0.001971
   2238 (((((((((((1,2),3),4),((5,6),((7,9),8))),10),11),13),12),16),((14,18),17)),15,19);  0.002000  0.001975
   2239 (((((((((((1,2),3),4),((5,6),((7,9),8))),10),11),13),16),12),(14,(17,18))),15,19);  0.002000  0.002038
   2240 (((((((((((1,2),3),4),(5,(6,((7,9),8)))),10),11),(14,(17,18))),13),16),12),15,19);  0.002000  0.001997
   2241 (((((((((((1,2),3),4),(5,(6,((7,9),8)))),10),11),14),13),(17,18)),(12,16)),15,19);  0.002000  0.001957
   2242 (((((((((((1,3),2),((5,6),((7,9),8))),4),10),11),(12,16)),13),(17,18)),14),15,19);  0.002000  0.002034
   2243 (((((((((((1,3),2),((5,6),((7,9),8))),4),10),11),(14,(17,18))),13),16),12),15,19);  0.002000  0.002040
   2244 (((((((((((1,3),2),((5,6),((7,9),8))),4),10),11),12),13),16),(14,(17,18))),15,19);  0.002000  0.002009
   2245 (((((((((((1,3),2),((5,6),((7,9),8))),4),10),11),13),(17,18)),(12,16)),14),15,19);  0.002000  0.001989
   2246 (((((((((((1,3),2),((5,6),((7,9),8))),4),10),11),13),12),((14,18),17)),16),15,19);  0.002000  0.001987
   2247 (((((((((((1,3),2),((5,6),((7,9),8))),4),10),11),13),16),12),(14,(17,18))),15,19);  0.002000  0.001971
   2248 (((((((((((1,3),2),((5,6),((7,9),8))),4),10),11),14),(12,16)),(17,18)),13),15,19);  0.002000  0.002031
   2249 (((((((((((1,3),2),((5,6),((7,9),8))),4),10),11),14),(17,18)),(12,16)),13),15,19);  0.002000  0.001985
   2250 (((((((((((1,3),2),((5,6),((7,9),8))),4),10),11),14),(17,18)),13),(12,16)),15,19);  0.002000  0.002014
   2251 (((((((((((1,3),2),((5,6),((7,9),8))),4),10),11),14),13),(12,16)),(17,18)),15,19);  0.002000  0.001956
   2252 (((((((((((1,3),2),((5,6),((7,9),8))),4),10),11),16),13),12),(14,(17,18))),15,19);  0.002000  0.001998
   2253 (((((((((((1,3),2),(5,(6,((7,9),8)))),4),10),11),16),13),12),(14,(17,18))),15,19);  0.002000  0.002063
   2254 (((((((((((1,3),2),4),((5,6),((7,9),8))),10),11),13),(14,(17,18))),12),16),15,19);  0.002000  0.002012
   2255 (((((((((((1,3),2),4),((5,6),((7,9),8))),10),11),13),12),((14,18),17)),16),15,19);  0.002000  0.002037
   2256 (((((((((((1,3),2),4),((5,6),((7,9),8))),10),11),14),13),(12,16)),(17,18)),15,19);  0.002000  0.001996
   2257 (((((((((((1,3),2),4),((5,6),((7,9),8))),10),11),14),13),(16,(17,18))),12),15,19);  0.002000  0.001940
   2258 ((((((((((1,(2,3)),((5,6),((7,9),8))),4),10),11),13),12),16),(14,(17,18))),15,19);  0.002000  0.001963
   2259 ((((((((((1,(2,3)),((5,6),((7,9),8))),4),10),11),14),(12,16)),(17,18)),13),15,19);  0.002000  0.001986
   2260 ((((((((((1,(2,3)),((5,6),((7,9),8))),4),10),11),14),(17,18)),(12,16)),13),15,19);  0.002000  0.002021
   2261 ((((((((((1,2),3),((5,((7,9),8)),6)),4),10),11),(13,(14,(17,18)))),12),16),15,19);  0.002000  0.002019
   2262 ((((((((((1,2),3),((5,6),((7,8),9))),4),10),11),13),12),((14,(17,18)),16)),15,19);  0.002000  0.002001
   2263 ((((((((((1,2),3),((5,6),((7,9),8))),4),10),11),(12,16)),((14,17),18)),13),15,19);  0.002000  0.001996
   2264 ((((((((((1,2),3),((5,6),((7,9),8))),4),10),11),(12,16)),((14,18),17)),13),15,19);  0.002000  0.001982
   2265 ((((((((((1,2),3),((5,6),((7,9),8))),4),10),11),(13,(14,(17,18)))),12),16),15,19);  0.002000  0.001994
   2266 ((((((((((1,2),3),((5,6),((7,9),8))),4),10),11),(13,(14,(17,18)))),16),12),15,19);  0.002000  0.002030
   2267 ((((((((((1,2),3),((5,6),((7,9),8))),4),10),11),(13,14)),(12,16)),(17,18)),15,19);  0.002000  0.002027
   2268 ((((((((((1,2),3),((5,6),((7,9),8))),4),10),11),13),14),(12,(16,(17,18)))),15,19);  0.002000  0.001962
   2269 ((((((((((1,2),3),((5,6),((7,9),8))),4),10),11),13),16),(12,(14,(17,18)))),15,19);  0.002000  0.002011
   2270 ((((((((((1,2),3),((5,6),((7,9),8))),4),10),11),14),((12,16),(17,18))),13),15,19);  0.002000  0.001992
   2271 ((((((((((1,2),3),((5,6),((7,9),8))),4),10),11),14),(12,(16,(17,18)))),13),15,19);  0.002000  0.001956
   2272 ((((((((((1,2),3),((5,6),((7,9),8))),4),10),11),14),(12,(17,18))),13),(15,16),19);  0.002000  0.002026
   2273 ((((((((((1,2),3),((5,6),((7,9),8))),4),10),11),14),13),((12,16),(17,18))),15,19);  0.002000  0.001972
   2274 ((((((((((1,2),3),((5,6),((7,9),8))),4),10),11),14),16),((12,(17,18)),13)),15,19);  0.002000  0.001982
   2275 ((((((((((1,2),3),(4,((7,9),8))),(5,6)),10),11),(12,16)),(14,(17,18))),13),15,19);  0.002000  0.001999
   2276 ((((((((((1,2),3),(5,(6,((7,9),8)))),4),10),11),(12,16)),(14,(17,18))),13),15,19);  0.002000  0.002041
   2277 ((((((((((1,2),3),(5,(6,((7,9),8)))),4),10),11),14),13),(12,(16,(17,18)))),15,19);  0.002000  0.002067
   2278 ((((((((((1,2),3),4),((5,((7,9),8)),6)),10),11),(12,16)),13),(14,(17,18))),15,19);  0.002000  0.002071
   2279 ((((((((((1,2),3),4),((5,6),((7,9),8))),10),11),((13,(17,18)),14)),12),16),15,19);  0.002000  0.001970
   2280 ((((((((((1,2),3),4),((5,6),((7,9),8))),10),11),(12,16)),13),(14,(17,18))),15,19);  0.002000  0.001979
   2281 ((((((((((1,2),3),4),((5,6),((7,9),8))),10),11),13),14),((12,16),(17,18))),15,19);  0.002000  0.001993
   2282 ((((((((((1,2),3),4),(5,(6,((7,9),8)))),10),11),(12,16)),(14,(17,18))),13),15,19);  0.002000  0.002037
   2283 ((((((((((1,2),3),4),(5,(6,((7,9),8)))),10),11),13),(14,(17,18))),(12,16)),15,19);  0.002000  0.001997
   2284 ((((((((((1,3),2),((5,6),((7,9),8))),4),10),11),((12,(17,18)),16)),13),14),15,19);  0.002000  0.002047
   2285 ((((((((((1,3),2),((5,6),((7,9),8))),4),10),11),((12,(17,18)),16)),14),13),15,19);  0.002000  0.001988
   2286 ((((((((((1,3),2),((5,6),((7,9),8))),4),10),11),((12,17),16)),(14,18)),13),15,19);  0.002000  0.001986
   2287 ((((((((((1,3),2),((5,6),((7,9),8))),4),10),11),(12,(14,(17,18)))),13),16),15,19);  0.002000  0.002044
   2288 ((((((((((1,3),2),((5,6),((7,9),8))),4),10),11),(12,(14,18))),13),(16,17)),15,19);  0.002000  0.002024
   2289 ((((((((((1,3),2),((5,6),((7,9),8))),4),10),11),(13,((14,18),17))),16),12),15,19);  0.002000  0.002123
   2290 ((((((((((1,3),2),((5,6),((7,9),8))),4),10),11),12),13),((14,(17,18)),16)),15,19);  0.002000  0.001984
   2291 ((((((((((1,3),2),((5,6),((7,9),8))),4),10),11),13),(12,16)),((14,18),17)),15,19);  0.002000  0.001979
   2292 ((((((((((1,3),2),((5,6),((7,9),8))),4),10),11),14),((12,16),(17,18))),13),15,19);  0.002000  0.001942
   2293 ((((((((((1,3),2),((5,6),((7,9),8))),4),10),11),14),((12,16),13)),(17,18)),15,19);  0.002000  0.001986
   2294 ((((((((((1,3),2),((5,6),((7,9),8))),4),10),11),14),(12,(16,(17,18)))),13),15,19);  0.002000  0.001997
   2295 ((((((((((1,3),2),((5,6),((7,9),8))),4),10),11),14),(13,(17,18))),(12,16)),15,19);  0.002000  0.002028
   2296 ((((((((((1,3),2),((5,6),((7,9),8))),4),10),11),14),13),((12,(17,18)),16)),15,19);  0.002000  0.002056
   2297 ((((((((((1,3),2),((5,6),((7,9),8))),4),10),11),14),16),((12,(17,18)),13)),15,19);  0.002000  0.001992
   2298 ((((((((((1,3),2),((5,6),((7,9),8))),4),10),11),16),12),(13,((14,18),17))),15,19);  0.002000  0.002014
   2299 ((((((((((1,3),2),((5,6),((7,9),8))),4),10),11),16),12),(13,(14,(17,18)))),15,19);  0.002000  0.002021
   2300 ((((((((((1,3),2),(5,(6,((7,9),8)))),4),10),11),13),((12,16),(17,18))),14),15,19);  0.002000  0.001974
   2301 ((((((((((1,3),2),(5,(6,((7,9),8)))),4),10),11),13),(14,(17,18))),(12,16)),15,19);  0.002000  0.002017
   2302 ((((((((((1,3),2),4),((5,6),((7,9),8))),10),11),(12,16)),13),(14,(17,18))),15,19);  0.002000  0.001968
   2303 ((((((((((1,3),2),4),((5,6),((7,9),8))),10),11),(13,(14,(17,18)))),12),16),15,19);  0.002000  0.002009
   2304 ((((((((((1,3),2),4),((5,6),((7,9),8))),10),11),13),(12,16)),(14,(17,18))),15,19);  0.002000  0.002028
   2305 ((((((((((1,3),2),4),((5,6),((7,9),8))),10),11),14),((12,16),(17,18))),13),15,19);  0.002000  0.002003
   2306 ((((((((((1,3),2),4),((5,6),((7,9),8))),10),11),14),(17,18)),((12,16),13)),15,19);  0.002000  0.001969
   2307 (((((((((1,(2,3)),((5,6),((7,9),8))),4),10),11),(14,(17,18))),(12,16)),13),15,19);  0.002000  0.001971
   2308 (((((((((1,(2,3)),((5,6),((7,9),8))),4),10),11),12),13),(((14,18),17),16)),15,19);  0.002000  0.001979
   2309 (((((((((1,(2,3)),((5,6),((7,9),8))),4),10),11),13),(12,((14,18),17))),16),15,19);  0.002000  0.001988
   2310 (((((((((1,(2,3)),((5,6),((7,9),8))),4),10),11),13),(17,18)),((12,16),14)),15,19);  0.002000  0.001986
   2311 (((((((((1,(2,3)),((5,6),((7,9),8))),4),10),11),13),14),((12,16),(17,18))),15,19);  0.002000  0.001979
   2312 (((((((((1,(2,3)),((5,6),((7,9),8))),4),10),11),14),13),(12,(16,(17,18)))),15,19);  0.002000  0.001989
   2313 (((((((((1,(2,3)),((5,6),((7,9),8))),4),10),11),16),13),(12,(14,(17,18)))),15,19);  0.002000  0.002002
   2314 (((((((((1,(2,3)),(5,(6,((7,9),8)))),4),10),11),14),((12,(17,18)),16)),13),15,19);  0.002000  0.002027
   2315 (((((((((1,(2,3)),4),((5,6),((7,9),8))),10),11),(12,16)),(14,(17,18))),13),15,19);  0.002000  0.001972
   2316 (((((((((1,(2,3)),4),((5,6),((7,9),8))),10),11),(14,(17,18))),13),(12,16)),15,19);  0.002000  0.002027
   2317 (((((((((1,(2,3)),4),((5,6),((7,9),8))),10),11),13),(12,16)),(14,(17,18))),15,19);  0.002000  0.001968
   2318 (((((((((1,2),3),((5,6),((7,8),9))),4),10),11),((12,16),13)),((14,18),17)),15,19);  0.002000  0.001997
   2319 (((((((((1,2),3),((5,6),((7,9),8))),4),10),11),((12,((14,18),17)),16)),13),15,19);  0.002000  0.001947
   2320 (((((((((1,2),3),((5,6),((7,9),8))),4),10),11),((12,(14,(17,18))),16)),13),15,19);  0.002000  0.002023
   2321 (((((((((1,2),3),((5,6),((7,9),8))),4),10),11),((12,(16,(17,18))),14)),13),15,19);  0.002000  0.002024
   2322 (((((((((1,2),3),((5,6),((7,9),8))),4),10),11),((12,16),((14,18),17))),13),15,19);  0.002000  0.001958
   2323 (((((((((1,2),3),((5,6),((7,9),8))),4),10),11),((12,16),(17,18))),(13,14)),15,19);  0.002000  0.001977
   2324 (((((((((1,2),3),((5,6),((7,9),8))),4),10),11),((12,16),13)),((14,18),17)),15,19);  0.002000  0.001978
   2325 (((((((((1,2),3),((5,6),((7,9),8))),4),10),11),(12,((14,(17,18)),16))),13),15,19);  0.002000  0.002031
   2326 (((((((((1,2),3),((5,6),((7,9),8))),4),10),11),14),(((12,(17,18)),16),13)),15,19);  0.002000  0.002005
   2327 (((((((((1,2),3),((5,6),((7,9),8))),4),10),11),14),(((12,16),13),(17,18))),15,19);  0.002000  0.001973
   2328 (((((((((1,2),3),((5,6),((7,9),8))),4),10),11),14),((12,(16,(17,18))),13)),15,19);  0.002000  0.001982
   2329 (((((((((1,2),3),(4,((7,9),8))),(5,6)),10),11),13),((12,16),(15,(17,18)))),14,19);  0.002000  0.001997
   2330 (((((((((1,2),3),4),((5,((7,9),8)),6)),10),11),(13,(14,(17,18)))),(12,16)),15,19);  0.002000  0.001978
   2331 (((((((((1,2),3),4),((5,6),((7,9),8))),10),11),((12,16),(14,(17,18)))),13),15,19);  0.002000  0.002021
   2332 (((((((((1,2),3),4),((5,6),((7,9),8))),10),11),((12,16),13)),(14,(17,18))),15,19);  0.002000  0.001945
   2333 (((((((((1,2),3),4),((5,6),((7,9),8))),10),11),((13,14),(17,18))),(12,16)),15,19);  0.002000  0.001967
   2334 (((((((((1,2),3),4),((5,6),((7,9),8))),10),11),(12,16)),(13,(14,(17,18)))),15,19);  0.002000  0.001996
   2335 (((((((((1,2),3),4),((5,6),((7,9),8))),10),11),(13,14)),(12,(16,(17,18)))),15,19);  0.002000  0.001945
   2336 (((((((((1,2),3),4),((5,6),((7,9),8))),10),11),(14,(17,18))),((12,16),13)),15,19);  0.002000  0.002012
   2337 (((((((((1,2),3),4),((5,6),((7,9),8))),10),11),14),((12,(16,(17,18))),13)),15,19);  0.002000  0.002020
   2338 (((((((((1,2),3),4),((5,6),((7,9),8))),10),11),14),13),(12,((15,16),(17,18))),19);  0.002000  0.002000
   2339 (((((((((1,2),3),4),(5,(6,((7,9),8)))),10),11),(13,(14,(17,18)))),(12,16)),15,19);  0.002000  0.001995
   2340 (((((((((1,2),3),4),(5,(6,((7,9),8)))),10),11),(14,(17,18))),((12,16),13)),15,19);  0.002000  0.002004
   2341 (((((((((1,3),2),((5,6),((7,8),9))),4),10),11),(13,(14,(17,18)))),(12,16)),15,19);  0.002000  0.001983
   2342 (((((((((1,3),2),((5,6),((7,9),8))),4),10),11),(((12,(17,18)),16),13)),14),15,19);  0.002000  0.001992
   2343 (((((((((1,3),2),((5,6),((7,9),8))),4),10),11),((12,(14,(17,18))),16)),13),15,19);  0.002000  0.002004
   2344 (((((((((1,3),2),((5,6),((7,9),8))),4),10),11),(14,(17,18))),((12,13),16)),15,19);  0.002000  0.002005
   2345 (((((((((1,3),2),((5,6),((7,9),8))),4),10),11),13),(((12,(17,18)),16),14)),15,19);  0.002000  0.002033
   2346 (((((((((1,3),2),((5,6),((7,9),8))),4),10),11),13),((12,((14,18),17)),16)),15,19);  0.002000  0.002001
   2347 (((((((((1,3),2),((5,6),((7,9),8))),4),10),11),13),(12,(((14,18),17),16))),15,19);  0.002000  0.002013
   2348 (((((((((1,3),2),((5,6),((7,9),8))),4),10),11),14),(((12,(17,18)),16),13)),15,19);  0.002000  0.002044
   2349 (((((((((1,3),2),((5,6),((7,9),8))),4),10),11),14),((12,(16,(17,18))),13)),15,19);  0.002000  0.001988
   2350 (((((((((1,3),2),((5,6),((7,9),8))),4),10),11),14),((12,16),(13,(17,18)))),15,19);  0.002000  0.002001
   2351 (((((((((1,3),2),(4,((7,9),8))),(5,6)),10),11),((13,(14,(17,18))),16)),12),15,19);  0.002000  0.001999
   2352 (((((((((1,3),2),(4,((7,9),8))),(5,6)),10),11),(14,(17,18))),((12,16),13)),15,19);  0.002000  0.001994
   2353 (((((((((1,3),2),(5,(6,((7,9),8)))),4),10),11),((12,16),(14,(17,18)))),13),15,19);  0.002000  0.001971
   2354 (((((((((1,3),2),(5,(6,((7,9),8)))),4),10),11),((12,16),13)),(14,(17,18))),15,19);  0.002000  0.002097
   2355 (((((((((1,3),2),(5,(6,((7,9),8)))),4),10),11),(14,(17,18))),((12,16),13)),15,19);  0.002000  0.002027
   2356 (((((((((1,3),2),4),((5,6),((7,9),8))),10),11),((12,16),((14,18),17))),13),15,19);  0.002000  0.001942
   2357 (((((((((1,3),2),4),((5,6),((7,9),8))),10),11),((12,16),13)),(14,(17,18))),15,19);  0.002000  0.002020
   2358 (((((((((1,3),2),4),((5,6),((7,9),8))),10),11),13),((12,16),(14,(17,18)))),15,19);  0.002000  0.002025
   2359 (((((((((1,3),2),4),((5,6),((7,9),8))),10),11),13),(12,(((14,18),17),16))),15,19);  0.002000  0.002036
   2360 (((((((((1,3),2),4),((5,6),((7,9),8))),10),11),14),(((12,(17,18)),16),13)),15,19);  0.002000  0.002008
   2361 (((((((((1,3),2),4),((5,6),((7,9),8))),10),11),14),((12,(16,(17,18))),13)),15,19);  0.002000  0.002037
   2362 (((((((((1,3),2),4),(5,(6,((7,9),8)))),10),11),13),((12,16),(14,(17,18)))),15,19);  0.002000  0.001962
   2363 ((((((((1,(2,3)),((5,6),((7,9),8))),4),10),11),((12,(14,(17,18))),16)),13),15,19);  0.002000  0.001994
   2364 ((((((((1,(2,3)),((5,6),((7,9),8))),4),10),11),(12,(((14,18),17),16))),13),15,19);  0.002000  0.001988
   2365 ((((((((1,(2,3)),((5,6),((7,9),8))),4),10),11),(12,16)),(13,(14,(17,18)))),15,19);  0.002000  0.001963
   2366 ((((((((1,(2,3)),((5,6),((7,9),8))),4),10),11),13),((12,(14,(17,18))),16)),15,19);  0.002000  0.002022
   2367 ((((((((1,(2,3)),((5,6),((7,9),8))),4),10),11),13),(12,((14,(17,18)),16))),15,19);  0.002000  0.001968
   2368 ((((((((1,(2,3)),((5,6),((7,9),8))),4),10),11),14),(((12,16),(17,18)),13)),15,19);  0.002000  0.001945
   2369 ((((((((1,(2,3)),((5,6),(7,(8,9)))),4),10),11),14),(((12,16),(17,18)),13)),15,19);  0.002000  0.002022
   2370 ((((((((1,(2,3)),(4,((5,6),((7,9),8)))),10),11),(13,16)),12),(14,(17,18))),15,19);  0.002000  0.002000
   2371 ((((((((1,(2,3)),4),((5,6),((7,8),9))),10),11),((12,16),13)),(14,(17,18))),15,19);  0.002000  0.001984
   2372 ((((((((1,(2,3)),4),((5,6),((7,9),8))),10),11),((12,16),(14,(17,18)))),13),15,19);  0.002000  0.001995
   2373 ((((((((1,(2,3)),4),(5,(6,((7,9),8)))),10),11),13),((12,16),(14,(17,18)))),15,19);  0.002000  0.002045
   2374 ((((((((1,2),3),((5,6),((7,8),9))),4),10),11),13),((12,(((14,18),17),15)),16),19);  0.002000  0.002005
   2375 ((((((((1,2),3),((5,6),((7,9),8))),4),10),11),(((12,16),(17,18)),(13,14))),15,19);  0.002000  0.002027
   2376 ((((((((1,2),3),((5,6),((7,9),8))),4),10),11),((12,16),(((14,18),15),17))),13,19);  0.002000  0.001978
   2377 ((((((((1,2),3),((5,6),((7,9),8))),4),10),11),13),((12,16),(((14,18),17),15)),19);  0.002000  0.002011
   2378 ((((((((1,2),3),((5,6),((7,9),8))),4),10),11),13),((12,16),((14,18),(15,17))),19);  0.002000  0.001923
   2379 ((((((((1,2),3),(4,((5,6),((7,9),8)))),10),11),((12,16),((14,18),17))),13),15,19);  0.002000  0.002008
   2380 ((((((((1,2),3),(4,((7,9),8))),(5,6)),10),11),(12,((((14,18),17),15),16))),13,19);  0.002000  0.002001
   2381 ((((((((1,2),3),4),((5,6),((7,9),8))),10),11),(((12,16),13),(14,(17,18)))),15,19);  0.002000  0.001994
   2382 ((((((((1,2),3),4),((5,6),((7,9),8))),10),11),((12,((14,(17,18)),16)),13)),15,19);  0.002000  0.001984
   2383 ((((((((1,2),3),4),((5,6),((7,9),8))),10),11),((12,16),(13,(14,(17,18))))),15,19);  0.002000  0.002004
   2384 ((((((((1,3),2),((5,6),((7,9),8))),4),10),11),(((12,(14,(17,18))),16),13)),15,19);  0.002000  0.002021
   2385 ((((((((1,3),2),((5,6),((7,9),8))),4),10),11),(((12,16),((14,18),17)),13)),15,19);  0.002000  0.002012
   2386 ((((((((1,3),2),((5,6),((7,9),8))),4),10),11),(((12,16),(15,(17,18))),14)),13,19);  0.002000  0.002067
   2387 ((((((((1,3),2),((5,6),((7,9),8))),4),10),11),((12,(((14,17),18),16)),13)),15,19);  0.002000  0.001982
   2388 ((((((((1,3),2),((5,6),((7,9),8))),4),10),11),((12,(15,16)),(14,(17,18)))),13,19);  0.002000  0.001933
   2389 ((((((((1,3),2),((5,6),((7,9),8))),4),10),11),14),((12,((15,(17,18)),16)),13),19);  0.002000  0.001950
   2390 ((((((((1,3),2),4),((5,6),((7,9),8))),10),11),(((12,(16,17)),(14,18)),13)),15,19);  0.002000  0.002001
   2391 ((((((((1,3),2),4),((5,6),((7,9),8))),10),11),(((12,16),13),(14,(17,18)))),15,19);  0.002000  0.002014
   2392 ((((((((1,3),2),4),((5,6),((7,9),8))),10),11),((12,16),(13,(14,(17,18))))),15,19);  0.002000  0.001996
   2393 ((((((((1,3),2),4),((5,6),((7,9),8))),10),11),13),(12,((((14,18),17),15),16)),19);  0.002000  0.002031
   2394 (((((((1,(2,3)),((5,6),((7,9),8))),4),10),11),(((12,(14,(17,18))),16),13)),15,19);  0.002000  0.002018
   2395 (((((((1,(2,3)),((5,6),((7,9),8))),4),10),11),(((12,15),16),(14,(17,18)))),13,19);  0.002000  0.002022
   2396 (((((((1,(2,3)),(5,(6,((7,9),8)))),4),10),11),(((12,16),13),(14,(17,18)))),15,19);  0.002000  0.001978
   2397 (((((((1,(2,3)),4),((5,6),((7,9),8))),10),11),(((12,(14,(17,18))),13),16)),15,19);  0.002000  0.001984
   2398 (((((((1,(2,3)),4),((5,6),((7,9),8))),10),11),((12,16),(13,(14,(17,18))))),15,19);  0.002000  0.002004
   2399 (((((((1,2),3),((5,6),((7,9),8))),4),10),11),(((12,(15,16)),(14,(17,18))),13),19);  0.002000  0.001968
   2400 (((((((1,2),3),((5,6),((7,9),8))),4),10),11),(((12,16),((14,18),(15,17))),13),19);  0.002000  0.002002
   2401 (((((((1,2),3),(4,((5,6),((7,9),8)))),10),11),(((12,(14,(17,18))),16),13)),15,19);  0.002000  0.002001
   2402 (((((((1,3),2),((5,6),((7,9),8))),4),10),11),((12,((((14,18),17),15),16)),13),19);  0.002000  0.002022
   2403 (((((((1,3),2),((5,6),((7,9),8))),4),10),11),((12,((14,(17,18)),(15,16))),13),19);  0.002000  0.002008
   2404 (((((((1,3),2),(4,((5,6),((7,9),8)))),10),11),((12,16),(13,(14,(17,18))))),15,19);  0.002000  0.001993
   2405 ((((((1,(2,3)),((5,6),((7,9),8))),4),10),11),((12,((14,(15,(17,18))),16)),13),19);  0.002000  0.001925

Gene 4:
  numTrees = 499
  index topology                                                                              single     joint
    946 ((((1,2),3),(((((((4,5),((6,10),((7,8),9))),(12,16)),11),(13,18)),15),17)),14,19);  0.004000  0.003980
   2406 (((((((((((1,2),3),((6,10),((7,8),9))),(4,5)),11),16),13),18),12),(15,17)),14,19);  0.002000  0.002019
   2407 (((((((((((1,2),3),4),5),((6,10),((7,8),9))),11),(12,16)),18),13),15),(14,17),19);  0.002000  0.001959
   2408 ((((((((((1,2),3),((4,5),((6,10),((7,8),9)))),11),18),17),13),(12,16)),14),15,19);  0.002000  0.001955
   2409 ((((((((((1,2),3),(4,(5,((6,10),((7,8),9))))),11),(16,18)),17),12),15),13),14,19);  0.002000  0.001995
   2410 (((((((((1,2),3),(4,5)),11),(((6,(((7,9),8),10)),16),(13,18))),15),14),17),12,19);  0.002000  0.002021
   2411 (((((((((1,2),3),12),14),16),15),(((4,5),((6,10),((7,8),9))),11)),(13,18)),17,19);  0.002000  0.001992
   2412 (((((((((1,2),3),14),17),15),16),((4,(5,((6,10),((7,8),9)))),12)),11),(13,18),19);  0.002000  0.001965
   2413 (((((((((1,2),3),4),5),11),((((6,10),((7,9),8)),(16,18)),(13,17))),15),14),12,19);  0.002000  0.002090
   2414 ((((((((1,2),3),(4,5)),11),(((((6,((7,9),8)),10),12),16),18)),(13,17)),14),15,19);  0.002000  0.001998
   2415 ((((((((1,2),3),(4,5)),11),13),(((((6,10),((7,9),8)),12),16),18)),17),(14,15),19);  0.002000  0.001998
   2416 ((((((((1,2),3),(4,5)),11),18),(((6,((7,(8,9)),10)),(12,16)),13)),(14,17)),15,19);  0.002000  0.002004
   2417 ((((((((1,2),3),11),((((4,5),((6,10),((7,8),9))),(12,16)),18)),15),13),14),17,19);  0.002000  0.002005
   2418 ((((((((1,2),3),11),((((4,5),((6,10),((7,8),9))),16),(13,18))),15),17),12),14,19);  0.002000  0.002027
   2419 ((((((((1,2),3),11),(((4,5),((6,10),((7,8),9))),16)),14),(12,17)),15),(13,18),19);  0.002000  0.001951
   2420 ((((((((1,2),3),11),(((4,5),((6,10),((7,8),9))),18)),15),((12,16),17)),13),14,19);  0.002000  0.001962
   2421 ((((((((1,2),3),11),(12,17)),14),15),(13,18)),(((4,5),((6,10),((7,8),9))),16),19);  0.002000  0.001969
   2422 ((((((((1,2),3),11),14),17),15),16),(((((4,5),((6,10),((7,8),9))),12),18),13),19);  0.002000  0.002038
   2423 ((((((((1,2),3),11),16),14),15),17),(((((4,5),((6,10),((7,8),9))),12),18),13),19);  0.002000  0.001978
   2424 ((((((((1,2),3),11),16),15),14),(12,17)),(((4,((6,10),((7,8),9))),5),(13,18)),19);  0.002000  0.002022
   2425 ((((((((1,2),3),12),14),16),15),(((4,5),((6,10),((7,8),9))),11)),((13,18),17),19);  0.002000  0.001978
   2426 ((((((((1,2),3),14),((((4,5),((6,10),((7,9),8))),11),15)),16),12),17),(13,18),19);  0.002000  0.002041
   2427 ((((((((1,2),3),14),(13,18)),(12,17)),15),16),(((4,5),((6,10),((7,8),9))),11),19);  0.002000  0.001969
   2428 ((((((((1,2),3),16),(12,17)),14),15),11),((((4,((6,10),((7,8),9))),5),13),18),19);  0.002000  0.001983
   2429 ((((((((1,2),3),16),12),14),15),17),((((4,5),((6,10),((7,8),9))),11),(13,18)),19);  0.002000  0.001992
   2430 ((((((((1,2),3),16),12),14),17),15),(((4,(5,((6,10),((7,9),8)))),(13,18)),11),19);  0.002000  0.001953
   2431 ((((((((1,2),3),16),14),(15,17)),(((4,((6,10),((7,8),9))),5),11)),18),(12,13),19);  0.002000  0.001984
   2432 ((((((((1,2),3),16),14),17),15),((((4,5),((6,10),((7,8),9))),11),12)),(13,18),19);  0.002000  0.002001
   2433 ((((((((1,2),3),16),17),14),((12,18),13)),(((4,5),((6,10),((7,8),9))),11)),15,19);  0.002000  0.001962
   2434 ((((((((1,2),3),17),((((4,((6,10),((7,8),9))),5),11),(13,18))),15),16),14),12,19);  0.002000  0.001934
   2435 ((((((((1,2),3),17),14),15),16),(13,18)),((((4,((6,10),((7,9),8))),5),11),12),19);  0.002000  0.001989
   2436 ((((((((1,2),3),18),15),17),14),(((((4,5),((6,10),((7,8),9))),12),11),16)),13,19);  0.002000  0.002018
   2437 (((((((1,2),3),(((((4,((6,10),((7,8),9))),5),16),(13,18)),11)),15),14),17),12,19);  0.002000  0.001965
   2438 (((((((1,2),3),((12,17),14)),15),(((4,(5,((6,10),((7,8),9)))),11),16)),18),13,19);  0.002000  0.001978
   2439 (((((((1,2),3),((12,17),14)),16),15),(((4,((6,10),((7,8),9))),5),11)),(13,18),19);  0.002000  0.001927
   2440 (((((((1,2),3),((12,17),14)),16),15),(13,18)),(((4,5),((6,10),((7,8),9))),11),19);  0.002000  0.001995
   2441 (((((((1,2),3),(12,14)),15),((((4,((6,10),((7,8),9))),5),16),11)),17),(13,18),19);  0.002000  0.001991
   2442 (((((((1,2),3),(12,17)),14),16),15),((((4,5),((6,10),((7,8),9))),11),(13,18)),19);  0.002000  0.001998
   2443 (((((((1,2),3),(13,18)),(((((4,5),((6,10),((7,8),9))),11),16),17)),15),14),12,19);  0.002000  0.001986
   2444 (((((((1,2),3),(4,5)),11),((((((6,10),((7,9),8)),12),18),16),13)),17),(14,15),19);  0.002000  0.001911
   2445 (((((((1,2),3),(4,5)),11),((((6,((7,9),8)),10),((12,13),18)),16)),(14,15)),17,19);  0.002000  0.001976
   2446 (((((((1,2),3),(4,5)),11),(((12,17),14),15)),((6,(((7,9),8),10)),16)),(13,18),19);  0.002000  0.002014
   2447 (((((((1,2),3),(4,5)),11),((12,17),13)),((((6,((7,9),8)),10),18),16)),(14,15),19);  0.002000  0.001990
   2448 (((((((1,2),3),11),(((((4,((6,10),((7,8),9))),5),16),18),13)),(12,17)),15),14,19);  0.002000  0.002031
   2449 (((((((1,2),3),11),((((4,5),((6,10),((7,8),9))),16),(13,18))),14),15),(12,17),19);  0.002000  0.002019
   2450 (((((((1,2),3),11),(((12,15),14),17)),(((4,5),((6,10),((7,8),9))),16)),18),13,19);  0.002000  0.001953
   2451 (((((((1,2),3),11),(((4,5),((6,10),((7,8),9))),(12,16))),(13,18)),(14,15)),17,19);  0.002000  0.001984
   2452 (((((((1,2),3),11),(((4,5),((6,10),((7,9),8))),16)),(13,18)),15),((12,17),14),19);  0.002000  0.002007
   2453 (((((((1,2),3),11),(12,17)),14),13),(((((4,((6,10),((7,8),9))),5),16),18),15),19);  0.002000  0.001949
   2454 (((((((1,2),3),11),12),15),(14,17)),(((((4,5),((6,10),((7,8),9))),16),13),18),19);  0.002000  0.001922
   2455 (((((((1,2),3),11),14),(15,17)),12),(((((4,5),((6,10),((7,8),9))),16),18),13),19);  0.002000  0.002006
   2456 (((((((1,2),3),11),14),15),17),(((4,(5,((6,10),((7,8),9)))),(12,16)),(13,18)),19);  0.002000  0.001951
   2457 (((((((1,2),3),12),14),15),((((4,(5,((6,10),((7,8),9)))),16),11),(13,18))),17,19);  0.002000  0.001971
   2458 (((((((1,2),3),12),14),15),((((4,(5,((6,10),((7,8),9)))),16),17),11)),(13,18),19);  0.002000  0.001914
   2459 (((((((1,2),3),12),14),15),17),((((((4,5),((6,10),((7,8),9))),16),18),13),11),19);  0.002000  0.001947
   2460 (((((((1,2),3),12),14),17),15),(((((4,5),((6,10),((7,8),9))),11),16),(13,18)),19);  0.002000  0.002063
   2461 (((((((1,2),3),12),14),17),15),(((((4,5),((6,10),((7,9),8))),16),(13,18)),11),19);  0.002000  0.002010
   2462 (((((((1,2),3),12),15),17),14),(((((4,5),((6,10),((7,8),9))),16),11),(13,18)),19);  0.002000  0.001981
   2463 (((((((1,2),3),12),16),14),17),(((((4,5),((6,10),((7,8),9))),11),15),(13,18)),19);  0.002000  0.002010
   2464 (((((((1,2),3),12),16),17),(((((4,((6,10),((7,8),9))),5),11),(13,18)),15)),14,19);  0.002000  0.001973
   2465 (((((((1,2),3),14),(12,17)),15),(((((4,5),((6,10),((7,8),9))),11),18),13)),16,19);  0.002000  0.002009
   2466 (((((((1,2),3),14),12),(13,17)),16),(((((4,((6,10),((7,8),9))),5),18),11),15),19);  0.002000  0.002023
   2467 (((((((1,2),3),14),12),17),15),(((((4,((6,10),((7,8),9))),5),11),(13,18)),16),19);  0.002000  0.001948
   2468 (((((((1,2),3),14),16),(12,17)),15),((((4,((6,10),((7,8),9))),5),11),(13,18)),19);  0.002000  0.001995
   2469 (((((((1,2),3),14),17),12),15),((((4,(5,((6,10),(7,(8,9))))),16),(13,18)),11),19);  0.002000  0.002047
   2470 (((((((1,2),3),14),17),15),16),((((((4,(6,10)),5),((7,9),8)),11),12),(13,18)),19);  0.002000  0.002024
   2471 (((((((1,2),3),14),17),15),16),(((((4,5),((6,10),((7,8),9))),12),11),(13,18)),19);  0.002000  0.001988
   2472 (((((((1,2),3),15),(((4,(5,((6,10),((7,8),9)))),11),16)),(12,17)),14),(13,18),19);  0.002000  0.001978
   2473 (((((((1,2),3),16),(12,17)),14),15),((((4,5),((6,10),((7,8),9))),11),(13,18)),19);  0.002000  0.001985
   2474 (((((((1,2),3),16),12),((((((4,((6,10),((7,8),9))),5),13),11),18),15)),17),14,19);  0.002000  0.001955
   2475 (((((((1,2),3),16),12),14),15),((((((4,((6,10),((7,8),9))),5),18),13),11),17),19);  0.002000  0.001991
   2476 (((((((1,2),3),16),12),17),(14,15)),((((4,5),((6,10),((7,8),9))),11),(13,18)),19);  0.002000  0.001918
   2477 (((((((1,2),3),16),12),17),14),((((4,(5,((6,10),((7,8),9)))),11),(13,18)),15),19);  0.002000  0.002021
   2478 (((((((1,2),3),16),14),((((((4,((6,10),((7,8),9))),5),11),12),13),18)),17),15,19);  0.002000  0.002046
   2479 (((((((1,2),3),16),14),(12,17)),15),(((((4,((6,10),((7,8),9))),5),11),13),18),19);  0.002000  0.001989
   2480 (((((((1,2),3),16),14),(12,17)),15),((((4,5),((6,10),((7,8),9))),(13,18)),11),19);  0.002000  0.002000
   2481 (((((((1,2),3),16),14),17),12),(((((4,5),((6,10),((7,8),9))),11),(13,18)),15),19);  0.002000  0.001998
   2482 (((((((1,2),3),16),14),17),15),(((((4,((6,10),((7,8),9))),5),11),(12,13)),18),19);  0.002000  0.001956
   2483 (((((((1,2),3),16),15),(12,17)),14),(((4,(5,((6,10),((7,8),9)))),11),(13,18)),19);  0.002000  0.002073
   2484 (((((((1,2),3),16),15),14),(((((4,5),((6,10),((7,9),8))),11),(13,18)),17)),12,19);  0.002000  0.001995
   2485 (((((((1,2),3),16),15),14),18),((((4,5),((6,10),(7,(8,9)))),11),((12,13),17)),19);  0.002000  0.001972
   2486 ((((((1,2),3),(((((((4,((6,10),((7,8),9))),5),12),18),11),13),16)),17),14),15,19);  0.002000  0.002023
   2487 ((((((1,2),3),(((((((4,((6,10),((7,8),9))),5),16),13),11),18),17)),15),14),12,19);  0.002000  0.002037
   2488 ((((((1,2),3),((((((4,5),((6,10),((7,8),9))),16),11),(13,18)),15)),17),14),12,19);  0.002000  0.002033
   2489 ((((((1,2),3),((((((4,5),((6,10),((7,9),8))),11),16),(13,18)),12)),14),15),17,19);  0.002000  0.001982
   2490 ((((((1,2),3),(((((4,((6,10),((7,8),9))),5),11),15),17)),(13,18)),14),(12,16),19);  0.002000  0.002024
   2491 ((((((1,2),3),(((((4,((6,10),((7,8),9))),5),12),11),18)),14),16),((13,17),15),19);  0.002000  0.001977
   2492 ((((((1,2),3),(((((4,(5,(6,10))),((7,8),9)),11),18),13)),16),15),((12,17),14),19);  0.002000  0.002014
   2493 ((((((1,2),3),((((4,5),((6,10),((7,8),9))),(13,18)),11)),((14,16),15)),17),12,19);  0.002000  0.001991
   2494 ((((((1,2),3),((((4,5),((6,10),((7,9),8))),11),18)),(15,16)),14),((12,13),17),19);  0.002000  0.001985
   2495 ((((((1,2),3),((12,17),14)),15),((((4,(5,((6,10),((7,8),9)))),11),16),18)),13,19);  0.002000  0.002076
   2496 ((((((1,2),3),((14,17),15)),(13,18)),12),(((4,(5,((6,10),((7,8),9)))),16),11),19);  0.002000  0.001998
   2497 ((((((1,2),3),(12,16)),(((((4,5),((6,10),((7,8),9))),(13,18)),11),17)),14),15,19);  0.002000  0.001959
   2498 ((((((1,2),3),(12,16)),((((4,5),((6,10),((7,8),9))),11),(13,(17,18)))),15),14,19);  0.002000  0.002029
   2499 ((((((1,2),3),(12,17)),14),(((((4,((6,10),((7,8),9))),5),11),(13,18)),16)),15,19);  0.002000  0.001950
   2500 ((((((1,2),3),(12,17)),14),13),((((((4,5),((6,10),((7,8),9))),11),18),16),15),19);  0.002000  0.002032
   2501 ((((((1,2),3),(12,17)),14),15),(((((4,((7,8),9)),(5,(6,10))),11),(13,18)),16),19);  0.002000  0.001999
   2502 ((((((1,2),3),(12,17)),14),15),((((4,(5,(6,10))),((7,8),9)),11),((13,18),16)),19);  0.002000  0.001985
   2503 ((((((1,2),3),(13,18)),(((((4,5),((6,10),((7,8),9))),11),(12,16)),17)),15),14,19);  0.002000  0.002035
   2504 ((((((1,2),3),(14,15)),((((((4,5),((6,10),((7,8),9))),11),18),13),16)),17),12,19);  0.002000  0.002035
   2505 ((((((1,2),3),(14,15)),(((((4,5),((6,10),((7,8),9))),11),(13,16)),17)),18),12,19);  0.002000  0.002037
   2506 ((((((1,2),3),(14,17)),15),(((((4,5),((6,10),((7,8),9))),11),(13,18)),16)),12,19);  0.002000  0.002027
   2507 ((((((1,2),3),(14,17)),16),15),((((4,5),((6,10),(7,(8,9)))),12),((11,13),18)),19);  0.002000  0.002001
   2508 ((((((1,2),3),(4,5)),11),15),((((((6,(7,(8,9))),10),(12,16)),18),13),(14,17)),19);  0.002000  0.001967
   2509 ((((((1,2),3),11),(((((4,((6,10),((7,8),9))),5),16),18),13)),(14,15)),(12,17),19);  0.002000  0.002057
   2510 ((((((1,2),3),11),(((((4,5),((6,10),((7,8),9))),(12,16)),(13,18)),17)),14),15,19);  0.002000  0.001965
   2511 ((((((1,2),3),11),(((((4,5),((6,10),((7,9),8))),(12,16)),18),13)),17),(14,15),19);  0.002000  0.001976
   2512 ((((((1,2),3),11),((((4,(5,((6,10),((7,8),9)))),(12,16)),18),13)),15),(14,17),19);  0.002000  0.001995
   2513 ((((((1,2),3),11),((((4,(5,((6,10),((7,8),9)))),16),(13,18)),15)),14),(12,17),19);  0.002000  0.002053
   2514 ((((((1,2),3),11),((((4,5),((6,10),((7,8),9))),(12,16)),18)),(14,(15,17))),13,19);  0.002000  0.002035
   2515 ((((((1,2),3),11),(((12,17),14),15)),(((4,(5,((6,10),((7,8),9)))),16),18)),13,19);  0.002000  0.002014
   2516 ((((((1,2),3),11),(((12,17),14),15)),13),((((4,5),((6,10),((7,8),9))),16),18),19);  0.002000  0.001965
   2517 ((((((1,2),3),11),(((4,(5,((6,10),((7,8),9)))),(12,16)),(13,18))),17),(14,15),19);  0.002000  0.002069
   2518 ((((((1,2),3),11),((12,17),(14,15))),(((4,5),((6,10),((7,9),8))),16)),(13,18),19);  0.002000  0.001999
   2519 ((((((1,2),3),11),(12,(14,15))),(((4,((6,10),((7,8),9))),5),16)),((13,18),17),19);  0.002000  0.002000
   2520 ((((((1,2),3),11),(13,17)),14),((((4,(5,((6,10),((7,8),9)))),18),15),(12,16)),19);  0.002000  0.002014
   2521 ((((((1,2),3),11),(13,18)),17),(((((4,5),((6,10),((7,8),9))),(12,16)),15),14),19);  0.002000  0.001984
   2522 ((((((1,2),3),11),(14,15)),(12,17)),((((4,5),((6,10),((7,8),9))),16),(13,18)),19);  0.002000  0.002027
   2523 ((((((1,2),3),11),(14,15)),(13,18)),((((4,((6,10),((7,8),9))),5),16),(12,17)),19);  0.002000  0.001986
   2524 ((((((1,2),3),11),(14,16)),((((((4,5),((6,10),((7,8),9))),12),18),13),15)),17,19);  0.002000  0.001976
   2525 ((((((1,2),3),11),(14,17)),(((4,5),((6,10),((7,8),9))),((12,16),(13,18)))),15,19);  0.002000  0.001982
   2526 ((((((1,2),3),11),14),((((((4,5),((6,10),((7,8),9))),12),16),17),15)),(13,18),19);  0.002000  0.002062
   2527 ((((((1,2),3),11),14),(12,17)),(((((4,5),((6,10),((7,8),9))),16),(13,18)),15),19);  0.002000  0.002014
   2528 ((((((1,2),3),11),14),(13,17)),((((((4,((7,8),9)),5),(6,10)),(12,16)),18),15),19);  0.002000  0.001999
   2529 ((((((1,2),3),11),14),17),((((((4,5),((6,10),((7,8),9))),(12,16)),18),13),15),19);  0.002000  0.002012
   2530 ((((((1,2),3),11),14),17),(((((4,((6,10),((7,8),9))),5),(12,16)),(13,18)),15),19);  0.002000  0.001962
   2531 ((((((1,2),3),11),15),((((4,((6,10),((7,8),9))),5),(12,16)),((13,17),18))),14,19);  0.002000  0.002057
   2532 ((((((1,2),3),11),15),((((4,((6,10),((7,8),9))),5),16),((12,13),18))),(14,17),19);  0.002000  0.002006
   2533 ((((((1,2),3),12),14),(((((((4,((6,10),((7,8),9))),5),11),16),18),13),17)),15,19);  0.002000  0.002037
   2534 ((((((1,2),3),12),14),15),((((((4,5),((6,10),((7,8),9))),11),16),(13,18)),17),19);  0.002000  0.001997
   2535 ((((((1,2),3),12),14),16),((((((4,((6,10),((7,8),9))),5),11),17),(13,18)),15),19);  0.002000  0.001969
   2536 ((((((1,2),3),12),14),17),((((((4,5),((6,10),((7,8),9))),16),11),(13,18)),15),19);  0.002000  0.002030
   2537 ((((((1,2),3),12),17),14),(((((((4,5),((6,10),((7,8),9))),16),11),13),18),15),19);  0.002000  0.002022
   2538 ((((((1,2),3),13),14),15),(((((4,5),((6,10),((7,8),9))),11),((12,16),18)),17),19);  0.002000  0.002001
   2539 ((((((1,2),3),14),((((((4,5),(6,10)),((7,8),9)),11),(12,16)),15)),17),(13,18),19);  0.002000  0.002047
   2540 ((((((1,2),3),14),((12,17),16)),15),((((4,5),((6,10),((7,8),9))),11),(13,18)),19);  0.002000  0.001993
   2541 ((((((1,2),3),14),(12,17)),15),((((((4,5),((6,10),((7,8),9))),18),16),13),11),19);  0.002000  0.002057
   2542 ((((((1,2),3),14),(12,17)),15),(((((4,5),((6,10),((7,8),9))),11),16),(13,18)),19);  0.002000  0.002050
   2543 ((((((1,2),3),14),15),(((((4,((6,10),((7,8),9))),5),11),(12,16)),(13,18))),17,19);  0.002000  0.002034
   2544 ((((((1,2),3),14),15),(13,17)),(((((4,(5,((6,10),((7,9),8)))),11),18),12),16),19);  0.002000  0.001988
   2545 ((((((1,2),3),14),15),17),(((((4,5),((6,10),((7,8),9))),11),(12,16)),(13,18)),19);  0.002000  0.001985
   2546 ((((((1,2),3),14),17),((13,18),15)),((((4,5),((6,10),(7,(8,9)))),(12,16)),11),19);  0.002000  0.002020
   2547 ((((((1,2),3),14),17),15),((((((4,(5,((6,10),((7,8),9)))),12),16),11),13),18),19);  0.002000  0.001979
   2548 ((((((1,2),3),14),17),15),((((((4,5),((6,10),((7,8),9))),(12,16)),11),18),13),19);  0.002000  0.001982
   2549 ((((((1,2),3),14),17),15),(((((4,((6,10),((7,8),9))),5),11),(12,16)),(13,18)),19);  0.002000  0.002011
   2550 ((((((1,2),3),15),((((((4,5),((6,10),((7,8),9))),11),13),16),18)),14),(12,17),19);  0.002000  0.002057
   2551 ((((((1,2),3),15),(12,17)),14),((((4,(5,((6,10),((7,8),9)))),16),(11,18)),13),19);  0.002000  0.001985
   2552 ((((((1,2),3),15),(12,17)),14),((((4,(5,((6,10),((7,9),8)))),11),16),(13,18)),19);  0.002000  0.001995
   2553 ((((((1,2),3),15),(14,16)),((((4,(5,((6,10),((7,8),9)))),12),(13,18)),11)),17,19);  0.002000  0.001984
   2554 ((((((1,2),3),15),14),17),((((((4,5),((6,10),((7,8),9))),(12,16)),18),11),13),19);  0.002000  0.001969
   2555 ((((((1,2),3),15),14),17),(((((4,(5,((6,10),((7,8),9)))),(12,16)),18),13),11),19);  0.002000  0.002022
   2556 ((((((1,2),3),15),16),14),((((((4,5),((6,10),((7,8),9))),18),13),11),(12,17)),19);  0.002000  0.001995
   2557 ((((((1,2),3),16),((((((4,5),((6,10),((7,8),9))),11),(13,18)),14),15)),17),12,19);  0.002000  0.002022
   2558 ((((((1,2),3),16),(((12,17),14),15)),((4,(5,((6,10),((7,8),9)))),11)),(13,18),19);  0.002000  0.001989
   2559 ((((((1,2),3),16),((12,17),14)),(((((4,((6,10),((7,8),9))),5),11),18),13)),15,19);  0.002000  0.002024
   2560 ((((((1,2),3),16),((12,17),14)),15),(((((4,((6,10),((7,8),9))),5),11),18),13),19);  0.002000  0.002001
   2561 ((((((1,2),3),16),(12,17)),14),((((((4,5),((6,10),((7,8),9))),11),13),18),15),19);  0.002000  0.001955
   2562 ((((((1,2),3),16),(14,17)),(((((4,((7,9),8)),(5,(6,10))),11),12),(13,18))),15,19);  0.002000  0.002007
   2563 ((((((1,2),3),16),12),(((((((4,5),((6,10),((7,8),9))),13),18),11),17),15)),14,19);  0.002000  0.002029
   2564 ((((((1,2),3),16),12),14),((((((4,((7,8),9)),(5,(6,10))),11),(13,18)),15),17),19);  0.002000  0.002001
   2565 ((((((1,2),3),16),14),((((((4,(5,((6,10),((7,8),9)))),12),18),13),11),17)),15,19);  0.002000  0.002024
   2566 ((((((1,2),3),16),14),((((((4,5),((6,10),((7,8),9))),11),18),17),15)),(12,13),19);  0.002000  0.001948
   2567 ((((((1,2),3),16),14),(((((4,5),((6,10),(7,(8,9)))),11),12),15)),((13,18),17),19);  0.002000  0.002041
   2568 ((((((1,2),3),16),14),((((4,(5,((6,10),(7,(8,9))))),11),(13,18)),15)),(12,17),19);  0.002000  0.001972
   2569 ((((((1,2),3),16),14),15),((((((4,((6,10),((7,8),9))),5),11),12),(13,17)),18),19);  0.002000  0.002011
   2570 ((((((1,2),3),16),14),15),((((((4,5),((6,10),((7,8),9))),11),(13,18)),12),17),19);  0.002000  0.002017
   2571 ((((((1,2),3),16),14),15),((((4,5),((6,10),((7,8),9))),11),(((12,13),18),17)),19);  0.002000  0.001996
   2572 ((((((1,2),3),16),14),17),(((((((4,5),((6,10),((7,9),8))),12),18),13),11),15),19);  0.002000  0.002001
   2573 ((((((1,2),3),16),14),17),((((((4,((6,10),((7,8),9))),5),(12,13)),18),11),15),19);  0.002000  0.001931
   2574 ((((((1,2),3),16),14),17),((((((4,((6,10),((7,8),9))),5),12),15),(13,18)),11),19);  0.002000  0.002012
   2575 ((((((1,2),3),16),15),(((((4,(5,((6,10),((7,8),9)))),12),(11,13)),18),17)),14,19);  0.002000  0.001968
   2576 ((((((1,2),3),17),14),(((((((4,5),((6,10),((7,8),9))),12),11),13),16),18)),15,19);  0.002000  0.002020
   2577 ((((((1,2),3),17),14),((((((4,5),((6,10),((7,8),9))),11),12),(13,18)),16)),15,19);  0.002000  0.002038
   2578 ((((((1,2),3),17),14),((((4,(5,((6,10),((7,8),9)))),11),((13,18),16)),15)),12,19);  0.002000  0.002004
   2579 ((((((1,2),3),17),16),14),((((((4,((6,10),((7,8),9))),5),11),12),(13,18)),15),19);  0.002000  0.002018
   2580 ((((((1,2),3),18),(((((4,5),((6,10),((7,8),9))),11),(12,16)),(13,17))),15),14,19);  0.002000  0.001994
   2581 (((((1,2),3),((((((((4,((6,10),((7,8),9))),5),11),12),13),18),17),15)),14),16,19);  0.002000  0.002030
   2582 (((((1,2),3),((((((((4,5),((6,10),((7,8),9))),11),12),18),13),16),15)),14),17,19);  0.002000  0.002029
   2583 (((((1,2),3),(((((((4,(5,((6,10),((7,8),9)))),11),12),13),18),15),16)),17),14,19);  0.002000  0.001994
   2584 (((((1,2),3),(((((((4,5),((6,10),((7,8),9))),11),13),18),15),16)),14),(12,17),19);  0.002000  0.001963
   2585 (((((1,2),3),(((((((4,5),((6,10),((7,8),9))),18),12),13),11),15)),17),(14,16),19);  0.002000  0.002027
   2586 (((((1,2),3),(((((((4,5),(6,10)),((7,8),9)),11),12),16),15)),((13,18),17)),14,19);  0.002000  0.001975
   2587 (((((1,2),3),((((((4,((6,10),((7,8),9))),5),(12,16)),11),(13,18)),15)),17),14,19);  0.002000  0.002027
   2588 (((((1,2),3),((((((4,((6,10),((7,8),9))),5),11),(12,16)),(13,18)),17)),14),15,19);  0.002000  0.001988
   2589 (((((1,2),3),((((((4,((6,10),((7,8),9))),5),11),12),16),(13,18))),15),(14,17),19);  0.002000  0.001990
   2590 (((((1,2),3),((((((4,((7,8),9)),(5,(6,10))),11),(12,16)),(13,18)),15)),17),14,19);  0.002000  0.002012
   2591 (((((1,2),3),((((((4,(5,((6,10),((7,8),9)))),11),12),16),15),(13,18))),17),14,19);  0.002000  0.002012
   2592 (((((1,2),3),((((((4,(5,(6,10))),(7,(8,9))),11),13),16),18)),15),((12,17),14),19);  0.002000  0.001921
   2593 (((((1,2),3),((((((4,5),((6,10),((7,8),9))),(12,16)),11),(13,18)),15)),14),17,19);  0.002000  0.002033
   2594 (((((1,2),3),((((((4,5),((6,10),((7,8),9))),(13,18)),11),(15,16)),12)),17),14,19);  0.002000  0.001968
   2595 (((((1,2),3),((((((4,5),((6,10),((7,8),9))),11),(12,16)),(13,18)),17)),15),14,19);  0.002000  0.002001
   2596 (((((1,2),3),((((((4,5),((6,10),((7,8),9))),11),(12,18)),16),(13,17))),14),15,19);  0.002000  0.001963
   2597 (((((1,2),3),((((((4,5),((6,10),((7,8),9))),11),(13,18)),(12,16)),17)),15),14,19);  0.002000  0.001986
   2598 (((((1,2),3),((((((4,5),((6,10),((7,8),9))),11),12),((13,18),16)),17)),14),15,19);  0.002000  0.001996
   2599 (((((1,2),3),((((((4,5),((6,10),((7,8),9))),11),16),(13,18)),(12,17))),14),15,19);  0.002000  0.002004
   2600 (((((1,2),3),((((((4,5),((6,10),((7,8),9))),11),16),15),14)),12),((13,18),17),19);  0.002000  0.002018
   2601 (((((1,2),3),((((((4,5),((6,10),((7,8),9))),11),16),18),15)),(14,17)),(12,13),19);  0.002000  0.001995
   2602 (((((1,2),3),((((((4,5),((6,10),((7,9),8))),11),(13,18)),(12,16)),17)),15),14,19);  0.002000  0.001950
   2603 (((((1,2),3),((((((4,5),((6,10),((7,9),8))),12),11),16),17)),(13,18)),(14,15),19);  0.002000  0.001971
   2604 (((((1,2),3),((((((4,5),(6,10)),((7,9),8)),11),((12,16),(13,18))),15)),17),14,19);  0.002000  0.001956
   2605 (((((1,2),3),(((((4,5),((6,10),((7,8),9))),(12,16)),18),(11,13))),17),(14,15),19);  0.002000  0.002002
   2606 (((((1,2),3),(((((4,5),((6,10),((7,8),9))),16),18),11)),(((12,17),15),14)),13,19);  0.002000  0.002018
   2607 (((((1,2),3),(((((4,5),((6,10),(7,(8,9)))),16),(13,18)),(11,15))),(12,17)),14,19);  0.002000  0.001999
   2608 (((((1,2),3),((((4,(5,((6,10),((7,8),9)))),16),(11,(13,18))),17)),(14,15)),12,19);  0.002000  0.002008
   2609 (((((1,2),3),((((4,(5,((6,10),((7,8),9)))),16),11),(13,18))),(12,17)),(14,15),19);  0.002000  0.001994
   2610 (((((1,2),3),(((12,16),14),15)),17),((((4,(5,((6,10),((7,8),9)))),11),18),13),19);  0.002000  0.001961
   2611 (((((1,2),3),(((12,17),14),(13,18))),15),((((4,((6,10),((7,8),9))),5),11),16),19);  0.002000  0.002008
   2612 (((((1,2),3),(((12,17),14),(13,18))),15),((((4,5),((6,10),((7,8),9))),11),16),19);  0.002000  0.002063
   2613 (((((1,2),3),(((13,18),17),14)),15),((((4,((6,10),((7,8),9))),5),(12,16)),11),19);  0.002000  0.002018
   2614 (((((1,2),3),((12,13),16)),((14,15),17)),(((4,5),((6,10),((7,8),9))),(11,18)),19);  0.002000  0.001961
   2615 (((((1,2),3),((12,16),14)),17),(((((4,((6,10),((7,8),9))),5),11),(13,18)),15),19);  0.002000  0.002011
   2616 (((((1,2),3),((12,17),14)),(((((4,((6,10),((7,8),9))),5),11),16),(13,18))),15,19);  0.002000  0.002020
   2617 (((((1,2),3),((12,17),14)),(((((4,5),((6,10),((7,8),9))),11),16),(13,18))),15,19);  0.002000  0.001967
   2618 (((((1,2),3),((12,17),14)),15),((((((4,((6,10),((7,8),9))),5),18),16),13),11),19);  0.002000  0.001980
   2619 (((((1,2),3),((12,17),14)),15),(((((4,((6,10),((7,8),9))),5),11),16),(13,18)),19);  0.002000  0.001996
   2620 (((((1,2),3),((12,17),14)),15),(((((4,(5,((6,10),((7,8),9)))),11),16),18),13),19);  0.002000  0.001981
   2621 (((((1,2),3),((12,17),14)),15),(((((4,5),((6,10),((7,8),9))),11),(13,18)),16),19);  0.002000  0.001978
   2622 (((((1,2),3),((12,17),14)),15),(((((4,5),((6,10),((7,8),9))),11),18),(13,16)),19);  0.002000  0.002036
   2623 (((((1,2),3),((12,17),14)),15),(((((4,5),((6,10),((7,8),9))),16),(13,18)),11),19);  0.002000  0.001976
   2624 (((((1,2),3),((12,17),14)),15),((((4,((6,10),((7,8),9))),5),11),((13,18),16)),19);  0.002000  0.001992
   2625 (((((1,2),3),((12,17),14)),15),((((4,((6,10),((7,9),8))),5),11),((13,18),16)),19);  0.002000  0.002060
   2626 (((((1,2),3),((12,17),14)),16),(((((4,5),((6,10),((7,8),9))),11),(13,18)),15),19);  0.002000  0.002010
   2627 (((((1,2),3),((13,17),14)),15),(((((4,5),((6,10),((7,8),9))),11),(12,16)),18),19);  0.002000  0.002002
   2628 (((((1,2),3),((13,18),14)),15),((((4,(5,((6,10),((7,8),9)))),11),(12,16)),17),19);  0.002000  0.001996
   2629 (((((1,2),3),((13,18),17)),(((((4,5),((6,10),((7,8),9))),(12,16)),11),15)),14,19);  0.002000  0.001987
   2630 (((((1,2),3),((13,18),17)),14),((((((4,5),((6,10),((7,8),9))),11),16),12),15),19);  0.002000  0.002048
   2631 (((((1,2),3),(12,(14,15))),17),(((((4,5),((6,10),((7,9),8))),11),(16,18)),13),19);  0.002000  0.001961
   2632 (((((1,2),3),(12,14)),15),((((((4,5),((6,10),((7,8),9))),16),(13,18)),11),17),19);  0.002000  0.002008
   2633 (((((1,2),3),(12,14)),17),((((((4,5),((6,10),((7,8),9))),11),(16,18)),13),15),19);  0.002000  0.002016
   2634 (((((1,2),3),(12,16)),((((((4,5),((6,10),((7,8),9))),11),(13,18)),17),15)),14,19);  0.002000  0.001988
   2635 (((((1,2),3),(12,16)),((((((4,5),((6,10),((7,8),9))),11),17),(13,18)),15)),14,19);  0.002000  0.001986
   2636 (((((1,2),3),(12,16)),14),((((((((4,5),(6,10)),((7,8),9)),11),13),18),15),17),19);  0.002000  0.001992
   2637 (((((1,2),3),(12,16)),14),(((((((4,5),((6,10),((7,8),9))),18),13),11),17),15),19);  0.002000  0.002018
   2638 (((((1,2),3),(12,16)),14),((((((4,5),((6,10),(7,(8,9)))),11),(13,18)),17),15),19);  0.002000  0.002019
   2639 (((((1,2),3),(12,17)),((((((4,5),((6,10),((7,8),9))),11),(13,18)),16),15)),14,19);  0.002000  0.002007
   2640 (((((1,2),3),(12,17)),(14,15)),(((((4,5),((6,10),((7,9),8))),11),16),(13,18)),19);  0.002000  0.001977
   2641 (((((1,2),3),(12,17)),(14,15)),(((4,(5,((6,10),((7,8),9)))),11),((13,18),16)),19);  0.002000  0.002037
   2642 (((((1,2),3),(12,17)),14),(((((((4,5),((6,10),((7,8),9))),11),18),13),16),15),19);  0.002000  0.001979
   2643 (((((1,2),3),(13,18)),15),((((((4,((6,10),((7,8),9))),5),16),11),(12,17)),14),19);  0.002000  0.001982
   2644 (((((1,2),3),(14,(16,17))),15),(((((4,5),((6,10),((7,8),9))),11),12),(13,18)),19);  0.002000  0.002012
   2645 (((((1,2),3),(14,(16,17))),15),(((((4,5),((6,10),((7,8),9))),12),11),(13,18)),19);  0.002000  0.001982
   2646 (((((1,2),3),(14,15)),(12,17)),(((((4,5),((6,10),((7,8),9))),11),16),(13,18)),19);  0.002000  0.001951
   2647 (((((1,2),3),(14,15)),17),(((((4,5),((6,10),(7,(8,9)))),(12,16)),13),(11,18)),19);  0.002000  0.001994
   2648 (((((1,2),3),(14,17)),((((((4,((6,10),((7,8),9))),5),11),15),16),(13,18))),12,19);  0.002000  0.001961
   2649 (((((1,2),3),(14,17)),((((4,(5,((6,10),((7,8),9)))),11),(12,16)),(13,18))),15,19);  0.002000  0.002080
   2650 (((((1,2),3),(14,17)),15),(((((((4,((6,10),((7,9),8))),5),12),18),11),16),13),19);  0.002000  0.001966
   2651 (((((1,2),3),(14,17)),15),((((((4,((7,8),9)),(5,(6,10))),11),(13,18)),16),12),19);  0.002000  0.002058
   2652 (((((1,2),3),(14,17)),15),(((((4,5),((6,10),((7,8),9))),11),(12,16)),(13,18)),19);  0.002000  0.002116
   2653 (((((1,2),3),(15,16)),14),((((((4,5),((6,10),((7,8),9))),11),18),(12,13)),17),19);  0.002000  0.002013
   2654 (((((1,2),3),11),(((((((4,((6,10),((7,8),9))),5),12),13),18),17),(14,16))),15,19);  0.002000  0.002040
   2655 (((((1,2),3),11),((((((4,((6,10),((7,8),9))),5),(13,17)),18),15),(12,16))),14,19);  0.002000  0.002004
   2656 (((((1,2),3),11),((((((4,((6,10),((7,8),9))),5),16),(13,18)),(12,17)),15)),14,19);  0.002000  0.002014
   2657 (((((1,2),3),11),((((((4,((6,10),((7,9),8))),5),(12,16)),18),(13,17)),15)),14,19);  0.002000  0.002011
   2658 (((((1,2),3),11),((((((4,5),((6,10),((7,8),9))),(12,16)),(13,18)),15),17)),14,19);  0.002000  0.002025
   2659 (((((1,2),3),11),(((((4,(5,((6,10),((7,8),9)))),(12,16)),18),15),(13,17))),14,19);  0.002000  0.001980
   2660 (((((1,2),3),11),(((((4,(5,((6,10),((7,8),9)))),(16,18)),13),15),(12,17))),14,19);  0.002000  0.002042
   2661 (((((1,2),3),11),(((((4,5),((6,10),((7,8),9))),16),18),13)),(((12,17),14),15),19);  0.002000  0.001976
   2662 (((((1,2),3),11),((((4,((6,10),((7,8),9))),5),(12,16)),((13,17),18))),(14,15),19);  0.002000  0.001996
   2663 (((((1,2),3),11),((((4,(5,((6,10),((7,8),9)))),(12,16)),18),13)),((14,15),17),19);  0.002000  0.002034
   2664 (((((1,2),3),11),((((4,(5,((6,10),((7,8),9)))),16),(13,18)),(12,17))),(14,15),19);  0.002000  0.001990
   2665 (((((1,2),3),11),((((4,5),((6,10),((7,8),9))),16),((13,17),18))),((12,14),15),19);  0.002000  0.001984
   2666 (((((1,2),3),11),(((13,18),17),14)),((((4,5),((6,10),((7,8),9))),(12,16)),15),19);  0.002000  0.002016
   2667 (((((1,2),3),11),(((4,5),((6,10),((7,8),9))),(13,18))),(((12,17),16),(14,15)),19);  0.002000  0.002024
   2668 (((((1,2),3),11),(14,17)),((((((4,5),((6,10),((7,8),9))),16),12),(13,18)),15),19);  0.002000  0.001967
   2669 (((((1,2),3),11),14),(((((((4,5),((6,10),((7,8),9))),(12,16)),18),13),17),15),19);  0.002000  0.002040
   2670 (((((1,2),3),11),14),((((((4,((6,10),((7,8),9))),5),(12,16)),17),15),(13,18)),19);  0.002000  0.001963
   2671 (((((1,2),3),11),14),((((((4,((6,10),((7,8),9))),5),(12,16)),18),15),(13,17)),19);  0.002000  0.001992
   2672 (((((1,2),3),11),14),(((((4,(5,((6,10),((7,8),9)))),12),((13,18),16)),17),15),19);  0.002000  0.002041
   2673 (((((1,2),3),11),14),((((4,(5,((6,10),((7,8),9)))),(12,16)),18),((13,17),15)),19);  0.002000  0.001955
   2674 (((((1,2),3),12),(((((((4,5),((6,10),((7,9),8))),11),(13,18)),17),15),16)),14,19);  0.002000  0.001973
   2675 (((((1,2),3),12),((((((4,5),((6,10),((7,8),9))),11),((13,18),16)),17),15)),14,19);  0.002000  0.002008
   2676 (((((1,2),3),12),(14,17)),((((((4,(5,((6,10),((7,8),9)))),16),11),18),15),13),19);  0.002000  0.001984
   2677 (((((1,2),3),12),14),(((((((4,5),((6,10),((7,8),9))),11),16),(13,17)),18),15),19);  0.002000  0.002005
   2678 (((((1,2),3),12),16),((((((((4,((6,10),((7,8),9))),5),11),18),13),17),15),14),19);  0.002000  0.001989
   2679 (((((1,2),3),13),((((((4,(5,((6,10),((7,8),9)))),11),(12,16)),18),15),17)),14,19);  0.002000  0.002008
   2680 (((((1,2),3),13),((12,17),14)),((((((4,5),((6,10),((7,8),9))),16),18),11),15),19);  0.002000  0.001932
   2681 (((((1,2),3),14),(((((((4,((6,10),((7,8),9))),5),11),(13,18)),16),15),12)),17,19);  0.002000  0.002047
   2682 (((((1,2),3),14),(((((((4,(5,((6,10),((7,8),9)))),11),12),18),13),16),17)),15,19);  0.002000  0.002012
   2683 (((((1,2),3),14),(((((((4,5),((6,10),((7,8),9))),(12,16)),13),18),11),15)),17,19);  0.002000  0.001971
   2684 (((((1,2),3),14),(((((((4,5),((6,10),((7,8),9))),11),12),15),(13,18)),16)),17,19);  0.002000  0.002008
   2685 (((((1,2),3),14),((((((4,((6,10),((7,8),9))),5),11),(12,16)),17),15)),(13,18),19);  0.002000  0.002047
   2686 (((((1,2),3),14),((((((4,((6,10),((7,8),9))),5),11),18),16),15)),((12,13),17),19);  0.002000  0.002034
   2687 (((((1,2),3),14),((((((4,((6,10),(7,(8,9)))),5),16),(13,18)),11),15)),(12,17),19);  0.002000  0.002075
   2688 (((((1,2),3),14),((((((4,5),((6,10),((7,8),9))),11),16),(13,18)),15)),(12,17),19);  0.002000  0.001996
   2689 (((((1,2),3),14),((((((4,5),((6,10),((7,8),9))),12),((13,18),16)),11),17)),15,19);  0.002000  0.001967
   2690 (((((1,2),3),14),(((((4,((6,10),((7,8),9))),5),(13,18)),11),(15,16))),(12,17),19);  0.002000  0.001950
   2691 (((((1,2),3),14),(((((4,5),((6,10),((7,8),9))),11),((13,16),18)),(12,17))),15,19);  0.002000  0.002058
   2692 (((((1,2),3),14),((12,17),15)),((((((4,((6,10),((7,8),9))),5),11),18),16),13),19);  0.002000  0.001978
   2693 (((((1,2),3),14),((12,17),15)),(((((4,5),((6,10),((7,8),9))),16),(13,18)),11),19);  0.002000  0.001993
   2694 (((((1,2),3),14),(12,17)),((((((4,(5,((6,10),((7,8),9)))),16),18),11),13),15),19);  0.002000  0.001975
   2695 (((((1,2),3),14),(12,17)),(((((4,(5,((6,10),((7,8),9)))),11),(13,18)),15),16),19);  0.002000  0.002029
   2696 (((((1,2),3),14),(13,18)),((((((4,5),((6,10),((7,8),9))),(12,16)),11),15),17),19);  0.002000  0.002031
   2697 (((((1,2),3),14),(13,18)),(((((4,5),((6,10),((7,8),9))),11),((12,17),16)),15),19);  0.002000  0.001987
   2698 (((((1,2),3),14),(15,16)),((((((4,5),((6,10),((7,8),9))),11),12),(13,18)),17),19);  0.002000  0.001978
   2699 (((((1,2),3),14),15),((((((4,5),((6,10),((7,8),9))),11),(12,16)),(13,18)),17),19);  0.002000  0.002015
   2700 (((((1,2),3),14),15),(((((4,((6,10),((7,8),9))),5),11),((12,16),(13,18))),17),19);  0.002000  0.002063
   2701 (((((1,2),3),14),16),((((((((4,5),((7,8),9)),(6,10)),11),12),(13,18)),15),17),19);  0.002000  0.001961
   2702 (((((1,2),3),14),16),(((((((4,5),((6,10),((7,8),9))),11),(12,13)),18),15),17),19);  0.002000  0.002048
   2703 (((((1,2),3),14),16),((((((4,((6,10),((7,8),9))),5),11),(12,18)),(13,17)),15),19);  0.002000  0.001994
   2704 (((((1,2),3),14),16),((((((4,5),((6,10),(7,(8,9)))),11),(13,18)),15),(12,17)),19);  0.002000  0.002005
   2705 (((((1,2),3),14),16),(((((4,5),((6,10),((7,8),9))),11),(12,((13,18),17))),15),19);  0.002000  0.002051
   2706 (((((1,2),3),14),17),((((((((4,5),((6,10),((7,8),9))),16),11),13),18),12),15),19);  0.002000  0.002004
   2707 (((((1,2),3),14),17),(((((((4,(6,10)),5),((7,8),9)),11),((12,13),18)),16),15),19);  0.002000  0.001938
   2708 (((((1,2),3),14),17),((((((4,((6,10),((7,8),9))),5),(12,16)),18),15),(11,13)),19);  0.002000  0.002021
   2709 (((((1,2),3),14),17),(((((4,(5,((6,10),((7,8),9)))),11),((12,13),18)),16),15),19);  0.002000  0.002034
   2710 (((((1,2),3),15),(((((((4,5),((6,10),((7,8),9))),11),16),(13,18)),17),14)),12,19);  0.002000  0.002021
   2711 (((((1,2),3),15),((((((4,(5,(6,10))),((7,8),9)),11),(12,16)),(13,18)),17)),14,19);  0.002000  0.002012
   2712 (((((1,2),3),15),(((((4,(5,((6,10),((7,8),9)))),16),(13,18)),11),14)),(12,17),19);  0.002000  0.002020
   2713 (((((1,2),3),15),(((((4,5),((6,10),((7,8),9))),11),((12,16),(13,18))),17)),14,19);  0.002000  0.001972
   2714 (((((1,2),3),15),((((4,5),((6,10),(7,(8,9)))),16),(11,(13,18)))),((12,17),14),19);  0.002000  0.002018
   2715 (((((1,2),3),15),((12,17),14)),(((((4,5),((6,10),((7,8),9))),11),16),(13,18)),19);  0.002000  0.001966
   2716 (((((1,2),3),15),14),(((((((4,5),((6,10),((7,8),9))),11),12),(13,18)),16),17),19);  0.002000  0.002040
   2717 (((((1,2),3),15),14),((((((4,5),((6,10),(7,(8,9)))),11),(12,16)),(13,18)),17),19);  0.002000  0.002053
   2718 (((((1,2),3),16),((((((((4,((6,10),((7,8),9))),5),18),11),13),15),17),14)),12,19);  0.002000  0.001971
   2719 (((((1,2),3),16),((((((((4,5),((6,10),((7,8),9))),12),11),13),18),17),15)),14,19);  0.002000  0.002048
   2720 (((((1,2),3),16),(((((((4,5),((6,10),((7,8),9))),11),12),(13,18)),15),14)),17,19);  0.002000  0.002018
   2721 (((((1,2),3),16),(((((((4,5),((6,10),((7,8),9))),11),12),(13,18)),15),17)),14,19);  0.002000  0.002046
   2722 (((((1,2),3),16),(((((((4,5),((6,10),((7,9),8))),11),(13,18)),17),15),14)),12,19);  0.002000  0.001966
   2723 (((((1,2),3),16),((((((4,((6,10),((7,8),9))),5),11),18),15),((12,13),17))),14,19);  0.002000  0.001979
   2724 (((((1,2),3),16),((((((4,5),((6,10),((7,8),9))),11),(13,18)),15),14)),(12,17),19);  0.002000  0.001982
   2725 (((((1,2),3),16),((((((4,5),((6,10),((7,9),8))),11),((12,13),18)),15),17)),14,19);  0.002000  0.001952
   2726 (((((1,2),3),16),(((((4,(5,((6,10),((7,8),9)))),12),11),(13,18)),17)),(14,15),19);  0.002000  0.001972
   2727 (((((1,2),3),16),((((4,(5,((6,10),((7,8),9)))),11),18),13)),(((12,17),15),14),19);  0.002000  0.002003
   2728 (((((1,2),3),16),(((12,17),14),15)),((((4,(5,((6,10),((7,8),9)))),13),18),11),19);  0.002000  0.002066
   2729 (((((1,2),3),16),((14,17),15)),((((4,5),((6,10),((7,8),9))),11),((12,13),18)),19);  0.002000  0.002022
   2730 (((((1,2),3),16),(14,15)),(((((((4,5),((6,10),((7,8),9))),11),18),12),13),17),19);  0.002000  0.002054
   2731 (((((1,2),3),16),(14,15)),((((((4,((6,10),((7,8),9))),5),11),12),(13,18)),17),19);  0.002000  0.001979
   2732 (((((1,2),3),16),12),((((((((4,5),((6,10),((7,8),9))),11),18),13),17),15),14),19);  0.002000  0.001997
   2733 (((((1,2),3),16),14),((((((((4,((6,10),((7,8),9))),5),11),12),13),18),17),15),19);  0.002000  0.001955
   2734 (((((1,2),3),16),14),((((((((4,5),((6,10),((7,8),9))),12),11),13),18),17),15),19);  0.002000  0.001956
   2735 (((((1,2),3),16),14),(((((((4,((6,10),((7,8),9))),5),11),(12,13)),15),17),18),19);  0.002000  0.002027
   2736 (((((1,2),3),16),14),(((((((4,5),((6,10),((7,8),9))),11),18),(12,13)),17),15),19);  0.002000  0.002020
   2737 (((((1,2),3),16),14),(((((((4,5),((6,10),((7,8),9))),13),11),18),15),(12,17)),19);  0.002000  0.002002
   2738 (((((1,2),3),16),14),((((((4,(5,((6,10),((7,8),9)))),11),12),18),(13,17)),15),19);  0.002000  0.001906
   2739 (((((1,2),3),16),14),((((((4,5),((6,10),((7,8),9))),11),((12,13),18)),17),15),19);  0.002000  0.002026
   2740 (((((1,2),3),16),14),((((((4,5),((6,10),((7,8),9))),11),(13,18)),(12,17)),15),19);  0.002000  0.002035
   2741 (((((1,2),3),17),(((((((4,(5,(6,10))),((7,8),9)),11),12),16),18),13)),(14,15),19);  0.002000  0.001972
   2742 (((((1,2),3),17),(((((((4,5),((6,10),((7,8),9))),(12,16)),18),11),13),15)),14,19);  0.002000  0.001951
   2743 (((((1,2),3),17),(((((((4,5),((6,10),((7,8),9))),11),(12,16)),13),18),15)),14,19);  0.002000  0.001972
   2744 (((((1,2),3),17),((((((4,(5,((6,10),((7,9),8)))),11),(12,16)),18),15),13)),14,19);  0.002000  0.001998
   2745 (((((1,2),3),17),((((((4,5),((6,10),((7,8),9))),(13,18)),11),12),16)),(14,15),19);  0.002000  0.001979
   2746 (((((1,2),3),17),((((((4,5),((6,10),((7,8),9))),11),(12,16)),(13,18)),15)),14,19);  0.002000  0.001990
   2747 (((((1,2),3),17),(12,14)),((((((4,(5,((6,10),((7,9),8)))),16),11),18),13),15),19);  0.002000  0.001994
   2748 (((((1,2),3),17),(14,16)),(((((((4,((6,10),((7,8),9))),5),12),18),11),13),15),19);  0.002000  0.001972
   2749 (((((1,2),3),17),14),(((((((4,((6,10),((7,8),9))),5),(12,16)),13),18),11),15),19);  0.002000  0.001989
   2750 (((((1,2),3),17),14),(((((((4,((6,10),((7,8),9))),5),12),11),(13,18)),15),16),19);  0.002000  0.001998
   2751 (((((1,2),3),17),14),(((((((4,5),((6,10),((7,8),9))),12),(13,18)),11),16),15),19);  0.002000  0.001985
   2752 (((((1,2),3),17),14),((((((4,5),((6,10),(7,(8,9)))),(12,16)),(13,18)),11),15),19);  0.002000  0.002072
   2753 (((((1,2),3),17),14),(((((4,((5,(6,10)),((7,8),9))),11),(12,(13,18))),16),15),19);  0.002000  0.002069
   2754 (((((1,2),3),17),14),(((((4,(5,((6,10),((7,8),9)))),11),(13,18)),15),(12,16)),19);  0.002000  0.001973
   2755 (((((1,2),3),18),(((((((4,((6,10),((7,8),9))),5),11),12),13),17),(15,16))),14,19);  0.002000  0.001959
   2756 (((((1,2),3),18),((14,17),15)),(((((4,5),((6,10),((7,8),9))),11),16),(12,13)),19);  0.002000  0.002005
   2757 ((((1,2),3),((((((((4,((6,10),((7,8),9))),5),12),(13,18)),11),16),15),17)),14,19);  0.002000  0.002015
   2758 ((((1,2),3),((((((((4,((6,10),((7,8),9))),5),12),(13,18)),11),17),15),16)),14,19);  0.002000  0.001995
   2759 ((((1,2),3),((((((((4,((6,10),((7,9),8))),5),11),12),(13,18)),16),17),15)),14,19);  0.002000  0.002001
   2760 ((((1,2),3),((((((((4,(5,((6,10),((7,8),9)))),11),13),18),12),16),17),15)),14,19);  0.002000  0.001998
   2761 ((((1,2),3),((((((((4,(5,((6,10),((7,8),9)))),12),18),16),13),11),15),17)),14,19);  0.002000  0.002078
   2762 ((((1,2),3),((((((((4,5),((6,10),((7,8),9))),(12,16)),11),18),17),13),15)),14,19);  0.002000  0.002070
   2763 ((((1,2),3),((((((((4,5),((6,10),((7,8),9))),11),(12,16)),18),15),13),17)),14,19);  0.002000  0.002007
   2764 ((((1,2),3),((((((((4,5),((6,10),((7,8),9))),12),16),11),(13,18)),15),17)),14,19);  0.002000  0.001973
   2765 ((((1,2),3),((((((((4,5),((6,10),((7,8),9))),18),(12,13)),11),16),17),15)),14,19);  0.002000  0.001978
   2766 ((((1,2),3),(((((((4,((6,10),((7,8),9))),5),11),(13,18)),15),17),(12,16))),14,19);  0.002000  0.002008
   2767 ((((1,2),3),(((((((4,((6,10),((7,8),9))),5),11),16),18),15),((12,13),17))),14,19);  0.002000  0.002055
   2768 ((((1,2),3),(((((((4,((6,10),((7,8),9))),5),12),16),11),17),(13,18))),(14,15),19);  0.002000  0.002010
   2769 ((((1,2),3),(((((((4,((6,10),((7,8),9))),5),16),18),11),((12,13),17)),15)),14,19);  0.002000  0.001979
   2770 ((((1,2),3),(((((((4,5),((6,10),((7,8),9))),11),((13,18),17)),15),14),16)),12,19);  0.002000  0.002011
   2771 ((((1,2),3),(((((((4,5),((6,10),((7,8),9))),11),(12,16)),(13,18)),17),15)),14,19);  0.002000  0.001981
   2772 ((((1,2),3),(((((((4,5),((6,10),((7,8),9))),11),(12,17)),16),(13,18)),15)),14,19);  0.002000  0.001994
   2773 ((((1,2),3),(((((((4,5),((6,10),((7,8),9))),11),(13,18)),(12,16)),17),15)),14,19);  0.002000  0.002022
   2774 ((((1,2),3),(((((((4,5),((6,10),((7,8),9))),11),12),16),(13,18)),(15,17))),14,19);  0.002000  0.002000
   2775 ((((1,2),3),(((((((4,5),((6,10),((7,8),9))),16),(13,18)),11),15),(12,17))),14,19);  0.002000  0.001997
   2776 ((((1,2),3),(((((((4,5),((6,10),((7,8),9))),18),(12,16)),(13,17)),15),11)),14,19);  0.002000  0.002026
   2777 ((((1,2),3),(((((((4,5),((6,10),((7,8),9))),18),11),((12,13),17)),16),15)),14,19);  0.002000  0.002041
   2778 ((((1,2),3),(((((((4,5),((6,10),(7,(8,9)))),11),((12,16),13)),18),17),15)),14,19);  0.002000  0.002007
   2779 ((((1,2),3),((((((4,((6,10),((7,8),9))),5),11),(12,16)),((13,18),17)),15)),14,19);  0.002000  0.001989
   2780 ((((1,2),3),((((((4,((6,10),((7,8),9))),5),11),12),(13,18)),15)),((14,17),16),19);  0.002000  0.001991
   2781 ((((1,2),3),((((((4,((6,10),((7,8),9))),5),18),(11,13)),15),(12,17))),(14,16),19);  0.002000  0.002008
   2782 ((((1,2),3),((((((4,(5,((6,10),((7,8),9)))),11),(12,16)),(13,18)),17),15)),14,19);  0.002000  0.001914
   2783 ((((1,2),3),((((((4,(5,((6,10),((7,8),9)))),16),18),11),15),((12,13),17))),14,19);  0.002000  0.002024
   2784 ((((1,2),3),((((((4,5),((6,10),((7,8),9))),12),((13,18),16)),15),(11,17))),14,19);  0.002000  0.001950
   2785 ((((1,2),3),(((((4,((6,10),((7,8),9))),5),11),((12,16),(13,18))),17)),(14,15),19);  0.002000  0.002008
   2786 ((((1,2),3),(((((4,(5,((6,10),((7,8),9)))),11),(12,16)),((13,18),17)),15)),14,19);  0.002000  0.001991
   2787 ((((1,2),3),(((((4,(5,((6,10),((7,8),9)))),11),(12,16)),(13,18)),15)),(14,17),19);  0.002000  0.002050
   2788 ((((1,2),3),(((((4,(5,((6,10),((7,8),9)))),11),(13,18)),(12,17)),(15,16))),14,19);  0.002000  0.001969
   2789 ((((1,2),3),(((((4,(5,((6,10),((7,9),8)))),11),12),15),(((13,18),17),16))),14,19);  0.002000  0.002005
   2790 ((((1,2),3),((((4,(5,((6,10),((7,8),9)))),11),(12,16)),(14,15))),((13,18),17),19);  0.002000  0.002038
   2791 ((((1,2),3),(((12,17),14),15)),(((((4,5),((6,10),((7,8),9))),11),(13,16)),18),19);  0.002000  0.002004
   2792 ((((1,2),3),((12,(13,17)),16)),(((((4,5),((6,10),((7,9),8))),11),18),(14,15)),19);  0.002000  0.002005
   2793 ((((1,2),3),((12,15),14)),(((((((4,5),((6,10),((7,8),9))),11),16),18),13),17),19);  0.002000  0.001981
   2794 ((((1,2),3),((12,17),14)),(((((((4,((6,10),((7,8),9))),5),11),13),18),16),15),19);  0.002000  0.002008
   2795 ((((1,2),3),((12,17),14)),(((((((4,5),((6,10),((7,8),9))),16),15),11),13),18),19);  0.002000  0.001959
   2796 ((((1,2),3),((12,17),14)),((((((4,((6,10),((7,8),9))),5),11),16),(13,18)),15),19);  0.002000  0.002000
   2797 ((((1,2),3),((12,17),14)),((((((4,(5,((6,10),((7,9),8)))),18),11),16),13),15),19);  0.002000  0.001989
   2798 ((((1,2),3),((12,17),14)),((((((4,5),((6,10),((7,8),9))),11),16),(13,18)),15),19);  0.002000  0.002046
   2799 ((((1,2),3),((12,17),14)),(((((4,(5,((6,10),((7,8),9)))),11),(13,18)),15),16),19);  0.002000  0.001955
   2800 ((((1,2),3),((12,17),14)),(((((4,(5,((6,10),((7,9),8)))),16),11),(13,18)),15),19);  0.002000  0.002025
   2801 ((((1,2),3),((12,17),14)),(((((4,5),((6,10),((7,8),9))),11),((13,18),16)),15),19);  0.002000  0.002040
   2802 ((((1,2),3),((14,15),17)),((((4,((6,10),((7,8),9))),5),11),((12,16),(13,18))),19);  0.002000  0.001960
   2803 ((((1,2),3),(12,14)),(((((((4,5),((6,10),((7,8),9))),16),11),(13,18)),17),15),19);  0.002000  0.001982
   2804 ((((1,2),3),(12,16)),((((((((4,5),((7,9),8)),(6,10)),11),(13,18)),17),15),14),19);  0.002000  0.002012
   2805 ((((1,2),3),(12,16)),(((((((4,5),((6,10),((7,8),9))),(13,18)),11),15),14),17),19);  0.002000  0.002037
   2806 ((((1,2),3),(12,16)),(((((((4,5),((6,10),((7,8),9))),11),(13,18)),15),17),14),19);  0.002000  0.001967
   2807 ((((1,2),3),(12,16)),(((((((4,5),((6,10),((7,9),8))),11),18),15),(13,17)),14),19);  0.002000  0.001942
   2808 ((((1,2),3),(12,16)),((((((4,5),((6,10),((7,8),9))),(13,18)),11),15),(14,17)),19);  0.002000  0.001991
   2809 ((((1,2),3),(12,16)),((((4,((6,10),((7,9),8))),5),(13,18)),((11,15),(14,17))),19);  0.002000  0.002014
   2810 ((((1,2),3),(12,17)),((((((((4,((6,10),((7,8),9))),5),16),15),13),11),18),14),19);  0.002000  0.001992
   2811 ((((1,2),3),(12,17)),(((((4,(5,((6,10),((7,8),9)))),16),11),(13,18)),(14,15)),19);  0.002000  0.002053
   2812 ((((1,2),3),(13,17)),(((((((4,5),((6,10),((7,8),9))),(12,16)),18),11),15),14),19);  0.002000  0.002001
   2813 ((((1,2),3),(14,15)),(((((((4,5),((6,10),((7,8),9))),(12,16)),18),11),13),17),19);  0.002000  0.002005
   2814 ((((1,2),3),(14,15)),(((((4,5),((6,10),((7,8),9))),11),(13,18)),((12,17),16)),19);  0.002000  0.002010
   2815 ((((1,2),3),(14,16)),(((((((4,5),((6,10),((7,8),9))),11),(13,18)),15),12),17),19);  0.002000  0.002027
   2816 ((((1,2),3),(14,16)),((((((4,5),((6,10),((7,8),9))),11),(13,18)),15),(12,17)),19);  0.002000  0.001972
   2817 ((((1,2),3),(14,17)),((((((((4,5),((6,10),((7,9),8))),11),16),18),13),12),15),19);  0.002000  0.002024
   2818 ((((1,2),3),(14,17)),(((((((4,((6,10),((7,8),9))),5),11),(12,16)),13),18),15),19);  0.002000  0.001982
   2819 ((((1,2),3),(14,17)),(((((((4,(5,((6,10),((7,8),9)))),11),16),18),13),12),15),19);  0.002000  0.001978
   2820 ((((1,2),3),(14,17)),(((((((4,5),((6,10),((7,8),9))),12),16),(13,18)),11),15),19);  0.002000  0.001980
   2821 ((((1,2),3),(14,17)),((((((4,5),((6,10),((7,8),9))),11),16),((12,18),13)),15),19);  0.002000  0.001983
   2822 ((((1,2),3),(14,17)),(((((4,(5,((6,10),((7,8),9)))),(12,16)),11),(13,18)),15),19);  0.002000  0.002030
   2823 ((((1,2),3),(15,17)),(((((4,(5,((6,10),((7,8),9)))),11),(12,16)),(13,18)),14),19);  0.002000  0.001994
   2824 ((((1,2),3),12),(((((((((4,5),((6,10),((7,8),9))),18),11),16),13),15),17),14),19);  0.002000  0.001995
   2825 ((((1,2),3),12),((((((((4,((6,10),((7,8),9))),5),11),16),(13,18)),15),17),14),19);  0.002000  0.002014
   2826 ((((1,2),3),12),((((((((4,5),((6,10),((7,8),9))),16),11),(13,18)),17),15),14),19);  0.002000  0.001989
   2827 ((((1,2),3),12),(((((((4,((6,10),((7,9),8))),5),16),11),((13,18),17)),15),14),19);  0.002000  0.001970
   2828 ((((1,2),3),13),((((((((4,((6,10),((7,8),9))),5),11),18),(12,16)),15),17),14),19);  0.002000  0.002018
   2829 ((((1,2),3),13),((((((((4,5),((6,10),(7,(8,9)))),11),18),(12,17)),16),15),14),19);  0.002000  0.002008
   2830 ((((1,2),3),14),(((((((((4,5),((6,10),((7,8),9))),11),18),13),16),15),12),17),19);  0.002000  0.002008
   2831 ((((1,2),3),14),((((((((4,5),((6,10),((7,8),9))),(12,16)),18),11),13),15),17),19);  0.002000  0.001984
   2832 ((((1,2),3),14),((((((((4,5),((6,10),((7,8),9))),11),(12,16)),13),18),17),15),19);  0.002000  0.002008
   2833 ((((1,2),3),14),((((((((4,5),((6,10),((7,8),9))),11),12),18),(13,17)),16),15),19);  0.002000  0.001969
   2834 ((((1,2),3),14),((((((((4,5),((6,10),((7,8),9))),11),18),12),13),16),(15,17)),19);  0.002000  0.001932
   2835 ((((1,2),3),14),((((((((4,5),((6,10),(7,(8,9)))),11),16),(13,18)),15),12),17),19);  0.002000  0.002024
   2836 ((((1,2),3),14),((((((((4,5),((6,10),(7,(8,9)))),11),16),13),18),15),(12,17)),19);  0.002000  0.001953
   2837 ((((1,2),3),14),((((((((4,5),(6,10)),((7,8),9)),11),((12,16),17)),18),13),15),19);  0.002000  0.001978
   2838 ((((1,2),3),14),(((((((4,((6,10),((7,8),9))),5),11),(12,16)),(13,18)),15),17),19);  0.002000  0.002005
   2839 ((((1,2),3),14),(((((((4,((6,10),((7,8),9))),5),11),16),(13,18)),15),(12,17)),19);  0.002000  0.002031
   2840 ((((1,2),3),14),(((((((4,((6,10),((7,8),9))),5),11),18),16),15),((12,13),17)),19);  0.002000  0.002012
   2841 ((((1,2),3),14),(((((((4,5),((6,10),((7,8),9))),11),((12,13),18)),16),17),15),19);  0.002000  0.001988
   2842 ((((1,2),3),14),(((((((4,5),((6,10),((7,8),9))),11),(12,16)),(13,18)),15),17),19);  0.002000  0.002000
   2843 ((((1,2),3),14),(((((((4,5),((6,10),((7,8),9))),11),(13,18)),(12,17)),16),15),19);  0.002000  0.002026
   2844 ((((1,2),3),14),(((((((4,5),((6,10),((7,8),9))),11),(13,18)),16),15),(12,17)),19);  0.002000  0.002026
   2845 ((((1,2),3),14),(((((((4,5),((6,10),((7,8),9))),16),((12,13),18)),11),17),15),19);  0.002000  0.002002
   2846 ((((1,2),3),14),(((((((4,5),((6,10),((7,9),8))),(12,16)),18),11),15),(13,17)),19);  0.002000  0.002017
   2847 ((((1,2),3),14),(((((((4,5),((6,10),(7,(8,9)))),11),16),(13,18)),15),(12,17)),19);  0.002000  0.002021
   2848 ((((1,2),3),14),((((((4,(5,((6,10),((7,8),9)))),11),16),(12,(13,18))),15),17),19);  0.002000  0.002038
   2849 ((((1,2),3),14),((((((4,5),((6,10),((7,8),9))),11),(((12,13),18),17)),16),15),19);  0.002000  0.001951
   2850 ((((1,2),3),14),((((((4,5),((6,10),((7,8),9))),11),(12,(13,18))),17),(15,16)),19);  0.002000  0.001994
   2851 ((((1,2),3),14),((((((4,5),((6,10),((7,8),9))),16),(11,(13,18))),15),(12,17)),19);  0.002000  0.002018
   2852 ((((1,2),3),14),((((((4,5),((6,10),((7,9),8))),11),((12,16),(13,18))),17),15),19);  0.002000  0.002037
   2853 ((((1,2),3),16),((((((((4,5),((6,10),((7,8),9))),11),(12,18)),13),15),17),14),19);  0.002000  0.001937
   2854 ((((1,2),3),16),((((((((4,5),((6,10),((7,8),9))),11),12),(13,18)),14),17),15),19);  0.002000  0.001978
   2855 ((((1,2),3),16),(((((((4,(5,((6,10),((7,8),9)))),11),12),(13,18)),15),17),14),19);  0.002000  0.001973
   2856 ((((1,2),3),16),(((((((4,5),((6,10),((7,8),9))),(13,18)),11),15),(12,17)),14),19);  0.002000  0.001988
   2857 ((((1,2),3),16),(((((((4,5),((6,10),((7,8),9))),11),(13,18)),15),(12,17)),14),19);  0.002000  0.002053
   2858 ((((1,2),3),18),((((((((4,((6,10),(7,(8,9)))),5),11),13),(12,16)),17),15),14),19);  0.002000  0.001988
   2859 ((((1,2),3),18),(((((((4,5),((6,10),((7,8),9))),16),13),11),15),((12,17),14)),19);  0.002000  0.002005
   2860 (((1,2),3),((((((((((4,5),((6,10),((7,8),9))),12),13),18),11),15),17),16),14),19);  0.002000  0.001987
   2861 (((1,2),3),(((((((((4,((6,10),((7,8),9))),5),11),(13,18)),16),15),17),14),12),19);  0.002000  0.002032
   2862 (((1,2),3),(((((((((4,((6,10),((7,8),9))),5),11),12),(13,18)),17),15),16),14),19);  0.002000  0.002007
   2863 (((1,2),3),(((((((((4,((6,10),((7,8),9))),5),12),18),16),15),11),(13,17)),14),19);  0.002000  0.001964
   2864 (((1,2),3),(((((((((4,((6,10),((7,8),9))),5),12),18),17),13),11),16),(14,15)),19);  0.002000  0.002008
   2865 (((1,2),3),(((((((((4,5),((6,10),((7,8),9))),(13,18)),11),12),15),16),17),14),19);  0.002000  0.001987
   2866 (((1,2),3),(((((((((4,5),((6,10),((7,8),9))),11),(13,18)),12),17),16),15),14),19);  0.002000  0.002010
   2867 (((1,2),3),(((((((((4,5),((6,10),((7,8),9))),11),12),(13,18)),15),17),16),14),19);  0.002000  0.001959
   2868 (((1,2),3),(((((((((4,5),((6,10),((7,8),9))),11),16),(12,13)),18),17),15),14),19);  0.002000  0.001967
   2869 (((1,2),3),(((((((((4,5),((6,10),((7,8),9))),11),18),13),15),(12,17)),16),14),19);  0.002000  0.002035
   2870 (((1,2),3),(((((((((4,5),((6,10),((7,8),9))),13),11),18),16),12),15),(14,17)),19);  0.002000  0.001984
   2871 (((1,2),3),((((((((4,((6,10),((7,8),9))),5),(13,18)),11),12),15),16),(14,17)),19);  0.002000  0.001939
   2872 (((1,2),3),((((((((4,((6,10),((7,8),9))),5),11),(13,18)),15),16),(12,17)),14),19);  0.002000  0.002044
   2873 (((1,2),3),((((((((4,((6,10),((7,8),9))),5),11),16),(12,17)),15),(13,18)),14),19);  0.002000  0.002024
   2874 (((1,2),3),((((((((4,((6,10),((7,9),8))),5),11),(12,16)),(13,18)),17),15),14),19);  0.002000  0.002041
   2875 (((1,2),3),((((((((4,((6,10),(7,(8,9)))),5),11),(12,(13,18))),15),17),16),14),19);  0.002000  0.001968
   2876 (((1,2),3),((((((((4,((6,10),(7,(8,9)))),5),13),11),18),15),((12,17),16)),14),19);  0.002000  0.001998
   2877 (((1,2),3),((((((((4,5),((6,10),((7,8),9))),(12,16)),18),(13,17)),15),11),14),19);  0.002000  0.001959
   2878 (((1,2),3),((((((((4,5),((6,10),((7,8),9))),11),(12,16)),(13,18)),17),15),14),19);  0.002000  0.001997
   2879 (((1,2),3),((((((((4,5),((6,10),((7,8),9))),11),(12,18)),15),13),16),(14,17)),19);  0.002000  0.002024
   2880 (((1,2),3),((((((((4,5),((6,10),((7,8),9))),11),(13,18)),(12,16)),15),17),14),19);  0.002000  0.002024
   2881 (((1,2),3),((((((((4,5),((6,10),((7,8),9))),11),(13,18)),16),15),(12,17)),14),19);  0.002000  0.001988
   2882 (((1,2),3),((((((((4,5),((6,10),((7,8),9))),11),12),((13,18),16)),17),15),14),19);  0.002000  0.001985
   2883 (((1,2),3),((((((((4,5),((6,10),((7,8),9))),12),16),(11,(13,18))),17),15),14),19);  0.002000  0.002012
   2884 (((1,2),3),((((((((4,5),((6,10),(7,(8,9)))),16),12),((13,17),18)),11),15),14),19);  0.002000  0.001969
   2885 (((1,2),3),(((((((4,((6,10),((7,8),9))),5),11),(12,(13,18))),17),(15,16)),14),19);  0.002000  0.002021
   2886 (((1,2),3),(((((((4,((6,10),((7,8),9))),5),11),(13,18)),(12,17)),16),(14,15)),19);  0.002000  0.002025
   2887 (((1,2),3),(((((((4,((6,10),((7,8),9))),5),12),11),(13,18)),17),((14,16),15)),19);  0.002000  0.002028
   2888 (((1,2),3),(((((((4,(5,((6,10),((7,8),9)))),11),(12,16)),17),(13,18)),15),14),19);  0.002000  0.001986
   2889 (((1,2),3),(((((((4,(5,((6,10),((7,8),9)))),11),16),18),13),((12,17),14)),15),19);  0.002000  0.002000
   2890 (((1,2),3),(((((((4,(5,((6,10),((7,8),9)))),12),(13,18)),11),15),17),(14,16)),19);  0.002000  0.002060
   2891 (((1,2),3),(((((((4,5),((6,10),((7,8),9))),(13,18)),11),12),16),((14,15),17)),19);  0.002000  0.002004
   2892 (((1,2),3),(((((((4,5),((6,10),((7,8),9))),11),((12,16),(13,18))),17),15),14),19);  0.002000  0.002014
   2893 (((1,2),3),(((((((4,5),((6,10),((7,8),9))),11),(12,16)),(13,17)),18),(14,15)),19);  0.002000  0.001942
   2894 (((1,2),3),(((((((4,5),((6,10),((7,8),9))),11),(13,18)),16),((12,17),14)),15),19);  0.002000  0.001955
   2895 (((1,2),3),(((((((4,5),((6,10),((7,8),9))),11),(16,18)),13),15),((12,14),17)),19);  0.002000  0.002014
   2896 (((1,2),3),(((((((4,5),((6,10),((7,8),9))),11),18),(12,16)),15),((13,14),17)),19);  0.002000  0.001969
   2897 (((1,2),3),(((((((4,5),((6,10),((7,8),9))),11),18),16),((12,17),(14,15))),13),19);  0.002000  0.002031
   2898 (((1,2),3),(((((((4,5),((6,10),((7,8),9))),16),11),(13,18)),15),((12,17),14)),19);  0.002000  0.001993
   2899 (((1,2),3),((((((4,((6,10),((7,8),9))),5),(12,16)),11),(13,18)),((14,17),15)),19);  0.002000  0.002005
   2900 (((1,2),3),((((((4,(5,((6,10),((7,8),9)))),11),(13,18)),(15,16)),14),(12,17)),19);  0.002000  0.002008
   2901 (((1,2),3),((((((4,(5,((6,10),(7,(8,9))))),11),(13,18)),15),((12,16),17)),14),19);  0.002000  0.002036
   2902 (((1,2),3),((((((4,5),((6,10),((7,8),9))),11),((12,13),18)),(16,17)),(14,15)),19);  0.002000  0.001966
   2903 (((1,2),3),((((((4,5),((6,10),((7,8),9))),11),(12,16)),15),(((13,18),14),17)),19);  0.002000  0.002043

Gene 5:
  numTrees = 94
  index topology                                                                              single     joint
      6 ((((((((1,2),3),((4,6),5)),((7,8),9)),10),11),((((12,14),16),(17,18)),13)),15,19);  0.128000  0.128238
      7 ((((((((1,2),3),((4,6),5)),((7,8),9)),10),11),(((((12,14),16),17),18),13)),15,19);  0.124000  0.124018
     11 ((((((((1,2),3),((4,6),5)),((7,8),9)),10),11),15),(((((12,14),16),17),18),13),19);  0.090000  0.090233
     13 ((((((((1,2),3),((4,6),5)),((7,8),9)),10),11),(((((12,14),16),18),17),13)),15,19);  0.088000  0.087877
     26 ((((((((1,2),3),((4,6),5)),((7,8),9)),10),11),15),((((12,14),16),(17,18)),13),19);  0.064000  0.064201
     40 ((((((((1,2),3),((4,6),5)),((7,8),9)),10),11),15),(((((12,14),16),18),17),13),19);  0.050000  0.050230
     64 ((((((((1,2),3),((4,6),5)),((7,9),8)),10),11),(((((12,14),16),17),18),13)),15,19);  0.034000  0.034040
     93 ((((((((1,2),3),((4,6),5)),((7,8),9)),10),11),((((12,14),(16,18)),17),13)),15,19);  0.024000  0.024095
    119 ((((((((1,2),3),((4,6),5)),((7,9),8)),10),11),(((((12,14),16),18),17),13)),15,19);  0.020000  0.019983
    120 ((((((((1,2),3),((4,6),5)),((7,9),8)),10),11),15),((((12,14),16),(17,18)),13),19);  0.020000  0.019935
    138 ((((((((1,2),3),((4,6),5)),((7,8),9)),10),11),15),((((12,14),(16,18)),17),13),19);  0.018000  0.017989
    139 ((((((((1,2),3),((4,6),5)),((7,9),8)),10),11),((((12,14),16),(17,18)),13)),15,19);  0.018000  0.018073
    140 ((((((((1,2),3),((4,6),5)),((7,9),8)),10),11),15),(((((12,14),16),18),17),13),19);  0.018000  0.017955
    164 (((((((1,2),3),((4,6),5)),((7,8),9)),10),11),(((((12,14),16),(17,18)),13),15),19);  0.016000  0.016081
    196 ((((((((1,2),3),((4,6),5)),((7,8),9)),10),11),((((12,14),17),(16,18)),13)),15,19);  0.014000  0.013938
    197 ((((((((1,2),3),((4,6),5)),((7,9),8)),10),11),15),(((((12,14),16),17),18),13),19);  0.014000  0.013848
    198 (((((((1,2),3),((4,6),5)),((7,8),9)),10),11),((((((12,14),16),18),17),13),15),19);  0.014000  0.014181
    256 (((((((1,2),3),((4,6),5)),((7,8),9)),10),11),((((((12,14),16),17),18),13),15),19);  0.012000  0.012058
    318 ((((((((1,2),3),((4,6),5)),((7,8),9)),10),11),(((12,14),((16,18),17)),13)),15,19);  0.010000  0.009992
    319 ((((((((1,2),3),((4,6),5)),((7,8),9)),10),11),15),(((12,14),((16,18),17)),13),19);  0.010000  0.009940
    418 ((((((((1,2),3),((4,6),5)),((7,8),9)),10),11),(((((12,14),17),18),16),13)),15,19);  0.008000  0.007985
    419 ((((((((1,2),3),((4,6),5)),((7,8),9)),10),11),15),(((((12,14),17),18),16),13),19);  0.008000  0.007982
    420 ((((((((1,2),3),((4,6),5)),((7,8),9)),10),11),15),((((12,14),17),(16,18)),13),19);  0.008000  0.007972
    421 (((((((1,2),3),((4,6),5)),((7,9),8)),10),11),(((((12,14),16),(17,18)),13),15),19);  0.008000  0.007840
    592 ((((((((1,2),3),((4,6),5)),((7,8),9)),10),11),(((((12,14),17),16),18),13)),15,19);  0.006000  0.005898
    593 ((((((((1,2),3),((4,6),5)),((7,8),9)),10),11),(((((12,14),18),16),17),13)),15,19);  0.006000  0.006042
    594 ((((((((1,2),3),((4,6),5)),((7,8),9)),10),11),((((12,14),18),(16,17)),13)),15,19);  0.006000  0.005969
    595 ((((((((1,2),3),((4,6),5)),((7,8),9)),10),15),(((((12,14),16),17),18),13)),11,19);  0.006000  0.005904
    596 ((((((((1,2),3),((4,6),5)),((7,9),8)),10),11),((((12,14),17),(16,18)),13)),15,19);  0.006000  0.005860
    947 ((((((((1,2),3),((4,6),5)),((7,8),9)),10),11),((((12,14),(17,18)),16),13)),15,19);  0.004000  0.003936
    948 ((((((((1,2),3),((4,6),5)),((7,8),9)),10),11),(((12,14),((16,17),18)),13)),15,19);  0.004000  0.003946
    949 ((((((((1,2),3),((4,6),5)),((7,8),9)),10),15),((((12,14),(16,17)),18),13)),11,19);  0.004000  0.004105
    950 ((((((((1,2),3),((4,6),5)),((7,8),9)),10),15),11),(((((12,14),16),17),18),13),19);  0.004000  0.004046
    951 ((((((((1,2),3),((4,6),5)),((7,9),8)),10),11),(((((12,14),18),16),17),13)),15,19);  0.004000  0.004041
    952 ((((((((1,2),3),((4,6),5)),((7,9),8)),10),11),((((12,14),(16,18)),17),13)),15,19);  0.004000  0.003917
    953 ((((((((1,2),3),((4,6),5)),((7,9),8)),10),11),15),((((12,14),(16,18)),17),13),19);  0.004000  0.003948
    954 ((((((((1,2),3),((4,6),5)),(7,(8,9))),10),11),((((12,14),16),(17,18)),13)),15,19);  0.004000  0.003866
    955 ((((((((1,2),3),((4,6),5)),(7,(8,9))),10),11),15),((((12,14),16),(17,18)),13),19);  0.004000  0.003967
    956 ((((((((1,3),2),((4,6),5)),((7,8),9)),10),11),(((((12,14),16),17),18),13)),15,19);  0.004000  0.004018
    957 (((((((1,(2,3)),((4,6),5)),((7,8),9)),10),11),15),(((((12,14),16),18),17),13),19);  0.004000  0.003999
   2904 (((((((((1,2),3),((4,6),5)),((7,8),9)),10),11),13),15),((((12,14),16),18),17),19);  0.002000  0.001978
   2905 (((((((((1,2),3),((4,6),5)),((7,8),9)),10),11),13),15),(((12,14),(16,18)),17),19);  0.002000  0.001968
   2906 (((((((((1,2),3),5),(4,6)),((7,8),9)),10),11),15),((((12,14),16),(17,18)),13),19);  0.002000  0.002014
   2907 ((((((((1,2),3),((4,6),5)),((7,8),9)),10),11),((((12,14),(16,17)),18),13)),15,19);  0.002000  0.001977
   2908 ((((((((1,2),3),((4,6),5)),((7,8),9)),10),11),15),(((((12,14),17),16),18),13),19);  0.002000  0.001934
   2909 ((((((((1,2),3),((4,6),5)),((7,8),9)),10),11),15),(((((12,14),18),16),17),13),19);  0.002000  0.002014
   2910 ((((((((1,2),3),((4,6),5)),((7,8),9)),10),11),15),(((((12,14),18),17),16),13),19);  0.002000  0.002053
   2911 ((((((((1,2),3),((4,6),5)),((7,8),9)),10),11),15),((((12,14),(16,17)),18),13),19);  0.002000  0.001932
   2912 ((((((((1,2),3),((4,6),5)),((7,8),9)),10),11),15),((((12,14),(17,18)),16),13),19);  0.002000  0.001978
   2913 ((((((((1,2),3),((4,6),5)),((7,8),9)),10),11),15),(((12,14),((16,17),18)),13),19);  0.002000  0.001990
   2914 ((((((((1,2),3),((4,6),5)),((7,8),9)),10),11),15),(((12,14),(16,(17,18))),13),19);  0.002000  0.001963
   2915 ((((((((1,2),3),((4,6),5)),((7,8),9)),10),15),(((((12,14),16),18),17),13)),11,19);  0.002000  0.001947
   2916 ((((((((1,2),3),((4,6),5)),((7,8),9)),10),15),((((12,14),16),(17,18)),13)),11,19);  0.002000  0.001996
   2917 ((((((((1,2),3),((4,6),5)),((7,8),9)),10),15),((((12,14),17),(16,18)),13)),11,19);  0.002000  0.002017
   2918 ((((((((1,2),3),((4,6),5)),((7,8),9)),10),15),11),(((((12,14),16),18),17),13),19);  0.002000  0.001976
   2919 ((((((((1,2),3),((4,6),5)),((7,8),9)),10),15),11),((((12,14),16),(17,18)),13),19);  0.002000  0.002007
   2920 ((((((((1,2),3),((4,6),5)),((7,9),8)),10),11),(((((12,14),16),13),17),18)),15,19);  0.002000  0.001990
   2921 ((((((((1,2),3),((4,6),5)),((7,9),8)),10),11),(((((12,14),17),16),18),13)),15,19);  0.002000  0.002008
   2922 ((((((((1,2),3),((4,6),5)),((7,9),8)),10),11),(((((12,14),18),17),16),13)),15,19);  0.002000  0.002021
   2923 ((((((((1,2),3),((4,6),5)),((7,9),8)),10),11),((((12,14),(16,17)),18),13)),15,19);  0.002000  0.002035
   2924 ((((((((1,2),3),((4,6),5)),((7,9),8)),10),11),((((12,14),(17,18)),16),13)),15,19);  0.002000  0.002015
   2925 ((((((((1,2),3),((4,6),5)),((7,9),8)),10),11),(((12,14),(16,(17,18))),13)),15,19);  0.002000  0.001986
   2926 ((((((((1,2),3),((4,6),5)),((7,9),8)),10),11),15),(((((12,14),17),16),18),13),19);  0.002000  0.002013
   2927 ((((((((1,2),3),((4,6),5)),((7,9),8)),10),11),15),((((12,14),17),(16,18)),13),19);  0.002000  0.002043
   2928 ((((((((1,2),3),((4,6),5)),((7,9),8)),10),11),15),(((12,14),((16,18),17)),13),19);  0.002000  0.001998
   2929 ((((((((1,2),3),((4,6),5)),((7,9),8)),10),15),11),(((((12,14),16),18),17),13),19);  0.002000  0.001964
   2930 ((((((((1,2),3),((4,6),5)),(7,(8,9))),10),11),(((((12,14),16),17),18),13)),15,19);  0.002000  0.001998
   2931 ((((((((1,2),3),((4,6),5)),(7,(8,9))),10),11),(((((12,14),16),18),17),13)),15,19);  0.002000  0.002028
   2932 ((((((((1,2),3),((4,6),5)),(7,(8,9))),10),11),(((((12,14),18),16),17),13)),15,19);  0.002000  0.002008
   2933 ((((((((1,2),3),((4,6),5)),(7,(8,9))),10),11),15),(((((12,14),16),17),18),13),19);  0.002000  0.002030
   2934 ((((((((1,2),3),((4,6),5)),(7,(8,9))),10),11),15),(((((12,14),16),18),17),13),19);  0.002000  0.002080
   2935 ((((((((1,2),3),((4,6),5)),(7,(8,9))),10),15),(((((12,14),16),18),17),13)),11,19);  0.002000  0.002034
   2936 ((((((((1,3),2),((4,6),5)),((7,8),9)),10),11),((((12,14),(17,18)),16),13)),15,19);  0.002000  0.002043
   2937 ((((((((1,3),2),((4,6),5)),((7,8),9)),10),11),15),((((12,14),16),(17,18)),13),19);  0.002000  0.001995
   2938 ((((((((1,3),2),((4,6),5)),((7,9),8)),10),11),((((12,14),16),(17,18)),13)),15,19);  0.002000  0.001980
   2939 ((((((((1,3),2),((4,6),5)),((7,9),8)),10),11),((((12,14),17),(16,18)),13)),15,19);  0.002000  0.001984
   2940 (((((((1,(2,3)),((4,6),5)),((7,8),9)),10),11),(((((12,14),16),18),17),13)),15,19);  0.002000  0.002001
   2941 (((((((1,(2,3)),((4,6),5)),((7,8),9)),10),11),(((((12,14),17),16),18),13)),15,19);  0.002000  0.002022
   2942 (((((((1,(2,3)),((4,6),5)),((7,8),9)),10),11),15),(((((12,14),16),17),18),13),19);  0.002000  0.002004
   2943 (((((((1,(2,3)),((4,6),5)),((7,8),9)),10),11),15),((((12,14),17),(16,18)),13),19);  0.002000  0.001978
   2944 (((((((1,(2,3)),((4,6),5)),((7,8),9)),10),11),15),(((12,14),13),(16,(17,18))),19);  0.002000  0.001961
   2945 (((((((1,(2,3)),((4,6),5)),((7,9),8)),10),11),((((12,14),16),(17,18)),13)),15,19);  0.002000  0.002035
   2946 (((((((1,2),3),((4,6),5)),((7,8),9)),10),11),((((((12,14),18),16),17),13),15),19);  0.002000  0.002047
   2947 (((((((1,2),3),((4,6),5)),((7,8),9)),10),11),((((((12,14),18),17),16),13),15),19);  0.002000  0.002040
   2948 (((((((1,2),3),((4,6),5)),((7,9),8)),10),11),((((((12,14),16),17),18),13),15),19);  0.002000  0.002024
   2949 (((((((1,2),3),((4,6),5)),((7,9),8)),10),11),((((((12,14),16),18),17),13),15),19);  0.002000  0.001956
   2950 (((((((1,2),3),((4,6),5)),((7,9),8)),10),11),((((((12,14),18),17),16),13),15),19);  0.002000  0.002014
   2951 (((((((1,2),3),((4,6),5)),((7,9),8)),10),15),(11,(((((12,14),16),17),18),13)),19);  0.002000  0.001959
   2952 (((((((1,2),3),((4,6),5)),((7,9),8)),10),15),(11,(((((12,14),16),18),17),13)),19);  0.002000  0.001991
   2953 (((((((1,2),3),((4,6),5)),(7,(8,9))),10),11),(((((12,14),16),(17,18)),13),15),19);  0.002000  0.001995
   2954 (((((((1,3),2),((4,6),5)),((7,8),9)),10),11),((((((12,14),16),18),17),13),15),19);  0.002000  0.001959
   2955 ((((((1,(2,3)),((4,6),5)),((7,8),9)),10),11),((((((12,14),16),18),17),13),15),19);  0.002000  0.001945
   2956 ((((((1,(2,3)),((4,6),5)),((7,8),9)),10),11),(((((12,14),16),(17,18)),13),15),19);  0.002000  0.001976
   2957 ((((((1,2),3),((4,6),5)),((7,8),9)),10),(11,((((((12,14),16),18),17),13),15)),19);  0.002000  0.001953

Gene 6:
  numTrees = 137
  index topology                                                                              single     joint
      4 (((((((((((((1,2),3),5),6),4),((7,9),8)),10),11),16),(12,15)),(14,17)),13),18,19);  0.140000  0.140258
      9 (((((((((((((1,2),3),5),6),4),((7,9),8)),10),11),16),(14,17)),(12,15)),13),18,19);  0.108000  0.107753
     22 (((((((((((((1,2),3),5),6),4),((7,9),8)),10),11),(12,15)),16),(14,17)),13),18,19);  0.068000  0.067924
     30 ((((((((((((1,2),3),5),6),4),((7,9),8)),10),11),16),((12,15),(14,17))),13),18,19);  0.060000  0.059952
     47 ((((((((((((1,2),3),5),6),4),((7,9),8)),10),11),((12,15),16)),(14,17)),13),18,19);  0.044000  0.043971
     52 (((((((((((((1,2),3),5),6),4),((7,9),8)),10),11),16),(14,17)),13),(12,15)),18,19);  0.042000  0.041918
     67 (((((((((((((1,2),3),5),6),4),((7,9),8)),10),11),(14,17)),16),(12,15)),13),18,19);  0.032000  0.031957
     81 ((((((((((((1,2),3),5),6),4),((7,9),8)),10),11),16),(14,17)),((12,15),13)),18,19);  0.026000  0.025954
    141 ((((((((((((1,2),3),5),6),4),((7,9),8)),10),11),(14,17)),((12,15),16)),13),18,19);  0.018000  0.018000
    165 ((((((((((((((1,2),3),5),6),4),((7,9),8)),10),11),16),(12,15)),17),14),13),18,19);  0.016000  0.015979
    199 ((((((((((((((1,2),3),5),6),4),((7,9),8)),10),11),16),(12,15)),14),17),13),18,19);  0.014000  0.014030
    200 ((((((((((((1,2),3),5),6),(4,((7,9),8))),10),11),16),(12,15)),(14,17)),13),18,19);  0.014000  0.013869
    201 ((((((((((((1,2),3),5),6),4),((7,9),8)),10),11),((14,17),16)),(12,15)),13),18,19);  0.014000  0.014062
    202 ((((((((((((1,2),3),5),6),4),((7,9),8)),10),11),16),(((12,15),14),17)),13),18,19);  0.014000  0.014056
    203 ((((((((((((1,2),3),5),6),4),((7,9),8)),10),11),16),(((12,15),17),14)),13),18,19);  0.014000  0.013905
    257 ((((((((((((1,2),3),5),6),(4,((7,9),8))),10),11),16),(14,17)),(12,15)),13),18,19);  0.012000  0.011948
    320 (((((((((((((1,2),3),5),6),4),((7,9),8)),10),11),(14,17)),(12,15)),16),13),18,19);  0.010000  0.009883
    321 ((((((((((((1,2),3),5),6),4),((7,9),8)),10),11),((12,15),(14,17))),16),13),18,19);  0.010000  0.010035
    322 ((((((((((((1,2),3),5),6),4),((7,9),8)),10),11),(12,15)),((14,17),16)),13),18,19);  0.010000  0.009989
    323 (((((((((((1,2),3),5),6),4),((7,9),8)),10),11),(((12,15),(14,17)),16)),13),18,19);  0.010000  0.010061
    324 (((((((((((1,2),3),5),6),4),((7,9),8)),10),11),(((12,15),16),(14,17))),13),18,19);  0.010000  0.009935
    422 ((((((((((((((1,2),3),5),6),4),((7,9),8)),10),11),(12,15)),16),17),14),13),18,19);  0.008000  0.008018
    423 ((((((((((((((1,2),3),5),6),4),((7,9),8)),10),11),16),14),17),(12,15)),13),18,19);  0.008000  0.008005
    424 (((((((((((1,2),3),5),6),(4,((7,9),8))),10),11),16),((12,15),(14,17))),13),18,19);  0.008000  0.008054
    597 (((((((((((((1,2),3),5),6),4),((7,9),8)),10),11),(14,17)),16),13),(12,15)),18,19);  0.006000  0.005918
    598 ((((((((((((1,2),3),5),6),(4,((7,9),8))),10),11),(12,15)),16),(14,17)),13),18,19);  0.006000  0.006046
    599 (((((((((((1,2),3),5),6),4),((7,9),8)),10),11),((12,15),((14,17),16))),13),18,19);  0.006000  0.006047
    600 (((((((((((1,2),3),5),6),4),((7,9),8)),10),11),((14,17),16)),((12,15),13)),18,19);  0.006000  0.006077
    958 ((((((((((((((1,2),3),5),6),4),((7,9),8)),10),11),(12,15)),16),14),17),13),18,19);  0.004000  0.004005
    959 ((((((((((((((1,2),3),5),6),4),((7,9),8)),10),11),16),14),17),13),(12,15)),18,19);  0.004000  0.004036
    960 (((((((((((((1,2),3),5),6),(4,((7,9),8))),10),11),16),(12,15)),14),17),13),18,19);  0.004000  0.004011
    961 (((((((((((((1,2),3),5),6),4),((7,9),8)),10),11),((12,15),14)),17),16),13),18,19);  0.004000  0.004097
    962 (((((((((((((1,2),3),5),6),4),((7,9),8)),10),11),((12,15),16)),14),17),13),18,19);  0.004000  0.004053
    963 (((((((((((((1,2),3),5),6),4),((7,9),8)),10),11),(12,15)),(14,17)),16),13),18,19);  0.004000  0.003962
    964 (((((((((((((1,2),3),5),6),4),((7,9),8)),10),11),13),(14,17)),16),(12,15)),18,19);  0.004000  0.004018
    965 (((((((((((((1,2),3),5),6),4),((7,9),8)),10),11),14),(12,15)),(16,17)),13),18,19);  0.004000  0.003981
    966 (((((((((((((1,2),3),5),6),4),((7,9),8)),10),11),16),((12,15),17)),14),13),18,19);  0.004000  0.003913
    967 (((((((((((((1,2),3),5),6),4),((7,9),8)),10),11),16),14),17),((12,15),13)),18,19);  0.004000  0.004012
    968 (((((((((((((1,2),3),5),6),4),((7,9),8)),10),11),17),16),14),((12,15),13)),18,19);  0.004000  0.004006
    969 (((((((((((((1,2),3),5),6),4),((7,9),8)),11),10),(12,15)),16),(14,17)),13),18,19);  0.004000  0.004033
    970 ((((((((((((1,2),3),5),6),(4,((7,9),8))),10),11),(14,17)),16),13),(12,15)),18,19);  0.004000  0.003995
    971 ((((((((((((1,2),3),5),6),(4,((7,9),8))),10),11),16),(14,17)),13),(12,15)),18,19);  0.004000  0.003942
    972 ((((((((((((1,2),3),5),6),4),((7,9),8)),10),11),(((12,15),14),17)),16),13),18,19);  0.004000  0.003982
    973 ((((((((((((1,2),3),5),6),4),((7,9),8)),10),11),((14,16),17)),(12,15)),13),18,19);  0.004000  0.003959
    974 ((((((((((((1,2),3),5),6),4),((7,9),8)),10),11),((14,17),16)),13),(12,15)),18,19);  0.004000  0.004048
    975 ((((((((((((1,2),3),5),6),4),((7,9),8)),10),11),(12,15)),((14,16),17)),13),18,19);  0.004000  0.003945
    976 ((((((((((((1,2),3),5),6),4),((7,9),8)),10),11),(14,(16,17))),(12,15)),13),18,19);  0.004000  0.003991
    977 ((((((((((((1,2),3),5),6),4),((7,9),8)),10),11),(14,17)),16),((12,15),13)),18,19);  0.004000  0.004038
    978 ((((((((((((1,2),3),5),6),4),((7,9),8)),10),11),13),(14,17)),((12,15),16)),18,19);  0.004000  0.004014
    979 ((((((((((((1,2),3),5),6),4),((7,9),8)),10),11),17),(((12,15),16),14)),13),18,19);  0.004000  0.004027
    980 ((((((((((((1,2),3),5),6),4),((7,9),8)),11),10),16),(14,17)),((12,15),13)),18,19);  0.004000  0.004013
    981 (((((((((((1,2),3),5),6),4),((7,9),8)),10),11),((((12,15),17),14),16)),13),18,19);  0.004000  0.004028
   2958 ((((((((((((((1,2),3),5),6),4),((7,9),8)),10),11),(12,15)),14),17),16),13),18,19);  0.002000  0.002010
   2959 ((((((((((((((1,2),3),5),6),4),((7,9),8)),10),11),13),16),(12,15)),17),14),18,19);  0.002000  0.001971
   2960 ((((((((((((((1,2),3),5),6),4),((7,9),8)),10),11),14),(12,15)),17),16),13),18,19);  0.002000  0.002014
   2961 ((((((((((((((1,2),3),5),6),4),((7,9),8)),10),11),14),17),16),(12,15)),13),18,19);  0.002000  0.002018
   2962 ((((((((((((((1,2),3),5),6),4),((7,9),8)),10),11),16),17),(12,15)),14),13),18,19);  0.002000  0.002008
   2963 ((((((((((((((1,2),3),5),6),4),((7,9),8)),10),11),16),17),14),(12,15)),13),18,19);  0.002000  0.002020
   2964 ((((((((((((((1,2),3),5),6),4),((7,9),8)),10),11),16),17),14),13),(12,15)),18,19);  0.002000  0.002004
   2965 ((((((((((((((1,2),3),5),6),4),((7,9),8)),10),11),17),14),16),(12,15)),13),18,19);  0.002000  0.002028
   2966 ((((((((((((((1,2),3),5),6),4),((7,9),8)),10),11),17),16),14),13),(12,15)),18,19);  0.002000  0.001992
   2967 (((((((((((((1,2),3),5),6),4),((7,9),8)),10),11),((12,15),16)),17),14),13),18,19);  0.002000  0.001995
   2968 (((((((((((((1,2),3),5),6),4),((7,9),8)),10),11),(12,15)),17),(14,16)),13),18,19);  0.002000  0.002014
   2969 (((((((((((((1,2),3),5),6),4),((7,9),8)),10),11),(14,17)),(12,15)),13),16),18,19);  0.002000  0.001975
   2970 (((((((((((((1,2),3),5),6),4),((7,9),8)),10),11),13),(12,15)),(14,17)),16),18,19);  0.002000  0.001988
   2971 (((((((((((((1,2),3),5),6),4),((7,9),8)),10),11),13),(14,17)),(12,15)),16),18,19);  0.002000  0.002001
   2972 (((((((((((((1,2),3),5),6),4),((7,9),8)),10),11),13),16),(12,15)),(14,17)),18,19);  0.002000  0.001954
   2973 (((((((((((((1,2),3),5),6),4),((7,9),8)),10),11),13),16),(14,17)),(12,15)),18,19);  0.002000  0.002024
   2974 (((((((((((((1,2),3),5),6),4),((7,9),8)),10),11),16),(12,15)),13),(14,17)),18,19);  0.002000  0.001976
   2975 (((((((((((((1,2),3),5),6),4),((7,9),8)),10),11),16),13),((12,15),17)),14),18,19);  0.002000  0.002049
   2976 (((((((((((((1,2),3),5),6),4),((7,9),8)),10),11),16),13),(14,17)),(12,15)),18,19);  0.002000  0.001997
   2977 (((((((((((((1,2),3),5),6),4),((7,9),8)),10),11),16),17),((12,15),14)),13),18,19);  0.002000  0.002029
   2978 (((((((((((((1,2),3),5),6),4),((7,9),8)),10),11),16),17),(13,14)),(12,15)),18,19);  0.002000  0.002069
   2979 (((((((((((((1,2),3),5),6),4),((7,9),8)),10),11),17),(12,15)),(14,16)),13),18,19);  0.002000  0.001956
   2980 (((((((((((((1,2),3),5),6),4),((7,9),8)),10),11),17),(14,16)),(12,15)),13),18,19);  0.002000  0.001997
   2981 (((((((((((((1,2),3),5),6),4),((7,9),8)),10),11),17),14),((12,15),16)),13),18,19);  0.002000  0.002008
   2982 (((((((((((((1,2),3),5),6),4),((7,9),8)),11),10),(12,15)),(14,17)),16),13),18,19);  0.002000  0.001976
   2983 (((((((((((((1,2),3),5),6),4),((7,9),8)),11),10),16),(14,17)),13),(12,15)),18,19);  0.002000  0.001985
   2984 (((((((((((((1,2),3),5),6),4),(7,(8,9))),10),11),16),(14,17)),(12,15)),13),18,19);  0.002000  0.001998
   2985 ((((((((((((1,2),3),5),6),(4,((7,9),8))),10),11),(12,15)),(14,17)),16),13),18,19);  0.002000  0.001904
   2986 ((((((((((((1,2),3),5),6),(4,((7,9),8))),10),11),(14,17)),16),(12,15)),13),18,19);  0.002000  0.002002
   2987 ((((((((((((1,2),3),5),6),(4,((7,9),8))),10),11),13),16),(14,17)),(12,15)),18,19);  0.002000  0.002002
   2988 ((((((((((((1,2),3),5),6),(4,((7,9),8))),10),11),14),(12,15)),(16,17)),13),18,19);  0.002000  0.001988
   2989 ((((((((((((1,2),3),5),6),(4,((7,9),8))),10),11),14),16),((12,15),17)),13),18,19);  0.002000  0.002025
   2990 ((((((((((((1,2),3),5),6),(4,((7,9),8))),11),10),(12,15)),16),(14,17)),13),18,19);  0.002000  0.002010
   2991 ((((((((((((1,2),3),5),6),4),((7,8),9)),10),11),16),((12,15),(14,17))),13),18,19);  0.002000  0.001979
   2992 ((((((((((((1,2),3),5),6),4),((7,9),8)),10),11),(((12,15),17),14)),16),13),18,19);  0.002000  0.001959
   2993 ((((((((((((1,2),3),5),6),4),((7,9),8)),10),11),(((12,15),17),16)),14),13),18,19);  0.002000  0.002050
   2994 ((((((((((((1,2),3),5),6),4),((7,9),8)),10),11),((12,15),17)),(14,16)),13),18,19);  0.002000  0.001969
   2995 ((((((((((((1,2),3),5),6),4),((7,9),8)),10),11),((14,16),17)),13),(12,15)),18,19);  0.002000  0.001961
   2996 ((((((((((((1,2),3),5),6),4),((7,9),8)),10),11),(14,17)),13),((12,15),16)),18,19);  0.002000  0.002044
   2997 ((((((((((((1,2),3),5),6),4),((7,9),8)),10),11),(16,17)),(12,15)),(13,14)),18,19);  0.002000  0.002008
   2998 ((((((((((((1,2),3),5),6),4),((7,9),8)),10),11),13),16),((12,15),(14,17))),18,19);  0.002000  0.001962
   2999 ((((((((((((1,2),3),5),6),4),((7,9),8)),10),11),14),(((12,15),16),17)),13),18,19);  0.002000  0.002011
   3000 ((((((((((((1,2),3),5),6),4),((7,9),8)),10),11),16),((12,15),13)),(14,17)),18,19);  0.002000  0.001978
   3001 ((((((((((((1,2),3),5),6),4),((7,9),8)),10),11),16),(12,15)),(13,(14,17))),18,19);  0.002000  0.002026
   3002 ((((((((((((1,2),3),5),6),4),((7,9),8)),10),11),16),13),((12,15),(14,17))),18,19);  0.002000  0.001992
   3003 ((((((((((((1,2),3),5),6),4),((7,9),8)),10),11),17),(12,15)),(13,(14,16))),18,19);  0.002000  0.001989
   3004 ((((((((((((1,2),3),5),6),4),((7,9),8)),11),10),(((12,15),17),14)),16),13),18,19);  0.002000  0.001988
   3005 ((((((((((((1,2),3),5),6),4),((7,9),8)),11),10),16),((12,15),(14,17))),13),18,19);  0.002000  0.001998
   3006 ((((((((((((1,2),3),5),6),4),(7,(8,9))),10),11),((14,17),16)),(12,15)),13),18,19);  0.002000  0.002017
   3007 ((((((((((((1,2),3),5),6),4),(7,(8,9))),10),11),(16,17)),((12,15),14)),13),18,19);  0.002000  0.001982
   3008 (((((((((((1,2),3),5),6),(4,((7,8),9))),10),11),((12,15),(14,17))),16),13),18,19);  0.002000  0.001985
   3009 (((((((((((1,2),3),5),6),(4,((7,9),8))),10),11),((12,15),(14,16))),17),13),18,19);  0.002000  0.001992
   3010 (((((((((((1,2),3),5),6),(4,((7,9),8))),10),11),((12,15),16)),(14,17)),13),18,19);  0.002000  0.002009
   3011 (((((((((((1,2),3),5),6),(4,((7,9),8))),10),11),((14,17),16)),(12,15)),13),18,19);  0.002000  0.002027
   3012 (((((((((((1,2),3),5),6),(4,((7,9),8))),10),11),(12,15)),((14,17),16)),13),18,19);  0.002000  0.001987
   3013 (((((((((((1,2),3),5),6),(4,((7,9),8))),10),11),(12,15)),17),((13,16),14)),18,19);  0.002000  0.001996
   3014 (((((((((((1,2),3),5),6),(4,((7,9),8))),10),11),13),(((12,15),14),17)),16),18,19);  0.002000  0.002066
   3015 (((((((((((1,2),3),5),6),(4,((7,9),8))),10),11),13),16),((12,15),(14,17))),18,19);  0.002000  0.002011
   3016 (((((((((((1,2),3),5),6),(4,((7,9),8))),10),11),16),(14,17)),((12,15),13)),18,19);  0.002000  0.001997
   3017 (((((((((((1,2),3),5),6),4),((7,9),8)),(10,11)),16),(14,17)),((12,15),13)),18,19);  0.002000  0.001985
   3018 (((((((((((1,2),3),5),6),4),((7,9),8)),10),11),(((12,15),14),(16,17))),13),18,19);  0.002000  0.001985
   3019 (((((((((((1,2),3),5),6),4),((7,9),8)),10),11),(((12,15),17),(14,16))),13),18,19);  0.002000  0.002023
   3020 (((((((((((1,2),3),5),6),4),((7,9),8)),10),11),((12,15),(14,(16,17)))),13),18,19);  0.002000  0.002024
   3021 (((((((((((1,2),3),5),6),4),((7,9),8)),10),11),((13,(14,17)),16)),(12,15)),18,19);  0.002000  0.002028
   3022 (((((((((((1,2),3),5),6),4),((7,9),8)),10),11),((13,16),(14,17))),(12,15)),18,19);  0.002000  0.002048
   3023 (((((((((((1,2),3),5),6),4),((7,9),8)),10),11),(12,15)),((13,(14,17)),16)),18,19);  0.002000  0.001971
   3024 (((((((((((1,2),3),5),6),4),((7,9),8)),10),11),(13,16)),(((12,15),17),14)),18,19);  0.002000  0.002027
   3025 (((((((((((1,2),3),5),6),4),((7,9),8)),10),11),13),(((12,15),16),(14,17))),18,19);  0.002000  0.002036
   3026 (((((((((((1,2),3),5),6),4),((7,9),8)),10),11),16),(((12,15),(13,17)),14)),18,19);  0.002000  0.001995
   3027 (((((((((((1,2),3),5),6),4),((7,9),8)),10),11),16),(((12,15),(14,17)),13)),18,19);  0.002000  0.002004
   3028 (((((((((((1,2),3),5),6),4),((7,9),8)),10),11),16),((12,15),(13,(14,17)))),18,19);  0.002000  0.002008
   3029 ((((((((((1,2),3),5),6),(4,((7,9),8))),10),11),((((12,15),14),17),16)),13),18,19);  0.002000  0.002072
   3030 ((((((((((1,2),3),5),6),(4,((7,9),8))),10),11),(((12,15),16),(14,17))),13),18,19);  0.002000  0.001958
   3031 ((((((((((1,2),3),5),6),(4,((7,9),8))),10),11),((12,15),((14,16),17))),13),18,19);  0.002000  0.001972
   3032 ((((((((((1,2),3),5),6),(4,((7,9),8))),10),11),((12,15),((14,17),16))),13),18,19);  0.002000  0.002034
   3033 ((((((((((1,2),3),5),6),(4,((7,9),8))),10),11),((14,17),16)),((12,15),13)),18,19);  0.002000  0.002051
   3034 ((((((((((1,2),3),5),6),(4,((7,9),8))),11),10),(14,(16,17))),((12,15),13)),18,19);  0.002000  0.002008
   3035 ((((((((((1,2),3),5),6),4),((7,9),8)),10),11),(((((12,15),13),17),14),16)),18,19);  0.002000  0.001986
   3036 ((((((((((1,2),3),5),6),4),((7,9),8)),10),11),(((((12,15),14),16),17),13)),18,19);  0.002000  0.001986
   3037 ((((((((((1,2),3),5),6),4),((7,9),8)),10),11),((((12,15),(14,17)),16),13)),18,19);  0.002000  0.002021
   3038 ((((((((((1,2),3),5),6),4),((7,9),8)),10),11),(((12,15),(13,(14,17))),16)),18,19);  0.002000  0.001997
   3039 ((((((((((1,2),3),5),6),4),((7,9),8)),10),11),(((12,15),(13,16)),(14,17))),18,19);  0.002000  0.002024
   3040 ((((((((((1,2),3),5),6),4),((7,9),8)),10),11),((12,15),(((13,17),14),16))),18,19);  0.002000  0.002020
   3041 ((((((((((1,2),3),5),6),4),((7,9),8)),10),11),((12,15),((13,16),(14,17)))),18,19);  0.002000  0.001995
   3042 (((((((((1,2),3),5),6),4),((7,9),8)),(10,11)),(((((12,15),17),14),16),13)),18,19);  0.002000  0.002048

Gene 7:
  numTrees = 491
  index topology                                                                              single     joint
    982 (((((((((((((1,2),3),(7,(8,9))),5),4),6),10),(11,13)),12),16),(14,15)),17),18,19);  0.004000  0.000463
    983 (((((((((((((1,2),3),4),(5,6)),(7,(8,9))),10),11),13),12),15),(14,16)),17),18,19);  0.004000  0.000487
    984 (((((((((((((1,2),3),4),(5,6)),(7,(8,9))),10),13),11),15),12),(14,16)),17),18,19);  0.004000  0.000463
    985 (((((((((((1,2),3),((4,(7,(8,9))),5)),6),10),(11,13)),12),15),(14,16)),17),18,19);  0.004000  0.000461
    986 (((((((((((1,2),3),(5,6)),(4,(7,(8,9)))),10),(11,13)),(14,16)),12),15),17),18,19);  0.004000  0.000472
    987 (((((((((((1,2),3),6),((4,(7,(8,9))),5)),10),(11,13)),12),15),(14,16)),17),18,19);  0.004000  0.000480
    988 ((((((((((1,2),3),(((4,(7,(8,9))),5),6)),10),(11,13)),12),(14,16)),15),17),18,19);  0.004000  0.000477
    989 ((((((((((1,2),3),6),((4,(7,(8,9))),5)),10),(11,13)),12),15),(14,(16,17))),18,19);  0.004000  0.000471
    990 (((((((((1,2),3),(7,(8,9))),((4,6),5)),10),(11,13)),((12,(14,15)),16)),17),18,19);  0.004000  0.000478
    991 ((((((((((((1,2),3),4),(5,6)),(7,(8,9))),10),11),13),(12,15)),(14,16)),17),18,19);  0.002000  0.882251
   3043 (((((((((((((((1,2),3),(7,(8,9))),4),5),6),10),11),13),12),14),16),15),17),18,19);  0.002000  0.000235
   3044 (((((((((((((((1,2),3),(7,(8,9))),5),4),6),10),13),11),16),14),15),12),17),18,19);  0.002000  0.000238
   3045 (((((((((((((((1,2),3),(7,(8,9))),6),4),5),10),11),13),12),14),15),16),17),18,19);  0.002000  0.000230
   3046 (((((((((((((((1,2),3),(7,(8,9))),6),4),5),10),11),13),15),12),16),14),17),18,19);  0.002000  0.000231
   3047 (((((((((((((((1,2),3),6),4),5),(7,(8,9))),10),13),11),12),17),15),16),14),18,19);  0.002000  0.000234
   3048 ((((((((((((((1,2),3),((7,8),9)),6),4),5),10),(11,13)),12),17),14),15),16),18,19);  0.002000  0.000245
   3049 ((((((((((((((1,2),3),((7,9),8)),(4,5)),6),10),13),12),11),16),15),17),14),18,19);  0.002000  0.000228
   3050 ((((((((((((((1,2),3),(4,5)),6),(7,(8,9))),10),13),11),15),14),16),12),17),18,19);  0.002000  0.000242
   3051 ((((((((((((((1,2),3),(5,6)),4),(7,(8,9))),10),13),11),14),16),15),12),17),18,19);  0.002000  0.000214
   3052 ((((((((((((((1,2),3),(7,(8,9))),(5,6)),4),10),11),13),12),15),14),16),17),18,19);  0.002000  0.000238
   3053 ((((((((((((((1,2),3),(7,(8,9))),4),(5,6)),10),13),11),15),14),16),12),17),18,19);  0.002000  0.000242
   3054 ((((((((((((((1,2),3),(7,(8,9))),4),5),6),10),(11,13)),12),15),14),16),17),18,19);  0.002000  0.000240
   3055 ((((((((((((((1,2),3),(7,(8,9))),4),5),6),10),13),11),12),14),(15,16)),17),18,19);  0.002000  0.000236
   3056 ((((((((((((((1,2),3),(7,(8,9))),4),6),5),10),(11,13)),12),14),16),15),17),18,19);  0.002000  0.000245
   3057 ((((((((((((((1,2),3),(7,(8,9))),4),6),5),10),(11,13)),15),17),14),16),12),18,19);  0.002000  0.000244
   3058 ((((((((((((((1,2),3),(7,(8,9))),5),(4,6)),10),13),11),14),12),15),16),17),18,19);  0.002000  0.000222
   3059 ((((((((((((((1,2),3),(7,(8,9))),5),(4,6)),10),13),11),16),14),15),12),17),18,19);  0.002000  0.000244
   3060 ((((((((((((((1,2),3),(7,(8,9))),5),6),4),10),11),13),(14,15)),16),12),17),18,19);  0.002000  0.000231
   3061 ((((((((((((((1,2),3),(7,(8,9))),6),(4,5)),10),11),13),12),14),16),15),17),18,19);  0.002000  0.000230
   3062 ((((((((((((((1,2),3),(7,(8,9))),6),5),4),10),(11,13)),14),12),15),17),16),18,19);  0.002000  0.000225
   3063 ((((((((((((((1,2),3),4),(5,6)),(7,(8,9))),10),11),13),14),12),16),15),17),18,19);  0.002000  0.000243
   3064 ((((((((((((((1,2),3),4),(5,6)),(7,(8,9))),10),11),16),13),12),14),15),17),18,19);  0.002000  0.000236
   3065 ((((((((((((((1,2),3),4),(5,6)),(7,(8,9))),10),13),11),12),15),16),14),17),18,19);  0.002000  0.000245
   3066 ((((((((((((((1,2),3),4),5),6),(7,(8,9))),10),(11,13)),12),14),16),15),17),18,19);  0.002000  0.000257
   3067 ((((((((((((((1,2),3),4),5),6),(7,(8,9))),10),(11,13)),16),14),15),17),12),18,19);  0.002000  0.000228
   3068 ((((((((((((((1,2),3),4),5),6),(7,(8,9))),10),13),11),12),15),(14,16)),17),18,19);  0.002000  0.000249
   3069 ((((((((((((((1,2),3),4),6),5),(7,(8,9))),10),(11,13)),17),14),12),16),15),18,19);  0.002000  0.000239
   3070 ((((((((((((((1,2),3),4),6),5),(7,(8,9))),10),13),11),(12,17)),14),15),16),18,19);  0.002000  0.000244
   3071 ((((((((((((((1,2),3),4),6),5),(7,(8,9))),10),13),11),14),12),(15,16)),17),18,19);  0.002000  0.000238
   3072 ((((((((((((((1,2),3),5),(4,(7,(8,9)))),6),10),11),13),14),12),15),16),17),18,19);  0.002000  0.000236
   3073 ((((((((((((((1,2),3),5),4),6),(7,(8,9))),10),12),16),(11,13)),14),15),17),18,19);  0.002000  0.000228
   3074 ((((((((((((((1,2),3),5),4),6),(7,(8,9))),10),14),(11,13)),17),15),16),12),18,19);  0.002000  0.000229
   3075 ((((((((((((((1,2),3),5),4),6),(7,(8,9))),10),16),(11,13)),15),12),14),17),18,19);  0.002000  0.000239
   3076 ((((((((((((((1,2),3),6),4),5),(7,(8,9))),10),13),11),12),15),(14,16)),17),18,19);  0.002000  0.000238
   3077 (((((((((((((1,2),3),((4,((7,8),9)),5)),6),10),13),11),12),15),16),17),14),18,19);  0.002000  0.000249
   3078 (((((((((((((1,2),3),((4,(7,(8,9))),5)),6),10),11),13),16),15),14),12),17),18,19);  0.002000  0.000235
   3079 (((((((((((((1,2),3),((7,8),9)),4),5),6),10),13),(11,12)),14),(16,17)),15),18,19);  0.002000  0.000235
   3080 (((((((((((((1,2),3),((7,8),9)),6),(4,5)),10),(11,13)),12),16),17),15),14),18,19);  0.002000  0.000226
   3081 (((((((((((((1,2),3),((7,9),8)),(4,5)),6),10),11),13),16),(12,14)),15),17),18,19);  0.002000  0.000217
   3082 (((((((((((((1,2),3),((7,9),8)),4),(5,6)),10),11),13),15),(14,16)),12),17),18,19);  0.002000  0.000224
   3083 (((((((((((((1,2),3),(4,((7,9),8))),6),5),10),13),11),12),14),(15,16)),17),18,19);  0.002000  0.000247
   3084 (((((((((((((1,2),3),(4,(5,6))),(7,(8,9))),10),11),13),12),17),14),16),15),18,19);  0.002000  0.000246
   3085 (((((((((((((1,2),3),(4,(7,(8,9)))),5),6),10),13),11),(14,16)),15),12),17),18,19);  0.002000  0.000244
   3086 (((((((((((((1,2),3),(4,6)),(5,((7,8),9))),10),13),11),16),14),15),17),12),18,19);  0.002000  0.000231
   3087 (((((((((((((1,2),3),(4,6)),5),((7,9),8)),10),17),14),12),16),(11,13)),15),18,19);  0.002000  0.000240
   3088 (((((((((((((1,2),3),(4,6)),5),(7,(8,9))),10),11),13),(14,15)),16),12),17),18,19);  0.002000  0.000249
   3089 (((((((((((((1,2),3),(4,6)),5),(7,(8,9))),10),13),11),12),14),(16,17)),15),18,19);  0.002000  0.000216
   3090 (((((((((((((1,2),3),(5,6)),(4,(7,(8,9)))),10),11),13),14),15),16),12),17),18,19);  0.002000  0.000233
   3091 (((((((((((((1,2),3),(5,6)),4),(7,(8,9))),10),13),11),15),(14,17)),16),12),18,19);  0.002000  0.000243
   3092 (((((((((((((1,2),3),(7,(8,9))),((4,5),6)),10),13),11),12),15),14),16),17),18,19);  0.002000  0.000228
   3093 (((((((((((((1,2),3),(7,(8,9))),((4,5),6)),10),13),11),12),16),14),15),17),18,19);  0.002000  0.000233
   3094 (((((((((((((1,2),3),(7,(8,9))),((4,5),6)),10),13),11),16),14),15),12),17),18,19);  0.002000  0.000234
   3095 (((((((((((((1,2),3),(7,(8,9))),((4,6),5)),10),11),13),12),14),15),16),17),18,19);  0.002000  0.000226
   3096 (((((((((((((1,2),3),(7,(8,9))),((4,6),5)),10),11),13),12),15),16),17),14),18,19);  0.002000  0.000243
   3097 (((((((((((((1,2),3),(7,(8,9))),((4,6),5)),10),11),13),12),16),15),14),17),18,19);  0.002000  0.000236
   3098 (((((((((((((1,2),3),(7,(8,9))),((4,6),5)),10),13),11),12),14),16),15),17),18,19);  0.002000  0.000235
   3099 (((((((((((((1,2),3),(7,(8,9))),((4,6),5)),10),13),11),15),12),14),16),17),18,19);  0.002000  0.000232
   3100 (((((((((((((1,2),3),(7,(8,9))),((4,6),5)),10),13),11),15),14),16),12),17),18,19);  0.002000  0.000238
   3101 (((((((((((((1,2),3),(7,(8,9))),((4,6),5)),10),13),11),17),12),16),14),15),18,19);  0.002000  0.000248
   3102 (((((((((((((1,2),3),(7,(8,9))),(4,(5,6))),10),13),11),15),17),16),12),14),18,19);  0.002000  0.000224
   3103 (((((((((((((1,2),3),(7,(8,9))),(4,(5,6))),10),13),11),16),14),12),15),17),18,19);  0.002000  0.000234
   3104 (((((((((((((1,2),3),(7,(8,9))),(4,5)),6),10),(11,13)),16),12),15),14),17),18,19);  0.002000  0.000237
   3105 (((((((((((((1,2),3),(7,(8,9))),(4,5)),6),10),(11,13)),17),14),12),16),15),18,19);  0.002000  0.000241
   3106 (((((((((((((1,2),3),(7,(8,9))),(4,5)),6),10),11),13),12),16),(14,15)),17),18,19);  0.002000  0.000246
   3107 (((((((((((((1,2),3),(7,(8,9))),(4,5)),6),10),11),13),15),(12,14)),16),17),18,19);  0.002000  0.000234
   3108 (((((((((((((1,2),3),(7,(8,9))),(4,5)),6),10),13),11),12),16),(14,15)),17),18,19);  0.002000  0.000236
   3109 (((((((((((((1,2),3),(7,(8,9))),(4,5)),6),10),13),11),15),14),(16,17)),12),18,19);  0.002000  0.000243
   3110 (((((((((((((1,2),3),(7,(8,9))),(4,6)),5),10),(11,13)),12),15),14),16),17),18,19);  0.002000  0.000231
   3111 (((((((((((((1,2),3),(7,(8,9))),(4,6)),5),10),(11,13)),12),15),16),14),17),18,19);  0.002000  0.000228
   3112 (((((((((((((1,2),3),(7,(8,9))),(4,6)),5),10),11),13),12),(16,17)),15),14),18,19);  0.002000  0.000231
   3113 (((((((((((((1,2),3),(7,(8,9))),(4,6)),5),10),11),13),15),(14,16)),12),17),18,19);  0.002000  0.000236
   3114 (((((((((((((1,2),3),(7,(8,9))),(5,6)),4),10),13),11),12),15),17),(14,16)),18,19);  0.002000  0.000225
   3115 (((((((((((((1,2),3),(7,(8,9))),(5,6)),4),10),13),11),15),12),(14,16)),17),18,19);  0.002000  0.000230
   3116 (((((((((((((1,2),3),(7,(8,9))),4),(5,6)),10),(11,13)),12),15),16),14),17),18,19);  0.002000  0.000226
   3117 (((((((((((((1,2),3),(7,(8,9))),4),(5,6)),10),11),13),16),12),(14,15)),17),18,19);  0.002000  0.000233
   3118 (((((((((((((1,2),3),(7,(8,9))),4),(5,6)),10),13),11),(12,16)),14),15),17),18,19);  0.002000  0.000233
   3119 (((((((((((((1,2),3),(7,(8,9))),4),6),5),10),13),11),12),14),((15,16),17)),18,19);  0.002000  0.000243
   3120 (((((((((((((1,2),3),(7,(8,9))),5),(4,6)),10),11),13),(15,17)),16),14),12),18,19);  0.002000  0.000237
   3121 (((((((((((((1,2),3),(7,(8,9))),5),(4,6)),10),11),13),12),16),(15,17)),14),18,19);  0.002000  0.000255
   3122 (((((((((((((1,2),3),(7,(8,9))),5),(4,6)),10),13),11),16),(12,14)),15),17),18,19);  0.002000  0.000246
   3123 (((((((((((((1,2),3),(7,(8,9))),5),4),6),10),(11,13)),16),12),15),(14,17)),18,19);  0.002000  0.000257
   3124 (((((((((((((1,2),3),(7,(8,9))),6),(4,5)),10),(11,13)),12),15),14),16),17),18,19);  0.002000  0.000244
   3125 (((((((((((((1,2),3),(7,(8,9))),6),5),4),10),(11,13)),16),15),12),(14,17)),18,19);  0.002000  0.000205
   3126 (((((((((((((1,2),3),4),(5,((7,8),9))),6),10),11),13),12),(16,17)),14),15),18,19);  0.002000  0.000236
   3127 (((((((((((((1,2),3),4),(5,6)),((7,8),9)),10),11),13),12),15),(14,16)),17),18,19);  0.002000  0.000239
   3128 (((((((((((((1,2),3),4),(5,6)),((7,9),8)),10),(11,13)),12),14),15),16),17),18,19);  0.002000  0.000241
   3129 (((((((((((((1,2),3),4),(5,6)),((7,9),8)),10),11),13),(14,16)),12),15),17),18,19);  0.002000  0.000266
   3130 (((((((((((((1,2),3),4),(5,6)),(7,(8,9))),10),11),13),16),17),12),(14,15)),18,19);  0.002000  0.000229
   3131 (((((((((((((1,2),3),4),(5,6)),(7,(8,9))),10),13),11),(14,16)),12),15),17),18,19);  0.002000  0.000222
   3132 (((((((((((((1,2),3),4),(5,6)),(7,(8,9))),10),13),11),16),(14,15)),12),17),18,19);  0.002000  0.000243
   3133 (((((((((((((1,2),3),4),(5,6)),(7,(8,9))),10),13),11),17),16),14),(12,15)),18,19);  0.002000  0.000235
   3134 (((((((((((((1,2),3),4),5),((7,9),8)),6),10),15),14),16),((11,12),13)),17),18,19);  0.002000  0.000215
   3135 (((((((((((((1,2),3),4),5),(7,(8,9))),6),10),(16,17)),(11,13)),14),15),12),18,19);  0.002000  0.000235
   3136 (((((((((((((1,2),3),4),5),6),(7,(8,9))),10),13),11),12),((14,15),16)),17),18,19);  0.002000  0.000231
   3137 (((((((((((((1,2),3),4),5),6),(7,(8,9))),10),13),11),14),((12,16),15)),17),18,19);  0.002000  0.000229
   3138 (((((((((((((1,2),3),4),6),(5,(7,(8,9)))),10),(11,13)),14),15),12),16),17),18,19);  0.002000  0.000249
   3139 (((((((((((((1,2),3),5),(4,6)),(7,(8,9))),10),11),13),12),15),(14,16)),17),18,19);  0.002000  0.000242
   3140 (((((((((((((1,2),3),5),4),(7,(8,9))),6),10),13),11),(12,14)),(15,17)),16),18,19);  0.002000  0.000257
   3141 (((((((((((((1,2),3),5),4),6),(7,(8,9))),10),16),15),((11,13),12)),17),14),18,19);  0.002000  0.000247
   3142 (((((((((((((1,2),3),5),6),(4,(7,(8,9)))),10),11),13),12),16),(15,17)),14),18,19);  0.002000  0.000236
   3143 (((((((((((((1,2),3),5),6),(4,(7,(8,9)))),10),11),13),15),12),(14,16)),17),18,19);  0.002000  0.000236
   3144 (((((((((((((1,2),3),5),6),(4,(7,(8,9)))),10),11),13),16),14),(12,15)),17),18,19);  0.002000  0.000213
   3145 (((((((((((((1,2),3),5),6),4),(7,(8,9))),10),14),17),(15,16)),(11,13)),12),18,19);  0.002000  0.000228
   3146 (((((((((((((1,2),3),6),((4,(7,(8,9))),5)),10),13),11),12),15),16),17),14),18,19);  0.002000  0.000234
   3147 (((((((((((((1,2),3),6),((4,(7,(8,9))),5)),10),13),11),12),15),17),16),14),18,19);  0.002000  0.000235
   3148 (((((((((((((1,2),3),6),((4,(7,(8,9))),5)),10),13),11),15),12),14),16),17),18,19);  0.002000  0.000243
   3149 (((((((((((((1,2),3),6),((4,(7,(8,9))),5)),10),13),11),17),15),16),14),12),18,19);  0.002000  0.000235
   3150 (((((((((((((1,2),3),6),((4,5),(7,(8,9)))),10),13),11),12),14),17),15),16),18,19);  0.002000  0.000243
   3151 (((((((((((((1,2),3),6),((4,5),(7,(8,9)))),10),13),11),16),12),15),14),17),18,19);  0.002000  0.000211
   3152 (((((((((((((1,2),3),6),(4,((7,9),8))),5),10),11),13),15),16),(12,14)),17),18,19);  0.002000  0.000244
   3153 (((((((((((((1,2),3),6),(4,(5,((7,9),8)))),10),11),13),16),14),12),15),17),18,19);  0.002000  0.000228
   3154 (((((((((((((1,2),3),6),(4,(5,(7,(8,9))))),10),11),13),12),15),16),14),17),18,19);  0.002000  0.000241
   3155 (((((((((((((1,2),3),6),(4,(5,(7,(8,9))))),10),13),11),14),16),15),12),17),18,19);  0.002000  0.000243
   3156 (((((((((((((1,2),3),6),(4,5)),((7,8),9)),10),13),11),(14,15)),16),12),17),18,19);  0.002000  0.000208
   3157 (((((((((((((1,2),3),6),(4,5)),(7,(8,9))),10),(11,13)),15),14),12),16),17),18,19);  0.002000  0.000215
   3158 (((((((((((((1,2),3),6),5),(4,((7,8),9))),10),11),13),12),16),(14,15)),17),18,19);  0.002000  0.000216
   3159 ((((((((((((1,2),3),(((4,(7,(8,9))),5),6)),10),11),13),12),15),16),14),17),18,19);  0.002000  0.000211
   3160 ((((((((((((1,2),3),(((4,(7,(8,9))),5),6)),10),11),13),12),17),15),16),14),18,19);  0.002000  0.000245
   3161 ((((((((((((1,2),3),(((4,(7,(8,9))),5),6)),10),13),11),12),14),16),15),17),18,19);  0.002000  0.000250
   3162 ((((((((((((1,2),3),(((4,(7,(8,9))),5),6)),10),13),11),17),12),16),15),14),18,19);  0.002000  0.000219
   3163 ((((((((((((1,2),3),(((4,(7,(8,9))),6),5)),10),13),11),12),16),15),14),17),18,19);  0.002000  0.000239
   3164 ((((((((((((1,2),3),((4,((7,8),9)),5)),6),10),11),13),12),16),(14,15)),17),18,19);  0.002000  0.000223
   3165 ((((((((((((1,2),3),((4,((7,8),9)),5)),6),10),11),13),15),(14,16)),12),17),18,19);  0.002000  0.000249
   3166 ((((((((((((1,2),3),((4,((7,9),8)),5)),6),10),11),13),(12,16)),14),15),17),18,19);  0.002000  0.000241
   3167 ((((((((((((1,2),3),((4,((7,9),8)),5)),6),10),11),13),12),(16,17)),15),14),18,19);  0.002000  0.000236
   3168 ((((((((((((1,2),3),((4,((7,9),8)),5)),6),10),13),11),12),15),(14,16)),17),18,19);  0.002000  0.000219
   3169 ((((((((((((1,2),3),((4,(5,(7,(8,9)))),6)),10),13),11),12),14),16),15),17),18,19);  0.002000  0.000233
   3170 ((((((((((((1,2),3),((4,(7,(8,9))),(5,6))),10),13),11),16),15),12),14),17),18,19);  0.002000  0.000239
   3171 ((((((((((((1,2),3),((4,(7,(8,9))),(5,6))),10),13),12),11),16),15),14),17),18,19);  0.002000  0.000228
   3172 ((((((((((((1,2),3),((4,(7,(8,9))),5)),6),10),11),(12,13)),16),15),14),17),18,19);  0.002000  0.000244
   3173 ((((((((((((1,2),3),((4,(7,(8,9))),5)),6),10),11),13),(12,15)),16),14),17),18,19);  0.002000  0.000236
   3174 ((((((((((((1,2),3),((4,(7,(8,9))),5)),6),10),13),11),12),(14,15)),16),17),18,19);  0.002000  0.000231
   3175 ((((((((((((1,2),3),((4,(7,(8,9))),5)),6),10),13),11),12),15),(14,16)),17),18,19);  0.002000  0.000224
   3176 ((((((((((((1,2),3),((4,(7,(8,9))),5)),6),10),13),11),14),15),(12,16)),17),18,19);  0.002000  0.000227
   3177 ((((((((((((1,2),3),((4,5),(7,(8,9)))),6),10),(11,13)),14),15),16),12),17),18,19);  0.002000  0.000249
   3178 ((((((((((((1,2),3),((4,5),6)),(7,(8,9))),10),11),13),12),(14,16)),15),17),18,19);  0.002000  0.000232
   3179 ((((((((((((1,2),3),((4,6),5)),(7,(8,9))),10),13),11),12),(14,15)),16),17),18,19);  0.002000  0.000249
   3180 ((((((((((((1,2),3),((4,6),5)),(7,(8,9))),10),13),11),12),(14,16)),17),15),18,19);  0.002000  0.000231
   3181 ((((((((((((1,2),3),((5,(7,(8,9))),6)),4),10),13),11),(14,16)),15),12),17),18,19);  0.002000  0.000229
   3182 ((((((((((((1,2),3),((7,8),9)),((4,6),5)),10),11),13),17),12),(14,16)),15),18,19);  0.002000  0.000220
   3183 ((((((((((((1,2),3),((7,8),9)),(4,5)),6),10),14),15),((11,13),12)),16),17),18,19);  0.002000  0.000249
   3184 ((((((((((((1,2),3),((7,8),9)),(4,6)),5),10),(11,13)),(14,16)),12),15),17),18,19);  0.002000  0.000240
   3185 ((((((((((((1,2),3),((7,9),8)),(4,(5,6))),10),(11,13)),14),15),16),17),12),18,19);  0.002000  0.000228
   3186 ((((((((((((1,2),3),(4,((7,8),9))),(5,6)),10),13),11),(14,16)),12),15),17),18,19);  0.002000  0.000228
   3187 ((((((((((((1,2),3),(4,(5,6))),(7,(8,9))),10),13),11),12),16),(14,15)),17),18,19);  0.002000  0.000216
   3188 ((((((((((((1,2),3),(4,(7,(8,9)))),(5,6)),10),11),13),16),17),14),(12,15)),18,19);  0.002000  0.000236
   3189 ((((((((((((1,2),3),(4,(7,(8,9)))),(5,6)),10),13),11),12),15),(14,16)),17),18,19);  0.002000  0.000239
   3190 ((((((((((((1,2),3),(4,(7,(8,9)))),(5,6)),10),13),11),14),(15,16)),12),17),18,19);  0.002000  0.000244
   3191 ((((((((((((1,2),3),(4,(7,(8,9)))),5),6),10),11),13),((12,16),14)),15),17),18,19);  0.002000  0.000244
   3192 ((((((((((((1,2),3),(4,(7,(8,9)))),6),5),10),11),13),12),15),(14,(16,17))),18,19);  0.002000  0.000238
   3193 ((((((((((((1,2),3),(4,5)),6),((7,8),9)),10),(11,13)),15),(12,14)),16),17),18,19);  0.002000  0.000236
   3194 ((((((((((((1,2),3),(4,6)),5),((7,8),9)),10),11),13),(12,(14,17))),15),16),18,19);  0.002000  0.000251
   3195 ((((((((((((1,2),3),(5,(7,(8,9)))),4),6),10),(11,13)),15),17),(14,16)),12),18,19);  0.002000  0.000226
   3196 ((((((((((((1,2),3),(5,6)),(4,((7,9),8))),10),11),13),12),(14,16)),15),17),18,19);  0.002000  0.000213
   3197 ((((((((((((1,2),3),(5,6)),(4,(7,(8,9)))),10),(11,13)),16),14),15),12),17),18,19);  0.002000  0.000250
   3198 ((((((((((((1,2),3),(5,6)),(7,(8,9))),4),10),(11,13)),(16,17)),12),15),14),18,19);  0.002000  0.000238
   3199 ((((((((((((1,2),3),(5,6)),4),((7,8),9)),10),(11,13)),15),12),(14,16)),17),18,19);  0.002000  0.000220
   3200 ((((((((((((1,2),3),(5,6)),4),(7,(8,9))),10),11),13),(14,16)),(12,15)),17),18,19);  0.002000  0.000230
   3201 ((((((((((((1,2),3),(7,(8,9))),((4,5),6)),10),(11,13)),14),15),16),12),17),18,19);  0.002000  0.000242
   3202 ((((((((((((1,2),3),(7,(8,9))),((4,5),6)),10),(11,13)),16),14),15),12),17),18,19);  0.002000  0.000216
   3203 ((((((((((((1,2),3),(7,(8,9))),((4,5),6)),10),11),13),(14,16)),15),12),17),18,19);  0.002000  0.000239
   3204 ((((((((((((1,2),3),(7,(8,9))),((4,6),5)),10),(11,13)),16),15),14),12),17),18,19);  0.002000  0.000243
   3205 ((((((((((((1,2),3),(7,(8,9))),((4,6),5)),10),11),13),14),(12,15)),16),17),18,19);  0.002000  0.000244
   3206 ((((((((((((1,2),3),(7,(8,9))),((4,6),5)),10),11),13),15),12),(14,16)),17),18,19);  0.002000  0.000224
   3207 ((((((((((((1,2),3),(7,(8,9))),(4,(5,6))),10),(11,13)),16),12),14),15),17),18,19);  0.002000  0.000229
   3208 ((((((((((((1,2),3),(7,(8,9))),(4,(5,6))),10),11),13),15),14),(12,16)),17),18,19);  0.002000  0.000264
   3209 ((((((((((((1,2),3),(7,(8,9))),(4,5)),6),10),(11,13)),12),15),(14,16)),17),18,19);  0.002000  0.000231
   3210 ((((((((((((1,2),3),(7,(8,9))),(4,5)),6),10),(11,13)),14),(12,15)),16),17),18,19);  0.002000  0.000231
   3211 ((((((((((((1,2),3),(7,(8,9))),(4,5)),6),10),11),13),12),15),((14,17),16)),18,19);  0.002000  0.000228
   3212 ((((((((((((1,2),3),(7,(8,9))),(4,6)),5),10),(11,13)),(16,17)),14),12),15),18,19);  0.002000  0.000233
   3213 ((((((((((((1,2),3),(7,(8,9))),(5,6)),4),10),(11,13)),12),(14,16)),15),17),18,19);  0.002000  0.000234
   3214 ((((((((((((1,2),3),(7,(8,9))),(5,6)),4),10),(11,13)),15),14),(12,16)),17),18,19);  0.002000  0.000224
   3215 ((((((((((((1,2),3),(7,(8,9))),4),(5,6)),10),(11,13)),14),15),(12,16)),17),18,19);  0.002000  0.000235
   3216 ((((((((((((1,2),3),(7,(8,9))),4),(5,6)),10),11),13),((14,16),15)),12),17),18,19);  0.002000  0.000240
   3217 ((((((((((((1,2),3),(7,(8,9))),4),(5,6)),10),13),11),((12,14),16)),15),17),18,19);  0.002000  0.000227
   3218 ((((((((((((1,2),3),(7,(8,9))),4),(5,6)),10),13),11),(12,14)),(15,16)),17),18,19);  0.002000  0.000248
   3219 ((((((((((((1,2),3),(7,(8,9))),4),5),6),10),((11,13),12)),15),(14,16)),17),18,19);  0.002000  0.000222
   3220 ((((((((((((1,2),3),(7,(8,9))),4),5),6),10),(11,13)),14),15),((12,16),17)),18,19);  0.002000  0.000237
   3221 ((((((((((((1,2),3),(7,(8,9))),4),5),6),10),16),(((11,13),12),15)),14),17),18,19);  0.002000  0.000241
   3222 ((((((((((((1,2),3),(7,(8,9))),4),6),5),10),(11,13)),15),(12,(14,16))),17),18,19);  0.002000  0.000221
   3223 ((((((((((((1,2),3),(7,(8,9))),5),(4,6)),10),11),13),(16,17)),(14,15)),12),18,19);  0.002000  0.000209
   3224 ((((((((((((1,2),3),(7,(8,9))),5),(4,6)),10),11),13),14),((12,15),17)),16),18,19);  0.002000  0.000234
   3225 ((((((((((((1,2),3),(7,(8,9))),5),4),6),10),(11,13)),(12,(14,16))),15),17),18,19);  0.002000  0.000262
   3226 ((((((((((((1,2),3),(7,(8,9))),5),6),4),10),14),(((11,13),12),15)),16),17),18,19);  0.002000  0.000215
   3227 ((((((((((((1,2),3),(7,(8,9))),6),(4,5)),10),(11,13)),12),(14,15)),16),17),18,19);  0.002000  0.000226
   3228 ((((((((((((1,2),3),(7,(8,9))),6),(4,5)),10),(11,13)),12),14),15),(16,17)),18,19);  0.002000  0.000233
   3229 ((((((((((((1,2),3),(7,(8,9))),6),(4,5)),10),(11,13)),17),15),12),(14,16)),18,19);  0.002000  0.000237
   3230 ((((((((((((1,2),3),(7,(8,9))),6),(4,5)),10),13),11),12),((14,15),16)),17),18,19);  0.002000  0.000223
   3231 ((((((((((((1,2),3),(7,(8,9))),6),4),5),10),(11,13)),12),((14,16),15)),17),18,19);  0.002000  0.000255
   3232 ((((((((((((1,2),3),10),6),((4,(7,(8,9))),5)),(11,13)),12),14),16),15),17),18,19);  0.002000  0.000237
   3233 ((((((((((((1,2),3),4),(5,6)),(7,(8,9))),10),(11,13)),12),(14,16)),15),17),18,19);  0.002000  0.000227
   3234 ((((((((((((1,2),3),4),(5,6)),(7,(8,9))),10),(14,15)),(11,13)),16),12),17),18,19);  0.002000  0.000229
   3235 ((((((((((((1,2),3),4),(5,6)),(7,(8,9))),10),11),13),12),((14,15),16)),17),18,19);  0.002000  0.000243
   3236 ((((((((((((1,2),3),4),(5,6)),(7,(8,9))),10),11),13),12),(14,(15,16))),17),18,19);  0.002000  0.000212
   3237 ((((((((((((1,2),3),4),(5,6)),(7,(8,9))),10),13),11),12),14),(15,(16,17))),18,19);  0.002000  0.000249
   3238 ((((((((((((1,2),3),4),(6,(7,(8,9)))),5),10),16),(12,15)),(11,13)),17),14),18,19);  0.002000  0.000241
   3239 ((((((((((((1,2),3),4),5),(7,(8,9))),6),10),12),(((11,13),17),16)),14),15),18,19);  0.002000  0.000246
   3240 ((((((((((((1,2),3),4),5),6),(7,(8,9))),10),17),15),14),(((11,13),12),16)),18,19);  0.002000  0.000245
   3241 ((((((((((((1,2),3),5),((4,(7,(8,9))),6)),10),11),13),15),17),(14,16)),12),18,19);  0.002000  0.000230
   3242 ((((((((((((1,2),3),5),((4,6),(7,(8,9)))),10),13),11),15),(14,16)),12),17),18,19);  0.002000  0.000238
   3243 ((((((((((((1,2),3),5),((7,9),8)),(4,6)),10),13),11),12),15),((14,16),17)),18,19);  0.002000  0.000238
   3244 ((((((((((((1,2),3),5),(4,(7,(8,9)))),6),10),(11,13)),14),16),(12,15)),17),18,19);  0.002000  0.000241
   3245 ((((((((((((1,2),3),5),(4,(7,(8,9)))),6),10),11),13),12),((14,15),16)),17),18,19);  0.002000  0.000253
   3246 ((((((((((((1,2),3),5),4),(7,(8,9))),6),10),12),((11,13),(15,16))),17),14),18,19);  0.002000  0.000221
   3247 ((((((((((((1,2),3),5),4),6),(7,(8,9))),10),(16,17)),((11,13),12)),14),15),18,19);  0.002000  0.000241
   3248 ((((((((((((1,2),3),5),4),6),(7,(8,9))),10),15),16),17),(((11,13),12),14)),18,19);  0.002000  0.000255
   3249 ((((((((((((1,2),3),5),6),4),(7,(8,9))),10),14),(11,13)),((12,15),16)),17),18,19);  0.002000  0.000247
   3250 ((((((((((((1,2),3),6),((4,((7,8),9)),5)),10),11),13),14),(12,15)),16),17),18,19);  0.002000  0.000237
   3251 ((((((((((((1,2),3),6),((4,(7,(8,9))),5)),10),(11,13)),12),15),14),16),17),18,19);  0.002000  0.000240
   3252 ((((((((((((1,2),3),6),((4,(7,(8,9))),5)),10),(11,13)),12),16),15),14),17),18,19);  0.002000  0.000238
   3253 ((((((((((((1,2),3),6),((4,(7,(8,9))),5)),10),11),13),(14,16)),12),15),17),18,19);  0.002000  0.000233
   3254 ((((((((((((1,2),3),6),((4,(7,(8,9))),5)),10),11),13),(14,16)),15),12),17),18,19);  0.002000  0.000243
   3255 ((((((((((((1,2),3),6),((4,(7,(8,9))),5)),10),11),13),15),(12,14)),16),17),18,19);  0.002000  0.000228
   3256 ((((((((((((1,2),3),6),((4,(7,(8,9))),5)),10),11),13),15),12),16),(14,17)),18,19);  0.002000  0.000236
   3257 ((((((((((((1,2),3),6),((4,(7,(8,9))),5)),10),11),13),17),(14,16)),15),12),18,19);  0.002000  0.000218
   3258 ((((((((((((1,2),3),6),((4,(7,(8,9))),5)),10),13),11),(12,14)),15),16),17),18,19);  0.002000  0.000221
   3259 ((((((((((((1,2),3),6),((4,(7,(8,9))),5)),10),13),11),(14,16)),12),15),17),18,19);  0.002000  0.000244
   3260 ((((((((((((1,2),3),6),((4,(7,(8,9))),5)),10),13),11),15),(12,16)),17),14),18,19);  0.002000  0.000227
   3261 ((((((((((((1,2),3),6),((4,(7,(8,9))),5)),10),13),11),15),14),(12,16)),17),18,19);  0.002000  0.000230
   3262 ((((((((((((1,2),3),6),(4,(5,((7,8),9)))),10),11),13),14),17),(15,16)),12),18,19);  0.002000  0.000258
   3263 ((((((((((((1,2),3),6),(4,5)),(7,(8,9))),10),13),11),((14,16),15)),12),17),18,19);  0.002000  0.000218
   3264 ((((((((((((1,2),3),6),(7,(8,9))),(4,5)),10),13),11),17),((14,16),15)),12),18,19);  0.002000  0.000242
   3265 ((((((((((((1,2),3),6),5),4),(7,(8,9))),10),(11,13)),((14,15),16)),12),17),18,19);  0.002000  0.000234
   3266 ((((((((((((1,2),3),6),5),4),(7,(8,9))),10),(11,13)),15),((12,16),17)),14),18,19);  0.002000  0.000229
   3267 (((((((((((1,2),3),(((4,((7,8),9)),5),6)),10),11),13),15),14),12),(16,17)),18,19);  0.002000  0.000262
   3268 (((((((((((1,2),3),(((4,((7,8),9)),5),6)),10),13),11),15),16),(12,14)),17),18,19);  0.002000  0.000235
   3269 (((((((((((1,2),3),(((4,((7,9),8)),5),6)),10),11),13),16),(12,14)),15),17),18,19);  0.002000  0.000224
   3270 (((((((((((1,2),3),(((4,(7,(8,9))),5),6)),10),(11,13)),12),14),16),15),17),18,19);  0.002000  0.000228
   3271 (((((((((((1,2),3),(((4,(7,(8,9))),5),6)),10),(11,13)),12),16),14),15),17),18,19);  0.002000  0.000231
   3272 (((((((((((1,2),3),(((4,(7,(8,9))),5),6)),10),(11,13)),16),14),12),15),17),18,19);  0.002000  0.000247
   3273 (((((((((((1,2),3),(((4,(7,(8,9))),5),6)),10),(11,13)),16),15),14),17),12),18,19);  0.002000  0.000249
   3274 (((((((((((1,2),3),(((4,(7,(8,9))),5),6)),10),11),13),(14,15)),12),16),17),18,19);  0.002000  0.000251
   3275 (((((((((((1,2),3),(((4,(7,(8,9))),5),6)),10),11),13),(14,16)),12),15),17),18,19);  0.002000  0.000215
   3276 (((((((((((1,2),3),(((4,(7,(8,9))),5),6)),10),11),13),12),(15,16)),14),17),18,19);  0.002000  0.000219
   3277 (((((((((((1,2),3),(((4,(7,(8,9))),5),6)),10),11),13),12),15),(14,16)),17),18,19);  0.002000  0.000229
   3278 (((((((((((1,2),3),(((4,(7,(8,9))),5),6)),10),13),11),(16,17)),15),14),12),18,19);  0.002000  0.000220
   3279 (((((((((((1,2),3),(((4,(7,(8,9))),5),6)),10),13),11),12),14),(15,16)),17),18,19);  0.002000  0.000208
   3280 (((((((((((1,2),3),(((4,(7,(8,9))),5),6)),10),13),11),12),15),16),(14,17)),18,19);  0.002000  0.000236
   3281 (((((((((((1,2),3),(((4,(7,(8,9))),5),6)),10),13),11),14),16),(12,15)),17),18,19);  0.002000  0.000228
   3282 (((((((((((1,2),3),(((4,(7,(8,9))),6),5)),10),(11,13)),12),16),14),15),17),18,19);  0.002000  0.000264
   3283 (((((((((((1,2),3),(((4,(7,(8,9))),6),5)),10),(11,13)),12),16),15),14),17),18,19);  0.002000  0.000229
   3284 (((((((((((1,2),3),(((4,5),(7,(8,9))),6)),10),11),13),14),16),15),(12,17)),18,19);  0.002000  0.000253
   3285 (((((((((((1,2),3),(((4,6),5),(7,(8,9)))),10),(11,13)),14),12),15),16),17),18,19);  0.002000  0.000246
   3286 (((((((((((1,2),3),((4,((7,8),9)),5)),6),10),13),11),(16,17)),(12,15)),14),18,19);  0.002000  0.000239
   3287 (((((((((((1,2),3),((4,((7,8),9)),5)),6),10),14),(11,13)),(15,16)),12),17),18,19);  0.002000  0.000219
   3288 (((((((((((1,2),3),((4,(5,((7,9),8))),6)),10),11),13),14),16),(15,17)),12),18,19);  0.002000  0.000225
   3289 (((((((((((1,2),3),((4,(5,6)),((7,9),8))),10),13),11),15),14),(12,16)),17),18,19);  0.002000  0.000234
   3290 (((((((((((1,2),3),((4,(7,(8,9))),(5,6))),10),(11,13)),12),14),15),16),17),18,19);  0.002000  0.000228
   3291 (((((((((((1,2),3),((4,(7,(8,9))),(5,6))),10),(11,13)),12),16),15),14),17),18,19);  0.002000  0.000228
   3292 (((((((((((1,2),3),((4,(7,(8,9))),(5,6))),10),11),13),15),(14,16)),12),17),18,19);  0.002000  0.000244
   3293 (((((((((((1,2),3),((4,(7,(8,9))),(5,6))),10),13),11),12),15),(14,16)),17),18,19);  0.002000  0.000229
   3294 (((((((((((1,2),3),((4,(7,(8,9))),(5,6))),10),13),11),16),14),(12,15)),17),18,19);  0.002000  0.000235
   3295 (((((((((((1,2),3),((4,(7,(8,9))),5)),6),10),((11,13),15)),16),12),14),17),18,19);  0.002000  0.000214
   3296 (((((((((((1,2),3),((4,(7,(8,9))),5)),6),10),(11,13)),(12,14)),15),16),17),18,19);  0.002000  0.000236
   3297 (((((((((((1,2),3),((4,(7,(8,9))),5)),6),10),(11,13)),(12,15)),14),16),17),18,19);  0.002000  0.000222
   3298 (((((((((((1,2),3),((4,(7,(8,9))),5)),6),10),(11,13)),(16,17)),14),12),15),18,19);  0.002000  0.000228
   3299 (((((((((((1,2),3),((4,(7,(8,9))),5)),6),10),(11,13)),12),(14,16)),15),17),18,19);  0.002000  0.000238
   3300 (((((((((((1,2),3),((4,(7,(8,9))),5)),6),10),(11,13)),14),15),12),(16,17)),18,19);  0.002000  0.000242
   3301 (((((((((((1,2),3),((4,(7,(8,9))),5)),6),10),(11,13)),16),15),(14,17)),12),18,19);  0.002000  0.000266
   3302 (((((((((((1,2),3),((4,(7,(8,9))),5)),6),10),11),13),((14,16),15)),12),17),18,19);  0.002000  0.000228
   3303 (((((((((((1,2),3),((4,(7,(8,9))),5)),6),10),11),13),(12,16)),15),(14,17)),18,19);  0.002000  0.000234
   3304 (((((((((((1,2),3),((4,(7,(8,9))),5)),6),10),13),(11,12)),15),(16,17)),14),18,19);  0.002000  0.000228
   3305 (((((((((((1,2),3),((4,(7,(8,9))),5)),6),10),13),11),16),((14,17),15)),12),18,19);  0.002000  0.000228
   3306 (((((((((((1,2),3),((4,(7,(8,9))),5)),6),10),17),(12,14)),16),(11,13)),15),18,19);  0.002000  0.000236
   3307 (((((((((((1,2),3),((4,5),(7,(8,9)))),6),10),(11,13)),12),14),15),(16,17)),18,19);  0.002000  0.000246
   3308 (((((((((((1,2),3),((4,5),(7,(8,9)))),6),10),11),13),12),((14,16),15)),17),18,19);  0.002000  0.000235
   3309 (((((((((((1,2),3),((4,5),(7,(8,9)))),6),10),13),11),((12,15),16)),14),17),18,19);  0.002000  0.000244
   3310 (((((((((((1,2),3),((4,5),6)),(7,(8,9))),10),17),(11,13)),(12,16)),15),14),18,19);  0.002000  0.000237
   3311 (((((((((((1,2),3),((4,5),6)),(7,(8,9))),10),17),(14,16)),(11,13)),15),12),18,19);  0.002000  0.000236
   3312 (((((((((((1,2),3),((4,6),(5,(7,(8,9))))),10),11),13),12),(14,16)),15),17),18,19);  0.002000  0.000253
   3313 (((((((((((1,2),3),((4,6),5)),((7,8),9)),10),(12,15)),(11,13)),17),16),14),18,19);  0.002000  0.000244
   3314 (((((((((((1,2),3),((4,6),5)),(7,(8,9))),10),(11,13)),15),(14,16)),12),17),18,19);  0.002000  0.000244
   3315 (((((((((((1,2),3),((4,6),5)),(7,(8,9))),10),(11,13)),16),(14,15)),12),17),18,19);  0.002000  0.000247
   3316 (((((((((((1,2),3),((7,8),9)),((4,5),6)),10),(11,13)),12),(14,16)),15),17),18,19);  0.002000  0.000229
   3317 (((((((((((1,2),3),((7,9),8)),(4,(5,6))),10),(11,13)),15),(14,16)),12),17),18,19);  0.002000  0.000253
   3318 (((((((((((1,2),3),((7,9),8)),5),(4,6)),10),13),11),((12,(14,17)),15)),16),18,19);  0.002000  0.000235
   3319 (((((((((((1,2),3),(4,((5,6),(7,(8,9))))),10),11),13),12),(14,16)),15),17),18,19);  0.002000  0.000234
   3320 (((((((((((1,2),3),(4,(5,(7,(8,9))))),6),10),13),11),14),((12,16),15)),17),18,19);  0.002000  0.000227
   3321 (((((((((((1,2),3),(4,(5,6))),(7,(8,9))),10),11),13),12),(14,(15,16))),17),18,19);  0.002000  0.000220
   3322 (((((((((((1,2),3),(4,(7,(8,9)))),(5,6)),10),(11,13)),(12,16)),14),15),17),18,19);  0.002000  0.000246
   3323 (((((((((((1,2),3),(4,(7,(8,9)))),(5,6)),10),11),13),15),(12,(14,16))),17),18,19);  0.002000  0.000226
   3324 (((((((((((1,2),3),(4,(7,(8,9)))),6),5),10),((11,13),12)),14),15),(16,17)),18,19);  0.002000  0.000237
   3325 (((((((((((1,2),3),(4,(7,(8,9)))),6),5),10),13),11),(((12,16),15),14)),17),18,19);  0.002000  0.000240
   3326 (((((((((((1,2),3),(4,5)),6),(7,(8,9))),10),(((11,13),15),16)),12),14),17),18,19);  0.002000  0.000255
   3327 (((((((((((1,2),3),(4,5)),6),(7,(8,9))),10),11),13),((12,17),(14,16))),15),18,19);  0.002000  0.000239
   3328 (((((((((((1,2),3),(4,6)),5),((7,8),9)),10),(11,13)),(15,16)),(12,14)),17),18,19);  0.002000  0.000233
   3329 (((((((((((1,2),3),(5,(7,(8,9)))),6),4),10),13),11),12),(14,((15,17),16))),18,19);  0.002000  0.000245
   3330 (((((((((((1,2),3),(5,6)),(4,(7,(8,9)))),10),(11,13)),12),(14,16)),15),17),18,19);  0.002000  0.000228
   3331 (((((((((((1,2),3),(5,6)),(4,(7,(8,9)))),10),11),13),12),((14,16),15)),17),18,19);  0.002000  0.000243
   3332 (((((((((((1,2),3),(5,6)),(4,(7,(8,9)))),10),13),11),12),14),((15,16),17)),18,19);  0.002000  0.000236
   3333 (((((((((((1,2),3),(7,(8,9))),((4,5),6)),10),(11,13)),(14,15)),12),16),17),18,19);  0.002000  0.000231
   3334 (((((((((((1,2),3),(7,(8,9))),((4,5),6)),10),(11,13)),16),12),(15,17)),14),18,19);  0.002000  0.000256
   3335 (((((((((((1,2),3),(7,(8,9))),((4,5),6)),10),11),13),((12,14),16)),15),17),18,19);  0.002000  0.000239
   3336 (((((((((((1,2),3),(7,(8,9))),((4,5),6)),10),13),11),14),(12,(16,17))),15),18,19);  0.002000  0.000232
   3337 (((((((((((1,2),3),(7,(8,9))),((4,6),5)),10),(11,13)),(12,16)),15),14),17),18,19);  0.002000  0.000249
   3338 (((((((((((1,2),3),(7,(8,9))),((4,6),5)),10),(11,13)),(12,16)),17),15),14),18,19);  0.002000  0.000244
   3339 (((((((((((1,2),3),(7,(8,9))),((4,6),5)),10),(11,13)),14),(15,16)),12),17),18,19);  0.002000  0.000248
   3340 (((((((((((1,2),3),(7,(8,9))),((4,6),5)),10),(11,13)),16),(12,14)),15),17),18,19);  0.002000  0.000231
   3341 (((((((((((1,2),3),(7,(8,9))),((4,6),5)),10),11),13),(12,15)),(14,16)),17),18,19);  0.002000  0.000236
   3342 (((((((((((1,2),3),(7,(8,9))),((4,6),5)),10),11),13),12),((14,16),15)),17),18,19);  0.002000  0.000230
   3343 (((((((((((1,2),3),(7,(8,9))),((4,6),5)),10),13),11),(12,14)),17),(15,16)),18,19);  0.002000  0.000267
   3344 (((((((((((1,2),3),(7,(8,9))),(4,(5,6))),10),(11,13)),(14,16)),12),15),17),18,19);  0.002000  0.000250
   3345 (((((((((((1,2),3),(7,(8,9))),(4,(5,6))),10),(11,13)),12),15),(14,16)),17),18,19);  0.002000  0.000240
   3346 (((((((((((1,2),3),(7,(8,9))),(4,(5,6))),10),(11,13)),14),12),(15,16)),17),18,19);  0.002000  0.000242
   3347 (((((((((((1,2),3),(7,(8,9))),(4,(5,6))),10),13),11),12),(15,16)),(14,17)),18,19);  0.002000  0.000247
   3348 (((((((((((1,2),3),(7,(8,9))),(4,(5,6))),10),13),11),14),(12,16)),(15,17)),18,19);  0.002000  0.000247
   3349 (((((((((((1,2),3),(7,(8,9))),(4,(5,6))),10),13),11),15),(14,(16,17))),12),18,19);  0.002000  0.000237
   3350 (((((((((((1,2),3),(7,(8,9))),(4,5)),6),10),(11,13)),(14,17)),15),(12,16)),18,19);  0.002000  0.000241
   3351 (((((((((((1,2),3),(7,(8,9))),(5,6)),4),10),13),11),(((14,16),17),15)),12),18,19);  0.002000  0.000232
   3352 (((((((((((1,2),3),(7,(8,9))),4),(5,6)),10),(11,13)),(12,(15,16))),14),17),18,19);  0.002000  0.000237
   3353 (((((((((((1,2),3),(7,(8,9))),4),(5,6)),10),13),11),(((12,14),15),16)),17),18,19);  0.002000  0.000237
   3354 (((((((((((1,2),3),(7,(8,9))),4),5),6),10),(11,13)),((12,14),15)),(16,17)),18,19);  0.002000  0.000255
   3355 (((((((((((1,2),3),(7,(8,9))),4),5),6),10),(11,13)),(14,(15,(16,17)))),12),18,19);  0.002000  0.000238
   3356 (((((((((((1,2),3),(7,(8,9))),4),5),6),10),(12,16)),(14,(15,17))),(11,13)),18,19);  0.002000  0.000236
   3357 (((((((((((1,2),3),(7,(8,9))),5),(4,6)),10),13),11),16),(((12,15),17),14)),18,19);  0.002000  0.000229
   3358 (((((((((((1,2),3),(7,(8,9))),6),(4,5)),10),(11,13)),((14,17),15)),16),12),18,19);  0.002000  0.000249
   3359 (((((((((((1,2),3),(7,(8,9))),6),(4,5)),10),(11,13)),(12,15)),(16,17)),14),18,19);  0.002000  0.000245
   3360 (((((((((((1,2),3),10),((4,((7,8),9)),5)),6),11),13),12),(15,(16,17))),14),18,19);  0.002000  0.000233
   3361 (((((((((((1,2),3),4),((5,6),(7,(8,9)))),10),(11,13)),12),16),(14,15)),17),18,19);  0.002000  0.000225
   3362 (((((((((((1,2),3),4),(5,(6,((7,9),8)))),10),(11,13)),12),15),(14,16)),17),18,19);  0.002000  0.000240
   3363 (((((((((((1,2),3),4),(5,(7,(8,9)))),6),10),11),13),((12,(14,16)),15)),17),18,19);  0.002000  0.000253
   3364 (((((((((((1,2),3),4),(5,6)),(7,(8,9))),10),(11,13)),12),((14,16),17)),15),18,19);  0.002000  0.000231
   3365 (((((((((((1,2),3),4),5),(7,(8,9))),6),10),((14,16),15)),((11,13),12)),17),18,19);  0.002000  0.000240
   3366 (((((((((((1,2),3),5),((4,(7,(8,9))),6)),10),(11,13)),12),17),16),(14,15)),18,19);  0.002000  0.000239
   3367 (((((((((((1,2),3),5),((4,(7,(8,9))),6)),10),(11,13)),14),16),(12,17)),15),18,19);  0.002000  0.000243
   3368 (((((((((((1,2),3),5),((4,6),(7,(8,9)))),10),(11,13)),15),16),14),(12,17)),18,19);  0.002000  0.000224
   3369 (((((((((((1,2),3),5),(4,6)),(7,(8,9))),10),(11,13)),((12,14),15)),16),17),18,19);  0.002000  0.000230
   3370 (((((((((((1,2),3),5),6),(4,((7,9),8))),10),13),11),((12,15),17)),(14,16)),18,19);  0.002000  0.000236
   3371 (((((((((((1,2),3),6),((4,(7,(8,9))),5)),10),(11,13)),(14,15)),12),16),17),18,19);  0.002000  0.000229
   3372 (((((((((((1,2),3),6),((4,(7,(8,9))),5)),10),(11,13)),(15,16)),12),14),17),18,19);  0.002000  0.000225
   3373 (((((((((((1,2),3),6),((4,(7,(8,9))),5)),10),(11,13)),12),(14,16)),15),17),18,19);  0.002000  0.000233
   3374 (((((((((((1,2),3),6),((4,(7,(8,9))),5)),10),(11,13)),12),14),(16,17)),15),18,19);  0.002000  0.000233
   3375 (((((((((((1,2),3),6),((4,(7,(8,9))),5)),10),(11,13)),14),(12,15)),16),17),18,19);  0.002000  0.000237
   3376 (((((((((((1,2),3),6),((4,(7,(8,9))),5)),10),(11,13)),14),12),15),(16,17)),18,19);  0.002000  0.000242
   3377 (((((((((((1,2),3),6),((4,(7,(8,9))),5)),10),13),11),(12,14)),(15,16)),17),18,19);  0.002000  0.000226
   3378 (((((((((((1,2),3),6),((4,(7,(8,9))),5)),10),13),11),14),(12,15)),(16,17)),18,19);  0.002000  0.000244
   3379 (((((((((((1,2),3),6),((4,(7,(8,9))),5)),10),13),11),14),16),((12,17),15)),18,19);  0.002000  0.000237
   3380 (((((((((((1,2),3),6),((4,(7,(8,9))),5)),10),13),11),15),14),(12,(16,17))),18,19);  0.002000  0.000244
   3381 (((((((((((1,2),3),6),(4,(5,(7,(8,9))))),10),13),11),17),((12,14),16)),15),18,19);  0.002000  0.000244
   3382 (((((((((((1,2),3),6),5),(4,(7,(8,9)))),10),(11,13)),((14,17),16)),12),15),18,19);  0.002000  0.000238
   3383 (((((((((((1,2),3),6),5),4),(7,(8,9))),10),(11,13)),(((12,15),16),14)),17),18,19);  0.002000  0.000238
   3384 ((((((((((1,(2,3)),(5,6)),(4,(7,(8,9)))),10),11),13),(16,17)),(12,14)),15),18,19);  0.002000  0.000223
   3385 ((((((((((1,2),3),(((4,((7,9),8)),5),6)),10),(11,13)),14),(15,16)),12),17),18,19);  0.002000  0.000256
   3386 ((((((((((1,2),3),(((4,(7,(8,9))),5),(6,10))),13),11),12),15),(14,16)),17),18,19);  0.002000  0.000200
   3387 ((((((((((1,2),3),(((4,(7,(8,9))),5),6)),10),(11,13)),(14,16)),12),15),17),18,19);  0.002000  0.000227
   3388 ((((((((((1,2),3),(((4,(7,(8,9))),5),6)),10),(11,13)),12),14),15),(16,17)),18,19);  0.002000  0.000226
   3389 ((((((((((1,2),3),(((4,(7,(8,9))),5),6)),10),(11,13)),12),16),(14,15)),17),18,19);  0.002000  0.000244
   3390 ((((((((((1,2),3),(((4,(7,(8,9))),5),6)),10),(11,13)),14),15),(12,16)),17),18,19);  0.002000  0.000241
   3391 ((((((((((1,2),3),(((4,(7,(8,9))),5),6)),10),(11,13)),15),(14,16)),12),17),18,19);  0.002000  0.000225
   3392 ((((((((((1,2),3),(((4,(7,(8,9))),5),6)),10),(11,13)),16),(12,14)),15),17),18,19);  0.002000  0.000233
   3393 ((((((((((1,2),3),(((4,(7,(8,9))),5),6)),10),11),13),(12,15)),16),(14,17)),18,19);  0.002000  0.000229
   3394 ((((((((((1,2),3),(((4,(7,(8,9))),5),6)),10),11),13),12),((14,15),16)),17),18,19);  0.002000  0.000236
   3395 ((((((((((1,2),3),(((4,(7,(8,9))),5),6)),10),11),13),12),17),((14,16),15)),18,19);  0.002000  0.000246
   3396 ((((((((((1,2),3),(((4,(7,(8,9))),5),6)),10),13),11),(12,14)),(15,16)),17),18,19);  0.002000  0.000243
   3397 ((((((((((1,2),3),(((4,(7,(8,9))),5),6)),10),13),11),(12,15)),(14,16)),17),18,19);  0.002000  0.000226
   3398 ((((((((((1,2),3),(((4,(7,(8,9))),5),6)),10),13),11),(12,17)),16),(14,15)),18,19);  0.002000  0.000251
   3399 ((((((((((1,2),3),(((4,(7,(8,9))),5),6)),10),13),11),15),12),((14,17),16)),18,19);  0.002000  0.000221
   3400 ((((((((((1,2),3),(((4,5),(7,(8,9))),6)),10),11),13),(16,17)),12),(14,15)),18,19);  0.002000  0.000246
   3401 ((((((((((1,2),3),((4,((7,8),9)),5)),6),10),13),11),12),((14,(15,17)),16)),18,19);  0.002000  0.000251
   3402 ((((((((((1,2),3),((4,(5,(7,(8,9)))),6)),10),11),13),(12,16)),(14,15)),17),18,19);  0.002000  0.000234
   3403 ((((((((((1,2),3),((4,(5,6)),(7,(8,9)))),10),(11,13)),(12,16)),14),15),17),18,19);  0.002000  0.000243
   3404 ((((((((((1,2),3),((4,(7,(8,9))),(5,6))),10),(11,13)),(14,16)),15),17),12),18,19);  0.002000  0.000234
   3405 ((((((((((1,2),3),((4,(7,(8,9))),(5,6))),10),11),13),((14,16),15)),12),17),18,19);  0.002000  0.000244
   3406 ((((((((((1,2),3),((4,(7,(8,9))),(5,6))),10),13),11),12),17),(14,(15,16))),18,19);  0.002000  0.000231
   3407 ((((((((((1,2),3),((4,(7,(8,9))),5)),6),10),(((11,13),14),15)),16),12),17),18,19);  0.002000  0.000228
   3408 ((((((((((1,2),3),((4,(7,(8,9))),5)),6),10),(11,13)),14),16),(12,(15,17))),18,19);  0.002000  0.000242
   3409 ((((((((((1,2),3),((4,(7,(8,9))),5)),6),10),(16,17)),(11,13)),15),(12,14)),18,19);  0.002000  0.000244
   3410 ((((((((((1,2),3),((4,(7,(8,9))),5)),6),10),15),(((11,13),12),16)),14),17),18,19);  0.002000  0.000250
   3411 ((((((((((1,2),3),((4,(7,(8,9))),5)),6),10),17),(14,16)),(12,15)),(11,13)),18,19);  0.002000  0.000241
   3412 ((((((((((1,2),3),((4,5),((7,9),8))),6),10),13),11),12),(14,((15,17),16))),18,19);  0.002000  0.000238
   3413 ((((((((((1,2),3),((4,5),(7,(8,9)))),6),10),13),11),((12,17),15)),(14,16)),18,19);  0.002000  0.000233
   3414 ((((((((((1,2),3),((4,5),6)),((7,8),9)),10),(11,13)),12),15),(14,(16,17))),18,19);  0.002000  0.000259
   3415 ((((((((((1,2),3),((4,5),6)),((7,9),8)),10),(11,13)),(15,17)),(12,14)),16),18,19);  0.002000  0.000225
   3416 ((((((((((1,2),3),((4,6),5)),(7,(8,9))),10),(12,15)),(16,17)),(11,13)),14),18,19);  0.002000  0.000229
   3417 ((((((((((1,2),3),((4,6),5)),(7,(8,9))),10),13),11),17),((12,14),(15,16))),18,19);  0.002000  0.000236
   3418 ((((((((((1,2),3),((5,6),(7,(8,9)))),4),10),11),13),((12,(14,16)),15)),17),18,19);  0.002000  0.000242
   3419 ((((((((((1,2),3),((7,8),9)),4),5),6),10),(11,13)),((12,((14,17),16)),15)),18,19);  0.002000  0.000227
   3420 ((((((((((1,2),3),(4,(5,(6,(7,(8,9)))))),10),13),11),15),(14,(16,17))),12),18,19);  0.002000  0.000218
   3421 ((((((((((1,2),3),(4,(5,6))),(7,(8,9))),10),17),14),(11,13)),((12,15),16)),18,19);  0.002000  0.000239
   3422 ((((((((((1,2),3),(4,(7,(8,9)))),(5,6)),10),(11,13)),12),(14,15)),(16,17)),18,19);  0.002000  0.000235
   3423 ((((((((((1,2),3),(4,5)),6),(7,(8,9))),10),((12,(15,17)),14)),(11,13)),16),18,19);  0.002000  0.000215
   3424 ((((((((((1,2),3),(4,5)),6),(7,(8,9))),10),(15,(16,17))),((11,12),13)),14),18,19);  0.002000  0.000229
   3425 ((((((((((1,2),3),(7,(8,9))),((4,5),6)),10),(11,13)),12),(14,(15,16))),17),18,19);  0.002000  0.000233
   3426 ((((((((((1,2),3),(7,(8,9))),((4,5),6)),10),(11,13)),15),(14,16)),(12,17)),18,19);  0.002000  0.000227
   3427 ((((((((((1,2),3),(7,(8,9))),((4,6),5)),10),13),11),((12,(14,16)),15)),17),18,19);  0.002000  0.000239
   3428 ((((((((((1,2),3),(7,(8,9))),(4,5)),6),10),11),13),(((12,14),(15,17)),16)),18,19);  0.002000  0.000231
   3429 ((((((((((1,2),3),(7,(8,9))),(4,6)),5),10),(11,13)),((14,16),15)),(12,17)),18,19);  0.002000  0.000251
   3430 ((((((((((1,2),3),(7,(8,9))),(5,6)),4),10),(11,13)),(((12,14),16),15)),17),18,19);  0.002000  0.000243
   3431 ((((((((((1,2),3),(7,(8,9))),(5,6)),4),10),(11,13)),((12,(16,17)),14)),15),18,19);  0.002000  0.000239
   3432 ((((((((((1,2),3),(7,(8,9))),4),(5,6)),10),(11,13)),(((14,16),17),15)),12),18,19);  0.002000  0.000231
   3433 ((((((((((1,2),3),4),(5,6)),(7,(8,9))),10),(((11,13),16),(12,15))),14),17),18,19);  0.002000  0.000236
   3434 ((((((((((1,2),3),4),(5,6)),(7,(8,9))),10),(11,13)),12),((14,(16,17)),15)),18,19);  0.002000  0.000235
   3435 ((((((((((1,2),3),4),(5,6)),(7,(8,9))),10),13),11),((12,15),(14,(16,17)))),18,19);  0.002000  0.000254
   3436 ((((((((((1,2),3),4),5),6),(7,(8,9))),10),17),((((11,13),12),(14,16)),15)),18,19);  0.002000  0.000221
   3437 ((((((((((1,2),3),5),((4,(7,(8,9))),6)),10),13),11),(12,((14,16),15))),17),18,19);  0.002000  0.000238
   3438 ((((((((((1,2),3),5),(4,(7,(8,9)))),6),10),((14,16),15)),((11,13),12)),17),18,19);  0.002000  0.000234
   3439 ((((((((((1,2),3),5),(4,(7,(8,9)))),6),10),(11,13)),((12,(14,16)),15)),17),18,19);  0.002000  0.000254
   3440 ((((((((((1,2),3),5),4),6),(7,(8,9))),10),17),((((11,13),12),16),(14,15))),18,19);  0.002000  0.000227
   3441 ((((((((((1,2),3),6),((4,((7,8),9)),5)),10),(11,13)),((12,16),14)),15),17),18,19);  0.002000  0.000231
   3442 ((((((((((1,2),3),6),((4,(7,(8,9))),5)),10),(11,13)),((14,16),17)),15),12),18,19);  0.002000  0.000244
   3443 ((((((((((1,2),3),6),((4,(7,(8,9))),5)),10),(11,13)),12),(14,15)),(16,17)),18,19);  0.002000  0.000244
   3444 ((((((((((1,2),3),6),((4,(7,(8,9))),5)),10),(11,13)),14),((12,15),16)),17),18,19);  0.002000  0.000232
   3445 ((((((((((1,2),3),6),((4,(7,(8,9))),5)),10),(11,13)),14),((12,16),15)),17),18,19);  0.002000  0.000234
   3446 ((((((((((1,2),3),6),((4,(7,(8,9))),5)),10),11),13),(12,17)),((14,16),15)),18,19);  0.002000  0.000223
   3447 ((((((((((1,2),3),6),((4,(7,(8,9))),5)),10),11),13),12),(14,(15,(16,17)))),18,19);  0.002000  0.000228
   3448 ((((((((((1,2),3),6),((4,(7,(8,9))),5)),10),13),11),(15,16)),((12,14),17)),18,19);  0.002000  0.000236
   3449 ((((((((((1,2),3),6),((4,(7,(8,9))),5)),10),13),11),12),((14,17),(15,16))),18,19);  0.002000  0.000238
   3450 ((((((((((1,2),3),6),((4,5),(7,(8,9)))),10),(11,13)),((12,14),15)),16),17),18,19);  0.002000  0.000251
   3451 ((((((((((1,2),3),6),(4,(5,((7,9),8)))),10),(11,13)),(12,15)),(14,16)),17),18,19);  0.002000  0.000219
   3452 ((((((((((1,2),3),6),(4,(5,(7,(8,9))))),10),(11,13)),(12,(14,16))),15),17),18,19);  0.002000  0.000234
   3453 ((((((((((1,2),3),6),4),5),(7,(8,9))),10),(14,17)),(((11,13),12),(15,16))),18,19);  0.002000  0.000258
   3454 (((((((((1,2),3),(((4,(7,(8,9))),5),6)),10),(11,(12,13))),(16,17)),15),14),18,19);  0.002000  0.000246
   3455 (((((((((1,2),3),(((4,(7,(8,9))),5),6)),10),(11,13)),(14,(15,16))),12),17),18,19);  0.002000  0.000227
   3456 (((((((((1,2),3),(((4,(7,(8,9))),5),6)),10),(11,13)),12),((14,16),15)),17),18,19);  0.002000  0.000234
   3457 (((((((((1,2),3),(((4,(7,(8,9))),5),6)),10),11),13),12),(((14,15),16),17)),18,19);  0.002000  0.000229
   3458 (((((((((1,2),3),(((4,(7,(8,9))),5),6)),10),13),11),17),(((12,15),14),16)),18,19);  0.002000  0.000231
   3459 (((((((((1,2),3),(((4,5),((7,8),9)),6)),10),13),11),17),((12,(14,16)),15)),18,19);  0.002000  0.000228
   3460 (((((((((1,2),3),(((4,5),(7,(8,9))),6)),10),(11,13)),17),((12,14),16)),15),18,19);  0.002000  0.000230
   3461 (((((((((1,2),3),((4,((7,8),9)),5)),6),10),(((11,13),(12,14)),16)),15),17),18,19);  0.002000  0.000212
   3462 (((((((((1,2),3),((4,(7,(8,9))),(5,6))),10),(11,13)),12),((14,15),16)),17),18,19);  0.002000  0.000226
   3463 (((((((((1,2),3),((4,(7,(8,9))),5)),6),10),13),11),(((12,(15,16)),17),14)),18,19);  0.002000  0.000236
   3464 (((((((((1,2),3),((4,(7,(8,9))),5)),6),10),15),(((11,13),12),(14,16))),17),18,19);  0.002000  0.000253
   3465 (((((((((1,2),3),((4,5),(7,(8,9)))),6),10),(((11,13),(14,16)),15)),12),17),18,19);  0.002000  0.000228
   3466 (((((((((1,2),3),((4,5),6)),(7,(8,9))),10),14),(((11,13),15),(12,16))),17),18,19);  0.002000  0.000234
   3467 (((((((((1,2),3),((4,6),(5,(7,(8,9))))),10),13),11),((14,(16,17)),15)),12),18,19);  0.002000  0.000222
   3468 (((((((((1,2),3),((4,6),5)),(7,(8,9))),10),(11,13)),((15,17),16)),(12,14)),18,19);  0.002000  0.000241
   3469 (((((((((1,2),3),((7,8),9)),6),(4,5)),10),17),(((11,13),15),(12,(14,16)))),18,19);  0.002000  0.000239
   3470 (((((((((1,2),3),(4,5)),((7,9),8)),6),10),(14,15)),(((11,13),17),(12,16))),18,19);  0.002000  0.000225
   3471 (((((((((1,2),3),(4,5)),6),((7,(8,9)),10)),(((11,13),(12,14)),16)),15),17),18,19);  0.002000  0.000252
   3472 (((((((((1,2),3),(4,5)),6),(7,(8,9))),10),((((11,13),12),16),(14,15))),17),18,19);  0.002000  0.000237
   3473 (((((((((1,2),3),(4,5)),6),(7,(8,9))),10),17),(((((11,13),15),14),16),12)),18,19);  0.002000  0.000239
   3474 (((((((((1,2),3),(4,5)),6),(7,(8,9))),10),17),((((11,13),12),15),(14,16))),18,19);  0.002000  0.000240
   3475 (((((((((1,2),3),(7,(8,9))),(4,(5,6))),10),(11,13)),((12,(14,15)),16)),17),18,19);  0.002000  0.000234
   3476 (((((((((1,2),3),(7,(8,9))),(4,5)),6),10),17),((((11,13),(14,16)),15),12)),18,19);  0.002000  0.000226
   3477 (((((((((1,2),3),(7,(8,9))),10),(4,(5,6))),(11,13)),12),(((14,17),16),15)),18,19);  0.002000  0.000225
   3478 (((((((((1,2),3),4),5),6),(7,(8,9))),10),((((((11,13),12),15),14),16),17)),18,19);  0.002000  0.000237
   3479 (((((((((1,2),3),4),5),6),(7,(8,9))),10),((((((11,13),12),16),14),15),17)),18,19);  0.002000  0.000228
   3480 (((((((((1,2),3),4),5),6),(7,(8,9))),10),((((((11,13),14),16),12),17),15)),18,19);  0.002000  0.000241
   3481 (((((((((1,2),3),4),5),6),(7,(8,9))),10),((((11,13),(12,(14,16))),15),17)),18,19);  0.002000  0.000244
   3482 (((((((((1,2),3),4),5),6),(7,(8,9))),10),((11,13),(((12,15),14),(16,17)))),18,19);  0.002000  0.000231
   3483 (((((((((1,2),3),5),((4,((7,8),9)),6)),10),(11,13)),((14,16),15)),(12,17)),18,19);  0.002000  0.000252
   3484 (((((((((1,2),3),5),(4,(7,(8,9)))),6),10),17),((11,13),((12,15),(14,16)))),18,19);  0.002000  0.000231
   3485 (((((((((1,2),3),5),(4,6)),(7,(8,9))),10),(12,(14,(16,17)))),((11,13),15)),18,19);  0.002000  0.000225
   3486 (((((((((1,2),3),6),((4,(7,(8,9))),5)),10),12),(11,13)),(((14,16),15),17)),18,19);  0.002000  0.000253
   3487 (((((((((1,2),3),6),((4,5),((7,8),9))),10),(11,13)),15),((12,(14,16)),17)),18,19);  0.002000  0.000224
   3488 (((((((((1,2),3),6),((4,5),(7,(8,9)))),10),((((11,13),12),14),16)),15),17),18,19);  0.002000  0.000237
   3489 (((((((((1,2),3),6),((4,5),(7,(8,9)))),10),17),(14,16)),(((11,13),15),12)),18,19);  0.002000  0.000241
   3490 ((((((((1,2),3),((((4,(7,(8,9))),5),10),6)),(11,13)),12),(15,16)),(14,17)),18,19);  0.002000  0.000251
   3491 ((((((((1,2),3),(((4,(5,6)),(7,(8,9))),10)),(11,13)),((12,14),16)),15),17),18,19);  0.002000  0.000249
   3492 ((((((((1,2),3),(((4,(7,(8,9))),5),6)),10),(11,13)),((12,15),(14,16))),17),18,19);  0.002000  0.000246
   3493 ((((((((1,2),3),(((4,(7,(8,9))),5),6)),10),(11,13)),((12,15),14)),(16,17)),18,19);  0.002000  0.000258
   3494 ((((((((1,2),3),(((4,(7,(8,9))),5),6)),10),(11,13)),16),(12,(14,(15,17)))),18,19);  0.002000  0.000236
   3495 ((((((((1,2),3),(((4,(7,(8,9))),5),6)),10),13),11),((12,((14,16),17)),15)),18,19);  0.002000  0.000244
   3496 ((((((((1,2),3),((4,((7,9),8)),(5,6))),10),(11,13)),(((14,16),17),15)),12),18,19);  0.002000  0.000237
   3497 ((((((((1,2),3),((4,((7,9),8)),5)),6),10),((11,13),(12,((14,15),16)))),17),18,19);  0.002000  0.000235
   3498 ((((((((1,2),3),((4,(7,(8,9))),(5,6))),10),(11,13)),17),((12,16),(14,15))),18,19);  0.002000  0.000226
   3499 ((((((((1,2),3),((4,(7,(8,9))),5)),6),10),17),((11,13),((12,15),(14,16)))),18,19);  0.002000  0.000233
   3500 ((((((((1,2),3),((4,5),(7,(8,9)))),6),10),17),((((11,12),13),(14,16)),15)),18,19);  0.002000  0.000242
   3501 ((((((((1,2),3),((4,5),6)),(7,(8,9))),10),(((11,13),(12,15)),(14,16))),17),18,19);  0.002000  0.000228
   3502 ((((((((1,2),3),((4,5),6)),(7,(8,9))),10),17),((((11,13),12),16),(14,15))),18,19);  0.002000  0.000253
   3503 ((((((((1,2),3),((4,6),5)),(7,(8,9))),10),17),((((11,12),13),15),(14,16))),18,19);  0.002000  0.000233
   3504 ((((((((1,2),3),((4,6),5)),(7,(8,9))),10),17),(((11,(12,13)),15),(14,16))),18,19);  0.002000  0.000244
   3505 ((((((((1,2),3),(4,5)),6),(7,(8,9))),10),((((((11,13),14),12),15),16),17)),18,19);  0.002000  0.000250
   3506 ((((((((1,2),3),(4,5)),6),(7,(8,9))),10),((((11,13),(12,15)),(14,16)),17)),18,19);  0.002000  0.000243
   3507 ((((((((1,2),3),(4,5)),6),(7,(8,9))),10),((11,13),(((12,16),(14,15)),17))),18,19);  0.002000  0.000244
   3508 ((((((((1,2),3),(5,6)),(4,(7,(8,9)))),10),(11,13)),((((12,14),16),17),15)),18,19);  0.002000  0.000228
   3509 ((((((((1,2),3),(7,(8,9))),((4,5),6)),10),17),(((11,13),(12,(15,16))),14)),18,19);  0.002000  0.000245
   3510 ((((((((1,2),3),4),(5,6)),((7,9),8)),10),((((11,13),15),(12,(14,16))),17)),18,19);  0.002000  0.000229
   3511 ((((((((1,2),3),5),(4,6)),(7,(8,9))),10),(((((11,13),12),14),15),(16,17))),18,19);  0.002000  0.000219
   3512 (((((((1,2),3),(((4,5),6),(7,(8,9)))),10),17),(((((11,13),12),14),15),16)),18,19);  0.002000  0.000249
   3513 (((((((1,2),3),(((4,6),5),((7,8),9))),10),17),((((11,13),16),12),(14,15))),18,19);  0.002000  0.000238
   3514 (((((((1,2),3),(((4,6),5),(7,(8,9)))),10),17),((((11,13),(14,15)),16),12)),18,19);  0.002000  0.000253
   3515 (((((((1,2),3),((4,6),5)),(7,(8,9))),10),(((11,13),(12,((14,15),16))),17)),18,19);  0.002000  0.000231
   3516 (((((((1,2),3),((4,6),5)),(7,(8,9))),10),(((11,13),(12,(14,(15,16)))),17)),18,19);  0.002000  0.000243
   3517 (((((((1,2),3),(4,(5,6))),(7,(8,9))),10),(((11,13),12),((14,15),(16,17)))),18,19);  0.002000  0.000225
   3518 (((((((1,2),3),(4,5)),((7,(8,9)),10)),6),(((11,13),12),(14,(15,(16,17))))),18,19);  0.002000  0.000246
   3519 (((((((1,2),3),(4,5)),(6,(7,(8,9)))),10),((((11,13),12),15),((14,17),16))),18,19);  0.002000  0.000251
   3520 (((((((1,2),3),(7,(8,9))),((4,5),6)),10),(((((11,13),(12,16)),14),15),17)),18,19);  0.002000  0.000234
   3521 (((((((1,2),3),(7,(8,9))),((4,5),6)),10),((11,13),(((12,(15,16)),14),17))),18,19);  0.002000  0.000264
   3522 ((((((1,2),3),(((4,(7,(8,9))),5),6)),10),((((((11,13),16),15),17),14),12)),18,19);  0.002000  0.000211
   3523 (((((1,2),3),((((4,(7,(8,9))),5),10),6)),((((11,13),(14,16)),15),(12,17))),18,19);  0.002000  0.000234

Gene 8:
  numTrees = 204
  index topology                                                                              single     joint
     69 (((((((((((1,2),3),(5,6)),(7,(8,9))),4),10),11),14),(13,15)),(16,17)),(12,18),19);  0.030000  0.029964
     73 (((((((((((((1,2),3),(5,6)),(7,(8,9))),4),10),11),14),(13,15)),16),17),12),18,19);  0.028000  0.027946
     74 ((((((((((((1,2),3),(5,6)),(7,(8,9))),4),10),11),14),(13,15)),16),17),(12,18),19);  0.028000  0.028008
     82 (((((((((((((1,2),3),(5,6)),(7,(8,9))),4),10),11),14),16),13),15),17),(12,18),19);  0.026000  0.026075
     83 ((((((((((((1,2),3),(5,6)),(7,(8,9))),4),10),11),14),13),15),(16,17)),(12,18),19);  0.026000  0.025948
     94 ((((((((((((1,2),3),(5,6)),(7,(8,9))),4),10),11),14),16),(13,15)),17),(12,18),19);  0.024000  0.023933
    121 ((((((((((((((1,2),3),(5,6)),(7,(8,9))),4),10),11),14),13),15),17),16),12),18,19);  0.020000  0.020175
    122 (((((((((((((1,2),3),(5,6)),(7,(8,9))),4),10),11),14),(13,15)),16),17),18),12,19);  0.020000  0.020048
    123 (((((((((((((1,2),3),(5,6)),(7,(8,9))),4),10),11),14),13),15),(16,17)),18),12,19);  0.020000  0.019980
    142 ((((((((((((((1,2),3),(5,6)),(7,(8,9))),4),10),11),14),15),13),16),17),18),12,19);  0.018000  0.018069
    143 (((((((((((((1,2),3),(5,6)),(7,(8,9))),4),10),11),14),15),13),(16,17)),12),18,19);  0.018000  0.017896
    166 ((((((((((((((1,2),3),(5,6)),(7,(8,9))),4),10),11),14),13),15),16),17),18),12,19);  0.016000  0.016120
    167 ((((((((((((((1,2),3),(5,6)),(7,(8,9))),4),10),11),14),15),13),16),17),12),18,19);  0.016000  0.015925
    168 ((((((((((((((1,2),3),(5,6)),(7,(8,9))),4),10),11),14),16),13),15),17),18),12,19);  0.016000  0.016010
    169 ((((((((((((((1,2),3),(5,6)),(7,(8,9))),4),10),11),14),16),15),13),17),12),18,19);  0.016000  0.016095
    170 (((((((((((((1,2),3),(5,6)),(7,(8,9))),4),10),11),14),15),13),16),17),(12,18),19);  0.016000  0.016032
    204 ((((((((((((((1,2),3),(5,6)),(7,(8,9))),4),10),11),14),15),13),17),16),12),18,19);  0.014000  0.014064
    205 (((((((((((((1,2),3),(5,6)),(7,(8,9))),4),10),11),14),16),(13,15)),17),12),18,19);  0.014000  0.014102
    206 ((((((((((((1,2),3),(5,6)),(7,(8,9))),4),10),11),14),(13,15)),(16,17)),12),18,19);  0.014000  0.014008
    207 ((((((((((((1,2),3),(5,6)),(7,(8,9))),4),10),11),14),(13,15)),(16,17)),18),12,19);  0.014000  0.014129
    208 ((((((((((((1,2),3),(5,6)),(7,(8,9))),4),10),11),14),15),13),(16,17)),(12,18),19);  0.014000  0.013967
    258 ((((((((((((((1,2),3),(5,6)),(7,(8,9))),4),10),11),14),13),15),16),17),12),18,19);  0.012000  0.011895
    259 ((((((((((((((1,2),3),(5,6)),(7,(8,9))),4),10),11),14),16),13),15),17),12),18,19);  0.012000  0.012059
    260 (((((((((((((1,2),3),(5,6)),(7,(8,9))),4),10),11),14),13),15),(16,17)),12),18,19);  0.012000  0.011985
    261 (((((((((((((1,2),3),(5,6)),(7,(8,9))),4),10),11),14),13),15),16),17),(12,18),19);  0.012000  0.012039
    262 (((((((((((((1,2),3),(5,6)),(7,(8,9))),4),10),11),14),16),15),13),17),(12,18),19);  0.012000  0.011899
    325 ((((((((((((((1,2),3),(5,6)),(7,(8,9))),4),10),11),14),16),15),13),17),18),12,19);  0.010000  0.010015
    326 (((((((((((((1,2),3),(5,6)),(7,(8,9))),4),10),11),14),13),15),17),16),(12,18),19);  0.010000  0.009931
    327 (((((((((((((1,2),3),(5,6)),(7,(8,9))),4),10),11),14),16),(13,15)),17),18),12,19);  0.010000  0.009876
    328 ((((((((((((1,2),3),(5,6)),(7,(8,9))),4),10),11),14),((13,15),16)),17),18),12,19);  0.010000  0.010009
    329 ((((((((((((1,2),3),(5,6)),(7,(8,9))),4),10),11),14),(13,15)),17),16),(12,18),19);  0.010000  0.010150
    330 (((((((((((1,2),3),(5,6)),(7,(8,9))),4),10),11),14),(((12,18),17),16)),15),13,19);  0.010000  0.009927
    425 ((((((((((((((1,2),3),(5,6)),(7,(8,9))),4),10),11),14),13),15),17),16),18),12,19);  0.008000  0.007984
    426 ((((((((((((((1,2),3),(5,6)),(7,(8,9))),4),10),11),14),15),13),17),16),18),12,19);  0.008000  0.007983
    427 (((((((((((((1,2),3),(5,6)),(7,(8,9))),4),10),11),14),(13,15)),17),16),12),18,19);  0.008000  0.007982
    428 ((((((((((((1,2),3),(5,6)),(4,(7,(8,9)))),10),11),14),16),(13,15)),17),18),12,19);  0.008000  0.008001
    429 ((((((((((((1,2),3),(5,6)),(7,(8,9))),4),10),11),14),((13,15),16)),17),12),18,19);  0.008000  0.008030
    430 ((((((((((1,2),3),(5,6)),(7,(8,9))),4),10),11),14),(((12,18),17),16)),(13,15),19);  0.008000  0.007997
    601 ((((((((((((((1,2),3),(5,6)),4),(7,(8,9))),10),11),14),16),13),15),17),12),18,19);  0.006000  0.006090
    602 (((((((((((((1,2),3),(5,6)),(7,(8,9))),4),10),11),14),(13,15)),17),16),18),12,19);  0.006000  0.005985
    603 (((((((((((((1,2),3),(5,6)),(7,(8,9))),4),10),11),14),15),13),(16,17)),18),12,19);  0.006000  0.006002
    604 (((((((((((((1,2),3),(5,6)),4),(7,(8,9))),10),11),14),16),13),15),17),(12,18),19);  0.006000  0.006037
    605 ((((((((((((1,2),3),(5,6)),4),(7,(8,9))),10),11),14),(13,15)),(16,17)),18),12,19);  0.006000  0.005879
    606 ((((((((((1,2),3),(5,6)),(4,(7,(8,9)))),10),11),14),((12,18),(16,17))),15),13,19);  0.006000  0.005943
    992 ((((((((((((((1,2),3),(5,6)),(7,(8,9))),4),10),11),14),13),16),15),17),18),12,19);  0.004000  0.004004
    993 ((((((((((((((1,2),3),(5,6)),(7,(8,9))),4),10),11),14),15),16),13),17),12),18,19);  0.004000  0.003980
    994 ((((((((((((((1,2),3),(5,6)),(7,(8,9))),4),10),11),14),15),16),13),17),18),12,19);  0.004000  0.004028
    995 ((((((((((((((1,2),3),(5,6)),4),(7,(8,9))),10),11),14),15),13),16),17),18),12,19);  0.004000  0.003961
    996 ((((((((((((((1,2),3),(5,6)),4),(7,(8,9))),10),11),14),16),13),15),17),18),12,19);  0.004000  0.003998
    997 (((((((((((((1,2),3),(5,6)),(4,(7,(8,9)))),10),11),14),16),13),15),17),12),18,19);  0.004000  0.003956
    998 (((((((((((((1,2),3),(5,6)),4),(7,(8,9))),10),11),14),(13,15)),16),17),12),18,19);  0.004000  0.003997
    999 (((((((((((((1,2),3),(5,6)),4),(7,(8,9))),10),11),14),15),13),(16,17)),18),12,19);  0.004000  0.003945
   1000 ((((((((((((1,2),3),(5,6)),(4,(7,(8,9)))),10),11),14),(13,15)),16),17),18),12,19);  0.004000  0.003998
   1001 ((((((((((((1,2),3),(5,6)),(4,(7,(8,9)))),10),11),14),16),(13,15)),17),12),18,19);  0.004000  0.003941
   1002 ((((((((((((1,2),3),(5,6)),(7,(8,9))),4),10),11),14),(15,16)),13),17),(12,18),19);  0.004000  0.004015
   1003 ((((((((((((1,2),3),(5,6)),(7,(8,9))),4),10),11),14),13),(15,16)),17),(12,18),19);  0.004000  0.004011
   1004 ((((((((((((1,2),3),(5,6)),(7,(8,9))),4),10),11),14),15),13),17),((12,16),18),19);  0.004000  0.004006
   1005 ((((((((((((1,2),3),(5,6)),(7,(8,9))),4),10),11),14),16),((12,18),17)),15),13,19);  0.004000  0.003954
   1006 ((((((((((((1,2),3),(5,6)),(7,(8,9))),4),10),11),14),16),15),((12,18),17)),13,19);  0.004000  0.003986
   1007 (((((((((((1,2),3),(5,6)),(7,(8,9))),4),10),11),14),(((12,18),16),17)),15),13,19);  0.004000  0.003988
   1008 (((((((((((1,2),3),(5,6)),(7,(8,9))),4),10),11),14),(((12,18),17),16)),13),15,19);  0.004000  0.004041
   1009 (((((((((((1,2),3),(5,6)),(7,(8,9))),4),10),11),14),((12,18),(16,17))),13),15,19);  0.004000  0.004043
   1010 (((((((((((1,2),3),(5,6)),(7,(8,9))),4),10),11),14),((12,18),(16,17))),15),13,19);  0.004000  0.003971
   1011 (((((((((((1,2),3),(5,6)),(7,(8,9))),4),10),11),14),((13,15),16)),17),(12,18),19);  0.004000  0.004023
   1012 (((((((((((1,2),3),(5,6)),(7,(8,9))),4),10),11),14),((13,16),15)),17),(12,18),19);  0.004000  0.004066
   1013 (((((((((((1,2),3),(5,6)),(7,(8,9))),4),10),11),14),(13,15)),17),((12,16),18),19);  0.004000  0.004032
   1014 (((((((((((1,2),3),(5,6)),(7,(8,9))),4),10),11),14),13),15),(((12,18),17),16),19);  0.004000  0.003973
   1015 (((((((((((1,2),3),(5,6)),(7,(8,9))),4),10),11),14),15),(((12,18),16),17)),13,19);  0.004000  0.004129
   1016 (((((((((((1,2),3),(5,6)),(7,(8,9))),4),10),11),14),15),13),((12,18),(16,17)),19);  0.004000  0.004020
   1017 (((((((((((1,2),3),(5,6)),(7,(8,9))),4),10),11),14),16),(((12,18),17),15)),13,19);  0.004000  0.004006
   1018 ((((((((((1,2),3),(5,6)),(7,(8,9))),4),10),11),14),(13,15)),((12,18),(16,17)),19);  0.004000  0.003995
   1019 ((((((((((1,2),3),(5,6)),(7,(8,9))),4),10),11),14),13),((((12,18),16),17),15),19);  0.004000  0.004063
   1020 ((((((((((1,2),3),(5,6)),(7,(8,9))),4),10),11),14),13),(((12,18),(16,17)),15),19);  0.004000  0.004027
   1021 ((((((((((1,2),3),(5,6)),(7,(8,9))),4),10),11),14),15),((((12,18),16),17),13),19);  0.004000  0.003994
   1022 ((((((((((1,2),3),(5,6)),(7,(8,9))),4),10),11),14),16),((((12,18),17),13),15),19);  0.004000  0.004039
   1023 ((((((((((1,2),3),(5,6)),(7,(8,9))),4),10),11),14),16),((((12,18),17),15),13),19);  0.004000  0.003940
   1024 (((((((((1,2),3),(5,6)),(7,(8,9))),4),10),11),14),((((12,18),17),16),(13,15)),19);  0.004000  0.004019
   1025 (((((((((1,2),3),(5,6)),(7,(8,9))),4),10),11),14),(((12,18),(16,17)),(13,15)),19);  0.004000  0.004008
   3524 ((((((((((((((1,2),3),(5,6)),(7,(8,9))),4),10),11),14),13),15),16),12),17),18,19);  0.002000  0.002030
   3525 ((((((((((((((1,2),3),(5,6)),(7,(8,9))),4),10),11),14),13),15),17),18),12),16,19);  0.002000  0.001969
   3526 ((((((((((((((1,2),3),(5,6)),(7,(8,9))),4),10),11),14),16),13),15),12),17),18,19);  0.002000  0.001985
   3527 ((((((((((((((1,2),3),(5,6)),(7,(8,9))),4),10),11),14),16),15),13),18),17),12,19);  0.002000  0.001968
   3528 ((((((((((((((1,2),3),(5,6)),4),(7,(8,9))),10),11),14),13),15),16),17),12),18,19);  0.002000  0.002042
   3529 ((((((((((((((1,2),3),(5,6)),4),(7,(8,9))),10),11),14),13),15),16),18),12),17,19);  0.002000  0.001980
   3530 ((((((((((((((1,2),3),(5,6)),4),(7,(8,9))),10),11),14),13),15),17),16),12),18,19);  0.002000  0.002010
   3531 ((((((((((((((1,2),3),(5,6)),4),(7,(8,9))),10),11),14),13),16),15),17),18),12,19);  0.002000  0.002013
   3532 ((((((((((((((1,2),3),(5,6)),4),(7,(8,9))),10),11),14),15),13),16),17),12),18,19);  0.002000  0.002021
   3533 ((((((((((((((1,2),3),(5,6)),4),(7,(8,9))),10),11),14),15),16),13),17),18),12,19);  0.002000  0.001965
   3534 ((((((((((((((1,2),3),(7,(8,9))),(5,6)),4),10),11),14),15),13),17),16),12),18,19);  0.002000  0.002030
   3535 (((((((((((((1,2),3),(5,6)),(4,(7,(8,9)))),10),11),14),15),13),17),16),18),12,19);  0.002000  0.001928
   3536 (((((((((((((1,2),3),(5,6)),(4,(7,(8,9)))),10),11),14),16),15),13),17),12),18,19);  0.002000  0.001998
   3537 (((((((((((((1,2),3),(5,6)),(4,(7,(8,9)))),10),11),14),16),15),13),17),18),12,19);  0.002000  0.002014
   3538 (((((((((((((1,2),3),(5,6)),(7,(8,9))),4),10),11),14),(13,15)),16),12),18),17,19);  0.002000  0.001956
   3539 (((((((((((((1,2),3),(5,6)),(7,(8,9))),4),10),11),14),(13,15)),16),18),12),17,19);  0.002000  0.002076
   3540 (((((((((((((1,2),3),(5,6)),(7,(8,9))),4),10),11),14),(13,15)),17),12),18),16,19);  0.002000  0.001966
   3541 (((((((((((((1,2),3),(5,6)),(7,(8,9))),4),10),11),14),(13,15)),17),18),16),12,19);  0.002000  0.001972
   3542 (((((((((((((1,2),3),(5,6)),(7,(8,9))),4),10),11),14),(13,16)),15),17),12),18,19);  0.002000  0.001984
   3543 (((((((((((((1,2),3),(5,6)),(7,(8,9))),4),10),11),14),(13,16)),15),17),18),12,19);  0.002000  0.001975
   3544 (((((((((((((1,2),3),(5,6)),(7,(8,9))),4),10),11),14),(15,16)),13),17),12),18,19);  0.002000  0.002005
   3545 (((((((((((((1,2),3),(5,6)),(7,(8,9))),4),10),11),14),(15,16)),13),17),18),12,19);  0.002000  0.001992
   3546 (((((((((((((1,2),3),(5,6)),(7,(8,9))),4),10),11),14),13),(15,16)),17),18),12,19);  0.002000  0.001964
   3547 (((((((((((((1,2),3),(5,6)),(7,(8,9))),4),10),11),14),13),15),12),(16,17)),18,19);  0.002000  0.002003
   3548 (((((((((((((1,2),3),(5,6)),(7,(8,9))),4),10),11),14),13),15),16),(12,17)),18,19);  0.002000  0.002034
   3549 (((((((((((((1,2),3),(5,6)),(7,(8,9))),4),10),11),14),15),(13,16)),12),17),18,19);  0.002000  0.001995
   3550 (((((((((((((1,2),3),(5,6)),(7,(8,9))),4),10),11),14),15),(13,16)),17),12),18,19);  0.002000  0.001947
   3551 (((((((((((((1,2),3),(5,6)),(7,(8,9))),4),10),11),14),15),13),(12,17)),16),18,19);  0.002000  0.001985
   3552 (((((((((((((1,2),3),(5,6)),(7,(8,9))),4),10),11),14),15),13),18),(16,17)),12,19);  0.002000  0.002010
   3553 (((((((((((((1,2),3),(5,6)),(7,(8,9))),4),10),11),14),15),16),13),(17,18)),12,19);  0.002000  0.002046
   3554 (((((((((((((1,2),3),(5,6)),(7,(8,9))),4),10),11),14),16),(13,15)),12),17),18,19);  0.002000  0.002003
   3555 (((((((((((((1,2),3),(5,6)),(7,(8,9))),4),10),11),14),16),15),13),(12,17)),18,19);  0.002000  0.002037
   3556 (((((((((((((1,2),3),(5,6)),(7,(8,9))),4),10),11),14),16),15),13),(17,18)),12,19);  0.002000  0.001989
   3557 (((((((((((((1,2),3),(5,6)),(7,(8,9))),4),11),10),14),(13,15)),16),17),12),18,19);  0.002000  0.001950
   3558 (((((((((((((1,2),3),(5,6)),(7,(8,9))),4),11),10),14),16),13),15),17),(12,18),19);  0.002000  0.002004
   3559 (((((((((((((1,2),3),(5,6)),4),(7,(8,9))),10),11),14),(13,15)),16),17),18),12,19);  0.002000  0.001978
   3560 (((((((((((((1,2),3),(5,6)),4),(7,(8,9))),10),11),14),(13,15)),17),16),18),12,19);  0.002000  0.001969
   3561 (((((((((((((1,2),3),(5,6)),4),(7,(8,9))),10),11),14),13),15),(16,17)),12),18,19);  0.002000  0.001980
   3562 (((((((((((((1,2),3),(5,6)),4),(7,(8,9))),10),11),14),13),15),17),12),(16,18),19);  0.002000  0.001989
   3563 (((((((((((((1,2),3),(5,6)),4),(7,(8,9))),10),11),14),13),15),17),16),(12,18),19);  0.002000  0.001968
   3564 (((((((((((((1,2),3),(5,6)),4),(7,(8,9))),10),11),14),15),13),(16,17)),12),18,19);  0.002000  0.001992
   3565 (((((((((((((1,2),3),(5,6)),4),(7,(8,9))),10),11),14),15),13),17),16),(12,18),19);  0.002000  0.001984
   3566 (((((((((((((1,2),3),(5,6)),4),(7,(8,9))),10),11),14),16),(13,15)),17),12),18,19);  0.002000  0.001982
   3567 ((((((((((((1,2),3),(5,6)),(4,(7,(8,9)))),10),11),14),(13,15)),16),12),18),17,19);  0.002000  0.001995
   3568 ((((((((((((1,2),3),(5,6)),(4,(7,(8,9)))),10),11),14),13),15),(16,17)),12),18,19);  0.002000  0.001949
   3569 ((((((((((((1,2),3),(5,6)),(4,(7,(8,9)))),10),11),14),13),15),16),17),(12,18),19);  0.002000  0.001978
   3570 ((((((((((((1,2),3),(5,6)),(4,(7,(8,9)))),10),11),14),15),(13,16)),17),12),18,19);  0.002000  0.002021
   3571 ((((((((((((1,2),3),(5,6)),(4,(7,(8,9)))),10),11),14),15),13),16),18),(12,17),19);  0.002000  0.002037
   3572 ((((((((((((1,2),3),(5,6)),(4,(7,(8,9)))),10),11),14),16),13),15),17),(12,18),19);  0.002000  0.002043
   3573 ((((((((((((1,2),3),(5,6)),(4,(7,(8,9)))),10),11),14),16),15),13),(17,18)),12,19);  0.002000  0.002049
   3574 ((((((((((((1,2),3),(5,6)),(4,(7,(8,9)))),10),11),14),16),15),13),17),(12,18),19);  0.002000  0.002038
   3575 ((((((((((((1,2),3),(5,6)),(7,(8,9))),4),10),11),14),((12,18),17)),16),13),15,19);  0.002000  0.002022
   3576 ((((((((((((1,2),3),(5,6)),(7,(8,9))),4),10),11),14),((13,16),15)),17),12),18,19);  0.002000  0.002004
   3577 ((((((((((((1,2),3),(5,6)),(7,(8,9))),4),10),11),14),(13,15)),(12,16)),17),18,19);  0.002000  0.002033
   3578 ((((((((((((1,2),3),(5,6)),(7,(8,9))),4),10),11),14),(13,15)),16),18),(12,17),19);  0.002000  0.001943
   3579 ((((((((((((1,2),3),(5,6)),(7,(8,9))),4),10),11),14),(13,16)),15),(12,17)),18,19);  0.002000  0.001997
   3580 ((((((((((((1,2),3),(5,6)),(7,(8,9))),4),10),11),14),(13,16)),15),17),(12,18),19);  0.002000  0.002007
   3581 ((((((((((((1,2),3),(5,6)),(7,(8,9))),4),10),11),14),13),15),(12,(16,17))),18,19);  0.002000  0.001941
   3582 ((((((((((((1,2),3),(5,6)),(7,(8,9))),4),10),11),14),13),15),17),((12,18),16),19);  0.002000  0.001973
   3583 ((((((((((((1,2),3),(5,6)),(7,(8,9))),4),10),11),14),16),((12,18),17)),13),15,19);  0.002000  0.001972
   3584 ((((((((((((1,2),3),(5,6)),(7,(8,9))),4),10),11),14),16),(13,15)),(12,17)),18,19);  0.002000  0.002025
   3585 ((((((((((((1,2),3),(5,6)),(7,(8,9))),4),10),11),14),16),13),(12,(17,18))),15,19);  0.002000  0.001964
   3586 ((((((((((((1,2),3),(5,6)),(7,(8,9))),4),10),11),14),16),13),15),((12,18),17),19);  0.002000  0.001969
   3587 ((((((((((((1,2),3),(5,6)),(7,(8,9))),4),10),11),14),16),15),13),((12,18),17),19);  0.002000  0.002019
   3588 ((((((((((((1,2),3),(5,6)),4),(7,(8,9))),10),11),14),(13,(15,16))),17),12),18,19);  0.002000  0.001978
   3589 ((((((((((((1,2),3),(5,6)),4),(7,(8,9))),10),11),14),(13,(15,16))),17),18),12,19);  0.002000  0.002018
   3590 ((((((((((((1,2),3),(5,6)),4),(7,(8,9))),10),11),14),(13,15)),(16,17)),12),18,19);  0.002000  0.001986
   3591 ((((((((((((1,2),3),(5,6)),4),(7,(8,9))),10),11),14),(13,15)),16),17),(12,18),19);  0.002000  0.001989
   3592 ((((((((((((1,2),3),(5,6)),4),(7,(8,9))),10),11),14),(13,16)),15),17),(12,18),19);  0.002000  0.002049
   3593 ((((((((((((1,2),3),(5,6)),4),(7,(8,9))),10),11),14),13),15),(16,17)),(12,18),19);  0.002000  0.002071
   3594 ((((((((((((1,2),3),(5,6)),4),(7,(8,9))),10),11),14),15),13),18),(12,(16,17)),19);  0.002000  0.001984
   3595 ((((((((((((1,2),3),(5,6)),4),(7,(8,9))),10),11),14),16),(13,15)),17),(12,18),19);  0.002000  0.001942
   3596 ((((((((((((1,2),3),(5,6)),4),(7,(8,9))),10),11),14),16),13),((12,18),17)),15,19);  0.002000  0.001986
   3597 (((((((((((1,2),3),(5,6)),(4,(7,(8,9)))),10),11),14),((13,15),16)),17),12),18,19);  0.002000  0.002014
   3598 (((((((((((1,2),3),(5,6)),(4,(7,(8,9)))),10),11),14),(13,15)),(16,17)),12),18,19);  0.002000  0.002009
   3599 (((((((((((1,2),3),(5,6)),(4,(7,(8,9)))),10),11),14),(13,15)),(16,17)),18),12,19);  0.002000  0.001986
   3600 (((((((((((1,2),3),(5,6)),(4,(7,(8,9)))),10),11),14),(13,15)),16),17),(12,18),19);  0.002000  0.001998
   3601 (((((((((((1,2),3),(5,6)),(4,(7,(8,9)))),10),11),14),16),(13,15)),17),(12,18),19);  0.002000  0.001982
   3602 (((((((((((1,2),3),(5,6)),(7,(8,9))),4),10),11),14),(((12,16),17),18)),15),13,19);  0.002000  0.002026
   3603 (((((((((((1,2),3),(5,6)),(7,(8,9))),4),10),11),14),(((12,17),18),16)),13),15,19);  0.002000  0.001956
   3604 (((((((((((1,2),3),(5,6)),(7,(8,9))),4),10),11),14),((12,18),17)),(13,15)),16,19);  0.002000  0.001969
   3605 (((((((((((1,2),3),(5,6)),(7,(8,9))),4),10),11),14),((12,18),17)),(13,16)),15,19);  0.002000  0.001969
   3606 (((((((((((1,2),3),(5,6)),(7,(8,9))),4),10),11),14),((12,18),17)),16),(13,15),19);  0.002000  0.002045
   3607 (((((((((((1,2),3),(5,6)),(7,(8,9))),4),10),11),14),(13,(15,16))),17),(12,18),19);  0.002000  0.002053
   3608 (((((((((((1,2),3),(5,6)),(7,(8,9))),4),10),11),14),(15,16)),13),((12,18),17),19);  0.002000  0.001988
   3609 (((((((((((1,2),3),(5,6)),(7,(8,9))),4),10),11),14),13),((12,18),(16,17))),15,19);  0.002000  0.001977
   3610 (((((((((((1,2),3),(5,6)),(7,(8,9))),4),10),11),14),13),15),((12,18),(16,17)),19);  0.002000  0.002018
   3611 (((((((((((1,2),3),(5,6)),(7,(8,9))),4),10),11),14),15),((12,18),(16,17))),13,19);  0.002000  0.001958
   3612 (((((((((((1,2),3),(5,6)),(7,(8,9))),4),10),11),14),16),((12,18),17)),(13,15),19);  0.002000  0.001953
   3613 (((((((((((1,2),3),(5,6)),(7,(8,9))),4),10),11),14),16),(13,15)),((12,18),17),19);  0.002000  0.002006
   3614 (((((((((((1,2),3),(5,6)),(7,(8,9))),4),10),11),14),16),13),(((12,18),17),15),19);  0.002000  0.002011
   3615 (((((((((((1,2),3),(5,6)),4),(7,(8,9))),10),11),14),(((12,18),17),16)),15),13,19);  0.002000  0.002010
   3616 (((((((((((1,2),3),(5,6)),4),(7,(8,9))),10),11),14),((12,18),17)),16),(13,15),19);  0.002000  0.002008
   3617 (((((((((((1,2),3),(5,6)),4),(7,(8,9))),10),11),14),(13,15)),(16,17)),(12,18),19);  0.002000  0.001982
   3618 (((((((((((1,2),3),(5,6)),4),(7,(8,9))),10),11),14),13),(((12,18),17),16)),15,19);  0.002000  0.001988
   3619 (((((((((((1,2),3),(5,6)),4),(7,(8,9))),10),11),14),13),15),(((12,18),17),16),19);  0.002000  0.002044
   3620 (((((((((((1,2),3),(5,6)),4),(7,(8,9))),10),11),14),13),15),((12,18),(16,17)),19);  0.002000  0.001979
   3621 (((((((((((1,2),3),(5,6)),4),(7,(8,9))),10),11),14),16),(((12,18),17),13)),15,19);  0.002000  0.001919
   3622 ((((((((((1,(2,3)),(5,6)),(7,(8,9))),4),10),11),14),(13,15)),(16,17)),(12,18),19);  0.002000  0.001978
   3623 ((((((((((1,2),3),(5,6)),(4,(7,(8,9)))),10),11),14),(((12,18),16),17)),15),13,19);  0.002000  0.002001
   3624 ((((((((((1,2),3),(5,6)),(4,(7,(8,9)))),10),11),14),(13,15)),(16,17)),(12,18),19);  0.002000  0.002022
   3625 ((((((((((1,2),3),(5,6)),(4,(7,(8,9)))),10),11),14),13),((12,18),(16,17))),15,19);  0.002000  0.002012
   3626 ((((((((((1,2),3),(5,6)),(4,(7,(8,9)))),10),11),14),15),((12,18),(16,17))),13,19);  0.002000  0.002030
   3627 ((((((((((1,2),3),(5,6)),(4,(7,(8,9)))),10),11),14),15),13),(((12,18),17),16),19);  0.002000  0.001981
   3628 ((((((((((1,2),3),(5,6)),(4,(7,(8,9)))),10),11),14),16),13),(((12,18),17),15),19);  0.002000  0.002002
   3629 ((((((((((1,2),3),(5,6)),(7,(8,9))),4),10),11),14),((((12,18),17),15),13)),16,19);  0.002000  0.001988
   3630 ((((((((((1,2),3),(5,6)),(7,(8,9))),4),10),11),14),((((12,18),17),16),13)),15,19);  0.002000  0.001998
   3631 ((((((((((1,2),3),(5,6)),(7,(8,9))),4),10),11),14),(((12,18),(16,17)),15)),13,19);  0.002000  0.002025
   3632 ((((((((((1,2),3),(5,6)),(7,(8,9))),4),10),11),14),((12,(17,18)),16)),(13,15),19);  0.002000  0.001968
   3633 ((((((((((1,2),3),(5,6)),(7,(8,9))),4),10),11),14),(13,15)),(12,((16,17),18)),19);  0.002000  0.002027
   3634 ((((((((((1,2),3),(5,6)),(7,(8,9))),4),10),11),14),13),((((12,18),17),16),15),19);  0.002000  0.002063
   3635 ((((((((((1,2),3),(5,6)),(7,(8,9))),4),10),11),14),15),(((12,18),(16,17)),13),19);  0.002000  0.001966
   3636 ((((((((((1,2),3),(5,6)),(7,(8,9))),4),10),11),14),15),(((12,18),17),(13,16)),19);  0.002000  0.002020
   3637 ((((((((((1,2),3),(5,6)),(7,(8,9))),4),10),11),14),16),(((12,18),17),(13,15)),19);  0.002000  0.001995
   3638 ((((((((((1,2),3),(5,6)),4),(7,(8,9))),10),11),14),((((12,18),17),16),15)),13,19);  0.002000  0.001982
   3639 ((((((((((1,2),3),(5,6)),4),(7,(8,9))),10),11),14),(((12,18),(16,17)),13)),15,19);  0.002000  0.002018
   3640 ((((((((((1,2),3),(5,6)),4),(7,(8,9))),10),11),14),13),(((12,18),(16,17)),15),19);  0.002000  0.002057
   3641 ((((((((((1,2),3),(5,6)),4),(7,(8,9))),10),11),14),15),((((12,18),17),16),13),19);  0.002000  0.002018
   3642 (((((((((1,2),3),(5,6)),(4,(7,(8,9)))),10),11),14),((((12,18),17),16),13)),15,19);  0.002000  0.001971
   3643 (((((((((1,2),3),(5,6)),(4,(7,(8,9)))),10),11),14),(13,15)),(((12,18),16),17),19);  0.002000  0.002018
   3644 (((((((((1,2),3),(5,6)),(4,(7,(8,9)))),10),11),14),16),(((12,18),17),(13,15)),19);  0.002000  0.002030
   3645 (((((((((1,2),3),(5,6)),(7,(8,9))),4),10),11),14),(((((12,18),17),13),16),15),19);  0.002000  0.002008
   3646 (((((((((1,2),3),(5,6)),(7,(8,9))),4),10),11),14),(((((12,18),17),16),15),13),19);  0.002000  0.002013
   3647 (((((((((1,2),3),(5,6)),(7,(8,9))),4),10),11),14),((((12,17),16),18),(13,15)),19);  0.002000  0.001933
   3648 (((((((((1,2),3),(5,6)),(7,(8,9))),4),10),11),14),((((12,18),(16,17)),15),13),19);  0.002000  0.001969
   3649 (((((((((1,2),3),(5,6)),4),(7,(8,9))),10),11),14),(((((12,18),16),17),15),13),19);  0.002000  0.002049

Gene 9:
  numTrees = 445
  index topology                                                                              single     joint
    331 (((((((((1,2),3),4),5),6),(7,(8,9))),(((12,15),(13,(16,17))),(14,18))),10),11,19);  0.010000  0.009992
    332 (((((((((1,2),3),4),5),6),10),(((12,15),(13,(16,17))),(14,18))),(7,(8,9))),11,19);  0.010000  0.010016
    431 (((((((((1,2),3),4),5),6),(((12,14),15),((13,16),(17,18)))),(7,(8,9))),10),11,19);  0.008000  0.008001
    432 (((((((((1,2),3),4),5),6),(((12,15),((13,17),16)),(14,18))),(7,(8,9))),10),11,19);  0.008000  0.008126
    607 ((((((((1,2),3),(4,5)),6),(((((12,13),16),17),15),(14,18))),(7,(8,9))),10),11,19);  0.006000  0.005913
    608 ((((((((1,2),3),4),5),6),(10,(((12,15),((13,17),16)),(14,18)))),(7,(8,9))),11,19);  0.006000  0.005951
    609 ((((((((1,2),3),4),5),6),(7,(8,9))),(10,(((12,15),(13,(16,17))),(14,18)))),11,19);  0.006000  0.005910
    610 (((((((1,(2,3)),(4,5)),6),(((12,15),((13,17),16)),(14,18))),(7,(8,9))),10),11,19);  0.006000  0.006045
    611 ((((((1,2),3),(4,5)),6),((7,(8,9)),(10,(((12,15),(13,(16,17))),(14,18))))),11,19);  0.006000  0.006008
   1026 (((((((((1,2),3),4),5),6),(((12,14),15),((13,(17,18)),16))),(7,(8,9))),10),11,19);  0.004000  0.004046
   1027 (((((((((1,2),3),4),5),6),(((12,15),(13,(16,17))),(14,18))),(7,(8,9))),10),11,19);  0.004000  0.004084
   1028 (((((((((1,2),3),4),5),6),(7,(8,9))),(((12,15),((13,17),16)),(14,18))),10),11,19);  0.004000  0.003941
   1029 (((((((((1,2),3),4),5),6),10),(((12,14),15),((13,16),(17,18)))),(7,(8,9))),11,19);  0.004000  0.004082
   1030 (((((((((1,2),3),4),5),6),10),(((12,15),((13,17),16)),(14,18))),(7,(8,9))),11,19);  0.004000  0.003974
   1031 ((((((((1,(2,3)),4),5),6),((((12,16),(13,17)),15),(14,18))),(7,(8,9))),10),11,19);  0.004000  0.003958
   1032 ((((((((1,(2,3)),4),5),6),(((12,15),((13,17),16)),(14,18))),(7,(8,9))),10),11,19);  0.004000  0.004025
   1033 ((((((((1,(2,3)),4),5),6),(((12,15),(13,(16,17))),(14,18))),(7,(8,9))),10),11,19);  0.004000  0.004021
   1034 ((((((((1,(2,3)),4),5),6),(7,(8,9))),(((((12,16),13),17),15),(14,18))),10),11,19);  0.004000  0.004041
   1035 ((((((((1,2),3),(4,5)),6),((((12,16),(13,17)),15),(14,18))),(7,(8,9))),10),11,19);  0.004000  0.004032
   1036 ((((((((1,2),3),(4,5)),6),(((12,15),((13,16),17)),(14,18))),(7,(8,9))),10),11,19);  0.004000  0.004164
   1037 ((((((((1,2),3),(4,5)),6),(((12,15),((13,17),16)),(14,18))),(7,(8,9))),10),11,19);  0.004000  0.003963
   1038 ((((((((1,2),3),(4,5)),6),(((12,15),(13,(16,17))),(14,18))),(7,(8,9))),10),11,19);  0.004000  0.003984
   1039 ((((((((1,2),3),(4,5)),6),10),(((12,15),((13,17),16)),(14,18))),(7,(8,9))),11,19);  0.004000  0.003996
   1040 ((((((((1,2),3),4),5),6),(((12,15),(13,(16,17))),(14,18))),((7,(8,9)),10)),11,19);  0.004000  0.003984
   1041 ((((((((1,2),3),4),5),6),((7,(8,9)),((((12,(16,17)),13),15),(14,18)))),10),11,19);  0.004000  0.004028
   1042 ((((((((1,2),3),4),5),6),(10,(((12,14),15),((13,16),(17,18))))),(7,(8,9))),11,19);  0.004000  0.004002
   1043 (((((((1,(2,3)),(4,5)),6),(((12,15),((13,16),17)),(14,18))),(7,(8,9))),10),11,19);  0.004000  0.004005
   1044 (((((((1,(2,3)),(4,5)),6),10),(((((12,13),16),17),15),(14,18))),(7,(8,9))),11,19);  0.004000  0.004039
   1045 (((((((1,(2,3)),(4,5)),6),10),(7,(8,9))),(((((12,13),16),17),15),(14,18))),11,19);  0.004000  0.003933
   1046 (((((((1,(2,3)),4),5),6),(10,(((((12,13),16),17),15),(14,18)))),(7,(8,9))),11,19);  0.004000  0.004001
   1047 (((((((1,(2,3)),4),5),6),(10,(((12,15),(13,(16,17))),(14,18)))),(7,(8,9))),11,19);  0.004000  0.003907
   1048 (((((((1,2),3),(4,5)),6),(((((12,13),16),17),15),(14,18))),((7,(8,9)),10)),11,19);  0.004000  0.004036
   1049 (((((((1,2),3),(4,5)),6),(10,(((12,15),(13,(16,17))),(14,18)))),(7,(8,9))),11,19);  0.004000  0.003958
   1050 (((((((1,2),3),4),5),6),(((7,(8,9)),10),(((12,14),15),(13,(16,(17,18)))))),11,19);  0.004000  0.003900
   1051 (((((((1,2),3),4),5),6),((7,(8,9)),(10,(((((12,13),16),17),15),(14,18))))),11,19);  0.004000  0.004024
   1052 (((((((1,2),3),4),5),6),((7,(8,9)),(10,(((12,15),((13,17),16)),(14,18))))),11,19);  0.004000  0.004004
   1053 (((((((1,2),3),4),5),6),((7,(8,9)),(10,(((12,15),(13,(16,17))),(14,18))))),11,19);  0.004000  0.004011
   1054 ((((((1,(2,3)),(4,5)),6),((7,(8,9)),(((((12,13),16),17),15),(14,18)))),10),11,19);  0.004000  0.004009
   1055 ((((((1,2),3),(4,5)),6),((7,(8,9)),(10,(((((12,13),16),17),15),(14,18))))),11,19);  0.004000  0.003958
   1056 (((((1,(2,3)),(4,5)),6),(((7,(8,9)),(((((12,16),13),17),15),(14,18))),10)),11,19);  0.004000  0.004008
   3650 (((((((((1,2),3),4),5),6),(((((12,13),16),(14,18)),17),15)),(7,(8,9))),10),11,19);  0.002000  0.001988
   3651 (((((((((1,2),3),4),5),6),(((((12,13),16),17),15),(14,18))),(7,(8,9))),10),11,19);  0.002000  0.001963
   3652 (((((((((1,2),3),4),5),6),(((((12,16),13),17),15),(14,18))),(7,(8,9))),10),11,19);  0.002000  0.001996
   3653 (((((((((1,2),3),4),5),6),(((((12,16),17),13),15),(14,18))),10),(7,(8,9))),11,19);  0.002000  0.002008
   3654 (((((((((1,2),3),4),5),6),((((12,(14,18)),15),17),(13,16))),(7,(8,9))),10),11,19);  0.002000  0.002027
   3655 (((((((((1,2),3),4),5),6),((((12,(16,17)),13),15),(14,18))),10),(7,(8,9))),11,19);  0.002000  0.002030
   3656 (((((((((1,2),3),4),5),6),((((12,13),(16,17)),15),(14,18))),10),(7,(8,9))),11,19);  0.002000  0.002083
   3657 (((((((((1,2),3),4),5),6),((((12,14),15),(17,18)),(13,16))),(7,(8,9))),10),11,19);  0.002000  0.002011
   3658 (((((((((1,2),3),4),5),6),((((12,15),(16,17)),13),(14,18))),(7,(8,9))),10),11,19);  0.002000  0.001974
   3659 (((((((((1,2),3),4),5),6),((((12,16),13),(15,17)),(14,18))),10),(7,(8,9))),11,19);  0.002000  0.001985
   3660 (((((((((1,2),3),4),5),6),((((12,17),13),(15,16)),(14,18))),10),(7,(8,9))),11,19);  0.002000  0.002011
   3661 (((((((((1,2),3),4),5),6),(((12,(13,(16,17))),15),(14,18))),(7,(8,9))),10),11,19);  0.002000  0.001978
   3662 (((((((((1,2),3),4),5),6),(((12,(13,(16,17))),15),(14,18))),10),(7,(8,9))),11,19);  0.002000  0.001972
   3663 (((((((((1,2),3),4),5),6),(((12,(13,16)),((14,18),17)),15)),10),(7,(8,9))),11,19);  0.002000  0.001967
   3664 (((((((((1,2),3),4),5),6),(((12,(13,16)),(15,17)),(14,18))),10),(7,(8,9))),11,19);  0.002000  0.001988
   3665 (((((((((1,2),3),4),5),6),(((12,(14,18)),15),((13,17),16))),(7,(8,9))),10),11,19);  0.002000  0.001981
   3666 (((((((((1,2),3),4),5),6),(((12,(14,18)),15),(13,(16,17)))),(7,(8,9))),10),11,19);  0.002000  0.001994
   3667 (((((((((1,2),3),4),5),6),(((12,14),15),(((13,17),18),16))),10),(7,(8,9))),11,19);  0.002000  0.002021
   3668 (((((((((1,2),3),4),5),6),(((12,14),15),((13,(16,18)),17))),10),(7,(8,9))),11,19);  0.002000  0.002040
   3669 (((((((((1,2),3),4),5),6),(((12,14),15),((13,(17,18)),16))),10),(7,(8,9))),11,19);  0.002000  0.002008
   3670 (((((((((1,2),3),4),5),6),(((12,14),15),((13,16),(17,18)))),10),(7,(8,9))),11,19);  0.002000  0.001945
   3671 (((((((((1,2),3),4),5),6),(((12,14),15),((13,17),(16,18)))),(7,(8,9))),10),11,19);  0.002000  0.001942
   3672 (((((((((1,2),3),4),5),6),(((12,15),(14,18)),(13,(16,17)))),(7,(8,9))),10),11,19);  0.002000  0.002034
   3673 (((((((((1,2),3),4),5),6),(((12,16),((13,17),15)),(14,18))),(7,(8,9))),10),11,19);  0.002000  0.001983
   3674 (((((((((1,2),3),4),5),6),((12,(((13,16),17),15)),(14,18))),(7,(8,9))),10),11,19);  0.002000  0.002008
   3675 (((((((((1,2),3),4),5),6),((12,13),((14,18),(15,(16,17))))),(7,(8,9))),10),11,19);  0.002000  0.001976
   3676 (((((((((1,2),3),4),5),6),((12,15),(13,(((14,18),16),17)))),(7,(8,9))),10),11,19);  0.002000  0.002030
   3677 (((((((((1,2),3),4),5),6),(7,(8,9))),(((((12,13),16),17),(14,18)),15)),10),11,19);  0.002000  0.002034
   3678 (((((((((1,2),3),4),5),6),(7,(8,9))),(((((12,16),17),13),(14,18)),15)),10),11,19);  0.002000  0.001998
   3679 (((((((((1,2),3),4),5),6),(7,(8,9))),((((12,(13,16)),17),15),(14,18))),10),11,19);  0.002000  0.001970
   3680 (((((((((1,2),3),4),5),6),(7,(8,9))),(((12,(13,(16,17))),15),(14,18))),10),11,19);  0.002000  0.001983
   3681 (((((((((1,2),3),4),5),6),(7,(8,9))),(((12,(14,18)),(13,(16,17))),15)),10),11,19);  0.002000  0.001998
   3682 (((((((((1,2),3),4),5),6),(7,(8,9))),(((12,(14,18)),15),(13,(16,17)))),10),11,19);  0.002000  0.001987
   3683 (((((((((1,2),3),4),5),6),(7,(8,9))),(((12,13),((15,17),16)),(14,18))),10),11,19);  0.002000  0.002005
   3684 (((((((((1,2),3),4),5),6),(7,(8,9))),(((12,14),15),((13,(17,18)),16))),10),11,19);  0.002000  0.001982
   3685 (((((((((1,2),3),4),5),6),(7,(8,9))),(((12,14),15),((13,17),(16,18)))),10),11,19);  0.002000  0.001953
   3686 (((((((((1,2),3),4),5),6),(7,(8,9))),(((12,15),(14,18)),((13,17),16))),10),11,19);  0.002000  0.001991
   3687 (((((((((1,2),3),4),5),6),(7,(8,9))),(((12,16),((13,17),15)),(14,18))),10),11,19);  0.002000  0.002015
   3688 (((((((((1,2),3),4),5),6),(7,(8,9))),((12,15),(((13,17),16),(14,18)))),10),11,19);  0.002000  0.001999
   3689 (((((((((1,2),3),4),5),6),(7,(8,9))),((12,15),((13,(14,18)),(16,17)))),10),11,19);  0.002000  0.001976
   3690 (((((((((1,2),3),4),5),6),(7,(8,9))),10),(((((12,16),13),17),15),(14,18))),11,19);  0.002000  0.002008
   3691 (((((((((1,2),3),4),5),6),(7,(8,9))),10),((((12,(13,16)),17),15),(14,18))),11,19);  0.002000  0.001982
   3692 (((((((((1,2),3),4),5),6),(7,(8,9))),10),((((12,13),16),((14,18),17)),15)),11,19);  0.002000  0.001992
   3693 (((((((((1,2),3),4),5),6),(7,(8,9))),10),((((12,15),13),((14,18),16)),17)),11,19);  0.002000  0.002001
   3694 (((((((((1,2),3),4),5),6),(7,(8,9))),10),(((12,14),15),((13,17),(16,18)))),11,19);  0.002000  0.002033
   3695 (((((((((1,2),3),4),5),6),10),(((((12,13),16),17),(14,18)),15)),(7,(8,9))),11,19);  0.002000  0.001992
   3696 (((((((((1,2),3),4),5),6),10),(((((12,13),16),17),15),(14,18))),(7,(8,9))),11,19);  0.002000  0.001985
   3697 (((((((((1,2),3),4),5),6),10),((((12,(16,17)),13),15),(14,18))),(7,(8,9))),11,19);  0.002000  0.002018
   3698 (((((((((1,2),3),4),5),6),10),((((12,13),(14,18)),(16,17)),15)),(7,(8,9))),11,19);  0.002000  0.001985
   3699 (((((((((1,2),3),4),5),6),10),((((12,15),(13,16)),17),(14,18))),(7,(8,9))),11,19);  0.002000  0.002022
   3700 (((((((((1,2),3),4),5),6),10),((((12,16),(13,17)),(14,18)),15)),(7,(8,9))),11,19);  0.002000  0.002011
   3701 (((((((((1,2),3),4),5),6),10),((((12,17),(15,16)),13),(14,18))),(7,(8,9))),11,19);  0.002000  0.001965
   3702 (((((((((1,2),3),4),5),6),10),(((12,(13,(16,17))),15),(14,18))),(7,(8,9))),11,19);  0.002000  0.002045
   3703 (((((((((1,2),3),4),5),6),10),(((12,(13,16)),(15,17)),(14,18))),(7,(8,9))),11,19);  0.002000  0.002018
   3704 (((((((((1,2),3),4),5),6),10),(((12,15),((13,16),17)),(14,18))),(7,(8,9))),11,19);  0.002000  0.001943
   3705 (((((((((1,2),3),4),5),6),10),(7,(8,9))),((((12,13),(15,16)),17),(14,18))),11,19);  0.002000  0.002012
   3706 (((((((((1,2),3),4),6),5),(((((12,16),17),13),15),(14,18))),(7,(8,9))),10),11,19);  0.002000  0.001965
   3707 (((((((((1,2),3),5),4),6),((((12,16),(14,18)),(13,17)),15)),(7,(8,9))),10),11,19);  0.002000  0.002028
   3708 (((((((((1,3),2),4),5),6),(((((12,15),13),17),(14,18)),16)),10),((7,9),8)),11,19);  0.002000  0.002054
   3709 (((((((((1,3),2),4),5),6),(((((12,16),13),17),15),(14,18))),(7,(8,9))),10),11,19);  0.002000  0.001989
   3710 (((((((((1,3),2),4),5),6),((((12,13),(16,17)),15),(14,18))),(7,(8,9))),10),11,19);  0.002000  0.001998
   3711 (((((((((1,3),2),4),5),6),(((12,14),15),((13,16),(17,18)))),10),(7,(8,9))),11,19);  0.002000  0.001991
   3712 (((((((((1,3),2),4),5),6),(((12,14),15),(13,(16,(17,18))))),(7,(8,9))),10),11,19);  0.002000  0.001997
   3713 (((((((((1,3),2),4),5),6),(((12,15),((13,16),17)),(14,18))),(7,(8,9))),10),11,19);  0.002000  0.002024
   3714 (((((((((1,3),2),4),5),6),(((12,15),((13,17),16)),(14,18))),(7,(8,9))),10),11,19);  0.002000  0.002005
   3715 (((((((((1,3),2),4),5),6),(((12,15),((13,17),16)),(14,18))),10),(7,(8,9))),11,19);  0.002000  0.002027
   3716 (((((((((1,3),2),4),5),6),(((12,15),(13,(16,17))),(14,18))),(7,(8,9))),10),11,19);  0.002000  0.002000
   3717 (((((((((1,3),2),4),5),6),(((12,16),((13,15),17)),(14,18))),10),(7,(8,9))),11,19);  0.002000  0.001965
   3718 (((((((((1,3),2),4),5),6),(((12,16),(13,17)),((14,18),15))),(7,(8,9))),10),11,19);  0.002000  0.002030
   3719 (((((((((1,3),2),4),5),6),((12,((13,(16,17)),15)),(14,18))),(7,(8,9))),10),11,19);  0.002000  0.002032
   3720 (((((((((1,3),2),4),5),6),(7,(8,9))),((((12,16),(13,17)),15),(14,18))),10),11,19);  0.002000  0.002022
   3721 (((((((((1,3),2),4),5),6),(7,(8,9))),((12,14),((13,((16,18),17)),15))),10),11,19);  0.002000  0.002015
   3722 (((((((((1,3),2),4),5),6),(7,(8,9))),10),(((12,(14,18)),15),((13,16),17))),11,19);  0.002000  0.002011
   3723 (((((((((1,3),2),4),5),6),(7,(8,9))),10),(((12,14),15),((13,18),(16,17)))),11,19);  0.002000  0.001981
   3724 (((((((((1,3),2),4),5),6),10),(((12,(15,16)),(13,17)),(14,18))),(7,(8,9))),11,19);  0.002000  0.001982
   3725 (((((((((1,3),2),4),5),6),10),(((12,14),15),((13,16),(17,18)))),(7,(8,9))),11,19);  0.002000  0.002012
   3726 (((((((((1,3),2),4),5),6),10),(((12,15),((13,17),16)),(14,18))),(7,(8,9))),11,19);  0.002000  0.002027
   3727 (((((((((1,3),2),4),5),6),10),(((12,15),(13,(16,17))),(14,18))),(7,(8,9))),11,19);  0.002000  0.002076
   3728 (((((((((1,3),2),4),5),6),10),((12,((13,(16,17)),15)),(14,18))),(7,(8,9))),11,19);  0.002000  0.001943
   3729 (((((((((1,3),2),4),5),6),10),(7,(8,9))),(((12,14),15),((13,(17,18)),16))),11,19);  0.002000  0.001905
   3730 (((((((((1,3),2),4),6),5),10),(((12,14),15),((13,16),(17,18)))),(7,(8,9))),11,19);  0.002000  0.002020
   3731 ((((((((1,(2,3)),4),5),6),(((((12,13),16),17),15),(14,18))),(7,(8,9))),10),11,19);  0.002000  0.001956
   3732 ((((((((1,(2,3)),4),5),6),((((12,(13,16)),17),15),(14,18))),10),(7,(8,9))),11,19);  0.002000  0.002014
   3733 ((((((((1,(2,3)),4),5),6),((((12,(14,18)),16),(13,17)),15)),(7,(8,9))),10),11,19);  0.002000  0.001982
   3734 ((((((((1,(2,3)),4),5),6),((((12,16),15),(13,17)),(14,18))),(7,(8,9))),10),11,19);  0.002000  0.002024
   3735 ((((((((1,(2,3)),4),5),6),((((12,16),15),(13,17)),(14,18))),10),(7,(8,9))),11,19);  0.002000  0.001990
   3736 ((((((((1,(2,3)),4),5),6),(((12,(13,16)),15),((14,18),17))),(7,(8,9))),10),11,19);  0.002000  0.002001
   3737 ((((((((1,(2,3)),4),5),6),(((12,(14,18)),15),((13,16),17))),(7,(8,9))),10),11,19);  0.002000  0.002044
   3738 ((((((((1,(2,3)),4),5),6),(((12,(15,(16,17))),13),(14,18))),10),(7,(8,9))),11,19);  0.002000  0.002008
   3739 ((((((((1,(2,3)),4),5),6),(((12,14),((13,16),(17,18))),15)),(7,(8,9))),10),11,19);  0.002000  0.001979
   3740 ((((((((1,(2,3)),4),5),6),(((12,14),15),((13,(16,18)),17))),(7,(8,9))),10),11,19);  0.002000  0.001972
   3741 ((((((((1,(2,3)),4),5),6),(((12,14),15),((13,16),(17,18)))),10),(7,(8,9))),11,19);  0.002000  0.001972
   3742 ((((((((1,(2,3)),4),5),6),(((12,14),15),((13,17),(16,18)))),(7,(8,9))),10),11,19);  0.002000  0.001999
   3743 ((((((((1,(2,3)),4),5),6),(((12,14),15),(13,((16,18),17)))),(7,(8,9))),10),11,19);  0.002000  0.002027
   3744 ((((((((1,(2,3)),4),5),6),(((12,14),15),(13,(16,(17,18))))),(7,(8,9))),10),11,19);  0.002000  0.002058
   3745 ((((((((1,(2,3)),4),5),6),(((12,14),15),(13,(16,(17,18))))),10),(7,(8,9))),11,19);  0.002000  0.001977
   3746 ((((((((1,(2,3)),4),5),6),(((12,15),((13,16),17)),(14,18))),(7,(8,9))),10),11,19);  0.002000  0.001992
   3747 ((((((((1,(2,3)),4),5),6),((12,((13,(16,17)),15)),(14,18))),(7,(8,9))),10),11,19);  0.002000  0.001950
   3748 ((((((((1,(2,3)),4),5),6),((12,15),(((13,17),16),(14,18)))),10),(7,(8,9))),11,19);  0.002000  0.002008
   3749 ((((((((1,(2,3)),4),5),6),(7,(8,9))),((((12,15),(16,17)),13),(14,18))),10),11,19);  0.002000  0.001966
   3750 ((((((((1,(2,3)),4),5),6),(7,(8,9))),((((12,15),17),(13,16)),(14,18))),10),11,19);  0.002000  0.001965
   3751 ((((((((1,(2,3)),4),5),6),(7,(8,9))),((((12,16),(14,18)),(13,17)),15)),10),11,19);  0.002000  0.001964
   3752 ((((((((1,(2,3)),4),5),6),(7,(8,9))),(((12,(13,16)),(14,18)),(15,17))),10),11,19);  0.002000  0.002021
   3753 ((((((((1,(2,3)),4),5),6),(7,(8,9))),(((12,13),(16,(17,18))),(14,15))),10),11,19);  0.002000  0.001988
   3754 ((((((((1,(2,3)),4),5),6),(7,(8,9))),(((12,14),15),((13,(16,18)),17))),10),11,19);  0.002000  0.002080
   3755 ((((((((1,(2,3)),4),5),6),(7,(8,9))),(((12,14),15),((13,(17,18)),16))),10),11,19);  0.002000  0.001985
   3756 ((((((((1,(2,3)),4),5),6),(7,(8,9))),(((12,15),(13,(16,17))),(14,18))),10),11,19);  0.002000  0.001986
   3757 ((((((((1,(2,3)),4),5),6),(7,(8,9))),((12,(14,18)),((13,15),(16,17)))),10),11,19);  0.002000  0.002007
   3758 ((((((((1,(2,3)),4),5),6),(7,(8,9))),((12,15),(((13,16),17),(14,18)))),10),11,19);  0.002000  0.001968
   3759 ((((((((1,(2,3)),4),5),6),(7,(8,9))),((12,15),(13,(((14,18),17),16)))),10),11,19);  0.002000  0.001966
   3760 ((((((((1,(2,3)),4),5),6),(7,(8,9))),10),((((12,13),(14,18)),(16,17)),15)),11,19);  0.002000  0.001932
   3761 ((((((((1,(2,3)),4),5),6),(7,(8,9))),10),(((12,14),15),(13,(16,(17,18))))),11,19);  0.002000  0.001942
   3762 ((((((((1,(2,3)),4),5),6),(7,(8,9))),10),((12,(13,16)),((14,18),(15,17)))),11,19);  0.002000  0.002011
   3763 ((((((((1,(2,3)),4),5),6),(7,(8,9))),10),((12,15),(((13,16),17),(14,18)))),11,19);  0.002000  0.002019
   3764 ((((((((1,(2,3)),4),5),6),10),(((((12,16),13),17),15),(14,18))),(7,(8,9))),11,19);  0.002000  0.001960
   3765 ((((((((1,(2,3)),4),5),6),10),((((12,(14,18)),15),(13,17)),16)),(7,(8,9))),11,19);  0.002000  0.002010
   3766 ((((((((1,(2,3)),4),5),6),10),((((12,14),15),(17,18)),(13,16))),(7,(8,9))),11,19);  0.002000  0.001977
   3767 ((((((((1,(2,3)),4),5),6),10),(((12,((13,16),17)),15),(14,18))),(7,(8,9))),11,19);  0.002000  0.001976
   3768 ((((((((1,(2,3)),4),5),6),10),(((12,(13,16)),((14,18),17)),15)),(7,(8,9))),11,19);  0.002000  0.002015
   3769 ((((((((1,(2,3)),4),5),6),10),(((12,(14,18)),15),((13,16),17))),(7,(8,9))),11,19);  0.002000  0.001974
   3770 ((((((((1,(2,3)),4),5),6),10),(((12,15),((13,16),17)),(14,18))),(7,(8,9))),11,19);  0.002000  0.001927
   3771 ((((((((1,(2,3)),4),5),6),10),((12,((13,(16,17)),15)),(14,18))),(7,(8,9))),11,19);  0.002000  0.002030
   3772 ((((((((1,(2,3)),4),5),6),10),((12,((13,17),(15,16))),(14,18))),(7,(8,9))),11,19);  0.002000  0.001941
   3773 ((((((((1,(2,3)),4),5),6),10),((12,((14,18),15)),((13,17),16))),(7,(8,9))),11,19);  0.002000  0.001990
   3774 ((((((((1,(2,3)),4),5),6),10),((12,15),((13,(16,17)),(14,18)))),(7,(8,9))),11,19);  0.002000  0.001985
   3775 ((((((((1,(2,3)),4),5),6),10),(7,(8,9))),(((((12,16),13),17),15),(14,18))),11,19);  0.002000  0.002040
   3776 ((((((((1,(2,3)),5),4),6),((12,((13,(16,17)),(14,18))),15)),10),(7,(8,9))),11,19);  0.002000  0.002008
   3777 ((((((((1,2),3),(4,5)),6),(((((12,13),16),17),15),(14,18))),10),(7,(8,9))),11,19);  0.002000  0.001976
   3778 ((((((((1,2),3),(4,5)),6),(((((12,16),13),17),15),(14,18))),(7,(8,9))),10),11,19);  0.002000  0.002034
   3779 ((((((((1,2),3),(4,5)),6),(((((12,16),13),17),15),(14,18))),10),(7,(8,9))),11,19);  0.002000  0.001989
   3780 ((((((((1,2),3),(4,5)),6),((((12,(13,16)),17),15),(14,18))),(7,(8,9))),10),11,19);  0.002000  0.001966
   3781 ((((((((1,2),3),(4,5)),6),((((12,13),17),16),((14,18),15))),(7,(8,9))),10),11,19);  0.002000  0.001965
   3782 ((((((((1,2),3),(4,5)),6),((((12,14),15),(17,18)),(13,16))),(7,(8,9))),10),11,19);  0.002000  0.001958
   3783 ((((((((1,2),3),(4,5)),6),((((12,15),16),(13,17)),(14,18))),10),(7,(8,9))),11,19);  0.002000  0.001964
   3784 ((((((((1,2),3),(4,5)),6),((((12,15),17),(13,16)),(14,18))),(7,(8,9))),10),11,19);  0.002000  0.002014
   3785 ((((((((1,2),3),(4,5)),6),((((12,16),13),((14,18),17)),15)),(7,(8,9))),10),11,19);  0.002000  0.001970
   3786 ((((((((1,2),3),(4,5)),6),(((12,(13,(16,17))),15),(14,18))),(7,(8,9))),10),11,19);  0.002000  0.002017
   3787 ((((((((1,2),3),(4,5)),6),(((12,(13,16)),(15,17)),(14,18))),(7,(8,9))),10),11,19);  0.002000  0.002002
   3788 ((((((((1,2),3),(4,5)),6),(((12,(14,18)),15),((13,17),16))),(7,(8,9))),10),11,19);  0.002000  0.002028
   3789 ((((((((1,2),3),(4,5)),6),(((12,(14,18)),15),(13,(16,17)))),(7,(8,9))),10),11,19);  0.002000  0.001961
   3790 ((((((((1,2),3),(4,5)),6),(((12,(15,(16,17))),13),(14,18))),(7,(8,9))),10),11,19);  0.002000  0.001985
   3791 ((((((((1,2),3),(4,5)),6),(((12,13),(15,(16,17))),(14,18))),10),(7,(8,9))),11,19);  0.002000  0.001962
   3792 ((((((((1,2),3),(4,5)),6),(((12,14),15),((13,(17,18)),16))),(7,(8,9))),10),11,19);  0.002000  0.002008
   3793 ((((((((1,2),3),(4,5)),6),(((12,14),15),((13,16),(17,18)))),(7,(8,9))),10),11,19);  0.002000  0.001968
   3794 ((((((((1,2),3),(4,5)),6),(((12,14),15),((13,16),(17,18)))),10),(7,(8,9))),11,19);  0.002000  0.001985
   3795 ((((((((1,2),3),(4,5)),6),(((12,14),15),(13,(16,(17,18))))),(7,(8,9))),10),11,19);  0.002000  0.002015
   3796 ((((((((1,2),3),(4,5)),6),(((12,14),15),(13,(16,(17,18))))),10),(7,(8,9))),11,19);  0.002000  0.002023
   3797 ((((((((1,2),3),(4,5)),6),(((12,15),((13,16),(14,18))),17)),10),(7,(8,9))),11,19);  0.002000  0.001948
   3798 ((((((((1,2),3),(4,5)),6),(((12,15),(13,(16,17))),(14,18))),10),(7,(8,9))),11,19);  0.002000  0.002004
   3799 ((((((((1,2),3),(4,5)),6),(((12,16),((13,17),15)),(14,18))),(7,(8,9))),10),11,19);  0.002000  0.001996
   3800 ((((((((1,2),3),(4,5)),6),((12,(((13,17),16),15)),(14,18))),(7,(8,9))),10),11,19);  0.002000  0.002006
   3801 ((((((((1,2),3),(4,5)),6),((12,((13,(16,17)),(14,18))),15)),(7,(8,9))),10),11,19);  0.002000  0.002014
   3802 ((((((((1,2),3),(4,5)),6),((12,(13,((14,18),17))),(15,16))),10),(7,(8,9))),11,19);  0.002000  0.002001
   3803 ((((((((1,2),3),(4,5)),6),((12,(13,16)),(((14,18),17),15))),(7,(8,9))),10),11,19);  0.002000  0.001996
   3804 ((((((((1,2),3),(4,5)),6),((12,(14,15)),((13,(17,18)),16))),10),(7,(8,9))),11,19);  0.002000  0.002055
   3805 ((((((((1,2),3),(4,5)),6),((12,15),((13,(16,17)),(14,18)))),(7,(8,9))),10),11,19);  0.002000  0.002005
   3806 ((((((((1,2),3),(4,5)),6),((12,15),((13,(16,17)),(14,18)))),10),(7,(8,9))),11,19);  0.002000  0.002012
   3807 ((((((((1,2),3),(4,5)),6),(7,(8,9))),(((((12,13),16),17),15),(14,18))),10),11,19);  0.002000  0.002027
   3808 ((((((((1,2),3),(4,5)),6),(7,(8,9))),(((((12,13),17),16),15),(14,18))),10),11,19);  0.002000  0.001961
   3809 ((((((((1,2),3),(4,5)),6),(7,(8,9))),((((12,(13,16)),17),15),(14,18))),10),11,19);  0.002000  0.002004
   3810 ((((((((1,2),3),(4,5)),6),(7,(8,9))),((((12,(16,17)),13),15),(14,18))),10),11,19);  0.002000  0.002019
   3811 ((((((((1,2),3),(4,5)),6),(7,(8,9))),((((12,16),(13,17)),(14,18)),15)),10),11,19);  0.002000  0.001998
   3812 ((((((((1,2),3),(4,5)),6),(7,(8,9))),(((12,(13,(16,17))),15),(14,18))),10),11,19);  0.002000  0.002020
   3813 ((((((((1,2),3),(4,5)),6),(7,(8,9))),(((12,(14,18)),15),((13,16),17))),10),11,19);  0.002000  0.001999
   3814 ((((((((1,2),3),(4,5)),6),(7,(8,9))),(((12,13),((15,16),17)),(14,18))),10),11,19);  0.002000  0.002020
   3815 ((((((((1,2),3),(4,5)),6),(7,(8,9))),(((12,13),(15,(16,17))),(14,18))),10),11,19);  0.002000  0.001919
   3816 ((((((((1,2),3),(4,5)),6),(7,(8,9))),(((12,15),((13,17),16)),(14,18))),10),11,19);  0.002000  0.002011
   3817 ((((((((1,2),3),(4,5)),6),(7,(8,9))),((12,((13,(16,17)),15)),(14,18))),10),11,19);  0.002000  0.002031
   3818 ((((((((1,2),3),(4,5)),6),(7,(8,9))),10),(((12,14),15),((13,16),(17,18)))),11,19);  0.002000  0.002001
   3819 ((((((((1,2),3),(4,5)),6),(7,(8,9))),10),(((12,14),15),(13,((16,18),17)))),11,19);  0.002000  0.002048
   3820 ((((((((1,2),3),(4,5)),6),(7,(8,9))),10),(((12,15),((13,16),17)),(14,18))),11,19);  0.002000  0.001930
   3821 ((((((((1,2),3),(4,5)),6),10),(((((12,16),13),17),15),(14,18))),(7,(8,9))),11,19);  0.002000  0.002041
   3822 ((((((((1,2),3),(4,5)),6),10),((((12,(13,16)),17),15),(14,18))),(7,(8,9))),11,19);  0.002000  0.002023
   3823 ((((((((1,2),3),(4,5)),6),10),((((12,(13,17)),16),15),(14,18))),(7,(8,9))),11,19);  0.002000  0.002014
   3824 ((((((((1,2),3),(4,5)),6),10),(((12,(14,18)),(13,17)),(15,16))),(7,(8,9))),11,19);  0.002000  0.001991
   3825 ((((((((1,2),3),(4,5)),6),10),(((12,(17,18)),(13,16)),(14,15))),(7,(8,9))),11,19);  0.002000  0.002010
   3826 ((((((((1,2),3),(4,5)),6),10),(((12,14),15),((13,16),(17,18)))),(7,(8,9))),11,19);  0.002000  0.001993
   3827 ((((((((1,2),3),(4,5)),6),10),(((12,14),15),(13,((16,18),17)))),(7,(8,9))),11,19);  0.002000  0.001952
   3828 ((((((((1,2),3),(4,5)),6),10),((12,((13,(16,17)),15)),(14,18))),(7,(8,9))),11,19);  0.002000  0.002001
   3829 ((((((((1,2),3),(4,5)),6),10),((12,15),((13,((14,18),17)),16))),(7,(8,9))),11,19);  0.002000  0.001998
   3830 ((((((((1,2),3),(4,5)),6),10),(7,(8,9))),(((((12,13),16),15),17),(14,18))),11,19);  0.002000  0.001960
   3831 ((((((((1,2),3),(4,5)),6),10),(7,(8,9))),(((12,14),15),((13,(17,18)),16))),11,19);  0.002000  0.002016
   3832 ((((((((1,2),3),(4,5)),6),10),(7,(8,9))),(((12,14),15),((13,16),(17,18)))),11,19);  0.002000  0.002011
   3833 ((((((((1,2),3),4),(5,6)),((12,15),((13,(16,17)),(14,18)))),(7,(8,9))),10),11,19);  0.002000  0.001935
   3834 ((((((((1,2),3),4),(5,6)),(7,(8,9))),(((((12,13),16),17),(14,18)),15)),10),11,19);  0.002000  0.002031
   3835 ((((((((1,2),3),4),(5,6)),(7,(8,9))),(((((12,16),17),13),15),(14,18))),10),11,19);  0.002000  0.001984
   3836 ((((((((1,2),3),4),(5,6)),(7,(8,9))),(((12,14),15),((13,(17,18)),16))),10),11,19);  0.002000  0.002034
   3837 ((((((((1,2),3),4),(5,6)),10),((((12,16),(13,17)),15),(14,18))),(7,(8,9))),11,19);  0.002000  0.002030
   3838 ((((((((1,2),3),4),(5,6)),10),(((12,13),(16,17)),((14,18),15))),(7,(8,9))),11,19);  0.002000  0.002001
   3839 ((((((((1,2),3),4),5),6),(((((12,16),13),17),15),(14,18))),((7,(8,9)),10)),11,19);  0.002000  0.001986
   3840 ((((((((1,2),3),4),5),6),((((12,13),16),17),((14,18),15))),((7,(8,9)),10)),11,19);  0.002000  0.002021
   3841 ((((((((1,2),3),4),5),6),(((12,(14,18)),15),(13,(16,17)))),((7,(8,9)),10)),11,19);  0.002000  0.001948
   3842 ((((((((1,2),3),4),5),6),(((12,14),15),((13,16),(17,18)))),((7,(8,9)),10)),11,19);  0.002000  0.001992
   3843 ((((((((1,2),3),4),5),6),(((12,14),15),(13,((16,18),17)))),((7,(8,9)),10)),11,19);  0.002000  0.002057
   3844 ((((((((1,2),3),4),5),6),(((12,15),((13,17),16)),(14,18))),((7,(8,9)),10)),11,19);  0.002000  0.002030
   3845 ((((((((1,2),3),4),5),6),((7,(8,9)),(((((12,13),16),17),15),(14,18)))),10),11,19);  0.002000  0.001999
   3846 ((((((((1,2),3),4),5),6),((7,(8,9)),(((((12,13),17),16),15),(14,18)))),10),11,19);  0.002000  0.002015
   3847 ((((((((1,2),3),4),5),6),((7,(8,9)),(((((12,16),13),17),15),(14,18)))),10),11,19);  0.002000  0.002074
   3848 ((((((((1,2),3),4),5),6),((7,(8,9)),((((12,13),16),((14,18),17)),15))),10),11,19);  0.002000  0.002024
   3849 ((((((((1,2),3),4),5),6),((7,(8,9)),((((12,14),15),(17,18)),(13,16)))),10),11,19);  0.002000  0.002057
   3850 ((((((((1,2),3),4),5),6),((7,(8,9)),((((12,16),13),17),((14,18),15)))),10),11,19);  0.002000  0.002007
   3851 ((((((((1,2),3),4),5),6),((7,(8,9)),(((12,(13,(16,17))),15),(14,18)))),10),11,19);  0.002000  0.002017
   3852 ((((((((1,2),3),4),5),6),((7,(8,9)),(((12,15),(13,(16,17))),(14,18)))),10),11,19);  0.002000  0.002016
   3853 ((((((((1,2),3),4),5),6),((7,(8,9)),((12,15),(((13,17),16),(14,18))))),10),11,19);  0.002000  0.001958
   3854 ((((((((1,2),3),4),5),6),((7,(8,9)),((12,15),((13,(16,17)),(14,18))))),10),11,19);  0.002000  0.002006
   3855 ((((((((1,2),3),4),5),6),((7,(8,9)),10)),(((((12,13),16),17),15),(14,18))),11,19);  0.002000  0.001976
   3856 ((((((((1,2),3),4),5),6),((7,(8,9)),10)),((((12,13),(14,18)),(15,17)),16)),11,19);  0.002000  0.001946
   3857 ((((((((1,2),3),4),5),6),((7,(8,9)),10)),(((12,15),(13,(16,17))),(14,18))),11,19);  0.002000  0.002038
   3858 ((((((((1,2),3),4),5),6),(10,(((((12,13),17),16),15),(14,18)))),(7,(8,9))),11,19);  0.002000  0.001981
   3859 ((((((((1,2),3),4),5),6),(10,(((((12,16),17),13),15),(14,18)))),(7,(8,9))),11,19);  0.002000  0.001992
   3860 ((((((((1,2),3),4),5),6),(10,((((12,13),17),(15,16)),(14,18)))),(7,(8,9))),11,19);  0.002000  0.001942
   3861 ((((((((1,2),3),4),5),6),(10,((((12,17),13),((14,18),16)),15))),(7,(8,9))),11,19);  0.002000  0.001997
   3862 ((((((((1,2),3),4),5),6),(10,(((12,14),15),(13,((16,18),17))))),(7,(8,9))),11,19);  0.002000  0.002022
   3863 ((((((((1,2),3),4),5),6),(10,(((12,15),(13,(16,17))),(14,18)))),(7,(8,9))),11,19);  0.002000  0.001988
   3864 ((((((((1,2),3),4),5),6),(10,((12,((13,(16,17)),15)),(14,18)))),(7,(8,9))),11,19);  0.002000  0.001978
   3865 ((((((((1,2),3),4),5),6),(10,((12,15),(((13,17),16),(14,18))))),(7,(8,9))),11,19);  0.002000  0.002008
   3866 ((((((((1,2),3),4),5),6),(7,(8,9))),(10,(((((12,16),17),13),15),(14,18)))),11,19);  0.002000  0.001982
   3867 ((((((((1,2),3),4),5),6),(7,(8,9))),(10,((((12,(13,16)),17),15),(14,18)))),11,19);  0.002000  0.001953
   3868 ((((((((1,2),3),4),5),6),(7,(8,9))),(10,((((12,(14,18)),15),(13,16)),17))),11,19);  0.002000  0.002087
   3869 ((((((((1,2),3),4),5),6),(7,(8,9))),(10,((((12,13),17),(15,16)),(14,18)))),11,19);  0.002000  0.001988
   3870 ((((((((1,2),3),4),5),6),(7,(8,9))),(10,(((12,((13,17),16)),(14,18)),15))),11,19);  0.002000  0.001967
   3871 ((((((((1,2),3),4),5),6),(7,(8,9))),(10,(((12,14),15),((13,(17,18)),16)))),11,19);  0.002000  0.001999
   3872 ((((((((1,2),3),4),5),6),(7,(8,9))),(10,(((12,15),((13,17),16)),(14,18)))),11,19);  0.002000  0.001985
   3873 ((((((((1,2),3),4),5),6),10),((7,(8,9)),(((((12,16),13),17),(14,18)),15))),11,19);  0.002000  0.001888
   3874 ((((((((1,2),3),4),5),6),10),((7,(8,9)),((((12,14),(15,16)),(17,18)),13))),11,19);  0.002000  0.001965
   3875 ((((((((1,2),3),4),5),6),10),((7,(8,9)),(((12,14),15),((13,16),(17,18))))),11,19);  0.002000  0.002012
   3876 ((((((((1,2),3),4),5),6),10),((7,(8,9)),(((12,15),(13,(16,17))),(14,18)))),11,19);  0.002000  0.001938
   3877 ((((((((1,2),3),5),4),6),10),((7,(8,9)),(((12,15),((13,16),17)),(14,18)))),11,19);  0.002000  0.001959
   3878 ((((((((1,3),2),(4,5)),6),((((12,15),16),(13,17)),(14,18))),(7,(8,9))),10),11,19);  0.002000  0.001975
   3879 ((((((((1,3),2),(4,5)),6),(((12,14),15),((13,17),(16,18)))),10),(7,(8,9))),11,19);  0.002000  0.002013
   3880 ((((((((1,3),2),(4,5)),6),(((12,15),(13,(16,17))),(14,18))),(7,(8,9))),10),11,19);  0.002000  0.002027
   3881 ((((((((1,3),2),(4,5)),6),(7,(8,9))),(((((12,13),16),17),15),(14,18))),10),11,19);  0.002000  0.002040
   3882 ((((((((1,3),2),(4,5)),6),(7,(8,9))),(((((12,16),(14,18)),17),15),13)),10),11,19);  0.002000  0.002011
   3883 ((((((((1,3),2),(4,5)),6),(7,(8,9))),((12,(14,18)),(((13,17),16),15))),10),11,19);  0.002000  0.002018
   3884 ((((((((1,3),2),(4,5)),6),10),((((12,16),13),(15,17)),(14,18))),(7,(8,9))),11,19);  0.002000  0.002020
   3885 ((((((((1,3),2),(4,5)),6),10),(7,(8,9))),(((12,15),(13,(16,17))),(14,18))),11,19);  0.002000  0.001991
   3886 ((((((((1,3),2),4),(5,6)),(((12,(13,(16,17))),15),(14,18))),10),(7,(8,9))),11,19);  0.002000  0.002015
   3887 ((((((((1,3),2),4),(5,6)),(7,(8,9))),10),(((12,14),15),(13,((16,18),17)))),11,19);  0.002000  0.001965
   3888 ((((((((1,3),2),4),5),6),((7,(8,9)),10)),((((12,14),15),(13,(17,18))),16)),11,19);  0.002000  0.002047
   3889 ((((((((1,3),2),4),5),6),(10,(((12,((13,16),17)),15),(14,18)))),(7,(8,9))),11,19);  0.002000  0.001978
   3890 ((((((((1,3),2),4),5),6),(10,(((12,15),((13,17),16)),(14,18)))),(7,(8,9))),11,19);  0.002000  0.001973
   3891 ((((((((1,3),2),4),5),6),(7,(8,9))),(10,(((((12,13),16),17),(14,18)),15))),11,19);  0.002000  0.001980
   3892 ((((((((1,3),2),4),5),6),(7,(8,9))),(10,((((12,13),(14,18)),(16,17)),15))),11,19);  0.002000  0.002054
   3893 ((((((((1,3),2),4),5),6),10),((7,(8,9)),(((12,15),((13,16),17)),(14,18)))),11,19);  0.002000  0.001989
   3894 (((((((1,(2,3)),(4,5)),6),(((((12,13),16),17),15),(14,18))),(7,(8,9))),10),11,19);  0.002000  0.002021
   3895 (((((((1,(2,3)),(4,5)),6),(((((12,16),13),17),15),(14,18))),(7,(8,9))),10),11,19);  0.002000  0.001975
   3896 (((((((1,(2,3)),(4,5)),6),((((12,(13,16)),17),15),(14,18))),(7,(8,9))),10),11,19);  0.002000  0.002004
   3897 (((((((1,(2,3)),(4,5)),6),((((12,(16,17)),13),15),(14,18))),(7,(8,9))),10),11,19);  0.002000  0.002019
   3898 (((((((1,(2,3)),(4,5)),6),(((12,((13,17),16)),15),(14,18))),(7,(8,9))),10),11,19);  0.002000  0.001974
   3899 (((((((1,(2,3)),(4,5)),6),(((12,(13,(16,17))),15),(14,18))),(7,(8,9))),10),11,19);  0.002000  0.001979
   3900 (((((((1,(2,3)),(4,5)),6),(((12,(14,18)),((13,17),16)),15)),(7,(8,9))),10),11,19);  0.002000  0.002060
   3901 (((((((1,(2,3)),(4,5)),6),(((12,14),15),((13,(16,18)),17))),(7,(8,9))),10),11,19);  0.002000  0.001996
   3902 (((((((1,(2,3)),(4,5)),6),(((12,14),15),((13,(17,18)),16))),(7,(8,9))),10),11,19);  0.002000  0.001984
   3903 (((((((1,(2,3)),(4,5)),6),(((12,15),((13,16),17)),(14,18))),10),(7,(8,9))),11,19);  0.002000  0.002048
   3904 (((((((1,(2,3)),(4,5)),6),(((12,15),(13,(16,(17,18)))),14)),10),(7,(8,9))),11,19);  0.002000  0.002014
   3905 (((((((1,(2,3)),(4,5)),6),(((12,15),(13,(16,17))),(14,18))),(7,(8,9))),10),11,19);  0.002000  0.001939
   3906 (((((((1,(2,3)),(4,5)),6),(((12,15),(13,(16,17))),(14,18))),10),(7,(8,9))),11,19);  0.002000  0.002001
   3907 (((((((1,(2,3)),(4,5)),6),(12,(((13,17),((14,18),16)),15))),(7,(8,9))),10),11,19);  0.002000  0.002035
   3908 (((((((1,(2,3)),(4,5)),6),(7,(8,9))),(((((12,16),13),17),15),(14,18))),10),11,19);  0.002000  0.001985
   3909 (((((((1,(2,3)),(4,5)),6),(7,(8,9))),((((12,14),15),(13,16)),(17,18))),10),11,19);  0.002000  0.002021
   3910 (((((((1,(2,3)),(4,5)),6),(7,(8,9))),((((12,16),(13,17)),15),(14,18))),10),11,19);  0.002000  0.001945
   3911 (((((((1,(2,3)),(4,5)),6),(7,(8,9))),(((12,(14,18)),15),((13,17),16))),10),11,19);  0.002000  0.001931
   3912 (((((((1,(2,3)),(4,5)),6),(7,(8,9))),(((12,15),(13,(16,17))),(14,18))),10),11,19);  0.002000  0.002011
   3913 (((((((1,(2,3)),(4,5)),6),(7,(8,9))),(((12,15),(14,18)),(13,(16,17)))),10),11,19);  0.002000  0.002021
   3914 (((((((1,(2,3)),(4,5)),6),(7,(8,9))),10),(((12,15),((13,17),16)),(14,18))),11,19);  0.002000  0.002010
   3915 (((((((1,(2,3)),(4,5)),6),10),((((12,(13,16)),17),15),(14,18))),(7,(8,9))),11,19);  0.002000  0.002057
   3916 (((((((1,(2,3)),(4,5)),6),10),((((12,13),(16,17)),15),(14,18))),(7,(8,9))),11,19);  0.002000  0.002054
   3917 (((((((1,(2,3)),(4,5)),6),10),(((12,14),15),(((13,17),18),16))),(7,(8,9))),11,19);  0.002000  0.002063
   3918 (((((((1,(2,3)),(4,5)),6),10),(((12,14),15),((13,16),(17,18)))),(7,(8,9))),11,19);  0.002000  0.002045
   3919 (((((((1,(2,3)),(4,5)),6),10),(((12,15),((13,16),17)),(14,18))),(7,(8,9))),11,19);  0.002000  0.001976
   3920 (((((((1,(2,3)),4),(5,6)),(7,(8,9))),(((((12,16),13),17),15),(14,18))),10),11,19);  0.002000  0.001995
   3921 (((((((1,(2,3)),4),(5,6)),(7,(8,9))),(((12,15),(13,(16,17))),(14,18))),10),11,19);  0.002000  0.002005
   3922 (((((((1,(2,3)),4),(5,6)),10),(((12,(14,18)),15),((13,16),17))),(7,(8,9))),11,19);  0.002000  0.002039
   3923 (((((((1,(2,3)),4),5),6),(((12,14),15),((13,17),(16,18)))),((7,(8,9)),10)),11,19);  0.002000  0.002055
   3924 (((((((1,(2,3)),4),5),6),(((12,15),((13,16),17)),(14,18))),((7,(8,9)),10)),11,19);  0.002000  0.002000
   3925 (((((((1,(2,3)),4),5),6),(((12,15),(13,(16,17))),(14,18))),((7,(8,9)),10)),11,19);  0.002000  0.002060
   3926 (((((((1,(2,3)),4),5),6),((12,15),(13,(((14,18),17),16)))),((7,(8,9)),10)),11,19);  0.002000  0.002044
   3927 (((((((1,(2,3)),4),5),6),((7,(8,9)),(((((12,16),13),17),15),(14,18)))),10),11,19);  0.002000  0.002060
   3928 (((((((1,(2,3)),4),5),6),((7,(8,9)),((((12,13),(15,17)),16),(14,18)))),10),11,19);  0.002000  0.002047
   3929 (((((((1,(2,3)),4),5),6),((7,(8,9)),(((12,15),(13,(16,17))),(14,18)))),10),11,19);  0.002000  0.001984
   3930 (((((((1,(2,3)),4),5),6),((7,(8,9)),(((12,16),(13,(15,17))),(14,18)))),10),11,19);  0.002000  0.001992
   3931 (((((((1,(2,3)),4),5),6),((7,(8,9)),((12,(((13,17),16),15)),(14,18)))),10),11,19);  0.002000  0.002007
   3932 (((((((1,(2,3)),4),5),6),((7,(8,9)),10)),((((12,13),(16,17)),15),(14,18))),11,19);  0.002000  0.002007
   3933 (((((((1,(2,3)),4),5),6),(10,((((12,(13,16)),17),15),(14,18)))),(7,(8,9))),11,19);  0.002000  0.001927
   3934 (((((((1,(2,3)),4),5),6),(10,(((12,(13,16)),((14,18),15)),17))),(7,(8,9))),11,19);  0.002000  0.001986
   3935 (((((((1,(2,3)),4),5),6),(10,(((12,14),15),((13,(16,18)),17)))),(7,(8,9))),11,19);  0.002000  0.002010
   3936 (((((((1,(2,3)),4),5),6),(10,(((12,14),15),((13,(17,18)),16)))),(7,(8,9))),11,19);  0.002000  0.001999
   3937 (((((((1,(2,3)),4),5),6),(10,((12,15),(((13,17),16),(14,18))))),(7,(8,9))),11,19);  0.002000  0.002010
   3938 (((((((1,(2,3)),4),5),6),(7,(8,9))),(10,(((12,14),15),((13,(17,18)),16)))),11,19);  0.002000  0.002018
   3939 (((((((1,(2,3)),4),5),6),(7,(8,9))),(10,((12,(((13,16),17),15)),(14,18)))),11,19);  0.002000  0.002024
   3940 (((((((1,2),3),(4,(5,6))),(7,(8,9))),((12,15),(((13,17),16),(14,18)))),10),11,19);  0.002000  0.001998
   3941 (((((((1,2),3),(4,5)),6),(((((12,16),17),13),15),(14,18))),((7,(8,9)),10)),11,19);  0.002000  0.002017
   3942 (((((((1,2),3),(4,5)),6),((((12,13),17),(15,16)),(14,18))),((7,(8,9)),10)),11,19);  0.002000  0.002058
   3943 (((((((1,2),3),(4,5)),6),(((12,(14,18)),15),((13,17),16))),((7,(8,9)),10)),11,19);  0.002000  0.002070
   3944 (((((((1,2),3),(4,5)),6),(((12,13),(15,(16,17))),(14,18))),((7,(8,9)),10)),11,19);  0.002000  0.002031
   3945 (((((((1,2),3),(4,5)),6),(((12,14),15),((13,16),(17,18)))),((7,(8,9)),10)),11,19);  0.002000  0.001995
   3946 (((((((1,2),3),(4,5)),6),(((12,14),15),(13,((16,18),17)))),((7,(8,9)),10)),11,19);  0.002000  0.001975
   3947 (((((((1,2),3),(4,5)),6),((12,((14,18),15)),((13,16),17))),((7,(8,9)),10)),11,19);  0.002000  0.001981
   3948 (((((((1,2),3),(4,5)),6),((12,15),((13,17),((14,18),16)))),((7,(8,9)),10)),11,19);  0.002000  0.001992
   3949 (((((((1,2),3),(4,5)),6),((7,(8,9)),(((((12,13),16),17),15),(14,18)))),10),11,19);  0.002000  0.002001
   3950 (((((((1,2),3),(4,5)),6),((7,(8,9)),((((12,(13,16)),17),15),(14,18)))),10),11,19);  0.002000  0.001968
   3951 (((((((1,2),3),(4,5)),6),((7,(8,9)),((((12,16),(15,17)),13),(14,18)))),10),11,19);  0.002000  0.002010
   3952 (((((((1,2),3),(4,5)),6),((7,(8,9)),(((12,(14,18)),15),(13,(16,17))))),10),11,19);  0.002000  0.001989
   3953 (((((((1,2),3),(4,5)),6),((7,(8,9)),(((12,14),15),((13,16),(17,18))))),10),11,19);  0.002000  0.002028
   3954 (((((((1,2),3),(4,5)),6),((7,(8,9)),10)),(((12,14),(13,(16,(17,18)))),15)),11,19);  0.002000  0.002022
   3955 (((((((1,2),3),(4,5)),6),((7,(8,9)),10)),((12,15),((13,(14,18)),(16,17)))),11,19);  0.002000  0.002005
   3956 (((((((1,2),3),(4,5)),6),(10,(((((12,16),17),13),15),(14,18)))),(7,(8,9))),11,19);  0.002000  0.002020
   3957 (((((((1,2),3),(4,5)),6),(10,((((12,17),(13,16)),15),(14,18)))),(7,(8,9))),11,19);  0.002000  0.001994
   3958 (((((((1,2),3),(4,5)),6),(10,((12,((13,(15,16)),17)),(14,18)))),(7,(8,9))),11,19);  0.002000  0.001972
   3959 (((((((1,2),3),(4,5)),6),(7,(8,9))),(10,((((12,(13,16)),17),15),(14,18)))),11,19);  0.002000  0.001989
   3960 (((((((1,2),3),(4,5)),6),(7,(8,9))),(10,((((12,13),(16,17)),15),(14,18)))),11,19);  0.002000  0.001924
   3961 (((((((1,2),3),(4,5)),6),(7,(8,9))),(10,((((12,16),(13,(14,18))),17),15))),11,19);  0.002000  0.002047
   3962 (((((((1,2),3),(4,5)),6),(7,(8,9))),(10,(((12,(14,18)),15),((13,16),17)))),11,19);  0.002000  0.002014
   3963 (((((((1,2),3),(4,5)),6),(7,(8,9))),(10,(((12,15),((13,16),17)),(14,18)))),11,19);  0.002000  0.001992
   3964 (((((((1,2),3),(4,5)),6),10),((7,(8,9)),(((((12,13),16),17),15),(14,18)))),11,19);  0.002000  0.002034
   3965 (((((((1,2),3),(4,5)),6),10),((7,(8,9)),((((12,(13,16)),17),15),(14,18)))),11,19);  0.002000  0.001995
   3966 (((((((1,2),3),(4,5)),6),10),((7,(8,9)),((((12,15),16),(13,17)),(14,18)))),11,19);  0.002000  0.002008
   3967 (((((((1,2),3),(4,5)),6),10),((7,(8,9)),(((12,(13,16)),((14,18),17)),15))),11,19);  0.002000  0.002035
   3968 (((((((1,2),3),(4,5)),6),10),((7,(8,9)),(((12,15),((13,17),16)),(14,18)))),11,19);  0.002000  0.001978
   3969 (((((((1,2),3),(4,5)),6),10),((7,(8,9)),(((12,15),(13,(16,17))),(14,18)))),11,19);  0.002000  0.001984
   3970 (((((((1,2),3),4),(5,6)),10),((7,(8,9)),((((12,(14,18)),16),(13,17)),15))),11,19);  0.002000  0.001994
   3971 (((((((1,2),3),4),5),6),(((7,(8,9)),((((12,13),15),(16,17)),(14,18))),10)),11,19);  0.002000  0.002050
   3972 (((((((1,2),3),4),5),6),(((7,(8,9)),((((12,13),16),15),((14,18),17))),10)),11,19);  0.002000  0.001982
   3973 (((((((1,2),3),4),5),6),(((7,(8,9)),(((12,(13,16)),(15,17)),(14,18))),10)),11,19);  0.002000  0.002039
   3974 (((((((1,2),3),4),5),6),(((7,(8,9)),(((12,16),((13,17),15)),(14,18))),10)),11,19);  0.002000  0.001955
   3975 (((((((1,2),3),4),5),6),(((7,(8,9)),((12,(((13,16),17),15)),(14,18))),10)),11,19);  0.002000  0.002050
   3976 (((((((1,2),3),4),5),6),(((7,(8,9)),10),(((((12,(14,18)),15),16),17),13))),11,19);  0.002000  0.001963
   3977 (((((((1,2),3),4),5),6),(((7,(8,9)),10),((((12,13),(16,17)),15),(14,18)))),11,19);  0.002000  0.002047
   3978 (((((((1,2),3),4),5),6),(((7,(8,9)),10),((((12,14),15),(13,(17,18))),16))),11,19);  0.002000  0.002015
   3979 (((((((1,2),3),4),5),6),(((7,(8,9)),10),(((12,16),((13,17),15)),(14,18)))),11,19);  0.002000  0.001955
   3980 (((((((1,2),3),4),5),6),(((7,(8,9)),10),((12,15),(((13,17),16),(14,18))))),11,19);  0.002000  0.001959
   3981 (((((((1,2),3),4),5),6),((7,(8,9)),(10,(((((12,16),13),17),15),(14,18))))),11,19);  0.002000  0.002031
   3982 (((((((1,2),3),4),5),6),((7,(8,9)),(10,((((12,15),(14,18)),17),(13,16))))),11,19);  0.002000  0.001994
   3983 (((((((1,2),3),4),5),6),((7,(8,9)),(10,(((12,(13,(16,17))),15),(14,18))))),11,19);  0.002000  0.001942
   3984 (((((((1,2),3),4),5),6),((7,(8,9)),(10,(((12,(13,17)),(15,16)),(14,18))))),11,19);  0.002000  0.002048
   3985 (((((((1,2),3),4),5),6),((7,(8,9)),(10,(((12,14),15),((13,16),(17,18)))))),11,19);  0.002000  0.001985
   3986 (((((((1,2),3),6),(4,5)),((7,(8,9)),(((12,(14,15)),(16,(17,18))),13))),10),11,19);  0.002000  0.002005
   3987 (((((((1,3),2),(4,5)),6),(((12,14),15),((13,(17,18)),16))),((7,(8,9)),10)),11,19);  0.002000  0.001934
   3988 (((((((1,3),2),(4,5)),6),(10,(((((12,16),13),17),15),(14,18)))),(7,(8,9))),11,19);  0.002000  0.002014
   3989 (((((((1,3),2),(4,5)),6),(7,(8,9))),(10,(((12,15),(13,(16,17))),(14,18)))),11,19);  0.002000  0.002014
   3990 (((((((1,3),2),(4,5)),6),10),((7,(8,9)),((((12,13),(16,17)),15),(14,18)))),11,19);  0.002000  0.001971
   3991 ((((((1,(2,3)),(4,5)),6),((((12,(14,18)),(13,16)),17),15)),((7,(8,9)),10)),11,19);  0.002000  0.001974
   3992 ((((((1,(2,3)),(4,5)),6),(((12,(14,18)),15),(13,(16,17)))),((7,(8,9)),10)),11,19);  0.002000  0.002019
   3993 ((((((1,(2,3)),(4,5)),6),(((12,14),15),((13,17),(16,18)))),((7,(8,9)),10)),11,19);  0.002000  0.002032
   3994 ((((((1,(2,3)),(4,5)),6),((7,(8,9)),(((((12,16),13),17),15),(14,18)))),10),11,19);  0.002000  0.002007
   3995 ((((((1,(2,3)),(4,5)),6),((7,(8,9)),((((12,(13,16)),17),15),(14,18)))),10),11,19);  0.002000  0.001992
   3996 ((((((1,(2,3)),(4,5)),6),((7,(8,9)),((((12,13),(16,17)),15),(14,18)))),10),11,19);  0.002000  0.001972
   3997 ((((((1,(2,3)),(4,5)),6),((7,(8,9)),((((12,16),(15,17)),13),(14,18)))),10),11,19);  0.002000  0.001979
   3998 ((((((1,(2,3)),(4,5)),6),((7,(8,9)),(((12,14),15),(13,(16,(17,18)))))),10),11,19);  0.002000  0.001963
   3999 ((((((1,(2,3)),(4,5)),6),((7,(8,9)),10)),(((12,13),16),((14,18),(15,17)))),11,19);  0.002000  0.001979
   4000 ((((((1,(2,3)),(4,5)),6),(10,((((12,(13,16)),17),15),(14,18)))),(7,(8,9))),11,19);  0.002000  0.001954
   4001 ((((((1,(2,3)),(4,5)),6),(10,(((12,15),((13,16),17)),(14,18)))),(7,(8,9))),11,19);  0.002000  0.002046
   4002 ((((((1,(2,3)),(4,5)),6),(10,((12,((13,(16,17)),15)),(14,18)))),(7,(8,9))),11,19);  0.002000  0.002041
   4003 ((((((1,(2,3)),(4,5)),6),(7,(8,9))),(10,((((12,(13,16)),15),17),(14,18)))),11,19);  0.002000  0.002048
   4004 ((((((1,(2,3)),(4,5)),6),(7,(8,9))),(10,(((12,14),15),(((13,18),16),17)))),11,19);  0.002000  0.001985
   4005 ((((((1,(2,3)),(4,5)),6),(7,(8,9))),(10,(((12,15),((13,17),16)),(14,18)))),11,19);  0.002000  0.002048
   4006 ((((((1,(2,3)),(4,5)),6),10),((7,(8,9)),((((12,16),(13,17)),15),(14,18)))),11,19);  0.002000  0.001988
   4007 ((((((1,(2,3)),4),(5,6)),((7,(8,9)),((((12,15),16),13),((14,18),17)))),10),11,19);  0.002000  0.002033
   4008 ((((((1,(2,3)),4),(5,6)),10),((7,(8,9)),(((12,14),15),(13,((16,18),17))))),11,19);  0.002000  0.002013
   4009 ((((((1,(2,3)),4),5),6),(((7,(8,9)),(((12,15),(14,18)),((13,17),16))),10)),11,19);  0.002000  0.002005
   4010 ((((((1,(2,3)),4),5),6),(((7,(8,9)),10),(((12,(13,(16,17))),15),(14,18)))),11,19);  0.002000  0.001975
   4011 ((((((1,(2,3)),4),5),6),(((7,(8,9)),10),((12,15),((13,(16,17)),(14,18))))),11,19);  0.002000  0.001999
   4012 ((((((1,(2,3)),4),5),6),((7,(8,9)),(10,(((((12,16),15),13),17),(14,18))))),11,19);  0.002000  0.001985
   4013 ((((((1,(2,3)),4),5),6),((7,(8,9)),(10,(((12,(13,16)),(15,17)),(14,18))))),11,19);  0.002000  0.002011
   4014 ((((((1,(2,3)),4),5),6),((7,(8,9)),(10,(((12,14),15),(((13,18),17),16))))),11,19);  0.002000  0.002030
   4015 ((((((1,2),3),(4,5)),6),(((7,(8,9)),((((12,13),(16,17)),15),(14,18))),10)),11,19);  0.002000  0.001953
   4016 ((((((1,2),3),(4,5)),6),(((7,(8,9)),((((12,14),15),(13,16)),(17,18))),10)),11,19);  0.002000  0.002090
   4017 ((((((1,2),3),(4,5)),6),(((7,(8,9)),((((12,16),(15,17)),13),(14,18))),10)),11,19);  0.002000  0.002017
   4018 ((((((1,2),3),(4,5)),6),(((7,(8,9)),((12,((13,(16,17)),15)),(14,18))),10)),11,19);  0.002000  0.002009
   4019 ((((((1,2),3),(4,5)),6),(((7,(8,9)),10),(((((12,16),13),17),(14,18)),15))),11,19);  0.002000  0.002033
   4020 ((((((1,2),3),(4,5)),6),(((7,(8,9)),10),(((((12,16),17),13),(14,18)),15))),11,19);  0.002000  0.001947
   4021 ((((((1,2),3),(4,5)),6),(((7,(8,9)),10),(((12,14),15),(((13,17),18),16)))),11,19);  0.002000  0.001974
   4022 ((((((1,2),3),(4,5)),6),(((7,(8,9)),10),(((12,15),(13,(16,17))),(14,18)))),11,19);  0.002000  0.001986
   4023 ((((((1,2),3),(4,5)),6),(((7,(8,9)),10),((12,(14,18)),(((13,16),17),15)))),11,19);  0.002000  0.001973
   4024 ((((((1,2),3),(4,5)),6),((7,(8,9)),(10,(((((12,16),17),13),15),(14,18))))),11,19);  0.002000  0.002012
   4025 ((((((1,2),3),(4,5)),6),((7,(8,9)),(10,((((12,(13,16)),(14,18)),17),15)))),11,19);  0.002000  0.002021
   4026 ((((((1,2),3),(4,5)),6),((7,(8,9)),(10,((((12,(13,16)),15),17),(14,18))))),11,19);  0.002000  0.001971
   4027 ((((((1,2),3),(4,5)),6),((7,(8,9)),(10,((((12,(16,17)),13),15),(14,18))))),11,19);  0.002000  0.002048
   4028 ((((((1,2),3),(4,5)),6),((7,(8,9)),(10,((((12,16),13),17),((14,18),15))))),11,19);  0.002000  0.001965
   4029 ((((((1,2),3),(4,5)),6),((7,(8,9)),(10,(((12,(14,18)),15),((13,17),16))))),11,19);  0.002000  0.002016
   4030 ((((((1,2),3),(4,5)),6),((7,(8,9)),(10,(((12,14),15),((13,(17,18)),16))))),11,19);  0.002000  0.002024
   4031 ((((((1,2),3),(4,5)),6),((7,(8,9)),(10,(((12,15),((13,16),17)),(14,18))))),11,19);  0.002000  0.002034
   4032 ((((((1,2),3),(4,5)),6),((7,(8,9)),(10,(((12,15),(13,17)),((14,18),16))))),11,19);  0.002000  0.001998
   4033 ((((((1,2),3),(4,5)),6),((7,(8,9)),(10,((12,(((13,16),17),15)),(14,18))))),11,19);  0.002000  0.001995
   4034 ((((((1,2),3),(4,5)),6),((7,(8,9)),(10,((12,((13,(16,17)),15)),(14,18))))),11,19);  0.002000  0.002021
   4035 ((((((1,2),3),4),(5,6)),(((7,(8,9)),10),(((12,14),15),((13,(16,18)),17)))),11,19);  0.002000  0.001999
   4036 ((((((1,2),3),4),(5,6)),((7,(8,9)),(10,(((12,15),((13,16),17)),(14,18))))),11,19);  0.002000  0.002044
   4037 ((((((1,3),2),(4,5)),6),(((7,(8,9)),10),(((((12,13),16),17),15),(14,18)))),11,19);  0.002000  0.001975
   4038 ((((((1,3),2),(4,5)),6),(((7,(8,9)),10),(((12,14),15),(((13,17),18),16)))),11,19);  0.002000  0.002047
   4039 ((((((1,3),2),(4,5)),6),((7,(8,9)),(10,(((((12,16),17),13),(14,18)),15)))),11,19);  0.002000  0.001993
   4040 ((((((1,3),2),(4,5)),6),((7,(8,9)),(10,(((12,14),15),((13,17),(16,18)))))),11,19);  0.002000  0.002036
   4041 (((((1,(2,3)),(4,5)),6),(((7,(8,9)),((((12,13),17),15),((14,18),16))),10)),11,19);  0.002000  0.002001
   4042 (((((1,(2,3)),(4,5)),6),(((7,(8,9)),((12,(13,((15,16),17))),(14,18))),10)),11,19);  0.002000  0.002009
   4043 (((((1,(2,3)),(4,5)),6),(((7,(8,9)),10),((((12,13),(16,17)),15),(14,18)))),11,19);  0.002000  0.001982
   4044 (((((1,(2,3)),(4,5)),6),(((7,(8,9)),10),((((12,15),(13,17)),16),(14,18)))),11,19);  0.002000  0.001912
   4045 (((((1,(2,3)),(4,5)),6),(((7,(8,9)),10),(((12,14),15),((13,17),(16,18))))),11,19);  0.002000  0.002018
   4046 (((((1,(2,3)),(4,5)),6),(((7,(8,9)),10),(((12,15),(13,(16,17))),(14,18)))),11,19);  0.002000  0.001991
   4047 (((((1,(2,3)),(4,5)),6),(((7,(8,9)),10),((12,(((13,16),17),15)),(14,18)))),11,19);  0.002000  0.001956
   4048 (((((1,(2,3)),(4,5)),6),(((7,(8,9)),10),((12,13),((14,18),(15,(16,17)))))),11,19);  0.002000  0.002090
   4049 (((((1,(2,3)),(4,5)),6),((7,(8,9)),(10,((((12,(13,16)),17),15),(14,18))))),11,19);  0.002000  0.002001
   4050 (((((1,(2,3)),(4,5)),6),((7,(8,9)),(10,(((12,14),15),((13,17),(16,18)))))),11,19);  0.002000  0.001964
   4051 (((((1,(2,3)),(4,5)),6),((7,(8,9)),(10,((12,(((13,16),17),15)),(14,18))))),11,19);  0.002000  0.002025
   4052 (((((1,(2,3)),(4,5)),6),((7,(8,9)),(10,((12,15),(((13,17),16),(14,18)))))),11,19);  0.002000  0.001953
   4053 (((((1,(2,3)),4),(5,6)),(((7,(8,9)),((((12,16),(13,17)),15),(14,18))),10)),11,19);  0.002000  0.002007
   4054 (((((1,(2,3)),4),(5,6)),(((7,(8,9)),10),(((12,15),((13,16),17)),(14,18)))),11,19);  0.002000  0.001975

Gene 10:
  numTrees = 243
  index topology                                                                              single     joint
    124 (((((((((1,2),3),((5,6),((7,9),8))),4),10),11),13),((12,15),17)),(14,(16,18)),19);  0.020000  0.019988
    171 ((((((((1,2),3),(4,((5,((7,9),8)),6))),10),11),((12,15),17)),(14,(16,18))),13,19);  0.016000  0.015800
    209 ((((((((1,2),3),(4,((5,6),((7,9),8)))),10),11),((12,15),17)),(14,(16,18))),13,19);  0.014000  0.013870
    210 ((((((((1,2),3),(4,((5,6),((7,9),8)))),10),11),13),((12,15),17)),(14,(16,18)),19);  0.014000  0.014103
    211 ((((((((1,2),3),(4,(5,(6,((7,9),8))))),10),11),13),((12,15),17)),(14,(16,18)),19);  0.014000  0.014117
    212 ((((((((1,2),3),4),((5,6),((7,9),8))),10),11),13),(((12,15),17),(14,(16,18))),19);  0.014000  0.014124
    213 ((((((((1,2),3),4),(5,(6,((7,9),8)))),10),11),13),(((12,15),17),(14,(16,18))),19);  0.014000  0.014174
    214 (((((((1,2),3),(4,((5,((7,9),8)),6))),10),11),13),(((12,15),17),(14,(16,18))),19);  0.014000  0.013902
    263 (((((((((1,2),3),((5,6),((7,9),8))),4),10),11),((12,15),17)),13),(14,(16,18)),19);  0.012000  0.012053
    264 (((((((((1,2),3),((5,6),((7,9),8))),4),10),11),13),(14,(16,18))),((12,15),17),19);  0.012000  0.011962
    265 (((((((((1,2),3),(4,((5,((7,9),8)),6))),10),11),13),14),((12,15),17)),(16,18),19);  0.012000  0.011958
    266 (((((((((1,2),3),(4,((5,6),((7,9),8)))),10),11),13),((12,15),17)),14),(16,18),19);  0.012000  0.011933
    267 ((((((((1,2),3),(4,((5,6),((7,9),8)))),10),11),13),(((12,15),17),14)),(16,18),19);  0.012000  0.011839
    268 ((((((((1,2),3),(4,(5,(6,((7,9),8))))),10),11),((12,15),17)),(13,14)),(16,18),19);  0.012000  0.012015
    269 ((((((((1,2),3),(4,(5,(6,((7,9),8))))),10),11),13),(14,(16,18))),((12,15),17),19);  0.012000  0.012131
    270 (((((((1,2),3),(4,((5,6),((7,9),8)))),10),11),((12,15),17)),(13,(14,(16,18))),19);  0.012000  0.012068
    333 (((((((((1,2),3),((5,((7,9),8)),6)),4),10),11),13),(14,(16,18))),((12,15),17),19);  0.010000  0.009932
    334 (((((((((1,2),3),(5,(6,((7,9),8)))),4),10),11),((12,15),17)),(14,(16,18))),13,19);  0.010000  0.009945
    335 (((((((((1,2),3),(5,(6,((7,9),8)))),4),10),11),13),(14,(16,18))),((12,15),17),19);  0.010000  0.009966
    336 ((((((((1,2),3),((5,6),((7,9),8))),4),10),11),(((12,15),17),(13,14))),(16,18),19);  0.010000  0.010018
    337 ((((((((1,2),3),(4,((5,((7,9),8)),6))),10),11),13),(14,(16,18))),((12,15),17),19);  0.010000  0.009957
    338 (((((((1,2),3),((5,6),((7,9),8))),4),10),11),(((12,15),17),(13,(14,(16,18)))),19);  0.010000  0.010016
    339 (((((((1,2),3),(4,(5,(6,((7,9),8))))),10),11),13),(((12,15),17),(14,(16,18))),19);  0.010000  0.009950
    340 ((((((1,2),3),(4,((5,6),((7,9),8)))),10),11),(((12,15),17),(13,(14,(16,18)))),19);  0.010000  0.009928
    341 ((((((1,2),3),(4,(5,(6,((7,9),8))))),10),11),(((12,15),17),(13,(14,(16,18)))),19);  0.010000  0.009979
    433 (((((((((1,2),3),(4,((5,((7,9),8)),6))),10),11),13),((12,15),17)),14),(16,18),19);  0.008000  0.007931
    434 (((((((((1,2),3),(4,((5,6),((7,9),8)))),10),11),13),14),((12,15),17)),(16,18),19);  0.008000  0.007945
    435 (((((((((1,2),3),(4,(5,(6,((7,9),8))))),10),11),((12,15),17)),14),13),(16,18),19);  0.008000  0.008096
    436 (((((((((1,2),3),(4,(5,(6,((7,9),8))))),10),11),13),14),((12,15),17)),(16,18),19);  0.008000  0.007999
    437 (((((((((1,2),3),(5,(6,((7,9),8)))),4),10),11),13),((12,15),17)),(14,(16,18)),19);  0.008000  0.007999
    438 (((((((((1,2),3),4),((5,6),((7,9),8))),10),11),13),(((12,15),17),14)),(16,18),19);  0.008000  0.007980
    439 (((((((((1,2),3),4),((5,6),((7,9),8))),10),11),13),((12,15),17)),(14,(16,18)),19);  0.008000  0.008072
    440 (((((((((1,2),3),4),((5,6),((7,9),8))),10),11),13),(14,(16,18))),((12,15),17),19);  0.008000  0.007945
    441 ((((((((1,2),3),(4,((5,((7,9),8)),6))),10),11),13),((12,15),17)),(14,(16,18)),19);  0.008000  0.007978
    442 ((((((((1,2),3),(4,((5,6),((7,9),8)))),10),11),((12,15),17)),(13,14)),(16,18),19);  0.008000  0.008011
    443 ((((((((1,2),3),(5,(6,((7,9),8)))),4),10),11),13),(((12,15),17),(14,(16,18))),19);  0.008000  0.007947
    444 (((((((1,2),3),((5,((7,9),8)),6)),4),10),11),(((12,15),17),(13,(14,(16,18)))),19);  0.008000  0.008052
    445 (((((((1,2),3),(4,((5,((7,9),8)),6))),10),11),((12,15),17)),(13,(14,(16,18))),19);  0.008000  0.007985
    446 (((((((1,2),3),(4,(5,(6,((7,9),8))))),10),11),(((12,15),17),(13,14))),(16,18),19);  0.008000  0.007992
    447 ((((((1,2),3),(4,((5,((7,9),8)),6))),10),11),(((12,15),17),(13,(14,(16,18)))),19);  0.008000  0.008055
    448 ((((((1,2),3),(4,(5,(6,((7,9),8))))),10),11),((((12,15),17),(14,(16,18))),13),19);  0.008000  0.007973
    612 ((((((((((1,2),3),(5,(6,((7,9),8)))),4),10),11),13),14),((12,15),17)),(16,18),19);  0.006000  0.005875
    613 (((((((((1,2),3),((5,((7,9),8)),6)),4),10),11),13),((12,15),17)),(14,(16,18)),19);  0.006000  0.005940
    614 (((((((((1,2),3),((5,6),((7,9),8))),4),10),11),((12,15),17)),(14,(16,18))),13,19);  0.006000  0.005986
    615 (((((((((1,2),3),(4,((5,6),((7,9),8)))),10),11),(12,(15,17))),14),13),(16,18),19);  0.006000  0.005980
    616 (((((((((1,2),3),(4,(5,(6,((7,9),8))))),10),11),13),((12,15),17)),14),(16,18),19);  0.006000  0.006044
    617 (((((((((1,2),3),(5,(6,((7,9),8)))),4),10),11),((12,15),17)),13),(14,(16,18)),19);  0.006000  0.006008
    618 (((((((((1,2),3),(5,(6,((7,9),8)))),4),10),11),13),(14,(16,18))),(12,(15,17)),19);  0.006000  0.006012
    619 (((((((((1,2),3),4),((5,((7,9),8)),6)),10),11),13),(14,(16,18))),((12,15),17),19);  0.006000  0.005966
    620 (((((((((1,2),3),4),((5,6),((7,9),8))),10),11),((12,15),17)),(14,(16,18))),13,19);  0.006000  0.006017
    621 (((((((((1,2),3),4),(5,(6,((7,9),8)))),10),11),((12,15),17)),(14,(16,18))),13,19);  0.006000  0.006058
    622 (((((((((1,2),3),4),(5,(6,((7,9),8)))),10),11),13),(((12,15),17),14)),(16,18),19);  0.006000  0.005887
    623 (((((((((1,2),3),4),(5,(6,((7,9),8)))),10),11),13),((12,15),17)),(14,(16,18)),19);  0.006000  0.006039
    624 ((((((((1,2),3),((5,((7,9),8)),6)),4),10),11),((12,15),17)),(13,(14,(16,18))),19);  0.006000  0.005995
    625 ((((((((1,2),3),((5,6),((7,9),8))),4),10),11),((12,15),17)),(13,(14,(16,18))),19);  0.006000  0.006090
    626 ((((((((1,2),3),(4,((5,((7,9),8)),6))),10),11),13),(((12,15),17),14)),(16,18),19);  0.006000  0.006036
    627 ((((((((1,2),3),(4,((5,6),((7,9),8)))),10),11),13),(14,(16,18))),((12,15),17),19);  0.006000  0.005941
    628 (((((((1,2),3),(4,((5,((7,9),8)),6))),10),11),((((12,15),17),13),14)),(16,18),19);  0.006000  0.006000
    629 (((((((1,2),3),(4,((5,((7,9),8)),6))),10),11),(((12,15),17),(13,14))),(16,18),19);  0.006000  0.006071
    630 (((((((1,2),3),(4,((5,6),((7,9),8)))),10),11),((((12,15),17),14),13)),(16,18),19);  0.006000  0.005973
    631 (((((((1,2),3),(4,((5,6),((7,9),8)))),10),11),(((12,15),17),(13,14))),(16,18),19);  0.006000  0.006006
    632 (((((((1,2),3),(4,((5,6),((7,9),8)))),10),11),13),(((12,15),17),(14,(16,18))),19);  0.006000  0.005959
    633 (((((((1,2),3),(5,(6,((7,9),8)))),4),10),11),(((12,15),17),(13,(14,(16,18)))),19);  0.006000  0.005999
   1057 ((((((((((1,2),3),((5,((7,9),8)),6)),4),10),11),((12,15),17)),14),13),(16,18),19);  0.004000  0.004037
   1058 ((((((((((1,2),3),(5,(6,((7,9),8)))),4),10),11),((12,15),17)),14),13),(16,18),19);  0.004000  0.003984
   1059 ((((((((((1,2),3),(5,(6,((7,9),8)))),4),10),11),13),((12,17),15)),14),(16,18),19);  0.004000  0.004078
   1060 ((((((((((1,2),3),4),((5,((7,9),8)),6)),10),11),13),14),((12,15),17)),(16,18),19);  0.004000  0.004071
   1061 ((((((((((1,2),3),4),((5,6),((7,9),8))),10),11),13),((12,15),17)),14),(16,18),19);  0.004000  0.004037
   1062 ((((((((((1,2),3),4),((5,6),((7,9),8))),10),11),13),14),((12,15),17)),(16,18),19);  0.004000  0.004008
   1063 (((((((((1,2),3),((5,6),((7,9),8))),4),10),11),13),((12,17),15)),(14,(16,18)),19);  0.004000  0.003916
   1064 (((((((((1,2),3),(4,((5,6),((7,9),8)))),10),11),((12,15),17)),13),14),(16,18),19);  0.004000  0.003984
   1065 (((((((((1,2),3),(4,((5,6),((7,9),8)))),10),11),((12,15),17)),14),13),(16,18),19);  0.004000  0.004005
   1066 (((((((((1,2),3),(5,(6,((7,9),8)))),4),10),11),(12,(15,17))),(14,(16,18))),13,19);  0.004000  0.004084
   1067 (((((((((1,2),3),(5,(6,((7,9),8)))),4),10),11),13),(((12,15),17),14)),(16,18),19);  0.004000  0.003982
   1068 (((((((((1,2),3),4),((5,((7,9),8)),6)),10),11),((12,15),17)),(14,(16,18))),13,19);  0.004000  0.004071
   1069 (((((((((1,2),3),4),((5,((7,9),8)),6)),10),11),13),(((12,15),17),14)),(16,18),19);  0.004000  0.003992
   1070 (((((((((1,2),3),4),((5,((7,9),8)),6)),10),11),13),((12,15),17)),(14,(16,18)),19);  0.004000  0.004028
   1071 (((((((((1,2),3),4),((5,6),((7,9),8))),10),11),((12,15),17)),(13,14)),(16,18),19);  0.004000  0.003911
   1072 (((((((((1,2),3),4),(5,(6,((7,9),8)))),10),11),13),((12,(15,17)),14)),(16,18),19);  0.004000  0.003993
   1073 ((((((((1,2),3),((5,((7,9),8)),6)),4),10),11),13),(((12,15),17),(14,(16,18))),19);  0.004000  0.004027
   1074 ((((((((1,2),3),((5,6),((7,9),8))),4),10),11),13),(((12,15),17),(14,(16,18))),19);  0.004000  0.004012
   1075 ((((((((1,2),3),(4,((5,6),((7,9),8)))),10),11),((12,15),17)),13),(14,(16,18)),19);  0.004000  0.004104
   1076 ((((((((1,2),3),(4,((5,6),((7,9),8)))),10),11),((12,17),15)),(14,(16,18))),13,19);  0.004000  0.003967
   1077 ((((((((1,2),3),(4,((5,6),((7,9),8)))),10),11),13),((12,17),15)),(14,(16,18)),19);  0.004000  0.004046
   1078 ((((((((1,2),3),(4,(5,(6,((7,9),8))))),10),11),((12,15),17)),13),(14,(16,18)),19);  0.004000  0.003938
   1079 ((((((((1,2),3),(4,(5,(6,((7,9),8))))),10),11),13),(((12,15),17),14)),(16,18),19);  0.004000  0.003966
   1080 ((((((((1,2),3),(4,(5,(6,((7,9),8))))),10),11),13),((12,17),15)),(14,(16,18)),19);  0.004000  0.003975
   1081 ((((((((1,2),3),4),((5,((7,9),8)),6)),10),11),((12,15),17)),(13,(14,(16,18))),19);  0.004000  0.004052
   1082 ((((((((1,2),3),4),((5,((7,9),8)),6)),10),11),13),(((12,15),17),(14,(16,18))),19);  0.004000  0.003985
   1083 ((((((((1,2),3),4),((5,6),((7,9),8))),10),11),((((12,15),17),14),13)),(16,18),19);  0.004000  0.003981
   1084 ((((((((1,2),3),4),((5,6),(7,(8,9)))),10),11),13),(((12,15),17),(14,(16,18))),19);  0.004000  0.004082
   1085 (((((((1,2),3),((5,((7,9),8)),6)),4),10),11),((((12,15),17),13),(14,(16,18))),19);  0.004000  0.003968
   1086 (((((((1,2),3),((5,6),((7,9),8))),4),10),11),((((12,15),17),13),(14,(16,18))),19);  0.004000  0.003931
   1087 (((((((1,2),3),(4,((5,((7,9),8)),6))),10),11),((((12,15),17),14),13)),(16,18),19);  0.004000  0.004019
   1088 (((((((1,2),3),(4,((5,6),((7,9),8)))),10),11),((((12,15),17),13),14)),(16,18),19);  0.004000  0.004072
   1089 (((((((1,2),3),(4,((5,6),((7,9),8)))),10),11),(((12,15),17),(14,(16,18)))),13,19);  0.004000  0.003967
   1090 (((((((1,2),3),(4,((5,6),(7,(8,9))))),10),11),13),(((12,15),17),(14,(16,18))),19);  0.004000  0.003974
   1091 ((((((1,2),3),(4,((5,6),((7,9),8)))),10),11),((((12,15),17),(14,(16,18))),13),19);  0.004000  0.004040
   1092 ((((((1,2),3),(4,((5,6),((7,9),8)))),10),11),((12,(15,17)),(13,(14,(16,18)))),19);  0.004000  0.003967
   1093 ((((((1,2),3),(4,(5,(6,((7,9),8))))),10),11),((((12,15),17),13),(14,(16,18))),19);  0.004000  0.003988
   4055 ((((((((((1,2),3),((5,((7,9),8)),6)),4),10),11),13),14),((12,15),17)),(16,18),19);  0.002000  0.001978
   4056 ((((((((((1,2),3),((5,(7,(8,9))),6)),4),10),11),13),((12,17),15)),14),(16,18),19);  0.002000  0.002014
   4057 ((((((((((1,2),3),((5,6),((7,9),8))),4),10),11),((12,15),17)),14),13),(16,18),19);  0.002000  0.001999
   4058 ((((((((((1,2),3),((5,6),((7,9),8))),4),10),11),(12,(15,17))),13),14),(16,18),19);  0.002000  0.002022
   4059 ((((((((((1,2),3),((5,6),((7,9),8))),4),10),11),(12,(15,17))),14),13),(16,18),19);  0.002000  0.001962
   4060 ((((((((((1,2),3),((5,6),((7,9),8))),4),10),11),13),((12,15),17)),14),(16,18),19);  0.002000  0.002013
   4061 ((((((((((1,2),3),((5,6),((7,9),8))),4),10),11),13),14),((12,15),17)),(16,18),19);  0.002000  0.002035
   4062 ((((((((((1,2),3),(5,(6,((7,9),8)))),4),10),11),((12,15),17)),13),14),(16,18),19);  0.002000  0.002027
   4063 ((((((((((1,2),3),(5,(6,((7,9),8)))),4),10),11),13),((12,15),17)),14),(16,18),19);  0.002000  0.001984
   4064 ((((((((((1,2),3),(5,(6,((7,9),8)))),4),10),11),13),(12,(15,17))),14),(16,18),19);  0.002000  0.002058
   4065 ((((((((((1,2),3),4),((5,((7,9),8)),6)),10),11),13),((12,17),15)),14),(16,18),19);  0.002000  0.002001
   4066 ((((((((((1,2),3),4),((5,6),((7,9),8))),10),11),((12,15),17)),13),14),(16,18),19);  0.002000  0.002014
   4067 ((((((((((1,2),3),4),((5,6),((7,9),8))),10),11),13),14),((12,17),15)),(16,18),19);  0.002000  0.001979
   4068 ((((((((((1,2),3),4),((5,6),((7,9),8))),10),11),13),14),(12,(15,17))),(16,18),19);  0.002000  0.001998
   4069 ((((((((((1,2),3),4),((5,6),(7,(8,9)))),10),11),13),((12,15),17)),14),(16,18),19);  0.002000  0.001999
   4070 ((((((((((1,2),3),4),(5,(6,((7,9),8)))),10),11),13),((12,15),17)),14),(16,18),19);  0.002000  0.001981
   4071 ((((((((((1,2),3),4),(5,(6,((7,9),8)))),10),11),13),14),((12,15),17)),(16,18),19);  0.002000  0.002009
   4072 ((((((((((1,3),2),((5,6),((7,9),8))),4),10),11),13),((12,15),17)),14),(16,18),19);  0.002000  0.001966
   4073 (((((((((1,(2,3)),((5,6),((7,9),8))),4),10),11),13),((12,17),15)),14),(16,18),19);  0.002000  0.002035
   4074 (((((((((1,2),3),((5,((7,8),9)),6)),4),10),11),((12,15),17)),(13,14)),(16,18),19);  0.002000  0.001955
   4075 (((((((((1,2),3),((5,((7,9),8)),6)),4),10),11),((12,15),17)),13),(14,(16,18)),19);  0.002000  0.002047
   4076 (((((((((1,2),3),((5,((7,9),8)),6)),4),10),11),(14,(16,18))),((12,15),17)),13,19);  0.002000  0.001963
   4077 (((((((((1,2),3),((5,((7,9),8)),6)),4),10),11),13),((12,17),15)),(14,(16,18)),19);  0.002000  0.001996
   4078 (((((((((1,2),3),((5,((7,9),8)),6)),4),10),11),13),(14,(16,18))),(12,(15,17)),19);  0.002000  0.002002
   4079 (((((((((1,2),3),((5,6),((7,9),8))),4),10),11),(((12,15),17),13)),14),(16,18),19);  0.002000  0.001998
   4080 (((((((((1,2),3),((5,6),((7,9),8))),4),10),11),((12,15),17)),(13,14)),(16,18),19);  0.002000  0.002001
   4081 (((((((((1,2),3),((5,6),((7,9),8))),4),10),11),((12,17),15)),(14,(16,18))),13,19);  0.002000  0.001995
   4082 (((((((((1,2),3),((5,6),((7,9),8))),4),10),11),(12,(15,17))),(14,(16,18))),13,19);  0.002000  0.001986
   4083 (((((((((1,2),3),((5,6),((7,9),8))),4),10),11),(14,(16,18))),((12,17),15)),13,19);  0.002000  0.002030
   4084 (((((((((1,2),3),((5,6),((7,9),8))),4),10),11),(14,(16,18))),13),((12,15),17),19);  0.002000  0.002050
   4085 (((((((((1,2),3),((5,6),((7,9),8))),4),10),11),13),((12,(15,17)),14)),(16,18),19);  0.002000  0.001956
   4086 (((((((((1,2),3),((5,6),((7,9),8))),4),10),11),13),(14,(16,18))),(12,(15,17)),19);  0.002000  0.002055
   4087 (((((((((1,2),3),(4,((5,((7,8),9)),6))),10),11),13),14),((12,15),17)),(16,18),19);  0.002000  0.002032
   4088 (((((((((1,2),3),(4,((5,((7,9),8)),6))),10),11),((12,15),17)),13),14),(16,18),19);  0.002000  0.001994
   4089 (((((((((1,2),3),(4,((5,((7,9),8)),6))),10),11),13),(12,(15,17))),14),(16,18),19);  0.002000  0.002017
   4090 (((((((((1,2),3),(4,((5,((7,9),8)),6))),10),11),14),((12,17),15)),13),(16,18),19);  0.002000  0.002033
   4091 (((((((((1,2),3),(4,((5,(7,(8,9))),6))),10),11),13),14),((12,15),17)),(16,18),19);  0.002000  0.002018
   4092 (((((((((1,2),3),(4,((5,6),((7,9),8)))),10),11),13),14),(12,(15,17))),(16,18),19);  0.002000  0.002002
   4093 (((((((((1,2),3),(4,((5,6),(7,(8,9))))),10),11),((12,15),17)),14),13),(16,18),19);  0.002000  0.001999
   4094 (((((((((1,2),3),(4,(5,(6,((7,9),8))))),10),11),((12,15),17)),13),14),(16,18),19);  0.002000  0.002067
   4095 (((((((((1,2),3),(4,(5,(6,((7,9),8))))),10),11),((12,17),15)),13),14),(16,18),19);  0.002000  0.001992
   4096 (((((((((1,2),3),(4,(5,(6,((7,9),8))))),10),11),(12,(15,17))),14),13),(16,18),19);  0.002000  0.002041
   4097 (((((((((1,2),3),(4,(5,(6,((7,9),8))))),10),11),13),((12,17),15)),14),(16,18),19);  0.002000  0.001990
   4098 (((((((((1,2),3),(4,(5,(6,((7,9),8))))),10),11),13),(12,(15,17))),14),(16,18),19);  0.002000  0.001991
   4099 (((((((((1,2),3),(4,(5,(6,((7,9),8))))),10),11),13),14),((12,17),15)),(16,18),19);  0.002000  0.002011
   4100 (((((((((1,2),3),(4,(5,(6,(7,(8,9)))))),10),11),13),((12,15),17)),14),(16,18),19);  0.002000  0.002056
   4101 (((((((((1,2),3),(5,(6,((7,9),8)))),4),10),11),((12,15),17)),(13,14)),(16,18),19);  0.002000  0.001992
   4102 (((((((((1,2),3),(5,(6,((7,9),8)))),4),10),11),(12,(15,17))),(13,14)),(16,18),19);  0.002000  0.001978
   4103 (((((((((1,2),3),4),((5,((7,9),8)),6)),10),11),((12,15),17)),13),(14,(16,18)),19);  0.002000  0.002004
   4104 (((((((((1,2),3),4),((5,((7,9),8)),6)),10),11),(12,(15,17))),13),(14,(16,18)),19);  0.002000  0.002001
   4105 (((((((((1,2),3),4),((5,((7,9),8)),6)),10),11),13),((12,17),15)),(14,(16,18)),19);  0.002000  0.002066
   4106 (((((((((1,2),3),4),((5,6),((7,9),8))),10),11),((12,15),17)),13),(14,(16,18)),19);  0.002000  0.001981
   4107 (((((((((1,2),3),4),((5,6),((7,9),8))),10),11),(12,(15,17))),13),(14,(16,18)),19);  0.002000  0.002038
   4108 (((((((((1,2),3),4),((5,6),((7,9),8))),10),11),13),((12,(15,17)),14)),(16,18),19);  0.002000  0.002033
   4109 (((((((((1,2),3),4),(5,(6,((7,9),8)))),10),11),(((12,15),17),14)),13),(16,18),19);  0.002000  0.001961
   4110 (((((((((1,2),3),4),(5,(6,((7,9),8)))),10),11),13),(14,(16,18))),((12,15),17),19);  0.002000  0.002001
   4111 ((((((((1,(2,3)),((5,((7,9),8)),6)),4),10),11),13),(14,(16,18))),((12,15),17),19);  0.002000  0.002014
   4112 ((((((((1,2),3),((5,((7,9),8)),6)),4),10),11),(((12,17),15),(13,14))),(16,18),19);  0.002000  0.002001
   4113 ((((((((1,2),3),((5,((7,9),8)),6)),4),10),11),13),((12,(15,17)),(14,(16,18))),19);  0.002000  0.002027
   4114 ((((((((1,2),3),((5,6),((7,9),8))),4),10),11),((((12,15),17),13),14)),(16,18),19);  0.002000  0.002005
   4115 ((((((((1,2),3),((5,6),((7,9),8))),4),10),11),((((12,15),17),14),13)),(16,18),19);  0.002000  0.002002
   4116 ((((((((1,2),3),((5,6),((7,9),8))),4),10),11),((((12,17),15),13),14)),(16,18),19);  0.002000  0.001982
   4117 ((((((((1,2),3),((5,6),((7,9),8))),4),10),11),((((12,17),15),14),13)),(16,18),19);  0.002000  0.001988
   4118 ((((((((1,2),3),((5,6),((7,9),8))),4),10),11),(12,(15,17))),(13,(14,(16,18))),19);  0.002000  0.001995
   4119 ((((((((1,2),3),((5,6),((7,9),8))),4),10),11),(14,(16,18))),((12,(15,17)),13),19);  0.002000  0.002042
   4120 ((((((((1,2),3),((5,6),((7,9),8))),4),10),11),13),(((12,17),15),(14,(16,18))),19);  0.002000  0.001984
   4121 ((((((((1,2),3),((5,6),((7,9),8))),4),10),11),13),((12,(15,17)),(14,(16,18))),19);  0.002000  0.001967
   4122 ((((((((1,2),3),(4,((5,((7,9),8)),6))),10),11),(((12,15),17),14)),13),(16,18),19);  0.002000  0.001972
   4123 ((((((((1,2),3),(4,((5,((7,9),8)),6))),10),11),((12,15),17)),(13,14)),(16,18),19);  0.002000  0.002034
   4124 ((((((((1,2),3),(4,((5,((7,9),8)),6))),10),11),((12,15),17)),13),(14,(16,18)),19);  0.002000  0.001985
   4125 ((((((((1,2),3),(4,((5,((7,9),8)),6))),10),11),(12,(15,17))),(14,(16,18))),13,19);  0.002000  0.001966
   4126 ((((((((1,2),3),(4,((5,((7,9),8)),6))),10),11),13),(((12,17),15),14)),(16,18),19);  0.002000  0.002045
   4127 ((((((((1,2),3),(4,((5,((7,9),8)),6))),10),11),13),((12,(15,17)),14)),(16,18),19);  0.002000  0.001975
   4128 ((((((((1,2),3),(4,((5,(7,(8,9))),6))),10),11),13),(14,(16,18))),((12,15),17),19);  0.002000  0.002000
   4129 ((((((((1,2),3),(4,((5,6),((7,8),9)))),10),11),((12,15),17)),(14,(16,18))),13,19);  0.002000  0.001981
   4130 ((((((((1,2),3),(4,((5,6),((7,9),8)))),10),11),((12,17),15)),(13,14)),(16,18),19);  0.002000  0.002030
   4131 ((((((((1,2),3),(4,((5,6),((7,9),8)))),10),11),((12,17),15)),13),(14,(16,18)),19);  0.002000  0.002002
   4132 ((((((((1,2),3),(4,((5,6),((7,9),8)))),10),11),(13,14)),((12,15),17)),(16,18),19);  0.002000  0.001978
   4133 ((((((((1,2),3),(4,((5,6),((7,9),8)))),10),11),13),(((12,17),15),14)),(16,18),19);  0.002000  0.002017
   4134 ((((((((1,2),3),(4,((5,6),((7,9),8)))),10),11),13),(14,(16,18))),(12,(15,17)),19);  0.002000  0.002021
   4135 ((((((((1,2),3),(4,(5,(6,((7,9),8))))),10),11),((12,15),17)),(14,(16,18))),13,19);  0.002000  0.002021
   4136 ((((((((1,2),3),(4,(5,(6,((7,9),8))))),10),11),((12,17),15)),(14,(16,18))),13,19);  0.002000  0.002054
   4137 ((((((((1,2),3),(4,(5,(6,((7,9),8))))),10),11),13),(14,(16,18))),((12,17),15),19);  0.002000  0.001937
   4138 ((((((((1,2),3),(4,(5,(6,((7,9),8))))),10),11),13),(14,(16,18))),(12,(15,17)),19);  0.002000  0.001984
   4139 ((((((((1,2),3),(4,(5,(6,(7,(8,9)))))),10),11),((12,15),17)),(14,(16,18))),13,19);  0.002000  0.002025
   4140 ((((((((1,2),3),(4,(5,(6,(7,(8,9)))))),10),11),13),(14,(16,18))),((12,15),17),19);  0.002000  0.001979
   4141 ((((((((1,2),3),(5,(6,((7,9),8)))),4),10),11),((((12,15),17),14),13)),(16,18),19);  0.002000  0.001985
   4142 ((((((((1,2),3),(5,(6,((7,9),8)))),4),10),11),(((12,15),17),(13,14))),(16,18),19);  0.002000  0.001992
   4143 ((((((((1,2),3),(5,(6,((7,9),8)))),4),10),11),(((12,17),15),(13,14))),(16,18),19);  0.002000  0.001920
   4144 ((((((((1,2),3),(5,(6,((7,9),8)))),4),10),11),((12,15),17)),(13,(14,(16,18))),19);  0.002000  0.002067
   4145 ((((((((1,2),3),(5,(6,((7,9),8)))),4),10),11),(12,(15,17))),(13,(14,(16,18))),19);  0.002000  0.002011
   4146 ((((((((1,2),3),(5,(6,((7,9),8)))),4),10),11),13),((12,(15,17)),(14,(16,18))),19);  0.002000  0.002004
   4147 ((((((((1,2),3),(5,(6,(7,(8,9))))),4),10),11),(((12,15),17),(13,14))),(16,18),19);  0.002000  0.001989
   4148 ((((((((1,2),3),4),((5,((7,9),8)),6)),10),11),((((12,15),17),14),13)),(16,18),19);  0.002000  0.001975
   4149 ((((((((1,2),3),4),((5,((7,9),8)),6)),10),11),((((12,17),15),14),13)),(16,18),19);  0.002000  0.002006
   4150 ((((((((1,2),3),4),((5,((7,9),8)),6)),10),11),13),(((12,17),15),(14,(16,18))),19);  0.002000  0.001979
   4151 ((((((((1,2),3),4),((5,6),((7,9),8))),10),11),((((12,15),17),13),14)),(16,18),19);  0.002000  0.001973
   4152 ((((((((1,2),3),4),((5,6),((7,9),8))),10),11),((12,15),17)),(13,(14,(16,18))),19);  0.002000  0.001998
   4153 ((((((((1,2),3),4),((5,6),((7,9),8))),10),11),13),((12,(15,17)),(14,(16,18))),19);  0.002000  0.002021
   4154 ((((((((1,2),3),4),(5,(6,((7,9),8)))),10),11),((12,15),17)),(13,(14,(16,18))),19);  0.002000  0.001973
   4155 ((((((((1,2),3),4),(5,(6,((7,9),8)))),10),11),(14,(16,18))),((12,(15,17)),13),19);  0.002000  0.001992
   4156 ((((((((1,2),3),4),(5,(6,((7,9),8)))),10),11),13),(((12,17),15),(14,(16,18))),19);  0.002000  0.001978
   4157 ((((((((1,3),2),((5,6),((7,9),8))),4),10),11),((12,15),17)),(13,(14,(16,18))),19);  0.002000  0.001986
   4158 ((((((((1,3),2),(4,(5,(6,((7,9),8))))),10),11),(14,(16,18))),13),((12,15),17),19);  0.002000  0.002002
   4159 (((((((1,(2,3)),4),((5,6),((7,9),8))),10),11),13),(((12,15),17),(14,(16,18))),19);  0.002000  0.002007
   4160 (((((((1,2),3),((5,((7,9),8)),6)),4),10),11),(((12,(15,17)),(14,(16,18))),13),19);  0.002000  0.002003
   4161 (((((((1,2),3),((5,6),((7,8),9))),4),10),11),((((12,15),17),(14,(16,18))),13),19);  0.002000  0.001948
   4162 (((((((1,2),3),((5,6),((7,9),8))),4),10),11),((((12,17),15),(14,(16,18))),13),19);  0.002000  0.001998
   4163 (((((((1,2),3),(4,((5,((7,9),8)),6))),10),11),(((12,17),15),(13,14))),(16,18),19);  0.002000  0.002001
   4164 (((((((1,2),3),(4,((5,((7,9),8)),6))),10),11),(12,(15,17))),(13,(14,(16,18))),19);  0.002000  0.001992
   4165 (((((((1,2),3),(4,((5,((7,9),8)),6))),10),11),13),((12,(15,17)),(14,(16,18))),19);  0.002000  0.002030
   4166 (((((((1,2),3),(4,((5,6),((7,9),8)))),10),11),(((12,(15,17)),13),14)),(16,18),19);  0.002000  0.001996
   4167 (((((((1,2),3),(4,((5,6),((7,9),8)))),10),11),(((12,(15,17)),14),13)),(16,18),19);  0.002000  0.002003
   4168 (((((((1,2),3),(4,((5,6),((7,9),8)))),10),11),((12,(15,17)),(14,(16,18)))),13,19);  0.002000  0.002041
   4169 (((((((1,2),3),(4,((5,6),((7,9),8)))),10),11),((12,17),15)),(13,(14,(16,18))),19);  0.002000  0.002045
   4170 (((((((1,2),3),(4,((5,6),((7,9),8)))),10),11),(13,(14,(16,18)))),((12,15),17),19);  0.002000  0.001961
   4171 (((((((1,2),3),(4,((5,6),((7,9),8)))),10),11),13),((12,(15,17)),(14,(16,18))),19);  0.002000  0.002043
   4172 (((((((1,2),3),(4,((5,6),(7,(8,9))))),10),11),((((12,15),17),14),13)),(16,18),19);  0.002000  0.001946
   4173 (((((((1,2),3),(4,(5,(6,((7,9),8))))),10),11),((((12,15),17),13),14)),(16,18),19);  0.002000  0.002016
   4174 (((((((1,2),3),(4,(5,(6,((7,9),8))))),10),11),((((12,15),17),14),13)),(16,18),19);  0.002000  0.002010
   4175 (((((((1,2),3),(4,(5,(6,((7,9),8))))),10),11),(((12,15),17),(14,(16,18)))),13,19);  0.002000  0.002053
   4176 (((((((1,2),3),(4,(5,(6,((7,9),8))))),10),11),((12,15),17)),(13,(14,(16,18))),19);  0.002000  0.001985
   4177 (((((((1,2),3),(4,(5,(6,((7,9),8))))),10),11),(14,(16,18))),(((12,15),17),13),19);  0.002000  0.002027
   4178 (((((((1,2),3),(4,(5,(6,(7,(8,9)))))),10),11),((((12,15),17),13),14)),(16,18),19);  0.002000  0.002081
   4179 (((((((1,2),3),(4,(5,(6,(7,(8,9)))))),10),11),13),(((12,15),17),(14,(16,18))),19);  0.002000  0.002012
   4180 (((((((1,2),3),(5,(6,((7,9),8)))),4),10),11),((((12,15),17),(14,(16,18))),13),19);  0.002000  0.001995
   4181 (((((((1,2),3),(5,(6,((7,9),8)))),4),10),11),((((12,15),17),13),(14,(16,18))),19);  0.002000  0.002018
   4182 (((((((1,2),3),(5,(6,((7,9),8)))),4),10),11),(((12,(15,17)),13),(14,(16,18))),19);  0.002000  0.002007
   4183 (((((((1,2),3),(5,(6,((7,9),8)))),4),10),11),(((12,17),15),(13,(14,(16,18)))),19);  0.002000  0.001967
   4184 (((((((1,2),3),4),((5,((7,9),8)),6)),10),11),(((12,15),17),(13,(14,(16,18)))),19);  0.002000  0.001959
   4185 (((((((1,2),3),4),((5,6),((7,9),8))),10),11),((((12,17),15),13),(14,(16,18))),19);  0.002000  0.001978
   4186 (((((((1,2),3),4),((5,6),((7,9),8))),10),11),(((12,15),17),(13,(14,(16,18)))),19);  0.002000  0.002039
   4187 (((((((1,2),3),4),((5,6),(7,(8,9)))),10),11),((((12,15),17),(14,(16,18))),13),19);  0.002000  0.001937
   4188 (((((((1,2),3),4),(5,(6,((7,9),8)))),10),11),((((12,15),17),(14,(16,18))),13),19);  0.002000  0.001932
   4189 ((((((1,(2,3)),4),((5,((7,9),8)),6)),10),11),((((12,17),15),(14,(16,18))),13),19);  0.002000  0.001930
   4190 ((((((1,2),3),(4,((5,((7,9),8)),6))),10),11),((((12,15),17),(14,(16,18))),13),19);  0.002000  0.002008
   4191 ((((((1,2),3),(4,((5,((7,9),8)),6))),10),11),((((12,15),17),13),(14,(16,18))),19);  0.002000  0.001969
   4192 ((((((1,2),3),(4,((5,(7,(8,9))),6))),10),11),(((12,15),17),(13,(14,(16,18)))),19);  0.002000  0.001975
   4193 ((((((1,2),3),(4,((5,6),((7,9),8)))),10),11),((((12,15),17),13),(14,(16,18))),19);  0.002000  0.001988
   4194 ((((((1,2),3),(4,((5,6),((7,9),8)))),10),11),((((12,17),15),(14,(16,18))),13),19);  0.002000  0.001936
   4195 ((((((1,2),3),(4,((5,6),((7,9),8)))),10),11),(((12,17),15),(13,(14,(16,18)))),19);  0.002000  0.002038
   4196 ((((((1,2),3),(4,(5,(6,((7,8),9))))),10),11),((((12,15),17),13),(14,(16,18))),19);  0.002000  0.002001
   4197 ((((((1,2),3),(4,(5,(6,(7,(8,9)))))),10),11),(((12,15),17),(13,(14,(16,18)))),19);  0.002000  0.002042

Gene 11:
  numTrees = 123
  index topology                                                                              single     joint
      2 (((((((((((((1,2),3),4),(5,6)),((7,8),9)),10),11),13),14),(12,15)),17),16),18,19);  0.274000  0.032321
     27 (((((((((((((1,2),3),4),(5,6)),((7,8),9)),10),11),13),(12,15)),14),17),16),18,19);  0.064000  0.007512
     31 (((((((((((((1,2),3),4),(5,6)),((7,8),9)),10),11),13),14),(12,15)),16),17),18,19);  0.060000  0.007075
     38 ((((((((((((1,2),3),4),(5,6)),((7,8),9)),10),11),13),14),(12,15)),(16,17)),18,19);  0.052000  0.006196
     48 ((((((((((((1,2),3),4),(5,6)),((7,8),9)),10),11),13),14),(12,15)),(16,18)),17,19);  0.044000  0.005233
     53 ((((((((((((1,2),3),4),(5,6)),((7,8),9)),10),11),13),((12,15),14)),17),16),18,19);  0.042000  0.004960
     95 (((((((((((((1,2),3),4),(5,6)),((7,8),9)),10),11),13),(12,15)),14),16),17),18,19);  0.024000  0.002817
     96 (((((((((((((1,2),3),4),(5,6)),(7,(8,9))),10),11),13),14),(12,15)),17),16),18,19);  0.024000  0.002801
     97 ((((((((((((1,2),3),4),(5,6)),(((7,8),9),10)),11),13),14),(12,15)),17),16),18,19);  0.024000  0.002870
    144 ((((((((((((1,2),3),4),(5,6)),((7,8),9)),10),11),13),(12,15)),14),(16,17)),18,19);  0.018000  0.002084
    215 (((((((((((((1,2),3),4),(5,6)),((7,8),9)),10),11),13),14),(12,15)),16),18),17,19);  0.014000  0.001647
    216 ((((((((((((1,2),3),4),(5,6)),((7,8),9)),10),11),13),((12,15),14)),16),17),18,19);  0.014000  0.001628
    271 (((((((((((((1,2),3),4),(5,6)),((7,8),9)),10),11),13),16),14),(12,15)),17),18,19);  0.012000  0.001412
    272 (((((((((((((1,2),3),4),(5,6)),((7,9),8)),10),11),13),14),(12,15)),17),16),18,19);  0.012000  0.001454
    342 (((((((((((((1,2),3),4),(5,6)),((7,8),9)),10),11),13),14),(12,15)),18),16),17,19);  0.010000  0.001107
    449 ((((((((((((1,2),3),4),(5,6)),((7,8),9)),10),11),13),(12,15)),(14,16)),17),18,19);  0.008000  0.000932
    450 ((((((((((((1,2),3),4),(5,6)),((7,8),9)),10),11),13),(14,16)),(12,15)),17),18,19);  0.008000  0.000948
    451 (((((((((((1,2),3),4),(5,6)),((7,8),9)),10),11),13),((12,15),14)),(16,18)),17,19);  0.008000  0.000937
    634 (((((((((((((1,2),3),4),(5,6)),(7,(8,9))),10),11),13),(12,15)),14),17),16),18,19);  0.006000  0.000718
    635 (((((((((((((1,2),3),4),(5,6)),10),((7,8),9)),11),13),(12,15)),14),16),17),18,19);  0.006000  0.000695
    636 (((((((((((((1,2),3),4),(5,6)),10),((7,8),9)),11),13),(12,15)),14),17),16),18,19);  0.006000  0.000700
    637 (((((((((((((1,2),3),4),(5,6)),10),((7,8),9)),11),13),14),(12,15)),17),16),18,19);  0.006000  0.000704
    638 ((((((((((((1,2),3),(4,(5,6))),((7,8),9)),10),11),13),(12,15)),14),17),16),18,19);  0.006000  0.000701
    639 ((((((((((((1,2),3),(5,6)),4),((7,8),9)),10),11),13),14),(12,15)),(16,17)),18,19);  0.006000  0.000700
    640 ((((((((((((1,2),3),4),(5,6)),((7,8),9)),10),11),13),14),((12,15),16)),17),18,19);  0.006000  0.000699
    641 (((((((((((1,2),3),(4,(5,6))),((7,8),9)),10),11),13),((12,15),14)),17),16),18,19);  0.006000  0.000730
    642 (((((((((((1,2),3),4),(5,6)),((7,8),9)),10),11),13),14),(12,15)),((16,17),18),19);  0.006000  0.000714
    991 ((((((((((((1,2),3),4),(5,6)),(7,(8,9))),10),11),13),(12,15)),(14,16)),17),18,19);  0.002000  0.882243
   1094 (((((((((((((1,2),3),(5,6)),4),((7,8),9)),10),11),13),14),(12,15)),17),16),18,19);  0.004000  0.000448
   1095 (((((((((((((1,2),3),4),(5,6)),((7,8),9)),10),11),13),(12,15)),14),16),18),17,19);  0.004000  0.000464
   1096 (((((((((((((1,2),3),4),(5,6)),((7,8),9)),10),11),13),(12,15)),17),14),16),18,19);  0.004000  0.000467
   1097 (((((((((((((1,2),3),4),(5,6)),((7,8),9)),10),11),13),14),16),(12,15)),17),18,19);  0.004000  0.000467
   1098 (((((((((((((1,2),3),4),(5,6)),((7,8),9)),10),11),13),14),16),17),(12,15)),18,19);  0.004000  0.000492
   1099 (((((((((((((1,2),3),4),(5,6)),((7,8),9)),10),11),13),14),17),(12,15)),16),18,19);  0.004000  0.000473
   1100 (((((((((((((1,2),3),4),(5,6)),((7,9),8)),10),11),13),(12,15)),14),17),16),18,19);  0.004000  0.000460
   1101 (((((((((((((1,2),3),4),(5,6)),(7,(8,9))),10),11),13),14),(12,15)),16),17),18,19);  0.004000  0.000487
   1102 (((((((((((((1,2),3),4),(5,6)),10),((7,8),9)),11),13),14),(12,15)),16),17),18,19);  0.004000  0.000474
   1103 ((((((((((((1,2),3),(4,(5,6))),((7,8),9)),10),11),13),14),(12,15)),17),16),18,19);  0.004000  0.000458
   1104 ((((((((((((1,2),3),(4,(5,6))),((7,9),8)),10),11),13),14),(12,15)),17),16),18,19);  0.004000  0.000476
   1105 ((((((((((((1,2),3),4),(5,6)),(((7,8),9),10)),11),13),14),(12,15)),16),17),18,19);  0.004000  0.000457
   1106 ((((((((((((1,2),3),4),(5,6)),((7,8),9)),10),11),13),14),(16,17)),(12,15)),18,19);  0.004000  0.000492
   1107 ((((((((((((1,2),3),4),(5,6)),((7,9),8)),10),11),13),14),(12,15)),(16,17)),18,19);  0.004000  0.000491
   1108 ((((((((((((1,2),3),4),(5,6)),(7,(8,9))),10),11),13),(12,15)),14),(16,17)),18,19);  0.004000  0.000447
   1109 ((((((((((((1,2),3),4),(5,6)),(7,(8,9))),10),11),13),14),(12,15)),(16,17)),18,19);  0.004000  0.000480
   1110 ((((((((((((1,2),3),4),(5,6)),10),((7,8),9)),11),13),((12,15),14)),17),16),18,19);  0.004000  0.000479
   1111 (((((((((((1,2),3),4),(5,6)),(((7,8),9),10)),11),13),((12,15),14)),17),16),18,19);  0.004000  0.000481
   1112 (((((((((((1,2),3),4),(5,6)),(((7,8),9),10)),11),13),14),(12,15)),(16,18)),17,19);  0.004000  0.000458
   1113 (((((((((((1,2),3),4),(5,6)),((7,8),9)),10),11),13),((12,15),14)),(16,17)),18,19);  0.004000  0.000498
   1114 (((((((((((1,2),3),4),(5,6)),((7,8),9)),10),11),13),14),(12,15)),((16,18),17),19);  0.004000  0.000469
   4198 ((((((((((((((1,2),3),4),(5,6)),((7,8),9)),10),11),13),12),15),14),16),17),18,19);  0.002000  0.000247
   4199 ((((((((((((((1,2),3),4),(5,6)),((7,8),9)),10),11),13),14),12),17),15),16),18,19);  0.002000  0.000232
   4200 ((((((((((((((1,2),3),4),(5,6)),((7,8),9)),10),11),13),16),15),12),14),17),18,19);  0.002000  0.000237
   4201 (((((((((((((1,2),3),4),(5,6)),((7,8),9)),10),11),13),(12,15)),14),18),16),17,19);  0.002000  0.000217
   4202 (((((((((((((1,2),3),4),(5,6)),((7,8),9)),10),11),13),(12,15)),14),18),17),16,19);  0.002000  0.000239
   4203 (((((((((((((1,2),3),4),(5,6)),((7,8),9)),10),11),13),15),(12,14)),17),16),18,19);  0.002000  0.000230
   4204 (((((((((((((1,2),3),4),(5,6)),((7,8),9)),10),11),13),16),14),(12,15)),18),17,19);  0.002000  0.000222
   4205 (((((((((((((1,2),3),4),(5,6)),((7,8),9)),10),11),13),16),14),17),(12,15)),18,19);  0.002000  0.000227
   4206 (((((((((((((1,2),3),4),(5,6)),((7,9),8)),10),11),13),14),(12,15)),16),17),18,19);  0.002000  0.000238
   4207 (((((((((((((1,2),3),4),(5,6)),(7,(8,9))),10),11),13),(12,15)),14),16),17),18,19);  0.002000  0.000258
   4208 (((((((((((((1,2),3),4),(5,6)),(7,(8,9))),10),11),13),14),(12,15)),18),16),17,19);  0.002000  0.000253
   4209 (((((((((((((1,2),3),4),(5,6)),(7,(8,9))),10),11),13),14),16),17),(12,15)),18,19);  0.002000  0.000226
   4210 (((((((((((((1,2),3),4),(5,6)),(7,(8,9))),10),11),13),16),14),17),(12,15)),18,19);  0.002000  0.000253
   4211 (((((((((((((1,2),3),4),(5,6)),10),((7,8),9)),11),13),(12,15)),17),14),16),18,19);  0.002000  0.000244
   4212 (((((((((((((1,2),3),4),(5,6)),10),((7,8),9)),11),13),14),(12,15)),16),18),17,19);  0.002000  0.000246
   4213 (((((((((((((1,2),3),4),(5,6)),10),((7,8),9)),11),13),16),14),(12,15)),17),18,19);  0.002000  0.000243
   4214 (((((((((((((1,2),3),4),(5,6)),10),((7,9),8)),11),13),(12,15)),14),16),17),18,19);  0.002000  0.000233
   4215 (((((((((((((1,2),3),4),(5,6)),10),((7,9),8)),11),13),14),(12,15)),17),16),18,19);  0.002000  0.000227
   4216 (((((((((((((1,2),3),4),(5,6)),10),(7,(8,9))),11),13),(12,15)),14),16),18),17,19);  0.002000  0.000214
   4217 (((((((((((((1,2),3),4),(5,6)),10),(7,(8,9))),11),13),14),(12,15)),17),16),18,19);  0.002000  0.000223
   4218 ((((((((((((1,2),3),(4,(5,6))),((7,8),9)),10),11),13),14),(12,15)),16),17),18,19);  0.002000  0.000236
   4219 ((((((((((((1,2),3),(4,(5,6))),((7,8),9)),10),11),13),14),17),16),(12,15)),18,19);  0.002000  0.000249
   4220 ((((((((((((1,2),3),(4,(5,6))),10),((7,8),9)),11),13),14),(12,15)),17),16),18,19);  0.002000  0.000249
   4221 ((((((((((((1,2),3),(5,6)),4),((7,8),9)),10),11),13),((12,15),14)),16),17),18,19);  0.002000  0.000240
   4222 ((((((((((((1,2),3),4),(5,6)),(((7,8),9),10)),11),13),(12,15)),14),17),16),18,19);  0.002000  0.000244
   4223 ((((((((((((1,2),3),4),(5,6)),(((7,8),9),10)),11),13),14),16),(12,15)),17),18,19);  0.002000  0.000240
   4224 ((((((((((((1,2),3),4),(5,6)),(((7,8),9),10)),11),13),14),16),17),(12,15)),18,19);  0.002000  0.000227
   4225 ((((((((((((1,2),3),4),(5,6)),(((7,8),9),10)),11),13),16),14),17),(12,15)),18,19);  0.002000  0.000246
   4226 ((((((((((((1,2),3),4),(5,6)),((7,(8,9)),10)),11),13),14),(12,15)),17),16),18,19);  0.002000  0.000243
   4227 ((((((((((((1,2),3),4),(5,6)),((7,8),9)),10),11),13),((12,15),14)),16),18),17,19);  0.002000  0.000240
   4228 ((((((((((((1,2),3),4),(5,6)),((7,8),9)),10),11),13),((12,15),17)),14),16),18,19);  0.002000  0.000260
   4229 ((((((((((((1,2),3),4),(5,6)),((7,8),9)),10),11),13),(12,15)),14),(16,18)),17,19);  0.002000  0.000251
   4230 ((((((((((((1,2),3),4),(5,6)),((7,8),9)),10),11),13),(12,15)),14),16),(17,18),19);  0.002000  0.000260
   4231 ((((((((((((1,2),3),4),(5,6)),((7,8),9)),10),11),13),(12,15)),17),(14,16)),18,19);  0.002000  0.000235
   4232 ((((((((((((1,2),3),4),(5,6)),((7,8),9)),10),11),13),14),((12,15),17)),16),18,19);  0.002000  0.000219
   4233 ((((((((((((1,2),3),4),(5,6)),((7,8),9)),10),11),13),16),((12,15),14)),18),17,19);  0.002000  0.000241
   4234 ((((((((((((1,2),3),4),(5,6)),((7,8),9)),10),11),13),17),(12,15)),(14,16)),18,19);  0.002000  0.000234
   4235 ((((((((((((1,2),3),4),(5,6)),((7,9),8)),10),11),13),(12,15)),14),(16,18)),17,19);  0.002000  0.000241
   4236 ((((((((((((1,2),3),4),(5,6)),(7,(8,9))),10),11),13),((12,15),14)),17),16),18,19);  0.002000  0.000228
   4237 ((((((((((((1,2),3),4),(5,6)),(7,(8,9))),10),11),13),((12,15),14)),18),16),17,19);  0.002000  0.000230
   4238 ((((((((((((1,2),3),4),(5,6)),(7,(8,9))),10),11),13),((12,15),17)),14),16),18,19);  0.002000  0.000235
   4239 ((((((((((((1,2),3),4),(5,6)),(7,(8,9))),10),11),13),14),(12,15)),(16,18)),17,19);  0.002000  0.000244
   4240 ((((((((((((1,2),3),4),(5,6)),10),((7,8),9)),11),13),((12,15),14)),16),17),18,19);  0.002000  0.000231
   4241 ((((((((((((1,2),3),4),(5,6)),10),((7,8),9)),11),13),(12,15)),17),(14,16)),18,19);  0.002000  0.000221
   4242 ((((((((((((1,2),3),4),(5,6)),10),((7,8),9)),11),13),14),((12,15),17)),16),18,19);  0.002000  0.000233
   4243 ((((((((((((1,2),3),4),(5,6)),10),((7,8),9)),11),13),14),(12,15)),(16,17)),18,19);  0.002000  0.000235
   4244 ((((((((((((1,2),3),4),(5,6)),10),((7,8),9)),11),13),14),16),((12,15),18)),17,19);  0.002000  0.000220
   4245 ((((((((((((1,2),3),4),(5,6)),10),((7,9),8)),11),13),14),(12,15)),(16,18)),17,19);  0.002000  0.000238
   4246 (((((((((((1,2),3),(4,(5,6))),(((7,8),9),10)),11),13),(12,15)),16),14),17),18,19);  0.002000  0.000236
   4247 (((((((((((1,2),3),(4,(5,6))),(((7,8),9),10)),11),13),14),(12,15)),17),16),18,19);  0.002000  0.000243
   4248 (((((((((((1,2),3),(4,(5,6))),((7,8),9)),10),11),13),((12,15),14)),16),17),18,19);  0.002000  0.000236
   4249 (((((((((((1,2),3),(4,(5,6))),((7,8),9)),10),11),13),14),(12,15)),(16,18)),17,19);  0.002000  0.000232
   4250 (((((((((((1,2),3),(4,(5,6))),((7,8),9)),10),11),13),14),(12,15)),17),(16,18),19);  0.002000  0.000244
   4251 (((((((((((1,2),3),(5,6)),4),(((7,8),9),10)),11),13),(12,15)),14),(16,17)),18,19);  0.002000  0.000234
   4252 (((((((((((1,2),3),4),(5,6)),(((7,8),9),10)),11),13),((12,15),14)),16),17),18,19);  0.002000  0.000235
   4253 (((((((((((1,2),3),4),(5,6)),(((7,8),9),10)),11),13),(12,15)),14),(16,17)),18,19);  0.002000  0.000218
   4254 (((((((((((1,2),3),4),(5,6)),(((7,8),9),10)),11),13),14),((12,15),17)),16),18,19);  0.002000  0.000237
   4255 (((((((((((1,2),3),4),(5,6)),(((7,8),9),10)),11),13),14),(16,17)),(12,15)),18,19);  0.002000  0.000228
   4256 (((((((((((1,2),3),4),(5,6)),(((7,8),9),10)),11),13),16),((12,15),14)),17),18,19);  0.002000  0.000233
   4257 (((((((((((1,2),3),4),(5,6)),(((7,9),8),10)),11),13),14),(12,15)),(16,17)),18,19);  0.002000  0.000239
   4258 (((((((((((1,2),3),4),(5,6)),((7,(8,9)),10)),11),13),14),(12,15)),(16,17)),18,19);  0.002000  0.000221
   4259 (((((((((((1,2),3),4),(5,6)),((7,8),9)),10),11),13),(((12,15),14),17)),16),18,19);  0.002000  0.000244
   4260 (((((((((((1,2),3),4),(5,6)),((7,8),9)),10),11),13),((12,15),(14,17))),16),18,19);  0.002000  0.000229
   4261 (((((((((((1,2),3),4),(5,6)),((7,8),9)),10),11),13),(12,15)),((14,16),17)),18,19);  0.002000  0.000238
   4262 (((((((((((1,2),3),4),(5,6)),((7,8),9)),10),11),13),(12,15)),((14,18),16)),17,19);  0.002000  0.000227
   4263 (((((((((((1,2),3),4),(5,6)),((7,8),9)),10),11),13),(12,15)),14),((16,18),17),19);  0.002000  0.000243
   4264 (((((((((((1,2),3),4),(5,6)),((7,8),9)),10),11),13),(14,16)),((12,15),17)),18,19);  0.002000  0.000240
   4265 (((((((((((1,2),3),4),(5,6)),((7,8),9)),10),11),13),14),(((12,15),17),16)),18,19);  0.002000  0.000238
   4266 (((((((((((1,2),3),4),(5,6)),((7,8),9)),10),11),13),14),((12,15),(16,17))),18,19);  0.002000  0.000255
   4267 (((((((((((1,2),3),4),(5,6)),((7,8),9)),10),11),13),14),((12,15),(16,18))),17,19);  0.002000  0.000229
   4268 (((((((((((1,2),3),4),(5,6)),((7,9),8)),10),11),13),((12,15),14)),(16,17)),18,19);  0.002000  0.000257
   4269 (((((((((((1,2),3),4),(5,6)),((7,9),8)),10),11),13),((12,15),14)),(16,18)),17,19);  0.002000  0.000239
   4270 ((((((((((1,2),3),4),(5,6)),(((7,8),9),10)),11),13),((12,15),14)),(16,17)),18,19);  0.002000  0.000244
   4271 ((((((((((1,2),3),4),(5,6)),(((7,8),9),10)),11),13),14),(12,15)),((16,18),17),19);  0.002000  0.000246

Gene 12:
  numTrees = 418
  index topology                                                                              single     joint
    217 ((((((((((((1,2),3),6),5),10),((7,9),8)),4),11),((13,(16,17)),14)),12),18),15,19);  0.014000  0.014096
    343 (((((((((((((1,2),3),6),5),10),(4,((7,8),9))),11),12),13),14),(16,17)),15),18,19);  0.010000  0.010006
    344 ((((((((((((1,2),3),6),5),10),(4,((7,9),8))),11),12),13),14),(15,(16,17))),18,19);  0.010000  0.010064
    345 (((((((((((1,2),3),6),5),10),(4,((7,9),8))),11),((13,(16,17)),14)),12),15),18,19);  0.010000  0.010084
    346 (((((((((((1,2),3),6),5),10),(4,((7,9),8))),11),((13,(16,17)),14)),12),18),15,19);  0.010000  0.010023
    347 ((((((((((1,2),3),6),5),10),(4,((7,9),8))),11),((13,(16,17)),14)),12),(15,18),19);  0.010000  0.010086
    452 ((((((((((((1,2),3),6),5),10),(4,((7,9),8))),11),(13,(16,17))),14),12),18),15,19);  0.008000  0.007968
    453 ((((((((((((1,2),3),6),5),10),(4,((7,9),8))),11),13),14),12),18),(15,(16,17)),19);  0.008000  0.008039
    454 (((((((((((1,2),3),6),5),10),(4,((7,8),9))),11),((13,(16,17)),14)),12),18),15,19);  0.008000  0.007976
    455 ((((((((((1,2),3),6),5),10),(4,((7,9),8))),11),((13,(16,17)),14)),(12,15)),18,19);  0.008000  0.008044
    643 (((((((((((((1,2),3),6),5),10),(4,((7,9),8))),11),12),13),14),(16,17)),15),18,19);  0.006000  0.005975
    644 (((((((((((1,2),3),6),5),10),((7,8),9)),4),11),((13,(16,17)),14)),(12,15)),18,19);  0.006000  0.005884
    645 (((((((((((1,2),3),6),5),10),(4,((7,9),8))),11),((13,(16,17)),14)),15),12),18,19);  0.006000  0.005947
    646 (((((((((((1,2),3),6),5),10),(4,((7,9),8))),11),(12,13)),14),(15,(16,17))),18,19);  0.006000  0.005876
    647 (((((((((((1,2),3),6),5),10),(4,((7,9),8))),11),15),((13,(16,17)),14)),12),18,19);  0.006000  0.005990
   1115 (((((((((((((1,2),3),6),5),10),((7,9),8)),4),11),13),14),12),((16,17),18)),15,19);  0.004000  0.004006
   1116 (((((((((((((1,2),3),6),5),10),((7,9),8)),4),11),13),14),12),(15,(16,17))),18,19);  0.004000  0.003967
   1117 (((((((((((((1,2),3),6),5),10),(4,((7,8),9))),11),13),14),12),(16,17)),15),18,19);  0.004000  0.004057
   1118 (((((((((((((1,2),3),6),5),10),(4,((7,9),8))),11),13),(16,17)),14),12),18),15,19);  0.004000  0.003972
   1119 (((((((((((((1,2),3),6),5),10),(4,((7,9),8))),11),13),12),14),(16,17)),15),18,19);  0.004000  0.004092
   1120 (((((((((((((1,2),3),6),5),10),(4,((7,9),8))),11),13),12),14),(16,17)),18),15,19);  0.004000  0.003995
   1121 (((((((((((((1,2),3),6),5),10),(4,((7,9),8))),11),13),14),15),(16,17)),12),18,19);  0.004000  0.003999
   1122 (((((((((((((1,2),3),6),5),10),(4,((7,9),8))),11),14),13),12),(16,17)),18),15,19);  0.004000  0.003954
   1123 (((((((((((((1,2),3),6),5),10),(4,((7,9),8))),11),18),14),13),12),(16,17)),15,19);  0.004000  0.004084
   1124 ((((((((((((1,2),3),6),5),10),((7,9),8)),4),11),((13,(16,17)),14)),15),12),18,19);  0.004000  0.003986
   1125 ((((((((((((1,2),3),6),5),10),((7,9),8)),4),11),(13,14)),(15,(16,17))),12),18,19);  0.004000  0.003969
   1126 ((((((((((((1,2),3),6),5),10),(4,((7,9),8))),11),(13,14)),12),(16,17)),18),15,19);  0.004000  0.003989
   1127 ((((((((((((1,2),3),6),5),10),(4,((7,9),8))),11),13),(16,17)),14),(12,15)),18,19);  0.004000  0.003954
   1128 ((((((((((((1,2),3),6),5),10),(4,((7,9),8))),11),13),14),12),(15,(16,17))),18,19);  0.004000  0.003975
   1129 ((((((((((((1,2),3),6),5),10),(4,((7,9),8))),11),13),18),14),12),(15,(16,17)),19);  0.004000  0.003971
   1130 ((((((((((((1,2),3),6),5),10),(4,((7,9),8))),11),14),(12,13)),(16,17)),15),18,19);  0.004000  0.004001
   1131 ((((((((((((1,2),3),6),5),10),(4,((7,9),8))),11),14),(13,(16,17))),12),18),15,19);  0.004000  0.004011
   1132 ((((((((((((1,2),3),6),5),10),(4,((7,9),8))),11),18),13),14),12),(15,(16,17)),19);  0.004000  0.003982
   1133 ((((((((((((1,2),3),6),5),10),(4,((7,9),8))),11),18),14),(13,(16,17))),12),15,19);  0.004000  0.003941
   1134 ((((((((((((1,2),3),6),5),10),(4,(7,(8,9)))),11),13),(12,14)),(16,17)),15),18,19);  0.004000  0.003944
   1135 ((((((((((((1,2),3),6),5),10),(4,(7,(8,9)))),11),13),14),(15,(16,17))),12),18,19);  0.004000  0.004069
   1136 (((((((((((1,2),3),6),5),10),((7,9),8)),4),11),((13,(16,17)),14)),(12,15)),18,19);  0.004000  0.004040
   1137 (((((((((((1,2),3),6),5),10),(4,((7,8),9))),11),14),(13,(16,17))),(12,15)),18,19);  0.004000  0.004032
   1138 (((((((((((1,2),3),6),5),10),(4,((7,9),8))),11),((13,14),(16,17))),12),18),15,19);  0.004000  0.004000
   1139 (((((((((((1,2),3),6),5),10),(4,((7,9),8))),11),(12,15)),(13,14)),(16,17)),18,19);  0.004000  0.003995
   1140 (((((((((((1,2),3),6),5),10),(4,((7,9),8))),11),(13,(16,17))),14),(12,15)),18,19);  0.004000  0.003988
   1141 (((((((((((1,2),3),6),5),10),(4,((7,9),8))),11),(13,(16,17))),14),12),(15,18),19);  0.004000  0.003971
   1142 (((((((((((1,2),3),6),5),10),(4,((7,9),8))),11),(13,14)),12),(15,(16,17))),18,19);  0.004000  0.003981
   1143 (((((((((((1,2),3),6),5),10),(4,((7,9),8))),11),12),((13,(16,17)),14)),18),15,19);  0.004000  0.004041
   1144 (((((((((((1,2),3),6),5),10),(4,((7,9),8))),11),13),(12,14)),(15,(16,17))),18,19);  0.004000  0.004086
   1145 (((((((((((1,2),3),6),5),10),(4,((7,9),8))),11),13),18),(12,14)),(15,(16,17)),19);  0.004000  0.004024
   1146 (((((((((((1,2),3),6),5),10),(4,((7,9),8))),11),18),(12,(13,14))),(16,17)),15,19);  0.004000  0.004006
   1147 ((((((((((1,2),3),6),5),10),(4,((7,8),9))),11),((13,(16,17)),14)),12),(15,18),19);  0.004000  0.003956
   1148 ((((((((((1,2),3),6),5),10),(4,((7,9),8))),11),((13,((16,17),18)),14)),12),15,19);  0.004000  0.003942
   4272 ((((((((((((((1,2),3),6),5),10),((7,8),9)),4),11),18),14),13),12),15),(16,17),19);  0.002000  0.002020
   4273 ((((((((((((((1,2),3),6),5),10),((7,9),8)),4),11),(16,17)),13),14),12),18),15,19);  0.002000  0.002004
   4274 ((((((((((((((1,2),3),6),5),10),((7,9),8)),4),11),13),12),14),15),(16,17)),18,19);  0.002000  0.002012
   4275 ((((((((((((((1,2),3),6),5),10),((7,9),8)),4),11),13),14),15),(16,17)),12),18,19);  0.002000  0.001974
   4276 ((((((((((((((1,2),3),6),5),10),(7,(8,9))),4),11),13),14),(16,17)),12),18),15,19);  0.002000  0.001985
   4277 ((((((((((((((1,2),3),6),5),10),(7,(8,9))),4),11),13),14),(16,17)),15),12),18,19);  0.002000  0.001984
   4278 ((((((((((((((1,2),3),6),5),10),(7,(8,9))),4),11),13),14),(16,17)),18),15),12,19);  0.002000  0.001975
   4279 ((((((((((((((1,2),3),6),5),10),(7,(8,9))),4),11),13),18),12),14),(16,17)),15,19);  0.002000  0.001974
   4280 ((((((((((((((1,2),3),6),5),10),(7,(8,9))),4),11),18),13),14),12),(16,17)),15,19);  0.002000  0.001972
   4281 ((((((((((((((1,2),3),6),5),10),(7,(8,9))),4),11),18),15),14),13),12),(16,17),19);  0.002000  0.002022
   4282 ((((((((((((((1,2),3),6),5),10),4),((7,8),9)),11),12),13),14),18),(16,17)),15,19);  0.002000  0.001984
   4283 ((((((((((((((1,2),3),6),5),10),4),(7,(8,9))),11),13),(16,17)),18),14),12),15,19);  0.002000  0.002041
   4284 ((((((((((((((1,2),3),6),5),10),4),(7,(8,9))),11),18),13),14),12),(16,17)),15,19);  0.002000  0.002009
   4285 (((((((((((((1,2),3),6),(5,10)),4),((7,9),8)),11),18),13),14),12),(16,17)),15,19);  0.002000  0.002043
   4286 (((((((((((((1,2),3),6),5),10),((7,8),9)),4),11),(12,15)),13),(16,17)),14),18,19);  0.002000  0.001976
   4287 (((((((((((((1,2),3),6),5),10),((7,8),9)),4),11),12),13),14),(15,(16,17))),18,19);  0.002000  0.001995
   4288 (((((((((((((1,2),3),6),5),10),((7,8),9)),4),11),13),14),(16,17)),15),(12,18),19);  0.002000  0.001990
   4289 (((((((((((((1,2),3),6),5),10),((7,8),9)),4),11),13),14),18),(16,17)),(12,15),19);  0.002000  0.001981
   4290 (((((((((((((1,2),3),6),5),10),((7,8),9)),4),11),13),18),(12,14)),(16,17)),15,19);  0.002000  0.001992
   4291 (((((((((((((1,2),3),6),5),10),((7,8),9)),4),11),13),18),14),12),(15,(16,17)),19);  0.002000  0.002015
   4292 (((((((((((((1,2),3),6),5),10),((7,8),9)),4),11),14),(13,(16,17))),12),18),15,19);  0.002000  0.001965
   4293 (((((((((((((1,2),3),6),5),10),((7,8),9)),4),11),14),(13,(16,17))),15),12),18,19);  0.002000  0.001998
   4294 (((((((((((((1,2),3),6),5),10),((7,8),9)),4),11),14),13),(16,17)),15),(12,18),19);  0.002000  0.001971
   4295 (((((((((((((1,2),3),6),5),10),((7,8),9)),4),11),18),(15,(16,17))),14),13),12,19);  0.002000  0.001995
   4296 (((((((((((((1,2),3),6),5),10),((7,8),9)),4),11),18),12),14),13),(15,(16,17)),19);  0.002000  0.001982
   4297 (((((((((((((1,2),3),6),5),10),((7,8),9)),4),11),18),13),(12,14)),(16,17)),15,19);  0.002000  0.001921
   4298 (((((((((((((1,2),3),6),5),10),((7,9),8)),4),11),(13,(16,17))),14),12),18),15,19);  0.002000  0.001985
   4299 (((((((((((((1,2),3),6),5),10),((7,9),8)),4),11),(13,14)),12),15),(16,17)),18,19);  0.002000  0.002046
   4300 (((((((((((((1,2),3),6),5),10),((7,9),8)),4),11),(16,17)),(13,14)),18),12),15,19);  0.002000  0.001998
   4301 (((((((((((((1,2),3),6),5),10),((7,9),8)),4),11),12),(13,14)),(16,17)),15),18,19);  0.002000  0.001995
   4302 (((((((((((((1,2),3),6),5),10),((7,9),8)),4),11),12),13),14),(15,(16,17))),18,19);  0.002000  0.001948
   4303 (((((((((((((1,2),3),6),5),10),((7,9),8)),4),11),12),14),13),(15,(16,17))),18,19);  0.002000  0.001952
   4304 (((((((((((((1,2),3),6),5),10),((7,9),8)),4),11),13),(12,14)),(16,17)),18),15,19);  0.002000  0.001986
   4305 (((((((((((((1,2),3),6),5),10),((7,9),8)),4),11),13),(16,17)),14),(12,15)),18,19);  0.002000  0.001982
   4306 (((((((((((((1,2),3),6),5),10),((7,9),8)),4),11),13),14),(12,15)),(16,17)),18,19);  0.002000  0.001978
   4307 (((((((((((((1,2),3),6),5),10),((7,9),8)),4),11),13),14),(15,(16,17))),12),18,19);  0.002000  0.001979
   4308 (((((((((((((1,2),3),6),5),10),((7,9),8)),4),11),13),14),(16,17)),15),(12,18),19);  0.002000  0.002007
   4309 (((((((((((((1,2),3),6),5),10),(4,((7,8),9))),11),13),(16,17)),14),12),15),18,19);  0.002000  0.001943
   4310 (((((((((((((1,2),3),6),5),10),(4,((7,8),9))),11),13),(16,17)),14),12),18),15,19);  0.002000  0.002047
   4311 (((((((((((((1,2),3),6),5),10),(4,((7,8),9))),11),13),12),14),(16,17)),15),18,19);  0.002000  0.001982
   4312 (((((((((((((1,2),3),6),5),10),(4,((7,8),9))),11),13),12),14),(16,17)),18),15,19);  0.002000  0.001989
   4313 (((((((((((((1,2),3),6),5),10),(4,((7,8),9))),11),13),12),14),15),(16,17)),18,19);  0.002000  0.002033
   4314 (((((((((((((1,2),3),6),5),10),(4,((7,8),9))),11),13),14),(16,17)),15),18),12,19);  0.002000  0.001980
   4315 (((((((((((((1,2),3),6),5),10),(4,((7,8),9))),11),13),14),(16,17)),18),15),12,19);  0.002000  0.002041
   4316 (((((((((((((1,2),3),6),5),10),(4,((7,8),9))),11),13),14),12),18),(16,17)),15,19);  0.002000  0.002017
   4317 (((((((((((((1,2),3),6),5),10),(4,((7,8),9))),11),13),14),12),18),15),(16,17),19);  0.002000  0.002014
   4318 (((((((((((((1,2),3),6),5),10),(4,((7,8),9))),11),13),18),14),12),(16,17)),15,19);  0.002000  0.002004
   4319 (((((((((((((1,2),3),6),5),10),(4,((7,9),8))),11),12),13),14),(16,17)),18),15,19);  0.002000  0.001994
   4320 (((((((((((((1,2),3),6),5),10),(4,((7,9),8))),11),12),13),14),15),(16,17)),18,19);  0.002000  0.002003
   4321 (((((((((((((1,2),3),6),5),10),(4,((7,9),8))),11),12),14),13),(16,17)),15),18,19);  0.002000  0.001990
   4322 (((((((((((((1,2),3),6),5),10),(4,((7,9),8))),11),13),12),14),15),(16,17)),18,19);  0.002000  0.002037
   4323 (((((((((((((1,2),3),6),5),10),(4,((7,9),8))),11),13),14),(16,17)),15),12),18,19);  0.002000  0.002011
   4324 (((((((((((((1,2),3),6),5),10),(4,((7,9),8))),11),13),14),12),(16,17)),18),15,19);  0.002000  0.002020
   4325 (((((((((((((1,2),3),6),5),10),(4,((7,9),8))),11),13),18),14),12),15),(16,17),19);  0.002000  0.002024
   4326 (((((((((((((1,2),3),6),5),10),(4,((7,9),8))),11),14),(16,17)),13),12),18),15,19);  0.002000  0.002023
   4327 (((((((((((((1,2),3),6),5),10),(4,((7,9),8))),11),18),14),13),12),15),(16,17),19);  0.002000  0.001969
   4328 (((((((((((((1,2),3),6),5),10),(4,(7,(8,9)))),11),12),13),14),(16,17)),15),18,19);  0.002000  0.001988
   4329 (((((((((((((1,2),3),6),5),10),(4,(7,(8,9)))),11),12),14),13),(16,17)),15),18,19);  0.002000  0.001997
   4330 (((((((((((((1,2),3),6),5),10),(4,(7,(8,9)))),11),13),12),14),15),(16,17)),18,19);  0.002000  0.002009
   4331 (((((((((((((1,2),3),6),5),10),(4,(7,(8,9)))),11),13),14),(16,17)),15),18),12,19);  0.002000  0.002018
   4332 (((((((((((((1,2),3),6),5),10),(4,(7,(8,9)))),11),13),14),12),(16,17)),18),15,19);  0.002000  0.001941
   4333 (((((((((((((1,2),3),6),5),10),(4,(7,(8,9)))),11),13),14),12),18),(16,17)),15,19);  0.002000  0.001969
   4334 (((((((((((((1,2),3),6),5),10),(4,(7,(8,9)))),11),13),14),18),15),(16,17)),12,19);  0.002000  0.001971
   4335 (((((((((((((1,2),3),6),5),10),(4,(7,(8,9)))),11),14),13),(16,17)),15),12),18,19);  0.002000  0.001992
   4336 (((((((((((((1,2),3),6),5),10),(4,(7,(8,9)))),11),18),13),12),14),(16,17)),15,19);  0.002000  0.002061
   4337 (((((((((((((1,2),3),6),5),10),(7,(8,9))),4),11),(12,14)),13),(16,17)),15),18,19);  0.002000  0.001995
   4338 (((((((((((((1,2),3),6),5),10),(7,(8,9))),4),11),(13,(16,17))),14),12),18),15,19);  0.002000  0.001989
   4339 (((((((((((((1,2),3),6),5),10),(7,(8,9))),4),11),12),(13,14)),(16,17)),15),18,19);  0.002000  0.001993
   4340 (((((((((((((1,2),3),6),5),10),(7,(8,9))),4),11),13),((16,17),18)),14),12),15,19);  0.002000  0.002046
   4341 (((((((((((((1,2),3),6),5),10),(7,(8,9))),4),11),13),12),14),(15,(16,17))),18,19);  0.002000  0.002005
   4342 (((((((((((((1,2),3),6),5),10),(7,(8,9))),4),11),13),14),(15,(16,17))),18),12,19);  0.002000  0.001972
   4343 (((((((((((((1,2),3),6),5),10),(7,(8,9))),4),11),13),14),12),(15,(16,17))),18,19);  0.002000  0.001962
   4344 (((((((((((((1,2),3),6),5),10),(7,(8,9))),4),11),14),15),(13,(16,17))),12),18,19);  0.002000  0.001962
   4345 (((((((((((((1,2),3),6),5),10),4),((7,9),8)),11),13),12),14),18),(15,(16,17)),19);  0.002000  0.001971
   4346 (((((((((((((1,2),3),6),5),10),4),((7,9),8)),11),13),14),(15,(16,17))),12),18,19);  0.002000  0.001959
   4347 (((((((((((((1,2),3),6),5),10),4),((7,9),8)),11),13),14),12),(15,(16,17))),18,19);  0.002000  0.001961
   4348 (((((((((((((1,2),3),6),5),10),4),((7,9),8)),11),13),14),12),(16,17)),(15,18),19);  0.002000  0.001968
   4349 (((((((((((((1,2),3),6),5),10),4),((7,9),8)),11),14),(13,(16,17))),12),18),15,19);  0.002000  0.001999
   4350 (((((((((((((1,2),3),6),5),10),4),(7,(8,9))),11),(13,18)),12),14),(16,17)),15,19);  0.002000  0.002017
   4351 (((((((((((((1,2),3),6),5),10),4),(7,(8,9))),11),12),(13,14)),(16,17)),15),18,19);  0.002000  0.002010
   4352 ((((((((((((1,2),3),6),(5,10)),((7,9),8)),4),11),(13,(16,17))),14),12),18),15,19);  0.002000  0.001952
   4353 ((((((((((((1,2),3),6),(5,10)),(4,((7,9),8))),11),14),13),15),(16,17)),12),18,19);  0.002000  0.002007
   4354 ((((((((((((1,2),3),6),(5,10)),4),((7,8),9)),11),13),(12,14)),(16,17)),15),18,19);  0.002000  0.001952
   4355 ((((((((((((1,2),3),6),10),5),(4,((7,9),8))),11),18),(15,(16,17))),14),13),12,19);  0.002000  0.002005
   4356 ((((((((((((1,2),3),6),5),(((7,9),8),10)),4),11),(12,15)),13),14),(16,17)),18,19);  0.002000  0.001971
   4357 ((((((((((((1,2),3),6),5),(((7,9),8),10)),4),11),12),(13,14)),15),18),(16,17),19);  0.002000  0.001988
   4358 ((((((((((((1,2),3),6),5),(4,((7,9),8))),10),11),13),12),14),((16,17),18)),15,19);  0.002000  0.001958
   4359 ((((((((((((1,2),3),6),5),(4,((7,9),8))),10),11),18),(13,(16,17))),15),14),12,19);  0.002000  0.001989
   4360 ((((((((((((1,2),3),6),5),(4,(7,(8,9)))),10),11),13),(15,(16,17))),14),12),18,19);  0.002000  0.001988
   4361 ((((((((((((1,2),3),6),5),(4,(7,(8,9)))),10),11),14),13),(12,15)),(16,17)),18,19);  0.002000  0.002001
   4362 ((((((((((((1,2),3),6),5),10),((7,8),9)),4),11),((13,(16,17)),14)),12),18),15,19);  0.002000  0.002079
   4363 ((((((((((((1,2),3),6),5),10),((7,8),9)),4),11),(12,13)),14),(15,(16,17))),18,19);  0.002000  0.001988
   4364 ((((((((((((1,2),3),6),5),10),((7,8),9)),4),11),13),12),((16,17),18)),(14,15),19);  0.002000  0.002027
   4365 ((((((((((((1,2),3),6),5),10),((7,8),9)),4),11),14),(13,(16,17))),(12,15)),18,19);  0.002000  0.001972
   4366 ((((((((((((1,2),3),6),5),10),((7,8),9)),4),11),18),((12,15),14)),13),(16,17),19);  0.002000  0.002039
   4367 ((((((((((((1,2),3),6),5),10),((7,9),8)),4),11),((13,14),(16,17))),12),15),18,19);  0.002000  0.002004
   4368 ((((((((((((1,2),3),6),5),10),((7,9),8)),4),11),((13,14),(16,17))),12),18),15,19);  0.002000  0.002037
   4369 ((((((((((((1,2),3),6),5),10),((7,9),8)),4),11),(12,(14,18))),13),(16,17)),15,19);  0.002000  0.001982
   4370 ((((((((((((1,2),3),6),5),10),((7,9),8)),4),11),(12,15)),18),14),(13,(16,17)),19);  0.002000  0.002007
   4371 ((((((((((((1,2),3),6),5),10),((7,9),8)),4),11),(13,(16,17))),14),(12,15)),18,19);  0.002000  0.002008
   4372 ((((((((((((1,2),3),6),5),10),((7,9),8)),4),11),(13,14)),(16,17)),15),(12,18),19);  0.002000  0.002090
   4373 ((((((((((((1,2),3),6),5),10),((7,9),8)),4),11),12),(13,(14,(16,17)))),15),18,19);  0.002000  0.001999
   4374 ((((((((((((1,2),3),6),5),10),((7,9),8)),4),11),12),(13,14)),(15,(16,17))),18,19);  0.002000  0.002006
   4375 ((((((((((((1,2),3),6),5),10),((7,9),8)),4),11),12),13),14),(15,((16,17),18)),19);  0.002000  0.002014
   4376 ((((((((((((1,2),3),6),5),10),((7,9),8)),4),11),13),12),14),((15,(16,17)),18),19);  0.002000  0.002013
   4377 ((((((((((((1,2),3),6),5),10),((7,9),8)),4),11),13),14),(12,15)),((16,17),18),19);  0.002000  0.002057
   4378 ((((((((((((1,2),3),6),5),10),((7,9),8)),4),11),13),14),(15,(16,17))),(12,18),19);  0.002000  0.001998
   4379 ((((((((((((1,2),3),6),5),10),((7,9),8)),4),11),14),(13,(16,17))),18),(12,15),19);  0.002000  0.001992
   4380 ((((((((((((1,2),3),6),5),10),((7,9),8)),4),11),15),((13,(16,17)),14)),12),18,19);  0.002000  0.002034
   4381 ((((((((((((1,2),3),6),5),10),((7,9),8)),4),11),18),((13,(16,17)),14)),15),12,19);  0.002000  0.002001
   4382 ((((((((((((1,2),3),6),5),10),((7,9),8)),4),11),18),(13,(16,17))),14),(12,15),19);  0.002000  0.001999
   4383 ((((((((((((1,2),3),6),5),10),(4,((7,8),9))),11),(12,13)),14),(16,17)),15),18,19);  0.002000  0.002022
   4384 ((((((((((((1,2),3),6),5),10),(4,((7,8),9))),11),(12,14)),13),15),(16,17)),18,19);  0.002000  0.001924
   4385 ((((((((((((1,2),3),6),5),10),(4,((7,8),9))),11),(12,15)),13),14),18),(16,17),19);  0.002000  0.002016
   4386 ((((((((((((1,2),3),6),5),10),(4,((7,8),9))),11),(12,18)),13),14),(16,17)),15,19);  0.002000  0.002003
   4387 ((((((((((((1,2),3),6),5),10),(4,((7,8),9))),11),(12,18)),13),14),15),(16,17),19);  0.002000  0.001988
   4388 ((((((((((((1,2),3),6),5),10),(4,((7,8),9))),11),(13,(16,17))),12),14),18),15,19);  0.002000  0.001995
   4389 ((((((((((((1,2),3),6),5),10),(4,((7,8),9))),11),(13,(16,17))),14),18),12),15,19);  0.002000  0.002012
   4390 ((((((((((((1,2),3),6),5),10),(4,((7,8),9))),11),(13,14)),(16,17)),12),18),15,19);  0.002000  0.001986
   4391 ((((((((((((1,2),3),6),5),10),(4,((7,8),9))),11),(13,18)),14),(16,17)),12),15,19);  0.002000  0.002013
   4392 ((((((((((((1,2),3),6),5),10),(4,((7,8),9))),11),12),13),14),18),(15,(16,17)),19);  0.002000  0.001914
   4393 ((((((((((((1,2),3),6),5),10),(4,((7,8),9))),11),13),(12,14)),(16,17)),18),15,19);  0.002000  0.002001
   4394 ((((((((((((1,2),3),6),5),10),(4,((7,8),9))),11),13),12),14),(15,(16,17))),18,19);  0.002000  0.001982
   4395 ((((((((((((1,2),3),6),5),10),(4,((7,8),9))),11),13),14),(15,(16,17))),18),12,19);  0.002000  0.001978
   4396 ((((((((((((1,2),3),6),5),10),(4,((7,8),9))),11),13),14),12),(15,(16,17))),18,19);  0.002000  0.002047
   4397 ((((((((((((1,2),3),6),5),10),(4,((7,8),9))),11),13),14),18),(12,(16,17))),15,19);  0.002000  0.001966
   4398 ((((((((((((1,2),3),6),5),10),(4,((7,8),9))),11),13),18),(12,14)),(16,17)),15,19);  0.002000  0.002014
   4399 ((((((((((((1,2),3),6),5),10),(4,((7,8),9))),11),13),18),14),(16,17)),(12,15),19);  0.002000  0.001972
   4400 ((((((((((((1,2),3),6),5),10),(4,((7,8),9))),11),14),(13,(16,17))),15),18),12,19);  0.002000  0.001964
   4401 ((((((((((((1,2),3),6),5),10),(4,((7,8),9))),11),14),13),12),(15,18)),(16,17),19);  0.002000  0.001995
   4402 ((((((((((((1,2),3),6),5),10),(4,((7,8),9))),11),14),13),18),12),(15,(16,17)),19);  0.002000  0.001987
   4403 ((((((((((((1,2),3),6),5),10),(4,((7,8),9))),11),18),(16,17)),14),13),(12,15),19);  0.002000  0.002006
   4404 ((((((((((((1,2),3),6),5),10),(4,((7,9),8))),11),(12,(16,17))),14),13),15),18,19);  0.002000  0.001965
   4405 ((((((((((((1,2),3),6),5),10),(4,((7,9),8))),11),(12,15)),13),14),(16,17)),18,19);  0.002000  0.001982
   4406 ((((((((((((1,2),3),6),5),10),(4,((7,9),8))),11),(13,(16,17))),14),12),15),18,19);  0.002000  0.001986
   4407 ((((((((((((1,2),3),6),5),10),(4,((7,9),8))),11),(13,(16,17))),14),15),18),12,19);  0.002000  0.001972
   4408 ((((((((((((1,2),3),6),5),10),(4,((7,9),8))),11),(13,(16,17))),15),14),18),12,19);  0.002000  0.002000
   4409 ((((((((((((1,2),3),6),5),10),(4,((7,9),8))),11),(13,14)),(16,17)),15),12),18,19);  0.002000  0.002033
   4410 ((((((((((((1,2),3),6),5),10),(4,((7,9),8))),11),(13,18)),(16,17)),14),12),15,19);  0.002000  0.002019
   4411 ((((((((((((1,2),3),6),5),10),(4,((7,9),8))),11),12),(13,(16,17))),14),18),15,19);  0.002000  0.002022
   4412 ((((((((((((1,2),3),6),5),10),(4,((7,9),8))),11),12),(13,14)),(16,17)),15),18,19);  0.002000  0.002037
   4413 ((((((((((((1,2),3),6),5),10),(4,((7,9),8))),11),12),(13,14)),15),(16,17)),18,19);  0.002000  0.002015
   4414 ((((((((((((1,2),3),6),5),10),(4,((7,9),8))),11),12),(13,14)),18),15),(16,17),19);  0.002000  0.002001
   4415 ((((((((((((1,2),3),6),5),10),(4,((7,9),8))),11),12),13),(14,18)),(16,17)),15,19);  0.002000  0.001935
   4416 ((((((((((((1,2),3),6),5),10),(4,((7,9),8))),11),12),14),13),(15,(16,17))),18,19);  0.002000  0.001978
   4417 ((((((((((((1,2),3),6),5),10),(4,((7,9),8))),11),12),18),13),14),(15,(16,17)),19);  0.002000  0.002037
   4418 ((((((((((((1,2),3),6),5),10),(4,((7,9),8))),11),13),(12,14)),(16,17)),15),18,19);  0.002000  0.001992
   4419 ((((((((((((1,2),3),6),5),10),(4,((7,9),8))),11),13),(12,14)),15),(16,17)),18,19);  0.002000  0.002015
   4420 ((((((((((((1,2),3),6),5),10),(4,((7,9),8))),11),13),(12,14)),18),(16,17)),15,19);  0.002000  0.002017
   4421 ((((((((((((1,2),3),6),5),10),(4,((7,9),8))),11),13),(12,14)),18),15),(16,17),19);  0.002000  0.001985
   4422 ((((((((((((1,2),3),6),5),10),(4,((7,9),8))),11),13),(12,15)),14),(16,17)),18,19);  0.002000  0.002002
   4423 ((((((((((((1,2),3),6),5),10),(4,((7,9),8))),11),13),(14,(16,17))),12),18),15,19);  0.002000  0.002022
   4424 ((((((((((((1,2),3),6),5),10),(4,((7,9),8))),11),13),(15,(16,17))),14),12),18,19);  0.002000  0.001928
   4425 ((((((((((((1,2),3),6),5),10),(4,((7,9),8))),11),13),12),14),(15,(16,17))),18,19);  0.002000  0.001979
   4426 ((((((((((((1,2),3),6),5),10),(4,((7,9),8))),11),13),14),(12,15)),(16,17)),18,19);  0.002000  0.002066
   4427 ((((((((((((1,2),3),6),5),10),(4,((7,9),8))),11),13),14),(15,18)),12),(16,17),19);  0.002000  0.001954
   4428 ((((((((((((1,2),3),6),5),10),(4,((7,9),8))),11),13),14),(16,17)),15),(12,18),19);  0.002000  0.001973
   4429 ((((((((((((1,2),3),6),5),10),(4,((7,9),8))),11),13),14),12),(15,18)),(16,17),19);  0.002000  0.001950
[truncated: 458,612 more chars]
