# Supplementary material for: Phylogenomics and classification of Cactaceae based on hundreds of nuclear genes
Source: Plant Syst Evol. 2025 Aug 11;311(5):28. doi: 10.1007/s00606-025-01948-z (PMC12339657; doi:10.1007/s00606-025-01948-z)
Supplement: Supplementary file 4 — Online Resource 4: Containing alignments and RAxML gene trees for all included loci and all phylogenetic datasets (ZIP 10372 KB) [file 606_2025_1948_MOESM4_ESM.zip › de Vos et al_ESM_4/ESM_data_bucky/6717_consensus.mafft.fastabuckytrees_pruned.in]

translate
1 0_Anacampserotaceae_P9315,
2 0_Anacampserotaceae_P9319,
3 0_Anacampserotaceae_P9321,
4 1a_Pereskioideae-Leu_P4619,
5 1b_Pereskioideae-ss_P4637,
6 1b_Pereskioideae-ss_S7212,
7 2a_Opuntioideae-Opuntieae_P4585,
8 2b_Opuntioideae-Cylindropuntieae_P9253,
9 2c_Opuntioideae-Pterocacteae_P4571,
10 3_Maihuenioideae_S5849,
11 4_Blossfeldioideae_P8439,
12 5a_Cactoideae-Lymanbensonieae_P9185,
13 5b_Cactoideae-Copiapoeae_P8881,
14 5c_Cactoideae-Cacteae_P9261,
15 5d_Cactoideae-Phyllocacteae_P9255,
16 5e_Cactoideae-Fraileeae_P9233,
17 5f_Cactoideae-Rhipsalideae_P4563,
18 5g_Cactoideae-Notocacteae_P5169,
19 5h_Cactoideae-Cereeae_P9183;
(((((((((1,3),2),4),(5,6)),((7,9),8)),10),11),((((12,17),16),13),14)),(15,18),19); 171
((((((((((1,3),2),4),(5,6)),((7,9),8)),10),11),((((12,17),16),13),14)),18),15,19); 67
((((((((((1,3),2),4),(5,6)),((7,9),8)),10),11),((((12,17),16),13),14)),15),18,19); 60
((((((((((1,3),2),4),(5,6)),((7,9),8)),10),11),14),(((12,17),16),13)),(15,18),19); 18
((((((((((1,3),2),4),(5,6)),((7,9),8)),10),11),(((12,17),16),13)),14),(15,18),19); 13
(((((((((1,3),2),4),(5,6)),((7,8),9)),10),11),((((12,17),16),13),14)),(15,18),19); 12
(((((((((((1,3),2),4),(5,6)),((7,9),8)),10),11),14),(((12,17),16),13)),18),15,19); 11
(((((((((1,2),3),4),(5,6)),((7,9),8)),10),11),((((12,17),16),13),14)),(15,18),19); 10
(((((((((((1,3),2),4),(5,6)),((7,9),8)),10),11),(((12,17),16),13)),14),18),15,19); 7
(((((((((1,3),2),4),(5,6)),(7,(8,9))),10),11),((((12,17),16),13),14)),(15,18),19); 7
(((((((((1,3),2),4),5),(6,((7,9),8))),10),11),((((12,17),16),13),14)),(15,18),19); 7
((((((((((1,2),3),4),(5,6)),((7,9),8)),10),11),((((12,17),16),13),14)),18),15,19); 6
((((((((((1,3),2),4),5),(6,((7,9),8))),10),11),((((12,17),16),13),14)),15),18,19); 6
(((((((((((1,3),2),4),(5,6)),((7,9),8)),10),11),(((12,17),16),13)),14),15),18,19); 5
((((((((((1,3),2),4),(5,6)),(7,(8,9))),10),11),((((12,17),16),13),14)),15),18,19); 5
((((((((((1,3),2),4),(5,6)),(7,(8,9))),10),11),((((12,17),16),13),14)),18),15,19); 5
(((((((((1,3),2),4),5),(6,(7,(8,9)))),10),11),((((12,17),16),13),14)),(15,18),19); 5
((((((((1,(2,3)),4),(5,6)),((7,9),8)),10),11),((((12,17),16),13),14)),(15,18),19); 5
(((((((((((1,3),2),4),(5,6)),((7,9),8)),10),11),14),(((12,17),16),13)),15),18,19); 4
((((((((((1,3),2),4),(5,6)),((7,8),9)),10),11),((((12,17),16),13),14)),15),18,19); 4
((((((((((1,2),3),4),(5,6)),(7,(8,9))),10),11),((((12,17),16),13),14)),15),18,19); 3
((((((((((1,3),2),4),(5,6)),((7,8),9)),10),11),((((12,17),16),13),14)),18),15,19); 3
((((((((((1,3),2),4),5),(6,((7,9),8))),10),11),(((12,17),16),13)),14),(15,18),19); 3
((((((((((1,3),2),4),5),(6,(7,(8,9)))),10),11),((((12,17),16),13),14)),15),18,19); 3
(((((((((1,(2,3)),4),(5,6)),((7,9),8)),10),11),((((12,17),16),13),14)),18),15,19); 3
(((((((((((1,2),3),4),(5,6)),((7,9),8)),10),11),14),(((12,17),16),13)),18),15,19); 2
(((((((((((1,3),2),4),(5,6)),(7,(8,9))),10),11),14),(((12,17),16),13)),18),15,19); 2
(((((((((((1,3),2),4),6),5),((7,9),8)),10),11),((((12,17),16),13),14)),18),15,19); 2
(((((((((1,(2,3)),4),(5,6)),((7,9),8)),10),11),((((12,17),16),13),14)),15),18,19); 2
(((((((((1,2),3),4),(5,6)),((7,8),9)),10),11),((((12,17),16),13),14)),(15,18),19); 2
(((((((((1,2),3),4),5),(6,((7,9),8))),10),11),((((12,17),16),13),14)),(15,18),19); 2
(((((((((1,3),2),4),5),(6,((7,8),9))),10),11),((((12,17),16),13),14)),(15,18),19); 2
((((((((1,(2,3)),4),(5,6)),(7,(8,9))),10),11),((((12,17),16),13),14)),(15,18),19); 2
((((((((((((1,3),2),4),5),6),((7,9),8)),10),11),(((12,17),16),13)),14),18),15,19); 1
((((((((((((1,3),2),4),5),6),((7,9),8)),10),11),14),(((12,17),16),13)),18),15,19); 1
((((((((((((1,3),2),4),5),6),(7,(8,9))),10),11),14),(((12,17),16),13)),15),18,19); 1
(((((((((((1,2),3),4),(5,6)),((7,9),8)),10),11),(((12,17),16),13)),14),18),15,19); 1
(((((((((((1,2),3),4),5),6),((7,9),8)),10),11),((((12,17),16),13),14)),15),18,19); 1
(((((((((((1,3),2),4),(5,6)),((7,8),9)),10),11),(((12,17),16),13)),14),18),15,19); 1
(((((((((((1,3),2),4),(5,6)),(7,(8,9))),10),11),(((12,17),16),13)),14),15),18,19); 1
(((((((((((1,3),2),4),(5,6)),(7,(8,9))),10),11),(((12,17),16),13)),14),18),15,19); 1
(((((((((((1,3),2),4),(5,6)),(7,(8,9))),10),11),14),(((12,17),16),13)),15),18,19); 1
(((((((((((1,3),2),4),5),(6,((7,9),8))),10),11),14),(((12,17),16),13)),15),18,19); 1
(((((((((((1,3),2),4),5),(6,((7,9),8))),10),11),14),(((12,17),16),13)),18),15,19); 1
(((((((((((1,3),2),4),5),6),((7,9),8)),10),11),((((12,17),16),13),14)),15),18,19); 1
(((((((((((1,3),2),4),5),6),((7,9),8)),10),11),((((12,17),16),13),14)),18),15,19); 1
(((((((((((1,3),2),4),5),6),((7,9),8)),10),11),14),(((12,17),16),13)),(15,18),19); 1
((((((((((1,(2,3)),4),(5,6)),((7,9),8)),10),11),14),(((12,17),16),13)),15),18,19); 1
((((((((((1,(2,3)),4),5),(6,((7,9),8))),10),11),(((12,17),16),13)),14),18),15,19); 1
((((((((((1,2),3),4),(5,6)),((7,8),9)),10),11),((((12,17),16),13),14)),15),18,19); 1
((((((((((1,2),3),4),(5,6)),((7,9),8)),10),11),((((12,17),16),13),14)),15),18,19); 1
((((((((((1,2),3),4),(5,6)),((7,9),8)),10),11),14),(((12,17),16),13)),(15,18),19); 1
((((((((((1,2),3),4),(6,((7,8),9))),5),10),11),((((12,17),16),13),14)),18),15,19); 1
((((((((((1,2),3),4),5),(6,((7,8),9))),10),11),((((12,17),16),13),14)),18),15,19); 1
((((((((((1,3),2),4),((7,9),8)),(5,6)),10),11),((((12,17),16),13),14)),18),15,19); 1
((((((((((1,3),2),4),(5,6)),((7,8),9)),10),11),(((12,17),16),13)),14),(15,18),19); 1
((((((((((1,3),2),4),(5,6)),((7,9),8)),10),11),((((12,17),13),16),14)),18),15,19); 1
((((((((((1,3),2),4),(5,6)),((7,9),8)),10),11),(((12,17),(13,16)),14)),15),18,19); 1
((((((((((1,3),2),4),(5,6)),(7,(8,9))),10),11),(((12,17),16),13)),14),(15,18),19); 1
((((((((((1,3),2),4),(5,6)),(7,(8,9))),10),11),14),(((12,17),16),13)),(15,18),19); 1
((((((((((1,3),2),4),(6,((7,9),8))),5),10),11),((((12,17),16),13),14)),15),18,19); 1
((((((((((1,3),2),4),5),(6,((7,9),8))),10),11),((((12,17),16),13),14)),18),15,19); 1
((((((((((1,3),2),4),5),(6,(7,(8,9)))),10),11),((((12,17),16),13),14)),18),15,19); 1
((((((((((1,3),2),4),5),(6,(7,(8,9)))),10),11),14),(((12,17),16),13)),(15,18),19); 1
(((((((((1,(2,3)),4),(5,6)),(7,(8,9))),10),11),((((12,17),16),13),14)),18),15,19); 1
(((((((((1,2),3),4),(5,6)),(7,(8,9))),10),11),((((12,17),16),13),14)),(15,18),19); 1
(((((((((1,3),2),4),(5,(6,((7,9),8)))),10),11),14),(((12,17),16),13)),(15,18),19); 1
(((((((((1,3),2),4),(5,(6,(7,(8,9))))),10),11),((((12,17),16),13),14)),18),15,19); 1
(((((((((1,3),2),4),(5,6)),((7,9),8)),10),11),((((12,16),17),13),14)),(15,18),19); 1
(((((((((1,3),2),4),(5,6)),((7,9),8)),10),11),((((12,17),16),14),13)),(15,18),19); 1
(((((((((1,3),2),4),(5,6)),((7,9),8)),10),11),(((12,17),(13,16)),14)),(15,18),19); 1
(((((((((1,3),2),4),(5,6)),(7,(8,9))),10),11),(((12,17),(13,16)),14)),(15,18),19); 1
((((((((1,(2,3)),4),(5,6)),((7,8),9)),10),11),((((12,17),16),13),14)),(15,18),19); 1
((((((((1,3),2),4),(5,(6,((7,9),8)))),10),11),((((12,17),16),13),14)),(15,18),19); 1
