# Supplementary material for: Phylogenomics and classification of Cactaceae based on hundreds of nuclear genes
Source: Plant Syst Evol. 2025 Aug 11;311(5):28. doi: 10.1007/s00606-025-01948-z (PMC12339657; doi:10.1007/s00606-025-01948-z)
Supplement: Supplementary file 4 — Online Resource 4: Containing alignments and RAxML gene trees for all included loci and all phylogenetic datasets (ZIP 10372 KB) [file 606_2025_1948_MOESM4_ESM.zip › de Vos et al_ESM_4/ESM_data_bucky/6487_consensus.mafft.fastabuckytrees_pruned.t]

#NEXUS
[ID: 4513032012]
[Param: tree]
begin trees;
translate
1 0_Anacampserotaceae_P9315,
2 0_Anacampserotaceae_P9319,
3 0_Anacampserotaceae_P9321,
4 1a_Pereskioideae-Leu_P4619,
5 1b_Pereskioideae-ss_P4637,
6 1b_Pereskioideae-ss_S7212,
7 2a_Opuntioideae-Opuntieae_P4585,
8 2b_Opuntioideae-Cylindropuntieae_P9253,
9 2c_Opuntioideae-Pterocacteae_P4571,
10 3_Maihuenioideae_S5849,
11 4_Blossfeldioideae_P8439,
12 5a_Cactoideae-Lymanbensonieae_P9185,
13 5b_Cactoideae-Copiapoeae_P8881,
14 5c_Cactoideae-Cacteae_P9261,
15 5d_Cactoideae-Phyllocacteae_P9255,
16 5e_Cactoideae-Fraileeae_P9233,
17 5f_Cactoideae-Rhipsalideae_P4563,
18 5g_Cactoideae-Notocacteae_P5169,
19 5h_Cactoideae-Cereeae_P9183;
tree gen.0 = [&U] ((16:0.079144466,(((15:0.013578727,(19:0.0766545839,13:0.01447765):0.0006085437):0.001039228,((11:0.004643289,((10:0.02206696,(5:0.01632205,6:0.01747484):0.002802092):0.005705489,((((2:0.02031598,1:0.04745458):0.01311898,3:0.04495281):0.045696275,4:0.05003398):0.008910846,(8:0.012858194,(9:0.01181116,7:0.0079605725):0.001639433):0.053199849):0.009179324):0.02783497):0.007931806,14:0.0377530574):0.001077437):0.002131124,17:0.018186046):0.0148887131):0.003914927,(18:0.015596234,12:0.0163793):0.039807621);
tree gen.1 = [&U] (18:0.0354249182,(17:0.012394343,((19:0.0208178104,((14:0.032785213,((13:0.01480325,15:0.016681418):0.001452141,(((((9:0.0159661,8:0.019394529):0.002340718,7:0.0090221725):0.04844158,(4:0.03162921,(3:0.03198856,(1:0.04807252,2:0.0184829):0.01255526):0.039085864):0.007062945):0.00634604,((5:0.01370183,6:0.02058302):0.004441448,10:0.02365329):0.009168059):0.02717697,11:0.002537176):0.005410356):0.001205018):0.0001375018,12:0.0173197482):0.001286653):0.0003867892,16:0.030172872):0.0007605111):0.0163520998);
tree gen.2 = [&U] ((17:0.0092308312,((((19:0.00353619773,16:0.05465226):0.0448606871,14:0.022921147):0.001708682,(15:0.010421247,13:0.00758724):0.0002289053):0.0002436024,(11:0.004786182,(((5:0.01218118,6:0.01742027):0.003692405,10:0.0234564):0.005521936,(((8:0.0201290244,7:0.0127913703):0.003050866,9:0.008104378):0.04223638,(4:0.05269522,((2:0.01896148,1:0.04766016):0.008016976,3:0.04743753):0.05887864):0.004661437):0.004324231):0.03163909):0.004034519):0.0014857004):0.020590772,(12:0.01533992,18:0.027464685):0.014317139);
tree gen.3 = [&U] ((17:0.014817472,(14:0.0331128533,(((((((8:0.012149823,9:0.01289218):0.0006696868,7:0.0149376365):0.0375000222,(4:0.04343884,(3:0.0435737,(2:0.02322122,1:0.05169075):0.01481614):0.034343129):0.01114081):0.004185363,((5:0.01501901,6:0.02008927):0.003500067,10:0.02304688):0.003711399):0.04023656,11:0.006106067):0.004416257,(16:0.03347318,19:0.05367626581):0.001792437):0.00311508,(15:0.012544928,(12:0.01467523,13:0.008589532):0.003064086):0.0008273741):2.500736e-05):0.0001449164):0.0236527813,18:0.027937934);
tree gen.4 = [&U] (18:0.02202393,(((((16:0.0268146,19:0.0405530017):0.002890808,17:0.0127434621):8.049987e-05,(14:0.0262984058,15:0.019011709):0.0005984635):0.0007793665,(((((8:0.02180003,9:0.01218443):0.001176579,7:0.0062261657):0.057977345,((6:0.02136839,5:0.01703431):0.003012026,10:0.02308518):0.005307477):0.005694117,(4:0.04439309,(3:0.03034364,(1:0.0513215,2:0.02215383):0.01774238):0.040915435):0.01521449):0.02968451,11:0.005928298):0.00622791):0.0009985785,(13:0.00506284,12:0.01295894):0.001634362):0.0233479313);
tree gen.5 = [&U] ((18:0.015556533,12:0.01842101):0.0255347603,((((((8:0.01729344,9:0.01190356):2.186003e-05,7:0.020557178):0.057281587,((3:0.04985519,(1:0.06296267,2:0.0176924):0.01729692):0.041258062,4:0.04338851):0.005565959):0.01295279,(6:0.02819588,(10:0.01914661,5:0.02201521):0.001990073):0.004208086):0.04143794,11:0.006150647):0.007452584,((((16:0.040347025,19:0.005128605):0.05104110355,13:0.01724615):0.004240256,(15:0.015513029,14:0.0229548666):0.001265979):0.0015128693,17:0.012453746):0.0006903937):0.0219551351);
tree gen.6 = [&U] ((12:0.01623488,18:0.018259821):0.0157359021,(((16:0.0631246551,19:0.004374374):0.01196713215,13:0.01316156):0.001619062,((((((7:0.0127747451,8:0.018612047):0.0005007009,9:0.01454279):0.045844,(4:0.03980637,(3:0.04051658,(2:0.03258723,1:0.04899749):0.0141686):0.036673463):0.005965398):0.007027034,(5:0.01212714,(10:0.02294336,6:0.02423752):0.001801133):0.0105002):0.02513717,11:0.002853626):0.002079992,((15:0.014747511,14:0.0275858329):0.003420451,17:0.0120457505):0.0001463876):0.0006511768):0.0198610955);
tree gen.7 = [&U] ((18:0.018316084,12:0.0160741):0.0132122219,((((15:0.011950135,14:0.0339619717):0.002333211,((((8:0.015182712,(9:0.01703171,7:0.0114370458):0.0001188845):0.056532806,(4:0.04100754,((1:0.05585619,2:0.01900989):0.01888158,3:0.04183395):0.039707636):0.008692186):0.002961291,(10:0.02150911,(6:0.02065136,5:0.02089673):0.0040503):0.003172226):0.03002355,11:0.008017312):0.0052171682):3.895947e-05,17:0.0120514064):5.870585e-05,((19:0.005534834,16:0.0817896795):0.0151450232,13:0.01555238):0.006274629):0.02053014602);
tree gen.8 = [&U] ((12:0.015412171,18:0.017900172):0.01497658,((((((8:0.0170692317,(9:0.01274482,7:0.01077143466):0.001756547):0.0427116471,(((1:0.04745814,2:0.0155891):0.008862583,3:0.03140141):0.035008561,4:0.02980494):0.006396462):0.01308187,(5:0.01780372,(6:0.01283407,10:0.01607024):0.0001829727):0.00212208):0.01794808,11:0.004542923):0.002100865,((13:0.01352682,14:0.0347081458):0.0004043291,15:0.014127456):0.0004152534):0.001670056,(17:0.013244326,(16:0.08313202536,19:0.007507736):0.0204590773):5.528039e-06):0.0309176954);
tree gen.9 = [&U] ((18:0.018519274,12:0.01568889):0.026215025,(((11:0.005130908,(((8:0.021562016,(9:0.009710151,7:0.007724246):0.003385522):0.052683967,((1:0.03670993,(3:0.04330369,2:0.02379274):0.007207726):0.03971438,4:0.04020831):0.01053851):0.007863213,((6:0.02592014,5:0.01414181):0.007660506,10:0.01891349):0.01059471):0.02458947):0.007300305,(17:0.013336427,(15:0.020126817,(19:0.0717117191,13:0.01665659):0.001774762):0.00219749):0.0001695121):0.001001516,(14:0.02612825964,16:0.0338415549):0.0003983822):0.01398119595);
tree gen.10 = [&U] (18:0.041861849,(((16:0.0305730982,14:0.023844848):0.001974571,((11:0.007223607,((((8:0.0173279,9:0.01207745):0.0008022417,7:0.00691908):0.053220705,((5:0.02034374,6:0.01776917):0.0007406922,10:0.02148756):0.006395904):0.01031798,(4:0.03064998,(3:0.03328764,(2:0.0191455,1:0.05075347):0.006283124):0.034257405):0.008918171):0.0243855):0.0008374704,(17:0.009197959,(13:0.01336148,(19:0.0663794396,15:0.009902637):0.001217636):0.00333176):4.092712e-05):0.0009595438):0.0006943465,12:0.016425803):0.008241613);
tree gen.11 = [&U] (((17:0.016106547,((15:0.017141551,14:0.019117175):0.001052699,(16:0.02715202,((11:0.00723745,(((5:0.0181855,6:0.01786951):0.00237778,10:0.02249012):0.004622711,((9:0.01391994,(7:0.010616191,8:0.0128436822):0.0006008706):0.0454871,(4:0.03231804,(3:0.04019,(1:0.06971839,2:0.02196502):0.01805123):0.031439467):0.007231619):0.001931502):0.03682838):0.0050634021,(12:0.01684571,13:0.01566683):0.002845355):0.000350606):0.002875412):0.000290176):0.0076292301,18:0.037379827):0.0059571024,19:0.0638654507);
tree gen.12 = [&U] ((18:0.019947836,12:0.0140961956):0.023208688,((((((8:0.012828812,7:0.015192203):0.000493489,9:0.01168105):0.04939984,(4:0.04469722,((2:0.03453347,1:0.03286941):0.01019915,3:0.0331141):0.045332939):0.008401277):0.009917733,((6:0.0222517,5:0.01588726):0.001276836,10:0.02943265):0.004898222):0.03983947,11:0.009641376):0.004440923,((14:0.034382052,17:0.0222778807):0.0031396608,((13:0.0133501,(16:0.0767376991,19:0.011194067):0.0107059462):0.001311385,15:0.013944083):0.001577418):0.0003395408):0.0320190787);
tree gen.13 = [&U] ((18:0.015815698,12:0.0180169695):0.013358929,(17:0.015293381,((15:0.010530094,(13:0.01255658,19:0.019246912):0.0006714491):0.001183944,(((((((9:0.01362205,7:0.0148715388):0.004265465,8:0.018265417):0.053488314,(4:0.04223472,((2:0.02460599,1:0.06096386):0.009072269,3:0.03369817):0.042135338):0.008409048):0.006375601,((5:0.01939895,6:0.02281823):0.004278315,10:0.02806984):0.003473994):0.03456202,11:0.007625215):0.007220408,16:0.03280435):0.000105941,14:0.0242404707):0.0002467516):0.0003673772):0.0243140419);
tree gen.14 = [&U] (19:0.0576499618,(((14:0.0194971391,15:0.015554813):0.00272143,(((11:0.01007428,((10:0.02195488,(6:0.01557325,5:0.01345666):0.001876377):0.003717409,((((2:0.02763015,1:0.0465485):0.01248144,3:0.03103508):0.038228095,4:0.039405):0.003351053,((9:0.00845970518,7:0.0135225618):0.001533081,8:0.016837201):0.04280637):0.008140004):0.03209647):0.003369552,16:0.0423608625):0.001299423,((13:0.01402326,12:0.01572114):0.004840146,17:0.009902104):0.00151468622):7.028363e-05):0.0090072244,18:0.043903411):0.0004467544);
tree gen.15 = [&U] (((17:0.016639106,(((14:0.034350448,15:0.012953485):0.004056324,((11:0.003425358,(((6:0.01420658,10:0.02527538):0.004954046,5:0.02125503):0.005415089,((4:0.03084941,(3:0.05410057,(2:0.01650655,1:0.0528998):0.009006127):0.04814178):0.011051187,((7:0.018014274,8:0.018975249):0.001374915,9:0.01308793):0.076781874):0.003937348):0.02693459):0.006441892,13:0.01627933):0.0006633294):0.0008458299,16:0.0399290797):0.000753832):0.011511779,(12:0.009328413,18:0.015680314):0.027527583):0.00188597,19:0.0738242717);
tree gen.16 = [&U] (((13:0.009274074,(19:0.05734918403,16:0.02284599):0.002983739):0.0007700014,(((((6:0.01921368,10:0.02273774):0.0003999548,5:0.01495358):0.003845476,((7:0.0139715333,(9:0.01073344,8:0.018246844):0.0001476252):0.0572121301,(4:0.04545277,((2:0.01495071,1:0.02895745):0.01989117,3:0.03044248):0.04818772):0.006281484):0.009009774):0.0333295,11:0.00616707):0.01014109,(17:0.010696913,(14:0.0232440256,15:0.013531026):0.004895898):0.0015224998):0.0004496911):0.0291158279,(12:0.017461391,18:0.017554493):0.0153617108);
tree gen.17 = [&U] (((14:0.0180821023,15:0.019016398):0.001608425,(17:0.022311221,(((13:0.008341628,19:0.0616614743):0.001808996,(11:0.009367186,(((6:0.01888525,5:0.01388546):0.003793239,10:0.02389022):0.00270995,((9:0.0107284,(7:0.012374782,8:0.013785099):0.001380298):0.057135714,(4:0.047097371,((2:0.01923579,1:0.04884979):0.01735838,3:0.0447303):0.0434784):0.01259494):0.01741393):0.02651849):0.005625833):0.0011190594,16:0.02652542):0.002301272):0.003732575):0.00980942,(18:0.018456451,12:0.023104301):0.031210964);
tree gen.18 = [&U] ((18:0.013783737,12:0.0179726):0.016152575,((17:0.014801624,((((((9:0.01063588,(8:0.0147338797,7:0.0103456786):0.0006015403):0.04008458,(((1:0.04091247,2:0.0186547):0.01813326,3:0.04107824):0.041837863,4:0.05237951):0.006184017):0.01033083,(10:0.02511026,(6:0.01783983,5:0.014308):0.001777683):0.009886658):0.03845447,11:0.004940369):0.00587534,(15:0.01271654,(13:0.01114567,19:0.0463452046):0.001634803):0.0003846893):0.0001599218,14:0.036548045):0.0001686972):8.194744e-05,16:0.02544313):0.040004848);
tree gen.19 = [&U] (19:0.073308597,((17:0.010225974,((13:0.012181363,((15:0.01299654,14:0.0296943988):0.002905403,(11:0.004453405,(((5:0.02318074,(((8:0.026107381,9:0.01522631):0.001185207,7:0.00965388):0.048627598,((3:0.0303231,(1:0.05046418,2:0.01732241):0.01195675):0.051572342,4:0.03659719):0.01446438):0.005244804):0.001283016,6:0.02290455):0.001992384,10:0.01668735):0.03035429):0.008410643):0.000196737):0.0007864295,16:0.03398516):0.0027783369):0.0106373772,(18:0.02417374,12:0.01742131765):0.031452487):0.001649931485);
tree gen.20 = [&U] ((18:0.03270491,12:0.0219530421):0.015520765,((((14:0.0344143893,13:0.01316186):0.001261408,((((((5:0.01456355,6:0.02496593):0.0004911465,10:0.02179687):0.004260653,((4:0.03584142,((1:0.05239743,2:0.01738702):0.02095288,3:0.03966754):0.046146205):0.01410118,((8:0.01878012,9:0.009447755):0.0005650193,7:0.013117242):0.060656985):0.005655715):0.03558384,11:0.00717957):0.008022346,15:0.01186057):0.001449546,19:0.0837844813):0.0002977241):0.0022175065,16:0.034856):0.0005120001,17:0.012917748):0.0295240264);
tree gen.21 = [&U] (((17:0.015592466,((((13:0.01005969,19:0.0511020086):0.002275237,15:0.007341536):0.001455346,14:0.020893528):0.0009258747,(11:0.01022781,(((5:0.01623005,6:0.0231487):0.001267532,10:0.02428185):0.002496753,(((7:0.01295493138,9:0.0157202):0.0013264347,8:0.01415403):0.04672004,(((2:0.01248895,1:0.05247774):0.01080863,3:0.035367):0.043869413,4:0.03997707):0.006416088):0.01000396):0.02468882):0.01025319):0.00141972):0.0007179756,16:0.03253749):0.0114629024,(12:0.0118930447,18:0.016176825):0.029105309);
tree gen.22 = [&U] ((((11:0.004334844,((((2:0.0210993,1:0.05387366):0.01225497,3:0.03428474):0.039955233,4:0.04036879):0.008257437,((5:0.01647288,(10:0.01693087,6:0.02176268):0.0008199017):0.002331009,((7:0.0069477036,8:0.008361491):0.002277593,9:0.01489419):0.04916586):0.009757498):0.02886797):0.00370725,(13:0.006214157,14:0.0227833295):2.749657e-06):0.0006252547,((15:0.014642716,17:0.012049735):1.938693e-05,(19:0.00613987401,16:0.0499647177):0.0456463775):0.0005296096):0.00823688,(12:0.0137350287,18:0.014640498):0.03110589);
tree gen.23 = [&U] ((18:0.024725706,12:0.01504211):0.0255097035,((((15:0.012603296,14:0.0283551818):0.00161386,17:0.014759334):0.0004479911,((16:0.05446639,19:0.0052248195):0.0450289868,13:0.01032856):0.0008367601):0.001096838,(11:0.003280453,((10:0.02634814,(6:0.02159434,(((7:0.0126567761,8:0.0189153389):0.002760185518,9:0.01160031):0.06660064,5:0.01495662):0.000340741):0.004467024):0.009565806,(4:0.04693799,((2:0.01982781,1:0.04656797):0.01244879,3:0.03616663):0.040837536):0.008507854):0.02560519):0.007363567):0.0066815831);
tree gen.24 = [&U] (((16:0.0569596642,19:0.005555918):0.0600403486,(((15:0.012252552,14:0.0320727844):0.0013526621,(17:0.017040742,(11:0.008449607,(((9:0.017268,(8:0.01948007,7:0.0157144479):0.001000716):0.068780242,(((1:0.07412291,2:0.02211316):0.01377384,3:0.04826904):0.043626397,4:0.03021483):0.009003314):0.00526947,((5:0.0173985,6:0.02483742):0.004525397,10:0.02418289):0.008037277):0.03827947):0.005488344):9.39246e-05):0.0002712784,13:0.01577332):0.0004563026):0.0214681038,(12:0.01454351,18:0.0224515099):0.013266261);
tree gen.25 = [&U] (((19:0.003779395,16:0.0659005111):0.05599446109,((13:0.01096439,((14:0.0357034873,15:0.011643941):0.001782613,(11:0.00926903,(((7:0.01169528027,(8:0.018692041,9:0.01232779):0.004844612):0.05778997745,(4:0.043179309,((1:0.07574089,2:0.02779358):0.01595429,3:0.04033054):0.05914124):0.007670972):0.006369466,(10:0.02493699,(5:0.02907724,6:0.01952464):0.001085808):0.00898018):0.03105133):0.00410673):3.776198e-05):0.001762124,17:0.0178456207):0.000180699):0.0261954797,(18:0.0218826959,12:0.01723025):0.011106004);
tree gen.26 = [&U] ((12:0.0092792294,18:0.012053608):0.01787852066,(((11:0.008594303,((((3:0.04051893,(2:0.02006713,1:0.05834961):0.01104544):0.03334872,4:0.04092522):0.005307843,(7:0.01242508608,(9:0.02153685,8:0.011373179):0.002679264):0.052313967):0.009687457,(5:0.00881344,(10:0.01812879,6:0.02101888):0.001564243):0.00648551):0.02807135):0.001933506,(((19:0.012133194,16:0.04657282):0.0598122536,(15:0.010510367,13:0.01011009):0.0006494374):0.001124208,14:0.02986077367):0.0014945579):1.287892e-05,17:0.010770316):0.02478831493);
tree gen.27 = [&U] ((18:0.0160184771,12:0.0140654):0.024420444,(15:0.013494807,((11:0.008991482,(((((2:0.0347624,1:0.04376911):0.01009219,3:0.04125278):0.05270316,4:0.04925722):0.002346929,((9:0.008917246,8:0.0141355184):0.0001027562,7:0.00732566):0.045901231):0.009811801,(5:0.02083223,(6:0.02404131,10:0.0210208):0.001476999):0.004442901):0.03574799):0.004660046,(17:0.017579499,((13:0.01002877,14:0.0324565648):0.001862693,(19:0.009292575,16:0.0642719746):0.0618302968):0.0023333396):0.0001036963):8.475933e-05):0.02274013606);
tree gen.28 = [&U] ((12:0.0167452717,18:0.0184482223):0.0122221639,((15:0.016439778,((16:0.0554862537,19:0.0052219866):0.0495795352,13:0.006327569):0.001323791):0.0017728104,(14:0.021403993,((11:0.005484456,((((1:0.05046857,(2:0.02877665,3:0.03357972):0.003943413):0.036725988,4:0.03195017):0.009209216,((9:0.01744021,7:0.0119433828):0.00069272,8:0.015455497):0.053382574):0.005894564,((6:0.02026612,5:0.01739559):0.001973977,10:0.02674476):0.01053283):0.02320768):0.002523436,17:0.018032805):5.587047e-05):0.00043631023):0.0230070747);
tree gen.29 = [&U] ((12:0.0169759993,18:0.02500286):0.016883034,((((13:0.01006146,(15:0.018019992,(19:0.00565183,16:0.0574410594):0.0597182633):0.0003105371):0.002102915,17:0.018051806):0.0005563255,(11:0.00869522,(((8:0.015447617,(9:0.01668362,7:0.011288529):0.001292996):0.05015808,((1:0.04226628,(3:0.0412774,2:0.02115771):0.01864393):0.028398497,4:0.03597659):0.006171952):0.006966021,(10:0.02193414,(6:0.01974474,5:0.01430351):0.002079375):0.007307334):0.03165926):0.002587533):0.002082498,14:0.03500447415):0.0237290705);
tree gen.30 = [&U] ((12:0.01510136,18:0.0269829935):0.0245464172,(((13:0.008481394,(16:0.1067981203,19:0.0040689985):0.02057645):0.002008745,(14:0.025494218,(11:0.004145117,((((9:0.01729514,7:0.011263337):9.620038e-05,8:0.017309442):0.0401413705,(((2:0.01951549,1:0.04529311):0.01548267,3:0.03402195):0.036583939,4:0.0413283):0.008998803):0.003961792,((5:0.02078139,6:0.01803317):0.004912793,10:0.02222484):0.0033682):0.03060406):0.00934611):0.0002045082):0.0010452,(17:0.012698873,15:0.017470855):0.0008764352):0.0217620989);
tree gen.31 = [&U] ((12:0.0144001903,18:0.01406593):0.017481277,(((17:0.009400116,((14:0.0238526797,13:0.006376832):0.0003857313,(11:0.004550685,((((9:0.01230757,8:0.019362743):0.0001079377,7:0.01239689):0.04577147,(((2:0.01987094,1:0.05606307):0.02310412,3:0.04498759):0.031062564,4:0.0313442):0.006357799):0.006723432,(10:0.02515144,(5:0.01988951,6:0.02337566):0.003334907):0.007934104):0.03084086):0.004037278):0.00041656):0.0003921797,(16:0.0427448515,19:0.0126158619):0.06708480991):0.0009646174,15:0.020198153):0.0289566021);
tree gen.32 = [&U] ((18:0.013723824,12:0.01430645):0.012857131,(17:0.01081068,(((13:0.01405312,(16:0.0540497957,19:0.006524028):0.05304245375):0.000926659,15:0.01234139):0.0006628073,(14:0.0360098,(11:0.00461069,(((9:0.009418349,(8:0.0265007393,7:0.0106107422):0.003316959):0.044979,(((2:0.02241229,1:0.03751105):0.01568568,3:0.04497437):0.048541361,4:0.04195551):0.01005647):0.005176426,((6:0.01992129,5:0.01909511):0.0001891223,10:0.01462793):0.00467065):0.03503032):0.003533292):0.0004836227):0.0016618242):0.0251913039);
tree gen.33 = [&U] (((14:0.038653696,((11:0.003130855,((((8:0.012798857,9:0.01086951):0.0009201632,7:0.0137827027):0.0432701611,((6:0.02286412,10:0.02018018):0.001754636,5:0.02152185):0.005081466):0.01178455,(((2:0.0300568,3:0.03641499):0.008465351,1:0.0497622):0.04255839,4:0.0408635):0.01150546):0.03099345):0.003688826,(17:0.014960291,(12:0.01075533,13:0.007337531):0.0029183106):0.0007504705):0.002545054):0.001035339,(15:0.013606251,(16:0.0847995933,19:0.007403576):0.016236369):0.0002842958):0.0204482258,18:0.026302678);
tree gen.34 = [&U] ((12:0.01201045,18:0.014225598):0.0238994857,(17:0.009814833,((13:0.0104502,(19:0.0892199832,((((((7:0.0113640419,8:0.0183185004):0.002735184,9:0.01368022):0.03728796,(((2:0.02474883,3:0.0463514):0.01469498,1:0.05066658):0.03996589,4:0.04701274):0.005491439):0.008540188,(5:0.01655343,(10:0.02453511,6:0.02144482):0.001133692):0.008101345):0.04055632,11:0.005703422):0.007206067,(15:0.014789937,14:0.0251637707):0.00166529):0.003811875):0.00070873841):9.63637e-05,16:0.03260421):0.002325683):0.0262175954);
tree gen.35 = [&U] ((((((((9:0.009319564,7:0.009609658):0.0001250448,8:0.016276088):0.043732492,(((1:0.04418513,2:0.0257346):0.009435842,3:0.04624803):0.04010471,4:0.0376822):0.01094694):0.003979818,((6:0.02202559,5:0.02047891):0.002549702,10:0.02427674):0.003929473):0.01778876,11:0.005636083):0.00578024,(16:0.02732369,(17:0.013102567,14:0.03678072576):0.002809755):0.0008966519):0.0004142279,((13:0.008152456,15:0.016127075):4.137054e-05,19:0.0196525025):0.003566666):0.0308997358,(18:0.0183655307,12:0.01566123):0.015619433);
tree gen.36 = [&U] ((12:0.0190275,18:0.026380114):0.014212347,(17:0.0160878874,(((16:0.085329421,19:0.006541854):0.01347563706,(13:0.01480425,(14:0.033478965,15:0.010765353):0.0008953024):0.0007392923):0.0009890952,(11:0.01157907,(((7:0.018758256,(9:0.01423075,8:0.0180207754):0.002270607):0.056798211,((10:0.02548741,6:0.02122288):0.001403806,5:0.02486466):0.001637762):0.01246089,(((1:0.05340812,2:0.01866237):0.01129338,3:0.04363657):0.05915433,4:0.04042223):0.01738396):0.02714928):0.006146559):0.0005326342):0.02635867319);
tree gen.37 = [&U] ((17:0.011532339,((13:0.0125654762,((19:0.0159055954,16:0.03010461):0.001982967,(((((8:0.013511299,9:0.01893788):0.00068682269,7:0.00712420138):0.05185762,((3:0.03581348,(1:0.03814783,2:0.02073736):0.009685451):0.042044692,4:0.0338075):0.002545645):0.006022374,((6:0.0155339,5:0.01154509):0.004162447,10:0.02338947):0.003512698):0.02716701,11:0.007750634):0.006312412):0.0003952553):0.0006846118,(14:0.0224897652,15:0.008930642):0.0009140882):0.0005341937):0.0221259572,(12:0.014452236,18:0.026066862):0.010415959);
tree gen.38 = [&U] ((((19:0.0737161773,16:0.03019228):0.0024583263,13:0.01091915):0.0002613895,((14:0.0296726612,15:0.017795761):0.001080651,(17:0.015735931,(11:0.00815916,((4:0.04522627,((2:0.02715155,1:0.04706359):0.005557213,3:0.03651312):0.033260411):0.008969269,(10:0.02432636,(((9:0.009019491,(7:0.0121493893,8:0.017599818):0.0006322118):0.049271974,5:0.01624744):0.0006192021,6:0.02331719):0.003308376):0.006590063):0.03301789):0.003414914):0.0001186281):0.0027847036):0.0435608588,(12:0.018652329,18:0.022978593):0.00831331);
tree gen.39 = [&U] ((18:0.012523577,12:0.019619802):0.0180248791,((17:0.016500405,((15:0.011262157,(13:0.01087366,(19:0.004809554,16:0.083852992):0.0159030753):0.000697443):0.00236835,14:0.0296820503):0.0007404102):0.0005227946,(((((9:0.01574788,7:0.011726249):0.00101329333,8:0.017120019):0.06214742,(4:0.0322395698,((2:0.01339135,1:0.04661084):0.01051545,3:0.03964494):0.0381156):0.004475405):0.006990154,((5:0.01452162,6:0.01393157):0.001761368,10:0.0191476):0.005258864):0.02882302,11:0.008263318):0.003958425):0.0256453948);
tree gen.40 = [&U] ((18:0.00864076,12:0.01238143108):0.020535488,((14:0.0374649995,((13:0.01551774,(15:0.014835837,(19:0.00661519,16:0.0791800447):0.012257):0.0009711367):0.0009736844,(((((7:0.01183016641,8:0.014064926):0.00159044,9:0.01696572):0.04997726,(((2:0.01786641,1:0.06711423):0.0152757,3:0.03164443):0.046153308,4:0.0495266):0.006237649):0.007518859,((5:0.0176939,10:0.02885189):0.001005502,6:0.02116704):0.007861952):0.0341272,11:0.002901906):0.00487482):0.002488532):0.0008796437,17:0.01356592):0.01763984126);
tree gen.41 = [&U] ((((13:0.009381561,(19:0.0119658,16:0.0482231047):0.0557591475):0.003305781,((14:0.03372117704,15:0.017856317):0.001472335,(11:0.007402735,((4:0.043093871,((2:0.01843052,1:0.05246282):0.01838865,3:0.03927477):0.0371808):0.009765761,(5:0.01167671,(10:0.02176986,((9:0.009097371,(8:0.018596641,7:0.0113318887):0.003459006):0.04993811,6:0.02254743):0.003989381):0.0004556063):0.008060066):0.02177676):0.001762621):0.0006756225):0.0026306707,17:0.01736739):0.0372224101,(18:0.024514593,12:0.0180370031):0.023592124);
tree gen.42 = [&U] ((((((14:0.0257661287,15:0.015979723):0.001767175,17:0.01665769):0.004539782,13:0.016869623):0.0005846239,((((5:0.02605121,6:0.02376076):5.785405e-05,10:0.02619491):0.00417655,(((1:0.04294745,(3:0.03513685,2:0.02679957):0.01118112):0.043660157,4:0.02649274):0.01096155,(8:0.020895894,(7:0.0157379502,9:0.01375814):0.003159695):0.071883315):0.008272432):0.02951306,11:0.01077211):0.006262385):0.0002415868,(16:0.0862554337,19:0.0073553065):0.01460143):0.0308735757,(12:0.01775233,18:0.014779689):0.01639077626);
tree gen.43 = [&U] ((14:0.02724427,(17:0.014408888,(((13:0.0150458,15:0.014219514):0.000309184,(19:0.0130441684,16:0.1055145001):0.0109297436):0.002885252,((((5:0.01538383,6:0.02511417):0.001047596,10:0.0193236):0.005393177,(((7:0.0181527784,8:0.021533815):0.0004657783,9:0.01395419):0.045433544,(((1:0.05497819,2:0.02425264):0.01755308,3:0.03469176):0.040834842,4:0.04641778):0.002881267):0.008539367):0.02321051,11:0.007707558):0.006935666):0.000521157):0.00436656379):0.0193542057,(12:0.01738088,18:0.010708083):0.023152146);
tree gen.44 = [&U] ((12:0.014482212,18:0.020177667):0.02271331,(((14:0.0231874338,(11:0.005383377,((10:0.02414987,(5:0.009233956,6:0.02116125):0.0002372681):0.004106279,((7:0.01541096097,(9:0.01398141,8:0.010680099):0.0008127185):0.056704886,(((2:0.02764706,1:0.03763153):0.005870697,3:0.0407939):0.036442544,4:0.03494764):0.007707838):0.01327109):0.0230345):0.0030139541):0.001749356,(17:0.011129117,16:0.02029083):0.0006438112):7.130332e-05,(15:0.021500227,(19:0.0599018918,13:0.01318106):0.00238027):0.0001315314):0.033651652);
tree gen.45 = [&U] ((18:0.028330423,12:0.018246401):0.01608267,(((11:0.009671348,((4:0.03758992,((2:0.02970005,1:0.05161909):0.01537759,3:0.04392369):0.032515652):0.01063057,((7:0.010423159,(8:0.02291508,9:0.0104846356):6.081074e-06):0.05024293,(10:0.01644801,(5:0.01793431,6:0.01596878):0.000494193):0.004235993):0.009974369):0.02812412):0.004152135,((15:0.012372066,14:0.033710406):0.0003589866,17:0.017113082):0.0004827392):0.0011106286,(13:0.01004946,(19:0.008283452,16:0.04170766):0.05879627396):0.005205046):0.0437358985);
tree gen.46 = [&U] ((12:0.01444374,18:0.0173237296):0.015475675,((((15:0.020915452,14:0.0277374106):0.001811193,((11:0.008515188,((((2:0.03425846,3:0.03040286):0.002169051,1:0.05294358):0.0324277597,4:0.03317428):0.009397796,(10:0.0197638,((6:0.01367472,((8:0.023529396,7:0.006415037):0.0001651758,9:0.007801223):0.061002749):0.0005883536,5:0.01891017):0.005245368):0.01230525):0.02837106):0.00667915,13:0.01060643):0.001589619):0.0009387384,(16:0.0520928026,19:0.0056843265):0.0650494635):0.0012673123,17:0.008743749):0.0213502367);
tree gen.47 = [&U] (((((16:0.095526493,((11:0.009483461,((4:0.03185292,(3:0.03203483,(1:0.05544569,2:0.01374054):0.01372651):0.0451219821):0.01478122,(10:0.02649184,((8:0.0163849908,(7:0.0130637789,9:0.01885492):0.0019548741):0.05435772,(6:0.01590896,5:0.01700946):0.002499562):0.0008244006):0.005692495):0.02642868):0.005184762,13:0.01335692):0.002168436):0.001257724,(15:0.010270485,14:0.028900625):0.004284045):0.0021595545,17:0.014325328):0.0135818639,19:0.0699145942):0.021059024,(12:0.026961679,18:0.014642188):0.0197871577);
tree gen.48 = [&U] ((12:0.02012906,18:0.022398318):0.019445181,(19:0.06072098813,(((17:0.013755506,(11:0.004591868,(((5:0.01586661,6:0.01581124):0.00183859,10:0.02485651):0.004848517,(((9:0.014315195,7:0.017600083):0.0003677708,8:0.015077388):0.061191957,(4:0.05646142,((2:0.02294548,1:0.05457169):0.007473462,3:0.04052516):0.056658008):0.0106819):0.007984461):0.02977502):0.003997213):0.003144686,((16:0.0879075609,13:0.007819182):0.003517045,15:0.012594306):0.002697766):0.0003426108,14:0.0247435593):0.012072569):0.021777285);
tree gen.49 = [&U] (((13:0.009398882,(14:0.0317636426,15:0.012354157):0.0008266351):0.00207686,((17:0.012936073,16:0.0236789):0.001567081,(19:0.0265417981,(((6:0.01962809,(5:0.01532394,10:0.03056914):0.0003042916):0.007251634,((((2:0.01364799,1:0.05647111):0.01911513,3:0.04519329):0.045571322,4:0.03932839):0.008858462,((7:0.012564071,9:0.0128578):0.001569364,8:0.025477862):0.053556501):0.008814744):0.0248515,11:0.01055598):0.0097459359):3.841602e-05):0.0003893609):0.0321328051,(12:0.01747955,18:0.025002819):0.01587247);
tree gen.50 = [&U] ((((17:0.022120805,((11:0.005128983,(((9:0.01830531,(8:0.016375006,7:0.013005467):0.0019363303):0.05041787,(4:0.0361492,(1:0.04620878,(2:0.02354621,3:0.03776782):0.004379724):0.046549486):0.004203277):0.006965024,(10:0.01535316,(6:0.01737629,5:0.01155214):0.00417145):0.00914572):0.0270241):0.006979001,((13:0.00786378,16:0.1127169456):3.02474e-05,15:0.015889843):0.00138871609):0.00029169):0.001397952,14:0.0336530476):0.0083803146,19:0.0822370442):0.019248464,(12:0.007268742,18:0.017731742):0.0201413254);
tree gen.51 = [&U] (((((11:0.006356344,(((7:0.0075982122,(9:0.0148814,8:0.0181102264):3.776106e-05):0.049990124,(4:0.03205523,(3:0.03807767,(1:0.0433503,2:0.01619354):0.009803652):0.041877379):0.01464837):0.005940593,((6:0.01680269,5:0.01258052):0.000746629,10:0.019626):0.00430861):0.04796827):0.002134998,17:0.017164485):0.001362117,((15:0.013822527,16:0.1077883067):0.001171641,(14:0.0249693606,13:0.008490608):0.00153092):0.0004574443):0.0101219074,19:0.0603200432):0.0142833215,(18:0.020765455,12:0.024792049):0.0111491557);
tree gen.52 = [&U] ((19:0.0703301716,(((11:0.006290772,((10:0.02577013,(6:0.02685965,5:0.01468701):0.004778589):0.004406255,(((8:0.0238254805,7:0.020393974):0.0013134201,9:0.01171002):0.0571395,(4:0.03108996,(3:0.04389288,(1:0.0585185,2:0.01631597):0.0138956):0.04268775):0.0055285999):0.006775228):0.02476856):0.00902473583,((14:0.0367740434,13:0.0135305):0.000218641,17:0.012791943):0.0001312316):0.0007380303,(15:0.011552493,16:0.0933743912):0.0003485459):0.007022262):0.01175109,(12:0.016534056,18:0.017897522):0.0213600586);
tree gen.53 = [&U] ((14:0.025138544,((19:0.0545760193,((17:0.019371537,((((5:0.0136751,6:0.03660949):0.003291322,(((8:0.014620295,9:0.01180274):0.001216946,7:0.010892018):0.0449706709,(4:0.03273978,(3:0.03480696,(2:0.01888607,1:0.05948369):0.01516051):0.046691584):0.009442415):0.008565344):0.006307052,10:0.02019104):0.03345657,11:0.009702415):0.00498435):0.0001397201,13:0.011897174):0.0001061319):0.0002036751,(15:0.012820238,16:0.02450779):0.000849352):0.0001171642):0.0238655993,(12:0.01417801,18:0.017819027):0.018403095);
tree gen.54 = [&U] ((17:0.00892074,((((11:0.005128381,((4:0.03435563,((1:0.05807103,2:0.02032157):0.01039193,3:0.0400758):0.039710684):0.006841877,(((9:0.01344715,8:0.014207491):0.000395413,7:0.014927661):0.0560589431,((6:0.01984568,10:0.02210955):0.002697323,5:0.01989605):0.003388696):0.005389913):0.03712705):0.007968166,(15:0.011455319,14:0.029620839):0.000884397):0.0003393887,(16:0.049285716,19:0.0088003838):0.04907069677):4.147958e-05,13:0.02248416):0.000271191):0.0217730202,(12:0.01629945,18:0.019672781):0.0157023502);
tree gen.55 = [&U] ((19:0.0750139262,((((11:0.006215793,(((4:0.04414117,((2:0.02119692,1:0.04668361):0.01241396,3:0.03240137):0.043454757):0.01033698,((8:0.016147625,9:0.01721886):0.0004319891,7:0.0137254404):0.05219128):0.007807487,((6:0.01485036,5:0.01758238):0.00349993,10:0.01757174):0.00760579):0.0242314):0.005728386,(16:0.1101909118,13:0.008578735):0.003746971):0.0003285556,(14:0.024356453,15:0.010441329):0.002204307):0.002850918,17:0.017430845):0.009434382):0.014264866,(12:0.015273691,18:0.022116965):0.016016077);
tree gen.56 = [&U] ((((11:0.006753674,((((8:0.0147252202,9:0.0143491):0.0007764017,7:0.009879641):0.047586439,(((1:0.03231969,2:0.02712791):0.009741637,3:0.02888649):0.050850507,4:0.03801836):0.004748535):0.004471099,(10:0.01909768,(6:0.02280004,5:0.01570586):0.001189842):0.005627704):0.0282164):0.00389996,(((16:0.0459186303,19:0.003346225):0.061646704,13:0.009592549):0.001878465,(14:0.026253952,15:0.007540482):0.0004620291):0.00101267747):0.001273161,17:0.018436372):0.029360976,(18:0.017773427,12:0.02083045):0.019604113);
tree gen.57 = [&U] ((((16:0.04583587,19:0.0117225582):0.0582752869,15:0.012444693):0.0008460028,(17:0.016217947,((14:0.0301098242,13:0.01457338):0.0007958353,(11:0.007558539,((10:0.01823336,(6:0.02276402,5:0.01660304):0.004499702):0.002285722,((7:0.0055802813,(9:0.01320702,8:0.016158882):0.0006632547):0.056607442,(((2:0.01998833,1:0.03186079):0.0094308,3:0.04338174):0.036867872,4:0.03819748):0.004997675):0.006002171):0.0317914):0.004521242):6.594365e-05):4.724533e-05):0.038926877,(12:0.015354873,18:0.018458841):0.0107024645);
tree gen.58 = [&U] ((18:0.018088843,12:0.01264587):0.015915336,(17:0.0093427957,(((16:0.03977213,14:0.0271632595):0.001097212,((((7:0.012677327,(9:0.008901283,8:0.015316865):0.001076864):0.052099186,(((3:0.0462627,2:0.02916849):0.007096299,1:0.04357171):0.039220349,4:0.04786551):0.00614271):0.004318071,((6:0.02528266,5:0.01417073):0.002900886,10:0.02357242):0.006102441):0.02372173,11:0.004120554):0.0101648):0.0002169744,((19:0.0630021659,13:0.01308057):0.0005852308,15:0.014423095):0.0008883674):0.0045038398):0.027619345);
tree gen.59 = [&U] ((12:0.0121867,18:0.017661083):0.0169662839,(((14:0.024081112,(13:0.009613364,(15:0.01548433,(19:0.0634230792,16:0.0176965):0.0009189418):0.001815617):0.0023498309):0.0004100499,(((((9:0.0175313189,7:0.010998565):6.925069e-05,8:0.0199294129):0.05231041,(4:0.04433062,(3:0.03642987,(1:0.04765881,2:0.009493521):0.01419015):0.03726727):0.0085762625):0.004748775,((5:0.01819804,6:0.01811272):0.001767462,10:0.02541831):0.009148198):0.03525429,11:0.01351066):0.002353332):0.0007080546,17:0.0134135535):0.0278754446);
tree gen.60 = [&U] ((18:0.010106517,12:0.01497881):0.0150679491,(((11:0.004321235,((((8:0.019950083,9:0.01024383):7.200801e-05,7:0.0108220982):0.053778124,(4:0.04409065,((2:0.01889721,1:0.03149748):0.01791265,3:0.03528911):0.04859356):0.005473545):0.005316686,(10:0.0186516,(5:0.01991346,6:0.02078327):0.00150464):0.006617142):0.02192465):0.005565611,(14:0.0242484304,(16:0.027716282,13:0.008628015):0.0009636664):0.0004078363):0.0005990222,(17:0.014970015,(19:0.0635405425,15:0.015273512):0.0030460696):0.001782222):0.03055579514);
tree gen.61 = [&U] ((18:0.020792111,12:0.015559719):0.020746388,((((13:0.009549611,(16:0.03626417,(11:0.007965503,(((9:0.006972602,(7:0.0087954823,8:0.022544869):0.0002274285):0.046935588,(((2:0.01753508,1:0.0524831):0.01800807,3:0.04233882):0.03591664,4:0.04502265):0.003908796):0.007554259,((5:0.01703459,6:0.02861924):0.002356881,10:0.02859135):0.003944913):0.03401955):0.003976803):0.0001246294):0.0001017193,(14:0.032747542,15:0.013349889):0.0005083671):0.0016038965,17:0.011883366):0.001874587,19:0.06292890455):0.0264062746);
tree gen.62 = [&U] ((18:0.03579196,12:0.01297128):0.018301105,((19:0.06038136999,(16:0.0288242,((14:0.033312448,15:0.013321167):0.0007864013,((11:0.009208237,((((7:0.014000634,9:0.01257269):0.0007467197,8:0.033765971):0.048126085,(((1:0.04274851,2:0.02553128):0.008711075,3:0.03492731):0.047124183,4:0.0410928):0.01221789):0.005255178,((5:0.02461661,6:0.02959188):0.005297901,10:0.01995539):0.005679259):0.02983488):0.009351655,13:0.007707861):0.001123693):0.0003996421):0.00362176):0.0003576157,17:0.015439829):0.0329393279);
tree gen.63 = [&U] ((12:0.01360198,18:0.02419845):0.02272748,((14:0.0335350692,13:0.01758806):0.00087092,(((((((8:0.0212314593,(9:0.0100003988,7:0.015129889):0.001853548):0.04127802,(((2:0.01891328,1:0.05320936):0.0164457,3:0.03320948):0.043607516,4:0.04179302):0.01123546):0.002497302,((6:0.01951825,5:0.02134579):0.0009944371,10:0.0228675):0.01045081):0.02594483,11:0.004296012):0.003569691,17:0.015163658):0.00145251,19:0.06209805056):0.0001427589,(16:0.03366203,15:0.01484847928):0.001702137):0.003088591):0.0270785932);
tree gen.64 = [&U] ((12:0.01578343,18:0.011842798):0.011009544,(((16:0.036818,19:0.053039494):0.00335291,((((((7:0.0083447307,9:0.01651685):0.0006910314,8:0.018467783):0.052006181,(((2:0.01557678,3:0.03735578):0.00909295,1:0.05484913):0.037078102,4:0.03097533):0.005836962):0.005194419,(10:0.02325892,(5:0.01683026,6:0.02750589):0.003412282):0.003911877):0.02959435,11:0.005058243):0.00409634,(14:0.0209309398,(13:0.01347905,15:0.013487284):0.0006780012):0.001009069):0.002477572):0.001583637,17:0.011924222):0.0250517034);
tree gen.65 = [&U] ((12:0.01168094,18:0.0171902339):0.01505490164,((19:0.0246745649,(((13:0.01120298,(15:0.017760397,14:0.0266389088):0.0009870313):0.0003214986,16:0.0273392):0.0001953553,(((10:0.02309858,(6:0.02323997,5:0.01614807):0.002488091):0.008280073,((8:0.009573899,(9:0.009862811,7:0.009665289):0.0002867302):0.055271246,(4:0.03149707,(3:0.03774684,(2:0.0167022,1:0.02416357):0.01274423):0.039314546):0.008485526):0.003033367):0.03212756,11:0.004153752):0.0058286344):0.0012337628):0.0002586828,17:0.016404104):0.0206968639);
tree gen.66 = [&U] ((18:0.013024555,12:0.02420407):0.027975129,(13:0.016220052,(((11:0.008526636,(((6:0.02381038,5:0.01620209):0.001616313,10:0.01696246):0.002033378,((7:0.011030857,(8:0.018136094,9:0.01794049):0.0022125546):0.0469756874,((3:0.04857311,(1:0.04632819,2:0.02431815):0.01664781):0.032870349,4:0.03370439):0.003543953):0.005714186):0.02538691):0.001995624,(16:0.08147907475,19:0.004313787):0.0149254):0.000582611,(17:0.017519398,(14:0.0363305829,15:0.01859476):0.000534229):0.00100562):0.0006660603):0.0272384445);
tree gen.67 = [&U] ((18:0.027087401,12:0.01554766):0.016465151,(17:0.013935692,(((11:0.01061147,((((1:0.04943299,(2:0.02526283,3:0.05067137):0.005937158):0.04395868,4:0.03579331):0.009684683,(7:0.0176373355,(8:0.013941307,9:0.009378568):6.041545e-05):0.0629105636):0.008673342,((5:0.01642819,6:0.01821118):0.007782992,10:0.02795566):0.007347903):0.03095864):0.004408415,(15:0.016189044,((19:0.005565077,16:0.0905704555):0.01452457,13:0.0143998):0.001340043):0.001258871):0.0013860887,14:0.03195337812):0.00027697624):0.0288234376);
tree gen.68 = [&U] ((18:0.014965683,12:0.013752747):0.018386528,(17:0.01269647,(14:0.02189777518,((11:0.01190695,((((8:0.013342615,7:0.0090285909):0.0007548431,9:0.00891459):0.049565517,(((1:0.05065041,2:0.01930507):0.01870396,3:0.03993118):0.048940893,4:0.05458769):0.01035276):0.008556628,((6:0.02209766,5:0.01558971):0.004136941,10:0.02280333):0.004786504):0.02542541):0.003527422,(((16:0.1029082933,19:0.005439436):0.01709928,13:0.00723951):0.000967913,15:0.016403152):0.0008451659):0.0003308063):0.001238699):0.03551807452);
tree gen.69 = [&U] ((12:0.0197528108,18:0.018376292):0.012290528,(17:0.012385126,((((13:0.01124822,(19:0.002790443,16:0.0906421325):0.013330585):0.0005240216,14:0.02266136766):0.003109196,15:0.0198337967):0.0008546144,(11:0.007986496,((((7:0.0112148809,9:0.01417238):8.936619e-05,8:0.016400022):0.061369546,(4:0.03811476,(3:0.04330889,(1:0.05581704,2:0.02003251):0.005756707):0.051666959):0.004407464):0.007614406,(5:0.01566801,(10:0.02997298,6:0.02139881):0.001170814):0.01030848):0.04099093):0.004993594):0.0003169385):0.033338224);
tree gen.70 = [&U] ((17:0.008826323,(((11:0.01003295,(((9:0.01391062,(7:0.012705312,8:0.0163528134):0.002392274):0.04866719,(4:0.03948897,(3:0.03316935,(2:0.01400033,1:0.06088643):0.02220231):0.034822166):0.01328076):0.005572278,((5:0.01638137,6:0.01652222):0.007587577,10:0.02715567):0.005585674):0.02721337):0.006937615,(15:0.011648738,14:0.0277466761):0.0030426608):0.0008626417,((16:0.0869744821,19:0.005130338):0.01015762,13:0.01763085):0.001422827):0.0023367817):0.0214922799,(18:0.018808836,12:0.01825233):0.02186793944);
tree gen.71 = [&U] (((17:0.017462508,(14:0.025995096,15:0.011952335):0.0008918087):9.810484e-05,((16:0.03003685,19:0.05779838809):0.003118218,((((4:0.04351416,(3:0.03488163,(1:0.04359204,2:0.03417028):0.01235579):0.02870619):0.01550217,(((5:0.01440475,6:0.02520703):0.0009883247,((9:0.01165737,8:0.013286016):0.0010038579,7:0.0118965282):0.04794625):0.0005903972,10:0.02267293):0.005730555):0.02743528,11:0.007967019):0.003853044,(13:0.01555095,12:0.01826611):0.006997102):0.00025567802):0.00233898):0.0195906494,18:0.03859703);
tree gen.72 = [&U] ((17:0.015281668,((((4:0.04246353,((2:0.01199473,1:0.05085169):0.01299097,3:0.04801284):0.050695022):0.01147674,(((8:0.0217089,7:0.017249226):0.0007041301,9:0.01025452):0.0556786827,(10:0.0215603,(6:0.02993706,5:0.01726381):0.001601942):0.004819092):0.00869112):0.0399742,11:0.01194891):0.002630408,(14:0.0387287809,(15:0.013031113,((12:0.01802566,13:0.0121666):0.006273998,(19:0.023074078,16:0.03945309):0.001026597):0.001010376):0.001204467):0.0009457497):0.0006058234):0.0322378782,18:0.0345514501);
tree gen.73 = [&U] (((((((15:0.016076005,14:0.0332577902):0.0009783001,(11:0.00636367,(((8:0.012185725,(9:0.008320691,7:0.0151503827):0.002482285):0.039483711,(((2:0.03230499,1:0.0556634):0.006566619,3:0.03955379):0.04050677,4:0.050405729):0.006456105):0.00860965,((6:0.02301816,5:0.0189369):0.008426771,10:0.03132425):0.002710155):0.03546393):0.002974692):0.002410977,13:0.01117):0.002775715,17:0.014304953):0.0002677711,19:0.02089097084):1.775991e-05,16:0.02691326):0.0302036788,(12:0.02083736,18:0.026194754):0.011509871);
tree gen.74 = [&U] (((((15:0.011580262,16:0.0378147589):0.0002649251,(13:0.01255198,(14:0.0332269114,(11:0.008677202,(((9:0.0204632404,(8:0.015009063,7:0.0129801322):0.0001057386):0.04730818,((3:0.03960579,(1:0.04622059,2:0.0169934):0.008699455):0.048373989,4:0.04482654):0.009249856):0.004484151,((5:0.02390852,6:0.02304901):0.0006045846,10:0.01892676):0.00520034):0.03769136):0.006261334):0.001563674):0.001816853):0.000458562,17:0.0189142076):0.0095187937,19:0.06273413761):0.008970879,(18:0.017101745,12:0.0209273793):0.032166714);
tree gen.75 = [&U] (((13:0.01182823,((((17:0.019251134,(11:0.006531825,((((6:0.01694087,10:0.01963645):0.002104794,5:0.01429201):0.006969331,(9:0.01311201,(8:0.020163646,7:0.015334179):0.001790715):0.053255193):0.005127422,(4:0.04697705,(3:0.04628822,(2:0.03010063,1:0.04831824):0.007371953):0.036133107):0.005598781):0.02968728):0.002742415):0.0008009854,14:0.0295576133):0.000219215,(18:0.0227550634,12:0.0224120164):0.0008700194):0.0006728228,15:0.01613337):0.001320677):0.0496444942,19:0.003798794):0.02513818,16:0.02565648);
tree gen.76 = [&U] ((19:0.0822617767,(16:0.0237715838,(17:0.0153155332,(((14:0.0288189711,15:0.014150381):0.007735772,(11:0.01154533,(((8:0.0142198484,(7:0.0103511535,9:0.01627311):0.0006507562):0.0473593,(4:0.040746,(3:0.04977436,(1:0.06156397,2:0.01263147):0.03017313):0.046990833):0.007854975):0.006090836,((6:0.02401498,10:0.01872547):0.002001792,5:0.0209594):0.003512236):0.02525882):0.004919338):0.0008460694,13:0.0091210413):0.0003510452):0.0003253475):0.0109639762):0.017448068,(12:0.0082779835,18:0.016618396):0.009942811);
tree gen.77 = [&U] ((((13:0.008702145,(16:0.052444466,19:0.003891975):0.0600409676):0.004630667,((14:0.02696255313,(11:0.008200124,(10:0.01776082,((((7:0.011904983,8:0.0131140498):0.007455405,9:0.008580232):0.05076766,(4:0.034097586,(3:0.03287735,(1:0.05859297,2:0.01321221):0.01746589):0.04123888):0.008302944):0.007185007,(5:0.01448488,6:0.02144228):0.0009473444):0.001143899):0.02437602):0.002091412):0.0011239737,15:0.0128698957):0.0001569144):0.0003649566,17:0.01060843):0.0225427773,(12:0.01080983,18:0.012628142):0.0119040902);
tree gen.78 = [&U] ((((13:0.01393156,(15:0.010399789,(19:0.0100224239,16:0.0548161713):0.0513039113):0.001517149):0.00325529,((11:0.01219543,((((9:0.0128525437,7:0.014593708):0.001782413,8:0.0228402):0.049564427,(4:0.05254747,(3:0.04407808,(1:0.0512588,2:0.01241942):0.02052182):0.030480829):0.007778357):0.009888044,((6:0.01634714,5:0.0175938):0.003836174,10:0.0175697):0.005212242):0.02185986):0.008188478,17:0.019087667):0.0005202695):0.0022560221,14:0.0386772142):0.0273875959,(18:0.019489569,12:0.026272989):0.014475629);
tree gen.79 = [&U] ((((17:0.011499565,(15:0.009875916,(16:0.0316519,19:0.0574234033):0.00184723):0.002763987):0.001197228,(14:0.0276367252,(((4:0.0294437,(3:0.03365424,(2:0.01089208,1:0.05394174):0.02315153):0.039494648):0.01362426,(10:0.02177284,((7:0.014836074,(8:0.011440738,9:0.01319671):0.0001404373):0.058628386,(6:0.02561139,5:0.0163336):6.760479e-05):0.001188195):0.00783543):0.03208965,11:0.002271456):0.003526748):0.0005603548):0.0002775901,(12:0.01149028,13:0.009777053):0.0030872831):0.0226644215,18:0.0246656443);
tree gen.80 = [&U] ((17:0.016663097,((15:0.017952531,((11:0.006860562,((10:0.02825453,(5:0.01478249,(((8:0.0177210801,9:0.01079539):0.0004996178,7:0.014600853):0.048569385,6:0.0232054):0.0003344006):0.003670274):0.007385345,(((2:0.01622491,1:0.05060605):0.01300224,3:0.03884119):0.042841457,4:0.03220029):0.01046205):0.02876975):0.0061450738,((16:0.059399911,19:0.00540093):0.0633751318,13:0.009520139):0.001358798):0.0008906219):0.0002476507,14:0.022788792):0.001680016):0.0256927468,(12:0.01805739,18:0.017396061):0.012966);
tree gen.81 = [&U] ((((11:0.00606058,(10:0.02814886,((6:0.03005471,((7:0.010775296,(8:0.022458431,9:0.017135):0.001193207):0.05948946,(4:0.03482394,((2:0.03223338,1:0.07074656):0.01105838,3:0.04724468):0.041050273):0.01308505):0.005631738):0.001747588,5:0.01725022):0.001791703):0.03655857):0.004297884,(13:0.009095628,(15:0.011493764,14:0.0307580977):0.0009846732):0.002221298):0.0005479324,(17:0.015362851,(19:0.006828321,16:0.072994488):0.0648080209):0.0023293955):0.025012786,(18:0.016528727,12:0.021026227):0.010698088);
tree gen.82 = [&U] ((17:0.015785704,((13:0.009707824,(16:0.0551938025,19:0.008144411):0.0612709918):6.106902e-06,((11:0.009899946,((((8:0.014317771,7:0.0136827268):0.0015234441,9:0.01429186):0.04325299,((6:0.01622476,5:0.01750275):0.001108997,10:0.02214415):0.003323567):0.005390383,(4:0.03500072,((2:0.02815861,1:0.05224898):0.008540094,3:0.03411294):0.039752501):0.008956051):0.02757588):0.002540819,(15:0.006578305,14:0.0217928431):0.0007875437):0.001206283045):6.05844e-05):0.0175765098,(18:0.023192967,12:0.017856912):0.0138494707);
tree gen.83 = [&U] (((16:0.0889919447,(((11:0.004603707,(((9:0.01654196,(7:0.0117994077,8:0.015495066):0.002250167):0.045248053,(4:0.03870677,(1:0.03545033,(2:0.02525916,3:0.04810253):0.005687213):0.040399641):0.006682362):0.006624851,((6:0.02313804,5:0.01512128):0.001835655,10:0.02136427):0.004862509):0.04145779):0.00222728,((15:0.013761084,14:0.0253360974):0.002522686,13:0.01229456):0.0006327813):0.0001400465,17:0.013665727):0.004554194):0.005902552,19:0.081329379):0.0095467773,(12:0.01741182,18:0.0207438589):0.018049348);
tree gen.84 = [&U] ((((((15:0.018582235,17:0.010846135):3.051407e-05,(11:0.009425761,(((8:0.01995019,(9:0.014239633,7:0.012663464):0.002175059):0.058719646,(4:0.039792382,(3:0.0348433,(2:0.02439224,1:0.04268473):0.0146493):0.04623984):0.01001208):0.002576548,(10:0.02754496,(6:0.02136155,5:0.01317154):0.006096947):0.01174588):0.02683946):0.004382147):2.035794e-05,(14:0.0391210641,13:0.01259207):0.001893221):0.0009660987,16:0.03260018):0.0081565698,19:0.073403495):0.01095633491,(12:0.0215627,18:0.030291501):0.021304833);
tree gen.85 = [&U] ((19:0.0530574142,((((14:0.0379641656,16:0.02996009):0.0001270785,(13:0.006709331,15:0.011388041):0.000469371):0.001571023,(11:0.003981205,(((7:0.011989821,(9:0.01126326,8:0.016401859):0.0017946861):0.05074459,(4:0.03228741,(3:0.03031984,(1:0.05013704,2:0.01361303):0.007117255):0.055996905):0.004557437):0.007118388,((6:0.01893995,5:0.01540496):0.00247417,10:0.02241232):0.008447623):0.03191369):0.002744767):0.000979058,17:0.010295715):0.0087434206):0.015233462,(18:0.014797458,12:0.01692927241):0.01454203);
tree gen.86 = [&U] ((19:0.0649525581,((17:0.014990354,16:0.1028303746):0.0006081947,(((15:0.008279908,14:0.0243979176):0.001158377,13:0.01468587):0.002039388,(11:0.006102641,(((9:0.01193813,(8:0.014780693,7:0.0074696584):0.003953879):0.07556431,(4:0.02792254,(3:0.03182952,(1:0.05567319,2:0.01426815):0.008075351):0.040461458):0.008400889):0.009152345,(10:0.0236878,(5:0.01681651,6:0.01458651):0.001190468):0.003021057):0.03550347):0.00918422):0.0021811078):0.0124898972):0.016867836,(18:0.015587988,12:0.027295247):0.011527787);
tree gen.87 = [&U] ((((((11:0.00470715,((((8:0.02051542,9:0.01213693):0.0006156007,7:0.0086587341):0.054609259,(10:0.02301296,(5:0.02021194,6:0.01693704):0.0009192226):0.00444497):0.006646235,(4:0.03640392,(3:0.04133003,(2:0.0165452,1:0.0761851):0.01034971):0.046086331):0.008459012):0.01943331):0.005102973,(14:0.0275417017,15:0.013220802):0.001726741):0.0006268555,13:0.01414878):0.0015699806,(17:0.016840147,16:0.1093469307):0.00012707579):0.0104773824,19:0.0756262392):0.016594478,(18:0.013118421,12:0.016698698):0.013256682);
tree gen.88 = [&U] ((((14:0.030363681,15:0.01199337):0.001926872,(((13:0.01492307,16:0.1011622288):0.0038668,17:0.012228122):0.0016552322,(11:0.006923757,(((10:0.01951118,6:0.02532375):0.0002713767,5:0.02376211):0.009660854,(((7:0.0131353958,9:0.01002099):0.001868019,8:0.013636839):0.0452533473,(4:0.04425519,(3:0.04598907,(2:0.01012496,1:0.06038817):0.02049086):0.048877804):0.005827653):0.008916628):0.0255861):0.0060477221):2.656899e-06):0.01306062842,19:0.04647724732):0.0156933,(18:0.015755063,12:0.009454061):0.0235906586);
tree gen.89 = [&U] ((19:0.057504493,(17:0.0180580685,(16:0.1091759224,(13:0.01236612,((11:0.009379356,((10:0.01958608,(6:0.01616944,5:0.01644828):0.005093834):0.00645885,((8:0.013861692,(7:0.01243728,9:0.007822656):0.0002829953):0.047424501,(((2:0.01579184,1:0.0432173):0.02133134,3:0.0487189):0.044025854,4:0.04075151):0.002563624):0.002700213):0.03046245):0.003837739,(15:0.018189882,14:0.0331231163):0.001879587):0.0004035057):0.0004033075):0.000667853):0.00889224788):0.019394942,(18:0.025127365,12:0.008835035):0.0107436347);
tree gen.90 = [&U] ((18:0.0148983048,12:0.01823426):0.0062087133,(((((11:0.004681254,((((9:0.01528878,7:0.009684948):0.0001950617,8:0.024917243):0.05879133,(4:0.037758132,((2:0.02175634,1:0.04301259):0.007535156,3:0.03106176):0.03903614):0.001617897):0.00574586,((6:0.02342112,5:0.01774886):0.002459691,10:0.02256264):0.007515623):0.03499461):0.001712253,(19:0.0051257976,16:0.03786205):0.0532668011):0.00232554,17:0.01376543):0.00031745086,13:0.01189809):0.0001655181,(14:0.030560338,15:0.013094592):0.001402696):0.0307870385);
tree gen.91 = [&U] ((12:0.01924998,18:0.0124289232):0.0176754566,((((11:0.01517339,(((10:0.01503946,6:0.02712288):0.002785432,5:0.02133649):0.009127444,(((7:0.0127284784,9:0.01709023):0.002775914,8:0.012249206):0.042155403,((3:0.03637626,(2:0.01595477,1:0.04625275):0.0162678):0.034605187,4:0.03438426):0.008496127):0.005865994):0.01997056):0.006254198,(13:0.01051125,14:0.03151657):0.0012243722):1.297263e-05,15:0.016660871):0.00022360561,((16:0.029489325,19:0.009277949):0.0375898248,17:0.0156296676):0.0007043225):0.0294373495);
tree gen.92 = [&U] ((17:0.0118035304,((((((5:0.01570845,6:0.02144974):0.0009138234,10:0.02393076):0.004472372,((8:0.010944658,(9:0.0138247,7:0.010467857):0.001718015):0.049439136,(((2:0.01743256,1:0.07869913):0.007764463,3:0.04613599):0.046771723,4:0.03696238):0.01300487):0.003415318):0.03216868,11:0.00539439):0.007797871,(15:0.0169793,((16:0.08178101316,19:0.004730828):0.01140581832,13:0.009977081):0.0004551648):0.001438612):0.0007162147,14:0.029353621):0.003348897):0.0236153455,(18:0.014810753,12:0.01213062):0.01389374042);
tree gen.93 = [&U] ((17:0.014846784,((14:0.0367935674,(((5:0.01689743,(6:0.02656911,10:0.02324162):0.0002032268):0.002301833,((7:0.014573257,(8:0.015089844,9:0.01348992):0.001779839):0.04465405,(4:0.04246974,((2:0.0111832,1:0.04967519):0.0138111,3:0.0405737):0.039517945):0.00851168):0.00329794):0.02496838,11:0.005651054):0.005668107):0.0003065029,((13:0.006559206,(16:0.0903307843,19:0.006368253):0.01340187):0.001924611,15:0.016088862):0.001228609):0.001692651):0.02249655805,(12:0.01245652,18:0.02255398):0.0119091182);
tree gen.94 = [&U] ((((16:0.0818344774,19:0.010036482):0.01840054,((15:0.01462532,14:0.0258309878):0.0007058206,((((((1:0.03512206,2:0.01612273):0.01959081,3:0.03734514):0.036143041,4:0.04681065):0.008297293,(8:0.01936593,(9:0.0184723,7:0.012110862):0.003664502):0.0478979887):0.007738156,((10:0.02170489,5:0.01734632):0.001124268,6:0.02446404):0.003750486):0.02690053,11:0.004039823):0.01135692):0.001310558):0.0001374758,(17:0.007796368,13:0.01422538):0.0006249618):0.0344996779,(18:0.020023866,12:0.01455324):0.018952578);
tree gen.95 = [&U] (18:0.0381760536,((((((8:0.016257556,7:0.0080063543):0.0009401887,9:0.01414103):0.060489439,(((2:0.02701472,1:0.03522484):0.01537254,3:0.04999763):0.04340093,4:0.02687233):0.01686286):0.007660719,(5:0.01310783,(6:0.02410748,10:0.02597626):0.0005994235):0.003142756):0.02385753,11:0.01054021):0.004639846,(((17:0.012626831,(15:0.019336338,14:0.0284450172):0.002402795):0.002248194,(16:0.0900616899,19:0.004582568):0.017072759):0.0014452822,(13:0.013397319,12:0.01663817):0.002826259):0.001361704):0.0252729273);
tree gen.96 = [&U] ((((16:0.0733066789,19:0.003660399):0.0213986027,(((((7:0.015545287,8:0.026905214):0.0003324953,9:0.01652419):0.064952276,((3:0.04564831,(2:0.0195576,1:0.04462753):0.01258932):0.037894093,4:0.02867518):0.005565492):0.00823829,(10:0.0289399,(6:0.02445284,5:0.02350643):0.003273466):0.006709464):0.01808334,11:0.003837518):0.009628558):0.0002982441,(((15:0.013065198,14:0.03022924984):0.0004792934,17:0.0138130966):0.001007346,(12:0.02074566,13:0.007333761):0.000720122):8.885613e-05):0.028635281,18:0.0287419736);
tree gen.97 = [&U] (((((17:0.011836242,14:0.0420267246):7.848021e-05,((16:0.02038032,19:0.0177086773):0.001766784,(11:0.00483182,((((9:0.016241401,7:0.0096374017):0.001251193,8:0.0141481678):0.04805326,((3:0.03772588,(1:0.03758723,2:0.01445342):0.01022372):0.043715533,4:0.04403571):0.006727676):0.009617516,(5:0.01971197,(6:0.01964292,10:0.0244023):0.00169743):0.006910318):0.03742645):0.004615495):0.001602432):0.001069632,15:0.020440562):0.003539543,13:0.01527914):0.018819112,(12:0.01489458,18:0.015144572):0.0177850384);
tree gen.98 = [&U] (18:0.030463729,(((16:0.042450538,(11:0.003019005,(((7:0.0155980515,(8:0.016660741,9:0.01013769):5.456428e-05):0.06095206172,((3:0.0330126,(1:0.04797934,2:0.01964176):0.01861261):0.05027545,4:0.04924907):0.004921401):0.006759596,(5:0.02023813,(6:0.02395413,10:0.01974964):0.001743781):0.007526891):0.02730977):0.004312222):0.002683026,((13:0.01195498,12:0.01242857):0.00452095,((15:0.011569379,14:0.0252263997):0.002019804,17:0.012112116):4.228985e-05):0.0005847073):0.0155069302,19:0.0633287268):0.013127695);
tree gen.99 = [&U] ((18:0.018347447,12:0.01577662):0.026676022,(((((14:0.033184117,15:0.015762732):0.0003217905,13:0.0187895788):0.001742569,(11:0.00280741,(((5:0.008629707,6:0.0144102):0.004119655,10:0.017468):0.002420407,(((8:0.015410726,9:0.01003595):0.001006346,7:0.0062422):0.06102007415,((3:0.04251382,(2:0.0265945,1:0.04424847):0.009563978):0.042727844,4:0.03570776):0.007932683):0.00612781):0.03698043):0.003978461):0.002189315,(16:0.033825021,17:0.018446845):0.0005906263):0.0064800439,19:0.0776381172):0.013043643);
tree gen.100 = [&U] ((12:0.0183925084,18:0.0237084):0.029602308,(((16:0.01904129,((13:0.015434496,(14:0.0227234981,15:0.009147128):0.0006192411):0.003090285,17:0.020596246):0.0003642136):0.0002071997,(11:0.006405304,((((5:0.0194685,6:0.01686141):0.002717248,10:0.01987274):0.001794579,(9:0.007487384,(7:0.0101890586,8:0.015292656):0.0023582085):0.0538674):0.008927084,(4:0.0363392,((2:0.01321225,1:0.0369015):0.02516205,3:0.02794816):0.047317134):0.01109172):0.0213042):0.0018615066):0.00693023194,19:0.0659390654):0.008568963);
tree gen.101 = [&U] ((19:0.091745627,(((16:0.01807444,(17:0.017623459,(13:0.008391023,15:0.012413984):0.00153461):0.0004506787):3.14703e-05,(11:0.005979231,(((8:0.013721217,(9:0.01415533,7:0.0082165953):0.002280169):0.0429269,(10:0.02568724,(5:0.01602575,6:0.02013876):0.0006812467):0.008045949):0.007459141,(4:0.03607632,(3:0.03628553,(1:0.04749006,2:0.03007947):0.009577981):0.036317047):0.01511606):0.02475488):0.0072856):0.0003418954,14:0.0206939124):0.0138688976):0.014441517,(18:0.0229802933,12:0.01801022):0.020861342);
tree gen.102 = [&U] ((((13:0.01359651,15:0.017063685):0.004463184,((((11:0.007806046,(((6:0.02312833,10:0.01836965):0.001975042,5:0.02071644):0.002225828,(((9:0.01373016,7:0.011486869):3.948338e-05,8:0.015904463):0.04220024,(4:0.03568747,((2:0.02093702,1:0.037802):0.009305606,3:0.03669909):0.036814083):0.01219489):0.006706064):0.0449378):0.00458617,16:0.03939689):0.000435474,14:0.0323041449):0.00245613057,17:0.020232956):0.002700402):0.0080330975,19:0.0768176452):0.013016512,(18:0.026925799,12:0.01606235):0.01129427);
tree gen.103 = [&U] (((((16:0.0352523,(13:0.013986,(11:0.01069252,(((7:0.0088782055,(9:0.009390425,8:0.0191205213):0.0001064289):0.04081981,(((2:0.02013107,1:0.06097447):0.01039486,3:0.03642025):0.03427028,4:0.062073694):0.00719429):0.00612293,((6:0.02968677,5:0.01816002):0.002853818,10:0.02275587):0.01058709):0.02443805):0.007975899):0.00143053):0.0003124371,17:0.0174336627):0.0002103479,(14:0.0262597487,15:0.015684237):0.002958563):0.010916679,19:0.0718293668):0.0166266105,(12:0.01150972,18:0.018264129):0.0122033014);
tree gen.104 = [&U] ((12:0.01511944,18:0.02106683):0.0185375017,(19:0.059517634,(16:0.027416149,(((17:0.015375357,(15:0.013451469,13:0.01369988):0.002869488):0.0009292495,(11:0.005207015,((((9:0.01531276,7:0.0092105939):1.737082e-05,8:0.010908662):0.04233101,(((2:0.01646274,1:0.05248164):0.01696019,3:0.02850304):0.0439935,4:0.033800526):0.00683936):0.001871989,((6:0.02271998,5:0.01429878):0.006024154,10:0.02121542):0.008113046):0.02965727):0.004408203):0.0006063276,14:0.0259611026):0.0009087234):0.01626056129):0.013378841);
tree gen.105 = [&U] (((((((11:0.009425627,((((7:0.0188199882,8:0.018780588):0.0008723249,9:0.008013289):0.04465743,(((2:0.02197168,3:0.04484515):0.006367732,1:0.05262182):0.036060545,4:0.04018302):0.005104687):0.008173318,(10:0.01915058,(5:0.0175894,6:0.01958786):0.002161169):0.0123003):0.02431661):0.003967922,(14:0.0230518013,15:0.011565235):0.0001220617):0.001062986,13:0.01089581):0.0001588987,16:0.0234270565):0.0006478144,17:0.015831768):3.950283e-06,19:0.013866638):0.0196917685,(18:0.018347378,12:0.01166579):0.028135904);
tree gen.106 = [&U] (((((15:0.008515072,14:0.03529482908):0.0002830192,((((7:0.011976068,(9:0.01513716,8:0.019074241):0.0002847256):0.0580373333,(4:0.03386627,((2:0.01442389,1:0.06381592):0.01638911,3:0.04011538):0.043496654):0.00774626):0.003581102,(5:0.01496556,(10:0.02540832,6:0.02212289):0.001789567):0.004079881):0.03067912,11:0.005249934):0.004574014):1.652083e-05,13:0.009877421):0.005087063,((17:0.010076499,19:0.0526410921):8.757157e-05,16:0.04035353):0.0031539712):0.03523326959,(18:0.012705184,12:0.0155621912):0.011520249);
tree gen.107 = [&U] ((((14:0.0261654093,15:0.01045191):0.0006637039,((11:0.01251918,(((9:0.01409453,(7:0.0078441364,8:0.016635942):0.0001226331):0.04192409,((1:0.0579405,(2:0.02365889,3:0.03818957):0.002735976):0.041125153,4:0.03530727):0.009727456):0.003827886,(10:0.02260935,(6:0.02179007,5:0.0160495):0.0008271215):0.01327496):0.03109653):0.004250264,((19:0.007970687,16:0.0975589456):0.02711015,17:0.014849597):0.001942312):0.0003087628):0.0002401821,(13:0.0137236,12:0.015084425):0.0006649162):0.0271115063,18:0.027415467);
tree gen.108 = [&U] ((18:0.0132940312,12:0.01661902):0.02243154,((14:0.02386700508,((((6:0.02508863,5:0.01113975):0.008310849,10:0.01986027):0.00558619,(((8:0.012754222,9:0.01279723):0.0005414855,7:0.010489216):0.044420269,((3:0.0326461,(2:0.02968019,1:0.04430976):0.01516259):0.04020715,4:0.03648987):0.004412519):0.005007927):0.0320034,11:0.004143961):0.005662723):0.0008793791,(17:0.014873479,((15:0.014670336,13:0.01158192):0.0002112883,(19:0.006304057,16:0.04598129):0.0571214645):0.002751916):0.001700755):0.026031988);
tree gen.109 = [&U] ((12:0.0122692,18:0.012504868):0.019891064,((14:0.0268600121,((16:0.05268975,19:0.004070875):0.05013899857,((((5:0.01952547,6:0.02086901):0.0004066612,10:0.02519258):0.009470243,((9:0.01460948,(7:0.010913778,8:0.015176215):0.0004910461):0.0515043532,(((1:0.05017775,2:0.02409301):0.00967311,3:0.03102624):0.04954206,4:0.03265503):0.01008293):0.008106759):0.02525465,11:0.01183417):0.004574466):0.0001359093):0.001814912,((15:0.013066266,17:0.013208315):0.001326053,13:0.016242632):8.663067e-05):0.0267434406);
tree gen.110 = [&U] ((18:0.01389098,12:0.009388588):0.020264569,(14:0.0359261844,(((((16:0.03685867,19:0.005570923):0.0552835472,13:0.01061109):0.001139333,15:0.012294165):0.001709518,((((((1:0.04732411,2:0.01774207):0.01056678,3:0.03680835):0.042727618,4:0.03642182):0.008677993,((9:0.009662941,8:0.021597265):0.001218368,7:0.0107426663):0.0468710127):0.002642425,(10:0.02439354,(6:0.01736938,5:0.01439361):0.001331648):0.008220826):0.02540141,11:0.007279598):0.00737291):0.0004738858,17:0.020572436):8.641721e-05):0.0197666722);
tree gen.111 = [&U] ((19:0.0642590589,(((11:0.007796223,(((8:0.016632099,(7:0.011190602,9:0.01180982):0.0002766972):0.0496714766,(4:0.04489961,(3:0.03887775,(2:0.02681711,1:0.051097):0.01226741):0.029169466):0.005248855):0.009577872,(10:0.02525611,(6:0.02560205,5:0.01751258):0.00189619):0.00709499):0.02564915):0.002584491,(16:0.027985535,((13:0.01117224,12:0.01206887):0.002370241,(14:0.0281812243,15:0.016712561):0.001282961):0.0007465521):0.0005995737):0.0005077267,17:0.013591048):0.0076136855):0.020660873,18:0.030688026);
tree gen.112 = [&U] ((18:0.025284623,12:0.01947121):0.018032315,(((((((9:0.01503545,(8:0.0219552611,7:0.0127174562):0.0004474857):0.04732838,(4:0.03656207,((2:0.02442034,1:0.06641863):0.01069165,3:0.03658789):0.048061952):0.005983729):0.007989139,(10:0.01658621,(5:0.01803756,6:0.02110118):0.0008584998):0.004396239):0.02325093,11:0.009662805):0.003277194,(15:0.016299731,14:0.0322480409):0.001207557):0.0005062927,(17:0.024399588,(16:0.03981223637,19:0.0045032289):0.0613287301):0.0003431097):0.0004891907,13:0.01226659):0.0168566923);
tree gen.113 = [&U] ((((16:0.030446544,(((11:0.006806186,((((8:0.0117447,9:0.01193145):0.005418644,7:0.0098868118):0.0487880031,((3:0.03823291,(1:0.03840589,2:0.02107237):0.01340973):0.05562341,4:0.04703655):0.004593798):0.002029799,((6:0.01884964,5:0.01391844):0.005449411,10:0.02818916):0.00630024):0.0357359):0.008810067,(14:0.0264194428,15:0.013297053):0.001001121):0.00152839,13:0.0117837):0.0008813197):4.903858e-05,17:0.0109071937):0.00836879181,19:0.05487897016):0.014277387,(18:0.01482546,12:0.01735214):0.014755513);
tree gen.114 = [&U] ((((13:0.009987659,((((9:0.01140192,(7:0.0093516848,8:0.0103178686):0.0009774982):0.06051673,((3:0.04435351,(2:0.02230415,1:0.05760937):0.01134426):0.050745969,4:0.0348655):0.003735973):0.007783586,(6:0.02762959,(5:0.02318786,10:0.02089398):0.0009217437):0.006819756):0.04268688,11:0.003710562):0.002815391):0.0003596144,14:0.0320313178):0.0009349067,((15:0.017417754,(16:0.03042095,17:0.016099112):0.0009651552):0.0003406906,19:0.07721611478):0.0007151738):0.0117468292,(12:0.025149809,18:0.01556353):0.039318826);
tree gen.115 = [&U] ((18:0.016589382,12:0.01678582):0.0140289483,((17:0.0102279887,((16:0.026461625,((14:0.0332836189,15:0.015939437):0.00142958,13:0.01606628):0.0001469222):0.00053161557,(11:0.006288048,(((9:0.01396263,(8:0.013980777,7:0.0094940196):0.0005829689):0.04474045,(((2:0.01697355,1:0.05584009):0.006960627,3:0.0425267):0.035725095,4:0.05623836):0.00572625):0.0100365,((6:0.02135225,5:0.01873927):0.004470872,10:0.01726184):0.003351648):0.02943235):0.004758805):5.617991e-05):0.0064313007,19:0.0631485888):0.016649454);
tree gen.116 = [&U] ((12:0.0134354878,18:0.018549961):0.010848476,((((((11:0.006753938,(((((8:0.016343045,7:0.009955416):0.002449245,9:0.01073542):0.0534805776,(6:0.01689765,5:0.02455694):0.00197489):0.004656088,10:0.01954251):0.009204158,(((2:0.02282289,1:0.05962407):0.00815104,3:0.03450815):0.048084079,4:0.05145605):0.004660632):0.02231937):0.001889663,(14:0.0352824825,15:0.015508551):0.001030482):0.001381706,13:0.01342894):0.001605386,16:0.02788598722):0.0002193367,17:0.013073515):0.0101267953,19:0.0558207553):0.018528429);
tree gen.117 = [&U] (((((17:0.012451613,15:0.014396412):0.001343223,13:0.018634325):0.0004696165,(14:0.027939867,(16:0.02777344,19:0.0663305704):0.0002229904):0.001771654):0.0008869556,((((7:0.009465993,(8:0.013947328,9:0.008383871):0.001864077):0.05721002,(((2:0.01866893,1:0.05804953):0.02031742,3:0.04166632):0.0395569,4:0.049058582):0.01093848):0.008642555,((5:0.01469094,6:0.01086851):0.005083562,10:0.02311337):0.005929265):0.02568187,11:0.01219446):0.00377002):0.01467622647,(12:0.01356502,18:0.014854335):0.031417111);
tree gen.118 = [&U] ((17:0.012580325,(((15:0.012152255,((19:0.006517577,16:0.056051269):0.0524428593,13:0.01077429):0.001210524):0.0009899227,14:0.025101248):0.001111257,((((8:0.020334908,(7:0.010028824,9:0.0116997):1.457693e-07):0.0610838679,(4:0.04921491,(3:0.03343861,(1:0.07053937,2:0.01693782):0.01583455):0.06057494):0.01046709):0.006658453,((6:0.03375362,5:0.01699945):0.0021446,10:0.02274288):0.005217681):0.02914917,11:0.01105807):0.006761566):0.001252628):0.0255313188,(18:0.022139998,12:0.01748118):0.0282905218);
tree gen.119 = [&U] (19:0.07169487138,(((11:0.004351317,((((9:0.01157941,7:0.015229245):0.0005917216,8:0.01527109867):0.050776151,(4:0.03377913,((1:0.03514015,2:0.01517001):0.02151323,3:0.03160523):0.041369707):0.01098909):0.006389658,((5:0.01799486,6:0.01957235):0.0043616,10:0.0213264):0.01030575):0.02644491):0.009084218,((18:0.027340015,13:0.01067539):0.001386281,(14:0.02437154,15:0.011557234):0.00048219):0.0001559401):0.0009417188,(16:0.02919449,(17:0.01188999,12:0.023308618):0.0004651093):0.0008407309):0.0101865829);
tree gen.120 = [&U] ((((15:0.027220763,14:0.029999348):0.0017798152,(13:0.007537929,(19:0.017348362,16:0.036226461):0.0507446804):0.00289162):0.0001383747,(17:0.016995942,((((8:0.011118105,(7:0.012587275,9:0.01336181):0.003743097):0.0585794969,(4:0.04993944,(3:0.04001435,(1:0.05697925,2:0.02219065):0.009740533):0.048774942):0.0059406):0.005079094,((6:0.02391007,5:0.01475049):0.00104081,10:0.02267847):0.003284648):0.02871314,11:0.007052054):0.005812126):6.06268e-05):0.009315075,(18:0.023088691,12:0.01442644):0.0253126265);
tree gen.121 = [&U] ((18:0.015849505,12:0.01508347):0.024748084,((13:0.01109546,(19:0.010964712,16:0.056505723):0.05295875896):0.0017139554,(17:0.0119900565,((15:0.011081082,14:0.025703078):0.001258529,(((10:0.01641567,(5:0.02087073,6:0.01920711):0.006019815):0.008083596,((4:0.052603403,(3:0.0462891,(1:0.05555575,2:0.01411318):0.01441888):0.03991412):0.007466883,(9:0.01424625,(8:0.017436862,7:0.0130692195):0.00055496):0.0489134328):0.008701775):0.02343284,11:0.009202951):0.002233211):0.001678366):6.441779e-05):0.0138494526);
tree gen.122 = [&U] ((((14:0.0355361058,(13:0.01075667,((16:0.049364269,19:0.0093490602):0.051174802,15:0.013634135):0.0001070691):0.00043525674):0.001344811,17:0.0093577099):7.096824e-05,((((6:0.02796828,5:0.019918):0.002141302,10:0.02374036):0.006406605,(((1:0.05602479,(3:0.04342153,2:0.03209348):0.008358389):0.033356197,4:0.04606548):0.006669835,((8:0.017390065,9:0.01290179):2.914462e-06,7:0.0091346446):0.051298724):0.00805901):0.02956359,11:0.003660903):0.002752299):0.009418218,(12:0.008796951,18:0.02369684149):0.0279648697);
tree gen.123 = [&U] (((17:0.009959052,(15:0.016011947,(14:0.0295850275,(13:0.01133507,(((((1:0.05407851,2:0.01698138):0.01832808,3:0.03471654):0.032657066,4:0.02866305):0.01531478,(((5:0.02184678,(8:0.021900659,(9:0.01267764,7:0.011239223):0.0004237064):0.045735129):5.039319e-06,6:0.0212435):0.004133064,10:0.02286829):0.01259599):0.03398571,11:0.005292838):0.009188895):0.001248164):0.0001193915):0.001037886):3.515317e-05,(16:0.02997564,19:0.05870553718):0.0004901411):0.0102112383,(12:0.01539472,18:0.01464223844):0.0383229167);
tree gen.124 = [&U] ((12:0.0164305063,((17:0.0174721886,16:0.02307898):0.001740478,(((18:0.020567728,(11:0.0134243,((10:0.02233041,(6:0.02350819,5:0.01562056):0.001298433):0.002361422,(((7:0.014109445,9:0.01294184):0.0004614603,8:0.020253452):0.05264319,(((1:0.07973731,2:0.01814447):0.01102545,3:0.04643359):0.047353753,4:0.0345668):0.007498112):0.006268421):0.03130642):0.001360853):0.0027330818,(15:0.0105107203,13:0.008533656):0.0003810864):0.002283529,14:0.0348098496):0.000855458):0.003445996):0.0110403821,19:0.0707193454);
tree gen.125 = [&U] ((((19:0.0376844739,16:0.02909125):7.795313e-05,(17:0.011917678,(13:0.01092461,((((5:0.02114273,10:0.0307061):0.0007657569,6:0.02037897):0.01031944,(((9:0.01392757,7:0.0165117973):0.0003148718,8:0.01578358):0.05254572,(4:0.04100219,((2:0.01706422,1:0.04113975):0.01078482,3:0.04492043):0.037836222):0.006290906):0.009282143):0.02817017,11:0.008806216):0.002014604):0.001687502):0.0002149607):0.002635649,(15:0.015809853,14:0.0342216058):0.001344249):0.0239802431,(12:0.0236178605,18:0.022182186):0.028236363);
tree gen.126 = [&U] (((((((18:0.026657534,(11:0.005442607,((((7:0.015337476,9:0.01147765):0.0001574896,8:0.021544309):0.0653360151,(((2:0.0315646,1:0.08906127):0.008288234,3:0.04398411):0.061441609,4:0.03932876):0.004487201):0.005792126,(10:0.02461209,(6:0.01288444,5:0.01845336):0.003320595):0.0120284):0.02558349):0.003975963):0.001506723,(15:0.0179776931,13:0.009207987):0.0008682166):0.0001319082,12:0.019650994):0.0001537367,14:0.0290172005):0.0001879278,17:0.0129509386):0.0009267773,16:0.027588332):0.0069451105,19:0.073998942);
tree gen.127 = [&U] (12:0.017349282,(((11:0.006135113,(((5:0.01981839,6:0.02652685):0.0005268896,10:0.01971753):0.00148702,(((9:0.01404999,7:0.009623878):0.003149321,8:0.015017445):0.048892322,(4:0.04866924,(3:0.05159331,(2:0.0209484,1:0.05581168):0.009503306):0.047004715):0.008237624):0.006695121):0.02921873):0.003816756,(13:0.0094017,(18:0.023252926,((14:0.03083242072,15:0.011178838):0.001432662,(19:0.0265046,16:0.03571945):0.001876491):0.005094486):0.0005288681):0.001686679):0.00277905,17:0.013410442):0.001466912);
tree gen.128 = [&U] (19:0.0985648979,(16:0.02385837,((14:0.025624907,((18:0.017545994,13:0.01092362):0.000966137,15:0.009332442):0.001581698):0.0002426577,((17:0.010353284,12:0.0219011367):1.023415e-05,(11:0.006808811,(((7:0.017778343,(9:0.008467949,8:0.010936906):0.00278344):0.0427425691,(5:0.02414059,(6:0.02163339,10:0.01957147):0.0005228801):0.005125639):0.007877331,(4:0.02651575,(3:0.03864284,(2:0.02100773,1:0.05003921):0.01291263):0.033499944):0.01532608):0.02165707):0.004418796):9.157023e-05):0.004333137):0.0137860965);
tree gen.129 = [&U] (19:0.0730612317,(18:0.029111975,(((16:0.1002047293,12:0.0200879213):3.517376e-05,17:0.0088331262):0.001160225,((15:0.008857316,14:0.0344411251):0.002047149,(13:0.01173928,(11:0.01051973,(((8:0.011606525,(7:0.0081722012,9:0.01830098):0.002198296):0.054419503,(4:0.04642119,(3:0.03123332,(1:0.04114919,2:0.01910863):0.006495652):0.045807231):0.008287932):0.004770275,(6:0.02345341,(10:0.02346917,5:0.01145669):0.0009434487):0.008201403):0.02985191):0.002287343):0.001852335):0.0001272188):0.0024477014):0.0075672061);
tree gen.130 = [&U] ((18:0.025539336,((11:0.009211005,((4:0.0421519,((2:0.03008933,3:0.04568041):0.009473308,1:0.03554452):0.04616361):0.0137775,(((7:0.011834527,8:0.01638348):3.843973e-05,9:0.01250521):0.04146644006,((5:0.01693394,6:0.02117283):0.001820443,10:0.02153879):0.003298005):0.002945731):0.02637282):0.003440059,(((13:0.0106992,12:0.02103082):0.002128539,17:0.0121736019):0.0001887015,((14:0.0256896101,15:0.013559086):0.0002032204,16:0.0738233546):0.0018974077):0.001240803):0.001049561):0.0038716269,19:0.0480494578);
tree gen.131 = [&U] (((((((11:0.0077147,((10:0.01980693,(5:0.0188356,6:0.02576562):0.007397208):0.00505762,((8:0.0160835911,(9:0.007598432,7:0.014481624):0.0005593053):0.05317871,(((2:0.02254373,1:0.05044879):0.01187052,3:0.04209376):0.044422677,4:0.04575172):0.00771618):0.006356933):0.02439592):0.002882423,16:0.1078194199):8.453686e-05,(14:0.02359750908,15:0.015805545):0.001070959):0.001325968,(13:0.007694862,12:0.0159954797):0.001458338):0.000495357,17:0.024499159):0.002865382,18:0.020816286):0.0154940804,19:0.060164231);
tree gen.132 = [&U] ((18:0.030844328,((15:0.014503746,16:0.0991038775):0.0009684303,(17:0.0153241,(14:0.0313086045,((11:0.004211649,((((7:0.0188174437,8:0.011718631):0.001606292,9:0.009974211):0.05968707,(((1:0.03295342,2:0.01566718):0.01947012,3:0.0456882):0.055794,4:0.04808825):0.005604994):0.008473003,((6:0.01395915,5:0.01552478):0.006835918,10:0.02450652):0.009410237):0.02077977):0.004810079,(13:0.01020498,12:0.016872993):0.0004523444):0.0004248699):0.0004019062):0.000171011):0.0006501717):0.0129948759,19:0.0681888277);
tree gen.133 = [&U] ((18:0.021085745,((((14:0.028040174,15:0.024812019):0.001427836,16:0.0911352531):9.374065e-05,(17:0.007876362,(11:0.002957802,((((9:0.0096311611,7:0.0129946064):0.004596363,8:0.014446613):0.049628528,((3:0.04684869,(2:0.02806048,1:0.06592944):0.02016385):0.03653772,4:0.03548692):0.01017265):0.00727928,((6:0.02614535,10:0.02319561):0.004055991,5:0.01524691):0.0046428):0.02682653):0.005908226):0.0002653272):0.0024774276,(13:0.01362124,12:0.01368993):0.003659619):0.00114857):0.0095628579,19:0.0765920721);
tree gen.134 = [&U] ((18:0.02693758,(15:0.011775642,(17:0.016798094,((((12:0.014568803,13:0.01082758):0.004038392,(11:0.01030499,((4:0.03261593,((1:0.08130493,2:0.02446394):0.01904448,3:0.03621755):0.046883036):0.009074351,((5:0.02245929,(7:0.0170762817,(9:0.009421695,8:0.019219726):0.0003445359):0.05376186):0.00485849,(10:0.02537895,6:0.01269275):0.0005183722):0.009466055):0.02928169):0.01044446):0.0004791235,16:0.0862007601):0.004122503,14:0.0290084117):0.0001308081):0.0003549472):0.0008689906):0.0092679442,19:0.06470795142);
tree gen.135 = [&U] (18:0.024184411,(((((16:0.0774438607,19:0.0039432991):0.021487087,(11:0.008537609,((5:0.02130449,(6:0.02225032,10:0.02486669):0.0009706658):0.003987177,((9:0.01218873,(8:0.013119894,7:0.013877104):0.0004183669):0.053539337,(4:0.035424383,((2:0.0271963,1:0.05979939):0.004192598,3:0.03431712):0.04317124):0.003660532):0.003226479):0.02308799):0.004102722):0.001274589,(15:0.013913748,14:0.021342401):0.002531946):0.0036898153,17:0.012511283):0.0006939606,(13:0.01113676,12:0.01429041):0.005095712):0.003269509);
tree gen.136 = [&U] ((18:0.020102218,12:0.01441233):0.0259291478,(((16:0.0440080834,19:0.004734977):0.0508282516,(15:0.015060514,17:0.014990644):2.725913e-05):2.36264e-05,((14:0.0300711601,(((((2:0.02242214,3:0.04039108):0.007254553,1:0.03669978):0.031512718,4:0.03651557):0.009223676,(((9:0.01348019,7:0.0088503169):0.0002349364,8:0.0204993702):0.0575074635,((10:0.02040249,6:0.02178139):9.015338e-05,5:0.01939998):0.001232613):0.003460473):0.03321477,11:0.00996651):0.005853384):0.0004683677,13:0.0152903839):0.0009054381):0.028450767);
tree gen.137 = [&U] ((18:0.014861962,12:0.011698986):0.013127697,((17:0.00888871,((((19:0.008936126,16:0.0448659261):0.0364566881,13:0.01553972):0.0002465205,15:0.012975347):0.001547384,((((5:0.01386206,6:0.02201534):0.00108169,10:0.0193352):0.00828449,(((8:0.0166653455,7:0.0101262123):0.00102478,9:0.01323701):0.05335957,(4:0.0416791451,((2:0.02164308,1:0.03872938):0.008803811,3:0.04392545):0.03811946):0.009369582):0.005238424):0.02273682,11:0.008755016):0.005589608):0.003117079):0.0001718013,14:0.0337149659):0.0280956407);
tree gen.138 = [&U] (18:0.021074163,((13:0.01276931,(16:0.0812528344,19:0.0103985619):0.01403764):0.001641425,((((14:0.040254179,15:0.014087936):0.004081381,12:0.023569742):0.0008939406,(11:0.005094629,(((9:0.01386395,(7:0.011824398,8:0.0184011):0.001419763):0.0449893962,((6:0.01897038,5:0.01239462):0.0005441484,10:0.03266209):0.006445408):0.004308354,(4:0.0281292,(3:0.04601892,(1:0.03595355,2:0.02228418):0.01755229):0.041772503):0.0183464):0.03156651):0.004573502):0.0008047204,17:0.015123366):0.000744981):0.0008508622);
tree gen.139 = [&U] ((18:0.021798609,12:0.021426408):0.0166243282,((16:0.02768404,(((19:0.0673425919,13:0.009130545):0.0023068,((((((7:0.009791085,9:0.01676351):0.001348664,8:0.011042156):0.054799963,(6:0.02208491,(5:0.01699147,10:0.0195742):0.001007628):0.001953719):0.004285284,(((1:0.03867816,2:0.01768728):0.01461129,3:0.0308903):0.029083898,4:0.0314698):0.007164613):0.0270254,11:0.007263333):0.002591135,17:0.013284916):0.0003722906):0.0006368449,15:0.013661968):0.001022777):0.0009561922,14:0.0177642744):0.0218753006);
tree gen.140 = [&U] ((((14:0.027708054,(17:0.0124597615,((13:0.01095343,12:0.01120357):0.004464849,15:0.011089032):0.0001564055):0.001997309):0.0002522686,((11:0.01009542,(((5:0.01759438,6:0.02061036):0.003459849,10:0.02163492):0.004451437,(((9:0.0121131716,7:0.008889213):0.001011602,8:0.017109945):0.044533755,(((2:0.01601365,1:0.04543797):0.01477515,3:0.03743907):0.024596415,4:0.03296127):0.004948011):0.01115295):0.01993425):0.004832344,16:0.02171725):0.0009296355):0.004548203,18:0.020856295):0.0081526839,19:0.064299149);
tree gen.141 = [&U] ((((14:0.0261384185,15:0.014223728):0.002065395,((16:0.02066969,((11:0.006640185,((((7:0.010910516,8:0.029004115):0.0005628162,9:0.02575155):0.043801639,((3:0.03447902,(2:0.01744502,1:0.06309035):0.01442579):0.047530078,4:0.03579708):0.009533191):0.003053257,((6:0.02444115,5:0.02327295):0.001567601,10:0.02277845):0.005229364):0.03050952):0.0036779946,17:0.015826429):5.371889e-05):0.001627519,(12:0.01885995,13:0.005624981):0.004130129):4.45993e-05):0.003340338,18:0.02369313):0.0078058949,19:0.0596507323);
tree gen.142 = [&U] (19:0.0521907967,(18:0.025593365,((((14:0.031334389,16:0.02109251):0.0006490185,(11:0.007165848,(((8:0.017294111,(9:0.01289194,7:0.0131944168):0.000778625):0.058335381,(((2:0.02218696,1:0.03854759):0.007851458,3:0.04080875):0.04570345,4:0.02503461):0.005386901):0.002187403,(10:0.01733545,(5:0.01263215,6:0.01389282):0.001227477):0.007260353):0.02330339):0.004239313):0.001283067,(17:0.0083341509,(12:0.01590416,13:0.008975578):0.004259541):0.0002550313):9.471097e-05,15:0.0096166):0.006405642):0.004142217);
tree gen.143 = [&U] ((12:0.01923099,18:0.017858244):0.0217340888,(17:0.01449189176,((15:0.014323374,19:0.0514280418):0.001728976,(16:0.02502925,((((6:0.02156341,((7:0.0079278801,(9:0.01058991,8:0.018056166):0.000986226):0.04837457,(5:0.01724402,10:0.02425276):0.001473475):3.464782e-05):0.009168224,((3:0.0472802,(2:0.0197445,1:0.04311828):0.01683646):0.03680491,4:0.04580844):0.01133443):0.01701685,11:0.007572416):0.00527126,(13:0.01597992,14:0.0274612002):0.002003458):0.00249362):0.0002011822):0.0012553431):0.0222346252);
tree gen.144 = [&U] (18:0.017031469,((((12:0.0166618,13:0.007722153):0.0015487484,(15:0.014978681,((19:0.023752077,16:0.02758573):0.0003272504,14:0.0354343462):0.001277925):0.0001914033):0.001902837,(11:0.01826196,(((10:0.02299065,5:0.01604078):0.002564265,6:0.03261708):0.01188282,(((3:0.04357431,(2:0.0237155,1:0.0428043):0.009723779):0.036224134,4:0.05019963):0.005432222,((8:0.015577291,9:0.0178803):0.0003924581,7:0.0107374744):0.0428276241):0.008314972):0.03318389):0.00362068):0.0003157665,17:0.013027522):0.006162654);
tree gen.145 = [&U] ((((((13:0.009476133,(15:0.014904436,14:0.031345758):0.0009574533):0.0002747538,(((4:0.03396442,(3:0.05717903,(2:0.0104945,1:0.05077115):0.01662414):0.045862402):0.0158904,(((9:0.01155279,7:0.0056431034):0.0035435744,8:0.019418473):0.05128719,(5:0.02156867,(10:0.02192495,6:0.02344303):0.001237762):0.004688324):0.004160902):0.02580932,11:0.009087209):0.005382855):0.000861623,19:0.06240308644):7.350669e-05,17:0.01695553):0.0009736268,16:0.03519812):0.0239112082,(18:0.018900955,12:0.0162213):0.0187598819);
tree gen.146 = [&U] (18:0.024522148,((((17:0.015841392,(11:0.006597288,(((9:0.0143293,(8:0.0131195332,7:0.0094320863):0.0024248688):0.0503395,(10:0.02583136,(5:0.01959169,6:0.02081738):0.0001588666):0.01183783):0.006860947,(4:0.036554521,((2:0.0135114,1:0.04178711):0.02076538,3:0.04066023):0.04594921):0.008209524):0.02762529):0.005282143):0.0004211742,(15:0.016171808,16:0.02088021):0.0056166915):0.0002807656,(14:0.0211408376,19:0.04988353435):0.001062569):0.0001224261,(12:0.01589076,13:0.0109196):0.004285473):0.0012881);
tree gen.147 = [&U] (((((16:0.02990109,19:0.0124901531):0.005665031,(13:0.01273258,(15:0.01480206796,14:0.0296287653):0.000505708):0.0003057445):0.000366647,17:0.007620799):0.001424871,(((10:0.01883757,(6:0.02048096,5:0.01567653):0.003667686):0.003129421,((8:0.017302093,(9:0.01281446,7:0.007869804):0.000310386):0.04786236,((1:0.04178683,(2:0.03002586,3:0.03576863):0.01368164):0.030510382,4:0.0356195):0.006921695):0.005220155):0.02670748,11:0.004078848):0.0026316281):0.02465797803,(12:0.009037131,18:0.008364262):0.011302616);
tree gen.148 = [&U] ((17:0.010345208,14:0.0254371009):0.002406421,(((19:0.0641613971,13:0.01754068):0.001910218,15:0.01074855):0.0007564496,(((12:0.011278,16:0.03392596):0.003556083,18:0.027066203):0.005818673,(11:0.006107219,(((9:0.01121582,(8:0.009445163,7:0.0095024929):0.00049418):0.05030625,(4:0.04875434,((3:0.04569386,2:0.03039786):0.01512292,1:0.03627451):0.029821494):0.007523861):0.005717217,(5:0.01626632,(10:0.01882512,6:0.03399458):1.263589e-05):0.002241579):0.02929942):0.005886488):0.0005621386):0.000471209);
tree gen.149 = [&U] (((16:0.03339714,18:0.02890801):0.005262612,12:0.01818124):0.005612215,((17:0.017466006,(11:0.008402957,((((7:0.013543002,9:0.01201194):0.0004603847,8:0.017307581):0.0561459369,((3:0.06124078,(1:0.04221646,2:0.01955093):0.009126673):0.060819634,4:0.03653396):0.01277779):0.004183836,((6:0.0172243,5:0.01916765):0.001799891,10:0.02520753):0.005113984):0.03396786):0.004253022):0.0001924706,(14:0.032052721,(15:0.014350911,(13:0.01519808,19:0.0572496166):0.004000675):0.002764432):0.0008847622):0.0005802619);
tree gen.150 = [&U] (((((11:0.005588882,((((9:0.01538129,7:0.0153260693):0.0001899584,8:0.014375645):0.041496562,(10:0.03143298,(5:0.01119342,6:0.02216018):0.0002594288):0.005712055):0.005076245,(4:0.0478614,(3:0.0540357,(2:0.01547444,1:0.04103987):0.0243485):0.037550396):0.0146473):0.03690303):0.0023074917,17:0.018371349):0.0009488364,19:0.0557683147):0.001184878,((12:0.01534984,13:0.01718924):0.00479912,(16:0.02228157,18:0.022655173):0.001265392):0.00234813):0.0009825141,(15:0.012889331,14:0.0263630912):0.001468888);
tree gen.151 = [&U] ((17:0.016296706,((19:0.0537132173,13:0.006202302):0.0022057051,((((((1:0.05943368,(2:0.02691617,3:0.03994098):0.01158519):0.036217838,4:0.03938085):0.004450443,((8:0.0191738636,7:0.01166064):0.0001470631,9:0.009938709):0.04879903):0.005405114,((6:0.0213533,5:0.01269698):0.002594353,10:0.02207389):0.009671153):0.03390577,11:0.002878568):0.004941414,(16:0.03201907,(15:0.012870904,14:0.0307497722):0.0018005519):0.0004829511):0.0009033856):0.0003185644):0.0274436801,(18:0.021664919,12:0.01503493):0.019770875);
tree gen.152 = [&U] (((((11:0.008445532,(((8:0.022168991,(7:0.019018008,9:0.01607856):0.002533271):0.058237212,(4:0.0565522,((1:0.04321365,2:0.02131825):0.01466622,3:0.04756173):0.048158786):0.009507437):0.004903132,((6:0.03640527,5:0.01423559):0.000496774,10:0.0313127):0.003021641):0.03694135):0.004042009,14:0.0311811296):0.001304889,(16:0.02793712,18:0.016965999):0.004614782):0.0003137688,((19:0.0453341942,(12:0.01511502,13:0.008828972):0.00542658):8.289592e-05,17:0.009314583):0.0006976009):0.0008323847,15:0.012555804);
tree gen.153 = [&U] (((15:0.012755274,17:0.012678078):0.0006483342,19:0.0645476447):0.0002144044,(((16:0.0281983,18:0.014256262):0.001392349,((11:0.009087323,(((7:0.0145147062,(8:0.017603083,9:0.01466609):2.886048e-05):0.04880148,(((2:0.01378002,1:0.0534598):0.009591947,3:0.02669098):0.053772822,4:0.03892027):0.002858429):0.008821569,(10:0.02156094,(6:0.01869981,5:0.01985906):0.005417639):0.00854904):0.02689609):0.002648254,14:0.0340008818):0.0001785764):0.0001677078,(13:0.0103259,12:0.01519108):0.0056157907):0.001362223);
tree gen.154 = [&U] (((14:0.035182431,(15:0.013392297,((18:0.013573038,13:0.01199413):0.0002387285,19:0.0575058484):0.001361547):0.001699938):7.675487e-05,(11:0.007888425,((((8:0.019028879,7:0.014793053):0.001504656,9:0.01141556964):0.04468062,((3:0.03399198,(2:0.02032009,1:0.06365139):0.01960046):0.041966634,4:0.03072158):0.004799672):0.003956868,(6:0.01320895,(10:0.01472035,5:0.01723815):2.077328e-05):0.01220332):0.02281964):0.005465159):0.001908623,((17:0.0147299117,12:0.0223497539):0.0006501457,16:0.02524545):0.0010096921);
tree gen.155 = [&U] (((17:0.011007178,((11:0.009971502,(((8:0.019146467,(7:0.010891805,9:0.0206767603):0.0002994199):0.04444695,(((2:0.01561198,1:0.04568174):0.02370451,3:0.03932877):0.044882545,4:0.04353362):0.008588168):0.006906646,(6:0.03153452,(5:0.01689207,10:0.02284698):0.0008519626):0.006181801):0.03265461):0.003447771,(((15:0.009779855,(13:0.006368484,18:0.012092436):0.001281053):0.0008317555,19:0.0175978283):0.000818922,14:0.0285465875):0.0003179257):0.006113253):0.004809833,16:0.03406566):0.001748295,12:0.01755347);
tree gen.156 = [&U] ((16:0.02688649,17:0.0110172588):7.626788e-05,((13:0.01077764,12:0.01213524):0.004675272,(((18:0.014320943,19:0.022197608):0.003061098,(14:0.0307604705,15:0.020623528):0.000206115):6.289786e-06,(11:0.01018272,(((7:0.01360563213,(8:0.014942996,9:0.0093693):0.0002824031):0.05254383,((3:0.0514174,(2:0.03366738,1:0.04514445):0.008147548):0.041139752,4:0.04387926):0.01172608):0.004598331,((5:0.01905512,6:0.02732254):0.0002890337,10:0.02675866):0.006032923):0.02702327):0.003037248):0.0005614532):0.0006028058);
tree gen.157 = [&U] ((((16:0.02748152,(18:0.017631614,19:0.024646226):0.008698662):0.0001639254,14:0.02993211686):0.000604602,(((11:0.005972851,((10:0.02074567,(5:0.02152654,6:0.02116589):0.0004254394):0.005028254,(((9:0.008305712,8:0.014415092):0.0006281724,7:0.007694045):0.0492919808,((1:0.06716825,(3:0.04040931,2:0.02396916):0.0197458):0.027712332,4:0.05984001):0.009633955):0.006425219):0.03728332):0.003720786,(13:0.01178786,12:0.0158218):0.003735973):0.0008759567,15:0.014369423):0.001780321):0.0003768372,17:0.008195682);
tree gen.158 = [&U] (19:0.0221276353,(14:0.0297211357,(15:0.013268408,(17:0.010069933,(((11:0.004896688,(((9:0.01173127,(7:0.012688851,8:0.017498789):0.002747634):0.0601712,(4:0.03644393,((2:0.02071327,1:0.04647769):0.01167236,3:0.03859044):0.039151525):0.01064079):0.007864514,((6:0.02074203,5:0.01460363):0.004397046,10:0.02143352):0.009687091):0.02822005):0.003912442,(18:0.022504756,16:0.02220222):0.0004596515):0.0001992247,(13:0.009971847,12:0.01549751):0.0030351593):0.0002318586):0.002372034):0.000691209):0.001349981);
tree gen.159 = [&U] ((12:0.01295455,18:0.019806119):0.028292694,((17:0.014224203,(16:0.01896076,19:0.018645816):0.003125413):1.623177e-05,(((14:0.0267426612,13:0.01220114):0.00140753,15:0.011740208):4.03799e-05,(((((8:0.023947057,7:0.0118819752):8.077553e-05,9:0.02385484):0.0629772695,(4:0.03561334,((2:0.01434189,1:0.05522):0.02131426,3:0.03649029):0.038474933):0.004598353):0.008990735,((6:0.01472829,5:0.02222853):0.005585628,10:0.02227563):0.004973936):0.02993942,11:0.00621206):0.004624279):0.00115206):0.0139476421);
tree gen.160 = [&U] (19:0.05560366731,(((12:0.01334824,13:0.01650539):0.0041020656,17:0.0104188039):0.0003236692,((((11:0.004262318,((((5:0.01690891,6:0.0181642):5.548512e-05,((8:0.012872225,7:0.01455422):0.0003686295,9:0.0160472):0.061875786):0.001546095,10:0.0228695):0.006135064,(4:0.05888558,(3:0.03352503,(2:0.017434,1:0.05105179):0.01626327):0.035469969):0.01248126):0.0216226):0.006506313,(18:0.012345807,16:0.04316426):0.003949254):0.001968542,14:0.035153):1.826715e-05,15:0.014145491):0.0005690687):0.0003019334);
tree gen.161 = [&U] (((16:0.03075835,19:0.0697887047):0.001126825,((((15:0.014947516,14:0.0329908173):0.001869303,(12:0.02076417,13:0.008438748):0.002009772):0.0005055999,(11:0.005020804,((((9:0.01339637,8:0.011978507):0.001307141,7:0.010891573):0.0526368686,((3:0.04075836,(2:0.01404917,1:0.06196237):0.01509):0.0564435,4:0.0255905):0.00920153):0.002940563,((10:0.0279596,5:0.02147461):0.001862781,6:0.02427572):0.003258143):0.02424905):0.003115463):0.001311301,17:0.013621539):0.0014443254):0.002087333,18:0.01818899);
tree gen.162 = [&U] (17:0.013141218,((19:0.05813787929,(((14:0.023577374,15:0.012512365):0.000965929,((11:0.005944635,(((((7:0.013850078,9:0.009946076):0.0006874565,8:0.0213032397):0.05259028,(6:0.02139754,5:0.01583152):0.001284136):0.001724187,10:0.01603728):0.01204247,(4:0.03486043,(3:0.03210278,(2:0.01341662,1:0.04288716):0.02012281):0.046544191):0.01098983):0.02150647):0.006728984,18:0.01944974):0.0001198214):0.0030058937,16:0.02563628):0.001262362):0.0001624039,(12:0.01887451,13:0.01264393):0.003813374):0.0008444472);
tree gen.163 = [&U] (18:0.03168846,((12:0.019776043,(((11:0.002969383,((6:0.02464582,(5:0.0202276,10:0.01869612):0.0002956049):0.0007684074,((9:0.01441818,(8:0.0156922814,7:0.0091123851):0.0002188529):0.060740032,(4:0.03815639,(3:0.04065862,(2:0.02435563,1:0.045929):0.01397987):0.045432175):0.008531216):0.006527484):0.03693769):0.002634636,((14:0.0292563727,15:0.011121311):0.001646289,13:0.01168032):0.001040543):0.0006230314,17:0.015357691):0.001155814):1.595009e-05,(19:0.07465542744,16:0.02419223):0.001887942):0.0014157907);
tree gen.164 = [&U] (18:0.022627274,((((13:0.01299092,12:0.01823026):0.0040965692,((19:0.067755712,16:0.02910081):0.003938296,17:0.012537929):0.0004995212):0.001817404,(14:0.0301967093,15:0.012649911):0.0009175065):0.001013022,(11:0.004401298,((6:0.02323895,(5:0.02043317,10:0.02258725):0.001486911):0.003765821,((8:0.015208229,(7:0.013814335,9:0.01141368):0.0016060777):0.0420088962,((3:0.04087713,(2:0.0176617,1:0.04362912):0.0143879):0.035366368,4:0.03982757):0.01275347):0.005405311):0.02904011):0.0050257369):0.004336031);
tree gen.165 = [&U] (((((((19:0.0151800746,13:0.01416478):0.005209823,15:0.015956258):0.002360275,((((6:0.02511367,10:0.0181325):1.419484e-05,5:0.01486488):0.007007337,(((8:0.015610905,9:0.009813045):0.0006988804,7:0.0174830395):0.0483765958,(4:0.04031155,(3:0.04222828,(2:0.02412533,1:0.04097899):0.00932382):0.042933467):0.008219043):0.007281723):0.0287261,11:0.008450516):0.005314663):0.0009076725,16:0.03018252):0.000127143,14:0.0275036611):0.001310153,17:0.01120403183):0.0203356823,(12:0.02485523,18:0.018349234):0.0113516189);
tree gen.166 = [&U] (18:0.019843768,(16:0.0355389,((17:0.011875992,((11:0.007644305,(10:0.02567129,((((7:0.011910087,(8:0.013035769,9:0.01287862):0.0003294375):0.042257086,((3:0.03924004,(1:0.0282916,2:0.02138106):0.01430621):0.042403152,4:0.04156257):0.01403774):0.003447266,6:0.0343786):0.001560294,5:0.01323131):0.00165379):0.03472604):0.005603149,19:0.027647):0.000569365):0.001225387,((12:0.01928629,13:0.01489482):0.0065873223,(14:0.0232566147,15:0.00852631):0.001630523):0.0005911663):0.00185262):0.003393442);
tree gen.167 = [&U] ((18:0.02468191,12:0.0169585254):0.019912116,(((((19:0.0201183622,13:0.01510169):0.002490223,(15:0.012190292,14:0.0356982047):0.0021024685):0.0006091798,16:0.02356804):0.0002198868,(((((7:0.0165726675,8:0.017636939):0.0009081389,9:0.01219498):0.05089219,(4:0.03531357,((2:0.01337267,1:0.05120174):0.02147481,3:0.04243676):0.055211433):0.007295819):0.007309382,((6:0.01490435,5:0.01340535):0.003077317,10:0.01993637):0.01017043):0.03065489,11:0.01362162):0.006721003):0.0021148086,17:0.014913584):0.02371681215);
tree gen.168 = [&U] ((18:0.022178423,12:0.01997267):0.0132808686,(((16:0.03067866,(((((6:0.02290324,5:0.01952738):0.002250939,10:0.0263115):0.007354339,((4:0.05724785,((2:0.02552303,1:0.04697795):0.01118502,3:0.04255295):0.040957975):0.0079811,((9:0.01746498,7:0.013532428):0.001044038,8:0.015519347):0.054105376):0.01124331):0.03446936,11:0.006145086):0.001227183,((19:0.0841148531,13:0.009860956):0.002468403,15:0.011272439):0.001602602):0.001005517):0.0004947012,14:0.0306437762):0.003048041,17:0.01381494):0.0221241447);
tree gen.169 = [&U] (18:0.02350882,((12:0.01864001,13:0.01248957):0.004873874,(14:0.03960148,(((19:0.0089685849,16:0.0891927466):0.01508635,15:0.012467464):0.001133714,(17:0.014989023,(11:0.01219598,((((9:0.01756946,7:0.016822097):0.0035218384,8:0.019796556):0.04436869,(4:0.04646774,((2:0.02930516,1:0.072719):0.01706465,3:0.03718878):0.0473046):0.002137028):0.006629716,(6:0.0140514,(5:0.01535869,10:0.01835717):0.0007657164):0.007302919):0.03091467):0.006602412):0.0008063884):7.566248e-05):0.001505733):0.003276827);
tree gen.170 = [&U] (((15:0.01854606,(((((((8:0.013181707,9:0.01795078):0.001215157,7:0.0089799696):0.046122947,(4:0.035371609,(3:0.03784847,(2:0.01153633,1:0.04402595):0.01830948):0.04105798):0.007870519):0.007467317,((6:0.02205834,10:0.0233584):0.00467693,5:0.01557292):0.004998011):0.03549984,11:0.007391567):0.002542018,(13:0.01263109,(16:0.03513497,19:0.061110186):0.002141957):0.0021610026):0.001677595,14:0.0298347027):2.578387e-05):0.0001540095,17:0.015278329):0.0404802699,(12:0.01919234,18:0.022500839):0.0156404803);
tree gen.171 = [&U] (18:0.019096226,(((16:0.0746962831,19:0.00642305141):0.01273263,((12:0.01699835,13:0.007117757):0.003512327,((11:0.008965998,((5:0.02183167,(6:0.02353693,10:0.0189018):0.0009519274):0.00861861,(((3:0.04189305,(2:0.01931391,1:0.04943134):0.008136811):0.039691273,4:0.04072004):0.00222803,((7:0.0183624695,8:0.016072997):0.0001087488,9:0.01181245):0.051055651):0.005929968):0.03083755):0.001719107,(14:0.02505284717,17:0.013811005):0.00044334211):0.0004201554):0.002502918):2.601417e-05,15:0.016840726):0.0003333179);
tree gen.172 = [&U] ((18:0.0226472377,12:0.01392124):0.01899368,((19:0.0672795893,17:0.010994778):0.0002866388,(13:0.0118976,(((((5:0.01805211,(6:0.02022503,10:0.03069388):0.0002919128):0.006327864,((7:0.009426687,(8:0.0182624453,9:0.016854878):0.0009524839):0.052607,(4:0.04594067,((2:0.03133972,3:0.02907878):0.006788738,1:0.03722693):0.04075951):0.008233285):0.005491407):0.02259777,11:0.004751909):0.005063269,16:0.0247145):0.00217851,(15:0.011891264,14:0.0371973316):0.001205183):0.0001780185):0.0008044825):0.02960694494);
tree gen.173 = [&U] ((12:0.01965311,18:0.03000466):0.0218573504,((14:0.0298540309,((15:0.014649713,(((6:0.02716585,(10:0.02135505,5:0.02813824):0.002461421):0.007455492,(((9:0.01388745,7:0.0094020531):3.318817e-06,8:0.016230675):0.053301072,(((3:0.05150163,2:0.03284886):0.009448814,1:0.04904908):0.050485813,4:0.05050424):0.003399098):0.008070378):0.02513005,11:0.00788539):0.003170209):0.0009253635,(19:0.020761366,13:0.009028532):0.002487058):0.00165607):0.0005510539,(16:0.0378366365,17:0.016040695):0.0002561777):0.0313378981);
tree gen.174 = [&U] ((12:0.01772827,18:0.0175861741):0.007200706,((15:0.017929755,17:0.014491788):0.0003677955,(((19:0.022258487,13:0.01249505):0.0001845817,14:0.036214888):0.0005627978,(16:0.03125539,(((((8:0.018662765,9:0.01415543):0.0003227428,7:0.0101071663):0.054425355,((5:0.015475,6:0.02453629):0.001853957,10:0.02903606):0.001227426):0.007338582,(((2:0.01586975,1:0.07844718):0.007829669,3:0.03752515):0.039653827,4:0.04679381):0.01026589):0.02254912,11:0.009388252):0.004629141):0.001133432):0.001143563):0.02878247082);
tree gen.175 = [&U] ((((15:0.013538368,14:0.0250034428):0.0002116087,((11:0.00535568,(((5:0.01426178,6:0.02040111):0.002586057,10:0.02134284):0.005799505,((7:0.009520239,(9:0.0093836772,8:0.016778903):0.0004902399):0.04579416,(4:0.03652705,(3:0.04224044,(1:0.04118894,2:0.02540062):0.006701916):0.033235921):0.004638093):0.003646878):0.02833946):0.002083928,18:0.021186995):0.001672553):0.0005269875,((13:0.01044297,12:0.01462846):0.002840266,(19:0.0049466261,16:0.0479812819):0.0579022699):0.002257011):0.0003973867,17:0.016144607);
tree gen.176 = [&U] (((13:0.007114427,12:0.01431859):0.0021783995,(((17:0.010471683,(15:0.008431546,14:0.026791837):0.001271452):0.001040206,(19:0.0040155059,16:0.0918631352):0.008511638):0.0002772998,(11:0.004221826,(((6:0.02808375,5:0.02238769):0.002068606,10:0.02735731):0.003273191,(((8:0.0150253896,7:0.0063796698):0.0024148933,9:0.01771215):0.04196757,((1:0.04332724,(2:0.02331129,3:0.03613626):0.01073913):0.036912993,4:0.04547268):0.004376728):0.007113677):0.03017437):0.002940837):0.001115489):0.00507935,18:0.019554488);
tree gen.177 = [&U] (((((16:0.0705002943,19:0.005092801):0.0128918192,(13:0.00689811,12:0.01731141):0.003389638):0.0001382784,15:0.012422524):0.004850576,((14:0.0327599355,17:0.01470329):0.0009214779,(11:0.004365416,(((9:0.01128312,(7:0.014850993,8:0.019333805):0.0003171085):0.04748112,((3:0.03720105,(1:0.03895052,2:0.02923718):0.0113763):0.04456276,4:0.03737089):0.003274055):0.003038064,(10:0.02673257,(5:0.02241575,6:0.02382874):0.0002504324):0.008155703):0.02777807):0.004533929):0.000418218):0.0010004,18:0.021688275);
tree gen.178 = [&U] ((17:0.01261665,((19:0.006009542,16:0.1081527728):0.01581481,(((15:0.015381874,14:0.0278124755):0.0004009736,(11:0.01445695,(((6:0.02058773,10:0.01966371):0.0006537123,5:0.01685246):0.003222559,((7:0.0116443948,(8:0.019770317,9:0.01065741):0.004022937):0.04712189,((3:0.03252397,(2:0.01809255,1:0.02933328):0.01949029):0.03785511,4:0.03878797):0.01086672):0.007284037):0.03323524):0.005930483):0.0007918188,(12:0.01822954,13:0.006937501):0.003307352):0.0004184416):0.0006435075):0.004906652,18:0.017991318);
tree gen.179 = [&U] (((12:0.01444186,13:0.01022469):0.001342638,((17:0.0160317781,((14:0.028635838,15:0.013877487):0.005427885,(16:0.0627688044,19:0.004961414):0.0128736828):0.001132138):0.0003140212,(11:0.004011887,(((5:0.01928548,((9:0.01334767,(8:0.01170596949,7:0.007964975):0.001001087):0.04633052,10:0.01993202):0.0009413111):0.0006221142,6:0.0237857):0.009561494,(4:0.0389187,((2:0.02042976,1:0.04181199):0.0083716,3:0.04115433):0.047301899):0.01147203):0.02090928):0.005162117):0.002156656):0.00300234933,18:0.019051524);
tree gen.180 = [&U] (18:0.023020364,((14:0.037992044,15:0.0122232745):0.0008671294,((((16:0.07776225428,19:0.007267635):0.01345418,(12:0.01730319,13:0.01076007):0.003781501):0.002214217,(11:0.008222763,((10:0.01580519,(5:0.01679362,6:0.03039693):0.003434759):0.01133292,((8:0.031539499,(7:0.023004378,9:0.01284401):2.20794e-05):0.058576912,(((2:0.02132575,1:0.06414588):0.01746585,3:0.04460427):0.04310344,4:0.03479591):0.005374355):0.005381572):0.03439855):0.004020672):8.511116e-05,17:0.010752576):0.002994895):0.002521168);
tree gen.181 = [&U] (14:0.0234965104,((((11:0.005921699,((10:0.02037326,(5:0.02106448,6:0.01664504):7.954355e-05):0.008950768,((8:0.017545921,(7:0.011867776,9:0.01561873):0.001568029):0.059517383,(((2:0.01564923,1:0.0531635):0.008027474,3:0.03162498):0.05605305,4:0.06045233):0.00575741):0.004510568):0.03013267):0.003386985,(13:0.006243339,12:0.02289205):0.002349611):0.0005607363,17:0.016521531):0.00139855659,(15:0.016256232,((19:0.007699997,16:0.0882435672):0.0148958047,18:0.020385926):0.001688652):0.001255409):0.0007996003);
tree gen.182 = [&U] (((((((((9:0.01390482,7:0.014517721):0.0001670431,8:0.014640171):0.043828836,(4:0.03148421,((3:0.0526949,2:0.02793662):0.01191239,1:0.02341369):0.042246687):0.003898226):0.002699028,(6:0.02602074,(5:0.01779265,10:0.03182165):0.001309649):0.008200301):0.02907637,11:0.005833042):0.0006364077,((12:0.01980458,13:0.008272934):0.002477525,(15:0.018068769,14:0.025682111):0.0007721571):0.001104203):0.004822804,(16:0.02727347,17:0.017380436):0.0008219095):0.0022271086,19:0.021614232):0.0254975481,18:0.029823312);
tree gen.183 = [&U] ((19:0.0538620115,((16:0.0330077876,(17:0.012892235,(12:0.02169862,13:0.009643475):0.002383579):0.0004899621):0.0009674404,(((((4:0.05677098,((2:0.013933,1:0.06183932):0.01850132,3:0.04617185):0.055358244):0.00363705,((9:0.01395895,8:0.016258151):0.0006799524,7:0.014258645):0.0544318045):0.003624959,(10:0.0291388,(5:0.01752229,6:0.02406211):0.002224006):0.004546685):0.03291694,11:0.00713054):0.005991662,(15:0.014140425,14:0.0341529544):0.001691213):0.001708188):0.00015446997):0.02672103916,18:0.034934451);
tree gen.184 = [&U] ((((11:0.007797813,((((9:0.01882722,8:0.013660465):0.003067628,7:0.0140047927):0.046333726,(((2:0.01948278,1:0.04997473):0.01581636,3:0.03440772):0.03890782,4:0.03639545):0.008326259):0.004788168,(10:0.01876017,(6:0.01974225,5:0.02096323):0.003807776):0.004454659):0.03349997):0.004934878,14:0.0300457003):0.0008722164,((18:0.011916249,(19:0.0028773108,16:0.0962217387):0.014573248):0.0006336572,15:0.013436525):0.003204082):0.003810557,((12:0.02111501,13:0.008655188):0.0026422304,17:0.019211843):0.0005978718);
tree gen.185 = [&U] (18:0.022890201,(17:0.015883382,(((14:0.02164327,((((9:0.01289575,(7:0.0210093263,8:0.015494111):0.00177588):0.04483766,((6:0.02857658,5:0.0293343):0.001386841,10:0.02976815):0.00333644):0.004057605,(4:0.03617696,(3:0.02785929,(1:0.07633061,2:0.02597781):0.005791682):0.035647861):0.01781379):0.0219716,11:0.00482623):0.001464062):0.0007016332,((19:0.059970208,16:0.03325726):0.002492809,15:0.018057344):0.00208911342):0.001499009,(12:0.01459237,13:0.01743779):0.004147108):8.611532e-05):0.00446782067);
tree gen.186 = [&U] ((((19:0.05283621953,16:0.02931307):0.0009030475,14:0.036786811):0.00271073,((((((8:0.022635234,(9:0.009842209,7:0.0140669629):0.000352527):0.0577096718,(((1:0.06300248,2:0.02105279):0.01360106,3:0.04431122):0.047376446,4:0.04100425):0.01077991):0.005360088,(5:0.022076,(10:0.02223576,6:0.01951524):0.001819094):0.005375361):0.03044578,11:0.006148496):0.006409662,17:0.016818955):9.688412e-05,((12:0.01403685,13:0.0134564):0.0018473631,15:0.015679528):0.0001605563):0.001581152):0.0031254091,18:0.01896406);
tree gen.187 = [&U] ((12:0.020600962,((14:0.0452730277,16:0.03851299):0.0004746446,((((13:0.01308286,19:0.0670038977):0.0001938544,15:0.011622628):0.001232604,((((10:0.02670904,(5:0.01328906,6:0.02882221):0.002061416):0.001753119,(7:0.007492995,(9:0.00911587,8:0.011317305):0.005362365):0.0553288085):0.005549496,(((1:0.06055619,2:0.02112994):0.005918872,3:0.03361263):0.045828755,4:0.03668617):0.01087921):0.01445121,11:0.003901301):0.007179494):0.0006538506,17:0.018690177):0.0001387185):0.0003335125):0.007431078,18:0.024660049);
tree gen.188 = [&U] ((11:0.01276594,(((6:0.02286808,5:0.01323793):0.002693134,10:0.0259954):0.005440999,((((2:0.01941335,1:0.05487328):0.01856295,3:0.0307097):0.047523022,4:0.04286008):0.00211473,((9:0.01108489,7:0.0139395738):0.00166563,8:0.025801246):0.056222252):0.007333901):0.02149592):0.004228468,(((13:0.008220896,12:0.01466532):0.0037428299,17:0.019887174):0.0005324728,((((16:0.0809443397,19:0.006857062):0.0157856898,18:0.020879968):0.000612507,15:0.012376669):0.0007847196,14:0.0241772856):0.0003167305):0.000530152);
tree gen.189 = [&U] (17:0.012787701,((((18:0.020873634,13:0.006388236):0.004989465,(((19:0.01212851,16:0.0726028298):0.01211286,(11:0.009021434,((((9:0.01243963,7:0.01491446):0.0016888255,8:0.013574304):0.045551483,(((2:0.02505346,1:0.0366296):0.02231007,3:0.03817514):0.041109377,4:0.03598552):0.009802154):0.009739963,((10:0.02646232,5:0.01748306):0.0005448738,6:0.01536156):0.0062378):0.03770365):0.00528717):0.0003311435,14:0.0347539187):0.001069298):0.001032147,15:0.015878791):0.0004390021,12:0.021709049):0.0008566945);
tree gen.190 = [&U] ((((((11:0.01084396,(((9:0.021316285,(7:0.0147890791,8:0.014299603):0.0003336412):0.0439422153,(4:0.03950602,((2:0.01695391,1:0.06128928):0.01530916,3:0.02989252):0.03508735):0.01214469):0.004739093,(10:0.0260184,(6:0.01965503,5:0.01160281):0.001690482):0.004479615):0.03818388):0.00207815,18:0.015749062):0.0002121233,14:0.0249235285):0.002994077,(12:0.013751462,13:0.009688362):0.003112504):0.0007524775,17:0.01418216):9.685392e-05,((19:0.004877823,16:0.05452424734):0.0504243622,15:0.011496888):0.0006785887);
tree gen.191 = [&U] (15:0.017842728,(((14:0.02646221825,(18:0.019084263,(11:0.004009828,(((4:0.04204063,((2:0.02571949,1:0.0329271):0.01126956,3:0.03583801):0.041069713):0.00857942,(8:0.017323022,(9:0.0131946275,7:0.013753521):0.001748227):0.05991384):0.005495122,(5:0.01801948,(10:0.02879581,6:0.01965836):0.0001496473):0.007446195):0.04269633):0.001027193):0.0008234867):0.000846128,((13:0.01010385,12:0.01506677):0.005022206,(19:0.009659762,16:0.0599113202):0.01119651):0.0006736881):0.00196785,17:0.013192362):7.688077e-05);
tree gen.192 = [&U] (17:0.0128026393,(((19:0.0062240186,16:0.0807247149):0.017678938,12:0.028468012):0.001266077,((((13:0.01039206,18:0.021756551):0.001820378,15:0.010179228):0.001614534,14:0.0251375209):0.0001388537,(11:0.007734408,((4:0.03886931,(3:0.05256508,(2:0.02452551,1:0.04652814):0.008364195):0.037455431):0.01184275,(10:0.02818259,((5:0.02161139,6:0.01869409):0.003580065,((9:0.01611498,8:0.013160411):0.003681215,7:0.0105512):0.070275155):0.003555576):0.006811287):0.03195274):0.002555128):0.000808807):0.0006538741);
tree gen.193 = [&U] (16:0.03013783,((17:0.013943089,12:0.017096611):0.0001225105,(14:0.0253894499,((19:0.018922852,(13:0.01038019,(15:0.014419469,18:0.020742755):0.0006086621):0.0003638353):0.001006288,(11:0.007237966,(((9:0.0135292,(7:0.017730113,8:0.0230135205):0.003340556):0.05775906,(4:0.056446,((2:0.02264852,1:0.04146032):0.007987545,3:0.03965091):0.04617352):0.002354916):0.01076533,((6:0.02553374,5:0.01728189):0.006089422,10:0.02779744):0.008962845):0.02401866):0.004925747):0.000679058):0.0009358206):0.0002358173);
tree gen.194 = [&U] ((17:0.01454948,(((16:0.03005258,(13:0.009644298,12:0.01612139):0.004133048):0.0007972261,(19:0.017265802,(15:0.009529813,14:0.0212346053):0.002192164):0.0003802946):0.001217656,(11:0.006275462,(((9:0.01465717,(8:0.016990364,7:0.00915939803):0.0009105457):0.057881485,(4:0.03149524,((2:0.02069311,1:0.0472515):0.004993496,3:0.04692806):0.037826551):0.009401627):0.005814778,((6:0.0171017,5:0.02089242):0.0008432625,10:0.02095009):0.01010459):0.0295245):0.0047150917):0.000526336):0.00201717,18:0.015251809);
tree gen.195 = [&U] (((((((10:0.02659575,(5:0.01892046,6:0.01898538):0.003205385):0.006180148,((7:0.0085050646,(8:0.019215895,9:0.01328479):0.00022050956):0.04937777,(4:0.03234747,((1:0.0359892,2:0.01759206):0.01159877,3:0.04521366):0.034251281):0.006755495):0.004053888):0.03315392,11:0.01090004):0.003133269,(14:0.03137346446,15:0.013365521):0.001430361):0.0004808284,((12:0.01972436,13:0.01038041):0.00450007,17:0.007695875):0.0002030941):0.001437247,(19:0.009554605,16:0.0634616311):0.0604401031):0.002591445,18:0.023625117);
tree gen.196 = [&U] (((((((11:0.00510533,(((6:0.02242974,5:0.01610185):0.004185802,10:0.01745971):0.01110788,(((7:0.0156881325,9:0.01533983):0.001566047,8:0.0121156668):0.058229092,(((1:0.05292149,2:0.01326022):0.01454818,3:0.04521162):0.039755364,4:0.0416608):0.01121638):0.007081609):0.0314997):0.003753485,(13:0.0103702,14:0.0337200829):0.0005844427):0.00165976181,17:0.022544092):0.001248435,16:0.044176067):0.0003193036,15:0.015149623):0.0006617111,(12:0.01530573,18:0.018692681):0.004270014):0.0112850867,19:0.0853948547);
tree gen.197 = [&U] (18:0.022134257,(((12:0.01900883,13:0.01341954):0.0042701644,((16:0.07742596331,19:0.003028836):0.01582501,(((((5:0.01138438,6:0.02846038):0.0009081437,(9:0.01299796,(7:0.01199317,8:0.0111849):0.0039622593):0.06283288):0.004376701,10:0.03418288):0.01344667,(4:0.049684875,((1:0.04429496,2:0.0178455):0.01393966,3:0.03468974):0.02591832):0.008451549):0.02591289,11:0.005137407):0.008254539):0.002734325):0.000330553,(17:0.015772266,(15:0.019269227,14:0.0427354281):0.001299021):0.001207412):0.001530433);
tree gen.198 = [&U] ((((17:0.019583081,16:0.020250438):0.002921646,((11:0.005691692,((((8:0.012523574,9:0.01675798):0.004098525,7:0.0180724387):0.0581889592,(10:0.02856785,(6:0.01751407,5:0.02266408):0.003905956):0.006150326):0.01312985,(((2:0.02145237,1:0.04772936):0.01164045,3:0.03210582):0.036239646,4:0.05048948):0.01029795):0.02608133):0.003838888,(15:0.010423991,(14:0.0204256159,13:0.0103419403):0.0001297206):0.001074354):0.003483495):0.0025875743,(12:0.01159076,18:0.01825728):0.002896176):0.010133141,19:0.0466005394);
tree gen.199 = [&U] (17:0.01273401,(((((18:0.023302743,(16:0.07821893483,19:0.004657321):0.0121104965):0.001012853,15:0.014628058):0.0004600375,14:0.0273357091):0.0008977847,((((5:0.01687668,6:0.0214576):0.00242779,10:0.02481701):0.01272005,((9:0.01632798,(7:0.0158888365,8:0.01698933):0.00118918741):0.0427025,(4:0.03154444,((3:0.0370377,2:0.02051207):0.004873844,1:0.04879312):0.044327165):0.006843592):0.003567124):0.03001506,11:0.003994598):0.00620944):0.001398425,(12:0.01654063,13:0.01051259):0.0018801486):0.0003167362);
tree gen.200 = [&U] (19:0.054528618,(18:0.021409197,((((17:0.009441753,(11:0.008315836,(((8:0.010508639,(7:0.014235771,9:0.01369363):0.0008740883):0.05961167,(4:0.041667653,((2:0.02284409,1:0.05088145):0.01688798,3:0.04028446):0.04628658):0.001732401):0.005713422,((10:0.02142238,6:0.01995244):0.0001543392,5:0.01687325):0.008795816):0.02917648):0.006788038):0.00253864,14:0.029311843):3.751185e-05,(12:0.01838971,13:0.01010019):0.0023980363):3.638204e-05,(16:0.025273516,15:0.01667072354):0.0001586382):0.003655348):0.0066441492);
tree gen.201 = [&U] (12:0.01976865,(17:0.016068242,((13:0.009078013,(((19:0.006569681,16:0.0778626126):0.00964521,18:0.015310968):0.001483518,15:0.01841779):0.0001274661):0.002098847,(14:0.0297150296,(((((2:0.0268507,1:0.04833106):0.007523926,3:0.05030692):0.044006666,4:0.04529227):0.008196599,(10:0.02116123,((6:0.02769897,5:0.0216472):0.0009190321,((9:0.014827988,8:0.012703592):0.0006653159,7:0.0097398138):0.05143302):0.005612677):0.005814579):0.03970189,11:0.008933527):0.005185529):0.000221071):0.002133223):0.001365497);
tree gen.202 = [&U] (((((18:0.022285264,15:0.009927698):2.642323e-05,(17:0.018450052,16:0.0979824158):0.001536334):0.0003188201,14:0.030327246):0.0008427881,((13:0.009224724,12:0.01358018):0.004341637,(11:0.006803991,(((4:0.03682512,((2:0.01275811,1:0.04561134):0.01311029,3:0.03113429):0.04852684):0.01164623,(8:0.011092795,(9:0.01338876,7:0.0137086978):0.002497636):0.047715188):0.006031734,((6:0.02044415,5:0.0186507):0.001460404,10:0.02517823):0.009445996):0.02271904):0.006008936):0.0009273342):0.00735798383,19:0.0704622057);
tree gen.203 = [&U] ((18:0.016603706,(14:0.027811009,(((17:0.008822652,(15:0.026103142,16:0.1060039682):0.0001916717):0.0002195329,(12:0.01306738,13:0.007221891):0.00294941):0.0002913188,(11:0.009172049,(10:0.02052237,((6:0.02652425,5:0.01793559):2.398304e-05,((9:0.008571289,(8:0.013592986,7:0.0091956075):0.0008139459):0.03916268,(((2:0.01902154,1:0.04522197):0.01389384,3:0.03913141):0.040451625,4:0.03451372):0.01176722):0.0106725):0.00318365):0.03307499):0.003013772):0.0013034762):0.001559469):0.0072530972,19:0.0595142437);
tree gen.204 = [&U] (12:0.0150048,(16:0.02132226,((14:0.029791672,((15:0.014081493,((18:0.016392946,19:0.0656650108):8.864915e-05,13:0.005929224):0.001404995):0.0004505158,((((7:0.0056559887,(9:0.01131112,8:0.018662498):1.441868e-05):0.057888289,(4:0.0397620883,((2:0.01634067,1:0.0474181):0.01740347,3:0.04844991):0.02839266):0.005697724):0.005097501,((6:0.02183878,5:0.01673425):0.004264205,10:0.01912224):0.008197751):0.0333936,11:0.004508198):0.005765273):0.001383213):0.002082721,17:0.015709451):0.0005827765):0.004445095);
tree gen.205 = [&U] (((12:0.02033119,13:0.01394073):0.0026938047,((15:0.015545471,((11:0.007570765,((((9:0.0194484,7:0.0119015061):0.0008462376,8:0.014023099):0.0552370508,(((2:0.02117763,1:0.05070414):0.01388872,3:0.04770748):0.036874805,4:0.04780412):0.007234684):0.00472567,((10:0.02404745,5:0.02186439):0.0001712027,6:0.02712575):0.004085132):0.05210839):0.002093123,((19:0.01117543,16:0.0920358044):0.0149611879,14:0.0323882065):0.001039242):0.0003154324):0.0008725247,17:0.012502936):0.0003599497):0.000938365,18:0.027252688);
tree gen.206 = [&U] (18:0.018984623,((19:0.024685867,(((15:0.012677589,(17:0.013300321,14:0.0264797746):0.000206851):0.000392678,(13:0.009159696,12:0.014404):0.004191521):0.0001029802,16:0.02417552):0.001905309):0.0003305836,(11:0.004424269,(((((9:0.01724531,(8:0.0191475213,7:0.015208509):0.0006898623):0.0535017006,6:0.01837334):4.314938e-05,5:0.0121152):0.00149732,10:0.02337861):0.0100771,(4:0.03735001,(3:0.04154099,(2:0.02150431,1:0.04653767):0.007528675):0.030639946):0.01219276):0.01999105):0.002611295):0.006046719);
tree gen.207 = [&U] ((((14:0.02738522888,15:0.019894021):0.001799244,17:0.01635146):0.0009405519,(((11:0.01223747,(((9:0.01022369,(7:0.017755572,8:0.0124541564):0.0002086746):0.068241273,((6:0.02656338,10:0.02338974):0.001346766,5:0.02243675):0.004620243):0.009754752,((3:0.0510265,(2:0.01699589,1:0.04348002):0.008931117):0.05259596,4:0.053979652):0.008540093):0.03299872):0.006122296,(16:0.02865295,19:0.02085668158):0.00297542):0.0007365724,(12:0.011967585,13:0.01123882):0.002784637):0.001926802):0.0009363623,18:0.02651306);
tree gen.208 = [&U] (((((15:0.00735002,(16:0.0444874228,19:0.011145581):0.0449363791):0.0004917675,14:0.02283818301):0.0003959294,17:0.015866445):0.0001452779,((12:0.01306056,13:0.008182563):0.003227737,(((((9:0.01118144,8:0.020854517):0.00196788,7:0.0103040666):0.0497024792,(4:0.02888326,(3:0.03311707,(2:0.02223321,1:0.05228828):0.01204012):0.047822796):0.007137474):0.007148926,(6:0.02130043,(5:0.01596178,10:0.03511637):0.0003259769):0.008676175):0.02289989,11:0.008075011):0.01021321):0.0008027681):0.003910937,18:0.0175391298);
tree gen.209 = [&U] ((16:0.02615668,(((15:0.017108527,18:0.019803145):0.0002189795,(13:0.01374233,19:0.016933789):0.0018868):0.0002830375,((11:0.006806363,(10:0.02484921,((5:0.01317587,(((8:0.022021032,9:0.01601112):0.0004269927,7:0.0100962989):0.04436268,(4:0.04012497,(3:0.03695266,(1:0.04652785,2:0.01806252):0.02042493):0.047714807):0.01570738):0.007038638):0.001606842,6:0.02477042):0.002499962):0.03869881):0.0034754809,14:0.0349477352):0.0009700155):0.00351158):3.343038e-05,(12:0.02126745,17:0.015239917):0.000228467);
tree gen.210 = [&U] ((((((11:0.006872845,(((9:0.01882194,(7:0.0105988219,8:0.019884439):0.001395846):0.0421198074,((3:0.03252683,(1:0.05976306,2:0.0125311):0.02114094):0.055115312,4:0.03436476):0.00538782):0.005522219,((6:0.02071756,5:0.01218216):0.0003596161,10:0.02216501):0.00918663):0.02979725):0.0042075675,16:0.02858093):0.001545568,14:0.0268575266):0.0007126408,(15:0.009614237,((19:0.0158701761,13:0.016122):0.0005489509,18:0.014961978):0.0003289998):0.002280112):0.0008590314,12:0.0357088582):0.001589855,17:0.014230128);
tree gen.211 = [&U] (12:0.0245712628,((13:0.01015988,(18:0.020758166,(16:0.082079104,19:0.006412964):0.01643852):0.004306288):0.003663044,((17:0.015237385,14:0.0321452428):0.0004551916,((11:0.005030479,((((8:0.012884196,7:0.0109364431):0.0002681043,9:0.0216008):0.045183821,((5:0.01576143,6:0.0169815):0.0002836653,10:0.02740835):0.003330367):0.006279595,(((2:0.0100092,1:0.08738535):0.01485356,3:0.03682198):0.037568834,4:0.04162126):0.01808148):0.03324305):0.007158274,15:0.012972799):0.00120793):0.0006771539):0.001403156);
tree gen.212 = [&U] ((((14:0.02485115554,15:0.018271539):0.0016754035,((11:0.00349951,(((8:0.015346927,(7:0.010233602,9:0.01063225):0.0006799777):0.0648412267,(((2:0.0166644,1:0.0595152):0.01155889,3:0.02768122):0.054578908,4:0.04132919):0.009750698):0.005339961,((5:0.01479945,6:0.02540922):0.0006923708,10:0.02998476):0.003362914):0.02889804):0.00437449,((18:0.026859923,13:0.008521778):0.003199902,(16:0.0718020981,19:0.006906513):0.0142906698):0.001313487):0.0002377393):0.001067825,12:0.0266853935):2.727336e-05,17:0.007593507);
tree gen.213 = [&U] ((17:0.010734388,(((18:0.018003206,(15:0.011067693,(13:0.009079758,16:0.0743707873):0.0004938702):0.0004547332):0.001114242,(14:0.0217528808,(11:0.005108979,((((8:0.0213564152,7:0.009325988):0.001247958,9:0.01156492):0.048917081,(((2:0.02319069,1:0.03867279):0.01811109,3:0.03847156):0.037511063,4:0.03724615):0.007090926):0.00861474,(10:0.02029971,(6:0.02766822,5:0.02318941):0.002758543):0.004768091):0.02612865):0.003703158):0.001334916):0.002011658,12:0.027738295):0.00262339):0.0096091078,19:0.0658586042);
tree gen.214 = [&U] (19:0.0493144085,(17:0.016175392,((14:0.0362502054,((((13:0.01269573,18:0.014579646):0.0006728044,15:0.010818742):0.002329835,16:0.09268023769):0.0003198471,(11:0.004485814,(((((2:0.02134948,1:0.03845294):0.008532699,3:0.03844393):0.0426355,4:0.0321807):0.007646767,((7:0.014420893,9:0.01357066):0.0006033829,8:0.015638685):0.04517535):0.005531659,(10:0.02831085,(6:0.01844157,5:0.02204323):0.002847772):0.005830094):0.02337962):0.006282732):0.0008870099):0.0001986474,12:0.0274089036):0.00114660988):0.015648314);
tree gen.215 = [&U] (19:0.06522274995,(17:0.020169976,(12:0.0281263437,(14:0.0333219675,((11:0.007223171,(((9:0.01418547,(7:0.0150934631,8:0.0148693018):0.0008271958):0.04382352,((3:0.05486651,(2:0.02953494,1:0.04861557):0.009654707):0.03937536,4:0.04445291):0.006826884):0.006242627,(10:0.02323958,(5:0.01460366,6:0.03329731):0.002874989):0.006198226):0.02493345):0.005772644,((15:0.013292418,(13:0.007687504,16:0.0923617383):0.001406074):0.001064091,18:0.022461571):0.0009772858):0.000266931):0.001060058):0.0008688688):0.0060062209);
tree gen.216 = [&U] (19:0.0563997019,(18:0.021137835,((15:0.014205982,((11:0.005639345,((((7:0.0115506478,8:0.017321008):0.002992263,9:0.01810782):0.05472837,((10:0.02182888,6:0.02436699):0.002259372,5:0.01512303):0.001710436):0.009037225,(4:0.041385154,((2:0.03259595,1:0.05302412):0.007695147,3:0.04573141):0.03733313):0.01003989):0.03062646):0.003092639,12:0.020699968):0.0002426432):0.0009421588,(17:0.009610402,((16:0.0898600031,14:0.0333824999):0.00243618,13:0.01286668):0.00209926):0.002010307):0.001751585):0.0065377465);
tree gen.217 = [&U] (12:0.014608558,((((14:0.0263037138,15:0.015151662):0.002062763,(16:0.03372015,(19:0.0609777354,13:0.006294944):0.003639385):0.0003849266):0.001739819,((11:0.01567495,((((7:0.012963092,8:0.020857652):0.0004078771,9:0.01102623):0.05395103,((5:0.01646749,6:0.01738216):0.0005359024,10:0.02931319):0.005723778):0.01009107,(((2:0.02497713,1:0.05394878):0.01069788,3:0.03785232):0.036795297,4:0.04173636):0.01456212):0.03037894):0.001374192,18:0.0165189128):0.001602413):0.00246022,17:0.025650846):0.001729858);
tree gen.218 = [&U] ((((((14:0.032120611,(11:0.008781175,((((8:0.0146734384,7:0.0117761398):0.0044009245,9:0.01295678):0.04663766,((3:0.02988919,(2:0.01169056,1:0.04459413):0.02039865):0.038215117,4:0.04259883):0.006141584):0.003017169,((10:0.02127811,5:0.01674387):0.001001293,6:0.02885345):0.005672004):0.02542954):0.003489926):0.0010305722,((15:0.015166227,19:0.0225527381):0.001252568,13:0.01148966):0.002434278):0.0006718639,16:0.03328775):0.001746861,17:0.012045902):0.001296275,12:0.0209846129):0.002301357,18:0.018489971);
tree gen.219 = [&U] (18:0.020779403,(17:0.024898626,((16:0.0349372,(13:0.009924859,12:0.01908994):0.001661006):0.0001149526,(19:0.0606821505,((15:0.016133638,14:0.0285274973):0.0008137854,(11:0.004290643,(((9:0.01449148,(7:0.0066103142,8:0.018653396):0.0003601892):0.051945126,((3:0.04025255,(1:0.03772538,2:0.009980607):0.01928661):0.050539895,4:0.03996507):0.006435544):0.009930483,((5:0.01592731,6:0.03609408):0.0008926837,10:0.0337686):0.01091666):0.02949228):0.005339647):0.0003103745):0.0018087258):0.001477642):0.004015095);
tree gen.220 = [&U] (((14:0.0236484026,((15:0.014540658,((16:0.0316449,18:0.022976412):0.002194445,(19:0.019952024,13:0.007759079):0.0006197213):4.946306e-05):0.0004565188,(11:0.005033475,((((8:0.016760401,7:0.0138246878):0.0027740629,9:0.01592121):0.045068056,(4:0.04779434,(3:0.03782048,(1:0.05448039,2:0.0111621):0.01778165):0.05043212):0.008985983):0.0023101,((6:0.02902361,5:0.01558634):0.0001948684,10:0.03076023):0.003117932):0.01990466):0.007548315):0.00229614):0.002881198,12:0.018128222):9.376257e-05,17:0.010036717);
tree gen.221 = [&U] ((12:0.0175323931,(14:0.032318438,((11:0.009266489,((((((7:0.0049469206,8:0.017295533):0.0002046633,9:0.01910607):0.0552561752,6:0.02361888):0.0009437601,5:0.01939592):0.002784031,10:0.02492219):0.00467319,(((1:0.04407309,2:0.01639666):0.006012875,3:0.03831349):0.033918473,4:0.03289645):0.01432812):0.04061762):0.002117898,(13:0.008172682,((16:0.0904125101,19:0.005243751):0.01082181,18:0.019324958):0.0002069797):0.002582979):0.000198742):0.002038295):0.001333652,(17:0.016435843,15:0.01981979):3.975084e-05);
tree gen.222 = [&U] ((12:0.029223806,((16:0.1237828471,19:0.005816473):0.01499723,17:0.016507007):0.0001437722):8.090847e-05,(13:0.01033607,(((11:0.01025809,(((((3:0.05826804,2:0.03579162):0.01417979,1:0.05596841):0.04757176,4:0.044160152):0.006872685,((7:0.0147500116,8:0.022977949):9.912253e-05,9:0.01497941):0.0559541645):0.001982254,(6:0.0235828,(10:0.0193858,5:0.01829822):0.001377339):0.01057133):0.02593607):0.003890799,18:0.024641828):0.0004134055,(14:0.0245355137,15:0.022854649):0.0001648988):0.001532855):0.0012807985);
tree gen.223 = [&U] (12:0.018826897,(((15:0.009655234,(13:0.009809208,18:0.024515101):0.001383258):0.0004176807,(14:0.0268823388,(11:0.008965359,(((3:0.03502992,(2:0.01307301,1:0.05378593):0.01959613):0.037149449,4:0.0367915):0.01033878,(((7:0.014571267,(8:0.012040586,9:0.01740801):0.0023364223):0.0585479794,(5:0.02215592,6:0.02508121):0.0001992891):0.003280524,10:0.01712044):0.007360924):0.03606788):0.008498949):0.0001675901):0.00021799428,((19:0.004224767,16:0.09166062316):0.01411252,17:0.010834763):0.002125383):0.00161263);
tree gen.224 = [&U] ((((16:0.0935949433,19:0.007525):0.01334715,(((15:0.013441826,14:0.0329268587):0.001029949,(11:0.01188552,(((6:0.02376621,5:0.01509253):0.001095418,10:0.02510423):0.001712432,((4:0.04609231,(3:0.04663058,(2:0.02458437,1:0.06644018):0.007685784):0.039719294):0.005971948,(8:0.019557047,(7:0.0121077991,9:0.009942788):0.0005276911):0.05380926):0.004199791):0.02861044):0.005228498):0.0002094067,13:0.01790667):0.001160134):0.0013269588,(12:0.0200936549,17:0.011085764):0.0001229549):0.003018355,18:0.0203774728);
tree gen.225 = [&U] (18:0.018487913,((17:0.017154289,(((13:0.01223349,(14:0.0288254045,15:0.013365001):0.001235228):0.001487453,(11:0.008809392,((10:0.01667727,(5:0.01649006,6:0.02756465):0.0007159039):0.003658591,((4:0.0309588,((2:0.0169571,1:0.05235302):0.01711048,3:0.04624891):0.046031849):0.0095742,((7:0.011342163,9:0.0100799):0.001290587,8:0.0182907107):0.05606107):0.007198493):0.02718877):0.006349524):0.001713994,12:0.020063296):0.001893306):0.0008933086,(16:0.0968609513,19:0.007227396):0.015759996):0.002185959);
tree gen.226 = [&U] (18:0.018788206,(((((11:0.009621297,(((8:0.019131588,(7:0.011398198,9:0.01249762):0.00012752):0.044196483,(4:0.039975154,((1:0.06580347,2:0.02888067):0.008736142,3:0.04267573):0.0351051):0.009256001):0.002875519,(10:0.01702375,(6:0.02017811,5:0.01577795):0.002694456):0.003753675):0.02796778):0.002105976,((14:0.02511548236,15:0.012359085):0.0007509846,(16:0.02537476,19:0.0169154231):0.001840192):0.00207365):0.0003281176,13:0.01045299):0.0009557108,17:0.010636582):0.00095357131,12:0.0122793695):0.0022048133);
tree gen.227 = [&U] (((13:0.006560179,(18:0.015949456,12:0.01442102):0.001642796):0.003578343,17:0.012904504):0.000311471,(((15:0.01378544,(11:0.005084581,((((9:0.015557762,7:0.013795441):0.0002309789,8:0.020767189):0.034893532,(4:0.04310263,((1:0.03529167,2:0.02681325):0.01157433,3:0.0262618):0.04445571):0.007102819):0.007647088,(10:0.01764652,(6:0.01530953,5:0.015217):0.0006461304):0.006733576):0.03076057):0.0038688973):0.0016743639,(19:0.0146823605,16:0.03107124):0.002757214):4.686828e-05,14:0.026240724):0.002656007);
tree gen.228 = [&U] (18:0.024429723,(((12:0.01582333,13:0.009868028):0.002492497,((17:0.016252956,14:0.0237814642):0.0001638979,(19:0.07322923086,16:0.0480894):0.001050862):0.001825147):0.0006114349,(15:0.013585893,((((6:0.02945952,5:0.01903708):0.002206472,(((9:0.0132731,7:0.00908955885):0.001176863,8:0.014876983):0.045297478,(4:0.03423521,((2:0.02226197,1:0.04880302):0.003674098,3:0.0332711):0.046205392):0.01016352):0.009178827):0.001748202,10:0.01642147):0.031607,11:0.009500152):0.004758716):0.001523707):0.00279382958);
tree gen.229 = [&U] (18:0.01855503,(14:0.0258670938,(((13:0.009646479,12:0.01628648):0.005973845,(((16:0.0253836,19:0.05751314449):0.001806122,15:0.009279543):0.0001507234,17:0.011050376):0.00113919):8.381952e-05,(11:0.009043892,(((5:0.01212925,6:0.01339999):0.003773827,10:0.02707489):0.001858275,(((7:0.012866756,9:0.0141153768):0.0004656402,8:0.017533454):0.03689257,(4:0.04541525,(1:0.04532715,(3:0.05454429,2:0.02479935):0.00547879):0.042054978):0.006611714):0.006420813):0.03555544):0.002856183):0.001563826):0.001002927);
tree gen.230 = [&U] ((((12:0.01788072,13:0.01470378):0.0006894998,(11:0.007520907,((((7:0.0072032823,9:0.01017793):0.001093632,8:0.0147791426):0.04686338,(4:0.03567156,(3:0.04993444,(2:0.01790484,1:0.04876516):0.01794465):0.033629156):0.00785975):0.008296728,(10:0.02560385,(5:0.01255387,6:0.01371613):0.005837965):0.009350345):0.03093117):0.0037423503):0.0004817599,((16:0.03522731,(19:0.0560050586,(14:0.031058708,15:0.016101109):0.001055798):0.0002597132):0.00114867,17:0.011836924):0.001281616):0.003309107,18:0.023990724);
tree gen.231 = [&U] (((((12:0.01765979,13:0.01057132):0.005262497,17:0.012096398):0.00102664,((((((6:0.01821799,5:0.01706234):8.919001e-05,10:0.01840516):0.003848005,((7:0.009540629,(8:0.013513694,9:0.01458498):0.0001787558):0.0497922428,(((2:0.02001477,1:0.05305357):0.01196511,3:0.03690066):0.033886683,4:0.03555155):0.006791213):0.005945121):0.0255404,11:0.003851382):0.005132485,18:0.018748774):0.003551451,(14:0.03549375971,16:0.02922334):0.00100443):0.002543321):8.431378e-05,15:0.017978045):0.0002434294,19:0.0661374211);
tree gen.232 = [&U] (((11:0.006067095,((10:0.0164526,(5:0.01444093,6:0.02070604):0.00188597):0.007109077,((8:0.013939694,(9:0.01025868,7:0.016981708):0.0009762784):0.055054931,((1:0.04527385,(2:0.01742509,3:0.04384256):0.008429373):0.04361953,4:0.04437155):0.006228507):0.005097694):0.0254215):0.003865711,(((16:0.0633643197,19:0.0075650017):0.053771861,13:0.01007414):0.00311235,(17:0.011788314,((14:0.0241041833,15:0.013893559):0.002550111,12:0.016372536):0.001756228):0.00094902078):0.001343279):0.001827231,18:0.013500505);
tree gen.233 = [&U] (((12:0.01395166,13:0.01601741):0.00217426,17:0.013940772):0.0016879153,(((18:0.015139492,19:0.0657678189):0.003097406,15:0.014470477):0.0007534164,(14:0.034312657,(16:0.02505155,(((((8:0.01163557,9:0.01420107):0.0004077612,7:0.0070386013):0.0492420049,(4:0.0400289,((1:0.03699202,2:0.008663421):0.03208829,3:0.03199299):0.038278636):0.005016537):0.009507311,((6:0.02335687,5:0.01871234):0.001845314,10:0.02183037):0.005318642):0.02303737,11:0.006481004):0.002269573):6.12876e-05):0.001792031):0.0007540596);
tree gen.234 = [&U] ((((19:0.0098255538,16:0.043723311):0.06155850933,(13:0.003096627,12:0.02207269):0.0034249701):0.001743392,((15:0.013388633,((11:0.003260449,(((6:0.02715377,5:0.01991041):0.004491361,10:0.01940907):0.005091183,(((7:0.012024727,9:0.01393382103):0.001144531,8:0.0195316851):0.03823981,((3:0.04335745,(1:0.06976574,2:0.02316214):0.009180629):0.046707437,4:0.04224383):0.01060336):0.007444449):0.03661209):0.006579934,14:0.026659392):0.001484729):0.001511517,17:0.008620314):0.0001276756):0.002322456,18:0.018745381);
tree gen.235 = [&U] (((14:0.0280819968,(((10:0.02176855,(6:0.02044394,5:0.01309668):0.0005207067):0.003531688,((8:0.018040022,(7:0.017565906,9:0.01135029):0.001080597):0.055900458,(4:0.04345254,((2:0.030725,1:0.03324673):0.008486875,3:0.04426181):0.033655876):0.007552808):0.007281797):0.03082931,11:0.006973355):0.003636189):0.0007980011,((13:0.008858774,15:0.010476702):3.271985e-05,18:0.03141634):0.002594616):0.001620232,(17:0.012725458,((19:0.05749235701,16:0.03151745):0.0009639628,12:0.02200356):0.001970052):0.001064132);
tree gen.236 = [&U] (((12:0.0237551254,(((18:0.030086077,((11:0.007144625,(((5:0.01607885,6:0.01714203):0.0009978395,10:0.02464776):0.004452819,((9:0.010587,(8:0.0133045263,7:0.016535527):0.004164883):0.0410241,(4:0.03479252,((1:0.04086678,2:0.02003346):0.01087352,3:0.0382117):0.047278938):0.01326389):0.008416327):0.03617485):0.002263117,16:0.02920304):0.000359007):5.992067e-05,14:0.031565324):0.002220312,13:0.009736107):0.002308804):0.0008300691,15:0.014472422):0.0007357258,(17:0.011958494,19:0.05388016573):0.0001948337);
tree gen.237 = [&U] ((17:0.011762199,(12:0.0171713651,(((((8:0.013787421,9:0.01949861):0.00010792,7:0.0169669441):0.0475118453,(4:0.04192348,(3:0.03457126,(1:0.04087324,2:0.02167761):0.01326217):0.036943799):0.007427369):0.005995223,((10:0.02455662,5:0.01723016):0.002494916,6:0.022866):0.004806857):0.02679719,11:0.007997827):0.008708253):0.0009566668):0.002056346,(14:0.0351166693,(13:0.01376751,(15:0.011110909,(18:0.024059727,(16:0.030035646,19:0.007503901):0.052534033):0.0005847984):0.00145119):0.001326553):0.0001408091);
tree gen.238 = [&U] (((((11:0.01348579,((10:0.02130723,(6:0.02443638,5:0.01293593):0.002030461):0.003262561,((9:0.01467413,(8:0.01725173,7:0.0110842902):0.0004797886):0.055277833,(4:0.03649159,(3:0.024517,(2:0.02784586,1:0.05806613):0.01520541):0.035655882):0.004492786):0.002821398):0.02974671):0.002467347,18:0.022971614):0.0006739348,((13:0.007960398,19:0.057883416):0.0008237986,15:0.012450639):0.001907733):0.002213938,14:0.0260816425):0.0007507025,(17:0.0090481834,(12:0.0127143966,16:0.02566126):0.0002493078):0.000266102);
tree gen.239 = [&U] (12:0.026395848,((16:0.02322029,17:0.018682509):0.0003508627,((14:0.0249809422,(((18:0.016696255,13:0.007559947):0.0008514107,15:0.014549605):1.994876e-05,19:0.020425481):0.0007069331):0.001366077,(11:0.008225083,(((4:0.02838016,(3:0.04083472,(1:0.0555323,2:0.02436605):0.01726462):0.048684026):0.01389074,((9:0.01178622,8:0.019514946):0.001731033,7:0.015792795):0.0455480817):0.004733887,(10:0.01781802,(6:0.01735311,5:0.01388171):0.004475699):0.005059389):0.02525904):0.004772295):0.002711501):0.0004259087);
tree gen.240 = [&U] ((17:0.017303495,((14:0.0195590743,(13:0.01556404,(15:0.009883772,((16:0.0382924,19:0.0045493145):0.0464513913,18:0.013681454):0.001807461):0.001149485):0.0002647905):0.001432471,((((8:0.014485091,(7:0.007223657,9:0.01006831):0.0003928926):0.047416689,((3:0.02877001,(2:0.02391588,1:0.04820275):0.01016467):0.034693365,4:0.03222777):0.0139978):0.005321169,((6:0.02558148,5:0.01557293):0.002831651,10:0.02270133):0.00596026):0.03248362,11:0.01161924):0.003847235):0.001193487):2.941458e-05,12:0.022382965);
tree gen.241 = [&U] (18:0.015834834,((((15:0.012142435,14:0.032457085):0.001224509,(11:0.004428464,(((4:0.03430861,(3:0.04865585,(2:0.02089684,1:0.05765014):0.008227635):0.036340518):0.002326514,(9:0.01646778,(7:0.0116132719,8:0.015393083):0.00184238):0.04897697):0.008180343,(10:0.02204471,(6:0.01450799,5:0.01712363):0.001099159):0.005056143):0.02267661):0.004744076):0.0008952853,13:0.01228686):0.0003443727,((12:0.014695788,(16:0.02674203,19:0.020184531):0.004796585):3.52345e-05,17:0.0120530265):0.0005196497):0.0003884009);
tree gen.242 = [&U] (18:0.016616233,((17:0.013712856,(((16:0.025971267,14:0.033633233):0.001522443,(11:0.009568474,(((((1:0.03352107,2:0.02532232):0.008808262,3:0.03397311):0.04885978,4:0.04267734):0.004937818,(7:0.0092768114,(9:0.02425802,8:0.0112236287):0.0005564577):0.048054674):0.008999375,((10:0.02768726,6:0.02612636):0.0002717347,5:0.01807445):0.008137435):0.03531808):0.003767166):0.0006815802,(19:0.0132583905,15:0.014235834):0.001695746):0.000452343):0.000235922,(13:0.01278895,12:0.01677215):0.0028425197):0.002825223);
tree gen.243 = [&U] (18:0.015280458,((((((11:0.004211005,((((1:0.04213822,(2:0.02080561,3:0.04614635):0.01201303):0.033527135,4:0.04077203):0.007190084,(8:0.018716665,(9:0.01606449,7:0.00998739382):0.001360821):0.05275553):0.009707402,(10:0.02682017,(6:0.02995447,5:0.02296693):0.003555939):0.005850633):0.03282116):0.003558914,13:0.008208381):0.002619339,(15:0.015936172,14:0.0218711295):0.0005493614):0.004499362,17:0.014891526):0.001131716,12:0.0227511055):0.0008930275,(19:0.013723097,16:0.04485326):0.001564523):0.003271402);
tree gen.244 = [&U] (17:0.016653234,(19:0.0256105681,((18:0.027043195,(11:0.008546782,((((7:0.0091736833,9:0.01988376):0.001495713,8:0.020353409):0.065373931,(6:0.01648415,(5:0.02059808,10:0.02172477):0.0006737843):0.002286019):0.01030416,((3:0.0367625,(2:0.01497984,1:0.04458803):0.01143122):0.033634157,4:0.03438458):0.01054212):0.02567897):0.008847445):0.001394923,(15:0.016911887,((14:0.02741986011,16:0.02477281):0.002283714,(13:0.009005245,12:0.01758644):0.00399051):0.0005849849):0.001674439):0.003600013):0.0001771959);
tree gen.245 = [&U] (18:0.015738328,(((12:0.024805827,17:0.00939142):9.359441e-05,((13:0.01248937,(15:0.017159508,14:0.026521563):0.001597673):0.0001987596,(11:0.002943941,((10:0.02513985,(5:0.01528613,6:0.02520754):0.002677944):0.007725136,(((7:0.0117123358,8:0.009370196):0.002693251,9:0.01547648):0.04232579,(4:0.0401276,(3:0.03573767,(2:0.02447623,1:0.06982658):0.01255752):0.042122254):0.01517975):0.008815066):0.03035131):0.002192755):0.0008652371):0.002759265,(16:0.0809499751,19:0.0089888767):0.0114508968):0.001231738);
tree gen.246 = [&U] ((16:0.02665805,18:0.014386295):0.001188465,(((((6:0.01476615,5:0.01496988):0.0008546328,10:0.01811912):0.004542567,((9:0.01588459,(8:0.0150158709,7:0.010539155):0.0001846515):0.04478024,(4:0.03207711,((2:0.01650953,1:0.04416812):0.0079867,3:0.04384378):0.046749602):0.01074178):0.003866228):0.01784529,11:0.004184517):0.004990911,((14:0.030562875,((17:0.01062858,(12:0.008535156,13:0.00674393):0.002467364):0.0001403384,15:0.019411841):3.496558e-05):0.001154164,19:0.054430071):0.001596133):0.001702908);
tree gen.247 = [&U] (18:0.012268989,((17:0.02076584,(19:0.0072397827,16:0.0938314643):0.015646505):0.001280203,((15:0.010498364,14:0.026465022):0.003168453,((11:0.005721576,((10:0.02197392,(5:0.01688519,6:0.01678646):0.005493855):0.00927761,((8:0.010744906,(7:0.0140562178,9:0.01749088):0.004029253):0.04432648,((3:0.03839617,(1:0.05645145,2:0.01854355):0.01214056):0.04702097,4:0.06059904):0.004555296):0.005404597):0.03558046):0.004808041,(13:0.011235,12:0.0240839):0.001325974):0.001103884):0.004921383):0.001438207);
tree gen.248 = [&U] (18:0.016302548,((((19:0.00624848,16:0.079238385):0.01359448,(11:0.007294023,((10:0.02443366,(5:0.01754057,6:0.01969026):0.002337835):0.004004194,((7:0.00957161855,(9:0.01289303,8:0.018808834):0.001117573):0.050450509,((3:0.05528831,(1:0.0434712,2:0.01901202):0.0182815):0.036299013,4:0.04543774):0.009971948):0.004862312):0.02784329):0.0064472288):0.0007358384,((15:0.019079565,14:0.0241311291):0.002078759,17:0.015639478):1.91605e-05):0.0009097279,(12:0.01746726,13:0.01022743):0.002593435):0.002109469);
tree gen.249 = [&U] (18:0.016753274,(((16:0.1127168422,19:0.006636221):0.01354405,15:0.013551114):0.000297489,(((12:0.0160598,13:0.01114578):0.0037622344,(17:0.015164878,(11:0.004693858,((10:0.02327558,(5:0.01920657,6:0.02133256):0.001904035):0.0084351,((8:0.02008985,(7:0.0104793658,9:0.01246866):0.0005267561):0.0525425769,(4:0.04639969,((2:0.02271212,1:0.04227537):0.01256769,3:0.040188):0.038911909):0.003331571):0.008934957):0.02973707):0.004001312):0.0001659329):0.000802898,14:0.0393177626):0.0003119243):0.001958158);
tree gen.250 = [&U] ((17:0.015022398,(((13:0.01172328,(14:0.0231271417,15:0.016857375):0.003204817):0.001696198,(((4:0.03744099,(3:0.03448085,(2:0.02640128,1:0.05796943):0.009013755):0.032526545):0.01620499,(((5:0.01354043,6:0.01724824):0.001796773,(8:0.018404397,(7:0.014437452,9:0.01971587):0.0003970301):0.05966894):0.0009645415,10:0.02454142):0.0100645):0.02898093,11:0.006186829):0.003435259):0.001013072,(16:0.047076652,19:0.004874137):0.04988960838):0.0009435581):0.0268337936,(12:0.01596961,18:0.013475036):0.026796585);
tree gen.251 = [&U] (((((((6:0.0172867,5:0.02039577):0.0008148364,10:0.02979187):0.006027965,(((7:0.018255779,9:0.01141956):0.006056218,8:0.011364369):0.0516833465,((3:0.05484787,(2:0.03515142,1:0.06535868):0.01199411):0.041962428,4:0.04982589):0.00719988):0.00738632):0.03549063,11:0.006706329):0.00319503,(16:0.041506007,((13:0.007728088,(15:0.011629821,14:0.03021384):0.003793632):0.0008141665,(12:0.01967516,19:0.0702061576):0.001048524):0.001117789):0.0001562917):0.0008769132,17:0.022677675):0.0243207062,18:0.043131808);
tree gen.252 = [&U] ((18:0.017817677,12:0.0165217386):0.0174363747,(17:0.015185209,(13:0.01016696,(((19:0.006074469,16:0.033951828):0.0498259518,14:0.03013846031):0.0001145708,(((((6:0.01894398,10:0.02217987):0.003379199,5:0.02057309):0.002575812,(((8:0.0195351127,7:0.0087270988):0.0020548876,9:0.01508379):0.04047978,(((3:0.04281342,2:0.03107347):0.0123746,1:0.04747441):0.037045318,4:0.05213691):0.004691746):0.006007129):0.02959211,11:0.005676158):0.002212698,15:0.01544996):0.0008570184):2.217561e-06):0.005421601):0.01378025853);
tree gen.253 = [&U] ((12:0.01918013,18:0.014471522):0.0138165159,((13:0.01356472,(17:0.019294517,((((6:0.02409721,5:0.01080185):0.004154463,10:0.02600478):0.01097675,((8:0.010118676,(9:0.01941678,7:0.0115247267):0.003805743):0.0568982725,(4:0.063447479,((2:0.01911192,1:0.05367039):0.006259583,3:0.04077563):0.03699682):0.01513696):0.01018769):0.03288288,11:0.00724975):0.002965223):0.0003424705):5.386209e-05,((14:0.0284007256,15:0.028620182):0.0006690371,(19:0.007349200077,16:0.0506701826):0.0583429447):0.0038996929):0.0238333129);
tree gen.254 = [&U] (18:0.038260563,((12:0.01348003,13:0.01025702):0.004066882,((17:0.014894484,(16:0.0531650718,19:0.0085574086):0.0529995747):0.0009720896,(((((6:0.02247533,10:0.01899229):0.0005227287,5:0.01316795):0.007056603,((8:0.019199582,(9:0.0121960436,7:0.0138222794):0.0004361482):0.06661359,(4:0.04234673,(3:0.04002004,(2:0.02569944,1:0.06623743):0.009906992):0.039827248):0.005762251):0.01042601):0.03143677,11:0.01237388):0.00370703,(14:0.0371230311,15:0.015503966):0.003680951):0.0001378365):0.0006806496):0.0210080327);
tree gen.255 = [&U] (18:0.026292906,((14:0.0254705397,(17:0.018163147,(12:0.01938508,13:0.01137694):0.00305391):0.0001277934):0.0005316923,((16:0.06957077,19:0.0048325515):0.06204728088,(15:0.010042875,((((4:0.033817,(3:0.03771458,(2:0.01547417,1:0.03860598):0.01899815):0.04691537):0.008176416,(8:0.012330055,(9:0.009913758,7:0.0112791936):0.00155625):0.03638314):0.00427008,((5:0.01890033,6:0.01889607):0.003621389,10:0.01969285):0.003588732):0.04164012,11:0.005842489):0.002745111):0.0002742369):0.0004578585):0.0215607175);
tree gen.256 = [&U] (18:0.030075096,((14:0.0357525829,((17:0.012522691,(16:0.0462828,19:0.0042935539):0.05573880028):0.0004006174,((12:0.01345406,13:0.009229072):0.001658146,((((5:0.01301938,(10:0.02284648,6:0.01661586):0.001292991):0.003701284,((7:0.01164037983,8:0.021101431):0.00191417,9:0.01392996):0.055567399):0.01118898,(4:0.02713517,(3:0.04173231,(2:0.01998141,1:0.05551085):0.009390181):0.03586094):0.01158517):0.02590797,11:0.007003909):0.003923439):9.221912e-05):0.0006129797):0.0005195796,15:0.008378244):0.0198156269);
tree gen.257 = [&U] ((13:0.014642409,((17:0.010131849,((16:0.044248007,19:0.004821149):0.0573411311,(14:0.032963643,15:0.010490784):0.000372745):0.002211036):0.0003006168,(((5:0.01717405,(10:0.01388352,6:0.01930893):0.001922707):0.006459148,((9:0.01099128,(7:0.0107549922,8:0.015319615):0.005082984):0.05829516,(4:0.04011742,((2:0.02125063,1:0.03429762):0.01116216,3:0.03554389):0.041752297):0.008745761):0.002667282):0.03283383,11:0.007143149):0.002212003):0.0004308635):0.0309012601,(18:0.015410869,12:0.01478733):0.0093891948);
tree gen.258 = [&U] ((17:0.013305034,(((15:0.013583048,(14:0.019610495,(13:0.01094437,19:0.07673523368):0.0008803065):0.0001986515):0.001788243,((((8:0.01894765,(9:0.01195865,7:0.00965875936):2.439826e-05):0.074274358,(4:0.05568154,((1:0.06420777,2:0.02596088):0.009558557,3:0.04394398):0.03942533):0.009328708):0.003855835,(10:0.02346735,(6:0.02288035,5:0.01054771):0.002070189):0.006391174):0.02671166,11:0.009726385):0.004779967):0.0011857727,16:0.0338303336):0.0004126538):0.04062742006,(12:0.01743346,18:0.0244598285):0.009579898);
tree gen.259 = [&U] ((12:0.01817072,18:0.019971214):0.0141487382,((((16:0.0698018704,19:0.009116546):0.0660817135,13:0.009705246):0.0004514748,15:0.013760374):0.001382745,((((((5:0.01431094,10:0.02605625):0.001198992,6:0.0234833):0.006926309,((8:0.029525988,(9:0.012648,7:0.014238071):0.0005366287):0.04284461,(((2:0.02188286,1:0.04106398):0.01222212,3:0.03999389):0.051940332,4:0.04573789):0.006534986):0.01164972):0.03109973,11:0.01176786):0.001753626,14:0.0451322002):0.0004862495,17:0.01883999892):0.0004206183):0.0425865295);
tree gen.260 = [&U] ((((((19:0.0072282,16:0.0543991):0.058063066,13:0.01687418):0.002401703,17:0.017507666):0.0001660018,(15:0.015863594,((((6:0.02783334,10:0.02231909):0.0004779086,5:0.01656354):0.01224093,(((9:0.01615874,7:0.0124453209):0.0007905587,8:0.010477521):0.0373514647,(((2:0.01332335,1:0.04378252):0.02695848,3:0.03939056):0.037613705,4:0.04961661):0.01362982):0.008170423):0.03145561,11:0.007561578):0.006661557):0.0016527994):0.0008185492,14:0.034387408):0.0428977179,(18:0.018292546,12:0.0104164599):0.014642226);
tree gen.261 = [&U] ((16:0.06589238295,(((19:0.0131742465,13:0.009261832):0.003298932,17:0.019281993):0.00122224704,(((((6:0.02337004,10:0.02193261):0.00162359,5:0.0183603):0.002439667,(((3:0.04053826,(1:0.04102911,2:0.01700731):0.007702163):0.035424838,4:0.05132966):0.01387157,(9:0.02014933,(7:0.0058470621,8:0.019133461):0.001269317):0.051040354):0.00802848):0.03697141,11:0.01509014):0.00998309,(14:0.0344798545,15:0.015206272):0.005246653):0.005195367):0.0058082638):0.020995665,(12:0.01915517,18:0.022608278):0.0193151216);
tree gen.262 = [&U] ((18:0.02695079,12:0.0112994928):0.012687815,(((13:0.01316698,(15:0.014719067,(19:0.0067437726,16:0.044689661):0.0474578199):0.001198063):0.0008066024,((((((1:0.03544474,(3:0.03337508,2:0.02940599):0.006296297):0.038806042,4:0.0482473):0.006288529,(9:0.0110887,(8:0.018226622,7:0.0143070419):0.005244599):0.05044215):0.005924583,((6:0.01939167,5:0.0175983):0.0004546661,10:0.02062236):0.003058998):0.02185807,11:0.004964679):0.004542745,17:0.0130007906):0.0002409305):0.0007471621,14:0.0322261762):0.0277542909);
tree gen.263 = [&U] ((17:0.017318757,((((((4:0.04415311,(3:0.03743491,(1:0.07571491,2:0.01477178):0.01357811):0.035247646):0.003667481,((7:0.0107113925,9:0.0144783965):0.002965387,8:0.014085333):0.044471463):0.003697966,(6:0.01743649,(10:0.02496966,5:0.01933289):0.0003364163):0.01312868):0.0224195,11:0.006541468):0.004170397,(16:0.0454246888,19:0.005798917):0.0623158006):0.00198471,(13:0.01722426,(15:0.012529041,14:0.0325977525):0.001445652):0.0001143811):0.0012726556):0.0225189637,(18:0.0250538768,12:0.02163542):0.0281203621);
tree gen.264 = [&U] ((12:0.0118045,18:0.01599345812):0.019542825,(15:0.014720249,(((17:0.0076079059,((19:0.006964452,16:0.0462069107):0.0519002501,13:0.006862358):0.001995832):0.0001913496,14:0.02710923387):0.0005861809,((((6:0.01982181,5:0.01681413):0.001120415,10:0.02456788):0.006648511,(((8:0.019818098,9:0.01029504556):0.001187841,7:0.0109418406):0.05175773,(4:0.04071409,((2:0.0224541,3:0.03208102):0.01199643,1:0.07134057):0.037671567):0.003101422):0.01000096):0.02610879,11:0.007082476):0.004745084):6.586303e-05):0.0258540841);
tree gen.265 = [&U] ((((13:0.006611242,(19:0.002083493,16:0.0539115027):0.05052769896):0.002495956,((14:0.0295244673,15:0.016065862):0.001416999,((((6:0.0248619,5:0.01429197):0.004736692,10:0.02961818):0.008895916,(((8:0.01337612,7:0.0131728577):0.001172299,9:0.01486677):0.05911128,(((1:0.03589465,2:0.0164916):0.01135696,3:0.02944002):0.047828792,4:0.04580355):0.008813643):0.004982646):0.03399405,11:0.004175331):0.00608947):0.0005923749):0.0026356747,17:0.018183593):0.0270243985,(12:0.0180248,18:0.010260225):0.0184988426);
tree gen.266 = [&U] ((((17:0.017812352,15:0.013259662):0.001875123,(14:0.0258845819,((((((8:0.0171748026,7:0.010330066):0.0016198148,9:0.01324941):0.05251458,((3:0.0500061,(2:0.0175639,1:0.06375438):0.02342937):0.041536001,4:0.03290507):0.004931853):0.008359203,((6:0.02240083,5:0.02605536):0.002980173,10:0.0264344):0.005246736):0.03238138,11:0.003589242):0.003198081,(19:0.0839277079,13:0.01327634):0.001785152):0.0003371847):0.001102949):0.000978646,16:0.03268861):0.0272197506,(18:0.011828661,12:0.018784165):0.014089477);
tree gen.267 = [&U] ((12:0.01926213,18:0.015116405):0.01254420058,(((13:0.007501895,(((((7:0.01329928,(8:0.0202265605,9:0.01462581):0.002149579):0.048125228,((3:0.0312544,(1:0.08345309,2:0.008098013):0.02229583):0.040784036,4:0.03408559):0.01707335):0.005273624,((10:0.02201132,6:0.02946767):0.002982653,5:0.02541716):0.005406851):0.04451844,11:0.01116535):0.004163641,16:0.02983744):0.00066340767):0.0007185241,(14:0.0298662104,15:0.01655641):0.002045254):0.0033668613,(19:0.0655592041,17:0.011764301):2.10486e-05):0.0180171737);
tree gen.268 = [&U] ((12:0.014256536,18:0.013725992):0.013148094,(15:0.014147041,(((19:0.049889021,17:0.019315334):0.0005131977,16:0.02376492):0.0009330044,((13:0.009537718,14:0.0251347948):0.001225121,(((4:0.052356587,((1:0.0550773,2:0.02087526):0.01488528,3:0.03506398):0.02604066):0.01579067,(((10:0.02294797,6:0.02126654):0.0002069377,5:0.01534263):0.002081637,(9:0.01221963,(7:0.014615476,8:0.0164024368):0.0007285):0.05143446):0.004858953):0.02996567,11:0.005899872):0.008924538):0.00387827):0.0005659553):0.0287892243);
tree gen.269 = [&U] ((((((5:0.01848528,(10:0.01736369,6:0.01490449):0.002383448):0.007013783,(((8:0.018510815,9:0.009721897):0.0021464584,7:0.008277831):0.04145396,((3:0.02237841,(1:0.03954583,2:0.01833274):0.01189102):0.038893747,4:0.03217541):0.00569948):0.007647638):0.02991552,11:0.009048876):0.002371918,(16:0.02386758,(((14:0.0380593112,15:0.010544084):0.004172197,13:0.009145381):0.0005403879,19:0.06093011527):0.0018811962):0.001691379):0.001851559,17:0.013976033):0.0291188937,(12:0.01246981,18:0.017446799):0.019487564);
tree gen.270 = [&U] ((18:0.02367321,12:0.01434472):0.0128068997,(17:0.02143240396,((14:0.0318127985,15:0.013853945):0.0004285094,((((((6:0.01257065,10:0.02919146):0.001568814,5:0.02159242):0.005610998,(((3:0.03233609,(2:0.0230744,1:0.04911895):0.01518856):0.05252299,4:0.03879536):0.01317499,((9:0.01198731,8:0.019576334):0.0002996833,7:0.0122098893):0.0535934022):0.005131834):0.02714131,11:0.01047133):0.006189738,(19:0.0899323249,13:0.009406254):0.0022392944):0.00031062,16:0.030543057):0.001082634):0.00175313):0.02409561952);
tree gen.271 = [&U] (((((14:0.0310291175,15:0.013557571):0.0028938903,13:0.01157876):0.001412064,((((10:0.01895227,6:0.03156834):9.675795e-05,5:0.01546959):0.006174739,(((3:0.04353388,(2:0.01942042,1:0.06004011):0.006748711):0.057998489,4:0.03777786):0.004230397,((9:0.01339895,8:0.014535838):0.0024652343,7:0.0086041541):0.03873184):0.004189927):0.02492558,11:0.009521248):0.003008703):0.0003257895,(16:0.0283604092,(19:0.0457604842,17:0.019040677):2.565616e-05):0.0005536786):0.0213851758,(12:0.01526747,18:0.019974448):0.020651725);
tree gen.272 = [&U] ((((13:0.007453938,15:0.013372081):0.001747554,(14:0.02806190888,((16:0.02621657,19:0.0589094547):0.002648456,(((10:0.02658638,(6:0.02479635,5:0.01504597):0.001154781):0.01163173,((4:0.040150241,(3:0.04429658,(1:0.05723779,2:0.02328542):0.008693043):0.04620417):0.006242799,((7:0.0077284,8:0.018657037):0.0006586428,9:0.01041892):0.0468067465):0.005676291):0.02733836,11:0.004674096):0.0033800639):0.0002324536):0.0001032308):0.001752573,17:0.016402855):0.0260083125,(18:0.0101566949,12:0.01825651):0.012405026);
tree gen.273 = [&U] (((((((7:0.0130875041,8:0.014893051):0.001344014,9:0.01125127):0.04384952,(4:0.03709371,(1:0.03636043,(2:0.03811502,3:0.0416558):0.01703379):0.033367724):0.009640371):0.004479942,(10:0.02883282,(6:0.01820024,5:0.0157522):0.001875909):0.01099375):0.0325398,11:0.00808557):0.005009347,((14:0.0171530997,15:0.015491902):0.000434414,(16:0.02726027,(17:0.012552533,(13:0.01892192,19:0.0633700719):0.002710144):0.0001904265):0.002187909):3.110087e-05):0.02746048696,(12:0.01589056,18:0.018206422):0.014960638);
tree gen.274 = [&U] ((12:0.02131544,18:0.020841077):0.012708484,(((19:0.0227883691,((15:0.011356467,14:0.02955834):0.0005607682,(13:0.01277531,17:0.018337809):0.0002880484):2.812061e-06):0.002433074,16:0.031385294):0.0001210743,((((6:0.02414349,5:0.01337927):0.004310881,10:0.03187786):0.01012321,(((8:0.0180981679,7:0.0120005745):0.001759027,9:0.01624346):0.05419308,((3:0.04065843,(1:0.05597916,2:0.01670475):0.01023003):0.051586715,4:0.04269901):0.0050627):0.01117078):0.03387807,11:0.008755588):0.001255237):0.0232084022);
tree gen.275 = [&U] ((18:0.022477858,12:0.01781763):0.021563466,(((((14:0.0274746385,15:0.021689323):0.001058862,(19:0.0748441141,13:0.008782084):0.002256301):0.001310016,16:0.04045766):0.00138661,((((5:0.01979277,6:0.01458659):0.0004516704,10:0.02524316):0.003991875,((8:0.0170976,(7:0.007611516,9:0.0168283155):0.00120498):0.048139359,(4:0.04570693,(3:0.03813777,(2:0.02223775,1:0.04867849):0.0104468):0.030968622):0.004902806):0.003748757):0.03135608,11:0.006220479):0.005853739):0.000885686,17:0.013234426):0.03439205795);
tree gen.276 = [&U] ((12:0.023150962,18:0.012559397):0.018520715,((17:0.01504376659,(((((4:0.03988575,(3:0.03297423,(1:0.02582915,2:0.01475377):0.01492567):0.041883615):0.01153136,((9:0.01884894,7:0.018426863):0.002580243,8:0.022657125):0.065251):0.005229287,((5:0.01948288,10:0.02828088):0.001995222,6:0.02853427):0.009123039):0.03297474,11:0.006893325):0.003750722,(13:0.01332201,(16:0.03284384,14:0.0286190613):0.001226762):0.0004324329):0.002015347):0.00041802129,(15:0.022166565,19:0.06393470434):0.001686855):0.0231056255);
tree gen.277 = [&U] ((18:0.018526406,12:0.025848546):0.009157689,((17:0.014455158,((((9:0.01093184,(8:0.0190990211,7:0.011190246):0.0005782889):0.04242963,(4:0.0356189,((1:0.05382467,2:0.02254797):0.01368243,3:0.03302144):0.051740304):0.01391826):0.003254612,((6:0.02190608,10:0.02581927):0.003355567,5:0.01672339):0.005501159):0.04297859,11:0.007542281):0.008370349):0.000732734,((14:0.0216644405,15:0.013864637):0.001380904,((19:0.0716717398,16:0.02957212):0.0009998473,13:0.013737958):0.0004235412):0.0004488068):0.0356979503);
tree gen.278 = [&U] ((12:0.019657873,18:0.022357417):0.019046631,(17:0.019977083,((19:0.0832636409,16:0.02854181):0.0007543895,(13:0.01126447,((14:0.0281469717,15:0.01626118):0.0008757333,(((5:0.0172747,6:0.01856719):0.005288585,((((7:0.012897247,9:0.0114776):0.003254053,8:0.0148921962):0.05065104,(4:0.03267571,((2:0.02804282,1:0.04103485):0.009734865,3:0.03488586):0.039645073):0.0104312):0.01058028,10:0.03081176):0.00502731):0.03691156,11:0.009793546):0.006774076):0.0006566048):0.0008193291):0.002393781):0.02997941776);
tree gen.279 = [&U] ((18:0.010277008,12:0.01697605):0.022771781,((((15:0.013024838,(((((9:0.007936009,(7:0.0064100886,8:0.019675359):0.000886949):0.04302948,((6:0.01900136,5:0.0145269):0.002744861,10:0.02356298):0.008519505):0.004157819,(((2:0.0139272,1:0.04022504):0.01702347,3:0.04045157):0.04847852,4:0.04619933):0.01034226):0.03030208,11:0.01019845):0.005761815,16:0.0224637558):0.0003267918):0.0005347273,(19:0.023535895,13:0.01289425):0.001251177):0.000383279,17:0.014786734):0.000807323,14:0.035483518):0.0242508015);
tree gen.280 = [&U] (18:0.037243434,((((12:0.02010238,13:0.01343327):0.0013997432,17:0.013514592):0.001485202,((((9:0.01366009,(8:0.016658715,7:0.0090026864):0.003450994):0.05357664,(4:0.050027839,((2:0.01837106,1:0.05588051):0.01194364,3:0.03468549):0.03612658):0.004598568):0.005266712,((6:0.02258084,5:0.0145882):0.003172432,10:0.02157637):0.007827051):0.02213868,11:0.006365544):0.001602244):0.0009778194,((15:0.012985323,14:0.0320227044):0.0008773131,(16:0.02224136,19:0.0251691405):0.0002989814):3.065388e-05):0.0392250514);
tree gen.281 = [&U] ((12:0.01290495,18:0.0206324055):0.013267275,((16:0.0532580748,(((15:0.017682154,(13:0.01510011,17:0.012061497):0.0002440557):0.0003964705,14:0.030783071):0.0006378384,(((((9:0.0134823,8:0.015459496):0.002290829,7:0.008700338):0.053829629,((3:0.04277871,(2:0.02017218,1:0.06973421):0.01104444):0.041701433,4:0.0363782):0.007886172):0.004953546,((10:0.01704059,6:0.01536876):0.001337103,5:0.01701774):0.003426185):0.03132137,11:0.00667016):0.006471319):0.0008385847):0.000815432,19:0.0190572814):0.03712659266);
tree gen.282 = [&U] (((19:0.0469754243,16:0.0776248571):0.0153568236,(((14:0.02730459014,15:0.010348297):0.001271489,(13:0.004611186,(((((5:0.01463964,6:0.02537488):0.002019296,10:0.02714651):0.003647454,((9:0.01202275,8:0.0124994237):0.001100281,7:0.01081762253):0.054000281):0.01097946,(((1:0.04990044,2:0.009456115):0.0154246,3:0.04713985):0.03313385,4:0.03614173):0.0165838879):0.02434113,11:0.008837365):0.0009737336):2.294917e-05):0.001739487,17:0.0149181149):0.0007153266):0.0223486314,(12:0.020754091,18:0.019721703):0.017733711);
tree gen.283 = [&U] (((13:0.006026463,12:0.01690235):0.001014008,((((14:0.031153667,15:0.012737735):0.001805836,((((7:0.010404495,(8:0.020410296,9:0.01712274):0.002007721):0.03775575,(4:0.04948476,(3:0.04607671,(2:0.01297445,1:0.06766903):0.01751184):0.03635897):0.007228657):0.01149676,(10:0.02550123,(6:0.01832038,5:0.0158299):0.001420739):0.006461823):0.03303744,11:0.01237242):0.004426315):0.002446285,(19:0.064963562,16:0.0698341721):0.01535701):0.002875342,17:0.018875881):0.00035730435):0.0220163564,18:0.033366598);
tree gen.284 = [&U] (((19:0.007378439,16:0.0362623638):0.0595321711,(((10:0.02694915,(6:0.01397589,5:0.02063302):0.004783915):0.003163152,(((7:0.015413293,9:0.009758155):0.0003504681,8:0.012651325):0.0559353267,((3:0.03621164,(2:0.02894822,1:0.05364711):0.00939996):0.03989986,4:0.045318769):0.009129352):0.01006343):0.0240156,11:0.003493583):0.003836312):0.0001736105,(((13:0.01184038,12:0.02024929):0.003849761,18:0.028217778):0.0007809884,(17:0.010920667,(14:0.031803983,15:0.013723583):0.002698389):0.0001070898):0.00104779);
tree gen.285 = [&U] (18:0.039510607,((16:0.04674369,12:0.0223579131):0.0004681595,(14:0.032298879,(((19:0.02428361,13:0.007321403):0.003555257,17:0.010291347):0.0002549706,(15:0.015290373,((((4:0.0479979,((2:0.01797976,1:0.06279549):0.01064896,3:0.03725046):0.038093503):0.007876704,(8:0.013848042,(9:0.016452768,7:0.0085219167):0.001694199):0.0485229986):0.003297153,(10:0.03261706,(5:0.01806271,6:0.01901217):0.0004822499):0.007602841):0.03309459,11:0.007790243):0.003809719):0.001312512):0.0009918601):8.291145e-05):0.02273713847);
tree gen.286 = [&U] (((15:0.015957383,((((7:0.007637947,(8:0.0186203395,9:0.01011631):0.0008197431):0.055469275,(4:0.03721752,((2:0.01630777,1:0.05495385):0.01158254,3:0.03764424):0.030469131):0.009101006):0.006263875,(5:0.0136142,(6:0.01767138,10:0.02242083):0.00117388):0.004660895):0.03270907,11:0.01585039):0.003790373):0.001220741,17:0.01612389):0.0009864122,(14:0.0318462411,((((13:0.004124102,19:0.0538219208):0.0006564357,16:0.03243045):0.001229068,18:0.018615456):0.005237835,12:0.0183824815):0.0008879229):0.001652402);
tree gen.287 = [&U] ((18:0.0164779474,12:0.02120867):0.017686939,((19:0.0273814971,(((14:0.02937860478,(13:0.01033832,(((10:0.03412898,(6:0.01797005,5:0.02243938):0.0009165542):0.007113915,(((8:0.019644369,7:0.010812031):0.002225023,9:0.01051734):0.05632857,(4:0.04598055,((2:0.0331981,3:0.0572007):0.0095012,1:0.07180553):0.038603458):0.01042106):0.005353349):0.02175144,11:0.01013128):0.004887009):0.0003486062):0.001876127,16:0.034484274):0.000813865,17:0.014966855):0.001788916):0.001629755,15:0.0192371153):0.027596633);
tree gen.288 = [&U] ((14:0.0340044126,(((18:0.015475157,((((5:0.0211006,6:0.02332778):0.001241129,(10:0.02387666,(8:0.022431343,(9:0.0123014,7:0.0112892958):0.001583683):0.061331268):0.00146794):0.006910693,(((2:0.019648,1:0.05652904):0.01766906,3:0.03605207):0.033452438,4:0.03075404):0.01269937):0.02845812,11:0.009042749):0.001586683):0.0008169678,(15:0.011133353,(19:0.0038520794,16:0.0526169138):0.0480602363):0.0002678141):0.001121103,13:0.007850711):0.001367041):0.0007344052,(17:0.013450248,12:0.014302646):0.0003354751);
tree gen.289 = [&U] ((12:0.01859212,18:0.0236855366):0.012852133,(17:0.013675612,(16:0.0636086544,(19:0.0231072233,((13:0.01081331,(14:0.0356908439,15:0.015185839):0.00098727585):0.0002323228,(((((8:0.014734534,9:0.01254698):0.0008570343,7:0.0116184949):0.051060893,(((2:0.02522255,3:0.0361694):0.002554514,1:0.06335434):0.02915059,4:0.04366606):0.00539182):0.005280274,((6:0.01654242,5:0.02081308):0.007365271,10:0.02169634):0.002987185):0.02966602,11:0.006086294):0.003517901):0.002524128):0.0004084884):0.0003248732):0.0233694435);
tree gen.290 = [&U] ((12:0.019490054,18:0.02618332):0.0126434515,((((16:0.03481395,19:0.0233459417):0.0015274191,17:0.011170615):0.001154973,(14:0.0285973658,(15:0.014143059,13:0.0131142):0.0005574759):0.0009242192):0.0009981426,((((8:0.013071576,(7:0.021557761,9:0.01145608):0.001118614):0.052690422,((3:0.03171296,(2:0.02208935,1:0.05155758):0.01400042):0.049849315,4:0.03852388):0.007965847):0.009775943,(10:0.02135593,(5:0.01184945,6:0.01635992):0.008478734):0.003196863):0.02384095,11:0.007251694):0.009317885):0.0251773849);
tree gen.291 = [&U] (12:0.02741319,(17:0.015623977,(((((10:0.02050942,(6:0.02495914,5:0.01033749):8.478048e-05):0.004060206,(((7:0.011492768,8:0.019328635):0.0010590867,9:0.00949388):0.04570036,(4:0.04144869,((2:0.02846846,1:0.06122585):0.005402057,3:0.03665176):0.035229765):0.01480883):0.006225991):0.0298597,11:0.004752558):0.00306262,(15:0.01477095,((13:0.01198882,18:0.016252433):0.002735215,(19:0.0162320849,16:0.1071979212):0.015360748):0.002181905):0.001809875):0.001000931,14:0.0282753814):0.0007294213):0.0002079537);
tree gen.292 = [&U] (12:0.0199607167,((((((16:0.0943990216,19:0.036038468):0.02041634,18:0.024237535):0.002041174,13:0.01596195):0.0012334957,17:0.015116764):0.0006754123,((((6:0.02033955,5:0.01822834):0.002083805,10:0.01571884):0.006147079,(((8:0.0100274667,9:0.0118817):0.0004452178,7:0.0109560125):0.05738283,(4:0.03530567,(3:0.03660668,(2:0.02749455,1:0.05968572):0.01333908):0.068545076):0.01060612):0.003544324):0.03505532,11:0.01188932):0.0100514):0.0001023402,(15:0.018888112,14:0.031235218):0.001535979):0.0006796267);
tree gen.293 = [&U] (17:0.015580072,((15:0.025973619,(19:0.061452048,16:0.0647501797):0.012748221):0.0001167768,(12:0.021095431,(14:0.03342203,((18:0.031744941,13:0.009344746):0.000276715,((((5:0.02057051,6:0.01509978):0.0004762965,10:0.01828988):0.00495365,((((2:0.02199693,3:0.04974722):0.01027256,1:0.04864206):0.04755601,4:0.05032225):0.004467754,(9:0.01425527,(8:0.01671524612,7:0.0154003637):0.0003786019):0.048436134):0.01119047):0.02798443,11:0.00776486):0.004342677):0.00102976):0.0004256941):0.003353425):0.0003071568);
tree gen.294 = [&U] ((18:0.01457647,12:0.011744655):0.02072355,((16:0.062627073,((14:0.0355307281,(15:0.013560532,(13:0.01139017,19:0.028892388):0.0004050268):0.001300787):0.0005436225,(((10:0.02015164,(6:0.01459856,5:0.01199261):0.00069615):0.004644559,(((9:0.01121982,7:0.0109041319):0.00333742,8:0.01170563):0.053996662,(4:0.03805995,((2:0.02250167,1:0.05881876):0.01091947,3:0.04262007):0.040690722):0.008355351):0.007393381):0.02695381,11:0.006494394):0.006893188):0.001191717):0.002215864,17:0.016445997):0.0254103609);
tree gen.295 = [&U] (((((((((3:0.05004578,2:0.02274541):0.01310532,1:0.04629414):0.036933811,4:0.04402286):0.002912755,(8:0.015554396,(9:0.01789329,7:0.0165089308):0.0002679313):0.054565806):0.008670001,(10:0.03078192,(6:0.0157946,5:0.01567357):0.001275962):0.008070237):0.02913558,11:0.01013179):0.0073183929,(15:0.010932702,(13:0.01075939,19:0.0601941602):0.002169646):0.001501084):9.080729e-05,(14:0.0239315469,(18:0.026812225,16:0.02671663):0.001908781):0.0009979516):0.003194703,(17:0.012562514,12:0.024618567):0.001029208);
tree gen.296 = [&U] (((((16:0.02805387,19:0.0586018021):0.002486489,17:0.016196574):0.0007573944,(14:0.021828366,(((((8:0.014868216,(7:0.0139664825,9:0.01469286):9.898754e-05):0.040393428,(4:0.03418778,(3:0.03537236,(1:0.05071873,2:0.01114438):0.01289772):0.04916348):0.007967568):0.005548231,((5:0.01931407,6:0.01882558):0.003365399,10:0.01956102):0.003888667):0.02399196,11:0.003000881):0.005576891,13:0.007533324):0.0004606925):0.0003179902):0.0005915237,15:0.016171641):0.031530376,(18:0.017460939,12:0.0162114):0.0063106352);
tree gen.297 = [&U] ((((19:0.0643464365,15:0.015615582):0.0009181353,13:0.01189707):0.00105044,17:0.012964205):0.0002496961,(12:0.022043969,((16:0.02949194,18:0.010696261):0.002074269,(((((9:0.01440947,(8:0.012391266,7:0.0085335132):7.285762e-05):0.0517328,((3:0.04059126,(2:0.02791501,1:0.06034936):0.01500074):0.044756229,4:0.03452837):0.01018403):0.003531337,((6:0.01231974,10:0.02106216):0.0009615024,5:0.01664047):0.001390067):0.03403247,11:0.004563066):0.004573562,14:0.02906808165):0.001103463):0.002714828):0.000293268);
tree gen.298 = [&U] (((((18:0.01429194,(((((7:0.0086554669,9:0.01667793):0.001625440383,8:0.008904115):0.056126848,((3:0.03824698,(2:0.02045024,1:0.06383984):0.01515542):0.040855229,4:0.03797873):0.009373651):0.004409246,((5:0.02099179,6:0.01961432):0.002286524,10:0.02682719):0.01134675):0.03041937,11:0.005078988):0.003520831):0.002473285,(14:0.0295568821,15:0.014363375):0.004830437):0.0008809095,17:0.021580453):0.0003653075,(19:0.0710196197,16:0.02960851):0.005316917):0.001147457,(12:0.01857494,13:0.01150023):0.003733775);
tree gen.299 = [&U] (17:0.011786487,(((((18:0.034271873,16:0.0238557):0.00138897,(12:0.02086284,13:0.01389387):0.004181027):0.0005352872,(((((3:0.04612723,(2:0.0266356,1:0.04684527):0.0140602):0.047127669,4:0.03042752):0.01986084,((8:0.0171953,7:0.01096498):0.0018159153,9:0.01184065):0.05580174):0.003093536,((6:0.02754153,10:0.02280185):0.001036918,5:0.01932789):0.004562102):0.03392185,11:0.007527341):0.001831751):0.0005091767,(14:0.039260235,19:0.0401701157):0.0002417251):0.003305677,15:0.017256531):0.0004689286);
tree gen.300 = [&U] (18:0.020457888,((((19:0.0042653293,16:0.08364182):0.01529467,(14:0.0271262045,15:0.014240793):8.911044e-05):0.0004676655,(17:0.007757626,(12:0.01634295,13:0.009750554):0.004827891):0.0001279332):8.297599e-05,(((10:0.02120767,(5:0.02389055,6:0.02089213):0.001042043):0.003562341,((4:0.05338868,((2:0.02661764,1:0.05618792):0.006714897,3:0.04765304):0.05473361):0.00550091,((8:0.015207542,7:0.0141544184):0.000189403,9:0.01450001):0.050820541):0.002651847):0.02933774,11:0.01079455):0.003904737):0.002393274);
tree gen.301 = [&U] (15:0.014314454,((((12:0.01935247,13:0.01446993):0.003862286,17:0.012294469):0.0011380005,((((4:0.0466203,((2:0.01714342,1:0.05210486):0.01297553,3:0.03396445):0.06209171):0.01049782,((7:0.01514464,8:0.016856415):0.001889484,9:0.01089374):0.06158664):0.007059439,((6:0.01571594,5:0.01554346):0.0008368021,10:0.02146442):0.007135769):0.03535709,11:0.01031205):0.003135093):0.0006193439,((14:0.033809023,18:0.033031128):0.001280092,(16:0.0887269233,19:0.009289413):0.0161102307):1.419941e-05):0.0008140532);
tree gen.302 = [&U] (((16:0.02168096,19:0.06089609555):0.002499957,(((((9:0.0146276,(8:0.0177290407,7:0.0141106883):0.0001443529):0.04300811,(((3:0.04789333,2:0.02917218):0.007867244,1:0.05213629):0.050026055,4:0.03324186):0.009019332):0.005843513,(10:0.019795,(6:0.02078262,5:0.01569573):0.004346394):0.003905079):0.02840019,11:0.002151841):0.004536141,((12:0.01696391,13:0.009189768):0.0042327202,(17:0.0177001547,(14:0.02815826,15:0.018427534):0.001531038):0.0009055688):0.0002493102):0.0009388972):0.001914502,18:0.024680871);
tree gen.303 = [&U] ((12:0.01671447,18:0.018271368):0.0055234106,((14:0.028018069,((19:0.0507955728,13:0.01405243):0.0009343195,15:0.018634746):0.001175544):0.0001179014,((((((6:0.02207916,5:0.01184522):0.001983362,10:0.0251909):0.006123278,((7:0.0126494285,(8:0.02032345,9:0.01298667):0.002650271):0.0609572074,(4:0.03270834,((2:0.02972266,1:0.05315396):0.01307016,3:0.03913979):0.054017214):0.01802757):0.002196588):0.02785169,11:0.008369961):0.004123008,17:0.014070671):0.0012859979,16:0.053013721):0.003812588):0.04026335104);
tree gen.304 = [&U] ((18:0.022757256,12:0.01616541):0.010395847,(((11:0.0045374,((((9:0.01532613,8:0.021480638):0.0001150668,7:0.012362885):0.050159169,((3:0.03299403,(2:0.02520333,1:0.06366117):0.01331524):0.040146102,4:0.03603685):0.007954404):0.001962382,(5:0.02172252,(6:0.02786782,10:0.02165007):0.0004798594):0.007390969):0.03079997):0.002607682,((15:0.013817365,((16:0.08286307738,19:0.009980853):0.01096122,13:0.0119351):0.001059226):0.0005976762,14:0.0287817408):0.0001217818):0.0010779137,17:0.0181689766):0.0361300373);
tree gen.305 = [&U] (18:0.019077414,(17:0.011581512,((14:0.0338158448,(15:0.018084412,(12:0.01723657,13:0.009429424):0.004184235):5.743545e-05):8.565629e-05,((((((8:0.013350693,(9:0.01572276,7:0.017369063):0.002828676):0.0444818915,(4:0.03655809,((2:0.01130307,1:0.0377192):0.04823244,3:0.04098345):0.040789188):0.01036059):0.006949757,(10:0.02177649,(6:0.01824165,5:0.01967608):0.001340732):0.006967824):0.02258358,11:0.005353975):0.006441529,19:0.0534671247):0.002368008,16:0.0218994):0.0004741812):0.0003714178):0.002715055);
tree gen.306 = [&U] (18:0.016946263,(((16:0.02275294,19:0.0626962817):0.001873259,(((12:0.01168573,13:0.0125052):0.003326857,(14:0.03077947779,15:0.014773306):0.001788674):0.0007423226,(((((9:0.01372633,8:0.015777281):0.000429295,7:0.007638171):0.045160428,(((2:0.0176165,1:0.07160541):0.01188607,3:0.03986445):0.04575106,4:0.03306418):0.004173565):0.005391222,((5:0.01533875,6:0.01726664):0.001024457,10:0.02383715):0.006426304):0.02206782,11:0.004210008):0.005977238):0.0001432311):0.001540022,17:0.011814278):0.00267436636);
tree gen.307 = [&U] (18:0.025299882,(((14:0.027011353,15:0.009615523):0.002957894,((17:0.01560827,(16:0.02480502,19:0.0506771906):0.0034810305):0.001152399,(13:0.007950306,12:0.02086023):0.004800209):0.0029254):0.0003278946,(((10:0.02517182,(5:0.01334772,6:0.02392353):0.001654993):0.005512207,(((8:0.016773982,9:0.01534568):2.63389e-05,7:0.0102888116):0.063497681,(4:0.04033035,((2:0.02551482,1:0.06092828):0.0123926,3:0.04411043):0.0533582):0.008288977):0.00973532):0.03317298,11:0.009188742):0.003107781):0.003098023);
tree gen.308 = [&U] ((12:0.016752049,18:0.016540517):0.015191343,((17:0.01035419,14:0.0322466739):0.0006916084,((11:0.007745892,(((6:0.02428206,5:0.01374708):0.005119787,10:0.02312871):0.002676282,(((7:0.007394493,9:0.01315862):0.003065898,8:0.012376198):0.0521997377,(4:0.04217576,((2:0.03168412,3:0.03789426):0.0123374,1:0.04097782):0.033853927):0.008685765):0.005736883):0.02610821):0.005171341,(15:0.018045166,(13:0.0091684,(16:0.0707835126,19:0.0041220406):0.01872099):0.0008837059):0.001378723):0.0004005651):0.0263176608);
tree gen.309 = [&U] ((((10:0.02727358,(6:0.02437635,(5:0.01716364,((7:0.0143118845,(8:0.015403382,9:0.01533518):0.0005621088):0.0578599529,((3:0.04134131,(1:0.07331499,2:0.03862009):0.0115231):0.048330439,4:0.04011269):0.01639622):0.006091784):0.000241314):0.00410035):0.02322155,11:0.006234204):0.01073182,(14:0.0390659798,((((12:0.02030977,13:0.01006248):0.003524422,(18:0.031089325,16:0.03640819):0.004648655):0.001316689,15:0.013568495):0.0002211839,17:0.014326265):3.303471e-05):0.0001203212):0.002662137,19:0.083801375);
tree gen.310 = [&U] (18:0.04775498,((17:0.011900016,(((15:0.014691012,14:0.0315740836):0.001800025,((((5:0.02238835,6:0.02292102):0.0006804522,10:0.0166703):0.004117426,(((9:0.01152737,8:0.01176772):0.000550065,7:0.0119056468):0.0411377779,((3:0.04475552,(1:0.03178155,2:0.02104725):0.01623422):0.037051996,4:0.04116731):0.004396296):0.00573552):0.02822555,11:0.002839166):0.005314561):0.003475444,19:0.02378409):0.00213168):0.0001124999,((12:0.01536811,13:0.01316084):0.0024616702,16:0.0292997022):0.002230232):0.0258328386);
tree gen.311 = [&U] (((15:0.012329816,(((12:0.0193276,13:0.01054476):0.002954058,(14:0.0338147112,16:0.03763889):0.0001953437):0.0006413892,((((4:0.047664491,((2:0.02383946,3:0.04756502):0.01569536,1:0.06577821):0.04040627):0.009333663,((7:0.017262202,8:0.0153796889):0.000636216,9:0.0131270194):0.05010779):0.004269848,(10:0.02086774,(5:0.01439485,6:0.02791857):0.002057014):0.002967868):0.02950301,11:0.0134899):0.0112634):0.001435384):0.0002243065,(17:0.008594211,19:0.0222397019):0.0006714233):0.0288011642,18:0.031370584);
tree gen.312 = [&U] (((16:0.02594049,(((4:0.04472473,(3:0.04437208,(2:0.01500973,1:0.05189619):0.01768318):0.048696925):0.01355805,((9:0.01373241,(7:0.0151145843,8:0.017021249):0.001191004):0.05188205,(6:0.02825394,(5:0.01222265,10:0.02712228):0.0004507116):0.002388654):0.006894737):0.03129081,11:0.008830376):0.005502321):0.000422379,(17:0.014567069,19:0.0236070431):8.947244e-05):9.808681e-05,(12:0.031306982,((15:0.014685143,14:0.02530438847):0.0006934611,(18:0.017022182,13:0.01343058):0.001988673):0.001790201):6.388392e-06);
tree gen.313 = [&U] (((14:0.0304169485,((13:0.01199992,(16:0.040778885,19:0.0040488918):0.04581136539):0.004454958,(15:0.0118789505,17:0.013100395):1.100101e-05):0.0005035443):0.0005453136,(11:0.004191334,(((9:0.01087107,(7:0.010001468,8:0.014569279):0.0003305178):0.0350033583,(4:0.04526415,(3:0.03738636,(2:0.02172128,1:0.06041966):0.009765837):0.05006336):0.009507444):0.004159524,((6:0.01787629,5:0.02322486):0.005107556,10:0.01925546):0.009052442):0.02956589):0.0066768313):0.0194001935,(18:0.020808817,12:0.01536086):0.0130604208);
tree gen.314 = [&U] (((((15:0.008935549,13:0.0110921):0.001538754,((((4:0.04262938,(3:0.03503453,(2:0.02347297,1:0.05232653):0.01849408):0.043317705):0.009474748,((9:0.0125099,8:0.019540267):0.003386899,7:0.014730357):0.050966262):0.001964694,(6:0.01999463,(5:0.0174437,10:0.02464807):0.0005673109):0.002106903):0.02585151,11:0.00511383):0.005701666):0.0009559489,14:0.027391711):0.000662324,((16:0.02419673,19:0.0788355344):0.002415881,17:0.0064820086):0.000154301):0.0306758288,(18:0.0138825689,12:0.01538999):0.01671867301);
tree gen.315 = [&U] (((13:0.01277653,19:0.0691427739):0.002880638,((((((4:0.03572143,(3:0.05060299,(2:0.01127801,1:0.0432958):0.008841899):0.044309595):0.007046105,((8:0.012505781,9:0.0109925):0.00136988,7:0.00789570397):0.060734179):0.004356745,(10:0.02249805,(5:0.01302448,6:0.03098881):0.002213935):0.00577004):0.02900419,11:0.008289591):0.003520036,(16:0.0338361,(14:0.031248264,15:0.014409604):0.0004956812):0.002749653):0.003636924,17:0.011743455):0.0008682971):0.02832430403,(12:0.01085676,18:0.0122316827):0.016574346);
tree gen.316 = [&U] (((((((4:0.04311742,((2:0.009760964,1:0.05166329):0.0292357,3:0.03676604):0.03880438):0.009936179,((9:0.01339718,8:0.010648538):0.0002049824,7:0.017810087):0.038773814):0.01006439,(10:0.02660075,(6:0.01331083,5:0.01900353):0.001161804):0.005831002):0.02525127,11:0.004756164):0.006846924,((16:0.04285916,((19:0.0968319199,15:0.016976274):0.0006037292,13:0.01194169):0.0009379155):0.0006787712,17:0.012515412):0.002670381):0.001588923,14:0.0220366211):0.022530242,(12:0.021525452,18:0.01583498):0.027968797);
tree gen.317 = [&U] ((((13:0.01273266,16:0.04485617):0.0004712423,((14:0.0273713242,15:0.019564183):0.001412032,(((((((2:0.0107379,1:0.04933229):0.01423726,3:0.0356978):0.034459,4:0.0525627275):0.01013447,((9:0.01374038496,7:0.011508666):0.002663231,8:0.012187372):0.0619651865):0.01310345,(10:0.02371782,(6:0.02324084,5:0.02159318):0.006477001):0.00163232):0.03354227,11:0.006413409):0.006980363,17:0.014056576):0.0007457296):0.0005438147):0.000846519,19:0.024815275):0.0286927881,(18:0.018443865,12:0.02286689):0.0186857316);
tree gen.318 = [&U] ((15:0.021829005,(((12:0.02107817,13:0.01667956):0.002480811,((14:0.032036125,17:0.012575714):0.0007962838,16:0.02204064):0.00033759977):4.806296e-05,19:0.090105248):4.975775e-05):0.001319091,(18:0.020377154,(((((8:0.014194877,9:0.01521766):0.0001323042,7:0.01027805979):0.051832097,(((2:0.01583566,1:0.04365591):0.01719298,3:0.03431876):0.041052044,4:0.03291574):0.006700946):0.005424098,(10:0.02895039,(5:0.02229482,6:0.01835237):0.001192133):0.006836113):0.03201684,11:0.007743024):0.005983497):0.002298217);
tree gen.319 = [&U] ((18:0.026937182,12:0.0080645982):0.009620041,(17:0.01249969154,(((11:0.007615034,((((9:0.01706339,8:0.019412781):0.0002555679,7:0.0077428199):0.0506177477,(4:0.04720289,(3:0.03659589,(2:0.0275437,1:0.0561103):0.01444437):0.048569201):0.009424125):0.0062765,((5:0.01527968,10:0.02708904):0.0001177902,6:0.0222085):0.003163583):0.0301612):0.001290751,14:0.029804568):0.0002299886,(15:0.012170815,((16:0.03832745774,19:0.005729403):0.0553542987,13:0.01038137):0.001835516):0.0005820281):0.0001796121):0.0239205106);
tree gen.320 = [&U] ((18:0.0181582391,12:0.019318091):0.008429512,((17:0.0175467395,(13:0.01520647,(14:0.023605677,15:0.017671877):0.001037353):0.001293482):0.0006105254,((19:0.002917292,16:0.036556572):0.0548620328,(11:0.005094539,((10:0.02645632,(5:0.02205369,6:0.01651994):0.0004838937):0.01133823,(((9:0.013132,8:0.016306343):0.001213702,7:0.0118959683):0.0573689979,(4:0.04278379,(3:0.04656181,(1:0.04057251,2:0.02378966):0.0138924):0.05580671):0.0018292):0.009974937):0.0236174):0.00488974):7.34285e-05):0.020803517);
tree gen.321 = [&U] (18:0.021550905,(((15:0.014454399,14:0.0250803811):0.001423607,(((12:0.02174962,13:0.01251019):0.0011370727,17:0.0103679566):0.0003731423,(16:0.0227457,19:0.061093105):0.005059893):0.0007404569):0.0003031423,(((((8:0.016356473,7:0.0073265816):0.0006897327,9:0.01487371):0.069337402,(4:0.03062643,((1:0.05978298,2:0.01356924):0.01360207,3:0.04179822):0.045343032):0.002554419):0.005667431,(5:0.0185584,(10:0.02193112,6:0.02914386):0.006690766):0.005871201):0.02494109,11:0.006158198):0.006081867):0.001955479);
tree gen.322 = [&U] ((18:0.014088527,12:0.018005406):0.0145638185,((((15:0.007576861,14:0.028678132):0.001332826,(11:0.006396878,((((9:0.0158204071,7:0.0086458366):0.000498505,8:0.012590451):0.04659552,(((1:0.03843373,2:0.01881569):0.01551295,3:0.04030503):0.049548733,4:0.03169879):0.008675626):0.003830343,(5:0.01491244,(10:0.03185659,6:0.02127192):0.001964674):0.00524526):0.01831951):0.00798885):0.00135071,(13:0.01311699,(16:0.04289371,19:0.005993262):0.0570121825):0.001285404):0.0016216599,17:0.0111960663):0.0245396286);
tree gen.323 = [&U] (18:0.023655183,((((12:0.01642023,13:0.01079622):0.006229411,((16:0.0300144,19:0.0594466427):0.001026257,17:0.015575876):0.001010139):0.0007118418,(((((7:0.0182503833,8:0.018859456):0.0002691799,9:0.01785734):0.04608903,((3:0.03962549,(2:0.02110424,1:0.05012153):0.01338546):0.047846809,4:0.04270397):0.005962703):0.008575778,(5:0.01990644,(6:0.02306259,10:0.04212561):0.0008421576):0.003059631):0.03440798,11:0.00529112):0.004992238):0.0007706614,(15:0.015899672,14:0.0310839095):0.0004147062):0.004290612);
tree gen.324 = [&U] ((12:0.0171716015,18:0.023675125):0.020513665,(((17:0.014756246,(11:0.01095014,(((10:0.02880302,6:0.01678283):0.0004325669,5:0.01380958):0.008052384,(((7:0.0092935308,8:0.0137144692):0.001844223,9:0.01135059):0.03328932,(4:0.03820109,(3:0.03068048,(2:0.01678331,1:0.04441195):0.02092597):0.045398569):0.007667313):0.008699782):0.02807595):0.004968362):0.0008167584,(15:0.015797498,(19:0.0660902925,13:0.01445684):0.0012737):0.0005662127):0.001079308,(14:0.03131068354,16:0.02937803):0.0016750561):0.0273449485);
tree gen.325 = [&U] ((((14:0.0267046859,((11:0.007571797,(((9:0.01744262,(8:0.0165732214,7:0.009833631):0.0001844605):0.048090003,(4:0.04076873,(3:0.03498636,(2:0.02338184,1:0.05452884):0.009223455):0.03398865):0.008866847):0.008263392,((5:0.0150108,6:0.02308664):0.0003841765,10:0.02621693):0.003060522):0.03424372):0.001610854,13:0.01235793):0.0009909781):0.001576199,((19:0.0484741553,16:0.01489718):0.001930836,15:0.012670728):0.0006838195):0.001887792,17:0.018430051):0.0202725598,(12:0.015670902,18:0.019682749):0.011288451);
tree gen.326 = [&U] ((17:0.0154863183,(((13:0.009768224,(19:0.0055175733,16:0.0367683392):0.0536657666):0.0008246553,(11:0.007275452,((10:0.02020532,(5:0.01461769,6:0.02160264):0.000666585):0.005644262,(((7:0.0137763626,9:0.01206032):0.0006269278,8:0.016473953):0.039790728,(4:0.03793352,(3:0.04243469,(2:0.01776576,1:0.06687761):0.01128377):0.037994095):0.005716616):0.004854008):0.03047464):0.004287312):0.0002220549,(14:0.0305014181,15:0.013962307):0.001104599):0.0007839241):0.0200187112,(18:0.014947289,12:0.01335704):0.011793112);
tree gen.327 = [&U] ((((14:0.0278735492,(11:0.006225758,(((8:0.02304415,(7:0.016586905,9:0.01356531):0.0026942767):0.036942248,(((2:0.02586502,3:0.03936338):0.007791664,1:0.0389751):0.04088495,4:0.047553113):0.01234056):0.008907865,(10:0.02706195,(5:0.01194085,6:0.01613092):6.205183e-05):0.005720124):0.02848136):0.005035347):6.284145e-05,(13:0.009935007,(19:0.0047311087,16:0.03253131):0.0509290152):0.001392203):0.0003231863,(17:0.0185091677,15:0.016194361):0.0005264237):0.0187323162,(12:0.01502765,18:0.019339944):0.01904016);
tree gen.328 = [&U] ((17:0.010524098,((11:0.009075122,(((9:0.009315431,(7:0.011839283,8:0.020575375):0.002693092):0.0454995,(((2:0.01979421,1:0.0559047):0.009190385,3:0.04997807):0.030867799,4:0.03404227):0.01304859):0.005104924,(5:0.01780885,(10:0.02593437,6:0.02103323):0.0006268377):0.008396683):0.03157971):0.004303594,(14:0.036462506,(13:0.01277472,(15:0.019307951,(16:0.0507038219,19:0.007259314):0.0520900083):0.001002036):0.001645677):0.0005219347):0.0020617974):0.0318072766,(18:0.0153350691,12:0.01880102):0.020185266);
tree gen.329 = [&U] (17:0.007897384,((((13:0.006722322,(19:0.0056961155,16:0.0723751057):0.01503061):0.002263713,(15:0.013931995,18:0.020438316):0.0004597256):0.002551978,((((10:0.02342428,((5:0.02029245,6:0.01701141):0.002759899,(9:0.01631276,(7:0.0058643696,8:0.013118569):0.003338621):0.05211807):0.002606005):0.007291285,(((1:0.0732153,2:0.02374418):0.0172948,3:0.03623939):0.05513964,4:0.04052115):0.01178888):0.02570725,11:0.003631911):0.00301771,14:0.030370757):0.001067508):0.0039084235,12:0.0188275426):0.002632304);
tree gen.330 = [&U] ((12:0.01565618,18:0.031130525):0.012047628,((((13:0.007310519,19:0.03346502332):0.0015530964,(14:0.0406178601,(((5:0.01614209,(10:0.01816594,6:0.02314995):0.00132938):0.007920221,(((8:0.017398555,9:0.01328625):0.003875798,7:0.010799893):0.04509517,(((1:0.04260236,2:0.02501607):0.01257615,3:0.03449361):0.039461875,4:0.04230371):0.01066954):0.008942042):0.03092768,11:0.01424523):0.006151153):0.003611075):0.001077093,16:0.0532488418):0.0006151885,(17:0.016356403,15:0.014062957):0.0002135591):0.03691908656);
tree gen.331 = [&U] ((17:0.014160845,(12:0.0252642081,((((10:0.02412304,5:0.02056612):0.001331703,(6:0.02364045,(7:0.0129073252,(8:0.016116487,9:0.01026471):0.002432177):0.056114257):0.000907834):0.01134008,((3:0.03040891,(1:0.05636864,2:0.009895256):0.01613763):0.0350274081,4:0.03889761):0.01329835):0.02648009,11:0.01269211):0.002093194):0.0002900648):0.00034404868,((15:0.009756174,14:0.0181728606):0.0008791743,((19:0.0057514561,16:0.03500393):0.0570713141,(18:0.021209239,13:0.0050101):0.001362001):0.002165516):0.0004660139);
tree gen.332 = [&U] ((17:0.013481803,12:0.017344012):0.0011941154,(((15:0.011139214,(13:0.009882247,((16:0.0349766779,19:0.0091490962):0.0459234064,18:0.012268222):0.0002338089):0.002642079):0.001239477,(((((6:0.02005455,5:0.01307442):0.001039657,(8:0.020111013,(7:0.0061453627,9:0.01052696):0.001740738):0.05345104):0.002051716,10:0.03105627):0.01097776,((3:0.02898763,(2:0.0152778,1:0.05558078):0.01151122):0.031831382,4:0.04220949):0.01159436):0.03168379,11:0.004178188):0.005189183):0.0005837259,14:0.0316821269):0.0008814803);
tree gen.333 = [&U] (((((13:0.006854671,(18:0.02130484,(19:0.0074656603,16:0.047842658):0.0587473407):0.00402507):0.001459424,((((10:0.02682628,6:0.02279485):0.001925484,5:0.018881):0.007036955,((7:0.007898107,(9:0.01320556,8:0.019557093):0.003638829):0.060506364,(4:0.05172753,(3:0.04050802,(2:0.01490598,1:0.05192453):0.02039427):0.045463677):0.007226406):0.008859745):0.03383629,11:0.007388854):0.00436792):0.0002573147,(15:0.019990499,14:0.0295909621):0.001060697):0.00191609526,12:0.018340381):0.000243762,17:0.015681811);
tree gen.334 = [&U] (((18:0.020573913,12:0.01538327):0.0043682739,(17:0.019329128,((((((5:0.02722719,10:0.02450694):0.001111488,6:0.01939883):0.01064182,(((8:0.024903093,9:0.009963932):0.001520246,7:0.0169305):0.060950047,((1:0.05391741,(2:0.02319871,3:0.04221047):0.007941066):0.047956504,4:0.04158406):0.005546327):0.004606182):0.02769077,11:0.006666264):0.004216062,13:0.01129895):0.0005574495,(15:0.009208775,14:0.0236472314):0.0009347619):0.002048156):0.0018814149):0.0004158751,(19:0.010446148,16:0.03549017):0.0590744079);
tree gen.335 = [&U] (18:0.02572571,((17:0.014521254,((19:0.005716305,16:0.05269055):0.06143150011,(((15:0.011719319,14:0.0299326762):0.00212656,((((6:0.02539806,5:0.0184406):0.0008434329,10:0.01822477):0.005332271,((7:0.010464336,(9:0.01128646,8:0.016545226):0.0001132443):0.0401015317,(((1:0.04795571,2:0.0344558):0.005766158,3:0.04660627):0.04782687,4:0.04449102):0.002899421):0.007754407):0.04410429,11:0.004851004):0.002440269):0.000554504,13:0.01319743):0.002079122):0.0004699395):0.0001013529,12:0.0229630176):0.002769159);
tree gen.336 = [&U] (((((15:0.014625572,16:0.031621562):0.001158557,(14:0.0211362666,(13:0.01389235,19:0.0527614572):0.004133812):0.001624665):0.0003058435,(11:0.008594653,(((9:0.01110682,(8:0.023448071,7:0.010028717):0.0020224993):0.04121527,(4:0.0440082,(3:0.03639793,(1:0.05107244,2:0.02633624):0.01119532):0.02788691):0.0128852595):0.004437313,(10:0.02409664,(6:0.0206552,5:0.008962943):0.005109454):0.003215763):0.03109796):0.002672755):0.00243809,17:0.0158355478):0.02721138114,(18:0.024990298,12:0.02000617):0.021686707);
tree gen.337 = [&U] ((14:0.03955620214,(((19:0.0128559197,16:0.04169959871):0.0526172304,(13:0.00704396,15:0.013794818):4.652744e-05):0.005814037,((11:0.006837569,(((5:0.01997675,6:0.02337167):0.0007041344,10:0.02711707):0.007112509,((8:0.01736998194,(9:0.01649918,7:0.009422919):6.693766e-05):0.04519384,(4:0.0443942,(3:0.0384815,(1:0.04937337,2:0.01353653):0.02528067):0.043154311):0.007008256):0.006383249):0.02845421):0.008236751,17:0.0127675338):0.001044208):9.182705e-05):0.0243779055,(12:0.01310265,18:0.02055298):0.013116744);
tree gen.338 = [&U] (18:0.02262895,(((17:0.013985042,12:0.024334477):5.495077e-05,(15:0.011419586,(13:0.007843219,(16:0.0838097305,19:0.007271117):0.0151563991):0.0008782216):0.002584718):0.001034505,(14:0.031222001,(((5:0.02345276,(10:0.01703598,6:0.02431067):0.001260685):0.00119383,((4:0.03296685,(3:0.03053717,(1:0.07331458,2:0.02250508):0.01324626):0.04937866):0.006030227,((7:0.0117007039,9:0.01564447):0.001126606,8:0.01538294):0.04045691):0.006202527):0.02572753,11:0.01467245):0.006098352):0.001334218):0.000787891);
tree gen.339 = [&U] ((17:0.011590722,((14:0.0381864818,((((6:0.01954656,5:0.01478384):0.008656108,10:0.01705228):0.004292502,(((7:0.0133878438,9:0.01572851):0.0030334565,8:0.021079471):0.049523441,((3:0.03688605,(2:0.009424923,1:0.0814935):0.01952026):0.050461904,4:0.03858449):0.006473358):0.005042058):0.02712323,11:0.004247767):0.002924156):0.0036760248,(16:0.033800464,(19:0.0677974738,(15:0.015625292,13:0.01379881):0.0005739678):0.002118786):0.00194756):0.001723541):0.0234359558,(18:0.021962766,12:0.02309732):0.02210073);
tree gen.340 = [&U] ((18:0.014296303,12:0.021209205):0.016860472,((17:0.012865375,(14:0.03409550127,(((10:0.02426282,(5:0.01484242,6:0.02382968):0.0009417379):0.002446493,((4:0.04083344,((1:0.02812633,2:0.03132606):0.02078796,3:0.04629433):0.0492133031):0.01480856,(8:0.01701865,(9:0.01168792,7:0.020484755):0.0001527225):0.04709768):0.01162778):0.04190125,11:0.007374564):0.003247058):0.001593731):0.0006783507,(((15:0.012435687,13:0.005643662):0.0006524542,19:0.06254802207):0.0007600707,16:0.0507754313):0.0006134345):0.0295341998);
tree gen.341 = [&U] (18:0.0238058834,(((17:0.0155731899,((14:0.0352102595,15:0.010043344):0.0003733672,(((10:0.0213766,(5:0.01459162,6:0.0224251):0.001783049):0.002379697,((4:0.03901734,(1:0.03531261,(2:0.02098967,3:0.03210771):0.009910022):0.0319979312):0.008456218,((7:0.0112940537,8:0.0167155148):0.0001502363,9:0.01718729):0.047453624):0.01395164):0.03085804,11:0.004036157):0.001859688):0.0001071532):0.0001137039,(16:0.03083893,19:0.022678932):0.0030430284):0.0002389658,(12:0.01408898,13:0.01284221):0.002018926):0.0018049162);
tree gen.342 = [&U] (((17:0.013517266,(13:0.008429623,((11:0.007372069,((10:0.02266701,(6:0.02610996,5:0.01385681):0.002035823):0.003100512,(((8:0.016146391,9:0.01767821):0.0004728334,7:0.01370953283):0.04914374,(4:0.03223362,(1:0.04505678,(3:0.04494034,2:0.02470503):0.007100532):0.043366713):0.01116509):0.004503146):0.03267549):0.004765213,(14:0.027789353,15:0.012964035):0.001816987):0.0001393917):0.002591239):0.00230656,(16:0.0718760071,19:0.0035024355):0.0167293037):0.0246502867,(12:0.01530249,18:0.013772189):0.023196248);
tree gen.343 = [&U] ((16:0.02517179,((15:0.013566345,(17:0.0140965306,(14:0.0290728696,((11:0.004731978,((5:0.01934378,(6:0.02048207,10:0.02894925):5.150557e-05):0.004977727,((7:0.0111556771,(9:0.0120979,8:0.0211924618):0.000957808):0.05753431,(((1:0.04417892,2:0.02570098):0.01099086,3:0.05295868):0.043955722,4:0.05565832):0.00327287):0.004187201):0.02733144):0.003949857,19:0.0305780848):0.0005439379):0.0001684875):0.0003270859):0.0006661817,13:0.01053454):0.0017374169):0.01928420257,(12:0.022257415,18:0.021322286):0.013359146);
tree gen.344 = [&U] ((((((5:0.01659191,6:0.02209458):0.0007718784,10:0.03223091):0.01075179,(((1:0.05997879,(2:0.02484651,3:0.04099722):0.01166157):0.04183842,4:0.046267):0.006104842,(8:0.016632247,(9:0.01370023,7:0.015755701):1.711677e-05):0.052406837):0.001614931):0.02650311,11:0.005653075):0.004735582,(((15:0.014459135,14:0.031956056):0.004116081,(13:0.01057062,19:0.021862681):0.002554811):0.0034416892,(17:0.020530931,16:0.044127217):0.001226295):0.001451213):0.0243850558,(18:0.016754926,12:0.014790603):0.023880265);
tree gen.345 = [&U] ((16:0.0772480757,19:0.01023358):0.0150634,((((15:0.009546017,14:0.025894832):0.00149042,(11:0.008387112,(((5:0.01481299,(6:0.01805572,(8:0.016353756,(7:0.0127678521,9:0.01307008):0.0001004423):0.05624216):0.001495086):0.0005234396,10:0.02714463):0.01714709,(((1:0.05411928,2:0.02204069):0.02502099,3:0.03787193):0.03824487,4:0.03246039):0.011051058):0.02683599):0.007762147):0.002731813,((18:0.026447,13:0.008306181):0.002914653,12:0.01333747):0.0026910064):6.859625e-05,17:0.01875223):9.981044e-05);
tree gen.346 = [&U] ((12:0.01245969,18:0.018366067):0.01787321833,((19:0.020216512,16:0.02253218):0.0018794184,((((14:0.03124777006,13:0.01266673):0.00041292,(11:0.007409833,((((9:0.01765396,8:0.017314581):0.004711421,7:0.0104980708):0.046107655,(5:0.01654818,(6:0.01712985,10:0.03045016):0.002876936):0.01086564):0.003490694,(((2:0.03093613,1:0.05871832):0.01352343,3:0.0489823):0.038439201,4:0.03431197):0.01126634):0.02382815):0.003006108):0.0008569164,17:0.018339449):0.0002019679,15:0.017187005):0.0009413706):0.0303365557);
tree gen.347 = [&U] ((18:0.019422054,12:0.017620869):0.038180704,(17:0.009675201,(19:0.0239281432,(((13:0.01443925,14:0.0294182749):0.002163837,16:0.03286209):0.0006493373,((11:0.005189955,(((6:0.02429365,5:0.01858386):0.002773105,10:0.02403661):0.006953337,((9:0.01583013,(7:0.0120142129,8:0.0169131713):0.001615997):0.04137134,(4:0.0338489,((2:0.0219209,3:0.03169191):0.008802802,1:0.04132139):0.045031953):0.003653461):0.01420397):0.02104629):0.003980831,15:0.017190274):0.0004337947):2.006794e-05):0.0012186207):0.0191227559);
tree gen.348 = [&U] (18:0.018465866,(((17:0.009021247,14:0.02299756865):0.0002830879,(11:0.01008515,(((6:0.01671441,5:0.009924465):0.002811608,10:0.02122064):0.004902867,((8:0.015098691,(7:0.0223053422,9:0.01267997):0.0003459934):0.051303601,(((2:0.02025103,1:0.05531608):0.01451937,3:0.03091502):0.031594226,4:0.0375102):0.004743532):0.004498172):0.03111968):0.004316781):0.0005323176,((12:0.019212218,((16:0.0365971,19:0.003430821):0.0392901394,13:0.007201071):0.001011542):0.0006249034,15:0.016442043):0.0008244532):0.005968554);
tree gen.349 = [&U] (((18:0.018509835,(11:0.005222363,(((((1:0.05349307,2:0.02408088):0.004794329,3:0.04029561):0.053328473,4:0.04734894):0.005735031,(8:0.015340683,(9:0.01026856,7:0.0132360479):0.0003566514):0.04725544):0.004637361,((5:0.02615833,6:0.02922926):0.0001682524,10:0.01582413):0.006291709):0.03069016):0.003561794):0.002659649,(19:0.008443148,16:0.039577708):0.065884445):0.00036888494,((17:0.015211003,(14:0.0277703727,15:0.024465491):0.00156096):0.0005838207,(13:0.01606158,12:0.0150436):0.00271998):1.62081e-05);
tree gen.350 = [&U] (17:0.018959153,(12:0.0181726882,((14:0.0202832719,(18:0.025782132,(15:0.01625618,((19:0.009733837,16:0.040925477):0.0664575881,13:0.01212001):0.001556264):0.001588191):0.001048427):0.0009304892,(11:0.01347996,(((((2:0.03152162,1:0.03400398):0.008538324,3:0.04017892):0.0537518,4:0.0386843):0.007032631,(9:0.01529926,(7:0.014812405,8:0.0179583812):0.00199268):0.04501607):0.004184857,(10:0.0349349,(6:0.02106323,5:0.02126105):0.001117432):0.003608086):0.04180699):0.0017258355):0.0005725927):0.0002333425);
tree gen.351 = [&U] (((((((((10:0.01848956,5:0.01958502):0.001720066,6:0.02019464):0.007482106,(((8:0.0181809149,7:0.00878565145):0.00104074,9:0.0114538):0.04357718,(((2:0.01934076,1:0.07305837):0.01955052,3:0.03336805):0.05027506,4:0.03277413):0.006335352):0.005209379):0.02560556,11:0.006506401):0.009393409,14:0.025009167):0.001349856,(15:0.017054419,(13:0.01397402,18:0.017303421):0.0007970234):0.0007569712):0.00157138,17:0.018228817):0.0001963055,(16:0.07289737565,19:0.008721598):0.0530999644):0.0006817382,12:0.024547176);
tree gen.352 = [&U] ((18:0.011379326,12:0.022104863):0.039132438,((16:0.083061383,19:0.00507075):0.0208298399,((11:0.005102381,(((10:0.02407153,6:0.01914559):0.001295227,5:0.02255287):0.005930766,(((7:0.0108554064,8:0.019754657):0.001020624,9:0.008697024):0.05067321,(((2:0.02756811,3:0.03577753):0.002972584,1:0.07392336):0.034721807,4:0.03902901):0.007571654):0.00312166):0.02477682):0.007814601,((14:0.0322973589,17:0.012122582):0.0007579826,(13:0.009986019,15:0.010021315):0.0005227048):0.00194943):0.0004416076):0.01383800171);
tree gen.353 = [&U] (((((15:0.01450101,(16:0.0714216562,19:0.009968532):0.053704151):0.0002955126,13:0.006526287):0.002760698,(17:0.013888304,14:0.0286596222):0.0005696845):0.0013623052,((((10:0.0339711,5:0.02138319):0.002341719,6:0.01975137):0.002604714,((7:0.01385813665,(9:0.007771205,8:0.017609488):0.001634704):0.049058791,(4:0.03942914,(3:0.04699023,(2:0.02656169,1:0.04574444):0.006264763):0.046872624):0.006072843):0.0041371):0.0315714,11:0.00525119):0.003152907):0.03130314,(12:0.01102363,18:0.013666264):0.02210671);
tree gen.354 = [&U] ((12:0.0217661145,18:0.012124492):0.008589384,((14:0.0249383128,((((9:0.01476542,(8:0.016124472,7:0.0094556365):0.004025758):0.04558773,((3:0.03340896,(2:0.02129045,1:0.04297184):0.008442364):0.059075491,4:0.02793017):0.004901612):0.007823697,((5:0.01501891,6:0.01907724):0.006827094,10:0.0254443):0.003770075):0.02502409,11:0.009994732):0.005646311):0.0008506063,((15:0.012619379,((19:0.012817833,16:0.054721988):0.0607218962,13:0.005433811):0.003081146):0.001317958,17:0.013606623):0.000615214):0.0334039443);
tree gen.355 = [&U] (((((15:0.013002064,((((6:0.01816989,5:0.01364056):0.001910179,10:0.02458238):0.01083182,((8:0.014731677,(9:0.013537023,7:0.014200533):0.001389163):0.04272835,((3:0.02987088,(2:0.01937473,1:0.03466514):0.01220048):0.059569037,4:0.04104676):0.007271766):0.003158815):0.0367453,11:0.01110038):0.001019265):0.001093025,((16:0.04342873,19:0.007544609):0.04915747075,13:0.009255568):0.0008497096):0.00275316,14:0.0334184864):0.0004766299,17:0.01309298567):0.0414522178,(18:0.0253618803,12:0.02170698):0.011720519);
tree gen.356 = [&U] ((((((((10:0.02477786,6:0.01835114):0.002064193,5:0.02376678):0.004039543,(((8:0.01769055,9:0.01246519):0.003792728,7:0.0153065583):0.056910287,(4:0.03614248,((2:0.01576701,1:0.03517279):0.00741772,3:0.0443907):0.04708641):0.001343827):0.007440881):0.03068637,11:0.005334351):0.003167722,(14:0.0200709997,15:0.016763677):0.001057397):0.0002468438,((19:0.006440236,16:0.1085029707):0.01558582,13:0.01257367):0.002530707):0.0014553983,17:0.022352491):0.0264319011,(12:0.015117687,18:0.019846915):0.020372421);
tree gen.357 = [&U] ((((14:0.0388041314,(((16:0.035745481,19:0.0038188617):0.0431818577,13:0.01229184):0.0007806485,15:0.012905868):0.001072206):0.0003227555,(((10:0.01811579,(5:0.01788634,6:0.01777537):0.002405229):0.007460897,(((7:0.0099612342,9:0.0188973):2.964559e-05,8:0.017362214):0.0450033299,(4:0.02819768,((2:0.0397226,3:0.0420974):0.008355624,1:0.06927974):0.034036312):0.01512241):0.003770443):0.04080714,11:0.003240536):0.001324599):9.240806e-05,17:0.013711541):0.0154955988,(18:0.01587696,12:0.01586155):0.0260288298);
tree gen.358 = [&U] (((14:0.0357106504,(((((6:0.01759903,10:0.02491918):0.0001453455,5:0.0191946):0.005931158,(8:0.0146385285,(9:0.01059125,7:0.0108412842):0.001020401):0.051101323):0.01467598,(((2:0.02295423,3:0.053952):0.002798877,1:0.04950525):0.049876047,4:0.03116234):0.0105052):0.02799649,11:0.01009089):0.00607662):0.001433025,(17:0.018978941,((19:0.0042228111,16:0.04731041):0.0528014488,(15:0.010862916,13:0.01542812):0.002150886):0.000939299):0.00154431167):0.027741382,(18:0.024724973,12:0.009750377):0.01979708);
tree gen.359 = [&U] ((((14:0.0271652848,15:0.008996944):0.001753855,(16:0.0435612813,19:0.0077592182):0.0514281987):0.001484609,((((((5:0.01678047,6:0.02308852):0.0009810439,((8:0.023162543,7:0.0084369526):0.0006095067,9:0.01759764):0.042320276):0.004980438,10:0.01700239):0.007375078,((3:0.03905713,(2:0.02822008,1:0.04099306):0.005406166):0.039556341,4:0.04199978):0.008036012):0.02663909,11:0.006661609):0.003483971,(17:0.014465823,(13:0.008358468,12:0.02092872):0.001219157):0.0004647595):0.0002249409):0.0230862861,18:0.028732171);
tree gen.360 = [&U] (((((16:0.08884131172,19:0.013322725):0.02156664,15:0.011808852):0.0004592314,(((((3:0.03895533,(2:0.02622872,1:0.06164906):0.006272832):0.035699,4:0.04916112):0.01074384,((5:0.01897453,(6:0.02496845,10:0.02750689):0.002160637):0.003391113,((7:0.015718644,8:0.015654292):0.0008268869,9:0.01220437):0.05044258):0.0100044):0.03196914,11:0.00636858):0.001170959,((13:0.0108778,12:0.01984973):0.001473133,14:0.023825474):0.001851733):0.001575347):0.0001313148,17:0.01509902):0.023150401,18:0.033872111);
tree gen.361 = [&U] (((((16:0.0848772494,19:0.00887361789):0.0227742237,(11:0.006897441,((((8:0.0292848696,7:0.0150567993):0.0003463752,9:0.0122703):0.047787534,((1:0.05409266,(2:0.02644496,3:0.05570618):0.009844448):0.038065745,4:0.04315383):0.01084638):0.008703251,(10:0.02582014,(6:0.02120521,5:0.01737025):0.001413238):0.003995132):0.03313972):0.007557038):0.0001763973,17:0.01496021):0.0002345133,((14:0.035036154,15:0.01388245):0.0009289048,13:0.01251672):0.002491146):0.0228455677,(12:0.0262772148,18:0.02977953):0.021261342);
tree gen.362 = [&U] (18:0.0425056722,(((13:0.009801681,12:0.01620051):0.004059033,((17:0.015757369,(((((3:0.0402332,(2:0.02829076,1:0.03850283):0.01180216):0.030682078,4:0.04947451):0.01260664,((8:0.0186286996,7:0.0120536774):0.0001852123,9:0.01104548):0.0608020147):0.003518869,((5:0.01611062,6:0.02287993):0.0002629429,10:0.02206103):0.01061415):0.02942474,11:0.007635313):0.005397587):0.0001431726,(16:0.03565989,14:0.02216967888):0.0008965299):0.0001765987):6.498185e-05,(15:0.016739479,19:0.0251201065):0.0005883844):0.0249387112);
tree gen.363 = [&U] ((18:0.020279193,12:0.023705466):0.015453211,(((15:0.014053437,14:0.0327817511):0.0008836417,((17:0.013283731,16:0.03517566):0.0014176888,(19:0.0237493807,13:0.01116669):0.0009738544):9.639799e-05):0.0002158066,(((((8:0.014100743,9:0.01407162):0.001399252,7:0.0106341205):0.0477046206,(4:0.02947888,((2:0.03482463,1:0.05566515):0.007325231,3:0.03423984):0.04722226):0.007071454):0.00492659,((5:0.01712721,10:0.02105371):0.0001917228,6:0.01909438):0.006400058):0.03693343,11:0.007236689):0.003205792):0.0218756094);
tree gen.364 = [&U] ((((19:0.036212175,15:0.011842397):0.0002134819,(((((((2:0.02503238,3:0.03986322):0.00777913,1:0.03111133):0.033358647,4:0.03543111):0.004600914,((9:0.01801362,7:0.012913898):0.000856611,8:0.0240351255):0.04178569):0.001848877,((6:0.02320841,5:0.01911221):0.001842305,10:0.02284781):0.01114765):0.0246753,11:0.004271173):0.002897955,17:0.0090234329):0.0002120401):5.877325e-05,(12:0.032208255,(14:0.0289893749,(13:0.01414377,16:0.0329109):0.001041902):0.002605234):0.0003512074):0.0277039805,18:0.040318547);
tree gen.365 = [&U] ((18:0.018914867,12:0.01608953):0.0175866342,((((((((10:0.02701112,(6:0.01710422,5:0.01825184):0.0006483879):0.01154453,((8:0.013790054,(7:0.0117255817,9:0.01570826):0.0010880244):0.052648712,(((2:0.01768423,1:0.04437262):0.0189474,3:0.04014639):0.037509116,4:0.03206581):0.002490689):0.01080143):0.02019264,11:0.0110221):0.002859231,(15:0.008156559,14:0.0250314869):0.0009564918):0.0001979939,13:0.0131656):0.000809362,17:0.010811432):6.587776e-06,16:0.0267777743):0.000351125,19:0.046136104):0.0218043838);
tree gen.366 = [&U] ((((((((((2:0.01783058,1:0.03389156):0.01071249,3:0.0376067):0.058386372,4:0.04704773):0.009048638,((9:0.0154805,(7:0.0082564024,8:0.01713051):0.0007431985):0.05601681,(5:0.01750088,(10:0.02101804,6:0.02093024):0.0007444298):0.00143491):0.007550743):0.0291364,11:0.01083604):0.001460001,17:0.010318491):0.0006476159,(15:0.010123443,(19:0.018844972,16:0.02520356):0.001555778):0.0002486459):0.0002350935,(12:0.009035861,13:0.01206347):0.002660091):0.0006028048,14:0.037532176):0.0278232863,18:0.0358362272);
tree gen.367 = [&U] (((15:0.017598402,14:0.03127281001):0.00017965824,((19:0.0503953621,(13:0.01480457,(16:0.06435480064,17:0.01819886):0.0005799292):0.0004045618):0.0009106696,(((((8:0.020044955,7:0.011030418):0.001045628,9:0.01169011):0.048039709,(((2:0.01324214,1:0.04408637):0.01680986,3:0.04675262):0.039062558,4:0.04077611):0.01485155):0.01035333,((6:0.01920745,5:0.01293515):0.001960904,10:0.02441275):0.003403672):0.03190856,11:0.007831671):0.005796443):0.00202827):0.0219508647,(18:0.012537581,12:0.011711949):0.01207405);
tree gen.368 = [&U] ((((15:0.010467416,(19:0.0431542197,13:0.009411208):0.0009393292):0.001922906,14:0.0282265135):0.0001962856,(17:0.01493230842,((((((8:0.013771517,7:0.0108889322):0.001955364,9:0.009136112):0.04601392,(4:0.038868,(3:0.0343074,(2:0.01250936,1:0.05122554):0.02261256):0.034802994):0.01617318):0.009566626,((6:0.01354298,10:0.02219111):0.001003058,5:0.0150075):0.004718674):0.02322629,11:0.006724852):0.007833973,16:0.02522186):0.000926056):0.0002140914):0.0267146117,(18:0.014415084,12:0.0222279):0.015777547);
tree gen.369 = [&U] (((((((10:0.027533,6:0.02319415):0.0006179184,5:0.01659687):0.0100077,((4:0.03691788,((2:0.02882277,1:0.06726888):0.01314197,3:0.0413765):0.042682249):0.004039671,(9:0.009121844,(7:0.018878532,8:0.014513193):0.003157341):0.04673784):0.005270365):0.03602787,11:0.008543708):0.00609028344,((14:0.0306023624,15:0.011777865):0.001375208,13:0.01106864):0.001325253):0.000435814,(17:0.0131491456,(19:0.0717233587,16:0.02165501):0.00217793):0.0001027631):0.02918816745,(18:0.018866197,12:0.016470157):0.013342692);
tree gen.370 = [&U] ((18:0.019123076,12:0.020170405):0.022939026,((((13:0.007515815,19:0.0611100815):0.0027335175,(15:0.020851345,14:0.0235015566):0.001444749):0.0006956271,(16:0.03217576,(((10:0.0168034,(6:0.02477772,5:0.02271223):0.00169773):0.007611662,((((3:0.03733495,2:0.03591984):0.009634734,1:0.04374972):0.045367398,4:0.03313412):0.006768963,((7:0.01490609,9:0.01341988):0.002419234,8:0.011944406):0.0471382593):0.002265768):0.02942072,11:0.006071192):0.00367603):0.0003370756):0.00214656,17:0.0207880005):0.02110177207);
tree gen.371 = [&U] ((16:0.0302251,((19:0.022889045,17:0.015590528):3.762861e-05,((((((7:0.014465959,9:0.008898878):0.0007816855,8:0.012405926):0.048338027,(4:0.034176644,((1:0.04893248,2:0.02030937):0.008311776,3:0.04800233):0.0518419):0.002928686):0.005193147,((5:0.0204079,6:0.02526039):0.00795467,10:0.02564355):0.003307747):0.0259083,11:0.007332312):0.00429615,((14:0.0252469902,15:0.014473345):0.0001826899,13:0.006953718):0.0002773362):0.003304031):0.001861071):0.0285397194,(12:0.01528567,18:0.023123885):0.01987456);
tree gen.372 = [&U] ((12:0.01327406,18:0.021839215):0.020227412,((19:0.019209748,16:0.03443471):0.0024781431,((((((((9:0.01218018,(7:0.010683028,8:0.015013531):0.0019421091):0.0479789,(((2:0.0219001,1:0.05791001):0.01637705,3:0.0346268):0.038153995,4:0.03105024):0.008068782):0.003205689,(5:0.02117732,6:0.01891872):0.002314816):0.003160494,10:0.01801567):0.03027124,11:0.0113742):0.006105435,13:0.007845604):0.0004285068,(14:0.0291892332,15:0.015878185):0.0006294609):0.002078508,17:0.018803399):0.0001050921):0.02443540016);
tree gen.373 = [&U] ((17:0.016198993,(((13:0.007961786,19:0.01230468):0.0009978459,((15:0.012699253,14:0.02914957359):0.002512205,(((10:0.01923525,(6:0.02030027,5:0.01603933):0.007962952):0.002464616,(((8:0.0063753166,7:0.0135769179):6.909991e-06,9:0.01915812):0.04981605,(((1:0.04687704,2:0.03144825):0.008093365,3:0.03463341):0.043247397,4:0.05239658):0.009779713):0.005361233):0.03442488,11:0.01255275):0.002642971):0.0004999307):0.0066562412,16:0.0311665165):0.0002031228):0.02801025712,(18:0.020842159,12:0.020376574):0.0184684152);
tree gen.374 = [&U] (((19:0.0535356066,16:0.03146248):0.0019433737,(17:0.015845771,((15:0.014122394,14:0.0232623429):0.001779126,(((((9:0.01523843,(7:0.0132008746,8:0.023447714):2.487463e-05):0.052412606,((3:0.03672444,(2:0.01701273,1:0.04814973):0.01986888):0.037014868,4:0.02810029):0.007568643):0.00808514,((6:0.02365494,5:0.01734845):0.006392255,10:0.0194074):0.005287823):0.02315133,11:0.008043784):0.005830066,13:0.008893398):0.000517539):0.001101464):1.158598e-05):0.03326844822,(18:0.016559711,12:0.021422859):0.0109785909);
tree gen.375 = [&U] (((17:0.01433764,16:0.0296329):0.0001745579,(((((((9:0.01138764,7:0.0139349076):0.0006100209,8:0.011876482):0.050494299,(4:0.03612227,((1:0.04594558,2:0.02333092):0.005621913,3:0.02932974):0.045387579):0.01023775):0.004622284,((6:0.0160703,5:0.01711493):0.0030287,10:0.01592759):0.006268098):0.02449412,11:0.006080555):0.003040603,(15:0.016660591,14:0.02755483):0.005455204):0.001876508,(19:0.0757301803,13:0.008079834):0.001593116):0.0005324047):0.0260960924,(18:0.0143603235,12:0.01627366):0.021483784);
tree gen.376 = [&U] ((18:0.012701225,12:0.01517044):0.01046050357,((((17:0.014613136,14:0.034533007):0.0005028115,15:0.0136980947):0.0005760565,(16:0.01820463,(((((8:0.0140785998,7:0.009471083):0.002967135,9:0.01305147):0.04424819,(4:0.04529365,((1:0.0392186,2:0.02369943):0.01239309,3:0.04039011):0.034046718):0.006198432):0.004641373,((10:0.02435435,6:0.0263697):0.001829912,5:0.01489944):0.00517124):0.03177854,11:0.006183582):0.0005658338):0.0004433939):0.001013056,(19:0.05560204778,13:0.007830336):0.001000109):0.0284622746);
tree gen.377 = [&U] ((18:0.011545626,12:0.013737191):0.01609099,((17:0.017541141,(((13:0.009600892,(((((7:0.0174663016,(8:0.018378423,9:0.01420799):0.001460459):0.045103247,(4:0.04050533,((2:0.02388526,1:0.03983932):0.005188502,3:0.03626789):0.048535978):0.006287833):0.004465007,((6:0.02590062,5:0.01597249):0.001795023,10:0.02561775):0.005084402):0.02609905,11:0.01148313):0.003609594,14:0.0328643943):0.0002202417):0.0033300871,19:0.05101909627):0.0002970574,15:0.015436797):0.0005098886):1.943882e-05,16:0.03113316):0.0230331051);
tree gen.378 = [&U] ((18:0.0145979698,12:0.01998577):0.010806554,((16:0.04054271,17:0.013815778):0.001645434,(14:0.0235727766,((((((7:0.0095765091,9:0.0155078883):0.0008387522,8:0.014571105):0.0450527903,(4:0.03524727,((1:0.05260001,2:0.02465448):0.0127211,3:0.03428391):0.047731945):0.005483948):0.006264761,((6:0.01654387,5:0.01581038):0.003965889,10:0.02345332):0.005411096):0.02756078,11:0.005577917):0.001524278,((13:0.006053519,15:0.017643585):2.648067e-05,19:0.0606893556):0.001555158):0.0001036024):0.001235058):0.0264723324);
tree gen.379 = [&U] ((18:0.01491789,12:0.01938219):0.0182258714,(((16:0.03420449,15:0.014049539):0.0016298818,(((10:0.02875337,(((7:0.011833634,(9:0.01404312,8:0.010160917):0.001050558):0.0456375,(((2:0.01612086,1:0.03957732):0.008578234,3:0.03032525):0.046359215,4:0.04187641):0.004487913):0.008596891,(5:0.01100736,6:0.02188548):0.004004854):0.002922329):0.03313038,11:0.005880259):0.00600142,((19:0.0734084276,14:0.02678927918):0.001156401,13:0.0116517):0.001202806):0.0006468407):5.187762e-05,17:0.014308484):0.0310229866);
tree gen.380 = [&U] ((12:0.01539658,18:0.015299555):0.022589831,((14:0.0290754548,((16:0.03035993,19:0.02521491639):0.0006148042,(((((6:0.02660332,5:0.01748487):0.001281048,10:0.0161751):0.007790848,(((7:0.0127623271,9:0.01280461):0.001299626,8:0.011182517):0.040303787,(((2:0.02407907,1:0.05678207):0.01142964,3:0.04450788):0.0429883874,4:0.05016795):0.01666543):0.008884877):0.01928279,11:0.01109559):0.008348475,(13:0.01225759,15:0.011007365):0.0008889182):0.0005349447):0.0001935514):0.0009654894,17:0.015242602):0.0314234999);
tree gen.381 = [&U] ((17:0.023278878,(((16:0.0671811758,15:0.01685917):0.000410588,((((9:0.01003257,(8:0.013604927,7:0.0129695694):0.0003576326):0.066667817,(4:0.02940467,((1:0.04388316,2:0.01367077):0.01148131,3:0.03664832):0.039612861):0.007072883):0.008228199,((6:0.02288709,10:0.02343491):0.002071045,5:0.02095268):0.007616217):0.03329528,11:0.006364592):0.001668963):0.00110529271,((13:0.01022296,14:0.02323990028):0.0005122928,19:0.0736776563):0.00393956):0.0006785509):0.0279441775,(18:0.020335819,12:0.0177763506):0.020178314);
tree gen.382 = [&U] (((((((8:0.024961712,(7:0.0118414351,9:0.01715396):0.0004805179):0.0617613649,(4:0.03826819,((1:0.04107814,2:0.01444805):0.02066683,3:0.03979528):0.043123199):0.01069126):0.006316134,((10:0.02924194,6:0.0227129):0.0009590702,5:0.02098867):0.003233319):0.02581856,11:0.01106699):0.00171688572,(13:0.01633508,16:0.05064498):0.0005748367):0.0001994517,(((15:0.018971169,19:0.0184427935):0.0005229678,17:0.008611487):0.0001039945,14:0.0365573919):0.0006107642):0.0241811775,(12:0.01638898,18:0.026508318):0.018132865);
tree gen.383 = [&U] ((((14:0.03490236665,((13:0.007258377,(19:0.0551022851,16:0.09837350364):0.019134538):0.003715686,15:0.015550606):0.001086436):0.0004666024,((((7:0.0108622727,(8:0.016184355,9:0.01501354):0.0008150368):0.04968211,((3:0.03436488,(1:0.05914986,2:0.01781151):0.007611513):0.04133416,4:0.0441335):0.01345537):0.006380676,(5:0.02278302,(10:0.01846001,6:0.02875015):0.002968717):0.01056998):0.03216044,11:0.008761698):0.00338291):0.0004115995,17:0.010022725):0.0147989744,(12:0.015143491,18:0.022547329):0.011596864);
tree gen.384 = [&U] ((17:0.013730721,((13:0.01210973,((15:0.014599913,14:0.02616957192):0.001281033,((((9:0.01297533,(8:0.0123334272,7:0.0147488686):0.0008337699):0.04939508,(6:0.02097807,(10:0.02374287,5:0.02324416):0.0008911641):0.001906798):0.008023946,(((1:0.04916628,2:0.0272289):0.01984975,3:0.04340038):0.035058684,4:0.03741946):0.00926601):0.02927045,11:0.008732635):0.003406316):0.001083733):0.002122368,(16:0.0934102484,19:0.04079899):0.0157115775):0.0008286011):0.0112208328,(12:0.019224,18:0.020195452):0.040306911);
tree gen.385 = [&U] ((((13:0.01427884,((14:0.0274121888,15:0.01957306):0.000440628,(16:0.0341897225,19:0.0027568664):0.0703100427):0.0004256932):0.004532591,(((((5:0.0151485,10:0.03011657):0.0005000326,6:0.01979863):0.007788128,(7:0.0156613295,(9:0.01022512,8:0.02093842469):5.642617e-05):0.0451114235):0.007374353,(((1:0.06404313,2:0.02117255):0.008743421,3:0.04434113):0.03767908,4:0.03370076):0.009100759):0.02552587,11:0.007822831):0.009668694):0.001678323,17:0.012655722):0.0248232861,(18:0.014580126,12:0.019449141):0.022755291);
tree gen.386 = [&U] ((18:0.018219876,12:0.0199337):0.0211695768,(((19:0.0113723423,16:0.0863918406):0.0117267155,17:0.012273637):0.00018905301,((13:0.01021963,(11:0.004122768,(((8:0.008481119,(9:0.011680824,7:0.013693946):0.001609024):0.041142296,((3:0.03825323,(1:0.06701028,2:0.02857262):0.009011023):0.031141907,4:0.03704116):0.008342914):0.007921557,(5:0.01855372,(6:0.02064542,10:0.02864777):0.001142749):0.000990292):0.0338632):0.002438172):0.001853282,(14:0.018350096,15:0.017142532):0.001638069):0.002829888):0.0311375005);
tree gen.387 = [&U] ((18:0.022208967,12:0.0120777):0.0136559841,((14:0.0289553691,(((((((1:0.03664916,2:0.02524443):0.009464733,3:0.03596696):0.038551413,4:0.04824528):0.00404932,(8:0.016845665,(7:0.0099135008,9:0.01176192):0.001714772):0.04807223):0.007537442,((10:0.02884124,5:0.01540891):0.0003807117,6:0.02018193):0.006903078):0.02431912,11:0.00748908):0.0031843088,(15:0.017105203,(13:0.01106699,(19:0.012818476,16:0.06589883):0.053363895):0.0003533367):0.0004055256):0.0009577773):0.0009526484,17:0.017986532):0.0244518591);
tree gen.388 = [&U] ((17:0.015429308,(((((19:0.009310667,16:0.0495609234):0.0615358897,13:0.006589565):0.001516945,15:0.0149167):0.0005423289,14:0.0218304428):0.0001127291,(((10:0.02170874,(6:0.02662168,5:0.0132575):0.0004401394):0.005194988,(((7:0.0131026891,8:0.0168044337):0.004201878,9:0.01279376):0.04696486,((3:0.0352242,(2:0.02205141,1:0.03894316):0.0188107):0.034195482,4:0.03391023):0.01356657):0.01411208):0.03350926,11:0.004997701):0.004001106):0.001944949):0.0271345878,(12:0.01426714,18:0.024671857):0.0113737172);
tree gen.389 = [&U] ((((((15:0.019792756,13:0.007958685):0.001356112,((((9:0.008284338,(8:0.019858834,7:0.011225258):6.61703e-06):0.054164331,(4:0.03662704,((1:0.05169854,2:0.01637382):0.01782255,3:0.03997491):0.035463732):0.006134926):0.00906014,((10:0.01904294,5:0.02973921):0.0008931619,6:0.02427537):0.01002341):0.02737015,11:0.002760269):0.005817095):0.001518507,14:0.0380140182):0.001652054,(19:0.006526146,16:0.0567289764):0.0520540563):4.10052e-05,17:0.011644651):0.025599521,(18:0.019763002,12:0.01207354):0.02311345);
tree gen.390 = [&U] ((12:0.01587915,18:0.0185566094):0.019772564,(((13:0.008780468,(15:0.013644267,14:0.023248641):0.001066307):7.940866e-05,(11:0.006268343,(((6:0.01552144,((8:0.0184605,9:0.01278129):0.0076671978,7:0.007924989):0.05743121):0.0007292623,(10:0.02480003,5:0.01657849):0.002300386):0.006183682,((3:0.042043,(2:0.02944578,1:0.04454916):0.004643162):0.033738286,4:0.03589832):0.01286043):0.02320335):0.006974663):0.0003668053,((19:0.007562113,16:0.042197131):0.0489582417,17:0.011715949):0.001638735):0.0314529821);
tree gen.391 = [&U] ((((((10:0.02401404,(((8:0.0195246202,7:0.011212485):0.0007304942,9:0.01446603):0.051333101,(5:0.02056451,6:0.02728896):0.005231628):0.0004976741):0.01210238,(4:0.04991909,(3:0.04311468,(2:0.01820288,1:0.04783693):0.008539923):0.045211326):0.01041751):0.02157848,11:0.007188683):0.00576274,(17:0.0160297608,14:0.0206117562):0.0004426041):0.0016394025,(13:0.01146823,((19:0.0133190508,16:0.027075583):0.0521221309,15:0.01613295):1.086977e-05):0.002691737):0.025443088,(18:0.020952116,12:0.0120837157):0.025122002);
tree gen.392 = [&U] ((17:0.01405681778,((15:0.011754892,14:0.024262924):0.001328475,((13:0.006753636,(16:0.0388539324,19:0.004855452):0.0471343601):0.00486746,((((10:0.02323416,6:0.0257517):0.002103966,5:0.01370389):0.005354484,(((9:0.01287682,7:0.007297365):0.002565358,8:0.010133393):0.048066522,(4:0.032032466,((1:0.03389224,2:0.02257026):0.005897594,3:0.03326372):0.03750965):0.003957608):0.006776833):0.02015879,11:0.003281518):0.008008003):0.0002712629):0.0003073446):0.01807554254,(12:0.01172117,18:0.018883454):0.022878428);
tree gen.393 = [&U] (((17:0.018438671,(15:0.012220514,(13:0.0128714718,((19:0.008321381,16:0.04955863):0.0653243507,14:0.0333090845):0.0041256778):0.001228246):5.639721e-05):0.002702629,((((10:0.03074238,(5:0.01452163,6:0.0145661):0.0005090516):0.00364955,(8:0.0176506855,(9:0.01310971,7:0.007518562):0.0006348505):0.04684362):0.006950149,(4:0.0380986,((2:0.01357138,1:0.05967038):0.01419575,3:0.03596867):0.039899005):0.008437814):0.01961331,11:0.005454236):0.002276686):0.02490862555,(18:0.01276196,12:0.0151689214):0.021953226);
tree gen.394 = [&U] ((((15:0.011598916,14:0.02461704):0.000932658,((13:0.01258233,(19:0.01557571,16:0.1080806303):0.0115386):0.0015943635,(((((7:0.007055395,8:0.017260961):0.0017283768,9:0.01649661):0.05005634,((3:0.03807472,(2:0.01129405,1:0.04470477):0.01168398):0.042761283,4:0.04715222):0.01007103):0.004670808,(10:0.0211717,(6:0.02194716,5:0.009905989):0.001536079):0.004086633):0.03071716,11:0.00303805):0.004960412):0.0002398625):6.415363e-05,17:0.014862815):0.020251015,(18:0.020340904,12:0.023098457):0.0120871861);
tree gen.395 = [&U] ((12:0.017768877,18:0.018214048):0.005453877,(17:0.012804489,((13:0.01218131,(16:0.079811848,19:0.00909607134):0.0122582):0.001612701,(((((8:0.00925369,(9:0.01190007,7:0.015688409):0.001451401):0.047599424,((3:0.0397974,(2:0.03236141,1:0.05743957):0.003931729):0.047644906,4:0.0424431):0.009497502):0.005528267,(10:0.03563237,(6:0.01653071,5:0.01458255):0.001203318):0.00162996):0.02258678,11:0.008772699):0.001951261,(15:0.014479182,14:0.0290410999):0.002370608):0.0001776996):0.000984111):0.0353542714);
tree gen.396 = [&U] ((18:0.014759415,12:0.01693905):0.016907461,(17:0.017551527,((14:0.0344254654,((13:0.01691188,(16:0.0897113647,19:0.010465458):0.01226524):0.0001993843,15:0.014804199):0.001394752):0.002521715,((((6:0.01427804,5:0.01834208):0.004247124,10:0.02823033):0.003504461,((8:0.013166919,(7:0.01474791411,9:0.01813363):0.003926647):0.057933812,(4:0.04004146,(3:0.03424524,(2:0.01785021,1:0.05348688):0.008244815):0.047780745):0.006311493):0.009016032):0.03566443,11:0.005295541):0.010131954):4.749423e-05):0.030025256);
tree gen.397 = [&U] ((((13:0.0177428,((15:0.01659246,14:0.030087488):0.001467047,(11:0.00560107,(10:0.02455574,(5:0.01409712,(6:0.01762176,(((7:0.0133711307,8:0.0207524729):0.001069497,9:0.01358031):0.04501291,((3:0.03117786,(2:0.01906488,1:0.04815174):0.01755088):0.047378432,4:0.04466718):0.007345297):0.007737357):0.00177415):0.003087203):0.03020936):0.006020055):6.500215e-05):0.002527009,17:0.0159036004):0.003345505,(19:0.0481375304,16:0.0950167766):0.01543477):0.021420828,(12:0.01615661,18:0.018523791):0.013032593);
tree gen.398 = [&U] ((19:0.0818252753,(((16:0.0375986236,((17:0.014896453,(11:0.005222298,((((7:0.0190527294,8:0.02163978):0.002240215,9:0.009186358):0.04345643,((3:0.04307713,(2:0.01322335,1:0.04882637):0.01107203):0.049813892,4:0.03909752):0.007442718):0.004448446,((6:0.02483725,10:0.03705635):0.0001645559,5:0.01603555):0.00601692):0.02493599):0.0072434016):0.0001406048,15:0.015101062):0.001250758):0.0004756588,14:0.031490984):6.655174e-05,13:0.009085661):0.0078920477):0.0212201,(18:0.019096909,12:0.014679362):0.016344871);
tree gen.399 = [&U] (((((16:0.0603144967,19:0.008502201):0.0162200214,15:0.012125471):0.0001763978,13:0.01542419):0.001577763,(((11:0.004913224,(((7:0.0126168166,(9:0.0154956226,8:0.023596924):0.0006568765):0.04456035,(4:0.03213187,(3:0.03188829,(2:0.01804197,1:0.04565495):0.02061692):0.061025511):0.007303328):0.005223553,(5:0.02287134,(10:0.02893383,6:0.02115989):0.003427065):0.004619096):0.03231212):0.0050786172,14:0.0245625855):0.001502181,17:0.011974148):0.001072573):0.0229597452,(12:0.021232011,18:0.013428692):0.020614756);
tree gen.400 = [&U] (((16:0.0930824252,19:0.03618251718):0.00960081,(17:0.019306634,((13:0.01405074,((((9:0.01301496,(8:0.0168161598,7:0.0121708846):0.002409618):0.05325266,((5:0.01289606,6:0.01844083):0.0001003067,10:0.02111341):0.003397728):0.009518363,(((1:0.03837199,2:0.02376743):0.01709494,3:0.04264281):0.036833073,4:0.02520938):0.01003968):0.02962648,11:0.005035496):0.001346902):0.0002383574,(15:0.018079535,14:0.029085003):0.001946471):0.001035824539):0.000389907):0.0218972184,(12:0.01341697,18:0.014984896):0.015755164);
tree gen.401 = [&U] (((14:0.0324172031,15:0.010042737):0.001774949,((13:0.0126316,((16:0.06631593917,19:0.0606667703):0.019399853,(((((8:0.0169089413,9:0.01042517):0.0008948614,7:0.006082587):0.049395783,(4:0.03860453,((2:0.01411674,1:0.05897136):0.01351885,3:0.03273457):0.03955908):0.01507657):0.007059032,(10:0.01672067,(6:0.0255459,5:0.0131724):0.001256959):0.007573218):0.03384955,11:0.00541318):0.004010365):0.0004511619):0.0002803062,17:0.0178660243):0.0001446246):0.0207329352,(12:0.01531769,18:0.014873438):0.0108019418);
tree gen.402 = [&U] ((17:0.020577883,(14:0.0308309991,((11:0.005689974,(((5:0.01686156,6:0.02643903):0.001621313,(((3:0.04641487,(2:0.01684811,1:0.03513154):0.01544226):0.045784672,4:0.04027873):0.01433767,(8:0.019912895,(7:0.0124603556,9:0.01094859):0.0002035746):0.070167538):0.004335345):0.005901199,10:0.025961):0.03514417):0.006829224,(15:0.017644631,((16:0.0872176001,19:0.0067015527):0.0159306712,13:0.01000932):0.002152088):0.0001269538):0.0001189414):0.0006413921):0.027466728,(12:0.02236967,18:0.014857487):0.02145674);
tree gen.403 = [&U] (((15:0.0145956023,((13:0.009750625,17:0.019652563):0.0003592979,(14:0.0316130434,(19:0.03649437339,16:0.08811180448):0.01356627):0.001105847):0.0019356274):0.0008831989,((((10:0.01986148,(6:0.02709652,5:0.01710486):0.002223939):0.004060381,((9:0.01033646,8:0.016412566):6.811576e-05,7:0.0084240995):0.05697678):0.008595096,((3:0.03402529,(2:0.02723598,1:0.04354199):0.01278017):0.03587902,4:0.04157859):0.02011334):0.03024394,11:0.008790052):0.005560065):0.0247663954,(12:0.01645919,18:0.019854459):0.0292812839);
tree gen.404 = [&U] ((17:0.01166522717,((16:0.043313343,19:0.007654008):0.0647618133,((13:0.01096492,(11:0.005964622,(((3:0.0436553,(2:0.0206893,1:0.05832025):0.0154454):0.043310704,4:0.04574469):0.007694572,((9:0.01425272,(8:0.018111919,7:0.01410220522):0.001780456):0.04515934,(5:0.0230422,(6:0.02532331,10:0.03049526):0.001256983):0.002872946):0.008800946):0.03541555):0.006816081):0.0003569631,(15:0.013144517,14:0.02857651633):0.0005292621):0.0020203916):0.001394387):0.022941012,(12:0.01307844,18:0.011910805):0.0257528343);
tree gen.405 = [&U] (((17:0.017195969,14:0.0254138507):0.0005526022,((13:0.01131133,(((((6:0.02103407,10:0.02620091):0.0001180673,5:0.01586739):0.007394865,((9:0.007731147,(7:0.012398966,8:0.014540257):0.0024774231):0.05404627,(4:0.0425896,((2:0.01580872,1:0.0542382):0.02146792,3:0.0410485):0.034137646):0.01566747):0.009124112):0.04634211,11:0.005716048):0.004381871,15:0.018960551):0.0008476747):9.856248e-05,(19:0.0724849896,16:0.0898293097):0.01140432):0.002348783):0.0234478894,(12:0.01778442,18:0.025177071):0.016238244);
tree gen.406 = [&U] (((16:0.04705543713,19:0.0060819594):0.05458370711,(17:0.019060702,(((11:0.0038904,((10:0.01502217,(5:0.01988322,6:0.02470639):0.003506424):0.008786899,(((1:0.0456897,(3:0.04963712,2:0.02558275):0.007583634):0.05873125,4:0.03606966):0.002621493,((8:0.01956051,9:0.01616675):7.725864e-05,7:0.00962708):0.046512344):0.008079489):0.03238246):0.008532948,(15:0.013107891,14:0.0324231897):0.001523223):9.876461e-05,13:0.01292543):0.003208235):0.0001595634):0.0316101951,(18:0.021202109,12:0.019205):0.0117799227);
tree gen.407 = [&U] ((14:0.030528509,(((((5:0.02028054,(6:0.02359216,10:0.01779603):0.001099683):0.00851578,((8:0.016867101,(7:0.0153616843,9:0.01517029):0.0005119541):0.042646104,(((2:0.01611032,1:0.06846126):0.01128869,3:0.04233727):0.05005978,4:0.05132067):0.005337649):0.005756833):0.03739281,11:0.006821041):0.0032654543,(((19:0.008964729,16:0.0682872021):0.0204023722,15:0.017133189):0.002780917,17:0.010426435):0.0003453752):0.000766639,13:0.01095802):0.001535007):0.0284891464,(18:0.021894724,12:0.023436593):0.019691046);
tree gen.408 = [&U] ((((16:0.07718490462,19:0.0074562988):0.013649025,((((6:0.01750662,(5:0.01884658,10:0.01471525):6.663439e-05):0.004554511,(((8:0.022299788,9:0.01046176):0.0014561622,7:0.0108436046):0.03168864,(4:0.04913677,(3:0.03531878,(2:0.01574667,1:0.03734971):0.01345191):0.035511229):0.01087494):0.006560204):0.02458041,11:0.006792211):0.003327407,((15:0.01308629,14:0.0273210291):0.00289783961,13:0.00911514):0.0009911947):0.0007631333):0.0003827578,17:0.01874868):0.029583117,(18:0.018151265,12:0.02154896):0.021634834);
tree gen.409 = [&U] ((12:0.02087283,18:0.020831847):0.019275925,(14:0.0395561301,((11:0.008783372,(((8:0.014441951,(7:0.0112511607,9:0.01347608):0.003448556):0.05184767,(4:0.04295941,(3:0.03734756,(1:0.03570722,2:0.02047636):0.01239673):0.052387791):0.01669712):0.004262774,(10:0.01193313,(6:0.03086913,5:0.01909694):0.000834962):0.0070949):0.03109458):0.003648892,(17:0.020407578,(13:0.009745907,(15:0.013685261,(16:0.0844196229,19:0.0152847076):0.01574377):0.001904876):0.001940305):8.849234e-05):2.776759e-05):0.02571273883);
tree gen.410 = [&U] ((17:0.012458058,((((((6:0.01675073,5:0.01441302):0.001630086,10:0.0241798):0.00607006,(((7:0.0135701394,9:0.01300523):2.493352e-05,8:0.0155447559):0.0527010887,((3:0.03827984,(2:0.02600582,1:0.03342386):0.004013096):0.041702839,4:0.0347686):0.009735716):0.004949711):0.03241319,11:0.007784884):0.00251317,14:0.03000453):0.001719954,((19:0.0405161679,16:0.0889663933):0.0151776822,(15:0.01130443,13:0.009484318):8.165292e-05):0.0007277985):0.00290993):0.02198052542,(18:0.01919526,12:0.0163722273):0.0162434995);
tree gen.411 = [&U] (((17:0.011669123,(((14:0.02895554452,((11:0.003500386,(((7:0.0127866383,(8:0.011094931,9:0.01537269):4.695082e-05):0.050548054,((3:0.05419777,(2:0.0287439,1:0.05120836):0.009531648):0.03193462,4:0.049385977):0.01042808):0.004663879,((6:0.01925563,10:0.02492817):0.0004397424,5:0.02200579):0.007502651):0.03152178):0.004833353,15:0.015435879):0.002252357):0.001420482,16:0.0292448):7.337744e-05,13:0.01044937):0.0026861253):0.002803812,19:0.0199977041):0.02647084801,(18:0.0222403,12:0.0175019497):0.022976382);
tree gen.412 = [&U] ((((((15:0.022729272,19:0.0580162414):0.0006538081,13:0.01126951):0.0005233083,17:0.016394741):0.0004303632,((11:0.00740888,((((8:0.011414737,9:0.02131541):8.865828e-05,7:0.013484012):0.0625380503,(((1:0.04770557,2:0.0186397):0.01590423,3:0.03875277):0.04599045,4:0.04453548):0.01463985):0.01012824,(10:0.02505524,(5:0.01498858,6:0.033465):0.002038704):0.002516671):0.03300942):0.003400245,14:0.0412732615):0.0008639397):4.160106e-05,16:0.0548395007):0.01789324608,(12:0.01501427,18:0.013757112):0.019075172);
tree gen.413 = [&U] (((((13:0.01573191,(14:0.0315346863,15:0.023079294):0.002075251):0.0004785993,(16:0.110924247,19:0.0491291699):0.02372659):0.00083195,((((8:0.01489445,(9:0.01316109,7:0.0079951475):0.000834373):0.050669913,(4:0.04246301,(3:0.04146548,(2:0.02463184,1:0.036255):0.01421314):0.05067748):0.0083024):0.007460587,(5:0.0193032,(10:0.01912669,6:0.02017584):0.00156821):0.00289261):0.03866847,11:0.006752232):0.002038956):0.0002281912,17:0.015441437):0.0255651967,(18:0.013248828,12:0.0195081928):0.013736808);
tree gen.414 = [&U] ((17:0.0098815366,(((15:0.014800615,14:0.0301640224):0.001404098,((((7:0.017430972,(8:0.012369187,9:0.01358034):1.640808e-06):0.0421931803,(4:0.04308014,((2:0.02286152,1:0.03574598):0.01743337,3:0.03991567):0.043399915):0.007796633):0.009135184,(10:0.03646895,(6:0.02605845,5:0.01422202):0.001509394):0.006757398):0.02965614,11:0.006257124):0.001641061):0.001023113,(13:0.01441323,(16:0.09535311698,19:0.06695834364):0.012999066):0.006193093):0.0006864104):0.0283783257,(18:0.013017841,12:0.019952125):0.0140130385);
tree gen.415 = [&U] ((((((((9:0.01851959,7:0.006067587):0.001867005,8:0.022930127):0.045803205,((3:0.04028431,(1:0.06267186,2:0.01559442):0.01164419):0.041362522,4:0.03942846):0.009396116):0.00658152,((6:0.02351323,5:0.02408534):0.0006742307,10:0.02283383):0.0022274):0.03507118,11:0.009817657):0.0070714311,(14:0.0247331486,((13:0.01647177,(16:0.1042119732,19:0.0756711263):0.01657406):0.0005232162,15:0.015217617):0.001010004):0.003122969):0.0003759753,17:0.013517525):0.0220245048,(18:0.02907173,12:0.02010806):0.0174673789);
tree gen.416 = [&U] ((18:0.020389971,12:0.01826608):0.01082078914,(((13:0.01279574,((((10:0.02066621,(5:0.01557879,6:0.02685494):0.007316393):0.009739407,(((3:0.04100869,(1:0.03919525,2:0.02466484):0.01243391):0.035225562,4:0.044447):0.008650279,((8:0.016366437,7:0.012557392):0.0001397138,9:0.01559175):0.055461777):0.002692464):0.02800018,11:0.008086987):0.005250725,(15:0.009781372,14:0.02674543):0.001259765):0.0004301657):0.00117058,17:0.012820264):0.0006363462,(19:0.0451032523,16:0.09447391522):0.01338314):0.023909036);
tree gen.417 = [&U] (((14:0.0259721741,15:0.012694572):0.00377927,(((19:0.0697867988,(16:0.059532764,(12:0.01385937,13:0.007673894):0.004214392):0.0004545394):0.0003004352,(11:0.003302284,((4:0.04558866,(3:0.04040865,(2:0.02163685,1:0.05107394):0.01160439):0.056054092):0.01310628,(((5:0.01807691,10:0.02289188):2.276766e-05,6:0.02490325):0.0008986001,(9:0.01216727,(8:0.020469103,7:0.009312182):0.0010379644):0.05168057):0.009948432):0.02382235):0.004205589):0.001580968,17:0.009734453):0.001232042):0.0217513569,18:0.045495651);
tree gen.418 = [&U] ((18:0.017660126,12:0.01486877):0.017138733,(((16:0.02499379,19:0.0596895554):0.0024070171,((15:0.012103137,14:0.021846403):0.0007259929,(13:0.01008062,(11:0.005747254,((((9:0.0139994454,8:0.012153591):0.0002435295,7:0.011421336):0.045032522,(((2:0.018876,1:0.04901394):0.01071868,3:0.03935472):0.039603046,4:0.03846945):0.005222898):0.006688706,((6:0.02128241,5:0.01179107):0.001734921,10:0.01811002):0.009805764):0.02848263):0.00428742):0.0002111453):0.001346736):0.0002110175,17:0.01234681):0.0255924078);
tree gen.419 = [&U] ((((16:0.0430150806,14:0.0340074467):0.00046003723,(11:0.01264163,(((4:0.04698504,((2:0.02486987,1:0.0727711):0.009626327,3:0.04443297):0.049491061):0.005206079,((8:0.015554037,7:0.007001882):0.0003445984,9:0.007973834):0.0493826547):0.00589201,((6:0.04002131,5:0.02131287):0.001713545,10:0.03103196):0.005210284):0.03080599):0.007039608):0.0004686747,((17:0.018681366,(13:0.007704604,15:0.014563256):0.0007477463):0.0003051036,19:0.0622618067):0.0008336828):0.0387470242,(12:0.0155545716,18:0.025243176):0.0154392392);
tree gen.420 = [&U] ((17:0.010821232,(((15:0.015874547,14:0.0291458684):0.003673794,(((10:0.02152567,((6:0.02130284,5:0.01222668):0.001495928,((((2:0.01500439,1:0.07238304):0.01786559,3:0.0536836):0.037085798,4:0.03607152):0.009175893,(7:0.0063276264,(9:0.0145436725,8:0.022400453):0.003454999):0.04228807):0.004963518):0.005292691):0.03733557,11:0.007411052):0.005334443,(16:0.0800664671,19:0.004303977):0.019624915):0.0005102506):0.0006656667,(12:0.02095089,13:0.01004668):0.001322634):0.0009563367):0.0220544244,18:0.02035666307);
tree gen.421 = [&U] ((17:0.0153501015,((13:0.01295533,(15:0.011299809,14:0.03204951):0.0006595456):0.001192136,((((((8:0.0268153301,7:0.015944079):0.0005101543,9:0.01597631):0.05329018,(((2:0.02692411,3:0.04328529):0.005297296,1:0.0394382):0.046089798,4:0.05004179):0.008233536):0.005001828,(10:0.02078431,(5:0.01523386,6:0.02436889):0.0001237896):0.004862023):0.02264228,11:0.006488735):0.0053718009,(16:0.103380389,19:0.00356846):0.0155529554):0.0006737406):0.0002371636):0.02669333652,(18:0.017643551,12:0.02308474):0.0099531637);
tree gen.422 = [&U] (((((15:0.010511908,(13:0.00575651,(19:0.005976864,16:0.1166934025):0.0140981311):0.0005399592):0.0004009529,14:0.0276009981):0.000654832,(((6:0.02652611,(10:0.02030939,5:0.01916756):0.001592124):0.005659635,((8:0.0181523507,(9:0.0146414811,7:0.0101970329):5.094782e-05):0.04770475,(((1:0.06675248,2:0.02026288):0.006312992,3:0.05113297):0.044043642,4:0.03557239):0.01053623):0.00257785):0.0373315,11:0.005456329):0.0093806077):0.0009799676,17:0.017829955):0.026494075,(12:0.01004955,18:0.02071913):0.018040296);
tree gen.423 = [&U] ((((((((((1:0.04737266,2:0.01671325):0.008260482,3:0.04889516):0.041546539,4:0.03950747):0.01407054,(8:0.0213782239,(7:0.0165718955,9:0.01447135):0.001395498):0.0568349008):0.002917374,((5:0.02172328,6:0.02559051):0.001437276,10:0.02507467):0.005911275):0.02160043,11:0.005822961):0.007515419,(14:0.0259196214,((19:0.0245314572,13:0.007970012):0.0002499911,15:0.011346858):0.003650648):0.0001409461):0.001284823,17:0.015399837):0.00026353864,16:0.03065651):0.02167049818,(12:0.02240616,18:0.014938213):0.022553596);
tree gen.424 = [&U] ((16:0.03161906,(((((15:0.012786182,14:0.0282846901):0.001513004,13:0.01297738):0.002069321,19:0.0179794753):0.00149621,(((((8:0.023965689,9:0.00897388):0.0002476933,7:0.014998731):0.050141926,((1:0.04466423,(2:0.02450031,3:0.04604528):0.009811101):0.04320013,4:0.0414427):0.008154729):0.003056342,(10:0.02534227,(5:0.01835355,6:0.01826702):0.00213891):0.002355376):0.02426375,11:0.00924967):0.003987976):0.0023729838,17:0.016539656):0.001177709):0.024059427,(12:0.01875014,18:0.0132128097):0.01674425);
tree gen.425 = [&U] ((16:0.03429337,(((15:0.020895299,19:0.0238909897):0.001489269,13:0.01304508):0.001057805,((14:0.0268146334,17:0.011673364):0.0002104476,((((8:0.010934628,(7:0.01212097174,9:0.01265461):0.003832261):0.055404969,(4:0.03872253,((2:0.02681047,1:0.05088205):0.01750904,3:0.03053463):0.042476194):0.01183478):0.001154567,((6:0.01799206,5:0.0198094):0.0004876235,10:0.02587005):0.004447109):0.0358587,11:0.007986756):0.005185885):0.00024157):0.0006140438):0.0329719788,(18:0.016107098,12:0.022433743):0.0090961154);
tree gen.426 = [&U] (((((12:0.01459314,13:0.005841037):0.007001905,((17:0.016841412,19:0.0275923424):0.0005419959,(11:0.003355338,(((7:0.011031687,(9:0.01719092,8:0.01854824):1.382392e-05):0.054170087,(4:0.03977743,((1:0.06139431,2:0.01842234):0.0166217,3:0.03698518):0.044030691):0.006195306):0.006201609,(10:0.0195026,(6:0.0271479,5:0.0219161):0.003581688):0.005736177):0.02743356):0.004923108):0.001500006):0.0003593009,(14:0.03920165089,15:0.010428829):0.002729838):0.0062691291,16:0.0646623499):0.0191814004,18:0.030172084);
tree gen.427 = [&U] ((((((((9:0.01577497,8:0.02643777329):0.007485143,7:0.0092453211):0.063598675,(4:0.04681293,((2:0.03386462,1:0.05477025):0.008046297,3:0.03921016):0.046706274):0.01534364):0.00493726,((10:0.01922283,5:0.01281362):0.001707872,6:0.02063355):0.006361651):0.02392699,11:0.008054488):0.002296456,(14:0.0331848308,15:0.01710671):0.0005449991):0.0008183751,((19:0.025132395,16:0.01968463):0.002140851,(13:0.011365254,17:0.015731018):0.0019949735):8.263182e-05):0.03330851997,(12:0.01860229,18:0.019956531):0.012719816);
tree gen.428 = [&U] ((17:0.015995384,(((((19:0.05890841918,15:0.01064489):0.0009335952,13:0.008802834):0.004384347,(11:0.004812295,((((7:0.017173245,8:0.0125470152):0.001100608,9:0.01182599):0.04425575,(4:0.03515498,((1:0.05552057,2:0.01236349):0.02109268,3:0.03983176):0.036961971):0.006021161):0.004534842,(10:0.01505721,(6:0.02332813,5:0.01181827):0.0001104004):0.002921669):0.03988498):0.004616723):0.001041598,16:0.03169827):0.0002608653,14:0.0279297589):0.00260655):0.0211534662,(12:0.01372681,18:0.01803181):0.0199496422);
tree gen.429 = [&U] ((18:0.017466955,12:0.02395932):0.0178304936,(16:0.03224465,(17:0.016077739,(14:0.029293599,(((13:0.01172067,19:0.0171138006):0.001712237,15:0.014598442):0.001343052,(((5:0.01564388,(10:0.01865496,6:0.01529652):0.0002143082):0.01019808,((4:0.05205795,((2:0.02008308,1:0.05187294):0.01098328,3:0.03070517):0.046784344):0.01171756,(8:0.013640307,(9:0.0165055019,7:0.020530952):0.0002364275):0.050883401):0.007706882):0.02543528,11:0.004949738):0.005398103):0.003011416):0.001740471):0.0016693199):0.030026565);
tree gen.430 = [&U] ((17:0.014298376,(((14:0.033622303,(((((4:0.04055188,(1:0.06281777,(2:0.03312846,3:0.05621501):0.004571802):0.041811685):0.01067516,((8:0.007794856,9:0.01780527):0.002675378,7:0.011688542):0.05913514813):0.008655679,((6:0.02898316,5:0.01404947):0.001172187,10:0.02024115):0.01038897):0.03747187,11:0.01105658):0.004258577,(13:0.00747524,16:0.02571626):0.000254201):0.0007273753):0.0003036671,19:0.039113273):0.002102989,15:0.015951485):0.0014908744):0.0395701463,(18:0.023986275,12:0.01497957):0.006892596);
tree gen.431 = [&U] (((16:0.02627253,((((19:0.0253673028,13:0.005674718):0.002675367,15:0.015617567):0.004306181,14:0.0284627165):0.001680693,(((10:0.0263035,(6:0.02636305,5:0.02039279):0.002322325):0.005219751,((9:0.0171916,(7:0.0126890303,8:0.0102356315):0.001099357):0.04487657,(4:0.042714644,((2:0.02608249,1:0.05441805):0.01031814,3:0.04042665):0.03352135):0.004678734):0.01039656):0.02759133,11:0.006814875):0.001979066):0.003980466):0.0006335677,17:0.017727222):0.0394958093,(18:0.017235423,12:0.0124032):0.02011839);
tree gen.432 = [&U] (((17:0.022904096,(((((((4:0.03960069,(3:0.05148091,(2:0.01541433,1:0.05282962):0.02251555):0.049403938):0.01411458,((7:0.0177433832,8:0.018954563):0.0004127837,9:0.0205684803):0.05266901):0.007727662,(6:0.02688129,5:0.02198475):0.007261427):0.0004601895,10:0.02876228):0.03917385,11:0.009669715):0.01058773,(19:0.029772551,13:0.008392247):0.001103654):0.0007339663,(14:0.0290681443,15:0.015913029):0.001566622):0.00355551075):0.0003639408,16:0.03583214):0.0289317546,(12:0.02093243537,18:0.013928951):0.0138193512);
tree gen.433 = [&U] ((((((5:0.01638004,6:0.02683309):0.002268688,10:0.02623016):0.004480985,((4:0.04412103,(3:0.03205783,(1:0.04841332,2:0.009930393):0.02412936):0.043552183):0.01273081,(7:0.015456391,(9:0.0198523,8:0.018965767):0.0005762887):0.0458991344):0.005978824):0.03670489,11:0.006276545):0.004601494,(14:0.0335471702,((15:0.012257308,((16:0.03292028,19:0.0175483636):0.0009140272,13:0.00986853):0.0001200027):0.001143576,17:0.018235402):0.0021905044):0.002089141):0.0264847579,(18:0.018943086,12:0.022998294):0.021562293);
tree gen.434 = [&U] (((((10:0.01860304,(5:0.01195416,6:0.0160813):0.001099758):0.006891403,((9:0.01076684,(8:0.016496454,7:0.020397326):0.0001238534):0.056354593,(4:0.02752874,(3:0.02925445,(1:0.05177059,2:0.01770215):0.01832134):0.044129437):0.009081806):0.004849266):0.0339769,11:0.004742099):0.008983216,((17:0.010869817,14:0.0314299525):0.00149409,(16:0.03311382,(15:0.019707823,(13:0.01300503,19:0.0494009128):0.002971054):0.002433502):0.0012471):0.0024493709):0.029048313,(12:0.01596656,18:0.018016785):0.0196547269);
tree gen.435 = [&U] ((18:0.018572221,12:0.01473788):0.0142841458,(((((9:0.008590855,(7:0.0091064482,8:0.0170547877):0.003559555):0.04831242,(4:0.03160718,(3:0.03856679,(1:0.06157597,2:0.02043667):0.01137914):0.043942869):0.007278966):0.003570307,(10:0.02118327,(6:0.02306741,5:0.02040201):0.0008232537):0.003043583):0.03378338,11:0.00694402):0.003895407,(16:0.02744907,((19:0.0870374986,13:0.01251774):0.003118127,((15:0.01696404,14:0.0286794527):0.001188728,17:0.013255088):3.081469e-05):0.0015573018):0.000168776):0.0238123559);
tree gen.436 = [&U] (((((19:0.06377500787,16:0.02724986):0.001295929,(13:0.009819992,14:0.0253715379):0.001012477):0.0031710902,(15:0.011269171,(((6:0.02057271,(5:0.0141652,10:0.03344613):1.785801e-05):0.001936255,((8:0.008946479,(9:0.01162236,7:0.012941137):0.0008145638):0.0414642328,(4:0.039313893,((2:0.01633803,1:0.05985549):0.003030288,3:0.0280299):0.04339594):0.00305679):0.00853912):0.03124627,11:0.006106721):0.002470357):0.0003566267):0.001592985,17:0.0138818):0.0177575478,(18:0.025204087,12:0.020133699):0.0295066225);
tree gen.437 = [&U] ((17:0.024267562,(((14:0.0310211131,16:0.03521019):0.0002811444,((13:0.0115303,15:0.010635398):0.001374875,19:0.018493254):0.0008936193):0.001566545,(11:0.007414653,(((5:0.01702576,6:0.02536898):0.001050424,10:0.01934532):0.006666166,(((9:0.009824656,7:0.010599947):0.0007071729,8:0.012192531):0.058768966,(((1:0.06932994,2:0.02349438):0.01296712,3:0.03168469):0.043588972,4:0.03932691):0.007781442):0.006206408):0.03184352):0.005799935):0.003384855):0.0236475202,(18:0.01610989,12:0.01900123):0.015288896);
tree gen.438 = [&U] ((17:0.020441127,((13:0.01922788,((11:0.005185962,((((5:0.01813447,10:0.02208638):0.000127198,6:0.02404013):0.00589605,(9:0.01557736,(7:0.0138746029,8:0.017985536):0.00101133):0.061185159):0.006808381,(((1:0.0379592,2:0.01556056):0.01878711,3:0.03713961):0.05986366,4:0.04107416):0.01247876):0.03143661):0.004868276,(16:0.03072371,(14:0.02400920184,15:0.01030757):0.003752006):0.001857298):0.0004034419):0.0008115182,19:0.027096694):0.0008481703):0.0182773102,(12:0.0178424571,18:0.018713309):0.024337345);
tree gen.439 = [&U] ((((((((6:0.02319456,10:0.02871503):0.0009914921,5:0.01362104):0.005834,(((9:0.01396445,7:0.01424279469):0.001808262,8:0.011981036):0.052573412,((1:0.04253642,(3:0.04761008,2:0.02231782):0.007567196):0.038283214,4:0.03753005):0.01489549):0.005782312):0.03801019,11:0.009168435):0.0056494,((14:0.03363519741,15:0.009244754):0.003297024,13:0.01369871):0.00121273):0.0014143822,17:0.016998985):0.0009856131,(19:0.052683721,16:0.0926380351):0.019492131):0.0267395045,(12:0.01662834,18:0.014591625):0.009282311);
tree gen.440 = [&U] (((((((9:0.01563114,(7:0.0103083984,8:0.013218661):0.001138):0.055643982,(4:0.03002545,((1:0.08244515,2:0.02338922):0.02113777,3:0.04710847):0.051676065):0.004922236):0.005504617,(10:0.02548697,(5:0.01765103,6:0.02488627):0.003531816):0.00698035):0.02842795,11:0.01037214):0.005978416,((13:0.01229228,(19:0.005615853,16:0.09007186972):0.015016898):0.001081785,15:0.014148859):0.003866917):0.002111555,(14:0.030513157,17:0.015463591):0.0019200402):0.0242618618,(12:0.01737856,18:0.0170386):0.017631479);
tree gen.441 = [&U] ((18:0.012414669,12:0.01488228):0.033485971,((16:0.037839816,17:0.019471697):0.001882694,((13:0.01221679,((15:0.010891031,14:0.0259112206):0.003151243,((((4:0.03256741,((2:0.01285229,1:0.060805):0.02141743,3:0.03396313):0.0409821):0.005559128,((7:0.0151428329,8:0.0132786002):0.0005524792,9:0.0118576):0.0395798944):0.003799069,(6:0.01639411,(10:0.02865406,5:0.01382917):0.001016877):0.008893488):0.0257899,11:0.005598103):0.004472138):0.001215377):0.0007893862,19:0.04391849073):0.00172639):0.0116562283);
tree gen.442 = [&U] ((((((10:0.02158272,(5:0.0295511,6:0.02218696):0.001663682):0.004805588,(((3:0.03367797,(1:0.04935943,2:0.02424041):0.01203932):0.03819091,4:0.042280133):0.007502296,((9:0.015828062,7:0.013498278):5.458872e-05,8:0.022281806):0.05047334):0.007566045):0.02685225,11:0.002550091):0.002276802,(17:0.0159061544,(((19:0.0180486259,15:0.015468051):0.0009511985,13:0.01498951):0.0007302299,14:0.0303954542):0.001023436):0.0004508914):6.979851e-06,16:0.03169208):0.026435493,(18:0.01464479,12:0.0161640663):0.0234293769);
tree gen.443 = [&U] ((18:0.016546363,12:0.0106757373):0.015781961,((17:0.010492263,(14:0.0264742903,(15:0.0183588,(13:0.01130975,(16:0.0833084602,19:0.005542332):0.008144936):0.001154495):0.00190168):0.0036501844):0.0007467491,(11:0.006638629,((10:0.02224533,(5:0.02054368,6:0.02441962):0.003071526):0.007010829,((((2:0.0256014,3:0.04613589):0.01312306,1:0.04660538):0.03503601,4:0.03428125):0.003281229,(8:0.020088229,(7:0.0075985074,9:0.01434058):0.0005884896):0.060692819):0.004844624):0.02797837):0.004599045):0.02227525);
tree gen.444 = [&U] (((11:0.008935557,((4:0.03955753,((2:0.01931744,1:0.04564636):0.01460515,3:0.03748752):0.037973986):0.01657498,(10:0.03010719,(((8:0.0121669,(9:0.01574007,7:0.0103484658):6.642748e-05):0.0517278296,6:0.01761126):0.0006474919,5:0.01876638):0.002848701):0.007829344):0.02250518):0.003289041,((((13:0.00614812,(19:0.005205207,16:0.0895385706):0.01275619):0.00074508676,17:0.018368255):0.002168166,15:0.014126578):0.0006448853,14:0.0385214707):5.930843e-05):0.0402938352,(12:0.015579273,18:0.01417742):0.014191269);
tree gen.445 = [&U] (((14:0.02515623262,((11:0.008563158,(((5:0.01479255,6:0.01883122):0.002728926,10:0.02918485):0.004644278,((4:0.04325795,((2:0.02734471,1:0.04811108):0.01738739,3:0.02583519):0.041394904):0.002325724,(9:0.009791708,(8:0.022812931,7:0.0122301):0.0003568649):0.04677221):0.006205098):0.03092827):0.005232131,((15:0.012472279,(16:0.0947286317,19:0.004807576):0.0140771334):0.0002777534,13:0.009293268):0.00209895):1.694716e-05):0.0001591756,17:0.0219636028):0.0233789246,(18:0.0164809223,12:0.02122325):0.010309419);
tree gen.446 = [&U] ((((11:0.00434757,(((5:0.01574025,6:0.01997904):0.001445813,10:0.0243049):0.006182395,((4:0.045628153,((2:0.02535662,1:0.04812159):0.006258746,3:0.03454239):0.03089613):0.008993549,(8:0.02614769,(9:0.01190527,7:0.009896635):0.0003502):0.049783281):0.00656303):0.02796865):0.006644652,(15:0.013933906,(13:0.009972875,(16:0.0639225351,19:0.0064271769):0.01964807):0.001341012):0.0025981778):0.001010086,(17:0.009854704,14:0.0218827591):0.0008032734):0.0275384902,(18:0.027329252,12:0.01375637):0.015206504);
tree gen.447 = [&U] ((18:0.0247635319,12:0.02001339):0.0186935716,((17:0.018601229,14:0.032838791):0.0006174091,((16:0.03113273,(15:0.016614791,(19:0.0228786211,13:0.009379948):0.0008275031):0.004114699):0.0001562785,((((4:0.04571897,((2:0.02986039,3:0.046457):0.006975562,1:0.03835375):0.04641765):0.007355432,(9:0.01027436,(8:0.027060962,7:0.010708134):0.0018950034):0.05923355):0.005464543,((5:0.02259033,6:0.01971863):0.002783757,10:0.02517362):0.008020076):0.02147884,11:0.01055875):0.0067894375):0.0017174701):0.021158321);
tree gen.448 = [&U] ((12:0.01263498,18:0.018391694):0.020626051,((((14:0.0302905246,15:0.011354837):0.001078122,(((10:0.03035032,(6:0.0239429,5:0.01991878):0.001228083):0.0083535,((7:0.0098848858,(8:0.020485032,9:0.01102941):8.166804e-06):0.0418415481,(4:0.03834043,(3:0.03513384,(2:0.01400445,1:0.05759917):0.01819229):0.0414275):0.009764091):0.006457356):0.02857142,11:0.008918565):0.007552515):0.001330398,(19:0.022277405,13:0.00787198):0.003954056):0.0001088419,(17:0.017711021,16:0.0292746038):0.001562569):0.0270492255);
tree gen.449 = [&U] ((12:0.0161837387,18:0.02047092):0.012754336,(17:0.010834229,(((16:0.02715316,14:0.0429039417):0.00100687,(((((6:0.01634419,5:0.01182293):0.001324727,(9:0.01643427,(7:0.0148513353,8:0.0142525358):0.0008964166):0.05246282):0.001748278,10:0.02730213):0.004662753,(4:0.04725708,((2:0.01768039,1:0.05260287):0.01616328,3:0.03479241):0.039089029):0.008173416):0.02954606,11:0.008446646):0.003667336):0.0006831434,((13:0.01891279,15:0.015933523):0.00220152,19:0.026986137):0.001104753):0.001856154):0.0301985045);
tree gen.450 = [&U] ((12:0.01105502,18:0.0234972505):0.022983505,(((17:0.013801271,16:0.01676319):6.672502e-05,15:0.014267288):0.000409475,((((((6:0.02108399,5:0.01177215):0.005729433,10:0.02354661):0.006163031,((9:0.01176615,(7:0.015900181,8:0.018861876):0.004122433):0.04598295,(((2:0.01993716,1:0.02849233):0.01083246,3:0.03350177):0.037700642,4:0.03768448):0.01307019):0.007670515):0.02689791,11:0.007062432):0.003615107,14:0.02880902282):7.548041e-05,(19:0.019618413,13:0.01833001):0.003852889):0.0007491857):0.019268741);
tree gen.451 = [&U] ((12:0.02097822371,18:0.019601883):0.0205001385,((16:0.03432342,((14:0.034417198,((((6:0.02465933,5:0.02243035):0.0009670475,10:0.01994607):0.005122958,((9:0.01385,(7:0.01267383246,8:0.012629925):0.0007307731):0.04610305,(((1:0.04587203,2:0.01561068):0.01464377,3:0.03620905):0.026128087,4:0.04130142):0.006581272):0.003141675):0.0272958,11:0.004396454):0.00495182):0.0002272328,(19:0.0254171958,(13:0.008486071,15:0.021097801):0.001089052):0.001153168):0.0043032716):0.0009392071,17:0.01256104):0.023443783);
tree gen.452 = [&U] ((12:0.01463094,18:0.01831972148):0.016790295,(((((10:0.03000571,(6:0.03310377,5:0.01474325):0.01060146):0.008075842,(((8:0.0200184833,9:0.01455593):0.002770784,7:0.015044271):0.048013635,(((2:0.02913748,3:0.04275954):0.01159289,1:0.0368267):0.04758863,4:0.04013932):0.005907012):0.004261689):0.02435061,11:0.004356252):0.00397831,((14:0.03249420665,17:0.013045714):0.0009303674,((19:0.021254019,15:0.010426355):0.001149572,13:0.01301294):0.001321687):0.0001819103):0.0004900839,16:0.02439344):0.035093219);
tree gen.453 = [&U] ((18:0.017626827,12:0.027969064):0.01961522,(14:0.02832208226,((13:0.01171176,(((10:0.02215447,(5:0.0187177,6:0.01653693):0.005558311):0.004680893,((7:0.0119804147,(8:0.015795297,9:0.01586129):0.0008854887):0.059313095,(4:0.045813157,((2:0.01984435,3:0.05729821):0.009213417,1:0.02336328):0.03236665):0.006683859):0.006756484):0.03499572,11:0.004500947):0.006418468):0.002610623,((15:0.013311211,(19:0.012354118,16:0.1068727336):0.0124779908):0.0004339533,17:0.009108369):7.479739e-05):0.0002519256):0.02681356);
tree gen.454 = [&U] ((18:0.024527897,12:0.01559298):0.016838929,(((17:0.015808801,(14:0.0357565319,15:0.010241308):0.001235939):8.624283e-05,((((6:0.02187722,5:0.02085971):0.003328792,10:0.02341106):0.005908758,((4:0.046594239,(3:0.03549368,(2:0.01490946,1:0.05191981):0.01931975):0.02940974):0.009815631,(8:0.018207327,(9:0.0161713807,7:0.01444286):0.0008204297):0.052094889):0.007741688):0.02777155,11:0.003790293):0.003234664):0.0004842992,(13:0.009596904,(16:0.0857325416,19:0.004901537):0.0121977606):0.0068919639):0.0231698613);
tree gen.455 = [&U] (((14:0.0375587292,15:0.013518753):0.0003654296,((((((5:0.01693794,6:0.0204562):0.005035486,10:0.02250932):0.008258804,((((2:0.01934491,1:0.03555566):0.01365038,3:0.04544994):0.047716561,4:0.04095018):0.005616006,((8:0.016109828,7:0.0123234217):0.001088526,9:0.015246125):0.0612754629):0.005179379):0.03260937,11:0.005627168):0.00771288,17:0.012079402):6.282889e-05,((19:0.007698245,16:0.0917939946):0.010244978,13:0.01290086):0.0004779811):0.00042179477):0.02351929362,(18:0.018260611,12:0.015592157):0.010689552);
tree gen.456 = [&U] ((18:0.014743322,12:0.01711592):0.0197051,(((19:0.0703656708,(11:0.007253983,(10:0.02129969,((6:0.02224495,5:0.01924315):0.0007973409,((((1:0.04523226,2:0.01559587):0.02260159,3:0.03674691):0.038525037,4:0.03884519):0.006998029,(8:0.017960982,(9:0.01161988,7:0.0088664118):0.0002836676):0.063267551):0.006035459):0.003210635):0.02608497):0.003556651):0.0012194335,(17:0.0195613644,16:0.0611387999):0.0003152407):0.002040655,(13:0.009582013,(15:0.014033602,14:0.030356959):0.001764128):0.001208098):0.026531268);
tree gen.457 = [&U] ((((14:0.038127131,(((16:0.1031300449,19:0.0423282187):0.01082915,((((6:0.01868026,5:0.01457107):0.0005415551,10:0.02460664):0.005538643,((((2:0.01869444,1:0.05839349):0.0149987,3:0.04696035):0.049695938,4:0.04479207):0.006658175,((9:0.01323152,7:0.008745036):0.000851312,8:0.011858616):0.05514442):0.006907951):0.02865264,11:0.007900217):0.00507105):0.002248058,15:0.0131438352):0.0002593778):0.0004766462,13:0.01575427):0.0003535099,17:0.013482852):0.0309901866,(18:0.022638743,12:0.02150561):0.0159400925);
tree gen.458 = [&U] ((((14:0.030606571,15:0.020813225):0.001279401,(((19:0.008044071,16:0.07551572801):0.013445062,13:0.006058165):0.004252657,((((5:0.01703184,10:0.02635274):0.001228651,6:0.02327893):0.00528372,((8:0.01301114,(7:0.0121481995,9:0.01045188):0.0002008472):0.040536636,(((2:0.0144172,1:0.0628207):0.01738217,3:0.04568416):0.04297157,4:0.03706574):0.008826267):0.005189897):0.02820166,11:0.007530587):0.007193229):0.0002529778):0.0009140221,17:0.017261502):0.020947735,(12:0.014729568,18:0.014605212):0.006455941);
tree gen.459 = [&U] (((((16:0.0961479849,19:0.0126352105):0.0219324564,((10:0.02717852,(5:0.02055271,(6:0.02409796,((8:0.02428987,(9:0.01074064,7:0.01378918):0.0003559479):0.055865912,(4:0.04149423,(3:0.04173434,(1:0.0436422,2:0.02738417):0.01763768):0.051960367):0.01038587):0.008778066):0.0002448502):0.004215918):0.02758759,11:0.006386872):0.005048959):0.0007457019,17:0.014166325):2.591635e-05,((14:0.03110908,15:0.015403461):0.0005612309,13:0.016778105):0.001141718):0.024553229,(18:0.0142800159,12:0.02701261):0.016054524);
tree gen.460 = [&U] (((17:0.010929853,((((7:0.0142475939,(8:0.0148432989,9:0.01008068):0.001631453):0.053606764,((3:0.04638168,(1:0.07805615,2:0.0263284):0.008993069):0.056151579,4:0.0320208):0.009795821):0.006660394,(10:0.02148101,(6:0.0226928,5:0.01330717):0.002040026):0.003859984):0.02987754,11:0.001693235):0.00232792):8.618903e-05,((14:0.0338373893,15:0.01928463):0.003929658,((16:0.0741836348,19:0.012837353):0.009987814,13:0.008395664):0.001602635):0.0012556127):0.02596005778,(18:0.022049893,12:0.01480748):0.016308731);
tree gen.461 = [&U] (((14:0.02342271,16:0.030427807):0.003971965,(((19:0.01775504874,13:0.007653081):0.0009364388,15:0.019785938):0.001127869,(17:0.018313102,((((3:0.04509453,(1:0.04749336,2:0.02818787):0.009938252):0.037406255,4:0.03506159):0.008687464,(((8:0.016898986,7:0.0106013704):0.0006085591,9:0.008776833):0.055069131,(6:0.01547025,(10:0.02604037,5:0.01661468):0.001946896):0.004491895):0.01030398):0.0306582,11:0.005730119):0.002897612):0.0005003653):0.0001839202):0.0206055231,(12:0.016461371,18:0.0158352):0.024519228);
tree gen.462 = [&U] ((17:0.014439238,(((((((6:0.02025178,5:0.02231998):0.0009689715,((4:0.03060052,((1:0.06092216,2:0.01289671):0.01486538,3:0.03911085):0.054623708):0.01453516,(7:0.009890324,(8:0.0170290637,9:0.02271568):0.0002654205):0.045951173):0.006628164):0.001829133,10:0.02818788):0.03462414,11:0.010769):0.004284586,16:0.02720354):0.0008369894,14:0.0363604946):0.0007604287,(15:0.01331496,(13:0.01346448,19:0.018353631):0.001532389):0.0001570211):0.0004612119):0.0256102269,(18:0.0162332847,12:0.01617851):0.022852079);
tree gen.463 = [&U] ((18:0.016382648,12:0.02046429):0.016385232,((((11:0.006242328,(((5:0.01960624,6:0.02972035):0.003910177,10:0.02848593):0.004578986,(((7:0.0118801994,9:0.01122865):0.0009001205,8:0.0207884403):0.03369877,(4:0.04801897,(3:0.05083993,(2:0.02144166,1:0.04879794):0.007943996):0.047376725):0.005281191):0.0120172):0.02605107):0.006554132,14:0.032100726):0.001296105,(17:0.0174628004,((13:0.008836209,19:0.0534984232):0.002159715,15:0.011144046):0.001637508):0.0003932292):0.0020287,16:0.04180984):0.0297098591);
tree gen.464 = [&U] (((((16:0.03378778,19:0.0708319854):0.001102788,15:0.017053837):0.0009406444,(13:0.0094675938,14:0.0258861873):0.001967587):0.0004499135,((11:0.006498653,((6:0.02434729,(5:0.01714701,10:0.02192826):0.0006411896):0.008673372,(((8:0.012916349,9:0.01322416):0.001596577,7:0.0138394233):0.061083162,(((2:0.01571845,1:0.04783982):0.01952357,3:0.04216115):0.04459593,4:0.0419147):0.006980847):0.006775587):0.02677536):0.004035482,17:0.0131140476):0.001052413):0.0296800781,(12:0.013498644,18:0.008997103):0.017161201);
tree gen.465 = [&U] ((17:0.0113772382,((11:0.007465893,(((5:0.01452958,6:0.02581449):0.0002656933,10:0.02512946):0.006896986,((8:0.0173113838,(9:0.01700041,7:0.00903711):0.0009872699):0.042620097,(((2:0.01737202,1:0.07770085):0.01094373,3:0.0413572):0.03476106,4:0.04582188):0.009068692):0.004150598):0.03298077):0.005583963,(((15:0.014726593,(19:0.0712023466,13:0.01051795):0.003331498):0.00144889,16:0.02252671):0.001706201,14:0.035247072):0.0009751503):0.002780985):0.0299647046,(18:0.016722791,12:0.01394165):0.0258294474);
tree gen.466 = [&U] (((((11:0.007116916,((((7:0.0155026924,8:0.012343276):0.0039362219,9:0.01239182):0.0552766,(4:0.04036393,((2:0.00836374,1:0.07001859):0.01767147,3:0.04925905):0.05518378):0.007764492):0.0009783402,((10:0.02157116,6:0.02288906):0.001921223,5:0.01891715):0.004900857):0.03209781):0.002037713,14:0.0252575466):0.0006542816,(16:0.03631262,(13:0.01082065,(19:0.0632186891,15:0.012438125):0.0002169273):0.0003217451):1.47137e-05):0.0021012687,17:0.018403104):0.0199886794,(12:0.02320399,18:0.02211911):0.0253186625);
tree gen.467 = [&U] (((17:0.012769962,((14:0.0339037767,15:0.013145844):0.001043701,(11:0.0109328,(((8:0.013521064,(7:0.014998785,9:0.01565094):0.002716597):0.0622816,(4:0.02963087,((1:0.03800646,2:0.01914111):0.01769585,3:0.02948815):0.045105758):0.009342059):0.01058981,(10:0.01982411,(5:0.02003333,6:0.02408818):0.001971263):0.004673884):0.0302748):0.006038669):0.001786442):3.961405e-05,((16:0.03237873,19:0.0526442333):0.0034329708,13:0.00926176):0.0001248001):0.0196203913,(18:0.018584953,12:0.021554522):0.015985695);
tree gen.468 = [&U] ((15:0.013149377,((14:0.0241052314,(13:0.009768342,(11:0.00805372,((((9:0.01144247,8:0.018867633):0.0005527972,7:0.0135503858):0.0576774993,(((1:0.05898726,2:0.01518192):0.02059786,3:0.03474876):0.05831098,4:0.03243346):0.009805762):0.01158139,((6:0.02076838,5:0.01499779):0.004009773,10:0.03745517):0.006750205):0.03065116):0.006681032):0.001093097):0.001473593,(17:0.0089632637,(19:0.058994832,16:0.03569497):0.0021898764):8.515544e-05):0.001162416):0.0265027262,(12:0.024741413,18:0.018963249):0.0118293586);
tree gen.469 = [&U] ((18:0.015176747,12:0.01717577):0.0260452474,(19:0.0576353901,(16:0.036967262,(((11:0.004237746,(((10:0.02164192,5:0.02423134):0.003026355,6:0.02062655):0.006939086,((8:0.0166495325,(9:0.01208554,7:0.014573951):0.0004558007):0.04172438,(((2:0.017803,1:0.05534738):0.005763469,3:0.04758065):0.049290375,4:0.0376425):0.009563252):0.005202145):0.03643757):0.005753285,((14:0.0268673704,15:0.010727744):0.0007677535,13:0.0114592):0.0009038278):0.002623647,17:0.0120438345):0.0007422505):0.007179072):0.0208547386);
tree gen.470 = [&U] (((17:0.0106264626,((13:0.0141247,((11:0.008889733,((5:0.01513684,(10:0.02353185,6:0.01942231):0.002034654):0.009969005,(((7:0.016758097,9:0.01103041):0.0006125499,8:0.019098939):0.04482022605,(((2:0.01077155,1:0.05834767):0.02191336,3:0.03218639):0.040795836,4:0.0369413):0.00456156):0.01264499):0.03738804):0.002099293,(14:0.027815068,15:0.01727578):0.001998762):0.0007737481):0.0008677259,16:0.038213355):0.0021765263):0.0100246446,19:0.0533768154):0.0149754793,(12:0.0141727655,18:0.025154153):0.0093179962);
tree gen.471 = [&U] ((12:0.0164405412,18:0.017705705):0.017120269,(((((((((1:0.04921497,(2:0.03494847,3:0.03400117):0.01034234):0.033682406,4:0.04776509):0.006183118,(8:0.014917103,(7:0.009733908,9:0.01389683):9.999367e-05):0.04848758):0.007642783,((5:0.02289358,6:0.02434563):0.007936913,10:0.01984401):0.002651808):0.02740413,11:0.007309833):0.005272765,(13:0.01323272,15:0.013162824):0.0002035323):0.0006642314,14:0.035039927):0.0005761264,(16:0.0955386531,19:0.0428045499):0.0200791934):0.001222899,17:0.013774868):0.0236821576);
tree gen.472 = [&U] ((12:0.01715761,18:0.017467325):0.0117332457,(17:0.015122951,(((((6:0.02172143,(((4:0.04179217,((2:0.01650143,1:0.02804597):0.01571481,3:0.03625768):0.054069676):0.01662711,((9:0.01600292,8:0.012928652):0.001235899,7:0.010991702):0.054054545):0.002752107,5:0.01686202):0.001065055):0.004423779,10:0.01388131):0.03177598,11:0.006837847):0.004896568,(13:0.01091053,(16:0.0842548634,19:0.063172805):0.013778507):0.0002643965):0.001498863,(14:0.0184213153,15:0.008382233):0.001492811):0.003764927):0.0261082539);
tree gen.473 = [&U] ((12:0.0214929477,18:0.014648747):0.0119864509,(((16:0.03360863,19:0.066005562):0.001594498,(((((10:0.02342422,5:0.0173294):0.0006488764,6:0.02637916):0.005146026,((4:0.04112258,(1:0.0438705,(2:0.02740987,3:0.03887712):0.0167916):0.041040261):0.006500327,((9:0.01036379,8:0.019753808):0.002833444,7:0.00829976):0.056946826):0.006097641):0.02256761,11:0.004897458):0.004458342,((15:0.01492975,14:0.0206148174):0.0002981582,13:0.008249809):0.0003701792):0.001275626):0.0009656477,17:0.0160276725):0.0321749926);
tree gen.474 = [&U] (((14:0.02943158441,((((5:0.01410591,6:0.03012613):0.005934847,10:0.02042488):0.01092451,(((8:0.018325057,9:0.008650211):0.00212993,7:0.007168537):0.0443263794,((1:0.04199247,(2:0.03062933,3:0.03682651):0.01141169):0.04063142,4:0.036875875):0.006214962):0.008589471):0.03525575,11:0.008418648):0.004310499):0.003183635,(((17:0.016976285,15:0.01575456):0.003128545,13:0.009823557):0.002953057,(16:0.02012697,19:0.0720115468):0.002584654):0.0001986853):0.0295940849,(12:0.0151835397,18:0.012162464):0.016364343);
tree gen.475 = [&U] ((12:0.01540122,18:0.025028847):0.0147254055,(((15:0.011923383,13:0.015904364):0.00330769,(((17:0.016780711,(11:0.01020736,((((6:0.02388447,5:0.02085536):0.002628875,10:0.01937615):0.003656117,(8:0.016703495,(7:0.015145327,9:0.01369026):0.001180123):0.062168497):0.006623223,(((2:0.0307381,1:0.05294611):0.01808216,3:0.04470773):0.03887014,4:0.03673317):0.01157594):0.0296843):0.002772454):0.001656758,14:0.033419368):0.0010407581,16:0.03503049):0.001715366):0.0097783761,19:0.0716623469):0.018391229);
tree gen.476 = [&U] ((((16:0.031024499,((19:0.0628905314,13:0.01063452):0.008690608,(((10:0.03181516,(6:0.0250098,5:0.0150916):0.0024809):0.004965518,((7:0.013284613,(8:0.016673873,9:0.01487092):0.0008361078):0.05798635,(4:0.03335679,((2:0.020389,1:0.039523):0.01414569,3:0.03974112):0.036731032):0.006521597):0.004456653):0.0276057,11:0.006849525):0.006388591):0.0008064175):0.0003831255,(15:0.018097521,14:0.02505491874):0.001485592):0.002263591,17:0.013181797):0.032283871,(12:0.01446025,18:0.0275188313):0.015587715);
tree gen.477 = [&U] ((12:0.014187928,18:0.018678202):0.013244439,((16:0.07740275884,19:0.0614578):0.0185067111,(17:0.013506428,(((((10:0.0195932,(5:0.009294823,6:0.01774045):0.001091123):0.009213681,((8:0.015493643,(9:0.01165682404,7:0.008218422):0.002590182):0.044426226,(((2:0.02260412,1:0.0618662):0.005559619,3:0.0370038):0.053055596,4:0.03380435):0.005895243):0.005705356):0.02573995,11:0.006141597):0.008180593,(15:0.012510577,14:0.0334837301):0.0009970702):0.0008099279,13:0.00936546):0.0009021464):0.0016930513):0.0267782553);
tree gen.478 = [&U] ((12:0.01804233,18:0.015093782):0.0229207009,((17:0.017996988,((15:0.011734872,14:0.0327950363):0.002264379,(((6:0.01454768,(5:0.01353638,10:0.02307573):0.002919588):0.006263467,((9:0.0174482,(7:0.0142254884,8:0.012956988):0.0001878155):0.05102076,(4:0.05039554,((2:0.0296262,1:0.05433562):0.008642386,3:0.04139286):0.047761105):0.01880946):0.002900101):0.03355781,11:0.01683381):0.0100472944):0.0006970634):0.0007524469,((19:0.012903676,16:0.1169308716):0.0127280663,13:0.01076008):0.001350056):0.026415139);
tree gen.479 = [&U] ((17:0.0119696023,((11:0.005643085,((((8:0.020881459,9:0.01320323):0.0007898666,7:0.015745738):0.054428542,(((1:0.06266123,2:0.02059798):0.01623575,3:0.03996966):0.048522408,4:0.0406299):0.01362299):0.008595814,((6:0.01958032,10:0.01908449):0.003722988,5:0.02093184):0.01192173):0.03517461):0.004859108,(((14:0.027296606,15:0.013896708):0.001053781,(12:0.01400575,13:0.008700246):0.0032834196):3.530333e-05,(16:0.06752377803,19:0.0290796631):0.015311191):0.0004650147):0.0004792566):0.0303836113,18:0.043948125);
tree gen.480 = [&U] ((12:0.01494262,18:0.026123059):0.0171646202,(15:0.008752024,((19:0.021238353,13:0.006584195):0.001038806,(((16:0.0208519417,14:0.0191433376):0.001944652,17:0.017160936):0.001136091,((((6:0.02709088,(10:0.02839096,((9:0.01265599,8:0.016760682):0.001253489,7:0.010953481):0.0527124792):0.002232742):0.001154909,5:0.02458696):0.007690185,((3:0.04515808,(1:0.03968001,2:0.01813383):0.01214064):0.04030025,4:0.037967937):0.0183476):0.02969768,11:0.00981629):0.010432289):0.001177607):0.0006733126):0.0308622719);
tree gen.481 = [&U] ((18:0.014335512,12:0.01509114):0.024171747,((14:0.0231773452,(17:0.014408609,(15:0.014705653,((19:0.055366813,16:0.0821473354):0.014631019,13:0.005958361):0.00253568):0.001563718):0.0008611981):0.0007986155,(((10:0.02158291,(5:0.01670244,6:0.02297423):0.002240435):0.008942147,((9:0.01856504,(7:0.0123124149,8:0.019550439):0.0019230885):0.054037926,(4:0.04619112,(1:0.05575039,(3:0.04215532,2:0.03248261):0.01094874):0.036099302):0.005831313):0.007550919):0.03334166,11:0.005894876):0.01214279):0.0322989273);
tree gen.482 = [&U] ((12:0.009502441,18:0.0277250953):0.018011509,(17:0.018035334,((((19:0.0065299211,16:0.0757593634):0.02054906,(15:0.015716891,13:0.01062294):0.0004606546):0.001154599,(((10:0.02374103,(5:0.01789849,6:0.02397743):0.002606443):0.007647843,((8:0.021203456,(9:0.01610783,7:0.0153657634):0.001461889):0.057974621,(4:0.04372899,(3:0.03602054,(2:0.00977811,1:0.05989845):0.01784673):0.046106226):0.01189893):0.007273377):0.0292438,11:0.005950855):0.004408385):0.001441285,14:0.02628558859):0.001965395):0.0280105058);
tree gen.483 = [&U] (18:0.0410103851,((15:0.012597934,12:0.016314216):0.0003877898,((14:0.0203750919,((13:0.009616975,(16:0.0865157564,19:0.003227973):0.013638444):0.002578624,((((3:0.03833301,(2:0.02340594,1:0.0649332):0.01077383):0.035626208,4:0.02872056):0.01455553,((6:0.01644759,(5:0.01753475,10:0.02557518):0.001048982):0.0016532,(8:0.012412328,(7:0.0211332872,9:0.009440614):0.0006022836):0.056347713):0.008219437):0.02825824,11:0.005243333):0.004473074):0.0001404197):0.001990634,17:0.01806120118):0.0003883929):0.0210506208);
tree gen.484 = [&U] (18:0.0382484934,((17:0.013784319,((((5:0.01545982,10:0.02938489):0.0004712239,6:0.02182079):0.008451908,(((8:0.022502052,7:0.0127682418):0.0007188486,9:0.01180519):0.0494570499,(((2:0.0172387,1:0.06553692):0.005719322,3:0.03759038):0.043531039,4:0.05374757):0.004093155):0.00528099):0.02734377,11:0.008442725):0.003693943):0.0009081657,(((15:0.010086187,14:0.03536377519):0.0002408643,(19:0.0068091319,16:0.08240446177):0.01629172):0.001088974,(12:0.01413555,13:0.01313219):0.0079215297):0.0008569392):0.0209031949);
tree gen.485 = [&U] (18:0.038271526,(((((16:0.0876128722,19:0.0085152665):0.0147815,15:0.014352303):0.0009536453,(14:0.0312675134,(12:0.02956476,13:0.01355079):0.0018572995):0.0003785108):0.0006232705,17:0.013611326):0.00131362,((10:0.0218307,((6:0.02755329,5:0.01545952):0.00310673,(((8:0.023498687,9:0.01087902):0.001278835,7:0.013014202):0.049071178,(4:0.03719065,(1:0.03487384,(2:0.03242538,3:0.03771956):0.009904542):0.046918771):0.008811682):0.009854082):0.002138652):0.02660009,11:0.007788911):0.005714344):0.0324276707);
tree gen.486 = [&U] ((18:0.021630285,12:0.0180230699):0.006728842,(16:0.0615278408,((17:0.0111869967,((11:0.00473398,(((4:0.04474209,((1:0.057486,2:0.01130208):0.01812472,3:0.03936484):0.036861126):0.01290169,(9:0.01071949,(7:0.0089364908,8:0.018451662):0.0002055197):0.052493923):0.002271248,(10:0.01752585,(5:0.02282621,6:0.02455724):0.0004120179):0.009914643):0.03140418):0.004771796,(13:0.01658366,19:0.072453077):0.006129222):2.830995e-05):0.000734747,(14:0.0305428808,15:0.014355042):0.001631762):0.010783628):0.019215115);
tree gen.487 = [&U] ((18:0.024511017,12:0.01582106):0.0318636716,((((14:0.030715399,(19:0.007329883,16:0.0928625682):0.01510807):0.0006412414,((11:0.01078201,((((8:0.0200692364,7:0.0140507999):0.0014831601,9:0.01354097):0.04865362,(4:0.04199841,(3:0.03561348,(1:0.0574215,2:0.0305974):0.01698308):0.046617255):0.005265529):0.007263466,((5:0.01791687,6:0.02020288):0.002963127,10:0.02231436):0.007026868):0.03461677):0.001356157,15:0.01892274):0.0002066976):0.0007335554,13:0.01397955):0.0007809514,17:0.0131737702):0.0263219677);
tree gen.488 = [&U] (((16:0.03285261,18:0.021744369):0.004951048,12:0.01247453):0.012292649,(((19:0.0235135565,15:0.012336214):0.0004409394,((14:0.0329397976,(((10:0.0194339,(((8:0.0167795226,(7:0.0083310261,9:0.01596405):0.0003137742):0.0536654994,5:0.02411441):0.002346407,6:0.02371826):0.006146283):0.01091258,(4:0.04154686,((2:0.01962532,1:0.05353019):0.01444158,3:0.04685045):0.03782652):0.009540274):0.01721761,11:0.00702133):0.005404265):0.000786592,13:0.009972085):0.0008270235):0.004433763,17:0.018022639):0.0371006603);
tree gen.489 = [&U] (((16:0.03157649,12:0.01375713):0.005577513,18:0.017553294):0.008352061,((13:0.009154558,((((4:0.04083913,(3:0.03925475,(2:0.0153092,1:0.04321097):0.01013337):0.050405924):0.01026895,((8:0.01494769,(7:0.0069971683,9:0.01605351):0.0005137):0.06721334,(10:0.0269165,(6:0.0208581,5:0.02545685):0.00213499):0.006518043):0.007218565):0.02195276,11:0.0073927):0.004206559,((15:0.013505375,19:0.0269148755):0.001661067,14:0.034977086):0.001544929):5.027674e-05):0.001267424,17:0.012740736):0.0353590418);
tree gen.490 = [&U] ((12:0.01980611,18:0.014087163):0.009164001,((((((6:0.0205496,(10:0.02486495,5:0.01379207):0.0003071059):0.01029042,((9:0.01647298,(7:0.010312769,8:0.017544373):6.301523e-05):0.050962149,(4:0.04126872,(3:0.03477689,(2:0.02165018,1:0.03648688):0.00986115):0.035932576):0.006051135):0.006132163):0.02558479,11:0.004380719):0.001755037,(15:0.015546723,14:0.029701428):0.0007225461):0.001968598,(13:0.01319554,19:0.01788829):0.001323241):0.0008529092,(17:0.015197916,16:0.0336627816):0.002148984):0.0557816334);
tree gen.491 = [&U] (((((16:0.07473675543,19:0.007388495):0.015367835,13:0.007189283):0.0004495658,(15:0.016493218,14:0.022860491):0.001091565):0.0031890755,(17:0.013649555,(11:0.004037551,((10:0.02582187,(5:0.01964197,6:0.02081653):0.0002410482):0.009327912,(((8:0.011371525,7:0.0083817168):0.0001537099,9:0.00915305):0.058701531,(4:0.04551758,(3:0.03878466,(2:0.01597993,1:0.05938896):0.02725918):0.040562323):0.009227749):0.004996553):0.0251294):0.0040120447):0.002228316):0.0200641834,(18:0.020481318,12:0.01406144):0.0164081287);
tree gen.492 = [&U] ((((14:0.036226434,(15:0.019117937,(13:0.01255811,(11:0.003798704,(((5:0.02094787,6:0.01841598):0.001089037,10:0.02275293):0.00171565,((4:0.03820673,(3:0.03698013,(1:0.04839998,2:0.01533235):0.01368677):0.041181381):0.00584699,((7:0.0080467389,9:0.009384652):0.0001089246,8:0.0225535063):0.04356763):0.00401671):0.03368854):0.003969376):0.0009200664):0.0012309953):0.001485256,17:0.013860907):0.003476116,(16:0.022662467,19:0.019398834):0.032945003):0.0194679709,(18:0.013543963,12:0.016114616):0.0173332354);
tree gen.493 = [&U] ((12:0.01478566,18:0.02774001):0.025605833,(((((15:0.013263846,(16:0.03128665,(11:0.003913702,((((8:0.020200625,7:0.0084529872):0.001290479,9:0.01370219):0.050843965,(((1:0.06675654,2:0.01457734):0.0189927,3:0.03843518):0.049042099,4:0.03948213):0.01028798):0.004003084,((6:0.02286476,5:0.01214265):0.002836613,10:0.02089915):0.008816975):0.03776282):0.0076209):0.002081699):0.002074484,13:0.008292191):0.0004533581,14:0.031410387):0.0011275029,17:0.013812735):0.0047995696,19:0.05419088747):0.0182915726);
tree gen.494 = [&U] (18:0.019876901,(((17:0.013923416,(15:0.019498079,14:0.023007373):0.001854077):0.0001171927,(((11:0.006956489,((5:0.01538939,(6:0.01902366,10:0.02358):0.003139152):0.00376667,((8:0.015223499,(7:0.012834594,9:0.0089836554):5.455608e-05):0.052376184,(4:0.061450464,((2:0.01641258,1:0.05418502):0.008896984,3:0.04033585):0.04482898):0.004888554):0.0109542):0.02671444):0.00357206,16:0.03003539):0.0003115479,19:0.07642066113):0.001278543):0.00138755563,(12:0.01693212,13:0.009570382):0.003392734):0.001260176);
tree gen.495 = [&U] (((((15:0.014640724,(16:0.0718468728,19:0.008898417):0.01414083):9.578049e-05,13:0.01071648):0.0008989947,14:0.0338352694):0.0009184313,(((((6:0.01856998,(5:0.01526722,10:0.0254212):0.0008837263):0.004913549,((9:0.0119489,8:0.0151762189):0.001727373,7:0.014776653):0.03853004):0.01289784,((3:0.04061232,(2:0.02223342,1:0.04922959):0.01091027):0.02790727,4:0.034712937):0.00815109):0.02716226,11:0.007950338):0.003866326,17:0.009761246):0.001003385):0.02347346338,(12:0.017549547,18:0.017784609):0.021667196);
tree gen.496 = [&U] ((17:0.014357507,(((((5:0.01649235,(10:0.02950305,(8:0.008421992,(7:0.015050657,9:0.01027427):8.074326e-05):0.051923858):0.003429074):0.001098025,6:0.02153803):0.01234473,((3:0.03516215,(2:0.01232858,1:0.05152542):0.01640541):0.039973442,4:0.03762337):0.007299127):0.02019135,11:0.00621664):0.002481445,(((19:0.007242977,16:0.0762496598):0.00653058,(13:0.01317078,15:0.012346212):0.0007016165):0.001262194,14:0.0251205648):8.959774e-05):0.002273969):0.0190996704,(18:0.016650163,12:0.01697974):0.0191918138);
tree gen.497 = [&U] (((19:0.0196397266,((13:0.01212871,((((((7:0.015397091,8:0.0164630159):2.550686e-05,9:0.01093488):0.07046237,((3:0.02876295,(2:0.0175649,1:0.04197457):0.01205413):0.04036422,4:0.04408589):0.007133166):0.01096922,((6:0.0222092,10:0.02731007):0.0003163241,5:0.01937173):0.008475345):0.02793409,11:0.007787456):0.002344946,(14:0.0265633701,15:0.011579516):0.001004193):0.0006945799):0.0003814524,16:0.03259271):8.086309e-05):0.0009603954,17:0.01918978779):0.0224255895,(18:0.025698968,12:0.02347249):0.017288397);
tree gen.498 = [&U] (((((14:0.026640953,17:0.011266801):0.0005030537,(13:0.009091274,19:0.01829436077):0.001443027):0.002274771,(16:0.03849765,15:0.014283653):0.001704872):0.0001881621,(((5:0.01390376,(10:0.01987399,6:0.02225071):0.0005320566):0.007683095,((8:0.01244007,(9:0.0229091,7:0.0147364615):0.001033799):0.0464874169,(4:0.04078665,(3:0.04561863,(2:0.01605313,1:0.05174659):0.02035922):0.042367191):0.008334177):0.006886472):0.02993761,11:0.009102629):0.0081300819):0.0247122334,(12:0.01175955,18:0.021964629):0.01685864);
tree gen.499 = [&U] (((((16:0.03974018,(13:0.01154941,(19:0.015350012,15:0.018686817):0.0004978182):0.002840739):0.000271518,((((6:0.02092396,5:0.02163202):0.001423846,10:0.02971374):0.005577888,((9:0.01131931,(8:0.0136146843,7:0.0099298976):5.804857e-06):0.0424040814,(4:0.04033129,(3:0.03717804,(2:0.01447735,1:0.04273238):0.01128583):0.049155198):0.01110177):0.003335458):0.03361411,11:0.003021055):0.008692906):0.0004879702,14:0.0276296287):0.0017332485,17:0.017624518):0.020476927,(12:0.02396589,18:0.0169453384):0.014909504);
end;
