# Supplementary material for: Phylogenomics and classification of Cactaceae based on hundreds of nuclear genes
Source: Plant Syst Evol. 2025 Aug 11;311(5):28. doi: 10.1007/s00606-025-01948-z (PMC12339657; doi:10.1007/s00606-025-01948-z)
Supplement: Supplementary file 4 — Online Resource 4: Containing alignments and RAxML gene trees for all included loci and all phylogenetic datasets (ZIP 10372 KB) [file 606_2025_1948_MOESM4_ESM.zip › de Vos et al_ESM_4/ESM_data_bucky/6961_consensus.mafft.fastabuckytrees_pruned.in]

translate
1 0_Anacampserotaceae_P9315,
2 0_Anacampserotaceae_P9319,
3 0_Anacampserotaceae_P9321,
4 1a_Pereskioideae-Leu_P4619,
5 1b_Pereskioideae-ss_P4637,
6 1b_Pereskioideae-ss_S7212,
7 2a_Opuntioideae-Opuntieae_P4585,
8 2b_Opuntioideae-Cylindropuntieae_P9253,
9 2c_Opuntioideae-Pterocacteae_P4571,
10 3_Maihuenioideae_S5849,
11 4_Blossfeldioideae_P8439,
12 5a_Cactoideae-Lymanbensonieae_P9185,
13 5b_Cactoideae-Copiapoeae_P8881,
14 5c_Cactoideae-Cacteae_P9261,
15 5d_Cactoideae-Phyllocacteae_P9255,
16 5e_Cactoideae-Fraileeae_P9233,
17 5f_Cactoideae-Rhipsalideae_P4563,
18 5g_Cactoideae-Notocacteae_P5169,
19 5h_Cactoideae-Cereeae_P9183;
((((((((((((1,2),3),4),6),5),((7,9),8)),10),11),16),15),((12,13),14)),(17,18),19); 6
((((((((((((1,2),3),4),6),5),((7,9),8)),10),11),16),((12,13),14)),15),(17,18),19); 5
(((((((((((1,(2,3)),6),4),5),((7,9),8)),10),11),16),((12,13),14)),15),(17,18),19); 5
((((((((((1,(2,3)),4),6),5),((7,9),8)),10),11),16),(((12,13),14),15)),(17,18),19); 5
(((((((((((1,(2,3)),4),6),5),((7,9),8)),10),11),16),((12,13),14)),15),(17,18),19); 4
(((((((((((1,(2,3)),4),6),5),((7,9),8)),10),11),16),15),((12,13),14)),(17,18),19); 4
(((((((((((1,2),3),4),6),5),((7,9),8)),10),11),16),(((12,13),14),15)),(17,18),19); 4
((((((((((((1,2),3),6),4),5),((7,9),8)),10),11),16),15),((12,13),14)),(17,18),19); 3
(((((((((((1,(2,3)),4),6),5),((7,9),8)),10),11),16),15),(17,18)),((12,13),14),19); 3
(((((((((((1,2),3),4),6),5),((7,9),8)),10),(11,16)),((12,13),14)),15),(17,18),19); 3
(((((((((((1,2),3),6),4),5),((7,9),8)),10),11),16),(((12,13),14),(17,18))),15,19); 3
((((((((((1,(2,3)),(4,6)),5),((7,9),8)),10),11),16),((12,13),14)),15),(17,18),19); 3
((((((((((1,(2,3)),4),6),5),((7,9),8)),10),11),16),((12,13),14)),(15,(17,18)),19); 3
((((((((((1,2),3),4),6),5),(((7,9),8),10)),11),16),(((12,13),14),15)),(17,18),19); 3
((((((((((1,2),3),4),6),5),((7,9),8)),10),(11,16)),(((12,13),14),15)),(17,18),19); 3
((((((((((((1,2),3),4),5),6),((7,9),8)),10),11),16),15),(17,18)),((12,13),14),19); 2
((((((((((((1,2),3),6),4),5),((7,9),8)),10),11),16),((12,13),14)),15),(17,18),19); 2
(((((((((((1,(2,3)),4),6),((7,9),8)),5),10),11),16),15),((12,13),14)),(17,18),19); 2
(((((((((((1,(2,3)),4),6),((7,9),8)),5),10),11),16),15),(17,18)),((12,13),14),19); 2
(((((((((((1,(2,3)),4),6),5),((7,9),8)),10),11),16),(17,18)),15),((12,13),14),19); 2
(((((((((((1,2),3),(4,6)),5),((7,9),8)),10),11),16),15),((12,13),14)),(17,18),19); 2
(((((((((((1,2),3),4),6),5),(((7,9),8),10)),11),16),((12,13),14)),15),(17,18),19); 2
(((((((((((1,2),3),4),6),5),((7,9),8)),10),11),16),(((12,13),14),(17,18))),15,19); 2
(((((((((((1,2),3),4),6),5),((7,9),8)),10),11),16),(15,(17,18))),((12,13),14),19); 2
(((((((((((1,3),2),(4,6)),((7,9),8)),5),10),11),16),((12,13),14)),15),(17,18),19); 2
(((((((((((1,3),2),(4,6)),5),((7,9),8)),10),11),16),((12,13),14)),15),(17,18),19); 2
((((((((((1,(2,3)),(4,6)),5),((7,9),8)),10),11),16),15),((12,13),14)),(17,18),19); 2
((((((((((1,(2,3)),4),(5,6)),((7,9),8)),10),11),16),15),(17,18)),((12,13),14),19); 2
((((((((((1,(2,3)),4),6),(5,((7,9),8))),10),11),16),((12,13),14)),15),(17,18),19); 2
((((((((((1,(2,3)),6),4),5),((7,9),8)),10),11),16),(((12,13),14),15)),(17,18),19); 2
((((((((((1,(2,3)),6),4),5),((7,9),8)),10),11),16),(17,18)),(((12,13),14),15),19); 2
((((((((((1,2),3),(4,6)),5),(((7,9),8),10)),11),16),15),((12,13),14)),(17,18),19); 2
((((((((((1,2),3),(4,6)),5),((7,9),8)),10),11),16),15),(((12,13),14),(17,18)),19); 2
((((((((((1,2),3),4),6),(5,((7,9),8))),10),(11,16)),15),((12,13),14)),(17,18),19); 2
((((((((((1,2),3),4),6),5),(((7,9),8),10)),11),16),15),(((12,13),14),(17,18)),19); 2
((((((((((1,2),3),6),4),5),((7,9),8)),10),11),16),((((12,13),14),15),(17,18)),19); 2
((((((((((1,3),2),(4,6)),5),((7,9),8)),10),11),16),(((12,13),14),15)),(17,18),19); 2
(((((((((1,(2,3)),4),6),10),(5,((7,9),8))),11),16),(((12,13),14),15)),(17,18),19); 2
(((((((((1,(2,3)),4),6),5),((7,9),8)),10),11),16),((((12,13),14),15),(17,18)),19); 2
(((((((((1,(2,3)),6),4),(5,((7,9),8))),10),11),16),(((12,13),14),15)),(17,18),19); 2
(((((((((1,(2,3)),6),4),5),((7,9),8)),10),11),16),(((12,13),14),(15,(17,18))),19); 2
(((((((((1,2),3),4),(((5,((7,9),8)),10),6)),11),16),15),((12,13),14)),(17,18),19); 2
((((((((1,(2,3)),((4,6),5)),((7,9),8)),10),11),16),(((12,13),14),15)),(17,18),19); 2
((((((((1,(2,3)),(4,6)),(5,((7,9),8))),10),11),16),(((12,13),14),15)),(17,18),19); 2
(((((((((((((1,(2,3)),4),5),6),((7,9),8)),10),11),16),15),14),17),(12,13)),18,19); 1
(((((((((((((1,2),3),6),4),((7,9),8)),5),10),11),16),17),15),((12,13),14)),18,19); 1
(((((((((((((1,2),3),6),4),5),((7,9),8)),10),11),16),17),15),((12,13),14)),18,19); 1
(((((((((((((1,2),3),6),5),4),10),((7,9),8)),11),16),15),(12,13)),14),(17,18),19); 1
(((((((((((((1,3),2),4),6),5),((7,9),8)),10),11),16),(12,13)),14),15),(17,18),19); 1
((((((((((((1,(2,3)),4),6),((7,9),8)),5),10),11),16),17),((12,13),14)),15),18,19); 1
((((((((((((1,(2,3)),4),6),5),((7,9),8)),10),11),16),14),15),(17,18)),(12,13),19); 1
((((((((((((1,(2,3)),4),6),5),10),((7,9),8)),11),16),15),((12,13),14)),17),18,19); 1
((((((((((((1,2),3),(4,6)),5),((7,9),8)),10),11),16),17),((12,13),14)),15),18,19); 1
((((((((((((1,2),3),10),4),5),6),((7,9),8)),11),16),15),(17,18)),((12,13),14),19); 1
((((((((((((1,2),3),10),4),6),5),((7,9),8)),11),16),15),((12,13),14)),(17,18),19); 1
((((((((((((1,2),3),4),((7,9),8)),6),5),10),11),16),((12,13),14)),(17,18)),15,19); 1
((((((((((((1,2),3),4),10),((7,9),8)),6),5),11),16),((12,13),14)),15),(17,18),19); 1
((((((((((((1,2),3),4),10),5),6),((7,9),8)),11),16),15),(17,18)),((12,13),14),19); 1
((((((((((((1,2),3),4),10),6),(5,((7,9),8))),11),16),(12,13)),14),15),(17,18),19); 1
((((((((((((1,2),3),4),6),((7,9),8)),10),5),11),16),((12,13),14)),(17,18)),15,19); 1
((((((((((((1,2),3),4),6),((7,9),8)),5),10),11),16),((12,13),14)),(15,17)),18,19); 1
((((((((((((1,2),3),4),6),((7,9),8)),5),10),11),16),((12,13),14)),15),(17,18),19); 1
((((((((((((1,2),3),4),6),5),(((7,9),8),10)),11),16),(12,13)),14),15),(17,18),19); 1
((((((((((((1,2),3),4),6),5),((7,9),8)),10),11),16),(14,15)),(17,18)),(12,13),19); 1
((((((((((((1,2),3),4),6),5),((7,9),8)),10),11),16),(17,18)),((12,13),14)),15,19); 1
((((((((((((1,2),3),4),6),5),10),((7,9),8)),11),16),((12,13),14)),(17,18)),15,19); 1
((((((((((((1,2),3),4),6),5),10),((7,9),8)),11),16),((12,13),14)),15),(17,18),19); 1
((((((((((((1,2),3),4),6),5),10),((7,9),8)),11),16),(17,18)),15),((12,13),14),19); 1
((((((((((((1,2),3),6),4),((7,9),8)),5),10),11),16),((12,13),14)),15),(17,18),19); 1
((((((((((((1,2),3),6),4),((7,9),8)),5),10),11),16),15),((12,13),14)),(17,18),19); 1
((((((((((((1,2),3),6),4),10),((7,9),8)),5),11),16),15),(17,18)),((12,13),14),19); 1
((((((((((((1,2),3),6),4),10),5),((7,9),8)),11),16),((12,13),14)),15),(17,18),19); 1
((((((((((((1,2),3),6),4),5),((7,9),8)),10),11),16),(17,18)),15),((12,13),14),19); 1
((((((((((((1,2),3),6),4),5),10),((7,9),8)),11),16),14),((12,13),(17,18))),15,19); 1
((((((((((((1,2),3),6),4),5),10),((7,9),8)),11),16),15),(17,18)),((12,13),14),19); 1
((((((((((((1,2),3),6),5),4),((7,9),8)),10),11),16),((12,13),14)),(17,18)),15,19); 1
((((((((((((1,2),3),6),5),4),((7,9),8)),10),11),16),(17,18)),15),((12,13),14),19); 1
((((((((((((1,3),2),4),6),((7,9),8)),5),10),11),16),((12,13),14)),15),(17,18),19); 1
((((((((((((1,3),2),4),6),(5,((7,9),8))),10),11),16),15),((12,13),14)),17),18,19); 1
((((((((((((1,3),2),4),6),5),((7,9),8)),10),11),16),((12,13),14)),15),(17,18),19); 1
((((((((((((1,3),2),4),6),5),((7,9),8)),10),11),16),15),((12,13),14)),(17,18),19); 1
((((((((((((1,3),2),4),6),5),((7,9),8)),10),16),11),15),((12,13),14)),(17,18),19); 1
((((((((((((1,3),2),4),6),5),10),((7,9),8)),11),16),((12,13),14)),15),(17,18),19); 1
((((((((((((1,3),2),6),4),5),(((7,9),8),10)),11),16),15),14),(12,13)),(17,18),19); 1
((((((((((((1,3),2),6),4),5),((7,9),8)),10),11),16),15),((12,13),14)),(17,18),19); 1
((((((((((((1,3),2),6),5),4),10),((7,9),8)),11),16),((12,13),14)),(17,18)),15,19); 1
(((((((((((1,(2,3)),(4,6)),5),((7,9),8)),10),11),16),17),15),((12,13),14)),18,19); 1
(((((((((((1,(2,3)),(4,6)),5),10),((7,9),8)),11),16),(17,18)),15),(12,13)),14,19); 1
(((((((((((1,(2,3)),4),10),6),5),((7,9),8)),11),16),15),(17,18)),((12,13),14),19); 1
(((((((((((1,(2,3)),4),5),6),10),((7,9),8)),11),16),(12,13)),14),(15,(17,18)),19); 1
(((((((((((1,(2,3)),4),6),((7,9),8)),10),5),11),16),((12,13),14)),15),(17,18),19); 1
(((((((((((1,(2,3)),4),6),((7,9),8)),5),10),11),16),(17,18)),((12,13),14)),15,19); 1
(((((((((((1,(2,3)),4),6),(5,10)),((7,9),8)),11),16),15),(17,18)),14),(12,13),19); 1
(((((((((((1,(2,3)),4),6),5),(((7,9),8),10)),11),16),((12,13),14)),15),17),18,19); 1
(((((((((((1,(2,3)),4),6),5),((7,9),8)),10),11),16),((12,13),14)),(17,18)),15,19); 1
(((((((((((1,(2,3)),6),4),((7,9),8)),10),5),11),16),(17,18)),15),((12,13),14),19); 1
(((((((((((1,(2,3)),6),4),((7,9),8)),5),10),(11,16)),17),((12,13),14)),15),18,19); 1
(((((((((((1,(2,3)),6),4),((7,9),8)),5),10),11),16),((12,13),14)),15),(17,18),19); 1
(((((((((((1,(2,3)),6),4),((7,9),8)),5),10),11),16),15),((12,13),14)),(17,18),19); 1
(((((((((((1,(2,3)),6),4),((7,9),8)),5),10),11),16),15),(17,18)),((12,13),14),19); 1
(((((((((((1,(2,3)),6),4),5),((7,9),8)),10),11),16),((12,13),14)),(17,18)),15,19); 1
(((((((((((1,(2,3)),6),4),5),((7,9),8)),10),11),16),(17,18)),15),((12,13),14),19); 1
(((((((((((1,(2,3)),6),4),5),((7,9),8)),10),11),16),15),((12,13),14)),(17,18),19); 1
(((((((((((1,(2,3)),6),5),(4,10)),((7,9),8)),11),16),17),15),((12,13),14)),18,19); 1
(((((((((((1,2),3),(4,6)),(((7,9),8),10)),5),11),16),(12,13)),15),14),(17,18),19); 1
(((((((((((1,2),3),(4,6)),5),((7,9),8)),10),11),16),((12,13),14)),(17,18)),15,19); 1
(((((((((((1,2),3),(4,6)),5),((7,9),8)),10),11),16),((12,13),14)),15),(17,18),19); 1
(((((((((((1,2),3),(4,6)),5),((7,9),8)),10),11),16),(17,18)),((12,13),14)),15,19); 1
(((((((((((1,2),3),(4,6)),5),((7,9),8)),10),11),16),(17,18)),(12,13)),(14,15),19); 1
(((((((((((1,2),3),(4,6)),5),((7,9),8)),10),16),11),15),((12,13),14)),(17,18),19); 1
(((((((((((1,2),3),(4,6)),5),10),((7,9),8)),11),16),((12,13),14)),15),(17,18),19); 1
(((((((((((1,2),3),(4,6)),5),10),((7,9),8)),11),16),15),(17,18)),((12,13),14),19); 1
(((((((((((1,2),3),(5,6)),(((7,9),8),10)),4),11),16),(12,13)),14),(17,18)),15,19); 1
(((((((((((1,2),3),10),((7,9),8)),(5,6)),4),11),16),15),((12,13),14)),(17,18),19); 1
(((((((((((1,2),3),4),(5,6)),((7,9),8)),10),11),16),((12,13),14)),15),(17,18),19); 1
(((((((((((1,2),3),4),6),(((7,9),8),10)),5),11),16),((12,13),14)),15),(17,18),19); 1
(((((((((((1,2),3),4),6),((7,9),8)),(5,10)),11),16),15),((12,13),14)),(17,18),19); 1
(((((((((((1,2),3),4),6),((7,9),8)),5),10),11),16),(((12,13),14),15)),(17,18),19); 1
(((((((((((1,2),3),4),6),((7,9),8)),5),10),11),16),((12,13),14)),(15,(17,18)),19); 1
(((((((((((1,2),3),4),6),((7,9),8)),5),10),11),16),(17,18)),(((12,13),14),15),19); 1
(((((((((((1,2),3),4),6),(5,((7,9),8))),10),11),16),(17,18)),((12,13),14)),15,19); 1
(((((((((((1,2),3),4),6),(5,((7,9),8))),10),11),16),15),((12,13),14)),(17,18),19); 1
(((((((((((1,2),3),4),6),(5,((7,9),8))),10),11),16),15),(14,(17,18))),(12,13),19); 1
(((((((((((1,2),3),4),6),(5,10)),((7,9),8)),11),16),15),(17,18)),((12,13),14),19); 1
(((((((((((1,2),3),4),6),5),(((7,9),8),10)),11),16),(17,18)),15),((12,13),14),19); 1
(((((((((((1,2),3),4),6),5),((7,9),8)),10),(11,16)),(17,18)),15),((12,13),14),19); 1
(((((((((((1,2),3),4),6),5),((7,9),8)),10),11),16),((((12,13),14),17),15)),18,19); 1
(((((((((((1,2),3),4),6),5),((7,9),8)),10),11),16),((12,13),14)),(15,(17,18)),19); 1
(((((((((((1,2),3),4),6),5),10),((7,9),8)),11),16),(((12,13),14),(17,18))),15,19); 1
(((((((((((1,2),3),4),6),5),10),((7,9),8)),11),16),(((12,13),14),15)),(17,18),19); 1
(((((((((((1,2),3),4),6),5),10),((7,9),8)),11),16),((12,13),14)),(15,(17,18)),19); 1
(((((((((((1,2),3),5),4),6),((7,9),8)),10),11),16),(15,(17,18))),((12,13),14),19); 1
(((((((((((1,2),3),6),((7,9),8)),5),(4,10)),11),16),((12,13),14)),(17,18)),15,19); 1
(((((((((((1,2),3),6),(4,5)),((7,9),8)),10),11),16),(17,18)),15),((12,13),14),19); 1
(((((((((((1,2),3),6),(4,5)),((7,9),8)),10),11),16),15),((12,13),14)),(17,18),19); 1
(((((((((((1,2),3),6),(4,5)),10),((7,9),8)),11),16),((12,13),14)),15),(17,18),19); 1
(((((((((((1,2),3),6),(4,5)),10),((7,9),8)),11),16),15),(17,18)),((12,13),14),19); 1
(((((((((((1,2),3),6),4),(((7,9),8),10)),5),11),16),(17,18)),15),((12,13),14),19); 1
(((((((((((1,2),3),6),4),((5,((7,9),8)),10)),11),16),14),(17,18)),(12,13)),15,19); 1
(((((((((((1,2),3),6),4),((7,9),8)),5),10),11),16),(((12,13),14),15)),(17,18),19); 1
(((((((((((1,2),3),6),4),((7,9),8)),5),10),11),16),(15,(17,18))),((12,13),14),19); 1
(((((((((((1,2),3),6),4),((7,9),8)),5),10),11),16),15),(((12,13),14),(17,18)),19); 1
(((((((((((1,2),3),6),4),(5,((7,9),8))),10),11),16),((12,13),15)),(14,17)),18,19); 1
(((((((((((1,2),3),6),4),(5,((7,9),8))),10),11),16),15),(((12,13),14),17)),18,19); 1
(((((((((((1,2),3),6),4),5),(((7,9),8),10)),11),16),(17,18)),15),((12,13),14),19); 1
(((((((((((1,2),3),6),4),5),((7,9),8)),10),(11,16)),((12,13),14)),15),(17,18),19); 1
(((((((((((1,2),3),6),4),5),((7,9),8)),10),(11,16)),15),((12,13),14)),(17,18),19); 1
(((((((((((1,2),3),6),4),5),((7,9),8)),10),11),16),(((12,13),14),15)),(17,18),19); 1
(((((((((((1,2),3),6),4),5),((7,9),8)),10),11),16),(17,18)),(((12,13),14),15),19); 1
(((((((((((1,2),3),6),4),5),10),((7,9),8)),(11,16)),17),(((12,13),14),15)),18,19); 1
(((((((((((1,2),3),6),4),5),10),((7,9),8)),11),16),15),(((12,13),14),(17,18)),19); 1
(((((((((((1,2),3),6),5),4),(((7,9),8),10)),11),16),((12,13),14)),15),(17,18),19); 1
(((((((((((1,2),3),6),5),4),((7,9),8)),10),11),16),(((12,13),14),(17,18))),15,19); 1
(((((((((((1,2),3),6),5),4),((7,9),8)),10),11),16),(((12,13),14),15)),(17,18),19); 1
(((((((((((1,3),2),(4,6)),5),((7,9),8)),10),11),16),15),(17,18)),((12,13),14),19); 1
(((((((((((1,3),2),4),(6,((7,9),8))),5),10),11),16),((12,13),14)),15),(17,18),19); 1
(((((((((((1,3),2),4),6),((7,9),8)),(5,10)),11),16),15),((12,13),14)),(17,18),19); 1
(((((((((((1,3),2),4),6),(5,(((7,9),8),10))),11),16),(17,18)),(12,13)),14),15,19); 1
(((((((((((1,3),2),4),6),(5,((7,9),8))),10),11),16),((12,13),14)),(17,18)),15,19); 1
(((((((((((1,3),2),4),6),(5,((7,9),8))),10),11),16),15),((12,13),14)),(17,18),19); 1
(((((((((((1,3),2),4),6),5),((7,9),8)),10),11),16),(((12,13),14),15)),(17,18),19); 1
(((((((((((1,3),2),4),6),5),((7,9),8)),10),11),16),(17,18)),((12,13),(14,15)),19); 1
(((((((((((1,3),2),6),((7,9),8)),(4,5)),10),11),16),((12,13),14)),15),(17,18),19); 1
(((((((((((1,3),2),6),4),5),((7,9),8)),10),11),16),(((12,13),14),15)),(17,18),19); 1
(((((((((((1,3),2),6),4),5),((7,9),8)),10),11),16),(12,13)),((14,(17,18)),15),19); 1
(((((((((((1,3),2),6),4),5),10),((7,9),8)),11),16),(17,18)),(((12,13),14),15),19); 1
(((((((((((1,3),2),6),5),(4,((7,9),8))),10),11),16),(17,18)),15),((12,13),14),19); 1
((((((((((1,(2,3)),((4,5),6)),10),((7,9),8)),11),16),(17,18)),(12,13)),14),15,19); 1
((((((((((1,(2,3)),((7,9),8)),5),(4,6)),10),11),16),((12,13),14)),(17,18)),15,19); 1
((((((((((1,(2,3)),(4,((7,9),8))),6),5),10),11),16),15),(17,18)),((12,13),14),19); 1
((((((((((1,(2,3)),(4,6)),((7,9),8)),10),5),11),16),15),(17,18)),((12,13),14),19); 1
((((((((((1,(2,3)),(4,6)),((7,9),8)),5),10),11),16),15),(17,18)),((12,13),14),19); 1
((((((((((1,(2,3)),(4,6)),5),((7,9),8)),10),11),16),((12,13),14)),(17,18)),15,19); 1
((((((((((1,(2,3)),(4,6)),5),((7,9),8)),10),11),16),14),(12,13)),(15,(17,18)),19); 1
((((((((((1,(2,3)),(4,6)),5),((7,9),8)),10),11),16),15),(12,13)),(14,(17,18)),19); 1
((((((((((1,(2,3)),(4,6)),5),((7,9),8)),10),11),16),15),(17,18)),((12,13),14),19); 1
((((((((((1,(2,3)),(4,6)),5),((7,9),8)),10),16),11),15),((12,13),14)),(17,18),19); 1
((((((((((1,(2,3)),(4,6)),5),10),((7,9),8)),11),16),(17,18)),((12,13),14)),15,19); 1
((((((((((1,(2,3)),10),((4,6),5)),((7,9),8)),11),16),14),15),(17,18)),(12,13),19); 1
((((((((((1,(2,3)),10),(4,6)),5),((7,9),8)),11),16),(17,18)),15),((12,13),14),19); 1
((((((((((1,(2,3)),10),5),((4,6),((7,9),8))),11),16),17),15),((12,13),14)),18,19); 1
((((((((((1,(2,3)),10),6),4),(5,((7,9),8))),11),16),((12,13),14)),15),(17,18),19); 1
((((((((((1,(2,3)),4),(((7,9),8),10)),5),6),11),16),((12,13),14)),15),(17,18),19); 1
((((((((((1,(2,3)),4),((7,9),8)),6),5),10),11),16),(((12,13),14),15)),(17,18),19); 1
((((((((((1,(2,3)),4),(5,6)),((7,9),8)),10),11),16),((12,13),14)),15),(17,18),19); 1
((((((((((1,(2,3)),4),10),((7,9),8)),(5,6)),11),16),((12,13),14)),(17,18)),15,19); 1
((((((((((1,(2,3)),4),10),(5,6)),((7,9),8)),11),16),(17,18)),((12,13),14)),15,19); 1
((((((((((1,(2,3)),4),5),6),(((7,9),8),10)),11),16),15),((12,13),14)),(17,18),19); 1
((((((((((1,(2,3)),4),5),6),((7,9),8)),10),(11,16)),((12,13),14)),15),(17,18),19); 1
((((((((((1,(2,3)),4),5),6),((7,9),8)),10),11),16),(((12,13),14),(15,17))),18,19); 1
((((((((((1,(2,3)),4),5),6),((7,9),8)),10),11),16),(((12,13),14),15)),(17,18),19); 1
((((((((((1,(2,3)),4),6),(((7,9),8),10)),5),11),16),((12,13),14)),15),(17,18),19); 1
((((((((((1,(2,3)),4),6),((7,9),8)),5),10),11),16),(((12,13),14),15)),(17,18),19); 1
((((((((((1,(2,3)),4),6),((7,9),8)),5),10),11),16),15),(((12,13),14),(17,18)),19); 1
((((((((((1,(2,3)),4),6),(5,((7,9),8))),10),11),16),(12,13)),14),(15,(17,18)),19); 1
((((((((((1,(2,3)),4),6),(5,((7,9),8))),10),11),16),(14,15)),(12,13)),(17,18),19); 1
((((((((((1,(2,3)),4),6),(5,10)),((7,9),8)),11),16),15),(17,18)),((12,13),14),19); 1
((((((((((1,(2,3)),4),6),5),(((7,9),8),10)),11),16),((12,13),14)),15),(17,18),19); 1
((((((((((1,(2,3)),4),6),5),(((7,9),8),10)),11),16),15),((12,13),14)),(17,18),19); 1
((((((((((1,(2,3)),4),6),5),((7,9),8)),10),11),16),(((12,13),14),(17,18))),15,19); 1
((((((((((1,(2,3)),4),6),5),((7,9),8)),10),11),16),15),(((12,13),14),(17,18)),19); 1
((((((((((1,(2,3)),4),6),5),10),((7,8),9)),(11,16)),((12,13),14)),15),(17,18),19); 1
((((((((((1,(2,3)),4),6),5),10),((7,9),8)),(11,16)),15),((12,13),14)),(17,18),19); 1
((((((((((1,(2,3)),4),6),5),10),((7,9),8)),11),16),(((12,13),14),(17,18))),15,19); 1
((((((((((1,(2,3)),4),6),5),10),((7,9),8)),11),16),((12,13),(14,15))),(17,18),19); 1
((((((((((1,(2,3)),5),(4,6)),((7,9),8)),10),11),16),(17,18)),15),((12,13),14),19); 1
((((((((((1,(2,3)),5),(4,6)),10),((7,9),8)),11),16),(17,18)),15),((12,13),14),19); 1
((((((((((1,(2,3)),5),6),4),((7,9),8)),10),(11,16)),15),((12,13),14)),(17,18),19); 1
((((((((((1,(2,3)),6),((7,9),8)),10),5),4),11),16),(((12,13),14),15)),(17,18),19); 1
((((((((((1,(2,3)),6),(4,5)),((7,9),8)),10),11),16),((12,13),14)),15),(17,18),19); 1
((((((((((1,(2,3)),6),(4,5)),((7,9),8)),10),11),16),(17,18)),((12,13),14)),15,19); 1
((((((((((1,(2,3)),6),(5,10)),((7,9),8)),4),11),16),((12,13),14)),(17,18)),15,19); 1
((((((((((1,(2,3)),6),10),5),(4,((7,9),8))),11),16),((12,13),14)),15),(17,18),19); 1
((((((((((1,(2,3)),6),4),((7,9),8)),(5,10)),11),16),(14,15)),(12,13)),(17,18),19); 1
((((((((((1,(2,3)),6),4),((7,9),8)),10),5),11),16),(((12,13),14),15)),(17,18),19); 1
((((((((((1,(2,3)),6),4),((7,9),8)),5),10),11),16),((12,13),(14,15))),(17,18),19); 1
((((((((((1,(2,3)),6),4),(5,((7,9),8))),10),11),16),((12,13),14)),15),(17,18),19); 1
((((((((((1,(2,3)),6),4),5),(((7,9),8),10)),16),11),((12,13),14)),15),(17,18),19); 1
((((((((((1,(2,3)),6),4),5),((7,9),8)),10),11),16),(((12,13),14),(17,18))),15,19); 1
((((((((((1,2),3),((4,6),5)),((7,9),8)),10),11),16),15),(17,18)),((12,13),14),19); 1
((((((((((1,2),3),((7,9),8)),((4,5),6)),10),11),16),15),((12,13),14)),(17,18),19); 1
((((((((((1,2),3),((7,9),8)),((4,6),5)),10),11),16),(12,13)),(14,15)),(17,18),19); 1
((((((((((1,2),3),(4,(5,6))),((7,9),8)),10),11),16),15),((12,13),14)),(17,18),19); 1
((((((((((1,2),3),(4,10)),((5,6),((7,9),8))),11),16),(17,18)),(12,13)),15),14,19); 1
((((((((((1,2),3),(4,10)),(5,((7,9),8))),6),11),16),(12,13)),(14,15)),(17,18),19); 1
((((((((((1,2),3),(4,6)),(5,((7,9),8))),10),11),16),15),((12,13),14)),(17,18),19); 1
((((((((((1,2),3),(4,6)),10),((7,9),8)),5),11),16),(((12,13),14),15)),(17,18),19); 1
((((((((((1,2),3),(4,6)),10),5),((7,9),8)),11),16),(((12,13),14),(17,18))),15,19); 1
((((((((((1,2),3),(4,6)),5),(((7,9),8),10)),11),16),((12,13),14)),(15,17)),18,19); 1
((((((((((1,2),3),(4,6)),5),(((7,9),8),10)),11),16),((12,13),14)),15),(17,18),19); 1
((((((((((1,2),3),(4,6)),5),(((7,9),8),10)),11),16),15),(17,18)),((12,13),14),19); 1
((((((((((1,2),3),(4,6)),5),((7,9),8)),10),11),16),(((12,13),14),15)),(17,18),19); 1
((((((((((1,2),3),(4,6)),5),10),((7,9),8)),11),16),((12,13),14)),(15,(17,18)),19); 1
((((((((((1,2),3),(5,(6,((7,9),8)))),4),10),11),16),15),((12,13),14)),(17,18),19); 1
((((((((((1,2),3),(5,6)),4),(((7,9),8),10)),11),16),15),((12,13),14)),(17,18),19); 1
((((((((((1,2),3),(6,((7,9),8))),4),(5,10)),11),16),(17,18)),15),((12,13),14),19); 1
((((((((((1,2),3),10),(4,(5,6))),((7,9),8)),11),16),((12,13),14)),15),(17,18),19); 1
((((((((((1,2),3),4),((5,((7,9),8)),6)),10),11),16),(17,18)),((12,13),14)),15,19); 1
((((((((((1,2),3),4),(5,((7,9),8))),6),10),11),16),(17,18)),(((12,13),14),15),19); 1
((((((((((1,2),3),4),(5,6)),(((7,9),8),10)),11),16),15),(((12,13),14),17)),18,19); 1
((((((((((1,2),3),4),10),6),(5,((7,9),8))),11),16),17),((((12,13),14),15),18),19); 1
((((((((((1,2),3),4),6),((5,10),((7,9),8))),11),16),((12,13),15)),14),(17,18),19); 1
((((((((((1,2),3),4),6),5),(((7,9),8),10)),(11,16)),17),(((12,13),14),15)),18,19); 1
((((((((((1,2),3),4),6),5),(((7,9),8),10)),11),16),(17,18)),(((12,13),14),15),19); 1
((((((((((1,2),3),4),6),5),((7,9),8)),10),11),16),((((12,13),14),(17,18)),15),19); 1
((((((((((1,2),3),4),6),5),((7,9),8)),10),11),16),((((12,13),15),14),(17,18)),19); 1
((((((((((1,2),3),4),6),5),10),((7,9),8)),11),16),((((12,13),14),15),(17,18)),19); 1
((((((((((1,2),3),4),6),5),10),((7,9),8)),11),16),(((12,13),14),(15,(17,18))),19); 1
((((((((((1,2),3),6),((4,10),5)),(7,(8,9))),11),16),((12,13),14)),15),(17,18),19); 1
((((((((((1,2),3),6),4),(5,(((7,9),8),10))),11),16),(17,18)),((12,13),14)),15,19); 1
((((((((((1,2),3),6),4),(5,((7,9),8))),10),11),16),15),(((12,13),14),(17,18)),19); 1
((((((((((1,2),3),6),4),(5,10)),((7,9),8)),11),16),(((12,13),14),15)),(17,18),19); 1
((((((((((1,2),3),6),4),5),(((7,9),8),10)),(11,16)),((12,13),14)),15),(17,18),19); 1
((((((((((1,2),3),6),4),5),(((7,9),8),10)),11),16),(((12,13),14),15)),(17,18),19); 1
((((((((((1,2),3),6),4),5),(((7,9),8),10)),11),16),((12,13),(14,15))),(17,18),19); 1
((((((((((1,2),3),6),4),5),((7,9),8)),10),(11,16)),((12,13),(14,15))),(17,18),19); 1
((((((((((1,2),3),6),4),5),((7,9),8)),10),(11,16)),(17,18)),(((12,13),14),15),19); 1
((((((((((1,3),2),((5,6),((7,9),8))),(4,10)),11),16),15),(17,18)),14),(12,13),19); 1
((((((((((1,3),2),(4,6)),5),((7,9),8)),10),11),16),(17,18)),(((12,13),14),15),19); 1
((((((((((1,3),2),(4,6)),5),((7,9),8)),10),11),16),15),(((12,13),14),(17,18)),19); 1
((((((((((1,3),2),4),(5,6)),((7,9),8)),10),11),16),((12,13),14)),(15,(17,18)),19); 1
((((((((((1,3),2),4),10),(5,6)),((7,9),8)),11),16),((12,13),(14,15))),(17,18),19); 1
((((((((((1,3),2),4),5),6),(((7,9),8),10)),11),16),(((12,13),14),15)),(17,18),19); 1
((((((((((1,3),2),4),6),((7,9),8)),5),10),11),16),((((12,13),14),15),(17,18)),19); 1
((((((((((1,3),2),4),6),(5,((7,9),8))),10),11),16),(((12,13),14),15)),(17,18),19); 1
((((((((((1,3),2),4),6),5),((7,9),8)),10),11),16),((((12,13),14),(17,18)),15),19); 1
((((((((((1,3),2),4),6),5),((7,9),8)),10),11),16),((((12,13),14),15),(17,18)),19); 1
((((((((((1,3),2),6),(4,5)),(((7,9),8),10)),11),16),((12,13),14)),15),(17,18),19); 1
((((((((((1,3),2),6),4),(5,((7,9),8))),10),(11,16)),(((12,13),14),15)),17),18,19); 1
((((((((((1,3),2),6),4),5),((7,9),8)),10),11),16),((((12,13),14),(17,18)),15),19); 1
((((((((((1,3),2),6),4),5),10),((7,9),8)),11),16),((((12,13),14),15),(17,18)),19); 1
(((((((((1,(2,3)),((4,6),5)),((7,9),8)),10),11),16),((12,13),14)),(17,18)),15,19); 1
(((((((((1,(2,3)),((4,6),5)),10),((7,9),8)),11),16),15),((12,13),14)),(17,18),19); 1
(((((((((1,(2,3)),((7,9),8)),((4,6),5)),10),11),16),15),((12,13),14)),(17,18),19); 1
(((((((((1,(2,3)),((7,9),8)),(4,6)),5),10),11),16),(((12,13),14),15)),(17,18),19); 1
(((((((((1,(2,3)),(4,((7,9),8))),6),5),10),11),16),((12,13),14)),(15,(17,18)),19); 1
(((((((((1,(2,3)),(4,(5,6))),10),((7,9),8)),11),16),15),((12,13),14)),(17,18),19); 1
(((((((((1,(2,3)),(4,5)),6),((7,9),8)),10),11),16),((12,13),14)),(15,(17,18)),19); 1
(((((((((1,(2,3)),(4,6)),(5,((7,9),8))),10),11),16),((12,13),14)),15),(17,18),19); 1
(((((((((1,(2,3)),(4,6)),(5,((7,9),8))),10),11),16),15),(17,18)),((12,13),14),19); 1
(((((((((1,(2,3)),(4,6)),10),(5,((7,9),8))),11),16),15),(17,18)),((12,13),14),19); 1
(((((((((1,(2,3)),(4,6)),10),5),((7,9),8)),11),16),((12,13),14)),(15,(17,18)),19); 1
(((((((((1,(2,3)),(4,6)),5),(((7,9),8),10)),11),16),(17,18)),15),((12,13),14),19); 1
(((((((((1,(2,3)),(4,6)),5),((7,9),8)),10),11),16),(((12,13),14),15)),(17,18),19); 1
(((((((((1,(2,3)),(4,6)),5),((7,9),8)),10),11),16),((12,13),14)),(15,(17,18)),19); 1
(((((((((1,(2,3)),(4,6)),5),((7,9),8)),10),11),16),(17,18)),(((12,13),14),15),19); 1
(((((((((1,(2,3)),(4,6)),5),((7,9),8)),10),11),16),15),(((12,13),14),(17,18)),19); 1
(((((((((1,(2,3)),(4,6)),5),10),((7,9),8)),11),16),(((12,13),14),(17,18))),15,19); 1
(((((((((1,(2,3)),(4,6)),5),10),((7,9),8)),11),16),((12,13),(14,15))),(17,18),19); 1
(((((((((1,(2,3)),(4,6)),5),10),((7,9),8)),11),16),(17,18)),(((12,13),14),15),19); 1
(((((((((1,(2,3)),(6,(((7,9),8),10))),5),4),11),16),((12,13),14)),15),(17,18),19); 1
(((((((((1,(2,3)),4),(((5,((7,9),8)),6),10)),11),16),14),15),(17,18)),(12,13),19); 1
(((((((((1,(2,3)),4),(5,6)),(((7,9),8),10)),11),16),((12,13),14)),15),(17,18),19); 1
(((((((((1,(2,3)),4),10),((5,((7,9),8)),6)),11),16),((12,13),14)),15),(17,18),19); 1
(((((((((1,(2,3)),4),5),(6,((7,9),8))),10),11),16),(17,18)),(((12,13),14),15),19); 1
(((((((((1,(2,3)),4),6),((7,9),8)),5),10),(11,16)),(((12,13),14),15)),(17,18),19); 1
(((((((((1,(2,3)),4),6),((7,9),8)),5),10),11),16),(((12,13),14),(15,(17,18))),19); 1
(((((((((1,(2,3)),4),6),5),(((7,9),8),10)),(11,16)),((12,13),14)),(17,18)),15,19); 1
(((((((((1,(2,3)),4),6),5),(((7,9),8),10)),11),16),(((12,13),14),15)),(17,18),19); 1
(((((((((1,(2,3)),4),6),5),(((7,9),8),10)),11),16),(((12,13),15),14)),(17,18),19); 1
(((((((((1,(2,3)),4),6),5),(((7,9),8),10)),11),16),(17,18)),(((12,13),14),15),19); 1
(((((((((1,(2,3)),4),6),5),((7,9),8)),10),(11,16)),(((12,13),14),(17,18))),15,19); 1
(((((((((1,(2,3)),4),6),5),((7,9),8)),10),11),16),(((12,13),14),(15,(17,18))),19); 1
(((((((((1,(2,3)),4),6),5),10),((7,9),8)),(11,16)),(((12,13),14),15)),(17,18),19); 1
(((((((((1,(2,3)),4),6),5),10),((7,9),8)),11),16),((((12,13),14),(17,18)),15),19); 1
(((((((((1,(2,3)),5),(4,10)),((7,9),8)),6),11),16),(((12,13),14),15)),(17,18),19); 1
(((((((((1,(2,3)),5),6),(4,10)),((7,9),8)),11),16),15),(((12,13),14),(17,18)),19); 1
(((((((((1,(2,3)),5),6),4),10),((7,9),8)),11),16),((((12,13),14),(17,18)),15),19); 1
(((((((((1,(2,3)),6),(4,5)),(((7,9),8),10)),11),16),15),((12,13),14)),(17,18),19); 1
(((((((((1,(2,3)),6),(4,5)),((7,9),8)),10),11),16),(((12,13),14),(17,18))),15,19); 1
(((((((((1,(2,3)),6),(4,5)),((7,9),8)),10),11),16),((12,13),14)),(15,(17,18)),19); 1
(((((((((1,(2,3)),6),4),10),5),((7,9),8)),(11,16)),(((12,13),14),15)),(17,18),19); 1
(((((((((1,(2,3)),6),4),5),(((7,9),8),10)),11),16),(((12,13),14),(17,18))),15,19); 1
(((((((((1,(2,3)),6),4),5),((7,9),8)),10),(11,16)),(((12,13),14),15)),(17,18),19); 1
(((((((((1,(2,3)),6),4),5),10),((7,9),8)),11),16),((((12,13),14),15),(17,18)),19); 1
(((((((((1,(2,3)),6),4),5),10),((7,9),8)),11),16),(((12,13),14),(15,(17,18))),19); 1
(((((((((1,2),3),(((4,5),6),((7,9),8))),10),11),16),15),(17,18)),((12,13),14),19); 1
(((((((((1,2),3),(((4,6),5),((7,9),8))),10),11),16),15),((12,13),14)),(17,18),19); 1
(((((((((1,2),3),(((4,6),5),((7,9),8))),10),11),16),15),(17,18)),((12,13),14),19); 1
(((((((((1,2),3),((4,6),5)),((7,9),8)),10),(11,16)),(17,18)),15),((12,13),14),19); 1
(((((((((1,2),3),((4,6),5)),((7,9),8)),10),(11,16)),15),((12,13),14)),(17,18),19); 1
(((((((((1,2),3),((4,6),5)),((7,9),8)),10),11),16),(((12,13),14),15)),(17,18),19); 1
(((((((((1,2),3),((5,(((7,9),8),10)),6)),4),11),16),((12,13),14)),15),(17,18),19); 1
(((((((((1,2),3),((7,9),8)),10),(4,5)),6),11),16),((((12,13),14),15),(17,18)),19); 1
(((((((((1,2),3),(4,6)),((7,9),8)),5),10),11),16),(((12,13),14),(15,(17,18))),19); 1
(((((((((1,2),3),(4,6)),(5,((7,9),8))),10),11),16),(17,18)),(((12,13),14),15),19); 1
(((((((((1,2),3),(4,6)),(5,((7,9),8))),10),11),16),15),(((12,13),14),(17,18)),19); 1
(((((((((1,2),3),(4,6)),5),((7,9),8)),10),(11,16)),(((12,13),14),15)),(17,18),19); 1
(((((((((1,2),3),(4,6)),5),((7,9),8)),10),11),16),(((12,13),14),(15,(17,18))),19); 1
(((((((((1,2),3),(4,6)),5),10),((7,9),8)),11),16),((((12,13),14),15),(17,18)),19); 1
(((((((((1,2),3),10),((4,5),6)),((7,9),8)),11),16),15),(((12,13),14),(17,18)),19); 1
(((((((((1,2),3),10),((7,9),8)),5),(4,6)),11),16),(((12,13),14),(15,(17,18))),19); 1
(((((((((1,2),3),4),(((5,10),6),((7,9),8))),11),16),((12,13),14)),15),(17,18),19); 1
(((((((((1,2),3),4),(5,(6,(((7,9),8),10)))),11),16),15),(17,18)),((12,13),14),19); 1
(((((((((1,2),3),4),10),(5,(6,((7,9),8)))),11),16),((12,13),14)),(15,(17,18)),19); 1
(((((((((1,2),3),4),5),((6,((7,9),8)),10)),11),16),14),(((12,13),(17,18)),15),19); 1
(((((((((1,2),3),4),5),6),((7,9),8)),10),(11,16)),((((12,13),14),15),(17,18)),19); 1
(((((((((1,2),3),4),6),((5,10),((7,9),8))),11),16),(17,18)),(((12,13),14),15),19); 1
(((((((((1,2),3),4),6),(5,(((7,9),8),10))),11),16),(((12,13),(17,18)),14)),15,19); 1
(((((((((1,2),3),5),(((7,9),8),10)),(4,6)),11),16),(15,(17,18))),((12,13),14),19); 1
(((((((((1,2),3),5),((7,9),8)),(4,6)),10),(11,16)),(((12,13),14),15)),(17,18),19); 1
(((((((((1,2),3),5),6),(4,(((7,9),8),10))),16),11),(17,18)),(((12,13),14),15),19); 1
(((((((((1,2),3),6),(4,(5,(((7,9),8),10)))),11),16),15),((12,13),14)),(17,18),19); 1
(((((((((1,2),3),6),4),((5,((7,9),8)),10)),11),16),(((12,13),14),15)),(17,18),19); 1
(((((((((1,2),3),6),4),(5,(((7,9),8),10))),11),16),(((12,13),14),15)),(17,18),19); 1
(((((((((1,3),2),(4,(5,6))),((7,9),8)),10),11),16),(((12,13),14),(17,18))),15,19); 1
(((((((((1,3),2),(4,6)),(5,10)),((7,9),8)),11),16),(((12,13),14),15)),(17,18),19); 1
(((((((((1,3),2),4),(((5,6),10),((7,9),8))),11),16),15),((12,13),14)),(17,18),19); 1
(((((((((1,3),2),4),((5,(((7,9),8),10)),6)),11),16),((12,13),14)),(17,18)),15,19); 1
(((((((((1,3),2),6),(5,(((7,9),8),10))),4),11),16),((12,13),14)),(15,(17,18)),19); 1
((((((((1,(2,3)),(((4,5),6),((7,9),8))),10),11),16),15),(17,18)),((12,13),14),19); 1
((((((((1,(2,3)),(((4,6),5),((7,9),8))),10),11),16),((12,13),14)),15),(17,18),19); 1
((((((((1,(2,3)),(((5,10),((7,9),8)),6)),4),11),16),15),((12,13),14)),(17,18),19); 1
((((((((1,(2,3)),(((7,9),8),10)),(4,6)),5),11),16),(((12,13),14),15)),(17,18),19); 1
((((((((1,(2,3)),((4,10),(5,6))),((7,9),8)),11),16),15),((12,13),14)),(17,18),19); 1
((((((((1,(2,3)),((4,5),6)),((7,9),8)),10),(11,16)),15),((12,13),14)),(17,18),19); 1
((((((((1,(2,3)),((4,6),5)),((7,9),8)),10),11),16),((12,13),14)),(15,(17,18)),19); 1
((((((((1,(2,3)),((5,6),(((7,9),8),10))),4),11),16),(17,18)),15),((12,13),14),19); 1
((((((((1,(2,3)),((7,9),8)),((4,6),5)),10),11),16),(((12,13),14),15)),(17,18),19); 1
((((((((1,(2,3)),(4,(5,6))),((7,9),8)),10),11),16),(((12,13),14),15)),(17,18),19); 1
((((((((1,(2,3)),(4,5)),(6,((7,9),8))),10),11),16),(17,18)),(((12,13),14),15),19); 1
((((((((1,(2,3)),(4,6)),((7,9),8)),(5,10)),11),16),(((12,13),14),(17,18))),15,19); 1
((((((((1,(2,3)),(4,6)),((7,9),8)),5),10),11),16),(((12,13),14),(15,(17,18))),19); 1
((((((((1,(2,3)),(4,6)),5),(((7,9),8),10)),(11,16)),15),((12,13),14)),(17,18),19); 1
((((((((1,(2,3)),(4,6)),5),((7,9),8)),10),(11,16)),(((12,13),14),15)),(17,18),19); 1
((((((((1,(2,3)),(4,6)),5),((7,9),8)),10),11),16),((((12,13),14),15),(17,18)),19); 1
((((((((1,(2,3)),(5,(6,(((7,9),8),10)))),4),11),16),((12,13),14)),(17,18)),15,19); 1
((((((((1,(2,3)),(5,6)),((7,9),8)),4),10),(11,16)),(((12,13),14),15)),(17,18),19); 1
((((((((1,(2,3)),4),((5,(((7,9),8),10)),6)),11),16),15),((12,13),14)),(17,18),19); 1
((((((((1,(2,3)),4),10),(5,(6,((7,9),8)))),11),16),(((12,13),14),15)),(17,18),19); 1
((((((((1,(2,3)),4),6),(5,(((7,9),8),10))),11),16),15),(((12,13),14),(17,18)),19); 1
((((((((1,(2,3)),4),6),(5,((7,9),8))),10),11),16),((((12,13),14),(17,18)),15),19); 1
((((((((1,(2,3)),4),6),5),(((7,9),8),10)),11),16),((((12,13),14),15),(17,18)),19); 1
((((((((1,(2,3)),4),6),5),((7,9),8)),10),(11,16)),((((12,13),14),(17,18)),15),19); 1
((((((((1,(2,3)),5),((4,((7,9),8)),6)),10),11),16),((12,13),14)),(15,(17,18)),19); 1
((((((((1,(2,3)),6),(4,5)),(((7,9),8),10)),(11,16)),((12,13),14)),(17,18)),15,19); 1
((((((((1,(2,3)),6),4),((5,10),((7,9),8))),11),16),(((12,13),14),15)),(17,18),19); 1
((((((((1,(2,3)),6),4),(5,(((7,9),8),10))),11),16),(((12,13),14),(15,17))),18,19); 1
((((((((1,(2,3)),6),4),5),(((7,9),8),10)),11),16),((((12,13),14),15),(17,18)),19); 1
((((((((1,2),3),(((4,6),(5,((7,9),8))),10)),11),16),(12,13)),14),(15,(17,18)),19); 1
((((((((1,2),3),(((5,((7,9),8)),10),6)),4),11),16),15),(((12,13),14),(17,18)),19); 1
((((((((1,2),3),((4,(5,10)),((7,9),8))),6),11),16),(((12,13),14),15)),(17,18),19); 1
((((((((1,2),3),((4,5),((7,9),8))),6),10),11),16),(((12,13),14),(15,(17,18))),19); 1
((((((((1,2),3),((4,6),((5,10),((7,9),8)))),11),16),15),((12,13),14)),(17,18),19); 1
((((((((1,2),3),((4,6),5)),((7,9),8)),10),(11,16)),((14,(17,18)),15)),(12,13),19); 1
((((((((1,2),3),((4,6),5)),10),((7,9),8)),11),16),(((12,13),14),(15,(17,18))),19); 1
((((((((1,2),3),((5,(((7,9),8),10)),6)),4),11),16),(((12,13),14),15)),(17,18),19); 1
((((((((1,2),3),((5,6),((7,9),8))),(4,10)),11),16),(((12,13),14),15)),(17,18),19); 1
((((((((1,2),3),((7,9),8)),((4,6),5)),10),11),16),(((12,13),14),(15,(17,18))),19); 1
((((((((1,2),3),((7,9),8)),6),((4,5),10)),(11,16)),(((12,13),14),15)),(17,18),19); 1
((((((((1,2),3),(4,(((5,((7,9),8)),10),6))),11),16),(17,18)),((12,13),14)),15,19); 1
((((((((1,2),3),(4,(5,6))),((7,9),8)),10),16),11),((((12,13),14),(17,18)),15),19); 1
((((((((1,2),3),(4,6)),5),(((7,9),8),10)),(11,16)),(15,(17,18))),((12,13),14),19); 1
((((((((1,2),3),(4,6)),5),(((7,9),8),10)),11),16),((((12,13),14),15),(17,18)),19); 1
((((((((1,2),3),4),(5,((6,((7,9),8)),10))),11),16),15),(((12,13),14),(17,18)),19); 1
((((((((1,2),3),4),(5,(6,(((7,9),8),10)))),11),16),((12,13),14)),(15,(17,18)),19); 1
((((((((1,2),3),4),(5,(6,(((7,9),8),10)))),11),16),15),((12,13),(14,(17,18))),19); 1
((((((((1,2),3),4),6),5),(((7,9),8),10)),(11,16)),((((12,13),14),(17,18)),15),19); 1
((((((((1,2),3),5),(((4,6),10),((7,9),8))),11),16),(17,18)),(((12,13),14),15),19); 1
(((((((1,(2,3)),((((4,5),6),((7,9),8)),10)),11),16),15),((12,13),14)),(17,18),19); 1
(((((((1,(2,3)),(((5,6),((7,9),8)),10)),4),11),16),(15,(17,18))),((12,13),14),19); 1
(((((((1,(2,3)),((4,6),5)),(((7,9),8),10)),11),16),((12,13),14)),(15,(17,18)),19); 1
(((((((1,(2,3)),((5,6),(((7,9),8),10))),4),11),16),((12,13),14)),(15,(17,18)),19); 1
(((((((1,(2,3)),((7,9),8)),(4,(5,(6,10)))),11),16),((((12,13),14),17),15)),18,19); 1
(((((((1,(2,3)),(4,((5,((7,9),8)),6))),10),11),16),15),(((12,13),14),(17,18)),19); 1
(((((((1,(2,3)),(4,6)),(5,((7,9),8))),10),11),16),((((12,13),14),(17,18)),15),19); 1
(((((((1,(2,3)),(4,6)),(5,((7,9),8))),10),11),16),((((12,13),14),15),(17,18)),19); 1
(((((((1,(2,3)),(4,6)),5),(((7,9),8),10)),(11,16)),((12,13),14)),(15,(17,18)),19); 1
(((((((1,(2,3)),10),(((4,6),5),((7,9),8))),11),16),15),(((12,13),14),(17,18)),19); 1
(((((((1,(2,3)),10),((4,6),(5,((7,9),8)))),11),16),(((12,13),14),15)),(17,18),19); 1
(((((((1,(2,3)),4),((5,(((7,9),8),10)),6)),11),16),(((12,13),14),(17,18))),15,19); 1
(((((((1,(2,3)),4),((5,((7,9),8)),6)),10),11),16),((((12,13),14),(17,18)),15),19); 1
(((((((1,(2,3)),4),((5,(6,((7,9),8))),10)),(11,16)),((12,13),14)),(17,18)),15,19); 1
(((((((1,(2,3)),4),((5,10),(6,((7,9),8)))),(11,16)),15),((12,13),14)),(17,18),19); 1
(((((((1,(2,3)),4),((5,10),(6,((7,9),8)))),11),16),(((12,13),14),15)),(17,18),19); 1
(((((((1,(2,3)),4),((5,6),(((7,9),8),10))),11),16),(15,(17,18))),((12,13),14),19); 1
(((((((1,(2,3)),4),6),((5,((7,9),8)),10)),11),16),((((12,13),14),15),(17,18)),19); 1
(((((((1,(2,3)),6),((4,((7,9),8)),(5,10))),11),16),(17,18)),(((12,13),14),15),19); 1
(((((((1,2),3),(((4,6),(5,10)),((7,9),8))),11),16),(((12,13),14),(17,18))),15,19); 1
((((((1,(2,3)),(((5,((7,9),8)),10),6)),4),11),16),((((12,13),14),15),(17,18)),19); 1
((((((1,(2,3)),((4,((5,6),10)),((7,9),8))),11),16),15),(((12,13),14),(17,18)),19); 1
((((((1,(2,3)),((5,(6,((7,9),8))),10)),4),11),16),((((12,13),14),15),(17,18)),19); 1
((((((1,(2,3)),(4,(((5,6),10),((7,9),8)))),11),16),(((12,13),14),15)),(17,18),19); 1
((((((1,(2,3)),(4,((5,(((7,9),8),10)),6))),11),16),((12,13),14)),(15,(17,18)),19); 1
((((((1,(2,3)),(4,6)),(((7,9),8),10)),5),(11,16)),((((12,13),14),(17,18)),15),19); 1
((((((1,(2,3)),6),(((4,10),((7,9),8)),5)),11),16),((((12,13),14),(17,18)),15),19); 1
((((((1,2),3),(((4,6),5),((7,9),8))),10),(11,16)),(((12,13),14),(15,(17,18))),19); 1
((((((1,2),3),(4,((5,6),(((7,9),8),10)))),11),16),(((12,13),14),(15,(17,18))),19); 1
(((((1,(2,3)),(4,(((5,6),10),((7,9),8)))),11),16),(((12,13),14),(15,(17,18))),19); 1
