# Supplementary material for: Phylogenomics and classification of Cactaceae based on hundreds of nuclear genes
Source: Plant Syst Evol. 2025 Aug 11;311(5):28. doi: 10.1007/s00606-025-01948-z (PMC12339657; doi:10.1007/s00606-025-01948-z)
Supplement: Supplementary file 4 — Online Resource 4: Containing alignments and RAxML gene trees for all included loci and all phylogenetic datasets (ZIP 10372 KB) [file 606_2025_1948_MOESM4_ESM.zip › de Vos et al_ESM_4/ESM_data_bucky/bucky.run2.cluster]

mean #groups = 26.118
SD across runs = 0.147

credible regions for # of groups
probability region
------------------
  0.99      (26,27)
  0.95      (26,27)
  0.90      (26,27)
------------------

Distribution of cluster number in run 1:
 # of    raw    posterior
groups  counts probability
--------------------------
 26     986187  0.98618700
 27      13813  0.01381300
--------------------------

Distribution of cluster number in run 2:
 # of    raw    posterior
groups  counts probability
--------------------------
 26     777842  0.77784200
 27     222158  0.22215800
--------------------------
