# Supplementary material for: Phylogenomics and classification of Cactaceae based on hundreds of nuclear genes
Source: Plant Syst Evol. 2025 Aug 11;311(5):28. doi: 10.1007/s00606-025-01948-z (PMC12339657; doi:10.1007/s00606-025-01948-z)
Supplement: Supplementary file 4 — Online Resource 4: Containing alignments and RAxML gene trees for all included loci and all phylogenetic datasets (ZIP 10372 KB) [file 606_2025_1948_MOESM4_ESM.zip › de Vos et al_ESM_4/ESM_data_bucky/6717_consensus.mafft.fastabuckytrees_pruned.t]

#NEXUS
[ID: 4513032012]
[Param: tree]
begin trees;
translate
1 0_Anacampserotaceae_P9315,
2 0_Anacampserotaceae_P9319,
3 0_Anacampserotaceae_P9321,
4 1a_Pereskioideae-Leu_P4619,
5 1b_Pereskioideae-ss_P4637,
6 1b_Pereskioideae-ss_S7212,
7 2a_Opuntioideae-Opuntieae_P4585,
8 2b_Opuntioideae-Cylindropuntieae_P9253,
9 2c_Opuntioideae-Pterocacteae_P4571,
10 3_Maihuenioideae_S5849,
11 4_Blossfeldioideae_P8439,
12 5a_Cactoideae-Lymanbensonieae_P9185,
13 5b_Cactoideae-Copiapoeae_P8881,
14 5c_Cactoideae-Cacteae_P9261,
15 5d_Cactoideae-Phyllocacteae_P9255,
16 5e_Cactoideae-Fraileeae_P9233,
17 5f_Cactoideae-Rhipsalideae_P4563,
18 5g_Cactoideae-Notocacteae_P5169,
19 5h_Cactoideae-Cereeae_P9183;
tree gen.0 = [&U] (((((16:0.02222943,(17:0.016879814,12:0.009244946):0.002446962):0.00177542,13:0.005207301):0.003028314,14:0.03426441987):0.0004812059,((((8:0.0159844441,(9:0.003705335,7:0.009790516):0.001778055):0.03352867,((6:0.004821196,5:0.01476701):0.003803434,(((3:0.01107681,1:0.01629197):0.002591177,2:0.01974299):0.04588005,4:0.01916441):0.005192223):0.002833625):0.003603143,10:0.01488772):0.006179219,11:0.00955013):0.005165694):0.01233398,(19:0.0188439218,(15:0.0100991401,18:0.014387832):0.0005817617):0.002048507);
tree gen.1 = [&U] (19:0.014271197,((18:0.0220317679,((14:0.0491091321,((16:0.01718583,(17:0.0098167171,12:0.005141963):0.002464052):0.001090971,13:0.006542812):0.001750694):0.002182589,(((((6:0.01016545,5:0.01242501):0.01009352,(((3:0.01885563,1:0.01418547):0.001705154,2:0.02243419):0.04242475,4:0.01485767):0.007705481):0.001270479,(8:0.0151084177,(7:0.01114143,9:0.003409375):0.001383706):0.024324939):0.006188755,10:0.0168187):0.007836274,11:0.01139041):0.007833361):0.008945306):0.0007984288,15:0.008447007):0.0007950093);
tree gen.2 = [&U] (((((16:0.02977223,(17:0.0141941885,12:0.01168462):0.001651936):0.002980458,13:0.005741245):0.0008132566,14:0.0294877727):0.002400083,(((((6:0.007661604,5:0.01416062):0.005603718,(((3:0.02422959,1:0.02141997):0.002647342,2:0.02294755):0.05161917,4:0.01794677):0.009598699):0.00557954,(8:0.0116119523,(7:0.01408188,9:0.002575019):0.0015386):0.030091023):0.007715397,10:0.02615719):0.01137816,11:0.008408145):0.005004822):0.005546208,((18:0.020543396,19:0.016677669):8.923558e-05,15:0.0096829583):0.001545908);
tree gen.3 = [&U] (((((12:0.007373671,17:0.0160979765):0.001161536,16:0.02551961):0.001295122,13:0.01190437):0.002338047,((11:0.01857908,(10:0.02009396,(((4:0.0176568,(2:0.01808875,(1:0.004452271,3:0.01710594):0.002868707):0.05039754):0.005082031,(5:0.01041219,6:0.01383649):0.003329336):0.002188288,((7:0.010897998,9:0.001811424):0.001640762,8:0.011409956):0.028469644):0.001718521):0.00582882):0.006761906,14:0.0359151247):0.001782198):0.009914198,(19:0.013315813,(18:0.01737772046,15:0.0107871004):0.0017350379):0.001148962);
tree gen.4 = [&U] (((11:0.008506561,(10:0.01656219,(((4:0.01691264,(2:0.02368386,(1:0.01305598,3:0.02364835):0.00249173):0.04167818):0.01025894,(5:0.009401404,6:0.007588284):0.005728133):0.004699385,(8:0.00829314916,(7:0.0082936669,9:0.002957108):0.0007272279):0.03476451):0.008554703):0.004944414):0.008251766,(14:0.037239825,(((12:0.01333211,17:0.01474602348):0.00241911,16:0.02578407):0.002474311,13:0.006632682):0.002282591):0.0002434018):0.004799524,((15:0.010268966,18:0.0256396456):0.0005467726,19:0.015075006):0.001005656);
tree gen.5 = [&U] (((18:0.0191071479,15:0.005058706):0.001014682,19:0.018616836):0.001656933,((11:0.01395463,(10:0.01742378,(((4:0.01664407,(2:0.01791968,(1:0.007608972,3:0.02807777):0.009929423):0.05288955):0.006882383,(5:0.009453534,6:0.01764327):0.000637631):0.002888856,((9:0.0019559616,8:0.0151875527):0.0002425157,7:0.0198186352):0.033013352):0.004276239):0.004255049):0.004804801,((((12:0.008256944,17:0.0142621973):0.002960095,16:0.02639938):0.001060933,13:0.009164349):0.00262273,14:0.0400186953):0.001208644):0.01245859);
tree gen.6 = [&U] (((19:0.022099646,15:0.0085657881):0.0004176663,18:0.0157719559):0.001030818,((((16:0.0237605,(17:0.015303795,12:0.009282978):0.001094532):0.004008003,13:0.004397096):0.003810999,14:0.04810489033):0.002238619,((((5:0.01808919,(6:0.006823517,((8:0.014542392,9:0.002278097):0.0004284845,7:0.007180125):0.01682186):0.0118638):5.326925e-06,(((1:0.0109201,3:0.0253254):0.004342354,2:0.0187736):0.04285743,4:0.01548907):0.006397447):0.008336169,10:0.01332752):0.009443376,11:0.008049267):0.003767422):0.01229504);
tree gen.7 = [&U] (((18:0.0190760645,19:0.0127848902):0.0004295092,15:0.011246052):0.001261395,((((16:0.02764361,(17:0.009721108,12:0.007478813):0.002530412):0.002412084,13:0.005248935):0.002079087,14:0.0409455964):0.00154205,((((8:0.0132585794,(7:0.014608703,9:0.002668765):0.001335385):0.03172054213,((6:0.008378178,5:0.01257892):0.001970181,((2:0.02312813,(3:0.02845616,1:0.01148435):0.005029084):0.03842161,4:0.01802341):0.007980361):0.008134159):0.003158568,10:0.01660021):0.007416495,11:0.009336963):0.009008625):0.007042685);
tree gen.8 = [&U] (((15:0.01042133619,18:0.021709468):0.0003161953,19:0.016127988):0.003708089,((((16:0.02729916,(17:0.011254587,12:0.01281886):0.000581179):0.001979287,13:0.005566083):0.002211549,14:0.0403674285):0.0008140719,(((((9:0.006452242,7:0.0123405504):0.0008581716,8:0.0133947645):0.0282683,((6:0.007551228,5:0.01535351):0.001988494,((3:0.02544371,(2:0.02540463,1:0.009058382):0.003109537):0.0495455,4:0.01393922):0.005877374):0.005066922):0.006803903,10:0.01789231):0.009121488,11:0.01144055):0.007804):0.009540557);
tree gen.9 = [&U] ((((((12:0.01017885,17:0.012472354):0.0027603,16:0.02669892):0.002104533,13:0.00928262):0.001022526,14:0.0458678537):0.00431849,(11:0.01152896,(10:0.01604084,((6:0.01715108,(7:0.012079422,(9:0.001720175,8:0.0116187551):0.0008605413):0.02440656):0.006552914,(5:0.02266885,(4:0.01492276,((1:0.02148331,3:0.03526776):0.002705476,2:0.01557921):0.04249183):0.01144276):0.0008566324):0.008329675):0.005586918):0.004211162):0.004594628,((18:0.0190496711,19:0.021597786):0.0008769467,15:0.009016653):0.0025982545);
tree gen.10 = [&U] (((((16:0.03784916,(12:0.01014365,17:0.01323651):0.002078874):0.002532652,13:0.005543168):0.00126849,14:0.0366597332):0.0003290738,(11:0.009877339,(10:0.01595543,(((6:0.009149161,5:0.01928598):0.006399022,(((3:0.01627858,1:0.02215946):0.009378329,2:0.02285789):0.03732002,4:0.0176027):0.007474806):0.003885149,(8:0.0112356826,(9:0.00362326,7:0.014604751):0.0014493223):0.02375372):0.004896513):0.006803675):0.005698425):0.01171491,(18:0.016387835,(15:0.0069479504,19:0.017317623):0.001042634):0.002348193);
tree gen.11 = [&U] (((11:0.01175354,(10:0.01500979,(((5:0.02184028,6:0.01073129):0.004146122,((2:0.02055031,(3:0.02875181,1:0.01111446):0.003206091):0.04005012,4:0.01671194):0.005410875):0.002778976,(8:0.0178047512,(9:0.003370421,7:0.012597676):0.00089052633):0.03464222):0.003774586):0.004825099):0.01023365,(((16:0.02121541,(12:0.007406618,17:0.010463645):0.004353278):0.0006892255,13:0.01074018):0.001260281,14:0.04781143903):0.002439933):0.0101416,((18:0.0252718197,15:0.006314677):0.0027817409,19:0.015706423):0.001999185);
tree gen.12 = [&U] (((((16:0.02316263,(12:0.01179626,17:0.021212237):0.003033882):0.002804613,13:0.004540916):0.001071769,14:0.050101994):0.0001129481,(11:0.01148101,(10:0.01910882,(((5:0.01238077,6:0.01131524):0.00411867,((2:0.02678475,(3:0.02615397,1:0.01820015):0.004934697):0.05104113,4:0.01628855):0.00943969):0.003349571,((9:0.003520822,7:0.0129365602):0.0020419438,8:0.0124456994):0.03454228):0.006904473):0.005073524):0.006990493):0.008849613,(19:0.019001169,(18:0.0278567256,15:0.0084434878):0.002452909):0.002180043);
tree gen.13 = [&U] (((15:0.006973004,18:0.0129363121):0.0005525785,19:0.021954202):0.003294185,(((((8:0.027511455,(7:0.010399172,9:0.00318118):0.001137551):0.029988175,((5:0.009344877,6:0.01443558):0.002841197,((3:0.01681602,(2:0.03034915,1:0.01322861):0.0007088013):0.04977853,4:0.02274338):0.006793217):0.002346303):0.004649739,10:0.01225593):0.009132493,11:0.009777346):0.01046211,(14:0.0372885363,(13:0.004191346,((17:0.0113985883,12:0.008654749):0.003018767,16:0.02251157):0.002141437):0.001702997):0.0004899922):0.0102421);
tree gen.14 = [&U] (((13:0.005330361,(16:0.02281002,(12:0.007795328,17:0.0157274999):0.001880185):0.002374923):0.002608053,(14:0.029468985,(11:0.0104201,(10:0.01954639,(((5:0.005655009,6:0.0111943):0.003005411,(4:0.01196504,((1:0.01883608,3:0.02074695):0.003160665,2:0.02423474):0.03216524):0.01773574):0.005121131,(8:0.0178793327,(9:0.003854231,7:0.01124594):0.00464338):0.0257658795):0.004688735):0.00581887):0.005862207):0.0002464617):0.01058739,(19:0.017226796,(18:0.0167784372,15:0.011739351):0.003135555):0.001058087);
tree gen.15 = [&U] (((11:0.01186258,(10:0.01882072,(((4:0.01342493,((3:0.01441853,1:0.01279501):0.00584826,2:0.01527326):0.03739522):0.006201454,(6:0.01394852,5:0.007894614):0.002792584):0.003338109,((7:0.008759608,9:0.005389672):3.557687e-05,8:0.0149705648):0.03639217):0.008158701):0.005583639):0.007825347,((13:0.005190608,(16:0.02383951,(12:0.007805595,17:0.01771685074):0.004842632):0.001794535):0.0009323995,14:0.0359777677):0.004014849):0.01000114,((19:0.015317685,15:0.0057359055):0.0001297168,18:0.0205387923):0.0007375893);
tree gen.16 = [&U] (((15:0.0050233405,18:0.0151253851):0.0023657041,19:0.018338971):0.001697444,((14:0.041033264,((16:0.03096461,(12:0.00695722,17:0.016608531):0.002866586):0.0009168865,13:0.004564552):0.001893678):0.0006831007,(11:0.01102009,(10:0.02274163,(((6:0.01309587,5:0.01312506):0.005612165,((2:0.02044415,(3:0.01111256,1:0.01370124):0.006508406):0.04751644,4:0.01736337):0.007745116):0.004308435,(8:0.0129809792,(9:0.00329385,7:0.015842132):0.003103357):0.039536354):0.006019002):0.006361784):0.007864656):0.006572744);
tree gen.17 = [&U] (((14:0.0386613519,((16:0.03147295,(12:0.00755899,17:0.013018014):0.0008407234):0.002115407,13:0.00919241):0.00170974):0.000947342,(11:0.01488705,(10:0.02415588,(((6:0.01343466,5:0.01037853):0.005174557,(((3:0.01491321,1:0.01184713):0.005566165,2:0.02492834):0.03919497,4:0.02410158):0.008933741):0.003999932,(8:0.0162073736,(7:0.011195812,9:0.00388571):0.0009327652):0.0222087473):0.0009923413):0.007006702):0.007377138):0.007269728,((15:0.0134296236,18:0.0157292151):0.0002365801,19:0.017046873):2.639654e-05);
tree gen.18 = [&U] (((18:0.0245623631,15:0.006440436):0.0006086543,19:0.015139689):0.001461399,((11:0.009664926,(10:0.02035511,(((6:0.009872745,5:0.01304757):0.002498448,(4:0.01593994,(2:0.01591766,(3:0.01622634,1:0.007123777):0.006073775):0.040324293):0.003188451):0.003618137,(8:0.0117930437,(7:0.011638509,9:0.0034473):0.001960488):0.03881137):0.00312305):0.007511057):0.008284474,((((12:0.009546288,17:0.0076826565):0.002087568,16:0.02672167):0.001371404,13:0.004561468):0.003395076,14:0.038950851):0.0008876725):0.0110063);
tree gen.19 = [&U] ((18:0.0222006336,(15:0.0050004723,19:0.014245135):0.0001516287):0.0003904341,((14:0.03446784812,(((12:0.01012861,17:0.011614819):0.00435889,16:0.02038273):0.00386975,13:0.003557012):0.003360063):0.0005433984,(11:0.01053626,(10:0.02526799,(((6:0.008195405,5:0.01744228):0.002688134,(4:0.0153901,((3:0.02192838,1:0.00356271):0.0056342,2:0.03246489):0.05259976):0.008809344):0.003923821,((9:0.003916663,7:0.008376586):0.0020274781,8:0.01538159352):0.02901274):0.001417104):0.009892869):0.006527214):0.007198875);
tree gen.20 = [&U] ((19:0.017724222,(15:0.00690596821,18:0.0344118176):0.001942131):0.0002297802,((11:0.01434363,(10:0.01739726,(((6:0.01227372,5:0.008449014):0.00627101,(4:0.01742778,((1:0.01172797,3:0.03760655):0.002912353,2:0.01765104):0.05661832):0.007173024):0.005086981,((7:0.013744241,9:0.003846161):0.001470685,8:0.0121499777):0.0330536967):0.002417849):0.006991925):0.007824019,((13:0.004592209,((12:0.01004311,17:0.0171051093):0.005746296,16:0.02702246):0.000317122):0.001306019,14:0.0523258451):0.002357643):0.01514415);
tree gen.21 = [&U] ((15:0.006221944,(18:0.0162392685,19:0.0129580162):0.002402639):0.001255062,((((((((3:0.01541495,1:0.01721214):0.002446131,2:0.02821225):0.03661771,4:0.01397597):0.009975281,(6:0.009117788,5:0.01339297):0.002588192):0.0007600853,(8:0.0118309093,(9:0.00345772,7:0.007086519):0.001494721):0.02847946):0.004310365,10:0.01230728):0.00621727,11:0.01626243):0.004767929,((13:0.003904244,((17:0.0107834788,12:0.007154224):0.002652876,16:0.01914685):0.003679422):0.001126213,14:0.0382597614):0.0006382586):0.01196071);
tree gen.22 = [&U] (((11:0.01112995,(10:0.01910299,((5:0.01364626,(((3:0.01533045,1:0.02408538):0.009655822,2:0.01871845):0.04968463,4:0.01572074):0.01056655):0.004145908,(((8:0.0117813534,9:0.001685476):0.004846314,7:0.013977064):0.02628031,6:0.008966075):0.001831366):0.008348379):0.005848247):0.008372732,(14:0.03334738,(13:0.004395914,(16:0.02245177,(12:0.01679117,17:0.014762887):0.003029862):0.005732394):0.001817981):0.001180491):0.007723529,(15:0.009530546,(18:0.0212365361,19:0.0157944354):0.00020088778):0.002809358);
tree gen.23 = [&U] (((15:0.006213271,18:0.01758982):0.00451482358,19:0.016145873):0.0009601142,((14:0.0389117051,(13:0.004988631,((17:0.015980073,12:0.01220579):0.001069486,16:0.02639498):0.002136485):0.004571215):0.0007570464,(((((5:0.01122532,6:0.01133255):0.002760332,(((1:0.01175096,3:0.0166333):0.005785431,2:0.02428412):0.04339876,4:0.02217622):0.00689589):0.004687391,((7:0.0097652289,9:0.003990593):0.00159553,8:0.009740035439):0.033775386):0.003464747,10:0.01072005):0.009244855,11:0.01366998):0.01212416):0.01138435);
tree gen.24 = [&U] (((11:0.01060402,(10:0.02134292,(((7:0.011086887,9:0.002509289):0.001577894,8:0.0091078067):0.025206268,((((3:0.02491256,1:0.003936162):0.001215462,2:0.0194173):0.03976208,4:0.01806733):0.005851129,(5:0.01300948,6:0.007388741):0.005944647):0.002693913):0.004526931):0.006408044):0.00519356,((13:0.003704569,(16:0.02694414,(12:0.007298652,17:0.012453672):0.0004094322):0.002520891):0.001924388,14:0.03768949802):0.0002791145):0.01340721,(19:0.022558422,(18:0.0238168539,15:0.0111122054):0.0002257996):0.0007687033);
tree gen.25 = [&U] (((14:0.0441232082,(13:0.00508142,(16:0.02797651,(12:0.004362675,17:0.0099345225):0.001630648):0.002041473):0.004023367):0.0001220741,(11:0.01546366,(10:0.01726294,(((7:0.017575472,9:0.004792138):0.003073308,8:0.0197290393):0.02335912,((((3:0.01943957,1:0.0169298):0.002705684,2:0.0247257):0.04254735,4:0.02684305):0.006942565,(5:0.01657009,6:0.01520106):0.004719486):0.002911755):0.003370364):0.002148168):0.006178227):0.004620172,(19:0.016864023,(15:0.0091693959,18:0.0281985129):0.002292531):3.946565e-05);
tree gen.26 = [&U] ((18:0.020546829,(15:0.019307279,19:0.026245426):7.612983e-05):0.001194872,(((13:0.002842875,((17:0.014819382,12:0.01270691):0.0008375646,16:0.03009228):0.0009367874):0.004052111,(((((5:0.008999587,6:0.007806318):0.003303579,((2:0.0222434,(3:0.01850552,1:0.014178):0.004026385):0.05699404,4:0.01689078):0.004760324):0.005650318,(9:0.003578709,(8:0.0124022969,7:0.01375326189):0.0007599921):0.0229995373):0.004833138,10:0.02268116):0.005497096,11:0.012023):0.01308592):0.001645105,14:0.0377882007):0.006663903);
tree gen.27 = [&U] (((15:0.0079615655,18:0.01365333253):0.0003942483,19:0.020912401):0.0018439417,((13:0.004835905,((17:0.013962805,12:0.01181503):0.002622798,16:0.02687691):0.0007966247):0.002221291,((((((5:0.009596369,6:0.008782291):0.004198389,((2:0.02618057,(3:0.02037876,1:0.01598116):0.003640501):0.04753247,4:0.01619229):0.004193729):8.22567e-05,(8:0.0116426489,(9:0.003710043,7:0.014069481):0.0010584369):0.0283394044):0.01295358,10:0.01575359):0.003442729,11:0.007816072):0.006249174,14:0.0465342437):0.0004524159):0.007285864);
tree gen.28 = [&U] (((14:0.03421147129,(13:0.007122783,(16:0.02339025,(12:0.01255934,17:0.0119561013):0.00159453):0.004477199):0.0007972314):0.0007678591,(11:0.008934136,(10:0.01703148,((6:0.009488573,(8:0.0125031937,(9:0.003750428,7:0.013385202):0.001154446):0.029821137):0.005209941,((4:0.01293368,((3:0.03396418,1:0.008735331):0.00213229,2:0.02529557):0.03342513):0.01151542,5:0.01739959):0.00298792):0.009614577):0.008425122):0.004784062):0.007047946,((18:0.0223631598,19:0.018616763):0.0001287273,15:0.00994495):0.002243716);
tree gen.29 = [&U] (15:0.005867145,(18:0.0181009162,(19:0.021098508,((11:0.01251231,(10:0.01681494,((8:0.011965345,(9:0.006034274,7:0.0125522156):0.0007376408):0.0301373,((6:0.008318645,5:0.01314485):0.0009891326,(((1:0.009625451,3:0.02809959):0.002620152,2:0.02117427):0.04640781,4:0.01705683):0.007490521):0.00583672):0.005021781):0.008977159):0.007546671,((13:0.005715737,((12:0.007376163,17:0.0191194638):0.005592851,16:0.02583372):0.000630558):0.004149131,14:0.0386372875):0.004117261):0.00778097):0.0001874417):0.0006107323);
tree gen.30 = [&U] ((19:0.017344507,(18:0.01692718592,15:0.0083084522):0.001055264):0.0004032778,((14:0.03330728325,(13:0.00767307,((17:0.0132954298,12:0.01036803):0.0004868863,16:0.02389728):0.003001096):0.001684583):0.0003350286,(((((7:0.011277095,9:0.00283641):0.0004628171,8:0.010672118):0.023457789,((5:0.01504174,6:0.006494598):0.002598654,((2:0.02227845,(3:0.03266589,1:0.01541595):0.004206536):0.05306867,4:0.01118929):0.009318194):0.003145318):0.004903189,10:0.01998942):0.007601213,11:0.007426572):0.006679282):0.005940816);
tree gen.31 = [&U] (((19:0.0184415204,18:0.0248911283):0.0001912876,15:0.011746191):0.001443854,((((((8:0.0147405782,(7:0.006313201,9:0.00359802):0.0007274477):0.026659561,((5:0.01147761,6:0.01141117):0.005798627,(((1:0.01692955,3:0.01502949):0.002620943,2:0.02147273):0.04145132,4:0.02335274):0.008505329):0.006130106):0.00390088,10:0.02202794):0.005174128,11:0.007693814):0.006531001,14:0.0307998896):0.0005143834,(13:0.005249893,((17:0.010071868,12:0.01171484):0.003063173,16:0.02564725):0.001929757):0.003799352):0.01204869);
tree gen.32 = [&U] ((((13:0.004576647,((12:0.008437026,17:0.012180189):0.00234736,16:0.03022476):0.002081809):0.002287728,14:0.0464492101):0.002014051,(11:0.01031103,(10:0.02174624,(((6:0.0128123,5:0.01241338):0.0008283242,((2:0.02490879,(1:0.02231509,3:0.01861448):0.008296165):0.039710581,4:0.02267467):0.006870536):0.008179392,((7:0.00855055,9:0.005286202):0.00154454,8:0.016492941):0.02869979453):0.002195118):0.004394332):0.008294325):0.01333914,(19:0.017403182,(15:0.0038063523,18:0.01916661):0.0015600056):0.0009050784);
tree gen.33 = [&U] (((14:0.047204435,((16:0.0213635,(12:0.009067921,17:0.016624646):0.0008080975):0.0008375711,13:0.005046894):0.001839132):0.0005247026,(11:0.005686303,(10:0.01783287,(((5:0.01026158,6:0.01314638):0.002041173,(4:0.02627181,((3:0.0190278,1:0.01331164):0.005803284,2:0.02241172):0.049775457):0.007577293):0.002466362,(8:0.0116799646,(7:0.0117079164,9:0.003809313):0.002510426):0.03332354):0.007593808):0.01084221):0.01116347):0.01068721,((15:0.009754939,18:0.0207310537):0.0013693449,19:0.023902826):0.003724284);
tree gen.34 = [&U] (((11:0.01176805,(10:0.01811004,(((5:0.01271675,6:0.007513747):0.001315995,(4:0.01083594,(2:0.02192385,(3:0.02337715,1:0.01400417):0.0006599516):0.05030686):0.005273102):0.005128093,(8:0.0122003579,(7:0.0100783448,9:0.002585672):0.0010182728):0.02457737):0.003942246):0.007483256):0.003604297,(14:0.0507169215,((16:0.02892275,(12:0.01427921,17:0.010498745):0.00420659):0.003474995,13:0.005702417):0.001264741):0.001410152):0.01013873,(19:0.02669501,(15:0.008109337,18:0.0209905869):0.004743215):0.001265589);
tree gen.35 = [&U] (((18:0.01585356792,15:0.0075053093):0.0006590491,19:0.017995332):0.0009377087,((14:0.0366218453,(((((7:0.013893529,9:0.009157502):0.001433746,8:0.0095724984):0.032299335,((5:0.007249826,6:0.006052529):0.004670264,((2:0.01669235,(1:0.01556804,3:0.01922152):0.001466961):0.04583123,4:0.01810645):0.006897052):0.002629094):0.006150743,10:0.01890312):0.00485249,11:0.00883428):0.006526969):0.001347302,(13:0.006730023,((17:0.011900959,12:0.01142701):0.001995698,16:0.02296857):0.002765366):0.001088549):0.007690788);
tree gen.36 = [&U] ((18:0.017146031,(19:0.0166555057,15:0.006639883):0.00182841593):6.333593e-06,((((16:0.02204284,(12:0.00661748,17:0.0106615384):0.003516042):0.001152395,13:0.004341601):0.0003040501,14:0.0396904811):0.001746692,(11:0.01416488,(10:0.01621992,(((5:0.006938219,6:0.00664286):0.008853759,(4:0.01503398,(2:0.01284273,(1:0.02379178,3:0.02024366):0.001604482):0.03540373):0.008127043):0.004536871,((7:0.011040925,9:0.002742256):0.00126416,8:0.016986705):0.02379478):0.004278459):0.004087598):0.006801182):0.006602223);
tree gen.37 = [&U] (((((16:0.02521787,(17:0.008711756,12:0.02411976):0.003839528):0.00129464,13:0.005978267):0.004699598,((((8:0.0052779776,(7:0.0133697161,9:0.001568467):0.0036592056):0.03092538,(((2:0.02564987,(1:0.01934787,3:0.01244601):0.01195477):0.04400109,4:0.01258953):0.01375454,(5:0.006329121,6:0.011432):0.003636535):0.00501496):0.007016149,10:0.01955932):0.006298197,11:0.01010049):0.005735915):0.001076288,14:0.0486484571):0.01222266,(15:0.009165085,(18:0.0155091143,19:0.02471763):0.0002118822):0.002458191);
tree gen.38 = [&U] ((14:0.0389531523,(((16:0.01736459,(17:0.008440345,12:0.01166897):0.001056773):0.00153108,13:0.00398208):0.003473167,(((((9:0.002340583,7:0.01287410246):0.001708189,8:0.009482386):0.0325199,(((2:0.03108044,(1:0.01517942,3:0.02605677):0.002530806):0.03733855,4:0.009394909):0.005828491,(5:0.01530083,6:0.009624796):0.003076996):0.004243902):0.004032049,10:0.0190079):0.00374486,11:0.01621439):0.01073514):0.001101515):0.008950941,(18:0.0234328322,(19:0.015758893,15:0.0053962464):9.345237e-05):0.004337348);
tree gen.39 = [&U] ((14:0.0401233567,((11:0.01257981,(10:0.01476865,(((4:0.01487722,((1:0.007201059,3:0.03060057):0.002380165,2:0.01795383):0.05095934):0.01044046,(5:0.009547858,6:0.01096736):0.002350578):0.002570397,(7:0.008327207,(9:0.002261039,8:0.0093832879):0.002201645):0.03304327):0.004642203):0.003650839):0.007533503,(((12:0.008754388,17:0.012960733):0.00181694,16:0.0198065):0.001369741,13:0.007387642):0.001859679):8.879936e-05):0.01009485,((15:0.008948363,19:0.0177124336):0.001768163,18:0.0194107393):0.006362992);
tree gen.40 = [&U] (((((12:0.00910641,17:0.015841641):0.005858727,16:0.02278668):0.002104629,13:0.005910721):0.001570644,(14:0.044246837,(11:0.0122611,(10:0.01492732,(((5:0.01083209,6:0.007783952):0.004933183,(4:0.01552737,((1:0.01480742,3:0.01161569):0.01351647,2:0.02570398):0.04092978):0.0100809):0.00345565,((9:0.003413853,7:0.016358108):0.002648251,8:0.013097622):0.02761528):0.00920819):0.00689011):0.009649641):0.0006772878):0.01577145,((15:0.011740306,18:0.018594959):0.0013827163,19:0.013567214):0.004320763);
tree gen.41 = [&U] (((18:0.0228916919,15:0.0092087308):0.0037338197,19:0.016756328):0.0005280501,(((((17:0.0119563525,12:0.007109303):0.001513609,16:0.02602471):0.00563252,13:0.004141161):0.004292947,14:0.0393739179):0.0002779949,(((((6:0.007101581,5:0.009655795):0.01294808,(((1:0.007677274,3:0.01758357):0.007179288,2:0.02092491):0.035355045,4:0.01408231):0.01012986):0.001300137,((7:0.010085049,9:0.003746048):0.001118557,8:0.0156337211):0.027787768):0.004259324,10:0.01770533):0.007246624,11:0.0119001):0.005789407):0.01593286);
tree gen.42 = [&U] ((19:0.01314258,((14:0.03767824615,((16:0.02394381,(12:0.008118462,17:0.0177902715):0.002566659):0.001966806,13:0.002527886):0.002529889):0.0003123484,(11:0.01409311,(10:0.02011229,(((((1:0.01175892,2:0.02237993):0.002614095,3:0.02182042):0.03833916,4:0.01099174):0.0114172,(5:0.01164786,6:0.01151501):0.007865312):0.001691247,((9:0.004123951,7:0.010852544):0.0007831053,8:0.0146511341):0.02348417):0.007339589):0.006232244):0.004724458):0.006604796):0.002049955,(15:0.007248139,18:0.0205401856):0.0022825533);
tree gen.43 = [&U] (((18:0.0168603688,15:0.007079471):0.0005203237,19:0.017188995):0.001478164,((11:0.0116484,(10:0.01419057,(((9:0.002520849,7:0.013756578):0.001830695,8:0.011822002):0.031301279,((((1:0.01739267,3:0.0212673):0.003754736,2:0.02415125):0.046566,4:0.01318887):0.004983797,(5:0.01006611,6:0.01074381):0.01093035):0.001030363):0.0035589):0.005489827):0.009543802,(((16:0.0267086,(12:0.0109206,17:0.017934846):0.002026018):0.001688624,13:0.009986669):0.00180179,14:0.04724369589):0.001339907):0.009412955);
tree gen.44 = [&U] (((15:0.0133901211,18:0.0255945008):0.0017461288,19:0.014478501):0.002403617,((14:0.05162324488,(11:0.00823965,(10:0.01629989,((8:0.01172987649,(9:0.004004946,7:0.0147282046):0.001554984):0.026774983,(((2:0.01713442,(3:0.0232669,1:0.01019777):0.002753286):0.06232043,4:0.01573214):0.006171368,(5:0.00845245,6:0.01303992):0.004884133):0.003714498):0.003496213):0.006479471):0.008319623):0.0008351982,(13:0.005830287,((12:0.009249193,17:0.0132402826):0.0006757554,16:0.02114676):0.002032221):0.002138793):0.007381678);
tree gen.45 = [&U] (((((((6:0.01946771,5:0.01119636):0.006851311,(((3:0.02454719,1:0.02157635):0.004819563,2:0.01924599):0.03767268,4:0.01415776):0.009667319):0.001083716,((7:0.011039376,9:0.001939056):0.001179623,8:0.0141174552):0.023754551):0.008368026,10:0.01970847):0.006443738,11:0.01072103):0.004719743,(((16:0.02474188,(17:0.014020056,12:0.00678019):0.00125355):0.003603285,13:0.002218159):0.001680106,14:0.0337043509):0.001539037):0.01389752,((15:0.0106197265,18:0.025095278):3.669497e-05,19:0.020302792):0.0002633725);
tree gen.46 = [&U] ((((13:0.005642572,(16:0.02461357,(12:0.01033367,17:0.010076056):0.001291224):0.001108113):0.001579068,14:0.0411297772):0.001019451,(11:0.01044491,(10:0.01365168,((8:0.0106132655,(9:0.0028278637,7:0.017428701):0.002876821):0.02865561,((6:0.009615058,5:0.01034417):0.002999035,(4:0.01538424,((3:0.02373115,1:0.01830348):0.008907699,2:0.02063205):0.0597688):0.01086787):0.003843938):0.003940146):0.004005006):0.00462864):0.005376529,(15:0.0101746343,(18:0.01737706968,19:0.014956977):2.473766e-05):0.0005295699);
tree gen.47 = [&U] (((19:0.016059762,15:0.0078712008):0.0009119259,18:0.011332088):0.001186316,((((16:0.02406447,(17:0.0182063929,12:0.008418132):0.0009937948):0.002435577,13:0.002414792):0.0008712292,14:0.0350939003):0.001878708,(((((6:0.009577452,5:0.009332184):0.005964054,((2:0.02036458,(1:0.01179138,3:0.009751411):0.01593289):0.03573327,4:0.01312493):0.005972411):0.002852174,(8:0.0151883897,(9:0.004157783,7:0.011550211):0.0021565458):0.02821744):0.002369851,10:0.01651587):0.008933855,11:0.007108716):0.003673485):0.005591561);
tree gen.48 = [&U] ((15:0.007816636,(18:0.02133914362,19:0.0135951485):0.001725914):0.0026924158,((11:0.007236453,(10:0.02531283,((8:0.0124005584,(9:0.002188938,7:0.0116977869):0.002199503):0.031384274,((6:0.007287111,5:0.0201354):0.0009496823,(4:0.01967276,(2:0.02311442,(3:0.02072469,1:0.0247258):0.00289559):0.03651877):0.003945267):0.002735487):0.002932557):0.004577404):0.005939615,((13:0.007946036,(16:0.02077395,(12:0.009430364,17:0.015180256):0.002800515):0.003087372):0.0008375503,14:0.0324133909):0.003133656):0.01083026);
tree gen.49 = [&U] ((19:0.017897869,(18:0.020144933,15:0.01096869):0.0011337693):0.001792937,((11:0.01258525,(10:0.01558425,(((9:0.003718423,7:0.014820375):0.0001812696,8:0.0115113133):0.0323819727,((4:0.02151872,((3:0.02458217,1:0.003854959):0.004572822,2:0.023917):0.04924024):0.007235869,(6:0.01155757,5:0.01316794):0.004006487):0.00397966):0.003423315):0.01081471):0.005319601,((13:0.007864158,(16:0.01908016,(12:0.01265576,17:0.0204657307):0.002797432):0.002035826):0.006592958,14:0.0393116521):0.001693348):0.009231472);
tree gen.50 = [&U] (((11:0.01269089,(10:0.01591257,(((5:0.009240631,6:0.0077012):0.005026807,((1:0.01730231,(2:0.02337072,3:0.02139874):0.0007951047):0.037339065,4:0.01391222):0.004083001):0.004659333,((9:0.006722444,7:0.0126918162):0.002945509,8:0.0118814364):0.03280246):0.006980036):0.006103329):0.006269214,((13:0.005665687,(16:0.02504556,(12:0.006784322,17:0.015921238):0.003948312):0.001408468):0.0009336189,14:0.03665824232):0.002575573):0.01040944,(18:0.0170134816,(19:0.0181577571,15:0.0106278433):0.00038707284):0.001289159);
tree gen.51 = [&U] (18:0.0171275835,((19:0.0235304257,15:0.005110317):0.0045156352,((11:0.008382081,(10:0.01609073,(((6:0.01377983,(9:0.004366397,(7:0.011674011,8:0.01556435624):0.0011157912):0.03054589):0.003804506,(4:0.01128612,((2:0.02221927,1:0.01491511):0.001585857,3:0.01910408):0.04367082):0.007060994):4.657175e-05,5:0.01244752):0.006575014):0.01051049):0.005721297,(14:0.037930124,(13:0.00461776,(16:0.02192521,(12:0.01355455,17:0.0141719185):0.004863094):0.002293038):0.002893633):0.003368495):0.0107934):2.210818e-05);
tree gen.52 = [&U] ((19:0.019274251,(18:0.0244189227,15:0.0107177106):0.0048653136):0.0002712119,(((13:0.007198943,(16:0.02374579,(12:0.01013707,17:0.0151611566):0.001383191):0.003773917):0.00346345,14:0.0418745793):0.002326081,(11:0.01168284,(10:0.02172304,(((9:0.005198821,7:0.009760807):0.001077157,8:0.0126191119):0.033155047,((4:0.01354667,(2:0.0228097,(3:0.02349745,1:0.01151038):0.007636802):0.04678696):0.01194046,(6:0.005568533,5:0.006547944):0.008305387):0.00637735):0.007988424):0.004737184):0.008019217):0.01148583);
tree gen.53 = [&U] (19:0.010961687,(((11:0.01082497,(10:0.01637998,(((7:0.00870518,9:0.002963968):0.001858006,8:0.011180706):0.0293485867,((4:0.01401424,(2:0.02300137,(3:0.02012425,1:0.01857082):0.006184316):0.05465908):0.005988416,(6:0.01016333,5:0.01069158):0.003099742):0.00284207):0.0049625):0.007577338):0.006692715,(14:0.0442544554,(13:0.004432134,(16:0.01953308,(12:0.009430281,17:0.0152165337):0.004865674):0.003372966):0.001009588):0.000262565):0.01303976,(15:0.007908446,18:0.0201381062):5.469455e-05):0.0001490545);
tree gen.54 = [&U] (((((16:0.02593675,(17:0.010917801,12:0.01079334):0.003050135):0.001922296,13:0.006644465):0.003469961,14:0.0345354523):0.0009332691,((((8:0.0136794027,(7:0.015518498,9:0.001246134):0.0002080536):0.029165413,((5:0.005368918,6:0.007829221):0.003306053,(((3:0.02437975,1:0.006765787):0.004981295,2:0.0202475):0.03892793,4:0.01733929):0.01761969):0.005376158):0.005546215,10:0.01573941):0.005869462,11:0.01262494):0.00927157):0.00583495,((15:0.011357649,19:0.026130906):0.0008667687,18:0.0225258689):0.0029440682);
tree gen.55 = [&U] ((15:0.00984197,(19:0.0169658707,18:0.020929625):0.0001793817):0.00116312,((14:0.05378747636,(13:0.009225038,(16:0.02671379,(17:0.0147755354,12:0.006606735):0.002608245):0.001449912):0.003407267):0.001515019,(11:0.01406156,(10:0.01564502,((7:0.012318564,(8:0.017535969,9:0.004449135):0.001341369):0.03408922,((4:0.01866403,(3:0.02533358,(1:0.02635914,2:0.01312289):0.003927935):0.04801695):0.004162939,(6:0.007667151,5:0.01047755):0.006053774):0.001435697):0.007600238):0.003626392):0.008331506):0.009324885);
tree gen.56 = [&U] ((18:0.026407863,(15:0.0078492276,19:0.020709439):0.001364251):0.002414648,((14:0.0466516253,(13:0.005710076,(16:0.02922405,(17:0.00994190361,12:0.007562675):0.007888327):0.003153676):0.0003615072):0.003779845,(11:0.007419007,(10:0.01665406,(((9:0.004032954,7:0.0064358847):0.0004307489,8:0.0171158249):0.03363697,((4:0.01447323,(2:0.02007252,(1:0.01173963,3:0.02403182):0.002758686):0.04442243):0.007934457,(6:0.01455482,5:0.006833402):0.005585345):0.007426912):0.006617111):0.002851142):0.003291936):0.009352399);
tree gen.57 = [&U] (((11:0.007113951,(10:0.0178444,(((9:0.004199597,7:0.012086584):0.001201126,8:0.0095885247):0.029830488,((4:0.01383254,(2:0.02069302,(1:0.01054618,3:0.02209766):0.006695984):0.04315209):0.009382884,(6:0.00864384,5:0.01229534):0.0056415):0.002850666):0.004223767):0.007566117):0.005344077,(((16:0.02714778,(17:0.01243287379,12:0.009806035):0.002316241):0.003859655,13:0.005689654):0.00279967,14:0.03312093947):0.0007795413):0.01032225,(19:0.026239853,(15:0.0068365551,18:0.0220718566):0.00059802644):0.0004361061);
tree gen.58 = [&U] (((11:0.0135936,(10:0.01848756,(((8:0.0130475897,9:0.002149822):0.002194353,7:0.012292533):0.027955105,((4:0.01726169,((3:0.02486846,2:0.01849583):4.638593e-05,1:0.0144764):0.03678522):0.01104131,(6:0.0107724,5:0.01479426):0.001688589):0.003353207):0.005425358):0.006563677):0.005479533,(((16:0.02356661,(17:0.0166415087,12:0.01382871):0.005166691):0.002745976,13:0.005963871):0.002508184,14:0.0449356494):0.0002284282):0.009682197,((18:0.02355299862,15:0.008147303):0.0049426905,19:0.022450559):0.003405343);
tree gen.59 = [&U] ((((((8:0.0114032203,(9:0.006311873,7:0.010490595):0.0004623349):0.021865552,((5:0.01726691,6:0.003860311):0.003499005,((2:0.02337984,(3:0.01151676,1:0.01139017):0.003315627):0.03986014,4:0.01778375):0.005991543):0.003963134):0.00726511,10:0.01597388):0.006665721,11:0.006732555):0.004771033,(((16:0.03005613,(12:0.008395444,17:0.015459871):0.003050242):0.001784817,13:0.005634663):0.002237098,14:0.0560657859):0.002026894):0.005610771,((15:0.005614722,18:0.0169926916):0.0025310197,19:0.01968353):0.001465694);
tree gen.60 = [&U] (((11:0.009892599,(10:0.01390596,(((7:0.01216701,9:0.003126843):0.001368097,8:0.0131799889):0.02518984,((((3:0.01788631,1:0.01169655):0.003458644,2:0.02284281):0.03961101,4:0.01624438):0.005594122,(5:0.009439991,6:0.008699857):0.006193927):0.002940804):0.005660682):0.004879839):0.004003835,(((16:0.02527979,(12:0.006424948,17:0.0146657219):0.001371739):0.001567654,13:0.006122856):0.001531612,14:0.03872370556):0.002324124):0.01003491,((15:0.0077498416,18:0.02051302):0.0006381344,19:0.021822038):0.003053968);
tree gen.61 = [&U] ((19:0.016933865,(18:0.0183229483,15:0.0063966926):0.0028030738):0.0002932466,((14:0.042505409,((16:0.02732168,(17:0.0231575477,12:0.009362097):0.002469426):0.001161296,13:0.008153191):0.001644393):0.001835024,(11:0.01341159,(10:0.0214192,(((7:0.012563968,8:0.012547857):0.0007944415,9:0.00552854):0.02926405,((6:0.01030636,5:0.007235937):0.004586966,(4:0.01105044,((3:0.01497313,1:0.01131595):0.006046034,2:0.01964806):0.04284343):0.01037662):0.004445188):0.007964029):0.003700032):0.004771184):0.01289543);
tree gen.62 = [&U] ((19:0.014840708,(15:0.0108689865,18:0.020538232):6.526763e-05):0.0006616564,((11:0.01207463,(10:0.02646446,(((4:0.01939893,((3:0.01816086,1:0.007621528):0.003465891,2:0.02134011):0.05083571):0.0116017,(6:0.008310246,5:0.01161649):0.003426011):0.00139311,((7:0.01655339,9:0.003055917):0.0017156966,8:0.019152784):0.0279355):0.006680169):0.004956497):0.004578922,(14:0.0402657335,((16:0.03066483,(17:0.015506816,12:0.007738342):0.003078624):0.003341683,13:0.004248745):0.004349366):0.001084078):0.01077562);
tree gen.63 = [&U] (((((((9:0.002122034,7:0.010535033):0.001845242,8:0.0133335378):0.03110267,((5:0.01502051,6:0.006169778):0.008755518,((2:0.01663522,(1:0.02583131,3:0.01805348):0.006699861):0.037247,4:0.01588658):0.008389678):0.001129991):0.01040031,10:0.01587575):0.006802204,11:0.008482241):0.003895719,((13:0.004337973,(16:0.02472774,(12:0.01152786,17:0.012443931):0.003564821):0.001581673):0.000526841,14:0.0403389233):0.0007424043):0.009246193,((18:0.0232011492,15:0.007467936):0.0003476326,19:0.016766022):0.001184185);
tree gen.64 = [&U] (((14:0.0384731865,(13:0.00350215,(16:0.02876036,(12:0.006051319,17:0.013874071):0.0008155271):0.002735276):0.003341884):0.001513202,(((((9:0.001729624,7:0.0122091142):0.0003801385,8:0.0074602816):0.02136377,((5:0.01566618,6:0.006651204):0.002916521,((2:0.02006626,(1:0.01470589,3:0.01977883):0.005810024):0.0415687,4:0.01656443):0.005937869):0.008957523):0.004926811,10:0.01844476):0.005554947,11:0.01013189):0.006988467):0.01263935,(19:0.020123026,(18:0.0183004272,15:0.006753627483):0.0008373867):0.002667151);
tree gen.65 = [&U] (((15:0.0056885016,18:0.0242791806):0.0004673634,19:0.018704236):0.0006221346,((11:0.01228577,(10:0.02095999,(((9:0.006430446,7:0.0128703545):0.0006160195,8:0.00696077467):0.026514692,((((1:0.01782175,3:0.01733388):0.005487717,2:0.02358637):0.0372718,4:0.02268493):0.00953823,(5:0.01058948,6:0.006420798):0.003901629):0.001085276):0.007720116):0.003427686):0.004498849,(14:0.0568339141,((16:0.0269567,(12:0.01594397,17:0.014056236):0.0009867062):0.001130585,13:0.004144277):0.001099706):0.0008728267):0.01307218);
tree gen.66 = [&U] (((18:0.018045033,15:0.009584181):0.001059282,19:0.021215931):0.001623262,(((16:0.02134319,(12:0.006879283,17:0.015486261):0.001692833):0.002857096,13:0.003850126):0.003392644,((11:0.01189847,(10:0.01065496,(((7:0.011226875,9:0.007154163):0.001522968,8:0.0117337526):0.035032849,((((1:0.02498879,3:0.01994868):0.009170262,2:0.02176276):0.03765298,4:0.01778561):0.009824706,(5:0.008692907,6:0.006418414):0.003893803):0.003835907):0.00668579):0.003850074):0.008990172,14:0.0344133245):0.0006425173):0.005967047);
tree gen.67 = [&U] (((18:0.0238769599,19:0.022217455):0.001350731,15:0.008453135):0.0053534155,(((11:0.01168398,(10:0.0178383,(((7:0.0145212249,9:0.007135426):0.0001204591,8:0.010322683):0.025487332,((((1:0.007068596,3:0.02529997):0.003806047,2:0.01974552):0.04482557,4:0.01378517):0.01449205,(5:0.01767172,6:0.01180961):0.00154706):0.002784132):0.007449676):0.00482669):0.005829335,((16:0.02569104,(12:0.01451368,17:0.016709469):0.00371321):0.002213344,13:0.006196849):0.003616393):9.72537e-05,14:0.0434670119):0.008581487);
tree gen.68 = [&U] (((15:0.011134279,19:0.015996688):0.0035300862,18:0.023070306):0.0003722148,(((11:0.009627469,((((((1:0.01054555,3:0.01778513):0.0009060221,2:0.01896733):0.04732112,4:0.01412781):0.00815482,(5:0.01354228,6:0.008174808):0.003323359):0.008403827,((7:0.011202074,9:0.0042371408):0.0007830029,8:0.013277601):0.02998426):0.005295071,10:0.01768494):0.005011977):0.006181627,((16:0.02058943,(12:0.01377788,17:0.01320613486):0.001514733):0.003657248,13:0.003974863):0.004305292):0.0002938248,14:0.0444982948):0.007645018);
tree gen.69 = [&U] ((((((8:0.0143092551,(7:0.009778124,9:0.002891092):0.0005727814):0.0347878942,((5:0.01522017,6:0.009832914):0.002607194,(((3:0.02087989,1:0.01766199):0.007814945,2:0.02187067):0.05855267,4:0.01250364):0.01062492):0.003279746):0.005302657,10:0.0188484):0.005661404,11:0.01030817):0.002656686,((13:0.005751199,(16:0.02320387,(12:0.01213274,17:0.011045631):0.002791687):0.001240367):0.0005298363,14:0.0351827315):0.0002044816):0.009468966,(19:0.0178424649,(18:0.0152176723,15:0.01067509705):0.0028200998):0.0012535);
tree gen.70 = [&U] ((((13:0.00144421,(16:0.02291797,(12:0.01344906,17:0.012786334):0.001559679):0.00245525):0.001252364,14:0.033521043):0.0009514539,(((((9:0.002660985,7:0.011363612):0.001626684,8:0.0120348294):0.02343987,((5:0.009453025,6:0.008701667):0.01218803,((2:0.02477091,(1:0.01391626,3:0.01842815):0.00125703):0.04290396,4:0.01437461):0.006032815):0.004733208):0.00557675,10:0.0119471):0.003635442,11:0.01305618):0.009352576):0.008570703,((19:0.019293092,15:0.006551992):0.0001218607,18:0.017774103):0.0059764376);
tree gen.71 = [&U] (((14:0.0327600928,(((12:0.01237355,17:0.018788778):0.003586216,16:0.02992486):0.001427689,13:0.007790237):0.0004628986):0.0008684802,(11:0.01233818,(10:0.01302998,((8:0.0103623794,(7:0.012760614,9:0.004432571):0.0006566299):0.02112602,((5:0.004931311,6:0.01046001):0.002383062,(4:0.02132862,(2:0.02029369,(3:0.01807588,1:0.006939353):0.001891665):0.03865965):0.007942856):0.002433004):0.00632664):0.009734118):0.004997832):0.01212385,(15:0.0103611107,(19:0.013361957,18:0.017637057):1.124948e-06):0.002099632);
tree gen.72 = [&U] ((((13:0.01093492,(16:0.02290137,(12:0.008404029,17:0.011564862):0.003654413):0.002105148):0.003445396,14:0.0404927441):0.0009882784,(((((7:0.012978293,9:0.002060422):0.0008597671,8:0.0086308545):0.024063353,((5:0.01029449,6:0.01173209):0.003200467,(((1:0.01678302,2:0.0240744):0.001480533,3:0.02904862):0.04301571,4:0.01353443):0.008613113):0.008380858):0.004230813,10:0.02625723):0.01279083,11:0.009871924):0.006330511):0.00651152,(18:0.02089925057,(19:0.016534436,15:0.007540435):0.0001287341):0.001232298);
tree gen.73 = [&U] (((14:0.0359356239,(13:0.003324223,((17:0.00982576124,12:0.009647711):0.003663188,16:0.02311068):0.002920094):0.001599412):0.003392949,(11:0.008010542,(10:0.0138399,(((7:0.0100232,9:0.002646635):0.002835435,8:0.017086737):0.02717107,((5:0.007243097,6:0.006056998):0.001776875,(4:0.00844956,(2:0.01834098,(3:0.02261457,1:0.01244221):0.003693291):0.037282723):0.006741537):0.003937815):0.003841777):0.00895954):0.007486209):0.006454428,(19:0.016468868,(15:0.009746357,18:0.0218255683):0.0005318544):0.0004447761);
tree gen.74 = [&U] ((((((7:0.0153247209,(8:0.011894766,9:0.002709957):0.0004089734):0.0301602,((((3:0.02390772,2:0.02046734):0.002989269,1:0.01377585):0.03718181,4:0.01846557):0.008138009,(5:0.0205978,6:0.007530868):0.001936464):0.002392521):0.005798645,10:0.02291599):0.007616262,11:0.008623208):0.007402931,((((12:0.01040696,17:0.015850645):0.005112378,16:0.0245216):0.004191812,13:0.00838588):0.004685025,14:0.03152187059):0.0005260145):0.006621838,(18:0.0145160863,(19:0.0226268976,15:0.00654545):0.002499211):0.000977233);
tree gen.75 = [&U] ((15:0.0138219973,(19:0.018363851,(14:0.0402404559,(((16:0.02952506,(12:0.008161815,17:0.0149824415):0.005892412):0.001549992,13:0.004448085):0.002126485,(11:0.005327628,(((8:0.0166958411,(9:0.003386493,7:0.009606139):0.00437474):0.02383512,((5:0.01432731,6:0.01409018):0.002684704,((2:0.02363346,(1:0.01868289,3:0.01701449):0.01421181):0.04113861,4:0.01434123):0.009128054):0.001872908):0.005062956,10:0.01891332):0.006508293):0.006768346):0.0001894419):0.009583372):0.0006788624):0.0001466403,18:0.0121291023);
tree gen.76 = [&U] ((18:0.0173632374,(19:0.0184259321,15:0.0076889574):0.001532056):0.003120458,(((10:0.01149969,(((5:0.007283314,6:0.01644275):0.00664023,((2:0.02197377,(1:0.0111104,3:0.01522156):0.005471322):0.05088326,4:0.01345317):0.009415165):0.001158375,(8:0.0092369012,(9:0.002819311,7:0.010131959):0.00138022719):0.030570077):0.005559543):0.004594899,11:0.01728069):0.003574967,((13:0.005543821,((12:0.007272145,17:0.0128371258):0.001778554,16:0.03185915):0.001917884):0.003283325,14:0.0440710387):0.006448814):0.006581353);
tree gen.77 = [&U] ((18:0.0188434043,(15:0.0118237051,19:0.021486962):0.0007916925):0.0007596979,((14:0.04627963586,((16:0.02103752,(12:0.01085296,17:0.014208383):0.003387249):0.002130725,13:0.004505718):0.004096599):0.00212053,(11:0.01407118,((((9:0.002993555,7:0.0134333714):0.00155772141,8:0.0108546067):0.0296834,((5:0.005543694,6:0.007837186):0.009540091,((2:0.02417941,(1:0.008919568,3:0.01674266):0.00554229):0.05147318,4:0.02213808):0.006483343):0.005250795):0.007106384,10:0.02307117):0.005360838):0.005054667):0.004878102);
tree gen.78 = [&U] ((18:0.0170034874,(19:0.016866457,15:0.0135928537):7.05805e-05):0.001534669,((11:0.01466433,((((9:0.001671223,7:0.011180686):0.002700101,8:0.0126380251):0.026027979,((5:0.01150322,6:0.01619936):0.007386272,((2:0.02474275,(3:0.02575836,1:0.01167133):0.003837803):0.046023079,4:0.01885432):0.01031972):0.002888606):0.002622776,10:0.0156975):0.006250379):0.003511352,(14:0.0353269353,((16:0.02303939,(12:0.008243221,17:0.01498527):0.001543434):0.004955758,13:0.00621235):0.001814655):0.002328536):0.005679306);
tree gen.79 = [&U] (((18:0.0195135755,15:0.0096779085):0.0001449057,19:0.016516552):0.0003026884,((14:0.0379854698,(((12:0.005428423,17:0.011113352):0.001708019,16:0.0332526):0.007137772,13:0.003221777):0.003631634):0.001583383,((10:0.01298749,(((5:0.007888855,6:0.007675356):0.006748913,((2:0.02615929,(3:0.02071558,1:0.01136568):0.001887465):0.03952486,4:0.01031825):0.01467355):0.002970403,((9:0.00311046,7:0.010019756):0.0008900558,8:0.0122814765):0.035955617):0.004879882):0.007561721,11:0.01019766):0.005993466):0.009301163);
tree gen.80 = [&U] ((19:0.018922931,(18:0.0201463596,15:0.0110355718):0.0006607015):0.0004010369,((11:0.008853381,((((9:0.002909718,7:0.009426143):0.0006839403,8:0.014218475):0.02602906,((5:0.01960098,6:0.01114191):0.002137183,((2:0.02043184,(3:0.01881536,1:0.01180421):0.003407551):0.05010771,4:0.01331536):0.007580959):0.004294654):0.007139563,10:0.02498852):0.002814854):0.007660394,(14:0.0462242975,((16:0.021941,(12:0.008673539,17:0.011299856):0.006314737):0.002054411,13:0.006041575):0.002229546):0.0005694633):0.009047169);
tree gen.81 = [&U] ((19:0.018376892,(15:0.0111141115,18:0.0175050609):0.001125315):0.00307672,((14:0.0440909769,((16:0.02380064,(12:0.009217031,17:0.015132696):0.0016756):0.001449208,13:0.008067282):0.001671105):0.002279534,(11:0.01187051,((((7:0.0099702295,9:0.001732507):0.001207092,8:0.01655414958):0.02762728,((5:0.0129506,6:0.009529668):0.001087699,((2:0.03079188,(3:0.01276919,1:0.01658876):0.009300214):0.034275989,4:0.01489978):0.01192269):0.007816661):0.007490968,10:0.02111798):0.00628026):0.003926045):0.008821587);
tree gen.82 = [&U] (((11:0.01476712,(((9:0.002000879,(8:0.00851657177,7:0.016868059):0.001799168):0.026472476,((5:0.01051612,6:0.015294):0.00355677,((2:0.02118983,(3:0.02215742,1:0.01338655):0.005055494):0.03740162,4:0.01586287):0.006401449):0.0008949151):0.007003629,10:0.01988278):0.001883038):0.006517423,((13:0.003565456,((12:0.007158959,17:0.00915327588):0.001356107,16:0.03201884):0.001757488):0.002136444,14:0.0439884256):0.0004155819):0.0110457,((18:0.017678899,15:0.00833083):0.005106693,19:0.018113172):0.001287871);
tree gen.83 = [&U] ((15:0.01039269774,(18:0.019634084,19:0.019675359):0.0009055118):0.0004038131,(((10:0.01537553,((((2:0.02088051,(1:0.01478122,3:0.01251898):0.00663087):0.039380241,4:0.01587695):0.01156676,(5:0.01108389,6:0.01069572):0.004227965):0.003025587,(8:0.0063607073,(9:0.007625695,7:0.0125974269):0.002675208):0.03416029):0.006739966):0.004027878,11:0.01197196):0.00530345,((13:0.005644199,((12:0.01089629,17:0.0154885148):0.002118373,16:0.02538581):0.001653311):0.00340193,14:0.0359856959):0.001713609):0.009589592);
tree gen.84 = [&U] (((14:0.0373454464,(13:0.003591272,(16:0.02078133,(12:0.01310085,17:0.01197014292):0.001731507):0.0007414481):0.001253628):0.001042758,(11:0.009724116,(10:0.01587684,((8:0.0173026648,(7:0.013147791,9:0.003994287):0.0005271332):0.03522705,((5:0.01861771,6:0.008957493):0.004701919,(4:0.01694275,(2:0.01996795,(3:0.02208424,1:0.01180783):0.003529901):0.03316271):0.004775402):0.001223725):0.003795615):0.006316813):0.004713236):0.009247224,((15:0.01078078,19:0.0155703625):0.0001926106,18:0.0231042365):0.002080594);
tree gen.85 = [&U] (((14:0.0467066907,((16:0.02393699,(12:0.01047299,17:0.0183062448):0.003326976):0.001551926,13:0.008244375):0.003659019):0.004300007,(11:0.007134292,(10:0.02508763,((8:0.0125515398,(7:0.012323654,9:0.007339588):0.0004305872):0.027099274,((4:0.01713695,(2:0.01950824,(3:0.01752503,1:0.01335667):0.01030399):0.04950468):0.006688471,(6:0.01311932,5:0.0194055):0.001359128):0.003949277):0.006709117):0.007163396):0.006811405):0.009790038,((18:0.0149029212,15:0.00890634363):0.0001265276,19:0.01432704):0.0005483242);
tree gen.86 = [&U] (((14:0.0409390137,(((12:0.0133039,17:0.00905041):0.001833553,16:0.02126079):0.001632081,13:0.007590903):0.00309355):0.001783576,((10:0.02028981,(((((1:0.01331196,3:0.02109622):0.00966701,2:0.01819221):0.03931493,4:0.01138078):0.006451358,(5:0.009812815,6:0.008678412):0.006966392):0.006538938,(8:0.010941234,(9:0.003623666,7:0.01372004):0.002292736):0.0364646662):0.004455259):0.004857872,11:0.01759711):0.006184343):0.008120521,(15:0.0043408968,(18:0.0219157652,19:0.0182363814):0.0022166178):0.002362489);
tree gen.87 = [&U] (((18:0.0166486572,15:0.009601936):0.0005728428,(((10:0.01840142,(((7:0.0087368769,8:0.016855833):0.0001396823,9:0.005074803):0.03011384,((((1:0.01535546,3:0.0219304):0.01183733,2:0.01441881):0.03642646,4:0.02014714):0.01138964,(6:0.009097759,5:0.01664842):0.001629773):0.001743551):0.002602901):0.008305884,11:0.01133805):0.01020726,((((12:0.005523178,17:0.01549366):0.00246969,16:0.03749691):0.004612329,13:0.006062637):0.003558505,14:0.0466985647):0.001020239):0.008425487):0.0007567992,19:0.022900208);
tree gen.88 = [&U] ((((((12:0.0073365,17:0.0132858442):0.004310123,16:0.02686048):0.002518837,13:0.005062815):0.001263202,14:0.0479490173):0.001866232,((10:0.02490801,((9:0.007720343,(7:0.009503985,8:0.0104153056):0.00034372761):0.03155811,((((1:0.01606593,3:0.02063269):0.005458781,2:0.02013683):0.04326224,4:0.01618768):0.009503192,(6:0.01323649,5:0.008570268):0.006610763):0.005246502):0.003870955):0.01092524,11:0.01547666):0.008209582):0.009105617,((15:0.008071902,18:0.0173099268):0.0006188629,19:0.019051663):0.002338826);
tree gen.89 = [&U] ((19:0.019102419,(15:0.00857507945,18:0.0159810752):0.0006239353):0.002153963,((14:0.0436077183,(((12:0.01566051,17:0.017448714):0.004535737,16:0.0212984):0.002433953,13:0.002223453):0.003211139):0.0005315004,(11:0.0133993,((((((1:0.009920364,3:0.01877169):0.002880803,2:0.01473462):0.03798983,4:0.02013585):0.004784003,(6:0.01050266,5:0.008907324):0.00359426):0.001382244,(8:0.0109732192,(7:0.011882124,9:0.008118375):0.002943647):0.030467223):0.003850124,10:0.01453486):0.004095805):0.006690127):0.009074729);
tree gen.90 = [&U] (((15:0.005288347,18:0.0201647321):0.00014830729,19:0.0215615394):0.002275265,((((12:0.007920413,17:0.017987443):0.003710469,16:0.0220692):0.001520994,13:0.003254503):0.0005232958,((11:0.008513304,((((((1:0.01316775,3:0.01864948):0.003436065,2:0.02051434):0.04460451,4:0.01408248):0.01082646,(6:0.01206459,5:0.005569009):0.004396973):0.005450981,((9:0.001444924,7:0.008967808):0.005214372,8:0.010457447):0.027498201):0.009073158,10:0.0150657):0.006891955):0.007266416,14:0.03971441608):0.0005593725):0.01322874);
tree gen.91 = [&U] ((((((12:0.008158919,17:0.014673018):0.002774026,16:0.01965104):0.001912578,13:0.00240782):0.003183429,14:0.0340006778):0.0005834715,((10:0.0169665,((8:0.0136305352,(7:0.0122526834,9:0.00561449):0.0007835726):0.030362668,((((3:0.02246156,1:0.01421797):0.009130361,2:0.02339933):0.04293318,4:0.01255194):0.008680539,(6:0.01318575,5:0.01499726):0.001423259):0.001079144):0.006160044):0.005392399,11:0.007518131):0.005752851):0.01437054,((18:0.0164404097,19:0.018182514):0.0005354204,15:0.010830185):0.001211203);
tree gen.92 = [&U] (((((16:0.02362059,(12:0.009276463,17:0.0105133736):0.002349062):0.001884288,13:0.007519588):0.006546311,((10:0.01916089,(((9:0.002009884,8:0.0147353495):0.0001268648,7:0.015368163):0.03367895,((((3:0.02138762,1:0.01446591):0.002517334,2:0.01921225):0.05027467,4:0.02118606):0.006450218,(6:0.009829427,5:0.008566758):0.006285742):0.001584854):0.005056409):0.004844246,11:0.01268641):0.006939171):9.840745e-05,14:0.0438926995):0.01004018,(19:0.018998387,(15:0.010259305,18:0.0229325855):0.0008110357):0.00178859);
tree gen.93 = [&U] (((13:0.005349665,((12:0.00945281,17:0.00924338036):0.004083489,16:0.02558545):0.002168278):0.006726609,((11:0.01022475,(10:0.01580132,(((9:0.002273936,7:0.011755028):0.001721886,8:0.0132238037):0.025098494,((5:0.01634025,6:0.01129444):0.01189388,(4:0.02032849,(2:0.01593961,(1:0.01236633,3:0.02146746):0.003795797):0.0417073):0.005205363):0.0008833933):0.006703067):0.002432617):0.008433533,14:0.0412888049):0.0003067397):0.01046305,(19:0.017239639,(15:0.008457596,18:0.0166499691):0.003034516189):0.0003037674);
tree gen.94 = [&U] (((15:0.014434397,18:0.0245331032):0.003674311,19:0.027361128):0.0008556983,(((13:0.006811602,(16:0.02534843,(17:0.01624036,12:0.01264445):0.003114215):0.003604061):0.001457642,14:0.0342907394):0.0007726936,(11:0.01569296,(((((2:0.02001695,(1:0.02034517,3:0.0186481):0.005764167):0.04454616,4:0.01978134):0.00833199,(6:0.01541155,5:0.01687525):0.002097919):0.005845001,(8:0.0099426993,(9:0.003709715,7:0.0141678444):0.004398322):0.02879006):0.006574813,10:0.01635409):0.004613771):0.004081858):0.01040144);
tree gen.95 = [&U] ((19:0.022347033,(18:0.01455747999,15:0.0070068315):0.0006845733):0.001453158,(((10:0.01613121,(((7:0.008935215,9:0.003621231):0.0008037534,8:0.01480985):0.032565087,(((1:0.02140681,(3:0.02481041,2:0.02147837):0.0003894444):0.04236601,4:0.01637649):0.006040317,(6:0.01045983,5:0.01116723):0.008125003):0.003710286):0.009422805):0.003724001,11:0.01627092):0.005351107,(((16:0.02757622,(12:0.007166977,17:0.012377929):0.002067186):0.003451464,13:0.003267221):0.00334042,14:0.02569765862):0.0003722821):0.003785881);
tree gen.96 = [&U] (((15:0.0098755019,19:0.021263472):0.00178154,18:0.0211752943):0.001137308,((11:0.009563723,((((6:0.008768042,5:0.01262175):0.00297489,((2:0.02574555,(1:0.02346108,3:0.02165842):0.002488314):0.04174343,4:0.01371326):0.01131463):0.006805154,(8:0.0134200039,(7:0.0132581351,9:0.0027991129):0.006498042):0.026823169):0.00324705,10:0.01392668):0.007250166):0.008672388,((13:0.001806798,(16:0.01797417,(17:0.017774113,12:0.008828454):0.004430308):0.001901993):0.001708627,14:0.0420010178):0.0006143917):0.00817707);
tree gen.97 = [&U] ((19:0.015704781,(18:0.016747628,15:0.012974192):0.0003189307):0.001372951,((11:0.01010911,((((6:0.009033877,5:0.01267611):0.004047881,((2:0.02179148,(1:0.01131063,3:0.01979446):0.006350596):0.04122867,4:0.01257315):0.005677737):0.01056423,(8:0.0147373778,(9:0.0007970515,7:0.014210706):0.001341562):0.02107200433):0.006685967,10:0.01344783):0.0076137):0.004969524,((13:0.004572228,(16:0.01919689,(17:0.0183964661,12:0.009643345):0.001505784):0.002033432):0.005882429,14:0.0334174976):0.001199035):0.009084231);
tree gen.98 = [&U] (((14:0.045102181,((10:0.01376787,(((9:0.009546732,7:0.016133512):0.0003821869,8:0.0131206991):0.02578362,((((1:0.0223999,2:0.02346774):0.0004086584,3:0.03158429):0.05492339,4:0.02124448):0.006956397,(6:0.01084671,5:0.008180528):0.008653468):0.003439954):0.005602613):0.008183771,11:0.007986983):0.009133172):0.0003026817,(13:0.009116652,(16:0.02757732,(12:0.009570389,17:0.0143217959):0.004446433):0.002376392):0.003095797):0.007850701,((15:0.0053606197,19:0.017877554):5.633304e-05,18:0.0155876341):0.002430358);
tree gen.99 = [&U] (((18:0.0223647773,19:0.018752091):0.0001276514,15:0.0140104513):3.572263e-05,((11:0.01101722,((((5:0.0153488,6:0.00944639):0.002680552,((2:0.01932125,(1:0.006320212,3:0.01509533):0.0009484936):0.05132215,4:0.01317932):0.0120195):0.00215905,(7:0.0123921187,(8:0.0154537493,9:0.003566672):0.0002710704):0.02883957):0.00639479,10:0.01884067):0.008068511):0.008136223,(14:0.0462249475,(13:0.003117063,(16:0.02865439,(12:0.006204507,17:0.013776578):0.00359928):0.001995651):0.001877151):0.001510789):0.005504505);
tree gen.100 = [&U] (((11:0.01012827,((((6:0.01718213,5:0.01556169):0.001700935,((1:0.01241842,(3:0.02553035,2:0.01963346):0.0006045956):0.05902733,4:0.01791723):0.009480596):0.0003015661,(9:0.003221562,(8:0.0081399619,7:0.0092566687):0.0001422299):0.027792914):0.006916615,10:0.01534189):0.006350478):0.004294789,(14:0.0435261004,((16:0.02052086,(17:0.0085508532,12:0.005164434):0.003396295):0.00211646,13:0.007031242):0.002038675):0.000685863):0.01156246,((15:0.004728327,18:0.0229124753):0.0001731783,19:0.022601799):0.001844065);
tree gen.101 = [&U] (((14:0.0462090345,(13:0.005235958,((12:0.01054804,17:0.0073310422):0.001733622,16:0.02895933):0.002711158):0.002151313):0.0005863778,(11:0.01288742,(10:0.01712046,((8:0.0127133993,(7:0.01061025537,9:0.0074308):0.001572974):0.02581782,((4:0.00912335,(2:0.02678656,(3:0.02783598,1:0.01256053):0.0003790929):0.05365338):0.006627389,(5:0.01182063,6:0.01765687):0.00574862):0.003934435):0.006222414):0.004438322):0.004786986):0.007861342,((15:0.0102728467,19:0.0172781205):0.0007055964,18:0.0202671805):0.0004696757);
tree gen.102 = [&U] (((11:0.01150763,((((5:0.01109015,6:0.008064391):0.01127404,((2:0.01848497,(1:0.01892165,3:0.02301276):0.004074618):0.05797153,4:0.01821017):0.007689511):0.003516605,((7:0.014864523,9:0.006837253):0.003422427,8:0.0120071948):0.0312801197):0.005270704,10:0.01656165):0.006337344):0.004720878,(((16:0.0192658,(17:0.0148265,12:0.01056207):0.004036797):0.001617512,13:0.005415519):0.002761999,14:0.04465140346):0.002034317):0.005572179,((15:0.0113941137,19:0.021811438):0.0002321177,18:0.020940546):0.0001410616);
tree gen.103 = [&U] (((15:0.009096551,18:0.0251462539):0.0006677117,19:0.02046677):0.001627485,(((10:0.01952891,(((9:0.003768405,7:0.008083302):0.003511846,8:0.011678097):0.020580443,((((3:0.02807589,1:0.02278881):0.004412869,2:0.0180579):0.04452122,4:0.009895338):0.005073433,(6:0.01306429,5:0.008971931):0.004413424):0.006900874):0.004223163):0.01310501,11:0.01626659):0.005624537,(14:0.049763517,(13:0.007124742,(16:0.02936238,(12:0.006363095,17:0.0093500156):0.001587684):0.001140594):0.001648698):0.001181726):0.009153717);
tree gen.104 = [&U] (((11:0.007454276,(10:0.01747215,(((4:0.02067325,(2:0.01816092,(3:0.01636918,1:0.01694593):0.004965884):0.04007354):0.004070571,(5:0.007630537,6:0.009696667):0.001439509):0.007076324,(9:0.002693143,(8:0.0100914749,7:0.0117254853):0.0004778825):0.031606439):0.006764251):0.006407855):0.008397268,((13:0.005160621,(16:0.02245719,(12:0.007435632,17:0.013767926):0.005544914):0.002992031):0.001733566,14:0.0429858814):0.0003091966):0.005447318,((19:0.019733557,18:0.0171864206):0.0006262625,15:0.0122955388):0.0009405814);
tree gen.105 = [&U] (((14:0.0405882661,(13:0.008680807,(16:0.02393052,(12:0.006261878,17:0.012049089):0.001470501):0.002443216):0.003964338):0.0009428988,(11:0.0105247,(10:0.01386244,(((5:0.01175771,6:0.009970079):0.004849905,(4:0.02393657,((3:0.01874662,1:0.01360459):0.01003376,2:0.02395734):0.04988319):0.004813626):0.001645179,(8:0.0091670747,(9:0.006092151,7:0.010708679):0.001100556):0.03003616951):0.003686028):0.002904083):0.006604962):0.007636548,(18:0.0226291836,(19:0.0162619985,15:0.006894018):0.0006156122):0.0007167121);
tree gen.106 = [&U] (((14:0.0505266524,(13:0.006008375,((17:0.014984685,12:0.009153309):0.005404577,16:0.03087749):0.0008113618):0.002463279):0.0009779257,(11:0.006273816,((((5:0.01449651,6:0.008073115):0.007290515,(((3:0.02419366,1:0.01048591):0.003372296,2:0.02246456):0.05084256,4:0.02215453):0.006360023):0.001484387,(8:0.0106376884,(9:0.001674858,7:0.007571956):0.000564619):0.0336161472):0.008312683,10:0.01613117):0.005112475):0.006590791):0.009056347,((19:0.017887322,18:0.0193478459):0.002323196,15:0.0115474918):0.0004848359);
tree gen.107 = [&U] ((((10:0.01424212,(((6:0.006990237,5:0.0121556):0.005579436,(((1:0.01710229,3:0.02330883):0.007319971,2:0.01773701):0.043086048,4:0.01984966):0.0090356):9.825355e-05,(8:0.0113666134,(9:0.004020274,7:0.012629517):0.005631741):0.02864756419):0.004402743):0.004327575,11:0.009291242):0.003448539,(14:0.04479071829,(13:0.008513422,((12:0.01278333,17:0.0090010034):0.002442164,16:0.02963925):0.0015648):0.000414683):0.0005936027):0.01040499,((19:0.015320941,15:0.011894508):0.0001419426,18:0.0190069206):0.001654706);
tree gen.108 = [&U] ((((10:0.01491184,(((6:0.007808929,5:0.01853654):0.002713781,(((3:0.0178692,1:0.01123987):0.01348275,2:0.02362955):0.04109619,4:0.02182325):0.01365652):0.003238222,(8:0.0155827956,(7:0.0155478098,9:0.002824084):0.002522329):0.02999197):0.01236957):0.005739138,11:0.01128632):0.004721354,(14:0.0392094969,(13:0.007832058,((12:0.006739804,17:0.0114242045):0.004319026,16:0.02708445):0.002301233):0.0008166915):0.0001029689):0.007885563,(19:0.0282650549,(15:0.007137295,18:0.0260839612):0.00171323):0.0006828736);
tree gen.109 = [&U] ((((10:0.01385394,(((6:0.01099597,5:0.008979638):0.005512504,(((3:0.01318961,1:0.01466189):0.008920621,2:0.02196073):0.04492964,4:0.01863063):0.005027237):0.003418955,(8:0.018039296,(9:0.001919573,7:0.012430461):0.002841685):0.02854491):0.00809138):0.004310584,11:0.01223381):0.008615876,(14:0.0429413247,(13:0.005224987,((12:0.0096753,17:0.014121636):0.003311089,16:0.03150147):0.001516006):0.0001978285):0.001729717):0.0104697,((18:0.0211136784,15:0.010110532):0.0005529898,19:0.016455956):0.001300169);
tree gen.110 = [&U] ((19:0.019187244,(15:0.004791459,18:0.0212555445):0.0029467436):0.001589531,((14:0.0412941769,(13:0.004787293,((17:0.009997217,12:0.01130167):0.003331505,16:0.03587538):0.001426556):0.003020052):0.0003808936,(11:0.01577934,(((8:0.013817874,(9:0.002950941,7:0.0104155853):0.001295323):0.02208683,(((2:0.02455766,(3:0.0199636,1:0.01495967):0.00189956):0.035584404,4:0.01823964):0.009039091,(5:0.01358948,6:0.01488408):0.004782168):0.005375572):0.005694453,10:0.0230557):0.005469224):0.008944116):0.004880831);
tree gen.111 = [&U] ((14:0.0428600378,((11:0.007363085,(10:0.0133885,(((9:0.002787601,7:0.011464212):0.003117532,8:0.0118018017):0.023362432,((4:0.01437744,(2:0.01419446,(1:0.01171586,3:0.02459313):0.01376368):0.044775836):0.004589719,(6:0.01033622,5:0.006812609):0.0011237):0.004514347):0.003707883):0.005459222):0.004997164,(13:0.002879068,(16:0.02820484,(12:0.01011114,17:0.01309285148):0.002398832):0.001993723):0.002435617):9.021378e-05):0.0136177,(18:0.0262135127,(19:0.024026649,15:0.011168961):6.437208e-05):0.002263925);
tree gen.112 = [&U] (((18:0.0257431405,15:0.013408538):0.0026520109,19:0.0130000037):0.002073473,((14:0.0412135739,(((12:0.01007746,17:0.011839553):0.001047577,16:0.02962374):0.001497967,13:0.004494657):0.0006051851):0.0004216259,((10:0.02119606,(((5:0.00705118,6:0.01334861):0.01002932,((2:0.01901793,(3:0.01828227,1:0.0165307):0.001811344):0.04111259,4:0.02078026):0.007420616):0.001477962,((9:0.003394564,7:0.015231471):0.001634607,8:0.0136593701):0.025104235):0.009940503):0.003838327,11:0.01671951):0.005656819):0.01231276);
tree gen.113 = [&U] ((((13:0.006021943,(16:0.02225319,(12:0.009339376,17:0.014937348):0.002714305):0.001503893):0.00191163,14:0.0355779011):0.001784651,(11:0.01610055,(10:0.0153033,((8:0.0131924593,(7:0.013508695,9:0.003846974):0.0008886641):0.028948902,((4:0.01591226,((1:0.008788469,3:0.01705526):0.01288997,2:0.02566685):0.04554711):0.006454812,(6:0.005871417,5:0.009582809):0.003605117):0.00159573):0.008712854):0.004434405):0.00909816):0.008639866,(18:0.0232686378,(19:0.02327395169,15:0.005469695):3.966008e-05):0.002552728);
tree gen.114 = [&U] (((14:0.0397903289,(13:0.004417234,(16:0.02225832,(12:0.01746169,17:0.011462139):0.002475583):0.001373187):0.00238776):0.00171904,(11:0.01801274,(10:0.02032019,((8:0.01433643399,(9:0.002715138,7:0.01437987):0.004930818):0.02792284,((4:0.01209913,((3:0.02576958,1:0.008573878):0.001954412,2:0.01978348):0.06690896):0.007210753,(6:0.01283313,5:0.01249037):0.004053431):0.0043207):0.008192356):0.004302166):0.008246674):0.009241224,((15:0.013284167,18:0.018574725):0.000343528,19:0.016518288):0.001921517);
tree gen.115 = [&U] (((15:0.0140439399,19:0.015347534):0.0008713534,18:0.0235949818):0.0008424995,((13:0.005911404,(16:0.02025512,(17:0.014240479,12:0.009081886):0.001769638):0.001666505):0.001714794,(((10:0.0194538,((((2:0.01922848,(1:0.01844369,3:0.0127328):0.00763717):0.04433308,4:0.01056184):0.01038608,(6:0.0103088,5:0.02216873):0.003956757):0.005670441,((8:0.0112037498,9:0.005850423):0.0006538561,7:0.012535974):0.02675643):0.005552767):0.005057681,11:0.01064641):0.005899339,14:0.0433915204):0.0003604686):0.007428661);
tree gen.116 = [&U] ((15:0.00886635325,(19:0.016566419,18:0.018598225):0.0008121419):0.002521359,((13:0.005056318,(16:0.02860756,(17:0.00964688,12:0.00924493):0.002277994):0.002435975):0.001887938,(((10:0.01995552,((((2:0.01742723,(1:0.0129964,3:0.01711106):0.008107191):0.03673578,4:0.01809175):0.007595133,(6:0.01512183,5:0.005243115):0.007362854):0.00382647,((9:0.002349024,7:0.0057471287):0.0008622021,8:0.0101595193):0.025852897):0.003595469):0.005343738,11:0.00951828):0.003371885,14:0.03687817898):0.0004476061):0.007357851);
tree gen.117 = [&U] (((((16:0.02852728,(12:0.01004735,17:0.0162735777):0.003857046):0.002591155,13:0.007875707):0.002840785,14:0.04287210521):0.0005565829,(11:0.007227679,(10:0.02051052,((6:0.01629232,(8:0.0180658488,(7:0.012904091,9:0.002891916):0.001484494):0.0304487221):0.0007470997,(5:0.01222904,(4:0.01687824,(2:0.02497696,(3:0.02481055,1:0.01057469):0.001241695):0.03566088):0.003529852):0.0001526631):0.004845798):0.004464405):0.003579648):0.009194508,(15:0.0102230468,(19:0.018439338,18:0.027877731):0.000205138):0.003437583);
tree gen.118 = [&U] ((19:0.0151536,(18:0.0164716338,15:0.0047620241):0.0067989834):0.001075431,(((13:0.004610947,((17:0.0152826712,12:0.009162978):0.002394869,16:0.0192693):0.0003446922):0.002009017,14:0.04542163277):0.004233862,((10:0.01876272,(((9:0.002113774,7:0.008710496):0.00141424,8:0.0100800786):0.033999683,((((1:0.007234244,3:0.009351154):0.01722597,2:0.01522888):0.04756303,4:0.02309223):0.007997436,(6:0.007644313,5:0.011572):0.004482731):0.003944348):0.004654331):0.005421792,11:0.01047557):0.01006005):0.01204238);
tree gen.119 = [&U] (((18:0.0227031014,19:0.018692882):0.0002018024,15:0.0101717327):0.0006352235,(((10:0.01594529,((8:0.0127720452,(7:0.0115107873,9:0.003458461):0.000423944):0.03361052,(((2:0.02017146,(3:0.01788699,1:0.01581754):0.005146928):0.04547968,4:0.01459133):0.007620732,(6:0.008617149,5:0.006706068):0.006341457):0.003565853):0.006329723):0.007865712,11:0.009246304):0.005096636,((13:0.003900245,((17:0.01245292376,12:0.009038633):0.005743942,16:0.02100964):0.001373543):0.0004748979,14:0.04061151259):0.002450498):0.007259268);
tree gen.120 = [&U] ((((13:0.005604486,(16:0.03521872,(12:0.009759195,17:0.015210489):0.003186861):0.0006315076):0.002274093,14:0.0454842698):0.002563457,(11:0.009319874,(10:0.01691417,((8:0.0175053413,(7:0.008703357,9:0.002703264):0.001761057):0.0255954324,((5:0.01563721,6:0.005133117):0.002000696,(4:0.01351296,((3:0.01287135,1:0.01151424):0.007187402,2:0.01994513):0.05290231):0.008151881):0.00510507):0.003510696):0.006655483):0.006132354):0.006261562,((15:0.0101286617,19:0.024725464):0.0001640528,18:0.0204794239):0.0005863578);
tree gen.121 = [&U] (((11:0.007346492,(10:0.02036982,((8:0.00637064458,(7:0.0097751524,9:0.005961529):0.0003160503):0.01911272,((5:0.007209363,6:0.01046452):0.003938088,(4:0.0171,((3:0.02750989,1:0.01475996):0.002748055,2:0.02224145):0.03727768):0.005751034):0.002906379):0.008212186):0.006794775):0.00423198,(13:0.004309359,(14:0.0279504986,(16:0.03428953,(12:0.01121247,17:0.014654714):0.0009862473):0.007929278):0.001091423):0.001812809):0.008344744,((18:0.019293958,15:0.0204837148):0.0004680651,19:0.016755968):0.0006322934);
tree gen.122 = [&U] (((15:0.0187893162,19:0.020291244):0.0005556288,18:0.0208525818):0.002553429,((14:0.0454071341,((((((3:0.02473161,(1:0.0173294,2:0.02341758):0.002419013):0.046771349,4:0.02496862):0.005171247,(5:0.01228125,6:0.0104369):0.005313577):0.002707978,(8:0.015847467,(7:0.007880975,9:0.005243004):0.004475302):0.03609179748):0.002335148,10:0.02029688):0.007486989,11:0.007709629):0.004026665):0.0004822154,(13:0.006637295,((17:0.013239626,12:0.007971545):0.001862695,16:0.02641723):0.001818454):0.00465639):0.007222057);
tree gen.123 = [&U] ((((13:0.004719693,((17:0.01909309077,12:0.01176936):0.005452731,16:0.02500295):0.001220537):0.001321537,14:0.0427050638):0.002256773,(((((5:0.01251933,6:0.01343747):0.003447137,((2:0.02771777,(1:0.01896896,3:0.01853034):0.004746154):0.04224792,4:0.01973426):0.007886721):0.004045011,((7:0.010987582,9:0.002099772):0.0006559803,8:0.014199768):0.03467106077):0.005638582,10:0.01177679):0.009948398,11:0.01674323):0.006087399):0.01383437,((18:0.0199341717,15:0.0070754362):0.003494047,19:0.0147531832):0.0004180058);
tree gen.124 = [&U] (((14:0.0306208782,(11:0.01658779,(((((1:0.01497781,3:0.02386278):0.001222675,2:0.02406929):0.05105265,4:0.0264417):0.003658716,(5:0.01497272,((8:0.01445442,(9:0.004202007,7:0.009131501):0.0031815328):0.02479225,6:0.008285006):0.004468022):0.006495106):0.006156806,10:0.01074947):0.003458677):0.006015245):3.528102e-05,(((17:0.016844538,12:0.008256061):0.001969027,16:0.02545774):0.001229106,13:0.002886198):0.004619914):0.0127134,((18:0.0298447641,15:0.006560015):0.006964694,19:0.01513229):0.0002849046);
tree gen.125 = [&U] ((((((17:0.014122695,12:0.005878076):0.00266876,16:0.02223728):0.000851187,13:0.003356173):0.001093895,14:0.0469729882):0.004280739,(((((6:0.009056129,5:0.01308518):0.002984331,((2:0.02502387,(1:0.006662277,3:0.01810007):0.002306291):0.04693989,4:0.01828161):0.006865026):0.00258204,((7:0.016878692,9:0.002201444):0.0007886159,8:0.0149924134):0.0311314929):0.005498128,10:0.01377714):0.00605383,11:0.01588747):0.004296807):0.009906037,(19:0.021011467,(15:0.0139756612,18:0.0144476453):0.0001089852):0.001015872);
tree gen.126 = [&U] (((11:0.01036621,((((((1:0.01280006,3:0.01184321):0.01125182,2:0.02393363):0.05070749,4:0.02009652):0.01143347,(5:0.0204258,6:0.008775161):0.002194395):0.003728385,(9:0.0009295328,(8:0.0134555545,7:0.0154520461):0.0007192822):0.03363225):0.007074667,10:0.02066479):0.007603307):0.009925752,((13:0.004416871,(16:0.03174998,(12:0.008994781,17:0.01285170166):0.002629681):0.00176371):0.001985244,14:0.0393275142):0.001791507):0.009243569,((15:0.008995122,18:0.02468334008):0.00381528,19:0.021629555):0.001567979);
tree gen.127 = [&U] (((18:0.0240092846,15:0.014344157):0.0028612763,19:0.0236743578):0.003085962,((11:0.01121146,(10:0.02311121,((7:0.007864309,(9:0.004526203,8:0.011239468):0.0001428906):0.031250849,((6:0.0110347,5:0.01312767):0.004194813,(4:0.02175204,(2:0.02596404,(3:0.02118076,1:0.01186255):0.001667627):0.0449258):0.01346257):0.004308502):0.00697464):0.00710775):0.005855001,(((16:0.02134859,(12:0.006395469,17:0.017100861):0.003794938):0.002688737,13:0.002627507):0.003114896,14:0.0401274679):0.0005672655):0.01349188);
tree gen.128 = [&U] (((11:0.01571099,((((((1:0.0168988,3:0.02297565):0.004535271,2:0.01859942):0.04146162,4:0.0175726):0.007668863,(5:0.01373567,6:0.007440525):0.003685225):0.002625436,(8:0.0167867577,(7:0.012033079,9:0.004178976):0.002505558):0.026659629):0.006566496,10:0.01401892):0.008314962):0.005279157,((((12:0.009339207,17:0.015891357):0.001567586,16:0.02997741):0.001205493,13:0.003589671):0.001693621,14:0.03384525894):0.0008994437):0.008870073,((18:0.0159789175,15:0.0094681667):0.001566026,19:0.018094702):0.001553456);
tree gen.129 = [&U] (((15:0.0103489748,19:0.026179778):0.0001090738,18:0.0172188448):0.002819493,((((((6:0.006623615,5:0.01501762):0.002796785,((2:0.01987463,(1:0.007319046,3:0.0252231):0.001793696):0.05275627,4:0.01937517):0.004219153):0.001377486,(8:0.0120207063,(9:0.004350279,7:0.011064403):0.001404467):0.02578667):0.003243537,10:0.01681345):0.005231429,11:0.01051878):0.005377611,(14:0.02990556676,(13:0.005883607,((17:0.01156557074,12:0.006896033):0.005392289,16:0.02288388):0.000701657):0.00302103):0.0005092308):0.006287969);
tree gen.130 = [&U] (((((16:0.01910634,(12:0.006916272,17:0.0175534925):0.001385076):0.0009850754,13:0.004477967):0.003401187,14:0.0523434406):0.001017685,(11:0.004241997,(((((1:0.02511656,(2:0.03187903,3:0.03202804):0.002461951):0.04669662,4:0.01887779):0.006927666,(5:0.01152079,6:0.01658793):0.004244559):0.003717869,(7:0.006763911,(9:0.0048297683,8:0.00637350492):0.0002600027):0.03058945):0.003944587,10:0.01885338):0.006088634):0.005811864):0.009993258,(19:0.0186868747,(18:0.01815964734,15:0.011515207):1.656666e-05):0.003191995);
tree gen.131 = [&U] ((((13:0.005529106,((17:0.0169203815,12:0.01000803):0.002691001,16:0.02997419):0.003132907):0.000748348,14:0.0449913445):0.003638057,(((((6:0.01304577,5:0.01292037):0.001666319,(((2:0.02936937,1:0.008123257):0.0002470893,3:0.01720233):0.05623534,4:0.01945292):0.005894574):0.004666847,((9:0.001994343,8:0.0149703369):8.049949e-05,7:0.013338629):0.026694058):0.005423146,10:0.02157582):0.009653208,11:0.01000694):0.004896521):0.01067201,((18:0.0238213351,19:0.0189763073):0.000693499,15:0.007131409):0.001796187);
tree gen.132 = [&U] (((18:0.02217635453,15:0.007460933):0.001199,19:0.020430797):0.0002638849,((14:0.04209941976,(((17:0.0133192805,12:0.009389578):0.0009264963,16:0.02386605):0.00288458,13:0.004688333):0.001320616):0.001596351,(((((6:0.01046355,5:0.006983794):0.009469718,(((1:0.02030385,3:0.01988606):0.004853737,2:0.03043405):0.04404239,4:0.01269261):0.006205895):0.003639662,((7:0.0124108099,9:0.001617448):0.001914624,8:0.0118557661):0.02606779):0.005888278,10:0.01977792):0.01485983,11:0.01588893):0.00461458):0.01218263);
tree gen.133 = [&U] (((15:0.0126692272,19:0.020671371):0.001646193,18:0.0118030787):0.001258972,((((16:0.02041259,(17:0.0134322042,12:0.01315578):0.002331394):0.002737619,13:0.002914527):0.002349201,14:0.03830360423):0.00130219,(((((6:0.01236712,5:0.01568626):0.006503432,(((1:0.008331358,3:0.01761465):0.005617361,2:0.0188283):0.04557575,4:0.01841059):0.007372983):0.002844988,(8:0.0210045253,(7:0.011635959,9:0.003535222):0.002036805):0.02182525):0.003299662,10:0.01388815):0.00808625,11:0.009644191):0.008329583):0.008288782);
tree gen.134 = [&U] (((11:0.01651216,(10:0.01701844,(((9:0.00133008,7:0.012924894):0.0005395195,8:0.0121132578):0.03547818,((4:0.01853897,(2:0.01938553,(1:0.0123943,3:0.02089387):0.005980729):0.04224897):0.01042973,(6:0.006133356,5:0.01415947):0.004466652):0.003525887):0.001158946):0.008081245):0.007422724,((13:0.005485722,(16:0.02633904,(17:0.0206055548,12:0.00753428):0.001986594):0.001651767):0.002703145,14:0.041109278):0.002351437):0.007319546,(19:0.019940101,(15:0.0097401221,18:0.0182527226):0.0021005531):0.0005312404);
tree gen.135 = [&U] (((14:0.0312093134,(13:0.003988299,(16:0.02488694,(17:0.016141724,12:0.005856295):0.0033383):0.001726993):0.006464827):0.001845908,(11:0.01560949,(10:0.02306878,(((9:0.006883155,7:0.017770438):0.002432829,8:0.018559972):0.02629695,((4:0.02354351,((1:0.02205687,3:0.02573659):0.003900234,2:0.02655361):0.04536548):0.005502255,(6:0.008864452,5:0.01333945):0.004568269):0.003741581):0.006047936):0.006847421):0.005590555):0.01129431,(19:0.010131725,(18:0.021898054,15:0.005953679):0.00196736585):0.001905175);
tree gen.136 = [&U] (((14:0.04342734869,(13:0.007793156,(16:0.02201457,(12:0.007392834,17:0.014970085):0.002857849):0.004698107):0.002035835):0.0001238874,(11:0.01100013,(10:0.01922581,(((7:0.013357102,9:0.003624308):0.002190489,8:0.0160600286):0.02815226,((4:0.01471273,(2:0.02072546,(3:0.01771061,1:0.008490043):0.009104102):0.046136154):0.008885468,(6:0.005808553,5:0.007523407):0.003906951):0.002766999):0.005563623):0.007139852):0.006810805):0.007811217,((19:0.01463792,18:0.018379418):0.0007993287,15:0.0156179188):0.0005422621);
tree gen.137 = [&U] ((19:0.0133199831,(15:0.012752235,18:0.01336393071):0.003099953):0.0003945727,((((((7:0.013478888,9:0.004479629):0.0009844675,8:0.0127667333):0.02419503,(((2:0.0247626,(3:0.02950692,1:0.01614699):0.001735856):0.03121208,4:0.01249597):0.008778028,(6:0.008693878,5:0.01047456):0.005233297):0.00591318):0.00321259,10:0.01120372):0.007859624,11:0.0131401):0.007957,((((17:0.011584386,12:0.01069956):0.001361867,16:0.01926903):0.001448205,13:0.003483963):0.001382356,14:0.02996961776):0.001958716):0.007282621);
tree gen.138 = [&U] (((11:0.008045491,(10:0.01960619,((9:0.003281173,(8:0.0076190754,7:0.0100896377):0.0006337774):0.026713902,((4:0.01550466,(2:0.0188878,(3:0.03532827,1:0.02317904):0.007090776):0.04273788):0.006718421,(6:0.01659283,5:0.008379358):0.007798523):0.001594214):0.00341963):0.005732434):0.007217665,((13:0.01313374,(16:0.02993144,(12:0.01039685,17:0.0163075686):0.003512673):0.003205479):0.000681945,14:0.0476775037):0.001136744):0.009878066,((15:0.006691002,18:0.0240847132):0.0007003277,19:0.014461468):0.001555255);
tree gen.139 = [&U] ((15:0.014296112,(18:0.022947275,19:0.0161021086):0.0002841807):0.002612636,(((((8:0.01049867,(9:0.002822617,7:0.014142408):0.002390118):0.027234148,((6:0.008712239,5:0.01378674):0.004950482,(((2:0.01603917,3:0.02284921):0.0006512102,1:0.01737731):0.041814462,4:0.01231397):0.004610712):0.002588569):0.004434465,10:0.01242031):0.007064643,11:0.01022803):0.007958527,(14:0.0423569386,(((17:0.014026689,12:0.01105066):0.003316772,16:0.01986828):0.001300918,13:0.004613864):0.001949591):0.001056074):0.006660274);
tree gen.140 = [&U] (((11:0.01263679,(((5:0.0205463,(((2:0.02535739,1:0.01599183):0.003852184,3:0.02769988):0.0427944,4:0.01305547):0.004815287):0.004822965,(6:0.01298067,(8:0.0149996077,(7:0.013516855,9:0.003399995):0.0004126154):0.0208764244):0.003248934):0.004260272,10:0.02007145):0.002827567):0.01071124,(14:0.03294729292,(13:0.005331329,((17:0.0100572407,12:0.008976262):0.004187505,16:0.01905646):0.003491243):0.001632154):0.001416248):0.006001451,(19:0.020797069,(15:0.01149797391,18:0.0144505328):0.003345115):0.0009374691);
tree gen.141 = [&U] (((((((9:0.001096734,7:0.007491572):0.001827885,8:0.01096449412):0.0248246087,((6:0.01486636,5:0.01289669):0.003960977,(((1:0.01899272,3:0.01468127):0.005941913,2:0.01821467):0.03716405,4:0.01278559):0.01084967):0.004382383):0.004823065,10:0.01535774):0.006313097,11:0.01312133):0.005963901,(14:0.0347330184,(13:0.003079573,(16:0.02735761,(17:0.015270101,12:0.005833937):0.001455334):0.001529706):0.001552277):0.0004124712):0.01485853,((15:0.006358986,18:0.0280985877):0.001316915188,19:0.016629965):0.0006435944);
tree gen.142 = [&U] (((14:0.0336016715,(11:0.01180197,(((5:0.01951953,((2:0.01688274,(1:0.01387417,3:0.02305648):0.004987154):0.05064434,4:0.01987394):0.003932671):0.003552761,(6:0.007994324,(8:0.0128070542,(9:0.003271214,7:0.015082786):0.0023700872):0.03264114):0.00212715):0.007705746,10:0.0162864):0.003317386):0.006004504):0.0009318159,(13:0.005880907,((17:0.0138999202,12:0.008024415):0.005676002,16:0.02713442):0.00174478):0.0003873351):0.01046368,((19:0.021065873,18:0.0161051202):0.001070782,15:0.0096089091):0.0003555374);
tree gen.143 = [&U] (((11:0.01104167,((((6:0.01335423,5:0.01391085):0.0053147,((2:0.02641382,(1:0.0075919,3:0.02933246):0.009467074):0.03823906,4:0.0181354):0.01454265):0.003490714,((9:0.004141976,7:0.012996678):0.001083776,8:0.0117223502):0.03323125):0.006059484,10:0.02008394):0.00963806):0.007381017,(14:0.03433552149,(13:0.003872905,((17:0.016199352,12:0.01310993):0.003836119,16:0.02482484):0.001821123):0.002735488):0.001460545):0.007011257,((19:0.0163807762,18:0.020069721):0.0006992405,15:0.01226897487):0.0006696127);
tree gen.144 = [&U] (((13:0.009471975,(16:0.02793808,(12:0.008009682,17:0.010895166):0.002418591):0.001005455):0.002495612,((11:0.01058392,(10:0.01145564,(((5:0.01434371,6:0.00988224):0.001235475,(4:0.01444149,(2:0.02711441,(1:0.01160096,3:0.02276426):0.01384295):0.04259983):0.0138307):0.001686128,(8:0.0244558285,(7:0.0133516643,9:0.00477235):0.00014988):0.03298136):0.005072732):0.005900186):0.00655155,14:0.03904105744):0.0002043765):0.008611532,(18:0.015551798,(19:0.019375058,15:0.0112442161):0.0002096116):0.00195451);
tree gen.145 = [&U] (((14:0.03922634757,(13:0.003450221,(16:0.02994134,(12:0.006355929,17:0.011486497):0.003938456):0.0002507786):0.002661816):0.0001653375,(11:0.006920436,(10:0.01445973,(((5:0.008492048,6:0.01366657):0.002472103,(4:0.009428104,((1:0.01007559,3:0.01959898):0.005498732,2:0.02005968):0.04652314):0.00750906):0.007013746,((9:0.003405936,7:0.0072355883):0.003005461,8:0.0093844591):0.0258688):0.003482545):0.005676316):0.01057565):0.01082479,((15:0.0058833182,18:0.0185976467):0.00260025772,19:0.018370645):0.0009434046);
tree gen.146 = [&U] ((19:0.019933814,(15:0.010021476,18:0.01521052056):0.00278801):0.001006731,((((((6:0.01438915,5:0.01383378):0.002898366,((2:0.0232528,(1:0.01817561,3:0.02656576):0.007282926):0.03404182,4:0.01939717):0.007517914):0.001746503,((9:0.002218226,7:0.010820829):0.0006913487,8:0.014627697):0.026671724):0.004908632,10:0.01662454):0.01225365,11:0.008917637):0.005272359,((((17:0.01959346568,12:0.006409416):0.002070898,16:0.02339575):0.003268663,13:0.004559135):0.001403372,14:0.0360441786):0.001850568):0.01215008);
tree gen.147 = [&U] (((19:0.016656714,18:0.0292576753):0.001076902,15:0.0153340434):0.002992239,((((17:0.01039093007,12:0.006315094):0.006106736,16:0.02329055):0.002703038,13:0.007194853):0.001369037,(14:0.04282649696,(11:0.01060979,((((6:0.005380803,5:0.008570325):0.004177449,((2:0.02201142,(3:0.0204292,1:0.008607518):0.001841339):0.04374965,4:0.01868019):0.005647833):0.006562859,(8:0.0136553629,(7:0.015125879,9:0.004764118):0.001792716):0.0260781):0.01523145,10:0.0172427):0.006459347):0.005944228):9.315933e-06):0.01783341);
tree gen.148 = [&U] (((15:0.00964471974,18:0.0196679947):0.0001706129,19:0.0165100421):0.001137242,((((16:0.02798714,(17:0.016227802,12:0.01109479):0.002486794):0.001692372,13:0.001721774):0.001829093,14:0.03463390755):0.001542203,(((((6:0.0105102,5:0.008007942):0.001926547,((2:0.02731486,(1:0.01929136,3:0.01460925):0.008952238):0.041812997,4:0.01357151):0.006854044):0.005646481,((8:0.0094068529,9:0.003443513):0.0002782815,7:0.0115129832):0.03284801):0.006538668,10:0.01734713):0.008438477,11:0.008195354):0.005899862):0.01006191);
tree gen.149 = [&U] (((15:0.006111301,19:0.01605472):0.002971134,18:0.0151247176):0.001879266,((((((6:0.0091158,5:0.007717176):0.005593233,(((3:0.02051218,1:0.01601174):0.005038011,2:0.03019014):0.03545507,4:0.01683876):0.007275033):0.002155434,(8:0.013285715,(9:0.002454016,7:0.009156312):0.0025883598):0.033092625):0.003483411,10:0.01223251):0.006828871,11:0.01347308):0.0044232,(((16:0.02386828,(17:0.012289843,12:0.009655169):0.0006731988):0.004100829,13:0.004695232):0.00162013,14:0.0337596766):0.001067489):0.008804269);
tree gen.150 = [&U] ((19:0.024853916,(18:0.0161611438,((14:0.03625926687,(13:0.004473557,(16:0.02325295,(17:0.014480792,12:0.003855657):0.006765875):0.001770012):0.002647389):0.001405597,(11:0.01188779,(((5:0.01998455,(4:0.01550113,(2:0.02134811,(1:0.01416467,3:0.01375029):0.008297286):0.04322331):0.007756525):0.002908732,((7:0.0169555769,(9:0.003885276,8:0.00861155961):0.0006059532):0.02998049,6:0.008342952):0.00406998):0.003742328,10:0.01750746):0.01218131):0.005483354):0.0068594524):0.0004010787):0.0008163084,15:0.0113127861);
tree gen.151 = [&U] (((18:0.01951360098,15:0.006140598):0.0010840555,19:0.0183572517):0.001188406,(14:0.0374584903,((11:0.01112109,(((5:0.0106352,(4:0.01417777,(2:0.02093464,(1:0.01084606,3:0.02492773):0.001567529):0.05482826):0.01013979):0.00651225,(((7:0.010304798,9:0.006900074):0.002964236,8:0.01481272863):0.03214834,6:0.01068919):0.00605217):0.006334972,10:0.0176474):0.01133206):0.00664255,(13:0.005364768,(16:0.03021672,(17:0.0258161,12:0.01214003):0.002357649):0.003534394):0.002946903):0.0001344597):0.005045306);
tree gen.152 = [&U] (((18:0.0169758845,19:0.015553557):0.0008328827,15:0.005447683):0.003669598,((11:0.0139221,((((5:0.02675971,(4:0.01300077,((1:0.009858464,2:0.01893326):0.001444727,3:0.02994965):0.03902683):0.01050861):6.933342e-06,6:0.01961355):0.004091465,(8:0.012748848,(7:0.015791552,9:0.0044112395):0.0005361615):0.031096274):0.006157519,10:0.01336351):0.005565678):0.00636766,(14:0.0416371772,((16:0.02928549,(17:0.0142871432,12:0.009058326):0.002669638):0.005107706,13:0.01179786):0.0030288):0.001674864):0.0095868);
tree gen.153 = [&U] (((11:0.01197744,((((9:0.002339484,7:0.0102658709):0.00089616,8:0.0080394282):0.035187056,(((2:0.01175161,(1:0.01842831,3:0.02064355):0.009818068):0.04371086,4:0.01529826):0.009891827,(6:0.01489974,5:0.01377989):0.002445234):0.00671926):0.008977076,10:0.02142702):0.00410811):0.009592242,(14:0.0370498584,((16:0.03194591,(12:0.009045352,17:0.00951013472):0.002240848):0.001286356,13:0.006712153):0.001001569):0.0009091654):0.01149122,((15:0.0083491938,18:0.0275108158):0.0007894318,19:0.023940841):0.001350239);
tree gen.154 = [&U] (((19:0.015832806,15:0.0134422286):0.0003646852,18:0.0143863815):0.002083357,((11:0.01083754,((((4:0.02205315,((1:0.02810893,3:0.01471215):0.004118165,2:0.01587206):0.04401828):0.009443805,(5:0.008261317,6:0.01071947):0.004065385):0.002545766,(8:0.0159369623,(7:0.012320682,9:0.003145591):2.03129e-07):0.034156053):0.003435765,10:0.01097028):0.01409848):0.008468855,((((17:0.006417516,12:0.01064698):0.001817081,16:0.02921466):0.001702291,13:0.004696463):0.001974488,14:0.03755543817):0.004652577):0.009629664);
tree gen.155 = [&U] (((19:0.017190901,15:0.0084217578):0.0003049649,18:0.0200452124):0.00303467,((((((6:0.008483233,5:0.01388312):0.005530042,(((2:0.02307736,3:0.0285662):0.003603547,1:0.01095782):0.04145011,4:0.01434725):0.007556619):0.002492564,((7:0.013641098,9:0.004307349):0.0008391029,8:0.0152003848):0.022624184):0.007831611,10:0.02503599):0.004144472,11:0.009099933):0.007420928,((13:0.002707996,(16:0.02889615,(17:0.013688827,12:0.01362201):0.002019039):0.001870976):0.002142892,14:0.0452958356):0.001684528):0.008702375);
tree gen.156 = [&U] (((19:0.0126819776,15:0.006712473):7.080723e-05,18:0.0202696167):0.002548146,((14:0.0351029748,(13:0.008398516,(16:0.03256976,(17:0.016613885,12:0.005160809):0.001339989):0.001145276):0.00278992):9.90402e-05,(((((6:0.01155005,5:0.007386577):0.01108059,(((1:0.02445807,3:0.02361018):0.00594581,2:0.01779454):0.0619522,4:0.0179231):0.009082683):0.00357689,(8:0.0143113073,(7:0.010679942,9:0.002429309):0.002857916):0.0215517132):0.003971599,10:0.01476247):0.004628975,11:0.0121251):0.007333641):0.004981157);
tree gen.157 = [&U] (15:0.0140765778,((19:0.019847537,(((((17:0.02215075948,12:0.0141119):0.003100803,16:0.02012475):0.001793833,13:0.005512676):0.002780731,14:0.0459334675):0.003149145,(11:0.009260828,((((4:0.01534391,((3:0.01794736,1:0.01410399):0.009385136,2:0.01797265):0.04820321):0.003864145,(5:0.01386166,6:0.0146367):0.001705743):0.004345176,((9:0.002756902,7:0.008074536):0.0030328756,8:0.0130781573):0.03288947):0.004191824,10:0.01254992):0.008004173):0.005398377):0.009269798):0.001306127,18:0.0203424353):4.597504e-05);
tree gen.158 = [&U] (((15:0.00662815478,19:0.019401648):0.0008167675,18:0.0269537009):0.0009854268,(((((((6:0.008833746,5:0.01067689):0.005813418,((2:0.02915269,(1:0.01500783,3:0.01983848):0.004321502):0.04980784,4:0.01718319):0.01078662):0.005437414,((7:0.01203787,9:0.003980883):0.001228948,8:0.0126773806):0.02256502):0.007026128,10:0.01527318):0.007038251,11:0.01591758):0.01301172,14:0.0483591077):0.0005030658,(13:0.01136428,(16:0.02939956,(17:0.011757641,12:0.01369867):0.005124294):0.001886034):0.003658959):0.01174239);
tree gen.159 = [&U] ((19:0.0226390261,(15:0.009008605,18:0.0118667406):0.0007441867):0.002561014,((13:0.005255201,(16:0.02268242,(17:0.009848438,12:0.01124641):0.001101051):0.001969585):0.0008919546,(14:0.034194689,(((((6:0.007540249,5:0.009638764):0.003512277,((2:0.02388762,(1:0.01120101,3:0.02135881):0.004430249):0.045375916,4:0.01644986):0.01052877):0.00253059,(8:0.015143114,(9:0.006027971,7:0.014078424):0.0008556819):0.01945041):0.003147848,10:0.01590605):0.007864331,11:0.00782083):0.007033091):6.668746e-05):0.010871);
tree gen.160 = [&U] ((18:0.0217668181,(19:0.016368464,15:0.012735136):0.0007734647):0.001689706,((((((6:0.01114017,5:0.01022132):0.003271798,((2:0.02053533,(3:0.02360284,1:0.0124219):0.005275088):0.0440868,4:0.01951501):0.006381026):0.001974498,(8:0.013538053,(9:0.002418031,7:0.0115118409):0.0002478956):0.02091042):0.008959156,10:0.02074174):0.01078561,11:0.00926858):0.005845156,((13:0.005433755,(16:0.01942369,(17:0.019087733,12:0.01057718):0.003890128):0.001150308):0.004036782,14:0.054136507):0.0007777928):0.01137594);
tree gen.161 = [&U] ((((13:0.002926427,(16:0.02009022,(17:0.014108933,12:0.009507994):0.0005252839):0.002363183):0.00203281,14:0.0470455353):0.0005153913,(((((6:0.009962888,5:0.01155357):0.01009113,((2:0.01814046,(1:0.01461536,3:0.02797176):0.006596954):0.04977784,4:0.01771297):0.002702353):0.005010162,((7:0.012987013,9:0.001640461):0.0002005702,8:0.0092857667):0.03198853):0.007254168,10:0.01663883):0.004271514,11:0.01008076):0.005128863):0.008605219,((15:0.012411273,18:0.0242310024):0.001262849,19:0.021154428):0.002633951);
tree gen.162 = [&U] ((19:0.011719456,(18:0.0312048804,15:0.0103664676):0.0005633812):0.003575234,((((16:0.03111537,(17:0.00841651,12:0.008565193):0.004020779):0.001910513,13:0.002187326):0.00142753,14:0.0475112555):0.001420485,(11:0.01091656,((((4:0.01320094,(2:0.01892872,(1:0.01148404,3:0.02000171):0.01238104):0.0442568):0.01059682,(5:0.01630945,6:0.005904102):0.007548145):0.007032864,(9:0.003826112,(8:0.0096993791,7:0.009858136):5.741401e-05):0.028766812):0.007750386,10:0.0238491):0.006914761):0.005353305):0.007618964);
tree gen.163 = [&U] ((18:0.015949033,(19:0.015995405,15:0.007597154):0.0006516227):0.001450834,((11:0.007780837,((((4:0.01269627,(2:0.02937528,(1:0.01758478,3:0.02113286):0.009191595):0.04596873):0.01153436,(5:0.007122806,6:0.005789059):0.002058017):0.00192967,((9:0.001739254,7:0.014320847):0.0004995226,8:0.0114155363):0.026633714):0.004960374,10:0.01425049):0.007109783):0.004923209,((((17:0.0115120429,12:0.005999571):0.003965237,16:0.02121261):0.001538538,13:0.003675903):0.001145248,14:0.0382973791):0.003759844):0.009926773);
tree gen.164 = [&U] (((((((17:0.0153850212,12:0.006103317):0.003499474,16:0.03078501):0.002852311,13:0.006188297):0.002100885,14:0.0468375275):0.0009836479,(11:0.008550972,((((4:0.01895494,(1:0.01091186,(2:0.02357555,3:0.018444):0.004201341):0.04855263):0.01081488,(5:0.01187057,6:0.01258544):0.003790102):0.008316503,(8:0.01555524181,(9:0.001530994,7:0.009667052):0.001249534):0.023542616):0.006953373,10:0.01795514):0.004980052):0.00839591):0.01398634,19:0.016667539):0.0003985904,(18:0.0154369907,15:0.008375469):0.00154634316);
tree gen.165 = [&U] (((15:0.005502421,18:0.01830955173):0.000807453,19:0.0217242948):0.001154405,((13:0.003324273,((12:0.01364232,17:0.0128460474):0.001594406,16:0.03250548):0.00267724):0.002399717,((11:0.01277329,((((6:0.009329407,5:0.01700365):0.003503168,(((1:0.01665218,2:0.01706278):0.001562368,3:0.02756226):0.04466174,4:0.01936661):0.01299589):0.00183543,(8:0.0109993206,(9:0.002593687,7:0.018650755):0.0005746076):0.027040975):0.007301006,10:0.01693626):0.006500114):0.007902258,14:0.03858342596):0.0004842414):0.0109106);
tree gen.166 = [&U] (18:0.0206046889,((19:0.013536795,((((((7:0.01421612782,9:0.005318253):0.0009941571,8:0.013958363):0.02809786633,((5:0.01093577,6:0.006297268):0.008228624,(((3:0.01585027,1:0.01116349):0.009029096,2:0.02019659):0.03287509,4:0.02232449):0.006303893):0.003419334):0.005011862,10:0.02168627):0.009448413,11:0.01070558):0.005023676,(((13:0.007757779,16:0.03428423):0.0009853851,(17:0.01360244747,12:0.01321534):0.002549063):0.002449911,14:0.0470171856):0.001007477):0.007939878):0.0004664894,15:0.0052859621):0.0007620743);
tree gen.167 = [&U] (((14:0.0418588911,(13:0.00610625,((17:0.01440710278,12:0.007038444):0.002425646,16:0.02340187):0.004291795):0.001767669):0.001738505,(11:0.01177061,((((9:0.003756337,7:0.013566626):0.0002540851,8:0.0092402274):0.026432582,((6:0.009350843,5:0.0153393):0.002371136,(4:0.01141156,(2:0.02510592,(3:0.01668125,1:0.01677887):0.005628901):0.04638301):0.004204641):0.006716527):0.006015184,10:0.01534851):0.007572539):0.004257337):0.01029364,(18:0.0151714018,(19:0.016338877,15:0.0114066086):0.0002226378):0.000610991);
tree gen.168 = [&U] (((((((7:0.015414498,9:0.007170093):0.003005668,8:0.01397016295):0.026047598,((5:0.01169871,6:0.01246965):0.006928561,(((3:0.02360774,1:0.01636634):0.01396972,2:0.01458524):0.06195448,4:0.01368252):0.004194519):0.006730925):0.001935545,10:0.008728978):0.0094466,11:0.01248943):0.00863243,(((16:0.0342915,(17:0.0139566434,12:0.009733937):0.001086719):0.003183024,13:0.006609699):0.004639485,14:0.04060206511):0.002980299):0.01210645,(19:0.017239212,(15:0.015535867,18:0.0215956366):0.0009225418):0.001296839);
tree gen.169 = [&U] ((((13:0.007527841,(16:0.02146804,(12:0.008836283,17:0.009941164):0.003646657):0.002699828):0.002116452,14:0.0344846432):0.0008995269,(11:0.01845486,(((8:0.0106714921,(9:0.005808695,7:0.010931577):0.0009816619):0.02584934,((5:0.009213447,6:0.01091853):0.004689187,(((1:0.02301093,3:0.02795806):0.007013381,2:0.01827813):0.04886108,4:0.02172807):0.008796832):0.004126299):0.00960679,10:0.02190683):0.005165215):0.004137423):0.006304948,(19:0.016449812,(18:0.019067828,15:0.0125394572):0.001587358):0.0002185723);
tree gen.170 = [&U] ((19:0.0216033289,(15:0.01297455,18:0.0211931496):0.0003110203):0.0011696235,(((13:0.005970138,(16:0.01543999,(17:0.0114222236,12:0.009457632):0.002721217):0.001516481):0.005015192,14:0.03964901852):8.575887e-06,(((((((3:0.01687863,1:0.02296907):0.005171871,2:0.02024571):0.03554668,4:0.01177122):0.01056119,(5:0.01740733,6:0.00658456):0.002731816):0.003626807,((7:0.0074311887,9:0.002958183):0.0003597776,8:0.013154021):0.031493616):0.004977218,10:0.01404586):0.008481859,11:0.01041938):0.007283146):0.01072452);
tree gen.171 = [&U] (((15:0.0073458213,18:0.0231453685):0.001112766,19:0.02283131):0.001384604,(((13:0.006322063,(16:0.02515814,(17:0.0133934402,12:0.005794084):0.001203679):0.001399288):0.002468187,14:0.04659422748):0.001023106,(((((9:0.003447724,7:0.0116100034):0.0002932407,8:0.0141827512):0.028786241,((5:0.01236442,6:0.009883002):0.001254304,(((3:0.02472438,1:0.009802098):0.003582996,2:0.02395591):0.04040178,4:0.01745711):0.007023217):0.005667264):0.00711457,10:0.01810667):0.008306953,11:0.009620245):0.004195286):0.008711605);
tree gen.172 = [&U] ((19:0.022278817,(((13:0.003143796,(16:0.0251962,(17:0.0167549478,12:0.01229082):0.001320927):0.002987546):0.00134159,14:0.0438065424):0.0007738667,(((((7:0.008314362,9:0.006684641):0.003265741,8:0.0205511084):0.04037792,((5:0.01048987,6:0.01006425):0.007088649,(((3:0.01614229,1:0.01647219):0.01252893,2:0.01445097):0.035218529,4:0.01999119):0.003300006):0.003238762):0.002161918,10:0.01465682):0.007720746,11:0.01060953):0.01034534):0.009003711):0.0001397908,(18:0.0227407009,15:0.0115483385):0.002320162);
tree gen.173 = [&U] (((11:0.0120117,((((5:0.008684729,6:0.008562687):0.002106821,(((3:0.02084152,1:0.01937539):0.005494291,2:0.02389897):0.03674492,4:0.01428305):0.01070211):0.004695703,((9:0.00541069,7:0.016477499):0.0008239131,8:0.0130575648):0.038104181):0.001065811,10:0.02662279):0.009678543):0.007089984,((13:0.00558826,((12:0.009185157,17:0.01213101):0.002524975,16:0.02590078):0.00157301):0.00139495,14:0.056178142):0.001886582):0.00597961,((15:0.003982946,18:0.02275869181):0.0005866851,19:0.016809943):0.0003140156);
tree gen.174 = [&U] ((19:0.01701757,(18:0.0259091763,15:0.0076849867):0.0030121831):0.0001085538,((11:0.0113017,((((5:0.01140823,6:0.006736837):0.01113548,(((1:0.008912324,3:0.01648132):0.00333827,2:0.0211056):0.04431898,4:0.01158142):0.008647462):0.002692395,((7:0.014452814,9:0.002204994):0.0009031308,8:0.011416123):0.0233458618):0.005515148,10:0.02262791):0.003557098):0.01147476,((13:0.003972184,((12:0.009399418,17:0.0169530333):0.00142646,16:0.0252422):0.0009736912):0.001801347,14:0.0394881):0.001713265):0.006992342);
tree gen.175 = [&U] ((19:0.022725985,(15:0.0066849748,18:0.0155197334):0.0022597495):0.0008379909,(((11:0.01189127,((((5:0.01402818,6:0.01335511):0.003142143,(((1:0.01899668,3:0.01951093):0.01182451,2:0.02356253):0.04711762,4:0.02003153):0.01168851):0.002478227,(8:0.0149882856,(7:0.014583389,9:0.002243226):0.001152458):0.0299321006):0.01009772,10:0.02532111):0.007926174):0.009867082,(13:0.006028267,((12:0.008318557,17:0.01585251588):0.0008929437,16:0.02680879):0.001397367):0.002174192):0.001286459,14:0.0504254863):0.006965973);
tree gen.176 = [&U] ((15:0.0098062125,(18:0.01760547969,19:0.013438394):0.0002488415):0.001462629,((11:0.009655809,((((5:0.01035872,6:0.01058727):0.005296893,(((1:0.01766543,3:0.01976132):0.005089591,2:0.02295178):0.04576176,4:0.02164146):0.005009831):0.003113146,(8:0.0146315511,(7:0.0155774781,9:0.002558289):0.0008565728):0.028484275):0.00383059,10:0.02268588):0.01110556):0.00700658,((13:0.003218494,((12:0.01027083,17:0.0168146964):0.0005825228,16:0.01999318):0.003566816):0.001380463,14:0.0338184204):0.001456341):0.009395177);
tree gen.177 = [&U] (((15:0.009525975,18:0.019467396):0.00235994521,19:0.019495234):0.001421597,((14:0.03816421715,((16:0.02950345,(12:0.01044859,17:0.0152420638):0.005203461):0.002683778,13:0.007230736):0.002705078):0.0002187443,(((((6:0.01513345,5:0.01515857):0.003527389,((2:0.02250813,(3:0.02080771,1:0.008721831):0.005302013):0.039923544,4:0.01539287):0.01017147):0.00173145,(8:0.0112896695,(7:0.0135605043,9:0.001820048):0.0031036584):0.02564064):0.00444762,10:0.01419255):0.00698862,11:0.01553187):0.008992415):0.0120632);
tree gen.178 = [&U] (15:0.0065302207,(18:0.0201226361,(((11:0.0125883,(((6:0.008589167,((7:0.013815225,9:0.003534239):0.0001995215,8:0.0064577042):0.0255968119):0.006046832,(5:0.02539225,((2:0.02509765,(3:0.028725,1:0.01547708):0.005415514):0.04525867,4:0.01946317):0.006934148):0.002805001):0.005727308,10:0.01608774):0.0038987):0.006119678,(((16:0.02769938,(12:0.01217486,17:0.01712069):0.002769977):0.002239556,13:0.005577876):0.001788453,14:0.038714336):0.0004074006):0.01304279,19:0.01386009):0.0005841626):0.0001907581);
tree gen.179 = [&U] ((18:0.0207727691,(19:0.019980514,15:0.0056981979):0.0002335333):0.002115745,((14:0.0474763557,((16:0.02847647,(12:0.009861652,17:0.016223756):0.00327965):0.00271571,13:0.003237853):0.0008793202):0.002413554,(((((5:0.01757901,6:0.01501701):0.003557326,((3:0.02223724,(2:0.0335008,1:0.01572758):0.001240625):0.04942776,4:0.02381611):0.01059622):0.004844617,(8:0.0120489915,(9:0.00293766,7:0.010193519):0.005665106):0.030764687):0.001947305,10:0.01778344):0.009890735,11:0.007599565):0.006577783):0.008148874);
tree gen.180 = [&U] (((11:0.011341,((((6:0.01310229,5:0.01767728):0.00131361,(((3:0.02015912,1:0.01074452):0.0009804968,2:0.02258807):0.0495184,4:0.01818392):0.007539813):0.002812232,((9:0.008259616,7:0.007449828):0.001089915,8:0.0134994406):0.037028048):0.004883876,10:0.01485368):0.006338928):0.00396288,(14:0.0345651644,((16:0.01957182,(12:0.008832744,17:0.010617728):0.000968026):0.001207248,13:0.004418099):0.0006023462):0.0004093835):0.005945521,(15:0.0112026612,(18:0.025243786,19:0.019598372):0.0006572538):0.0004181529);
tree gen.181 = [&U] (((11:0.01234822,((((6:0.0120142,5:0.01933765):0.004154948,((2:0.02399761,(1:0.0128742,3:0.02523914):0.003951065):0.04532892,4:0.01593439):0.0161667):0.001826964,((8:0.0145568539,9:0.003565562):0.0008388572,7:0.0130900136):0.0308634411):0.005341334,10:0.01772779):0.00692077):0.003904235,((((12:0.01298013,17:0.012977289):0.001150348,16:0.02818166):0.002203273,13:0.002244068):0.001563937,14:0.04143236215):0.00165085):0.007577389,(18:0.01982668357,(15:0.0053207738,19:0.018536317):0.0005905896):0.002749401);
tree gen.182 = [&U] (((11:0.0157631,((((6:0.008240202,5:0.01366302):0.00724681,((2:0.02117613,(1:0.01076345,3:0.0170297):0.00635854):0.04260969,4:0.02088223):0.007460543):0.003132442,((9:0.006486041,7:0.018101501):0.002550904,8:0.009417454):0.03253235):0.00764018,10:0.0195527):0.00466009):0.006494249,((((12:0.00786433,17:0.009286197):0.0003543023,16:0.02455398):0.0008172389,13:0.005191007):0.00241728,14:0.0487647374):0.002945267):0.007496603,(15:0.0110106342,(19:0.023805538,18:0.0184857139):0.0007639982):0.002423082);
tree gen.183 = [&U] (((14:0.03686829287,(11:0.009163754,(((5:0.01475745,((2:0.02201085,(1:0.01770495,3:0.02379878):0.006677901):0.04548173,4:0.02433442):0.007753183):0.002721683,(6:0.008365827,(8:0.0118030227,(7:0.0117507879,9:0.0006477785):0.001639917):0.03170669):0.001110117):0.01207015,10:0.01873954):0.01042179):0.008531533):0.0006889127,(((12:0.006472583,17:0.0203497697):0.001676349,16:0.0216191):0.005056885,13:0.007637299):0.00128601):0.006382234,((15:0.009773133,19:0.024851416):0.002283302,18:0.021668533):0.0005893359);
tree gen.184 = [&U] ((19:0.018318111,(18:0.0206812063,15:0.007748601):0.0007990945):0.001583858,((((((7:0.016587371,9:0.002238427):0.0004658009,8:0.01645366484):0.02896274,(((2:0.01854601,(1:0.01384488,3:0.02373126):0.0005413643):0.05169672,4:0.01551426):0.004651312,(5:0.008134381,6:0.01057514):0.003269253):0.005311838):0.005501713,10:0.02178781):0.007166721,11:0.0105307):0.009300189,(14:0.0407809135,(((12:0.01598253,17:0.0151057721):0.001296898,16:0.02383948):0.002292333,13:0.004713542):0.001280006):0.002972079):0.007484693);
tree gen.185 = [&U] ((19:0.014788754,(18:0.0076014337,15:0.012949991):0.000421968):0.0005432961,((11:0.01004646,(10:0.01711777,((7:0.0116870281,(9:0.0030346504,8:0.0160331818):7.839936e-06):0.03484323,((4:0.02311019,((1:0.01629669,3:0.006812226):0.01855791,2:0.02699245):0.05537312):0.007507805,(5:0.009930028,6:0.01032453):0.003154951):0.005778959):0.005151327):0.007699453):0.00783045,((13:0.008394579,(16:0.02228687,(12:0.01657892,17:0.014664075):0.0009119872):0.00528471):0.001122741,14:0.0375362797):0.0008724658):0.00963804);
tree gen.186 = [&U] ((18:0.0215582535,(15:0.00683029,19:0.02474392):0.004059397):0.001395957,(((((7:0.0088108766,(8:0.012157814,9:0.004933651):0.0005436186):0.022796372,((((1:0.01258441,3:0.02189076):0.005231764,2:0.01625695):0.04722301,4:0.02184673):0.009341976,(5:0.00819156,6:0.01746673):0.00529105):0.001846724):0.003087765,10:0.0180179):0.006101537,11:0.01307579):0.00689785,((((12:0.009585343,17:0.01996879277):0.001739165,16:0.01863594):0.003207904,13:0.005191891):0.001476561,14:0.0514819556):0.0004232336):0.009855405);
tree gen.187 = [&U] ((19:0.020213877,(15:0.010888509,18:0.0145217304):0.0001279412):0.0016888192,((14:0.0352796096,((16:0.02469465,(12:0.007950779,17:0.0148626633):0.003284505):0.004019101,13:0.007439876):0.0007488499):6.893244e-05,(11:0.008413735,(((8:0.01622580173,(9:0.002670565,7:0.0130436713):0.0003061352):0.02347064,((5:0.01176924,6:0.0107825):0.002898121,(((1:0.01778892,3:0.02359031):0.002813024,2:0.02712536):0.04243097,4:0.01450735):0.006160064):0.00157404):0.001896879,10:0.02049369):0.005306046):0.00594463):0.01065291);
tree gen.188 = [&U] ((((13:0.005588643,((12:0.007559913,17:0.010405821):0.006095035,16:0.02178765):0.003241738):0.002939672,14:0.0387933612):0.001485762,((((8:0.0174410031,(7:0.010935356,9:0.005625346):0.001369033):0.01989944,((5:0.01111416,6:0.01098471):0.002531448,(((3:0.01707054,1:0.01179422):0.007011198,2:0.02422305):0.03931132,4:0.013577):0.008245438):0.003910008):0.004483944,10:0.0220434):0.006782491,11:0.008720739):0.00501175):0.0104012,((19:0.018193045,18:0.01318196):8.778071e-05,15:0.0127745669):0.001484979);
tree gen.189 = [&U] (((11:0.01321912,(10:0.01392529,(((7:0.010447235,9:0.005186912):0.0001804918,8:0.0148542204):0.030073567,((4:0.01238763,(2:0.02193535,(3:0.01423455,1:0.01766123):0.00721405):0.04529616):0.01337211,(5:0.01179536,6:0.009863681):0.0030317):0.008103656):0.006284933):0.003810251):0.007426582,(((16:0.03009419,(12:0.007861405,17:0.010848079):0.002139377):0.001614647,13:0.002877102):0.004003678,14:0.046732668):0.0008376749):0.004917191,((18:0.0225002131,19:0.02317739):0.0008980408,15:0.006554505):0.0007773686);
tree gen.190 = [&U] ((((((((9:0.00160806,8:0.01780125646):0.0006075526,7:0.0089901854):0.0243247733,(6:0.01552666,((((3:0.01805516,1:0.01446128):0.007178613,2:0.02404979):0.03255242,4:0.01901492):0.005783646,5:0.0186435):0.0006567592):0.005432163):0.003752265,10:0.01835452):0.006861078,11:0.01214384):0.004680627,14:0.04058688508):0.0007992011,(13:0.003167751,((12:0.01240971,17:0.014008535):0.004057412,16:0.02295028):0.001780004):0.002770077):0.01053238,((18:0.02235227042,19:0.020588108):0.0011515031,15:0.004487367):0.002696554);
tree gen.191 = [&U] (((14:0.03858348054,(13:0.006901372,((12:0.008225451,17:0.0104971934):0.002951717,16:0.02632413):0.0008083682):0.001157371):0.002434809,((((8:0.0109680257,(9:0.002739151,7:0.015760211):0.0005772615):0.0218911208,((((3:0.0209446,1:0.01498788):0.008079322,2:0.02084164):0.03866955,4:0.02038195):0.01227617,(5:0.01342517,6:0.01309406):0.006254165):0.003646845):0.005604782,10:0.02106169):0.003402065,11:0.01482766):0.006730557):0.01599906,(19:0.0152980853,(15:0.0065018499,18:0.029267645):0.0001837226):0.001580561);
tree gen.192 = [&U] (((11:0.01276135,(((8:0.011519824,(9:0.002010178,7:0.0158983092):0.001432822):0.023216375,((((3:0.01622491,1:0.007665311):0.006297752,2:0.02486067):0.04483605,4:0.01983846):0.003677956,(5:0.009995597,6:0.02006754):0.004794551):0.005259103):0.005342958,10:0.02179165):0.002390882):0.007577229,(((16:0.02279242,(17:0.017432469,12:0.008846829):0.002227434):0.0007010741,13:0.007154009):0.002558285,14:0.0468751875):0.0009540402):0.01058569,((18:0.0184772687,15:0.0117574665):0.002027034,19:0.0130290151):0.001025337);
tree gen.193 = [&U] (((18:0.0159698601,15:0.012240095):0.0008652399,19:0.014470786):0.001651919,(((11:0.02369294,(((8:0.0154291199,(9:0.003960791,7:0.009122999):0.0020854166):0.03502313,((((3:0.02523289,1:0.01363415):0.002239901,2:0.02642994):0.04376086,4:0.01254057):0.008423917,(5:0.01370437,6:0.005081161):0.002437081):0.006416327):0.002704825,10:0.01755509):0.008152418):0.01300959,14:0.0377022616):0.0007267917,(((17:0.015543906,12:0.00717839):0.002113337,16:0.02423113):0.002378592,13:0.005882866):0.003215597):0.01293716);
tree gen.194 = [&U] ((((((8:0.013545208,(7:0.009095239,9:0.005052014):0.0007022725):0.032802766,(((2:0.02415775,(1:0.01371172,3:0.01659035):0.006644939):0.05785423,4:0.01202785):0.005591445,(5:0.01167224,6:0.01359467):0.001836907):0.005170436):0.006400104,10:0.02368767):0.007921059,11:0.01715956):0.01121942,(((16:0.02336258,(12:0.009270572,17:0.019326147):0.002582204):0.0008496876,13:0.006006061):0.005048702,14:0.0388938873):0.003354662):0.006270416,(18:0.016082092,(15:0.012814737,19:0.025308603):0.001080032):0.00191257);
tree gen.195 = [&U] ((15:0.0069545099,(18:0.023957321,19:0.016519514):0.00158816):0.001941659,((11:0.01264511,((((9:0.00348554,7:0.008089178):0.004030602,8:0.0154691555):0.02235073,((((3:0.02563426,1:0.01456326):0.004130011,2:0.0212267):0.03227719,4:0.01915212):0.01461277,(5:0.01134798,6:0.01171695):0.003825627):0.007090988):0.006935577,10:0.01304773):0.005802981):0.008650846,(((16:0.0228563,(17:0.010435002,12:0.0104032):0.003791576):0.0001494315,13:0.005660344):0.002000451,14:0.0395792246):0.0002981986):0.004120637);
tree gen.196 = [&U] (((((16:0.02597275,(12:0.006005591,17:0.01058963972):0.003119474):0.00223402,13:0.006454522):0.004456815,14:0.04738435829):0.001372252,(11:0.006394072,(10:0.015347,((5:0.01170344,(4:0.01451776,((1:0.01055151,3:0.01426314):0.008623527,2:0.0170547):0.03565172):0.009064725):0.002995699,(((9:0.0004528321,8:0.013999807):0.0004001405,7:0.011441264):0.02159977,6:0.01422081):0.007293474):0.004709388):0.0101403):0.003786191):0.008253547,((18:0.0152237094,15:0.009130231):0.00090263689,19:0.017555759):0.002760174);
tree gen.197 = [&U] ((15:0.0126577919,(19:0.01572876,18:0.01155125):0.0006795548):0.003227737,((14:0.0332893847,((16:0.02508451,(12:0.01057187,17:0.014619336):0.0006316423):0.002188311,13:0.007148307):0.002128255):0.0002712965,(11:0.01301762,(10:0.01834749,(((5:0.01264213,6:0.007240081):0.003418787,(4:0.01381241,(2:0.01612409,(3:0.02543054,1:0.01574797):0.002748437):0.03612876):0.00569116):0.003555736,(8:0.0081543486,(9:0.003035772,7:0.014787893):0.003187058):0.023064251):0.004550716):0.00820471):0.00465584):0.01260364);
tree gen.198 = [&U] ((15:0.0145854095,(19:0.020336746,18:0.0272971916):0.002711799):0.0006551093,((11:0.007964432,((((8:0.0189277868,9:0.00582375):0.0008719222,7:0.010046036):0.0302261,((((1:0.0105183,2:0.01990516):0.00439106,3:0.0223551):0.02916734,4:0.02176617):0.01131382,(5:0.009025046,6:0.02035147):0.003077161):0.003834284):0.005635071,10:0.02341066):0.004362229):0.01378856,(((16:0.02597059,(17:0.016346123,12:0.01314742):0.002933404):0.002338899,13:0.007580863):0.004506809,14:0.046015701):0.0007212736):0.007325955);
tree gen.199 = [&U] ((15:0.0117057397,(19:0.016907089,18:0.0240972678):3.763613e-05):0.001788384,((((16:0.0271053,(17:0.017959517,12:0.009403991):0.00183338):0.002523094,13:0.005715537):0.001176804,14:0.0483114398):0.001521011,(11:0.01178354,(((8:0.0085951915,(9:0.005001284,7:0.014234867):0.00153162283):0.02350867,((((1:0.01621323,3:0.02708248):0.004145141,2:0.02287608):0.04167368,4:0.01528572):0.008529829,(5:0.01185011,6:0.01243545):0.004693655):0.001692362):0.008227955,10:0.01497204):0.006191908):0.006184418):0.0143959);
tree gen.200 = [&U] (((18:0.020462787,15:0.0108596874):9.846908e-05,19:0.020585232):0.002577884,(14:0.037808701,((11:0.01295402,((((8:0.013855672,7:0.014094382):0.0004759639,9:0.003415802):0.032637965,(((2:0.01662371,(1:0.01871983,3:0.01996344):0.01191688):0.04570742,4:0.01273442):0.007110584,(5:0.01287313,6:0.01040259):0.006958312):0.003065315):0.006787763,10:0.01439308):0.004663893):0.008724754,(((17:0.0134627594,12:0.009774235):0.001077606,16:0.03114153):0.002493219,13:0.006754011):0.004399887):0.0008544597):0.01067718);
tree gen.201 = [&U] ((14:0.0312529368,(((16:0.01850828,(12:0.006440566,17:0.013744536):0.0006103269):0.001320547,13:0.006617496):0.001487901,(11:0.01228315,(10:0.01882675,(((9:0.003928102,7:0.0089472771):0.0006695944,8:0.0135509977):0.02751182,((4:0.01427025,(2:0.02932524,(1:0.01321838,3:0.02128525):0.007544623):0.038835):0.01492481,(5:0.01300218,6:0.007195483):0.002874613):0.004841984):0.004375335):0.006297166):0.006494126):0.0006638988):0.01929726,((18:0.0231621673,15:0.009319306):3.586595e-05,19:0.025646617):0.002758797);
tree gen.202 = [&U] (((11:0.007503626,((((7:0.0103346469,9:0.005086084):0.0002403793,8:0.0090872389):0.02843499,((((1:0.01769347,3:0.02469537):0.005099469,2:0.01471201):0.03488918,4:0.0146121):0.003480901,(5:0.01527369,6:0.007727875):0.003421632):0.003404537):0.003382681,10:0.01475312):0.003341193):0.009538858,((((17:0.01754991,12:0.01549126):0.003043476,16:0.02271825):0.0007456515,13:0.002224993):0.004923903,14:0.0400145778):0.002078274):0.005280181,((18:0.0219540124,15:0.0070198201):0.0005596079,19:0.019998371):0.003078636);
tree gen.203 = [&U] ((15:0.01098663148,19:0.0188982055):0.0047951286,(18:0.0190778055,((((16:0.03659424,(12:0.01046431,17:0.0123754754):0.003119904):0.001026384,13:0.005016449):0.001381995,14:0.0458082049):0.001276506,(((((6:0.009749599,5:0.008775058):0.001370948,(((1:0.01463147,3:0.01537334):0.006590349,2:0.02050583):0.05156426,4:0.0179062):0.007530414):0.005512709,((7:0.016448053,9:0.005109077):0.006805057,8:0.00831798633):0.0282436218):0.003947419,10:0.02302292):0.006847499,11:0.01116337):0.01001123):0.003496089):7.546092e-05);
tree gen.204 = [&U] (((19:0.015996637,15:0.0108767692):0.0005400716,18:0.0176033065):0.001338897,(((((12:0.009794765,17:0.0196512582):0.001901112,16:0.03293682):0.002159566,13:0.006660176):0.003463825,(((((6:0.01387135,5:0.01426439):0.007027166,((3:0.03177392,(1:0.004580704,2:0.02072814):0.007122402):0.03965823,4:0.01498503):0.01101012):0.002279006,((9:0.008383963,7:0.01190716):0.00086750786,8:0.0136635396):0.02488649):0.005641345,10:0.02030956):0.004831897,11:0.01220034):0.005449623):0.0001624505,14:0.049705922):0.01079138);
tree gen.205 = [&U] (((18:0.0216510653,15:0.0106966505):0.0028738097,19:0.017406295):0.0008631999,((14:0.0332558338,(((17:0.009517884,12:0.009457902):0.007446148,16:0.03047014):0.001575137,13:0.003364059):0.001170927):0.00122986,(11:0.01503285,(((8:0.0119841516,(7:0.010134419,9:0.001113985):0.0006979176):0.02725629,(((2:0.02766582,(3:0.02224683,1:0.005785407):0.007926091):0.04661248,4:0.0196815):0.006723042,(5:0.01347479,6:0.005559095):0.00248236):0.00480462):0.003535787,10:0.01271003):0.004616185):0.007830199):0.009322572);
tree gen.206 = [&U] (((18:0.016386837,15:0.0182174819):0.001909671,19:0.016347139):0.0009155474,(((((17:0.013104923,12:0.00677386):0.003146933,16:0.02485001):0.00139785,13:0.003136161):0.001826963,14:0.0415061884):1.675263e-05,(11:0.007933809,(((8:0.0110242983,(9:0.002207797,7:0.0114035592):0.002860111):0.01886944081,((((3:0.02084121,1:0.007836398):0.0007346885,2:0.02831581):0.03848542,4:0.01548676):0.004488867,(5:0.01145515,6:0.01343891):0.005812818):0.002142237):0.007754719,10:0.01787101):0.007900342):0.006193693):0.01524388);
tree gen.207 = [&U] (((15:0.006289809,19:0.021812294):0.0033508909,18:0.014820137):0.0007432802,((14:0.0463922774,(((12:0.009408609,17:0.011194035):0.004656526,16:0.01872521):0.00067027,13:0.003658432):0.001263056):0.001230946,(11:0.01204943,(10:0.01255457,(((4:0.009888253,((3:0.02240244,1:0.01300644):0.006684519,2:0.01523414):0.037700071):0.004855618,(6:0.0129032,5:0.01260022):0.006147396):0.00489194,(8:0.0135014725,(7:0.015688049,9:0.001397191):0.000790488):0.0254660795):0.002821652):0.007781198):0.01293696):0.01155918);
tree gen.208 = [&U] (((11:0.01017376,(10:0.01650967,(((4:0.01759122,(2:0.02814949,(3:0.01717891,1:0.01951697):0.007726395):0.04599226):0.01035379,(6:0.01182518,5:0.01146922):0.006135499):0.002518883,((7:0.011966112,8:0.0125854737):0.0003867973,9:0.003049027):0.039635357):0.004390526):0.005263986):0.007473137,((((12:0.00986532,17:0.019122778):0.002383122,16:0.028522):0.004435454,13:0.006207495):0.001698795,14:0.03447478483):0.001538951):0.01680883,((19:0.018205761,18:0.019185753):0.0007745829,15:0.0110110624):0.002615359);
tree gen.209 = [&U] (((11:0.01404726,(10:0.01655017,(((4:0.01691906,(2:0.02061697,(1:0.01351338,3:0.0151556):0.003880763):0.03506103):0.006981167,(6:0.0128411,5:0.01797004):0.003428467):0.001755108,(8:0.0089267923,(7:0.015972675,9:0.003959523):0.0008389575):0.024261475):0.00712948):0.01317119):0.004789912,((((12:0.007077686,17:0.0107298):0.001449073,16:0.02263076):0.002557307,13:0.00596046):0.001853711,14:0.04502626544):0.001395456):0.009202274,((18:0.0176005466,19:0.0183235296):0.00128695903,15:0.0048983047):0.003503513);
tree gen.210 = [&U] (((((((9:0.003267913,7:0.014310454):0.001005631,8:0.01703159344):0.0310076466,((5:0.007947073,6:0.01008059):0.005932772,(((3:0.02339117,1:0.01249628):0.006345941,2:0.02479892):0.04617441,4:0.01579149):0.009609002):0.005349688):0.003068968,10:0.0137471):0.01178156,11:0.01096898):0.01123407,(((16:0.02612615,(17:0.01497969,12:0.007099553):0.002118605):0.0009474343,13:0.004275579):0.00819505,14:0.0407848171):0.001066428):0.01298198,((19:0.01589001,15:0.0117309379):0.00178196,18:0.01638683224):0.002262436);
tree gen.211 = [&U] (((14:0.0462493105,(13:0.003812288,(16:0.01996308,(17:0.018013459,12:0.008854587):0.004181711):0.002592664):0.001453551):0.002033203,(11:0.01192255,(((8:0.0099353985,(7:0.016681263,9:0.006970621):0.002016417):0.0296306155,((6:0.009823777,5:0.004241127):0.008434514,(((3:0.0236032,1:0.007699584):0.005090994,2:0.02057229):0.041573631,4:0.02519311):0.002406268):0.0004232381):0.009855283,10:0.01377118):0.005064043):0.008259052):0.009570751,((18:0.0157664702,15:0.0105049934):0.002026906,19:0.023534153):0.0002772832);
tree gen.212 = [&U] (((((((9:0.002520675,7:0.009314818):7.874039e-05,8:0.0078695878):0.030348723,((5:0.005888613,6:0.0165579):0.008571972,((2:0.02205187,(3:0.01958018,1:0.008002893):0.002981237):0.037514015,4:0.01444398):0.005528234):0.003722479):0.004828961,10:0.01488656):0.007256619,11:0.01109332):0.008278066,(((16:0.03092102,(17:0.013899208,12:0.01031508):0.004157994):0.001710948,13:0.005156726):0.0008484702,14:0.0351547291):0.00342199):0.01266674,((15:0.007314939,18:0.0170993289):0.001203201,19:0.020742523):0.002310161);
tree gen.213 = [&U] (((13:0.005647263,(16:0.02617878,(17:0.01495014,12:0.004500965):0.009111977):0.002649933):0.003785653,(14:0.0385419242,(11:0.01280264,((((6:0.01822006,5:0.009761087):0.01059217,(((3:0.01850502,1:0.008759372):0.007743246,2:0.03160231):0.03807035,4:0.02563384):0.009776325):0.002254629,(8:0.0143539282,(9:0.00240746,7:0.01650113):0.002114927):0.023366588):0.00233387,10:0.01921023):0.003689678):0.006006421):0.0003047008):0.01309903,(19:0.0187044563,(18:0.0193135336,15:0.010050111):0.0003644922):0.003811461);
tree gen.214 = [&U] (((11:0.01043537,((((6:0.007367541,5:0.01721398):0.002752226,(((3:0.01979733,1:0.01212696):0.001223895,2:0.019131):0.04592509,4:0.021442):0.01108235):0.004404123,(8:0.0144858408,(9:0.002480197,7:0.010731681):0.001070339):0.0270204093):0.004452647,10:0.01352303):0.004898236):0.005070788,((13:0.002197159,(16:0.02581358,(17:0.016036646,12:0.008123352):0.002814569):0.003278786):0.001453485,14:0.0497216354):0.0003855236):0.008546315,(19:0.0250020205,(18:0.0168121609,15:0.010386849):0.00248843):0.0023482797);
tree gen.215 = [&U] ((19:0.019384528,(18:0.023311874,15:0.01089862727):0.000905136):0.001932391,((11:0.01188958,(10:0.02160443,(((4:0.01973305,((1:0.01308982,3:0.02247613):0.004871013,2:0.01667242):0.04259359):0.006069724,(6:0.01500497,5:0.01079277):0.006136735):0.001845769,((7:0.0130421702,9:0.004097095):0.0009372552,8:0.018245725):0.04001275):0.005611048):0.006846861):0.01144417,(14:0.0431778918,(((12:0.007368683,17:0.027406087):0.001748014,16:0.01844345):0.0006921517,13:0.006215426):0.0001556492):0.0006422527):0.008546113);
tree gen.216 = [&U] (((13:0.001662034,((17:0.014830836,12:0.00888402):0.00125323,16:0.02916126):0.0004417344):0.002598323,((11:0.01267766,((((6:0.007704596,5:0.0162288):0.001242239,(((1:0.01027045,3:0.02526909):0.00453098,2:0.02780412):0.04561309,4:0.02026894):0.01014704):0.002960547,((8:0.0214374132,9:0.003831668):0.001720797,7:0.017053343):0.03556341):0.005057523,10:0.02143977):0.001823275):0.01149423,14:0.0309174608):0.0003275821):0.01297019,((19:0.017714602,15:0.0069996951):0.0002202623,18:0.018744744):0.0002057489);
tree gen.217 = [&U] ((19:0.021504664,(15:0.0113267651,18:0.021810595):0.00195444136):0.001329552,(((13:0.006239486,((17:0.016073115,12:0.01301792):0.004211039,16:0.02808623):0.00389748):0.0007950438,14:0.04036341222):1.464125e-05,(11:0.01317758,((((6:0.008419753,5:0.01176324):0.003272528,((2:0.02251791,(1:0.02353836,3:0.02396223):0.006066301):0.038595771,4:0.02176951):0.003231425):0.006779433,(8:0.01121491625,(7:0.0108853959,9:0.003051335):0.001437057):0.02931643):0.005175728,10:0.01594442):0.005261598):0.008877949):0.01495334);
tree gen.218 = [&U] ((15:0.0092279792,(19:0.02747261,18:0.0191277843):0.0010581944):0.002497452,(14:0.0461418898,((13:0.002384783,(16:0.02056151,(17:0.015869035,12:0.01086346):0.003059701):0.0005804074):0.002707888,(11:0.008360734,((((6:0.008153633,5:0.004295667):0.003295855,(((1:0.01118826,3:0.02394904):0.01069348,2:0.02366067):0.04108096,4:0.01690902):0.01728152):0.006090738,((7:0.015682041,9:0.003567401):0.001997937,8:0.0178956394):0.030225842):0.004257231,10:0.02164925):0.007896555):0.004161926):0.0007544423):0.007911097);
tree gen.219 = [&U] ((19:0.019334604,(15:0.0087437801,18:0.0223960548):0.002098109):0.002006713,((11:0.01222065,(10:0.01989127,(((4:0.01279941,(2:0.02538905,(1:0.01490123,3:0.02727859):0.006302874):0.04757474):0.01456914,(6:0.01803524,5:0.01040822):0.005407578):0.002036576,((7:0.013622887,9:0.002408029):0.001048828,8:0.0056229076):0.0275109017):0.006752228):0.004101175):0.009824726,((((17:0.015419714,12:0.01267023):0.002084558,16:0.02699733):0.003114983,13:0.003553553):0.0009324531,14:0.0407826323):0.0007641455):0.01037309);
tree gen.220 = [&U] ((((13:0.00710056,(16:0.02364104,(12:0.006019052,17:0.005969465):0.003963989):0.001475361):0.0005580477,14:0.0414607666):0.0007800246,(11:0.01221888,(((5:0.01234998,(6:0.007448622,(((1:0.01280088,3:0.02316524):0.00118073,2:0.02011007):0.04488415,4:0.01280629):0.007891608):0.0005623772):0.002675014,(8:0.014483788,(9:0.002136508,7:0.012464642):0.0019161556):0.03704913):0.003765645,10:0.01947056):0.005663515):0.004749289):0.009781449,((15:0.009502977,19:0.0180392531):0.0025308374,18:0.01944984805):0.0002079412);
tree gen.221 = [&U] ((((((17:0.0141005587,12:0.01219103):0.002439241,16:0.03387942):0.0009646184,13:0.006280163):0.00140904,14:0.0319470018):5.462772e-05,(11:0.009664491,(10:0.01455308,(((4:0.01431345,(2:0.0199732,(3:0.02177951,1:0.0156762):0.006228494):0.05176077):0.005946692,(6:0.01927483,5:0.01115818):0.003662689):0.005966586,((9:0.002743923,8:0.0099163013):0.0001434661,7:0.0114036522):0.0346905106):0.001786421):0.008272792):0.004505585):0.008783407,(15:0.013049402,(18:0.022234499,19:0.02501597):0.0006877095):0.00096286391);
tree gen.222 = [&U] (((19:0.017289648,18:0.0152055858):5.550747e-05,15:0.013977513):0.0007679969,(((((8:0.0106010139,(7:0.010091393,9:0.006167157):0.0004912106):0.0269955356,((6:0.009122854,5:0.01249152):0.009110907,(((3:0.0170325,1:0.01573123):0.003557311,2:0.01966627):0.036448196,4:0.0182269):0.009173895):0.005322024):0.005984077,10:0.01782878):0.007516332,11:0.0105056):0.006638631,((13:0.005141564,(16:0.02698957,(17:0.011940728,12:0.01100692):0.003802275):0.0009334579):0.00455848,14:0.039371823):1.520769e-05):0.007676096);
tree gen.223 = [&U] ((18:0.0215112978,(15:0.0064076609,19:0.0281910011):0.002799215):0.0005123144,(((((8:0.0089605745,(7:0.0081044225,9:0.00595329):0.00103034):0.022399798,((6:0.01145841,5:0.008653374):0.006697348,(((3:0.01714097,1:0.01320358):0.001447041,2:0.02313232):0.04233082,4:0.01375339):0.006128337):0.002837937):0.005049778,10:0.0191942):0.009158134,11:0.007249344):0.008189029,(14:0.043623671,((16:0.03456248,(17:0.010147722,12:0.0066471):0.001649538):0.002391653,13:0.004236487):0.00280631):0.001432778):0.01135091);
tree gen.224 = [&U] ((19:0.0116329182,(15:0.004155159,18:0.0180551722):0.001631748):0.0041225439,(14:0.0467653568,(((((8:0.0136193636,(7:0.0091451663,9:0.003503819):0.0010138875):0.02891179,((6:0.01041215,5:0.01649606):0.002505285,((2:0.02123608,(1:0.02425862,3:0.02489519):0.001129851):0.05206252,4:0.0196087):0.007982238):0.00301504):0.007012746,10:0.0123999):0.01061212,11:0.02359164):0.006118485,(13:0.003082829,(16:0.03032459,(17:0.01223673,12:0.01218733):0.001720721):0.0007136363):0.001025353):0.001166052):0.007884959);
tree gen.225 = [&U] (((18:0.0176937326,(14:0.0380005939,((((17:0.0086586915,12:0.01093926):0.001414569,16:0.0237783):0.001851275,13:0.008138066):0.00156921,(11:0.01531813,(10:0.01912078,(((4:0.01247612,((3:0.02232234,2:0.01414811):0.0006991579,1:0.02784876):0.05777408):0.007714364,5:0.01321672):0.003596267,((8:0.0121823208,(7:0.007514935,9:0.002872831):0.002977414):0.028331194,6:0.007850008):0.001341286):0.006293443):0.002386447):0.006109559):0.003261117):0.01308194):0.0007225136,19:0.016313983):0.000218721,15:0.0064609759);
tree gen.226 = [&U] ((((((17:0.016217255,12:0.008966732):0.001142561,16:0.02807603):0.003891332,13:0.005050867):0.003364802,14:0.0354108993):0.0009806092,(11:0.009119107,(10:0.02325595,((5:0.01549221,(4:0.01296941,((1:0.0197207,3:0.02371052):0.0002505544,2:0.01990547):0.04052774):0.006156911):0.002610725,((7:0.009765659,(8:0.012059541,9:0.005402215):8.736333e-05):0.0246876632,6:0.01275048):0.003355795):0.004208119):0.003491851):0.004493809):0.005486773,(19:0.012457742,(18:0.0258341024,15:0.0116743293):0.0007476976):0.001350238);
tree gen.227 = [&U] (((13:0.006792676,(16:0.02864389,(12:0.01203005,17:0.0138621887):0.001981729):0.003130942):0.004205311,((11:0.0157476,((((7:0.007733744,9:0.005049062):0.000256396,8:0.0189441332):0.029477529,((5:0.01345946,6:0.01690527):0.001050137,(((3:0.01768572,1:0.01149445):0.002869763,2:0.02290549):0.03203729,4:0.0161736):0.003911426):0.001066928):0.004809739,10:0.01822125):0.007451783):0.003423269,14:0.04775607448):0.001196072):0.01023755,((19:0.026409448,15:0.0061228017):0.003484615,18:0.0138301722):0.001942703);
tree gen.228 = [&U] ((15:0.014074313,(18:0.0194292381,19:0.0177053553):0.0003810928):0.0004304375,((((((6:0.006490707,5:0.01341093):0.005182928,((2:0.0192141,(1:0.01912776,3:0.01951349):0.008818452):0.04234328,4:0.01742259):0.003769342):0.001197157,((7:0.019438841,9:0.006335265):0.0004726904,8:0.0158727582):0.027862363):0.004965602,10:0.01566146):0.01081924,11:0.01685395):0.005071122,(14:0.03645424779,(13:0.003295952,(16:0.02269646,(12:0.006137835,17:0.0188997809):0.001993492):0.0006723896):0.00169606):0.0004369361):0.007805808);
tree gen.229 = [&U] (((18:0.01844654034,15:0.008151352):0.0032490417,19:0.023722255):0.002809296,((((((6:0.01140281,5:0.01586426):0.003215471,(((3:0.01192555,1:0.009025575):0.0139504,2:0.02155369):0.04639582,4:0.01496815):0.006122658):0.002925788,((9:0.004095881,7:0.0091597204):0.002752799,8:0.0119568575):0.0272781251):0.004886917,10:0.0161803):0.004018294,11:0.0125677):0.008260308,((13:0.003193627,((12:0.009442539,17:0.0095802633):0.002115488,16:0.02286532):0.003950871):0.001270812,14:0.03483536394):0.001617859):0.009546588);
tree gen.230 = [&U] ((((11:0.004795623,(10:0.0194528,(((9:0.002018778,7:0.014177455):0.001129602,8:0.00700198245):0.0248658399,((4:0.01144185,((1:0.01251243,3:0.0221279):0.004505765,2:0.02335282):0.04860219):0.007243841,(6:0.00976845,5:0.007699072):0.002039324):0.003466534):0.005080332):0.006639624):0.00700475,14:0.04182525395):0.0001789935,((16:0.0168205,(17:0.0155112685,12:0.01679657):0.004158456):0.001387083,13:0.004268326):0.0006196645):0.004605348,(18:0.0169506301,(19:0.02170404,15:0.0095739461):0.002874438):0.002733446);
tree gen.231 = [&U] (((11:0.009038294,((((9:0.003028729,7:0.00873889442):0.0018726236,8:0.0189828145):0.0263445235,((5:0.007180757,6:0.01896373):0.001776775,((2:0.01692072,(1:0.02736805,3:0.01417462):0.01794412):0.04192805,4:0.01035389):0.007726989):0.004093452):0.004331925,10:0.01643519):0.007196443):0.008588084,((((12:0.01029313,17:0.0107761917):0.002985147,16:0.0226167):0.001347338,13:0.01068357):0.002632365,14:0.05224318):0.001588595):0.005746298,((18:0.0230326514,15:0.011640068):3.858886e-05,19:0.019879403):0.0009389412);
tree gen.232 = [&U] ((((11:0.01111267,((((9:0.003047584,7:0.016080883):0.0008183871,8:0.023405782):0.027986571,(6:0.0136407,(5:0.01474385,((2:0.0181271,(1:0.01896839,3:0.01822125):0.0111111):0.04298712,4:0.01593926):0.01051558):0.001968015):0.004257848):0.001917987,10:0.02671677):0.008030396):0.00846761,14:0.0420705514):0.0004036295,(((12:0.007057513,17:0.014201654):0.001689993,16:0.02850086):0.004574514,13:0.004585853):0.004319041):0.01587507,((15:0.011236774,19:0.023137095):0.0002547039,18:0.01963420934):0.0009016855);
tree gen.233 = [&U] ((((((12:0.00942469,17:0.0134214006):0.002115931,16:0.0292178):0.00131156,13:0.007126643):0.0007259589,14:0.0343670478):0.001180523,(11:0.009539901,(((8:0.0101084228,(9:0.003130813,7:0.00999945377):0.001636587):0.02139636,(5:0.0123501,(6:0.0172327,((2:0.01382327,(1:0.005378077,3:0.02503122):0.006322642):0.0395437,4:0.0161238):0.004127551):0.001592339):0.002669055):0.007491857,10:0.02080416):0.006644903):0.005609957):0.01528539,((19:0.0211603812,15:0.00647283):0.001401925,18:0.0218595435):0.0009716027);
tree gen.234 = [&U] ((((((12:0.01119699,17:0.018424479):0.004227554,16:0.03137353):0.001425152,13:0.005201218):0.001168957,14:0.032153697):0.002221737,(11:0.006640977,((((9:0.007871024,7:0.011593011):0.003447894,8:0.01406828486):0.040729726,((5:0.0122113,6:0.006098771):0.008027017,((2:0.03149212,(1:0.01050958,3:0.01460563):0.00970892):0.04137863,4:0.02020155):0.00854454):0.003654951):0.005131871,10:0.01672549):0.01181186):0.004380473):0.00619208,((19:0.013093335,18:0.0182514397):0.00400625,15:0.0117768728):0.001119446);
tree gen.235 = [&U] (((14:0.0413437002,(13:0.006501435,((12:0.007864614,17:0.0184021148):0.002356924,16:0.02265417):0.00265149):0.001802412):0.0005482287,(((((7:0.008653924,9:0.003865483):0.0003237502,8:0.026049263):0.039704455,((6:0.01492179,5:0.01005447):0.006124326,((2:0.01813483,(3:0.01124507,1:0.01647533):0.011233):0.04389296,4:0.008909815):0.0150796):0.004142859):0.007500837,10:0.01623736):0.004835346,11:0.01245098):0.008128571):0.006365613,(19:0.023698115,(15:0.0091507455,18:0.0271754544):0.0002519127):0.0009666503);
tree gen.236 = [&U] ((((13:0.006553508,((12:0.01019763,17:0.0176825139):0.001278513,16:0.02138301):0.000913338):0.002914547,14:0.0350897075):0.002484091,((((8:0.0059490266,(7:0.0135521709,9:0.003906093):0.003054288):0.03296981126,((6:0.009716259,5:0.008732749):0.002205951,((2:0.0232019,(3:0.01371416,1:0.03188283):0.008327751):0.03917644,4:0.01749782):0.0114473):0.003432613):0.003244082,10:0.01992274):0.006275801,11:0.007778673):0.004304282):0.005507003,((15:0.0044556215,18:0.03391821189):0.002672898,19:0.016365683):0.002036787);
tree gen.237 = [&U] ((((13:0.005577877,((12:0.01372507,17:0.01513769):0.001178991,16:0.02912512):0.004966862):0.002541359,14:0.0408666497):0.0003349942,((((9:0.005544327,(7:0.009578547,8:0.013819499):0.001044284):0.028740101,((6:0.01044861,5:0.007227186):0.003976105,(((1:0.01021274,3:0.03273247):0.001888106,2:0.01570383):0.05768479,4:0.01645351):0.006205513):0.002361795):0.005079536,10:0.01352884):0.00623432,11:0.01636599):0.003725729):0.008776073,(18:0.0142543871,(19:0.021357881,15:0.0103379224):0.001124087):0.001093843);
tree gen.238 = [&U] ((((13:0.004792301,((12:0.01236228,17:0.0114157467):0.00466975,16:0.02807684):0.001620837):0.001681972,14:0.0463009197):0.001761596,(((((((1:0.01702818,3:0.01994494):0.007466148,2:0.01978893):0.04481115,4:0.01287431):0.004848585,5:0.01297551):0.001237904,(6:0.01642965,((7:0.016952295,9:0.00229398):0.000744794,8:0.0129026584):0.0296040486):0.004333087):0.005991454,10:0.01505742):0.003685723,11:0.01103548):0.003340271):0.006835008,((18:0.021956894,15:0.0103982709):0.0007868054,19:0.033191949):0.0008921369);
tree gen.239 = [&U] (((19:0.027119882,18:0.017693764):0.0024165048,15:0.00726347):0.001404485,((11:0.02209452,(((8:0.012746441,(9:0.003773909,7:0.0158358639):0.00032796):0.0313766791,((4:0.01482556,(2:0.01747061,(1:0.01387003,3:0.01990019):0.007449989):0.04611966):0.006623212,(5:0.007124321,6:0.006809837):0.008144393):0.005558011):0.004191435,10:0.01751657):0.005653512):0.01352339,(14:0.0483747925,(13:0.009088174,(16:0.02277441,(12:0.006119421,17:0.010668643):0.002334208):0.002002911):0.003623829):0.0001717202):0.009224849);
tree gen.240 = [&U] ((15:0.012020862,(18:0.015996471,19:0.0231801037):3.863692e-05):0.001280237,((14:0.0400826586,(13:0.007667607,(16:0.02931979,(12:0.01499123,17:0.015590407):0.005056869):0.002055715):0.001019432):0.00184714,(11:0.01500622,(((8:0.0133337731,(9:0.003862635,7:0.017737886):0.0023855211):0.0362839,((4:0.02256195,((1:0.02272472,3:0.02417106):0.007356336,2:0.02126898):0.04719046):0.009124648,(5:0.008141414,6:0.0130065):0.005098165):0.002054701):0.004411899,10:0.01645094):0.01086951):0.006609078):0.007607034);
tree gen.241 = [&U] ((18:0.0140434984,15:0.0100672077):0.003157812,(19:0.019300511,((((16:0.02573031,(12:0.01328774,17:0.00847815971):0.003333504):0.001260788,13:0.005037182):0.003108401,14:0.0483778075):0.0005595354,(11:0.00974897,((((((1:0.009855803,3:0.01469785):0.006116185,2:0.01937544):0.04259274,4:0.01093424):0.007134482,(5:0.0160793,6:0.009797958):0.004906444):0.002328244,(8:0.01458828002,(7:0.0057167874,9:0.003775096):0.003511328):0.026913105):0.006344198,10:0.01484322):0.007022525):0.006410132):0.009843362):1.150359e-05);
tree gen.242 = [&U] ((15:0.016550635,19:0.017033112):0.000418778,(18:0.025482966,((14:0.0413520007,(11:0.009619718,((((((1:0.01032177,3:0.02302713):0.007368729,2:0.02182063):0.04401093,4:0.01658404):0.009765717,(5:0.01599883,6:0.008288292):0.004179295):0.002464904,(8:0.0188276166,(7:0.0142006403,9:0.002603346):0.001796706):0.02379627):0.004478375,10:0.02651657):0.01052489):0.011136):0.0002390476,((16:0.03369432,(12:0.006377665,17:0.009332689):0.005223139):0.001916261,13:0.005306526):0.002442392):0.0180049):6.541349e-05);
tree gen.243 = [&U] (((15:0.0071471235,19:0.016584779):0.0008538397,18:0.0224329026):0.0008763166,(((16:0.02995601,(12:0.01007567,17:0.011210482):0.004189114):0.002459405,13:0.003996958):0.0003242495,(14:0.0386185781,(11:0.008263072,((((((1:0.01407552,3:0.01810769):0.008784752,2:0.01997627):0.04385715,4:0.0159904):0.005295116,(5:0.0192279,6:0.01466587):0.005685839):0.005412185,(8:0.0077574975,(7:0.007837558,9:0.002758813):0.0009934324):0.023085852):0.01196619,10:0.0306253):0.01101169):0.006538371):0.001580089):0.008837443);
tree gen.244 = [&U] (((19:0.0219434681,15:0.008533132):0.0006173211,18:0.0233867416):0.002746266,(((((8:0.01180156459,(7:0.0156405596,9:0.004350587):0.0003529756):0.0312932499,((((3:0.02465101,1:0.02375703):0.003450124,2:0.01874559):0.04485536,4:0.01342307):0.009417219,(5:0.01956946,6:0.009044004):0.007887325):0.001633873):0.005028362,10:0.02244148):0.004269677,11:0.007208346):0.008859205,(14:0.03752263353,(((12:0.01293361,17:0.013387892):0.004092977,16:0.02316254):0.004036434,13:0.003456174):0.004910069):0.0009773268):0.008568029);
tree gen.245 = [&U] (((14:0.0508322337,((16:0.02930204,(12:0.007089543,17:0.0146319976):0.001417033):0.00219554,13:0.004042003):0.001303944):5.577879e-05,(11:0.01020302,((((((1:0.02028077,3:0.01801192):0.01037843,2:0.02138426):0.03844567,4:0.02360679):0.008651596,(5:0.007376344,6:0.009204178):0.003333562):0.003327416,(8:0.0103758178,(9:0.00799514,7:0.018702694):0.002056581):0.02773119):0.007781556,10:0.02256437):0.00482373):0.007716265):0.0171459,((18:0.0185290778,15:0.0131441667):0.003020437,19:0.019288375):0.002893992);
tree gen.246 = [&U] ((18:0.0177555745,(15:0.0038694124,19:0.0150643472):0.001180175):0.0030672757,(((((12:0.00755245,17:0.017330525):0.001698918,16:0.02553871):0.001855353,13:0.003961436):0.002340551,(((((((1:0.00484264,3:0.01839076):0.006615746,2:0.01486235):0.0498901,4:0.01087164):0.009892746,(6:0.01017696,5:0.006827764):0.002908042):0.005753469,(8:0.0137612938,(7:0.007873639,9:0.003032629):0.0007192704):0.02163397):0.007734018,10:0.01618903):0.00569784,11:0.01155775):0.006924751):0.0007065349,14:0.0389582897):0.01814841);
tree gen.247 = [&U] (((18:0.0270587496,15:0.009095174):0.0026570636,19:0.021770722):0.002539405,(((((12:0.01125634,17:0.014085369):0.001221854,16:0.02601798):0.004587409,13:0.003535353):0.001575318,14:0.0352160982):0.001864122,(((((((1:0.02026707,3:0.01158743):0.003801418,2:0.02248077):0.04104163,4:0.01176969):0.009997579,(6:0.008821122,5:0.01036925):0.0004861678):0.004241205,((7:0.014793857,9:0.003685378):0.0004841774,8:0.0117188662):0.03225521):0.004827678,10:0.02184722):0.006600474,11:0.01054614):0.005033292):0.007675983);
tree gen.248 = [&U] ((((((12:0.01262381,17:0.0129756573):0.001659885,16:0.03200503):0.003002144,13:0.003904513):0.001491345,14:0.04041526466):0.0001702294,(11:0.01188289,((((6:0.008316328,5:0.0141671):0.00436347,(4:0.01832772,((1:0.008939406,3:0.02410656):0.003638142,2:0.03079363):0.04912496):0.008020266):0.00599617,(8:0.0105370331,(9:0.003998928,7:0.0061886715):0.0002047455):0.0334254671):0.006005811,10:0.01695365):0.005083386):0.006038747):0.007312283,((19:0.020748756,18:0.019207238):0.0008865696,15:0.0083484512):0.0004201441);
tree gen.249 = [&U] (19:0.019334142,((((((((2:0.01944383,(1:0.01420542,3:0.02160297):0.01308317):0.03431992,4:0.01533715):0.005260579,(6:0.005376656,5:0.007352775):0.008762641):0.002210504,(8:0.0117991367,(9:0.003555092,7:0.014782257):0.0017353964):0.02008191):0.004533506,10:0.01604076):0.00699771,11:0.009708494):0.006264579,(14:0.04239106583,(((12:0.005966085,17:0.015102857):0.00251546,16:0.02291986):0.003139695,13:0.003130424):0.001554846):0.0002547336):0.00965441,(18:0.0287590234,15:0.0067934928):0.00582543):5.022586e-05);
tree gen.250 = [&U] (((14:0.03931377345,(((17:0.017010303,12:0.01162016):0.001930438,16:0.01988021):0.001088354,13:0.00745998):0.003097244):0.002598616,((10:0.02792109,(((((3:0.02063414,1:0.01805883):0.01089838,2:0.0261612):0.0406073,4:0.01397188):0.005045609,(6:0.01466802,5:0.01181973):0.004088657):0.003772782,(8:0.0096607143,(9:0.005631425,7:0.0106091135):0.0026547973):0.02416602):0.003587871):0.007316658,11:0.01213647):0.008152885):0.005650852,((19:0.018315586,18:0.0216822273):0.0002437131,15:0.0065007391):0.00205584);
tree gen.251 = [&U] (((15:0.0060476252,19:0.028764828):0.0003150614,18:0.0129481368):0.0001644364,((11:0.01021711,(((5:0.01250072,6:0.008721853):0.004492357,((4:0.01570796,((1:0.006994853,3:0.02389173):0.00209304,2:0.02085815):0.04440956):0.007228447,(8:0.0116800201,(7:0.011328901,9:0.004312176):0.0013113369):0.03714551):0.001248347):0.005252656,10:0.0149334):0.006086547):0.01217398,(((16:0.0255429,(17:0.012595057,12:0.005532855):0.002580728):0.001768984,13:0.004073824):0.001759206,14:0.0435062445):0.0002264108):0.008008615);
tree gen.252 = [&U] (((18:0.0213848305,19:0.018584464):0.0003090431,15:0.0168575029):0.0008672499,((14:0.0456831599,(((17:0.010056213,12:0.01351061):0.002564,16:0.02364162):0.001689397,13:0.004276447):0.00124385):0.002961983,(11:0.01010766,(10:0.02580175,((6:0.007222375,((9:0.004475522,7:0.00919068456):0.001405256,8:0.0128972374):0.02158071):0.006904908,((((3:0.01984063,1:0.01698585):0.001571202,2:0.0203415):0.03672389,4:0.01876099):0.01109568,5:0.01736667):0.005736501):0.007962075):0.007247993):0.005716221):0.008720607);
tree gen.253 = [&U] (((11:0.01307674,(10:0.01792503,((8:0.0123527077,(9:0.00358724,7:0.008556816):0.001761646):0.027909683,((((3:0.02195022,1:0.01643782):0.008517631,2:0.02323664):0.04031202,4:0.009328131):0.01382311,(6:0.01018937,5:0.01051547):0.002098235):0.00697858):0.002824177):0.01066685):0.005221906,((((17:0.0104588201,12:0.01428871):0.001762744,16:0.03514668):0.001536788,13:0.005105788):0.003581369,14:0.0364004187):0.0009730633):0.008955835,((15:0.004887585,18:0.0210900503):0.0022391915,19:0.022367651):0.001741107);
tree gen.254 = [&U] ((19:0.016827857,(15:0.0144946525,18:0.0189681321):0.000851501):0.0001908194,((14:0.0344282493,(13:0.005994012,(16:0.02938502,(17:0.011095312,12:0.008267765):0.0007994432):0.002368349):0.001081998):0.001897021,(11:0.00683044,((((5:0.006405337,6:0.01777003):0.004013185,(4:0.01080251,((1:0.01895096,3:0.01397696):0.01631721,2:0.02352892):0.05112409):0.005433354):0.007551083,((7:0.014145825,9:0.002958819):0.000679035,8:0.0113075783):0.0303529404):0.004723516,10:0.01634146):0.009537861):0.005118703):0.007530666);
tree gen.255 = [&U] (((11:0.008175836,(10:0.01369029,(((7:0.013118589,9:0.002879944):0.001624298,8:0.0102082067):0.025673958,((((1:0.01419357,3:0.02085427):0.008273893,2:0.01762989):0.040853835,4:0.02112368):0.005693008,(6:0.006443518,5:0.008090754):0.001631259):0.002302357):0.007997559):0.008038521):0.004295335,(((16:0.02298868,(12:0.009296424,17:0.008076931):0.0004540062):0.004161621,13:0.003853002):0.003866919,14:0.04240344492):0.0007946632):0.005723443,(19:0.018732608,(15:0.0068688481,18:0.020264457):0.0009148844):0.001451695);
tree gen.256 = [&U] (((11:0.01426946,((((5:0.0149068,6:0.008643169):0.006507323,(4:0.01623493,((1:0.005341387,3:0.02187335):0.0005635042,2:0.03360724):0.04512557):0.008725346):0.002694141,(8:0.011201879,(9:0.004060135,7:0.010413096):0.0002422162):0.026603331):0.004179746,10:0.0212503):0.00443171):0.003865286,((13:0.004444992,(16:0.02737273,(17:0.0179868128,12:0.009483576):0.002058009):0.00639566):0.002063522,14:0.0412249326):0.001196771):0.01546542,((15:0.002788459,18:0.0208755327):0.0001765377,19:0.01111663):0.0032355927);
tree gen.257 = [&U] ((((13:0.007277092,((17:0.010093044,12:0.009195769):0.001539345,16:0.02625372):0.003406301):0.001909649,14:0.0439788835):0.004337241,(11:0.01432567,((((4:0.01133494,(3:0.02013184,(2:0.0184323,1:0.01658832):0.001424874):0.04702005):0.009526381,(5:0.01233892,6:0.009864636):0.008977345):0.002355256,(9:0.00406706,(7:0.014778794,8:0.012091477):0.0006734942):0.030320568):0.002173632,10:0.01901504):0.006477213):0.006848829):0.007077427,((15:0.00788256031,18:0.0129895797):0.004796792,19:0.016966388):0.0009864381);
tree gen.258 = [&U] (((((16:0.02934446,(17:0.007273681,12:0.01206843):0.002254911):0.0009748229,13:0.007613341):0.001307109,14:0.04102678004):0.001773381,((10:0.02165161,(((5:0.01558864,6:0.01829912):0.009838794,((2:0.02042072,(1:0.0168377,3:0.02375522):0.004618909):0.04722678,4:0.0120742):0.008328994):0.005919228,(8:0.01266208095,(9:0.007763918,7:0.0125502739):0.001092605):0.030048147):0.004569729):0.006388021,11:0.009761535):0.004362716):0.009833104,(15:0.0152246615,(18:0.018116429,19:0.022160321):0.0001661233):0.0002109119);
tree gen.259 = [&U] (((((16:0.03065618,(17:0.017168195,12:0.01092235):0.003827286):0.002475569,13:0.004263948):0.001297428,14:0.03151956869):0.001424416,((10:0.01656916,(((5:0.01531676,6:0.007853587):0.008092198,((2:0.01531353,(1:0.01213138,3:0.02029714):0.001565829):0.0521572,4:0.01374786):0.006996153):0.001955992,((9:0.003239557,7:0.01106906):0.002487098,8:0.012555197):0.0331507839):0.004861203):0.005668487,11:0.01008609):0.007362039):0.004203325,(19:0.01432483,(18:0.02429353,15:0.0094326998):0.0015037741):0.0007144698);
tree gen.260 = [&U] ((((11:0.01258847,((((7:0.0110042743,9:0.005012158):0.0006530334,8:0.0094711271):0.0301127746,(((2:0.02563068,(1:0.01446492,3:0.01880006):0.004422088):0.03937063,4:0.01686131):0.007522183,(6:0.01138714,5:0.00904197):0.003711618):0.008702875):0.002243103,10:0.01142623):0.005487461):0.006662218,(13:0.008314344,((12:0.009121342,17:0.016691094):0.002656101,16:0.03004312):0.001948629):0.001757217):5.195519e-05,14:0.0391249047):0.008903503,((18:0.01925773,15:0.010125549):0.001411542,19:0.016823959):0.00173875);
tree gen.261 = [&U] ((((10:0.01750628,(((5:0.008576289,6:0.01518612):0.006734787,((2:0.01472497,(1:0.01735668,3:0.01735799):0.01249782):0.03168479,4:0.01540048):0.006372099):0.004310294,(8:0.0082887333,(7:0.0122211346,9:0.006215647):0.0006098795):0.0225553004):0.005818536):0.006116769,11:0.009376364):0.005306085,(14:0.0425102458,(((17:0.01551139377,12:0.006607393):0.004296189,16:0.02518133):0.00183085,13:0.0030192):0.002999332):0.002825568):0.008293646,(19:0.020107154,(18:0.015189651,15:0.008628912122):0.0029621799):0.001341645);
tree gen.262 = [&U] ((19:0.020416662,(15:0.00563883998,18:0.0225665428):0.0005952106):0.003286849,((14:0.0330996657,(((12:0.008200356,17:0.018926565):0.002806688,16:0.02791713):0.003040832,13:0.002200421):0.001535013):0.0004597262,(11:0.01487206,(10:0.02446003,((8:0.0126975771,(7:0.012063377,9:0.003929069):0.0004718681):0.0249371748,((6:0.0155885,5:0.01435161):0.003108044,((2:0.02000576,(3:0.03255598,1:0.0122656):0.005591925):0.036984849,4:0.01588425):0.005879617):0.002442305):0.004143444):0.00496675):0.004223787):0.007796825);
tree gen.263 = [&U] ((19:0.015481325,(18:0.0189632075,15:0.00667189781):0.004039499):0.0008985078,((11:0.01349294,(10:0.01455772,((9:0.003046122,(8:0.0169391662,7:0.009202373):0.0001167189):0.02693186,((6:0.008303392,5:0.01236062):0.008143854,((2:0.01917458,(1:0.009926065,3:0.02032919):0.002457598):0.05188196,4:0.01484874):0.006258759):0.00151801):0.00586963):0.003294587):0.006033939,(14:0.0426921411,(((12:0.009903988,17:0.008772034):0.003211848,16:0.02737735):0.003288297,13:0.001836587):0.005166001):9.045407e-05):0.00883243);
tree gen.264 = [&U] ((14:0.0369967874,((13:0.006863219,(16:0.02290623,(12:0.01158253,17:0.017251084):0.001607155):0.002024043):0.002651149,(11:0.01362184,((((((3:0.01805712,1:0.01214536):0.004761239,2:0.02145919):0.06013508,4:0.01789024):0.01079303,(6:0.01745729,5:0.01538466):0.00346266):0.00451096,((7:0.0154127216,9:0.004911472):0.0021045915,8:0.0143113144):0.03343435):0.004006407,10:0.01704662):0.008895111):0.00886691):0.003951578):0.01482514,(18:0.0162229484,(15:0.0095244917,19:0.022633485):9.402096e-05):0.001737159);
tree gen.265 = [&U] ((((10:0.01427047,((8:0.0115847302,(7:0.009319659,9:0.005545128):0.0006797136):0.028063884,((6:0.01172997,5:0.01331057):0.003295908,((2:0.02279207,(1:0.02124677,3:0.01876667):0.006141468):0.03759534,4:0.01643522):0.007879174):0.001154278):0.004912427):0.008272209,11:0.01280515):0.007501588,(14:0.0507758326,(13:0.006174172,(17:0.0176472757,(16:0.02315126,12:0.01227031):0.0004565229):0.002196854):0.003241043):0.0002057825):0.009226712,((15:0.00533115476,18:0.022140418):0.0007518933,19:0.017666485):0.0004056389);
tree gen.266 = [&U] ((((10:0.01700437,(((7:0.013773346,9:0.001808219):0.002061181,8:0.0133941455):0.021782896,((6:0.01266271,5:0.01410741):0.004504867,((2:0.02126581,(3:0.02077535,1:0.009164062):0.001855182):0.03242166,4:0.01215557):0.008132663):0.001651676):0.00598223):0.008354281,11:0.009827999):0.01149604,((13:0.007943985,(16:0.02095468,(12:0.007117471,17:0.0155348332):0.002528022):0.001170531):0.004256332,14:0.025669747):0.001568319):0.009368451,((15:0.0076039573,18:0.0314257738):0.00117612,19:0.019350454):0.001049029);
tree gen.267 = [&U] (((18:0.0159398969,15:0.004622354):0.000697103,19:0.0217330449):0.004833464,((14:0.0363533665,(((12:0.009364513,17:0.0129508979):0.001489297,16:0.02004847):0.005017881,13:0.004042324):0.001861898):0.0009272642,(11:0.01065227,((((9:0.003356706,7:0.015025933):0.00033151349,8:0.0074851423):0.034870929,((6:0.01166517,5:0.01136153):0.002075294,(((1:0.009958848,3:0.02398851):0.004043013,2:0.01768694):0.036253613,4:0.01951866):0.01006719):0.001614938):0.009609045,10:0.0161091):0.004316382):0.004342102):0.006066361);
tree gen.268 = [&U] ((19:0.019439296,(18:0.0182675322,15:0.006835101):0.0006971955):0.001401848,((11:0.005388376,((((7:0.0140986468,9:0.005047017):0.001828481,8:0.0069502873):0.029681577,((6:0.01534712,5:0.01285789):0.003038478,(4:0.01387558,(2:0.01699674,(1:0.01905269,3:0.01617728):0.005889214):0.03559067):0.009422656):0.002335006):0.00265009,10:0.01383002):0.002940011):0.003831749,(14:0.0489069256,(13:0.004105736,((17:0.01175211532,12:0.01113424):0.001740159,16:0.02062231):0.001417006):0.001122799):0.002437093):0.006236368);
tree gen.269 = [&U] ((((10:0.01559448,(((9:0.00481182,7:0.011829884):0.0005343842,8:0.0114483113):0.01947845,((6:0.0120661,5:0.007200456):0.009144234,(((1:0.008464355,3:0.01969917):0.002367633,2:0.02065999):0.04431557,4:0.01362702):0.007498161):0.007209885):0.007702956):0.01042515,11:0.007303966):0.008896046,(14:0.0449674726,(13:0.00549071,((12:0.008699301,17:0.007470948):0.002113737,16:0.02074246):0.003100774):0.0008509264):0.001858239):0.005174599,((18:0.0174942001,19:0.021281339):0.0003879363,15:0.008274536):0.0097281213);
tree gen.270 = [&U] (((14:0.037716736,(13:0.001499363,((12:0.007849148,17:0.0128082121):0.00206482,16:0.02209251):0.001993756):0.001175465):0.003640652,(11:0.01133198,(10:0.01677574,(((9:0.002026224,7:0.008218091):0.001632002,8:0.0104418169):0.027659127,((6:0.01298206,5:0.01303196):0.001622906,(((1:0.009885374,3:0.01924928):0.009799666,2:0.01551411):0.0385637,4:0.01155392):0.00518144):0.001661055):0.004587051):0.007655654):0.01192032):0.009976455,(19:0.01817461,(18:0.0191561773,15:0.010370781):0.0040127404):0.004209385);
tree gen.271 = [&U] (((11:0.01555703,(10:0.020858,(((7:0.011409825,9:0.002919088):0.00123424,8:0.01117726394):0.038716544,((6:0.01437405,5:0.01470993):0.00148372,(((1:0.01532123,3:0.02873828):0.003337819,2:0.02860758):0.03836949,4:0.01702445):0.009379399):0.003350407):0.004468756):0.007373151):0.005426543,((13:0.009165901,((12:0.0113448,17:0.01499649):0.001346316,16:0.02187553):0.001748836):0.002731733,14:0.0413019566):0.0002788663):0.00899281,((18:0.0205749378,15:0.008571745):0.001053614,19:0.0216809387):0.000462205);
tree gen.272 = [&U] ((18:0.01976657627,(15:0.011189717,19:0.0178910977):0.0005969438):0.0006526015,((11:0.009068182,((((4:0.02086531,((1:0.01930483,3:0.01122976):0.0171722,2:0.02328154):0.04741142):0.008125851,(5:0.01347313,6:0.01397494):0.00553546):0.005753176,((9:0.003367882,7:0.0076279575):0.00382799,8:0.0122661792):0.02546407):0.001175615,10:0.03038583):0.003579976):0.007306133,(14:0.0421340896,(13:0.009063487,(16:0.0162655,(17:0.0152005785,12:0.01302625):0.00512146):0.001631958):0.003769837):0.001563985):0.007352664);
tree gen.273 = [&U] (((18:0.01991556,15:0.00643551525):0.0009312576,19:0.021363474):0.001157624,((14:0.040244505,(13:0.007449612,(16:0.02235595,(17:0.0113626068,12:0.01021249):0.006437958):0.001172463):0.002588603):0.002050946,(11:0.0103587,((((4:0.01766153,(3:0.02451398,(1:0.01143869,2:0.02460366):0.000442905):0.05589125):0.003669146,(5:0.01057539,6:0.01059479):0.007345336):0.002392007,(8:0.0059862683,(9:0.00146617,7:0.012345248):0.0001960708):0.0245739314):0.002413998,10:0.01193123):0.00600416):0.00527362):0.00919641);
tree gen.274 = [&U] ((15:0.01014039213,(19:0.018204145,18:0.0150589054):0.0008229635):0.0006720344,((((16:0.01974421,(12:0.008767431,17:0.0146130946):0.001908739):0.0007560498,13:0.006679775):0.001729855,14:0.0457922076):0.001636902,(11:0.01244729,(10:0.01263251,(((7:0.0097987698,9:0.003769007):0.0026066877,8:0.0114636668):0.0215922,((6:0.007798984,5:0.01032695):0.008896968,(((3:0.01478803,1:0.01871506):0.006539216,2:0.02266841):0.03902992,4:0.01640111):0.008293119):0.006036223):0.003956815):0.00335841):0.003845718):0.00726678);
tree gen.275 = [&U] ((((13:0.002736832,((17:0.011621525,12:0.008820485):0.003715419,16:0.02392172):0.003310348):0.001642191,(11:0.009222781,((((4:0.01731351,((1:0.01256376,3:0.01978799):0.003597341,2:0.02000385):0.04495573):0.007875203,(5:0.01483122,6:0.02070465):0.003702889):0.005367322,((7:0.0145491273,9:0.002802585):0.0003539786,8:0.0173381736):0.023324):0.004587287,10:0.01608276):0.007037842):0.007954832):0.0001998404,14:0.0373894641):0.01154437,(19:0.011091571,(18:0.01734676,15:0.0097385502):0.001096118):0.0008771574);
tree gen.276 = [&U] (((((16:0.0262216,(12:0.01015954,17:0.01709252964):0.002194186):0.001415585,13:0.005145431):0.00463844,14:0.0412775177):0.002383808,(11:0.01745142,(10:0.01370941,(((9:0.004107175,7:0.0102810393):0.0006922627,8:0.0117484332):0.027287554,((6:0.007203134,5:0.01257273):0.00538992,(((3:0.02494664,1:0.02609698):0.00649838,2:0.02264822):0.05443045,4:0.01776225):0.006759074):0.005650036):0.005455547):0.003918472):0.008291545):0.01008571,(19:0.0175001985,(15:0.0085919256,18:0.02217411876):0.0003303474):0.002129966);
tree gen.277 = [&U] ((18:0.0241358025,15:0.0072670181):0.0004253027,(19:0.016963051,((14:0.0380031286,(((12:0.006944662,17:0.0173205916):0.004671689,16:0.02530988):0.001198499,13:0.002704333):0.003264578):0.0008105519,(11:0.01239679,(10:0.01807065,((8:0.0214818188,(9:0.003344071,7:0.0110225472):0.00156678):0.02955235,((6:0.01467463,5:0.01503234):0.004311847,((2:0.01870032,(1:0.01895141,3:0.02055042):0.008552456):0.03773056,4:0.01520097):0.007004997):0.004134255):0.009226392):0.003313711):0.007907793):0.006433505):0.001484251);
tree gen.278 = [&U] ((19:0.023857753,(15:0.006654051,18:0.0181738809):0.0036897552):0.002735971,((11:0.01135487,(10:0.01763286,((9:0.003240805,(7:0.01624934,8:0.01883819041):0.0001209314):0.03704709,((6:0.006387788,5:0.00672709):0.007598126,((2:0.02570512,(1:0.008454645,3:0.01006043):0.007629554):0.04911274,4:0.01505082):0.008075086):0.001369855):0.001857071):0.008208818):0.004967512,(14:0.03419037882,(((12:0.009031888,17:0.01854188665):0.002317759,16:0.02602329):0.001749568,13:0.002644485):0.004066893):0.0004713423):0.008323255);
tree gen.279 = [&U] (((14:0.0392024353,(13:0.004925052,(16:0.02651316,(12:0.009102744,17:0.014984902):0.003544578):0.002524128):0.003354541):0.0008488541,((10:0.02080165,((((2:0.01630702,(1:0.02047121,3:0.01602248):0.008138459):0.04651028,4:0.01734827):0.009661536,(5:0.0142392,6:0.01242573):0.008862624):0.007125727,((9:0.001846493,7:0.0133699127):0.002071358,8:0.01422405285):0.0265116):0.007718278):0.004607859,11:0.0121897):0.006499847):0.004939893,((15:0.0112860107,18:0.0142956199):0.0049927745,19:0.021460882):0.0007201755);
tree gen.280 = [&U] (((15:0.0085103378,18:0.016690195):0.0017425882,19:0.025994023):0.0006012463,((11:0.01057892,(10:0.01580858,(((9:0.002100241,7:0.017147099):0.001175075,8:0.0138333176):0.0235011216,((6:0.00435168,5:0.00832584):0.00624285,(((1:0.02397287,3:0.02303672):0.004201869,2:0.01609757):0.04313808,4:0.01686274):0.009860788):0.006349884):0.005214879):0.007327807):0.01090121,((13:0.005978561,((12:0.009733437,17:0.011511813):0.002103289,16:0.03258018):0.002800204):0.003173634,14:0.0376362802):0.0004610006):0.005543028);
tree gen.281 = [&U] (((11:0.0126765,(10:0.01489108,(((9:0.003158326,7:0.012898668):0.001384436,8:0.0135912084):0.02082041,((5:0.01616823,6:0.01286211):0.001470634,((2:0.03495017,(3:0.02154706,1:0.0101501):0.001836646):0.03762647,4:0.01639394):0.00423794):0.002221726):0.004719737):0.006900874):0.005251921,(14:0.0413547644,(13:0.004882393,(16:0.03038947,(17:0.0162034326,12:0.009060141):0.004524538):0.001352431):0.003922294):0.0002465711):0.007300586,((15:0.008232965,19:0.0232886372):0.0001679917,18:0.0143181075):0.001336489);
tree gen.282 = [&U] (((11:0.01753479,((((6:0.01325287,5:0.01177482):0.004250993,(4:0.01943839,(2:0.02045696,(3:0.02531138,1:0.009075686):0.00327094):0.04832157):0.009150916):0.003273288,((8:0.018855936,9:0.001854066):0.001825526,7:0.012106952):0.02022613):0.008189946,10:0.01893852):0.006155855):0.006983927,((13:0.006220754,((17:0.010185303,12:0.009459368):0.003172513,16:0.02093987):0.001618657):0.001701436,14:0.0417607383):0.003142335):0.006882971,(18:0.0198374474,(19:0.019493583,15:0.0044291312):0.0070841125):0.0006922274);
tree gen.283 = [&U] (((11:0.01260487,(10:0.02043773,((8:0.011856984,(9:0.004658944,7:0.009873556):0.003366587):0.020949737,((5:0.01584362,6:0.008526603):0.005124082,(((3:0.02501193,1:0.01515998):0.009241871,2:0.01901472):0.0341371,4:0.01827062):0.01403464):0.003839954):0.00205517):0.007073569):0.004210515,(14:0.0436888232,(13:0.003886203,(16:0.02039448,(17:0.011819927,12:0.009529159):0.0004879136):0.004490792):0.002475274):0.003987429):0.008628255,(19:0.015465376,(15:0.005477811,18:0.0217244029):0.0006494218):0.0022025);
tree gen.284 = [&U] (((11:0.01172321,(10:0.01966424,((((2:0.02616283,(1:0.009908558,3:0.02075161):0.00794448):0.03956003,4:0.01206502):0.009574249,(5:0.01167956,6:0.006659146):0.003668082):0.001797663,((9:0.00305258,7:0.0064037991):0.0006678308,8:0.0130718585):0.034098136):0.001991157):0.00634902):0.00821613,(14:0.0455401647,((16:0.02803095,(17:0.018307037,12:0.01135472):0.0007465727):0.0005566475,13:0.007780555):0.001375368):0.002219546):0.01239161,(19:0.019499632,(18:0.0172462366,15:0.005413834):0.0003638102):0.0009196308);
tree gen.285 = [&U] ((19:0.019531753,(15:0.005048565,18:0.02329663024):0.00192145):0.001353648,((((16:0.02551873,(12:0.01014652,17:0.015387481):0.003670827):0.004275978,13:0.009361216):0.001627924,14:0.0348279361):0.001300924,(11:0.01572896,(10:0.01826179,(((5:0.01381787,6:0.009396336):0.003459504,(((1:0.01520939,3:0.02451003):9.226559e-05,2:0.02582371):0.04278037,4:0.01714647):0.003144526):0.002280895,(8:0.0113093635,(9:0.00346653,7:0.012186009):0.001307228):0.01774458234):0.006003956):0.008786098):0.00742554):0.01093162);
tree gen.286 = [&U] ((19:0.024315121,(18:0.0201239545,15:0.0096155407):0.00165552):0.005598076,((((10:0.01190244,(((5:0.02078432,6:0.009951565):0.001432377,(((1:0.01571699,3:0.01574319):0.009101211,2:0.02785767):0.04099979,4:0.01606582):0.006603176):0.007969977,(8:0.0091030635,(9:0.005973556,7:0.008967533):0.001348174):0.03277317):0.003358316):0.008589695,11:0.01167575):0.00949916,(((17:0.013855865,12:0.01094663):0.003306997,16:0.01915807):0.002251374,13:0.003351572):0.006205054):0.0008137073,14:0.0417631168):0.01138954);
tree gen.287 = [&U] (((15:0.0083496826,19:0.023362725):0.0002899317,18:0.0124268417):0.002046065,(((10:0.02210289,(((5:0.01072789,6:0.01254482):0.00834215,((2:0.01737564,(1:0.007656986,3:0.02089498):0.003057088):0.056235736,4:0.01484087):0.007235146):0.001385631,(8:0.010732191,(9:0.001625232,7:0.008029472):0.0009279823):0.02650945):0.002692107):0.005222609,11:0.0136213):0.008321329,((((17:0.013660236,12:0.007903227):0.001307667,16:0.01886389):0.002222667,13:0.003185332):0.0008125926,14:0.03994772951):0.0008534521):0.01612683);
tree gen.288 = [&U] ((18:0.023099589,(19:0.022534148,15:0.01000098712):0.001271154):0.002590595,(((13:0.006117756,(16:0.02914427,(17:0.0147495049,12:0.006559649):0.001153647):0.0009382842):0.004385795,14:0.0464473192):0.0002951603,(11:0.01160839,((((7:0.010968567,9:0.002334685):0.0008829176,8:0.01288712):0.03246169,((4:0.01939093,((1:0.00564678,3:0.01317095):0.01080085,2:0.023668):0.04325296):0.005484977,(6:0.01394151,5:0.01252969):0.001575994):0.004921748):0.007095552,10:0.01562348):0.007026909):0.003016464):0.007140094);
tree gen.289 = [&U] (((11:0.01598269,(10:0.01801651,(((7:0.013138358,9:0.004878316):0.001535031,8:0.0115208153):0.0308717249,((6:0.01118932,5:0.01186897):0.005447236,(((1:0.01601832,3:0.01697528):0.005157134,2:0.0191495):0.04059988,4:0.0146556):0.006311163):0.00644121):0.004344147):0.007268832):0.01117584,((13:0.003440862,(16:0.0265276,(17:0.0070198959,12:0.007730631):0.004442388):0.003095833):0.0015378,14:0.03124551822):0.001629442):0.01280531,(19:0.018067147,(15:0.016920842,18:0.0232653948):0.001333435):0.0007369809);
tree gen.290 = [&U] ((((13:0.002399181,(16:0.029338,(17:0.014172806,12:0.009295102):0.002961392):0.001420881):0.00228603,14:0.0352474986):0.002203056,(11:0.01116547,(10:0.027375,(((9:0.002059747,7:0.0091622411):0.001037483,8:0.010007535):0.024426458,((6:0.01093161,5:0.01633978):0.00373214,((2:0.01595512,(1:0.03615,3:0.02888009):0.002174559):0.03846578,4:0.0279809):0.007746166):0.005144103):0.002567508):0.004887332):0.007157999):0.00775663,((19:0.028597235,15:0.0106119635):0.0009726122,18:0.021309365):0.00200871);
tree gen.291 = [&U] ((((13:0.003150079,(16:0.02866279,(12:0.009361115,17:0.018119563):0.004244064):0.0009147266):0.002189956,14:0.044756832):0.002815076,(11:0.0151129,((((9:0.006515395,7:0.013335221):0.0021075518,8:0.0133188594):0.02397673,((4:0.02400658,(2:0.02778934,(1:0.01588733,3:0.02087077):0.001544566):0.04617982):0.01190141,(6:0.007835659,5:0.01399476):0.004224978):0.008895838):0.001996621,10:0.02496717):0.01232036):0.006483483):0.004553672,((15:0.005617479,19:0.0169963192):0.0002669263,18:0.0215989376):0.001728922);
tree gen.292 = [&U] (((11:0.01509799,((((9:0.005733117,7:0.010197648):0.001663674,8:0.0142673271):0.0306397,((4:0.01084106,(2:0.02373331,(1:0.01226941,3:0.02052755):0.003922301):0.03947529):0.0156381,(6:0.009001349,5:0.009339974):0.00281888):0.006833835):0.008697968,10:0.01832508):0.005308152):0.005386691,((13:0.005103565,(16:0.02693407,(12:0.01288906,17:0.009716227):0.001384805):0.00114032):0.002842333,14:0.05207066235):0.0003577136):0.008447168,(19:0.018987218,(18:0.0161921815,15:0.0087372076):0.0013301611):0.0007677126);
tree gen.293 = [&U] ((((10:0.02035618,((8:0.0149517334,(9:0.004816986,7:0.00680667):0.0007761498):0.03108461287,((5:0.02340226,6:0.008533047):0.004374029,((2:0.02059001,(1:0.01063635,3:0.02397224):0.004231403):0.04819854,4:0.01727592):0.005641987):0.005459915):0.005091359):0.00259481,11:0.01252597):0.003226594,(((16:0.02485305,(17:0.011045778,12:0.01475545):0.002378377):0.002908461,13:0.002914244):0.001248911,14:0.0405950978):0.002751695):0.006861588,((15:0.010723515,18:0.02314657814):0.00155102894,19:0.014774678):0.001294578);
tree gen.294 = [&U] (((14:0.0329144805,((16:0.01990299,(17:0.0170323446,12:0.007996088):0.004001856):0.0009012208,13:0.006523931):0.003553339):0.0003473584,((10:0.01752892,((9:0.003091997,(7:0.0108094347,8:0.0122634362):0.001762272):0.03527996,((5:0.01127184,6:0.005743882):0.004862275,(((1:0.01757454,3:0.01288558):0.01632413,2:0.02547802):0.03936258,4:0.01683736):0.007502639):0.001753987):0.00760211):0.004713412,11:0.01159481):0.003696113):0.01319354,(15:0.013030973,(18:0.0157868299,19:0.019317959):0.0005785461):0.001374184);
tree gen.295 = [&U] (((18:0.0156944276,15:0.0075165112):0.0005029505,19:0.026055703):0.001348896,((((12:0.009045528,17:0.0093073221):0.001774968,16:0.02407572):0.004081947,13:0.003785075):0.001274862,(14:0.0384887524,(11:0.01853205,(10:0.01654876,((8:0.0137232373,(9:0.005067487,7:0.014031774):0.002508375):0.032401942,((((2:0.02006084,(3:0.01880106,1:0.02003604):0.01014411):0.03934096,4:0.01514624):0.006786974,5:0.01523317):0.0003372628,6:0.01559641):0.002114037):0.003939157):0.00487369):0.008971011):0.0003754873):0.01205843);
tree gen.296 = [&U] (((11:0.01684656,(10:0.01731097,((8:0.0142684884,(7:0.008193631,9:0.003603497):0.001465401):0.0259718236,((5:0.006142456,6:0.01351565):0.007948293,((2:0.02669914,(1:0.01531304,3:0.00644084):0.01568432):0.0474695,4:0.01745678):0.006434698):0.003968544):0.009614941):0.005325537):0.008734615,(14:0.0396531157,((16:0.02672555,(12:0.009150187,17:0.011796693):0.001256442):0.005257036,13:0.005846233):0.00425195):0.0007820803):0.004886436,(19:0.013219186,(18:0.026693395,15:0.009785502):0.0009613824):0.0008585344);
tree gen.297 = [&U] ((((11:0.01218108,(((8:0.0142384519,(9:0.00405006,7:0.0110993876):0.0006172175):0.020691,((4:0.02089861,((1:0.01789178,3:0.02024487):0.00328059,2:0.01409093):0.05238838):0.01111486,(6:0.004158534,5:0.009255679):0.004780163):0.001829002):0.00530387,10:0.0216501):0.00585237):0.009490703,14:0.039567352):0.001801218,(13:0.006437929,((12:0.01084972,17:0.018775651):0.004747398,16:0.03139496):0.0008711749):0.0005904613):0.01214227,((15:0.00259928,19:0.015140455):0.002174526,18:0.0196290578):0.0011345);
tree gen.298 = [&U] (((18:0.0136270484,19:0.019181977):0.001775526,15:0.0056589307):0.0009705498,((11:0.008997606,(10:0.01596828,((((2:0.01861343,(1:0.0125806,3:0.01954655):0.004019693):0.04962192,4:0.01651487):0.008796115,(5:0.007106506,6:0.01131667):0.003080767):0.006187702,(8:0.0160715004,(9:0.002547683,7:0.010128487):0.0009423026):0.0307389777):0.005957071):0.007989923):0.006284109,((((17:0.0184649598,12:0.007887734):0.00599007,16:0.02533112):0.003204631,13:0.006906367):0.001433528,14:0.0367676775):0.000764501):0.009707793);
tree gen.299 = [&U] (((19:0.021192884,18:0.01157705542):0.0002158675,15:0.0088758818):0.001007167,(((10:0.02281027,(((9:0.003492184,8:0.01069391796):0.001809448,7:0.014011901):0.036208453,((5:0.01242198,6:0.01484373):0.00408961,((2:0.01773975,(1:0.01196533,3:0.02029608):0.00190221):0.04309151,4:0.01428185):0.003734083):0.003386486):0.001613905):0.004859124,11:0.01631353):0.008722339,(14:0.0478772175,(13:0.007788007,(16:0.0252214,(17:0.016329208,12:0.00624322):0.004685264):0.003325855):0.00140749):0.0007729643):0.01338224);
tree gen.300 = [&U] (((15:0.01587299225,19:0.016176767):0.0008810207,18:0.017327148):0.0002939438,(((13:0.007183491,(16:0.02233087,(17:0.013430527,12:0.01365383):0.002664481):0.001987673):0.002540704,14:0.03339371635):0.00135435,((10:0.01923185,((8:0.0153010568,(9:0.005564354,7:0.016430036):0.003199322):0.031181735,((5:0.009443048,6:0.00537751):0.004381062,((3:0.01565177,(2:0.01714333,1:0.008124466):0.001880468):0.04549791,4:0.01996945):0.007068656):0.002367389):0.005838565):0.004989993,11:0.01422973):0.00628793):0.009651486);
tree gen.301 = [&U] (19:0.019996094,((18:0.0192411927,15:0.0080200822):0.0005345019,(((10:0.01584099,(((9:0.003243222,7:0.009003049):0.002275649,8:0.0189130982):0.0280734884,((5:0.01621123,6:0.009019329):0.002644432,(((1:0.008699532,3:0.02108459):0.006198061,2:0.0253639):0.0380184,4:0.01429716):0.01023325):0.002349691):0.005980811):0.005102234,11:0.008050979):0.007702432,(14:0.04467232785,(13:0.006947628,((17:0.01664256989,12:0.01223986):0.001641072,16:0.02180722):0.003204436):0.00137144):0.0005061946):0.009467556):6.315499e-05);
tree gen.302 = [&U] (((18:0.0257163064,15:0.010710756):0.0012698341,19:0.0133535124):0.004532894,((11:0.006815043,(10:0.01680099,((((2:0.02586807,(3:0.01462502,1:0.02031004):0.004723965):0.05032717,4:0.01864987):0.006755025,(5:0.0132848,6:0.01095055):0.001198464):0.002531163,((9:0.009349423,7:0.00762879):0.0029049522,8:0.016197408):0.03331365):0.009370509):0.01119543):0.006366867,((13:0.006272085,(16:0.02180653,(17:0.013710215,12:0.01279078):0.002761904):0.001108127):0.00420848,14:0.0492222984):0.0003745759):0.009652075);
tree gen.303 = [&U] ((19:0.020901552,15:0.012991558):0.001440157,(((14:0.0368891542,(13:0.004640933,(16:0.02591798,(17:0.026190393,12:0.007492265):0.005697288):0.002632731):0.0009394945):0.002253622,(11:0.01363404,(10:0.02228153,(((((1:0.02713823,3:0.02399913):0.004484655,2:0.02509367):0.03472894,4:0.02169936):0.007128125,(5:0.007179207,6:0.0158713):0.002695418):0.008376147,((9:0.004383528,8:0.0188975517):0.001503564,7:0.0108346042):0.02911989):0.007016194):0.005122424):0.006503714):0.01260454,18:0.012422553):0.002297577);
tree gen.304 = [&U] (((15:0.007513789,18:0.0284385413):0.00161674152,19:0.0159484641):0.003631133,(((13:0.004608943,(16:0.02612563,(17:0.0118618536,12:0.00963299):0.0004850397):0.004327643):0.0009399135,14:0.0483249828):0.005982024,(11:0.01121811,(10:0.02225353,(((6:0.01261053,5:0.007629051):0.002847344,((2:0.02310745,(3:0.02221739,1:0.01142889):0.002370859):0.04791604,4:0.02279188):0.005649341):0.008675858,(8:0.0127826332,(9:0.003235196,7:0.009700564):0.000742301):0.03539817):0.007065436):0.01346045):0.007971117):0.01143208);
tree gen.305 = [&U] (((((13:0.005110059,(16:0.02192521,(17:0.0118288069,12:0.007132614):0.0006801442):0.0009499891):0.00576126,14:0.0422738747):0.0008432971,(11:0.01232034,(10:0.02167202,(((6:0.006627617,5:0.01076317):0.002373653,(((1:0.009960519,3:0.01723164):0.005534063,2:0.02269248):0.05276503,4:0.01997343):0.005816782):0.006259802,(8:0.0160248416,(9:0.004321702,7:0.010730838):0.001689089):0.03539999):0.002524721):0.004389006):0.004572836):0.008103343,19:0.01922041134):0.0002625934,(18:0.0140659634,15:0.010836057):0.0005808982);
tree gen.306 = [&U] (((((16:0.02277603,(17:0.0195327,12:0.0120046):0.002929566):0.0004848641,13:0.003527806):0.002180375,14:0.0424777557):0.001015683,(11:0.00520232,(10:0.0116145,(((5:0.01142175,6:0.006591379):0.002492334,(((1:0.01650103,3:0.02152744):0.0009251866,2:0.01832116):0.03901805,4:0.01391418):0.01047196):0.002340965,((9:0.006103503,7:0.013126812):0.00211104,8:0.013311286):0.02906982):0.007842079):0.004348739):0.008339996):0.004807636,((15:0.00454591101,18:0.017749012):0.000353754,19:0.014007431):0.0001751875);
tree gen.307 = [&U] ((19:0.017341256,(18:0.0203742658,15:0.0077574656):0.008597974):0.001742551,((11:0.01586967,((((9:0.005973392,7:0.010981247):0.0012522668,8:0.0145722954):0.01697038,((5:0.01495984,6:0.01304626):0.007537462,(4:0.01856271,(2:0.02374913,(1:0.01588653,3:0.0277772):0.004193246):0.04564816):0.009848087):0.001918929):0.00796699,10:0.02042406):0.01258759):0.009498205,((((12:0.01048189,17:0.012692575):0.001706004,16:0.03211868):0.00166444,13:0.004403086):0.003920457,14:0.04777020054):0.0006373161):0.00680523);
tree gen.308 = [&U] (((18:0.0193513511,15:0.009484739):0.0024480642,19:0.023707095):0.0008311966,((11:0.01012262,(((8:0.0097565153,(7:0.012921276,9:0.005053317):0.001755474):0.01763632,((5:0.01695596,6:0.009369953):0.002053821,(4:0.01444463,(2:0.03302198,(3:0.007566709,1:0.01087113):0.01539356):0.03951019):0.01086325):0.001240763):0.005897627,10:0.01940056):0.00499574):0.004059061,((((12:0.009322633,17:0.011568815):0.002197436,16:0.02105522):0.003140914,13:0.004646271):0.002983691,14:0.04097923987):0.004195866):0.006707855);
tree gen.309 = [&U] ((19:0.020534875,(15:0.01085745,18:0.0165518938):9.398574e-05):0.002946936,((11:0.005707611,((((5:0.007021989,6:0.01327378):0.008367872,(4:0.01648755,((3:0.01802255,1:0.01290608):0.004297396,2:0.01955552):0.04354378):0.008649214):0.004995732,(8:0.0139772085,(7:0.013085487,9:0.002724144):0.00370711):0.02895543):0.003960447,10:0.01390491):0.004435526):0.006939429,((((12:0.007130235,17:0.0099995606):0.005639654,16:0.02098574):0.001581487,13:0.003426466):0.003563749,14:0.03980228079):0.0005493203):0.006821811);
tree gen.310 = [&U] ((19:0.012492543,(18:0.0181254028,15:0.0121876289):0.0006330705):0.000555212,((11:0.007685812,(10:0.02388319,(((6:0.007446601,5:0.007463869):0.006471195,(((1:0.01843985,3:0.02254275):0.001908225,2:0.01168409):0.03776169,4:0.01258745):0.007441537):0.004843027,((8:0.0136387557,7:0.009707059):0.000227865,9:0.003987629):0.01963973):0.005599835):0.007382769):0.002578874,(14:0.03350146673,(((17:0.016140481,12:0.006320864):0.00196104,16:0.03096946):0.001428466,13:0.004483774):0.001624824):0.001677806):0.007986567);
tree gen.311 = [&U] (((14:0.0534785395,(((12:0.01425329,17:0.011479992):0.003539822,16:0.01415581):0.002191233,13:0.00363087):0.000970633):0.001535442,((10:0.01771231,(((((1:0.01015469,3:0.02601126):0.001472217,2:0.01941332):0.04454137,4:0.01415687):0.0114833,5:0.01766739):0.003289138,((8:0.0147564918,(7:0.0176131067,9:0.004110684):0.0004783865):0.02018625,6:0.01246067):0.008724878):0.005469919):0.009251559,11:0.01427416):0.008004083):0.0112609,(15:0.0091619448,(19:0.016751994,18:0.0218612147):0.0008154062):0.0002559711);
tree gen.312 = [&U] ((15:0.0085840798,(18:0.020479647,19:0.01715333):0.001325332):0.001525087,((14:0.036819415,(11:0.0101411,((((4:0.01394773,((3:0.015926,1:0.009000457):0.0062004,2:0.01840341):0.04143169):0.009938233,(5:0.01048936,6:0.01440969):0.007157269):0.004746993,((9:0.002405592,8:0.0093113708):1.442174e-05,7:0.0143223788):0.02588174):0.004046894,10:0.01585423):0.00521062):0.009294123):0.0006372514,(((12:0.008645026,17:0.016063699):0.004188227,16:0.03548637):0.004370636,13:0.004891579):0.000876957):0.01045815);
tree gen.313 = [&U] ((18:0.018767071,(15:0.0065621452,19:0.015711064):0.0001377512):0.001235386,(((13:0.006294828,(16:0.01569889,(17:0.015580985,12:0.006059442):0.001399296):0.002448712):0.001672534,14:0.03275043005):0.0007918197,(11:0.006976416,(10:0.01650205,((8:0.0196674762,(7:0.011343437,9:0.003525401):0.004356582):0.03547785,((5:0.01257254,6:0.008336122):0.0009977938,((3:0.03357027,(1:0.01615187,2:0.01468672):0.00160307):0.04183874,4:0.01912446):0.007942129):0.002669669):0.005089411):0.01313643):0.008280142):0.006885488);
tree gen.314 = [&U] ((19:0.018402381,(15:0.009270457,18:0.01981066484):0.00050436223):0.001747279,((((16:0.01978881,(17:0.013208219,12:0.009539909):0.0008242642):0.001735171,13:0.005476388):0.003650315,14:0.046833324):0.0002479208,(11:0.01416166,(10:0.0268586,(((((1:0.01680465,3:0.01939376):0.005967145,2:0.02029702):0.03698569,4:0.02045752):0.007047091,(5:0.01382825,6:0.01370736):0.003353724):0.004861406,(8:0.0099548997,(7:0.0110032094,9:0.005830272):0.008597398):0.0236615865):0.01058956):0.00614959):0.004176893):0.0106083);
tree gen.315 = [&U] (((((16:0.03850879,(12:0.01085348,17:0.01894812):0.003318577):0.001130875,13:0.009086263):0.0007354457,14:0.04415249073):0.0007907462,(11:0.0112862,((((4:0.02023874,((1:0.01859752,3:0.02303513):0.006188219,2:0.01439319):0.04400411):0.006863026,(5:0.007332633,6:0.01068338):0.005630738):0.001542945,(8:0.007111186,(7:0.0062185312,9:0.004427006):0.0014292057):0.02810339):0.004738526,10:0.02134245):0.007445402):0.01008712):0.01060499,((18:0.0242568565,15:0.005149484):0.000826094,19:0.023963487):0.001413863);
tree gen.316 = [&U] (((18:0.0155919434,19:0.01766534):0.00156314,15:0.0075768632):0.0009695699,((((16:0.02691327,(17:0.010226435,12:0.01006567):0.002293656):0.003217597,13:0.006338503):0.004830901,14:0.043846204):0.000313319,(11:0.01270262,(10:0.01217389,(((6:0.007117539,5:0.01021503):0.008846595,(((1:0.0191025,2:0.01943329):0.005401657,3:0.02306349):0.04076749,4:0.02068178):0.005199401):0.002757279,((7:0.0077765555,8:0.0174874379):0.0002437641,9:0.002272488):0.02629617):0.00513757):0.004982707):0.004826093):0.009003553);
tree gen.317 = [&U] (((18:0.016917284,15:0.01403195621):0.001027899,19:0.014600641):0.002364873,((14:0.0369170116,((16:0.02924987,(12:0.01238592,17:0.0127782883):0.001028777):0.002293409,13:0.003762949):0.001906137):0.0003992911,((10:0.01342343,((8:0.0128763688,(7:0.011608324,9:0.00168236):0.003213767):0.034602465,((((1:0.01836141,3:0.02438039):0.006415304,2:0.02940584):0.0550637,4:0.01865977):0.005739019,(5:0.008851427,6:0.01221478):0.01132869):0.001862438):0.00408239):0.00767621,11:0.007729037):0.009160747):0.009235075);
tree gen.318 = [&U] ((18:0.016525841,(15:0.01295016159,19:0.0124328522):0.0001115365):0.001204694,((((16:0.02301957,(12:0.009528632,17:0.0127103319):0.003227051):0.001925847,13:0.00473169):0.002967555,14:0.0513759274):0.0003224039,(11:0.01599652,((((7:0.010158132,9:0.005195944):0.00388079,8:0.0128361393):0.0332086108,((4:0.01714633,((3:0.02286696,1:0.02362299):0.007914736,2:0.02050928):0.04911663):0.004190398,(6:0.004133497,5:0.01306534):0.00108616):0.003145099):0.00629871,10:0.0191046):0.01160386):0.007631101):0.01341966);
tree gen.319 = [&U] ((18:0.0227885448,(15:0.0137407293,19:0.016744615):0.0003328102):0.005778255,((14:0.0392448746,(((12:0.01285275,17:0.012664093):0.001713027,16:0.0164081):0.002793019,13:0.01003822):0.003734063):0.001816528,(11:0.01339675,(10:0.01713822,((((3:0.02544985,(2:0.02607677,1:0.01944581):0.0002740387):0.05966139,4:0.01163216):0.006657799,(6:0.009180155,5:0.01433838):0.0005887137):0.007486647,(8:0.01427065392,(7:0.0141678177,9:0.00309714):0.0007297389):0.02567479):0.001522843):0.009091357):0.005261648):0.005278498);
tree gen.320 = [&U] (((11:0.005970248,(10:0.01317092,(((((3:0.02086677,1:0.00849324):0.0009750678,2:0.0238656):0.05332645,4:0.01505881):0.00760236,(5:0.01249495,6:0.01137325):0.003616627):0.005612878,((7:0.0134304226,9:0.005283946):0.003386944,8:0.012652816):0.0339072055):0.006841995):0.009676694):0.00963368,(14:0.04044780673,(13:0.006298329,((17:0.0087811273,12:0.009585983):0.002447673,16:0.01743471):0.002363148):0.002277145):0.000498899):0.00672332,(19:0.018793014,(18:0.0147596617,15:0.00807369059):0.0009267074):0.0002490686);
tree gen.321 = [&U] ((18:0.0203762141,(19:0.016701367,15:0.0109656387):7.403837e-05):0.003072934,((((10:0.0177546,(((5:0.01450893,6:0.009764867):0.002631788,((2:0.02272063,(3:0.02263875,1:0.0148255):0.003195184):0.04551827,4:0.01264626):0.00786411):0.007099925,(8:0.0149835908,(7:0.011828659,9:0.005048606):0.0014198556):0.02196678):0.003633251):0.00583078,11:0.01475585):0.005313942,14:0.0349777029):0.001838213,(13:0.006307046,(16:0.03105913,(12:0.01639598,17:0.015342815):0.005957304):0.0008313159):0.001542305):0.008159584);
tree gen.322 = [&U] ((19:0.013956076,(15:0.0107437007,18:0.0180679821):0.001585248):0.0001848779,((11:0.007818725,(((4:0.01231341,((1:0.0098086,3:0.02654703):0.002680461,2:0.03085045):0.04191505):0.005215973,(5:0.01352141,((8:0.0102359438,(7:0.01305644,9:0.002690618):0.0001771619):0.0312216285,6:0.007869291):0.006164046):0.003645672):0.009770383,10:0.01271507):0.005596006):0.007229662,(14:0.0403429676,((16:0.02653747,(12:0.01185466,17:0.0148577894):0.001015908):0.001997141,13:0.002261694):0.001215428):0.001497172):0.007527577);
tree gen.323 = [&U] ((19:0.027502361,(15:0.00649809638,18:0.024112008):0.0025097759):0.003526496,(((11:0.00608956,((((6:0.01131048,5:0.01906519):0.001939207,(4:0.01567091,((1:0.02000084,3:0.02164957):0.00497366,2:0.02109173):0.04251491):0.01020952):0.003598823,(8:0.0111604801,(9:0.004694831,7:0.0094107003):0.00277135832):0.02079032):0.007256428,10:0.01727018):0.005055592):0.005082358,((16:0.03031997,(12:0.008427898,17:0.0146485305):0.002869013):0.002294691,13:0.006459518):0.006052267):0.000477365,14:0.0488068597):0.006976997);
tree gen.324 = [&U] (((19:0.025336632,(((10:0.01461969,(((((1:0.008631991,3:0.02031394):0.005167259,2:0.02311967):0.03674048,4:0.0252883):0.01078108,(6:0.008084954,5:0.01253671):0.007812072):0.00037715,((9:0.003106331,7:0.015436276):0.00227758,8:0.0114301303):0.02872751):0.006335082):0.004639027,11:0.00844066):0.007157114,(((16:0.02738057,(12:0.006675159,17:0.008311427):0.005799718):0.001431961,13:0.006497426):0.003576173,14:0.038428463):0.0004764455):0.008398138):0.002205285,15:0.0036150953):0.003349445,18:0.0227955269);
tree gen.325 = [&U] ((18:0.01620809978,(19:0.0171595,15:0.010065943):6.374152e-05):0.001672865,((11:0.0103835,((((6:0.01049956,5:0.007517307):0.009164332,(4:0.02212538,((1:0.01744549,3:0.02094563):0.003340374,2:0.02317012):0.03706669):0.01069672):0.003957892,(8:0.0098332838,(7:0.011328283,9:0.003735825):0.0001386914):0.038020961):0.008660333,10:0.009859569):0.008052283):0.006724107,((16:0.02118095,(13:0.007913562,(12:0.01774911,17:0.013774918):0.003366837):0.0006883325):0.002982159,14:0.0370542604):0.001300424):0.009227539);
tree gen.326 = [&U] (((18:0.026679834,15:0.005635742):0.0025409873,19:0.016459856):0.0005292687,((11:0.008169964,((((6:0.01075402,5:0.00903243):0.002465236,(4:0.01062082,(2:0.02122024,(1:0.007268674,3:0.01871885):0.005661259):0.04541095):0.004221813):0.002158925,((9:0.003955277,7:0.0125509511):0.003005177,8:0.0130390602):0.02924901):0.002711293,10:0.01120899):0.004409528):0.005400408,(14:0.04102879856,((16:0.02415225,(12:0.005986817,17:0.0107943613):0.002865514):0.00162065,13:0.004445261):0.0006205794):0.001701356):0.008597768);
tree gen.327 = [&U] (((11:0.01034919,((((9:0.002390146,7:0.011303549):0.002625794,8:0.0094291985):0.02501185,(((2:0.02041641,(3:0.02234701,1:0.0117855):0.005998408):0.03551969,4:0.0189845):0.009852999,(5:0.01003659,6:0.01119245):0.007376703):0.007838527):0.004801134,10:0.01632895):0.003332298):0.008896212,((13:0.00458896,((17:0.009775301,12:0.007743159):0.004095423,16:0.03379061):0.002849647):0.00131442,14:0.0425080808):0.003301985):0.008236898,((18:0.024020119,15:0.006868369):7.857991e-06,19:0.0228384949):0.0038721562);
tree gen.328 = [&U] (((15:0.010523807,18:0.021558257):0.002215174,19:0.013889062):0.002288716,(((11:0.009684825,(10:0.0175354,(((((1:0.01125071,3:0.02039063):0.00540257,2:0.02774409):0.03563774,4:0.01330984):0.009094031,(6:0.00950653,5:0.01144032):0.005133454):0.001769399,(8:0.011710567,(7:0.011718882,9:0.005678359):0.002759283):0.0329267799):0.0051737):0.006388128):0.005263393,14:0.042755008):0.0005891878,(13:0.006272226,(16:0.03961692,(12:0.01209692,17:0.008727855):0.00173962):0.003002421):0.002889971):0.01179537);
tree gen.329 = [&U] (((14:0.0383808212,((16:0.02561759,(12:0.007352552,17:0.008049967):0.002312812):0.001454676,13:0.00298697):0.001146397):0.0001499328,((10:0.01970601,(((((3:0.02461621,1:0.0172414):0.001261319,2:0.01600703):0.03535938,4:0.02037783):0.005434469,(6:0.01549298,5:0.01022531):0.005804957):0.002330398,(8:0.007411748,(9:0.001691274,7:0.0130222):0.0019395721):0.02298894):0.004130993):0.005478973,11:0.008551238):0.007171888):0.006040839,((19:0.0237514,18:0.0189977805):0.0006163127,15:0.0107893724):0.001683618);
tree gen.330 = [&U] ((((10:0.01213205,(((9:0.005718069,7:0.0161146542):0.0012536032,8:0.0097851596):0.02731145,((6:0.0176357,5:0.01023156):0.001896208,((2:0.01840915,(3:0.02482638,1:0.01604289):0.001062241):0.04328329,4:0.01508543):0.006352737):0.002253264):0.007759375):0.004957234,11:0.007827845):0.009318763,(14:0.0449523352,(13:0.0074709,((17:0.0205594172,12:0.01074106):0.003933146,16:0.01741798):0.002486115):0.004886392):0.0004849501):0.009226586,((18:0.0183019458,15:0.011007423):0.00158126628,19:0.018393598):0.003771177);
tree gen.331 = [&U] ((18:0.019493625,(19:0.017774363,15:0.00894406071):0.0008996954):0.0011753,((14:0.045121905,(13:0.006273016,(16:0.0249268,(12:0.01443665,17:0.0216205891):0.001496139):0.0009908562):0.001245807):0.0006693367,(11:0.01420384,(((8:0.01397605521,(9:0.004222819,7:0.01187464):0.00133861):0.03388803,((4:0.01878895,((1:0.008488305,3:0.01677973):0.004290901,2:0.01459182):0.04339069):0.00579064,(6:0.00839318,5:0.01529276):0.004498999):0.005839767):0.005860954,10:0.01328059):0.006494951):0.005387766):0.01178495);
tree gen.332 = [&U] ((15:0.0081344771,(19:0.014821019,18:0.0117229231):0.0002318246):0.000689504,(((11:0.008366828,(10:0.01504161,((8:0.010983684,(7:0.010345328,9:0.003052096):0.0025194402):0.03222114,((6:0.01236535,5:0.01005042):0.002323255,(((3:0.02193369,1:0.01361105):0.004009416,2:0.02380556):0.04081446,4:0.01473114):0.006712738):0.003894556):0.004102639):0.00556209):0.006588105,(13:0.004418638,(16:0.02278511,(12:0.009478142,17:0.009723742):0.001952829):0.005604454):0.000677892):0.001019079,14:0.0494444997):0.005999609);
tree gen.333 = [&U] ((18:0.0177994544,(19:0.0296683691,15:0.010738939):0.0016979909):0.002848392,(((((12:0.01352459,17:0.0128340795):0.001150509,16:0.02660988):0.001856892,13:0.005137559):0.004386543,14:0.03931887458):0.002463733,(11:0.007567733,(10:0.02229276,(((7:0.0135581908,9:0.003714814):0.0002612085,8:0.013023569):0.0330741084,((6:0.01232838,5:0.008394933):0.00549354,(((3:0.01482927,1:0.01401272):0.007931368,2:0.02515448):0.035391641,4:0.0229916):0.007281836):0.002603056):0.00398894):0.008286346):0.0117665):0.007753102);
tree gen.334 = [&U] ((18:0.0187934936,(15:0.0064909186,19:0.022969046):0.0007873376):0.001299308,((14:0.0469482058,((16:0.02071447,(12:0.01085782,17:0.013045305):0.003544831):0.002654908,13:0.005479898):0.001719874):0.0002434387,(11:0.01021225,((((9:0.002838271,7:0.012218301):0.003063742,8:0.00749030247):0.026551182,((4:0.01424176,(2:0.02353595,(1:0.006456368,3:0.01093133):0.004983917):0.04162436):0.005334588,(6:0.006763717,5:0.01008007):0.00264416):0.003333491):0.005414171,10:0.01530333):0.006095597):0.003637771):0.007166721);
tree gen.335 = [&U] (((14:0.0359892652,(((17:0.0120705165,12:0.01048491):0.003566927,16:0.02320702):0.003238403,13:0.001976952):0.001926233):0.0003293446,(11:0.008623284,(((8:0.0110458106,(7:0.0118167435,9:0.006128022):0.001214434):0.0261292,((5:0.009012142,6:0.005202291):0.006170615,((2:0.01964357,(1:0.01532992,3:0.0123611):0.01045981):0.05106342,4:0.02080347):0.008803242):0.002352176):0.008903319,10:0.01733983):0.004074499):0.007394323):0.006314207,((18:0.0224001206,19:0.0244492642):0.001354359,15:0.0099569937):0.0006565333);
tree gen.336 = [&U] (((14:0.047362982,(13:0.009007932,((12:0.01036709,17:0.0201301942):0.002784714,16:0.03378027):0.001872697):0.003282254):0.0002514567,(11:0.01453942,(((8:0.012940214,(7:0.0078860511,9:0.008870164):0.001042588):0.02471224,((6:0.006748267,5:0.01700112):0.001853757,(4:0.01776403,(1:0.01847834,(3:0.02523209,2:0.02799976):0.002627723):0.03502544):0.008504538):0.001849018):0.005416783,10:0.01846287):0.01105103):0.01349984):0.006121341,(18:0.0141425744,(19:0.016446843,15:0.009489391):0.001834418):0.0031425);
tree gen.337 = [&U] (((((((9:0.00356846,7:0.011401711):0.001463072,8:0.0228753324):0.02369786,(((2:0.02539129,(1:0.01127313,3:0.01827982):0.0145977):0.043313169,4:0.01814748):0.006617023,(5:0.007921841,6:0.008378649):0.008173595):0.004776345):0.008783396,10:0.02261049):0.003197231,11:0.00993764):0.00830601,((((17:0.013322494,12:0.009844164):0.004965859,16:0.02332992):0.004787534,13:0.002637363):0.001895133,14:0.0312338533):0.0013711):0.008788102,(19:0.029013602,(18:0.021155682,15:0.00635973461):0.001055035):0.0003855125);
tree gen.338 = [&U] ((15:0.0107311042,(19:0.017937788,(((((8:0.0158996381,(9:0.003988968,7:0.012734829):0.002533164):0.030811544,(((2:0.01709845,(1:0.01106937,3:0.01917139):0.007939357):0.05902575,4:0.02201877):0.005743034,(5:0.008155769,6:0.01185411):0.003646879):0.002680481):0.006316388,10:0.0151609):0.006924144,11:0.01589103):0.004627014,(14:0.0451215661,(((17:0.0182237921,12:0.009987542):0.004822324,16:0.01401385):0.000433341,13:0.00420086):0.001600838):0.0008336194):0.007510196):0.001350148):0.0005506486,18:0.0168884034);
tree gen.339 = [&U] ((((((12:0.007486374,17:0.010369939):0.00246857,16:0.02839684):0.001169651,13:0.00344859):0.002485906,14:0.0402849848):0.0003033725,(11:0.0112144,((((5:0.005429176,6:0.01422135):0.00965011,((3:0.01966095,(2:0.01625946,1:0.01698835):0.0007595169):0.03768447,4:0.01379243):0.01330444):0.003383686,((8:0.0080620525,7:0.012930728):0.001629208,9:0.003887092):0.0445104286):0.004927292,10:0.01926967):0.006691172):0.003604391):0.01220732,((18:0.0189922567,15:0.006498959):0.001212841,19:0.018934515):0.00128992);
tree gen.340 = [&U] (((19:0.01543811997,15:0.008570948):0.0008856616,18:0.0173584663):0.000157111,((14:0.0398605984,(13:0.005751978,(16:0.02385687,(12:0.01097107,17:0.013389094):0.003741786):0.004336049):0.001276906):8.642366e-05,(11:0.008570571,(10:0.01705912,(((9:0.002182124,7:0.01093399417):0.0008417542,8:0.0110172859):0.0177415,((6:0.007921018,5:0.01177068):0.004781352,((2:0.02420932,(1:0.01107615,3:0.01741532):0.00354512):0.0490512,4:0.01340648):0.007856599):0.006981312):0.006595973):0.008851159):0.005340186):0.00575957);
tree gen.341 = [&U] ((19:0.019672937,(18:0.0213793847,15:0.0080438663):0.00190562):0.002725422,((11:0.007233565,(((7:0.017393778,(8:0.0209609125,9:0.001874907):2.298566e-05):0.03534968858,((4:0.01544102,(3:0.02490232,(1:0.005076146,2:0.01914252):0.005405412):0.04760676):0.007536711,(5:0.01250653,6:0.005383683):0.004605596):0.003196538):0.006344704,10:0.01337996):0.01207516):0.004942865,(14:0.04258186324,(13:0.007408616,(16:0.0289354,(12:0.007819931,17:0.01205227788):0.006323678):0.001846767):0.003993668):0.0009948054):0.006828865);
tree gen.342 = [&U] (((18:0.015690969,15:0.006455066):0.0006576045,19:0.0190434334):0.003112976,((11:0.01042294,(((((1:0.02997558,(3:0.02745744,2:0.02088747):0.003673752):0.045518884,4:0.0155846):0.006825532,(6:0.01192795,5:0.006206304):0.002853328):0.002230591,((7:0.012299028,9:0.004010062):0.00122412737,8:0.0059140803):0.02248658):0.006662595,10:0.02158233):0.005818388):0.003704435,((((12:0.004877876,17:0.0163905511):0.001987582,16:0.01856036):0.003940042,13:0.006314011):0.00237114,14:0.03058436677):0.001410421):0.00570629);
tree gen.343 = [&U] ((18:0.0163638918,(19:0.019257371,15:0.0091672):0.001491421):0.00206042,(((13:0.003948802,(16:0.02323914,(17:0.0138768861,12:0.01067554):0.003308024):0.004760441):0.003857412,14:0.0412005351):0.0008657201,(11:0.01472994,(10:0.01454538,(((9:0.0009855979,7:0.0110293411):0.002029864,8:0.0121246178):0.035391972,((6:0.02034413,5:0.006631976):0.004920552,(((3:0.01588096,1:0.01384658):0.00684069,2:0.02017459):0.0522629,4:0.0247586):0.003510645):0.000711452):0.01016522):0.008489367):0.003793835):0.01310969);
tree gen.344 = [&U] (((18:0.0172743312,15:0.0035208815):0.0002121325,19:0.01800576):0.0059529889,((11:0.01268694,(10:0.01309722,((8:0.019774067,(7:0.0095611602,9:0.002372134):0.0003687328):0.02898429113,((6:0.007336433,5:0.008234228):0.004208754,((2:0.01656542,(1:0.00533578,3:0.02426191):0.009652125):0.0566847,4:0.0141975):0.006582783):0.004069957):0.003950905):0.005982263):0.005085642,((((17:0.023192246,12:0.01340283):0.003708662,16:0.02660714):0.001627365,13:0.003318697):0.00411839,14:0.04000349655):0.0003917097):0.01115863);
tree gen.345 = [&U] ((15:0.007581229,(18:0.0154504776,19:0.01334238):5.17975e-05):0.0004621052,((((16:0.02069183,(17:0.014092524,12:0.009695935):0.004748209):0.002665025,13:0.006572945):0.001354448,14:0.0358003456):0.004142709,((((8:0.01738396208,(9:0.00296253,7:0.011242293):0.002018324):0.02454616,((5:0.01325205,6:0.01446918):0.003406317,(((3:0.01393434,1:0.02131214):0.009634369,2:0.01735245):0.04071925,4:0.02254423):0.0120225):0.003020943):0.008866091,10:0.02280774):0.008932051,11:0.01234177):0.009015583):0.008085636);
tree gen.346 = [&U] ((18:0.0195384795,(19:0.022976344,15:0.010443769):0.0021924576):0.003889641,((11:0.00972105,((((7:0.01300979,9:0.001910034):0.003953063,8:0.0097806253):0.024778935,((6:0.004678621,5:0.01216117):0.003001876,(((2:0.02200518,1:0.01458824):0.0008295742,3:0.02774893):0.04726919,4:0.01142825):0.007214428):0.006175475):0.009577751,10:0.02396233):0.003589646):0.006279736,(14:0.0461178933,(((12:0.007997416,17:0.011162334):0.003406023,16:0.01960393):0.001084026,13:0.00376954):0.003675546):0.001736034):0.01246784);
tree gen.347 = [&U] ((18:0.0277084015,(15:0.007415321,19:0.0208002301):0.00017961302):0.001995527,((((16:0.02595022,(17:0.015334209,12:0.0093982):0.002147132):0.004234921,13:0.009819397):0.001665898,14:0.0453726535):0.001370203,((((8:0.0121778692,(7:0.018822376,9:0.003648593):0.002085242):0.0270112279,((((3:0.02544631,1:0.01939398):0.01115685,2:0.02056136):0.05456308,4:0.01653339):0.007966737,(6:0.008701176,5:0.008495582):0.00529972):0.004657253):0.004085549,10:0.02373317):0.009098021,11:0.01176759):0.003302647):0.008825746);
tree gen.348 = [&U] (((19:0.018822281,15:0.006488801):8.388662e-05,18:0.0281849513):0.001832437,((((16:0.02335423,(12:0.00882743,17:0.009448658):0.002792233):0.005503563,13:0.003477825):0.0005339409,14:0.03953407428):0.001021123,(11:0.008828442,(((8:0.01878086103,(7:0.0075346195,9:0.001573913):0.001254933):0.027547101,((6:0.005898236,5:0.016492):0.001865488,(((1:0.01490144,3:0.0316111):0.004960051,2:0.02303101):0.04604297,4:0.02075265):0.01462108):0.006039798):0.005347688,10:0.02494971):0.007210663):0.006842242):0.006225043);
tree gen.349 = [&U] (((18:0.0194110942,15:0.0086554976):0.0012416365,19:0.017040569):0.00582789,(((16:0.02860987,(17:0.010331952,12:0.007317292):0.002421218):0.001842227,13:0.001066554):0.004394055,(14:0.0382602876,(((((9:0.004473795,7:0.00981002715):0.0009531686,8:0.0146012464):0.022376701,(((2:0.02506365,(3:0.02626205,1:0.01201141):0.002450461):0.03361669,4:0.01361406):0.00849325,(6:0.01109745,5:0.004864366):0.00953386):0.003963108):0.005414931,10:0.02949535):0.006806694,11:0.01176212):0.005905507):0.001342484):0.006479759);
tree gen.350 = [&U] ((19:0.02678232,(18:0.02819807569,15:0.005002652):0.002655239):0.002630919,((11:0.01176878,(10:0.01357964,(((6:0.0147288,5:0.01484913):0.003455091,(((3:0.02493242,1:0.01621736):0.007950498,2:0.0225589):0.04078285,4:0.02155777):0.01250069):0.005183475,((7:0.0094812635,9:0.003302453):0.0048378475,8:0.013681386):0.03121706):0.001625216):0.005681726):0.005109212,(14:0.03596957982,(13:0.008591362,(16:0.02650068,(17:0.02090849,12:0.007293917):0.00280639):0.001610733):0.005533709):0.002683121):0.007072914);
tree gen.351 = [&U] (((15:0.005455706,19:0.020061485):0.0001685297,18:0.020271248):0.00211425,((14:0.05414679632,((16:0.01725173,(17:0.012532132,12:0.005699009):0.002348361):0.006561512,13:0.007141179):0.001870933):0.0007878545,(((((6:0.007968369,5:0.01472329):0.007161463,(((1:0.01984543,3:0.02852535):0.002460961,2:0.01984035):0.04241637,4:0.02295617):0.01044343):0.003566977,((9:0.004118325,8:0.0119404372):0.0005221714,7:0.012948668):0.01974673):0.004541698,10:0.02027714):0.007615822,11:0.006685235):0.005330022):0.009889435);
tree gen.352 = [&U] ((((((6:0.005824439,((7:0.0176644479,9:0.003809447):0.0002980884,8:0.0139737924):0.0271527629):0.003947174,((((1:0.01753458,2:0.01949701):0.003180213,3:0.0292972):0.03956942,4:0.02066683):0.008485826,5:0.01330973):0.0001385022):0.008427744,10:0.01572307):0.007513841,11:0.01043756):0.003913499,(14:0.0352964085,((16:0.02529903,(17:0.010582828,12:0.01087154):0.001955835):0.003681722,13:0.006499212):0.001203859):0.0003662427):0.006798903,(19:0.0217745232,(15:0.009036455,18:0.0237631589):0.0013793266):0.00554325);
tree gen.353 = [&U] ((19:0.021699673,(18:0.0148728404,15:0.0042883579):0.00307158928):0.0008620191,(((16:0.02579296,(17:0.02186567,12:0.01216525):0.002677668):0.001694607,13:0.004142371):0.001502016,(14:0.04006900277,(((((6:0.007701454,5:0.01259219):0.004766424,(((3:0.02267635,1:0.01228548):0.002261055,2:0.01833741):0.03978668,4:0.01358649):0.007481746):0.00431891,(8:0.0125225944,(7:0.006990403,9:0.005377926):0.0002186339):0.0276223716):0.005257766,10:0.01860178):0.005837344,11:0.01454915):0.004145485):0.001070591):0.01154048);
tree gen.354 = [&U] (((14:0.03704474708,(((17:0.017034437,12:0.01035405):0.003172598,16:0.02132187):0.003719394,13:0.007286273):0.001384474):0.0003425248,(11:0.008936088,((((5:0.01289127,6:0.01280746):0.003004393,((2:0.02318047,(3:0.01828371,1:0.02140082):0.0015535):0.04176576,4:0.01373672):0.01086871):0.008539232,(8:0.0116463084,(7:0.010514115,9:0.002770371):0.003001163):0.038479067):0.003189227,10:0.0148215):0.004600414):0.008402267):0.007700063,((18:0.0217861256,15:0.0169506237):0.0004962341,19:0.014583103):0.0005651218);
tree gen.355 = [&U] ((((11:0.0105372,(((6:0.0131803,(5:0.009732423,(4:0.01962816,(2:0.01596495,(1:0.01428119,3:0.0187284):0.006934241):0.03584959):0.009157931):0.0003594618):0.006858936,(8:0.0147888404,(9:0.005673431,7:0.010927359):0.0007848183):0.025710774):0.003303526,10:0.01940969):0.007191478):0.005353832,(13:0.007691498,((12:0.006729168,17:0.012913796):0.001249739,16:0.02449913):0.001500251):0.001310466):1.920088e-05,14:0.04283437793):0.005195387,((19:0.021221587,15:0.009562127):0.0012888911,18:0.01472529785):0.003276476);
tree gen.356 = [&U] (((11:0.00630352,(10:0.01596766,((8:0.012857291,(9:0.004604438,7:0.010880419):0.0024699099):0.02294498,((6:0.01070227,5:0.01229664):0.004272932,(((1:0.01551579,3:0.0190923):0.006095736,2:0.02150879):0.03885823,4:0.02301172):0.008652777):0.004272651):0.005790789):0.005335327):0.01088361,(14:0.0431097055,(((17:0.01489005779,12:0.01079983):0.004707916,16:0.02597387):0.0009809776,13:0.004599168):0.003087993):0.001301221):0.007482723,((15:0.004192726,18:0.0214640165):0.0023031364,19:0.015816937):0.003426046);
tree gen.357 = [&U] ((15:0.006843179,(19:0.017307785,18:0.027419548):0.0001581461):0.001084161,((((16:0.02540442,(17:0.0151868786,12:0.01174777):0.0029945):0.002955273,13:0.004480104):0.0008551256,14:0.0407472665):0.00201541,(((((5:0.008035514,6:0.007327585):0.004652401,(((3:0.01671084,1:0.01409408):0.007289952,2:0.01873622):0.033808122,4:0.01647552):0.007416656):0.004799127,(7:0.0119255737,(9:0.00301446,8:0.0166879199):0.0002648339):0.02784497):0.001289676,10:0.01325397):0.006505194,11:0.01054568):0.005225385):0.0114761);
tree gen.358 = [&U] ((15:0.00711955,(18:0.021013911,19:0.02092024015):0.00369727):0.0030856829,((14:0.0396690381,((16:0.02042252,(12:0.00626681,17:0.0078374887):0.001475825):0.003317472,13:0.00249689):0.002651927):0.001030549,((((7:0.0136883931,(9:0.00410519,8:0.0110595161):0.0006542766):0.029008614,((5:0.01442515,6:0.01056184):0.001122494,(((3:0.03054859,1:0.02349846):0.004192368,2:0.02182111):0.04557382,4:0.0119834):0.008243561):0.003539823):0.004723131,10:0.02032986):0.003573046,11:0.01157433):0.003866051):0.003863188);
tree gen.359 = [&U] ((18:0.02144088,(19:0.023442877,15:0.007040608):0.0074270027):0.001026307,((((16:0.02963886,(12:0.01135163,17:0.0174153559):0.002453933):0.001483382,13:0.003899916):0.001529691,14:0.0362760292):0.00101657,(((((7:0.011714639,9:0.006273611):0.001799992,8:0.0142645974):0.027996305,((5:0.01383093,6:0.01042261):0.002761588,(((3:0.02370994,1:0.007974789):0.007077068,2:0.02023924):0.044981,4:0.02320486):0.01445803):0.004654808):0.004536747,10:0.01177977):0.005423766,11:0.01221439):0.01198146):0.007555885);
tree gen.360 = [&U] (((18:0.02408268,15:0.006935196775):0.0013186188,19:0.0190098107):0.0006515681,((11:0.01886451,((((6:0.007306025,5:0.009810706):0.008500171,(4:0.01582319,(2:0.02033252,(3:0.01585725,1:0.01090284):0.005594995):0.031283413):0.006677358):0.004691623,((9:0.002704952,7:0.009891959):0.003951004,8:0.01356431):0.0296942776):0.002096583,10:0.01511416):0.007489415):0.007178045,(14:0.03746176703,(13:0.005863233,(16:0.01838074,(12:0.007995268,17:0.0166158058):0.003120147):0.002204431):0.002013139):0.0008445987):0.0083924);
tree gen.361 = [&U] (((18:0.0247345452,15:0.005960571):0.0007836768,19:0.020135254):0.0007682605,((((((((2:0.01902598,(3:0.01861301,1:0.02184627):0.00389431):0.03032464,4:0.01237091):0.00680774,(5:0.01615508,6:0.009386967):0.005850493):0.0009462843,(8:0.009323858,(7:0.0086467866,9:0.004077405):0.0006459431):0.036859937):0.005913222,10:0.020493):0.004573271,11:0.01146065):0.003698641,14:0.0294229516):0.002371396,((16:0.02380317,(12:0.01444937,17:0.0076249065):0.003241798):0.0008001011,13:0.005582177):0.001793906):0.0123504);
tree gen.362 = [&U] (((((16:0.02129965,(12:0.004844942,17:0.0153811666):0.004484374):0.001298953,13:0.002989316):0.002822857,14:0.0497126998):0.001436499,(((((9:0.002586738,7:0.006972306):0.001321616,8:0.01388013):0.029002801,((5:0.01513622,6:0.009627191):0.001523985,(((3:0.01825744,1:0.01121234):0.008363096,2:0.02019908):0.05415098,4:0.01506733):0.003506565):0.002813329):0.00452322,10:0.01790119):0.005381577,11:0.01300287):0.006479566):0.003054994,((18:0.0170081761,15:0.00610309786):0.0007548201,19:0.0178402979):0.001267828);
tree gen.363 = [&U] ((15:0.01126260091,(19:0.017707886,18:0.020471879):0.0006234742):0.0002507542,((((16:0.0232709,(12:0.01153961,17:0.016173761):0.006445649):0.002114625,13:0.00511236):0.002606312,14:0.04019998451):0.003249647,((((8:0.0135909614,(9:0.002218339,7:0.013321744):0.001261423):0.0365465462,((((3:0.01957314,1:0.01576625):0.00462397,2:0.02379863):0.04202944,4:0.01653922):0.008636782,(5:0.01104021,6:0.005387564):0.003632499):0.002844962):0.008249378,10:0.01708415):0.006478886,11:0.008819854):0.00626402):0.007766117);
tree gen.364 = [&U] (((18:0.021601808,15:0.010344149):0.000877341,19:0.023305536):0.003316953,((((((8:0.01353042343,(9:0.002323231,7:0.011371717):0.0001014391):0.0292450388,(((2:0.01680076,(1:0.009961433,3:0.02379626):0.007944186):0.04342403,4:0.01663183):0.005683814,(5:0.01270579,6:0.008928121):0.004810021):0.004865095):0.006149463,10:0.01283523):0.006163337,11:0.00800024):0.01071529,((16:0.02665068,(12:0.007951304,17:0.008524352):0.003429704):0.0007376135,13:0.00743504):0.001615561):0.0004098935,14:0.0375667125):0.01140647);
tree gen.365 = [&U] (((11:0.008107068,((((4:0.0158958,((3:0.01750524,1:0.009122058):0.001858066,2:0.02379317):0.04431676):0.005832796,(5:0.01388219,6:0.01494454):0.005798742):0.005747284,((9:0.001742297,7:0.00973475):0.003682811,8:0.0154450659):0.02164989):0.01278265,10:0.01691699):0.003007096):0.003842434,(14:0.04602540499,(((12:0.01108904,17:0.011503648):0.001567639,16:0.02540004):0.001631984,13:0.004319191):0.005808966):0.0008564673):0.008875634,((19:0.01328634,18:0.0208311738):1.669728e-05,15:0.00997585061):0.001357001);
tree gen.366 = [&U] (((14:0.03634230339,(((17:0.015312132,12:0.01350078):0.001543387,16:0.02324636):0.002469468,13:0.003528339):0.001937617):0.001785564,(11:0.01525657,((((5:0.01111885,6:0.006288344):0.002873922,(4:0.01289243,((3:0.01974553,1:0.007293731):0.01012868,2:0.02449654):0.04522789):0.008445553):0.003984697,((7:0.010022407,9:0.005669962):0.0004023159,8:0.0193460726):0.03223929):0.005178207,10:0.01684998):0.007169249):0.008371702):0.004491346,((18:0.0238306647,15:0.0110730379):0.001040888,19:0.018703353):0.0015347666);
tree gen.367 = [&U] ((15:0.0105890074,(19:0.023473659,18:0.0152090174):0.0003960039):0.002417747,(14:0.04354159014,((11:0.009704191,((((5:0.008991046,6:0.0183624):0.005325017,((2:0.02352779,(3:0.03131693,1:0.004957664):0.001449714):0.03996143,4:0.02038464):0.007626364):0.002757753,((9:0.0070819554,8:0.0135956967):0.002086303,7:0.021120561):0.0218773):0.01112197,10:0.01185909):0.004981244):0.008571332,(((17:0.01398104,12:0.009661584):0.002060238,16:0.02291358):0.002467452,13:0.006842213):0.001724204):0.00106404):0.00776593);
tree gen.368 = [&U] (((18:0.0252870542,19:0.019525748):0.0002646757,15:0.011434133):0.002569686,((14:0.0505157658,(((17:0.0129416357,12:0.01281657):0.003379146,16:0.03473175):0.0005473062,13:0.006313239):0.0003817139):0.001705742,(11:0.01385503,((((7:0.012885072,9:0.002307214):0.0009604766,8:0.0093009959):0.027057187,((((3:0.02348396,1:0.03172139):0.004214464,2:0.01730602):0.05367798,4:0.01983382):0.006231502,(5:0.006503327,6:0.007065742):0.01070649):0.006130343):0.006460245,10:0.01766822):0.005582208):0.003013374):0.008911521);
tree gen.369 = [&U] ((((((17:0.01403246461,12:0.006724726):0.003369339,16:0.02492899):0.001989265,13:0.006922328):0.003216468,14:0.0410014218):0.0006792083,((((8:0.0124803084,(7:0.012477443,9:0.001759052):0.003517853):0.02332016,(((2:0.0280901,(1:0.006667356,3:0.01358185):0.005063993):0.04636805,4:0.01037723):0.009313322,(6:0.008656265,5:0.01757005):0.008473099):0.003803396):0.006088604,10:0.01899954):0.007249644,11:0.009820508):0.006376638):0.005150053,(19:0.017916528,(15:0.0046619871,18:0.022857178):0.003239677911):0.001681465);
tree gen.370 = [&U] (((((16:0.02432587,(17:0.01508943,12:0.009907556):0.002621688):0.0003350021,13:0.00751842):0.001350751,14:0.0422038913):0.001383193,((((8:0.0118391435,(7:0.021102399,9:0.01049694):0.0009822622):0.03457241,((((3:0.02406484,1:0.01419388):0.005071078,2:0.01709114):0.04936434,4:0.01851961):0.003674587,(6:0.01087645,5:0.01043825):0.005196214):0.003210194):0.002968896,10:0.02061706):0.005819906,11:0.00573487):0.007244896):0.006779023,(18:0.0283847413,(15:0.009636018,19:0.0190964586):0.000510853485):0.002338157);
tree gen.371 = [&U] (((18:0.0182177272,19:0.020723235):0.002022443,15:0.0098311156):0.000956553,((11:0.01275582,((((9:0.003834346,7:0.009852938):0.0007183023,8:0.01041035997):0.0285650647,((((3:0.02038542,1:0.01099946):0.005927461,2:0.02345676):0.04579303,4:0.02169816):0.007932392,(5:0.01099475,6:0.009241899):0.004631089):0.002033757):0.005744988,10:0.02309233):0.005847525):0.006337177,(14:0.03990651334,(((17:0.01360101,12:0.01253254):0.008707474,16:0.0246652):0.001861443,13:0.002958155):0.002811136):0.002060876):0.01158274);
tree gen.372 = [&U] ((18:0.01803583,(19:0.016096406,15:0.0164278398):0.003340918):0.0003516204,((11:0.008244359,((((8:0.0128221957,7:0.0116523419):9.10357e-05,9:0.004453784):0.02551469,((5:0.01328127,6:0.00458827):0.005524682,(((1:0.009709356,3:0.01784567):0.01052663,2:0.02779531):0.04625361,4:0.01427446):0.0092197):0.002271726):0.005127974,10:0.01047141):0.005730402):0.00300291,((((17:0.012307041,12:0.007625969):0.00270606,16:0.02514778):0.002834834,13:0.003975465):0.00449386,14:0.04491134154):0.001302386):0.00881171);
tree gen.373 = [&U] (((((((7:0.010262639,9:0.004049541):0.00108944581,8:0.0155204765):0.0326184,((((3:0.01826445,1:0.02894626):0.005028346,2:0.03128198):0.04559095,4:0.01829149):0.01042008,(6:0.0157426,5:0.009612075):0.007637652):0.002135817):0.007831765,10:0.01925705):0.007717198,11:0.01140567):0.01178621,(((16:0.02895064,(17:0.012371215,12:0.007632203):0.001329513):0.003202314,13:0.008286575):0.003820846,14:0.04061207112):0.0003220624):0.01101993,(19:0.016842457,(18:0.0283550635,15:0.006639617):0.0017771695):0.001070357);
tree gen.374 = [&U] ((19:0.0166801008,(15:0.00798462977,18:0.0135044493):0.0006663291):0.000480782,(((13:0.008273023,(16:0.0258921,(17:0.014969499,12:0.0111974):0.0005349356):0.001295977):0.002122382,14:0.044200287):0.003048139,(11:0.007186876,(((7:0.014700957,(8:0.009885653407,9:0.002942159):0.0025832097):0.03775941,((5:0.0111108,6:0.009345446):0.003493821,((2:0.02118964,(1:0.01377146,3:0.01513877):0.007350934):0.04400775,4:0.0162962):0.00776336):0.004131907):0.006209091,10:0.01012773):0.005935462):0.006089112):0.009789711);
tree gen.375 = [&U] (((11:0.01346489,((((9:0.006303454,7:0.010024698):0.0042079199,8:0.0115567414):0.03254146,((5:0.01275242,6:0.01107638):0.005149332,(((1:0.01411201,3:0.02044577):0.003076694,2:0.01960277):0.04482459,4:0.0190026):0.008320185):0.00336482):0.005909002,10:0.01698556):0.006339548):0.006541435,(14:0.03734559001,(13:0.003103499,(16:0.02678106,(12:0.01454781,17:0.016190533):0.003269484):0.002296935):0.001405533):0.0007914826):0.009771811,(15:0.0115272784,(19:0.014221421,18:0.024638247):0.0005761125):0.0007239806);
tree gen.376 = [&U] ((((11:0.01020241,((((9:0.004615461,7:0.011321084):0.0008783014,8:0.013337136):0.0311999323,((5:0.01523468,6:0.009794695):0.004636514,(((1:0.01611213,3:0.01985346):0.007534581,2:0.0215136):0.034805814,4:0.01796012):0.008065173):0.002884897):0.003261475,10:0.01878124):0.007854441):0.006381314,(((17:0.018617026,12:0.01240193):0.005122276,16:0.03258091):0.001246534,13:0.00570928):0.0009028981):5.217708e-05,14:0.03243928969):0.01527193,(19:0.022274853,(15:0.0081845033,18:0.010706619):0.0001842912):0.0002851338);
tree gen.377 = [&U] (((((16:0.02951377,(17:0.014739589,12:0.009011091):0.002970043):0.002792039,13:0.003465959):0.003755832,14:0.0422809208):0.001577124,(11:0.01671704,(((8:0.008495582,(7:0.009344926,9:0.001252753):0.001455649):0.02100404,((6:0.008750503,5:0.01093986):0.003505525,(4:0.01833806,((1:0.01321922,3:0.01802512):0.009256874,2:0.02025695):0.037368233):0.007933795):0.003331519):0.005688271,10:0.01512212):0.006868723):0.003653858):0.01094084,(19:0.02546269,(15:0.009542068,18:0.013451187):0.0004115347):0.0005743866);
tree gen.378 = [&U] ((((11:0.008778291,((((7:0.009994111,9:0.00175984):0.0009713234,8:0.0131131893):0.03209028209,((6:0.009143992,5:0.01081787):0.002141096,(4:0.0224264,((1:0.01183076,3:0.02172969):0.00307668,2:0.02261772):0.04351468):0.008509403):0.00193595):0.003525511,10:0.0176518):0.006487901):0.007678533,14:0.035430751):0.0008094812,((16:0.02356932,(17:0.013560348,12:0.008120873):0.003318703):0.003251643,13:0.003051664):0.002610232):0.0102989,(18:0.0268346657,(15:0.00628981075,19:0.0216853016):0.0002508831):0.001123358);
tree gen.379 = [&U] ((((16:0.03802709,(17:0.009451598,12:0.01016362):0.001612777):0.001388902,13:0.004379246):0.004510924,((11:0.01330864,((((7:0.0188526567,9:0.003684523):0.0006028547,8:0.019567424):0.023121552,((6:0.009804581,5:0.008464563):0.003882956,(4:0.01297896,(2:0.01584275,(3:0.01984524,1:0.009866913):0.002681204):0.03989582):0.008113227):0.006615488):0.001998844,10:0.01917398):0.004915988):0.00489381,14:0.05046358047):0.0007737139):0.008096021,((15:0.0111460226,19:0.019451612):0.0002220694,18:0.0179044668):0.001985563);
tree gen.380 = [&U] ((15:0.006901822,(19:0.0197313195,18:0.019021186):0.001507809):0.002178174,((11:0.0203745,((((((3:0.0161081,1:0.01159606):0.007405738,2:0.01633055):0.04943081,4:0.01722673):0.005245574,(6:0.00456767,5:0.008953698):0.00225163):0.006948188,((7:0.012174856,9:0.001376983):0.001820031,8:0.008642865):0.0211024293):0.005104263,10:0.01516174):0.006994016):0.008252907,(14:0.02777864968,(((12:0.01194427,17:0.012616283):0.001720786,16:0.03105908):0.002845066,13:0.004344323):0.001550908):8.323833e-05):0.007972255);
tree gen.381 = [&U] (((11:0.0110112,(((((2:0.0208909,(3:0.01573796,1:0.01468043):0.001353388):0.05980173,4:0.01726046):0.005710427,(6:0.007634156,5:0.01013632):0.002700599):0.003856308,((7:0.009798276,9:0.004326721):0.0001427221,8:0.0118640958):0.0292247688):0.003466952,10:0.03079808):0.006288956):0.006832529,((((12:0.007684582,17:0.01245029):0.001511618,16:0.02383883):0.0008776362,13:0.0031291):0.001522425,14:0.0559042186):0.0004053563):0.00533694,((19:0.027628179,18:0.027921194):0.001128156,15:0.0075919617):0.002344881);
tree gen.382 = [&U] (((11:0.01101407,((((7:0.012645303,9:0.008685573):0.001907439,8:0.0161509968):0.0269197319,((6:0.008942712,5:0.007498474):0.01238643,(4:0.01152507,((3:0.01942884,1:0.02400547):0.005907732,2:0.0294345):0.03908123):0.004845859):0.002429349):0.009864147,10:0.01431655):0.009810121):0.006284357,(14:0.0316083131,((16:0.01905508,(12:0.006145039,17:0.010788466):0.004056291):0.001215084,13:0.00805188):0.002571684):0.00142512):0.005209789,(15:0.010692443,(18:0.0139674304,19:0.018728434):0.0002470385):0.002439196);
tree gen.383 = [&U] ((15:0.0071766018,(18:0.0268884427,19:0.014125856):0.0006305884):0.0007320515,(((((8:0.0098972123,(9:0.002092552,7:0.008317478):0.001593985):0.030891156,((((1:0.009073533,2:0.0213803):0.0006152659,3:0.02980461):0.0528251,4:0.02216567):0.0035368,(6:0.00916802,5:0.01594067):0.001535944):0.001759061):0.004589218,10:0.02401346):0.005274775,11:0.01158286):0.006891928,(14:0.0492218368,(((17:0.012768818,12:0.005006361):0.002794604,16:0.02140227):0.001452816,13:0.006698067):0.00213609):0.0002699656):0.008888719);
tree gen.384 = [&U] (((14:0.03284536361,(((12:0.009848123,17:0.013177454):0.005201378,16:0.03525006):0.001063639,13:0.005120253):0.002132455):0.00114224,(11:0.01710013,((((5:0.01521535,6:0.01075297):0.002691147,((2:0.02689461,(3:0.03106143,1:0.0146948):0.00593639):0.05013479,4:0.01575573):0.009803324):0.002575993,(8:0.0139764484,(9:0.006019684,7:0.006091216):0.001722782):0.03087976):0.005050171,10:0.01470973):0.006753941):0.008650907):0.01002756,((18:0.016020721,19:0.025657025):0.0001135876,15:0.0067132046):0.0007133666);
tree gen.385 = [&U] ((19:0.01541509,((11:0.01166493,(((6:0.006960614,(8:0.0113260806,(9:0.002401475,7:0.0109236619):0.001079441):0.019558556):0.003064846,(5:0.01699256,(4:0.01697667,(2:0.02245597,(3:0.02162184,1:0.01048999):0.005836094):0.038232686):0.004103539):0.003715164):0.00817846,10:0.01114116):0.007778412):0.007399957,(((16:0.01881489,(12:0.009313812,17:0.0084331328):0.001227185):0.001466165,13:0.002298307):0.0009479659,14:0.038806534):0.001074163):0.009794239):0.0003704746,(15:0.009482783,18:0.01780295855):0.0012173144);
tree gen.386 = [&U] ((19:0.02330915565,(15:0.0103540815,18:0.026796398):1.70991e-05):0.00135279,((14:0.0396273212,(((12:0.01617627,17:0.013321806):0.001499952,16:0.02504813):0.001473248,13:0.006630189):0.002763676):0.001741644,(11:0.01410915,(10:0.01525763,(((9:0.005622553,7:0.013156215):0.00465828423,8:0.0093587003):0.03216623,((6:0.01026227,5:0.02003185):0.002506916,((2:0.01739607,(3:0.0164231,1:0.01272754):0.01614972):0.04312912,4:0.01725583):0.008550146):0.003173492):0.005117503):0.008274463):0.006050679):0.008365722);
tree gen.387 = [&U] (((19:0.022274678,18:0.0230770817):0.0003992594,15:0.013200933):0.002979278,((14:0.040455675,((16:0.02414165,(12:0.008148599,17:0.010744973):0.002126827):0.002013318,13:0.003939108):0.005162111):0.00262415,(11:0.01297637,(10:0.01496483,((8:0.0197863475,(7:0.0130645617,9:0.004432668):0.0007652597):0.0309428158,((6:0.008905534,5:0.01323481):0.005419738,((2:0.02018055,(3:0.01664985,1:0.01286145):0.01095903):0.0504106,4:0.01718508):0.005747374):0.004031563):0.006143603):0.005065467):0.007270819):0.01109988);
tree gen.388 = [&U] (((19:0.017756937,15:0.0083305879):0.0007741047,18:0.0144818398):0.0014657714,((14:0.03644819763,((16:0.02109291,(12:0.01056427,17:0.0118166831):0.002605456):0.002017944,13:0.01144997):0.004641544):0.001827693,(11:0.01133123,(10:0.01740401,((8:0.0172904856,(9:0.003227204,7:0.011284917):0.002073484):0.0291173043,((6:0.004510085,5:0.01344956):0.00139454,((2:0.02358231,(1:0.01045859,3:0.01776308):0.008681062):0.04647687,4:0.01817526):0.008111318):0.003954884):0.007087447):0.008758945):0.00656566):0.01020598);
tree gen.389 = [&U] ((19:0.020966762,(18:0.019675765,15:0.0125634991):0.0006159376):0.001409493,((14:0.03631449143,((16:0.03197046,(12:0.006137958,17:0.0113073465):0.002730694):0.0005498305,13:0.005319217):0.001728609):0.001037926,(11:0.01450143,(10:0.01675548,((8:0.0100940234,(7:0.021155291,9:0.0017224):0.001137753):0.0311163979,((6:0.008773934,5:0.01809831):0.002128399,((2:0.03205386,(3:0.01161451,1:0.01126555):0.0104946):0.04155468,4:0.0134119):0.00439273):0.002663234):0.006537573):0.007737984):0.0103034):0.01068109);
tree gen.390 = [&U] (((11:0.009775793,((((9:0.003395153,7:0.010716417):0.0006352295,8:0.0161704748):0.0204787009,((4:0.01593271,(2:0.02051797,(1:0.008417948,3:0.0184152):0.004591737):0.04431071):0.006872232,(6:0.006651477,5:0.01334296):0.00258308):0.002456852):0.006663959,10:0.01838732):0.007214525):0.004838224,(14:0.0375755815,((16:0.03955669,(12:0.01200253,17:0.01507782):0.001745808):0.0005158334,13:0.006386229):0.002118995):0.001657823):0.0075536,((18:0.0233260744,15:0.00967836507):0.0013825366,19:0.01409574):0.001352926);
tree gen.391 = [&U] ((19:0.0214941239,(18:0.0243681214,15:0.0070076312):0.0004830876):0.001486935,((11:0.006933959,(10:0.01632774,((8:0.0100859454,(9:0.005806545,7:0.013057568):0.0017935665):0.03336601,((6:0.008500451,5:0.00939583):0.005791263,((2:0.02439385,(3:0.01431014,1:0.01056533):0.0111906):0.04046141,4:0.0170872):0.01779047):0.008050141):0.002694247):0.006420498):0.005429029,(14:0.0412621397,(13:0.003231741,(16:0.02725645,(12:0.007072852,17:0.0113832799):0.004017672):0.002681368):0.001506291):0.0008847117):0.008134657);
tree gen.392 = [&U] ((19:0.018229217,(18:0.017712684,15:0.0083692438):0.000448926):0.0009577434,((11:0.006420962,(10:0.01772685,(((9:0.002521714,7:0.010440346):0.0006561418,8:0.0116332325):0.025476701,((6:0.007582049,5:0.01054778):0.004761981,((2:0.01862426,(3:0.02089096,1:0.02003897):0.003008876):0.03974699,4:0.01801091):0.007693678):0.002840304):0.003371337):0.002313928):0.007690213,(14:0.041037591,(13:0.00375864,(16:0.02309212,(12:0.01463808,17:0.01672365):0.001705777):0.0005665875):0.002776418):0.0009299086):0.01256709);
tree gen.393 = [&U] ((18:0.0183143951,(15:0.0084684424,19:0.024249822):0.000428127):0.0008626131,((14:0.03390049256,((16:0.02422401,(17:0.015918017,12:0.01084905):0.002672529):0.004689163,13:0.009267656):0.001070468):0.00329849,(((((((1:0.01701617,3:0.01446831):0.006403989,2:0.01408506):0.045394973,4:0.01615365):0.005605336,(6:0.008071424,5:0.01264613):0.00266154):0.00112142,(8:0.0132040168,(7:0.011325753,9:0.007324413):0.002476293):0.027458268):0.003108913,10:0.01201802):0.005478107,11:0.007884222):0.006335503):0.007588632);
tree gen.394 = [&U] (((14:0.0612614993,(((12:0.01399562,17:0.011531395):0.001320905,16:0.02779111):0.001859651,13:0.002803863):0.003270658):0.001799337,(11:0.0121332,(10:0.01855677,(((6:0.009194649,5:0.01269236):0.005799454,((2:0.02213323,(1:0.01377058,3:0.01670443):0.002598238):0.05762458,4:0.01974082):0.007166632):0.004771412,((9:0.003270839,7:0.010592304):0.000766938,8:0.0106709636):0.02764571):0.00687042):0.007056354):0.003588423):0.006551623,((18:0.0204287664,15:0.01053812969):3.288173e-05,19:0.0193395797):0.002913863);
tree gen.395 = [&U] (((11:0.01475147,(10:0.01373642,(((6:0.01444516,5:0.009502085):0.003046581,((2:0.02090811,(1:0.01122776,3:0.01965293):0.004848055):0.04305946,4:0.01554692):0.009401873):0.002055524,((9:0.004462027,7:0.0086947538):0.001081664,8:0.0071606908):0.0301616538):0.006225148):0.005157349):0.01000056,(14:0.0386091974,(((12:0.009104068,17:0.011383933):0.0009539342,16:0.0187857):0.00222567,13:0.005397812):0.005647296):0.001998996):0.007465065,(15:0.007805955,(19:0.02298386,18:0.0220689181):0.0002265154):0.0068403962);
tree gen.396 = [&U] (((18:0.0134551068,19:0.014275793):0.0004377965,15:0.013188804):0.001624685,((11:0.01556173,((((9:0.002393764,7:0.0154162611):0.0022293877,8:0.0205991314):0.027018269,((((3:0.0206415,1:0.01875472):0.0162659,2:0.01929453):0.05603631,4:0.01402005):0.007359602,(5:0.01541066,6:0.007188654):0.008280928):0.00336806):0.007963868,10:0.02178499):0.004422986):0.005803392,(((16:0.02838124,(17:0.0123256215,12:0.0102889):0.0008515188):0.001397527,13:0.008452505):0.001812379,14:0.034015562):0.001406106):0.01313188);
tree gen.397 = [&U] ((19:0.016541014,(15:0.0092413794,18:0.0110124789):0.0005266399):0.002411135,((11:0.01386328,((((5:0.008215473,6:0.01758464):0.004904407,(4:0.02506738,(2:0.02777465,(3:0.02641916,1:0.01576449):0.002035853):0.04703998):0.008603961):0.002200179,((9:0.003356397,7:0.009806027):0.0008259471,8:0.0169234163):0.0299424055):0.001483621,10:0.0148959):0.01019637):0.007578,(14:0.04211982116,((16:0.02337689,(12:0.0141559,17:0.0168372429):0.002066349):0.003930709,13:0.002553659):0.001273035):0.0007000486):0.007449597);
tree gen.398 = [&U] (((14:0.0298131743,((16:0.02161183,(12:0.01252868,17:0.01011720539):0.002206072):0.0009052996,13:0.00293207):0.001428206):0.003538512,(11:0.008858808,((((5:0.01818496,6:0.007832689):0.002709537,(4:0.0175426,(2:0.01662899,(1:0.01131582,3:0.0210424):0.008400977):0.04063559):0.01314188):0.002987769,(8:0.0083027699,(9:0.001319552,7:0.011539509):0.000720102):0.024473619):0.003449118,10:0.01697038):0.007686306):0.005565614):0.01798825,(18:0.0201585589,(15:0.0128710389,19:0.022124883):0.001983457):0.001171707);
tree gen.399 = [&U] (((11:0.01242401,(10:0.01708798,(((6:0.01034111,5:0.01559312):0.002639743,((3:0.02508044,(2:0.03096836,1:0.02007641):0.0004834387):0.03789959,4:0.01286044):0.004057243):0.00590131,((9:0.003147021,7:0.016177698):0.0004427314,8:0.006766089):0.040783644):0.004984501):0.007498751):0.008236184,((13:0.003506099,(16:0.02850836,(12:0.008443323,17:0.0149018677):0.003988557):0.002815987):0.001262174,14:0.04263652129):0.00165797):0.008584712,(19:0.021004497,(15:0.0111249175,18:0.0126950493):0.0006915879):0.002220204);
tree gen.400 = [&U] (((11:0.01391061,((((4:0.02004598,((3:0.02315725,1:0.009975329):0.005652055,2:0.01683258):0.04350841):0.008949238,(6:0.01100728,5:0.01068233):0.00617018):0.00219487,((9:0.004865945,7:0.013178515):0.0007111994,8:0.0078897897):0.0216863149):0.006028852,10:0.01671545):0.003677142):0.006406222,(((16:0.01676809,(12:0.006589538,17:0.0192635165):0.003863313):0.001677769,13:0.004899946):0.001573807,14:0.0302073543):0.0008313881):0.007463527,(19:0.018364598,(18:0.022555892,15:0.004872894):0.0009120424):0.0002805837);
tree gen.401 = [&U] (((14:0.05271079695,(13:0.007034009,(16:0.02469452,(12:0.01171176,17:0.0127669897):0.002016685):0.0009527326):0.002962386):0.001376248,(11:0.01124685,(10:0.02304701,(((6:0.008577631,5:0.01948671):0.00150012,(((3:0.01828903,1:0.01112209):0.01256955,2:0.02047371):0.04382306,4:0.01489198):0.009573237):0.001335502,(8:0.014856017,(7:0.011373522,9:0.002739279):0.004784247):0.029916691):0.003383924):0.006284347):0.003284807):0.007075174,(19:0.020631713,(18:0.02426841611,15:0.007440239):0.0014494626):0.0008361659);
tree gen.402 = [&U] (((14:0.0380629941,(13:0.004849976,(16:0.02125937,(12:0.006464286,17:0.0114986164):0.003656379):0.002338742):0.0008154792):8.516043e-05,(11:0.008261882,(10:0.01377381,(((6:0.005118173,5:0.01495556):0.005994134,((2:0.02159712,(3:0.01462025,1:0.01003791):0.007593858):0.04906934,4:0.01481827):0.004199602):0.004118073,(8:0.008133,(7:0.011310432,9:0.003119755):0.002843022):0.031028237):0.002125153):0.008236432):0.006850642):0.008274944,((19:0.023486568,15:0.0092344715):5.28825e-06,18:0.0233013398):0.002282203);
tree gen.403 = [&U] (((18:0.016235415,19:0.021316983):0.0001001199,15:0.008004529615):0.0007591591,((11:0.009295462,(((6:0.005608932,((9:0.004289568,8:0.0125904943):0.0003660632,7:0.010994437):0.03009261):0.003597821,(((2:0.02674168,(3:0.02020043,1:0.006508512):0.00858759):0.03260588,4:0.01660499):0.01244831,5:0.01313734):0.002000498):0.00936881,10:0.0182021):0.008104215):0.006999428,(14:0.03615272075,(13:0.005678382,((17:0.0134500272,12:0.007314356):0.00246655,16:0.03036024):0.005883686):0.002410239):0.0009500602):0.008777359);
tree gen.404 = [&U] ((19:0.019033368,(15:0.011164713,18:0.02655588869):0.0003926825):0.0005402883,(((13:0.003181967,(16:0.02701483,(17:0.014919352,12:0.007821911):0.002165494):0.003438772):0.002571861,14:0.0415556785):0.0004874512,(11:0.01247865,(10:0.0183559,(((6:0.005955818,5:0.01397843):0.004092618,((2:0.0255475,(3:0.02523687,1:0.01065894):0.008825273):0.03756263,4:0.0182069):0.006069888):0.004864799,((7:0.009989432,9:0.002130594):0.0006951344,8:0.016526489):0.03572735):0.00232765):0.007406053):0.008952432):0.01025231);
tree gen.405 = [&U] (((11:0.01667432,((((6:0.02000391,5:0.008290335):0.004549197,(4:0.01622573,(2:0.02299494,(1:0.02147347,3:0.01310047):0.009425838):0.03909782):0.005752828):0.00517736,(8:0.0119343567,(9:0.003223979,7:0.0102131932):0.001500785):0.031967225):0.003507535,10:0.01816072):0.006626573):0.01001158,(14:0.05157108133,(((12:0.009477973,17:0.012177881):0.001310622,16:0.02494999):0.001196143,13:0.004810634):0.001180774):0.0002442803):0.01114891,(19:0.013405878,(18:0.01626920236,15:0.009331029):0.0020132595):0.0003489629);
tree gen.406 = [&U] (((18:0.0157724219,15:0.012534033):0.002078291,19:0.0163237206):0.001172772,(((13:0.003882286,(16:0.02364041,(17:0.013342108,12:0.007057289):0.00382624):0.0003269442):0.001215463,14:0.0344591288):0.00106681,(11:0.01122828,(10:0.0146787,(((8:0.0172280522,(7:0.015306893,9:0.00275259):0.001259292):0.026213915,6:0.0084334):0.004796754,(5:0.01588353,((2:0.03284404,(1:0.01159232,3:0.01612951):0.01049974):0.04077362,4:0.0138467):0.005674376):0.004933474):0.003585985):0.004691442):0.006805694):0.01544736);
tree gen.407 = [&U] (((14:0.0377854813,(((12:0.009973667,17:0.0148186438):0.003260456,16:0.03243121):0.003625919,13:0.004369291):0.00101553):0.002170805,(11:0.006607826,((((6:0.01231591,5:0.01295363):0.002561493,(4:0.020984,((3:0.02839663,1:0.02200245):0.004119289,2:0.01734638):0.04296327):0.009515858):0.004369971,(9:0.003448687,(8:0.0162049901,7:0.011930916):0.0009693812):0.031641998):0.007529759,10:0.01191629):0.004978414):0.006734554):0.006465818,(18:0.0215738305,(19:0.0215276608,15:0.007244333):0.0037606094):0.003271663);
tree gen.408 = [&U] (((18:0.01532991129,15:0.0060024945):0.001027201,19:0.015288296):0.001580599,((14:0.0369708724,(13:0.003980278,(16:0.02508986,(12:0.01139487,17:0.0180200551):0.004643683):0.002199949):0.0004008706):0.0009166894,(11:0.01167828,(10:0.01752128,((8:0.0133318921,(7:0.010945956,9:0.0022339904):0.002303379):0.02626691,(((2:0.02565951,(1:0.01785991,3:0.01118782):0.006820265):0.04083235,4:0.01232755):0.006781203,(5:0.01474525,6:0.006352864):0.00272723):0.007340189):0.003413563):0.005554788):0.00454856):0.007903674);
tree gen.409 = [&U] ((((((12:0.01121766,17:0.01065845):0.002360819,16:0.02066058):0.002659215,13:0.002070554):0.001185091,14:0.04497600991):0.0001039855,(11:0.01038696,(((((2:0.02084845,(1:0.01674665,3:0.02642036):0.0009272793):0.04734563,4:0.0175776):0.01144433,(6:0.006932003,5:0.01527296):0.0005731699):0.004757158,((7:0.0090689869,9:0.00774224):0.004991735,8:0.0146631246):0.02230845):0.001433056,10:0.01746364):0.006987372):0.01019528):0.008907516,((15:0.0044057984,18:0.0216313576):0.0005928358,19:0.025930466):0.001817624);
tree gen.410 = [&U] (((11:0.01894227,(((((2:0.01649951,(3:0.02948514,1:0.01531663):0.002897995):0.04079652,4:0.01199602):0.007320248,(6:0.008764217,5:0.01614569):0.007285573):0.001900549,(8:0.016609456,(9:0.001536604,7:0.010604712):0.001058726):0.0250796364):0.005862413,10:0.02080015):0.006415287):0.004324175,(14:0.039999288,(13:0.005821478,((12:0.007021316,17:0.010190905):0.001321296,16:0.01692074):0.0006664204):0.004391427):2.077381e-05):0.009508035,(15:0.0107949743,(19:0.014617704,18:0.0209419028):4.066694e-05):0.004104327);
tree gen.411 = [&U] ((((13:0.00790114,(16:0.03113372,(12:0.01138407,17:0.013507338):0.003918992):0.002404689):0.002560276,14:0.0498356181):0.004116992,(11:0.007371207,(((6:0.005610653,(8:0.0076700816,(9:0.003051973,7:0.006393226):0.005029463):0.028446049):0.003441835,(5:0.01526558,((2:0.02191121,(3:0.02188936,1:0.01427414):0.0008341987):0.05896338,4:0.01605507):0.01094078):0.005027996):0.005056717,10:0.03254688):0.004773674):0.009807922):0.009571986,((18:0.014765394,15:0.0062921744):0.001329168,19:0.017191456):0.0008311098);
tree gen.412 = [&U] (15:0.0126888561,(((11:0.02180024,(10:0.01713966,(((5:0.01452843,6:0.007720212):0.002871067,((2:0.01185122,(1:0.01043029,3:0.01697767):0.006646002):0.03732902,4:0.01624505):0.00979453):0.0005017242,((8:0.0084394678,7:0.011673347):0.002498925,9:0.00563661):0.0256433298):0.002906801):0.0050848):0.0041219,(((16:0.02841658,(12:0.009262381,17:0.013860532):0.00409052):0.0005954279,13:0.005543401):0.003749375,14:0.0357774147):0.001244583):0.01358429,(18:0.013331535,19:0.023125511):0.0001310247):0.001711726);
tree gen.413 = [&U] (19:0.015350513,(((14:0.037964294,(13:0.003975002,(16:0.03330584,(12:0.006745533,17:0.008464203):0.0034885):0.003299137):0.001358858):0.0005823222,(11:0.01273664,((((9:0.002336075,7:0.012929217):0.001908656,8:0.0086648687):0.026401086,((6:0.01137172,5:0.00982156):0.006093632,((3:0.02449308,(1:0.01598169,2:0.02838036):0.002130232):0.03903779,4:0.01898933):0.008282729):0.0006092431):0.009387472,10:0.0186484):0.007175623):0.007015066):0.01040939,(18:0.0225487019,15:0.0053543171):0.0035670224):0.0005021016);
tree gen.414 = [&U] (((18:0.0233567571,15:0.0054330865):0.001019769,19:0.013985811):0.0009675833,(((11:0.01391485,(((8:0.01281997022,(9:0.00131001,7:0.0102851):0.00335528):0.030204934,((6:0.007263958,5:0.009498352):0.008306874,((2:0.02282512,(3:0.01898477,1:0.006597396):0.004585998):0.0494162,4:0.00936966):0.003401903):0.00443619):0.00189103,10:0.01676729):0.007573164):0.006939476,(13:0.003611036,(16:0.03262816,(12:0.007380844,17:0.009894656):0.002436962):0.003673085):0.003399737):0.0003758587,14:0.04170583928):0.007060723);
tree gen.415 = [&U] (((15:0.0114780378,18:0.0256985418):4.934814e-05,19:0.021830534):0.001609352,((14:0.04536195878,(13:0.002668443,(16:0.03473164,(12:0.01033963,17:0.014982992):0.002442022):0.002207254):0.001196533):0.0007873453,(11:0.01240544,(10:0.01632038,((6:0.009591036,(7:0.010987758,(8:0.0136581159,9:0.001294756):0.0001629246):0.0261973445):0.003484032,((((1:0.01449828,3:0.02020659):0.00553911,2:0.02103846):0.03982473,4:0.01945498):0.006188915,5:0.01778092):0.004867539):0.01009732):0.008875311):0.01116417):0.010804);
tree gen.416 = [&U] (((18:0.0218237371,19:0.015540588):0.0004454232,15:0.010048495):0.0002507086,((14:0.0417250385,((((8:0.01613739326,(9:0.003347071,7:0.0123665872):0.000477665):0.02491385,((6:0.00884961,5:0.008467949):0.003656642,((2:0.0185243,(1:0.01695496,3:0.01794748):0.004526824):0.04079261,4:0.02128316):0.009814685):0.005164228):0.005089816,10:0.01812593):0.00579444,11:0.01139443):0.01089525):7.990555e-05,((16:0.02073061,(17:0.0129676686,12:0.008249265):0.002852175):0.0003650145,13:0.005468313):0.002109568):0.007188407);
tree gen.417 = [&U] (((15:0.0080985607,18:0.0174154167):0.00325027,19:0.018059069):0.003603769,(((((5:0.01267396,((2:0.02004863,(1:0.01713367,3:0.01681485):0.005320901):0.03771053,4:0.01597328):0.01134386):0.005646185,(6:0.009677623,(8:0.017428933,(7:0.0080909346,9:0.002870336):0.0001882261):0.02623094):0.00306638):0.001111076,10:0.01671284):0.004196795,11:0.005762271):0.01436099,(14:0.0438801008,((16:0.02419243,(17:0.012589785,12:0.009468514):0.001850656):0.001803376,13:0.004958254):0.002387856):0.001038466):0.006443969);
tree gen.418 = [&U] (((11:0.009165461,(((6:0.01159841,((9:0.004285359,7:0.010850311):0.0023960907,8:0.013011334):0.0295222):0.005431752,((4:0.02309408,((3:0.01333882,1:0.0152501):0.006106258,2:0.02203808):0.03943902):0.00923948,5:0.00951866):0.007663253):0.005435712,10:0.01641517):0.004036084):0.004304228,((((17:0.019155441,12:0.00999254):0.001387796,16:0.02189972):0.0007651354,13:0.00719874):0.000748386,14:0.043176276):0.001913358):0.01120053,((19:0.018873957,15:0.007044857):0.00160745324,18:0.0173913179):0.001575876);
tree gen.419 = [&U] ((((((17:0.011751335,12:0.01016729):0.004256012,16:0.0207158):0.00425317,13:0.005486069):0.002080417,14:0.051546836):0.0004236099,(11:0.008031996,((((4:0.0153913,((3:0.01598525,1:0.01663797):0.007014272,2:0.01734111):0.038881692):0.009692897,(5:0.01187591,6:0.01297747):0.003374798):0.00596344,(8:0.0086467774,(7:0.0088458793,9:0.006614337):0.003597565):0.02987584):0.004708138,10:0.0169434):0.007218022):0.003720057):0.0124907,((18:0.0205126551,15:0.010917971):3.964416e-05,19:0.020107414):0.0005870856);
tree gen.420 = [&U] (((11:0.01002065,((((4:0.02382146,(2:0.01416343,(1:0.011266,3:0.01650542):0.00893338):0.05588433):0.0089004,(5:0.008684096,6:0.003997651):0.004100695):0.006936405,(8:0.016035544,(9:0.001092384,7:0.011319174):0.0051667411):0.0341764):0.008991544,10:0.0172093):0.007562885):0.006896846,(14:0.03807022669,(((17:0.0099036858,12:0.009991256):0.002116409,16:0.02103269):0.001058283,13:0.002117237):0.003060094):0.001217754):0.005700838,((19:0.01430463,15:0.01006584249):0.0002978971,18:0.01676233069):0.002203255);
tree gen.421 = [&U] (((((((5:0.005121562,6:0.009213059):0.01133119,((1:0.01521349,(3:0.02484769,2:0.02584281):0.0009731368):0.034847817,4:0.01776936):0.009191986):0.005534141,((7:0.0180341747,9:0.001460358):0.001619466,8:0.009870192992):0.0272752):0.004488929,10:0.02056947):0.006840232,11:0.01899225):0.006059211,(((16:0.01947241,(12:0.004416686,17:0.013296946):0.001288748):0.002567518,13:0.007641734):0.001133462,14:0.0507571062):0.0009689525):0.01355909,((18:0.0219740966,15:0.0114011701):0.0005978281,19:0.021157776):0.0003766101);
tree gen.422 = [&U] ((((11:0.01339581,(10:0.02187723,(((6:0.008268387,5:0.0111257):0.005801554,((1:0.01060058,(3:0.02436601,2:0.02919006):0.001944113):0.03666023,4:0.0172944):0.003805659):0.002089614,(8:0.01483454627,(7:0.011681253,9:0.006301884):0.001752576):0.02265442):0.008113152):0.005069617):0.006221173,14:0.0474464923):4.056585e-05,(13:0.002799557,(16:0.03034064,(12:0.005564928,17:0.0132984142):0.004559792):0.0006843869):0.002592031):0.004500451,(15:0.0079775619,(19:0.02366708,18:0.0235606095):0.000519286):0.003561205);
tree gen.423 = [&U] ((((11:0.01487311,(10:0.0233336,(((6:0.01619752,5:0.01194824):0.003670591,(((3:0.02649712,1:0.01425989):0.003778983,2:0.02207373):0.05055532,4:0.01989569):0.006614975):0.003056942,((7:0.011129121,9:0.005709076):0.001239173,8:0.0091705506):0.0369744332):0.006263009):0.009508301):0.01037087,(13:0.01047278,(16:0.02324462,(12:0.00927366,17:0.013917587):0.002851492):0.003020116):0.002695968):0.0002768976,14:0.0390153703):0.01063295,((15:0.006232257,18:0.0280349886):0.00133081847,19:0.020177826):0.001793299);
tree gen.424 = [&U] (((18:0.020380378,19:0.021582094):0.003187221,15:0.01141826536):0.003562378,((11:0.0130733,(((8:0.0098328123,(7:0.015034387,9:0.002213463):0.0022825166):0.02811931,((4:0.01414551,((1:0.005541168,3:0.01167479):0.006675795,2:0.01599021):0.04639014):0.006300234,(6:0.01622041,5:0.01410573):0.007148458):0.002756623):0.006724076,10:0.01775927):0.006956314):0.005450781,((13:0.004362235,((17:0.011091625,12:0.009790921):0.001920122,16:0.02040922):0.003131737):0.0008710567,14:0.04543493274):0.002342157):0.008356279);
tree gen.425 = [&U] ((19:0.020823388,(18:0.0171600494,15:0.0127463183):0.000442865):0.00358176,((14:0.036272799,(((12:0.00761237,17:0.0201697357):0.004267813,16:0.02372683):0.0005697245,13:0.004406326):0.001997823):0.0009780822,(11:0.009999164,(10:0.0171945,((((2:0.01771313,(3:0.01696394,1:0.01055834):0.005643936):0.04580657,4:0.01576885):0.009407106,(5:0.008633194,6:0.01662153):0.007180798):0.002867548,(8:0.0128002302,(9:0.002126385,7:0.0111730395):0.0007815031):0.03448361):0.003471811):0.008831077):0.005443541):0.008173559);
tree gen.426 = [&U] ((18:0.0183195368,(19:0.020805155,15:0.00793894809):0.00012449):0.002080983,((14:0.03496422362,(13:0.004488332,((17:0.013467419,12:0.009775285):0.001985025,16:0.01841272):0.0009459264):0.004161633):2.375718e-05,(11:0.00972818,(((8:0.012655388,(7:0.007421733,9:0.001005272):0.0009058175):0.0299326773,((6:0.01007817,5:0.01250333):0.008953128,(4:0.01228872,(2:0.02429272,(1:0.0255939,3:0.01458148):0.008257411):0.03954844):0.01097307):0.004160267):0.001875032,10:0.01616783):0.005813217):0.006402119):0.008832772);
tree gen.427 = [&U] ((18:0.014189818,(19:0.016880789,15:0.0093412103):0.0003798143):0.001463505,((11:0.009303168,(((8:0.0101126749,(9:0.003004761,7:0.013404692):0.001042412):0.02833292,((6:0.00907465,5:0.01328564):0.004796619,(4:0.01959255,(2:0.03157109,(1:0.01166733,3:0.01347453):0.002580205):0.05364124):0.01365606):0.001813176):0.005561978,10:0.01385507):0.006787526):0.006578089,(14:0.04455492238,(((17:0.008906816,12:0.009219502):0.00255426,16:0.01862308):0.003404805,13:0.006558802):0.003753794):0.0004156872):0.009707826);
tree gen.428 = [&U] (((11:0.01249103,(10:0.0156016,((8:0.0160471208,(7:0.01360291,9:0.004186789):0.002033579):0.025708795,(((2:0.01923656,(1:0.01802241,3:0.01335146):0.002823964):0.04615469,4:0.02117974):0.002283634,(6:0.006716937,5:0.009604328):0.005254734):0.002407322):0.005001989):0.006407428):0.005529564,(14:0.034661142,((16:0.02261168,(17:0.00967415643,12:0.01323264):0.001845417):0.003028756,13:0.003642702):0.003361217):0.0001137603):0.01254806,(18:0.015161111,(19:0.0213240219,15:0.011002374):0.0005798226):0.0008261362);
tree gen.429 = [&U] (((11:0.01369952,(10:0.01835986,(((9:0.001893426,7:0.009022242):0.00107301,8:0.0119521954):0.0259443786,(((2:0.02316174,(1:0.01918096,3:0.01131551):0.01228866):0.03969881,4:0.01333292):0.008848006,(6:0.01382451,5:0.0168891):0.002440469):0.003604879):0.007160802):0.006697923):0.007191931,(14:0.0379645506,(13:0.006698506,(16:0.02985911,(17:0.013688565,12:0.01217636):0.00139238):0.002121225):0.002382074):0.001488782):0.006510942,(19:0.01545011699,(18:0.0163165844,15:0.008761545):0.0004593493):0.00221728);
tree gen.430 = [&U] (19:0.022675967,(18:0.0180126958,(15:0.0092166486,((((16:0.02428505,(12:0.01087554,17:0.013081891):0.0007849813):0.003002482,13:0.006330947):0.0005678884,14:0.03657098192):0.002585038,(((5:0.0146144,((6:0.01113981,(8:0.0155697945,(9:0.004017674,7:0.0129393842):0.001108147):0.03192328):0.002558754,(((3:0.02129923,1:0.02854404):0.009884024,2:0.01650979):0.0367054,4:0.02272495):0.01220383):0.0008459096):0.007173378,10:0.01492393):0.00689907,11:0.01216835):0.007077849):0.009069331):0.0002195589):0.0002877837);
tree gen.431 = [&U] (((((((6:0.008518582,((9:0.004626477,7:0.014650362):0.002890316,8:0.0177656797):0.0357435232):0.004932184,(5:0.0121866,(((1:0.01462229,3:0.01810781):0.006227981,2:0.01826436):0.05663714,4:0.02135159):0.005373076):0.002772585):0.004934662,10:0.01612995):0.009995357,11:0.01104504):0.009229394,((16:0.02472191,(12:0.004815232,17:0.014526065):0.005294614):0.002798902,13:0.004478805):0.002475785):1.816022e-05,14:0.03867133829):0.006429205,(19:0.018533044,(18:0.02125008179,15:0.004914885):0.002212053):0.0020879127);
tree gen.432 = [&U] (((14:0.0329050272,(13:0.005559426,(16:0.02381419,(17:0.011252247,12:0.0106259):0.002379122):0.001268967):0.0040073):0.0002502263,(11:0.01194999,(10:0.02078825,(((5:0.0128122,6:0.015424):0.005414426,(((1:0.01300218,2:0.02200863):0.01051978,3:0.02094278):0.046317698,4:0.01167946):0.009874242):0.0005426118,(8:0.0077605192,(9:0.001844702,7:0.011904659):0.0005605354):0.0317110823):0.006579233):0.007637043):0.01066722):0.005282841,(19:0.013805379,(18:0.019021247,15:0.0071242654):0.0008377619):0.0005375988);
tree gen.433 = [&U] (((14:0.03249844145,((16:0.02939495,(12:0.01236227,17:0.019043715):0.003165405):0.001589257,13:0.005063542):0.001179347):0.001336871,((((((2:0.02016537,(3:0.02087541,1:0.01015063):0.002694166):0.04404989,4:0.01342025):0.008584275,(6:0.008791252,5:0.01403544):0.006737721):0.002940682,((7:0.013374315,9:0.004275213):0.0003944336,8:0.01031872408):0.027591635):0.005212005,10:0.01765797):0.007689543,11:0.01180177):0.007512088):0.008504293,(19:0.01366185,(15:0.0110209692,18:0.0145175593):0.0003813136):0.0002559722);
tree gen.434 = [&U] (((((((((2:0.01641274,(3:0.02779294,1:0.01915982):0.002787697):0.04613114,4:0.01603054):0.005274498,(6:0.007431664,5:0.008341631):0.006619995):0.002384534,(8:0.0114150848,(9:0.005429008,7:0.010655931):0.005115893):0.03092942):0.007106991,10:0.01889125):0.01217077,11:0.01462498):0.007256434,((16:0.02829007,(12:0.009708326,17:0.0101536367):0.004493075):0.003428458,13:0.01116879):0.002631813):0.000674205,14:0.0449802503):0.007891535,((15:0.0101151915,18:0.0223612091):0.0002492223,19:0.009832241):0.0002063059);
tree gen.435 = [&U] (((14:0.053239632,(13:0.004936039,((12:0.01031244,17:0.018629845):0.002195223,16:0.03009361):0.002889221):0.003418869):0.00161043,(11:0.0126769,((((5:0.01989258,6:0.007885):0.001863055,(4:0.01253837,(2:0.03647747,(3:0.02810638,1:0.0134492):0.002451553):0.04397899):0.008811981):0.001899228,((9:0.00617337,8:0.013636351):0.003330208,7:0.0066308369):0.02259591):0.005690413,10:0.01865358):0.003038265):0.005538149):0.006644398,(19:0.018519804,(18:0.0189411125,15:0.0091921724):0.0005423875):0.001550056);
tree gen.436 = [&U] ((19:0.019154098,(18:0.0176827845,15:0.006519351):0.0005327279):2.064784e-05,((14:0.03975120644,((16:0.02355649,(17:0.0177769643,12:0.01197211):0.001849067):0.0004404633,13:0.0089874):0.003022763):0.000830476,(11:0.0129031,(10:0.01962916,(((9:0.005514323,7:0.010619814):0.001104441,8:0.0156845643):0.03293971,((5:0.01267855,6:0.01496383):0.002897848,(((1:0.01229668,3:0.02978817):0.001395136,2:0.01601485):0.04516931,4:0.01082912):0.01511101):0.004066177):0.005420214):0.003939568):0.005912782):0.005854531);
tree gen.437 = [&U] ((19:0.024219489,(18:0.024361813,15:0.008070018):0.00775277):0.002295767,((((16:0.02243387,(17:0.011889407,12:0.007795112):0.003792476):0.001295519,13:0.003013926):0.001533064,14:0.0358365442):0.002107725,(11:0.01064328,(10:0.01852948,((8:0.016432174,(9:0.004842346,7:0.015176905):0.0014626126):0.03808726,((5:0.006886403,6:0.01276266):0.01024879,(((1:0.0180777,3:0.02125402):0.006175876,2:0.01822444):0.06133289,4:0.02090878):0.004269269):0.001741212):0.005028521):0.008903102):0.004427675):0.007356798);
tree gen.438 = [&U] (((13:0.004901929,((12:0.01184074,17:0.014944938):0.002046217,16:0.02960886):0.002092539):0.001627221,(14:0.0481023151,((((((2:0.02389412,(1:0.0147659,3:0.0246517):0.002938715):0.047983187,4:0.01921165):0.006509426,(6:0.0105876,5:0.01285501):0.003731219):0.005261312,((8:0.0114152526,9:0.0049073919):0.0004224653,7:0.012067593):0.03042156):0.004270402,10:0.02356167):0.009401254,11:0.01391497):0.004173883):0.001162849):0.008091401,(19:0.024142256,(15:0.0080582314,18:0.02579342768):0.003698742):0.002156234);
tree gen.439 = [&U] (((13:0.004843695,(16:0.02542763,(12:0.008009846,17:0.01176875517):0.002780329):0.002460074):0.002093805,((11:0.007225638,((((4:0.0126491,((3:0.02019784,1:0.01660685):0.003471902,2:0.02907268):0.04067585):0.01351721,(5:0.01745611,6:0.01043898):0.006283803):0.004453906,((9:0.002737437,7:0.012921889):0.001676185,8:0.0155973989):0.021351156):0.008063004,10:0.02230515):0.004685657):0.007823781,14:0.0351327318):0.0003462913):0.01564797,(19:0.011636462,(18:0.01980353,15:0.009000525):0.0008216958):0.001127437);
tree gen.440 = [&U] (((11:0.01053575,(10:0.02188689,((5:0.01103126,((3:0.02084853,(2:0.01209238,1:0.0128423):0.004402483):0.04928985,4:0.01372888):0.01101484):0.001047584,(6:0.01021914,(9:0.001059704,(7:0.011030185,8:0.006776443):0.0017307538):0.0236341887):0.007890944):0.00321507):0.007987973):0.005582686,((13:0.003926015,(16:0.02621505,(17:0.00946776,12:0.005429543):0.004047458):0.002490818):0.001993656,14:0.0426472257):0.0007588825):0.00525918,((19:0.0167870422,15:0.009036406):0.001399229,18:0.0196620629):0.00121218298);
tree gen.441 = [&U] (15:0.0117908667,(18:0.022036501,(19:0.012712979,(((13:0.01174438,(16:0.02007337,(12:0.01501865,17:0.019210366):0.004052065):0.000850824):0.003776578,14:0.0418661102):0.0001911079,(11:0.01079143,((((4:0.02049436,(2:0.0188558,(1:0.01150295,3:0.02400506):0.001004226):0.04925815):0.01071138,(5:0.01443607,6:0.006348477):0.004098861):0.00812992,(8:0.0103229106,(7:0.008648789,9:0.01059576):0.0007182775):0.032685764):0.002272691,10:0.01338398):0.004370074):0.005180817):0.009654483):0.0006253558):1.493015e-05);
tree gen.442 = [&U] ((((10:0.02195874,(((6:0.01385493,5:0.0136316):0.001344578,((2:0.02238587,(1:0.009962946,3:0.01680974):0.010136):0.03430884,4:0.01851733):0.009067859):0.002080269,((9:0.002977818,8:0.0111313294):0.0003950704,7:0.01842212):0.02439651):0.008248634):0.006523066,11:0.01493057):0.006341697,(((13:0.004964639,16:0.02571695):0.001457429,(12:0.01068439,17:0.009448181):0.002373238):0.00138612,14:0.052546133):0.0009435068):0.01019338,((18:0.0251161514,15:0.0123683528):0.00086492486,19:0.017252222):0.0003396861);
tree gen.443 = [&U] (((18:0.0223491495,15:0.011117498):0.0008492609,(((13:0.005711145,(16:0.02338161,(12:0.01044128,17:0.0142670151):0.001978983):0.00303669):0.0002997037,14:0.0396006969):0.002830206,((10:0.01931704,((9:0.003312251,(8:0.01187758691,7:0.008621907):0.0003838903):0.0237513549,((6:0.008732072,5:0.008479588):0.002754153,((2:0.01893809,(1:0.01771211,3:0.02094973):0.001732301):0.04866645,4:0.02357412):0.003266259):0.007038323):0.006962531):0.008271975,11:0.01202602):0.005968241):0.003826368):1.769875e-05,19:0.020785994);
tree gen.444 = [&U] (((11:0.01046921,(10:0.02210544,(((((1:0.01545465,2:0.01289886):0.0003622801,3:0.0258528):0.04243313,4:0.02108098):0.007105159,(5:0.01014192,6:0.01317033):0.00374377):0.006299164,((9:0.00145211,7:0.0117440368):0.002119595,8:0.0138571379):0.035043707):0.005906915):0.004901005):0.00549375,(14:0.045267589,(((17:0.0112813925,12:0.009652695):0.004640065,16:0.02511688):0.0012139,13:0.004183626):0.0009421782):0.001303629):0.0130424,(19:0.0128443651,(15:0.007651282,18:0.0120814559):1.168606e-05):0.001858621);
tree gen.445 = [&U] (((18:0.0205349311,15:0.0153074301):0.0001981963,19:0.015768408):0.002141716,((((16:0.02212539,(17:0.017532949,12:0.007070072):0.004897525):0.001761152,13:0.003711877):0.003436808,14:0.0341089301):0.001297217,(11:0.01340646,(10:0.01587465,(((5:0.0166765,6:0.01368625):0.003994229,(((1:0.01769444,2:0.01861589):0.0007348813,3:0.03377178):0.04515064,4:0.01330904):0.00569352):0.003947007,((9:0.003245926,7:0.01421622):0.0031530636,8:0.0103891471):0.02160545):0.004207358):0.008053253):0.007039708):0.005679718);
tree gen.446 = [&U] (((18:0.012956172,15:0.0142686729):9.77429e-05,19:0.020965075):0.001986821,((((16:0.0234684,(17:0.010587307,12:0.01173901):0.003197668):0.001536493,13:0.004049196):0.003062478,14:0.0349089731):0.001766523,(11:0.01078681,(10:0.01572849,((6:0.006520182,((7:0.0129652114,9:0.002121134):0.001079792,8:0.0190890746):0.039625521):0.004774558,(5:0.01996992,((2:0.01524979,(1:0.008162798,3:0.01531108):0.01091386):0.05281343,4:0.0204006):0.005657497):0.003407267):0.009796851):0.005866915):0.007512314):0.008901202);
tree gen.447 = [&U] ((15:0.0077068181,(19:0.020448739,18:0.02030146559):0.0034893605):0.0032212429,((11:0.01275006,((((4:0.01386336,(2:0.02966708,(3:0.02673651,1:0.01056695):0.002851741):0.04502193):0.009611492,(6:0.01006948,5:0.009761219):0.002416662):0.003317148,((9:0.002137531,7:0.011618876):0.0009261455,8:0.0198559332):0.022073573):0.004662704,10:0.02117568):0.006329914):0.006524918,((13:0.003738329,((17:0.009933997,12:0.007086798):0.003102919,16:0.02342634):0.0009554219):0.003182192,14:0.0438148762):0.001168512):0.01008274);
tree gen.448 = [&U] ((15:0.008987939,(19:0.0171185889,18:0.0174643245):0.0018370009):0.001568109,((11:0.0059448,(10:0.01274597,(((9:0.003245841,7:0.0085072669):0.002937408,8:0.0143745217):0.02949425,((5:0.0133124,6:0.01170616):0.003535401,((2:0.02650662,(1:0.005139744,3:0.01925198):0.009787595):0.05469231,4:0.01640587):0.006030983):0.001614264):0.00233698):0.01140508):0.006707059,((13:0.00391789,(16:0.01724719,(12:0.01371576,17:0.010365714):2.792082e-05):0.0009833678):0.002780119,14:0.03781870477):0.002219201):0.0084578);
tree gen.449 = [&U] (((19:0.0187850436,15:0.009570863):0.0002726074,18:0.024627687):0.001767529,(((((17:0.0143201565,12:0.007311252):0.001648374,16:0.02331415):0.002043601,13:0.005956832):0.0005868614,14:0.0426320985):0.0006927966,(11:0.006851455,(10:0.01458037,(((7:0.0132040779,9:0.004450707):0.001811773,8:0.0161450592):0.0286444834,((((3:0.02635351,1:0.01239003):0.002767455,2:0.02197278):0.04613898,4:0.0181264):0.007722518,(6:0.007072927,5:0.00812652):0.006212354):0.0009665046):0.002485181):0.003783286):0.008256328):0.006251239);
tree gen.450 = [&U] (((11:0.01288838,(10:0.02321725,((8:0.0131154237,(9:0.007263505,7:0.010286391):0.0007983579):0.025304994,((5:0.007664891,6:0.01260171):0.00772759,(((3:0.01797074,1:0.0123006):0.002893426,2:0.02210055):0.04433603,4:0.01506655):0.005841946):0.003231904):0.002671495):0.006725107):0.005852975,((13:0.01145802,(16:0.02686565,(12:0.008007555,17:0.013293233):0.002936433):0.002910603):0.001582861,14:0.0501560349):0.002125316):0.009610386,(15:0.0070123075,(18:0.019871808,19:0.014008907):9.053151e-05):0.001549238);
tree gen.451 = [&U] (((((16:0.02551232,(17:0.0188685775,12:0.008554348):0.005048671):0.002450861,13:0.006007927):0.0062698,14:0.0453179137):0.001352287,(11:0.01100243,(10:0.01241625,((8:0.015193169,(9:0.004401816,7:0.016701652):0.001158746):0.030702347,((((1:0.01058841,3:0.02023253):0.006678635,2:0.01444525):0.04556054,4:0.01305196):0.008187365,(6:0.01304863,5:0.01733703):0.001605845):0.002246535):0.003875352):0.003009803):0.005752331):0.009852996,((15:0.010124891,19:0.023127698):0.0032242399,18:0.0166399116):0.0008964141);
tree gen.452 = [&U] (((((16:0.02431141,(17:0.0127133813,12:0.01043433):0.002486183):0.001858288,13:0.008208671):0.001282214,14:0.04369869521):0.0004342077,(11:0.01190425,(10:0.01874242,((7:0.010059691,(9:0.004068931,8:0.0104438563):0.000454748):0.0241748,(((2:0.0169496,(3:0.01848508,1:0.02344228):0.004461149):0.03923835,4:0.01525946):0.006720936,(6:0.008573519,5:0.009936425):0.001129854):0.004511608):0.004406913):0.007177535):0.002904076):0.009095531,(19:0.019704059,(15:0.0049632276,18:0.0187897121):0.00349004785):0.0002317244);
tree gen.453 = [&U] (((11:0.007896765,(10:0.01904402,((8:0.00807126632,(7:0.013066704,9:0.001360719):0.001154375):0.03281395,(((2:0.01561829,(1:0.01089635,3:0.02184432):0.008133245):0.05974071,4:0.01460775):0.01054837,(5:0.0238962,6:0.01114641):0.004337267):0.003267609):0.00472803):0.01131707):0.006059758,((13:0.005378679,(16:0.02618849,(12:0.007984706,17:0.016328204):0.001784982):0.001189177):0.002949905,14:0.0396675231):0.001490085):0.01021985,(15:0.0088592965,(19:0.021918877,18:0.0196748369):0.0002427783):0.001737923);
tree gen.454 = [&U] (((11:0.01080111,((((4:0.0163059,((1:0.01119658,3:0.02040631):0.001406274,2:0.0232753):0.05111847):0.007237389,5:0.02412744):0.0008078875,(6:0.009223673,(9:0.004112735,(7:0.009553946,8:0.0151423942):0.0005211741):0.0179664):0.006635996):0.00853219,10:0.01537004):0.008240988):0.007797817,((13:0.006049117,((17:0.0129911458,12:0.008352399):0.002861929,16:0.0277298):0.0006222008):0.002762189,14:0.0398913878):0.002002117):0.008733298,(19:0.0157254064,(15:0.0121600432,18:0.0124160117):0.0006462956):0.001753067);
tree gen.455 = [&U] (((14:0.0388663061,(13:0.008699653,((12:0.006441208,17:0.01877461835):0.001417932,16:0.03042611):0.003438931):0.001238683):0.0004641475,(((((5:0.01378458,(((3:0.01054306,1:0.008391155):0.005891421,2:0.02846892):0.04556252,4:0.02196136):0.007649354):0.001068734,6:0.01958744):0.002680966,(8:0.01245593422,(7:0.012713648,9:0.002783461):0.0002091686):0.023289529):0.002442937,10:0.01801521):0.004732861,11:0.01230333):0.007452063):0.01153449,(18:0.01930789061,(19:0.020647259,15:0.0120187037):0.0003200345):0.004644149);
tree gen.456 = [&U] ((18:0.0194151202,(15:0.0138333299,19:0.020064648):0.0002419036):0.0003072285,((11:0.009506234,(10:0.021015,((8:0.0129005619,(9:0.003082096,7:0.014256723):0.001004363):0.0340419087,((5:0.01175117,6:0.004334105):0.003446371,(((3:0.02302896,1:0.01818025):0.001815302,2:0.02692498):0.04220449,4:0.02003793):0.007614184):0.003290273):0.007868472):0.001860862):0.005402092,((13:0.005504794,(16:0.03130219,(12:0.008367314,17:0.0145787356):0.0005998208):0.001143282):0.0008958618,14:0.03946993387):0.00223615):0.009457856);
tree gen.457 = [&U] (((18:0.018776007,19:0.01916314):0.0008856431,15:0.012478734):0.001506725,((14:0.0468813502,(13:0.007414883,((17:0.0168874953,12:0.00681319):0.001424095,16:0.02704171):0.00311081):0.002764734):0.0003351954,(11:0.01487642,(((6:0.009179029,(5:0.01499236,(4:0.01192459,((1:0.01434299,3:0.01895398):0.006348303,2:0.02147561):0.04380612):0.01104369):0.005815173):0.001622927,((7:0.012824921,9:0.006105467):0.00124824,8:0.0153358086):0.030259929):0.003196716,10:0.01049161):0.009072074):0.01332578):0.01303348);
tree gen.458 = [&U] (((18:0.0201251112,15:0.0067819333):0.0005661587,19:0.01742734127):0.0015257067,((14:0.0412688683,(13:0.005178102,(16:0.01624575,(17:0.013463948,12:0.01543479):0.0009911954):0.003332925):0.002249252):0.0006992498,(((((9:0.003667238,7:0.010464568):0.006070025,8:0.0109311554):0.02617163,((((3:0.016712,1:0.01207166):0.01096748,2:0.02010207):0.05295875,4:0.01370679):0.008673333,(5:0.01369116,6:0.006365708):0.006351997):0.009684794):0.005708431,10:0.0164589):0.006884217,11:0.01071501):0.004102937):0.01074071);
tree gen.459 = [&U] (((15:0.0092010038,19:0.016742636):0.000156734,18:0.008220433):0.0002345993,((11:0.006940075,(10:0.01742767,(((5:0.01042494,6:0.01118617):0.006733124,(((3:0.01785153,1:0.01072173):0.01381143,2:0.02266998):0.03701322,4:0.01588106):0.005215298):0.001624772,((7:0.010740632,9:0.00325033):0.00029232322,8:0.0120017422):0.02868262):0.002799889):0.003435314):0.005101433,((13:0.00980504,(16:0.02262477,(12:0.01485202,17:0.0117619065):0.001991122):0.0007000427):0.0007015149,14:0.0432499877):0.001972358):0.005986028);
tree gen.460 = [&U] ((19:0.020007568,(18:0.0195273502,15:0.0095892163):0.0009254031):0.0003647273,((11:0.01909015,(10:0.01560982,((8:0.0104924061,(7:0.0112863465,9:0.004185614):0.002219614):0.03097607023,((6:0.01335913,5:0.006513414):0.004516004,((2:0.0264644,(1:0.01320739,3:0.02004788):0.003243677):0.03901339,4:0.01731012):0.007179594):0.002672673):0.005584914):0.00292521):0.003581211,((13:0.007339139,((12:0.01105423,17:0.0093730806):0.005439978,16:0.02673726):0.001126947):0.0008550352,14:0.04478289289):0.001430476):0.01218772);
tree gen.461 = [&U] ((15:0.0096923033,(19:0.014641957,18:0.020936813):0.002254148):0.0008505264,(((13:0.003946687,(16:0.03381397,(12:0.01009187,17:0.016630971):0.002391507):0.0006043724):0.003529996,14:0.04215821438):0.002015003,(11:0.01032639,(10:0.0162853,(((9:0.0062738896,7:0.011043645):0.002327832,8:0.0145990255):0.0248952841,(((2:0.02304392,(1:0.01589334,3:0.02023606):0.006105429):0.04319249,4:0.01572328):0.006059044,(5:0.0166566,6:0.01158894):0.009129682):0.00824393):0.004708588):0.009824282):0.008081):0.01222106);
tree gen.462 = [&U] (((((((6:0.007533235,(8:0.01967973003,(7:0.015110441,9:0.008210153):0.001787464):0.027887227):0.004673098,((((1:0.01550703,3:0.02859776):0.007373634,2:0.01862461):0.05280956,4:0.01149157):0.01183675,5:0.01630918):0.002444894):0.006696409,10:0.01526923):0.006973315,11:0.0117818):0.004573692,((16:0.01816342,(17:0.011001258,12:0.01005339):0.002654505):0.001092138,13:0.00380892):0.003686008):0.0003438156,14:0.04833176101):0.01147663,((15:0.0062391663,18:0.0211804171):0.002459388,19:0.022710316):0.003287497);
tree gen.463 = [&U] (((((((((1:0.01587756,3:0.02781752):0.001792924,2:0.02120325):0.04674995,4:0.01847159):0.006168449,(5:0.01295189,6:0.01279161):0.006994854):0.005071413,((9:0.005356192,7:0.01334925):0.001339824,8:0.0126626209):0.0260142357):0.005952875,10:0.02044977):0.007093359,11:0.0105346):0.01062678,((((12:0.008231577,17:0.01063506333):0.00486911,16:0.03505817):0.0006361028,13:0.003524387):0.000782601,14:0.0434029998):0.0007224783):0.01142085,((19:0.022064294,15:0.0091106):0.001332808,18:0.0234215228):0.0009650691);
tree gen.464 = [&U] (((15:0.006234935,18:0.0213684142):0.0007617902,19:0.017742826):0.0005125934,((14:0.0363388722,(13:0.005549135,(16:0.02423503,(12:0.006660648,17:0.013235916):0.003613311):0.0002249302):0.003957542):0.0006370686,(11:0.008451342,(10:0.02270011,((8:0.0097600995,(9:0.002797619,7:0.009363858):0.001429161):0.032714489,(((2:0.01678147,(1:0.01875854,3:0.02262253):0.007801914):0.03218939,4:0.01796479):0.009802503,(5:0.007619279,6:0.01545754):0.007724546):0.00502414):0.005776747):0.007807043):0.006790194):0.007071664);
tree gen.465 = [&U] (((14:0.0472490849,(((12:0.00738579,17:0.014299592):0.003875604,16:0.01631464):0.003480377,13:0.006282738):0.002047206):0.001526102,(11:0.01050031,((((6:0.01123526,5:0.007670438):0.006295945,((2:0.02258954,(1:0.01324828,3:0.01143761):0.01377935):0.04466421,4:0.01556904):0.009381064):0.0037807,((9:0.002361474,7:0.013194254):0.003492553,8:0.0143723595):0.02383976):0.002701519,10:0.01754435):0.005860935):0.009186089):0.01356801,(19:0.0147874422,(15:0.0071430408,18:0.02946311675):0.001755581):0.001745231);
tree gen.466 = [&U] (((14:0.03704248434,(((12:0.0086973,17:0.015981951):0.003116399,16:0.02697629):0.001249046,13:0.006966519):0.002601263):0.001617028,(11:0.01140472,(10:0.01609475,(((7:0.013240622,9:0.004283903):0.00177741,8:0.0142596248):0.0232758879,((((1:0.01637664,3:0.02174387):0.00187103,2:0.02430461):0.04962821,4:0.01369798):0.004274264,(5:0.01216373,6:0.008682066):0.007670131):0.001796671):0.003385121):0.008632861):0.004043064):0.005827482,((18:0.0181245795,15:0.009130139):0.00360895892,19:0.013772306):0.002190938);
tree gen.467 = [&U] (((11:0.01211991,(10:0.01990469,((8:0.009389779,(7:0.011708366,9:0.00246333):0.002641367):0.036978564,((((1:0.01282385,3:0.02276723):0.005097551,2:0.02530072):0.03406959,4:0.01724528):0.00960301,(5:0.01328016,6:0.008770736):0.001348564):0.002726921):0.00383958):0.006910387):0.006536286,((13:0.004451642,(16:0.02730776,(12:0.008531243,17:0.0172132122):0.001519408):0.00241515):0.002572615,14:0.0415573218):0.001919592):0.01378046,((18:0.0201367885,15:0.009433206):0.003013995,19:0.022217425):0.001631555);
tree gen.468 = [&U] (((15:0.005609831,18:0.0226613511):0.0068118859,19:0.028803812):0.0008757859,(((16:0.02480805,(17:0.0174086461,12:0.008450723):0.001193485):0.001091115,13:0.006330498):0.00329914,(14:0.03564078466,(11:0.01018826,(((8:0.0134944554,(7:0.014870026,9:0.003723421):0.0008442822):0.027831395,((4:0.018981,((3:0.01767561,1:0.01738771):0.00333634,2:0.01865991):0.04114262):0.007246374,(6:0.009562112,5:0.00587645):0.004117016):0.005393877):0.007404769,10:0.01712847):0.006591957):0.004685604):0.000792937):0.007528831);
tree gen.469 = [&U] ((((13:0.007214214,((12:0.008245766,17:0.0133855494):0.005412573,16:0.01756084):0.0004111654):0.000688948,(((((5:0.01151363,6:0.007802755):0.001741406,(((3:0.01808724,1:0.01189879):0.001343821,2:0.01848873):0.03968135,4:0.01534237):0.006686089):0.001106859,(8:0.0151415259,(9:0.002931961,7:0.009158819):0.001204873):0.03614048):0.008532579,10:0.01203313):0.00841734,11:0.01057137):0.007192066):6.711725e-05,14:0.0378218393):0.007565273,(15:0.0106338902,(19:0.020742692,18:0.0193137201):0.0002065408):0.001540109);
tree gen.470 = [&U] (((((((5:0.01135498,6:0.0137713):0.004302079,(((3:0.02368733,1:0.01193095):0.007451104,2:0.02125032):0.04090396,4:0.01478441):0.005365903):0.002662391,(8:0.012621535,(9:0.00410835,7:0.0121517147):0.001288999):0.028530575):0.001736158,10:0.022537):0.01062378,11:0.0135827):0.004373815,(14:0.0437075989,(13:0.004643262,((12:0.008434388,17:0.0175003961):0.004369447,16:0.02508511):0.001722006):0.004337462):0.001949644):0.008424734,(18:0.0192306075,(19:0.017648893,15:0.007210315):0.0009251624):0.004445862);
tree gen.471 = [&U] ((15:0.0097001688,(18:0.0201255901,19:0.020898032):0.00138695317):0.001618845,((((16:0.0268613,(12:0.005586677,17:0.026696937):0.004689838):0.002410382,13:0.00469207):0.001073439,14:0.0443352904):0.0008655534,(11:0.01863259,(10:0.02524041,(((((1:0.0150266,3:0.02433756):0.007038857,2:0.02636032):0.06247076,4:0.01970104):0.007536954,(5:0.0146165,6:0.01390527):0.009585606):0.007504797,(8:0.0088039149,(7:0.01540849,9:0.003274036):0.004575182):0.02605269):0.007408641):0.004442243):0.009030483):0.010107);
tree gen.472 = [&U] (((14:0.043602458,(13:0.005257764,(16:0.02157809,(12:0.01192571,17:0.0092015914):0.001180567):0.001048595):0.002745538):0.001808679,(11:0.01002656,(((5:0.01265941,(4:0.0214351,((1:0.009139602,3:0.02374833):0.002504565,2:0.01963455):0.04166122):0.003748786):0.002102335,((7:0.009814576,(9:0.0059123464,8:0.0129909632):0.0006320644):0.0238752,6:0.01156417):0.002910698):0.008800217,10:0.01643168):0.00426415):0.01016264):0.008663497,(19:0.0156127392,(18:0.0250414406,15:0.010576456):0.0002079407):0.0028872983);
tree gen.473 = [&U] (((18:0.015011787,15:0.00991608912):0.0007158854,19:0.016795101):0.0002900845,((11:0.01127973,(10:0.02137997,((((2:0.01962135,(3:0.02385912,1:0.008456176):0.001133401):0.04296551,4:0.01606184):0.007784782,(5:0.01408907,6:0.009254094):0.003331671):0.003317956,(8:0.009493985006,(9:0.006446656,7:0.013348159):0.001870837):0.02601780438):0.004494339):0.009099898):0.004905783,(14:0.04099476943,(((17:0.013070672,12:0.008071136):0.003333672,16:0.02263091):0.001145952,13:0.004130998):0.002133299):0.0002927376):0.006141369);
tree gen.474 = [&U] (((11:0.009905605,(((6:0.008138265,((9:0.002741526,8:0.010676984):0.001235915,7:0.007414981):0.022759043):0.005782283,(5:0.01730116,(4:0.01702832,(2:0.02577714,(1:0.01391954,3:0.02436233):0.004653707):0.04132478):0.007366761):0.004128186):0.006240927,10:0.01761966):0.006636868):0.003801675,(14:0.0387756056,(13:0.005079477,(16:0.02402453,(12:0.01133628,17:0.0083588908):0.004614719):0.003813935):0.001450426):0.002068248):0.01131819,(19:0.016064098,(18:0.0155104384,15:0.009542025):0.0046851254):0.004763507);
tree gen.475 = [&U] ((19:0.022429693,(18:0.0200931058,15:0.0127441836):0.0008817204):0.001114968,((((12:0.01574692,17:0.017576551):0.0009608458,16:0.0279003):0.0007624373,13:0.005025672):0.001417323,(14:0.05218032541,(11:0.01204041,(((5:0.02107465,(4:0.01778146,((1:0.01906532,3:0.02278238):0.005250383,2:0.02904856):0.04461565):0.006177978):0.001184888,((7:0.01354579,(9:0.002411247,8:0.0166560985):0.0006589991):0.02710077,6:0.005738408):0.00761689):0.004624102,10:0.02099767):0.01199811):0.004875031):0.001567527):0.01042976);
tree gen.476 = [&U] (((18:0.0206362956,19:0.015861133):0.001299096,15:0.0127538567):0.000842322,((11:0.01352215,((((9:0.002308878,7:0.011695762):0.002857373,8:0.014283957):0.031856243,((5:0.01383553,6:0.007722271):0.00629114,(4:0.01827545,((1:0.01275687,3:0.02577497):0.003274527,2:0.03098034):0.04563796):0.008109138):0.004147001):0.005603711,10:0.01774925):0.008198451):0.003974707,(14:0.0479307477,(((12:0.008996881,17:0.01412254):0.00250998,16:0.03074932):0.0008840411,13:0.004660609):0.001031303):0.0009615656):0.008631738);
tree gen.477 = [&U] (((15:0.0077539943,19:0.024846303):0.0007883104,18:0.0198641271):0.0008098983,(14:0.03662467149,(((((8:0.0105372025,(7:0.012014777,9:0.0061768368):0.003212338):0.0194577991,((((3:0.02825742,1:0.007925718):0.002955564,2:0.02827976):0.04436091,4:0.01454938):0.007723882,(5:0.01114125,6:0.01539481):0.001191286):0.005307009):0.006451014,10:0.01501431):0.005182828,11:0.01877025):0.006852711,((16:0.0226371,(12:0.0093898,17:0.018357332):0.00300167):0.002455669,13:0.007639727):0.001867869):0.0001026388):0.008456524);
tree gen.478 = [&U] ((19:0.017155097,(18:0.0268860201,15:0.0091394869):0.001566485):0.0005710567,((((((7:0.0108635163,9:0.003234937):0.003145666,8:0.01424845):0.02597437,((((3:0.01594331,1:0.02407461):0.004397039,2:0.03202664):0.05059025,4:0.009650943):0.009415235,(5:0.01678289,6:0.01000903):0.003848237):0.001611109):0.005902645,10:0.01781871):0.004093018,11:0.0109393):0.006322461,(14:0.0417640481,(13:0.004514123,((12:0.01071526,17:0.0174791703):0.002490539,16:0.02322936):0.0036705):0.001139767):0.0007351012):0.01291804);
tree gen.479 = [&U] ((19:0.011963681,(15:0.015536077,18:0.025997766):0.0021568917):0.0006150131,((11:0.01123659,(((8:0.01313073585,(7:0.014654697,9:0.00156392):0.002012897):0.02153434996,((6:0.00933838,5:0.01088918):0.00877377,(4:0.01900223,((1:0.0185585,3:0.01920876):0.007713355,2:0.0265069):0.04476314):0.01115195):0.001503827):0.006098847,10:0.01767345):0.004989511):0.007617015,(14:0.0382768407,((16:0.03196427,(12:0.01339679,17:0.010144749):0.002628049):0.001594718,13:0.008215118):0.001355397):3.412819e-05):0.01452286);
tree gen.480 = [&U] (((19:0.020807623,18:0.018090193):0.001110689,15:0.0071374399):0.001583482,((14:0.0445530452,((16:0.02935833,13:0.005618269):3.353434e-05,(12:0.01471946,17:0.017984439):0.002542738):0.003860783):0.0005260405,(11:0.009167982,((((6:0.009797537,5:0.003717656):0.01569228,(4:0.01559585,(2:0.03190897,(3:0.01756471,1:0.01001999):0.0009919489):0.0459634):0.01120862):0.004643816,(8:0.0124165107,(7:0.011053251,9:0.001698116):0.001932611):0.03173899):0.004855239,10:0.0212468):0.004553466):0.002782729):0.0120581);
tree gen.481 = [&U] ((19:0.026921666,(15:0.010625412,18:0.0209080578):0.0051484831):0.003197406,((((((7:0.011583808,9:0.00510528):0.001505378,8:0.01864077763):0.02353017,((((1:0.0075006,3:0.02442301):0.003957097,2:0.02348796):0.04452848,4:0.02839795):0.006951121,(6:0.007378331,5:0.01061566):0.003005638):0.004673747):0.004669682,10:0.01663005):0.003986169,11:0.00935665):0.005866599,(14:0.0341352472,(13:0.00300312,(16:0.02754481,(17:0.015114335,12:0.006929239):0.002199244):0.0005445324):0.003115571):0.001002483):0.009116737);
tree gen.482 = [&U] (((18:0.0119738753,19:0.014760258):0.0001250029,15:0.01250711):0.003074204,(((13:0.01180206,(16:0.01944724,(17:0.013307062,12:0.01196071):0.001020104):0.002713982):0.001350088,14:0.0448035575):0.00706954,(((((8:0.0075446682,(7:0.0112984026,9:0.002721901):0.0032109621):0.02304347,6:0.007925146):0.005723373,(((2:0.02514341,(3:0.02320977,1:0.02161799):0.007511878):0.05980226,4:0.01405303):0.01439525,5:0.01219801):0.0001326641):0.008564115,10:0.02118135):0.005483655,11:0.01278628):0.004045846):0.01048939);
tree gen.483 = [&U] (((11:0.01457118,((((((3:0.02585868,1:0.01356382):0.003032061,2:0.01787491):0.03848408,4:0.01452699):0.004940775,(6:0.01094105,5:0.007734203):0.005969516):0.009376629,(8:0.0091695432,(7:0.0095963482,9:0.003238105):0.00108428):0.02921012):0.002340199,10:0.01899452):0.009912322):0.003396218,(14:0.042294805,(13:0.002986511,(16:0.02497065,(12:0.0104183,17:0.0142176032):0.007476988):0.001859285):0.002519975):0.0006450141):0.007335507,(19:0.015285074,(18:0.0191589087,15:0.0141555832):0.0003504749):0.002308602);
tree gen.484 = [&U] ((((13:0.003585674,(16:0.02263736,(12:0.007540912,17:0.0152144986):0.003740093):0.001808213):0.001592126,14:0.037543549):0.003377188,(11:0.01284002,((((9:0.008632095,7:0.013896825):0.002230146,8:0.0067977992):0.026422763,((6:0.01472312,5:0.008681487):0.004556886,(((3:0.02169224,1:0.0146928):0.005458792,2:0.03311292):0.03465786,4:0.01114641):0.0123645):0.002030835):0.001981975,10:0.02239226):0.005815289):0.007808042):0.006252745,(19:0.022400075,(18:0.0263433734,15:0.010146757):0.0018791432):0.0009008381);
tree gen.485 = [&U] (((15:0.005933602,19:0.0185395615):0.0002844557,18:0.0139122402):0.0019162031,(((11:0.00657521,(10:0.01660277,((8:0.01009035763,(7:0.012790165,9:0.003594481):0.0051771769):0.031343079,((5:0.01847685,6:0.008862382):0.007012421,(((1:0.01160014,3:0.02362755):0.008540211,2:0.03025658):0.0545718,4:0.01520746):0.006991919):0.005502239):0.001503038):0.004856024):0.007612798,((16:0.02428867,(12:0.008636489,17:0.0102931635):0.003717435):0.001077043,13:0.005051508):0.002384628):0.001098974,14:0.0374397959):0.01349183);
tree gen.486 = [&U] (((((((9:0.006829237,7:0.018655361):0.006032375,8:0.0175167068):0.02861419,((((1:0.01212008,3:0.02395978):0.005626906,2:0.03023102):0.0484012,4:0.01728252):0.005107111,(5:0.01264689,6:0.01280449):0.00636641):0.00598428):0.004553312,10:0.01966099):0.01297266,11:0.01458355):0.009343773,((13:0.002643331,(16:0.02730976,(17:0.01437185842,12:0.01110495):0.0048115):0.004460897):0.001972752,14:0.0432293833):0.0003687098):0.005543178,(18:0.017967601,(19:0.021387582,15:0.0066462753):0.001506405):0.0008208719);
tree gen.487 = [&U] (((((((5:0.01640355,6:0.01212185):0.003389209,((1:0.01801573,(2:0.0253729,3:0.02662881):0.001087983):0.05403506,4:0.0144969):0.007888664):0.0003713668,(8:0.0094850702,(9:0.005815759,7:0.0069483816):0.0024499028):0.034496555):0.003821663,10:0.01739157):0.0037093,11:0.01028108):0.00891559,(14:0.0482317206,(13:0.004872216,(16:0.03087649,(17:0.015703594,12:0.008129161):0.001880322):0.001289555):0.002340384):0.0006351149):0.01179418,(15:0.0057284805,(19:0.013291797,18:0.0220021637):0.0009686298):0.00101808);
tree gen.488 = [&U] ((19:0.016423187,(18:0.016040774,15:0.007010696):0.0019399585):0.001802975,((11:0.00679272,(10:0.01727713,(((7:0.0108406164,8:0.0111606748):0.00045434,9:0.001289929):0.03147469,((6:0.01278066,5:0.01901275):0.001416488,((2:0.02332437,(3:0.02109172,1:0.01915805):0.006186712):0.04030148,4:0.01422517):0.007394147):0.004317817):0.004548609):0.004934813):0.008499681,(14:0.0484262436,((16:0.02303486,(12:0.01218827,17:0.013818325):0.002295907):0.002304983,13:0.004226565):0.004329955):0.001076123):0.01200943);
tree gen.489 = [&U] (((19:0.012867211,15:0.00804974):0.001997099,18:0.0212749935):0.00365792,((11:0.00913459,(10:0.01757295,(((9:0.005587922,7:0.012558046):0.00359673777,8:0.0099489):0.02834098,((6:0.01275124,5:0.01260927):0.007933434,(((3:0.0166186,1:0.02913438):0.008971389,2:0.02048688):0.0351214,4:0.01635594):0.006773903):0.002320114):0.008558245):0.004627395):0.008262678,(14:0.0322983428,((16:0.02202555,(12:0.01214368,17:0.016229256):0.001279596):0.003202386,13:0.005610817):0.002760094):0.0003135835):0.01544005);
tree gen.490 = [&U] (((14:0.041043141,(13:0.003620028,(16:0.02098737,(17:0.017313815,12:0.01600492):0.005095102):0.001022231):0.00187362):0.003038506,((((5:0.02303174,(((3:0.02408884,1:0.01928012):0.004633643,2:0.02274556):0.04257593,4:0.02119596):0.01390984):0.002035684,(6:0.01098219,(8:0.011004179,(7:0.0140331571,9:0.008202344):0.00195589):0.02596108311):0.002644594):0.002345928,10:0.01815979):0.005679658,11:0.01207794):0.004522493):0.007184344,((18:0.0204120826,19:0.0227688171):0.0020412948,15:0.01020756):0.00158341);
tree gen.491 = [&U] ((((14:0.0360292161,(11:0.01417128,(10:0.01337326,(((9:0.001122277,7:0.010940869):0.0009270223,8:0.0117037254):0.02472027,((((3:0.02335737,1:0.00440862):0.005168615,2:0.02471381):0.04462954,4:0.0154571):0.007099444,(5:0.005149774,6:0.0148353):0.004866224):0.001795927):0.003916961):0.004809168):0.008337822):0.0005074574,((16:0.03337899,(12:0.01087961,17:0.008811845):0.002307627):0.003271539,13:0.003557858):0.003404466):0.01234437,(19:0.022466721,15:0.01022299):0.0007230163):0.001005291,18:0.016644949);
tree gen.492 = [&U] ((((13:0.005064063,((17:0.010383429,12:0.007198561):0.00226797,16:0.02533512):0.00178418):0.004769317,14:0.03104113567):0.0008674305,(11:0.01220739,((((9:0.005972036,7:0.00906611):0.000524268,8:0.0074394101):0.0296746555,((6:0.007531101,5:0.01562221):0.005849373,(((1:0.007146426,2:0.02862759):0.001383666,3:0.0178086):0.05170244,4:0.01790007):0.005504153):0.001373834):0.004452658,10:0.02040577):0.008140162):0.006193324):0.005792215,((18:0.020472884,15:0.0076070256):0.0001429759,19:0.01725885):0.002059585);
tree gen.493 = [&U] ((((13:0.008450727,((17:0.0136089419,12:0.003661012):0.002165547,16:0.01736203):0.001415416):0.00192567,14:0.0420407281):0.001950221,(11:0.01632867,((((9:0.00569639,7:0.0065863755):0.0008170464,8:0.0124002737):0.031439179,((6:0.01291835,5:0.01743876):0.001212918,((2:0.01944134,(1:0.01411642,3:0.01023627):0.01154472):0.05100715,4:0.01340914):0.004540957):0.004611216):0.003459458,10:0.01818475):0.006007329):0.002957738):0.005926332,((18:0.0125469032,19:0.022353674):0.001591697,15:0.010312091):0.0002579848);
tree gen.494 = [&U] ((19:0.015981846,18:0.02287850507):0.0005995715,(((11:0.01334409,(10:0.01701425,((8:0.0104266456,(7:0.014396977,9:0.003096913):0.001637516):0.0267890944,((((1:0.00776515,3:0.01558837):0.008015303,2:0.02874727):0.0361396,4:0.01550255):0.007004096,(5:0.01518268,6:0.009151931):0.01052509):0.002513444):0.006617737):0.009609572):0.006226981,((((12:0.01158692,17:0.0212094782):0.003733409,16:0.02738013):0.001625641,13:0.004417813):0.001765737,14:0.0364334381):0.002183761):0.008381632,15:0.01686901547):0.0002313329);
tree gen.495 = [&U] ((((13:0.005650782,(16:0.02554816,(17:0.012961433,12:0.01150643):0.001904271):0.002502304):0.001225472,14:0.0388191929):0.002406507,(11:0.01229584,((((9:0.003556671,7:0.0104444806):0.001387137,8:0.0150835825):0.03617132,((6:0.01308801,5:0.01425426):0.004925753,(((3:0.01752015,2:0.02588338):0.001601025,1:0.01496862):0.04610958,4:0.016321):0.008984867):0.003406385):0.00671269,10:0.01353674):0.005063881):0.006744853):0.004479581,((15:0.0114308791,18:0.023292436):0.0016932195,19:0.025118259):0.0002913868);
tree gen.496 = [&U] ((18:0.0207575264,(19:0.019786772,15:0.0096994006):0.001116572):0.002598395,(((((((2:0.01888811,(1:0.01143232,3:0.02451854):0.00326459):0.03315017,4:0.02045046):0.007156328,(5:0.005491867,6:0.0103819):0.005043895):0.0009085195,(8:0.01172687045,(9:0.004896792,7:0.006798291):0.0008563465):0.025656735):0.005981667,10:0.01542653):0.008300442,11:0.01263107):0.01180758,(14:0.03642012357,(13:0.003637881,(16:0.02125132,(17:0.011791148,12:0.01000063):0.007425652):0.003908166):0.0007436739):0.001766754):0.01282527);
tree gen.497 = [&U] (((15:0.009601184,18:0.0171442452):0.0001589192,19:0.0253625942):0.002148645,(((((12:0.01002969,17:0.017082783):0.008679066,16:0.02499208):0.00161857,13:0.009248395):0.0035955,14:0.039916645):0.001644382,(11:0.01223377,(10:0.01344375,(((((3:0.01958736,1:0.007822626):0.005202119,2:0.03015648):0.05116997,4:0.01691973):0.003185284,5:0.01987):0.002527773,((9:0.001810363,(8:0.0159674172,7:0.020486982):0.001031438):0.0268654,6:0.009084066):0.003556907):0.006421301):0.0119696):0.004631651):0.007717631);
tree gen.498 = [&U] ((19:0.024234723,(18:0.01306666269,15:0.0107940541):0.0004192209):0.0004246385,((14:0.04801608489,(13:0.004597886,((12:0.006418919,17:0.009889864):0.001804598,16:0.0270544):0.001441686):0.001795919):0.002204164,(11:0.009479584,(((8:0.0115173333,(9:0.004740477,7:0.0164886348):0.001239497):0.0332275346,((4:0.0167896,(2:0.02122964,(3:0.01922024,1:0.01682322):0.00311106):0.04439536):0.008346161,(6:0.01121439,5:0.01343733):0.005389868):0.006288366):0.003665114,10:0.02676204):0.01309046):0.003619725):0.007628699);
tree gen.499 = [&U] (((18:0.0197609987,19:0.015968251):7.632128e-05,15:0.0131656986):0.0006671302,(((13:0.007373209,(16:0.02158578,(17:0.014302347,12:0.01046785):0.0007137747):0.002724415):0.002209526,14:0.0429512661):0.0009402123,(11:0.01545966,((((((1:0.01613282,3:0.01759115):0.01193879,2:0.02033812):0.039223583,4:0.01641798):0.006558469,(5:0.01342766,6:0.008139016):0.005762146):0.005292133,((7:0.01500015,9:0.003140003):0.00549514,8:0.012989668):0.0385610055):0.003076778,10:0.0129998):0.007405298):0.01003637):0.008292179);
end;
