# Supplementary material for: Phylogenomics and classification of Cactaceae based on hundreds of nuclear genes
Source: Plant Syst Evol. 2025 Aug 11;311(5):28. doi: 10.1007/s00606-025-01948-z (PMC12339657; doi:10.1007/s00606-025-01948-z)
Supplement: Supplementary file 4 — Online Resource 4: Containing alignments and RAxML gene trees for all included loci and all phylogenetic datasets (ZIP 10372 KB) [file 606_2025_1948_MOESM4_ESM.zip › de Vos et al_ESM_4/ESM_data_bucky/5664_consensus.mafft.fastabuckytrees_pruned.in]

translate
1 0_Anacampserotaceae_P9315,
2 0_Anacampserotaceae_P9319,
3 0_Anacampserotaceae_P9321,
4 1a_Pereskioideae-Leu_P4619,
5 1b_Pereskioideae-ss_P4637,
6 1b_Pereskioideae-ss_S7212,
7 2a_Opuntioideae-Opuntieae_P4585,
8 2b_Opuntioideae-Cylindropuntieae_P9253,
9 2c_Opuntioideae-Pterocacteae_P4571,
10 3_Maihuenioideae_S5849,
11 4_Blossfeldioideae_P8439,
12 5a_Cactoideae-Lymanbensonieae_P9185,
13 5b_Cactoideae-Copiapoeae_P8881,
14 5c_Cactoideae-Cacteae_P9261,
15 5d_Cactoideae-Phyllocacteae_P9255,
16 5e_Cactoideae-Fraileeae_P9233,
17 5f_Cactoideae-Rhipsalideae_P4563,
18 5g_Cactoideae-Notocacteae_P5169,
19 5h_Cactoideae-Cereeae_P9183;
((((((((((((1,2),3),6),5),10),((7,9),8)),4),11),((13,(16,17)),14)),12),18),15,19); 7
(((((((((((((1,2),3),6),5),10),(4,((7,8),9))),11),12),13),14),(16,17)),15),18,19); 5
((((((((((((1,2),3),6),5),10),(4,((7,9),8))),11),12),13),14),(15,(16,17))),18,19); 5
(((((((((((1,2),3),6),5),10),(4,((7,9),8))),11),((13,(16,17)),14)),12),15),18,19); 5
(((((((((((1,2),3),6),5),10),(4,((7,9),8))),11),((13,(16,17)),14)),12),18),15,19); 5
((((((((((1,2),3),6),5),10),(4,((7,9),8))),11),((13,(16,17)),14)),12),(15,18),19); 5
((((((((((((1,2),3),6),5),10),(4,((7,9),8))),11),(13,(16,17))),14),12),18),15,19); 4
((((((((((((1,2),3),6),5),10),(4,((7,9),8))),11),13),14),12),18),(15,(16,17)),19); 4
(((((((((((1,2),3),6),5),10),(4,((7,8),9))),11),((13,(16,17)),14)),12),18),15,19); 4
((((((((((1,2),3),6),5),10),(4,((7,9),8))),11),((13,(16,17)),14)),(12,15)),18,19); 4
(((((((((((((1,2),3),6),5),10),(4,((7,9),8))),11),12),13),14),(16,17)),15),18,19); 3
(((((((((((1,2),3),6),5),10),((7,8),9)),4),11),((13,(16,17)),14)),(12,15)),18,19); 3
(((((((((((1,2),3),6),5),10),(4,((7,9),8))),11),((13,(16,17)),14)),15),12),18,19); 3
(((((((((((1,2),3),6),5),10),(4,((7,9),8))),11),(12,13)),14),(15,(16,17))),18,19); 3
(((((((((((1,2),3),6),5),10),(4,((7,9),8))),11),15),((13,(16,17)),14)),12),18,19); 3
(((((((((((((1,2),3),6),5),10),((7,9),8)),4),11),13),14),12),((16,17),18)),15,19); 2
(((((((((((((1,2),3),6),5),10),((7,9),8)),4),11),13),14),12),(15,(16,17))),18,19); 2
(((((((((((((1,2),3),6),5),10),(4,((7,8),9))),11),13),14),12),(16,17)),15),18,19); 2
(((((((((((((1,2),3),6),5),10),(4,((7,9),8))),11),13),(16,17)),14),12),18),15,19); 2
(((((((((((((1,2),3),6),5),10),(4,((7,9),8))),11),13),12),14),(16,17)),15),18,19); 2
(((((((((((((1,2),3),6),5),10),(4,((7,9),8))),11),13),12),14),(16,17)),18),15,19); 2
(((((((((((((1,2),3),6),5),10),(4,((7,9),8))),11),13),14),15),(16,17)),12),18,19); 2
(((((((((((((1,2),3),6),5),10),(4,((7,9),8))),11),14),13),12),(16,17)),18),15,19); 2
(((((((((((((1,2),3),6),5),10),(4,((7,9),8))),11),18),14),13),12),(16,17)),15,19); 2
((((((((((((1,2),3),6),5),10),((7,9),8)),4),11),((13,(16,17)),14)),15),12),18,19); 2
((((((((((((1,2),3),6),5),10),((7,9),8)),4),11),(13,14)),(15,(16,17))),12),18,19); 2
((((((((((((1,2),3),6),5),10),(4,((7,9),8))),11),(13,14)),12),(16,17)),18),15,19); 2
((((((((((((1,2),3),6),5),10),(4,((7,9),8))),11),13),(16,17)),14),(12,15)),18,19); 2
((((((((((((1,2),3),6),5),10),(4,((7,9),8))),11),13),14),12),(15,(16,17))),18,19); 2
((((((((((((1,2),3),6),5),10),(4,((7,9),8))),11),13),18),14),12),(15,(16,17)),19); 2
((((((((((((1,2),3),6),5),10),(4,((7,9),8))),11),14),(12,13)),(16,17)),15),18,19); 2
((((((((((((1,2),3),6),5),10),(4,((7,9),8))),11),14),(13,(16,17))),12),18),15,19); 2
((((((((((((1,2),3),6),5),10),(4,((7,9),8))),11),18),13),14),12),(15,(16,17)),19); 2
((((((((((((1,2),3),6),5),10),(4,((7,9),8))),11),18),14),(13,(16,17))),12),15,19); 2
((((((((((((1,2),3),6),5),10),(4,(7,(8,9)))),11),13),(12,14)),(16,17)),15),18,19); 2
((((((((((((1,2),3),6),5),10),(4,(7,(8,9)))),11),13),14),(15,(16,17))),12),18,19); 2
(((((((((((1,2),3),6),5),10),((7,9),8)),4),11),((13,(16,17)),14)),(12,15)),18,19); 2
(((((((((((1,2),3),6),5),10),(4,((7,8),9))),11),14),(13,(16,17))),(12,15)),18,19); 2
(((((((((((1,2),3),6),5),10),(4,((7,9),8))),11),((13,14),(16,17))),12),18),15,19); 2
(((((((((((1,2),3),6),5),10),(4,((7,9),8))),11),(12,15)),(13,14)),(16,17)),18,19); 2
(((((((((((1,2),3),6),5),10),(4,((7,9),8))),11),(13,(16,17))),14),(12,15)),18,19); 2
(((((((((((1,2),3),6),5),10),(4,((7,9),8))),11),(13,(16,17))),14),12),(15,18),19); 2
(((((((((((1,2),3),6),5),10),(4,((7,9),8))),11),(13,14)),12),(15,(16,17))),18,19); 2
(((((((((((1,2),3),6),5),10),(4,((7,9),8))),11),12),((13,(16,17)),14)),18),15,19); 2
(((((((((((1,2),3),6),5),10),(4,((7,9),8))),11),13),(12,14)),(15,(16,17))),18,19); 2
(((((((((((1,2),3),6),5),10),(4,((7,9),8))),11),13),18),(12,14)),(15,(16,17)),19); 2
(((((((((((1,2),3),6),5),10),(4,((7,9),8))),11),18),(12,(13,14))),(16,17)),15,19); 2
((((((((((1,2),3),6),5),10),(4,((7,8),9))),11),((13,(16,17)),14)),12),(15,18),19); 2
((((((((((1,2),3),6),5),10),(4,((7,9),8))),11),((13,((16,17),18)),14)),12),15,19); 2
((((((((((((((1,2),3),6),5),10),((7,8),9)),4),11),18),14),13),12),15),(16,17),19); 1
((((((((((((((1,2),3),6),5),10),((7,9),8)),4),11),(16,17)),13),14),12),18),15,19); 1
((((((((((((((1,2),3),6),5),10),((7,9),8)),4),11),13),12),14),15),(16,17)),18,19); 1
((((((((((((((1,2),3),6),5),10),((7,9),8)),4),11),13),14),15),(16,17)),12),18,19); 1
((((((((((((((1,2),3),6),5),10),(7,(8,9))),4),11),13),14),(16,17)),12),18),15,19); 1
((((((((((((((1,2),3),6),5),10),(7,(8,9))),4),11),13),14),(16,17)),15),12),18,19); 1
((((((((((((((1,2),3),6),5),10),(7,(8,9))),4),11),13),14),(16,17)),18),15),12,19); 1
((((((((((((((1,2),3),6),5),10),(7,(8,9))),4),11),13),18),12),14),(16,17)),15,19); 1
((((((((((((((1,2),3),6),5),10),(7,(8,9))),4),11),18),13),14),12),(16,17)),15,19); 1
((((((((((((((1,2),3),6),5),10),(7,(8,9))),4),11),18),15),14),13),12),(16,17),19); 1
((((((((((((((1,2),3),6),5),10),4),((7,8),9)),11),12),13),14),18),(16,17)),15,19); 1
((((((((((((((1,2),3),6),5),10),4),(7,(8,9))),11),13),(16,17)),18),14),12),15,19); 1
((((((((((((((1,2),3),6),5),10),4),(7,(8,9))),11),18),13),14),12),(16,17)),15,19); 1
(((((((((((((1,2),3),6),(5,10)),4),((7,9),8)),11),18),13),14),12),(16,17)),15,19); 1
(((((((((((((1,2),3),6),5),10),((7,8),9)),4),11),(12,15)),13),(16,17)),14),18,19); 1
(((((((((((((1,2),3),6),5),10),((7,8),9)),4),11),12),13),14),(15,(16,17))),18,19); 1
(((((((((((((1,2),3),6),5),10),((7,8),9)),4),11),13),14),(16,17)),15),(12,18),19); 1
(((((((((((((1,2),3),6),5),10),((7,8),9)),4),11),13),14),18),(16,17)),(12,15),19); 1
(((((((((((((1,2),3),6),5),10),((7,8),9)),4),11),13),18),(12,14)),(16,17)),15,19); 1
(((((((((((((1,2),3),6),5),10),((7,8),9)),4),11),13),18),14),12),(15,(16,17)),19); 1
(((((((((((((1,2),3),6),5),10),((7,8),9)),4),11),14),(13,(16,17))),12),18),15,19); 1
(((((((((((((1,2),3),6),5),10),((7,8),9)),4),11),14),(13,(16,17))),15),12),18,19); 1
(((((((((((((1,2),3),6),5),10),((7,8),9)),4),11),14),13),(16,17)),15),(12,18),19); 1
(((((((((((((1,2),3),6),5),10),((7,8),9)),4),11),18),(15,(16,17))),14),13),12,19); 1
(((((((((((((1,2),3),6),5),10),((7,8),9)),4),11),18),12),14),13),(15,(16,17)),19); 1
(((((((((((((1,2),3),6),5),10),((7,8),9)),4),11),18),13),(12,14)),(16,17)),15,19); 1
(((((((((((((1,2),3),6),5),10),((7,9),8)),4),11),(13,(16,17))),14),12),18),15,19); 1
(((((((((((((1,2),3),6),5),10),((7,9),8)),4),11),(13,14)),12),15),(16,17)),18,19); 1
(((((((((((((1,2),3),6),5),10),((7,9),8)),4),11),(16,17)),(13,14)),18),12),15,19); 1
(((((((((((((1,2),3),6),5),10),((7,9),8)),4),11),12),(13,14)),(16,17)),15),18,19); 1
(((((((((((((1,2),3),6),5),10),((7,9),8)),4),11),12),13),14),(15,(16,17))),18,19); 1
(((((((((((((1,2),3),6),5),10),((7,9),8)),4),11),12),14),13),(15,(16,17))),18,19); 1
(((((((((((((1,2),3),6),5),10),((7,9),8)),4),11),13),(12,14)),(16,17)),18),15,19); 1
(((((((((((((1,2),3),6),5),10),((7,9),8)),4),11),13),(16,17)),14),(12,15)),18,19); 1
(((((((((((((1,2),3),6),5),10),((7,9),8)),4),11),13),14),(12,15)),(16,17)),18,19); 1
(((((((((((((1,2),3),6),5),10),((7,9),8)),4),11),13),14),(15,(16,17))),12),18,19); 1
(((((((((((((1,2),3),6),5),10),((7,9),8)),4),11),13),14),(16,17)),15),(12,18),19); 1
(((((((((((((1,2),3),6),5),10),(4,((7,8),9))),11),13),(16,17)),14),12),15),18,19); 1
(((((((((((((1,2),3),6),5),10),(4,((7,8),9))),11),13),(16,17)),14),12),18),15,19); 1
(((((((((((((1,2),3),6),5),10),(4,((7,8),9))),11),13),12),14),(16,17)),15),18,19); 1
(((((((((((((1,2),3),6),5),10),(4,((7,8),9))),11),13),12),14),(16,17)),18),15,19); 1
(((((((((((((1,2),3),6),5),10),(4,((7,8),9))),11),13),12),14),15),(16,17)),18,19); 1
(((((((((((((1,2),3),6),5),10),(4,((7,8),9))),11),13),14),(16,17)),15),18),12,19); 1
(((((((((((((1,2),3),6),5),10),(4,((7,8),9))),11),13),14),(16,17)),18),15),12,19); 1
(((((((((((((1,2),3),6),5),10),(4,((7,8),9))),11),13),14),12),18),(16,17)),15,19); 1
(((((((((((((1,2),3),6),5),10),(4,((7,8),9))),11),13),14),12),18),15),(16,17),19); 1
(((((((((((((1,2),3),6),5),10),(4,((7,8),9))),11),13),18),14),12),(16,17)),15,19); 1
(((((((((((((1,2),3),6),5),10),(4,((7,9),8))),11),12),13),14),(16,17)),18),15,19); 1
(((((((((((((1,2),3),6),5),10),(4,((7,9),8))),11),12),13),14),15),(16,17)),18,19); 1
(((((((((((((1,2),3),6),5),10),(4,((7,9),8))),11),12),14),13),(16,17)),15),18,19); 1
(((((((((((((1,2),3),6),5),10),(4,((7,9),8))),11),13),12),14),15),(16,17)),18,19); 1
(((((((((((((1,2),3),6),5),10),(4,((7,9),8))),11),13),14),(16,17)),15),12),18,19); 1
(((((((((((((1,2),3),6),5),10),(4,((7,9),8))),11),13),14),12),(16,17)),18),15,19); 1
(((((((((((((1,2),3),6),5),10),(4,((7,9),8))),11),13),18),14),12),15),(16,17),19); 1
(((((((((((((1,2),3),6),5),10),(4,((7,9),8))),11),14),(16,17)),13),12),18),15,19); 1
(((((((((((((1,2),3),6),5),10),(4,((7,9),8))),11),18),14),13),12),15),(16,17),19); 1
(((((((((((((1,2),3),6),5),10),(4,(7,(8,9)))),11),12),13),14),(16,17)),15),18,19); 1
(((((((((((((1,2),3),6),5),10),(4,(7,(8,9)))),11),12),14),13),(16,17)),15),18,19); 1
(((((((((((((1,2),3),6),5),10),(4,(7,(8,9)))),11),13),12),14),15),(16,17)),18,19); 1
(((((((((((((1,2),3),6),5),10),(4,(7,(8,9)))),11),13),14),(16,17)),15),18),12,19); 1
(((((((((((((1,2),3),6),5),10),(4,(7,(8,9)))),11),13),14),12),(16,17)),18),15,19); 1
(((((((((((((1,2),3),6),5),10),(4,(7,(8,9)))),11),13),14),12),18),(16,17)),15,19); 1
(((((((((((((1,2),3),6),5),10),(4,(7,(8,9)))),11),13),14),18),15),(16,17)),12,19); 1
(((((((((((((1,2),3),6),5),10),(4,(7,(8,9)))),11),14),13),(16,17)),15),12),18,19); 1
(((((((((((((1,2),3),6),5),10),(4,(7,(8,9)))),11),18),13),12),14),(16,17)),15,19); 1
(((((((((((((1,2),3),6),5),10),(7,(8,9))),4),11),(12,14)),13),(16,17)),15),18,19); 1
(((((((((((((1,2),3),6),5),10),(7,(8,9))),4),11),(13,(16,17))),14),12),18),15,19); 1
(((((((((((((1,2),3),6),5),10),(7,(8,9))),4),11),12),(13,14)),(16,17)),15),18,19); 1
(((((((((((((1,2),3),6),5),10),(7,(8,9))),4),11),13),((16,17),18)),14),12),15,19); 1
(((((((((((((1,2),3),6),5),10),(7,(8,9))),4),11),13),12),14),(15,(16,17))),18,19); 1
(((((((((((((1,2),3),6),5),10),(7,(8,9))),4),11),13),14),(15,(16,17))),18),12,19); 1
(((((((((((((1,2),3),6),5),10),(7,(8,9))),4),11),13),14),12),(15,(16,17))),18,19); 1
(((((((((((((1,2),3),6),5),10),(7,(8,9))),4),11),14),15),(13,(16,17))),12),18,19); 1
(((((((((((((1,2),3),6),5),10),4),((7,9),8)),11),13),12),14),18),(15,(16,17)),19); 1
(((((((((((((1,2),3),6),5),10),4),((7,9),8)),11),13),14),(15,(16,17))),12),18,19); 1
(((((((((((((1,2),3),6),5),10),4),((7,9),8)),11),13),14),12),(15,(16,17))),18,19); 1
(((((((((((((1,2),3),6),5),10),4),((7,9),8)),11),13),14),12),(16,17)),(15,18),19); 1
(((((((((((((1,2),3),6),5),10),4),((7,9),8)),11),14),(13,(16,17))),12),18),15,19); 1
(((((((((((((1,2),3),6),5),10),4),(7,(8,9))),11),(13,18)),12),14),(16,17)),15,19); 1
(((((((((((((1,2),3),6),5),10),4),(7,(8,9))),11),12),(13,14)),(16,17)),15),18,19); 1
((((((((((((1,2),3),6),(5,10)),((7,9),8)),4),11),(13,(16,17))),14),12),18),15,19); 1
((((((((((((1,2),3),6),(5,10)),(4,((7,9),8))),11),14),13),15),(16,17)),12),18,19); 1
((((((((((((1,2),3),6),(5,10)),4),((7,8),9)),11),13),(12,14)),(16,17)),15),18,19); 1
((((((((((((1,2),3),6),10),5),(4,((7,9),8))),11),18),(15,(16,17))),14),13),12,19); 1
((((((((((((1,2),3),6),5),(((7,9),8),10)),4),11),(12,15)),13),14),(16,17)),18,19); 1
((((((((((((1,2),3),6),5),(((7,9),8),10)),4),11),12),(13,14)),15),18),(16,17),19); 1
((((((((((((1,2),3),6),5),(4,((7,9),8))),10),11),13),12),14),((16,17),18)),15,19); 1
((((((((((((1,2),3),6),5),(4,((7,9),8))),10),11),18),(13,(16,17))),15),14),12,19); 1
((((((((((((1,2),3),6),5),(4,(7,(8,9)))),10),11),13),(15,(16,17))),14),12),18,19); 1
((((((((((((1,2),3),6),5),(4,(7,(8,9)))),10),11),14),13),(12,15)),(16,17)),18,19); 1
((((((((((((1,2),3),6),5),10),((7,8),9)),4),11),((13,(16,17)),14)),12),18),15,19); 1
((((((((((((1,2),3),6),5),10),((7,8),9)),4),11),(12,13)),14),(15,(16,17))),18,19); 1
((((((((((((1,2),3),6),5),10),((7,8),9)),4),11),13),12),((16,17),18)),(14,15),19); 1
((((((((((((1,2),3),6),5),10),((7,8),9)),4),11),14),(13,(16,17))),(12,15)),18,19); 1
((((((((((((1,2),3),6),5),10),((7,8),9)),4),11),18),((12,15),14)),13),(16,17),19); 1
((((((((((((1,2),3),6),5),10),((7,9),8)),4),11),((13,14),(16,17))),12),15),18,19); 1
((((((((((((1,2),3),6),5),10),((7,9),8)),4),11),((13,14),(16,17))),12),18),15,19); 1
((((((((((((1,2),3),6),5),10),((7,9),8)),4),11),(12,(14,18))),13),(16,17)),15,19); 1
((((((((((((1,2),3),6),5),10),((7,9),8)),4),11),(12,15)),18),14),(13,(16,17)),19); 1
((((((((((((1,2),3),6),5),10),((7,9),8)),4),11),(13,(16,17))),14),(12,15)),18,19); 1
((((((((((((1,2),3),6),5),10),((7,9),8)),4),11),(13,14)),(16,17)),15),(12,18),19); 1
((((((((((((1,2),3),6),5),10),((7,9),8)),4),11),12),(13,(14,(16,17)))),15),18,19); 1
((((((((((((1,2),3),6),5),10),((7,9),8)),4),11),12),(13,14)),(15,(16,17))),18,19); 1
((((((((((((1,2),3),6),5),10),((7,9),8)),4),11),12),13),14),(15,((16,17),18)),19); 1
((((((((((((1,2),3),6),5),10),((7,9),8)),4),11),13),12),14),((15,(16,17)),18),19); 1
((((((((((((1,2),3),6),5),10),((7,9),8)),4),11),13),14),(12,15)),((16,17),18),19); 1
((((((((((((1,2),3),6),5),10),((7,9),8)),4),11),13),14),(15,(16,17))),(12,18),19); 1
((((((((((((1,2),3),6),5),10),((7,9),8)),4),11),14),(13,(16,17))),18),(12,15),19); 1
((((((((((((1,2),3),6),5),10),((7,9),8)),4),11),15),((13,(16,17)),14)),12),18,19); 1
((((((((((((1,2),3),6),5),10),((7,9),8)),4),11),18),((13,(16,17)),14)),15),12,19); 1
((((((((((((1,2),3),6),5),10),((7,9),8)),4),11),18),(13,(16,17))),14),(12,15),19); 1
((((((((((((1,2),3),6),5),10),(4,((7,8),9))),11),(12,13)),14),(16,17)),15),18,19); 1
((((((((((((1,2),3),6),5),10),(4,((7,8),9))),11),(12,14)),13),15),(16,17)),18,19); 1
((((((((((((1,2),3),6),5),10),(4,((7,8),9))),11),(12,15)),13),14),18),(16,17),19); 1
((((((((((((1,2),3),6),5),10),(4,((7,8),9))),11),(12,18)),13),14),(16,17)),15,19); 1
((((((((((((1,2),3),6),5),10),(4,((7,8),9))),11),(12,18)),13),14),15),(16,17),19); 1
((((((((((((1,2),3),6),5),10),(4,((7,8),9))),11),(13,(16,17))),12),14),18),15,19); 1
((((((((((((1,2),3),6),5),10),(4,((7,8),9))),11),(13,(16,17))),14),18),12),15,19); 1
((((((((((((1,2),3),6),5),10),(4,((7,8),9))),11),(13,14)),(16,17)),12),18),15,19); 1
((((((((((((1,2),3),6),5),10),(4,((7,8),9))),11),(13,18)),14),(16,17)),12),15,19); 1
((((((((((((1,2),3),6),5),10),(4,((7,8),9))),11),12),13),14),18),(15,(16,17)),19); 1
((((((((((((1,2),3),6),5),10),(4,((7,8),9))),11),13),(12,14)),(16,17)),18),15,19); 1
((((((((((((1,2),3),6),5),10),(4,((7,8),9))),11),13),12),14),(15,(16,17))),18,19); 1
((((((((((((1,2),3),6),5),10),(4,((7,8),9))),11),13),14),(15,(16,17))),18),12,19); 1
((((((((((((1,2),3),6),5),10),(4,((7,8),9))),11),13),14),12),(15,(16,17))),18,19); 1
((((((((((((1,2),3),6),5),10),(4,((7,8),9))),11),13),14),18),(12,(16,17))),15,19); 1
((((((((((((1,2),3),6),5),10),(4,((7,8),9))),11),13),18),(12,14)),(16,17)),15,19); 1
((((((((((((1,2),3),6),5),10),(4,((7,8),9))),11),13),18),14),(16,17)),(12,15),19); 1
((((((((((((1,2),3),6),5),10),(4,((7,8),9))),11),14),(13,(16,17))),15),18),12,19); 1
((((((((((((1,2),3),6),5),10),(4,((7,8),9))),11),14),13),12),(15,18)),(16,17),19); 1
((((((((((((1,2),3),6),5),10),(4,((7,8),9))),11),14),13),18),12),(15,(16,17)),19); 1
((((((((((((1,2),3),6),5),10),(4,((7,8),9))),11),18),(16,17)),14),13),(12,15),19); 1
((((((((((((1,2),3),6),5),10),(4,((7,9),8))),11),(12,(16,17))),14),13),15),18,19); 1
((((((((((((1,2),3),6),5),10),(4,((7,9),8))),11),(12,15)),13),14),(16,17)),18,19); 1
((((((((((((1,2),3),6),5),10),(4,((7,9),8))),11),(13,(16,17))),14),12),15),18,19); 1
((((((((((((1,2),3),6),5),10),(4,((7,9),8))),11),(13,(16,17))),14),15),18),12,19); 1
((((((((((((1,2),3),6),5),10),(4,((7,9),8))),11),(13,(16,17))),15),14),18),12,19); 1
((((((((((((1,2),3),6),5),10),(4,((7,9),8))),11),(13,14)),(16,17)),15),12),18,19); 1
((((((((((((1,2),3),6),5),10),(4,((7,9),8))),11),(13,18)),(16,17)),14),12),15,19); 1
((((((((((((1,2),3),6),5),10),(4,((7,9),8))),11),12),(13,(16,17))),14),18),15,19); 1
((((((((((((1,2),3),6),5),10),(4,((7,9),8))),11),12),(13,14)),(16,17)),15),18,19); 1
((((((((((((1,2),3),6),5),10),(4,((7,9),8))),11),12),(13,14)),15),(16,17)),18,19); 1
((((((((((((1,2),3),6),5),10),(4,((7,9),8))),11),12),(13,14)),18),15),(16,17),19); 1
((((((((((((1,2),3),6),5),10),(4,((7,9),8))),11),12),13),(14,18)),(16,17)),15,19); 1
((((((((((((1,2),3),6),5),10),(4,((7,9),8))),11),12),14),13),(15,(16,17))),18,19); 1
((((((((((((1,2),3),6),5),10),(4,((7,9),8))),11),12),18),13),14),(15,(16,17)),19); 1
((((((((((((1,2),3),6),5),10),(4,((7,9),8))),11),13),(12,14)),(16,17)),15),18,19); 1
((((((((((((1,2),3),6),5),10),(4,((7,9),8))),11),13),(12,14)),15),(16,17)),18,19); 1
((((((((((((1,2),3),6),5),10),(4,((7,9),8))),11),13),(12,14)),18),(16,17)),15,19); 1
((((((((((((1,2),3),6),5),10),(4,((7,9),8))),11),13),(12,14)),18),15),(16,17),19); 1
((((((((((((1,2),3),6),5),10),(4,((7,9),8))),11),13),(12,15)),14),(16,17)),18,19); 1
((((((((((((1,2),3),6),5),10),(4,((7,9),8))),11),13),(14,(16,17))),12),18),15,19); 1
((((((((((((1,2),3),6),5),10),(4,((7,9),8))),11),13),(15,(16,17))),14),12),18,19); 1
((((((((((((1,2),3),6),5),10),(4,((7,9),8))),11),13),12),14),(15,(16,17))),18,19); 1
((((((((((((1,2),3),6),5),10),(4,((7,9),8))),11),13),14),(12,15)),(16,17)),18,19); 1
((((((((((((1,2),3),6),5),10),(4,((7,9),8))),11),13),14),(15,18)),12),(16,17),19); 1
((((((((((((1,2),3),6),5),10),(4,((7,9),8))),11),13),14),(16,17)),15),(12,18),19); 1
((((((((((((1,2),3),6),5),10),(4,((7,9),8))),11),13),14),12),(15,18)),(16,17),19); 1
((((((((((((1,2),3),6),5),10),(4,((7,9),8))),11),13),14),12),(16,17)),(15,18),19); 1
((((((((((((1,2),3),6),5),10),(4,((7,9),8))),11),13),14),15),(16,17)),(12,18),19); 1
((((((((((((1,2),3),6),5),10),(4,((7,9),8))),11),13),14),15),12),((16,17),18),19); 1
((((((((((((1,2),3),6),5),10),(4,((7,9),8))),11),13),14),18),12),(15,(16,17)),19); 1
((((((((((((1,2),3),6),5),10),(4,((7,9),8))),11),13),18),(14,(16,17))),15),12,19); 1
((((((((((((1,2),3),6),5),10),(4,((7,9),8))),11),13),18),(15,(16,17))),14),12,19); 1
((((((((((((1,2),3),6),5),10),(4,((7,9),8))),11),13),18),14),(15,(16,17))),12,19); 1
((((((((((((1,2),3),6),5),10),(4,((7,9),8))),11),14),(13,(16,17))),18),12),15,19); 1
((((((((((((1,2),3),6),5),10),(4,((7,9),8))),11),14),(13,18)),12),15),(16,17),19); 1
((((((((((((1,2),3),6),5),10),(4,((7,9),8))),11),14),(16,17)),13),12),(15,18),19); 1
((((((((((((1,2),3),6),5),10),(4,((7,9),8))),11),14),13),(12,18)),(16,17)),15,19); 1
((((((((((((1,2),3),6),5),10),(4,((7,9),8))),11),18),13),(12,14)),(16,17)),15,19); 1
((((((((((((1,2),3),6),5),10),(4,((7,9),8))),11),18),13),14),(16,17)),(12,15),19); 1
((((((((((((1,2),3),6),5),10),(4,((7,9),8))),11),18),14),(13,15)),12),(16,17),19); 1
((((((((((((1,2),3),6),5),10),(4,((7,9),8))),11),18),15),14),(13,(16,17))),12,19); 1
((((((((((((1,2),3),6),5),10),(4,(7,(8,9)))),11),(12,13)),18),14),(16,17)),15,19); 1
((((((((((((1,2),3),6),5),10),(4,(7,(8,9)))),11),12),15),(13,14)),(16,17)),18,19); 1
((((((((((((1,2),3),6),5),10),(4,(7,(8,9)))),11),13),(14,(16,17))),12),18),15,19); 1
((((((((((((1,2),3),6),5),10),(4,(7,(8,9)))),11),13),(15,(16,17))),14),12),18,19); 1
((((((((((((1,2),3),6),5),10),(4,(7,(8,9)))),11),13),(15,(16,17))),14),18),12,19); 1
((((((((((((1,2),3),6),5),10),(4,(7,(8,9)))),11),13),(16,17)),14),15),(12,18),19); 1
((((((((((((1,2),3),6),5),10),(4,(7,(8,9)))),11),13),12),14),(15,(16,17))),18,19); 1
((((((((((((1,2),3),6),5),10),(4,(7,(8,9)))),11),13),14),(12,15)),(16,17)),18,19); 1
((((((((((((1,2),3),6),5),10),(4,(7,(8,9)))),11),13),14),(15,(16,17))),18),12,19); 1
((((((((((((1,2),3),6),5),10),(4,(7,(8,9)))),11),13),14),(16,17)),18),(12,15),19); 1
((((((((((((1,2),3),6),5),10),(4,(7,(8,9)))),11),13),18),14),12),(15,(16,17)),19); 1
((((((((((((1,2),3),6),5),10),(4,(7,(8,9)))),11),14),(12,13)),(16,17)),15),18,19); 1
((((((((((((1,2),3),6),5),10),(4,(7,(8,9)))),11),14),13),12),(15,(16,17))),18,19); 1
((((((((((((1,2),3),6),5),10),(4,(7,(8,9)))),11),18),14),(13,(16,17))),12),15,19); 1
((((((((((((1,2),3),6),5),10),(7,(8,9))),4),11),((13,(16,17)),14)),12),15),18,19); 1
((((((((((((1,2),3),6),5),10),(7,(8,9))),4),11),((13,(16,17)),14)),12),18),15,19); 1
((((((((((((1,2),3),6),5),10),(7,(8,9))),4),11),((13,(16,17)),14)),15),18),12,19); 1
((((((((((((1,2),3),6),5),10),(7,(8,9))),4),11),((13,14),(16,17))),12),15),18,19); 1
((((((((((((1,2),3),6),5),10),(7,(8,9))),4),11),((13,14),(16,17))),12),18),15,19); 1
((((((((((((1,2),3),6),5),10),(7,(8,9))),4),11),(12,(13,(16,17)))),14),15),18,19); 1
((((((((((((1,2),3),6),5),10),(7,(8,9))),4),11),(12,14)),(13,(16,17))),15),18,19); 1
((((((((((((1,2),3),6),5),10),(7,(8,9))),4),11),(13,14)),12),18),(15,(16,17)),19); 1
((((((((((((1,2),3),6),5),10),(7,(8,9))),4),11),12),(13,(14,(16,17)))),18),15,19); 1
((((((((((((1,2),3),6),5),10),(7,(8,9))),4),11),13),(12,15)),14),((16,17),18),19); 1
((((((((((((1,2),3),6),5),10),(7,(8,9))),4),11),13),14),12),((15,(16,17)),18),19); 1
((((((((((((1,2),3),6),5),10),(7,(8,9))),4),11),13),18),(12,14)),(15,(16,17)),19); 1
((((((((((((1,2),3),6),5),10),(7,(8,9))),4),11),14),(13,(16,17))),(12,15)),18,19); 1
((((((((((((1,2),3),6),5),10),(7,(8,9))),4),11),15),((13,(16,17)),14)),12),18,19); 1
((((((((((((1,2),3),6),5),10),4),((7,9),8)),11),((12,14),13)),18),15),(16,17),19); 1
((((((((((((1,2),3),6),5),10),4),((7,9),8)),11),((13,(16,17)),14)),12),15),18,19); 1
((((((((((((1,2),3),6),5),10),4),((7,9),8)),11),(12,13)),14),(15,(16,17))),18,19); 1
((((((((((((1,2),3),6),5),10),4),((7,9),8)),11),18),((13,(16,17)),14)),12),15,19); 1
((((((((((((1,2),3),6),5),10),4),(7,(8,9))),11),((13,(16,17)),14)),12),18),15,19); 1
((((((((((((1,2),3),6),5),10),4),(7,(8,9))),11),15),((13,(16,17)),14)),18),12,19); 1
(((((((((((1,2),3),6),10),5),(4,((7,9),8))),11),14),((13,(16,17)),15)),12),18,19); 1
(((((((((((1,2),3),6),5),((4,((7,8),9)),10)),11),12),(13,(16,17))),14),15),18,19); 1
(((((((((((1,2),3),6),5),((4,((7,9),8)),10)),11),13),14),(15,(16,17))),18),12,19); 1
(((((((((((1,2),3),6),5),((4,((7,9),8)),10)),11),13),18),(14,(16,17))),12),15,19); 1
(((((((((((1,2),3),6),5),((4,(7,(8,9))),10)),11),13),18),14),(12,15)),(16,17),19); 1
(((((((((((1,2),3),6),5),((7,(8,9)),10)),4),11),((13,(16,17)),14)),12),18),15,19); 1
(((((((((((1,2),3),6),5),(4,((7,9),8))),10),11),((13,(16,17)),14)),12),18),15,19); 1
(((((((((((1,2),3),6),5),10),((7,8),9)),4),11),(((13,(16,17)),14),15)),12),18,19); 1
(((((((((((1,2),3),6),5),10),((7,8),9)),4),11),(((13,(16,17)),18),14)),12),15,19); 1
(((((((((((1,2),3),6),5),10),((7,8),9)),4),11),((13,(16,17)),14)),12),(15,18),19); 1
(((((((((((1,2),3),6),5),10),((7,8),9)),4),11),(12,((13,(16,17)),14))),15),18,19); 1
(((((((((((1,2),3),6),5),10),((7,8),9)),4),11),15),(((13,18),(16,17)),14)),12,19); 1
(((((((((((1,2),3),6),5),10),((7,9),8)),4),11),(((13,(16,17)),14),15)),12),18,19); 1
(((((((((((1,2),3),6),5),10),((7,9),8)),4),11),(((13,(16,17)),18),14)),12),15,19); 1
(((((((((((1,2),3),6),5),10),((7,9),8)),4),11),((12,13),14)),(15,(16,17))),18,19); 1
(((((((((((1,2),3),6),5),10),((7,9),8)),4),11),((12,14),(13,(16,17)))),18),15,19); 1
(((((((((((1,2),3),6),5),10),((7,9),8)),4),11),(12,15)),((13,(16,17)),14)),18,19); 1
(((((((((((1,2),3),6),5),10),((7,9),8)),4),11),(13,14)),(15,(16,17))),(12,18),19); 1
(((((((((((1,2),3),6),5),10),((7,9),8)),4),11),(13,14)),12),(15,((16,17),18)),19); 1
(((((((((((1,2),3),6),5),10),((7,9),8)),4),11),13),(((12,15),18),14)),(16,17),19); 1
(((((((((((1,2),3),6),5),10),((7,9),8)),4),11),18),(12,((13,(16,17)),14))),15,19); 1
(((((((((((1,2),3),6),5),10),(4,((7,8),9))),11),((12,15),13)),14),(16,17)),18,19); 1
(((((((((((1,2),3),6),5),10),(4,((7,8),9))),11),((13,(16,17)),14)),12),15),18,19); 1
(((((((((((1,2),3),6),5),10),(4,((7,8),9))),11),((13,14),(16,17))),12),18),15,19); 1
(((((((((((1,2),3),6),5),10),(4,((7,8),9))),11),(12,15)),(13,14)),(16,17)),18,19); 1
(((((((((((1,2),3),6),5),10),(4,((7,8),9))),11),(13,(16,17))),14),12),(15,18),19); 1
(((((((((((1,2),3),6),5),10),(4,((7,8),9))),11),(13,(16,17))),14),18),(12,15),19); 1
(((((((((((1,2),3),6),5),10),(4,((7,8),9))),11),12),((13,(16,17)),14)),18),15,19); 1
(((((((((((1,2),3),6),5),10),(4,((7,8),9))),11),12),(13,14)),((16,17),18)),15,19); 1
(((((((((((1,2),3),6),5),10),(4,((7,8),9))),11),13),(12,14)),18),(15,(16,17)),19); 1
(((((((((((1,2),3),6),5),10),(4,((7,8),9))),11),13),14),(15,(16,17))),(12,18),19); 1
(((((((((((1,2),3),6),5),10),(4,((7,9),8))),11),((12,14),13)),(16,17)),15),18,19); 1
(((((((((((1,2),3),6),5),10),(4,((7,9),8))),11),((13,(16,17)),14)),15),18),12,19); 1
(((((((((((1,2),3),6),5),10),(4,((7,9),8))),11),((13,(16,17)),14)),18),12),15,19); 1
(((((((((((1,2),3),6),5),10),(4,((7,9),8))),11),((13,14),(16,17))),18),12),15,19); 1
(((((((((((1,2),3),6),5),10),(4,((7,9),8))),11),(12,13)),(14,15)),(16,17)),18,19); 1
(((((((((((1,2),3),6),5),10),(4,((7,9),8))),11),(12,13)),14),(16,17)),(15,18),19); 1
(((((((((((1,2),3),6),5),10),(4,((7,9),8))),11),(12,14)),13),(15,(16,17))),18,19); 1
(((((((((((1,2),3),6),5),10),(4,((7,9),8))),11),(13,(14,(16,17)))),12),18),15,19); 1
(((((((((((1,2),3),6),5),10),(4,((7,9),8))),11),(13,(15,(16,17)))),14),12),18,19); 1
(((((((((((1,2),3),6),5),10),(4,((7,9),8))),11),(13,(16,17))),(12,15)),14),18,19); 1
(((((((((((1,2),3),6),5),10),(4,((7,9),8))),11),(13,(16,17))),(14,15)),12),18,19); 1
(((((((((((1,2),3),6),5),10),(4,((7,9),8))),11),(13,(16,17))),14),15),(12,18),19); 1
(((((((((((1,2),3),6),5),10),(4,((7,9),8))),11),(13,14)),(15,(16,17))),12),18,19); 1
(((((((((((1,2),3),6),5),10),(4,((7,9),8))),11),(13,14)),(16,17)),15),(12,18),19); 1
(((((((((((1,2),3),6),5),10),(4,((7,9),8))),11),(13,14)),(16,17)),18),(12,15),19); 1
(((((((((((1,2),3),6),5),10),(4,((7,9),8))),11),(13,14)),12),(15,18)),(16,17),19); 1
(((((((((((1,2),3),6),5),10),(4,((7,9),8))),11),(13,14)),12),18),(15,(16,17)),19); 1
(((((((((((1,2),3),6),5),10),(4,((7,9),8))),11),(13,18)),(14,(16,17))),12),15,19); 1
(((((((((((1,2),3),6),5),10),(4,((7,9),8))),11),(13,18)),12),14),(15,(16,17)),19); 1
(((((((((((1,2),3),6),5),10),(4,((7,9),8))),11),(14,18)),13),(12,15)),(16,17),19); 1
(((((((((((1,2),3),6),5),10),(4,((7,9),8))),11),12),(13,14)),18),(15,(16,17)),19); 1
(((((((((((1,2),3),6),5),10),(4,((7,9),8))),11),12),13),(14,(15,18))),(16,17),19); 1
(((((((((((1,2),3),6),5),10),(4,((7,9),8))),11),12),13),14),((15,18),(16,17)),19); 1
(((((((((((1,2),3),6),5),10),(4,((7,9),8))),11),12),18),((13,14),(16,17))),15,19); 1
(((((((((((1,2),3),6),5),10),(4,((7,9),8))),11),13),((12,14),15)),(16,17)),18,19); 1
(((((((((((1,2),3),6),5),10),(4,((7,9),8))),11),13),((12,15),14)),18),(16,17),19); 1
(((((((((((1,2),3),6),5),10),(4,((7,9),8))),11),13),((12,18),14)),(16,17)),15,19); 1
(((((((((((1,2),3),6),5),10),(4,((7,9),8))),11),13),(14,((16,17),18))),12),15,19); 1
(((((((((((1,2),3),6),5),10),(4,((7,9),8))),11),13),(14,15)),12),((16,17),18),19); 1
(((((((((((1,2),3),6),5),10),(4,((7,9),8))),11),13),12),(14,(15,(16,17)))),18,19); 1
(((((((((((1,2),3),6),5),10),(4,((7,9),8))),11),13),12),(14,18)),(15,(16,17)),19); 1
(((((((((((1,2),3),6),5),10),(4,((7,9),8))),11),13),12),15),((14,(16,17)),18),19); 1
(((((((((((1,2),3),6),5),10),(4,((7,9),8))),11),13),14),(15,(16,17))),(12,18),19); 1
(((((((((((1,2),3),6),5),10),(4,((7,9),8))),11),13),14),12),((15,(16,17)),18),19); 1
(((((((((((1,2),3),6),5),10),(4,((7,9),8))),11),14),(12,13)),18),(15,(16,17)),19); 1
(((((((((((1,2),3),6),5),10),(4,((7,9),8))),11),14),13),(16,17)),((12,15),18),19); 1
(((((((((((1,2),3),6),5),10),(4,((7,9),8))),11),14),13),12),((15,(16,17)),18),19); 1
(((((((((((1,2),3),6),5),10),(4,((7,9),8))),11),18),13),((12,15),14)),(16,17),19); 1
(((((((((((1,2),3),6),5),10),(4,(7,(8,9)))),11),((13,(16,17)),14)),12),15),18,19); 1
(((((((((((1,2),3),6),5),10),(4,(7,(8,9)))),11),((13,(16,17)),14)),12),18),15,19); 1
(((((((((((1,2),3),6),5),10),(4,(7,(8,9)))),11),((13,(16,17)),14)),15),12),18,19); 1
(((((((((((1,2),3),6),5),10),(4,(7,(8,9)))),11),(12,14)),13),(15,(16,17))),18,19); 1
(((((((((((1,2),3),6),5),10),(4,(7,(8,9)))),11),(13,(16,17))),18),14),(12,15),19); 1
(((((((((((1,2),3),6),5),10),(4,(7,(8,9)))),11),(13,14)),12),(15,(16,17))),18,19); 1
(((((((((((1,2),3),6),5),10),(4,(7,(8,9)))),11),(13,14)),18),12),(15,(16,17)),19); 1
(((((((((((1,2),3),6),5),10),(4,(7,(8,9)))),11),12),((13,(16,17)),14)),15),18,19); 1
(((((((((((1,2),3),6),5),10),(4,(7,(8,9)))),11),13),14),12),((15,(16,17)),18),19); 1
(((((((((((1,2),3),6),5),10),(4,(7,(8,9)))),11),14),(13,(16,17))),(12,18)),15,19); 1
(((((((((((1,2),3),6),5),10),(4,(7,(8,9)))),11),14),13),(15,(16,17))),(12,18),19); 1
(((((((((((1,2),3),6),5),10),(4,(7,(8,9)))),11),18),12),((13,(16,17)),14)),15,19); 1
(((((((((((1,2),3),6),5),10),(7,(8,9))),4),11),(((13,(16,17)),15),14)),12),18,19); 1
(((((((((((1,2),3),6),5),10),(7,(8,9))),4),11),((13,(16,17)),14)),(12,15)),18,19); 1
(((((((((((1,2),3),6),5),10),(7,(8,9))),4),11),((13,18),14)),12),(15,(16,17)),19); 1
(((((((((((1,2),3),6),5),10),(7,(8,9))),4),11),12),(13,14)),((15,(16,17)),18),19); 1
(((((((((((1,2),3),6),5),10),(7,(8,9))),4),11),18),((13,(16,17)),14)),(12,15),19); 1
(((((((((((1,2),3),6),5),10),(7,(8,9))),4),11),18),12),((13,15),(14,(16,17))),19); 1
(((((((((((1,2),3),6),5),10),4),((7,8),9)),11),(((13,14),(16,17)),15)),18),12,19); 1
(((((((((((1,2),3),6),5),10),4),((7,8),9)),11),13),(((12,15),18),14)),(16,17),19); 1
(((((((((((1,2),3),6),5),10),4),((7,9),8)),11),((13,(15,(16,17))),14)),12),18,19); 1
(((((((((((1,2),3),6),5),10),4),((7,9),8)),11),((13,(16,17)),14)),(12,15)),18,19); 1
(((((((((((1,2),3),6),5),10),4),((7,9),8)),11),(13,(14,(16,17)))),(12,15)),18,19); 1
(((((((((((1,2),3),6),5),10),4),((7,9),8)),11),13),(12,14)),((15,(16,17)),18),19); 1
(((((((((((1,2),3),6),5),10),4),((7,9),8)),11),14),(12,(13,((16,17),18)))),15,19); 1
(((((((((((1,2),3),6),5),10),4),(7,(8,9))),11),((13,(14,(16,17))),15)),12),18,19); 1
(((((((((((1,2),3),6),5),10),4),(7,(8,9))),11),(12,(13,14))),(15,(16,17))),18,19); 1
(((((((((((1,2),3),6),5),10),4),(7,(8,9))),11),12),18),(((13,14),(16,17)),15),19); 1
(((((((((((1,2),3),6),5),4),((7,(8,9)),10)),11),((13,(16,17)),14)),12),18),15,19); 1
((((((((((1,2),3),6),10),5),(4,((7,9),8))),11),12),((13,(16,17)),14)),(15,18),19); 1
((((((((((1,2),3),6),5),(((7,9),8),10)),4),11),(((13,14),(16,17)),18)),15),12,19); 1
((((((((((1,2),3),6),5),((4,((7,8),9)),10)),11),(13,14)),(12,15)),18),(16,17),19); 1
((((((((((1,2),3),6),5),((4,((7,9),8)),10)),11),(12,13)),14),(15,(16,17))),18,19); 1
((((((((((1,2),3),6),5),((4,((7,9),8)),10)),11),13),14),(15,(16,17))),(12,18),19); 1
((((((((((1,2),3),6),5),((7,(8,9)),10)),4),11),12),((13,(16,17)),14)),(15,18),19); 1
((((((((((1,2),3),6),5),(4,((7,8),9))),10),11),((13,14),(15,(16,17)))),12),18,19); 1
((((((((((1,2),3),6),5),(4,((7,9),8))),10),11),(((13,(16,17)),14),15)),12),18,19); 1
((((((((((1,2),3),6),5),10),((7,8),9)),4),11),((13,(16,17)),(14,18))),(12,15),19); 1
((((((((((1,2),3),6),5),10),((7,9),8)),4),11),(((12,15),18),(13,14))),(16,17),19); 1
((((((((((1,2),3),6),5),10),((7,9),8)),4),11),(13,14)),(12,((15,(16,17)),18)),19); 1
((((((((((1,2),3),6),5),10),(4,((7,8),9))),11),(((13,(16,17)),14),15)),12),18,19); 1
((((((((((1,2),3),6),5),10),(4,((7,8),9))),11),((12,13),14)),(15,(16,17))),18,19); 1
((((((((((1,2),3),6),5),10),(4,((7,8),9))),11),((13,(16,17)),(14,18))),12),15,19); 1
((((((((((1,2),3),6),5),10),(4,((7,8),9))),11),((13,14),(15,(16,17)))),12),18,19); 1
((((((((((1,2),3),6),5),10),(4,((7,8),9))),11),((13,14),(15,(16,17)))),18),12,19); 1
((((((((((1,2),3),6),5),10),(4,((7,8),9))),11),(12,15)),((13,(16,17)),14)),18,19); 1
((((((((((1,2),3),6),5),10),(4,((7,8),9))),11),(13,(16,17))),(14,15)),(12,18),19); 1
((((((((((1,2),3),6),5),10),(4,((7,8),9))),11),(13,14)),12),((15,(16,17)),18),19); 1
((((((((((1,2),3),6),5),10),(4,((7,8),9))),11),12),((13,(16,17)),14)),(15,18),19); 1
((((((((((1,2),3),6),5),10),(4,((7,9),8))),11),(((13,(16,17)),14),15)),12),18,19); 1
((((((((((1,2),3),6),5),10),(4,((7,9),8))),11),(((13,(16,17)),14),15)),18),12,19); 1
((((((((((1,2),3),6),5),10),(4,((7,9),8))),11),(((13,(16,17)),18),14)),12),15,19); 1
((((((((((1,2),3),6),5),10),(4,((7,9),8))),11),(((13,(16,17)),18),14)),15),12,19); 1
((((((((((1,2),3),6),5),10),(4,((7,9),8))),11),(((13,14),(16,17)),18)),12),15,19); 1
((((((((((1,2),3),6),5),10),(4,((7,9),8))),11),(((13,14),18),(16,17))),12),15,19); 1
((((((((((1,2),3),6),5),10),(4,((7,9),8))),11),((12,13),14)),(16,17)),(15,18),19); 1
((((((((((1,2),3),6),5),10),(4,((7,9),8))),11),((12,14),(13,(16,17)))),15),18,19); 1
((((((((((1,2),3),6),5),10),(4,((7,9),8))),11),((12,18),13)),14),(15,(16,17)),19); 1
((((((((((1,2),3),6),5),10),(4,((7,9),8))),11),((13,(15,(16,17))),14)),12),18,19); 1
((((((((((1,2),3),6),5),10),(4,((7,9),8))),11),((13,(16,17)),14)),(12,18)),15,19); 1
((((((((((1,2),3),6),5),10),(4,((7,9),8))),11),(12,(13,14))),(16,17)),(15,18),19); 1
((((((((((1,2),3),6),5),10),(4,((7,9),8))),11),(12,13)),(14,15)),((16,17),18),19); 1
((((((((((1,2),3),6),5),10),(4,((7,9),8))),11),(12,13)),14),((15,18),(16,17)),19); 1
((((((((((1,2),3),6),5),10),(4,((7,9),8))),11),(13,14)),((12,15),18)),(16,17),19); 1
((((((((((1,2),3),6),5),10),(4,((7,9),8))),11),(14,18)),(12,13)),(15,(16,17)),19); 1
((((((((((1,2),3),6),5),10),(4,((7,9),8))),11),12),(((13,14),(16,17)),15)),18,19); 1
((((((((((1,2),3),6),5),10),(4,((7,9),8))),11),12),((13,14),18)),(15,(16,17)),19); 1
((((((((((1,2),3),6),5),10),(4,((7,9),8))),11),12),14),(((13,(16,17)),15),18),19); 1
((((((((((1,2),3),6),5),10),(4,((7,9),8))),11),13),(12,14)),((15,(16,17)),18),19); 1
((((((((((1,2),3),6),5),10),(4,((7,9),8))),11),14),(((12,15),18),13)),(16,17),19); 1
((((((((((1,2),3),6),5),10),(4,((7,9),8))),11),18),((12,13),14)),(15,(16,17)),19); 1
((((((((((1,2),3),6),5),10),(4,((7,9),8))),11),18),((13,(15,(16,17))),14)),12,19); 1
((((((((((1,2),3),6),5),10),(4,(7,(8,9)))),11),((12,(13,(16,17))),14)),15),18,19); 1
((((((((((1,2),3),6),5),10),(4,(7,(8,9)))),11),((13,(16,17)),14)),(12,15)),18,19); 1
((((((((((1,2),3),6),5),10),(4,(7,(8,9)))),11),((13,(16,17)),14)),12),(15,18),19); 1
((((((((((1,2),3),6),5),10),(7,(8,9))),4),11),((13,(16,17)),(14,15))),(12,18),19); 1
((((((((((1,2),3),6),5),10),4),((7,9),8)),11),((12,15),((13,(16,17)),14))),18,19); 1
(((((((((1,2),3),6),(5,10)),(4,((7,9),8))),11),((12,15),(13,14))),(16,17)),18,19); 1
(((((((((1,2),3),6),(5,10)),(4,((7,9),8))),11),((13,(16,17)),14)),(12,15)),18,19); 1
(((((((((1,2),3),6),(5,10)),(7,(8,9))),4),11),(13,(14,((15,(16,17)),18)))),12,19); 1
(((((((((1,2),3),6),5),(4,((7,9),8))),10),11),((12,15),14)),((13,(16,17)),18),19); 1
(((((((((1,2),3),6),5),10),(4,((7,8),9))),11),((12,(13,(16,17))),(14,18))),15,19); 1
(((((((((1,2),3),6),5),10),(4,((7,9),8))),11),(((12,(13,(16,17))),18),14)),15,19); 1
(((((((((1,2),3),6),5),10),(4,((7,9),8))),11),(((12,15),(13,14)),(16,17))),18,19); 1
(((((((((1,2),3),6),5),10),(4,((7,9),8))),11),((13,(16,17)),14)),((12,15),18),19); 1
(((((((((1,2),3),6),5),10),(4,((7,9),8))),11),(12,(((13,(16,17)),14),18))),15,19); 1
(((((((((1,2),3),6),5),10),(4,((7,9),8))),11),(12,((13,(16,17)),(14,18)))),15,19); 1
(((((((((1,2),3),6),5),10),(4,((7,9),8))),11),(13,(16,17))),((12,15),(14,18)),19); 1
(((((((((1,2),3),6),5),10),(4,(7,(8,9)))),11),((12,((13,(16,17)),14)),18)),15,19); 1
(((((((((1,2),3),6),5),10),(4,(7,(8,9)))),11),((12,13),((15,18),(16,17)))),14,19); 1
(((((((((1,2),3),6),5),10),(4,(7,(8,9)))),11),((12,15),((13,(16,17)),14))),18,19); 1
(((((((((1,2),3),6),5),10),(4,(7,(8,9)))),11),((13,(15,(16,17))),(14,18))),12,19); 1
(((((((((1,2),3),6),5),10),(4,(7,(8,9)))),11),((13,14),(15,(16,17)))),(12,18),19); 1
