# Supplementary material for: Phylogenomics and classification of Cactaceae based on hundreds of nuclear genes
Source: Plant Syst Evol. 2025 Aug 11;311(5):28. doi: 10.1007/s00606-025-01948-z (PMC12339657; doi:10.1007/s00606-025-01948-z)
Supplement: Supplementary file 4 — Online Resource 4: Containing alignments and RAxML gene trees for all included loci and all phylogenetic datasets (ZIP 10372 KB) [file 606_2025_1948_MOESM4_ESM.zip › de Vos et al_ESM_4/ESM_data_bucky/6961_consensus.mafft.fastabuckytrees_pruned.t]

#NEXUS
[ID: 4513032012]
[Param: tree]
begin trees;
translate
1 0_Anacampserotaceae_P9315,
2 0_Anacampserotaceae_P9319,
3 0_Anacampserotaceae_P9321,
4 1a_Pereskioideae-Leu_P4619,
5 1b_Pereskioideae-ss_P4637,
6 1b_Pereskioideae-ss_S7212,
7 2a_Opuntioideae-Opuntieae_P4585,
8 2b_Opuntioideae-Cylindropuntieae_P9253,
9 2c_Opuntioideae-Pterocacteae_P4571,
10 3_Maihuenioideae_S5849,
11 4_Blossfeldioideae_P8439,
12 5a_Cactoideae-Lymanbensonieae_P9185,
13 5b_Cactoideae-Copiapoeae_P8881,
14 5c_Cactoideae-Cacteae_P9261,
15 5d_Cactoideae-Phyllocacteae_P9255,
16 5e_Cactoideae-Fraileeae_P9233,
17 5f_Cactoideae-Rhipsalideae_P4563,
18 5g_Cactoideae-Notocacteae_P5169,
19 5h_Cactoideae-Cereeae_P9183;
tree gen.0 = [&U] (((((16:0.02734058,(11:0.01579139,(((8:0.042395881,(9:0.01201289,7:0.0112359353):0.002499498):0.01713013,((5:0.00927767,(((2:0.03204513,1:0.1667607):0.01696636,3:0.02187884):0.05565804,4:0.03424536):0.002411332):0.0003065505,6:0.011192):0.0004543367):0.006382591,10:0.015311905):0.01087439):0.004261975):0.004374065,15:0.011328931):0.0001439973,(18:0.044460427,17:0.01273787):0.0390595281):0.002159654,((12:0.01788927,13:0.006820067):0.00128634,14:0.0333494768):0.003614858):0.0005091213,19:0.0290974647);
tree gen.1 = [&U] (19:0.03079610378,((16:0.0211014,(11:0.01480749,(((4:0.02439005,((5:0.008279548,(1:0.1585494,(3:0.0204675,2:0.03108398):0.01616944):0.029950582):0.001289562,6:0.005545411):0.0005344884):0.001639792,10:0.012244655):0.0005615063,((7:0.010880168,9:0.01238615):0.004307034,8:0.055061145):0.02230279):0.009008864):0.004503694):0.010581417,(15:0.006427702,(((12:0.008924614,13:0.002364032):0.003618775,14:0.03397405694):0.0003608091,(18:0.048335926,17:0.01561142):0.06634596188):0.001194441):0.001887119):0.002092315);
tree gen.2 = [&U] ((15:0.012062491,((16:0.02753145,(11:0.02010675,((10:0.017996689,((6:0.007118929,((3:0.0260359,(2:0.02929157,1:0.1183701):0.002797606):0.0594972,4:0.02057003):0.002028493):0.0009116462,5:0.01272163):0.0003699907):0.0008399901,((7:0.00957195475,9:0.011853094):0.002423532,8:0.041341156):0.024515639):0.01515321):0.008429947):0.006524297,((18:0.0725805497,17:0.02900524):0.033161301,((12:0.007626697,13:0.008212407):0.005183033,14:0.0245257154):0.000552865):0.0007521845):1.852041e-05):0.001403335,19:0.03266525522);
tree gen.3 = [&U] ((15:0.015592383,((16:0.03121742,(11:0.009542517,(((1:0.1120323,(2:0.03042021,3:0.02198453):0.02001998):0.04126741,4:0.01279135):0.002912312,(6:0.004319032,(5:0.006457989,(10:0.017049861,((9:0.0122139898,7:0.009888075):0.0020875909,8:0.040251173):0.01884073):0.0005676483):0.0007271192):0.001774459):0.008554376):0.002422568):0.005143763,((18:0.053224658,17:0.02068039):0.031065775,((12:0.00982837,13:0.006510641):0.003846705,14:0.0329234322):0.004651395):0.0007846501):0.002485051):0.00177689887,19:0.03217781756);
tree gen.4 = [&U] (((((18:0.06006714,17:0.0243306):0.0398325165,15:0.013306316):0.0003613686,(14:0.0360349274,(12:0.02394525,13:0.006397072):0.004449378):0.001069348):0.001056069,((((10:0.026024121,(5:0.007945035,((((2:0.0276843,1:0.1568381):0.004491659,3:0.03495824):0.05551124,4:0.02647958):0.002759348,6:0.004701197):0.003537614):0.004424245):6.845313e-05,(8:0.050722726,(7:0.015060612,9:0.009799518):0.004065619):0.023680022):0.008611582,11:0.01247014):0.008645242,16:0.02670788):0.005105395):0.008525357,19:0.03800790933);
tree gen.5 = [&U] ((18:0.0214567803,17:0.037042688):0.075340537,((((16:0.03016069,((((((7:0.0074893621,9:0.00612344):0.0020769945,8:0.039525444):0.031977936,(6:0.006012166,(((1:0.1494406,3:0.02213785):0.005939345,2:0.02689051):0.04413673,4:0.01723661):0.001487693):0.007564125):0.002242952,5:0.008236696):0.001565916,10:0.01205458):0.01107456,11:0.01413242):0.002255323):0.001653384,((13:0.008285047,12:0.008912257):0.003933311,14:0.0389030671):0.003216682):0.002077357,15:0.020942714):0.004954076,19:0.03341343052):0.012362148);
tree gen.6 = [&U] (19:0.04179891679,((15:0.017803328,(18:0.08296085,17:0.02014538):0.0316463071):0.002768251,((14:0.034176508,(12:0.009419073,13:0.009074048):0.004783137):0.004149234,(16:0.03121982,(11:0.01643637,(((((((2:0.03698824,1:0.09899852):0.007848141,3:0.02653919):0.05583236,4:0.0199284):0.00189842,6:0.006795345):0.007342635,5:0.009673224):0.0007973864,10:0.018264674):0.002747649,(8:0.058337468,(7:0.018587532,9:0.01026266):0.006569555):0.02188808):0.006351649):0.004654998):0.006133899):0.0002375536):0.002916941);
tree gen.7 = [&U] ((17:0.0489981405,18:0.0352677814):0.04806688,(((14:0.0320463218,(13:0.006261799,12:0.01632189):0.003554991):0.00186171,(15:0.016828413,((11:0.01659042,16:0.02682245):0.003052057,((10:0.018714473,((((1:0.1328234,(2:0.0413726,3:0.02364037):0.00299992):0.03620511,4:0.02300622):0.00101331,6:0.006301738):0.0003841943,5:0.009333433):0.002055496):0.0006346675,(8:0.05887207,(9:0.005344477,7:0.013001156):0.004004873):0.033537038):0.008569161):0.01037962):0.00029897807):0.0003809254,19:0.02889316162):0.0102637834);
tree gen.8 = [&U] (19:0.0352254711,((((13:0.01326151,12:0.008129323):0.002718204,14:0.0338099922):0.0009218062,((11:0.01836314,(10:0.01551665,(((7:0.0099741827,9:0.0112517612):0.003358859,8:0.0494600624):0.02272574,(((3:0.02545072,2:0.02990047):0.007421892,1:0.09938165):0.06614455,(5:0.007647971,(6:0.005968396,4:0.01712174):0.0007596187):0.002697119):0.0001584893):0.001008129):0.008399389):0.003355227,16:0.02553835):0.005260615):8.326714e-05,((18:0.068030619,17:0.02167083):0.0451836082,15:0.010085763):0.0037239881):0.001837947);
tree gen.9 = [&U] ((18:0.027135715,17:0.066247017):0.038531641,((((((10:0.016468722,(((7:0.014993798,9:0.007103574):0.002255927,8:0.038003356):0.02253105,(5:0.01023809,((((1:0.1038773,2:0.02814343):0.007321195,3:0.02803987):0.05261829,4:0.02175627):0.0006493668,6:0.003747249):0.002393272):0.006175204):0.0004051932):0.00902016,11:0.01258514):0.008478534,16:0.02365076):0.004657613269,15:0.02297714):0.0005733803,(14:0.0194085341,(13:0.007558337,12:0.01177356):0.00192244):0.001021683):0.0020894946,19:0.04327605322):0.01453190313);
tree gen.10 = [&U] ((((15:0.016660887,((13:0.003663627,12:0.01236447):0.003172719,14:0.0291000428):0.002807227):0.0001097246,((11:0.02453116,16:0.02816895):0.003457301,(((((6:0.008407934,4:0.02311366):0.001361223,((1:0.1038973,2:0.02888439):0.009455381,3:0.02173504):0.05296613):0.001262505,5:0.006743369):0.00189498,(8:0.048330661,(7:0.01853269984,9:0.006492049):0.002017754):0.031181993):0.002439652,10:0.011704389):0.01563392):0.01193342):0.002817062,19:0.0578549785):0.006133906,(18:0.051499616,17:0.043829586):0.0588333423);
tree gen.11 = [&U] ((((17:0.02031355,18:0.057791804):0.060692728,(16:0.02350172,((10:0.017550426,((((6:0.001668622,(1:0.1671923,(3:0.02774218,2:0.03398927):0.0001927243):0.04345651):0.01193129,4:0.01967302):0.003524441,5:0.008887077):0.004316917,((7:0.0140391234,9:0.01087604):0.0011918307,8:0.0563684861):0.02614131):0.002004956):0.01095175,11:0.01590249):0.006027764):0.004471683):0.0003594724,(15:0.017947907,((13:0.008900308,12:0.02230352):0.004809529,14:0.0298033072):0.0006309677):0.002019429):0.004810141,19:0.0494086456);
tree gen.12 = [&U] (19:0.04100736078,(((13:0.01212384,12:0.01920228):0.001574616,14:0.0549431484):0.00323368,((15:0.012424134,(16:0.03603215,(((6:0.01196231,(((10:0.012565532,(3:0.02617564,(1:0.1661695,2:0.04622283):0.006642969):0.05419184):0.0003003813,4:0.01937407):0.002414113,5:0.005983106):0.0002894801):0.0004081615,(8:0.052288713,(9:0.004894384,7:0.015099314):0.0065008811):0.03098168):0.008646227,11:0.01209203):0.003510905):0.00414934):9.898682e-07,(17:0.01110438,18:0.057376343):0.044898733):1.793909e-05):0.001630127);
tree gen.13 = [&U] ((((16:0.02123709,((((8:0.058389909,(9:0.008381864,7:0.0129411571):0.005595793):0.02314253,(((4:0.0212087,6:0.01143516):0.002347442,(3:0.02474428,(1:0.1634459,2:0.03066483):0.004066521):0.0463232):0.002418086,5:0.004677211):0.001661912):0.002645939,10:0.015509326):0.007413266,11:0.01574919):0.001640599):0.006432693,(15:0.013221398,((13:0.007686193,12:0.01566151):0.00318621,14:0.041713588):0.001917271):0.000413875):0.001396853,(17:0.02099625,18:0.065193743):0.050455063):0.003163646,19:0.04499022582);
tree gen.14 = [&U] (19:0.03358151031,(((15:0.018203115,((((1:0.1605977,(3:0.02208203,2:0.03242245):0.0006740575):0.04750253,4:0.02205942):0.001810136,((6:0.007361615,(8:0.038410627,(9:0.0067219379,7:0.015667018):0.002596063):0.0196046908):0.001699055,(5:0.009237341,10:0.018453688):0.0001938117):0.00134947):0.009776192,(11:0.011224,16:0.02813766):0.001189869):0.01000322):0.0003518342,(14:0.0262262441,(13:0.005039136,12:0.01094018):0.00524684):0.001767011):0.002491381,(17:0.02800686,18:0.0556236156):0.049471033):0.003323319);
tree gen.15 = [&U] ((((17:0.02188314,18:0.062922887):0.058373582,(14:0.03270520112,(13:0.003879098,12:0.01234815):0.007007194):0.0007706535):0.000137932,((16:0.02466743,((((9:0.009444985,7:0.0181040424):0.010621739,8:0.052113421):0.029708677,(10:0.01717022,(5:0.008210521,(4:0.02182152,((3:0.03086672,(2:0.008977847,1:0.1483383):0.009186158):0.0473825,6:0.01301801):8.296496e-05):0.0004087542):0.004069534):0.002767192):0.01371851,11:0.02006587):0.0047128):0.008249631,15:0.015948803):0.0003518099):0.002218207,19:0.0401498477);
tree gen.16 = [&U] (((((((8:0.064719453,(9:0.01054643,7:0.0079690531):0.002211629):0.028681638,((5:0.01053145,(6:0.004380652,(4:0.02027326,((2:0.02151203,3:0.01599131):0.004281004,1:0.1076371):0.04194211):0.0006610538):0.002174989):0.001374956,10:0.01182471):0.0001121849):0.01388456,11:0.01763509):0.006063063,16:0.02497721):0.005166411,((17:0.01093106,18:0.05411373):0.047971169,(14:0.035120373,(13:0.004839118,12:0.01316007):0.002289032):0.004243559):0.0001989007):0.0001684661,15:0.015886546):0.0028995707,19:0.03586533182);
tree gen.17 = [&U] ((((15:0.018317985,((11:0.01346589,((((3:0.02323304,(2:0.02430828,1:0.148116):0.0113978):0.05090807,((6:0.01105255,4:0.02285152):0.002112825,5:0.009520319):0.001455921):0.001805403,((9:0.009855927,7:0.011687873):0.009504843,8:0.047633595):0.02215948):0.001448845,10:0.011650206):0.01312654):0.005421851,16:0.03335656):0.009599901):4.055811e-05,(17:0.02122767,18:0.066438568):0.0471967663):0.001162573,(14:0.0348371948,(13:0.00888285,12:0.007867605):0.0020654):0.002740365):0.002497912,19:0.034087698);
tree gen.18 = [&U] (((((11:0.02017807,(((((7:0.0085835527,9:0.009646307):0.006972012,8:0.049376578):0.02334445,(4:0.02411678,(6:0.00242601,(3:0.03630745,(2:0.02343006,1:0.1496275):0.006968172):0.04466498):0.0008687035):0.001677784):0.0005420743,5:0.006545326):0.001973483,10:0.015921178):0.009197693):0.00751016,16:0.03522146):0.0047406864,15:0.0160060702):0.000160568,((17:0.02588135,18:0.057757697):0.037119227,(14:0.0370443236,(13:0.01451724,12:0.007843239):0.00872669):0.0006734663):0.001114794):0.00619497,19:0.0292192393);
tree gen.19 = [&U] (19:0.0431070321,((((((11:0.01961481,((6:0.004516128,(10:0.015361461,((3:0.02889086,(2:0.02387676,1:0.1378277):0.007261035):0.04485736,4:0.02182666):0.009445351):0.001998091):0.003553971,(5:0.003583633,(8:0.046764895,(7:0.0149572078,9:0.007051691):0.003112378):0.028328524):0.0001168855):0.009321084):0.005210773,16:0.03720182):0.007487011,(13:0.005366228,12:0.01118374):0.00766863):0.001590037,14:0.0389954612):0.0006063904,15:0.010486196):0.001601141,(17:0.01427364,18:0.0569431967):0.044845182):0.00223269946);
tree gen.20 = [&U] (19:0.0365320142,(((((11:0.007466539,((((6:0.007475452,4:0.02145685):0.0002587869,((2:0.03768294,3:0.02995156):0.009847976,1:0.1116753):0.0542841):0.001116379,10:0.014817208):0.001027987,(5:0.006400662,(8:0.043706124,(7:0.010512714,9:0.01344714881):0.004545585):0.0187389418):0.001381853):0.0128914):0.003084278,16:0.02497585):0.003947688,15:0.016304494):0.001539053,(17:0.02538533,18:0.0608225945):0.04270323):0.0003533489,((13:0.00742712,12:0.01512613):0.003789456,14:0.0362539304):0.003995908):0.0016511712);
tree gen.21 = [&U] ((((17:0.01930992,18:0.061210974):0.031948074,((16:0.02687561,(11:0.004699644,((((8:0.054998587,(9:0.009435454,7:0.01282954971):0.0003107816):0.0191545276,(6:0.006014073,(4:0.02306515,((3:0.02088975,2:0.02641758):0.008640716,1:0.1187026):0.04699892):0.0009336464):0.0003122377):0.000370209,5:0.00988654):0.0001613975,10:0.021494639):0.01098782):0.002601046):0.003759262,15:0.02143522):0.00035875751):0.0003047221,((13:0.01462089,12:0.01373122):0.0007259747,14:0.0268350467):0.0003979525):0.004151,19:0.03398594272);
tree gen.22 = [&U] (((17:0.01617348,18:0.055708435):0.039061908,((((12:0.007642626,13:0.008859628):0.001797599,14:0.0276335566):0.001157434,(16:0.02839043,(11:0.01125952,(10:0.017356754,(((4:0.01911252,((2:0.0385461,3:0.01626924):0.007554924,1:0.128807):0.03978594):0.004784659,6:0.004276035):0.0006038447,(5:0.009261592,(8:0.036739518,(7:0.0139838763,9:0.006586777):0.001633468):0.02149823):0.000214972):0.004869856):0.006953055):0.008228128):0.00279411):0.001029694,15:0.0209360779):0.001309562):0.003239956,19:0.03470919811);
tree gen.23 = [&U] ((15:0.011626401,((16:0.02812646,(11:0.007574708,((((7:0.0120691219,9:0.0074948427):0.002972892,8:0.04788961):0.031678822,10:0.012469519):0.002141501,(((((3:0.03276089,2:0.02596785):0.009305767,1:0.1922446):0.04259809,6:0.004485504):0.0003767374,4:0.02399786):0.003189285,5:0.007214889):0.0007416046):0.01198952):0.005774807):0.008841527,((17:0.02258594,18:0.052843257):0.046537527,(14:0.0313648379,(12:0.01556877,13:0.005795533):0.002649108):0.002384679):1.193556e-05):0.0009147461):0.004145888,19:0.02849461018);
tree gen.24 = [&U] (19:0.0425810096,(((13:0.01164224,12:0.0145825):0.002519946,14:0.0265900201):0.002695618,((15:0.015290241,((11:0.02448987,(((9:0.004650517,7:0.012400384):0.006098278,8:0.0523006574):0.02083329,(5:0.009419597,(6:0.009653777,((4:0.01369574,(1:0.1556798,(2:0.0594817,3:0.03820764):0.0003530725):0.04628307):0.003562733,10:0.022823862):0.002196339):0.0006660249):0.0003038901):0.00943699):0.005925709,16:0.0327701):0.005217392):0.003314034,(17:0.01641585,18:0.059846564):0.040765944):0.004724327):0.0018426585);
tree gen.25 = [&U] ((17:0.039044686,18:0.03259806):0.052290321,(((((16:0.02408749,(10:0.011301289,(((9:0.00695932,7:0.0124795646):0.001302428,8:0.038120107):0.02771749,(5:0.01293288,((1:0.1248918,(2:0.03246509,3:0.03123263):0.009397424):0.024890511,(6:0.007598182,4:0.01983186):0.00273195):0.001497724):0.001883036):0.001203006):0.006033997):0.00412249,11:0.01394221):0.0062352497,15:0.0130119212):0.0003126246,(14:0.0218143756,(13:0.01237228,12:0.01161928):0.004381855):0.003010371):0.001430038,19:0.0298631579):0.0095381051);
tree gen.26 = [&U] ((19:0.03752043927,((15:0.014747415,14:0.029849961):0.0005948482,((13:0.008193299,12:0.01573211):0.005048935,(16:0.02668488,((6:0.01902078,((5:0.005900392,((9:0.012546075,7:0.013081321):0.00610069049,8:0.051090509):0.0235637):0.0001081158,(((2:0.02377392,1:0.126056):0.01411602,3:0.03111089):0.06500351,(10:0.015042222,4:0.02619305):0.002314721):0.000315621):8.363765e-05):0.00665472,11:0.01196981):0.004009585):0.01351549):0.005618124):0.002417135):0.0113582968,(17:0.052583696,18:0.0410572995):0.05558149727);
tree gen.27 = [&U] (((17:0.03985852,18:0.062610327):0.043276491,((((13:0.009436593,12:0.01180321):0.003027007,14:0.03017819246):0.0002522012,(16:0.02142898,(11:0.01283358,(5:0.007900696,(6:0.005720984,(((7:0.0222976553,9:0.008589637):0.00473638814,8:0.042743368):0.0271999755,(10:0.016946058,(4:0.02561853,((2:0.03839258,1:0.1150477):0.0008641653,3:0.02373193):0.03728808):0.004638222):0.003807151):0.003662092):0.001128935):0.01392009):0.006848246):0.01275117):0.001276724,15:0.014369041):0.0001431505):0.003289382,19:0.0398176782);
tree gen.28 = [&U] (19:0.03919712913,((15:0.019718369,((17:0.01681997,18:0.0780339408):0.032422922,((13:0.01243181,12:0.008420338):0.004115638,14:0.039163952):0.001237741):0.0022281):0.004699394,(16:0.02966117,((((5:0.008160171,((((2:0.03705141,3:0.02497762):0.02030412,1:0.1243471):0.0427836,4:0.0320405):0.001041622,6:0.006745744):0.001823598):0.002846695,10:0.018632486):0.001347634,(8:0.046156893,(7:0.0146715919,9:0.01115369):0.004949807):0.02194262):0.006472475,11:0.01377625):0.002636843):0.003828745):0.0008981887);
tree gen.29 = [&U] (((15:0.0130337768,(((13:0.005382534,12:0.01341292):0.006026169,14:0.0404054714):0.004824022,(((10:0.010674168,((((7:0.012356701,9:0.004421788):0.003844543,8:0.056251485):0.0246428607,(((3:0.02003975,(1:0.1361352,2:0.02530918):0.01307245):0.0539812,6:0.006357104):0.002042956,4:0.01602524):0.0009349817):0.0008986053,5:0.01213209):0.0003555082):0.01490677,11:0.0134611):0.00375277,16:0.02286101):0.005804643):0.0020552248):0.0008477752,19:0.0368452773):0.01043069619,(17:0.03400103,18:0.033592403):0.0556689302);
tree gen.30 = [&U] (19:0.046328562,(((11:0.01428312,((10:0.019126702,(((6:0.005327017,4:0.02193599):0.003143237,5:0.005503703):0.002914642,(3:0.03308218,(1:0.153967,2:0.02510548):0.005835863):0.07091212):0.001035772):0.001256239,((7:0.009429202,9:0.00467609):0.0010944639,8:0.052342773):0.02416748):0.007638572):0.002641807,16:0.02613371):0.0089572203,(((17:0.01341218,18:0.075686242):0.0445627655,15:0.008778788):0.0005252117,((13:0.007302734,12:0.01160818):0.005554535,14:0.0347055961):0.003470069):0.001797636):0.009115277);
tree gen.31 = [&U] ((((17:0.01869321,18:0.0532665856):0.0388801685,(((13:0.008970154,12:0.0175623):0.005460818,14:0.0241639873):0.001938792,15:0.012395636):0.000892663):0.00172369,((11:0.02759702,(10:0.01386133,((8:0.050188656,(7:0.0121573887,9:0.008562112):0.0039397662):0.02122498479,(5:0.01252507,(((3:0.02889242,2:0.02904434):0.000436344,1:0.1946639):0.04557537,(6:0.009309982,4:0.02887268):0.0006151117):0.001390097):3.40864e-05):0.001739918):0.006061903):0.003047513,16:0.02031186):0.01197442):0.0044798368,19:0.04491833779);
tree gen.32 = [&U] (19:0.0342956736,((((16:0.03925265,(11:0.01700611,(10:0.019797041,((6:0.01261233,(4:0.02444382,(3:0.01743001,(1:0.1500885,2:0.0153442):0.007371035):0.04269793):0.000731816):0.0006710811,(5:0.01202117,(8:0.044178725,(9:0.01150769,7:0.011958616):0.0040638222):0.028267091):0.001244179):0.003052303):0.007930354):0.003660244):0.008355469,15:0.015093686):0.001039866,((17:0.01897679,18:0.046985147):0.037082354,14:0.03161510368):0.0018499355):0.002176066,(12:0.0101003,13:0.006933027):0.005023669):0.003553825);
tree gen.33 = [&U] (((15:0.015303233,(((13:0.007053206,12:0.009967033):0.005328714,14:0.0243753355):0.002143316,(16:0.02439635,(11:0.01198129,(((5:0.006543358,((4:0.02915447,6:0.003127357):0.000248711,((2:0.0316068,3:0.02451993):0.008558456,1:0.1391332):0.04802439):0.001543214):0.005372146,((7:0.01034754294,9:0.004940129):0.00138203,8:0.045368941):0.0271088131):0.002531974,10:0.014002683):0.0108175):0.00351074):0.003328812):0.0003863664):0.000241181,(17:0.01981218,18:0.057009124):0.041272283):0.002963373,19:0.0331299586);
tree gen.34 = [&U] (((((16:0.02464469,(11:0.02184077,(10:0.02033405,((5:0.009422468,((((3:0.02662142,2:0.03958848):0.002401046,1:0.1115702):0.04605219,6:0.006479203):0.001405636,4:0.0150958):0.001853268):0.003473822,((9:0.008281097,7:0.0131048032):0.00400939017,8:0.038220968):0.017435585):0.005337981):0.01519538):0.006256437):0.003576917,((12:0.008839542,13:0.009855579):0.0005325831,14:0.0508773679):0.002596066):0.0001716581,15:0.012893985):0.000602302,(17:0.02550194,18:0.047114615):0.0481483084):0.001037843,19:0.04079426191);
tree gen.35 = [&U] (((17:0.02103091,18:0.058950635):0.033791941,(((10:0.01428117,((4:0.02228969,6:0.004875682):0.001792653,(((9:0.007231711,7:0.0102687329):0.0039432916,8:0.043326308):0.021953623,((3:0.02808502,(2:0.02183059,1:0.1640821):0.006029775):0.05409468,5:0.008014073):7.856419e-05):0.0005154064):0.002627504):0.01342381,(11:0.007959126,16:0.02773738):0.004383684):0.006780956,(15:0.011049729,(14:0.03980964571,(13:0.007131111,12:0.01029149):0.00358462):0.003409418):5.849168e-06):0.0003472765):0.0019065543,19:0.04546999479);
tree gen.36 = [&U] ((((17:0.02729551,18:0.056386525):0.027806666,15:0.011912592):0.0005965859,((14:0.020536379,(13:0.01136152,12:0.02102384):0.008214693):0.004689726,((11:0.01170824,(((6:0.007523713,(10:0.014300784,(8:0.049777731,(7:0.0107905733,9:0.005960937):0.002152335):0.0193164474):0.00121308):0.0006773298,5:0.006701837):0.001549831,((3:0.02049481,(2:0.03622818,1:0.1210331):0.006940523):0.05672853,4:0.0234075):0.0007609273):0.008937228):0.005923462,16:0.02603004):0.0033558123):0.0001055634):0.003833164,19:0.03090040025);
tree gen.37 = [&U] (19:0.0604028139,((15:0.021959401,(((11:0.02309505,(((5:0.006777415,(8:0.041971091,(9:0.009726483,7:0.0133166135):0.007127438):0.0293477846):0.0008521536,6:0.01119738):0.000138385,((((2:0.02195828,3:0.04134092):0.005499592,1:0.1409968):0.03683324,4:0.01697467):0.001178235,10:0.010149992):0.00233965):0.008183521):0.004362599,16:0.0357473):0.009299515,(14:0.034650499,(13:0.01104661,12:0.01044433):0.001562349):0.004828969):0.0009078269):0.002744389,(17:0.01385939,18:0.058046677):0.05251474):0.0020989524);
tree gen.38 = [&U] ((((14:0.02528586015,(13:0.01014604,12:0.0104581):0.005727872):0.0005261094,(15:0.011412118,((10:0.012530477,((6:0.005512391,(4:0.03195339,(3:0.03090493,(2:0.01618175,1:0.1264925):0.01678112):0.04029197):0.0008721182):0.005484561,(5:0.01474236,(8:0.0394796896,(7:0.010143949,9:0.008343212):0.008727728):0.02381939):0.0008470005):0.002832079):0.01071823,(11:0.0137171,16:0.02403375):0.00290593):0.01544843):0.0009354883):0.0003978127,(18:0.0537796114,17:0.02978813):0.060541495):0.001366142,19:0.041737618);
tree gen.39 = [&U] (((14:0.0344945946,(13:0.005221679,12:0.01413033):0.003350711):0.0007417259,((15:0.016102306,((11:0.01321314,(10:0.013617498,((5:0.009380206,((7:0.0135313245,9:0.01333746):0.002602241,8:0.05324358031):0.02198278):0.0005801086,(((3:0.01938133,2:0.04865838):0.008592769,1:0.1404979):0.04573596,(6:0.006220982,4:0.02986448):0.004389461):0.0005587039):0.002950562):0.01652471):0.004148791,16:0.02295227):0.004712123):0.002238599,(17:0.01674311,18:0.0572225099):0.035080221):0.0003704074):0.002431568,19:0.02852213651);
tree gen.40 = [&U] (19:0.04428317955,(((17:0.02111358,18:0.058326014):0.043309622,(((11:0.02049585,(10:0.017888639,(((7:0.0157791532,9:0.007943006):0.003910957,8:0.04222892):0.025514463,(((4:0.017058,(1:0.1374111,(2:0.03427524,3:0.02821622):0.01414037):0.02972124):0.002438584,6:0.005180152):0.001410584,5:0.009965055):0.0007235082):0.004773655):0.00652581):0.004434954,16:0.03099255):0.001308966,15:0.018765373):0.001942893):0.0002099827,(14:0.0284188776,(13:0.006618985,12:0.01258645):0.001144034):0.0005895986):0.0002091714);
tree gen.41 = [&U] (19:0.04760937389,(15:0.0131718,((((13:0.006152384,12:0.007837677):0.004295868,14:0.02798998453):0.000486616,((11:0.01484739,((((((9:0.006104073,7:0.0152199601):0.0023481923,8:0.045671218):0.02332167,(4:0.02865539,((1:0.123623,2:0.04641823):0.004960559,3:0.02499758):0.05084337):0.003964646):2.364272e-06,6:0.01194379):0.0008744931,5:0.006418452):0.002455629,10:0.016818132):0.01310196):0.003506808,16:0.02311457):0.008708023):0.0002368942,(17:0.02292312,18:0.0591415224):0.04525283):8.618976e-05):0.0019433291);
tree gen.42 = [&U] (19:0.0373943989,(((17:0.02323449,18:0.065235149):0.0305363406,(15:0.019558447,((11:0.01203922,((((((8:0.063682935,(7:0.016427201,9:0.01116381):0.0025333395):0.01738678,4:0.02707678):0.0001959658,(1:0.1400684,(3:0.0345981,2:0.04018521):0.01075388):0.04783732):0.001711786,6:0.0137273):0.002263403,5:0.01011633):4.027564e-05,10:0.018552485):0.009016546):0.004603495,16:0.02918716):0.005925125):0.0001682385):0.003826786,(14:0.03505724176,(13:0.006113927,12:0.009001905):0.003429321):0.0008773946):0.0032976858);
tree gen.43 = [&U] (19:0.0328336872,(((((11:0.007955809,(10:0.020170547,((6:0.004348517,(4:0.02149357,(3:0.03534215,(2:0.03859695,1:0.1039546):0.002831886):0.05600713):0.0004603808):0.0009660274,(5:0.01337292,((9:0.0101397,7:0.011969663):0.001571524,8:0.030703435):0.025076278):0.0012579):0.0009875983):0.007802283):0.007364027,16:0.03593278):0.002862702,(17:0.01656674,18:0.046862551):0.036476443):0.0002952902,(14:0.02959185622,(13:0.003725131,12:0.02128606):0.01501751):0.0008610017):0.00103869,15:0.011272984):0.00100975);
tree gen.44 = [&U] ((19:0.0377265716,(15:0.013963242,((14:0.0283372895,(13:0.01316463,12:0.007875704):0.004035732):0.0054735558,((11:0.01559011,(((8:0.052614523,(7:0.0126070985,9:0.006104327):0.0035219302):0.02730943,((6:0.009909981,(1:0.0939889,(2:0.01973082,3:0.024204):0.007991671):0.05464144):0.001203321,(4:0.022238918,5:0.01616843):0.00107704):0.0009435013):0.001305867,10:0.0267061):0.006980423):0.005509857,16:0.02525601):0.01260327):0.000986784):0.0024615591):0.014350512,(18:0.034335852,17:0.0404596):0.075509745);
tree gen.45 = [&U] ((19:0.05016515544,((14:0.03640755768,(13:0.01283232,12:0.009515702):0.003534996):0.0005955962,(15:0.011565819,(16:0.02663238,(11:0.01462246,((((9:0.01552402,7:0.015331979):0.003767156,8:0.035566136):0.0288444039,((((2:0.01499993,1:0.1771911):0.02181329,3:0.03468782):0.04637257,(6:0.002810522,4:0.02143515):4.147668e-05):0.002429997,5:0.009247492):0.0003345778):0.0009059031,10:0.022800985):0.01009712):0.00268587):0.0175803977):0.004091391):0.002306861):0.01681234755,(18:0.057197519,17:0.040345325):0.07436945);
tree gen.46 = [&U] (19:0.0327854849,((((11:0.009491404,(10:0.02182342,(5:0.01047459,(((((3:0.02458092,2:0.04793758):0.001105945,1:0.1749261):0.05235372,4:0.02013517):0.002369544,6:0.005446145):0.003694798,((7:0.0077104656,9:0.0047628036):0.002291614,8:0.0397526641):0.015169963):0.0006548078):0.001115263):0.008088715):0.009364261,16:0.03361261):0.01399436,15:0.0078322348):0.003207302,((17:0.01586005,18:0.075130528):0.033808097,(14:0.021558157,(12:0.005633094,13:0.01718012):0.002728032):0.002656855):0.0006602521):0.0053181296);
tree gen.47 = [&U] ((16:0.0376592,(11:0.01067127,(10:0.019121508,(((9:0.008866455,7:0.009549077):0.0037615169,8:0.046121319):0.02777506,(5:0.01054278,(6:0.007929993,(((1:0.1477256,2:0.03045974):0.01181852,3:0.03744682):0.05654988,4:0.01707137):0.001900398):0.0008219789):0.006107921):0.001111116):0.006784187):0.002115608):0.001947116,((14:0.0390604311,(12:0.005838619,13:0.007411462):0.00173533):0.0006009544,(19:0.0571173251,(15:0.0154573872,(17:0.02063816,18:0.058541128):0.0373384989):0.001818804):0.001298591):0.001037039);
tree gen.48 = [&U] ((((15:0.02005684,((11:0.007686709,(10:0.013758305,((5:0.006264421,((((2:0.02389194,3:0.02694617):0.01134199,1:0.1774646):0.04419839,4:0.02254274):0.008402271,6:0.01165031):0.001470489):0.003202027,((7:0.0065263085,9:0.009962702):0.002125393,8:0.049851565):0.0207045275):0.001637822):0.00697038):0.005552325,16:0.02110569):0.0076848607):6.708509e-05,(17:0.02467234,18:0.066550608):0.0367305743):0.0004569038,((13:0.007950621,12:0.01281026):0.003189476,14:0.0322331621):0.0008915429):0.00121866,19:0.03533442839);
tree gen.49 = [&U] ((19:0.0433333135,((15:0.022724109,(((((8:0.049627975,(9:0.009415576,7:0.0101191917):0.00330029695):0.03155924,(5:0.01231333,(4:0.03340612,(((3:0.02930538,1:0.1239166):0.006296608,2:0.04405499):0.05552297,6:0.008444747):0.001020874):0.001574253):0.002800555):0.001988233,10:0.022515592):0.01453316,11:0.01055011):0.007371463,16:0.02408425):0.006308106):0.0001402232,((13:0.003961055,12:0.01060342):0.006126465,14:0.0380873165):0.0054789085):0.0001165481):0.0123387704,(17:0.045292758,18:0.042263297):0.0690627265);
tree gen.50 = [&U] ((15:0.012224581,((18:0.054843639,17:0.0209541):0.05501892799,(((12:0.01576412,13:0.006958632):0.00324413,14:0.03273179072):0.001319348,((((8:0.067300694,(7:0.0095395483,9:0.005049311):0.0021633068):0.02624443,((5:0.005610887,(6:0.007948392,(((2:0.0301596,1:0.1350784):0.01775685,3:0.02519494):0.06358004,4:0.0217762):0.0009842167):0.005090285):0.001835399,10:0.016401167):0.0001007247):0.004523352,11:0.01204126):0.0124842,16:0.02533402):0.00658833):0.001173733):0.001188602):0.0005439337,19:0.0384445307);
tree gen.51 = [&U] (((17:0.02316974,18:0.0608848768):0.0385303418,(15:0.009796586,(((11:0.01169164,(((5:0.0135507,((((2:0.02800384,3:0.02281694):0.02164922,1:0.1305083):0.03751783,4:0.03718379):0.001160944,6:0.008952292):0.002832016):0.001292009,((7:0.0090905997,9:0.0077728152):0.001521746,8:0.0529412334):0.02494788):0.000590453,10:0.02232324):0.01091667):0.002998063,16:0.02728091):0.002633427,((13:0.004942546,12:0.007391471):0.007455477,14:0.0338517217):0.001143501):0.0032426566):0.001001674):0.0051814234,19:0.034394423);
tree gen.52 = [&U] (((((18:0.0680898611,17:0.01805267):0.036787238,15:0.0074945684):6.906843e-05,((11:0.02474975,(10:0.01738449,(((4:0.0214377,(((1:0.138694,2:0.01736727):0.006443807,3:0.02904942):0.06028981,6:0.009124625):0.000163902):0.00109237,((7:0.01362913119,9:0.006105518):0.001294021,8:0.045923072):0.02660985):0.002565408,5:0.004292452):0.003086046):0.009049869):0.006700898,16:0.023197):0.00383554):0.0006182083,((13:0.01196129,12:0.01034868):0.007723473,14:0.029766314):0.005444136):0.000617398,19:0.0256851605);
tree gen.53 = [&U] (((15:0.009621657,(14:0.0385808979,(13:0.009008202,12:0.01492706):0.003949196):0.007399577):4.341813e-05,((18:0.056796284,17:0.02185252):0.036275379,((11:0.01503846,((((8:0.05835809,(9:0.0119366868,7:0.0152001729):0.0003207425):0.0290565532,6:0.006864341):0.002150545,(5:0.01196901,(4:0.01507977,((2:0.03314106,3:0.02858178):0.01207649,1:0.1422705):0.06101428):0.0009144128):0.002947478):0.001743675,10:0.027821401):0.002944682):0.00521672,16:0.02436345):0.007020169):0.001018833):0.001830432,19:0.0324378744);
tree gen.54 = [&U] (19:0.03108857239,((15:0.0143687887,(((11:0.01342845,((8:0.056805254,(7:0.013574354,9:0.008635677):0.0012728784):0.023646855,((((3:0.02389569,(1:0.1722935,2:0.02103357):0.02595981):0.04037535,(4:0.02994216,6:0.0103017):2.389125e-06):0.0009251511,5:0.004382062):0.001875886,10:0.01109028):0.003175786):0.008668952):0.005504401,16:0.03698797):0.01538222,(14:0.03100910497,(13:0.01022835,12:0.008186526):0.001632712):0.004207368):0.001224189):0.0009707289,(18:0.0742211945,17:0.0296011):0.0418669926):0.003503243);
tree gen.55 = [&U] ((19:0.023763987,((15:0.021509493,(16:0.02338421,(((5:0.004712882,(6:0.007915819,((10:0.01339935,(3:0.02228162,(2:0.02720545,1:0.1004954):0.007921554):0.04880676):0.001063456,4:0.0241405):0.0008745971):0.0005630051):0.0006542727,((7:0.0118898078,9:0.007360628):0.002752703,8:0.037482681):0.0106805914):0.01262332,11:0.01011848):0.0058774):0.007221629):0.0002632252,(14:0.0263143251,(12:0.009049183,13:0.008871427):0.005481746):0.003569846):0.0005959028):0.00623233522,(17:0.04767192,18:0.026663557):0.057509733);
tree gen.56 = [&U] ((19:0.0341727047,(15:0.006544418,(((11:0.02416407,(((4:0.028827858,5:0.01463181):0.001065861,(6:0.009091197,((3:0.01701426,1:0.1257583):0.01189961,2:0.03598194):0.05049782):0.00164902):6.091262e-06,(10:0.01043022,((9:0.01304567,7:0.0105565089):0.007642463,8:0.0395733583):0.02239876):0.002104563):0.01483287):0.003079644,16:0.02237809):0.005821504,(14:0.0302819315,(12:0.009810589,13:0.008177307):0.003139409):0.0013586949):0.0001416341):0.0032331477):0.0082560882,(18:0.0307325952,17:0.0423701887):0.0626167382);
tree gen.57 = [&U] ((18:0.0350865099,17:0.047079639):0.052667461,(((14:0.02877580046,(12:0.01561026,13:0.01819592):0.00273336):0.0009382882,(((11:0.01841792,((((3:0.02052576,2:0.03503564):0.01343302,1:0.1406786):0.03609438,4:0.02174206):0.005724465,(6:0.003427322,((10:0.017037508,((7:0.011673436,9:0.010060013):0.00462744,8:0.041170095):0.02361218):0.0003278788,5:0.01518724):0.0003497177):0.003595856):0.01332294):0.00374738,16:0.01617826):0.003796762,15:0.011765249):0.0008442881):0.0022527436,19:0.03033694434):0.0102376464);
tree gen.58 = [&U] ((17:0.044233269,18:0.0310235188):0.0528753164,((((16:0.02754613,(11:0.01572523,(10:0.01132306,(((9:0.0128292082,7:0.015640114):0.001517541,8:0.0429825218):0.03345935,(((6:0.00618295,(1:0.1329643,(2:0.02959595,3:0.04803372):0.009070254):0.03253585):0.004007974,4:0.02674642):0.002544088,5:0.008288023):0.0006128104):0.001171766):0.009292155):0.002516331):0.005480079,(14:0.0340253354,(12:0.01330056,13:0.01080001):0.002736974):0.002855287):0.0008135271,15:0.015790714):0.0007832007,19:0.0400937989):0.0043081163);
tree gen.59 = [&U] (((15:0.012213996,(((11:0.0107388,((((7:0.0084569158,9:0.016648439):0.002625164,8:0.064823993):0.02325434,((6:0.00751659,5:0.008498531):0.0005801168,(4:0.02383043,(1:0.1400677,(2:0.03048651,3:0.02082578):0.004439931):0.03541962):0.005645797):0.00472387):0.0006767321,10:0.014153444):0.01254086):0.005133226,16:0.03007894):0.0106806058,(14:0.030578294,(12:0.01377226,13:0.003724985):0.003225669):0.0027208253):0.004974458):0.004826923,19:0.03038761295):0.010620947,(18:0.024674706,17:0.049086373):0.0534145529);
tree gen.60 = [&U] ((((18:0.075364531,17:0.02782879):0.039134804,(((12:0.01513125,13:0.01904519):0.001638716,14:0.02455870619):0.000829872,15:0.013164349):0.001103898):0.001664155,(16:0.02421467,(11:0.01552222,((10:0.01482228,(((((1:0.1282597,3:0.0304029):0.002852543,2:0.0286823):0.04698771,6:0.01054281):0.002427639,4:0.027857889):0.0009464209,5:0.009270426):0.0080611):0.0004221617,(8:0.054796381,(7:0.011449451,9:0.012734552):0.001177753):0.02825927):0.006303373):0.005404149):0.0082492098):0.00105482,19:0.03690512509);
tree gen.61 = [&U] (((((12:0.01184453,13:0.01158648):0.002548522,14:0.018459763):0.0009424727,(17:0.01716559,18:0.068574599):0.0379847682):0.0004227849,(((11:0.01076315,((4:0.02172512,(3:0.02545281,(1:0.1168069,2:0.03020059):0.003446159):0.04366282):0.002984918,((10:0.017161902,(6:0.01217661,(8:0.054022032,(9:0.01245969,7:0.01199823):0.003012976):0.02572003):0.0001532289):0.0005181957,5:0.00581864):0.001632621):0.008110787):0.006665387,16:0.01900579):0.002888133,15:0.018746363):0.001806167):0.000483235,19:0.0429604313);
tree gen.62 = [&U] (19:0.0372091151,((17:0.02577019,18:0.05974308):0.038458603,((16:0.01783149,(11:0.01056171,((((9:0.016204175,7:0.011232831):0.0035069536,8:0.043031283):0.03412995,((6:0.007633226,((1:0.1123325,(3:0.0189547,2:0.05428054):0.006242825):0.0464621,4:0.02304874):0.001202346):0.004334453,5:0.006564486):0.003050569):0.002225935,10:0.031797067):0.0110643):0.005218707):0.006012503,(15:0.015426088,((12:0.01128277,13:0.007412454):0.006373514,14:0.03563321088):0.001876465):0.00230231):0.001375823):0.0009674102);
tree gen.63 = [&U] ((((10:0.015985162,(((9:0.006149023,7:0.011265462):0.001995486,8:0.045174363):0.019219082,(((1:0.1152253,2:0.04064103):0.001577535,3:0.02263653):0.05187957,(5:0.01346174,(6:0.007606158,4:0.02882426):0.002533501):0.0001660887):0.005257398):0.005445292):0.0168656,(16:0.02075417,11:0.01724752):0.00314056):0.006475914,(((18:0.063353107,17:0.02872106):0.025581998,14:0.03199955948):2.353773e-05,15:0.009366954):0.0004841586):0.0002641875,((13:0.004653345,12:0.0106361):0.006292885,19:0.03330393394):0.0002639072);
tree gen.64 = [&U] (19:0.03768952993,((15:0.017302829,((13:0.01292602,12:0.004426142):0.006894818,14:0.0397915181):0.0002270091):0.003167253,((18:0.053190647,17:0.02241959):0.049187817,(16:0.02731586,(11:0.01019794,(((((2:0.03542898,1:0.1425083):0.00371346,3:0.02393161):0.05420854,4:0.02053398):0.0008099555,6:0.005450065):0.0009745281,((5:0.009083824,10:0.02536108):0.0002320548,((7:0.0179291085,9:0.01386292):0.009965952,8:0.041843033):0.01862107):9.93389e-05):0.00947702):0.005579897):0.006839143):0.0006577836):0.0031625955);
tree gen.65 = [&U] (19:0.0306875285,(((16:0.02952078,(11:0.009205727,((((7:0.0112968788,9:0.00578652854):0.004172009,8:0.046345156):0.03488859,((((3:0.01542689,1:0.09950876):0.00462851,2:0.0443091):0.04160842,4:0.02665374):0.000277156,(6:0.00548247,5:0.007334664):0.0004167576):0.002429871):0.003876874,10:0.014176774):0.0105475):0.009904984):0.00349227,(14:0.0384021336,(12:0.01295651,13:0.009387969):0.009006006):0.0001114679):0.0002983422,(15:0.014392536,(17:0.01992826,18:0.0457679819):0.047767355):0.000326893):0.0008909247);
tree gen.66 = [&U] ((19:0.04230566595,((((((5:0.01168055,((((3:0.02436095,2:0.04107105):0.002428492,1:0.1043858):0.05728042,4:0.0209753):0.001120566,6:0.007307081):0.0006906703):0.002845739,(((9:0.013528962,7:0.00916883):0.002323368,8:0.0390668117):0.01882815,10:0.022014811):0.0003605923):0.008530231,11:0.01231833):0.00734378,16:0.03258181):0.011209335,(14:0.03010363384,(12:0.01149767,13:0.01534311):0.003179268):0.01028113):0.0004671539,15:0.019445878):0.0036373111):0.0071179558,(18:0.0413828576,17:0.050006009):0.047751626);
tree gen.67 = [&U] (((18:0.056242647,17:0.02192044):0.047208316,(15:0.013268332,((((((6:0.01146906,(4:0.02491532,((2:0.02641461,1:0.1536351):0.004369589,3:0.02560532):0.06232842):0.0004044453):0.001685774,5:0.01033511):0.001090481,(((9:0.0062117073,7:0.0162150412):0.0028280526,8:0.04865958):0.0234195,10:0.016237842):0.001344562):0.008787618,11:0.01643135):0.01078412,16:0.03188093):0.007046016,((13:0.0112192,12:0.01144323):0.004758335,14:0.025685444):0.0003262117):0.004246183):0.0005228198):0.002466574,19:0.0465756732);
tree gen.68 = [&U] (19:0.04170752125,(((13:0.01358677,12:0.009179051):0.005310841,14:0.02027804554):0.0008323146,((17:0.02465981,18:0.055021577):0.048804668,((16:0.03280914,(11:0.01376709,(((((5:0.006611119,4:0.027517758):0.001270753,6:0.01004221):0.003380875,(8:0.05061737,(9:0.0106725,7:0.0135649561):0.007940143):0.023318176):0.0001683679,(1:0.1149917,(3:0.02966929,2:0.03692329):0.00615006):0.04808354):0.00218882,10:0.01142356):0.007358168):0.005956303):0.005441949,15:0.007248057):0.001155938):2.350175e-05):0.004142456);
tree gen.69 = [&U] (((15:0.015964752,((18:0.059384741,17:0.01601329):0.03683524,(16:0.03526961,(((((2:0.03554803,3:0.02437116):0.004637301,1:0.09504596):0.05378367,((5:0.01038232,6:0.006901733):0.001631655,((8:0.058960479,(7:0.01539402,9:0.0119113257):0.004721271):0.0256642381,10:0.012868067):0.001399743):0.001675103):6.199106e-05,4:0.01763004):0.01225751,11:0.01922816):0.007472401):0.0101418):0.0002719177):0.000676114,(14:0.029668034,(13:0.008037254,12:0.01900358):0.002207047):0.002818757):0.003783557,19:0.0252353403);
tree gen.70 = [&U] (((((11:0.02148439,((((3:0.02569305,(2:0.03815743,1:0.1367744):0.001940441):0.05792834,4:0.02252654):0.003959961,10:0.022417003):0.003640314,(5:0.008043234,(6:0.004861223,(8:0.0566327452,(7:0.0108118996,9:0.005582481):0.004339256):0.01811586):0.0006082162):2.184853e-06):0.008300952):0.007050344,16:0.02348339):0.006410417,((13:0.009403692,12:0.01242455):0.002069338,14:0.0391565919):0.00374155):0.001998792,((17:0.02249215,18:0.065944843):0.0523970914,15:0.017462424):0.00150629):0.004790377,19:0.05059620224);
tree gen.71 = [&U] (19:0.032801049,((16:0.02182494,(((((4:0.02315667,6:0.005100863):0.0003853375,5:0.006398835):0.001604907,((3:0.02679353,(2:0.0276987,1:0.1637526):0.006024749):0.04990697,((7:0.0108603655,9:0.009063915):0.0081209104,8:0.052163278):0.01824251):0.0006371551):0.001006919,10:0.013681212):0.01160882,11:0.01839774):0.008140996):0.006007999,((14:0.03378026714,(13:0.009475557,12:0.008100159):0.001540474):0.005555495,(15:0.014297522,(17:0.01830896,18:0.050081011):0.039778697):0.001334476):0.0007970322):0.001840498);
tree gen.72 = [&U] (((((((((((1:0.1537658,(3:0.0203266,2:0.04934284):0.01544471):0.02496316,5:0.008512668):0.0007473288,(4:0.02695851,6:0.005132873):0.002528429):0.0003340963,10:0.011527249):0.001617964,((7:0.0123165292,9:0.0048648111):0.002570668,8:0.051339691):0.03012957671):0.01211995,11:0.0139315):0.002540642,16:0.0295096):0.002893148,(17:0.03012983,18:0.0561057189):0.036856914):0.007334845,15:0.008483714):0.0002501919,((13:0.004581523,12:0.01269628):0.0006290911,14:0.0282512862):0.005453184):0.001494402,19:0.03294746779);
tree gen.73 = [&U] (19:0.0342828082,(((11:0.01080458,(((8:0.041206147,(7:0.0157105398,9:0.01188068):0.0011161658):0.02609715,10:0.020358284):0.0003458834,((4:0.02352469,(6:0.005691788,((2:0.0229327,3:0.02942504):0.007865667,1:0.1217028):0.03414896):0.0002911355):0.004331308,5:0.01295865):0.002038397):0.01117937):0.00705957,16:0.02835843):0.007591707,((15:0.011210917,((13:0.0103962,12:0.01041473):0.0003509344,14:0.0338100387):0.00102558):0.0007858623,(18:0.065187079,17:0.01784785):0.037974226):0.001390706):0.0037113934);
tree gen.74 = [&U] ((((13:0.006732118,12:0.009844517):0.003485701,14:0.035160056):0.003753969,(15:0.008589545,(((11:0.01425017,((5:0.01093482,((((2:0.04648139,1:0.132549):0.003955071,3:0.02466024):0.04495588,6:0.003471924):0.0009406846,4:0.020975):0.003003046):0.007444519,((8:0.044882294,(9:0.0065265196,7:0.011476887):0.0052708773):0.01613852,10:0.017336548):0.0005961533):0.004405258):0.004230224,16:0.02432974):0.002393843,(18:0.052289328,17:0.02090272):0.0402312446):0.0006172579):0.0007446386):0.0006916087,19:0.04185111686);
tree gen.75 = [&U] (19:0.0374318538,(15:0.011576316,((18:0.077288485,17:0.02742417):0.028048851,(((13:0.01075454,12:0.01682789):0.006796707,14:0.0335692782):0.0003831744,(16:0.0354902,(11:0.01386216,((((9:0.007214176,7:0.011133644):0.0038388,8:0.0456804519):0.02743112,(((4:0.01882271,((2:0.0322618,3:0.03156321):0.01362507,1:0.1506162):0.04400403):0.001375497,6:0.007990726):0.00259014,5:0.01544333):0.003933491):0.008451485,10:0.02080731):0.01667075):0.004754476):0.002852842):0.0008439167):0.000411544):0.001666312);
tree gen.76 = [&U] (19:0.0464514876,((18:0.0692455081,17:0.02268811):0.0425364665,(15:0.011004602,((((((8:0.045921586,(7:0.025140772,9:0.006331482):0.00196795):0.026246393,5:0.006148268):0.001350057,(4:0.01791301,((10:0.018866167,((2:0.05244698,3:0.02181498):0.02580473,1:0.151232):0.04355855):0.002417796,6:0.009036558):0.0002495267):0.004950594):0.01590529,11:0.02041829):0.01194857,16:0.03857538):0.005737319,(14:0.0290379614,(13:0.006624663,12:0.01260878):0.002684492):0.002387864):0.0007728849):0.002910476):0.0018823575);
tree gen.77 = [&U] ((((14:0.0378261944,(13:0.003621858,12:0.006583317):0.001419533):0.0003866854,(16:0.02872901,(((((10:0.020796044,((7:0.00914177479,9:0.003170906):0.00539867,8:0.043026218):0.01988543):0.0006388084,(5:0.01048911,6:0.00856965):0.0005547267):0.002615747,(1:0.1363125,(3:0.02349742,2:0.04942701):0.003538085):0.04333324):0.001105005,4:0.01982372):0.003701865,11:0.01190195):0.003611666):0.005985302):0.0003969063,(15:0.021218558,(18:0.07795323,17:0.01594798):0.036677789):0.001577602):0.0008899982,19:0.026968976);
tree gen.78 = [&U] (((15:0.009474764,((14:0.02197913626,(13:0.0115415,12:0.009361871):0.001090747):0.003975139,((11:0.01319388,16:0.02659636):0.003058105,((9:0.004113394,(7:0.0119045793,8:0.059143203):0.002603986):0.01917978,((5:0.01109324,((((2:0.03031434,3:0.02123834):0.004771947,1:0.1394313):0.03090898,4:0.02585102):0.002126664,6:0.009312898):0.001117224):0.001864749,10:0.011124947):0.001607103):0.008617276):0.00606547):0.0004713749):0.0003015074,(17:0.0313728,18:0.077827308):0.039601637):0.0028004151,19:0.03829690743);
tree gen.79 = [&U] (19:0.024565505,(((12:0.009043856,13:0.007101729):0.006289524,((15:0.012463309,((((10:0.010112973,((7:0.01399557987,9:0.008286442):0.005303008,8:0.031864872):0.0222175639):0.0004614245,((4:0.02339738,(((3:0.01886348,1:0.1126377):0.001651589,2:0.03613082):0.04013259,6:0.003897666):0.0009961286):0.0006700938,5:0.007717809):0.003960162):0.00719725,11:0.01621804):0.009605365,16:0.02232064):0.006194762):0.001612798,14:0.0209413214):0.0003212326):0.0006098567,(18:0.068086315,17:0.02103297):0.0508705):0.0002984721);
tree gen.80 = [&U] (((15:0.02128487,14:0.0436374146):0.00326495,((((11:0.01184152,(10:0.013913631,((8:0.04724717,(9:0.0091528712,7:0.014130317):0.0057977459):0.0202765,(5:0.01309217,((6:0.0124248,4:0.02980797):0.0007872754,((1:0.1263207,2:0.03841556):0.00148482,3:0.02571447):0.04101575):0.001059482):0.002910789):0.002410371):0.006341682):0.004572737,16:0.03164446):0.005157785,(17:0.01855745,18:0.066576006):0.040821684):0.0004716927,(13:0.007842698,12:0.006699324):0.003505328):0.0001914009):0.002489323,19:0.0340319812);
tree gen.81 = [&U] (((((((4:0.02522363,6:0.01203695):0.0005103645,5:0.0132326):0.001564901,((1:0.1036377,(3:0.01476759,2:0.03908183):0.002637659):0.04985632,(8:0.0459248011,(9:0.0042388597,7:0.0111114977):0.0009092661):0.026068771):0.002519843):0.001348088,10:0.01332422):0.008744267,11:0.01011239):0.0103691,16:0.02230225):0.007163984,((19:0.02798208031,(18:0.0620896902,17:0.02529541):0.031748681):0.0009032055,(15:0.013557336,(14:0.0356259329,(12:0.01089117,13:0.01164164):0.003693038):0.0008288754):0.0005193262):0.002131563);
tree gen.82 = [&U] (19:0.0408090253,((15:0.012369782,(14:0.0251072012,(13:0.02032762,12:0.009412022):0.00710528):0.004480159):0.0009553529,((18:0.071475889,17:0.02146165):0.03229157175,((11:0.01129679,(10:0.02205831,(5:0.005974567,((6:0.006591341,(4:0.01793627,((2:0.02617427,1:0.1507943):0.01224542,3:0.02511765):0.04989433):0.002503647):0.003094424,(8:0.0468590362,(9:0.0152209464,7:0.01524645686):0.0002417359):0.02482212):0.0004019649):0.001041591):0.007578328):0.002997793,16:0.02327228):0.0112699468):0.0001573704):0.001836959);
tree gen.83 = [&U] ((19:0.0359669932,((15:0.013973177,(14:0.0334410998,(13:0.01036646,12:0.01297252):0.003146051):0.000518037):0.000166701,((11:0.01235995,((((2:0.01848142,1:0.1142445):0.01558806,3:0.02537863):0.03610508,((4:0.01592617,(5:0.007611854,10:0.018246135):2.073227e-06):0.0009271516,(8:0.04040079,(7:0.0078856788,9:0.005229119):0.002234291):0.02735644):0.000155056):0.0007605265,6:0.008769558):0.01043488):0.006157294,16:0.0268344):0.00636232):0.00209830384):0.018110379,(18:0.0226757824,17:0.03966337):0.066517979);
tree gen.84 = [&U] ((((16:0.02957152,(11:0.01691532,((((8:0.044552573,(9:0.014823346,7:0.0121997105):0.003512687):0.0274633326,6:0.006140579):0.004096005,(10:0.0197803,5:0.008527228):0.000657817):0.0005027113,(4:0.01770831,((2:0.04066278,3:0.02144438):0.01306269,1:0.1201089):0.05030222):0.002006091):0.013674551):0.004072393):0.009461101,(((13:0.00345939,12:0.01060476):0.002331518,14:0.04154081989):0.0053633049,15:0.01193181):0.00078814823):0.002947519,19:0.0410473776):0.0158942876,(18:0.028690295,17:0.040590854):0.0613159571);
tree gen.85 = [&U] (19:0.0340986504,((((11:0.006523468,(((6:0.009265782,(10:0.01850895,(8:0.0468202592,(7:0.00726276844,9:0.007553226):0.00335197):0.02201974):4.041594e-05):0.001789094,5:0.008113223):0.001123006,(4:0.01531429,(3:0.01665825,(2:0.03480827,1:0.08540585):0.005544151):0.04398749):0.00332824):0.009087099):0.004500179,16:0.03921349):0.009442607,15:0.010285757):0.0004147567,(((17:0.02130084,18:0.072418294):0.041119367,14:0.02718652103):0.004089845,(13:0.01422818,12:0.02147292):0.006855971):0.0003069129):0.003076512);
tree gen.86 = [&U] ((14:0.023735815,15:0.01497507):0.0016481,((((18:0.0415062865,17:0.01960455):0.055814015,19:0.031975187):0.001087139,((11:0.01455253,16:0.0218725):0.002231099,(10:0.011230174,(((4:0.01828616,(((1:0.1616948,2:0.03035539):0.007816657,3:0.03280574):0.05014081,6:0.009861636):0.0008951454):0.002025328,5:0.00901102):0.004370092,((9:0.005241609,7:0.0202030288):0.0048629,8:0.052970281):0.02242809):0.00178844):0.006866185):0.00819112):0.001954848,(12:0.01246338,13:0.01052964):0.004890572):0.00105540237);
tree gen.87 = [&U] (((15:0.0071682563,((18:0.051697638,17:0.02325229):0.0329133098,(13:0.01084631,12:0.0145599):0.003804903):0.0027414414):0.0001872757,(14:0.0282337403,(16:0.02535503,(11:0.009503428,(((4:0.0224428,((2:0.02122022,1:0.1327904):0.01595141,3:0.02205478):0.051885386):3.629136e-05,5:0.007696767):0.002755576,(10:0.0171787,((8:0.054941914,(7:0.0175772,9:0.008569231):0.0082360105):0.01992088,6:0.0115622):0.001145633):0.001084603):0.009927591):0.003676874):0.004971969):0.0002310794):0.0035272893,19:0.018929569);
tree gen.88 = [&U] (((((((((((4:0.02504181,(1:0.1701268,(3:0.02404184,2:0.03127679):0.004824118):0.03881428):0.002978558,6:0.01217121):0.001084175,5:0.007912516):0.001576931,((9:0.008682794,7:0.007849998):0.004348653,8:0.05002076714):0.02604584):0.002251012,10:0.018352635):0.005523578,11:0.01238612):0.003267466,16:0.03311962):0.01287723,15:0.010997686):0.004608455,(14:0.0408647632,(12:0.01028563,13:0.003999587):0.004575324):0.0004523397):0.0002061547,(18:0.064808816,17:0.0171525806):0.034363091):0.001070267,19:0.04809622299);
tree gen.89 = [&U] (((15:0.012571116,((18:0.038023731,17:0.01325209):0.043632542,(16:0.03290319,(((((7:0.0112593476,9:0.008092885):0.004625496,8:0.0585876419):0.03038948,(5:0.008360434,(4:0.02404079,(((3:0.02659072,2:0.03500515):0.003756392,1:0.1418922):0.02991471,6:0.00567565):8.703915e-05):0.000811237):0.003360635):0.003124377,10:0.011514889):0.009087859,11:0.008210184):0.002208995):0.007025326):0.001063051):0.0008495588,(14:0.0176683758,(12:0.02040015,13:0.007843896):0.004614779):0.001007112):0.002875215,19:0.0238122112);
tree gen.90 = [&U] ((19:0.02327197604,((((((((7:0.0117732256,9:0.007542726):0.00385893,8:0.046606267):0.025003842,(((4:0.028706654,((2:0.03691189,3:0.027269):0.007386378,1:0.1598858):0.06056218):0.001732276,6:0.009863092):0.00305173,5:0.01036975):0.002218388):0.0009129857,10:0.01787729):0.01173351,11:0.01881616):0.002044552,16:0.02605648):0.002715445,15:0.013575825):0.001476955,(14:0.0354878922,(13:0.004911201,12:0.008946244):0.003879437):0.001855287):0.00351288842):0.0056508375,(18:0.029713042,17:0.04043217):0.05796404184);
tree gen.91 = [&U] (((15:0.015635502,(14:0.0314288013,(13:0.008851503,12:0.01402871):0.003604732):0.001057273):3.600313e-05,(((16:0.02273329,((6:0.007137391,(((2:0.03561662,1:0.1417322):0.001060193,3:0.01280881):0.06108391,5:0.00641241):0.0004355652):0.003116683,(4:0.02058459,(10:0.01371672,((7:0.00936251024,9:0.005921421):0.005494489,8:0.048629557):0.025276849):0.002763055):0.003669431):0.01211928):0.0005352593,11:0.01563781):0.009130221,(18:0.0769783,17:0.01499104):0.04262057):0.000723334):0.001887242,19:0.0401632915);
tree gen.92 = [&U] (19:0.0420159082,((15:0.012856564,(16:0.03375493,(11:0.009577861,(((9:0.01480492,7:0.0111870033):0.005716594,8:0.033526657):0.02994138267,((10:0.016684375,4:0.02413005):0.001615254,(6:0.009631641,(((2:0.04966872,3:0.03106864):0.01643612,1:0.137712):0.031403836,5:0.01342542):0.001424457):0.002132135):0.000103177):0.0100287):0.006414597):0.002681716):0.0008749471,(((12:0.0113664,13:0.008324756):0.004300175,14:0.0354446641):0.001299547,(18:0.059064229,17:0.01483709):0.0455107702):0.0001049016):0.006949804);
tree gen.93 = [&U] (((((11:0.01118621,((((9:0.004828445,7:0.019227695):0.008231668,8:0.050135641):0.02171246,((4:0.02308842,5:0.009047583):0.001644261,(((2:0.04320471,3:0.02621235):0.01629923,1:0.1288249):0.03507654,6:0.007590148):0.003285485):0.001890923):0.0007281026,10:0.0115526):0.008617319):0.003156373,16:0.02326599):0.009421062,((12:0.009439081,13:0.008950389):0.002265139,14:0.01912444715):0.002169794):0.001193354,(15:0.008647047,(18:0.049348211,17:0.02017135):0.0358477925):0.0004922274):0.001118586,19:0.03861194978);
tree gen.94 = [&U] ((17:0.042877825,18:0.0248064547):0.0495650168,((15:0.016937812,((((((9:0.01128395,7:0.0168638938):0.0056602049,8:0.0499751443):0.02386938,((5:0.008974126,(((3:0.02429776,2:0.03190301):0.01450207,1:0.1238662):0.03665138,4:0.03179664):0.001551515):8.833468e-06,6:0.005595299):0.001893066):0.005545629,10:0.014794654):0.00565458,(16:0.02827799,11:0.01233411):0.002036223):0.005692726,((13:0.01464088,12:0.01119772):0.005695556,14:0.02978148992):0.00301780826):0.0008348242):0.0022612433,19:0.03569803662):0.01372348869);
tree gen.95 = [&U] ((18:0.028089556,17:0.038889006):0.05298610186,((((13:0.0071965,12:0.008087726):0.003365546,14:0.0294692625):0.0069783328,(15:0.014303455,((16:0.02364712,11:0.01127519):0.002744163,(10:0.01180578,((((3:0.01963643,(2:0.01925439,1:0.1363716):0.02502693):0.03661122,4:0.0297496):0.003469012,6:0.004200171):0.001841798,((8:0.05105231692,(7:0.010915016,9:0.009748975):0.00262243627):0.02560407,5:0.003616967):0.0004283841):0.002628985):0.02006683):0.009325332):0.00192071):0.0014407014,19:0.04415612629):0.011827911);
tree gen.96 = [&U] (19:0.0491937181,(15:0.011797687,(((17:0.01665478,18:0.063894214):0.045773276,((13:0.008580361,12:0.0236079):0.004193924,14:0.033508545):0.0004311299):0.0002550982,(16:0.02726074,(((5:0.01046189,(10:0.01038862,((4:0.0198616,6:0.008284161):0.0009622272,(3:0.02451254,(1:0.1300804,2:0.01783945):0.01245971):0.04778644):0.004790955):0.0003926835):0.0006697459,(8:0.0428973953,(7:0.0089527014,9:0.01030167):0.002958783):0.01697013):0.01003165,11:0.01510345):0.00451895):0.009320188):0.0005554996):0.002182821);
tree gen.97 = [&U] ((((11:0.02228674,((10:0.018707375,(5:0.01193966,(4:0.02452391,(6:0.008425334,((2:0.032017,3:0.02658429):0.002484382,1:0.1452929):0.05789229):0.0007027201):0.00158277):0.002170442):4.951716e-05,((9:0.0072433831,7:0.0141964256):0.0008904771,8:0.040177256):0.016425252):0.00506453):0.005010491,16:0.02838596):0.007933421,(((13:0.006329017,12:0.008178163):0.007745926,14:0.029668554):0.001464289,(15:0.006324152,(17:0.02118969,18:0.056627934):0.032394822):0.0009225941):0.0003436168):0.004816412,19:0.0341990752);
tree gen.98 = [&U] (19:0.0396634891,(((11:0.01554238,((8:0.040405026,(9:0.009795247,7:0.0144787832):0.0051860897):0.02162954,(10:0.025787308,(5:0.007534105,((6:0.006183357,(1:0.160544,(3:0.03092197,2:0.03626894):0.02111159):0.04136957):0.001315422,4:0.02271181):0.001732022):0.001045018):7.443253e-05):0.008477352):0.003318569,16:0.02611267):0.006714559,((17:0.02460893,18:0.0535793773):0.029586291,(15:0.007305315,((13:0.01023881,12:0.01145727):0.0102568,14:0.0351664649):0.0003132285):0.001814867):0.0001113257):0.0024377252);
tree gen.99 = [&U] (19:0.0384851587,((18:0.062391298,17:0.0255913):0.0517687052,(15:0.011220662,(((12:0.01615802,13:0.004934038):0.001355341,14:0.021817862):0.002535173,(16:0.01800369,(11:0.01801345,(10:0.011184225,((8:0.04120304891,(7:0.0097700171,9:0.01095672):0.00448604254):0.02250122,(5:0.0103344,(6:0.01066495,(4:0.01905929,(3:0.01884374,(2:0.02723364,1:0.08078897):0.005705304):0.03825936):0.0003003755):0.00116534):0.001037812):0.001053014):0.005480242):0.00219776):0.009768176):2.554388e-05):0.005389085):0.0008829059);
tree gen.100 = [&U] (19:0.0454838529,(15:0.016023918,((14:0.0242156015,(12:0.01000525,13:0.01334366):0.004666974):0.003669697,((16:0.03566678,((10:0.018164835,(((3:0.020539,(2:0.02139778,1:0.120751):0.01163681):0.06046966,4:0.02297605):0.001346052,(6:0.01256261,(5:0.005035942,((9:0.0075726211,7:0.0079646357):0.005484844,8:0.05261849):0.0270266614):0.0008026577):0.00114567):0.001181707):0.01089976,11:0.0136158):0.004951512):0.006322705,(18:0.063304519,17:0.02427821):0.0342748703):4.265996e-05):0.0005174164):0.004885919);
tree gen.101 = [&U] (19:0.0384861872,(15:0.020031408,(((11:0.0144432,(((8:0.0544252982,(9:0.003373632,7:0.0140669706):0.001435267):0.02131549,(((2:0.04773055,3:0.02516302):0.01065721,1:0.1185998):0.05847014,(6:0.007856175,4:0.03457088):7.073603e-05):0.001680092):0.0009598033,(5:0.008031089,10:0.016772945):0.002841448):0.01577037):0.01052535,16:0.02602718):0.008507727,((18:0.0474407901,17:0.02178909):0.048954861,((13:0.01259318,12:0.008413707):0.007107518,14:0.0292388605):0.001363234):0.002587632):0.002207995):0.0068428611);
tree gen.102 = [&U] (19:0.0356974461,(((11:0.01841362,((((1:0.1029245,(2:0.03639063,3:0.03128709):0.003795851):0.05159483,4:0.03746903):0.002593507,6:0.007658218):0.002208692,(10:0.02119683,((8:0.042073647,(7:0.01222774297,9:0.008407806):0.004035162):0.0304436192,5:0.006770494):0.0002075905):0.001692967):0.009459601):0.009775155,16:0.02232156):0.00582911,((15:0.014913162,(14:0.0377024705,(13:0.004274791,12:0.01314664):0.01422851):0.00105739):0.000965351,(18:0.0583371403,17:0.01409944):0.03510767):0.0001819218):0.0020337822);
tree gen.103 = [&U] (19:0.0307546999,(15:0.011719367,(((11:0.01166388,16:0.02052496):0.003115927,(10:0.017955775,((((4:0.01939645,((2:0.03297678,3:0.01968265):0.002604339,1:0.0827706):0.03838406):0.001079216,6:0.007242099):0.003880814,5:0.01052589):0.001313084,(8:0.04570105,(9:0.0138267065,7:0.016328438):0.0026474985):0.02130922):0.0003339738):0.01903871):0.00863815,((14:0.02932444382,(13:0.008915514,12:0.0152793):0.001491838):0.002947633,(18:0.057827321,17:0.02455304):0.047608491):0.0003294516):0.0010441):0.00183543402);
tree gen.104 = [&U] ((((18:0.068351231,17:0.01700983):0.03843068562,((13:0.007987079,12:0.02071698):0.002060298,14:0.0366562552):0.001151962):0.0008058009,((16:0.02931078,(((((9:0.00505918537,7:0.0116781328):0.0024748614,8:0.051767865):0.02933908,((6:0.00862576,(((2:0.03854173,3:0.02561614):0.01200666,1:0.1545284):0.025858196,4:0.01873468):0.006408931):0.0004671642,5:0.008376954):0.002740685):0.001506667,10:0.01199295):0.009102495,11:0.01897768):0.00645401):0.00613846,15:0.015595694):0.001108173):0.001316754,19:0.0303466488);
tree gen.105 = [&U] ((((18:0.049637363,17:0.01965848):0.040376599,15:0.010202374):0.00165717,(((11:0.01203243,((10:0.017197844,((((2:0.01533291,1:0.08856511):0.0150061,3:0.02856395):0.04595541,(6:0.006712407,4:0.0230718):0.0004537931):0.001620075,5:0.0137453):0.0008619863):0.0001466458,(8:0.044091873,(7:0.014320388,9:0.008383362):0.002687139):0.0157490015):0.01120546):0.005896163,16:0.02770991):0.005043025,((12:0.01005759,13:0.008112843):0.006249946,14:0.0284901616):0.0018637193):0.0005527395):0.001121228,19:0.041467814);
tree gen.106 = [&U] (19:0.0437117732,(((13:0.008715227,12:0.006874637):0.005599881,14:0.0227925173):0.003046271,((17:0.02063667,18:0.0594919844):0.029821853,(((11:0.02816914,(((8:0.04837031,(7:0.007005367,9:0.009944202):0.0016929548):0.01728907,((5:0.01549814,6:0.008047217):0.001725404,(4:0.02164959,((2:0.03150888,3:0.02854476):0.004588816,1:0.138966):0.03305059):0.001040147):0.0008429229):0.003175376,10:0.010520801):0.01027639):0.007525765,16:0.03664794):0.003480519,15:0.01871263):0.0009680299):0.0009710636):0.005121681);
tree gen.107 = [&U] (((((18:0.063096876,17:0.01706333):0.038214241,15:0.01151108):0.0006645004,(((5:0.009896823,((6:0.007451342,4:0.02821327):0.006217227,(3:0.02020991,(1:0.161843,2:0.04109905):0.01486853):0.0486936):0.0003281434):0.003733707,(((7:0.0161809156,9:0.009665634):0.003923166,8:0.036285292):0.023704918,10:0.0202696):0.002151946):0.01761284,(11:0.01505593,16:0.02566264):0.003756875):0.001940799):0.0002303641,(14:0.0455004208,(12:0.01040264,13:0.004888307):0.001787111):0.003650749):0.00055329959,19:0.031855982);
tree gen.108 = [&U] (((18:0.066046219,17:0.01920576):0.032178494,((((11:0.01130618,(10:0.012553285,((8:0.039331831,(9:0.0109794496,7:0.00863975674):0.001364633):0.02487238369,(((4:0.02692129,6:0.006273442):0.001292039,((3:0.02002069,2:0.04142673):0.01566247,1:0.1203879):0.04576325):0.002682846,5:0.01278501):0.0031809):0.009573764):0.01560467):0.004117492,16:0.01230597):0.008725422,(14:0.0538550803,(12:0.01072106,13:0.0119434):0.004850881):0.004169029):0.001158922,15:0.012008281):0.0005417955):0.001071897,19:0.0386897245);
tree gen.109 = [&U] (19:0.0469582096,((18:0.054964518,17:0.03178915):0.063412121,((16:0.03519514,(11:0.009345424,(10:0.01514431,((5:0.007036252,((4:0.0114631,((2:0.03305823,3:0.02160676):0.004538069,1:0.1121467):0.05356828):0.002795961,6:0.006381959):0.003155113):0.002595839,((7:0.01194248625,9:0.006446107):0.0008475227,8:0.03999409162):0.02750605):0.001337894):0.01218401):0.002664358):0.003179872,(((12:0.00624701,13:0.01007316):0.00179813,14:0.0394440443):0.002795382,15:0.018065096):3.151751e-05):0.0004594557):0.001756726);
tree gen.110 = [&U] ((18:0.0243149231,17:0.040392318):0.05934298555,(((15:0.015368522,((13:0.004820496,12:0.01029274):0.004989067,14:0.0301087048):0.0059371799):0.0007093906,(16:0.04353361,(11:0.02014222,((6:0.006870998,(((2:0.02601421,(3:0.02081717,1:0.1238681):0.006108756):0.06273852,4:0.0138171):0.00308656,5:0.01199642):0.0002964733):0.001877791,(((7:0.016328116,9:0.008086425):0.0047562126,8:0.057626702):0.02260207,10:0.017147275):0.001260084):0.007596145):0.001655352):0.007861979):0.00288698,19:0.03090512608):0.0044236998);
tree gen.111 = [&U] ((15:0.011072938,((17:0.01941291,18:0.062706736):0.0502527083,((16:0.03050554,(11:0.01088854,(5:0.02034218,(10:0.013979274,((8:0.037893884,(7:0.0134902164,9:0.009027628):0.007026181):0.0207153251,(6:0.00524689,((3:0.02686849,(2:0.0338772,1:0.1430539):0.0002380719):0.06022222,4:0.01840384):0.0009622458):0.001675193):0.00275515):0.002065416):0.00852441):0.006842015):0.007827033,(14:0.02474985057,(13:0.007926586,12:0.01617277):0.008679687):0.001458507):0.0001388911):0.001073965):0.003276061,19:0.04797138998);
tree gen.112 = [&U] (19:0.03109404946,(((15:0.015729805,(16:0.03377147,(11:0.01102201,(((7:0.0104450754,9:0.0221728766):0.00637224,8:0.044417924):0.019324094,(10:0.012068804,(((6:0.003858318,((2:0.02567503,1:0.1554456):0.007137466,3:0.03109409):0.06580828):0.00687944,4:0.01531385):0.001167394,5:0.003553249):0.003540737):0.0004461978):0.01046427):0.007276676):0.010900844):0.0002518329,(17:0.02321126,18:0.052513908):0.040834578):0.0002915962,(14:0.0421633864,(13:0.008512259,12:0.01568501):0.002953828):0.001866816):0.003963464);
tree gen.113 = [&U] ((((18:0.057257489,17:0.01680573):0.039260447,((12:0.0151403,13:0.01648319):0.003782823,14:0.0342486314):0.002824349):0.000833664,(15:0.015463525,((11:0.011968,(10:0.02327513,((((6:0.008134742,4:0.01747481):0.0001423392,((1:0.1540034,2:0.02859296):0.004659961,3:0.02344652):0.04352348):0.001433426,5:0.008685295):0.006936914,((9:0.009723708,7:0.017734086):0.0040735329,8:0.041376496):0.02568983):0.00264721):0.0149222):0.004485565,16:0.03374942):0.005774877):0.001006408):0.0021453891,19:0.0265032334);
tree gen.114 = [&U] (19:0.02689443685,(((18:0.047822557,17:0.02744966):0.0454791517,(16:0.02854433,(((10:0.01695375,(8:0.041325697,(9:0.01087742,7:0.0119681429):0.004951933):0.021164114):0.002022883,((6:0.008723599,((1:0.1305181,(3:0.03580261,2:0.03041624):0.01703711):0.03196438,4:0.02115817):0.001832287):0.0008721065,5:0.01358807):0.00171251):0.02094704,11:0.01735599):0.004608196):0.01198843):0.0008939395,((14:0.04194554349,(13:0.009105743,12:0.00942788):0.005693876):0.001383562,15:0.009629468):0.002742381):0.00278183595);
tree gen.115 = [&U] (((15:0.02052109,((18:0.073018773,17:0.02214972):0.0363557814,((13:0.00876582,12:0.01001446):0.004652805,14:0.03026430964):0.00512276):0.001072297):0.003439884,(16:0.04613335,((((1:0.1413193,(2:0.03270619,3:0.03029415):0.002129302):0.05061085,6:0.003988247):0.002631911,(5:0.01314603,((10:0.01569014,4:0.01756533):0.003169096,((9:0.0125657653,7:0.010485637):0.004133312,8:0.035742811):0.02602936331):0.0002125767):0.0007267901):0.007435603,11:0.01207472):0.005154649):0.003686197):0.002212729,19:0.03593795343);
tree gen.116 = [&U] ((((12:0.02501121,13:0.002459548):0.007993649,14:0.03544675079):0.001454779,((17:0.02685956,18:0.071996711):0.039115925,((16:0.02024743,((((9:0.01045750797,7:0.009409403):0.004143561,8:0.053290778):0.021615336,((10:0.017240234,5:0.00755999):0.002386056,((4:0.02649275,(3:0.04355063,(2:0.02292038,1:0.1038461):0.01240325):0.03908363):0.001556041,6:0.00802633):0.003969607):0.0009861944):0.01140559,11:0.03013524):0.003377628):0.006763145,15:0.006836927):0.003051137):2.29609e-05):0.0006062433,19:0.04294782757);
tree gen.117 = [&U] (19:0.0362016763,(((15:0.011457918,(16:0.01997632,(11:0.01358084,(10:0.012899411,((((1:0.1598418,(3:0.03549203,2:0.02794078):0.003374724):0.05979845,4:0.02054875):0.006584647,(5:0.01127886,6:0.01186893):0.001775947):0.002437783,(8:0.054068916,(7:0.0091404139,9:0.008532223):0.0044015746):0.02993853):0.001825783):0.00620941):0.006928475):0.00476409):0.002401744,(17:0.02191636,18:0.058908947):0.032562481):0.0007857556,((12:0.01906005,13:0.007527476):0.004310702,14:0.0295895374):0.003437538):0.003873408);
tree gen.118 = [&U] ((17:0.05294384,18:0.0392650874):0.0584963899,(19:0.0414397623,(((16:0.03305351,((10:0.011072059,(((7:0.010838869,9:0.0102956008):0.002575228,8:0.046146027):0.0314426,(((((1:0.1408639,2:0.02920316):0.005488915,3:0.0261481):0.04457406,6:0.003844416):0.001780847,4:0.02597219):0.0009981528,5:0.01182189):0.005442936):0.001311763):0.01963674,11:0.0155512):0.004296345):0.005448935,15:0.017145241):0.0027935,(14:0.0331356006,(13:0.01515451,12:0.01683588):0.004991261):0.0022204284):0.0018654204):0.0134616026);
tree gen.119 = [&U] ((19:0.04416663204,(((((((6:0.01106863,((3:0.02490471,(2:0.02351178,1:0.1707779):0.004415893):0.04695192,4:0.01902438):0.001979355):0.002381304,(5:0.009671732,(8:0.047853896,(7:0.0134130381,9:0.008895072):0.005747931):0.02096898):0.0003729338):0.0011464,10:0.015933153):0.02160701,11:0.01365076):0.002309288,16:0.0365803):0.003352917,15:0.0119855585):0.0011335412,(14:0.0381183303,(13:0.01129202,12:0.006689709):0.001761751):0.002073017):0.003671569):0.0141232627,(18:0.036572713,17:0.054984992):0.0620835485);
tree gen.120 = [&U] (((((15:0.010367638,14:0.0317727878):0.002768392,(16:0.02618212,(11:0.00883102,(((6:0.005682381,(4:0.02004148,(1:0.1339235,(2:0.02968947,3:0.0219209):0.002107552):0.06012545):8.709571e-05):0.001238422,((8:0.044983907,(7:0.01206503533,9:0.01305869):0.002486996):0.028980494,5:0.007174374):0.00109473):0.0002275173,10:0.021462148):0.008173833):0.006384519):0.003815784):0.0002879846,(12:0.01094204,13:0.007601122):0.003762639):0.005310351,(18:0.067970941,17:0.01893368):0.0462345187):0.0038859406,19:0.0347996697);
tree gen.121 = [&U] ((15:0.015922546,(((18:0.047496502,17:0.01961517):0.0367505556,(16:0.01829786,(11:0.01921711,(10:0.014100407,((8:0.053236793,(7:0.010202705,9:0.01617656):0.007023155):0.023059388,(5:0.006031339,((4:0.02943255,(3:0.02130272,(2:0.03458596,1:0.1323492):0.005729064):0.05775503):0.000331801,6:0.005036424):0.001389707):0.001067103):0.001370563):0.0114272):0.001043748):0.00413213):0.00166158,((12:0.02413137,13:0.007159514):0.0004831829,14:0.021728811):0.00366659):0.0005567633):0.0009047117,19:0.0378015884);
tree gen.122 = [&U] ((17:0.0349899403,18:0.0224392197):0.06804749668,(19:0.0304759004,(((13:0.00781453,12:0.006467242):0.001644298,14:0.0258129197):0.0023794874,(((11:0.01807764,((((8:0.039689321,(7:0.0133308196,9:0.007293884):0.0019586497):0.02489413,(5:0.01316675,10:0.016047505):0.001315381):0.001912162,(4:0.01957339,6:0.008910442):0.001258595):0.001671406,((2:0.02865853,1:0.140328):0.00100263,3:0.02233512):0.05169004):0.006990479):0.005024504,16:0.02948087):0.01273244,15:0.01371709):0.003527697):0.001610353):0.01475788583);
tree gen.123 = [&U] ((((((((8:0.0385606011,(7:0.0156945103,9:0.006660229):0.002651593):0.026928812,(10:0.012192073,((((1:0.1289481,2:0.0240481):0.008512377,3:0.01822935):0.05332953,6:0.00792053):0.0008498011,(5:0.003516155,4:0.02800958):0.002633911):0.001236284):0.0007708938):0.01061367,11:0.01346119):0.003084129,16:0.02715765):0.004591433,((13:0.007355633,12:0.007976309):0.001837575,14:0.0385588869):0.002472508):0.002200865,15:0.018889728):0.002187269,19:0.02352043829):0.00864902795,(17:0.044536642,18:0.028782849):0.051267667);
tree gen.124 = [&U] (19:0.0398742915,((18:0.0717592355,17:0.03139531):0.0370843788,(((((((8:0.060015546,(7:0.0247683653,9:0.006025373):0.0032096645):0.024215603,((6:0.007140203,(((2:0.02161324,1:0.1396375):0.01437365,3:0.02361453):0.05582555,4:0.02862106):0.004385345):0.001252635,5:0.009205284):0.00059788):0.006293818,10:0.02378274):0.007215931,11:0.008875377):0.002295473,16:0.02717161):0.008404656,(14:0.0328559255,(13:0.004302217,12:0.005970509):0.006435398):0.000474708):0.0004871773,15:0.014885462):4.086337e-05):0.0010623706);
tree gen.125 = [&U] (19:0.0441531952,(((13:0.005461359,12:0.0125259):0.0082636,14:0.0382783675):0.001790233,(15:0.011443785,((18:0.046328268,17:0.02456437):0.03617099,(16:0.03317501,(11:0.01446871,((((4:0.01321767,(6:0.006963644,((2:0.03032367,3:0.02011855):0.008815973,1:0.1468248):0.04506614):8.223448e-05):0.002008304,((9:0.006347396,7:0.0141550643):0.0028835229,8:0.0499441892):0.02324295):0.0008233465,10:0.02009176):0.0006946298,5:0.009427196):0.004689235):0.006281708):0.003975493):0.0004240223):4.066413e-05):0.000544547);
tree gen.126 = [&U] (19:0.03428970812,(15:0.018708728,((18:0.069137872,17:0.02503132):0.04736406,(((12:0.01416372,13:0.008554995):0.006400837,14:0.0285846258):0.001313535,(16:0.0309507,(11:0.008275496,(((((((7:0.008983018,9:0.01518201):0.009555369,8:0.034746208):0.0272015636,10:0.016099233):0.00166003,6:0.005114529):0.000346806,5:0.01620261):0.006766318,(1:0.1122826,(3:0.02813218,2:0.03423851):0.005733665):0.04346482):0.0003304654,4:0.0124114):0.01136679):0.008193934):0.01040662):0.001465933):0.0003271455):0.0027921426);
tree gen.127 = [&U] (((14:0.032953735,(12:0.009394371,13:0.004630378):0.006804633):0.004877244,((18:0.07000973,17:0.01462452):0.032550371,((16:0.02435957,(11:0.01223912,((((7:0.0116354766,9:0.009187572):0.0047971934,8:0.036182618):0.01781716,10:0.016067964):0.0006375962,(5:0.007367141,((4:0.03014285,6:0.007080787):1.132435e-05,(3:0.03902446,(1:0.1510135,2:0.0337523):0.00532418):0.0541761):0.001141175):0.0009686475):0.01508267):0.005023342):0.002440758,15:0.015446412):0.0005370069):0.0008858113):0.002115322,19:0.0380448956);
tree gen.128 = [&U] (((((((((3:0.02052069,2:0.04301905):0.01032223,1:0.1231698):0.035211215,((6:0.01241659,(5:0.006983727,((7:0.0083320244,9:0.008957807):0.003796187,8:0.052581099):0.03280769):0.002028631):0.0003280048,4:0.02800714):0.0001840642):0.001918417,10:0.01627907):0.01195906,11:0.01232323):0.00649835,16:0.03069816):0.004596272,15:0.016633721):0.0002828866,((18:0.055259091,17:0.02263356):0.034591106,(14:0.028948241,(13:0.005417671,12:0.009493757):0.001302288):0.001936184):0.001005967):0.0063258708,19:0.038221885);
tree gen.129 = [&U] (((15:0.016444929,((17:0.0188103,18:0.0535966093):0.0515676981,(16:0.02945016,(((((9:0.008213645,7:0.01227359273):0.00138234415,8:0.046571288):0.0222409131,((4:0.0223994,6:0.008224937):0.0002014785,((1:0.1192785,(2:0.03021424,3:0.01965494):0.02864691):0.02804646,5:0.01458478):0.001170766):0.001203735):0.0001910781,10:0.018239176):0.006402857,11:0.007432607):0.004503801):0.003820058):0.0002798281):7.092028e-05,((12:0.01071872,13:0.008524465):0.00434519,14:0.0280812867):0.002025912):0.003105552,19:0.039624048);
tree gen.130 = [&U] (19:0.0284553059,(((11:0.01270222,(10:0.019354043,((((6:0.01322036,4:0.02761831):0.001209513,(3:0.02782101,(2:0.02459517,1:0.14905):0.01057245):0.07380583):0.002803364,((9:0.005954486,7:0.017232861):0.006332485,8:0.033605377):0.0275603278):0.001007983,5:0.01545822):0.001732594):0.01053844):0.005023656,16:0.02291492):0.006395405,((15:0.016079494,(17:0.01865415,18:0.067790541):0.04881879):0.000272965,((12:0.02194199,13:0.007014925):0.003900829,14:0.0325081732):0.00105658):0.0043572383):0.003722709);
tree gen.131 = [&U] (19:0.0389173019,(((12:0.01835427,13:0.009838622):0.003808823,14:0.02292650023):0.0002042568,((17:0.02606708,18:0.059469279):0.047270243,(((11:0.00820187,(5:0.007310012,((8:0.054780026,(9:0.007008665,7:0.012307418):0.004052021):0.01570201004,(((6:0.004788469,(3:0.02100785,(2:0.01571343,1:0.1441948):0.01177246):0.03953163):0.001350679,4:0.02090204):0.002844987,10:0.019210862):0.0002762978):0.0008981164):0.009386667):0.006001611,16:0.02689585):0.005630061,15:0.015598038):0.003651934):0.001269067):0.001257040623);
tree gen.132 = [&U] (19:0.0301577399,(((((12:0.01351397,13:0.005912489):0.003046307,14:0.0231717691):0.002154884,(17:0.03374708,18:0.064374358):0.043408121):0.001189708,15:0.0080283463):0.0008071746,((11:0.01761536,16:0.02231117):0.004844932,(10:0.007067399,((((4:0.030515,(1:0.1380148,(3:0.01906198,2:0.03598758):0.005476369):0.05809484):0.001482828,6:0.004260886):0.0007611902,5:0.01044134):0.002449837,((9:0.01021697,7:0.010715806):0.0021327777,8:0.055499462):0.02009231):0.00148379):0.01077741):0.01560203):0.0002433018);
tree gen.133 = [&U] ((((((((6:0.005807298,(((3:0.01274432,2:0.03560191):0.01483261,1:0.1277469):0.04047148,4:0.03165756):0.003015278):0.002360304,10:0.014096487):6.040957e-05,(((7:0.013582079,9:0.005581263):0.002794444,8:0.048743192):0.020766378,5:0.00987543):0.002764983):0.00878839,11:0.01705358):0.01253299,16:0.03178701):0.0006711061,(15:0.018407483,((13:0.01263721,12:0.01529229):0.001122053,14:0.03348793674):0.002325878):0.003041057):0.002188732,(17:0.01821666,18:0.060368001):0.035801853):0.0007485897,19:0.03961905);
tree gen.134 = [&U] ((((17:0.02004729,18:0.059353628):0.045198762,(14:0.026052702,(15:0.022373725,(12:0.009929453,13:0.0068238):0.004933473):0.001264945):0.0008790135):0.0002489391,(16:0.02787852,(11:0.01189557,((((7:0.01500373,9:0.007769391):0.0062119419,8:0.03893411):0.02438708,((6:0.009516297,((3:0.0181722,(2:0.02360978,1:0.1121038):0.01036923):0.04558065,4:0.01370384):0.002435857):0.002394834,5:0.008758703):0.0017037):0.001624918,10:0.016583609):0.005350068):0.005437252):0.005968612):0.00037417544,19:0.04763569492);
tree gen.135 = [&U] (19:0.045492028,((((16:0.03397837,(11:0.01160326,((10:0.01317452,((9:0.008162673,7:0.0086528951):0.0085643964,8:0.055770176):0.02620572):0.0001339837,(5:0.01676506,((6:0.005641612,4:0.02155446):0.0001377085,(1:0.1242173,(3:0.02253699,2:0.04612538):0.002521422):0.04992879):0.001825046):0.003948132):0.00778153):0.007562764):0.004407953,(17:0.01730952,18:0.056053848):0.048554721):8.639015e-05,15:0.011922302):0.0005694849,((12:0.0090524,13:0.008086453):0.004812184,14:0.021681984):0.0001670896):0.0019273697);
tree gen.136 = [&U] (19:0.04238068439,((((16:0.0146399,(11:0.00917419,((4:0.03167309,((10:0.015527209,((8:0.041402338,(9:0.01015793,7:0.0118507844):0.002393217):0.0230875444,5:0.007078945):0.0003325734):0.002068249,6:0.002246202):0.0008461739):0.003196388,(3:0.02460588,(2:0.01964058,1:0.1035114):0.01171325):0.04732817):0.007870976):0.007609696):0.01227254,(17:0.01650512,18:0.059909348):0.04944279):0.0005984111,(14:0.03942417589,(12:0.01327322,13:0.007644154):0.004691459):0.00291122):0.0007727505,15:0.011194938):0.003989663);
tree gen.137 = [&U] ((17:0.0435500626,18:0.029153086):0.046176606,((((15:0.021373306,(16:0.01842981,(((((5:0.005956429,(6:0.004176325,(3:0.02354655,(2:0.02605388,1:0.1178653):7.380241e-05):0.03850329):0.00125821):0.0001967422,4:0.021944):0.00250614,10:0.018583216):1.697094e-05,(8:0.046910593,(9:0.0035769225,7:0.0077383941):0.00354312342):0.02444139):0.006663858,11:0.01695469):0.006923749):0.004044905):0.0014175344,(13:0.003547217,12:0.008463972):0.007966502):0.001367222,14:0.027110788):0.004249249,19:0.03356438585):0.0067496394);
tree gen.138 = [&U] (19:0.03291381345,(((11:0.01182485,((5:0.009472459,((8:0.0467703693,(9:0.007848703,7:0.014170878):0.003057732):0.02195882,((6:0.005638967,4:0.0206875):0.0007105865,((2:0.06401724,3:0.03054892):0.006497264,1:0.1315521):0.03142198):0.0009222648):3.621047e-06):0.00365068,10:0.016975363):0.008126827):0.009284496,16:0.02848336):0.002209355,(((13:0.008777107,12:0.009824326):0.006316273,14:0.017096395):0.002507163,(15:0.01695948,(17:0.02084353,18:0.084275909):0.032149129):0.002903153):0.0008966887):0.0024104268);
tree gen.139 = [&U] (19:0.0371591933,((((17:0.02222069,18:0.058728763):0.053855037,((12:0.008219953,13:0.008694106):0.003920189,14:0.03619855815):0.001023341):0.001203148,15:0.011585606):0.0001413566,((((8:0.05142457,(7:0.0172563931,9:0.009910432):0.002969526):0.024205617,10:0.01433169):0.0005440167,(5:0.01231683,(6:0.006570686,(4:0.03537137,(3:0.01955502,(1:0.1502548,2:0.02565175):0.01284477):0.0762359):0.002405493):0.0007434656):0.002918624):0.008007721,(11:0.01000702,16:0.02849004):0.002931237):0.00966717):0.003850601);
tree gen.140 = [&U] (19:0.04502924295,(((14:0.0361930449,(13:0.007028771,12:0.01012515):0.008747887):0.0014498307,((17:0.02282267,18:0.05642434):0.037567146,15:0.020741022):0.003446737):0.003295648,(((((((7:0.0046321677,9:0.006119007):0.0033071951,8:0.0575793501):0.02348051,((4:0.02535601,((3:0.0269704,2:0.03429572):0.005151912,1:0.1345045):0.04674725):0.002181165,6:0.007113054):0.003408925):0.0002157279,5:0.004858126):0.00305426,10:0.017103113):0.0102902,11:0.01530749):0.007547101,16:0.0266759):0.009380954):0.0003125731);
tree gen.141 = [&U] ((17:0.0474605255,18:0.0247399251):0.051755792,(19:0.03052895577,((((13:0.00527642,12:0.01167209):0.003782633,14:0.034974317):0.0020954046,15:0.011627734):0.0001967502,(16:0.03661979,(11:0.01443835,(((3:0.01722845,2:0.04132496):0.008015338,1:0.09514564):0.04207507,((((5:0.008989792,6:0.0109273):0.003117688,10:0.011934811):0.0007238471,((7:0.0131313504,9:0.012716815):0.0020122829,8:0.05369836):0.02068864):0.002678168,4:0.02570579):0.001373323):0.01385022):0.003733663):0.0088986026):0.003952113):0.010381599);
tree gen.142 = [&U] (19:0.0447925971,(((13:0.007973128,12:0.01810018):0.004927282,14:0.0391678019):0.006997382,(15:0.009096728,((17:0.03073643,18:0.047028091):0.046531058,(16:0.03085568,((((8:0.042777577,(7:0.0108151685,9:0.0139993971):0.004606027):0.02858405,(5:0.004606365,(4:0.02408915,(((1:0.1322236,2:0.02991499):0.005272501,3:0.01970913):0.05620779,6:0.009171304):0.0001847219):0.002903724):0.001377223):0.000615982,10:0.015061755):0.01272797,11:0.009397323):0.008898347):0.01087154):0.0005670505):0.001632236):0.0002156002);
tree gen.143 = [&U] (19:0.0409774437,(15:0.013025942,((17:0.01447485,18:0.050938678):0.0322528392,(((11:0.01255447,(((8:0.047289737,(7:0.019057003,9:0.0101856243):0.003451726):0.02438743,(5:0.005553753,((4:0.02482884,6:0.01170153):0.003309113,((2:0.03007814,1:0.1283093):0.008393588,3:0.02520919):0.0541545):0.0003837006):0.003329619):0.002946164,10:0.020468579):0.01254908):0.007509239,16:0.0256276):0.007702627,((13:0.005360594,12:0.01521267):0.004312685,14:0.02598110897):0.003790375):0.00149675):0.002283201):0.0005409375);
tree gen.144 = [&U] ((19:0.0285063987,(((((((((3:0.03566544,(2:0.02045426,1:0.1242268):0.01549548):0.03486989,6:0.005729172):0.001344171,4:0.02124742):0.001657555,(8:0.053429369,(7:0.01244206611,9:0.007265307):0.004491249):0.03071835914):0.000947421,5:0.006577751):0.001495573,10:0.019712545):0.01160495,11:0.0120046):0.008878015,16:0.02792631):0.006276469,(15:0.007612998,(14:0.0303959825,(13:0.007494226,12:0.01564016):0.001004006):0.007649357):0.0005082538):0.00432222428):0.0095297893,(18:0.0446123235,17:0.042462488):0.0343098045);
tree gen.145 = [&U] ((18:0.0537923059,17:0.034102401):0.03710647,((((14:0.0350792032,(13:0.01442329,12:0.0061754):0.006348898):0.0006121428,((11:0.01137721,(10:0.014554263,(((8:0.048847699,(9:0.01041993,7:0.019387203):0.0035916061):0.02821489,5:0.008117724):0.001514694,((6:0.004528358,(1:0.1718223,(3:0.03527086,2:0.01939209):0.003626083):0.0496632):0.002056443,4:0.02361808):0.002918457):0.006683493):0.01297804):0.006831987,16:0.02472626):0.01373278):0.001312677,15:0.018930472):0.00266577319,19:0.04343049593):0.019759455);
tree gen.146 = [&U] (19:0.0326263905,((17:0.02079013,18:0.065986102):0.0480276579,((16:0.02624185,((10:0.00960979,(((5:0.01136046,((3:0.02123892,(2:0.02052499,1:0.1334479):0.01449811):0.04629095,6:0.006398754):0.003632398):0.002006906,4:0.02251937):0.003180486,((9:0.006142361,7:0.0135375173):0.003408376,8:0.0500460793):0.02315279):0.000949523):0.02265297,11:0.01755142):0.006514837):0.003923619,((14:0.0443342161,(12:0.008615026,13:0.007396573):0.004139056):0.0009715682,15:0.010113631):0.003301726):0.001815149):0.003075596);
tree gen.147 = [&U] ((18:0.043576821,17:0.039296438):0.0354302034,(19:0.0294565355,(15:0.008853041,((16:0.02063167,(((((6:0.007689977,(((3:0.02048291,2:0.02341361):0.003082604,1:0.1428039):0.05225229,4:0.02575222):0.001976287):0.005974844,5:0.01026973):0.001711074,(8:0.04401271,(9:0.008870574,7:0.014656947):0.0014517819):0.02728765):0.0004119242,10:0.011054538):0.01045586,11:0.01980943):0.005330319):0.003835146,((13:0.00671748,12:0.01479297):0.001934637,14:0.0193882519):0.001106761):0.0020945382):0.00167141698):0.0059917266);
tree gen.148 = [&U] (19:0.036621769,((((11:0.01569385,(10:0.02178969,((8:0.055059688,(9:0.0097805769,7:0.0107630786):0.002469206):0.01951962,((6:0.005105927,(4:0.02048282,(3:0.01535469,(1:0.1473866,2:0.04048327):0.001292198):0.04508972):0.0004939005):0.001414063,5:0.007649025):0.0001262003):0.001773539):0.008579504):0.008899164,16:0.01700509):0.005247488,((17:0.02475889,18:0.054819064):0.0438141689,((12:0.008079335,13:0.008651638):0.00259483,14:0.0244576001):0.001343695):0.001152203):0.000307736,15:0.010051498):0.0029639137);
tree gen.149 = [&U] (((17:0.02392307,18:0.076638479):0.044961039,((((12:0.006926169,13:0.007503029):0.00469772,14:0.03122958438):0.00172099,((10:0.016218959,((((((1:0.1084704,2:0.02128191):0.01541936,3:0.02221862):0.05605304,4:0.02081359):0.004774253,6:0.00546671):0.002287675,5:0.00959408):0.001698428,(8:0.0454228788,(7:0.009465945,9:0.00937355):0.005811057):0.02336477):0.001560806):0.01539768,(11:0.009698365,16:0.01651322):0.002901211):0.0073636771):0.0005605707,15:0.014269132):0.0001614684):0.0003733176,19:0.0524076414);
tree gen.150 = [&U] (19:0.0447870746,((17:0.01434846,18:0.062692225):0.033832132,(((16:0.01746216,(11:0.01088828,((10:0.014238814,((7:0.0149835637,9:0.006603952):0.0022775748,8:0.044629802):0.027087):0.0005281396,(((4:0.01638146,((1:0.1145097,2:0.01884695):0.004333267,3:0.01870621):0.05290759):7.334741e-05,6:0.00677412):0.001650699,5:0.01013697):0.002415779):0.008171858):0.0009022959):0.003792688,(14:0.03039589318,(12:0.01363437,13:0.009513351):0.001682544):0.001858401):0.00056218,15:0.010459965):0.0004662723):0.003050906);
tree gen.151 = [&U] (((17:0.01490731,18:0.075377425):0.037246794,((15:0.013498681,(14:0.0321136149,(13:0.01088698,12:0.01018873):0.001565492):0.002815855):0.000566337,((11:0.01281067,((10:0.020449275,((9:0.005750995,7:0.0170374446):0.0041263822,8:0.0353702795):0.02865573):0.001657181,(5:0.02912367,(6:0.01445576,(4:0.02375408,((1:0.1351276,2:0.02438989):0.006029629,3:0.02518435):0.05931673):4.494488e-05):0.001245732):0.001796109):0.004824195):0.004688346,16:0.02614077):0.007253891):0.0003343072):0.00397479019,19:0.0301169281);
tree gen.152 = [&U] (((14:0.0304394173,(12:0.009498206,13:0.00479333):0.001865187):0.001220876,(((((((((2:0.0323807,1:0.1056112):0.01019222,3:0.01400579):0.07938288,(((7:0.0112084542,9:0.007150173):0.0035746896,8:0.047234594):0.02367316,6:0.01006771):0.00285506):0.0001254835,4:0.02587389):0.002597565,(5:0.0127967,10:0.013531869):0.0001996936):0.01773058,11:0.01139032):0.00751956,16:0.02159929):0.007947805,(17:0.02202119,18:0.057722311):0.047899964):0.0001443673,15:0.012262679):0.001213093):0.001363338,19:0.0289642162);
tree gen.153 = [&U] (19:0.0427756588,(((14:0.02345431567,(13:0.006547338,12:0.007532762):0.003920838):0.001399022,15:0.013188671):0.000450019,(((11:0.01630538,((((7:0.0131384376,9:0.007759821):0.003648211,8:0.046701736):0.02781069981,(((6:0.007136069,4:0.03252446):4.230645e-05,(2:0.02584837,(1:0.1102045,3:0.0170412):0.005129507):0.04014932):0.0007278535,5:0.01193436):0.0008722382):0.00252646,10:0.013622632):0.005783671):0.004055335,16:0.04140617):0.009343193,(17:0.02537257,18:0.056272985):0.026747931):0.001643385):0.0014277528);
tree gen.154 = [&U] ((18:0.024356278,17:0.046405989):0.0539459574,((19:0.0367004824,15:0.0143291457):0.0002371181,((16:0.0267011,(11:0.01945455,(((5:0.01082016,((1:0.1423732,(3:0.02858723,2:0.0347597):0.0006058734):0.04568577,(4:0.02419036,6:0.007803865):0.003499448):0.0008255173):0.002859261,((9:0.008666327,7:0.01674305564):0.008594421,8:0.039624429):0.02409895):0.00104706,10:0.02332223):0.007564893):1.736243e-05):0.0094294629,(14:0.0177440115,(13:0.008668835,12:0.009470351):0.005674003):0.0004127082):0.003482249):0.00754188557);
tree gen.155 = [&U] ((((14:0.02143877105,(13:0.01171561,12:0.0164465):0.003145686):0.00149781,(15:0.018588655,((11:0.01772788,(((6:0.005181141,(4:0.01826295,(3:0.02478625,(2:0.02891859,1:0.1322243):0.01114705):0.04961662):0.002707682):0.002703284,(8:0.040984671,(7:0.0122775594,9:0.008558797):0.001329024):0.0269627627):0.0002538501,(10:0.016288332,5:0.01517562):0.0002432528):0.01113524):0.003469461,16:0.02630356):0.0074190794):4.312186e-05):0.0038920515,19:0.0385518109):0.0117746156,(17:0.036058257,18:0.029649309):0.0575578226);
tree gen.156 = [&U] ((18:0.0575044689,17:0.04253202384):0.0550379322,((((11:0.01520266,((8:0.053529861,(7:0.0091848464,9:0.0049101679):0.0019435946):0.02095162,(10:0.02033232,(5:0.0178009,((4:0.01813557,6:0.003828055):0.0004522046,(1:0.1002453,(2:0.04710892,3:0.0252846):0.005524475):0.0401344):0.0003703603):0.001354062):0.001661815):0.01915033):0.005705838,16:0.03368681):0.009383104,((13:0.009864488,12:0.01153315):0.010176175,(15:0.008839674,14:0.0371864271):4.861577e-05):0.0005868743):0.0053262515,19:0.0349090496):0.0115881073);
tree gen.157 = [&U] (19:0.03941999043,((14:0.0330783956,(13:0.005238278,12:0.008753896):0.008272326):0.001412147,((15:0.010607686,((11:0.01307988,(10:0.017204585,(((9:0.007693946,7:0.0095972173):0.0053900468,8:0.0565994338):0.0234267,(5:0.004717242,((6:0.009026561,4:0.02314708):0.0003786739,((3:0.03382343,2:0.03924601):0.004337167,1:0.1087615):0.04633768):0.001028095):0.005500126):0.003193528):0.01179817):0.0125646,16:0.02916734):0.00129794):0.00283426,(17:0.01680023,18:0.0805156557):0.029284724):4.176185e-05):0.0013577795);
tree gen.158 = [&U] (19:0.0423686604,((14:0.03180678242,(13:0.007336984,12:0.01824835):0.008576584):0.001207953,((15:0.013420136,(16:0.03830823,(11:0.01416351,((10:0.02227551,((6:0.00371294,(3:0.02654193,(1:0.1344285,2:0.02910969):0.002129726):0.0555299):0.0007176656,(4:0.02963452,5:0.009289041):0.00112417):0.001385666):0.003570894,(8:0.0525175072,(9:0.008392706,7:0.008414143):0.006678442):0.02022495):0.01273183):0.006710221):0.00592538):0.0007984627,(17:0.01637155,18:0.070443436):0.039840129):0.0009337843):0.001454937);
tree gen.159 = [&U] (((13:0.01035708,12:0.01429407):0.009372264,((17:0.0238694,18:0.04491670136):0.025802203,((((11:0.01232919,((4:0.02389661,(1:0.1793319,(2:0.04150375,3:0.02890494):0.002110096):0.06750849):0.001213356,(10:0.021827869,((5:0.007286194,((9:0.009404717,7:0.018925259):0.0025141958,8:0.038943144):0.03327593):0.002078856,6:0.01345554):0.001092131):0.002447064):0.009580389):0.01183635,16:0.02234404):0.006565541,14:0.0418572876):0.002630416,15:0.014763717):0.006162243):0.000178938):0.00394689,19:0.0383899955);
tree gen.160 = [&U] (19:0.05064554643,((15:0.009796463,((13:0.007934591,12:0.01004345):0.003866309,14:0.0461530347):0.0020998369):2.467717e-05,((16:0.02603803,(11:0.01334505,((5:0.01204141,((1:0.1522888,2:0.03298219):0.002960182,3:0.01880889):0.06576593):0.002924859,((10:0.02502451,(6:0.006640869,4:0.0259012):0.002425224):6.019589e-05,(8:0.04815899035,(7:0.0139837016,9:0.007538326):0.00597647):0.03337139):0.0004625488):0.008652277):0.005048297):0.007182424,(17:0.01460995,18:0.067496842):0.058012528):7.662751e-05):0.001347848);
tree gen.161 = [&U] (((16:0.03471409,(11:0.01733618,((((7:0.0078504782,9:0.007876743):0.00940486,8:0.0395813645):0.02380358,(5:0.005585357,((4:0.02016236,((2:0.03934719,3:0.03320728):0.003954609,1:0.1570861):0.04712325):0.000194413,6:0.008397629):0.00180877):0.00167416):0.005165166,10:0.015868378):0.00459973):0.007977435):0.006104807,((15:0.010450781,(17:0.02115383,18:0.0502919003):0.035243752):0.0007573242,((13:0.00504142,12:0.013653):0.0064347,14:0.0395216487):0.001868496):0.0001751248):0.0051713547,19:0.0306299804);
tree gen.162 = [&U] (19:0.0334774568,((((13:0.01502924,12:0.009563253):0.0005471335,14:0.0286929137):0.001152027,(17:0.03240982,18:0.053590567):0.039523397):0.00132526,(15:0.013044951,(16:0.02728144,(11:0.0105935,(((8:0.042336817,(9:0.004764395,7:0.0099921469):0.00261471):0.0199160031,(((4:0.02720741,6:0.004438242):0.0009783476,((3:0.01051587,1:0.1421943):0.01208032,2:0.02889898):0.04753287):0.001894048,5:0.009680569):0.0008637292):0.001936437,10:0.01006108):0.01014114):0.0018498):0.006966282):0.0001696527):0.001173631);
tree gen.163 = [&U] (19:0.03649625425,(((13:0.01153119,12:0.01045574):0.002298662,14:0.0288191727):0.0005951811,((((11:0.01378347,((10:0.02675436,(5:0.008380182,(((1:0.1310924,2:0.02368847):0.01105784,3:0.0187682):0.04540107,(4:0.02029953,6:0.00892212):0.0004019982):0.001633179):0.002119056):6.639792e-05,((9:0.0118413,7:0.01770678):0.0013627337,8:0.0379075751):0.01562748):0.009617647):0.004891959,16:0.02606288):0.01335551,15:0.013598891):4.487602e-05,(17:0.01925269,18:0.072452522):0.036595749):0.0002562097):0.0004279316);
tree gen.164 = [&U] (19:0.04387204758,((15:0.014850394,(14:0.0326307104,(13:0.009178864,12:0.006406574):0.002843933):0.0008884284):0.0003350073,((16:0.02381459,((((10:0.017238247,5:0.01073769):0.001987663,(((9:0.01269483,7:0.0089058725):0.008746704,8:0.038415128):0.023346305,4:0.0278307):9.615105e-05):1.894589e-05,(6:0.004243395,((3:0.03313103,2:0.04998221):0.0001979744,1:0.1535079):0.05959225):0.0005528698):0.005680488,11:0.01885965):0.009145903):0.0095503407,(17:0.02505956,18:0.058018239):0.039964748):0.003219042):0.001718252);
tree gen.165 = [&U] (((((13:0.0104445,12:0.01052386):0.000305156,14:0.0246062114):0.0009508471,(17:0.01667456,18:0.063720267):0.0468759719):0.001596178,(15:0.0064355643,((11:0.01098006,(((8:0.0435849042,(7:0.0057136951,9:0.005612119):0.0013118771):0.03687499,10:0.016729244):0.0005045359,((6:0.008880139,(4:0.03441009,(3:0.03001452,(1:0.1602289,2:0.02307994):0.002960859):0.0523786):0.001373875):0.0007224922,5:0.009043844):0.0007523945):0.0189032):0.008638932,16:0.01601206):0.006070116):0.0004302423):0.003786328,19:0.0471683206);
tree gen.166 = [&U] (((((16:0.03057063,((((((9:0.004640463,7:0.01092086318):0.0049153197,8:0.053044311):0.02703820391,(6:0.005521686,(4:0.0162688,((2:0.02803904,3:0.02534498):0.02270158,1:0.1763654):0.035135247):0.0001543385):0.0006073309):0.001082321,5:0.0109054):0.005601072,10:0.010902676):0.01153628,11:0.01398989):0.005628851):0.005027697,15:0.019754637):0.0001449173,(17:0.01842556,18:0.0397361765):0.042925788):0.001376706,((13:0.008470583,12:0.01011052):0.009623968,14:0.0418728914):0.002764385):0.0047287914,19:0.0336479894);
tree gen.167 = [&U] ((((((13:0.0112928,12:0.008798333):0.005396,14:0.0324039765):0.003301593,(((4:0.02150884,((8:0.05044704,(7:0.016540578,9:0.008290185):0.004101413):0.0279570785,((6:0.01089851,((2:0.05134633,3:0.02741535):0.02328049,1:0.1339972):0.041910341):0.001579637,(10:0.021481869,5:0.0122558):0.006588452):0.00154068):0.001075142):0.004844138,11:0.01485167):0.009643871,16:0.02761837):0.005067096):0.0003260714,(17:0.0203489,18:0.0480239383):0.044047851):0.0006742757,15:0.018746824):0.00188238773,19:0.0422225541);
tree gen.168 = [&U] (19:0.03464311895,((12:0.01205339,13:0.003126571):0.003496979,((18:0.061156689,17:0.02303166):0.048432018,((14:0.0317185163,15:0.018864243):0.002217717,(16:0.03073013,((10:0.011779673,((8:0.045587536,(9:0.01176529,7:0.01025067998):0.0024857159):0.02265375,((6:0.00258432,(4:0.02147859,((2:0.0270412,1:0.122089):0.005046787,3:0.02878472):0.04201286):0.0004388232):0.00138032,5:0.01246269):0.001578369):0.001621471):0.01331698,11:0.02093683):0.007080379):0.002671242):0.0006859179):0.0007042872):0.001467269);
tree gen.169 = [&U] (19:0.0390404136,((18:0.06201009,17:0.02231268):0.0453333866,(((12:0.01430074,13:0.006897132):0.003869276,14:0.0209011958):0.002038524,(15:0.020599759,(16:0.0369087,(11:0.0198772,((10:0.015602101,(8:0.069716562,(7:0.0139483456,9:0.0053408865):0.007293641):0.02913964):0.003227934,(((5:0.009610567,6:0.009972175):0.001234106,(3:0.01618293,(2:0.03892196,1:0.1646531):0.009667159):0.04506898):0.0001830309,4:0.02687868):0.002586947):0.01135986):0.01576734):0.003837981):0.002356436):0.001912996):0.0008098877);
tree gen.170 = [&U] ((18:0.046095435,17:0.047651596):0.05363672,((((13:0.01067945,12:0.01086205):0.003973204,14:0.0273274515):0.00170369351,((16:0.03241033,(11:0.01568279,(4:0.04075952,((((3:0.02449792,(2:0.02710612,1:0.1236875):0.008430645):0.0444038,10:0.02064495):0.002404985,(8:0.0337022868,(9:0.0175217,7:0.0085735195):0.0024047414):0.021575215):2.315098e-05,(5:0.007001478,6:0.01461027):0.0005986327):0.0001217577):0.006059251):0.001488254):0.003882655,15:0.014272998):0.0005208925):0.0087430445,19:0.03258440779):0.0069339241);
tree gen.171 = [&U] ((((15:0.008256632,(16:0.03944987,(11:0.01010945,((((3:0.0340817,(2:0.02837159,1:0.1220058):0.00829162):0.05966871,(5:0.01115529,((8:0.053687023,(9:0.008078191,7:0.0043681959):0.00401544576):0.01862902,6:0.006563659):0.00157384):0.001881639):0.0001617305,4:0.01941923):0.003858671,10:0.026148304):0.011192):0.00553063):0.002494355):0.0020469851,((13:0.006092568,12:0.01151286):0.01320181,14:0.04148940883):0.0009346675):5.279728e-05,19:0.034023063):0.01238317286,(18:0.0291988308,17:0.050796896):0.0557276748);
tree gen.172 = [&U] ((((((13:0.005360192,12:0.01100541):0.004370419,14:0.0325699984):0.004397714,((11:0.009815677,((((6:0.004246441,(10:0.011053,(8:0.052956767,(9:0.011399176,7:0.0174008287):0.0031011948):0.01486045):0.000564673):0.0001391092,((2:0.03898998,3:0.029543):0.008931197,1:0.1209928):0.05028044):0.003457341,5:0.01230777):0.0001187534,4:0.026906855):0.007943776):0.0009367383,16:0.04056295):0.003662878):0.0003663097,15:0.011339281):0.00620071,(17:0.01400274,18:0.044336323):0.051389508):0.0007507519,19:0.0343282216);
tree gen.173 = [&U] (19:0.0342927494,((14:0.02652880536,(13:0.01502514,12:0.007908514):0.005792468):0.002460419,((((11:0.01675764,(((5:0.009469706,(6:0.006503989,(((3:0.02456829,2:0.03313928):0.005434758,1:0.1450666):0.04241014,4:0.0139855):0.004573734):0.00219511):0.001419648,(8:0.02896682757,(9:0.009292574,7:0.0157892207):0.004377653):0.02297628):0.001029591,10:0.01939073):0.0111695):0.00211538,16:0.02318612):0.007835866,(17:0.02427554,18:0.072798897):0.036662791):0.001204775,15:0.006873374):0.0001614542):0.003677372);
tree gen.174 = [&U] (19:0.0379687477,(((11:0.0183412,(4:0.02020304,(((2:0.04412515,3:0.03506517):0.009721326,1:0.1393676):0.03248731,(6:0.005544419,((5:0.011364115,(8:0.045270576,(7:0.0153192053,9:0.0119562978):0.002997146):0.027637443):2.16714e-05,10:0.0237496):0.003001283):0.0002792974):0.0001524502):0.006432454):0.006121851,16:0.02566948):0.008290625,((17:0.02756612,18:0.065108845):0.022861116,(15:0.007238987,(14:0.0327130241,(13:0.007724854,12:0.0146636):0.001820364):0.0003493489):0.004110832):0.001238436):0.0019212869);
tree gen.175 = [&U] (((((12:0.01468253,13:0.009281419):0.001167411,14:0.03067775459):0.0007550137,((11:0.009453658,(((6:0.008967262,((1:0.08773018,3:0.02448154):0.006079113,2:0.03787421):0.04967575):0.001677973,(5:0.007875906,(10:0.01211442,((9:0.0096665452,7:0.013645234):0.00189465,8:0.05737991708):0.01684903):0.0008508382):0.0003406436):0.001562155,4:0.020014918):0.007946005):0.002682004,16:0.02499296):0.008259646):0.001523058,(15:0.007612511,(18:0.055012098,17:0.02644405):0.0409297609):0.001501308):0.0004436316,19:0.03127653929);
tree gen.176 = [&U] ((((11:0.01198393,(((5:0.01067666,(((2:0.03121882,1:0.1918786):0.004649641,3:0.02734295):0.04524998,(6:0.004805128,4:0.02886618):0.001704895):0.0001860012):0.001766181,10:0.017213244):0.003593593,((7:0.01483244822,9:0.008309848):0.0054634735,8:0.037123177):0.0172249723):0.0119438):0.006476961,16:0.02965576):0.007665114,((15:0.008210529,((12:0.01052356,13:0.01193983):0.004340772,14:0.0344610192):0.001209421):0.0004539402,(18:0.068200951,17:0.01911616):0.0409442389):0.0009114046):0.0008081285,19:0.0343904605);
tree gen.177 = [&U] (19:0.0493449562,(((11:0.01534083,(10:0.02329773,((((8:0.050609804,(9:0.0119293,7:0.01118302301):0.0033265381):0.02064568,(4:0.01800356,5:0.01344384):0.001505207):0.000245266,((2:0.03042464,1:0.1495449):0.007791579,3:0.04411324):0.05070396):0.0004991048,6:0.009904982):0.002685269):0.01064545):0.0003972006,16:0.0348497):0.006948191,((14:0.02164467268,(13:0.01094583,12:0.01916916):0.005046525):0.0002644855,(15:0.014225734,(17:0.01580753,18:0.065513414):0.041536707):0.0004857577):0.003515132):0.005821154);
tree gen.178 = [&U] (19:0.0429149671,(((17:0.0265346,18:0.0585494462):0.048585056,((11:0.01219369,(((((2:0.02228959,1:0.1375719):0.01423265,3:0.02167808):0.07025917,(6:0.007188033,4:0.01852257):0.001798967):0.0009961435,(5:0.007692568,(8:0.040531804,(7:0.0114553306,9:0.008541695):0.003673273):0.0248613724):0.0005203028):0.00115475,10:0.013749429):0.005046685):0.003908951,16:0.02143068):0.003786255):0.0008980712,((14:0.029362423,(13:0.006040245,12:0.01258816):0.00333187):0.002489771,15:0.011545426):0.0003881813):0.001879776);
tree gen.179 = [&U] ((18:0.036965094,17:0.032465927):0.05034817165,((((14:0.0253102435,(13:0.0109982,12:0.0193816):0.005958095):0.0018423171,15:0.009851056):0.0003286319,(((5:0.01217854,(10:0.019411675,((6:0.0054563,((3:0.02437347,2:0.04506987):0.002453359,1:0.1095851):0.03959841):0.0006234033,4:0.01673132):0.001139598):0.0009991102):0.001330553,(8:0.038183288,(9:0.009003459,7:0.008147901):0.003310268):0.02272365):0.01248292,(11:0.01209796,16:0.01878235):0.001459141):0.01523526):0.0003964453,19:0.03630988046):0.01827721);
tree gen.180 = [&U] ((((11:0.01153836,((((6:0.007432579,((1:0.167639,(3:0.01554957,2:0.0451039):0.004195088):0.0407009,4:0.02168256):0.002202149):0.0008333793,5:0.01141531):0.0004459852,((9:0.0088203489,7:0.0106011979):0.004671451,8:0.0480817236):0.02071788):0.0001579547,10:0.019650248):0.008322924):0.003104173,16:0.02092086):0.005608653,((((13:0.01269587,12:0.008576423):0.008192335,14:0.03967917942):0.001621431,15:0.0097877673):0.001116734,(17:0.01770947,18:0.0619301729):0.044252006):0.0009823492):0.007737719,19:0.03632327078);
tree gen.181 = [&U] (19:0.03516940583,(15:0.020596541,((18:0.055585519,17:0.02113545):0.0369818081,(((11:0.01654888,(((2:0.02954165,(3:0.01456182,1:0.1883354):0.00262736):0.06369986,4:0.02767978):2.823339e-05,(6:0.005841269,((10:0.023561485,(8:0.049854241,(7:0.0171393247,9:0.006653105):0.004228939):0.030683672):0.001680203,5:0.01331694):0.001641394):0.003080213):0.01956441):0.003997088,16:0.02990819):0.0152099,(14:0.0419577584,(12:0.01179651,13:0.009347063):0.005147073):0.001163249):0.004419666):0.0001198349):0.004451425);
tree gen.182 = [&U] (((16:0.02596176,((10:0.019258416,(((6:0.005068012,4:0.02365606):0.004780595,(1:0.1249684,(2:0.02913099,3:0.02161786):0.01002192):0.05121293):0.00328065,(((9:0.010628983,7:0.011055853):0.00502309,8:0.036305062):0.0246709399,5:0.01333756):0.0005857507):0.001826841):0.01138378,11:0.01053944):0.01187141):0.006963094,(((18:0.059607913,17:0.01536407):0.0442572531,((12:0.01068905,13:0.01561827):0.005941147,14:0.03481674778):0.001815655):0.0001800608,15:0.017171732):0.003961407):0.0009884648,19:0.0320744587);
tree gen.183 = [&U] ((17:0.045078942,18:0.026330107):0.0519837077,((15:0.010157196,((14:0.0395584594,(13:0.009743239,12:0.01206047):0.003941002):0.005378926,(16:0.02044735,((10:0.01935153,((((4:0.020538503,6:0.00408908):0.001349564,5:0.0130054):0.0001079356,((9:0.006592637,7:0.0125334017):0.0085671915,8:0.033943225):0.02119013):0.001396077,((2:0.03488416,3:0.02623938):0.009996995,1:0.1160664):0.04878766):0.001296879):0.007561937,11:0.0204087):0.007499926):0.005791144):0.001189805):0.0046491655,19:0.0451307567):0.0132320019);
tree gen.184 = [&U] ((((((13:0.009313566,12:0.007866606):0.003875788,14:0.0359526684):0.003977618,15:0.01553352):0.0002541516,((((((((1:0.1099039,2:0.02596862):0.003306228,3:0.02952729):0.04002588,(6:0.006606486,4:0.02726085):0.001269678):0.002241843,10:0.020690479):0.002054988,(8:0.054658038,(9:0.009523258,7:0.0137896955):0.004075766):0.021535564):9.434062e-05,5:0.01026185):0.008390655,11:0.0187188):0.006818837,16:0.03346605):0.004820361):0.0002252798,(17:0.02212949,18:0.078874565):0.043599085):0.0019708694,19:0.04096945225);
tree gen.185 = [&U] (19:0.0341613832,(((16:0.02622068,(11:0.01079642,(((((9:0.008048566,7:0.008059057):0.00412055,8:0.045487068):0.02474144,(((1:0.1088806,(3:0.04285004,2:0.02658538):0.01757668):0.04967529,6:0.009511607):0.0002693086,4:0.02906302):0.003346185):0.003060596,5:0.01373335):0.001076226,10:0.020889692):0.01317244):0.005255504):0.007683205,((14:0.0338287969,15:0.020813647):0.0003268626,(13:0.008951095,12:0.01539294):0.009124885):0.0001754988):0.0003048184,(18:0.067473347,17:0.01331433):0.0326165409):0.0038578782);
tree gen.186 = [&U] (((((14:0.02831265204,(13:0.01298811,12:0.01576917):0.005190887):0.001645175,(16:0.02304288,((((5:0.009987898,(4:0.0338673,(((2:0.03792099,3:0.02528343):0.01107715,1:0.1321926):0.05641852,6:0.005239207):0.003397801):0.0006019809):0.002686159,((7:0.0115240527,9:0.006228267):0.0078012322,8:0.05687079):0.0312568):0.00104441,10:0.012350251):0.0135943,11:0.01196634):0.00255546):0.003018983):0.000181975,15:0.012518187):0.0008672171,(18:0.063692221,17:0.01709505):0.042726253):0.0006754269,19:0.03940678058);
tree gen.187 = [&U] ((17:0.039729334,18:0.026956834):0.06616240555,((((11:0.01436676,(10:0.020216971,((5:0.007407091,(((1:0.1242877,(2:0.04172454,3:0.0196823):0.007100804):0.04082174,6:0.006127835):0.001033315,4:0.02150115):0.003229107):0.001819222,((7:0.0188106669,9:0.009228781):0.0049433127,8:0.0467509647):0.01420405):0.001578218):0.007143923):0.006265893,16:0.02668238):0.003744486,(((13:0.01224179,12:0.01113338):0.003150485,14:0.04900231703):0.001193763,15:0.010230439):0.0011192732):0.00219043267,19:0.047928588):0.0079395324);
tree gen.188 = [&U] ((((((((4:0.01724449,(((2:0.0363213,1:0.1488594):0.01928194,3:0.02613724):0.04815971,6:0.003173498):0.002424797):0.0005287387,5:0.008092216):0.0018978,(10:0.020014808,(8:0.0497279275,(9:0.01157569,7:0.017430816):0.002254652):0.02132933):0.001030434):0.01173975,11:0.02251575):0.005488203,16:0.01612444):0.01338978,((14:0.0395189353,15:0.019894531):0.0008469694,(13:0.01059307,12:0.01734953):0.004630066):0.00071488346):0.00245906,19:0.0384805855):0.0109301185,(17:0.03965476,18:0.029136478):0.0617620732);
tree gen.189 = [&U] (((15:0.01580282,((14:0.0303423768,(13:0.005657416,12:0.008891427):0.004779665):0.002262755,((((((4:0.02105022,6:0.006755779):0.0004355975,(1:0.1388159,(2:0.04369596,3:0.02277307):0.004344932):0.03994376):0.002328451,(((9:0.0100014941,7:0.0123219554):0.0007203758,8:0.05005372):0.02331381,5:0.007698175):0.0001335488):0.001331494,10:0.017760273):0.006624646,11:0.01693518):0.007710734,16:0.02496795):0.004491376):0.0008523037):0.003160835,19:0.0345135259):0.01092975144,(18:0.02823408838,17:0.0452348398):0.050804941);
tree gen.190 = [&U] (19:0.0293898247,(((14:0.0214443825,(13:0.01456545,12:0.007161977):0.004116599):0.0006279806,((17:0.02082182,18:0.053310089):0.038451425,(16:0.02706041,((((9:0.008217893,7:0.0154307767):0.004554871,8:0.038484777):0.017964418,((5:0.00670541,6:0.003169258):0.0002791332,((((2:0.03269296,3:0.0385201):0.004960276,1:0.1371931):0.03812593,4:0.01455468):0.007493693,10:0.02105428):0.001461813):0.0009102941):0.01435601,11:0.0119184):0.006951451):0.004720127):0.002705194):0.0002790399,15:0.0084052898):0.003174135);
tree gen.191 = [&U] (((16:0.02240914,(((5:0.0144159,(((9:0.00775065,7:0.0123181552):0.0080373364,8:0.055559409):0.033644432,(10:0.01571614,(3:0.03172575,(2:0.03109237,1:0.09963103):0.000341274):0.06311304):0.002545214):0.0007273854):0.001644975,(4:0.01819761,6:0.008519137):0.00192111):0.008429389,11:0.01274926):0.004060035):0.006130889,(((18:0.054532185,17:0.01653865):0.053963006,15:0.010662002):0.001294697,(14:0.0314588588,(13:0.01443351,12:0.01731772):0.006352537):0.004265374):0.001396039):0.002115275,19:0.02948824559);
tree gen.192 = [&U] ((((13:0.01149076,12:0.01478864):0.002628384,(((17:0.02535148,18:0.070232225):0.03724022,((((10:0.01716806,(((4:0.01904789,6:0.004313947):0.002298218,((2:0.03168218,3:0.02205547):0.01044847,1:0.1081815):0.03616746):0.003254211,5:0.01346511):0.00406578):0.0001448086,(8:0.052630538,(7:0.018592201,9:0.009115153):0.00160198):0.028808384):0.009550409,11:0.0161659):0.007112085,16:0.01694976):0.01048491):0.001573031,15:0.015457918):0.0003398168):0.002011305,14:0.02472766552):0.001321526,19:0.042607527);
tree gen.193 = [&U] (19:0.0452068987,(((16:0.03249643,((((6:0.005220682,(4:0.02747673,(1:0.1327344,(2:0.02954798,3:0.04637219):0.01065229):0.04185092):0.002067323):0.0002585941,5:0.01487687):0.003623683,((8:0.042353959,(7:0.011245719,9:0.008267623):0.003437732):0.017126064,10:0.01339361):0.001322316):0.005952213,11:0.0194051):0.003399417):0.0081269163,(14:0.03582161802,((12:0.008160308,13:0.008571053):0.003094788,15:0.0129458615):0.000141462):0.003889421):0.001356777,(18:0.071443914,17:0.01836368):0.039060691):0.001333279);
tree gen.194 = [&U] (19:0.0312921327,((14:0.048934296,(12:0.01272884,13:0.008166242):0.004799157):0.003312396,((16:0.02596197,((((10:0.01608856,(8:0.039865596,(9:0.0155893058,7:0.020173501):0.003367532):0.032547303):0.002059636,(5:0.01875732,((1:0.1253618,2:0.03265857):0.00361829,3:0.02826187):0.0535591):0.002139393):0.0002065536,(6:0.01035481,4:0.02011197):0.002072538):0.01238633,11:0.02293439):0.001126554):0.0143587,(15:0.01204598,(18:0.060892007,17:0.00931836):0.040670297):0.00031447023):0.0001183799):0.0030920625);
tree gen.195 = [&U] (((((11:0.01686702,((10:0.009667414,((2:0.03940513,3:0.02372788):0.003051059,1:0.1440342):0.06203952):0.003160913,((8:0.046409185,(9:0.004090312,7:0.0103073642):0.0016210973):0.01581453603,(5:0.01014464,(6:0.008720882,4:0.0138588):0.001779613):0.000281329):0.0004727914):0.01803929):0.000362859,16:0.02980485):0.004172386,15:0.015026682):6.746463e-05,((18:0.062957126,17:0.02037876):0.040313,((12:0.01441268,13:0.00932032):0.002424938,14:0.0318818343):0.001609779):4.378804e-05):0.000187448,19:0.03622346454);
tree gen.196 = [&U] (((((18:0.053340982,17:0.01624196):0.0463158863,((13:0.005854281,12:0.01241239):0.004659154,14:0.0316198569):0.00400531):0.002491729,(16:0.02419619,(11:0.01286894,(10:0.013524627,((5:0.01288702,((((2:0.01820935,1:0.09931386):0.01376637,3:0.0152233):0.04243757,6:0.006698403):0.0002528718,4:0.02115356):0.001704028):0.001551431,(8:0.044879169,(9:0.006593808,7:0.011376691):0.005807871):0.02239221):0.0009906233):0.0124959):0.003341648):0.003567911):0.001490908,15:0.010686073):0.0045551722,19:0.0311139125);
tree gen.197 = [&U] (((17:0.02879184,18:0.0805167393):0.024249539,((15:0.006078426,((13:0.00468749,12:0.01491815):0.001066696,14:0.02615931339):0.002618299):0.0007428622,(16:0.01946579,(11:0.01452417,((10:0.014734775,(8:0.050765707,(7:0.0087709383,9:0.003561849):0.004461679):0.028411662):0.0002477987,(5:0.006918861,(4:0.02343814,(6:0.00579235,(3:0.0235848,(2:0.02097335,1:0.1523479):0.008764045):0.03795753):4.493005e-05):0.003028316):0.0008559137):0.01476891):0.005052091):0.005483167):1.945181e-05):0.0005979935,19:0.03100853156);
tree gen.198 = [&U] ((((((13:0.004443323,12:0.02835882):0.004651197,14:0.0379996379):0.0008691684,(17:0.0122754,18:0.0613924963):0.052628743):2.124518e-06,(16:0.03693428,(11:0.01105391,(10:0.017185302,((8:0.066634567,(9:0.005368961,7:0.0120168282):0.003165965):0.02189019,((4:0.02229154,(((2:0.03492372,1:0.1309272):0.01442143,3:0.02099915):0.05495711,6:0.005941664):0.003659652):0.0009694031,5:0.004557336):0.006154556):0.004309857):0.01065101):0.01103269):0.008483337):0.000987845,15:0.011682441):0.001684097,19:0.0478291149);
tree gen.199 = [&U] (((((11:0.01691722,16:0.03530087):0.003539808,(10:0.014034334,((8:0.059702699,(9:0.006946882,7:0.0203575637):0.001855529):0.028808468,(6:0.01187407,(5:0.007531859,(4:0.01915898,((2:0.008430183,1:0.08508582):0.01997856,3:0.02498302):0.05608922):0.001340739):0.0007642698):0.001311908):0.0007569276):0.01155195):0.008921902,19:0.0434184458):0.00152909,(15:0.016972294,((13:0.004207288,12:0.01792169):0.004031328,14:0.0276144):0.0019131237):0.0022375971):0.02294715,(18:0.020367298,17:0.048404115):0.0475168925);
tree gen.200 = [&U] (((18:0.0627938506,17:0.01138926):0.041385958,((((13:0.01094572,12:0.02180768):0.003854671,14:0.032458866):0.001725373,15:0.015511105):0.002568566,((11:0.01495757,((((6:0.005296497,(4:0.02723856,((2:0.0428117,1:0.1490275):0.003743529,3:0.02305197):0.05438814):0.0006220446):0.001223294,5:0.01330374):0.001867454,10:0.0230206):0.0004421239,((9:0.016173714,7:0.00845768348):0.00433221,8:0.043021141):0.019590458):0.01448848):0.005217518,16:0.03233995):0.003997934):0.0004288838):0.002025001,19:0.03822980064);
tree gen.201 = [&U] ((15:0.010354126,(((11:0.01462169,((6:0.005754103,(4:0.0300656,((2:0.0424385,1:0.1318875):0.004313309,3:0.02922296):0.05206368):0.003442112):0.001981538,(5:0.01171116,(10:0.017886846,(8:0.047649361,(9:0.011082155,7:0.0120457685):0.001628854):0.01960171):0.003338336):0.003078924):0.01037661):0.00485714,16:0.04157102):0.007277703,(((13:0.01709895,12:0.009163191):0.003991787,(18:0.07136592,17:0.01665414):0.042754546):0.000175155,14:0.029487159):0.0041338962):0.0001344104):0.0029842841,19:0.0338042498);
tree gen.202 = [&U] (19:0.0327926332,((((14:0.0338975302,(13:0.005878859,12:0.007224885):0.004199802):0.001493446,(18:0.053972847,17:0.02018494):0.031832576):0.001303827,((11:0.01435998,(10:0.013420948,((((3:0.01847207,1:0.1258579):0.008220427,2:0.02659987):0.04080619,(4:0.02094679,(5:0.00819193,6:0.00231147):0.000716574):0.0008866484):0.0008824152,((9:0.006174203,7:0.0101957986):0.0031509714,8:0.041936731):0.028350173):0.0008185559):0.007985791):0.004576811,16:0.02730692):0.01052163):1.105474e-05,15:0.008098578):0.0009225472);
tree gen.203 = [&U] ((((14:0.0244817149,(13:0.01220602,12:0.005654947):0.003059043):0.002330578,(15:0.0180445554,((11:0.01401959,(10:0.019608621,((5:0.01524261,(6:0.007882324,(4:0.01946841,((1:0.135687,2:0.02989865):0.02062579,3:0.02325195):0.05593643):0.003111282):0.000939257):0.006853559,(8:0.047792094,(9:0.0052321501,7:0.012763069):0.0005748036):0.0290354896):0.0004537565):0.004444404):0.001560908,16:0.0273713):0.005851268):0.0005790041):0.002443457,(18:0.048021073,17:0.01474377):0.032998316):0.001203646,19:0.0368253917);
tree gen.204 = [&U] ((19:0.03634049051,(((11:0.02542574,16:0.03557465):0.01007605,(((((4:0.02314906,(3:0.01773429,(1:0.1080383,2:0.0332067):0.01426193):0.05052497):0.005373187,6:0.00628324):0.002387148,5:0.007642312):0.00302354,((7:0.0158076557,9:0.008539598):0.002122769,8:0.058658381):0.02708158):0.001747535,10:0.01768204):0.01482309):0.012028642,(((13:0.008026848,12:0.01061111):0.01545786,14:0.02741906728):0.006269315,15:0.013421019):0.001556884):0.00394338):0.01639407,(17:0.04471152278,18:0.0238896077):0.0572568727);
tree gen.205 = [&U] ((19:0.02892725005,(15:0.01324355748,(((11:0.01332591,(((5:0.009629433,((6:0.005658741,4:0.02304548):0.0005427659,(3:0.02803184,(2:0.02865432,1:0.1115529):0.006054331):0.04521955):0.0007311774):0.001523526,(8:0.044229201,(9:0.007388533,7:0.0109297623):0.001785411):0.03433813):0.003045263,10:0.016612928):0.0116827):0.003912818,16:0.0263175):0.004635469,(14:0.02973633297,(13:0.008646572,12:0.00841105):0.001939024):0.001176881):0.0006447207):0.0003490044):0.0106717849,(17:0.0405990996,18:0.0455540719):0.05299796445);
tree gen.206 = [&U] ((17:0.0496800301,18:0.030827568):0.059282078,(19:0.04137204641,((15:0.008843668,((11:0.009556418,16:0.02033122):0.0009564485,(10:0.02029517,((((4:0.02453725,6:0.007602524):0.0007310597,5:0.008608066):0.0007836685,((2:0.0103266,1:0.1007933):0.02489646,3:0.03849486):0.05887529):0.0004136871,((9:0.008128816,7:0.0095683643):0.00214652763,8:0.046381839):0.027186636):0.002438439):0.01308251):0.005346456):0.0003721145,(14:0.0399272083,(13:0.007356324,12:0.01995717):0.003781306):0.0053650159):0.004055146):0.0105670806);
tree gen.207 = [&U] (((((12:0.01165029,13:0.004459019):0.005659959,14:0.0293907421):0.00136877,15:0.011999053):0.0002710926,(((11:0.0149324,16:0.03167584):0.001957118,(((5:0.008978568,((((2:0.02180766,1:0.1457807):0.008477088,3:0.02424029):0.04860995,6:0.01035175):0.001958392,4:0.02309596):0.008234978):0.006611879,(8:0.042377856,(9:0.009645916,7:0.015478521):0.002048583):0.02754425):0.002965667,10:0.013150143):0.008760403):0.007363867,(17:0.02294915,18:0.057297115):0.0338842206):0.00113525):0.002594956,19:0.04103226608);
tree gen.208 = [&U] ((((((12:0.01409995,13:0.007191366):0.005864753,14:0.0263351803):0.001020852,((10:0.01925774,((5:0.006907586,(6:0.003823772,(4:0.01850753,((1:0.1168326,2:0.04337316):0.01108711,3:0.01536794):0.04763112):0.003674006):0.0009762082):0.001360046,(8:0.037876657,(9:0.006432071,7:0.0107393202):0.0039119859):0.01870413):0.006829926):0.006113289,(16:0.01968768,11:0.01519825):0.005347809):0.006660245):0.0003313609,15:0.015056674):0.001730238,(17:0.01105044,18:0.057463266):0.05659055):0.002415065,19:0.02877952364);
tree gen.209 = [&U] ((17:0.042706064,18:0.0292075151):0.047859,(((((4:0.024825807,(((7:0.011294814,9:0.007785613):0.001525272,8:0.059531642):0.02592769,((1:0.1538501,(2:0.03305936,3:0.02737111):0.009197888):0.03795244,(6:0.01422659,5:0.01354834):0.003519401):0.001964933):0.002748804):0.001833116,10:0.0215833):0.01595509,(11:0.01495047,16:0.01885823):0.002339585):0.006566969,(((13:0.002986212,12:0.007242258):0.004537594,14:0.023977136):0.0018634463,15:0.014032855):0.000941405):0.003182893,19:0.0214596193):0.01000081102);
tree gen.210 = [&U] ((18:0.0373526464,17:0.04183246):0.0619564393,(((15:0.0136499812,((13:0.01063131,12:0.01549217):0.0005992687,14:0.02160848):0.001121104):0.002760499,((11:0.01271767,(((8:0.039479736,(7:0.0126060169,9:0.01644146):0.00401619301):0.02354054,(((1:0.1543237,(2:0.02799825,3:0.02583107):0.01266086):0.03808225,(4:0.02666762,6:0.007868401):0.001271592):0.003386464,5:0.01651836):0.001312221):0.0005876412,10:0.020118623):0.001303017):0.01226075,16:0.02532551):0.0042940545):0.0032636685,19:0.03547263819):0.0129778179);
tree gen.211 = [&U] (((16:0.02372927,((10:0.016222793,(((4:0.02528138,(((2:0.02546757,3:0.02874944):0.0029237,1:0.07487222):0.04508608,6:0.009210265):0.002376048):0.002239941,5:0.009429884):0.002332777,(8:0.043375592,(9:0.008885663,7:0.0099585214):0.005035605):0.02321767):0.001167647):0.009963365,11:0.01550821):0.004483187):0.009163861,(((17:0.01401335,18:0.07763207566):0.04625006,15:0.013986744):1.072153e-05,((13:0.005170632,12:0.01273816):0.004913965,14:0.024079033):0.011882036):0.0002341245):0.0020041848,19:0.02995356897);
tree gen.212 = [&U] (19:0.038604565,((((18:0.072566585,17:0.01674503):0.032522631,15:0.009357404):0.002126164,(16:0.03185951,(11:0.01517841,(((5:0.01258167,(((3:0.02564626,(2:0.04566289,1:0.1328136):0.001450509):0.04076528,4:0.01169439):0.002263914,6:0.006180407):0.001895651):0.0001854928,(8:0.0515041657,(9:0.002720531,7:0.0125473749):0.003646658):0.01861491):0.002090039,10:0.021045747):0.007719912):0.00303106):0.003874469):0.002681206,(14:0.0413031828,(13:0.01035884,12:0.01860184):0.005090647):0.00571358876):0.005979881);
tree gen.213 = [&U] ((((((13:0.01427116,12:0.01026904):0.005597699,14:0.0295548863):5.351599e-05,15:0.0078592451):0.003582597,((((((9:0.008511766,7:0.0120633561):0.00133603,8:0.0721324795):0.03713514,(((6:0.009457388,4:0.02447885):0.001437755,5:0.008232479):0.0005728309,((2:0.04898326,3:0.02392182):0.02476616,1:0.1577472):0.032776408):0.00507479):0.003545153,10:0.016479235):0.01553603,11:0.0132369):0.003293459,16:0.01836072):0.005945498):0.0058397561,19:0.04875487551):0.00915673921,(17:0.0298420673,18:0.032546852):0.0424973804);
tree gen.214 = [&U] (((((11:0.01330118,(10:0.01371304,(((7:0.0207716963,9:0.01142345):0.0026098304,8:0.031626055):0.02937109,((((1:0.1065596,(3:0.03143164,2:0.03581846):0.006860048):0.018603216,6:0.0063606):0.002350215,4:0.022195985):0.0009926438,5:0.01149223):0.001146068):0.001055677):0.01127976):0.003860938,16:0.03596585):0.011070536,((13:0.00352199,12:0.01613859):0.003962109,14:0.0315698412):0.002585546):0.0005292942,(17:0.02147432,18:0.073170123):0.047338704):0.005557424,(15:0.024214333,19:0.0386440299):0.0008287908);
tree gen.215 = [&U] ((((17:0.02837832,18:0.078589681):0.0452118085,(14:0.020221543,(13:0.006836345,12:0.01443558):0.006656723):0.001567332):0.001820248,(15:0.024266799,((11:0.01157958,(((5:0.00726927,((4:0.02463378,6:0.01002965):0.001168094,(1:0.1236666,(2:0.03551327,3:0.02915238):0.0008636198):0.04393292):0.001774684):0.001504871,((7:0.0112855283,9:0.007916126):0.0094042259,8:0.0391359782):0.02874841):0.001476174,10:0.01286823):0.01002975):0.007911496,16:0.03185176):0.007193756):0.002081774):0.0007404258,19:0.0395075291);
tree gen.216 = [&U] ((((17:0.02394417,18:0.07840948683):0.0313954043,((11:0.01848553,(((5:0.01770076,((6:0.00788102,4:0.02788581):3.002739e-05,((3:0.02896075,2:0.03154305):0.01432256,1:0.1372695):0.03591965):0.001474323):0.001756443,((7:0.01725598878,9:0.017972566):0.001184568,8:0.054764704):0.02626393):0.002066843,10:0.021998631):0.01018375):0.00209384,16:0.02698525):0.01335411):8.691399e-05,(15:0.013928187,((13:0.01115658,12:0.007359111):0.008235221,14:0.034041224):0.000931949):0.0007148421):0.0013741718,19:0.0305033826);
tree gen.217 = [&U] (19:0.0385464234,((14:0.0248493413,(12:0.01086085,13:0.005014574):0.006150133):0.00328334215,((15:0.006618281,(16:0.02093052,(11:0.01247256,((((2:0.02871956,1:0.09986194):0.009176965,3:0.03546897):0.05461806,4:0.015744371):4.294099e-06,(5:0.009400994,((10:0.01170447,((7:0.0122656106,9:0.01120083):0.003980244,8:0.04756147167):0.03181984):0.0005090075,6:0.007388306):0.002076135):0.003210788):0.01168993):0.004041635):0.008181947):0.0004649073,(18:0.068486281,17:0.02422301):0.035523861):0.0003137577):0.002444478);
tree gen.218 = [&U] (((15:0.009461287,(((12:0.007396632,13:0.005817547):0.003985923,14:0.03419718065):0.004278448,(16:0.03249404,(11:0.01494602,((((4:0.01833669,((3:0.01097186,(2:0.03232784,1:0.1574841):0.007253305):0.04550998,6:0.0107182):0.0009988855):0.004835567,5:0.01273117):0.00200052,((9:0.01043869,7:0.015432814):0.001800946,8:0.055125899):0.0373878453):0.001864636,10:0.01618948):0.007107437):0.005897948):0.006295324):0.0004291056):0.001661792,(18:0.06119193,17:0.02674604):0.040967495):0.0023173037,19:0.0238171679);
tree gen.219 = [&U] (19:0.0355868149,((14:0.0266515266,(13:0.00965352,12:0.01412916):0.002824757):0.002055463,(15:0.01364153,(((11:0.01806665,(((4:0.03134132,(6:0.007683954,(3:0.02784834,(1:0.1516459,2:0.02015186):0.005019157):0.04254822):0.0005505264):0.002067158,(10:0.010469811,((7:0.01348145633,9:0.01245406):0.0022309899,8:0.052851416):0.02549632):0.001113415):0.001016971,5:0.00760049):0.01256109):0.004259635,16:0.02783276):0.003963514,(17:0.01708539,18:0.0707188343):0.036066422):0.000922349):0.002676602):0.003369397);
tree gen.220 = [&U] (19:0.04432121882,(((15:0.012476886,(14:0.02609342,(13:0.006932886,12:0.01014951):0.01157216):0.0002173987):0.0006657172,(17:0.02041063,18:0.0511999143):0.030025981):0.002609881,((11:0.0119291,(((4:0.02432535,5:0.007075267):0.0006435609,((((7:0.01181921445,9:0.005247626):0.005740403,8:0.049562952):0.02008427,((2:0.04227626,1:0.1421205):0.0006744137,3:0.02662015):0.04085921):0.000523565,10:0.015537951):2.27923e-05):0.0002139568,6:0.004073795):0.01318643):0.004068287,16:0.03231447):0.008691631):0.001663789);
tree gen.221 = [&U] (19:0.0271821519,(((12:0.008709418,13:0.01057712):0.006530143,14:0.0257188803):0.00453553,((15:0.016114099,(((10:0.009648077,((8:0.056044434,(7:0.005611135,9:0.0060223297):0.005791736):0.02032073,(6:0.01212548,(5:0.006388763,((3:0.02865641,(2:0.03093592,1:0.1044777):0.00218091):0.05119566,4:0.024096193):0.003437876):0.0004873734):0.0005992487):0.003483206):0.00892329,11:0.01052147):0.005861663,16:0.02135095):0.005005244):0.003842648,(18:0.064744358,17:0.0171804):0.038392174):7.45784e-05):0.0024743366);
tree gen.222 = [&U] (19:0.022387265,(((17:0.009136306,18:0.0596942729):0.039929545,(((16:0.02590903,11:0.01408757):0.004457741,((10:0.01357252,(8:0.051813518,(7:0.0111094897,9:0.009034045):0.0092080091):0.031251193):0.000594322,(((1:0.1041962,(2:0.0229023,3:0.01983486):0.007282823):0.03152844,6:0.004301154):0.01241776,(5:0.005892502,4:0.01992825):0.001345664):0.0004899095):0.006670768):0.007781116,((12:0.01220448,13:0.004200893):0.001438493,14:0.03643656):0.001216607):0.001793083):0.002376221,15:0.012072834):0.0029379816);
tree gen.223 = [&U] ((17:0.0450282566,18:0.038910925):0.0522751013,((((((10:0.022189576,((((4:0.02927269,(1:0.08645821,(3:0.01901373,2:0.02812002):0.01146681):0.04000625):0.003782714,6:0.00973407):0.002162737,5:0.008005531):0.004574115,((9:0.00630754,7:0.0118109633):0.0044994715,8:0.046618313):0.02523662):0.001018856):0.01188329,11:0.01308216):0.005905883,16:0.03333361):0.003771943,((12:0.01736515,13:0.005635739):0.003812639,14:0.035586997):0.0006760652):0.007407513,19:0.03786869807):0.0003240023,15:0.018527586):0.01408097789);
tree gen.224 = [&U] (((17:0.02696523,18:0.065503462):0.040284199,(((12:0.0091695,13:0.008881264):0.005038193,14:0.0364901464):0.004915872,(15:0.013100262,((11:0.008456552,((((7:0.0106138575,9:0.007836556):0.001447148,8:0.0428582279):0.01596673,(((((2:0.03599478,1:0.1326466):0.001681167,3:0.02850921):0.0584,6:0.01330586):0.001059992,4:0.03012128):0.001317897,5:0.006191938):0.002457639):0.006204653,10:0.021162602):0.008763664):0.004838027,16:0.02474548):0.0009740426):0.001513754):0.000104703):0.0013042909,19:0.0363803463);
tree gen.225 = [&U] (((17:0.02699776,18:0.051000576):0.042620396,((15:0.016516389,((12:0.01025271,13:0.007123452):0.00607948,14:0.030885031):0.000690476):0.00115763,(16:0.0233631,((((10:0.01860274,((6:0.005731343,((2:0.04243361,3:0.02786917):0.01425412,1:0.1628167):0.03353829):0.006688244,((7:0.0294652438,9:0.005149936):0.003136793,8:0.064347161):0.0283107):0.0005962897):0.0003915378,5:0.006126343):0.002618232,4:0.04304868):0.006622543,11:0.01645951):0.002582488):0.006345701):0.0005326309):0.001796986,19:0.04238927702);
tree gen.226 = [&U] ((((17:0.0285057,18:0.069445525):0.0327078314,(16:0.04138756,(11:0.02848763,((((9:0.01381546,7:0.021241536):0.001624685,8:0.050807199):0.046382521,10:0.01530179):0.001847817,((((3:0.02925651,(2:0.03742321,1:0.1623751):0.01871492):0.05733489,4:0.02610888):0.0002266726,6:0.005332025):0.002357464,5:0.008209076):0.01626162):0.01265187):0.003533514):0.003570297):0.005471282,(15:0.01026077,((12:0.007781474,13:0.005938333):0.003863987,14:0.0391795617):0.001299032):0.001081993):0.004102055,19:0.0372931617);
tree gen.227 = [&U] ((((((11:0.01948394,((((7:0.012067732,9:0.0047858469):0.004709683,8:0.0431378509):0.0194635,((6:0.01619533,(3:0.03282495,(2:0.0136245,1:0.07930899):0.02401038):0.04784424):0.0005914475,(5:0.01407998,4:0.02214382):0.001137463):0.001721541):0.002352773,10:0.019472918):0.01292098):0.001317166,16:0.02266055):0.006582238,(17:0.01134338,18:0.039890576):0.0625925589):5.784711e-05,15:0.008405411):0.002153759,((12:0.008295749,13:0.005695374):0.003355153,14:0.035952169):0.002364413):0.0006904088,19:0.0413631361);
tree gen.228 = [&U] ((19:0.02645195235,(15:0.011883074,((14:0.0184810933,(12:0.007937607,13:0.005720861):0.005924846):0.003968891,(((10:0.020856134,(((6:0.01400553,((3:0.02594173,1:0.1725305):0.01780753,2:0.02685119):0.05263528):0.0001975203,(8:0.049609842,(7:0.00882242911,9:0.005486407):0.006169578):0.02071189):0.000170071,(4:0.02872168,5:0.01174184):0.0005912241):0.0003289534):0.008727207,11:0.006931043):0.002802926,16:0.02121537):0.0113415805):0.0007326817):0.003292489):0.0102889746,(17:0.046665256,18:0.036501905):0.078476853);
tree gen.229 = [&U] ((15:0.013570331,((((13:0.005649148,12:0.008528921):0.005606067,14:0.041091512):0.001335423,(17:0.02424426,18:0.048287451):0.037385789):5.869616e-05,((11:0.01830866,((((7:0.0109743146,9:0.007044922):0.001385837,8:0.0378631083):0.02127682,((6:0.007771532,(1:0.1433538,(2:0.04776016,3:0.02512349):0.005058212):0.05009734):0.001971861,(4:0.02206037,5:0.01172254):0.0004690958):0.004714192):0.004150652,10:0.00940511):0.01220658):0.0006001707,16:0.02358076):0.009523079):0.002398291):0.001640196,19:0.0498661496);
tree gen.230 = [&U] ((((14:0.0338676574,(12:0.01325532,13:0.01264593):0.0009019995):0.0001532568,(16:0.01995837,((((5:0.008881378,((6:0.00565068,4:0.02601987):0.003854299,(1:0.113489,(3:0.02546232,2:0.02558472):0.0006778863):0.05723909):0.004232775):0.002154063,((7:0.012350566,9:0.0081424861):0.0114189,8:0.048937054):0.01951707):0.0004206254,10:0.011744283):0.01160968,11:0.02178684):0.007007918):0.005148257):0.0004475995,((17:0.01461785,18:0.0674556815):0.034641679,15:0.014201509):0.0003300221):0.001855798,19:0.03834544391);
tree gen.231 = [&U] ((18:0.03388436,17:0.050648294):0.065123499,((19:0.03977990416,(16:0.03676977,((10:0.015063323,(((4:0.02710352,6:0.009251159):0.0002161068,((2:0.03591755,3:0.02443007):0.01257596,1:0.124914):0.03664974):0.002673719,((8:0.045579421,(7:0.01701244095,9:0.01034853):0.0009557586):0.0237154093,5:0.01322891):0.002173189):0.0009707703):0.007079453,11:0.01195942):0.004686471):0.003604395):0.0021423979,((14:0.03016489742,(12:0.01141734,13:0.009159946):0.005061637):0.0023056525,15:0.00900445):0.0026770672):0.0072489517);
tree gen.232 = [&U] ((18:0.037507984,17:0.034609809):0.069255619,((((14:0.03892808038,(12:0.01303034,13:0.01096224):0.003067391):0.0037937044,(16:0.03191721,(11:0.01994989,(((((9:0.006742172,7:0.0165007943):0.003220687,8:0.048669374):0.022345159,(((1:0.1237358,3:0.03257011):0.005679149,2:0.03940707):0.05048609,(4:0.0326399,6:0.005028335):0.0005970729):0.0008607006):9.609595e-05,5:0.008645786):0.000236152,10:0.009617072):0.005266028):0.002811675):0.007376788):0.002518673,15:0.013431503):0.0061920472,19:0.0577671488):0.01084947338);
tree gen.233 = [&U] ((((14:0.0324707864,(12:0.01344368,13:0.01281504):0.003776465):0.0010607833,((16:0.02300702,((10:0.013100497,(((7:0.00812319,9:0.0070829202):0.006497311,8:0.050523383):0.030658729,((6:0.01113845,((3:0.02237603,2:0.04694866):0.003760189,1:0.1679877):0.04449517):0.002517653,(4:0.02364169,5:0.005471554):0.002020645):0.003128533):0.001281608):0.004743135,11:0.01594628):0.009543065):0.006917538,(17:0.02064626,18:0.0807699747):0.037014276):0.0004703335):2.899061e-05,15:0.014886479):0.0065695935,19:0.0336122443);
tree gen.234 = [&U] ((((17:0.02072715,18:0.07413545):0.036813167,((14:0.0187757982,(12:0.009737634,13:0.008083015):0.003136763):0.003060683,15:0.008751553):0.0005999069):0.002074994,((11:0.01251976,(10:0.014105739,(5:0.01132223,((8:0.0568272201,(7:0.0130085354,9:0.00418032):0.0051056564):0.02529791,((4:0.02196431,(2:0.0267672,(3:0.02205579,1:0.1118693):0.003431869):0.04934334):0.0006680526,6:0.009264202):0.002427631):0.002950958):0.0007177277):0.008416462):0.003540124,16:0.02835807):0.004490746):0.001073236,19:0.051277284);
tree gen.235 = [&U] ((17:0.051630245,18:0.029558926):0.0675283165,(19:0.03894837294,((15:0.013114748,((11:0.01401625,(10:0.01268263,((8:0.0407455987,(9:0.0098060901,7:0.0124099912):0.004501915):0.02679716,(5:0.004443834,((((2:0.02664908,1:0.08127767):0.01680014,3:0.02553874):0.03223959,4:0.02121104):0.001794247,6:0.006120947):0.004022105):0.004481743):0.001581444):0.007968995):0.004286914,16:0.02406163):0.007289599):0.002577737,(14:0.0409992105,(12:0.01930828,13:0.005418598):0.004288837):0.0004813085):0.00149103):0.01132253474);
tree gen.236 = [&U] ((((15:0.013062939,((13:0.01051634,12:0.01042423):0.002688466,14:0.0210068152):0.003352347):0.0006378802,(17:0.01702154,18:0.057911175):0.042313614):0.0006434517,((11:0.02101342,(((((2:0.02957139,1:0.1375512):0.001435094,3:0.02359741):0.04666103,(4:0.0240215,6:0.01566658):0.0003275434):0.002632024,5:0.01025414):0.0002886069,(10:0.017870052,(8:0.041121597,(7:0.0075738493,9:0.008059006):0.000913497):0.0178731):0.001191466):0.01084724):0.007743581,16:0.03453576):0.006010355):0.003754074,19:0.04845549078);
tree gen.237 = [&U] (((15:0.013293996,((17:0.02290895,18:0.0539129672):0.041183386,(14:0.0302511814,(13:0.006665473,12:0.0143983):0.002965082):0.001369662):0.002426367):0.0007088917,(16:0.02622191,(11:0.02009095,((((7:0.009480001,9:0.008960164):0.007280553,8:0.05582569):0.0157763745,((6:0.002388315,(((1:0.1731656,3:0.02212891):0.00609329,2:0.05546299):0.05940916,4:0.02272841):0.005857467):0.002596379,5:0.007482666):0.002837216):0.0005094152,10:0.026689239):0.005993584):0.01103732):0.006379475):0.00606215,19:0.0292914951);
tree gen.238 = [&U] (((14:0.031925671,(13:0.005014957,12:0.00819007):0.005699598):0.0029307863,(15:0.017845087,((16:0.03256407,(11:0.02554142,(10:0.0187682,(((6:0.009986113,(4:0.02499613,(1:0.1125728,(3:0.01808597,2:0.02783753):0.01446075):0.0372995):0.0001486631):0.003216433,5:0.01186658):0.0008345148,((7:0.0145998049,9:0.01105237):0.0044524835,8:0.048833195):0.01829537):0.003087154):0.01940848):0.002122004):0.00546705,(17:0.01222044,18:0.084240946):0.041316041):0.001273079):0.002738598):0.001494168,19:0.0424761187);
tree gen.239 = [&U] (((((14:0.0339799477,(13:0.006754689,12:0.008540127):0.004673736):0.0008748956,(17:0.02336184,18:0.072920093):0.037286595):0.001477879,((11:0.01467192,((10:0.019139347,((((2:0.02961309,3:0.02194803):0.02229009,1:0.1841568):0.03502456,(4:0.02699013,6:0.007100072):0.001506159):0.005240532,5:0.01232681):0.003372078):0.0004408074,(8:0.051090067,(7:0.01955851024,9:0.009864225):0.004630205):0.03173378):0.009046186):0.01112062,16:0.02491724):0.003435842):0.001349682,15:0.017205035):0.0035227328,19:0.0334522994);
tree gen.240 = [&U] (19:0.05636672868,(((17:0.01487962,18:0.065647747):0.031309362,15:0.012718067):0.00114479,((14:0.02055874197,(13:0.003350351,12:0.02470188):0.003599065):0.001987765,((11:0.01314977,(10:0.016364225,((((4:0.01721989,(3:0.03054043,(2:0.03295837,1:0.127959):0.01074981):0.04548913):0.00386476,6:0.00455258):0.000296339,((7:0.0170847427,9:0.007863495):0.004468612,8:0.039109104):0.03244918):0.006790868,5:0.01323102):0.001282217):0.006622848):0.007284059,16:0.02530742):0.01303741):0.005163948):0.0013367681);
tree gen.241 = [&U] ((((12:0.006707013,13:0.008528532):0.004584295,14:0.0339369626):0.0005693183,(((18:0.0669896358,17:0.02114996):0.037360634,15:0.009936685):0.002634333,(16:0.02332416,((((5:0.01046521,6:0.01617635):0.0008509751,(10:0.02899282,(8:0.043498963,(7:0.01133506,9:0.003169126):0.0049275241):0.02163596):0.0005737359):0.001698864,(4:0.02234592,(1:0.1478081,(3:0.02128846,2:0.03215869):0.006090872):0.03487898):0.001292894):0.008616655,11:0.013004):0.006259603):0.01494294):0.002961668):0.0010445171,19:0.0430720381);
tree gen.242 = [&U] (19:0.0339091221,(((18:0.0469865856,17:0.01412359):0.03539627,((((((((9:0.006829532,7:0.014083809):0.005393383,8:0.051483123):0.02333323,(6:0.01120043,(4:0.01884545,5:0.00897741):6.601912e-06):0.001661665):0.0005224121,((1:0.1301446,2:0.02839822):0.008472435,3:0.01711312):0.04949515):0.001637784,10:0.008970115):0.005559692,11:0.01221564):0.004036724,16:0.03418079):0.005926378,15:0.011696801):0.000686909):0.0007206834,((12:0.008531673,13:0.005245315):0.01032967,14:0.0415792065):0.0003389017):0.001327284);
tree gen.243 = [&U] ((15:0.01800726,(((18:0.053184989,17:0.01889845):0.035873875,((((5:0.01450102,((6:0.006859835,((1:0.1223756,(2:0.03745547,3:0.02309917):0.01197783):0.03395566,4:0.01739023):0.003229013):0.001584199,((7:0.0133960585,9:0.005444818):0.005870367,8:0.032284056):0.02357472385):0.005092159):0.0005644184,10:0.011386014):0.007042415,11:0.008007568):0.004567015,16:0.02149447):0.007623509):0.002147856,(14:0.03972496518,(12:0.01418066,13:0.01565124):0.002339876):0.0003156552):0.0001831596):0.0024826134,19:0.02838808);
tree gen.244 = [&U] ((((15:0.012869065,(14:0.02915731,(12:0.007486229,13:0.01017922):0.001992739):0.004271166):0.0007729903,((((((((2:0.03206257,3:0.03560632):0.009233286,1:0.1158749):0.023267936,4:0.02993747):0.001172566,6:0.0107367):0.0004285571,5:0.004453057):0.003369952,(((9:0.01846253,7:0.008806375):0.0073913727,8:0.054206092):0.020176698,10:0.01331398):0.001023608):0.01223361,11:0.01232147):0.002497501,16:0.02613872):0.0100684):0.006104019,19:0.03140698958):0.01563442362,(18:0.027260379,17:0.042730873):0.0518680942);
tree gen.245 = [&U] ((15:0.019190232,(((14:0.0177062112,(13:0.01172824,12:0.01674857):0.004158916):0.0008670921,(17:0.02534432,18:0.0637357397):0.051263398):0.001523546,((11:0.01496688,(10:0.01070096,((((6:0.005456255,((2:0.03153833,1:0.1607265):0.00518567,3:0.02189318):0.04943952):0.003380389,5:0.01390513):0.002016515,4:0.030598443):0.0002518405,((9:0.009605729,7:0.0155180419):0.0071279595,8:0.057029793):0.0228124):0.002600137):0.004570433):0.004511287,16:0.03281455):0.004376265):0.0004601017):0.008950284,19:0.0544467855);
tree gen.246 = [&U] (19:0.0374883596,(((16:0.03502041,(11:0.01124643,((((7:0.014112099,9:0.007600033):0.00396809,8:0.047860756):0.0301438402,((10:0.02222265,5:0.01180963):0.0004208466,(4:0.0264104,6:0.003979802):0.000351941):0.0007121522):0.001458157,(3:0.03069127,(1:0.1559425,2:0.02079618):0.01953063):0.05527537):0.006860296):0.00651235):0.003778234,((14:0.0248730343,(12:0.01472908,13:0.01312207):0.001038231):0.0006982068,(17:0.02049923,18:0.0773067911):0.043964801):0.0008701121):0.0005241655,15:0.022693329):0.0036558818);
tree gen.247 = [&U] ((((15:0.010593261,(((((((((1:0.1364874,(2:0.02865637,3:0.02740157):0.005555828):0.04409125,4:0.02317992):0.003012171,6:0.007824549):0.002687116,5:0.009375196):0.001030332,((9:0.0078229731,7:0.0112125154):0.002966066,8:0.044874757):0.02054563):0.001900434,10:0.01554612):0.007373809,11:0.01919446):0.004441831,16:0.02568731):0.004767229,14:0.0429772717):0.003491932):0.0003518795,(18:0.060897465,17:0.02338479):0.042510019):0.0004377449,(12:0.01509547,13:0.01365447):0.008050756):0.001506627,19:0.0375668815);
tree gen.248 = [&U] ((((14:0.0262241949,(12:0.006683155,13:0.00829506):0.003713049):0.0002535717,(((((((9:0.004683981,7:0.02061684):0.001529578,8:0.044890588):0.01447873,((6:0.00743475,(4:0.01807298,((1:0.1086358,3:0.02389158):0.004125977,2:0.02790055):0.04296305):0.005466043):0.002621718,5:0.01139869):0.007448823):0.00273966,10:0.02528019):0.01012572,16:0.02901826):0.0005599709,11:0.01652985):0.01116543,15:0.016303133):0.002179449):0.0006628295,19:0.0444506981):0.0056724032,(18:0.020140847,17:0.041654351):0.065613523);
tree gen.249 = [&U] ((((17:0.017516,18:0.0676227775):0.044259868,(14:0.02858221435,(13:0.003859681,12:0.01592298):0.005979403):0.0006194012):0.001030085,((16:0.033693,((4:0.02263085,(((10:0.016608548,(((9:0.012944686,7:0.0146032386):0.01073603,8:0.039929964):0.026307356,5:0.01510526):0.0007923835):0.0009090388,6:0.005467882):0.0008938806,((2:0.02102144,1:0.1488224):0.01770474,3:0.03235043):0.05836904):1.698848e-05):0.01045547,11:0.01126434):0.002503334):0.005475344,15:0.015709919):0.0004444474):0.00049725755,19:0.0298293377);
tree gen.250 = [&U] (19:0.0348015731,(((18:0.068800491,17:0.02854095):0.046460866,15:0.0090350627):7.550561e-06,(14:0.0445488399,((13:0.01507317,12:0.02195767):0.01026062,((11:0.01771453,(((1:0.1557839,2:0.0437746):0.002911356,3:0.03718277):0.05050355,(((5:0.01794049,(8:0.042257271,(7:0.012353363,9:0.006274033):0.0124046638):0.02910884):0.0003093687,(6:0.009727804,4:0.026844373):0.001077334):0.002196638,10:0.02177958):0.004668691):0.0071483):0.00481584,16:0.01751877):0.008563145):0.001639786):0.000259775):0.004333357);
tree gen.251 = [&U] ((19:0.05496277096,(((16:0.0328412,(11:0.01610122,(((((7:0.0133228801,9:0.009078179):0.009014858,8:0.041914463):0.02334587,10:0.012613791):0.001583477,((4:0.0236436,((3:0.03509752,2:0.0209363):0.01991793,1:0.1976807):0.03555088):0.004441939,6:0.01192475):0.001777845):0.000185066,5:0.01572096):0.01077559):0.001458174):0.009105396,((12:0.01465835,13:0.001918306):0.003520222,14:0.0400314915):0.001220065433):0.0008032902,15:0.010928848):0.003017734):0.0148758544,(17:0.049637183,18:0.030186012):0.064863458);
tree gen.252 = [&U] ((17:0.058996236,18:0.0371312434):0.04834967,(19:0.0378221939,((((12:0.01503586,13:0.00317538):0.006516005,14:0.0407495741):0.00130407,15:0.0133359125):0.0008774419,(((((4:0.02197526,((2:0.03396068,3:0.0259938):0.001624093,1:0.1683563):0.05386907):0.0008857803,10:0.015104938):0.009887167,(5:0.01445401,(6:0.00808985,((7:0.015976928,9:0.01378778):0.003197462,8:0.056299777):0.022318227):3.299146e-06):0.002291659):0.01249736,11:0.02201212):0.003098478,16:0.02320561):0.01112474):0.001923408):0.021221957);
tree gen.253 = [&U] ((19:0.0358636004,((17:0.0494981518,((((11:0.01859962,(10:0.014632145,((8:0.05968121,(9:0.01072995,7:0.0062725503):0.0028167478):0.03500311,(6:0.009645955,(5:0.01016341,(4:0.02077374,(1:0.1243996,(3:0.02787139,2:0.04245863):0.01103426):0.04917315):0.000650969):0.0002847718):0.002872453):0.0007893563):0.0116743):0.004056849,16:0.03808942):0.004518771,15:0.01214755):0.002346159,14:0.0329787346):0.0001246834):1.071521e-05,(12:0.005223852,13:0.005825265):0.007080763):0.002484987):0.0166379202,18:0.1053527456);
tree gen.254 = [&U] (18:0.0893730112,(19:0.030514804,((17:0.0463569319,((12:0.01554774,13:0.003275381):0.006345839,14:0.03044125517):0.001864363):7.444174e-05,(15:0.016251216,((11:0.009569414,(((5:0.01238832,(8:0.053613673,(7:0.0121167252,9:0.008425843):0.004742424):0.0220321072):0.002358449,((6:0.01123758,((2:0.02375303,1:0.1344427):0.01196386,3:0.03076946):0.0439009):0.0007123524,4:0.01888967):0.002406412):0.001936347,10:0.016357302):0.008536937):0.001599083,16:0.02818745):0.01153091):0.002112955):0.004275501):0.0135760015);
tree gen.255 = [&U] ((19:0.0351533895,(((17:0.0509904412,((((5:0.01005241,((8:0.053338571,(7:0.0149552586,9:0.007279888):0.002666816):0.02615888,(4:0.03109904,(6:0.007124351,(3:0.02588364,(2:0.01983838,1:0.1533227):0.01585616):0.04750014):0.0002175991):0.006409609):0.0004083233):0.001009045,10:0.008660463):0.005544171,11:0.01715704):0.002887521,16:0.02746484):0.018264283):0.00103133,15:0.015336666):0.004785311,((12:0.01593079,13:0.006783743):0.001261036,14:0.0233397805):9.752174e-05):0.0002003185):0.0114061443,18:0.0911092202);
tree gen.256 = [&U] (((((12:0.01181305,13:0.01770411):0.00572687,14:0.02633881604):6.500056e-05,(15:0.011812754,(16:0.02319409,(11:0.01425207,(((9:0.008811389,7:0.00982092881):0.004974971,8:0.046072383):0.01385956,(10:0.014498618,((4:0.02994473,(6:0.006120145,5:0.009099609):0.00369304):0.0001093922,(1:0.1209259,(2:0.04757106,3:0.03345389):0.02680388):0.033467199):0.004016303):0.002019069):0.01077467):0.004933635):0.00938547089):0.004276386):0.003063298,19:0.0343876497):0.0041451392,(18:0.0272261217,17:0.051590175):0.0487206618);
tree gen.257 = [&U] ((15:0.014511271,(((((((8:0.051847915,(7:0.0136080941,9:0.01070204):0.00203089178):0.02116758,((5:0.007315675,(4:0.02060138,6:0.009824526):5.03822e-07):0.0005917317,(1:0.1443498,(3:0.03046364,2:0.02255703):0.01016834):0.034503951):0.003914953):0.005904112,10:0.012261741):0.01070232,11:0.01344047):0.002527816,16:0.03151914):0.004284581,((13:0.009865939,12:0.009343161):0.006717502,14:0.0351041242):0.0018859986):0.0007976879,(17:0.01288676,18:0.0679304787):0.039889331):0.005128039):0.004512326,19:0.01952586);
tree gen.258 = [&U] ((((15:0.016814045,(14:0.04592722812,(12:0.01080695,13:0.01095598):0.004467727):0.001145772):0.0007700972,((11:0.02073752,((4:0.02909257,((1:0.127288,(3:0.01782666,2:0.0468302):0.01048819):0.05265473,6:0.00516165):0.0006700388):0.0007925387,((5:0.009068604,10:0.021716143):0.001905531,((7:0.017615357,9:0.007224009):0.005858298,8:0.057499099):0.03162552):0.002188846):0.01198865):0.0005029648,16:0.03414295):0.006029175):0.0026402737,19:0.0504615873):0.0067242914,(17:0.056983516,18:0.030236144):0.0659086041);
tree gen.259 = [&U] (19:0.03329936768,(((17:0.02930877,18:0.067903272):0.034742873,(((11:0.01881243,(((((9:0.0080801898,7:0.0079941774):0.006008963,8:0.047077817):0.0317385561,(6:0.006780232,(3:0.03545926,(1:0.08999362,2:0.02834531):0.000508159):0.05447832):0.003416332):0.004310585,5:0.01095939):0.0003016687,(4:0.02125895,10:0.01439563):0.001383659):0.02094499):0.004686176,16:0.02873484):0.009535865,(14:0.0369750206,(13:0.01282063,12:0.01170385):0.002185791):0.00154866):6.203043e-06):0.004856431,15:0.011866341):0.0019531625);
tree gen.260 = [&U] ((17:0.040870814,18:0.034745756):0.04540019931,((((15:0.01379348,14:0.0366179255):0.0007126403,((11:0.01642888,((10:0.016451555,5:0.006121733):0.0006211693,((8:0.05025866325,(9:0.0065452885,7:0.0097606763):0.002331908):0.02059642,(4:0.03111148,(((3:0.02816409,2:0.02913639):0.006901315,1:0.1357688):0.05353903,6:0.006092153):0.0003712477):0.002008025):0.002610686):0.006469701):0.004023711,16:0.03445935):0.003717699):0.002636595,(12:0.01084893,13:0.0125067):0.0072762394):0.001926583,19:0.0357084401):0.0076819504);
tree gen.261 = [&U] ((19:0.03609163225,((15:0.017494141,(16:0.02403438,(11:0.0123671,((1:0.120787,(2:0.03518157,3:0.01653255):0.004303731):0.05922068,(((6:0.006744911,(4:0.03177777,5:0.01432667):0.0003621024):0.001615299,(8:0.0489441586,(9:0.0089875544,7:0.008990483):0.001735401):0.03082333):0.004742671,10:0.016112272):0.00141953):0.006349837):0.002098487):0.009787838):0.000786336,(14:0.0317875484,(12:0.01027607,13:0.01795871):0.003492107):0.001204181):0.0008418093):0.00828446057,(17:0.050250846,18:0.035970415):0.055863415);
tree gen.262 = [&U] ((18:0.033989934,17:0.044658606):0.0609561228,((((14:0.0332476082,(12:0.01319207,13:0.00623312):0.002647257):0.0030657661,15:0.014158268):0.0001337641,(16:0.03185178,(((((8:0.054523044,(7:0.0120479839,9:0.01276824):0.002611747):0.0296947,((((2:0.03067116,1:0.1257876):0.01241469,3:0.0280475):0.06240222,4:0.01835712):0.0007860726,6:0.004921759):0.001550646):0.0002250765,5:0.01748296):0.002011126,10:0.014571013):0.008032677,11:0.00988828):0.002972605):0.010594103):0.0008483205,19:0.0487586808):0.014391341);
tree gen.263 = [&U] ((19:0.0353970718,((15:0.0131695297,(14:0.0291979887,(12:0.008281915,13:0.006233506):0.007560175):0.001544422):0.003015181,(16:0.02793386,((((8:0.051899727,(7:0.0121225187,9:0.0093169221):0.0052302898):0.02682399,((6:0.006131183,(((2:0.02574723,1:0.1141802):0.005487261,3:0.0220387):0.0371294,4:0.01753255):0.003670598):0.002067024,5:0.007406158):0.001345258):0.001469063,10:0.018461555):0.004256384,11:0.01091833):0.004745218):0.01219513):0.004506305):0.01208598,(17:0.03891534917,18:0.033174811):0.072609016);
tree gen.264 = [&U] (((((17:0.02032663,18:0.06552193):0.035539645,15:0.01833802):0.00110328,(16:0.03871517,(11:0.01178109,(4:0.02263683,(((((9:0.0082979327,7:0.0094801206):0.005761843,8:0.055163913):0.02362804,(6:0.01048658,5:0.0123461):0.0002394583):0.0003603164,10:0.013709549):0.00559939,((3:0.02261915,2:0.03428688):0.003858939,1:0.1532242):0.05404896):4.649286e-06):0.007821969):0.005561117):0.0090900965):0.001694969,((13:0.005980295,12:0.02071053):0.00161551,14:0.0297557177):0.002777057):0.0008969535,19:0.0542278667);
tree gen.265 = [&U] ((19:0.03557268821,(14:0.02306233342,((15:0.0123165418,(12:0.0129097,13:0.005169113):0.00710446):0.0003333021,((((((9:0.008850271,7:0.012090843):0.003981186,8:0.038487483):0.0270645164,(5:0.007884164,10:0.015663666):0.001980623):0.0006520438,(6:0.01001615,((3:0.02064927,(2:0.02288358,1:0.1542806):0.00855342):0.05065878,4:0.01560085):0.002237555):0.003479592):0.008008043,11:0.01060827):0.002801002,16:0.01780839):0.008364959):6.824674e-05):0.009820941):0.012406452,(18:0.037059506,17:0.031235762):0.0598931127);
tree gen.266 = [&U] (18:0.0978820503,(19:0.0382505867,((((16:0.02783861,(11:0.007325372,(10:0.016020323,((6:0.01001172,(((1:0.114918,3:0.01650128):0.01683432,2:0.03044677):0.03488024,4:0.03047945):0.0002520617):0.0005902505,(((7:0.011537627,9:0.007811045):0.00183209,8:0.0369252625):0.02340844,5:0.0127799):0.001630909):0.0005935234):0.01369174):0.008473753):0.004562186,15:0.0183912487):0.0008052777,((12:0.02041555,13:0.008825335):0.00387566,14:0.031452018):0.004717374):7.172661e-08,17:0.04367847):0.002419014):0.0117028706);
tree gen.267 = [&U] ((19:0.0439005153,(((11:0.01245354,16:0.03083682):0.002003277,(10:0.017356827,((((7:0.013361148,9:0.006787851):0.0068638555,8:0.045604743):0.039605973,(6:0.007976663,(4:0.02077073,((2:0.02446833,3:0.01811731):0.009662132,1:0.1218311):0.05208822):0.001578044):0.006497982):0.0001528054,5:0.01281807):0.007138338):0.009374638):0.008029238,(15:0.011389585,((12:0.01251176,13:0.006820317):0.003388296,14:0.0369574398):0.004870291):0.0002304621):0.0010272687):0.0055155347,(18:0.024641908,17:0.040483618):0.06799994732);
tree gen.268 = [&U] ((19:0.0457074452,((15:0.011581365,(14:0.0431130655,(12:0.0150777,13:0.007970396):0.004706667):0.003186089):1.768019e-06,((11:0.02054286,((((7:0.0123360105,9:0.01081003):0.01035196,8:0.0513453643):0.0168642,(5:0.009375118,((((2:0.02842668,1:0.1671496):0.00987482,3:0.02410947):0.02733513,6:0.003033515):0.001280179,4:0.02180966):0.0006098966):0.001199029):0.002002813,10:0.016005334):0.01136299):0.004407179,16:0.02413314):0.0032373423):0.0008135729):0.0189019777,(18:0.026686956,17:0.036744649):0.056351659);
tree gen.269 = [&U] (((((17:0.01731507,18:0.07267171):0.0415849244,15:0.016401313):0.002771469,(14:0.0267511354,(13:0.006249185,12:0.009834271):0.002953908):0.001119582):0.000139083,(16:0.03169426,((((8:0.051758574,(9:0.005413383,7:0.021652983):0.003926743):0.02040406,((((1:0.1290341,(3:0.02663954,2:0.02861646):0.005797626):0.03286476,6:0.009732651):1.313091e-05,4:0.01918831):0.003407289,5:0.01078305):0.002139341):0.001031523,10:0.018813178):0.009271289,11:0.02369803):0.003843431):0.009627393):0.001549811,19:0.0530681245);
tree gen.270 = [&U] (19:0.0368304256,(((11:0.01631156,(10:0.019254937,((6:0.005237131,(((9:0.018831353,7:0.0108486263):0.010118659,8:0.046282206):0.02194903,5:0.01032822):0.001513949):0.0001244028,(4:0.01610807,(1:0.1243913,(3:0.01877852,2:0.03293203):0.008191431):0.03882792):0.005412436):0.00348442):0.01172893):0.003352458,16:0.01976128):0.009752738,(((14:0.0187837815,(13:0.01406519,12:0.006011474):0.002952583):0.0001875025,(17:0.03193975,18:0.0574670341):0.038118497):0.004321598,15:0.0073328957):0.0018875747):0.001712342);
tree gen.271 = [&U] ((((11:0.01278551,(10:0.017916667,((8:0.0722791265,(7:0.0166223192,9:0.00855188):0.003986144):0.01920898,((6:0.0055012,(((2:0.02612367,1:0.1482037):0.01205811,3:0.03043765):0.04212995,4:0.01397181):0.004499321):0.006557059,5:0.01663065):0.003548105):0.0007228266):0.009769307):0.003073123,16:0.03361866):0.002875296,(15:0.017178367,((14:0.02912369714,(13:0.008803924,12:0.01557007):0.009427743):0.003518218,(17:0.01480085,18:0.062918779):0.047659495):0.001303806):0.0010678):0.0013218642,19:0.04093784243);
tree gen.272 = [&U] (((((13:0.007399052,12:0.01736235):0.003721035,14:0.0246184863):0.006610894,(17:0.02307432,18:0.049793141):0.03152695):0.0003986779,(15:0.01336738,(((10:0.013079965,((5:0.0056919,((9:0.0087318762,7:0.0117977828):0.0051642134,8:0.045744125):0.01947484):0.002621289,(4:0.02079972,(6:0.01122792,(3:0.02364713,(2:0.02656314,1:0.09312406):0.01118185):0.04867306):0.0008211875):0.003412364):0.001030422):0.00786328,11:0.01428518):0.005821374,16:0.02211742):0.007396018):0.0007749463):0.0026121339,19:0.0334378885);
tree gen.273 = [&U] (((((13:0.007426757,12:0.01339865):0.003138237,14:0.0291096519):0.003338987,15:0.01715267518):0.001058017,(((11:0.01246587,((6:0.006488339,((4:0.03957299,((1:0.1322078,2:0.03077827):0.01174443,3:0.02458622):0.04147932):0.001596473,(5:0.01319928,((7:0.016452545,9:0.008804201):0.0030483722,8:0.049999185):0.02969031):0.0002857913):9.076615e-05):0.0008743968,10:0.02915537):0.009459463):0.002625831,16:0.02159958):0.00313359,(17:0.02467527,18:0.057068322):0.02760853):0.001373886):0.003575949,19:0.0389290339);
tree gen.274 = [&U] ((18:0.0326165553,17:0.049779084):0.0511753913,(19:0.04289173,(15:0.011547471,(14:0.0381824667,((12:0.00997115,13:0.008548736):0.005061838,((11:0.0195439,((10:0.015414871,((7:0.017981626,9:0.008155765):0.005474416,8:0.044313315):0.02197101):0.00164027,(5:0.005774568,((4:0.01648042,(3:0.03114792,(1:0.1309087,2:0.02936579):0.002524743):0.03915922):0.00100085,6:0.008086593):0.004508353):0.0001897829):0.014892):0.004824459,16:0.02136678):0.01029733):0.001125098):0.001319165):0.003780913):0.01360295198);
tree gen.275 = [&U] (19:0.03767591944,((14:0.03309452857,(13:0.006044957,12:0.006477254):0.002016655):0.00366056,(15:0.014852497,(((11:0.0181811,16:0.02875873):0.003328705,(((8:0.055017019,(9:0.01255386,7:0.01940164):0.003590723):0.02348801,((3:0.03022268,(1:0.1523415,2:0.03299636):0.009567125):0.04790761,(5:0.0049407,(4:0.02301864,6:0.007424632):0.0003634541):0.00671168):0.0007488048):0.001232243,10:0.010806717):0.0138567):0.006726803,(17:0.01948187,18:0.074635099):0.04194349):0.003357928):0.0009100783):0.002778445);
tree gen.276 = [&U] ((((((12:0.009473783,13:0.007816773):0.003758993,14:0.030917192):0.002796805,15:0.017882906):0.00201767,(((10:0.01240017,((8:0.0467896438,(7:0.015687495,9:0.007666404):0.008832678):0.027055993,(((((2:0.02108709,1:0.1113941):0.01526966,3:0.01475553):0.05587845,4:0.01436316):0.004494856,6:0.00419988):4.760389e-05,5:0.007938964):0.002153866):0.001790101):0.00828831,11:0.01636844):0.003278386,16:0.02441092):0.009954658):0.0047399765,19:0.028901012):0.0120775545,(18:0.028069296,17:0.032105398):0.03954585853);
tree gen.277 = [&U] ((((17:0.01816881,18:0.069156366):0.0507653189,(14:0.03368855478,(13:0.01118591,12:0.01577117):0.005178007):0.0018300357):0.001754268,(15:0.007025072,((11:0.01332447,(((((1:0.1415971,2:0.01100619):0.02531726,3:0.02978395):0.04533373,10:0.01182833):0.002406861,(6:0.006098472,(5:0.01421735,4:0.025111259):0.000901663):0.001455764):0.0002349808,(8:0.0495177308,(7:0.022277208,9:0.009092867):0.002928951):0.01838202):0.005690642):0.009920082,16:0.02429344):0.001633551):0.0006709831):0.0004965977,19:0.0448198748);
tree gen.278 = [&U] (19:0.036445862,(((((13:0.01049536,12:0.01627951):0.005406075,14:0.03283091):0.001417438,(17:0.02252055,18:0.07113606):0.043964705):0.0002577427,15:0.009527446):0.0005123838,(11:0.02472303,((10:0.018550803,((8:0.044074793,(7:0.0137365204,9:0.016741207):0.003345012):0.02119755,((3:0.03105756,(1:0.1513617,2:0.0295234):0.01886713):0.05075115,((6:0.004472677,5:0.01462764):0.0004468631,4:0.02354466):0.0005396115):0.005819538):0.00481539):0.01424743,16:0.03004827):0.004134613):0.01343536):0.0025524828);
tree gen.279 = [&U] (19:0.04825853241,((((13:0.008269381,12:0.0128287):0.003948554,14:0.0327984216):0.001313197,(17:0.01634294,18:0.070713622):0.047314521):5.901323e-05,(15:0.015448176,(16:0.03744727,(11:0.02515592,((((1:0.1390008,(2:0.0316656,3:0.03741462):0.01142153):0.03833731,4:0.02103411):0.004014377,6:0.006166036):0.001297417,((10:0.02194784,((7:0.014735954,9:0.009698866):0.005716078,8:0.0418212662):0.021547373):0.001735966,5:0.01219108):0.001574535):0.01514393):0.002755159):0.006438579):3.459647e-05):0.004024134);
tree gen.280 = [&U] (19:0.03001247498,(((13:0.009731661,12:0.005804847):0.01132331,14:0.0313584458):0.001465214,((((((10:0.01884746,((9:0.0125467,7:0.0101353648):0.005577633,8:0.047268828):0.02249903):0.00151223,(5:0.005332224,((4:0.0225048,((2:0.02144774,1:0.1129871):0.02089045,3:0.02868381):0.04285678):0.001790471,6:0.01035404):0.004471294):0.000999731):0.01260457,11:0.01003049):0.01085817,16:0.03626521):0.007073239,(17:0.01512401,18:0.062995832):0.044439709):0.0005494523,15:0.010397925):0.0005673318):0.0021628056);
tree gen.281 = [&U] (18:0.076886501,((17:0.059516148,(((16:0.02104832,(((10:0.013647256,(5:0.006133629,(6:0.006132021,(4:0.02132136,(1:0.1422169,(2:0.03432252,3:0.03432383):0.008883322):0.04938486):0.004342232):0.00547756):0.004267329):0.002935011,(8:0.051057839,(7:0.0093985957,9:0.0089894):0.002299205):0.0279803427):0.006641312,11:0.01110344):0.002923474):0.003161838,15:0.011459946):0.0007659296,(14:0.03819335685,(12:0.01058103,13:0.005410766):0.00480754):0.0008225899):0.0003019967):0.002630551,19:0.0324233417):0.0036412428);
tree gen.282 = [&U] ((19:0.027445935,(((((((5:0.006349909,((6:0.01216202,4:0.01804114):0.00182338,(2:0.0349773,(1:0.162752,3:0.02720024):0.003099055):0.04729099):0.0008046809):0.0005548626,((9:0.007742662,7:0.015848414):0.00505894,8:0.04746934):0.023929254):0.003593031,10:0.01770443):0.008210546,11:0.009761666):0.006553338,16:0.01652783):0.01291831665,((12:0.0154048,13:0.00784308):0.007719778,14:0.02818608171):0.002450265):0.0002786169,15:0.018356611):0.002806605):0.00970924612,(18:0.0329800968,17:0.045262131):0.0651319028);
tree gen.283 = [&U] (18:0.095738242,(19:0.03753679516,((16:0.04182528,(11:0.0162007,(((5:0.01155048,(6:0.008785314,10:0.023467783):0.0006413886):0.002168844,4:0.02007313):0.002386387,(((7:0.0105887418,9:0.004610558):0.003477513,8:0.049926604):0.02034273,((3:0.01855394,2:0.04230374):0.01554053,1:0.163351):0.04390257):0.002595385):0.009043224):0.0006345323):0.006947434,((((12:0.01605736,13:0.01373508):0.005171374,14:0.0321688728):0.001552766,17:0.0613001012):0.003341596,15:0.0113442461):7.173992e-05):0.0008213236):0.006462284);
tree gen.284 = [&U] ((19:0.0349959946,(15:0.015361378,((14:0.0264822092,(12:0.00617921,13:0.006654874):0.005509764):0.002360496,(16:0.02670107,(11:0.01936524,(10:0.01380922,(((((1:0.1616795,3:0.03068318):0.001118562,2:0.03185251):0.05127631,(6:0.0104824,4:0.0166914):0.0005230138):0.0004816335,(8:0.045060434,(9:0.008334616,7:0.0163003592):0.0063409):0.02115855):0.0002712554,5:0.01684404):0.004197586):0.01110016):0.004794974):0.006719219):0.00082808512):0.0033935316):0.0160840185,(18:0.02406537,17:0.038238632):0.049236405);
tree gen.285 = [&U] (((((17:0.056089193,((16:0.02752241,11:0.01105705):0.002310878,((5:0.005172129,((8:0.050854127,(9:0.004069036,7:0.0124911546):0.0032731288):0.02723798,((6:0.003569723,(1:0.1569089,(2:0.03021273,3:0.02018148):0.007752472):0.04156299):0.0006357516,4:0.02078749):0.00337396):0.0002192813):0.002518935,10:0.018730051):0.007939872):0.01137602):0.004878917,(14:0.02996023173,(12:0.006399856,13:0.006321058):0.007801554):0.0006582942):0.0006906821,15:0.008716595):0.00290392925,19:0.03670828528):0.0124972456,18:0.1181887955);
tree gen.286 = [&U] (((15:0.016640376,(17:0.01090228,18:0.074252425):0.038222864):0.0001755141,(((13:0.008232683,12:0.02197555):0.008045458,((11:0.01572424,((10:0.017178919,(6:0.01344039,((4:0.02402105,(1:0.09805881,(3:0.025135,2:0.03925808):0.000375258):0.05215814):0.00223958,5:0.007544906):0.004513168):0.002074654):0.0001165591,((9:0.008292334,7:0.0146876933):0.0025217606,8:0.0360446):0.02294094):0.009653582):0.004836622,16:0.03288924):0.004615532):0.0001000421,14:0.0317983418):0.0004398563):0.004008006,19:0.029211872);
tree gen.287 = [&U] (((17:0.01678302,18:0.05032672967):0.048950875,19:0.0492637949):0.002671418,(((16:0.03143895,(11:0.01193657,((10:0.018378251,(8:0.062634856,(7:0.0064917819,9:0.009393404):0.006442811):0.0253118436):0.0007965664,((((2:0.02939865,1:0.1222669):0.001742789,3:0.04565585):0.04696568,(4:0.02367754,6:0.006211178):0.0001950827):0.005362096,5:0.009870107):0.000460838):0.01475174):0.00715973):0.01335443,15:0.013387305):0.003857656,((13:0.005652327,12:0.01425709):0.004643239,14:0.049411513):0.0008704145):0.0039348748);
tree gen.288 = [&U] ((((17:0.0497780952,((12:0.00913386,13:0.01267359):0.005892167,14:0.0269289968):0.000157522):0.002956283,((16:0.04131084,((((4:0.02756313,((1:0.1803039,2:0.03423514):0.008473695,3:0.02090996):0.05091127):0.003917255,(6:0.008174654,5:0.007622506):0.0004897588):0.002130138,(10:0.018736604,(8:0.05146632,(9:0.007009257,7:0.0099802441):0.00667407):0.0221684229):0.00125999):0.01019339,11:0.01493744):0.005506399):0.007243782,15:0.013899781):0.0007879202):0.002173425,19:0.0473917236):0.0095463965,18:0.0917322772);
tree gen.289 = [&U] (18:0.0886933788,((17:0.047082492,((((12:0.01392083,13:0.0131562):0.002106252,14:0.0308186022):0.0008974635,((11:0.01224722,((((4:0.02659684,((3:0.02339843,2:0.03134827):0.003261935,1:0.09879771):0.04770469):0.004226815,6:0.003011097):0.007090352,5:0.008380265):0.001507384,(10:0.018043313,((9:0.004163588,7:0.0125676183):0.00200415,8:0.0522063999):0.02481866):0.001959144):0.01057621):0.0118676,16:0.0333287):0.002531613):0.0005994626,15:0.011879737):0.001541165):0.004366952,19:0.033912718):0.008675331);
tree gen.290 = [&U] ((17:0.054248836,18:0.039231661):0.050697529,(((15:0.013366264,(16:0.01917353,((10:0.017800758,(((8:0.037760466,(9:0.007911767,7:0.012411492):0.0002784053):0.0395588159,(3:0.01952175,(2:0.0272067,1:0.1733147):0.0116123):0.05969988):0.0009815657,(6:0.005083053,(4:0.01189643,5:0.008122836):0.0007967675):0.003546984):0.001795125):0.0131566,11:0.01692677):0.005855146):0.006045881):0.0006723976,((12:0.0092185,13:0.008936891):0.001274301,14:0.0317364167):0.001877003):0.0017314968,19:0.03500751363):0.0070148209);
tree gen.291 = [&U] (19:0.0444433757,(((17:0.01670198,18:0.061839891):0.043924838,(16:0.02030081,(11:0.01482064,((8:0.062361437,(7:0.013672443,9:0.009554808):0.0065489787):0.01484853,(10:0.021171398,((((2:0.03555294,(1:0.1634312,3:0.03160657):0.005239225):0.05593696,6:0.007810698):0.002612293,4:0.02503881):0.003669568,5:0.0108729):0.002563984):0.0006975109):0.007618924):0.007565257):0.005469377):0.001122341,(((13:0.01983139,12:0.007958219):0.003719165,14:0.020762564):0.003619479,15:0.012759005):0.0009261681):0.0026522734);
tree gen.292 = [&U] (19:0.03230661159,(15:0.02189403,(((13:0.01428649,12:0.01414754):0.00422513,14:0.0227907561):0.0025783,((16:0.02633987,(((((3:0.02831824,(1:0.1490944,2:0.02210224):0.01237393):0.06162506,6:0.003466157):0.002032723,4:0.02831035):0.006678659,(5:0.01477353,(((7:0.0177344028,9:0.01306057):0.0040947129,8:0.050165658):0.02075480325,10:0.012012296):0.005771828):0.0007520667):0.006892639,11:0.008413182):0.002331391):0.01061803,(17:0.02257163,18:0.057004882):0.043454811):0.001351476):0.0006146149):0.004287012);
tree gen.293 = [&U] ((18:0.039064598,17:0.055108101):0.0591824216,(19:0.04962640156,((15:0.016928827,(16:0.02987549,((((10:0.0164257,(((9:0.01843849,7:0.01613359662):0.004522069,8:0.045357474):0.02738477,5:0.01208073):0.0002217881):0.0004555213,6:0.006075127):0.001843395,(((2:0.02531606,1:0.1376834):0.002131227,3:0.02383958):0.05066134,4:0.01706445):0.001651934):0.01158448,11:0.01928696):0.004248322):0.01043688):0.0010584452,(14:0.0302001169,(12:0.01246055,13:0.01098867):0.0009379343):0.003132923):0.0028922356):0.00822865041);
tree gen.294 = [&U] (19:0.0386213368,(((((((6:0.007487354,(4:0.02015453,((3:0.0344593,2:0.03020891):0.007038805,1:0.1245491):0.05484846):0.002370209):0.002129384,5:0.01554304):0.002675125,((8:0.0576150377,(9:0.007980459,7:0.0080832994):0.004068762):0.02983903,10:0.016128991):0.00195229):0.01311545,(16:0.0246063,11:0.01564942):0.005911156):0.007813949,((13:0.01452766,12:0.009371675):0.004913443,14:0.0301081777):0.001682493):0.00083862,(17:0.01223868,18:0.0741372):0.035571212):0.001760177,15:0.01148852):0.0009097263);
tree gen.295 = [&U] (((((((((9:0.01196281,7:0.0138960838):0.00831707,8:0.06397530477):0.01785784,((((((1:0.1353264,2:0.0354606):0.00339421,3:0.02254467):0.05289477,6:0.01017726):0.002650782,4:0.01945082):0.001155091,10:0.01094149):0.0002394964,5:0.0080697479):1.685145e-05):0.01754878,11:0.01434725):0.006607456,16:0.02058488):0.004903653,((13:0.006545179,12:0.01098165):0.004134576,14:0.0365814973):0.0035237122):0.0003012207,15:0.011777086):0.002910449,19:0.0452523977):0.0128084998,(17:0.049658795,18:0.042553421):0.060951697);
tree gen.296 = [&U] ((19:0.0603139634,((15:0.0126944739,(16:0.03098345,((10:0.024375522,((((7:0.007336936,9:0.0087682728):0.003677154,8:0.0502306398):0.02497807,(4:0.02912029,((1:0.1319526,(3:0.02515741,2:0.03706058):0.00460478):0.04994436,6:0.01209923):0.0001111538):0.002713128):0.0004070811,5:0.009798904):0.006519166):0.004646687,11:0.01403397):0.009012164):0.001350058):0.001782042,((13:0.01546731,12:0.007590309):0.003366539,14:0.02404515846):0.007366248):0.005545238):0.0132176254,(18:0.040343743,17:0.051049927):0.060518446);
tree gen.297 = [&U] ((18:0.032820125,17:0.057602769):0.0512516428,(19:0.0358042015,(15:0.014037567,((16:0.03117539,(11:0.01793201,((5:0.007559225,(((7:0.0097472262,9:0.009235752):0.002353531,8:0.039024041):0.0219398876,((4:0.0199797,(3:0.01838684,(2:0.03917902,1:0.1613417):0.01737291):0.05340024):3.903825e-05,6:0.004846954):0.001413856):0.00162759):0.0009435771,10:0.016147751):0.006652884):0.003605833):0.009814812,(14:0.0288018802,(13:0.008270384,12:0.01647634):0.001927878):0.003712457):0.0035122587):0.003453421):0.00933637703);
tree gen.298 = [&U] ((17:0.037925163,18:0.041738779):0.0398634089,(19:0.036402922,((((11:0.01129046,(10:0.013447868,((5:0.0055803,((((2:0.04678509,3:0.03105817):0.008079448,1:0.1415532):0.04651174,6:0.01502999):0.001172738,4:0.02464724):0.002449653):0.0005236989,((9:0.0139663261,7:0.0195361389):0.0050709605,8:0.052972509):0.03007391):0.001035285):0.01067863):0.006146423,16:0.02891197):0.005859423,(14:0.0481791811,(12:0.01066309,13:0.01312003):0.01106747):0.003502371):0.0026098571,15:0.01429354):0.001502718):0.01369546);
tree gen.299 = [&U] (19:0.04017750369,(((14:0.0204130957,15:0.010127014):0.0007568734,(13:0.01435033,12:0.00964267):0.0009666549):0.0006449976,((16:0.02886652,(11:0.01467058,((((9:0.006844804,7:0.0089783368):0.003072749,8:0.030207971):0.02320692865,(5:0.01271929,(6:0.006724436,(4:0.01484491,((1:0.1084579,3:0.01813313):0.0008119946,2:0.02699736):0.04896255):0.0009381919):0.002570737):0.001158633):0.002043275,10:0.02415734):0.007419093):0.007688925):0.00539098,(17:0.01301656,18:0.061623151):0.03358070051):0.000662741):0.002563888);
tree gen.300 = [&U] ((17:0.035179528,18:0.029269689):0.04416028,(((15:0.014524121,(16:0.02679266,(((5:0.008047466,((6:0.007558999,4:0.02171726):2.998723e-05,(3:0.02597135,(1:0.1196546,2:0.01896652):0.001599933):0.06885193):0.0007529483):0.002248541,(((7:0.01470219,9:0.01319663):0.005336425,8:0.041280871):0.0150840422,10:0.01437847):0.0008327036):0.003962683,11:0.01280256):0.005977448):0.001330061):0.002708017,(14:0.050537158,(12:0.01114139,13:0.01190472):0.005226742):0.002666707):0.00404075,19:0.03368326432):0.0198101318);
tree gen.301 = [&U] ((17:0.038211016,18:0.039753527):0.047499805,(((((12:0.009651937,13:0.007655939):0.003071795,14:0.0356624275):0.00694184,15:0.012085631):0.0003376439,(16:0.02959851,((((8:0.047555826,(7:0.010501949,9:0.01181824):0.0082422208):0.019718468,((((1:0.1302884,(3:0.0221108,2:0.03325401):0.003363021):0.06642321,6:0.009651354):0.0005232508,4:0.02340334):0.001966945,5:0.009410057):0.002121125):0.002186277,10:0.01522265):0.009199311,11:0.02102904):0.004469307):0.008453624):0.0019550774,19:0.0364202903):0.0152297948);
tree gen.302 = [&U] (19:0.0442143916,((16:0.04197652,(((((7:0.010882494,9:0.008211594):0.00305470099,8:0.040390567):0.03074458,(5:0.009302722,((((1:0.1117229,3:0.02072067):0.01003889,2:0.04473636):0.04665551,4:0.02102878):0.00191656,6:0.007822263):8.839441e-05):0.002020586):0.001712429,10:0.019704045):0.006125541,11:0.01058646):0.003150563):0.007442062,((18:0.05633163,17:0.01919897):0.038726493,(((13:0.008243678,12:0.01427198):0.006442356,14:0.0304896505):0.00287082,15:0.016347155):4.555478e-05):0.0006870507):0.006016341);
tree gen.303 = [&U] ((17:0.048943341,18:0.03055778109):0.063203083,(((((12:0.01986265,13:0.01302802):0.003309879,14:0.0292871487):0.0045636404,15:0.011165152):0.0006341326,((11:0.01397658,(10:0.02226904,((((8:0.046703087,(7:0.0152955489,9:0.005156995):0.006182365):0.02315327,((2:0.03171446,3:0.0236189):0.003124803,1:0.1377525):0.0375841):0.0008869482,(4:0.02176067,6:0.01253599):0.0003116372):0.002295689,5:0.008104238):0.00175089):0.009031519):0.004744669,16:0.02604579):0.005212504):0.00299607,19:0.0314466446):0.0070872026);
tree gen.304 = [&U] (((((11:0.01082802,(10:0.01710127,((((4:0.01359867,(1:0.1171858,(2:0.02827913,3:0.02549241):0.0069305):0.023186842):0.0004189545,6:0.006323764):0.0006924094,(8:0.040144048,(7:0.011196243,9:0.0067970456):0.002234544):0.0178642471):0.0003025383,5:0.009439982):0.0009453861):0.01687783):0.004357485,16:0.02667484):0.004648374,(((12:0.01665837,13:0.006023251):0.003541279,14:0.0285156617):0.00292546,15:0.015331524):0.00153971447):0.0005920179,19:0.04181847299):0.00895813508,(17:0.0511924918,18:0.040211973):0.055453933);
tree gen.305 = [&U] ((((14:0.02592064127,(13:0.005295703,12:0.007940682):0.005203323):0.003168549,(16:0.03051147,(((5:0.01245651,(6:0.008158492,((1:0.1385153,(2:0.02147487,3:0.01878473):0.0009301871):0.0406965,(4:0.022848691,(8:0.055822943,(7:0.007655039,9:0.007908126):0.003170599):0.02561207):0.0002114869):0.0007405523):0.0006825765):0.004029969,10:0.01530903):0.00751398,11:0.01800996):0.001922652):0.007416578):6.616516e-05,((18:0.0764407064,17:0.02121407):0.043210357,15:0.0109854627):1.603871e-05):0.001484077,19:0.0399818557);
tree gen.306 = [&U] ((18:0.026310827,17:0.045557653):0.0576881466,(((((11:0.01434795,((5:0.009050978,(((6:0.006660821,(1:0.1483653,(2:0.02653789,3:0.02706406):0.006509326):0.03257902):0.001589549,4:0.03054635):0.001537966,(8:0.049778062,(7:0.01529867,9:0.0050695043):0.0026510011):0.02009298):0.0001413701):0.0008014276,10:0.01496595):0.005895157):0.002282193,16:0.02876034):0.01160098,(14:0.0309088563,(13:0.009390321,12:0.008287016):0.009608659):0.0035115503):0.0005008436,15:0.009635928):0.00351874,19:0.038826801):0.0167496374);
tree gen.307 = [&U] (((14:0.019954406,((13:0.01350575,12:0.010638):0.002704325,((18:0.065941841,17:0.02596188):0.044018015,((11:0.0148671,((6:0.005692984,(4:0.02852403,((3:0.02565345,1:0.125824):0.009959064,2:0.03317873):0.04885379):0.001460087):0.001002151,(5:0.01316909,((8:0.051021826,(9:0.01016489,7:0.013453954):0.0012573767):0.01877536,10:0.013769497):0.0007765313):0.0003760764):0.0246947):0.00749558,16:0.02729597):0.006496646):0.003529349):0.0005501914):0.0006643795,15:0.014399034):0.0005220527,19:0.038254769);
tree gen.308 = [&U] (19:0.03525606815,((18:0.0564840953,17:0.02457885):0.038652418,(((11:0.01373144,((((7:0.015567387,9:0.013399473):0.001927571,8:0.048670489):0.02482157,((10:0.02577535,4:0.02428354):0.0003328695,(((2:0.04993144,3:0.03515674):0.009227886,1:0.1197229):0.05762688,5:0.004737134):0.00104944):0.004259288):0.002347621,6:0.003943985):0.00890025):0.004000364,16:0.02835105):0.01119415,(((13:0.01772684,12:0.01572629):0.002393646,14:0.0180989283):0.001553345,15:0.019064625):0.006501986):0.003088766):0.0048808759);
tree gen.309 = [&U] (19:0.03005227408,((14:0.028255625,((13:0.006454872,12:0.0144075):0.004141712,(((10:0.022654805,(((8:0.060417694,(7:0.0142963172,9:0.00717697):0.004268199):0.02863409,5:0.009418008):0.0002888092,((4:0.01518631,((2:0.04825597,3:0.02107892):0.01109246,1:0.1319884):0.04177475):0.001120891,6:0.01310401):0.001480352):0.0007041915):0.01586757,11:0.01250144):0.001016216,16:0.02281726):0.01274544):0.0002651117):0.001244632,(15:0.013887235,(18:0.068467927,17:0.01521954):0.0469306029):0.0005405929):0.002883625);
tree gen.310 = [&U] ((18:0.026584196,17:0.0506188936):0.0538506344,(((14:0.03513724552,(13:0.01166512,12:0.01650217):0.005651436):0.003476876,((16:0.02794163,(11:0.01439349,(((((4:0.02071353,(3:0.01912976,(2:0.0307681,1:0.1424785):0.0002708938):0.05554288):0.00382506,6:0.007512571):0.001661058,5:0.01438475):0.002127317,(8:0.059813701,(7:0.0129986706,9:0.0114939):0.0049773):0.014957244):0.001191198,10:0.016253154):0.01540493):0.005286734):0.006740796,15:0.012956236):9.949967e-06):0.0025635443,19:0.027928636):0.0095665296);
tree gen.311 = [&U] ((19:0.03310357035,((17:0.0597612656,((((6:0.005636682,(4:0.01772528,((1:0.132668,2:0.03084641):0.01134773,3:0.02272027):0.05931539):0.001864936):0.005370438,5:0.00648133):0.001558617,(10:0.010192391,(8:0.055228217,(9:0.008028259,7:0.0135568334):0.003977012):0.0295960694):0.00239308):0.01146534,(16:0.01458042,11:0.01382976):0.002034268):0.009153585):0.0008426379,((14:0.0261163992,(13:0.007480703,12:0.0173908):0.0007066413):0.005146656,15:0.018999543):0.001848238):0.0007779205):0.0239821919,18:0.091739266);
tree gen.312 = [&U] ((18:0.029435549,17:0.0456786991):0.057001616,(((15:0.013297478,(16:0.01632895,(11:0.01345643,((((6:0.007624689,(((3:0.01949128,1:0.1246807):0.0005041276,2:0.03919852):0.047891,4:0.02124561):0.002651261):0.003864036,5:0.007485087):0.001711252,(8:0.073615654,(7:0.0129125334,9:0.006111405):0.00249552296):0.0185091):0.003021945,10:0.017647237):0.007609368):0.006209123):0.004601644):0.002493267,(14:0.0336396761,(12:0.01335456,13:0.006237058):0.007465198):0.001165369):0.0061174239,19:0.0294323707):0.00974091742);
tree gen.313 = [&U] (((((17:0.01140632,18:0.06682997):0.0376387093,(16:0.02762964,((10:0.008128164,((4:0.02124289,(8:0.039565232,(7:0.0113766107,9:0.010936438):0.004944739):0.02978926):0.0003247783,((6:0.008955265,(2:0.02962216,(1:0.1026502,3:0.02799778):0.002026868):0.04301321):0.0009737265,5:0.008666424):0.0005743739):0.002549342):0.01156242,11:0.01052658):0.005004747):0.0113695413):0.003111824,15:0.015409173):0.0002137328,(14:0.0183734571,(12:0.01074918,13:0.002445778):0.004115194):0.001908098):0.001019402,19:0.0312678063);
tree gen.314 = [&U] ((((14:0.036644079,(12:0.01099255,13:0.0102974):0.006405056):0.0001556878,(17:0.0207812,18:0.075786285):0.0359287657):8.113931e-05,((16:0.02757546,(((10:0.018968101,((9:0.00654612674,7:0.0100866545):0.001872253,8:0.0470492):0.02617748):0.0026524,((6:0.007717558,(4:0.01781451,(3:0.0164704,(1:0.1312989,2:0.03385293):0.001907998):0.04195922):0.001634291):0.0003788238,5:0.01384289):0.0001645132):0.01208478,11:0.01934662):0.004214613):0.003210721,15:0.009320113):0.001404437):0.0024951728,19:0.0277125471);
tree gen.315 = [&U] ((19:0.03307659774,(((10:0.021729,(((((2:0.03407897,3:0.02350302):0.01210629,1:0.1282118):0.04627836,(4:0.01538999,6:0.009138648):7.873106e-05):0.001002089,5:0.00698125):0.0009779749,(8:0.040212241,(9:0.006998201,7:0.016779182):0.0032398171):0.02195172):0.001768984):0.01483104,(11:0.01616646,16:0.02177919):0.005463107):0.005248452,((14:0.02402468186,(12:0.006967576,13:0.006550359):0.004833227):0.003478099,15:0.011441966):0.0004359658):0.004879477):0.0167044489,(17:0.053082756,18:0.03357517):0.0542450351);
tree gen.316 = [&U] ((19:0.0310866168,((16:0.03141651,(11:0.020641,(((5:0.006669923,(8:0.053318174,(9:0.005591919,7:0.0097022744):0.00384262):0.0232264):0.001065887,(4:0.01721816,6:0.00539598):0.004311547):0.001043227,(((2:0.03526275,3:0.02725472):0.008836292,1:0.1135525):0.03415932,10:0.01705906):0.001254958):0.01048508):0.007762897):0.0057181921,(15:0.0076567224,((13:0.006073811,12:0.007764524):0.005960614,14:0.0275362687):0.002785084):0.0005745554):0.000500487):0.0217290622,(18:0.0336580316,17:0.054125873):0.04412899);
tree gen.317 = [&U] ((((11:0.009500689,((4:0.01966076,((8:0.048220353,(9:0.01130237,7:0.012727913):0.0060107073):0.02681529,((5:0.007370495,6:0.009771637):0.001594908,10:0.022653801):0.0008434606):0.001217413):0.0001193018,((2:0.03697942,3:0.02809657):0.008471851,1:0.1349122):0.026080394):0.008929652):0.01195226,16:0.03223266):0.011088231,(((12:0.008496707,13:0.00440985):0.004850675,14:0.0404233076):0.001916511,((17:0.02537899,18:0.055922408):0.037500442,15:0.011300932):0.0007286896):0.001186437):0.002709449,19:0.03321806653);
tree gen.318 = [&U] (((15:0.018210519,((12:0.009363888,13:0.0122818):0.003101664,14:0.0280660838):0.003739277):0.002334053,(((11:0.01021288,(10:0.023743624,(((5:0.01329584,4:0.02180657):0.001196458,((2:0.04057713,3:0.02212852):0.01703347,1:0.1252336):0.02436381):0.0002121913,(6:0.006225369,((7:0.006710663,9:0.007944705):0.00628405,8:0.04270825694):0.01743416):0.0001514767):0.007971218):0.008601351):0.003164061,16:0.0315097):0.007985496,(17:0.01017106,18:0.068801735):0.0404002216):0.0002422392):0.004725231,19:0.04312669828);
tree gen.319 = [&U] (19:0.0381845369,(((10:0.01721504,(((5:0.01050098,(6:0.01153657,4:0.0335687):0.0005529418):0.002195119,(8:0.063486947,(7:0.009596381,9:0.009682381):0.005117809):0.01856088):2.69877e-05,((1:0.1250924,2:0.02519177):0.00216009,3:0.0379616):0.03940676):0.0007323023):0.008885507,(16:0.02846262,11:0.01380188):0.001761406):0.01423966,(((12:0.01356541,13:0.01391433):0.003183723,14:0.035306332):0.000142895,((17:0.02715286,18:0.046217899):0.04716071,15:0.009838747):0.0001044985):0.0006209888):0.0019919573);
tree gen.320 = [&U] (19:0.0378351983,(((17:0.01910234,18:0.050259683):0.042166608,15:0.017872215):0.0006301866,(((12:0.01497514,13:0.005532137):0.001111221,14:0.0247730832):0.0006236365,(16:0.01735564,((10:0.016101749,((((4:0.01509858,(1:0.1213105,(3:0.02567309,2:0.03339776):0.003405356):0.05026195):0.001523028,6:0.006747385):0.0008981705,5:0.006760734):0.0008739593,((9:0.009292599,7:0.006832046):0.0043765843,8:0.058640593):0.03068625):0.0009600318):0.01121513,11:0.01604509):0.002547765):0.006449406):0.001875347):0.0044577065);
tree gen.321 = [&U] ((((12:0.00965424,13:0.004098553):0.002442759,14:0.032595485):0.002314508,(15:0.006748515,(((16:0.02374921,11:0.01521356):0.003256863,(10:0.01118592,(((7:0.0122526167,9:0.007557242):0.0025570597,8:0.0553070177):0.0167917,(5:0.01925083,(6:0.003442544,((3:0.02478481,(1:0.1092454,2:0.0277348):0.01742247):0.05817891,4:0.02271075):0.003002422):0.002342125):0.0004952016):0.001000721):0.008866557):0.007146613,(17:0.02043697,18:0.056255998):0.043259003):0.002954988):0.0005820872):0.0006035711,19:0.0456289594);
tree gen.322 = [&U] ((18:0.041909974,17:0.045356036):0.0644629851,(19:0.0298422405,((14:0.039554032,(13:0.00472171,12:0.02725941):0.002257175):0.002820631,(15:0.014897981,((11:0.0273685,(((6:0.005932956,((2:0.03533249,3:0.03507134):0.005506487,1:0.1231552):0.03626861):0.000767334,(5:0.004059423,4:0.03337015):0.002159898):0.002241555,(10:0.01692475,(8:0.042367797,(9:0.0061848846,7:0.013538041):0.004420175):0.0175381954):0.001592336):0.00683585):0.00629622,16:0.03833229):0.008123985):0.002505015):0.006477158):0.014061849);
tree gen.323 = [&U] ((18:0.025213272,17:0.0386628468):0.051398896,((((16:0.03028857,(((((((3:0.02861563,(1:0.1156812,2:0.03766132):0.005609389):0.04318271,4:0.03208656):0.003540209,6:0.009530101):0.00125251,5:0.01269862):0.0007919607,(8:0.0522542812,(7:0.0145807716,9:0.0114159085):0.001555557):0.02404183):0.0004242677,10:0.010834452):0.009589424,11:0.02009088):0.005338759):0.006512251,(14:0.03451781333,(13:0.01418985,12:0.02251832):0.0008355289):0.004094043):0.0026269068,15:0.012016639):0.001317725,19:0.0494585592):0.0104832493);
tree gen.324 = [&U] ((19:0.0305444325,(((16:0.03614593,(((((7:0.0123364333,9:0.01037357):0.0046467036,8:0.039570455):0.02189475,((6:0.009226846,5:0.009541496):0.0005689547,10:0.01721092):0.0004735237):0.0007079379,((2:0.04153846,(3:0.01868759,1:0.1327892):0.004219636):0.03400796,4:0.022151686):0.001182802):0.008259388,11:0.00785546):0.01279857):0.0058333,15:0.0098214769):0.0017301448,(14:0.0262046126,(13:0.009173052,12:0.01770525):0.003657361):0.001840752):0.003794895):0.0075617436,(18:0.026488898,17:0.041488166):0.0413452241);
tree gen.325 = [&U] (((((16:0.03104023,(11:0.01738896,(((8:0.057715587,(9:0.009001157,7:0.0105931755):0.003910384):0.02338344,10:0.01423862):0.00118892,(5:0.01340374,((3:0.03035934,(2:0.03620128,1:0.1323989):0.009244204):0.04557657,(6:0.008606678,4:0.02326611):0.0006613261):0.001038244):0.001087776):0.006971805):0.002837757):0.003587651,(14:0.02891867897,(13:0.008987966,12:0.008032415):0.00302332):0.0002685882):0.0003439137,(17:0.0480984818,15:0.018959041):7.939781e-05):0.001095304,19:0.0383944824):0.0163441865,18:0.091429074);
tree gen.326 = [&U] ((19:0.04513133466,(((((((7:0.007455679,9:0.015255322):0.002345533,8:0.048591764):0.0338667,(6:0.006010401,((4:0.0178252,(1:0.1539773,(3:0.02807599,2:0.02832802):0.006294419):0.023896663):0.004180824,5:0.007299685):0.00254685):0.006263412):0.001873078,10:0.0133467):0.008968717,11:0.01466589):0.004961585,16:0.02804408):0.003074387,((17:0.064346737,15:0.01041378055):6.452985e-05,(14:0.0438102239,(13:0.01040552,12:0.009973315):0.001654423):0.00227545):0.0006946218):0.0009668869):0.008388428,18:0.1017313127);
tree gen.327 = [&U] (18:0.0968413594,((15:0.011965472,((17:0.0503331839,((11:0.009449453,(10:0.0193382132,((8:0.049550312,(9:0.006919425,7:0.0104715849):0.001766657):0.02141886,(((6:0.01477249,4:0.01320062):0.001850101,((1:0.1435605,2:0.03261187):0.002982715,3:0.02105244):0.05338784):4.205545e-05,5:0.01497638):0.002005532):0.0005188174):0.005235749):0.009708717,16:0.03222077):0.002179659):0.0008221378,((13:0.004731316,12:0.007819484):0.004001684,14:0.01985920656):0.0003446285):0.001477934):0.001671756,19:0.03120935226):0.0054989463);
tree gen.328 = [&U] (((17:0.01390029,18:0.050294724):0.0377344509,((12:0.0100347,13:0.004561367):0.002885873,14:0.04266295075):0.001795276):0.002111022,((19:0.0278735497,(16:0.02101836,((((5:0.004662863,((7:0.0134903084,9:0.0074339229):0.0036930609,8:0.038795342):0.01465894):0.001404365,(6:0.007677699,(4:0.01533064,(1:0.1558379,(3:0.01961379,2:0.02161832):0.008350814):0.04642383):0.003439116):0.001554574):0.001625592,10:0.013933663):0.006289326,11:0.01214685):0.008325142):0.005222349):0.001696616,15:0.011086332):0.0003810851);
tree gen.329 = [&U] ((((12:0.01265065,13:0.007148762):0.003331828,14:0.0291148914):0.002301133,(((16:0.04459133,((((((4:0.03191127,6:0.005596753):0.003623316,((2:0.03929695,3:0.02113019):0.01357455,1:0.1505551):0.04907106):0.001764938,(8:0.050660152,(7:0.0120333211,9:0.008461787):0.003799931):0.02364185):0.0008843135,10:0.016194098):0.0003343072,5:0.01556299):0.01085531,11:0.01308952):0.002890111):0.012163867,15:0.0093878618):0.00319902,(17:0.01750685,18:0.039018563):0.029878697):4.566575e-05):0.0037377636,19:0.0387749857);
tree gen.330 = [&U] (((15:0.016288563,((12:0.01143434,13:0.0112011):0.001726144,14:0.0306926402):0.001748296):0.002236812,((17:0.01677396,18:0.063630099):0.046999344,(16:0.03016434,(11:0.01557826,((((7:0.0136037304,9:0.005493173):0.001839024,8:0.0451198811):0.02026413,(5:0.009908948,((6:0.007965335,(3:0.02101301,(1:0.1478784,2:0.04183535):0.005890388):0.05886321):0.001500547,4:0.03220027):0.000340326):0.002707884):0.002589094,10:0.012763112):0.005550296):0.00871571):0.002280712):0.0033802):0.0006466407,19:0.0428687218);
tree gen.331 = [&U] (((15:0.013500656,((11:0.01239787,(10:0.01343983,((((2:0.02086208,1:0.1078458):0.001589008,3:0.0276944):0.04371117,(4:0.02641783,6:0.009660614):0.0003794191):0.002994963,((8:0.037622217,(7:0.0150691329,9:0.006294829):0.0030217358):0.01472579,5:0.007993178):5.841338e-05):0.000270387):0.009355448):0.005301009,16:0.03091589):0.005726591):0.0007721379,(((12:0.008451834,13:0.00673811):0.006002164,14:0.0308500219):0.0008732198,(17:0.0194472,18:0.0626550506):0.0348321743):0.0001963976):0.0037973691,19:0.0306164809);
tree gen.332 = [&U] (((((11:0.01047186,((10:0.020503641,(8:0.043308831,(7:0.009641148,9:0.0067036329):0.003331905):0.029253018):0.003023189,((6:0.003662082,(((2:0.03600769,1:0.1392415):0.01248298,3:0.02256471):0.03575495,4:0.02158247):0.0002398138):0.001228764,5:0.006535284):0.001244251):0.005416292):0.002951871,16:0.02666878):0.00717228728,((14:0.01733461133,(12:0.01594676,13:0.007547364):0.001186559):0.002174961,15:0.013338404):0.0002860699):0.0012580687,19:0.04083363259):0.0160420402,(17:0.044639717,18:0.036158466):0.074701537);
tree gen.333 = [&U] (18:0.0692429053,(((((13:0.01233878,12:0.01049336):0.003907034,15:0.015135281):0.0004089247,((11:0.01310108,(((5:0.006074931,(8:0.042007177,(7:0.0094922242,9:0.010569132):0.0058372169):0.02200693):0.0003061244,(4:0.02133132,(((2:0.02243922,1:0.1074848):0.006389948,3:0.02368643):0.05809468,6:0.01305919):0.000361096):0.0002371892):0.001412004,10:0.013517651):0.003675764):0.006510037,16:0.03707755):0.003633103):0.0002606799,(17:0.05339594775,14:0.0230665829):0.002319449):0.003316256,19:0.03847132618):0.01517132463);
tree gen.334 = [&U] (19:0.04509452986,((15:0.015668394,(14:0.0162195587,(12:0.009695689,13:0.009693359):0.001074361):0.001731912):0.001072122,(((((10:0.019118651,(5:0.005582278,((4:0.02094862,6:0.0104926):0.0004543478,((2:0.05979638,3:0.02055175):0.0110562,1:0.1289533):0.05089731):0.00203217):0.0007542636):0.001122461,(8:0.041098743,(9:0.008798775,7:0.01412459):0.00857593):0.01862854):0.008286959,11:0.01335162):0.005827297,16:0.02209013):0.004514399,(17:0.02222491,18:0.077772299):0.047242966):0.0008330827):0.002717646);
tree gen.335 = [&U] (19:0.04054431236,((14:0.03743444688,(12:0.01421243,13:0.01311701):0.0009676247):0.004857982,((15:0.014271519,(17:0.01354439,18:0.04824233):0.045513662):0.0006655726,(((10:0.018933401,(((9:0.0082137671,7:0.0092265026):0.0024799097,8:0.04218081):0.01955241,(5:0.00717585,(6:0.008515085,(((2:0.02953457,1:0.1450778):0.006647867,3:0.02813409):0.0385367,4:0.02379568):0.002072756):0.001577327):0.0005113346):0.005414501):0.006046504,11:0.02853909):0.003299602,16:0.02089742):0.007545363):0.001120759):0.003418188);
tree gen.336 = [&U] ((((14:0.02871763845,(12:0.009819101,13:0.009476481):0.002897706):0.001879875,((17:0.007976256,18:0.0534561849):0.043412926,15:0.017263019):0.0007860296):3.145e-05,(((10:0.014568204,((8:0.039071608,(7:0.014872027,9:0.0101309599):0.002369026):0.01796873,(5:0.006775561,((6:0.00531431,4:0.02674327):0.0007145323,(3:0.03708364,(2:0.03116022,1:0.1475906):0.008384318):0.040274354):0.001851789):0.004167041):0.003123656):0.01188935,11:0.02131839):0.005391747,16:0.02434438):0.003435171):0.004035022,19:0.0378924834);
tree gen.337 = [&U] ((18:0.056170968,17:0.0419791849):0.063366785,((((12:0.01624967,13:0.01102395):0.003664901,14:0.0291774107):0.0029489208,(15:0.018494594,((11:0.01788675,16:0.0281924):0.0009569216,(10:0.01601465,(((6:0.005680027,(((2:0.02125611,3:0.04002088):0.002673809,1:0.1215096):0.04377201,5:0.009848053):0.003843938):0.003491602,4:0.02105172):0.000904301,((9:0.0050254503,7:0.0110765862):0.003974461,8:0.053062007):0.031388918):0.004490632):0.009409368):0.006539325):0.001353781):0.003047428,19:0.04010626):0.0141944203);
tree gen.338 = [&U] ((((15:0.015783433,((11:0.01460754,((((8:0.054057817,(9:0.01027081707,7:0.018508326):0.002335075):0.02101009,5:0.01039939):0.0008420657,((4:0.026995,6:0.007849003):0.0004346414,(3:0.03282858,(2:0.01729013,1:0.1380947):0.003704691):0.05170658):0.001812189):0.0009320092,10:0.016531587):0.008442644):0.005127685,16:0.03570658):0.003769462):0.001279409,((12:0.01148346,13:0.01018704):0.001582881,14:0.0300353033):0.006685298):0.006747717,19:0.03639110281):0.0124980939,(17:0.05067518,18:0.0299966138):0.059206318);
tree gen.339 = [&U] ((((14:0.0364274772,(12:0.01169706,13:0.006398458):0.001971611):0.0009725816,((11:0.01022493,(((((((2:0.04471312,3:0.01819553):0.02019502,1:0.09753585):0.03177942,4:0.02608365):0.0006476557,6:0.01224269):0.002071775,5:0.007971804):0.001508125,((7:0.013013394,9:0.0088307022):0.006657359,8:0.04062621):0.015350391):0.002566333,10:0.00659729):0.01094678):0.005800431,16:0.03057074):0.0070009):0.0009646633,(15:0.018280193,(17:0.02135373,18:0.042470794):0.029626988):0.002476354):0.004525825,19:0.02870288715);
tree gen.340 = [&U] ((((((12:0.01502811,13:0.007278007):0.004221532,14:0.02543862119):0.0008640801,15:0.009380078):0.0016322676,((11:0.01581324,(((6:0.01276019,4:0.01992434):0.0001366086,((1:0.1559706,(3:0.02070019,2:0.02251314):0.009230273):0.031977836,(((9:0.004950589,7:0.0098113177):0.0030178201,8:0.049430676):0.01801291,10:0.008828907):0.0007253175):8.809427e-05):0.001313065,5:0.01503789):0.007387788):0.003376592,16:0.01838692):0.005699109):0.003973034,19:0.04544414164):0.0118264946,(17:0.04461316,18:0.034047513):0.0509952737);
tree gen.341 = [&U] ((17:0.052188618,18:0.0204087143):0.0537938224,(((((12:0.009749363,13:0.01127008):0.009273139,14:0.0212722188):0.001629602,15:0.0125691167):0.001399591,((11:0.01250822,(((((3:0.02375654,(2:0.03839893,1:0.1103932):0.01923793):0.04658161,6:0.00668981):0.000694742,4:0.0116255):0.003035636,(10:0.01405245,5:0.01653397):0.00245355):0.0004248232,((9:0.004733845,7:0.00940934469):0.0006974264,8:0.033556031):0.0262839319):0.01731066):0.001955378,16:0.04385761):0.00541855):0.002467123,19:0.0344284236):0.01192047348);
tree gen.342 = [&U] (((((12:0.0121811,13:0.006595211):0.001621629,14:0.0274450616):0.003191174,(15:0.01504494,(((4:0.0170624,((((5:0.0109947,10:0.021077203):6.424648e-05,(8:0.048215566,(7:0.011635956,9:0.014579968):0.002922597):0.0343115442):0.00231452,6:0.01127806):0.0011893,(1:0.1069086,(3:0.02643221,2:0.03619374):0.002489814):0.03830824):0.000761863):0.007588549,11:0.01552851):0.005181838,16:0.01987798):0.005829442):0.0014052861):0.0021423222,19:0.02803806):0.0118949454,(18:0.0246442646,17:0.051734363):0.039562577);
tree gen.343 = [&U] ((18:0.046486308,17:0.041774118):0.0515408807,((((14:0.0372748308,(12:0.008930608,13:0.00611185):0.004799149):0.002092186,15:0.0143035298):0.0004059953,((11:0.01458289,(((((1:0.1409897,2:0.01171477):0.01479655,3:0.02049542):0.06096691,6:0.007719946):0.0006315944,4:0.02126745):0.001259589,(5:0.01223866,(10:0.009433451,(8:0.062724938,(7:0.0122869335,9:0.004748335):0.00219026259):0.02540147):0.002134843):0.002335693):0.008848081):0.005163376,16:0.02851772):0.006037427):0.0009687071,19:0.02763390514):0.0062833821);
tree gen.344 = [&U] ((17:0.043882408,18:0.037272381):0.0509241559,(((15:0.0139854588,((((((9:0.012223553,7:0.008103415):0.007566969,8:0.045600181):0.0285429,(((3:0.022799,(2:0.03738489,1:0.1433908):0.004598512):0.05545827,(6:0.003770562,4:0.02035007):0.001036842):0.005417443,5:0.01451827):2.066964e-05):0.0009102822,10:0.019061985):0.009820646,16:0.02976553):0.001565461,11:0.01858014):0.009004398):0.0002578866,((12:0.01447241,13:0.003240015):0.004528852,14:0.02419574125):0.001288772):0.0001884353,19:0.0386035851):0.0081809299);
tree gen.345 = [&U] ((19:0.04169615166,((16:0.02422401,(11:0.01460244,(((8:0.059854595,(9:0.01046506,7:0.016268697):0.001914014):0.02065555,10:0.014858943):0.00145687,(5:0.008481972,(6:0.00511908,((3:0.03678057,(1:0.1172263,2:0.0181238):0.01511777):0.04447157,4:0.02431798):0.002019265):0.001353609):0.0009393495):0.0169971):0.006060408):0.0061329279,(((12:0.008962762,13:0.008241173):0.002061127,14:0.02088587957):0.002614155,15:0.013799556):0.001343013):0.007744534):0.0099656575,(18:0.03911893,17:0.041624127):0.0540094501);
tree gen.346 = [&U] (((((16:0.01818388,(11:0.01246098,(((5:0.01201247,(((3:0.03156461,(2:0.02181806,1:0.1452837):0.008463876):0.05125699,4:0.01649287):0.003469177,6:0.005231822):0.001745905):0.005798904,10:0.012847819):0.000204426,((9:0.01295369,7:0.0076706541):0.002428545,8:0.043524925):0.01999545):0.009701177):0.01198871):0.004584702,(14:0.0384990108,(12:0.02156182,13:0.005341255):0.001605007):0.006259187):0.0003469521,15:0.012092712):0.00142202,19:0.04043643484):0.0092754475,(17:0.051515079,18:0.036929903):0.047810169);
tree gen.347 = [&U] (19:0.0404045787,(15:0.01569191,(((14:0.020485787,(12:0.01096142,13:0.0111164):0.003208492):0.001012696,(17:0.0136076,18:0.061474487):0.0324180531):0.0008761743,(((10:0.013216419,((((6:0.004768296,(3:0.03398391,(2:0.02759736,1:0.1608949):0.01885689):0.0446965):0.001786052,4:0.02574644):0.0003530599,5:0.007598873):0.004906803,((7:0.006588552,9:0.0110200482):0.002049775,8:0.06218022125):0.02091054):0.001729241):0.01118387,11:0.01539436):0.007383697,16:0.03988144):0.007087277):9.09652e-05):0.0025241141);
tree gen.348 = [&U] (19:0.03950316153,((17:0.0123856,18:0.069605372):0.0386222872,(15:0.0140444973,(((12:0.009352865,13:0.006990854):0.006056174,14:0.0315968017):0.0006702709,((((((1:0.09179955,2:0.01947985):0.01050271,3:0.02530873):0.04317611,4:0.02204635):0.006021824,(((10:0.022680692,5:0.01467834):0.0004738954,6:0.00781564):0.0002819672,(8:0.043136017,(7:0.0081125789,9:0.0137117041):0.00185098):0.0286375959):0.003146264):0.007424937,11:0.01856321):0.007202133,16:0.02974041):0.003662865):0.0005496185):0.003109105):0.000801513);
tree gen.349 = [&U] (((((15:0.0169856555,(16:0.03544618,(11:0.01574372,(((10:0.017462571,5:0.01153782):0.0004307679,(((1:0.08953713,(2:0.02776508,3:0.02028772):0.006253272):0.03688513,4:0.02482796):0.001541821,6:0.007242045):0.0009040961):0.0006408259,((9:0.01166407,7:0.0125254051):0.001348663,8:0.045260309):0.0311791453):0.007567278):0.001588584):0.007173053):0.002943875,(17:0.0150381,18:0.056880003):0.042772714):1.868856e-05,14:0.0376887572):0.002138819,(12:0.01634664,13:0.01132294):0.00482165):0.0022852098,19:0.0445056927);
tree gen.350 = [&U] (19:0.0447802191,((15:0.012885039,(17:0.01983503,18:0.056631072):0.038669489):0.0002365266,(((12:0.01338803,13:0.01517269):0.003300829,14:0.0399929715):0.003063888,((11:0.01687959,16:0.02630148):0.002175193,((10:0.022481113,((9:0.0125582,7:0.0137302027):0.003420771,8:0.055987107):0.0224291835):0.001335885,(5:0.007483766,((1:0.1032332,(3:0.02338311,2:0.03470508):0.0139269):0.05119315,(4:0.01999473,6:0.009712647):0.003376234):0.001528043):0.001622397):0.01434266):0.007483157):0.0007964147):0.0012238624);
tree gen.351 = [&U] (18:0.0726727777,(((17:0.050465311,15:0.008631178):0.005477606,((14:0.0274092002,(12:0.01861579,13:0.004307872):0.002481573):0.005506206,((((5:0.01558638,(((4:0.02470239,((2:0.01708927,1:0.1499779):0.001400734,3:0.01972048):0.05660337):4.880133e-05,6:0.004301825):0.007365556,(8:0.048311964,(7:0.014613474,9:0.0169737):0.006947791):0.019025266):0.000389232):0.003194538,10:0.019898642):0.006590121,11:0.01841222):0.001239459,16:0.02369046):0.006812614):0.001127878):0.0009919058,19:0.0388919419):0.0177962034);
tree gen.352 = [&U] ((19:0.02851666836,(((((11:0.01754832,((((6:0.005147211,(4:0.01683042,((1:0.1061649,3:0.0206665):0.00117221,2:0.03699869):0.04453328):0.002306211):0.000577893,5:0.01665132):0.001918969,((7:0.0122269192,9:0.009239785):0.005873311,8:0.052471139):0.02379191):0.0004115611,10:0.01345831):0.008581497):0.002690074,16:0.02037927):0.012435563,(13:0.0101629,12:0.01255823):0.005117291):8.726389e-05,14:0.023589957):0.0001551951,15:0.013183437):0.003614346):0.0070465322,(18:0.031838068,17:0.043177012):0.0543999539);
tree gen.353 = [&U] (((((12:0.01235703,13:0.005210815):0.008429857,14:0.02901024618):0.001961254,(((11:0.01465002,(10:0.013721139,((8:0.050835085,(9:0.01693148,7:0.0159297131):0.0024162472):0.02892067,(5:0.009399427,((3:0.01776827,(2:0.03113586,1:0.1231785):0.005859715):0.06563602,(6:0.006606287,4:0.02955505):0.001847743):0.001155853):0.005314795):0.001492829):0.01003582):0.005603554,16:0.02403232):0.005139448,(17:0.02102004,18:0.079654651):0.040051321):0.001053663):0.001392426,15:0.014886484):0.000642611,19:0.03904613538);
tree gen.354 = [&U] (((((11:0.01397903,(10:0.016569235,((((3:0.02307637,(1:0.1236507,2:0.009341861):0.01953588):0.05015027,(4:0.02212985,6:0.004759182):0.001153651):0.005842787,5:0.01128745):0.0002785377,((7:0.016918149,9:0.007928704):0.003777398,8:0.0345389716):0.02604459):0.001367237):0.02034423):0.003028237,16:0.02518671):0.006349834,15:0.018472228):0.001026476,(((12:0.01439045,13:0.01806391):0.002944239,14:0.037234776):0.001503787,(18:0.069692488,17:0.023875712):0.048120336):0.0005790824):0.0004476363,19:0.04868837874);
tree gen.355 = [&U] ((18:0.03361184,17:0.045240703):0.0571435563,(19:0.04874025967,((15:0.019886634,(14:0.0295640128,(12:0.01418653,13:0.006634924):0.003976811):0.0008179032):0.00064346284,((11:0.01690595,(((8:0.0309187942,(9:0.006988807,7:0.0132179871):0.002821212):0.02184602,(5:0.01361394,(((2:0.04217807,(3:0.0186588,1:0.154449):0.008217297):0.04387923,6:0.003557977):0.001653241,4:0.01856368):0.0006473184):0.001230343):0.0002522037,10:0.013439942):0.01322155):0.007000739,16:0.02334247):0.0065915128):0.0027259216):0.0118775144);
tree gen.356 = [&U] ((17:0.033481392,18:0.02674667):0.0472708572,(19:0.0424412101,(((13:0.004894072,12:0.009908092):0.003148033,14:0.025824798):0.001729562,(15:0.015030457,(16:0.0312597,(11:0.006535945,((((1:0.0943859,(2:0.04266935,3:0.02309902):0.01148284):0.04563925,(8:0.0346095904,(7:0.0135888735,9:0.003018817):0.001291423):0.02436283):0.0009811811,(5:0.01305707,(6:0.01144001,4:0.02920252):0.0004548962):0.00208585):0.00322155,10:0.01523303):0.009050234):0.003432893):0.007273745):0.0001581483):0.002792739):0.00724116271);
tree gen.357 = [&U] (19:0.04399078631,((14:0.0373254556,(12:0.01173874,13:0.009860274):0.00300549):0.003012946,((15:0.008911563,((11:0.01354599,(10:0.013343007,(((8:0.045211781,(7:0.009879172,9:0.005911393):0.001892174):0.01953436,((1:0.1128867,(3:0.02094791,2:0.03530654):0.007905449):0.0462264,(4:0.01954893,6:0.003331689):0.0002251682):0.001610752):0.0007843733,5:0.01017251):0.002524472):0.009419106):0.009080631,16:0.02449433):0.004651557):0.001016175,(18:0.05798019,17:0.02120475):0.026306846):0.0007672473):0.004218475);
tree gen.358 = [&U] ((17:0.039773339,18:0.026739652):0.053163277,((((14:0.03085152315,(12:0.01233148,13:0.007783808):0.002385335):0.0009335587,(16:0.04540056,(11:0.01757224,((5:0.01214592,((((2:0.0256042,3:0.01417107):0.01555069,1:0.1008138):0.03864519,4:0.01572421):0.008669004,(10:0.017046063,(8:0.038026491,(9:0.007258803,7:0.0115189717):0.009324337):0.02337419):0.001302503):0.0003842716):0.0006433539,6:0.007822027):0.009089757):0.004172422):0.002183579):0.0003550743,15:0.012737994):0.0028567723,19:0.03185295379):0.0166676573);
tree gen.359 = [&U] ((19:0.03133225374,(((((((7:0.0127473978,9:0.0121194283):0.003746656,8:0.05408924):0.035712553,(5:0.004983343,(6:0.005049312,(((1:0.1417566,2:0.02242872):0.008074388,3:0.02893025):0.06535469,4:0.01905445):0.002234174):0.001957852):0.0006157993):0.002668012,10:0.014695095):0.008540712,11:0.009846958):0.006855036,16:0.02886913):0.009244559,(15:0.021822065,(((12:0.004887436,13:0.008800685):0.005221879,14:0.024169737):0.002345078,17:0.0629217267):0.0009028876):0.0007075983):0.00195394929):0.0104172147,18:0.0747125029);
tree gen.360 = [&U] (((15:0.012872506,((12:0.008225932,13:0.003999706):0.003071129,14:0.0350586264):0.0015817242):0.0002291066,((18:0.066185746,17:0.01755385):0.034686021,((11:0.009560421,(10:0.01436364,((8:0.0395909038,(9:0.007765463,7:0.020210524):0.003701737):0.021953,(5:0.009953144,((((2:0.0209218,3:0.02292749):0.004886008,1:0.08678064):0.0412693,6:0.004504322):0.0008817167,4:0.0274898):0.001952974):0.0005407156):0.0004951326):0.01186544):0.00605319,16:0.02988407):0.01002392):0.0009192289):0.001272356,19:0.0414322651);
tree gen.361 = [&U] ((19:0.03492344574,((16:0.02429308,((((5:0.005632689,(8:0.0397356034,(7:0.0121202972,9:0.008214945):0.001955034):0.02475836):0.0003842175,((4:0.0247613,((1:0.1319764,3:0.02143876):0.007151921,2:0.02423819):0.04807716):8.499518e-05,6:0.005161728):0.001691813):0.0009971182,10:0.016060347):0.003616622,11:0.02113476):0.01288738):0.005783959,(15:0.011919943,(14:0.0205733951,(12:0.009733997,13:0.00795813):0.00113069):0.00147511):0.001316393):0.0034726102):0.0125214608,(17:0.042655859,18:0.032541258):0.0585617657);
tree gen.362 = [&U] (((14:0.0257783239,((12:0.008418353,13:0.00454497):0.00539738,((((((5:0.01255938,6:0.008341115):0.002479085,((2:0.04823047,1:0.1187963):0.002320812,3:0.01672266):0.04764403):0.0008354376,(10:0.01352437,(8:0.060846992,(7:0.017188858,9:0.0044913452):0.004036513):0.031183055):0.0009558789):0.001229221,4:0.02171377):0.01441751,11:0.01181151):0.01023369,16:0.02396405):0.011736933):0.00251144):0.003197798,(19:0.0340591319,15:0.011016303):0.0001002433):0.00914693236,(17:0.040414233,18:0.028784192):0.048775387);
tree gen.363 = [&U] ((((18:0.071212635,17:0.01909657):0.0326778285,15:0.021348305):6.735145e-05,((14:0.0256826407,(12:0.01530534,13:0.00354011):0.004742621):0.001556653,(16:0.02481792,(((5:0.009084799,((((2:0.03912415,3:0.02866999):0.01032607,1:0.1402815):0.0471707,(6:0.01357236,4:0.02228723):0.001608826):0.002107614,10:0.017869257):0.0007640171):0.005204149,((7:0.0161725032,9:0.010394868):0.004975278,8:0.0603090227):0.01544901):0.006576038,11:0.01484398):0.006207865):0.01097712):0.0002844632):0.002956967,19:0.0414242448);
tree gen.364 = [&U] (19:0.03172849193,((14:0.03189419443,(12:0.02252064,13:0.003862016):0.006458399):0.006427649,(((16:0.01812734,((10:0.016038481,(((9:0.0072965113,7:0.0154909877):0.002112744,8:0.056174996):0.0311789224,(((4:0.01727816,((3:0.01913912,2:0.03005194):0.01488014,1:0.1248187):0.03196854):0.003154868,6:0.006494369):0.001742396,5:0.009622068):0.001438056):0.003186771):0.009267526,11:0.00915419):0.01051009):0.00455329,15:0.015092912):0.0006912957,(18:0.049629082,17:0.01836675):0.040345585):0.0003266082):0.0009283527);
tree gen.365 = [&U] (19:0.04078883079,((16:0.02972449,((((((((2:0.04045813,1:0.1149058):0.006466732,3:0.02247665):0.0543616,4:0.02469187):0.001548008,6:0.01431991):0.00387823,5:0.007112742):0.0008253733,10:0.019692049):0.0003074684,((9:0.01262901,7:0.01235289461):0.0034013633,8:0.058475807):0.03200516):0.01304673,11:0.01023975):0.003859749):0.007036325,((((12:0.01070953,13:0.008663863):0.001121658,14:0.0228095158):0.001981459,15:0.0214969):0.0006670397,(18:0.069495109,17:0.02342968):0.053725439):0.0001071925):0.0017098907);
tree gen.366 = [&U] (19:0.0501476838,(((((12:0.01026066,13:0.006639939):0.004015977,14:0.0222099323):0.004585596,(18:0.0527610253,17:0.01823917):0.030786582):0.0009931495,((11:0.01058854,(10:0.021283169,((5:0.006897418,(((1:0.1249141,(2:0.04559702,3:0.01785627):0.006768899):0.04005836,4:0.0214711):0.001158197,6:0.009568084):0.0009337305):0.0002756437,((7:0.0157801993,9:0.0087449636):0.003504774,8:0.059482406):0.025850013):0.004695369):0.005397632):0.005538795,16:0.03221302):0.01074529):0.001536791,15:0.017611473):0.005277507);
tree gen.367 = [&U] ((((15:0.013677371,(16:0.03049213,(11:0.01518209,((5:0.01131124,10:0.00928161):0.001510603,((8:0.0570072072,(7:0.019689382,9:0.010997399):0.000315101):0.02433477,((4:0.03155726,(2:0.05357164,(1:0.159471,3:0.02494456):0.006685072):0.0587612):0.0006261835,6:0.01044458):0.002853541):0.002953066):0.008243625):0.009679821):0.005148866):0.00350805,(14:0.0454905977,(12:0.01718826,13:0.005665338):0.007864617):0.002919002):0.0047867563,19:0.03157379657):0.014403536,(17:0.047762137,18:0.044319046):0.066718377);
tree gen.368 = [&U] ((19:0.04636265038,(((17:0.053345771,(16:0.02503767,(11:0.01173974,(((8:0.0482487438,(7:0.018060124,9:0.0103811079):0.004697145):0.03215033,((((2:0.04061534,3:0.02961155):0.007661329,1:0.1233828):0.0437739,(6:0.005846412,4:0.01745773):0.001869636):0.001915486,5:0.01066402):0.001127129):0.002681764,10:0.015857224):0.01068938):0.00457321):0.0050499204):0.0007252698,15:0.018935467):0.0003761845,((13:0.007570542,12:0.01169359):0.004203857,14:0.028955105):0.005226545):0.0009953429):0.015088446,18:0.09076634153);
tree gen.369 = [&U] ((18:0.02849599834,17:0.04702771):0.0550340539,(((16:0.0289095,(11:0.01508485,(10:0.015605873,(((6:0.008984349,4:0.02124592):0.001169018,((3:0.02961382,2:0.02698135):0.008271844,1:0.1069656):0.03648334):0.002918175,((8:0.0494748849,(7:0.014550296,9:0.007188963):0.00137326):0.0113614,5:0.009852875):0.001674469):0.0002731311):0.004793766):0.003045451):0.004745843,((14:0.0311278932,(12:0.008620778,13:0.008132331):0.004872716):0.0006937936,15:0.0090535545):0.0001020966):0.002124816,19:0.0278213738):0.00601527233);
tree gen.370 = [&U] ((18:0.034070008,17:0.049241994):0.0780269761,(((((11:0.010564,(10:0.02458619,(((2:0.008574663,1:0.1226947):0.009638996,3:0.03994527):0.02587293,((5:0.01114941,(4:0.02243578,6:0.004547372):0.003501436):0.002779463,((7:0.010987596,9:0.0200929544):0.0048983198,8:0.065935482):0.02992843):0.000942176):0.0008466515):0.005120321):0.008806818,16:0.02818658):0.001930994,15:0.015949942):0.000517765,(14:0.0279211481,(12:0.006560933,13:0.006865192):0.01022797):0.00722927):0.001013266,19:0.03133599176):0.0104109434);
tree gen.371 = [&U] ((17:0.0425532673,18:0.0285366001):0.04156276009,(19:0.0376220263,(((16:0.02817734,((10:0.02417341,((5:0.01054862,((4:0.02613106,(1:0.1035252,(2:0.03586598,3:0.03562066):0.01486657):0.0280304):0.0009688429,6:0.007221879):0.002375876):0.004935641,((7:0.0090705491,9:0.01792373):0.003389314,8:0.054647786):0.02069167):0.0003631049):0.01315768,11:0.01577186):0.001386993):0.005992335,15:0.0123595598):0.000470695,((12:0.013539,13:0.006646844):0.003241412,14:0.0207874569):0.005246798):0.0024904547):0.0128803235);
tree gen.372 = [&U] ((17:0.0502930125,18:0.04315384039):0.050011253,((((12:0.01491397,13:0.01257555):0.003644576,14:0.02824490069):0.001995685,(((11:0.01547273,(10:0.014769801,((8:0.045472701,(9:0.002847985,7:0.016882025):0.0021252628):0.02152826,(((3:0.02788887,(2:0.01997204,1:0.1215243):0.006226172):0.04797794,(4:0.02726387,6:0.007232934):0.003422437):0.0005064304,5:0.01028586):0.003583706):0.0005960276):0.009921211):0.001891209,16:0.03030062):0.001549334,15:0.010568868):0.002538476):0.0024850298,19:0.042557417):0.0108989226);
tree gen.373 = [&U] (19:0.044711688,(((17:0.01825238,18:0.070820975):0.066722779,15:0.014571914):0.0001257508,((((10:0.01928726,((((3:0.02346531,2:0.02384449):0.003082668,1:0.1388268):0.03090725,5:0.01236782):0.0005020351,(6:0.005168641,(4:0.02131626,((7:0.0080548852,9:0.004599081):0.005253563,8:0.041877873):0.0204718):0.001297674):0.0003670773):0.006636821):0.007322359,11:0.009845178):0.002655766,16:0.03429024):0.005686854,(14:0.02710645571,(12:0.005191717,13:0.007900368):0.002365332):0.004417424):0.002882091):0.002404832);
tree gen.374 = [&U] ((17:0.051327866,18:0.041891958):0.0638031536,(19:0.04653991381,(((11:0.01020118,((((7:0.0096655806,9:0.009210793):0.0073060012,8:0.045942436):0.02066715,(5:0.01359707,((6:0.007317078,4:0.02149852):0.0007505225,(2:0.04205421,(1:0.1363663,3:0.02818737):0.004004376):0.04844478):0.0003758729):0.001493149):0.001712612,10:0.014296764):0.003682891):0.002836004,16:0.02375213):0.00678392,(15:0.011179344,((13:0.004933885,12:0.01094735):0.007347348,14:0.0225449234):0.001722477):0.0002556397):0.004059944):0.0136197735);
tree gen.375 = [&U] ((((((12:0.01170251,13:0.005291769):0.004667935,14:0.03173327343):0.003337741,15:0.019332538):0.001905662,((11:0.01289069,16:0.02449259):0.002778839,(((5:0.00748252,(((1:0.111113,(2:0.02621647,3:0.01475562):0.003386359):0.05265296,4:0.02157567):0.00230588,6:0.006504805):0.002274309):0.002012995,10:0.010650316):0.001635195,((7:0.016382415,9:0.01309468):0.0035588798,8:0.044920179):0.01774723):0.01415336):0.0050259826):0.001464898,19:0.04117010164):0.01349877922,(17:0.05029495,18:0.057824605):0.064356013);
tree gen.376 = [&U] ((((15:0.015833569,(((10:0.012715811,(((((2:0.03243314,3:0.02652138):0.01931219,1:0.1710465):0.02662845,(6:0.008943324,4:0.02622314):5.292426e-05):0.00181222,5:0.00938293):0.0009111241,((7:0.0132491903,9:0.006836426):0.0066535936,8:0.05693203):0.01690418):0.0003554185):0.006908204,11:0.01741545):0.006049577,16:0.0267937):0.004302224):0.001661131,(12:0.01570829,13:0.006947715):0.003125914):0.0002623834,(14:0.04460316031,(17:0.02067166,18:0.081803796):0.038741945):0.00126312):0.002283980809,19:0.0374133176);
tree gen.377 = [&U] ((((14:0.0195718678,(12:0.0082666,13:0.005139645):0.004292229):0.0008021456,(15:0.0112636629,(17:0.01651016,18:0.038910489):0.039196781):0.003889079):0.0005384682,((11:0.01221567,((4:0.02157389,((5:0.008109436,6:0.005667993):0.001084199,(10:0.012269732,(8:0.032230036,(9:0.006752365,7:0.01215794065):0.00333872):0.020802413):0.002260647):0.0001197432):0.000459662,(3:0.02646936,(2:0.02406189,1:0.1374874):0.008861954):0.04699595):0.006346829):0.004463292,16:0.02623752):0.006182337):0.002243293,19:0.0305337514);
tree gen.378 = [&U] (19:0.0439892441,(15:0.011284324,((((11:0.008882576,((10:0.013578355,((((3:0.03788961,(2:0.02312582,1:0.1388981):0.01110291):0.04310247,6:0.009255522):0.001672492,4:0.03190387):0.002589257,5:0.009165318):0.001117302):0.002940118,((9:0.009457744,7:0.0137534883):0.005093084,8:0.05830787):0.02495783):0.003889947):0.005679567,16:0.02938478):0.003979158,14:0.0294678082):0.001321854,((12:0.01111588,13:0.01039373):0.001937919,(17:0.009700876,18:0.052321515):0.0372779271):0.001303124):0.003429347):0.001602195);
tree gen.379 = [&U] (19:0.0584964032,(((((11:0.02456107,((8:0.042298957,(7:0.0115682096,9:0.01044012):0.008469117):0.02415064,((10:0.022375279,5:0.007051121):0.0006604356,(6:0.00440552,(((2:0.05187911,3:0.02633875):0.008049498,1:0.1263133):0.05585607,4:0.02660773):0.001705351):0.004310553):0.001131036):0.008312367):0.003124638,16:0.03172854):0.007932367,15:0.007218375):0.0004148119,(17:0.02609865,18:0.05968139):0.040080313):1.89684e-05,((12:0.007949832,13:0.009853038):0.009419385,14:0.03074878025):0.0008536589):0.003500193);
tree gen.380 = [&U] (18:0.107618236,((((13:0.01018832,12:0.01740417):0.000730998,14:0.01508406833):0.002267543,((17:0.0590405284,(((10:0.013215452,((8:0.0574227355,(9:0.007747059,7:0.0197819739):0.0003134101):0.02629369,(5:0.01193005,(4:0.02263131,((3:0.02165671,(2:0.03177764,1:0.1374645):0.01066236):0.06437322,6:0.006593865):0.001455092):0.0006091487):0.0009573884):0.0008523884):0.00764792,11:0.01977579):0.003234012,16:0.01536085):0.006992668):0.0009201769,15:0.010127631):0.0004228532):0.003008303,19:0.0278942525):0.0080873357);
tree gen.381 = [&U] ((19:0.03817811131,(((17:0.0454097096,((11:0.01356194,(((4:0.03080689,6:0.008206678):0.000878333,(8:0.044311744,(9:0.008811179,7:0.01292918316):0.004631719):0.02497403):0.0001777887,((((2:0.04676857,3:0.03034079):0.005004345,1:0.1449774):0.04568167,10:0.01376376):0.0009890482,5:0.009602916):0.00164291):0.01251856):0.004877262,16:0.04171657):0.006849907):0.0001932438,15:0.011348197):0.00136174,(14:0.0310617772,(13:0.003998788,12:0.007578581):0.001708271):0.00376):0.001583378):0.0098310673,18:0.115461432);
tree gen.382 = [&U] (19:0.02699436846,((18:0.0522602015,17:0.02354648):0.031453434,((((12:0.01620241,13:0.006816441):0.003487314,14:0.0251378049):0.0006863852,(((10:0.01299296,((8:0.049332747,(9:0.004882758,7:0.0067237415):0.003445729):0.0223165,(((4:0.02150245,6:0.007054526):0.0004631024,((1:0.1435363,3:0.02319688):0.003715334,2:0.0234284):0.0422126):0.002633373,5:0.008616137):0.0005589557):0.002322653):0.0111954,11:0.01082302):0.00232432,16:0.02400888):0.003431412):0.0004343652,15:0.015883512):1.729072e-05):0.002961926);
tree gen.383 = [&U] (((((11:0.01094659,(((5:0.007878764,((((2:0.02019993,1:0.1147412):0.01035653,3:0.02155755):0.05148788,4:0.02212191):0.001399224,6:0.003945561):0.003969725):0.002629902,((9:0.008693902,7:0.012018591):0.00243709,8:0.048663281):0.0265453723):0.0009228599,10:0.018621221):0.007969651):0.005617973,16:0.03277825):0.0054899341,((14:0.03956918678,(13:0.006094737,12:0.012368):0.000831205):0.001865027,15:0.012412213):4.911852e-05):0.0001114039,19:0.04763812227):0.0097583773,(18:0.034988656,17:0.04846734):0.0569307435);
tree gen.384 = [&U] ((17:0.044079245,18:0.034759764):0.0511730027,((((14:0.0454381238,(13:0.005386627,12:0.01065774):0.007584613):0.0027238016,15:0.01855616):0.0003008074,((11:0.01106983,(((((4:0.0262526,6:0.004473259):0.0001981264,((3:0.01643258,1:0.1301574):0.005210701,2:0.02512263):0.04885166):0.0007358672,5:0.01221543):0.001524698,(8:0.049887023,(7:0.0110987776,9:0.01257050671):0.0039035025):0.02009428):0.002776137,10:0.021103487):0.01111167):0.006250154,16:0.03378182):0.008059367):0.0037228083,19:0.028961468):0.0156514144);
tree gen.385 = [&U] ((17:0.040628536,18:0.0405768563):0.0627081154,(19:0.0517029321,(((14:0.0469915609,(13:0.004412204,12:0.01659046):0.00482733):0.0014309,(((((4:0.02258908,(1:0.143176,(2:0.03613559,3:0.02007213):0.02008014):0.0545142):0.003936232,(6:0.00751744,5:0.01350692):0.0004004025):0.003538687,(10:0.014978132,(8:0.04708907,(7:0.0115430059,9:0.004586866):0.00495762659):0.02553666):0.000532532):0.01091574,11:0.01339418):0.003298576,16:0.03372719):0.00346708):0.003584355,15:0.015589421):0.00462541333):0.01014696314);
tree gen.386 = [&U] ((18:0.02543127,17:0.049429859):0.068861083,(19:0.0327206775,((((11:0.0191777,(((6:0.009483167,(4:0.01583721,((3:0.01994591,2:0.04418251):0.02441326,1:0.1130504):0.04077519):0.005651093):0.003460844,((8:0.04237438,(9:0.01005729,7:0.009807465):0.007275544):0.024304132,5:0.01007732):0.002067017):0.001692141,10:0.01632492):0.01010402):0.002240259,16:0.02445807):0.013891645,(14:0.0393046618,(12:0.01096565,13:0.006865776):0.00226839):0.003438676):0.0005740898,15:0.014257529):0.0009210698):0.006967595);
tree gen.387 = [&U] ((17:0.0378668573,18:0.031450726):0.0636530081,(((15:0.0127049306,(14:0.0419414509,(12:0.02095038,13:0.008691553):0.001638279):0.002524673):0.001047315,((11:0.01043164,(10:0.0186244,(((7:0.008866732,9:0.008754789):0.00494612,8:0.068706941):0.028734906,(5:0.01338449,(6:0.006635465,(((3:0.03146623,2:0.05178945):0.005608225,1:0.1345957):0.04007202,4:0.02534491):0.004638695):0.0008520023):0.001133649):0.006282415):0.004342385):0.003742316,16:0.02470464):0.003394525):0.0006279672,19:0.0387374111):0.01438092831);
tree gen.388 = [&U] ((19:0.029444859,(15:0.013615924,((14:0.0395217055,(13:0.006716923,12:0.01456639):0.006258779):0.001290117,(16:0.0201968,(11:0.01539934,((8:0.062880383,(7:0.008787028,9:0.006921343):0.0045415784):0.015550027,((10:0.013293766,((2:0.030613,1:0.1377159):0.01047548,3:0.02696991):0.05617138):0.004805955,((6:0.009028048,5:0.005185722):0.0006202843,4:0.01726234):0.0008450681):0.002552583):0.01364667):0.005847411):0.009043691):0.0019641812):0.003306707):0.0134457021,(17:0.046297042,18:0.0279159928):0.066860981);
tree gen.389 = [&U] ((18:0.026613072,17:0.05118653):0.06322685,(((14:0.0451049843,(13:0.007995845,12:0.02063067):0.006440471):0.002046873,((16:0.03049738,(11:0.01147686,((((4:0.023199619,10:0.01391113):0.001867516,(5:0.01351619,6:0.005083798):0.005491459):0.0003451176,((2:0.04113372,3:0.04013685):0.007773105,1:0.1368543):0.05349748):0.005449646,((9:0.01289117,7:0.0122139515):0.001673087,8:0.050173619):0.01890941):0.007723852):0.002792604):0.00432564,15:0.017336421):0.0007588336):0.004664852,19:0.0403060917):0.013546428);
tree gen.390 = [&U] ((((15:0.011749982,(16:0.03301812,(11:0.01408362,((((9:0.005375017,7:0.0116602164):0.001857579,8:0.054671836):0.02268405,((4:0.02159764,5:0.004816306):0.0001308716,(6:0.008032401,((1:0.1349722,2:0.01821751):0.01501002,3:0.01824556):0.04275435):0.001606105):0.004856567):0.001538477,10:0.02546249):0.007197192):0.005578418):0.003562455):0.001322499,(14:0.04883701331,(12:0.009101908,13:0.0111112):0.00310062):0.006518802):0.002164008,19:0.0350871763):0.0069635603,(17:0.0494061386,18:0.021312378):0.0621840655);
tree gen.391 = [&U] (((15:0.01370802,(((11:0.01596856,(10:0.022164949,((5:0.006526462,((((1:0.1102941,2:0.03019454):0.005978739,3:0.03381164):0.05157174,4:0.01761776):0.0004264048,6:0.007481869):0.0009862318):0.003990837,((9:0.01143107,7:0.0096477281):0.0058923245,8:0.041449117):0.01817782):0.0008080745):0.004134394):0.004228269,16:0.02597313):0.007890191,(14:0.029721185,(12:0.009794592,13:0.007382667):0.003039502):0.002306073):0.0009116605):0.003847957,19:0.04408020044):0.0127577908,(17:0.050259833,18:0.020800096):0.0608958078);
tree gen.392 = [&U] ((17:0.045608574,18:0.031012107):0.07230703404,(19:0.0315987651,((((11:0.01704733,16:0.02633987):0.00141197,((((7:0.0158491363,9:0.01270852):0.001656866,8:0.06044433):0.0426347441,((((3:0.02310761,(1:0.1521274,2:0.01856732):0.0175976):0.05171533,6:0.007323212):0.0001316604,4:0.02170962):0.001047225,5:0.0105473):0.005739551):0.001824115,10:0.014164363):0.01849553):0.00678198,15:0.013892009):0.002200172,(14:0.0232648021,(12:0.008363281,13:0.007187104):0.003904718):0.0010807225):0.0027549026):0.00858813997);
tree gen.393 = [&U] ((17:0.04092029,18:0.031454273):0.0685849147,(((((13:0.01545544,12:0.009613061):0.004828558,14:0.0324480918):0.0035230776,(16:0.01863058,(11:0.01114714,(10:0.012717122,((8:0.048873088,(7:0.0082398804,9:0.009400793):0.0028645627):0.027845832,(((6:0.01316142,((2:0.03772169,3:0.03018762):0.01158937,1:0.09045609):0.03866063):9.373421e-05,4:0.02195226):0.001028906,5:0.00911574):0.0006082656):0.001793673):0.006595737):0.002821298):0.004518466):0.001318873,15:0.017888731):0.003663839,19:0.03131686075):0.0121786637);
tree gen.394 = [&U] ((((14:0.0394521316,(13:0.005562522,12:0.01541101):0.003762661):0.0005886096,(((11:0.02237018,((5:0.009346539,(((4:0.02399481,((2:0.04666337,3:0.03011649):0.007182904,1:0.1524796):0.04070409):0.001020254,6:0.009391213):0.001159433,(8:0.051177011,(9:0.01179092,7:0.0160085881):0.0041373306):0.01879665):0.002271524):0.005202247,10:0.013182185):0.01016572):0.003963611,16:0.02886194):0.01221201,15:0.016187843):0.001653595):0.002018555,19:0.0461015161):0.0089595771,(17:0.052377891,18:0.020534049):0.0734931304);
tree gen.395 = [&U] ((17:0.0431128595,18:0.0257723917):0.064177742,((((10:0.020018874,((5:0.01114648,(4:0.01973959,((1:0.1402699,(2:0.02770521,3:0.03272463):0.003070928):0.05718603,6:0.008217188):0.003152159):0.000695153):0.0008339979,((9:0.008659019,7:0.018638452):0.004451136,8:0.046455548):0.03065862):0.0008862306):0.01023601,(11:0.01621069,16:0.02205832):0.002677973):0.007040853,(15:0.0064837993,(14:0.0324046002,(13:0.009520499,12:0.0119001):0.001794456):0.002876881):0.0020038547):0.002479204,19:0.0441965563):0.01186538289);
tree gen.396 = [&U] (((((16:0.02227489,(11:0.0158979,((((9:0.006843581,7:0.0075941922):0.0034243083,8:0.054696568):0.02933729,((6:0.005396092,((3:0.02618164,(2:0.03237778,1:0.1339287):0.0009906452):0.05058286,4:0.02614881):0.0007904183):0.005141763,5:0.009203774):0.004909994):0.004318109,10:0.020139596):0.008707408):0.003205357):0.0021563346,(14:0.0263260383,(13:0.01670598,12:0.01694644):0.004278945):0.0002426333):0.001035541,15:0.018938993):0.0007023116,19:0.04655061564):0.018507999,(18:0.033046495,17:0.044808128):0.071532224);
tree gen.397 = [&U] ((17:0.0447245327,18:0.0470629367):0.0455310504,((((16:0.02763486,11:0.01676041):0.001232705,(((5:0.01557717,(6:0.01339587,(4:0.03021176,(3:0.03900643,(1:0.1152625,2:0.02990364):0.004018411):0.05240818):0.002258607):0.003969786):0.0008367683,((9:0.0150805313,7:0.0059392283):0.01014259,8:0.040961398):0.019237876):0.005098865,10:0.01873417):0.009545131):0.007759529,(15:0.013856268,(14:0.03666216218,(13:0.009237673,12:0.02437363):0.005146122):0.005210543):0.0003227301):0.006777255,19:0.0628267157):0.0103964844);
tree gen.398 = [&U] ((17:0.041032649,18:0.020318285):0.05960897,(19:0.0310442969,((14:0.02850058858,(13:0.00878076,12:0.02107316):0.003602319):0.00211014863,(15:0.012673395,(16:0.02829757,(11:0.01159086,((((((1:0.1310689,(2:0.02639613,3:0.02567189):0.01554364):0.0354244,4:0.026669403):0.0006363963,6:0.005364168):0.000476441,5:0.009830537):0.000895954,((7:0.0100115359,9:0.009093157):0.003866023,8:0.04791449):0.0215005):0.00132851,10:0.01458368):0.01029268):0.004610627):0.003101203):0.001679768):0.003236799):0.01030935882);
tree gen.399 = [&U] ((18:0.043410655,17:0.048909715):0.065345532,(19:0.03216195573,((((12:0.01017741,13:0.0047069):0.0007074892,14:0.0293477261):0.002169776,((16:0.01776584,11:0.01218432):0.0005472298,(10:0.02227804,((8:0.0444643834,(9:0.003573531,7:0.014147809):0.003422152):0.02150487,((4:0.02044611,(6:0.008380248,((2:0.02040739,1:0.1594144):0.01849798,3:0.01986255):0.06009338):0.000340452):0.000972227,5:0.008869765):0.001924343):0.001935543):0.01014186):0.0114231745):0.0008832345,15:0.0182728205):0.0003506068):0.00852439584);
tree gen.400 = [&U] (((((13:0.009029191,12:0.01106048):0.006091956,14:0.02949913118):0.00253371,((16:0.03545133,(11:0.009491798,((4:0.02858068,((1:0.1106566,2:0.03603419):0.001186564,3:0.03564965):0.04238572):8.023878e-05,(((5:0.00591743,(8:0.051932423,(7:0.016960068,9:0.008764047):0.004374907):0.0206938279):0.001268705,10:0.02708915):0.000615458,6:0.007673998):0.001857471):0.00801741):0.00328899):0.00300611,15:0.015566608):0.006192094):0.0053791599,19:0.0240873124):0.01100780238,(18:0.043442207,17:0.035336353):0.043857559);
tree gen.401 = [&U] ((((15:0.02673613,(16:0.02756971,((((6:0.00516413,(4:0.02947506,((1:0.1048338,3:0.0006369692):0.02534689,2:0.03160538):0.06247853):0.0003697513):0.006610949,((8:0.055583478,(7:0.0081969427,9:0.008979318):0.0039506363):0.0351545225,5:0.01163724):0.001233177):0.006449924,10:0.014674471):0.01143994,11:0.01530743):0.002436038):0.009881028):0.006520745,((13:0.005993171,12:0.007553683):0.004385992,14:0.03409158617):0.004467262):0.006190192,19:0.03308983159):0.00850025341,(18:0.0311298411,17:0.054456153):0.057290932);
tree gen.402 = [&U] (((15:0.023030407,(((((3:0.03521023,2:0.04143381):0.001617757,1:0.1014533):0.0432773,(((9:0.01218927,7:0.009282779):0.002364262,8:0.050593149):0.0289037542,(4:0.02445654,((5:0.01424842,6:0.009267737):0.001545261,10:0.0097606738):0.002433129):0.0005610818):0.002465149):0.007392833,11:0.01352754):0.004437726,16:0.02136296):0.007334616):0.002753332,((14:0.0226373483,(12:0.006503388,13:0.01086873):0.003274018):0.0006570749,(18:0.059674622,17:0.01351995):0.0567624021):0.0002868434):0.000763858,19:0.04165576889);
tree gen.403 = [&U] ((((((12:0.0112988,13:0.01668633):0.003014542,14:0.03122708298):0.0004629889,15:0.009103086):0.001159204,((11:0.01252326,(((6:0.007312338,(4:0.02118966,((2:0.06043921,3:0.02386416):0.009134678,1:0.1424155):0.02939744):0.003322804):0.001358112,10:0.0187212):0.000263537,(5:0.013212,(8:0.051968562,(9:0.01015699,7:0.01208583258):0.011638136):0.03436605):0.0003335939):0.01482661):0.008874093,16:0.02855656):0.008629792):0.002933633,(18:0.067209372,17:0.0108842):0.046436795):0.0030112017,19:0.04444105561);
tree gen.404 = [&U] (18:0.089085304,((((14:0.0313265164,(13:0.00509142,12:0.005848031):0.004274557):0.001274975,(17:0.051297594,((11:0.01826981,((5:0.01067565,(((7:0.0156917023,9:0.008193501):0.002977796,8:0.044555362):0.023689418,(6:0.003541242,(4:0.02131729,((3:0.03356315,2:0.03009926):0.009555184,1:0.1093766):0.04518471):0.001330979):0.001668324):0.002041472):0.00297444,10:0.00866321):0.007346099):0.00447399,16:0.03569266):0.005307132):1.508186e-05):0.002331796,15:0.012316458):0.0029338746,19:0.03883621191):0.0110862249);
tree gen.405 = [&U] (((((11:0.01335545,((5:0.01366308,(10:0.021529665,(8:0.059741416,(9:0.01070334,7:0.012027523):0.007051511):0.02392326):0.0006998407):0.0004490825,(4:0.01930264,(6:0.008683523,((2:0.03185699,3:0.03312095):0.0180378,1:0.1108254):0.0381559):4.58751e-05):0.003169239):0.01336301):0.003012833,16:0.02130559):0.006825701,((15:0.0131216499,17:0.04546345):0.002708207,(14:0.04202046954,(13:0.00819799,12:0.006932549):0.001951315):0.003994696):0.004131582):0.00277353,19:0.03239022884):0.012107179,18:0.0853181829);
tree gen.406 = [&U] ((18:0.03648082014,17:0.053043451):0.060278947,(((((((5:0.01255043,(((1:0.1231125,(2:0.03317918,3:0.04025111):0.01017608):0.03629255,6:0.007845841):0.002049563,10:0.015475747):0.0007888807):0.000275303,(4:0.02335649,((9:0.007594919,7:0.0146465888):0.006614883,8:0.0613003442):0.02100613):0.0003290118):0.01779271,11:0.01442694):0.007586144,16:0.04143021):0.006336694,(14:0.02779383875,(13:0.009469133,12:0.01137177):0.004264779):0.003190974):0.002136357,15:0.0212924126):0.0018208826,19:0.0385435027):0.0176962599);
tree gen.407 = [&U] (19:0.0372000831,((16:0.02692578,(11:0.01456777,(10:0.01904708,(((7:0.010777209,9:0.008608525):0.002923746,8:0.049145088):0.02513295,(5:0.01136801,((6:0.002705368,((1:0.1488439,2:0.03826867):0.008307069,3:0.02824672):0.04117966):0.002544302,4:0.02340484):0.0002138327):0.0008822156):0.004627283):0.008541256):0.006684055):0.008446024,((18:0.0812033531,17:0.01105077):0.0410005712,(15:0.017214259,(14:0.0333921357,(12:0.008059356,13:0.004158318):0.002845102):0.001752839):2.907404e-05):0.0005231991):0.00210382);
tree gen.408 = [&U] ((19:0.03461597657,((((((8:0.0495381729,(7:0.0129500616,9:0.01331513):0.006015449064):0.01754932,((5:0.0203006,(6:0.004802353,4:0.02865492):0.001577703):0.004371187,((2:0.04090371,3:0.02489813):0.008337467,1:0.1220093):0.04225611):0.00201525):0.0034468,10:0.013215623):0.009985462,11:0.0141943):0.006467061,16:0.0202396):0.01438605,(15:0.0087811468,(14:0.0299542616,(13:0.01210392,12:0.01292271):0.008341727):0.003018241):0.0005449687):0.0015094123):0.0085890112,(18:0.03458325,17:0.0435179267):0.05684969);
tree gen.409 = [&U] ((18:0.0434592154,17:0.040666495):0.0541816211,((((11:0.01193737,((4:0.02627518,10:0.023495365):0.001419912,(((1:0.1488325,2:0.01861568):0.01090039,3:0.01776952):0.05417747,((8:0.046967439,(7:0.0126304862,9:0.01472712):0.0061475949):0.02668608,(5:0.006411775,6:0.007846105):0.001556487):0.0009476285):0.002895649):0.001820316):0.008375503,16:0.02487646):0.008205141,((14:0.0273500637,(13:0.007794587,12:0.009872129):0.003347495):0.001518723,15:0.011127532):0.0040953482):0.002002058,19:0.0388887928):0.00986291544);
tree gen.410 = [&U] (((16:0.04297289,(11:0.01920757,(10:0.009052608,((5:0.007883098,(4:0.02448699,(6:0.006088217,((2:0.04167652,1:0.1333819):0.005000575,3:0.02989344):0.04662648):0.003177159):0.002105864):0.002126059,((7:0.0108641041,9:0.005722694):0.007560752,8:0.046258921):0.016644866):0.008106173):0.01419427):0.003148055):0.006788918,((((12:0.01030768,13:0.005487989):0.006097991,14:0.03923427751):0.001970335,15:0.01391325):0.002421226,(18:0.051402566,17:0.01690073):0.055976673):0.0003907362):0.0010510362,19:0.03761639104);
tree gen.411 = [&U] (19:0.04338399151,(((12:0.02068624,13:0.009742712):0.004067367,14:0.042807092):0.0005568294,(((16:0.02931375,(11:0.008610603,(((9:0.011152158,7:0.0079473313):0.005382914,8:0.048312397):0.02817091,(5:0.01098783,((6:0.006974955,4:0.024792496):0.0004851812,((1:0.1127876,(3:0.02293441,2:0.03184523):0.004802204):0.05013834,10:0.01017545):0.00153691):0.00150656):0.001003549):0.008808246):0.00458953):0.003991183,(18:0.067606522,17:0.01815822):0.0412881421):0.001554077,15:0.0085571689):0.002082889):0.001514307);
tree gen.412 = [&U] (19:0.0398776813,((12:0.01104465,13:0.01324037):0.002279764,(((15:0.014876714,(16:0.02334533,(((10:0.017573245,4:0.02152408):0.004036209,((((9:0.008046506,7:0.0108175817):0.003673622,8:0.043340757):0.021584495,(5:0.008346067,6:0.01082849):0.002297034):0.0002443912,((3:0.01131431,1:0.09714488):0.01033408,2:0.02733074):0.04507896):0.0005716292):0.01183388,11:0.01075506):0.0002313106):0.003711642):0.002073245,(18:0.057446378,17:0.03567259):0.042650509):0.0008410934,14:0.03984267):0.002482614):0.001005133);
tree gen.413 = [&U] ((17:0.0513083,18:0.0385668065):0.04787609,((((((((9:0.006625439,7:0.0099588297):0.0017736243,8:0.045102437):0.0231936,((5:0.00720358,(6:0.004114564,(((1:0.1158904,3:0.01701345):0.005236395,2:0.03605696):0.04444392,4:0.01796526):0.002463652):0.004527605):0.003398182,10:0.01588943):0.001179962):0.0105136,11:0.0101389):0.007273609,16:0.02594682):0.007517344,((13:0.01348085,12:0.007318684):0.003627348,14:0.0282355811):0.00287501):0.0024174411,15:0.016772057):0.001303806,19:0.0404191635):0.0067417903);
tree gen.414 = [&U] ((19:0.03154423998,((16:0.01964265,(11:0.009087881,(((8:0.0573694746,(7:0.0153086648,9:0.006708197):0.00114488):0.0315433,(((4:0.02595609,((1:0.1090797,3:0.02550993):0.001193208,2:0.02633832):0.04322989):0.003164523,6:0.006160393):0.002025028,5:0.01056906):0.002798409):0.0006537271,10:0.018968485):0.01032409):0.008501674):0.0062794263,(15:0.0127596943,(14:0.04256963,(12:0.007284716,13:0.01016225):0.0006945498):0.001115707):0.002648577):0.001426363):0.00590957702,(17:0.043884503,18:0.031346759):0.054085671);
tree gen.415 = [&U] (19:0.03064495531,((12:0.01666878,13:0.009159129):0.003056567,((15:0.010072468,(14:0.029346468,((11:0.0100093,(((9:0.011770979,7:0.014108189):0.00421519,8:0.05604246):0.019112433,(((6:0.009127292,4:0.02202669):0.0008449168,5:0.00577613):0.0004004447,(10:0.005687285,((2:0.02694111,3:0.03505233):0.00975471,1:0.1756682):0.04044547):0.003047298):0.0001838356):0.009902569):0.006116653,16:0.03184326):0.009028913):0.002221206):0.0001056131,(18:0.057420306,17:0.01746667):0.0354806365):0.00254024):0.003901171);
tree gen.416 = [&U] ((18:0.036221148,17:0.047241435):0.066317539,((14:0.04013027322,(15:0.014365659,((12:0.007472132,13:0.01083101):0.0101255282,(16:0.03004604,(11:0.0164924,((((6:0.004664806,4:0.01700643):0.0003430604,((1:0.1570098,2:0.008542891):0.02780712,3:0.02158472):0.05890457):0.005032193,(10:0.017848162,((9:0.01222067,7:0.013885524):0.004990107,8:0.050084242):0.0276113184):0.002993877):0.002450755,5:0.00983474):0.01301187):0.005095362):0.007235074):0.001597437):0.0002545947):0.0033152218,19:0.02595574567):0.0126165786);
tree gen.417 = [&U] ((((15:0.017736729,((12:0.01505599,13:0.007305229):0.002019132,14:0.0346410415):0.002338136):0.0001058731,(16:0.0255406,((((8:0.045505908,(7:0.015757996,9:0.007661749):0.0040167493):0.01678529,(((4:0.02836378,6:0.008089495):0.001523447,5:0.009222911):0.005091485,(3:0.03154283,(2:0.0299637,1:0.1303288):0.003246529):0.05930239):0.004240406):0.001035335,10:0.014161959):0.02104104,11:0.007138218):0.008501096):0.002534129):0.0003075104,(18:0.0680413038,17:0.0111418):0.0464661761):0.0011852378,19:0.0310484856);
tree gen.418 = [&U] (19:0.0269076981,((15:0.015403683,((14:0.0361048683,(12:0.007529314,13:0.004577118):0.000950036):0.002277229,(16:0.02214782,(((5:0.01022304,((4:0.0271311,6:0.007231082):8.562959e-05,(3:0.03630025,(1:0.1096456,2:0.01755073):0.009512893):0.04068242):0.002144379):0.001813878,(10:0.014482041,((9:0.009154812,7:0.0199752739):0.002420176,8:0.042625525):0.02314484):0.0008063119):0.005749033,11:0.01702262):0.00700277):0.005099077):0.002338807):0.003106796,(18:0.0517497847,17:0.01683219):0.0344175199):0.001307893);
tree gen.419 = [&U] ((((14:0.0410451438,(12:0.0121048,13:0.00608893):0.002676049):0.0003199441,(((((1:0.1344791,(2:0.04204604,3:0.02075456):0.007641839):0.04008447,((4:0.0296253,6:0.01161427):0.001883462,5:0.008269657):0.0006781198):0.006123909,(10:0.018607198,((7:0.0116372098,9:0.012986465):0.004632069,8:0.040483398):0.02450248):0.0006630544):0.007726077,11:0.01301248):0.004294287,16:0.03443144):0.004820181):0.0025394433,((18:0.069960716,17:0.01485513):0.036204977,15:0.015540771):0.0008651004):0.0009938632,19:0.0486616263);
tree gen.420 = [&U] (19:0.0363558123,(((((11:0.009677751,((((5:0.007537826,((2:0.03003324,(3:0.01509083,1:0.1289944):0.009523776):0.03909332,6:0.004053935):0.001964548):0.00104359,4:0.02191688):0.001738556,10:0.018535374):0.0002381194,(8:0.041337753,(7:0.0086195441,9:0.01446963):0.006931801):0.0181869951):0.00954113):0.003741437,16:0.02593438):0.006882101,((12:0.007221044,13:0.008453331):0.005745601,14:0.0359649712):0.0023045277):0.0001670553,(18:0.0567185038,17:0.01656247):0.04984838):0.0004752005,15:0.010635008):0.0018817315);
tree gen.421 = [&U] ((17:0.052176108,18:0.0357142476):0.054088996,((((16:0.03601978,(11:0.01112171,(10:0.02155199,(((7:0.0060473884,9:0.01064602):0.002431155,8:0.05499072):0.0234636912,(((1:0.1491422,(3:0.03155935,2:0.03232684):0.01502205):0.03359155,(4:0.02646404,6:0.002782147):0.0008743966):7.889626e-05,5:0.015142026):0.0005069157):0.001755147):0.0155398):0.001882642):0.00836004,(14:0.03255651495,(12:0.02386068,13:0.008080725):0.006092923):0.00209402):0.0006511668,15:0.016999953):0.001081916,19:0.04423446322):0.0124160467);
tree gen.422 = [&U] (((((16:0.02061459,(11:0.01073431,(((8:0.0454003771,(9:0.004487398,7:0.01332330133):0.002057594):0.022542311,(((((1:0.1337465,2:0.02601409):0.009104872,3:0.01706288):0.05267117,6:0.004625036):0.001268894,5:0.01062954):0.0002547164,4:0.02478015):0.001973238):0.001094147,10:0.007942879):0.003847443):0.001148398):0.008988906,(18:0.059237616,17:0.0171901):0.052866532):0.0005012248,15:0.012100761):0.001056184,(14:0.0315264875,(12:0.0131123,13:0.00617188):0.003144036):0.001477679):0.004503681,19:0.02950714555);
tree gen.423 = [&U] (19:0.03582809012,((18:0.05318638,17:0.01851437):0.04759733,(((12:0.02927948,13:0.006604509):0.004203217,14:0.0281898959):0.002414577,(15:0.019941915,(16:0.03518092,(((10:0.016344883,(8:0.032709253,(9:0.0046443828,7:0.010420333):0.00113731401):0.02080597):0.0009765625,((6:0.005238633,((1:0.1271322,(3:0.02738919,2:0.03296974):0.01600936):0.03890023,4:0.02954864):0.002166735):0.001606564,5:0.009202474):0.002118059):0.008053076,11:0.01192381):0.001857318):0.005143703):4.519622e-05):0.0006725467):0.0004002178);
tree gen.424 = [&U] ((((16:0.0264529,((((8:0.043492933,(7:0.010714182,9:0.011829534):0.004916195):0.02019737,((4:0.03199408,(5:0.01164593,(3:0.02490859,(2:0.0279959,1:0.1211118):0.005151975):0.03698748):0.0001150182):0.001179504,6:0.007131881):0.001840779):0.002406145,10:0.019450416):0.01259354,11:0.01031228):0.008100289):0.003649372,((18:0.072615273,17:0.01343838):0.0405663611,15:0.009608431):0.0007404825):0.0001922297,(14:0.0371129352,(12:0.007202779,13:0.005983125):0.01007528):0.00319488087):0.001739193,19:0.0331244144);
tree gen.425 = [&U] ((17:0.037588738,18:0.042465634):0.0627250501,(19:0.0337957918,(((13:0.008369806,12:0.01274497):0.005790019,14:0.03968683861):0.001812909,(15:0.016622316,((((8:0.046382506,(9:0.005401872,7:0.010962169):0.0051767512):0.02270113,(10:0.015842119,(((2:0.03316591,3:0.02254954):0.008040046,1:0.1165383):0.05153854,((6:0.008278053,4:0.02425433):0.001835443,5:0.007057892):0.0001853218):0.001598328):1.60362e-05):0.01077686,11:0.01296198):0.003148633,16:0.02381539):0.004379799):0.001339708):0.003899949):0.0087574392);
tree gen.426 = [&U] ((((14:0.0283885929,(13:0.00652745,12:0.006681442):0.006086519):0.0005629028,(15:0.013153218,(16:0.03091815,(11:0.01531226,(10:0.018498393,((8:0.04270886,(9:0.006504133,7:0.0093511386):0.0032512744):0.028009399,((4:0.02330024,(6:0.002837199,((2:0.01939142,1:0.103947):0.007584269,3:0.03163188):0.05850955):0.0007816793):0.002688317,5:0.009828751):0.0001969102):0.005410829):0.00717428):0.00420669):0.010329823):0.001871679):0.001267618,19:0.0468095589):0.0134948503,(17:0.040443663,18:0.05424577):0.0611353011);
tree gen.427 = [&U] ((((12:0.0144022,13:0.005813545):0.0003953325,14:0.0207346596):0.0005182754,(((16:0.03646487,(11:0.01609073,(10:0.01778431,((8:0.036309485,(9:0.006689404,7:0.0076982367):0.011313861):0.018209526,(5:0.009123784,(((3:0.02326214,1:0.1311111):0.003839003,2:0.0334164):0.04105215,(4:0.03042171,6:0.003945221):0.0007248309):0.0003650782):0.002490883):0.004481233):0.01010394):0.005910575):0.007471922,15:0.009255823):0.001149489,(18:0.05672648,17:0.02573529):0.03730831):0.0007507634):0.001485522,19:0.02471494229);
tree gen.428 = [&U] ((18:0.042528445,17:0.038450617):0.0526247137,(19:0.0484211164,((16:0.03412743,(11:0.01754757,(((4:0.02745671,((1:0.1329007,(3:0.0248865,2:0.03535041):0.0003620123):0.06973075,6:0.01051169):0.003327335):0.007547584,(5:0.008919761,((9:0.004230543,7:0.027598222):0.0029616,8:0.04862999491):0.0182053):0.0006141999):0.002341127,10:0.010199932):0.0129671):0.002616571):0.006556385,((14:0.0331681388,(12:0.01877854,13:0.006349608):0.001854298):0.00219318,15:0.01123524):0.0003941199):0.002243997):0.010220247);
tree gen.429 = [&U] ((19:0.03690081876,(((11:0.01013709,(5:0.007089942,(((4:0.02572306,(((2:0.04620044,3:0.02487028):0.01318341,1:0.1189652):0.0396806,6:0.0121796):0.0005172631):0.00134647,(8:0.0412889214,(9:0.0105430743,7:0.00882273):0.001936213):0.01589573):0.0002955261,10:0.011036109):0.0005124391):0.00635159):0.009689244,16:0.02028172):0.005437722,(((12:0.009516687,13:0.007734199):0.005892368,14:0.032756989):0.001097889,15:0.01516321):0.0008867922):0.0014085131):0.009079406,(18:0.038141191,17:0.040154689):0.057832687);
tree gen.430 = [&U] ((19:0.04067222504,(15:0.01415892,(((((((6:0.008992157,(4:0.02078629,((2:0.03258858,3:0.02396622):0.01865159,1:0.1537254):0.044853725):0.004451685):0.001464284,5:0.006139518):0.003555644,((9:0.01138272,7:0.008052256):0.004637746,8:0.027929484):0.020729915):0.002046086,10:0.017058291):0.008430852,11:0.009753233):0.006394053,16:0.02315007):0.008733644,((12:0.01455861,13:0.006360689):0.004712319,14:0.0418972773):0.001101821):0.00021544226):0.0006060587):0.0070806938,(18:0.038994479,17:0.0358561732):0.0636243373);
tree gen.431 = [&U] ((18:0.0353804552,17:0.04833741):0.0635386958,((((13:0.009378464,12:0.01811342):0.00494159,14:0.0231633104):0.0004972752,((((((7:0.0073600737,9:0.013243131):0.003668259,8:0.043780084):0.028365163,10:0.01735015):0.002115826,(5:0.01181844,((6:0.005599945,4:0.02383449):0.001223468,(1:0.1249412,(3:0.02114084,2:0.03661625):0.008444139):0.03692949):0.003454894):0.0005666968):0.03057949,(11:0.01117641,16:0.0246951):0.001484919):0.003494686,15:0.011996239):0.001943489):0.001261394,19:0.0416868414):0.0231097424);
tree gen.432 = [&U] ((((15:0.016589405,((13:0.009623492,12:0.005498727):0.002795645,14:0.0164973057):0.0030350233):0.001292823,(((10:0.017631375,((5:0.01139793,(8:0.04410514,(7:0.0102397691,9:0.0137073):0.006799713):0.01980373):0.0002947245,((1:0.1559387,(3:0.02306204,2:0.03818726):0.01728812):0.03556479,(6:0.004203452,4:0.03811529):0.0002871083):0.001674889):0.001726792):0.005445037,11:0.01890591):0.005745451,16:0.02753646):0.006479115):0.000330229,19:0.03677467882):0.009537947,(18:0.0294311282,17:0.043152739):0.0654061104);
tree gen.433 = [&U] (((((11:0.01034019,(((8:0.042153876,(7:0.0114753332,9:0.01024341):0.0061690768):0.01928956,((4:0.02750983,(6:0.007424975,(2:0.03200657,(1:0.1103019,3:0.0175508):0.004979675):0.04812588):0.0001501048):0.0007608898,5:0.006933394):0.001071706):0.002834766,10:0.017772158):0.008029492):0.005055587,16:0.02364042):0.004557146,(12:0.0141178,13:0.006055981):0.002692368):0.000778227,(15:0.014398524,(14:0.0421658845,(18:0.075602498,17:0.01449842):0.05521438):8.259325e-05):0.001061557):0.008667774,19:0.03725300689);
tree gen.434 = [&U] ((18:0.03441079,17:0.04176325351):0.0601906289,(19:0.03966744573,(((16:0.02582789,(((5:0.007219973,((6:0.009543666,(4:0.03044834,(1:0.1260268,(3:0.01892741,2:0.03397169):0.004923011):0.04964321):0.0002129334):0.001659294,(8:0.031085796,(9:0.006998337,7:0.0154813284):0.00432149865):0.02326478):0.00289411):0.00204983,10:0.012434797):0.007600745,11:0.01830965):0.003739185):0.006986662,15:0.0102264874):0.003678291,((12:0.01015787,13:0.01016852):0.001935161,14:0.0200790843):0.003179303):0.0008884909):0.0138305232);
tree gen.435 = [&U] (((15:0.017370953,(((13:0.008769658,12:0.009931807):0.003667266,14:0.01797845):0.0033880152,((11:0.01592367,(10:0.016130788,(((6:0.01239968,(4:0.01235839,((3:0.02952748,1:0.132648):0.00896439,2:0.02198882):0.04696584):0.002201904):0.005513494,5:0.01237212):0.0008203592,((7:0.0108870874,9:0.008575988):0.006496978,8:0.035879578):0.0226845613):0.002684402):0.003423358):0.002691305,16:0.01883708):0.004288589):0.001647812):0.001014491,19:0.03896575479):0.0154578383,(18:0.032691554,17:0.034884794):0.061210187);
tree gen.436 = [&U] ((17:0.0324913384,18:0.026709814):0.0634255783,(19:0.0350478094,(15:0.013504329,(((12:0.01074831,13:0.009226809):0.003582633,14:0.0323514329):0.00537607,(11:0.02111082,(16:0.03324578,((10:0.01333684,(8:0.053847308,(9:0.003310167,7:0.0081821515):0.002303739):0.02225948):0.0004755274,((4:0.03299052,((1:0.1230423,(2:0.03605732,3:0.01815702):0.01427636):0.03336952,6:0.009571932):0.002703417):0.003239472,5:0.009052548):0.007128268):0.0122718):0.004000429):0.0037517028):0.0008645265):0.00166578955):0.0111201803);
tree gen.437 = [&U] ((17:0.040453758,18:0.022179681):0.05767579,((((16:0.03050999,(11:0.0185759,(10:0.027446073,(5:0.01269998,((8:0.0370214752,(9:0.008163774,7:0.0240753115):0.002032076):0.02443622,(4:0.01860269,(((2:0.04851484,1:0.1075358):0.009507165,3:0.01868839):0.04261463,6:0.01618229):0.002400074):0.00355226):0.0009886614):7.823322e-05):0.01155377):0.003099141):0.004769294,15:0.015289532):0.003815299,(14:0.0308027648,(12:0.01471526,13:0.008120879):0.004144616):0.001258335):0.002673469,19:0.0398339495):0.0096867533);
tree gen.438 = [&U] (19:0.04056057024,(((14:0.022656492,(16:0.04372738,((10:0.020185005,((5:0.00807956,((1:0.1236942,(2:0.04583174,3:0.02699127):0.02240536):0.0380803,(4:0.02460925,6:0.006665047):0.001977748):0.0002492344):0.003221407,((9:0.008209851,7:0.0076461821):0.006468356,8:0.0492152792):0.0177499):3.565794e-05):0.01161194,11:0.01264056):0.004962059):0.003939529):0.001906505,(12:0.01281351,13:0.00446044):0.008210169):0.001147202,(15:0.017766411,(18:0.086923118,17:0.02538973):0.047325437):0.0006600501):0.003147303);
tree gen.439 = [&U] (19:0.0301462902,((((12:0.01104083,13:0.005326456):0.008131417,((18:0.062484772,17:0.01605635):0.031142141,(16:0.02019778,(((((1:0.1039992,(2:0.03637324,3:0.03303877):0.01482147):0.03802304,(6:0.005483855,(4:0.02377962,5:0.009549322):8.932571e-05):0.002083091):0.003070431,10:0.01673257):0.0006379622,(8:0.056341088,(9:0.006984671,7:0.0093645285):0.0060709858):0.03070254):0.007135028,11:0.01171536):0.002898349):0.004731338):0.0004443753):0.000514058,14:0.0405968033):0.002537493,15:0.017982404):0.00502295);
tree gen.440 = [&U] ((18:0.039777429,17:0.040032072):0.062128893,(19:0.04059732484,(15:0.016812477,((16:0.01622737,((((((3:0.03481638,(1:0.1407167,2:0.02333152):0.01050158):0.04917808,4:0.02083598):0.002533913,(5:0.006099786,6:0.005293638):0.00192014):0.001250778,((9:0.005700244,7:0.0109208971):0.007114194,8:0.026569464):0.025922584):0.001328831,10:0.009116126):0.007832165,11:0.01949023):0.0007140485):0.007270445,(14:0.022251788,(13:0.008581703,12:0.01418944):0.006704803):0.002439403):0.002029329):0.004217779):0.0252672617);
tree gen.441 = [&U] ((18:0.034490229,17:0.04588288):0.0571070116,(((15:0.0151242345,(14:0.024633268,(13:0.01204271,12:0.008630069):0.002414996):0.001289686):9.423567e-05,((11:0.01345311,(((8:0.047828142,(7:0.0100892598,9:0.006840206):0.0037258107):0.020372331,(((4:0.02203979,(3:0.02850656,(1:0.1421588,2:0.03800882):0.006228895):0.04902995):0.0006450909,6:0.008250738):0.003773171,5:0.01021299):0.002317201):0.0002074253,10:0.01646731):0.01207471):0.002950237,16:0.02540709):0.01139457):0.000749644,19:0.040115269):0.0163744856);
tree gen.442 = [&U] (19:0.04255336854,((16:0.03130023,(11:0.02201654,(((6:0.009184316,(((3:0.02226986,2:0.03428801):0.00307944,1:0.08211373):0.06290308,4:0.02129634):0.0008353968):0.000978344,5:0.01043059):0.002909547,((8:0.05801970918,(9:0.01383975,7:0.016510794):0.001891577):0.02025053,10:0.015935658):0.001819521):0.005180797):0.00457527):0.0074323287,((18:0.061000739,17:0.01197733):0.0404870821,(((12:0.01217554,13:0.01254983):0.003409507,14:0.035427165):0.003818032,15:0.013967869):0.0008985391):0.000726082):0.001026005);
tree gen.443 = [&U] (((((12:0.009487899,13:0.001152556):0.005103409,14:0.0384100565):0.002932717,(15:0.009592777,((11:0.01453026,(((5:0.01520416,((6:0.006065971,((3:0.04734815,2:0.04312402):0.005345146,1:0.113837):0.04936519):0.0001760209,4:0.023049442):0.0006915595):0.0009359431,(8:0.042736664,(7:0.0075248887,9:0.011488652):0.0039603958):0.02765317):0.0001961261,10:0.01018483):0.005873339):0.006849357,16:0.01911561):0.003713444):0.0023064574):0.0014920928,19:0.05048855266):0.0063841808,(17:0.052581584,18:0.028838155):0.059450711);
tree gen.444 = [&U] ((19:0.038254965,((14:0.03108057793,(13:0.005700183,12:0.007635954):0.01310592):0.00169379386,((16:0.02222694,(11:0.01062607,((6:0.007944243,((2:0.02636533,1:0.1523273):0.006217914,3:0.04299212):0.04417279):0.001924032,(((((9:0.009996326,7:0.022424809):0.0037175952,8:0.04055363):0.0365590215,10:0.018718449):0.001529209,5:0.009867669):0.001558619,4:0.0184243):0.0005471071):0.008998681):0.004720026):0.005006267,15:0.022125485):0.0009056634):0.003035577):0.0061455321,(17:0.043545924,18:0.043295758):0.0445120478);
tree gen.445 = [&U] ((19:0.0301983595,(17:0.047527262,(((((((2:0.0352484,(1:0.09015443,3:0.02214971):0.001663258):0.03388726,6:0.008421931):0.002515565,4:0.02635901):0.001423943,((8:0.038510452,(9:0.009343621,7:0.015208945):0.003911228):0.02525548,5:0.01442775):0.003068045):0.002410718,10:0.019792593):0.01906927,(11:0.01724392,16:0.02864124):0.002184308):0.007072426,(((12:0.01317334,13:0.003174182):0.005561942,14:0.0203551433):0.001900163,15:0.014560236):0.0007009956):0.003424657):0.0010454317):0.0099888958,18:0.0833488868);
tree gen.446 = [&U] ((19:0.0340185823,(((14:0.0281977107,(12:0.005839076,13:0.008046933):0.001630789):0.001334262,((11:0.01733446,((((6:0.01064914,(3:0.03046428,(2:0.02596374,1:0.07651359):0.004295869):0.04383657):0.0002795201,5:0.01071335):0.0002581114,4:0.02303247):0.002580337,(10:0.01793423,((7:0.0099624289,9:0.006786331):0.0028819716,8:0.0508619621):0.023684154):0.0006602684):0.009107209):0.006169763,16:0.02658762):0.004052595):0.001233128,15:0.008859951):0.0029188606):0.0096964254,(18:0.032375682,17:0.039358444):0.0503891863);
tree gen.447 = [&U] ((18:0.035680916,17:0.035817413):0.0580989472,((15:0.009319732,(((10:0.02316098,(((9:0.006799066,7:0.007405775):0.008438348,8:0.063079379):0.0279013351,((6:0.006720266,(4:0.02321413,((2:0.02590498,1:0.1028836):0.01600719,3:0.02015564):0.04398949):1.982506e-05):0.002065483,5:0.005117909):0.003807405):0.00541004):0.01315712,(16:0.0266383,11:0.02086265):0.0004261912):0.004058473,(14:0.0391369146,(12:0.008134809,13:0.007744786):0.001500543):0.003126329):0.0004824768):0.002991532,19:0.05464424337):0.0096556205);
tree gen.448 = [&U] ((19:0.0383829671,((((((((1:0.1363941,2:0.02186787):0.01203403,3:0.02874766):0.04613741,((5:0.008117055,(((9:0.0120791872,7:0.011852162):0.005625077,8:0.046268568):0.0342702,10:0.01900213):0.0001556614):0.0009499634,6:0.01008074):0.0005939387):0.0009865728,4:0.02310296):0.01085579,11:0.0102146):0.009657085,16:0.02728001):0.007707178,(14:0.03732700722,(12:0.007778145,13:0.01239306):0.0006917444):0.0002815268):0.001008565,15:0.010958755):0.001289864):0.012315365,(18:0.0381868958,17:0.049891649):0.07311595689);
tree gen.449 = [&U] (19:0.0235001546,((15:0.007258697,(17:0.01788633,18:0.075219139):0.0326894964):8.275334e-05,((14:0.0323589111,(12:0.0137479,13:0.008849437):0.002051443):0.001764162,((11:0.01638675,((4:0.02300361,((5:0.007509222,(((9:0.008173541,7:0.016977936):0.0068886943,8:0.063741254):0.02573063,10:0.022246237):0.001707242):3.710689e-05,6:0.005710355):0.002033662):0.001841265,(1:0.1348869,(2:0.04167974,3:0.02832244):0.00985555):0.04267755):0.005427005):0.004200858,16:0.03468096):0.006984802):0.0001246681):0.0030283988);
tree gen.450 = [&U] ((19:0.04019541171,(15:0.0110002088,((16:0.029756,(((10:0.016993242,((8:0.0608800266,(7:0.014066306,9:0.015591379):0.003837862):0.02662294,(6:0.006279245,((1:0.1111588,(3:0.02545519,2:0.0428148):0.001941282):0.03091502,4:0.01901235):0.002589266):0.001187978):0.0003223713):4.496167e-05,5:0.006933523):0.01036348,11:0.01074031):0.006270851):0.002309546,(14:0.04631872814,(12:0.02155147,13:0.008493502):0.009596416):0.0003446104):0.001203362):0.002368371):0.01048253979,(18:0.034962594,17:0.041484628):0.0552844193);
tree gen.451 = [&U] (19:0.0373583043,(15:0.015564796,((((11:0.01318461,((8:0.038721537,(7:0.006933062,9:0.01118676):0.00209046047):0.016714179,(10:0.01388843,(5:0.01016338,((1:0.1469038,(2:0.03828787,3:0.01926314):0.01483283):0.03791549,(6:0.00730581,4:0.02615007):0.001056622):0.0003756607):0.001600099):0.0007071315):0.01115925):0.005758734,16:0.04325336):0.005307523,(17:0.01266951,18:0.050763232):0.039493632):0.003765888,(14:0.0251113205,(12:0.009404123,13:0.00570145):0.004636795):0.003869542):0.001798205):0.0067099847);
tree gen.452 = [&U] (19:0.03665425009,(((11:0.01410849,(10:0.02223332,((8:0.043109934,(7:0.0154688689,9:0.007568372):0.001620817):0.03562566,(5:0.01156535,(((2:0.04220837,(1:0.1559464,3:0.02104831):0.008198532):0.03720651,6:0.004449758):4.852311e-05,4:0.01991198):0.0007298379):0.0005470123):0.0006595227):0.008574902):0.001580673,16:0.02285221):0.002332515,(15:0.01962638,((14:0.0386223539,(12:0.01002815,13:0.007525925):0.002600116):7.562389e-05,(17:0.01357327,18:0.058034111):0.034066158):0.00165754):0.002870219):0.002395611);
tree gen.453 = [&U] ((17:0.045194699,18:0.0329212791):0.0660209444,((15:0.01629675,(((12:0.01612126,13:0.01655197):0.001261498,14:0.0408990571):0.002695058,((11:0.01676612,(10:0.016045935,(5:0.008284721,((6:0.009969284,((7:0.0123273729,9:0.00366889):0.0047328608,8:0.040500869):0.0269453):0.0005649553,(4:0.02527298,(2:0.03576498,(1:0.1392764,3:0.03357179):0.004205773):0.06106817):0.003634794):0.003144603):0.002686531):0.007676357):0.003376636,16:0.02775372):0.006784154):0.001955475):0.0020104344,19:0.06012755945):0.0110447536);
tree gen.454 = [&U] (19:0.0287391934,(((12:0.01464303,13:0.009470198):0.001803055,14:0.0289480866):0.0004757526,((18:0.05759908,17:0.01599697):0.0422135793,(15:0.0184565061,(16:0.01796457,(11:0.0086688,((8:0.048293822,(7:0.012123177,9:0.005379534):0.002973659):0.03091576,(6:0.01074433,(5:0.01031704,(10:0.018864677,(((2:0.02519995,1:0.09018318):0.01025361,3:0.01811181):0.04319937,4:0.01140147):0.002671112):0.0001662163):0.001057905):0.004043364):0.01432299):0.005785498):0.006637514):0.002632219):0.000103444):0.0004629722);
tree gen.455 = [&U] (((18:0.061775265,17:0.02500523):0.041578476,(((11:0.00852022,(((((3:0.03110321,1:0.1494874):0.00338539,2:0.03875476):0.05166257,(4:0.021982031,6:0.007725618):0.0005869037):0.002445298,(5:0.009900146,10:0.02468693):9.992081e-05):0.0001585841,((9:0.005832392,7:0.0084018571):0.0027766723,8:0.0460683873):0.01813092):0.01521858):0.01323939,16:0.03662465):0.004117827,(((12:0.01743936,13:0.007671546):0.005135179,14:0.0329608851):0.004907196,15:0.011675946):0.002259693):0.000728323):0.006056738,19:0.0416831364);
tree gen.456 = [&U] (19:0.03870933166,((15:0.019064051,(18:0.0725942771,17:0.01591846):0.027551833):4.190038e-05,(((11:0.01129471,(((((5:0.003877219,4:0.01747947):0.003014145,(1:0.1537207,(2:0.03667363,3:0.03377346):0.02718795):0.029822247):0.0006422529,6:0.005077045):0.003258412,((7:0.012659447,9:0.005626134):0.0046625543,8:0.051749115):0.0187842323):0.001399816,10:0.02058557):0.01455587):0.003069052,16:0.0362039):0.00675298,((12:0.01230569,13:0.007164001):0.002971007,14:0.0408594952):0.001754547):0.0007391082):0.005405359);
tree gen.457 = [&U] (19:0.0422870337,(((14:0.03289536922,(12:0.005220581,13:0.01268102):0.002952991):0.001321442,(15:0.020562708,((10:0.020846249,((8:0.053558153,(9:0.010235041,7:0.017108925):0.006148401):0.021622472,(((2:0.04005362,3:0.03740672):0.0225372,1:0.09686064):0.033084518,((4:0.02721073,5:0.007156435):0.001132367,6:0.01141305):0.0006980424):0.001633241):0.0001205382):0.01063236,(11:0.01160593,16:0.03484722):0.002492129):0.003208503):0.0009508189749):0.0009913544,(18:0.079941462,17:0.02327692):0.047097463):0.0001940824);
tree gen.458 = [&U] (19:0.02911242312,(((((11:0.01232473,((((9:0.009505897,7:0.0132842308):0.003669774,8:0.03942524928):0.03295127,10:0.019262097):0.001301162,(((((3:0.02375729,2:0.0423462):0.001236868,1:0.09991084):0.04667303,4:0.01625148):0.0006808415,5:0.01295145):0.0009789426,6:0.0131253):0.003330133):0.01287179):0.01086365,16:0.03130147):0.002180367,15:0.015028779):9.348886e-05,((12:0.01061312,13:0.01427688):0.0006153307,14:0.0387643763):0.003276668):0.002181982,(18:0.0548471,17:0.02222672):0.047644131):0.00269251);
tree gen.459 = [&U] ((((15:0.010791639,14:0.03525561666):0.002133075,((16:0.03540378,(11:0.01603771,(((5:0.01185669,(4:0.01788232,6:0.005663476):0.003066993):0.0004911311,(((2:0.03025518,1:0.1414633):0.005072165,3:0.02263194):0.04813642,(8:0.0445320846,(7:0.00771384364,9:0.007663378):0.002365714):0.03427878):0.0004642425):0.001626841,10:0.01355056):0.00824724):0.003784395):0.0072693881,(13:0.01320301,12:0.01050081):0.004886069):0.0007340403):0.0025994551,19:0.03863592823):0.0047939535,(17:0.0453344831,18:0.038017475):0.0638290361);
tree gen.460 = [&U] ((19:0.03965025641,(((10:0.01184999,((8:0.045809546,(9:0.0104572487,7:0.010266505):0.003735901):0.0343288,(5:0.01491547,((4:0.02347904,((2:0.03787157,1:0.1349627):0.0008254467,3:0.02748686):0.07482676):0.0009743853,6:0.01349774):0.006559817):0.0008355629):0.00241345):0.01384723,(11:0.01639494,16:0.02358051):0.001631231):0.011228981,((14:0.02923244644,(13:0.00962676,12:0.01439068):0.005304934):0.003211467,15:0.015217371):0.0005649596):5.094101e-05):0.0114235887,(17:0.057794543,18:0.025673592):0.0546329808);
tree gen.461 = [&U] (19:0.0421865668,(15:0.016175005,((18:0.0653416144,17:0.02143913):0.03713628,(((12:0.01836692,13:0.01207012):0.006678771,14:0.039232701):0.001247315,((11:0.02271104,(((8:0.050546048,(9:0.0048109948,7:0.0076423689):0.0051269926):0.0352882,((((3:0.03088649,(2:0.02521794,1:0.1582923):0.01230521):0.04774464,6:0.002918198):0.001032959,5:0.01226094):0.003694528,4:0.02478836):0.0008106547):0.00235738,10:0.01556685):0.00948838):0.003331708,16:0.04286866):0.006339721):0.0002760141):0.0007870411):0.002200172);
tree gen.462 = [&U] ((15:0.013105798,((((12:0.01099385,13:0.01189337):0.006632082,14:0.0450863256):0.00151471,((((1:0.08935487,(3:0.02026976,2:0.0242466):0.009081172):0.0455991,4:0.02123454):0.002309756,(10:0.01549144,(5:0.008601712,(((7:0.00919448346,9:0.0079739238):0.0050239973,8:0.062227229):0.030036503,6:0.008733845):0.0004370171):0.0007033317):0.002418201):0.007066869,(16:0.03662555,11:0.01913316):0.0006377555):0.01046204):0.00271102,(18:0.066310888,17:0.0207062):0.04756589):0.001059686):0.0006114698,19:0.0416522934);
tree gen.463 = [&U] ((19:0.03143313016,((16:0.02235846,(11:0.01004618,((8:0.045407828,(7:0.020837615,9:0.007429007):0.004876458):0.0189807,(10:0.014335835,(5:0.006559067,(6:0.006336403,(4:0.01748073,(1:0.1590303,(3:0.02640565,2:0.03701347):0.007390319):0.04467906):0.002787802):0.001515025):0.002993261):0.0005892096):0.00994082):0.006285809):0.003669513,((14:0.01538684,15:0.007273499):0.00133775,(13:0.01026717,12:0.006722609):0.002473215):0.00119283):0.0011160686):0.0142430356,(17:0.048282902,18:0.032859641):0.0549803418);
tree gen.464 = [&U] ((((11:0.01478375,16:0.01950698):0.002563683,(5:0.008516464,(((1:0.1453712,(3:0.02533308,2:0.03310533):0.005324253):0.03201314,(6:0.006196866,4:0.02020701):0.002373852):0.001996652,(10:0.017507352,(8:0.053996404,(7:0.0086208209,9:0.0144758415):0.0064567644):0.02506456):0.004492416):0.002470395):0.01407318):0.006380709,(((18:0.06949363,17:0.01837289):0.038134281,(14:0.03592621943,(12:0.01531626,13:0.01341908):0.001353348):0.0008813407):0.00040253,15:0.017174483):0.002629886):0.00495961515,19:0.0398548822);
tree gen.465 = [&U] ((15:0.016148293,((18:0.051190596,17:0.01785854):0.0353693577,((14:0.036012258,(12:0.01219487,13:0.006385692):0.003257884):0.001219939,((11:0.01839574,(((6:0.006200164,(4:0.02210703,((1:0.08866103,3:0.01267615):0.01028707,2:0.02808833):0.03357813):0.002465077):0.0004425863,(5:0.01206648,((9:0.008185596,7:0.0061477657):0.005991347,8:0.049328234):0.02398977259):0.000271051):0.001932196,10:0.013513095):0.003107052):0.01059751,16:0.01856876):0.005701625):0.001187839):0.0004755362):0.0017756212,19:0.0303239192);
tree gen.466 = [&U] ((((14:0.0327084959,(12:0.01200528,13:0.005424653):0.003867888):0.002442863,(15:0.0151638862,((11:0.01022074,(((5:0.006720086,((((2:0.02975837,1:0.1250972):0.01213417,3:0.01755415):0.06046067,4:0.0196695):0.0008683056,6:0.004962964):0.002254551):0.001782582,((7:0.008265768,9:0.01211305):0.0005852907,8:0.045367522):0.023053548):0.00152895,10:0.018754288):0.008217475):0.007114776,16:0.03469087):0.00393913):0.0002820666):0.0002781356,(18:0.062998974,17:0.01809277):0.043823841):0.001146019,19:0.0399425866);
tree gen.467 = [&U] ((17:0.037408595,18:0.053129837):0.0671321414,(19:0.0359212095,(15:0.020658848,(((13:0.009646693,12:0.0157043):0.003481262,14:0.0340333887):0.002612085,((11:0.009988482,(((((((1:0.0852784,2:0.02773675):0.005000373,3:0.02454224):0.04895987,6:0.006171869):0.001043237,4:0.03447377):0.0004087472,5:0.008324957):5.373566e-05,(8:0.053260972,(7:0.0258176108,9:0.0133656399):0.001313275):0.019241198):0.001608399,10:0.015243485):0.0104528):0.005929047,16:0.02365939):0.0079089318):0.001794306):0.001026745):0.0085773371);
tree gen.468 = [&U] ((18:0.0301496402,17:0.030882487):0.073010975,(19:0.04968515365,(((((10:0.011276107,(((9:0.009539049,7:0.0138555327):0.005517329,8:0.031290511):0.0241739448,(5:0.006930876,(6:0.006223683,(((2:0.04591715,3:0.01748347):0.00523894,1:0.1393999):0.03838709,4:0.01306011):0.003543384):0.0034327):0.0006277587):0.001135441):0.0158053,11:0.01316938):0.002045846,16:0.02107838):0.007985247,(14:0.0307347104,(13:0.006343157,12:0.009252432):0.004238226):0.002241367):0.000775955,15:0.011948428):0.002756029):0.01129557804);
tree gen.469 = [&U] ((18:0.038522229,17:0.037499278):0.046758674,(19:0.04013295,((15:0.01134536,(14:0.0342531383,(13:0.01287921,12:0.01150604):0.006928235):0.002371053):0.0007151128,(((((((2:0.04215428,3:0.01212408):0.02283964,1:0.1399641):0.04495203,(4:0.02347764,(5:0.005542246,6:0.01130827):0.0008813896):0.001790383):0.003607529,((7:0.00879286837,9:0.007281372):0.006026539,8:0.034416759):0.01834450807):0.006034711,10:0.028762503):0.004955292,11:0.01823244):0.01140734,16:0.02658324):0.003404228):0.00174462):0.0142199245);
tree gen.470 = [&U] (((((13:0.007871024,12:0.01025666):0.005845459,14:0.030639168):0.0006270208,(((((((((2:0.03978562,3:0.02446366):0.02663891,1:0.122518):0.041200611,(4:0.01902588,6:0.007238765):0.001522052):0.001850612,5:0.0138404):0.001863,(8:0.0461811003,(9:0.017524782,7:0.0120188253):0.003632939):0.02203941):0.000485121,10:0.011549206):0.01733976,11:0.01936204):0.005843083,16:0.02517201):0.008014684,15:0.014237938):0.0001219219):0.001581212,19:0.02777769525):0.010712354,(18:0.03713758,17:0.0532692278):0.070474091);
tree gen.471 = [&U] ((15:0.01781807,((((13:0.005726774,12:0.0168657):0.001105768,14:0.0167938588):0.004394199,(18:0.09258963,17:0.01463011):0.04866422):0.0001805324,((11:0.009505857,(10:0.01591958,((5:0.010918064,(4:0.02917896,(((3:0.02703061,2:0.03898896):0.01156495,1:0.1346101):0.04443142,6:0.003961276):0.004380435):0.0006724049):0.001790228,(8:0.044919734,(7:0.018193603,9:0.002075793):0.007236149):0.021042713):0.004290413):0.01061174):0.003118395,16:0.02465378):0.003675263):0.0005719091):0.010132226,19:0.04091201631);
tree gen.472 = [&U] ((19:0.028138527,(((12:0.006602052,13:0.01068154):0.0063821989,(15:0.011542263,14:0.03373190644):0.001128182):0.0005162241,((11:0.01618192,((8:0.045981975,(7:0.0146394196,9:0.008024211):0.0005240158):0.0194365407,((((2:0.02425452,(1:0.1417248,3:0.03349752):0.00194607):0.05016656,4:0.03005117):0.002017062,10:0.016471155):0.0009218063,(6:0.005369297,5:0.01065599):0.000849404):0.0002769601):0.01186812):0.002205839,16:0.02590249):0.005966678):0.00463728356):0.008598044,(17:0.035917483,18:0.023184927):0.0644394741);
tree gen.473 = [&U] (19:0.04926250405,(15:0.013063175,((18:0.079926587,17:0.02718991):0.040368008,(((11:0.01052663,(10:0.01938876,(((((9:0.004680974,7:0.0096451148):0.001782775,8:0.049695691):0.02522740814,(1:0.13781,(3:0.0303533,2:0.0429507):0.01761563):0.03802921):0.001597678,5:0.0102275):0.0006170866,(4:0.03137158,6:0.0090157):0.002620847):3.456341e-05):0.013372258):0.0024936,16:0.04668516):0.003122502,((13:0.01109592,12:0.01233786):0.002783239,14:0.031183935):0.001117598):0.0007599457):0.002399746):0.002481342);
tree gen.474 = [&U] ((19:0.05552262672,((((12:0.00772655,13:0.01239496):0.003222678,14:0.017278657):0.002461277,15:0.009995062):0.001445509,(16:0.02354764,(11:0.008441176,((((9:0.00429041578,7:0.00750011468):0.0030528931,8:0.055919761):0.01923704,(6:0.004993736,(5:0.005732534,((1:0.1064956,(3:0.01403028,2:0.0335033):0.01870591):0.03126838,4:0.01977477):0.004723396):0.000501752):0.002099674):0.0004904494,10:0.016035003):0.005880155):0.008283295):0.01211097):0.002335438):0.0098252841,(18:0.03424019,17:0.047610565):0.056224052);
tree gen.475 = [&U] ((((((12:0.01254529,13:0.01312831):0.001815713,14:0.036748487):0.002564075,(16:0.03149279,(11:0.01042196,(((10:0.012330151,((7:0.0128128961,9:0.005148402):0.002750474,8:0.0564158651):0.02109936):0.005458766,(6:0.003657895,((3:0.02871402,(1:0.1572316,2:0.03877637):0.006429547):0.06051503,4:0.02585152):0.001709048):0.003770461):0.0005922375,5:0.006125589):0.008624036):0.01305466):0.0036557883):0.0005984462,15:0.017538194):0.0008228675,19:0.0453066187):0.0146159137,(17:0.055648821,18:0.041086713):0.0855646693);
tree gen.476 = [&U] ((17:0.042667727,18:0.034056973):0.0618746163,(19:0.0349774284,(((13:0.009026709,12:0.01551093):0.008809211,14:0.0232061403):0.001902066,(15:0.017889307,(16:0.02806189,(11:0.007143023,(10:0.015848888,((((6:0.007262667,5:0.004306782):0.0002349554,4:0.02509064):0.001391693,((2:0.05044384,1:0.1286509):0.003278715,3:0.03771551):0.04995669):0.003495893,(8:0.059371321,(9:0.0107168888,7:0.0161101085):0.0024431406):0.02563759):0.002795764):0.005567662):0.004789599):0.007842007):0.0004195121):0.008156508):0.0163613014);
tree gen.477 = [&U] ((19:0.0330935948,((16:0.03087889,(11:0.01512222,(4:0.03012874,(((5:0.006934804,(10:0.023207747,((9:0.010131878,7:0.0161267963):0.0039002669,8:0.062980461):0.01378853):0.001603763):0.0004526664,6:0.005106201):0.0008511641,(3:0.01918161,(1:0.1122252,2:0.03808016):0.004224255):0.05355247):4.756741e-05):0.01194509):0.007634515):0.009795879,(((12:0.01110905,13:0.01152436):0.01178243,14:0.02519141434):0.001093088,15:0.017060536):0.003105694):5.052014e-05):0.0163124539,(17:0.041809341,18:0.021499631):0.062331513);
tree gen.478 = [&U] ((((13:0.009249427,12:0.008116672):0.003185762,((17:0.01223325,18:0.056877429):0.050965403,(14:0.0244039467,(16:0.03458495,(11:0.01292908,((10:0.012712012,(5:0.01422082,((7:0.016139185,9:0.01023554):0.004708926,8:0.062158979):0.02400963):0.001820619):0.0001374981,((6:0.007739115,(3:0.02811471,(1:0.1391062,2:0.02592226):0.009442808):0.0503264):0.004871682,4:0.02360643):0.003233998):0.01149525):0.01084524):0.001116722):0.001436625):0.0018139269):0.004178569,19:0.03716024453):0.0005657825,15:0.0126225247);
tree gen.479 = [&U] ((17:0.043490063,18:0.031708165):0.049988161,((((((((((1:0.1485021,2:0.01906013):0.02508796,3:0.02313449):0.05574929,6:0.002812991):0.002396774,(5:0.0130415,(4:0.02847406,10:0.019854948):0.002690251):0.003835479):0.0003118363,(7:0.0148971562,(8:0.045917368,9:0.008956905):0.001553158):0.0348935973):0.01324876,11:0.01725385):0.004348548,16:0.02472685):0.005231418,(14:0.023641322,(12:0.007013136,13:0.009518377):0.005111413):0.002218347):0.004002931,15:0.019185621):0.0035874883,19:0.03375786897):0.0136480127);
tree gen.480 = [&U] (((((((8:0.050426955,(9:0.003309867,7:0.01190438091):0.004638099):0.02543933,((5:0.009076624,((((2:0.01443336,1:0.1290223):0.01583348,3:0.01961913):0.05355768,6:0.003678198):0.00267288,4:0.0329896):0.002046984):0.001515478,10:0.015722263):0.0005606167):0.009483097,(16:0.01944218,11:0.01412017):0.00307103):0.00383624,17:0.059838543):0.002077841,((14:0.03703600854,(13:0.004016852,12:0.007954509):0.01497347):0.0005244634,15:0.013803139):0.000192107):0.004539037,19:0.0317096045):0.010751911,18:0.0915381863);
tree gen.481 = [&U] (((((14:0.01886741,(13:0.007964596,12:0.008839632):0.007701219):0.00169243,15:0.007430824):0.001151048,(((((4:0.01950195,(6:0.009476463,((3:0.01834587,2:0.03779973):0.007689097,1:0.1843889):0.02679035):0.0001302477):0.00179216,(((9:0.004203894,7:0.0152738236):0.007071716,8:0.048840801):0.0190416,5:0.005982242):0.0001686874):0.001021079,10:0.0159361501):0.01186983,11:0.01450172):0.005394755,16:0.02646035):0.002508641):0.0047003976,19:0.03729012235):0.0091611501,(18:0.04272803,17:0.039409658):0.04589434902);
tree gen.482 = [&U] ((18:0.037418469,17:0.055876839):0.0627833948,(19:0.04611643699,((((12:0.01466693,13:0.01285767):0.008989426,14:0.0315462034):0.003225012,((11:0.01035486,16:0.02956574):0.0005799625,((5:0.01444768,(4:0.03274867,(((1:0.168714,2:0.0231214):0.005832856,3:0.04218797):0.02949535,6:0.008952825):0.002245498):0.0005254013):0.001727526,(((9:0.009279867,7:0.011579582):0.008584607,8:0.0494104618):0.01860806,10:0.016307175):0.0002513299):0.01530339):0.004900538):0.0008320819,15:0.011249877):0.0006379157):0.0115228682);
tree gen.483 = [&U] ((18:0.0436028127,17:0.0360293242):0.0510262445,(((15:0.01032115383,(14:0.032398065,(12:0.01361897,13:0.01212234):0.007318593):0.0005961):0.001544332,((11:0.01588784,(10:0.017025828,((8:0.055936192,(9:0.005328504,7:0.01481430316):0.004573281):0.02362425,(((4:0.01696157,(1:0.1151689,(3:0.02985136,2:0.02799093):0.003444012):0.04385282):6.641793e-05,6:0.006905171):0.003522808,5:0.007472581):0.003016211):0.002767433):0.005613668):0.002710764,16:0.01997709):0.006515482):0.0023387326,19:0.0416110471):0.0096704256);
tree gen.484 = [&U] ((18:0.036799463,17:0.031256197):0.0800185295,((((11:0.01063904,16:0.02984774):0.004393734,((6:0.01530905,(((9:0.00971960897,7:0.009134783):0.0009715703,8:0.04995142):0.027832771,((1:0.1371208,2:0.03270468):0.003835219,3:0.02925284):0.04388869):0.001609779):0.001119408,((5:0.006519011,4:0.01515503):0.000253691,10:0.01490519):0.0004593127):0.01167178):0.0097294,((14:0.0222681508,(13:0.004540916,12:0.01789773):0.006983617):0.0009022515,15:0.0227171543):0.0009247593):0.0011220624,19:0.0391879374):0.00220311145);
tree gen.485 = [&U] (((16:0.03053825,((10:0.01319347,((5:0.004028902,(6:0.0067812,((1:0.1144635,(2:0.03435061,3:0.03114238):0.01465079):0.02991183,4:0.0282794):0.004851026):0.001221102):0.002791374,(8:0.037897084,(9:0.005867044,7:0.0084646226):0.009978076):0.02326898):0.00198641):0.01067765,11:0.01361383):0.00610907):0.004770371,((15:0.007824537,((13:0.006662572,12:0.009093469):0.003194028,14:0.0352852829):0.004271943):0.0006216226,(17:0.01624286,18:0.055558364):0.038035863):0.0002720946):0.001463724,19:0.0418113016);
tree gen.486 = [&U] ((18:0.041893061,17:0.036068139):0.05025461826,((((11:0.01262414,(((5:0.00619802,((4:0.02345606,((2:0.04201629,3:0.02196505):0.007790144,1:0.1391854):0.034063831):0.003054052,6:0.01110494):0.001445486):0.002439987,((9:0.005835134,7:0.0178849181):0.00313180236,8:0.05126414):0.02931519):0.003636857,10:0.00763308):0.01335137):0.001405418,16:0.02786345):0.01507169,(15:0.0210581055,(14:0.0246233022,(12:0.01444183,13:0.008986402):0.002855619):0.001476025):0.002440883):0.002284836,19:0.04099422306):0.01394453735);
tree gen.487 = [&U] (((((17:0.01128407,18:0.082059288):0.041618921,(16:0.01514121,(11:0.01556073,(((7:0.0115188337,9:0.00769432):0.0059517344,8:0.042050086):0.01717627,(10:0.01403096,(5:0.008110646,((((2:0.0367228,1:0.1267539):0.003566759,3:0.03591164):0.04762006,4:0.0140054):0.004237613,6:0.01013869):0.002619179):0.0006912879):0.0003700341):0.01050607):0.005187981):0.003476146):0.0004761621,15:0.007011398):1.450556e-05,((13:0.00576602,12:0.01294937):0.008079677,14:0.03256783231):0.0021530008):0.0038934612,19:0.0478000993);
tree gen.488 = [&U] ((18:0.028887853,17:0.048525851):0.0778993113,(19:0.03444920349,((16:0.03299396,(11:0.007472547,(((6:0.005262521,(3:0.02209559,(2:0.01521054,1:0.1535):0.02146875):0.05009721):0.0005957664,4:0.02308035):0.003065564,(((8:0.037874006,(7:0.009775123011,9:0.01105372):0.0044121141):0.01883075,5:0.01122089):0.0007684408,10:0.020629988):0.00206303):0.01276541):0.002405286):0.01337674,(15:0.008649849,((12:0.007719028,13:0.01094958):0.001476886,14:0.03265813765):0.0004030711):0.001212411):0.007065046):0.0112221745);
tree gen.489 = [&U] ((14:0.040735234,(15:0.023635278,(((17:0.01360156,18:0.067748187):0.03432437,(16:0.03946611,((((3:0.02168381,(2:0.02028222,1:0.1332705):0.007323014):0.02939806,(4:0.02205138,10:0.02124138):0.003977208):0.002229011,((5:0.008075519,6:0.004902566):0.001993403,((7:0.0105475284,9:0.004026112):0.0018357878,8:0.03660228):0.016949722):0.002362535):0.004576369,11:0.02807052):0.004751437):0.004900057):0.002263569,(13:0.008482071,12:0.01451348):0.002674413):0.0006241981):0.001558384):0.0037528102,19:0.0569158584);
tree gen.490 = [&U] ((19:0.03906560185,((15:0.012088537,(16:0.02267497,(11:0.01217462,((((9:0.0066628733,7:0.015984644):0.003225848,8:0.0427677876):0.01470939,(5:0.01670495,((((2:0.0302901,1:0.1273033):0.01719913,3:0.02948528):0.05356859,4:0.02600306):0.00103796,6:0.008836547):0.001237507):0.001842155):8.673962e-05,10:0.018395022):0.01106703):0.007199434):0.008345973):0.001191894,((12:0.01755356,13:0.005561335):0.004564582,14:0.0293088756):0.002683864):0.002898794):0.012298957,(18:0.049855035,17:0.054010678):0.06048772798);
tree gen.491 = [&U] ((17:0.040338012,18:0.0299200693):0.044051989,((19:0.03922569351,15:0.0144711511):0.002688552,((16:0.02170458,(11:0.01586338,((((7:0.014891216,9:0.012473513):0.004103114,8:0.039653239):0.0321042715,(10:0.019782593,(((2:0.03667231,3:0.03526572):0.008977748,1:0.1369777):0.0472623,4:0.02120773):0.0003179528):3.323479e-05):0.0002332667,(6:0.003210671,5:0.006736256):2.902835e-05):0.009005955):0.008650917):0.00248209191,((12:0.01091886,13:0.01281635):0.002469652,14:0.0354022591):0.00190433):0.000776198):0.0125650133);
tree gen.492 = [&U] (((((((10:0.015328298,((((7:0.01348585051,9:0.005966811):0.002795077,8:0.04877206):0.0320575,6:0.006752119):0.001264083,5:0.01779846):0.0003276225):0.003855413,((3:0.02128263,2:0.03897172):0.0007873041,1:0.1149018):0.04512551):0.0006191191,4:0.01117369):0.0109565,11:0.01646817):0.003266981,16:0.02598003):0.01230283,((17:0.02005007,18:0.059587493):0.04771253,(15:0.0158532769,(14:0.03964254499,(13:0.01216012,12:0.01376512):0.004586781):0.004000049):0.001569971):0.002303775):0.00313894,19:0.0310194934);
tree gen.493 = [&U] (18:0.0893601724,((15:0.012551152,((13:0.01239754,12:0.007951222):0.003309201,14:0.02737550927):0.003482855):0.001437177,(19:0.0403460059,(((((5:0.00748997,(8:0.0468962252,(9:0.007920369,7:0.0095552867):0.003182142):0.02688489):0.000592475,((10:0.015095235,(((1:0.1034317,2:0.02097557):0.002945487,3:0.01795088):0.041218,4:0.02378568):0.004488926):0.002288005,6:0.009379064):0.001708734):0.01309302,11:0.01400612):0.00713277,16:0.02745157):0.0117524,17:0.0718043632):0.000975193):0.001256005):0.01635835674);
tree gen.494 = [&U] (19:0.036703831,((14:0.027838585,(13:0.008622614,12:0.005210261):0.004203216):0.001902022,((15:0.013381541,((11:0.01348433,((((8:0.043474869,(7:0.015942274,9:0.006784743):0.002485995):0.026945031,((6:0.008212262,4:0.03384052):0.009330994,5:0.01016462):0.000431036):0.0003524996,(3:0.02655623,(1:0.1471606,2:0.04003612):0.002828118):0.0496187):1.861656e-05,10:0.018406624):0.006582662):0.003455316,16:0.02500803):0.005419222):0.001951436,(17:0.02926037,18:0.052803283):0.033174234):0.00158123):0.0031654241);
tree gen.495 = [&U] ((18:0.027747697,17:0.043493454):0.04998447725,(19:0.028107956,((((12:0.008888253,13:0.002717257):0.006167677,14:0.0266437705):0.001678782,15:0.011110949):0.0009455215,((11:0.009171089,(((6:0.006987221,(((9:0.009151116,7:0.012153923):0.007810518,8:0.050152715):0.01468691,(4:0.02632997,((2:0.04880006,3:0.02989278):0.01587362,1:0.09483626):0.034550587):0.00639312):0.0005795313):0.0005416883,5:0.009331922):0.000397949,10:0.016612002):0.01417183):0.007447739,16:0.02993525):0.005694256):0.002790224):0.0123014372);
tree gen.496 = [&U] ((15:0.00903362,((16:0.02441848,((((8:0.050856217,(7:0.009617738,9:0.0101585532):0.005610161):0.023936606,((((3:0.01576,(1:0.1482092,2:0.05605661):0.005738328):0.05048928,4:0.01995926):0.0008504457,6:0.008022114):0.002047804,5:0.01602472):0.002895893):0.003565829,10:0.013934065):0.01056799,11:0.02411032):0.00251616):0.007003048,((17:0.01356428,18:0.091095593):0.0342126318,(14:0.0416099961,(13:0.01116409,12:0.01517267):0.001453144):0.0012314043):0.0003357879):0.0004178054):0.001332598,19:0.037571262);
tree gen.497 = [&U] ((((14:0.0483111658,(13:0.009439499,12:0.003836293):0.007413087):0.001202743,(((11:0.01953535,(10:0.01195455,((((6:0.01075203,4:0.03369592):0.000134074,((3:0.02284126,2:0.02687743):0.008817588,1:0.1117737):0.0374858):0.0009210578,5:0.01232533):0.0008817141,((9:0.006601618,7:0.0100711817):0.001004638,8:0.039370869):0.0293494973):0.001700171):0.005437448):0.004200328,16:0.03722008):0.007766869,15:0.00935306):0.0005923288):0.0016768458,19:0.0413240762):0.016624118,(17:0.032729473,18:0.03181237):0.0544882712);
tree gen.498 = [&U] (18:0.0883040695,((((17:0.054821502,(((((4:0.03028737,10:0.017654204):0.002492608,(5:0.004525779,((1:0.1305632,(2:0.04498202,3:0.02082268):0.01436778):0.0390138,6:0.01043173):0.002663118):9.163773e-05):1.561208e-05,((9:0.007392527,7:0.010787612):0.0022234108,8:0.055068218):0.01971647):0.01245066,11:0.01441558):0.001049284,16:0.03977722):0.00547922):2.67158e-05,15:0.017670687):0.003674862,((13:0.004091461,12:0.008807713):0.003302755,14:0.0404364924):0.003221566):0.003017233,19:0.0302730745):0.00691355643);
tree gen.499 = [&U] (19:0.0274379429,((14:0.0265936051,(13:0.006194892,12:0.01319452):0.004333395):0.0003183814,((17:0.01763758,18:0.061578876):0.0517054385,((((10:0.023893224,(5:0.01188748,(((9:0.007051116,7:0.0145981431):0.005152023,8:0.050728995):0.024371842,(4:0.02527542,(6:0.004974675,((2:0.04627492,3:0.03511564):0.03345628,1:0.1069366):0.036215755):0.0002037664):0.0004143866):0.0004587325):0.001341852):0.006078216,11:0.01973902):0.01163555,16:0.02182887):0.003660974,15:0.009843314):0.008841315):3.77697e-05):0.001184997);
end;
