# Supplementary material for: Phylogenomics and classification of Cactaceae based on hundreds of nuclear genes
Source: Plant Syst Evol. 2025 Aug 11;311(5):28. doi: 10.1007/s00606-025-01948-z (PMC12339657; doi:10.1007/s00606-025-01948-z)
Supplement: Supplementary file 4 — Online Resource 4: Containing alignments and RAxML gene trees for all included loci and all phylogenetic datasets (ZIP 10372 KB) [file 606_2025_1948_MOESM4_ESM.zip › de Vos et al_ESM_4/ESM_data_bucky/5426_consensus.mafft.fastabuckytrees_pruned.t]

#NEXUS
[ID: 4513032012]
[Param: tree]
begin trees;
translate
1 0_Anacampserotaceae_P9315,
2 0_Anacampserotaceae_P9319,
3 0_Anacampserotaceae_P9321,
4 1a_Pereskioideae-Leu_P4619,
5 1b_Pereskioideae-ss_P4637,
6 1b_Pereskioideae-ss_S7212,
7 2a_Opuntioideae-Opuntieae_P4585,
8 2b_Opuntioideae-Cylindropuntieae_P9253,
9 2c_Opuntioideae-Pterocacteae_P4571,
10 3_Maihuenioideae_S5849,
11 4_Blossfeldioideae_P8439,
12 5a_Cactoideae-Lymanbensonieae_P9185,
13 5b_Cactoideae-Copiapoeae_P8881,
14 5c_Cactoideae-Cacteae_P9261,
15 5d_Cactoideae-Phyllocacteae_P9255,
16 5e_Cactoideae-Fraileeae_P9233,
17 5f_Cactoideae-Rhipsalideae_P4563,
18 5g_Cactoideae-Notocacteae_P5169,
19 5h_Cactoideae-Cereeae_P9183;
tree gen.0 = [&U] ((19:0.013229907,12:0.009759547):0.0003262245,((((15:0.009053628,13:0.001082302):0.0006218046,((14:0.032541739,((10:0.01276761,(((((2:0.02248247,1:0.03432009):0.004553956,3:0.02595205):0.04793389,(5:0.001867693,6:0.1115947):0.01067245):0.004396837,(7:0.0075790186,(8:0.005433733,9:0.011101459):0.0058520917):0.03576769965):0.003128089,4:0.02083879):0.01531785):0.003070215,11:0.01377384):0.003180317):0.0102270673,16:0.02591757):0.00148911191):0.01047462567,17:0.003838266):0.0019799002,18:0.006445438):0.0004535675);
tree gen.1 = [&U] (17:0.004497734,((19:0.0093782323,(12:0.00842701,18:0.001391521):0.003067592):0.0025755094,(15:0.0076563895,((16:0.02729853,(14:0.0282261225,((((((3:0.03125964,(2:0.0199704,1:0.03449651):0.004131902):0.04806018,(6:0.1200317,5:0.00655231):0.01220405):0.003766527,(7:0.007348844,(8:0.007754819,9:0.011692091):0.01233487479):0.0404379224):0.0005068839,4:0.0194424):0.009376414,11:0.01340902):0.0009295248,10:0.01743423):0.002454168):0.003976102):0.0027314915,13:0.0038407298):0.0008058591):0.012019407):0.001894453);
tree gen.2 = [&U] ((18:0.0009899626,(12:0.008282829,19:0.0193688386):0.001744808):0.0008953766,(17:0.0036036823,((16:0.0250188492,(15:0.0044802984,13:0.00239672):0.0012265129):0.0007579694,(14:0.041843998,(((4:0.01775072,(((3:0.03008458,(2:0.02142179,1:0.03897208):0.01059766):0.04926874,(6:0.1309174,5:0.005237473):0.01209878):0.009280584,((9:0.014432788,8:0.008039451):0.00781979088,7:0.0061948577):0.03495207):0.002110844):0.01022996,10:0.013992834):0.006019495,11:0.006708126):0.002951009):0.008050544):0.00757357822):0.0004438824);
tree gen.3 = [&U] (((19:0.0149694151,(12:0.008241864,18:0.00115813736):0.0003189938):0.00191188326,((15:0.005182648,((14:0.032965838,((10:0.018827302,(((3:0.02748732,(2:0.02498834,1:0.0300696):0.003177079):0.05399832,(5:0.009665636,6:0.1261926):0.00815132):0.007889577,(4:0.02500576,((8:0.0064931453,9:0.008528389):0.0073255575,7:0.008796035):0.031909802):0.0002159242):0.009316244):0.00223219,11:0.008865754):0.006936968):0.0074565798,16:0.02450602):0.0020539169):0.001082659,13:0.002749613):0.0122550263):7.68468e-05,17:0.0048089264);
tree gen.4 = [&U] ((((16:0.02959474,(14:0.028646144,((10:0.020783832,((7:0.008063539,(8:0.010804866,9:0.010531646):0.0120608798):0.03061638,(4:0.02458211,((3:0.02434355,(2:0.01673621,1:0.02309544):0.009982748):0.04310567,(5:0.005142818,6:0.1352503):0.01058012):0.01011053):0.0004887436):0.008673838):0.001361183,11:0.01093922):0.003759513):0.0065384818):0.0001228265,13:0.002944054):0.0015049239,15:0.006325252):0.0085546523,((19:0.018298797,(12:0.00849926,18:0.0043033053):0.0009430218):0.0005803697,17:0.001811997):0.0024248149);
tree gen.5 = [&U] (17:0.002240905,(((18:0.002973608,12:0.007221626):0.00310798,19:0.01845289):0.0005711174,((15:0.006978875,13:0.0002127919):0.0009430252,((14:0.041403933,((10:0.016540362,((((3:0.02614652,(2:0.02105272,1:0.0212715):0.009537477):0.05437999,(5:0.007100553,6:0.08797794):0.009026796):0.004593007,((8:0.00912940332,9:0.01122195):0.0113284085,7:0.007526588):0.036388309):0.002894219,4:0.01597484):0.007123235):0.005322015,11:0.01044596):0.004665968):0.007160859,16:0.03069506):0.0020297062):0.0066194193):0.001118979);
tree gen.6 = [&U] (((14:0.0294167473,(((((3:0.02597525,(2:0.02140517,1:0.0349855):0.005423631):0.04651418,(6:0.1118216,5:0.009355621):0.007908303):0.005504529,(4:0.01776164,(7:0.0091528002,(8:0.008859122,9:0.0152355662):0.005912682):0.029749812):0.0002281637):0.005449742,10:0.01417285):0.005002897,11:0.0104142):0.005684628):0.00816016081,(13:0.0013387355,15:0.006632893):0.00287221591):0.0034872295,((12:0.01097801,(19:0.0126306197,18:0.0042535338):0.0002124407):0.002124587,(16:0.0369055797,17:0.001290421):0.001452416):0.0024421221);
tree gen.7 = [&U] ((((13:0.0004964889,15:0.0065306578):7.266563e-05,((14:0.032707993,((((((9:0.01051886,8:0.0069813852):0.008369487,7:0.0087492226):0.03503126,4:0.02511351):0.0002766575,((3:0.02585322,(2:0.02516741,1:0.02914505):0.007742423):0.04828004,(6:0.1368835,5:0.007238759):0.01122339):0.008427473):0.008072069,10:0.017379732):0.00433618,11:0.009475642):0.005874431):0.00649009469,16:0.03515979):0.0019707508):0.005077257,((19:0.0125920938,12:0.00872615136):0.0003219335,18:0.005871972):0.001477825):0.00028623633,17:0.004938088);
tree gen.8 = [&U] (17:0.001938489,(((15:0.005274917,13:0.00100593):0.00213359948,(16:0.0281423,(14:0.0271550317,((10:0.013408422,((((3:0.02425078,(2:0.02041913,1:0.03378552):0.00589997):0.0508767,(5:0.007884728,6:0.1156211):0.01035464):0.003486326,((8:0.005200965,9:0.0180305308):0.006943098,7:0.006535105):0.03314241448):0.002034079,4:0.02082107):0.007941569):0.002340093,11:0.006129404):0.004949742):0.005392777):0.0025566332):0.0062214018,(19:0.0103393107,(18:0.001298818,12:0.0101753096):0.0012479139):0.004094972):0.0005744386);
tree gen.9 = [&U] ((((12:0.0064120515,18:0.001695434):8.755616e-05,19:0.0185489175):0.00361007082,17:0.005958323):0.00192194809,(((15:0.0074116671,13:0.003255075):0.0003016841,(14:0.027468104,(11:0.008245145,(10:0.016052682,(4:0.02096727,(((3:0.01937571,(2:0.02050597,1:0.0382367):0.01024678):0.05863369,(6:0.09669074,5:0.01483562):0.009572151):0.002006543,((9:0.0111835765,8:0.0068974231):0.006560892,7:0.00814611055):0.03325642):0.004889967):0.008952136):0.002064778):0.004943778):0.010998864):0.00701924141,16:0.02622534):0.001488995);
tree gen.10 = [&U] ((17:0.0034414366,(15:0.004305923,((16:0.031561563,(14:0.029597142,(((4:0.02200485,(((8:0.010228192,9:0.0130685106):0.007122921,7:0.0089303987):0.03337702,(((2:0.02447702,1:0.03607486):0.006317453,3:0.02136294):0.05802666,(6:0.09635827,5:0.003811428):0.009240316):0.001788727):0.0004836942):0.01088341,10:0.02229298):0.00691542,11:0.008461978):0.002311104):0.008121608):0.0030843836,13:0.0015241704):0.0025881446):0.00559962927):0.0001010756,(19:0.00988991794,(18:0.005867544,12:0.007693217):0.001024726):0.001763404);
tree gen.11 = [&U] ((((18:0.001869864,12:0.0075247808):0.0003106454,19:0.0129681979):0.0001100168,((15:0.005125568,(16:0.03031311,(14:0.037433041,(((4:0.02323408,((((2:0.01601667,1:0.03641644):0.006477811,3:0.02745629):0.05650687,(6:0.1169071,5:0.003606913):0.01265684):0.004531517,(7:0.00741636046,(8:0.004691267,9:0.006401256):0.0096087676):0.0346511):0.004548315):0.009056204,10:0.014929944):0.002283973,11:0.008667724):0.005605451):0.010821778):0.0031174637):7.683807e-05,13:0.001401156):0.004737502):0.0004346844,17:0.002178252);
tree gen.12 = [&U] (17:0.003156023,((13:0.0003567188,((15:0.006120299,16:0.0357214317):0.0005663566,(14:0.032295278,(((4:0.01478879,((((2:0.02828899,1:0.03160642):0.005012506,3:0.03164236):0.06020865,(6:0.07231859,5:0.007782216):0.01340313):0.003556407,((9:0.007176388,8:0.006798993):0.00635374752,7:0.0057265178):0.03290632):0.004796727):0.007389891,10:0.017582189):0.00169601,11:0.01307129):0.004999777):0.0102128321):0.0037775195):0.004991457,((19:0.0163676871,18:0.002180187):0.001712506,12:0.0099145782):0.0030257126):0.000946649);
tree gen.13 = [&U] ((15:0.0056257338,((14:0.038606793,(11:0.009569234,(10:0.014839652,(((((2:0.01930323,1:0.0292822):0.009219287,3:0.02798986):0.04439159,(6:0.09593878,5:0.007928048):0.006583944):0.004896067,((9:0.0091218399,8:0.0082785854):0.004546302,7:0.0044844751):0.0229587847):0.0008585675,4:0.01852253):0.008719792):0.003315229):0.004592387):0.006343373,13:0.0028548819):0.0001606948):0.00520383627,((17:0.004756124,16:0.0248361811):0.0019731235,((12:0.0089859322,18:0.002089821):0.0005853333,19:0.0182911093):0.001720682):0.0005589122);
tree gen.14 = [&U] (16:0.0374238,(((((14:0.0246358764,(11:0.006386801,(10:0.017414534,(((((2:0.02378541,1:0.03401939):0.008625054,3:0.03108756):0.05961007,(6:0.1032726,5:0.007447028):0.001709445):0.009934001,((8:0.0062543409,9:0.01066397894):0.0125342667,7:0.008523216):0.02617785):0.002875123,4:0.01706096):0.01311968):0.003101438):0.00430541):0.009356707,15:0.003562708):0.0008544658,13:0.00082773816):0.0058255387,((18:0.002306289,19:0.0184508679):0.0007124883,12:0.008097814):0.0008215656):0.0014414904,17:0.003983315):0.0019665007);
tree gen.15 = [&U] ((((13:0.00216130166,(15:0.004618097108,(14:0.035043048,(((4:0.01857215,((((2:0.01675308,1:0.03285407):0.005541301,3:0.02508222):0.04626628,(6:0.1031944,5:0.009103053):0.009649958):0.002544116,((8:0.003801048,9:0.0115585063):0.013187308,7:0.0040391509):0.030417):0.0007292065):0.006125565,10:0.017938386):0.002820538,11:0.006445186):0.00279432):0.0121855054):0.0003323387):0.0057577583,16:0.03005651):0.003490968,17:0.004577417):0.0003841401,(19:0.0127079509,(18:0.002495051,12:0.0081966315):0.001226104):0.00298951584);
tree gen.16 = [&U] ((19:0.01580291615,(18:0.004406683,12:0.006629938):0.0001078896):1.777287e-05,(((16:0.0315510172,(14:0.038835894,((10:0.008342965,(4:0.02326111,((((2:0.02268676,1:0.01956258):0.007457489,3:0.03336435):0.04828536,(5:0.006998495,6:0.09302853):0.008360808):0.004503771,(7:0.0077781874,(9:0.00875379,8:0.0034413579):0.0089978531):0.03962578):0.0006362513):0.01036912):0.003842613,11:0.0104482):0.003884932):0.006569871):0.0004768796,(13:0.0004554983,15:0.0082354037):0.000119063):0.003303816,17:0.0057763788):0.0008546988);
tree gen.17 = [&U] (16:0.0298744105,(((13:0.002077172,(15:0.00528039,(14:0.034667554,(((((((2:0.02425786,1:0.03422593):0.006676156,3:0.02407832):0.04081494,(6:0.09897333,5:0.00589892):0.01070302):0.00357203,((8:0.0069727411,9:0.009710646):0.0090165931,7:0.0089823602):0.03384278):0.003022349,4:0.02669359):0.005287463,10:0.019196773):0.006476087,11:0.01223515):0.002825735):0.0079785998):0.0004805239):0.006110903,((18:0.002221727,19:0.0130902022):0.001075516,12:0.0061128818):0.0027021512):0.0004951592,17:0.001945302):0.0037710216);
tree gen.18 = [&U] ((16:0.035561058,((12:0.009021842,(19:0.0120561556,18:0.002911532):0.00032168748):0.001137875,((13:0.0003572507,(14:0.037872682,(11:0.009316639,(10:0.0102069,(4:0.02145999,(((3:0.02525721,(2:0.01868253,1:0.03141204):0.008898079):0.05119085,(6:0.1282724,5:0.007618525):0.01232461):0.002034797,(7:0.0060402135,(9:0.0122746377,8:0.0061796921):0.0079691349):0.03351684):0.001096319):0.005045063):0.004001654):0.006927747):0.00914627177):0.0001509554,15:0.002545968):0.01019396523):0.000730511):0.00026588,17:0.004212926);
tree gen.19 = [&U] (17:0.0044536153,(12:0.01128046,(((15:0.00495616861,13:0.001386553):0.001084531,((14:0.0380748,((10:0.01658776,(4:0.03288686,((((2:0.02094736,1:0.03262432):0.006697107,3:0.02448362):0.04916162,(5:0.004273587,6:0.09532755):0.01038786):0.002312848,(7:0.006680045,(8:0.011536273,9:0.0130991713):0.009888519778):0.03263616):0.003806668):0.006209967):0.002535611,11:0.007651183):0.004148308):0.009874629,16:0.02648846):0.002670905):0.006106477,(19:0.0141782084,18:0.002301342):7.153097e-05):0.0008109558):0.0006789381);
tree gen.20 = [&U] ((((14:0.026040171,(11:0.006303848,(10:0.010610937,(4:0.02088946,(((3:0.02465328,(2:0.02055462,1:0.03186594):0.01688819):0.05291966,(6:0.1141493,5:0.00827649):0.01043996):0.001826077,((9:0.0066799648,8:0.0083861354):0.0042283399,7:0.005090692):0.03679652):0.003482669):0.007047237):0.003161059):0.006069211):0.0098361367,(15:0.004697114,13:0.001616357):3.566982e-05):0.0064432192,17:0.001963109):0.0004521355,(((16:0.0278328,12:0.006017243):0.002159861,18:0.001625936):0.0009109392,19:0.01404383):0.001300899);
tree gen.21 = [&U] (((17:0.008372089,((12:0.004885381,19:0.0194498518):0.0009872039,18:0.002011902):0.001675791):0.000740338739,((14:0.033917912,(11:0.01708416,(10:0.019845128,((((3:0.026886,(2:0.01701895,1:0.04074226):0.007325798):0.04776002,(6:0.1174458,5:0.006723438):0.01147282):0.003347683,(7:0.012558001,(8:0.008007912,9:0.01263693):0.0101182909):0.0363451167):0.001972933,4:0.01773511):0.009591626):0.001623706):0.003446162):0.0081670723,(13:0.001779534,15:0.005108106):0.0001882207):0.0044437323):0.001459197,16:0.03079237);
tree gen.22 = [&U] ((17:0.005942274,16:0.026432804):0.0004428269,((12:0.007050894,(((14:0.035263445,(((4:0.02459529,(((9:0.0129120691,8:0.00660379):0.0056261803,7:0.0049546797):0.0301613151,(((2:0.01795616,1:0.02951815):0.008219553,3:0.02710498):0.0511094,(6:0.0941979,5:0.003770064):0.005378981):0.003060175):0.001160894):0.009202901,10:0.013248113):0.002071409,11:0.01182491):0.002405187):0.007159567,(15:0.004799294,13:0.001672077):0.0082240825):0.007000656,19:0.0183617157):0.0003691337):5.168588e-06,18:0.003431707):0.0021066155);
tree gen.23 = [&U] (((15:0.006922354,((14:0.0295697937,(11:0.01196186,(10:0.015614237,((((3:0.02535747,(2:0.01949476,1:0.02912128):0.004944529):0.05173203,(6:0.078998,5:0.003358396):0.02487162):0.002688671,4:0.02391994):0.001795774,(7:0.0040100404,(9:0.016059797,8:0.007637276):0.0053457093):0.02660507):0.005322645):0.002420621):0.003814147):0.0071916069,13:0.0027539509):0.0006492097):0.0072767933,(17:0.0060581433,((18:0.0021852734,19:0.016447332):3.516842e-05,12:0.007910176):0.0017683421):0.002245049):0.0003951562,16:0.025305448);
tree gen.24 = [&U] (16:0.0255926953,((((14:0.039342242,((10:0.014816166,(((((2:0.01968333,1:0.04255357):0.006505718,3:0.02790004):0.05097146,(5:0.008011041,6:0.1085563):0.01068032):0.0050392,((9:0.0087874435,8:0.004854223):0.0120902482,7:0.008112238):0.03538197):0.002950159,4:0.02803492):0.007993948):0.003239668,11:0.007063324):0.004030943):0.0086881542,15:0.0085240134):0.001276924,13:0.001594054):0.0043860418,((18:0.001516206,(19:0.020943039,12:0.01028691):0.0009776641):0.001950208,17:0.0048027063):0.0002982857):0.0003404697);
tree gen.25 = [&U] (((17:0.005502909,(18:0.001055676,(12:0.01116742,19:0.0163576228):0.0011021387):0.00049693371):0.0021938055,(15:0.006121772,((14:0.035666324,((((((8:0.0140483955,9:0.009824114):0.006242059,7:0.007837975):0.0377208927,(((2:0.0176683,1:0.04219947):0.01531911,3:0.02173643):0.05595804,(6:0.1211732,5:0.007430141):0.005519909):0.005411068):0.001330716,4:0.01720407):0.009303659,10:0.015327001):0.001964896,11:0.0094946):0.004436702):0.0102806159,13:0.00056307993):1.164624e-05):0.0061993836):6.273997e-05,16:0.0224350475);
tree gen.26 = [&U] (16:0.025751526,((((12:0.007545554,19:0.0110552885):0.001726593,18:0.00431665):0.001216235,17:0.004816608):0.00024119839,((13:0.002556895,(14:0.031864776,(11:0.006651573,(10:0.01272561,((((3:0.02622937,(2:0.02474758,1:0.03308442):0.006693502):0.0619361,(6:0.1179935,5:0.008133871):0.007504163):0.006921815,((9:0.0094894286,8:0.00564547):0.0076585578,7:0.007672188):0.0347220325):0.000560469,4:0.01747579):0.008304331):0.001549317):0.004156894):0.0100018292):0.0001409286,15:0.0097814271):0.0115391612):0.002277538);
tree gen.27 = [&U] (16:0.02356028,(((13:0.00027335526,((14:0.031984091,(11:0.006853154,(10:0.014540187,(((9:0.0078239142,8:0.0072977205):0.0076995617,7:0.009399683):0.0287918659,(4:0.01637653,((3:0.02907178,(2:0.01381419,1:0.03183338):0.008817015):0.04694719,(6:0.1054395,5:0.005087811):0.00755798):0.004585808):0.0005865274):0.007689394):0.002215351):0.003406468):0.0074558827,15:0.00383953):0.0004376621):0.00764466376,((19:0.01343297,18:0.0009776174):0.000567237,12:0.0066279697):0.0005321593):0.0009031969,17:0.007299206):0.0001835714);
tree gen.28 = [&U] (((((14:0.028781874,((10:0.009883006,(4:0.01864679,((((2:0.01435868,1:0.03222198):0.006794491,3:0.02066983):0.05914959,(5:0.006018276,6:0.1050371):0.007654679):0.002392644,(7:0.0058761494,(8:0.00767768624,9:0.0108859586):0.01310116):0.037103773):0.003832903):0.007499465):0.001636795,11:0.009126324):0.00318606):0.0071622933,(15:0.00897408772,13:0.00220328181):0.0024207934):0.004361801,16:0.02787177):0.0022777221,17:0.00742190371):0.0005589746,((18:0.00277229,12:0.006922042):1.94439e-05,19:0.01771026472):0.001264147);
tree gen.29 = [&U] (16:0.02814675,(((19:0.016043258,(12:0.008403199,17:0.005093801):0.0005882326):3.125816e-05,18:0.003004454):0.00101832843,((15:0.007874004,(14:0.04121897,(11:0.01269729,(10:0.018308782,(((7:0.007722184247,(8:0.009467325,9:0.011462707):0.0075670615):0.03431951295,4:0.02239519):0.001226234,((3:0.02605735,(2:0.02036522,1:0.03011751):0.004568046):0.05607847,(6:0.1189189,5:0.009567127):0.009660169):0.004524348):0.01254171):0.003404131):0.003951659):0.0081861681):0.0002953644,13:0.0017782333):0.0112358083):0.00145262258);
tree gen.30 = [&U] (17:0.0105128374,((((19:0.014140435,12:0.008226006):0.000180766,18:0.00078048726):0.002160536,((15:0.005182926,13:0.0016664543):0.0003513165,(14:0.033417225,((((4:0.02302504,(((2:0.01180036,1:0.03459282):0.007331033,3:0.02549267):0.05403558,(6:0.1114438,5:0.008246301):0.008046596):0.006399146):0.0004040411,(7:0.0075779332,(9:0.010429916,8:0.005688887):0.018010676):0.0278800917):0.01195147,10:0.014403085):0.002925109,11:0.007463801):0.005120847):0.0048226932):0.0088236653):0.0015728973,16:0.02904103):0.0001508596);
tree gen.31 = [&U] (16:0.0281703386,(((18:0.0034883668,12:0.007216361):4.679217e-05,19:0.0165695):0.0003500011,(((14:0.033969689,((10:0.017123344,(4:0.02651465,(((9:0.01662686,8:0.012640029):0.0088016816,7:0.0054334174):0.03015527,((3:0.03121725,(1:0.03536762,2:0.01828976):0.009321215):0.05434586,(5:0.002382468,6:0.0954158):0.01509101):0.006305053):0.003672366):0.009810258):0.002623965,11:0.01378125):0.00377761):0.0089502069,(13:0.001270057,15:0.0069761267):0.002007296):0.005724941,17:0.0062335479):0.0004342448):0.0021181606);
tree gen.32 = [&U] ((((14:0.030533875,(11:0.01019651,(10:0.011924712,(4:0.02120311,(((3:0.02605615,(2:0.02082513,1:0.02943232):0.007784531):0.04594508,(6:0.09894846,5:0.008076771):0.005857658):0.005032676,((8:0.0125296931,9:0.0121642411):0.009898329,7:0.0060244034):0.0276081173):0.001841578):0.006171734):0.002451802):0.002695357):0.006213292,(16:0.02738400724,13:0.001687409):5.695254e-06):0.0007415175,15:0.0069244787):0.00593583155,(17:0.002734915,((18:0.003528948,19:0.0168427641):0.0005537404,12:0.004786205):0.0005475068):0.0006977988);
tree gen.33 = [&U] ((17:0.003740339,((12:0.008354455,19:0.0164605916):0.0001187348,18:0.003206667):0.00208765714):0.0007681932,((((14:0.037159802,(11:0.009992906,(10:0.02639878,(4:0.02266282,((7:0.004560226,(9:0.0110105769,8:0.0075020268):0.0091372658):0.0312199932,((3:0.02553587,(2:0.02016306,1:0.02658421):0.007490157):0.05007857,(6:0.1051456,5:0.006605866):0.01020473):0.004930115):0.002808479):0.007972389):0.005345408):0.006420899):0.0066695579,16:0.02658911):0.0008025952,13:0.0017471252):0.001647861,15:0.004310209):0.0079454521);
tree gen.34 = [&U] ((((((14:0.033888142,(11:0.01359085,(10:0.013227636,((4:0.02323265,((3:0.0228899,(2:0.01798486,1:0.02400817):0.008387955):0.04251353,(6:0.1092992,5:0.008691145):0.007249073):0.005287666):0.002862097,((8:0.007420938,9:0.0114070881):0.007636154,7:0.005299972):0.0292742847):0.0124342):0.001463526):0.00333617):0.004835157,16:0.0354572284):0.00074499996,13:0.0016331386):0.0011477952,15:0.0088556627):0.00852156642,17:0.00313437228):0.0001913272,(19:0.013051688,(12:0.00596005,18:0.005798849):0.0002942808):0.000647981);
tree gen.35 = [&U] (((13:0.0016944587,(15:0.00558256,((14:0.029965614,(11:0.00990194,(10:0.014166599,((((3:0.02385098,(2:0.01614808,1:0.02648972):0.01281707):0.04284982,(6:0.09753673,5:0.006312662):0.009581089):0.002151216,(7:0.005645663,(8:0.0102882204,9:0.01119565):0.006563348):0.0263723612):0.0006422237,4:0.01928428):0.014012):0.001158713):0.006934609):0.007018252,16:0.02266489):0.00309461787):0.0002683551):0.003984238,17:0.004612166):0.0006873789,(12:0.007927241,(18:0.002574844,19:0.013845251):0.001911294034):0.0019180995);
tree gen.36 = [&U] (17:0.005304281,((15:0.0071173055,(13:0.0006909156,(16:0.0283755519,(14:0.033930391,(11:0.01100226,(10:0.013821358,((((3:0.02451595,(2:0.02319399,1:0.02882189):0.01427724):0.05294753,(6:0.1150714,5:0.003903677):0.01366681):0.004744322,(7:0.0066852329,(9:0.0093564066,8:0.0104610271):0.00373000592):0.0277698316):6.245e-05,4:0.02995863):0.008648814):0.002718314):0.006157009):0.003692808):0.0013728997):0.0003334138):0.01013486,(12:0.006793328,(19:0.0201912977,18:0.003013564):0.0017833143):0.0023024):0.0016225024);
tree gen.37 = [&U] ((((((14:0.0280374066,(11:0.01249155,(10:0.017172713,(4:0.02393766,(((3:0.02851642,(2:0.01298961,1:0.03156419):0.009359588):0.06388482,(6:0.09243196,5:0.003825272):0.01029343):0.003276729,(7:0.00732102281,(8:0.007281195,9:0.0075910623):0.00811276332):0.0328557372):0.00065989):0.009307213):0.002064191):0.001888967):0.008500431,16:0.0226304713):0.0026318501,13:0.002541547):0.0024680455,15:0.0032373033):0.007954061,17:0.004463799):0.0004922259,(12:0.00515614,(19:0.0166108573,18:0.003230327):0.0006117208):0.001038719);
tree gen.38 = [&U] ((((16:0.0288291,(14:0.047020013,(11:0.008823311,(10:0.010297215,(4:0.02019412,((7:0.010123845,(9:0.00632866,8:0.0070094537):0.006757796):0.044578685,(((2:0.02603345,1:0.03182863):0.005291513,3:0.02717605):0.05675718,(6:0.09390897,5:0.004950352):0.007510916):0.004252962):0.000340867):0.007393217):0.003705782):0.00292724):0.005241769):0.0009165566,13:0.0031429945):0.0001103057,15:0.008694127):0.01219546969,(17:0.0065084577,(19:0.0129879612,(12:0.007199739,18:0.0005574006):0.000211501):0.001968108):0.00306909464);
tree gen.39 = [&U] ((17:0.0041940235,(((13:0.001568461,16:0.03099788926):0.0006350374,15:0.005836727):0.0005827462,(14:0.025853416,(((((7:0.004477134,(9:0.008908481,8:0.0084109122):0.007059295):0.02556206,((3:0.02785893,(2:0.02440427,1:0.0288028):0.01072444):0.05198106,(6:0.09581816,5:0.003724046):0.01269467):0.001595095):0.000573296,4:0.01975188):0.009670161,10:0.020660706):0.003081853,11:0.01049412):0.004200811):0.0080217101):0.0057557861):7.954207e-05,((12:0.0096828574,18:0.003233001):0.0002169043,19:0.0117632256):0.0006217648);
tree gen.40 = [&U] (17:0.0048376967,(((((14:0.0389179029,(11:0.008650379,(10:0.015412271,(((7:0.00667273,(8:0.008557644,9:0.0094351819):0.0119538952):0.03573687,(((2:0.02062119,1:0.02895638):0.01035656,3:0.02678606):0.05085166,(6:0.1272495,5:0.007230005):0.007287754):0.002921358):0.001449769,4:0.02630541):0.004964754):0.002605493):0.00952563):0.00723561,13:0.0004229051):0.000172039,16:0.0291841807):0.0009295833,15:0.007555848):0.0118085264,((19:0.0139530347,12:0.006784889):0.0008651797,18:0.0023534352):0.0003361139):0.00041947);
tree gen.41 = [&U] ((19:0.01430731,(18:0.002421882,12:0.01030269):0.0006601641):0.0022004125,(17:0.004794093,((13:0.001406973,((14:0.0347748424,(11:0.008287274,(10:0.015782326,(4:0.01992089,(((9:0.0085304389,8:0.011599118):0.0108744093,7:0.00685257606):0.0265959423,(((1:0.03212985,2:0.01998895):0.004067774,3:0.02849108):0.04956969,(6:0.1134868,5:0.009656542):0.006085863):0.002554487):0.001832398):0.01112349):0.001248684):0.004282137):0.006709211,16:0.03575803678):0.00071337095):0.003981309,15:0.005535732):0.0041108598):0.000310662947);
tree gen.42 = [&U] (19:0.0121471306,(12:0.009913308,((17:0.004316657579,(((14:0.030134675,((10:0.012736053,(((((2:0.02199969,1:0.03295039):0.004772537,3:0.02834065):0.05769824,(5:0.001708905,6:0.1210076):0.02003568):0.00574479,((9:0.010057144,8:0.005656654):0.01352140475,7:0.00688875):0.02389035):0.002148131,4:0.0199194):0.008167772):0.004187081,11:0.009761781):0.007828889):0.0080233405,16:0.028749058):0.0007775975,(13:0.0013418064,15:0.00895447):0.0005155272):0.01001652655):0.001695071,18:0.001981146):0.0007403685):9.43095e-05);
tree gen.43 = [&U] (((12:0.007119955,18:0.002442156):0.001046839,19:0.02164335):0.0008651337,(17:0.003636918,(((16:0.0396602607,(14:0.033597422,(11:0.01366687,(10:0.016874337,((((3:0.03148235,(2:0.02697081,1:0.03580527):0.008172686):0.06003298,(6:0.1192248,5:0.003784653):0.009686304):0.002668722,(7:0.008752325,(8:0.009554621,9:0.006323574):0.004904447):0.0440597392):0.001136439,4:0.02301696):0.009267549):0.003596004):0.003979793):0.0111369914):0.00124517491,13:0.0002546089):0.00040968773,15:0.0100433):0.0083506216):0.0004785596);
tree gen.44 = [&U] (((15:0.006378059,(16:0.0295362712,(14:0.033451816,((10:0.018807794,(4:0.01841823,(((9:0.01118730725,8:0.0060418263):0.0076127495,7:0.010270023):0.03397858,(((2:0.02686513,1:0.03508111):0.008977367,3:0.02864656):0.04778542,(5:0.004543456,6:0.1073685):0.01446091):0.007581752):1.763886e-05):0.006108856):0.008721044,11:0.008407795):0.007011728):0.00493721753):0.001479794):0.0011591975,13:0.002374853):0.0095266231,(((12:0.007521945,19:0.0137852268):0.0002541414,18:0.004840727):0.0013224673,17:0.0074333592):0.0004812485);
tree gen.45 = [&U] (((17:0.004654233,(((14:0.0369538602,(11:0.01359465,(10:0.013597407,(((9:0.01091224,8:0.009662804):0.0060780767,7:0.006894637):0.0264531,(((3:0.0301949,(2:0.02771509,1:0.03166604):0.005334605):0.06473697,(6:0.1292614,5:0.009263821):0.007670291):0.004335969,4:0.01939397):0.000770249):0.00448074):0.002364934):0.004552046):0.0112619724,15:0.008148598):0.00029021354,13:0.0008354021):0.0097647502):8.355883e-05,(19:0.0114954441,(12:0.008832562,18:0.0008363225):0.0002439124):0.002440198):0.0033842043,16:0.033106428);
tree gen.46 = [&U] (((13:0.001817705,15:0.007541332):0.0019642487,((14:0.0361445385,((10:0.010834756,(((7:0.0074998726,(9:0.0113632591,8:0.0075831639):0.01131518):0.0331637533,4:0.01985614):0.0006465101,(((2:0.02451756,1:0.02941868):0.007740515,3:0.01987723):0.04805126,(5:0.01132052,6:0.1318204):0.01392211):0.00510491):0.007287891):0.002611669,11:0.01041488):0.004357213):0.0048940948,16:0.0254493253):0.0010373873):0.005713215,(17:0.009269068,((19:0.0162455098,18:0.001912048):0.0018427561,12:0.007506075):0.00159785708):0.0007735894);
tree gen.47 = [&U] (16:0.028206096,(((19:0.015852835,(12:0.008905574,18:0.001886096):0.0003486885):0.0014513005,17:0.003661593):0.0003182454,(13:0.001286858164,(15:0.008798178,(14:0.049380503,(11:0.01056515,(10:0.01698362,(((((1:0.03238707,2:0.02444666):0.008323089,3:0.01953725):0.0543503,(6:0.1151334,5:0.008536658):0.01430099):0.004391585,((8:0.006370087,9:0.0116529434):0.0081866499,7:0.007775701):0.03947404):0.001371116,4:0.02314946):0.007429555):0.00259959):0.004949085):0.0074283791):1.239287e-05):0.00702172961):0.0034345521);
tree gen.48 = [&U] (16:0.02879428,(17:0.00484904,(((15:0.006995652,(13:0.0014853101,(14:0.040299018,(11:0.007679342,(10:0.01072651,(4:0.02136361,(((8:0.007056935,9:0.01234094):0.00866816767,7:0.0049067144):0.03138577704,(((1:0.0295477,2:0.01574018):0.006919162,3:0.02617101):0.06190075,(6:0.1163754,5:0.008913765):0.004783923):0.004269248):0.0003577294):0.00856381):0.002227142):0.004381373):0.0113821369):0.0005097735):0.004351923,(19:0.0184461712,18:0.002324748):0.0016479185):0.0002998269,12:0.0135065848):0.0014312943):0.00010755341);
tree gen.49 = [&U] (((12:0.00810227,(19:0.0135968816,18:0.004239618):0.0013622481):0.00107946555,((15:0.00265043,13:0.0008063125):0.0006635081,(14:0.035389799,(11:0.008812212,(10:0.015842233,(((((1:0.03782996,2:0.01904831):0.006157756,3:0.01919253):0.05961519,(6:0.1093623,5:0.004953026):0.007258959):0.00626548,(7:0.00587182932,(9:0.0137390422,8:0.004886313):0.005985876):0.031824757):0.001494623,4:0.02224601):0.008036997):0.002009194):0.002401978):0.0068227831):0.0082281315):0.0037101923,(16:0.028297766,17:0.004559019):0.000136808);
tree gen.50 = [&U] (((14:0.039465544,(11:0.01118898,(10:0.016087819,((((9:0.0101192381,8:0.010635966):0.00700013,7:0.00543888):0.0352637465,(((1:0.0337543,2:0.02291146):0.004948112,3:0.02244705):0.06291586,(6:0.1237246,5:0.006653301):0.01492031):0.004143999):0.0002193419,4:0.02572212):0.008523194):0.00351192):0.003020542):0.01157502,((13:0.001625289,15:0.006598915):0.0043019065,16:0.02679992):0.0001153918):0.01085679,((19:0.0193278775,(18:0.004661582,12:0.007736496):0.0004417564):0.0008929871,17:0.00513371):0.0004027018);
tree gen.51 = [&U] ((((15:0.005199071,13:0.002741237):0.0006031439,(14:0.040819653,(11:0.008786372,(10:0.013611137,(4:0.02053949,((((1:0.03285269,2:0.02253718):0.009004702,3:0.02659236):0.06186823,(6:0.1168268,5:0.004735822):0.01430613):0.005506289,(7:0.00442275588,(9:0.010959274,8:0.010399152):0.007830886):0.0291831373):0.002131311):0.01018901):0.003393531):0.004948714):0.0094549881):0.001125725,16:0.03354531315):0.0085679652,(17:0.0039648418,((19:0.0150456662,18:0.0046039989):0.0009695118,12:0.007211155):0.001093556):0.0031914727);
tree gen.52 = [&U] ((19:0.0132335917,(18:0.00477997,12:0.008163967):0.002045186):0.0027323445,(17:0.003024061,(((15:0.004568625,13:0.0008905812):0.001534533,(14:0.032863483,(11:0.007144011,(10:0.012498543,(4:0.02212007,((7:0.0069298669,(8:0.00691607,9:0.010270896):0.00758891143):0.03302754,(((1:0.03063742,2:0.0200497):0.007247716,3:0.02608582):0.05087899,(6:0.1214595,5:0.001476507):0.01005527):0.004369738):0.0008791252):0.009799234):0.002623438):0.001861572):0.0069638718):0.0063043977,16:0.02597355):0.003637032):0.0004164659);
tree gen.53 = [&U] (((((19:0.009251348,12:0.01116048):0.000511163,18:0.00377859172):0.0021730998,16:0.02246281406):0.0007515553,(13:0.0019493682,(15:0.0098698911,(14:0.0281735664,(11:0.01212765,(10:0.02302221,(4:0.02452278,((((1:0.02098598,2:0.02027952):0.0117176,3:0.02911813):0.0459697,(6:0.1171423,5:0.01162169):0.01047065):0.005760022,(7:0.0065769354,(8:0.005746153,9:0.0122599402):0.00964022659):0.02832081):0.00159583):0.00882688):0.001893154):0.006350851):0.009052788):0.00194987653):0.00415879527):0.0002668249,17:0.0078772133);
tree gen.54 = [&U] ((17:0.008020113,((19:0.014177426,(12:0.01143179217,18:0.003409158):0.0005687582):0.000229084,((14:0.033202914,(11:0.01205369,((((7:0.0103662399,(9:0.00621262338,8:0.007558434):0.009598286):0.0326519969,(((2:0.0262318,1:0.02612301):0.007164807,3:0.02470196):0.05088432,(6:0.1044474,5:0.005794923):0.01331033):0.004022891):0.003623374,4:0.02055291):0.00682731,10:0.012112153):0.004425253):0.004099571):0.00935721316,(13:0.003001301,15:0.00635644552):0.001142667):0.005066038):0.0004433974):0.00216580446,16:0.02717512);
tree gen.55 = [&U] (((((14:0.037276938,(11:0.01083204,((((((2:0.01826419,1:0.02615889):0.01056789,3:0.02272326):0.06271412,(6:0.1303153,5:0.007951919):0.005114103):0.003493709,4:0.02448202):0.002705777,(7:0.005508962,(9:0.006250168,8:0.00673836):0.0076770308):0.029779):0.008266882,10:0.019214083):0.003479327):0.004887639):0.00912431406,15:0.00568889):0.0001241674,13:0.001861328):0.0056685292,(18:0.0006429126,(19:0.01019821,12:0.01077208):0.0005286331):0.0009101458):0.0001364049,(17:0.0066732847,16:0.02655037):0.0042027962);
tree gen.56 = [&U] (((17:0.004450803,(18:0.003502187,(19:0.016180621,12:0.008174202):0.002337337):0.0018237805):0.0021575968,((15:0.008822717,(14:0.035187131,((10:0.016124999,(((7:0.0066455069,(8:0.006600589,9:0.0115486718):0.005070452):0.0395006543,(((2:0.01785895,1:0.03600161):0.003827378,3:0.02506009):0.05071742,(5:0.00266321,6:0.1117653):0.01288731):0.003867179):0.001268353,4:0.02267227):0.007085613):0.005467274,11:0.01527972):0.002410568):0.0068291248):0.0006365494,13:0.00172279838):0.0108816526):0.0008318082,16:0.02382616);
tree gen.57 = [&U] ((16:0.0340836122,17:0.005549461):0.0001216846,((15:0.0069422845,((14:0.034663501,(11:0.007055534,(10:0.015397471,(((((1:0.03264918,2:0.01883685):0.01038376,3:0.0259977):0.05202642,(6:0.1037581,5:0.003768339):0.011231):0.00692534,(7:0.0070646559,(8:0.004990408,9:0.0095857724):0.0097797304):0.0410774663):0.002861764,4:0.02044886):0.007873247):0.002483045):0.0071749):0.0099125276,13:0.0013356109):0.000304194):0.003895025,(19:0.0151886419,(18:0.004742179,12:0.008480181):0.0002348709):0.001279811):0.0005912394);
tree gen.58 = [&U] ((12:0.007168985,((16:0.027196936,18:0.001438178):0.0002034583,19:0.0144673467):0.0003965039):0.001912642,(((13:0.00064088295,(14:0.037657964,(11:0.01173454,((((9:0.0082592367,8:0.007119466):0.0081017473,7:0.007103442):0.03490172,(4:0.02146948,(((2:0.02877876,1:0.0251918):0.00874263,3:0.02911299):0.05225838,(6:0.1217123,5:0.005167906):0.009609102):0.002855765):0.0004229561):0.009226892,10:0.01052946):0.001546737):0.002893917):0.007877658):0.0003898379,15:0.007776291):0.003914865,17:0.00574828406):0.0009000425);
tree gen.59 = [&U] (((19:0.0219603465,(18:0.0023537567,12:0.008422324):0.0002253506):0.0036567984,(16:0.031790614,17:0.0084958165):3.264787e-05):0.00020636478,((14:0.035720055,(11:0.009964415,((((((2:0.02401857,1:0.03750643):0.006404107,3:0.02128129):0.05308967,(6:0.1096037,5:0.006288139):0.01081522):0.004395184,(7:0.0055796744,(8:0.008272115,9:0.0151044967):0.0086905516):0.02623245):0.002366953,4:0.02975162):0.009060618,10:0.011901285):0.002649378):0.003871327):0.009862451699,(15:0.0042624325,13:0.0018545766):0.0010569152):0.003479169);
tree gen.60 = [&U] (17:0.004533297,((13:0.001217422,((16:0.03363992,(14:0.032239087,(11:0.01426674,(10:0.013450447,((((9:0.0092611343,8:0.011418722):0.005423627,7:0.004296182):0.02979603,(((1:0.03759632,2:0.02015542):0.005921678,3:0.02313745):0.04802612,(6:0.1065929,5:0.008137374):0.009339661):0.007539629):0.0009238425,4:0.02657943):0.01160537):0.003154782):0.006172887):0.008937589):0.007225207,15:0.005155257):0.00117153):0.005514154,((12:0.01393323,18:0.0025772827):0.0001747359,19:0.0085271418):0.0005152086):0.00065269132);
tree gen.61 = [&U] (((16:0.03339575,((15:0.004940929,(14:0.032557877,(11:0.005303318,((4:0.03101372,(((3:0.03226125,(2:0.02086373,1:0.03586714):0.005810965):0.06341901,(6:0.1102033,5:0.009386255):0.008735719):0.004053868,(7:0.008350625,(8:0.007344227,9:0.008194177):0.01132745727):0.03623903):0.002640926):0.01157538,10:0.013832355):0.001698801):0.004922319):0.007806101):0.00104373255,13:0.0008187284):0.0096258874):0.00072170363,17:0.007364798):0.0001707317,((19:0.0149007255,12:0.01095677):0.0003903443,18:0.003251517):0.0001613946);
tree gen.62 = [&U] (((17:0.006318637,(((14:0.0297230966,((10:0.00764053,((((8:0.007208552,9:0.0194473667):0.0117311348,7:0.00929808597):0.0351165733,(((2:0.01682419,1:0.03891497):0.005646952,3:0.02472179):0.04025343,(5:0.007164329,6:0.09687858):0.003765694):0.005661013):0.0005147191,4:0.02291696):0.01023331):0.003543165,11:0.01036817):0.007141668):0.0079844662,15:0.005310563):0.00185715399,13:0.00122910112):0.006899691):0.0004823619,16:0.024995636):0.0001410437,(18:0.002983403,(19:0.0186407171,12:0.007034346):0.0013699085):0.0027405907);
tree gen.63 = [&U] (16:0.02446613,(17:0.004027781,(((13:0.000711885,15:0.00540402905):5.256349e-05,(14:0.049196389,((10:0.01647312,(((((2:0.01390649,1:0.03920054):0.007849649,3:0.02961343):0.0426575,(5:0.005976874,6:0.1070693):0.007825156):0.003048638,(7:0.0077111998,(9:0.012324114,8:0.0048658637):0.00803198388):0.0291429318):0.003863219,4:0.02523425):0.007534967):0.002918768,11:0.01245165):0.004246193):0.00780242982):0.0083803917,((18:0.002275855,12:0.009708727):0.0003070295,19:0.0126228633):0.0042341238):0.0007246604):0.0012945994);
tree gen.64 = [&U] (16:0.0276709703,(((19:0.0130119359,18:0.0023399237):0.0001031481,12:0.004702392):0.0008569527,((15:0.0069148947,(13:0.002346452,(14:0.034806664,((10:0.014086086,(((((2:0.01794969,1:0.0243788):0.01101868,3:0.025353):0.04840998,(5:0.004639412,6:0.1073367):0.008710137):0.002344151,((9:0.0122232037,8:0.0044204372):0.00519616765,7:0.008445562):0.0364395789):0.0008135607,4:0.0196701):0.007370358):0.005875176,11:0.005528831):0.002310998):0.005058075):0.00075066649):0.008346668,17:0.004653848):0.0004450001):0.0001520609);
tree gen.65 = [&U] (((19:0.014888306,18:0.006039498):0.003438437,12:0.007341789):0.0013937494,(17:0.0058542064,((14:0.0312656946,((10:0.017968698,(((((2:0.02493936,1:0.02583535):0.005741051,3:0.02228583):0.0545275,(5:0.003803307,6:0.09969602):0.008220842):0.003199226,(7:0.011870153,(8:0.0094031848,9:0.00836948):0.002984874):0.0341104457):0.0007746236,4:0.0174256):0.006957618):0.003222524,11:0.00709392):0.003070094):0.0080655927,(16:0.03360776,(13:0.001581849,15:0.003847799):0.0007018052):0.0003267087):0.007471041):0.00035015);
tree gen.66 = [&U] (16:0.03376452,((12:0.01175088,(17:0.003782459,(18:0.004956285,19:0.0156046088):0.0006438656):0.0030102075):9.711062e-05,(15:0.01084522,((14:0.0377208969,(11:0.01003985,(10:0.018281379,(4:0.02340321,((((2:0.01999658,1:0.03354339):0.01303723,3:0.03336236):0.04939925,(6:0.09555627,5:0.00464153):0.009096578):0.004774722,(7:0.012192239,(9:0.0164977853,8:0.008271494):0.0047343878):0.04333309):0.005327771):0.008378513):0.002534811):0.003712329):0.0148033993,13:0.0009826983):0.001336181):0.01112976758):0.001280287);
tree gen.67 = [&U] (16:0.022170066,(17:0.006177809,(((14:0.025889601,(11:0.008323976,(10:0.015457547,(4:0.02251926,((((2:0.02218187,1:0.03097326):0.01192709,3:0.02382642):0.06673756,(6:0.1162148,5:0.004171775):0.01372224):0.002676895,(7:0.009030932,(8:0.00951683,9:0.00929552293):0.00581484572):0.0388550048):0.00315567):0.0093602):0.003910655):0.004478192):0.00572943088,(13:0.0009753497,15:0.007077828):0.0064422167):0.0062005111,((18:0.004785486,19:0.014557321):0.0008749418,12:0.01213497):0.0010593842):0.00018478759):0.000801372);
tree gen.68 = [&U] (((13:0.003783669,15:0.003117956):0.00286894886,((14:0.049733094,((10:0.01578893,((((2:0.02509354,1:0.04054479):0.009348791,3:0.03589203):0.0531598,(5:0.01563585,6:0.1147441):0.009612088):0.003539736,(((8:0.008643204,9:0.018278775):0.0072080152,7:0.005919226):0.03346151,4:0.01872473):0.001584678):0.01296715):0.001967644,11:0.01369956):0.003328286):0.0055925173,16:0.02473589196):0.0013982172):0.004610727,((12:0.005826309,(19:0.0121938503,18:0.0031022658):0.001071136):0.001852023,17:0.003282718):0.0007728427);
tree gen.69 = [&U] (((16:0.030751823,((15:0.008738429,(14:0.0336918188,(11:0.01053725,((4:0.02340929,(((3:0.02389892,(2:0.01822583,1:0.03237802):0.005612892):0.05251195,(6:0.09369605,5:0.002615993):0.01530014):0.00593653,(7:0.0144496955,(8:0.007041059,9:0.0128140347):0.0090327222):0.03195173):0.00206996):0.007772997,10:0.016747946):0.002987612):0.008139715):0.006166721):0.0016785433,13:0.0025558845):0.0090752635):0.000559439,17:0.005561034):0.002436079,((12:0.009549454,19:0.0134605727):0.0006442971,18:0.00242242971):0.0006369484);
tree gen.70 = [&U] ((17:0.006131069,16:0.028974525):0.00127592,((((14:0.029212035,(11:0.009181603,(10:0.016143931,(4:0.02731426,((7:0.008961152,(8:0.005506854,9:0.0123527429):0.00589876548):0.0302345,(((2:0.02215898,1:0.02962226):0.002682213,3:0.02929943):0.05486968,(6:0.1119861,5:0.004440416):0.00740484):0.003674731):0.003226577):0.009578215):0.002764359):0.005635999):0.00949735846,13:0.0015838202):9.325876e-05,15:0.005021111):0.01402451507,((18:0.002057531,12:0.007750563):0.001696547012,19:0.013233228):0.0008369149):0.0008474659);
tree gen.71 = [&U] (((15:0.0062407189,((14:0.038628168,(11:0.00707906,(((((8:0.0049804554,9:0.0113161331):0.0056762438,7:0.00804896002):0.032330407,((3:0.02485757,(2:0.02483278,1:0.01881054):0.008295246):0.05700813,(6:0.08243948,5:0.003241189):0.01365228):0.003631044):0.00214147,4:0.02617721):0.004683436,10:0.013945314):0.003167325):0.004424984):0.0105170582,13:0.001128519):0.0006177326):0.0073487418,(12:0.01033777285,(19:0.0114628665,18:0.003247243):0.0001616004):0.001023156):0.002485174,(17:0.002872268,16:0.02524616):0.0034744809);
tree gen.72 = [&U] (((14:0.032018531,(11:0.01074441,((4:0.02234612,(((3:0.02898593,(2:0.02089951,1:0.02404222):0.01239969):0.04019435,(6:0.1176688,5:0.007930456):0.01349017):0.005488545,((8:0.010520283,9:0.0110674759):0.0073099686,7:0.005252871):0.0324482352):0.001792392):0.01121625,10:0.010425772):0.008258493):0.004683164):0.0049830783,(15:0.003408642,13:0.001321539):0.0003886231):0.0148782431,(17:0.0046602774,(12:0.01510789,(18:0.001240358,(16:0.029017439,19:0.0124269002):0.002694298):0.0007243261):0.004443504):0.0006648331);
tree gen.73 = [&U] (17:0.006611074,((15:0.005461584,(13:0.00330915,(14:0.037253555,(11:0.01089344,(((((3:0.03672278,(2:0.02464812,1:0.03331561):0.005189526):0.04740332,(6:0.1198178,5:0.0118249):0.003264398):0.004554254,((8:0.012278996,9:0.011348118):0.005856933,7:0.0063095535):0.03722104):0.001898543,4:0.01899959):0.005120633,10:0.013970369):0.001657653):0.004988698):0.00631630845):0.0004346406):0.00540567429,(18:0.00524246873,((19:0.015589162,16:0.029229598):6.72894e-05,12:0.007886368):0.0007028568):0.001124293):0.0005638298);
tree gen.74 = [&U] (((((12:0.00574258,18:0.002507691):7.06017e-05,19:0.017297206):0.00235172684,17:0.003067212):0.0006168661,(13:0.00276943,((14:0.034093844,(11:0.01044707,(((((9:0.0114877116,8:0.007931202):0.0069712984,7:0.005256612):0.03520814,((3:0.03049742,(2:0.02552596,1:0.03542078):0.009924581):0.05845157,(6:0.1144956,5:0.008986545):0.01198866):0.002636257):0.001443092,4:0.02587874):0.00719669,10:0.014902123):0.002437151):0.00611768):0.0060005815,15:0.0051635356):0.0009699726):0.0121651845):0.0007507031,16:0.0290070307);
tree gen.75 = [&U] (((18:0.003091359,(19:0.0156459839,12:0.005901913):0.0002623669):0.003758993,17:0.002250174):0.001283351,(((13:0.0027653197,(14:0.032497792,(11:0.008926568,(10:0.015841691,(4:0.02267026,(((3:0.02863774,(1:0.03365692,2:0.02370912):0.008436231):0.04444449,(6:0.1018235,5:0.005424591):0.01112764):0.002652095,((9:0.0102253317,8:0.008320136):0.005879599,7:0.00589262192):0.0384370321):0.004328771):0.009597962):0.00122675):0.00226427):0.0037492512):0.0006319354,16:0.02417006):0.0018444963,15:0.00489788217):0.0041724912);
tree gen.76 = [&U] (((16:0.0173746,((14:0.034250846,((10:0.01227686,(((7:0.00786080359,(8:0.00944014,9:0.0072123424):0.0074831949):0.0291547524,((3:0.02747735,(1:0.03689072,2:0.02008529):0.01282629):0.05603702,(5:0.008608809,6:0.1066331):0.007828583):0.002946198):0.001751797,4:0.02308351):0.004170734):0.003640897,11:0.009637934):0.005827293):0.0077871575,(15:0.00709527298,13:0.0009662937):0.0003680977):0.001098551):0.003711794,(18:0.001684394,(19:0.0130035867,12:0.006299226):0.0002758054):0.000157322):0.0001948339,17:0.006376903);
tree gen.77 = [&U] ((((13:0.00171370505,15:0.007438585):0.00026741426,(14:0.0336020226,((10:0.011118001,(4:0.02064959,((7:0.0096379144,(8:0.009731402,9:0.0131769761):0.01175838):0.0368000312,((3:0.03118118,(1:0.03839314,2:0.02211727):0.00718815):0.044454261,(5:0.007661557,6:0.09162825):0.008877428):0.002685019):0.001634556):0.007451454):0.003664729,11:0.01099934):0.003766417):0.0079556227):0.007582095,((18:0.005477811,12:0.0098796256):8.433354e-05,19:0.0166705291):0.00341293286):0.0005362215,(16:0.03091887,17:0.0046435306):0.0029532738);
tree gen.78 = [&U] (((17:0.005771196,(13:0.0016445306,((14:0.038571206,(11:0.009438906,((((7:0.007306472477,(9:0.009596974,8:0.008263103):0.0043903857):0.0320530719,((3:0.02683493,(2:0.02473396,1:0.03158003):0.00830359):0.05217958,(6:0.1029255,5:0.0110911):0.005085792):0.006483699):0.001870034,4:0.0197402):0.008136755,10:0.012657084):0.001635601):0.004337636):0.010503284,15:0.0044214526):0.0002435384):0.0049144193):6.087138e-05,(12:0.006462918,(19:0.0110812813,18:0.004695241):0.0002237247):0.001639808):0.00267026873,16:0.029073589);
tree gen.79 = [&U] ((((15:0.005652974,(14:0.037130241,((10:0.012067151,(4:0.02473168,(((3:0.024981,(1:0.03240607,2:0.02904284):0.005791215):0.05001846,(5:0.008171649,6:0.1250969):0.01338992):0.003642819,((9:0.0104519788,8:0.0041261755):0.00366674029,7:0.006896267):0.039364502):0.001786051):0.005985541):0.00397789,11:0.00618172):0.003230425):0.0073549689):0.0014180956,13:0.001755356):0.0060679791,((18:0.004639649,19:0.0186584359):0.0001438064,12:0.006752438):0.00203387988):0.001078626,(17:0.003671194,16:0.026166583):0.001029818);
tree gen.80 = [&U] ((((15:0.00767146375,(13:0.002872535,(14:0.03939921,((10:0.019937911,(4:0.02090596,(((3:0.03251893,(1:0.0310252,2:0.03001609):0.004226034):0.05240459,(5:0.009060238,6:0.1167773):0.007613263):0.002384389,(7:0.0110505248,(9:0.009863258,8:0.0068013035):0.0064625607):0.03061728):0.002308666):0.006345277):0.003113672,11:0.01035722):0.002183376):0.008929905):0.00217102745):0.004991108,((12:0.004948235,19:0.0204603385):0.0001959229,18:0.0013097):0.0008506315):0.0022609804,17:0.005048605):0.0018970431,16:0.0239888721);
tree gen.81 = [&U] (17:0.005903119,((((19:0.016226512,18:0.002448136):0.00146023979,12:0.01041058):0.0009369504,16:0.02139496):0.00033089384,(((14:0.039548953,(11:0.008130786,(((((3:0.02277949,(2:0.02201889,1:0.02684422):0.006632233):0.05348945,(6:0.1012955,5:0.006758469):0.01069009):0.004499874,(7:0.0049887219,(8:0.004733847,9:0.016601805):0.007430386):0.039372451):0.001116297,4:0.01986152):0.009160583,10:0.013176348):0.00533909):0.004954764):0.0106724373,15:0.006597502):0.0007809152,13:0.001188618):0.007286709):0.0032953491);
tree gen.82 = [&U] ((12:0.01065353,(18:0.0050652758,19:0.0142055371):0.0006319033):0.0003679614,((17:0.004412227,16:0.0184649):0.0024602847,(15:0.005917036,((14:0.030413804,(11:0.01008933,(10:0.010610692,(4:0.01570059,(((3:0.01936062,(1:0.03728539,2:0.01936881):0.004394256):0.0528624,(6:0.1079712,5:0.009134783):0.006172772):0.003886883,(7:0.008563311,(9:0.0089139638,8:0.009960815):0.0038284992):0.04224411):0.002505641):0.01446505):0.0035238):0.00320968):0.0078789793,13:0.0011934538):0.0005626721):0.004829097):0.0001482563);
tree gen.83 = [&U] ((((13:0.003623963,(16:0.0305419369,(14:0.034760665,(11:0.006282847,(((((8:0.009235972,9:0.0114100911):0.0110270651,7:0.006964954):0.02941444,((3:0.02662231,(2:0.01769099,1:0.03055458):0.01009569):0.05252523,(6:0.1080311,5:0.008871619):0.01074606):0.007113667):0.000234157,4:0.02903458):0.009716081,10:0.020050841):0.003004632):0.003275813):0.008738877):0.002335422):0.0018853689,15:0.0057342373):0.0105337,((12:0.007329866,18:0.004474584):0.001241564,19:0.01345455533):0.0005954637):0.0019451649,17:0.01121821);
tree gen.84 = [&U] (16:0.0235051769,((17:0.00362617923,(12:0.01009339,(19:0.0131346422,18:0.003463803):0.0019820597):0.002549758):0.00098639008,(13:0.001726071,((14:0.037131518,((10:0.013144842,(4:0.02295929,(((9:0.015563153,8:0.0052878021):0.00515210614,7:0.0069464354):0.031044644,((3:0.02649905,(1:0.03046478,2:0.02002644):0.006656528):0.05333233,(5:0.00906928,6:0.09634726):0.009160823):0.002731104):0.002188943):0.009758951):0.003766012,11:0.006190236):0.003716532):0.0064939499,15:0.005796747):0.0003357286):0.0049175804):0.001058407);
tree gen.85 = [&U] (((15:0.00457878,13:0.002281669):0.0011438124,(14:0.030230608,(11:0.009603414,(10:0.013423483,(((((1:0.03322298,2:0.01898759):0.009431649,3:0.02420903):0.05004975,(6:0.1067936,5:0.007631527):0.01015802):0.003095598,(7:0.0085310328,(9:0.011795525,8:0.005006446):0.0070088376):0.0328340144):0.0004479014,4:0.01605687):0.008302644):0.002730189):0.005666061):0.008426417):0.0080794228,((17:0.004371904,((19:0.0103204754,18:0.003794878):0.0009171566,12:0.0134453):0.0003179361):0.0027164831,16:0.024468216):0.0004335013);
tree gen.86 = [&U] ((19:0.016302525,(12:0.00716833167,18:0.003359743):0.0002571704):0.0003738887,(17:0.004374778,((14:0.038740571,(11:0.01164242,((((7:0.0058906811,(8:0.006404475,9:0.009835122):0.0064608998):0.0396278967,((3:0.02647526,(2:0.03006805,1:0.02230463):0.006637968):0.04449968,(6:0.1149753,5:0.007398349):0.01006799):0.00433874):0.002035843,4:0.02027504):0.01013854,10:0.016144432):0.003798932):0.003363161):0.0066494494,((16:0.031829415,15:0.005654739):0.001540309,13:0.0010531654):0.0017360743):0.0074193249):0.00054639179);
tree gen.87 = [&U] ((((13:0.00157403724,(14:0.031870833,((10:0.014867747,((4:0.02074063,((9:0.010948729,8:0.01231574):0.01023495,7:0.005742797):0.0293534899):0.0008312442,((3:0.03104351,(2:0.02182574,1:0.03680797):0.007094029):0.04821713,(5:0.006493026,6:0.1021911):0.01075263):0.005727061):0.006484659):0.001578419,11:0.01186115):0.008828423):0.01009671429):0.0003280213,15:0.0069985811):0.0064439833,(((12:0.008057969,18:0.0010386249):0.0004609439,19:0.016944334):0.0001277179,17:0.0054999093):0.0009166648):0.002285167,16:0.0272885417);
tree gen.88 = [&U] ((17:0.0054232621,(12:0.009686795,(19:0.0121837123,18:0.005192419):0.00029304274):0.0024520324):0.001218942,((13:0.001535012,16:0.0363376234):2.040349e-05,((14:0.038980688,(11:0.0126017,(((((3:0.02420218,(2:0.02318274,1:0.03940034):0.01134853):0.04750407,(6:0.1056819,5:0.00820908):0.006371773):0.004671211,((8:0.006523158,9:0.0140329294):0.00698489574,7:0.0058403955):0.02971304):0.0003341015,4:0.01921986):0.01048033,10:0.01222214):0.001979913):0.004758232):0.0093191585,15:0.0081783503):2.387183e-06):0.0100271);
tree gen.89 = [&U] (16:0.033001396,((17:0.0056473731,(12:0.015104293,(19:0.0120006277,18:0.003144583):0.0002493522):0.002762921):0.00056511,((13:0.0006411421,15:0.0063155313):3.251438e-05,(14:0.032322766,(11:0.0118808,((4:0.02417236,(((3:0.02718596,(2:0.02392622,1:0.04026185):0.009464481):0.0582166,(6:0.1143518,5:0.009220683):0.008249974):0.003080823,(7:0.0095609636,(9:0.0146203246,8:0.010533139):0.0048263194):0.0303011897):0.001820876):0.007163737,10:0.018643744):0.002638175):0.004939598):0.00717846):0.00505209298):0.0003232887);
tree gen.90 = [&U] ((17:0.004281097,18:0.004165591):2.774962e-05,((19:0.01415431983,12:0.009101811):0.0050573456,(((16:0.03280238,(14:0.033607595,(11:0.005267126,(10:0.015047439,(4:0.02031021,((((1:0.03518755,2:0.017232):0.003292203,3:0.02362554):0.0654051,(6:0.1027185,5:0.005940942):0.007338888):0.008562334,(7:0.0041859371,(9:0.01216951,8:0.0125316789):0.006180913):0.0242062112):0.00118121):0.006586736):0.008053813):0.005036379):0.005120573):0.0021484363,15:0.005884644):0.0005469012,13:0.0013993913):0.0089007009):0.003432348);
tree gen.91 = [&U] (16:0.02771018,(17:0.001751154,(((14:0.0382278729,(11:0.009750539,(((((9:0.019530042,8:0.0076698814):0.01098573,7:0.008157723):0.042873008,((3:0.02261163,(2:0.02152418,1:0.03097707):0.005121857):0.05406663,(6:0.1176435,5:0.01014843):0.002067916):0.00263448):0.002906655,4:0.01873809):0.008030077,10:0.015642227):0.0046702):0.004063628):0.0081216752,(13:0.005035122,15:0.0083721577):2.749883e-06):0.0155029935,(19:0.0202733149,(18:0.0070962026,12:0.006670421):0.001339295):0.0005869979):0.00110325913):0.0016605405);
tree gen.92 = [&U] (((((15:0.006819889,(13:0.002235475,19:0.0329624219):0.0010443488):0.0027305662,(14:0.033268901,((10:0.014407241,(((5:0.007180366,6:0.1057846):0.01327737,(3:0.02206293,(1:0.03141985,2:0.025396):0.005238495):0.06102505):0.004014751,(4:0.02890739,(7:0.00908064,(9:0.01202692,8:0.007991712):0.007564628521):0.034311952):0.0008075319):0.008443562):0.001683859,11:0.01367919):0.006379616):0.006398206):0.009970587,17:0.002866808):0.00229451451,(18:0.003392616,12:0.01226708026):0.0006578297):0.0007997284,16:0.032229918);
tree gen.93 = [&U] (((((14:0.038329126,(11:0.007592716,(((((3:0.02369711,(2:0.03369949,1:0.03342992):0.0093663):0.0566568,(6:0.1037672,5:0.0058857):0.01553902):0.001799186,(7:0.0077363052,(8:0.006832466,9:0.0122568965):0.0086465849):0.03672361):0.001267005,4:0.01807746):0.0104224,10:0.017089182):0.002601043):0.005669554):0.006876116,13:0.0040102108):0.0002471573,15:0.004041512836):0.00496964529,((18:0.00417448,12:0.00776339):0.00146014,19:0.01796407729):0.001831111):0.0007166603,(16:0.0278737579,17:0.005342726):0.0004166014);
tree gen.94 = [&U] ((((14:0.033497369,((10:0.011090177,(((((2:0.02723266,1:0.02964844):0.009908216,3:0.02944245):0.05068573,(5:0.006994762,6:0.1024575):0.009526806):0.01023645,4:0.0174611):0.001139394,((8:0.007206781,9:0.006862341):0.0058197278,7:0.007072222):0.0325377911):0.009326536):0.002646086,11:0.008155544):0.003952079):0.0098627074,(15:0.0053042707,13:0.0009864241):0.0004795938):0.0094114936,(17:0.001903463,((19:0.0135467808,18:0.002353905):0.0011397562,12:0.008150639):0.001589119):0.00155964477):0.0006643307,16:0.0341216125);
tree gen.95 = [&U] (((17:0.001675612,((13:0.00061285763,(14:0.030670669,((10:0.017292963,(((((2:0.02104603,1:0.033701):0.006358729,3:0.02654861):0.05289265,(5:0.009683194,6:0.102536):0.006516279):0.004768449,(7:0.0109587693,(8:0.006029717,9:0.015211317):0.007129551):0.027611891):0.001863681,4:0.02128738):0.004483196):0.00219618,11:0.005506111):0.003757204):0.0047074081):0.0003004972,15:0.005016645):0.005729614):0.0005272369,((12:0.0114814389,19:0.011703017):3.125789e-05,18:0.001708696):0.001105326):0.00086874,16:0.02923587);
tree gen.96 = [&U] (16:0.027313375,(((19:0.0136666292,(18:0.0034259523,12:0.00873928):0.0009924346):0.001161595,(13:0.0023673099,((14:0.033854802,((10:0.020664488,(4:0.02323814,(((9:0.013215016,8:0.011210535):0.0064854065,7:0.0081799371):0.02680461,(((2:0.02445369,1:0.03126096):0.005660312,3:0.02456606):0.04988585,(5:0.005627733,6:0.1158985):0.006984751):0.003842728):0.001089449):0.005752603):0.002239872,11:0.01282822):0.005000503):0.00883509677,15:0.004267695):0.0008894889):0.009381467):0.0001437901,17:0.00198381):0.0016461926);
tree gen.97 = [&U] (17:0.00420026669,(((13:0.00044609121,15:0.004816986):0.0025005164,(16:0.02572881,(14:0.029232863,(11:0.007921425,((((((2:0.02174127,1:0.02690359):0.007305806,3:0.03100126):0.05743196,(6:0.1212133,5:0.003859132):0.008510861):0.002736785,((8:0.0063477151,9:0.01044267):0.0055429941,7:0.005288193):0.03868916):0.001359267,4:0.02172223):0.00872704,10:0.010641629):0.001119587):0.001920736):0.009545637678):0.0005601797):0.006395682,((18:0.005407586,19:0.01405029131):0.0011391893,12:0.008344383):0.001040481):0.002228709);
tree gen.98 = [&U] (17:0.003131488,(((19:0.0408425076,(15:0.00510039,(13:0.001402311,(14:0.026421217,((10:0.019928513,((((3:0.02365687,(1:0.02607244,2:0.0174238):0.014976):0.05541705,(5:0.008512945,6:0.1147224):0.005767623):0.003564094,(7:0.0057695562,(8:0.00925597,9:0.006466283):0.005109788):0.0291554235):0.002545785,4:0.0258616):0.009044745):0.003660706,11:0.009725266):0.00675097):0.0089607086):0.000259489):0.0001444448):0.00941074797,(12:0.008090468,18:0.0032382368):0.00053710171):0.0006792507,16:0.02294463):0.0007998772);
tree gen.99 = [&U] (((13:0.002353729,15:0.0049992241):0.002204633006,((14:0.031496778,(11:0.00801688,((4:0.02225187,((((2:0.02161673,1:0.03077641):0.0113372,3:0.02319619):0.05532976,(6:0.1151786,5:0.003922268):0.004998254):0.004428838,((9:0.0094017525,8:0.0032461312):0.0049545783,7:0.009915666):0.032055138):0.0004242798):0.006127831,10:0.013615113):0.004234922):0.002214496):0.0111257486,16:0.02844861):0.0027713652):0.005966256,(((19:0.0179471616,18:0.002841831):0.00086338196,12:0.003787843):0.0063963943,17:0.003956427):0.0026114192);
tree gen.100 = [&U] ((18:0.003008723,12:0.009323617):0.0018311909,((((16:0.0272912242,(14:0.037920217,((10:0.013731576,((((3:0.02655813,(1:0.02616589,2:0.02448708):0.00424397):0.05073606,(5:0.006364159,6:0.1091677):0.01011661):0.003224367,4:0.02251198):0.0005139158,((9:0.0147813572,8:0.0038002622):0.006018095103,7:0.0057384604):0.03290528):0.009135373):0.00187377,11:0.01130742):0.004295871):0.007901871):0.0003077924,(19:0.03316313541,15:0.008088012):7.040647e-05):0.000203244,13:0.00226488955):0.008710163,17:0.006356747):0.0031853954);
tree gen.101 = [&U] (17:0.003586065,((12:0.0126376641,(19:0.015548779,18:0.003112495):0.0005663697):0.002424703,((15:0.007862215,((14:0.030884211,((10:0.016771273,(4:0.01954022,((7:0.008562348,(8:0.007694938,9:0.013032877):0.006821413):0.03215217,(((2:0.03352757,1:0.02358131):0.007549381,3:0.03070952):0.04286903,(5:0.007125471,6:0.1186645):0.01186748):0.003112184):0.0006178249):0.01160648):0.003390205,11:0.008659285):0.002494065):0.0053321533,16:0.0228285412):0.00191040727):7.669621e-05,13:0.001607931):0.01257038739):0.0007733657);
tree gen.102 = [&U] (16:0.024749668,((18:0.004086521,(12:0.00973023,19:0.0158829807):0.001277452):0.0012279892,(((15:0.005920079,(14:0.041289878,(11:0.01415798,(10:0.009580726,(((((2:0.0265106,1:0.0320852):0.004548641,3:0.02918225):0.04741928,(6:0.1251312,5:0.004641734):0.01278963):0.006361177,(7:0.0121986023,(9:0.0104822631,8:0.007859088):0.01221533):0.0370239351):0.002805689,4:0.02552664):0.004840178):0.002128358):0.003450944):0.00702841):7.314575e-05,13:0.0020543652):0.00781307743,17:0.006542497):0.001146419):0.001096836);
tree gen.103 = [&U] (((((13:0.003210582,15:0.007484308):0.001114041,19:0.03127961271):0.000571631,(14:0.041660759,((10:0.015846605,((((3:0.02750348,(1:0.03091123,2:0.02199491):0.007455684):0.05013823,(5:0.007742647,6:0.1107618):0.01960699):0.004349616,((9:0.013604266,8:0.008968866):0.0058227387,7:0.007803066):0.031503761):0.0027687,4:0.01993454):0.01342618):0.002989849,11:0.009960491):0.004347542):0.0043338788):0.003235222,16:0.0286594):0.008814283,(12:0.0090463501,(18:0.0071670546,17:0.001897057):0.0009008923):0.0012349823);
tree gen.104 = [&U] ((((13:0.0017862624,(16:0.02352313298,(14:0.036174733,((10:0.016129163,(4:0.02563346,((((2:0.02196108,1:0.03352119):0.009226301,3:0.02429055):0.06654181,(5:0.006857043,6:0.1040049):0.01564396):0.003647863,((9:0.008786784,8:0.0163094644):0.007000305,7:0.0091411471):0.035628922):0.001079391):0.004532623):0.003510138,11:0.006953877):0.005852684):0.007435405):0.0012836637):0.001519647,15:0.006349821):0.0077928514,((12:0.006067878,19:0.0196813238):0.0014924661,18:0.003718153):0.003443942):0.001299509,17:0.004603601);
tree gen.105 = [&U] ((19:0.01041353598,(18:0.001885012,12:0.0144439943):0.0001139092):0.0008750758,(((15:0.005215051,16:0.02233725):0.0003828985,(13:0.001991869,(14:0.031205924,(11:0.01194908,(((((3:0.02460485,(2:0.02042952,1:0.02654476):0.01187534):0.05660495,(6:0.1039653,5:0.00698863):0.01349121):0.00412345,((8:0.008410451,9:0.0103366892):0.00546261083,7:0.005948797):0.03103552):0.001486218,4:0.02241177):0.009338449,10:0.015531628):0.003737146):0.006049054):0.0104372354):0.0028143815):0.0092906219,17:0.00796355):0.0005178265);
tree gen.106 = [&U] (17:0.00281553006,((12:0.009747591,(18:0.003069505,19:0.0100032699):0.0003153834):0.0039750775,((13:0.00234243598,(16:0.02699923,(14:0.038586731,(11:0.009800735,((4:0.02218632,(((8:0.007053605,9:0.0123715449):0.011224228,7:0.006920464):0.031107149,((3:0.02734024,(2:0.01787458,1:0.03820862):0.01113):0.0552772,(6:0.1094655,5:0.01156926):0.00627567):0.004644475):0.00186797):0.007608492,10:0.013716343):0.003654917):0.006293553):0.0077338057):0.003691421):0.0032504751,15:0.003996159):0.01141810276):0.0007733139);
tree gen.107 = [&U] ((((15:0.003584976,(14:0.033811302,(11:0.008767877,(10:0.011458982,(((((2:0.02064906,1:0.02931087):0.01000895,3:0.02362625):0.04828699,(6:0.1050269,5:0.004399427):0.005910147):0.001342197,(7:0.005788112,(9:0.0081718196,8:0.0075453786):0.005341392013):0.03231517):0.001842021,4:0.03308691):0.006458666):0.002387625):0.005350689):0.003661823):0.0001496817,13:0.00080136813):0.00468246552,17:0.003609799):0.0005944758,(19:0.0138406832,(18:0.003560394,(16:0.02582293,12:0.007451306):0.0009770713):0.001480549):0.0003940223);
tree gen.108 = [&U] (((((14:0.03492426,(11:0.009899911,(10:0.015963864,(4:0.02131123,(((8:0.00526787,9:0.0085916916):0.0085500429,7:0.007349084):0.0323396989,(((2:0.01905927,1:0.03256571):0.009562465,3:0.01976488):0.04740374,(6:0.1300701,5:0.009018793):0.00696686):0.002295206):0.00288988):0.01512505):0.001429931):0.001533287):0.00775279,13:0.001032961):0.0032318999,15:0.004413901):0.009596819,(17:0.003232774,((12:0.006313549,18:0.001854522924):0.0001853974,19:0.0168855599):0.0015759239):0.00034692069):0.002521523,16:0.0259714661);
tree gen.109 = [&U] ((((13:0.002992513,(14:0.0314281898,((10:0.016991675,(((((2:0.02765584,1:0.03640663):0.003117628,3:0.02358569):0.04695114,(5:0.001232685,6:0.1063868):0.01485208):0.0019945,((8:0.004749458,9:0.0103137063):0.005625804,7:0.0049229042):0.02991367):0.0008844918,4:0.01807523):0.005810105):0.002976109,11:0.009624739):0.002665799):0.005371259):0.0010241582,15:0.0055137263):0.00412262,((19:0.0152899277,(12:0.009767144,18:0.002361557):0.0004559504):0.0021294342,17:0.005652341):0.0001001463):0.0034882211,16:0.03014984);
tree gen.110 = [&U] (((12:0.00683201398,(18:0.002526677,19:0.00984457086):6.295566e-06):0.0012245578,(17:0.002412407,((15:0.003109084,(14:0.037115651,((10:0.011477964,((((8:0.010902418,9:0.012029018):0.0101882767,7:0.008436724):0.0363256,((3:0.02430785,(2:0.02431439,1:0.03474642):0.008701542):0.05083257,(5:0.007057348,6:0.09626501):0.007296366):0.003785638):0.0002594412,4:0.02254901):0.007203042):0.002457144,11:0.01350879):0.002760584):0.0066319687):0.0002023034,13:0.001283931):0.0065790844):0.0008249911):0.002052127,16:0.02927103);
tree gen.111 = [&U] (16:0.02703760485,(((14:0.032142729,(11:0.008491098,(10:0.010498745,(4:0.02312027,((7:0.006346713,(8:0.006509237,9:0.00920087286):0.007193827):0.03284616,(((2:0.02064394,1:0.02320762):0.009426651,3:0.03360955):0.06276881,(6:0.1004183,5:0.006658815):0.01482364):0.002847541):0.001110294):0.008196213):0.002654406):0.001782942):0.0106686294,(15:0.0062597964,13:0.00466389256):5.826573e-06):0.004038072,(17:0.006880131,(12:0.01171233,(19:0.0184486718,18:0.003886982):0.0034823901):0.001477354):0.0002879924):0.0002166062);
tree gen.112 = [&U] (((18:0.003249001,(19:0.0172811002,12:0.006714387):0.00049627557):0.001982443,(((16:0.03192288474,(14:0.042793779,(11:0.01652978,((((((2:0.02508299,1:0.03148255):0.0132971,3:0.02208551):0.05403507,(6:0.1268485,5:0.003871489):0.008941141):0.005928891,4:0.02019036):0.0009587185,(7:0.0073072046,(9:0.013347667,8:0.00697996363):0.0060378155):0.040360642):0.008584658,10:0.015266895):0.002978014):0.009958096):0.006229241):0.001287356,13:0.002053427):0.0005197306,15:0.006400387):0.007451593846):0.0001239154,17:0.001479694);
tree gen.113 = [&U] (((18:0.0028672159,12:0.009869125):0.0001445408,19:0.0180907423):0.00050698,((15:0.0061786536,(13:0.00158886965,((14:0.034710229,(11:0.01138417,((((((2:0.02159747,1:0.02559636):0.01015326,3:0.0284576):0.04293047,(6:0.1241651,5:0.006359294):0.01090072):0.00330381,(7:0.00858358124,(8:0.009508104,9:0.01074453):0.0080743019):0.0293027954):0.004430736,4:0.02006959):0.007842389,10:0.014588215):0.006366076):0.003850926):0.010037523,16:0.03490335):0.0006388786):0.0002920858):0.0106309535,17:0.002553058):0.0020063274);
tree gen.114 = [&U] (((((19:0.012003743,17:0.0051936928):0.000641141,18:0.002704764):0.0006182338,12:0.008764687):0.0017007539,((13:0.001581993,15:0.0078091912):0.0032345956,(14:0.028709865,(11:0.01057412,(10:0.017797233,((((9:0.0100908269,8:0.0075541443):0.0071325002,7:0.005743415):0.03624298,(((1:0.02124992,2:0.02627623):0.006134354,3:0.02597643):0.0425193,(6:0.1113459,5:0.004610075):0.007953115):0.002488116):0.0006671968,4:0.02386984):0.008962005):0.002210915):0.005637369):0.004512173):0.00648164442):0.0008565518,16:0.0301758563);
tree gen.115 = [&U] (16:0.032323213,(((15:0.006701043,(13:0.001942177,(14:0.034221699,(11:0.008003956,(10:0.01406005,(((((1:0.02580786,2:0.02176435):0.006453003,3:0.02676086):0.04735581,(6:0.1075946,5:0.008507268):0.0149319):0.005493842,(7:0.0067091619,(8:0.010722081,9:0.0091507917):0.0089473625):0.0299864488):0.001314558,4:0.02459066):0.00738157):0.002352588):0.003777659):0.0067933748):0.00403106076):0.0039496658,(18:0.002733197,(19:0.0137015289,12:0.006811635):0.0001140914):0.001495462):0.001235143551,17:0.0034863617):0.001769184);
tree gen.116 = [&U] ((((12:0.00766233,18:0.002538186):0.0012590106,19:0.014314371):0.001784915,17:0.00655988513):3.130235e-05,(16:0.03324774,((15:0.007368053,(14:0.036592356,(11:0.009221742,(10:0.013707149,(((((1:0.02850594,2:0.02614667):0.006176973,3:0.0267738):0.04375937,(6:0.1279065,5:0.01059163):0.01052993):0.006083761,((8:0.006117178,9:0.0147322325):0.005803502,7:0.00577442):0.0306643785):0.004007186,4:0.01702113):0.01360257):0.0043109):0.003686881):0.0101866656):0.000208466946,13:0.0006901882):0.004649268):0.002857875);
tree gen.117 = [&U] ((((15:0.00608815,((13:0.00458126821,(14:0.044148119,((10:0.009883269,(((((2:0.02626788,1:0.03048911):0.008789936,3:0.02189602):0.05271605,(5:0.006310194,6:0.1520044):0.01068173):0.005569123,(7:0.0061664366,(8:0.006690868,9:0.0140487021):0.0071009847):0.03783340441):0.00341809,4:0.02139033):0.009500315):0.006042195,11:0.01361823):0.009026806):0.0075122096):0.0007850473,19:0.04184399774):0.0001253995):0.007786013,17:0.002677029):0.00111719373,(18:0.002082075,12:0.006438109):0.0021426704):0.001972944,16:0.029432214);
tree gen.118 = [&U] (17:0.004043627,(((19:0.0156885461,12:0.0067075747):0.0005415055,18:0.005165541):0.001970346,(15:0.006527415,(((14:0.036543185,(11:0.008294236,((4:0.01730131,((((1:0.04363267,2:0.01872489):0.0104522,3:0.02619782):0.0513426,(6:0.139067,5:0.009126659):0.009487083):0.003083434,(7:0.0081547713,(9:0.0105624715,8:0.007686966):0.005889516):0.0275920418):0.00441094):0.005309873,10:0.015012527):0.002433697):0.005698844):0.004774339,16:0.02940851):0.0038375248,13:0.0009395062):0.00036917113):0.005281438):0.0004570643);
tree gen.119 = [&U] ((((19:0.0194610589,12:0.01301498):3.263222e-06,18:0.0010294):0.00112988745,17:0.006611416):0.0006413,((13:0.002556523,15:0.00593728):0.001108271,(16:0.0285863,(14:0.029396337,(11:0.01010734,((4:0.02643343,(((8:0.0062647742,9:0.0086340236):0.01090091,7:0.007389801):0.0339249248,(((1:0.02483299,2:0.02788244):0.008150186,3:0.02368064):0.06537406,(6:0.1366976,5:0.00749215):0.006274283):0.004365014):0.002045034):0.006713042,10:0.012427507):0.001711369):0.005277236):0.008542051):0.00250504):0.01133722372);
tree gen.120 = [&U] ((17:0.005273782,((15:0.006239603,13:0.002594586):0.00177446599,(16:0.02779176,(14:0.0344764836,(11:0.01553966,((((((1:0.03621983,2:0.01585289):0.006810232,3:0.02490438):0.05495264,(6:0.09758658,5:0.007628822):0.01006755):0.002167022,4:0.02526507):0.001097335,(7:0.006999651,(8:0.0055211,9:0.0101848493):0.0076169686):0.0381753768):0.008470166,10:0.009400345):0.00315269):0.007031087):0.007245938):0.001661462435):0.007982624):0.0008040133,((19:0.0092789122,18:0.002331727):5.706075e-05,12:0.008743461):0.000437606);
tree gen.121 = [&U] (16:0.02871429,(((19:0.016174494,(12:0.0103519065,18:0.0004521387):0.0007191457):0.001276493,17:0.0048835068):0.0006719418,((13:0.0008128304,15:0.003922836):0.0014963773,(14:0.031167734,(11:0.00756011,(10:0.018765637,(4:0.02253316,(((3:0.01798127,(2:0.0248364,1:0.0341917):0.007626758):0.04872023,(6:0.1013103,5:0.00665334):0.007921666):0.003392243,((8:0.0102321693,9:0.01087405089):0.0053156809,7:0.0074242348):0.028770879):0.002639606):0.007406585):0.004473162):0.002591416):0.00836572078):0.0054025479):0.002235929);
tree gen.122 = [&U] ((16:0.02660005,17:0.004059641):0.0049744648,(((15:0.003223217,13:0.001629933295):0.00029115114,(14:0.035030408,(11:0.006888837,(10:0.013186004,(4:0.01936964,(((3:0.0287059,(2:0.01649175,1:0.03152915):0.0105397):0.06613731,(6:0.1126601,5:0.01032523):0.01187502):0.003076043,(7:0.0065253768,(9:0.01316118,8:0.00682811019):0.008223088):0.0335540473):0.001635478):0.006719476):0.005828381):0.007583044):0.0030703095):0.0101096675,(19:0.0128576665,(18:0.001185411,12:0.0066916146):0.0003130826):0.001233515):0.000681008488);
tree gen.123 = [&U] (16:0.02065416,(((18:0.002167112,12:0.005923016):0.0016086279,19:0.016524045):0.0023791527,((((14:0.035705467,(11:0.01155357,(10:0.016679958,(4:0.02819471,((7:0.0093950216,(9:0.0134957,8:0.0101824605):0.005707046):0.0307608,(((2:0.02171128,1:0.03188304):0.004634922,3:0.03467032):0.050400237,(6:0.1129515,5:0.008522132):0.00788598):0.00572391):0.0006009447):0.01251268):0.001628941):0.004900142):0.004238545,13:0.0009671242):0.00094697005,15:0.005519164):0.0087471086,17:0.00463535536):0.0033842063):0.0004459059);
tree gen.124 = [&U] ((17:0.0028971565,((((14:0.032662911,((10:0.016052903,(4:0.01900104,(((3:0.03117195,(2:0.0278287,1:0.04061927):0.004730148):0.05493653,(5:0.009725089,6:0.1124826):0.01058372):0.002078487,((8:0.009202419,9:0.00923714084):0.0039019132,7:0.008894675):0.0367151219):0.003400453):0.007450657):0.001538257,11:0.01135189):0.004733916):0.004573794,16:0.02449222):0.0027604758,13:0.0019876306):2.255915e-05,15:0.005070187):0.006094852):0.00044259596,((19:0.013816319,18:0.002872662):0.0005657571,12:0.0081866132):0.0012707785);
tree gen.125 = [&U] (17:0.0048185762,((((15:0.007155851,13:0.004072318):0.0002649121,16:0.020617261):0.00228704402,(14:0.037260089,((10:0.016174818,((((3:0.02604114,(2:0.02170411,1:0.0364322):0.005896764):0.05758826,(5:0.00507854,6:0.1229523):0.005175722):0.004453769,(7:0.0091212126,(9:0.0126349371,8:0.00918458):0.011720011):0.04221245):0.001112401,4:0.02919323):0.005280685):0.003854038,11:0.01649496):0.003879442):0.0067942423):0.005580258,((18:0.007249718,12:0.01187969):0.0005855738,19:0.0116998237):0.0028031711):0.0002329466);
tree gen.126 = [&U] ((((18:0.002846684,(19:0.0201949923,12:0.0101973119):0.0001178941):0.00106427,17:0.001810214):0.0035173006,((13:0.0015408634,15:0.0088633871):0.000231245,(14:0.028729538,(11:0.008495941,((((((1:0.04031121,2:0.02156669):0.01114217,3:0.02649871):0.05223031,(6:0.1285066,5:0.007078768):0.01208077):0.004597913,((8:0.004633592,9:0.0138985496):0.009639305,7:0.007653057):0.03055329):0.0009463223,4:0.01977392):0.006650491,10:0.010348935):0.001090206):0.003614326):0.0083228471):0.00323616897):0.0003194469,16:0.029035874);
tree gen.127 = [&U] ((15:0.00620065478,(13:0.002877339,(14:0.0300843682,(11:0.01102822,(10:0.014327178,(4:0.02184678,((((2:0.02637223,1:0.03710796):0.008068497,3:0.0289388):0.05594354,(6:0.09661305,5:0.003400654):0.004976684):0.002937994,(7:0.0048591884,(8:0.009845518,9:0.0104264731):0.006444256):0.03089186):0.0001800767):0.008409333):0.008167411):0.00453951):0.0077192571):8.431377e-05):0.01051195688,(16:0.028427527,(17:0.003918689,((12:0.00748472,19:0.0108312529):0.0005955767,18:0.0010555348):0.0022333059):0.001225219):0.0027240927);
tree gen.128 = [&U] (17:0.007456042,(16:0.02416274,((19:0.013467916,(18:0.003605115,12:0.0076078804):0.0003577108):0.0016243991,(13:0.003165696,(15:0.004971859,(14:0.039241397,(11:0.00847271,(10:0.013651907,(((((2:0.0214255,1:0.0281393):0.01115382,3:0.02845355):0.05429725,(6:0.1103759,5:0.007168255):0.006899625):0.006107861,(7:0.009714358,(9:0.0119317629,8:0.006292909):0.01020519247):0.0245637628):0.002353152,4:0.02225174):0.01534226):0.002372479):0.00358891):0.0045521361):0.0015827834):0.0054912072):0.001365347):1.0952224e-05);
tree gen.129 = [&U] ((15:0.005105584,(13:0.0016361602,(14:0.028876706,(11:0.007101387,((((((1:0.03819326,2:0.02863185):0.006701654,3:0.02290952):0.04742403,(6:0.1055767,5:0.004076192):0.01080983):0.0046127,((9:0.0166574776,8:0.007153751):0.004714456,7:0.006162266):0.02667704):0.001892389,4:0.0239577):0.008313677,10:0.010312582):0.002957137):0.003800527):0.00855661302):0.0008643048):0.0127618876,((16:0.029420812,17:0.00414228366):0.0004458869,(18:0.002716411,(12:0.007629936,19:0.0126957643):0.001844267):0.00098482774):0.00971552601);
tree gen.130 = [&U] (((13:0.0024988546,15:0.0052191):0.000881130054,(14:0.0336557242,(11:0.01206484,((4:0.01870856,((7:0.009338039361,(9:0.0087032855,8:0.0083950204):0.005767392):0.02094989,(((1:0.02798906,2:0.02289507):0.007029656,3:0.0237286):0.04731055,(6:0.1109128,5:0.005731596):0.007969599):0.005154222):0.001300283):0.01053678,10:0.016917124):0.002951008):0.004216377):0.009368671):0.0080627696,(16:0.02822481,(17:0.00271921944,((18:0.0048816247,12:0.008559309):9.358512e-05,19:0.0137651038):0.001385243):0.0029314334):0.0059319171);
tree gen.131 = [&U] (17:0.001330671,((16:0.0312773642,((15:0.0109030258,13:0.003882261):0.001035664,(14:0.034251609,(11:0.008180507,((4:0.01741338,(((8:0.0101637748,9:0.0158623982):0.005549279,7:0.0113165892):0.0323835044,(((1:0.03035269,2:0.02529559):0.007294351,3:0.02210836):0.04986793,(6:0.1064302,5:0.005483596):0.01253587):0.002710332):0.001408871):0.01425141,10:0.014281183):0.001345):0.004554325):0.007581778):0.0001668484):0.0030958096,(19:0.0130122155,(12:0.008870449,18:0.00288364):0.0009487972):0.0018222615):9.400819e-05);
tree gen.132 = [&U] ((16:0.02756485,((13:0.0059717191,15:0.0077271251):0.0009098097,(14:0.0321851,(10:0.023348696,(11:0.01405078,(4:0.02317283,((((1:0.03922031,2:0.01939247):0.008599218,3:0.02543937):0.05089136,(6:0.118589,5:0.003831524):0.01205962):0.005109685,((8:0.0066905671,9:0.01168155):0.008457661,7:0.007889665):0.0387053085):0.001768899):0.008198267):0.0004828459):0.002805496):0.00562809):0.0066919205):0.0005848302,((12:0.01129403,(19:0.0174130148,18:0.001574328):0.0018765437):0.001553824,17:0.003821397):0.0033976085);
tree gen.133 = [&U] ((((13:0.0006647641,15:0.0074830972):0.0004496154,(14:0.0370500691,(11:0.00920587,((4:0.02230755,((((1:0.03137351,2:0.01609049):0.01357939,3:0.02448947):0.04917716,(6:0.1128917,5:0.01377329):0.006669671):0.00304432,(7:0.0052036318,(9:0.0077986336,8:0.005141188):0.0066406769):0.03229842):0.003225184):0.008752098,10:0.01274517):0.001967368):0.005196633):0.004428156):0.0094470859,(17:0.00476774,((19:0.010201362,18:0.0036835848):0.000721206,12:0.01147981):0.0019459515):0.00108999559):0.001715161,16:0.0247161471);
tree gen.134 = [&U] (((13:0.00404181744,((14:0.03217134,((10:0.015033665,(((7:0.007717167,(8:0.00811168,9:0.0126668615):0.0082394231):0.0283078932,((3:0.02155223,(2:0.02296856,1:0.03878724):0.009957322):0.05574603,(5:0.003436919,6:0.09992421):0.01201975):0.002221962):0.00195051,4:0.02406402):0.006952151):0.003784221,11:0.007874883):0.004297279):0.006640134,16:0.03284513995):6.631795e-05):0.0009460103,15:0.007768909):0.005651473,(17:0.0055191994,((12:0.0079886306,19:0.0126111617):0.002650412,18:0.002861586):0.0027473505):0.001848035);
tree gen.135 = [&U] ((((14:0.028375662,(11:0.009301389,((((7:0.009497381,(9:0.0107296808,8:0.006629868):0.005020957):0.035003043,(((1:0.02695535,2:0.02080602):0.006774799,3:0.02450525):0.05313335,(6:0.09687756,5:0.007305007):0.004492246):0.003046807):0.0004971936,4:0.02381369):0.01028846,10:0.015605835):0.005237066):0.0031176):0.00888645809,15:0.008779932):0.0004647573,13:0.0043893153):0.005375008,((12:0.007029888,(19:0.0134686396,18:0.0038720876):0.0006124769):0.0004711801,(17:0.0038174972,16:0.0261681406):1.178401e-05):0.0004466184);
tree gen.136 = [&U] ((17:0.0037579527,(((16:0.02770496,(14:0.037120539,((10:0.017128072,(((7:0.00747617,(9:0.0086299779,8:0.0113337029):0.009828417):0.03354567,((3:0.03134718,(2:0.02368496,1:0.02679855):0.01304896):0.0515167,(5:0.008705619,6:0.1120167):0.009961634):0.005742084):0.001838479,4:0.0266007):0.006370051):0.004218518,11:0.008517443):0.001922894):0.008021085799):0.0052851391,15:0.004248068):0.0006988308,13:0.0006103239):0.0082220269):0.001037258,(18:0.001697044,(19:0.0126670418,12:0.0099597532):0.0003582958):0.0012377092);
tree gen.137 = [&U] ((13:0.00420657992,(15:0.00565622435,((14:0.041489634,((10:0.013624223,(((7:0.008686386,(8:0.007838364,9:0.0091660559):0.004552115):0.0407035831,4:0.02097262):0.001157635,(((2:0.02427372,1:0.02852907):0.007423034,3:0.04062282):0.05482076,(5:0.004963113,6:0.137022):0.0199943):0.004455015):0.01041909):0.003562122,11:0.01057237):0.005830896):0.006480758,16:0.0305227866):0.0007501583):0.00021914919):0.01032301654,(17:0.007090381,((19:0.0202411089,12:0.007653321):0.003076814,18:0.002092963):0.002575997):0.0018855069);
tree gen.138 = [&U] ((16:0.03717359,(12:0.00950901,(18:0.002383068,19:0.0206182627):0.001280957477):0.0002365416):0.001845144238,((15:0.010680192,(13:0.00124150476,(14:0.04582597,(11:0.01082426,(((((3:0.02341707,(1:0.02129308,2:0.01684456):0.008086688):0.05197782,(6:0.1215215,5:0.003119954):0.01391907):0.004420428,((9:0.011242896,8:0.005043954):0.01049145,7:0.00594851):0.0282171492):0.00286804,4:0.02252958):0.006377595,10:0.013271659):0.003528123):0.003940624):0.0087234686):0.000990474):0.003456532,17:0.0023153334):0.001494464);
tree gen.139 = [&U] ((17:0.003160554,((12:0.01109055,19:0.010368293):0.0001367846,18:0.001487276):0.0010524531):0.0005355146,(((13:0.0005578794,(14:0.040609501,(11:0.009740089,((4:0.03083768,(((3:0.02279606,(1:0.04147175,2:0.02293293):0.004730151):0.05944044,(6:0.117056,5:0.004829846):0.009242521):0.005380303,(7:0.008868933,(9:0.0123843119,8:0.008430984):0.006967969):0.03000023):0.003568403):0.01059981,10:0.014784306):0.002258258):0.005527926):0.0091716823):0.000241276,15:0.007593525):0.0086993969,16:0.0298310788):0.0009066557);
tree gen.140 = [&U] (((17:0.003033495,((((14:0.027894131,((10:0.0142384,(4:0.02397335,(((8:0.0051840542,9:0.0222699246):0.005308779,7:0.007150914):0.02800034121,(((2:0.02474349,1:0.02399608):0.00632282,3:0.02657623):0.05211118,(5:0.0120417,6:0.1408643):0.01186233):0.005943622):0.0025074):0.007389333):0.003094183,11:0.01266063):0.004989363):0.005445717,13:0.002174265):0.0002512446,19:0.03187472067):0.0002241366,15:0.008326827):0.0105676171):3.485649e-05,(12:0.007774387,18:0.0038286783):0.0039409967):0.0006033673,16:0.02894377);
tree gen.141 = [&U] ((17:0.003377996,16:0.0242040736):7.294547e-05,((19:0.0199271128,(12:0.01339849,18:0.002121006):3.524371e-05):0.0006621705,((13:0.0011589201,(14:0.040769893,(11:0.01179844,((4:0.02288883,((((1:0.03110414,2:0.0162626):0.006092519,3:0.02449394):0.0516826,(6:0.1166987,5:0.006428469):0.007156947):0.002854382,((9:0.012025677,8:0.0070670741):0.00785428406,7:0.007233314):0.0299778):0.002753189):0.01301667,10:0.009766641):0.003708606):0.005801857):0.007029417):0.0001288187,15:0.00741400902):0.0066596568):0.001087967);
tree gen.142 = [&U] (((12:0.007813466,19:0.0200254658):0.00079922583,18:0.001208117):0.001395367,(16:0.025949519,((15:0.0040530387,((14:0.038023359,(11:0.008626048,((4:0.02469594,((((1:0.02603761,2:0.02174257):0.008322747,3:0.02253304):0.04483235,(6:0.118974,5:0.009873328):0.005386863):0.005625136,(7:0.0049689888,(8:0.007707671,9:0.0081834095):0.00766975901):0.02288583):0.0006480127):0.009857866,10:0.018819667):0.001415689):0.005132767):0.0097729241,13:0.0027638):0.0001257093):0.0088771185,17:0.004330802):0.001075957):0.0009745764);
tree gen.143 = [&U] (((14:0.0289046272,(11:0.008274896,((4:0.02401373,((((1:0.02927391,2:0.02262029):0.01007011,3:0.02617437):0.04992096,(6:0.1099253,5:0.004150632):0.008436241):0.008193728,((8:0.0054653894,9:0.0076079746):0.008375403,7:0.0061080587):0.03218322):0.00121703):0.00482175,10:0.014159652):0.004468499):0.001908264):0.008980809,(13:0.003034746,15:0.00666717):0.0012937444):0.0116760444,(((18:0.003805086,12:0.008071121):0.00024780564,19:0.016292453):0.004903448,(16:0.030306121,17:0.00537931):0.0001700469):0.000348934);
tree gen.144 = [&U] (((((14:0.0344993854,((10:0.014703685,(((((2:0.01958555,1:0.03475192):0.005969879,3:0.03223027):0.04741634,(5:0.00891979,6:0.1155878):0.009090448):0.00317211,(7:0.0044286281,(8:0.007756963,9:0.0162578798):0.00576088228):0.0345453034):0.003684769,4:0.01835356):0.009545185):0.001429823,11:0.0100871):0.004540615):0.0025878764,(15:0.006179221321,13:0.0023523091):0.000505869):0.002773587,16:0.03553488):0.001196873,17:0.0030198006):0.001054454,((12:0.006698493,19:0.0213485922):0.0006234364,18:0.0014379685):0.00091796222);
tree gen.145 = [&U] ((((15:0.005854952,13:0.001414446):0.001473401,19:0.03207120155):2.191197e-05,(((10:0.015455777,(((7:0.0088868144,(8:0.0062813704,9:0.0108222569):0.0067253743):0.03067631837,(((2:0.03130795,1:0.02514033):0.008278925,3:0.03722916):0.04666672,(5:0.007021925,6:0.107395):0.01046236):0.001424391):0.001114751,4:0.01730303):0.006592622):0.003398251,11:0.007967806):0.004780444,14:0.041197758):0.00960893):0.009499175311,(((18:0.002188841,12:0.0083483873):0.002779165,17:0.003687524):0.0003071259,16:0.02843385431):0.0011589238);
tree gen.146 = [&U] (17:0.004162808,((((13:0.001608443,15:0.0046647911):0.0015516127,(14:0.0260771592,(11:0.008477381,(((((8:0.0064833142,9:0.008731198):0.0043210395,7:0.008804066):0.04103482,(((1:0.02816751,2:0.02519195):0.004166609,3:0.03209917):0.05374137,(6:0.09349631,5:0.01516102):0.007805014):0.005224823):0.000674594,4:0.01974295):0.005502236,10:0.016964783):0.001490307):0.003716497):0.0079817313):0.008787029,(18:0.002354864,(19:0.01692211313,12:0.007329486):0.0004205086):0.0009665078):0.0025296506,16:0.03034134):0.000469999409);
tree gen.147 = [&U] (((((15:0.00710039,(14:0.038055931,(11:0.01005059,(((7:0.0040804773,(9:0.0107002174,8:0.0099188415):0.00903132):0.03995398454,(4:0.0227779,(((1:0.04365697,2:0.02309308):0.007358061,3:0.02541581):0.04299731,(6:0.102828,5:0.009925695):0.008102255):0.004384295):0.0003767155):0.01085092,10:0.013213204):0.004115857):0.009360705):0.0081948409):0.00072481472,16:0.03121344418):0.0003558978,13:0.00151585):0.00878519281,(18:0.005173397,(12:0.009591162,19:0.0105256745):0.0006203481):0.0013206424):0.001049249,17:0.002482756);
tree gen.148 = [&U] (((15:0.006029762,13:0.0034922757):0.0003387995,(14:0.033762201,((10:0.017136401,(((7:0.0072697511,(8:0.009044882,9:0.0102554303):0.0087091391):0.033875057,((3:0.03056187,(2:0.02169685,1:0.03090503):0.00932896):0.05887808,(5:0.00885946,6:0.09261987):0.005071699):0.006021221):0.002982882,4:0.01808384):0.005562957):0.003635,11:0.01268767):0.005486325):0.0073862424):0.0085275472,(((19:0.013265251,(12:0.007860782,18:0.0030604025):0.0001265067):0.002334624,16:0.0365298265):0.0003120909,17:0.003154809):0.00098799461);
tree gen.149 = [&U] ((((12:0.009010257,19:0.0122534527):0.000759844,18:0.003761808):0.0009850726,17:0.007754335):0.002576792,((13:0.001529873,((14:0.040539581,((10:0.018389963,(((7:0.006989173,(8:0.008257141,9:0.015272649):0.006497271):0.0256629081,((3:0.03027667,(2:0.01807318,1:0.02762519):0.00859276):0.04488983,(5:0.00719788,6:0.09233363):0.008342922):0.003276035):0.002406651,4:0.01991938):0.004210593):0.003699603,11:0.009111867):0.003058165):0.0087183419,15:0.008593804):0.00297908641):0.003236403,16:0.02500693):0.0027444976);
tree gen.150 = [&U] ((15:0.0058051658,((((10:0.014941515,(((((2:0.01429924,1:0.03112343):0.009014081,3:0.0324168):0.0499632,(5:0.005076208,6:0.1163085):0.006526809):0.003975537,4:0.01782052):0.0002169042,((9:0.0099978752,8:0.0066298264):0.006513172,7:0.0064311917):0.0379578708):0.01030236):0.003878019,11:0.009643495):0.006141647,14:0.030864042):0.00915427,(13:0.0036737478,19:0.0398613336):6.858881e-05):0.0001776573):0.0143702259,(16:0.030682023,((18:0.001312816,12:0.0071375469):0.001658273,17:0.0039607254):0.0013409725):0.001133224);
tree gen.151 = [&U] (((12:0.007950284,(19:0.0183738681,18:0.004371441):0.001796689):0.0009159676,(((15:0.006351132,13:0.001850946):0.00194655369,(14:0.0336870605,(11:0.01092008,((4:0.02736929,(((3:0.03194507,(2:0.01888603,1:0.02326094):0.008558883):0.04723029,(6:0.1128967,5:0.0079927):0.008145507):0.002376958,(7:0.0060696007,(9:0.01196939,8:0.0068981199):0.007145604):0.02695597):0.001778015):0.009534201,10:0.01100012):0.004896816):0.001543103):0.00646425115):0.0041695789,17:0.003855641):0.0010405678):0.0016380194,16:0.022069849);
tree gen.152 = [&U] (16:0.0311762766,(((18:0.005950128,19:0.00936135524):0.001219332,12:0.0119407):0.0007402653,(((14:0.039910392,((10:0.017769596,(4:0.02243011,((((1:0.02860337,2:0.03005033):0.01343376,3:0.02629416):0.05955163,(5:0.009238088,6:0.09799929):0.003629118):0.001882428,(7:0.010618166,(8:0.00591042293,9:0.0122489987):0.01151607):0.03409499623):0.002289827):0.004196613):0.003542443,11:0.007315786):0.003033378):0.0046905803,(13:0.001340391,15:0.0082642826):0.00019731504):0.0063229209,17:0.005304855):0.0005578423):0.001247002);
tree gen.153 = [&U] (((16:0.0243505086,(13:0.006032427,((14:0.041057881,(11:0.007028959,(((7:0.0090667214,(8:0.0077246297,9:0.006089062):0.009654757):0.03535066,(((6:0.1160188,5:0.007528679):0.007737913,((1:0.02847086,2:0.03388867):0.01532215,3:0.0278832):0.05708116):0.0003694264,4:0.01936921):0.002123671):0.008054676,10:0.015396443):0.001966492):0.006048453):0.007506078,15:0.005091529):0.002130432):0.01070456):0.0007515272,17:0.003710441):0.001038785,(18:0.0025205733,(12:0.008399414,19:0.0232256494):4.723717e-07):0.0005074431);
tree gen.154 = [&U] (((17:0.005698807,((12:0.01618822,19:0.0104438831):0.0013937129,18:0.002693096):0.0003153209):0.0002094197,(15:0.0092148936,(13:0.00243424,(14:0.028306821,(11:0.009699496,(((((3:0.02771872,(2:0.02033052,1:0.03129538):0.008692809):0.06057129,(6:0.1068135,5:0.006546736):0.01059954):0.003029134,(7:0.006437505,(8:0.0066414886,9:0.014171902):0.003114786):0.0425508958):0.001429605,4:0.02088901):0.009702966,10:0.013648218):0.003047816):0.007387559):0.0099954301):0.0001405333):0.0064997261):0.002592539,16:0.0256112453);
tree gen.155 = [&U] ((17:0.004467289,16:0.03153415):0.0011033687,(((19:0.0160794392,18:0.003192289):0.0002650628,12:0.006954391):0.0007244005,(((14:0.039127695,(11:0.01277471,((((7:0.009937899,(8:0.005573346,9:0.01535999605):0.0077837423):0.03620278,((3:0.02947791,(2:0.02051555,1:0.03736636):0.004570996):0.05089408,(6:0.1057153,5:0.005665765):0.007341085):0.00307526):0.001179682,4:0.01972266):0.01042117,10:0.017603395):0.004248258):0.004563635):0.008947820864,15:0.0060943137):0.0007390162,13:0.002039323):0.0099050348):0.0015455649);
tree gen.156 = [&U] (17:0.003755926,((16:0.02977966,(15:0.009122244,((14:0.027512876,(11:0.01116811,((((7:0.004350738379,(8:0.0068998666,9:0.008084657):0.006825255):0.03714807,((3:0.02206447,(2:0.01429277,1:0.03243569):0.01352168):0.04249244,(6:0.08510834,5:0.006066591):0.009049517):0.003467846):0.00102482,4:0.01598402):0.005014424,10:0.013605342):0.005366208):0.003454637):0.0123671915,13:0.00098186):0.0036665303):0.0065949):0.002336134,(19:0.0129278331,(18:0.001259391,12:0.005727095):6.348842e-05):0.0019112132):0.0007040306);
tree gen.157 = [&U] ((((13:0.0001474598,((14:0.034127871,(11:0.008797938,((((6:0.1103544,5:0.008021675):0.007414837,((1:0.02782683,2:0.01878917):0.006803809,3:0.02451252):0.05535328):0.005478187,(4:0.02043967,((8:0.007376421,9:0.014598466):0.00758313298,7:0.0104735403):0.041034465):0.0001975381):0.01040718,10:0.016604243):0.002864323):0.00600545):0.0047439269,16:0.0288958):0.0053640947):5.727241e-05,15:0.004259593):0.0091387875,((19:0.0126262931,18:0.006430206):0.00079684694,12:0.007776921):0.001892294):0.0031739054,17:0.002574224);
tree gen.158 = [&U] (16:0.0236931857,((17:0.007754358,(18:0.003522603,12:0.008974195):0.0015197173):0.001328823,((19:0.0361499818,(13:0.002815825,(((10:0.015120112,((((8:0.0071813539,9:0.0081926811):0.0079162529,7:0.0060132428):0.02464959,(((2:0.01610059,1:0.03319528):0.01099254,3:0.0298176):0.04756442,(5:0.006609248,6:0.1065697):0.007879563):0.004297921):0.0008503938,4:0.02314621):0.007359207):0.001994047,11:0.01187144):0.005742144,14:0.034101583):0.009729065593):0.00179014383):0.00076307374,15:0.003702832):0.011978934):0.0005893775);
tree gen.159 = [&U] (((12:0.0138324146,(18:0.001833252,19:0.0180673094):8.991814e-05):0.0001900759,17:0.003326513):0.0020665062,((14:0.036306973,(11:0.008317466,((((7:0.0076754516,(9:0.0122712786,8:0.009213574):0.00766997506):0.02814367682,((6:0.09832564,5:0.007001973):0.01704225,((1:0.03185229,2:0.02224241):0.001794873,3:0.02319595):0.05306975):0.002412048):0.001014876,4:0.01769823):0.008948817,10:0.016167227):0.002859276):0.005490502):0.004283626,(16:0.02724239,(13:0.0029461321,15:0.007557286):0.003629494):0.0014774594):0.0049333036);
tree gen.160 = [&U] (((13:0.0014061513,((15:0.0053644918,16:0.031259644):0.0005714679,(14:0.038350124,(11:0.01108556,(((((8:0.007101606,9:0.0122967269):0.004734342,7:0.009871632):0.0429921171,((3:0.03153495,(2:0.01648485,1:0.03564375):0.007091918):0.04388578,(6:0.1018914,5:0.009457563):0.008331483):0.006231278):0.001146334,4:0.01822574):0.007969153,10:0.013607474):0.002295237):0.001988385):0.007154167):0.00043841841):0.007161135,((12:0.008614345,18:0.002758959):0.000633747,19:0.0108485745):0.0025349029):0.0016944697,17:0.003577029);
tree gen.161 = [&U] (17:0.0058487694,((13:0.002785496,(15:0.007258377,(16:0.0225976872,(14:0.037250957,((10:0.016472173,(((((1:0.02774196,2:0.01610942):0.008995885,3:0.02851639):0.05498097,(5:0.00870581,6:0.1221167):0.009874955):0.003923289,(7:0.00655328,(8:0.004528457,9:0.0127814188):0.004886763):0.0402221601):0.003955791,4:0.02316616):0.009423368):0.001330792,11:0.01112635):0.002733601):0.009851439):0.0041047974):0.0002124223):0.005207247,((18:0.002681332,12:0.0089498375):6.523029e-05,19:0.011955681):0.0009388172):0.00510592428);
tree gen.162 = [&U] (17:0.0074052128,((((14:0.041449651,((10:0.017677507,(4:0.0221158,((7:0.0093184314,(9:0.0096854196,8:0.0076729703):0.008551048):0.041239249,(((1:0.03958707,2:0.01339133):0.01140662,3:0.02502449):0.05382295,(5:0.00656708,6:0.114086):0.009239412):0.004295893):0.0007792301):0.007863413):0.002137629,11:0.01055326):0.003521405):0.007350788,(15:0.0068179815,16:0.03423166055):0.0010857705):0.0018438791,13:0.0021677595):0.008529657,(18:0.003639166,(12:0.0088646477,19:0.019327494):0.002073503):0.0020647305):0.00158038);
tree gen.163 = [&U] (17:0.0057176818,((15:0.007050232,(((14:0.032598035,((10:0.017001197,(4:0.02253478,((((1:0.03559795,2:0.01535155):0.006868827,3:0.02321491):0.04926043,(5:0.006299329,6:0.100368):0.009618258):0.002044721,(7:0.008275236,(8:0.006285093,9:0.0124186732):0.0109312855):0.0381188406):0.00141134):0.008157431):0.001218656,11:0.01232393):0.005394873):0.007068207,16:0.0282846395):0.00077403155,13:0.0005297261):0.0017230717):0.0110395181,((12:0.007058811,18:0.001699353):4.896977e-05,19:0.01574691032):0.0006042435):0.0016560988);
tree gen.164 = [&U] ((((19:0.015225088,12:0.008416428):0.00130738306,17:0.0032224282):0.0013090065,18:0.003789511):6.982542e-05,(((16:0.02942672,(14:0.039473604,((10:0.016733769,(4:0.02228417,((((1:0.03320748,2:0.0314157):0.00812806,3:0.02298172):0.05215254,(5:0.004954052,6:0.1296936):0.01066761):0.006120709,((8:0.01183996,9:0.0152538813):0.0044399481,7:0.0079034686):0.03420091087):0.0003694324):0.008611658):0.006411866,11:0.01037045):0.005278491):0.004136074):0.0028996599,15:0.005751009):0.00222051,13:0.002302508):0.01213192792);
tree gen.165 = [&U] ((((13:0.0010736979,(14:0.032829503,(11:0.008711552,(((((9:0.009410407,8:0.00989133077):0.0070159326,7:0.009746137):0.032211163,((6:0.1135893,5:0.009638511):0.006290607,((1:0.04164679,2:0.0272631):0.003625646,3:0.02728795):0.0543491):0.004170673):0.002408231,4:0.02532237):0.01335994,10:0.010343384):0.005016567):0.003580583):0.006838054):0.001397266,15:0.005053363484):0.009613561,(17:0.007669741,(12:0.0062489193,(19:0.01976525,18:0.0008994384):7.716943e-05):0.001248347):0.0006027249):0.0027547567,16:0.026263684);
tree gen.166 = [&U] ((((15:0.0069182861,13:0.0016559052):0.00020290627,(14:0.032900731,(11:0.006320989,((4:0.02474263,(((6:0.1084215,5:0.005695804):0.008411102,((1:0.03240727,2:0.02335667):0.007176291,3:0.02899812):0.042666):0.001129968,((9:0.007753381,8:0.011011065):0.003332242,7:0.0056703721):0.035186188):0.001327151):0.007607166,10:0.014515113):0.003772586):0.005552599):0.0042576933):0.006577934,16:0.02561094):0.00043310961,(17:0.004849457,(18:0.002032135,(12:0.00733165,19:0.0176475201):0.0029544108):0.0008179689):3.844351e-05);
tree gen.167 = [&U] (17:0.00511441,(((12:0.01023212,18:0.00529483):3.429474e-05,19:0.0155157945):0.0014277862,(15:0.006690732,(((14:0.0318942022,(11:0.01157022,(((((9:0.009935253,8:0.012057377):0.0082273677,7:0.007328614):0.0363501669,((6:0.1104251,5:0.007058838):0.01131295,((1:0.0352832,2:0.02086873):0.009651599,3:0.02258715):0.06788662):0.007617717):0.001330813,4:0.02653322):0.005752038,10:0.018494827):0.003961267):0.005035576):0.007576788,16:0.02589201):0.0008908896,13:0.0020482697):0.0011578342):0.0121444248):0.00165584731);
tree gen.168 = [&U] ((17:0.0050128117,((19:0.014509761,18:0.001493997):0.0002191601,12:0.007076741):0.002452578):0.0002719033,(15:0.006710578,((16:0.027956753,(14:0.028164245,(11:0.01035524,(((((6:0.08283677,5:0.005223745):0.00759757,((1:0.02633652,2:0.02235374):0.00878918,3:0.01862552):0.05761721):0.006287619,4:0.02238663):0.00152788,((9:0.009719988,8:0.008688492):0.0079033712,7:0.00631406):0.02571802):0.005333394,10:0.012349111):0.002450456):0.004382388):0.0034391079):4.213753e-06,13:0.00077031749):0.0013612753):0.007206661);
tree gen.169 = [&U] (((((14:0.036134018,((10:0.011711345,((((3:0.02439492,(2:0.01606925,1:0.02488428):0.0051845):0.05190012,(5:0.005626908,6:0.1509789):0.01087927):0.004976752,(7:0.007641389504,(8:0.0088362246,9:0.0119934224):0.005203733):0.033739757):0.001454819,4:0.02024594):0.009966458):0.002356834,11:0.01110374):0.002829634):0.0083309326,13:0.0017159138):0.0005694358,(16:0.0286581027,15:0.006053235):0.0007839993):0.0072889351,(18:0.003782696,(12:0.008485848,19:0.0130263073):0.000388075):0.00148736):0.0004675372,17:0.002855456);
tree gen.170 = [&U] ((12:0.010001518,(((((14:0.036726174,(11:0.009591235,(((((6:0.09210568,5:0.00970916):0.006841845,((1:0.02955578,2:0.02627959):0.007068919,3:0.03496791):0.05376838):0.007062246,4:0.02227335):0.0005924188,((9:0.0117328207,8:0.008940264):0.003461775,7:0.0078317335):0.0310024767):0.008204185,10:0.018034644):0.003534103):0.003024095):0.0055589072,16:0.03168737):0.000640983,13:0.0035892715):0.002032569,15:0.004710941):0.00593972785,17:0.0061875743):0.002802187):0.0013730498,(19:0.0134262372,18:0.002225536):0.0034397643);
tree gen.171 = [&U] ((17:0.004878128,(19:0.0191684211,(18:0.003041487,12:0.007734856):1.114451e-05):0.00145887997):0.00471791,((((14:0.032596616,(11:0.01025388,((((8:0.006455709,9:0.0105942887):0.004922853,7:0.0100415333):0.03204195,(((6:0.1020569,5:0.007208944):0.005815959,((1:0.02804432,2:0.02039467):0.006373051,3:0.02240606):0.0428069):0.006595872,4:0.01949327):0.001242438):0.01004074,10:0.012181757):0.003563612):0.004978877):0.0092911081,16:0.0305218452):0.0013556144,13:0.0001596131):0.001484108,15:0.0033326929):0.0088377589);
tree gen.172 = [&U] ((19:0.0098409778,(12:0.009079046,18:0.005815595):0.00062778215):0.001785071,(((13:0.0021023374,15:0.0046341777):0.000690453,(16:0.027344853,(14:0.038582406,(11:0.01118023,((4:0.02185884,(((8:0.0079355413,9:0.01190459):0.00734924,7:0.0030854703):0.0343374411,(((2:0.02056844,1:0.02631081):0.005882154,3:0.02810096):0.05293906,(6:0.1231069,5:0.006473061):0.007198707):0.005470147):0.001821797):0.009465852,10:0.012744919):0.003205662):0.003275834):0.007603559):0.0025287368):0.01268264105,17:0.004550262):0.0012725622);
tree gen.173 = [&U] (((17:0.007333556,18:0.0038233038):0.000319294556,(12:0.007529526,19:0.012990037):0.003399392):0.0005218779,((16:0.02283271,((14:0.035239708,(11:0.01041196,((((((2:0.02879532,1:0.03483638):0.01118541,3:0.02450149):0.05827482,(6:0.1194844,5:0.004170861):0.006863075):0.008756071,(7:0.0082155992,(8:0.0111091932,9:0.0089959308):0.00914329208):0.0265150294):0.001435721,4:0.0248447):0.01094146,10:0.013493175):0.001968104):0.003960771):0.008190307,15:0.00356675):0.0013820932):0.0003022015,13:0.000847073):0.005475704);
tree gen.174 = [&U] ((17:0.003193428,((18:0.001651013,(19:0.016660767,12:0.00753669):0.0004372007):0.0021933668,16:0.02560136641):0.0003450784):0.0012787912,((14:0.03307864,(11:0.01399469,(((((6:0.09801985,5:0.009968428):0.006606211,((1:0.02383211,2:0.02012945):0.01609826,3:0.02724177):0.06199211):0.005886852,((8:0.0065788542,9:0.010956017):0.008223064,7:0.008294932):0.0301937604):0.001435687,4:0.0264276):0.009651764,10:0.008667195):0.00250062):0.005271011):0.0083453288,(13:0.0008030165,15:0.0061150641):0.00690511125):0.004925803);
tree gen.175 = [&U] (((17:0.00534860254,((15:0.00694645975,13:0.001945145):0.0004933091,(14:0.037119238,(11:0.01361137,(((((8:0.00592555125,9:0.009250762):0.00839915,7:0.006885024):0.0282287093,((6:0.1041267,5:0.00352754):0.01086584,((1:0.03039957,2:0.01729562):0.004333622,3:0.02528018):0.04964265):0.007573736):0.002127227,4:0.01871953):0.008935182,10:0.019248991):0.006286113):0.003984723):0.0085182994):0.003199844):0.0003249643,((19:0.0124273074,18:0.0019643054):0.0008683718,12:0.008504875):0.0003283065):0.0009202319,16:0.033097514);
tree gen.176 = [&U] (((((12:0.00863449,18:0.000980584):0.0007420079,19:0.013489555):0.0022752513,((14:0.032500026,(11:0.01826496,(((((9:0.00994614522,8:0.00873738):0.004734594,7:0.0053064156):0.0329808226,((1:0.02395845,(2:0.02114611,3:0.03177652):0.003460397):0.05448627,(6:0.1031058,5:0.006718124):0.006944804):0.003913775):0.001547783,4:0.02257274):0.007736175,10:0.014881806):0.003380121):0.004213097):0.01071608,(15:0.0081177553,13:0.0026582922):0.0001402064):0.005288085):0.001165686,17:0.002498056):0.0031800523,16:0.02684193);
tree gen.177 = [&U] ((((12:0.006194997,(19:0.0134670066,18:0.002980451):0.0013062172):0.0032579807,(15:0.00612827,(13:0.0007806858,((11:0.01078827,((((7:0.0034263359,(9:0.00833706195,8:0.0085142):0.01114304652):0.03754406,((3:0.02741355,(2:0.01993964,1:0.04127987):0.007288323):0.04842108,(5:0.01043829,6:0.1042447):0.01234461):0.005920689):0.003714185,4:0.02305135):0.006514802,10:0.017164388):0.003033792):0.003832883,14:0.0347896584):0.01032812156):0.0004222823):0.0113867):0.0016205684,17:0.00399123):0.001743889,16:0.025899875);
tree gen.178 = [&U] ((((19:0.015642605,(12:0.006460514,18:0.002546829):0.0002979975):0.0006132612,((13:0.002406906,(14:0.032157716,(11:0.004654033,((4:0.0262625,(((6:0.09120896,5:0.006722922):0.01054268,((1:0.02679575,2:0.01669118):0.008259725,3:0.02652364):0.05612392):0.002748954,(7:0.0060246463,(8:0.0076426093,9:0.01085696):0.004651581):0.02925937):0.0006223889):0.01077205,10:0.020569026):0.002072379):0.005973583):0.0090489589):0.0008171907,15:0.006737164):0.00831317467):1.145603e-05,16:0.0254446691):0.0007674459,17:0.004383696);
tree gen.179 = [&U] (16:0.03427603,((12:0.01073246,(19:0.0110987065,18:0.0049888949):0.0003252383):0.0038914171,((((11:0.01143297,(((((3:0.02635114,(2:0.02390029,1:0.02118276):0.005840852):0.04951524,(5:0.007541773,6:0.08377941):0.01333252):0.004219379,(7:0.003868674,(8:0.00778211781,9:0.010581921):0.009129339886):0.031890483):0.003165581,4:0.02102537):0.009489632,10:0.013164602):0.0008090061):0.002995214,14:0.037192258):0.008197842,(13:0.0009784744,15:0.0088627507):0.0046677453):0.0051759747,17:0.005428289):0.0005245553):0.0010427917);
tree gen.180 = [&U] ((19:0.01328413,(12:0.005603243,(((13:0.002347558,(((11:0.01387033,((4:0.01814994,((6:0.1281599,5:0.005801949):0.01311891,(((1:0.03060292,2:0.01632499):0.007027445,3:0.03039091):0.04894535,(7:0.007393086,(8:0.009425246,9:0.006820085):0.0087305087):0.03278742):0.002302199):0.001768912):0.009077233,10:0.011555269):0.004025703):0.006509552,14:0.031944375):0.010268733,15:0.0058245127):0.0006063435):0.0062317179,17:0.004064964):0.0001950331,16:0.03160781):0.0002249074):0.0006974917):0.0008055448,18:0.0029675905);
tree gen.181 = [&U] (((((15:0.0050277024,13:0.00477358175):5.721759e-05,(14:0.0336469009,(11:0.01314352,((4:0.02542111,(((3:0.02835388,(2:0.02275256,1:0.02619531):0.004770689):0.04868926,(6:0.1144227,5:0.003753506):0.01420673):0.004407979,((8:0.007305081,9:0.0130018564):0.01185736393,7:0.0053087363):0.03159234):0.001396635):0.006163175,10:0.011326663):0.003390166):0.00773197):0.0084673257):0.008520991,((19:0.01586816978,12:0.01023963):3.59743e-05,18:0.003378124):0.001112092):0.0007981396,17:0.004093556):0.001891867,16:0.030803491);
tree gen.182 = [&U] (17:0.005130575,((19:0.0346971102,((13:0.001850364,15:0.008358958):0.00112837346,(((10:0.012145274,((4:0.02451259,((9:0.017452233,8:0.0117680375):0.004711505,7:0.012143311):0.033030004):0.0005336745,((3:0.02623547,(2:0.02144578,1:0.02237473):0.007354925):0.05913081,(5:0.00694974,6:0.1132008):0.007296545):0.008142428):0.00947233):0.00412786,11:0.01473409):0.003688967,14:0.032886759):0.0023739158):0.0006751157):0.008539284,((18:0.00106718,12:0.01001362):0.0008643904,16:0.02154913463):0.0008791564):0.0033119536);
tree gen.183 = [&U] (17:0.005241828,(((12:0.010962482,19:0.0141606242):0.0005922781,18:0.002159555):0.0002545223,(((13:0.001098711,15:0.0053571602):0.0002065812,((11:0.008697052,((((((1:0.03738243,2:0.02338144):0.009662419,3:0.02578232):0.05089861,(6:0.1227375,5:0.00400784):0.01506685):0.002942475,(7:0.007708922393,(9:0.0064931678,8:0.009685563):0.0053991326):0.04367165407):0.0004798837,4:0.02028091):0.005603942,10:0.014342581):0.002717558):0.006327178,14:0.034435891):0.007992408):0.00929316438,16:0.0284575957):0.0031887037):0.0002348525);
tree gen.184 = [&U] (((((14:0.034372559,(11:0.009983339,((4:0.02164765,((7:0.0055107242,(9:0.0143218092,8:0.00740512):0.0077337832):0.03570334,((3:0.0243528,(2:0.02167463,1:0.02309055):0.0074596):0.05341211,(5:0.007718139,6:0.1257321):0.005888936):0.002268375):0.0007163303):0.009094058,10:0.009871481):0.004174284):0.005085142):0.009059282,16:0.0267613823):0.0021713138,(13:0.0030603651,15:0.005178563):9.480626e-05):0.00731199324,((18:0.003026137,19:0.016007688):0.0010518138,12:0.009088836):0.0006347179):0.0025849348,17:0.002874226);
tree gen.185 = [&U] ((17:0.0051042176,(15:0.005832779,((((11:0.01109426,((4:0.02065008,((7:0.00638860574,(9:0.00986317,8:0.0084030563):0.008329181):0.0273293,(((1:0.02416964,2:0.02403771):0.008204436,3:0.02789713):0.04554921,(6:0.1113679,5:0.002951464):0.006646297):0.004496583):0.001193639):0.01328941,10:0.021371234):0.000766591):0.00886953,14:0.029283575):0.0145803433,16:0.035676008):0.0002823296,13:0.00155606):0.0005297666):0.0106036119):0.0014945532,((18:0.00162763,12:0.010615176):0.001085022,19:0.0111359771):0.00119758028);
tree gen.186 = [&U] ((17:0.005243518,(18:0.00419024,(12:0.0077049123,19:0.01898706349):0.002094373):0.000547546):0.0003027237,(((11:0.01069138,((((((1:0.03765045,2:0.01492541):0.005030796,3:0.02138069):0.06913986,(6:0.1156826,5:0.006469317):0.01173255):0.005426423,4:0.03084629):0.0008489784,((8:0.0122712736,9:0.0130414):0.01193626,7:0.005883622):0.03229790928):0.007078227,10:0.010700681):0.003538082):0.007737878,14:0.031981474):0.01446425723,((16:0.0306066065,15:0.0072260571):4.454171e-05,13:0.0008893361):0.0003679274):0.0062227569);
tree gen.187 = [&U] (((19:0.0135428049,(18:0.001980733,12:0.0073527999):0.0001594129):0.000700561,17:0.0036593915):0.004001754,(16:0.02938895,((15:0.0067303224,13:0.004135435):0.0034252383,((11:0.0104678,((4:0.01514745,(((8:0.007267008,9:0.0093118921):0.007998074,7:0.009738295):0.0313078661,(((1:0.02436204,2:0.02451784):0.01060518,3:0.04094936):0.03980486,(6:0.1105341,5:0.005522125):0.007752716):0.002298013):0.00179606):0.007149234,10:0.016671745):0.001693636):0.005505873,14:0.044912629):0.0053029917):0.003356196):0.006843556);
tree gen.188 = [&U] ((((19:0.014186333,12:0.007391556):0.00027627624,18:0.003341431):0.0005410358,((16:0.02403146,(14:0.0377005,(11:0.0102804,(((4:0.02450744,(7:0.005804635,(9:0.0113939744,8:0.006133419):0.0055813377):0.03664313279):0.0001719511,((3:0.03362938,(2:0.02727627,1:0.02945991):0.005583193):0.06087818,(5:0.007688431,6:0.1161654):0.008613426):0.002442837):0.008964716,10:0.02243213):0.002918808):0.004710155):0.0087929907):0.0015343739,(13:0.00756542108,15:0.006190651):0.0003318575):0.005966131):0.0011012837,17:0.003434026);
tree gen.189 = [&U] (17:0.0050696745,(((15:0.005247052,13:0.001099725):0.00195604251,(16:0.0342514314,((11:0.01460119,((4:0.02190578,((((1:0.02570826,2:0.02388483):0.003937123,3:0.02625761):0.04013309,(6:0.1172766,5:0.00575516):0.007395492):0.004204213,(7:0.00767351,(8:0.006578529,9:0.0085919916):0.0096513996):0.0317256):0.001633226):0.006658638,10:0.014290667):0.001952171):0.001946916,14:0.0301774275):0.0071266738):0.0007112842):0.00687600387,(19:0.0099068784,(12:0.01170743,18:0.001068173):0.0008753484):0.0009426405):0.0012770242);
tree gen.190 = [&U] ((((18:0.00275323842,12:0.0121365):0.0004345215,19:0.0154633369):8.195725e-05,17:0.009052175):0.00472870246,(13:0.0002987899,(((14:0.0360831787,((10:0.015820549,((((3:0.02468646,(2:0.02331505,1:0.02310445):0.008874942):0.04394507,(6:0.09229111,5:0.007935198):0.008528562):0.002265212,(7:0.006509048,(8:0.0123487805,9:0.0068774407):0.007492691):0.032602816):0.001377772,4:0.0171386):0.008283515):0.001306437,11:0.01045283):0.00478985):0.008708159,16:0.028772364):0.0006443918,15:0.0041012377):0.001206439):0.00877278699);
tree gen.191 = [&U] (((13:0.00238117,15:0.0058062163):0.00153016742,(14:0.0381829004,(11:0.009276318,(((((9:0.01239694,8:0.0097963581):0.005995983,7:0.00676348424):0.02830331,((3:0.03203045,(2:0.02355727,1:0.02850262):0.01187189):0.04981742,(5:0.00878322,6:0.1137064):0.008835085):0.002269768):0.001533521,4:0.02562893):0.01134857,10:0.018570173):0.005800526):0.003004803):0.0070576467):0.009310688,((17:0.002193584,16:0.027178858):0.0004972715,(19:0.0102399542,(12:0.0071201891,18:0.003072166):0.0004331893):0.00191938804):0.001351729);
tree gen.192 = [&U] (((15:0.0094095442,((16:0.0215332936,(14:0.028621008,((10:0.015596176,(4:0.01960127,(((8:0.0047068419,9:0.0145130137):0.0088851174,7:0.008372267):0.03119597,((3:0.02985404,(2:0.01950278,1:0.03249984):0.004734135):0.05079117,(6:0.1188657,5:0.002413436):0.02033494):0.003317619):0.002272602):0.01326387):0.003714557,11:0.005593944):0.00291288):0.005077733):0.0022807851,13:0.0030587156):0.0002307651):0.0087658566,(17:0.003714664,(19:0.0132616584,18:0.001382164):0.003848073):0.0006449763):0.0022379045,12:0.005424236);
tree gen.193 = [&U] (17:0.000835298,((16:0.02278387,((13:0.0018958144,(14:0.037610793,((10:0.008935771,((((9:0.009145334,8:0.004817808):0.006828805,7:0.0119931394):0.0341791839,((3:0.02816896,(2:0.02136189,1:0.03608703):0.008195658):0.04410213,(6:0.1328383,5:0.004258459):0.01054815):0.005344022):0.0009684004,4:0.0185666):0.007492397):0.000598199,11:0.009534387):0.00391568):0.00507954525):0.00107551255,15:0.00302172):0.0059134418):0.00133604371,(18:0.003281751,(19:0.0122261928,12:0.00607258114):0.0002593705):0.0003669664):0.001212065);
tree gen.194 = [&U] ((17:0.004245629,(12:0.01202014355,(18:0.00200993,19:0.0233882626):0.0001836928):0.00173444):4.058732e-05,(((15:0.006788088,13:0.0006618191):0.0020973397,16:0.02704715):0.00130908,((11:0.01064002,((((7:0.0113446466,(8:0.006634779,9:0.0141338493):0.00511526284):0.03586806,(((1:0.02971214,2:0.02877069):0.004545674,3:0.02769801):0.07485762,(6:0.1294189,5:0.007817012):0.005210808):0.004940967):2.781451e-05,4:0.01887561):0.01275432,10:0.013158237):0.004463309):0.005023938,14:0.0295710124):0.00499376525):0.006906434);
tree gen.195 = [&U] (((((14:0.032331256,((10:0.02254769,(4:0.02923932,(((3:0.02771102,(2:0.01414538,1:0.02481822):0.01023435):0.05449221,(6:0.133507,5:0.006374382):0.00979805):0.003888485,((9:0.0134874651,8:0.0034710313):0.0085349312,7:0.0062440913):0.03423104):0.00238547):0.006258956):0.0008526625,11:0.01006795):0.004123345):0.005035395,16:0.0323980413):0.0024425442,15:0.008699699):0.0014430748,13:0.00054478823):0.005983979,(((12:0.004613761,19:0.0155188562):0.001276649,18:0.0041187951):0.0001669171,17:0.0041546148):8.239898e-05);
tree gen.196 = [&U] (((14:0.0305791168,(11:0.006507475,(((((3:0.03385345,(2:0.03067114,1:0.03392414):0.003091257):0.04451303,(5:0.008391195,6:0.1080304):0.01000606):0.003320725,4:0.01945474):0.0006935197,(7:0.013948523,(8:0.00644392,9:0.008529996):0.0046112387):0.0229610183):0.006296666,10:0.015810458):0.003378483):0.006698028):0.008503893,(13:0.0018938591,15:0.00618037299):0.0020574375):0.007555313,(((18:0.003246282,(19:0.018232774,12:0.01352587):0.001261132):0.00102847031,16:0.030276936):1.569141e-06,17:0.00398909835):0.0016627377);
tree gen.197 = [&U] (((12:0.006992148,(18:0.003089528,19:0.0150981872):0.0008816128):0.002052287,17:0.004675938):0.0020500115,(((13:0.002637652,15:0.0074488466):0.0027713458,16:0.0266137365):3.52911e-05,(14:0.036116573,((10:0.010306142,((((3:0.03092132,(2:0.01255337,1:0.02671354):0.005413754):0.06349538,(6:0.1170769,5:0.0102555):0.01389951):0.002161186,((9:0.0128056,8:0.009725762):0.00575273987,7:0.007136697):0.032918):0.001569892,4:0.02190917):0.008581807):0.0008114335,11:0.009569112):0.004096454):0.0037520844):0.006704945);
tree gen.198 = [&U] (((13:0.002788083,(((14:0.040901899,((10:0.015925447,((((3:0.0241115,(2:0.02723354,1:0.02628766):0.008715535):0.05344232,(6:0.1143675,5:0.005641002):0.0102984):0.006692028,(7:0.0083184498,(8:0.005818832,9:0.0167035533):0.006986601):0.03001881):0.0005873484,4:0.02682715):0.007721908):0.002708917,11:0.006330166):0.003036713):0.0108098612,15:0.006846826):0.00036620898,16:0.027539142):0.0008670488):0.007234749,17:0.0042921047):0.000554679,(18:0.003401013,(19:0.0175047954,12:0.009645623):0.0003879238):0.001018886);
tree gen.199 = [&U] ((16:0.0239973993,(17:0.003528133,((18:0.00309677,19:0.01512996715):0.00014553181,12:0.005782986):0.00278605):0.0008947195):0.005573937,((13:0.0037025483,15:0.004687332):0.0021942069,(14:0.033984516,(11:0.009338292,((((9:0.0091960404,8:0.0074828833):0.00800957,7:0.0049092282):0.03564354566,(((3:0.02520987,(2:0.02704608,1:0.02878278):0.008250111):0.05566529,(5:0.01662523,6:0.1155143):0.007018585):0.002082155,4:0.02325301):0.002421457):0.0127487,10:0.012550047):0.003817349):0.004663466):0.007982492):0.00730427935);
tree gen.200 = [&U] (((13:0.002145454,((11:0.01072988,((4:0.02211379,((7:0.011630775,(8:0.0088974124,9:0.017550052):0.0092067311):0.03102034,(((2:0.0190871,1:0.03104533):0.004949478,3:0.03175001):0.05053604,(6:0.1119837,5:0.008441276):0.007066758):0.00548054):0.003726083):0.009741646,10:0.015756518):0.002365109):0.004238429,14:0.038117053):0.01071219003):0.00150425,15:0.0079435188):0.0113001769,((16:0.0313207463,17:0.003589927):0.0008559133,(18:0.003773546,(12:0.0114119,19:0.0147333853):0.000440919):0.0030045164):0.002189655);
tree gen.201 = [&U] (16:0.023962058,((18:0.004591071,((19:0.0105593151,17:0.003822884):0.00042422881,12:0.009520683):0.0005510331):0.003344013,((13:0.0007281253,15:0.0107306615):0.002545328,(14:0.029980691,(11:0.009502684,((((((2:0.01943108,1:0.0283023):0.00744341,3:0.0250194):0.05321111,(5:0.007978812,6:0.1058872):0.00992083):0.003572907,(7:0.010720347,(8:0.011850349,9:0.011542698):0.00627049957):0.0335446993):0.002024475,4:0.01746929):0.006189741,10:0.015750687):0.001837733):0.004537883):0.0129763903):0.0045717388):0.0004828558);
tree gen.202 = [&U] (16:0.02773301,((((((11:0.008751314,((4:0.02403694,((7:0.004497869,(8:0.008832444,9:0.0121496106):0.0108504148):0.0373986714,(((2:0.02290707,1:0.02693346):0.003637798,3:0.02044562):0.06025911,(6:0.1321679,5:0.01360838):0.007442108):0.0007934883):0.0005781764):0.007345289,10:0.013206521):0.003301589):0.007450525,14:0.035693444):0.00877454276,13:0.001263639):0.0005874926,15:0.009507662):0.01107915,17:0.0061467332):0.00059515136,(18:0.002952424,(19:0.01302847887,12:0.01055898):0.0002598722):0.0007930831):0.0018148181);
tree gen.203 = [&U] (16:0.029618928,((((18:0.002892036,((((11:0.01032134,(((4:0.02229293,(((2:0.01927479,1:0.03524606):0.008463515,3:0.02396652):0.05662284,(6:0.1106983,5:0.006886861):0.01056286):0.003022362):0.001468735,(7:0.0110569328,(9:0.0128747902,8:0.008207032):0.004959952):0.034299036):0.009650283,10:0.012758576):0.003420575):0.003154195,14:0.0354235399):0.0060909633,15:0.0086609339):0.0004893673,13:0.0008325298):0.0078348396):0.0004888076,19:0.0117503469):0.0009301808,12:0.009965581):0.001211241,17:0.0049605936):0.001938729);
tree gen.204 = [&U] ((17:0.00629548,((13:0.0018873958,15:0.008640187):0.0007951586,(16:0.03629763,(14:0.03585723,(11:0.01379996,((4:0.02029903,(((3:0.02707181,(2:0.02468203,1:0.03395438):0.006451959):0.05375593,(6:0.1002454,5:0.006181796):0.006723605):0.005148431,(7:0.0065712778,(9:0.0105617789,8:0.009750454):0.007127937):0.0468372053):0.0006455479):0.01137589,10:0.010181512):0.001984257):0.005241377):0.007315364):0.001743023):0.007649007):0.0002459872,(12:0.008126701,(18:0.003341443,19:0.0130852609):0.0008599331):0.0020349687);
tree gen.205 = [&U] (17:0.006866765,((16:0.029429017,(18:0.001344657,(19:0.0165301262,12:0.008290634):0.0002445668):0.0053724903):0.001120085,((14:0.036138613,(11:0.01035593,((4:0.02304314,((7:0.0091027097,(9:0.0104691608,8:0.01149195241):0.005928258):0.0405141253,((3:0.02444593,(1:0.02486419,2:0.01467142):0.00800269):0.06016673,(6:0.1662122,5:0.009728536):0.006731495):0.003831624):0.0008389817):0.01005573,10:0.014472128):0.002611681):0.007739617):0.0049829503,(13:0.0016637316,15:0.0099964221):0.0005452924):0.006739273):0.001576297);
tree gen.206 = [&U] ((17:0.006234058,((12:0.009872113,19:0.016874555):0.0007009118,18:0.002610404):0.0005703272):0.000297237,((13:0.001921491,15:0.0038148986):0.0001486669,((14:0.031278298,(11:0.01091427,(((((8:0.00785444,9:0.01352743):0.00613876012,7:0.0059181295):0.03790916,4:0.02070473):0.0009501154,((3:0.03233966,(1:0.0248159,2:0.01827978):0.008096161):0.05541387,(6:0.1157745,5:0.004609405):0.01531618):0.004174832):0.00514882,10:0.014309274):0.00268152):0.003564186):0.004715856,16:0.02705738):0.0016352613):0.006719117);
tree gen.207 = [&U] ((17:0.002662749,16:0.01935787):0.002987522,((12:0.01220866,18:0.0022846485):0.001060564,(((14:0.030777691,((10:0.019268449,(((8:0.008664072,9:0.0098773983):0.0059163483,7:0.0055306329):0.0300459344,(((5:0.002727178,6:0.1089678):0.01270841,((2:0.02384751,1:0.02920865):0.006577863,3:0.02373071):0.044602236):0.007395509,4:0.0193394):0.0001748785):0.005004823):0.002894999,11:0.01132523):0.00528716):0.011551252,(15:0.003241671,19:0.0478710173):0.000393832266):0.00085863066,13:0.002669727):0.005170053):0.000421045274);
tree gen.208 = [&U] (((12:0.007625055,18:0.003458417):0.001288545,19:0.0127418806):0.001000188,((15:0.0069600959,(13:0.001711583,(16:0.0303980088,(14:0.032005813,(11:0.00814402,((4:0.01823724,(((3:0.02570259,(1:0.04201451,2:0.01748025):0.00616036):0.04964439,(6:0.1258485,5:0.002949679):0.01292897):0.004723905,((9:0.00691057475,8:0.0092413347):0.004922796,7:0.008952633):0.0321475502):0.0002868901):0.01138521,10:0.01187488):0.001455497):0.003641604):0.008870866):0.0034209972):0.0006117979):0.005321198,17:0.003960411):0.0016937308);
tree gen.209 = [&U] (((13:0.0030941259,(16:0.02734347,((14:0.038745434,(11:0.007063216,((4:0.01698659,(((3:0.02533586,(1:0.03866521,2:0.02426473):0.0120157):0.05440195,(6:0.1157526,5:0.004035466):0.007355224):0.001992666,((9:0.0087988286,8:0.009155933):0.0071428365,7:0.006307811):0.03123399):0.002000481):0.006058606,10:0.010736775):0.004821314):0.00530381):0.006530625,15:0.008711742):0.00023880712):2.466145e-08):0.008961289,17:0.004860029):0.0017965321,(12:0.00874984624,(19:0.0164956376,18:0.001661724):0.0002334224):0.0005926127);
tree gen.210 = [&U] (((18:0.006722165,12:0.007676764):0.0001895073,19:0.0127045344):0.002692917,(17:0.004811806,(13:0.0032307102,(15:0.007146718,(16:0.022702691,((11:0.01125878,((((7:0.003392561,(9:0.008842079,8:0.0082534983):0.004507977):0.0256712938,(((2:0.01372723,1:0.0297511):0.008288326,3:0.01884076):0.05001482,(6:0.125734,5:0.002866995):0.01317763):0.004515884):0.001079427,4:0.01858383):0.006562898,10:0.016226553):0.004519075):0.004882185,14:0.031659964):0.00667851):0.00057286464):0.0005779589):0.00636440517):0.0003944614);
tree gen.211 = [&U] (17:0.0054298422,((((15:0.006197189,((11:0.007900409,(((((9:0.01146374,8:0.0080392638):0.004644204,7:0.007358041):0.0292150551,(((2:0.02593313,1:0.03498354):0.004870162,3:0.02099664):0.03974024,(6:0.1280243,5:0.005116715):0.01144587):0.004361068):0.0006155963,4:0.02515525):0.0111475,10:0.014551146):0.004029775):0.003812314,14:0.0336969264):0.0117070964):0.0002214961,16:0.0225609019):0.0001340617,13:0.004293676):0.00823448804,(12:0.0078984,(18:0.001950129,19:0.0137024978):0.0001666281):0.0016183554):0.0001954554);
tree gen.212 = [&U] (((19:0.0161725661,(18:0.0049184762,12:0.01264003):0.0002929283):0.00157168074,17:0.005528582):0.0007382544,(15:0.0084350661,((13:0.001578297,16:0.02625327):0.001646369,((11:0.008128107,((((((2:0.02405799,1:0.03587036):0.004872125,3:0.02171621):0.04922422,(6:0.1115092,5:0.01280563):0.01331296):0.004853826,((9:0.0141683298,8:0.0101380871):0.0081361053,7:0.0062695108):0.029578384):0.001017256,4:0.02177887):0.005804641,10:0.01907656):0.004914197):0.003112244,14:0.037399686):0.0070534481):0.0026360878):0.00719553);
tree gen.213 = [&U] ((17:0.001934949,(15:0.005089403,((16:0.0253526177,((11:0.01049271,((4:0.02195709,((((2:0.02368136,1:0.03304978):0.01096759,3:0.02904658):0.04979773,(6:0.1114252,5:0.00666596):0.01500923):0.002337593,((9:0.010189443,8:0.016131008):0.0135277728,7:0.007717969):0.03366122):0.002426838):0.01108765,10:0.013650227):0.00344246):0.005041705,14:0.033051683):0.00731512):0.0043258174,13:0.0030648172):0.001140987):0.0059925573):0.0006162541,((12:0.012177167,18:0.001904366):0.00200739,19:0.0093148195):0.00164709906);
tree gen.214 = [&U] (((15:0.004493568,(13:0.00563619829,(16:0.03137994,((11:0.01097452,((4:0.02507472,((((2:0.02154731,1:0.03191055):0.00857334,3:0.0215155):0.0619307,(6:0.09957549,5:0.006684192):0.01295179):0.004029367,(7:0.005045073,(9:0.01447729,8:0.0097688566):0.00827288259):0.0346071294):0.001059016):0.006252661,10:0.017685233):0.00423093):0.003392803,14:0.046269025):0.00736794):0.00307817612):0.0003032929):0.0068922461,17:0.005460264):0.00121243,((12:0.009702579,18:0.001522661):0.0001119015,19:0.018497892):0.00054366853);
tree gen.215 = [&U] ((17:0.003371335,(18:0.0030493942,(19:0.0156853483,12:0.008375495):0.00022590046):0.001186532):0.0021255706,((16:0.02770154,(15:0.0075382093,13:0.0011758144):0.0010220174):0.0006930806,((11:0.01279681,((4:0.02394142,(((3:0.02636937,(2:0.02040844,1:0.02182634):0.005267254):0.05547955,(5:0.008657346,6:0.1185437):0.007794829):0.00290444,((8:0.0106996352,9:0.006559781):0.00730523241,7:0.005351106):0.02635201):0.002230802):0.006751048,10:0.01310304):0.004075632):0.004873925,14:0.031104335):0.00490119):0.01332408907);
tree gen.216 = [&U] (((18:0.005498591,(12:0.00762835,19:0.013393519):0.0002468517):0.00086478,17:0.0077634026):0.0003755159,(15:0.007112569,(13:0.00323173959,(16:0.029168276,(14:0.044481481,(11:0.01279203,(((((3:0.02588429,(1:0.02475864,2:0.02646694):0.008286364):0.04083649,(6:0.1313409,5:0.008508374):0.01648948):0.001694286,((9:0.007007656,8:0.010166533):0.0125545906,7:0.0066953638):0.031662896):0.0006206425,4:0.01665373):0.009620159,10:0.01271735):0.00106288):0.005646219):0.006545255):0.0004655559):0.0012224322):0.003071673);
tree gen.217 = [&U] (((((11:0.01304618,(((4:0.02447093,((8:0.005914015,9:0.0131947329):0.01012628,7:0.00790821772):0.0283082):0.0006504106,(((2:0.01948542,1:0.02174711):0.01134515,3:0.02841384):0.05643446,(5:0.006299317,6:0.1117799):0.01004914):0.007221166):0.004346141,10:0.017331417):0.006183564):0.004103876,14:0.029362535):0.005333048,16:0.03071611946):0.0007033772,(13:0.002291979,15:0.0051840697):0.00159227964):0.01733580677,((18:0.004626681,(19:0.0160587335,12:0.00977341):0.000304855):0.0061834555,17:0.002067377):0.00460182766);
tree gen.218 = [&U] ((17:0.002625576,(18:0.002301045,(12:0.0095912116,19:0.0130296384):0.00030181):0.0005538516):0.004202256,(15:0.003924712,((16:0.02965963,13:0.0016561392):0.0011642144,((11:0.006142984,((4:0.0219463,((((2:0.01730821,1:0.03502551):0.008256368,3:0.02330036):0.04988853,(5:0.007357203,6:0.1096167):0.004936412):0.007391073,((9:0.008286925,8:0.0045339271):0.007561829,7:0.007173709):0.02564918):0.0004207025):0.006927693,10:0.014504601):0.002534215):0.002166851,14:0.031207171):0.0091149904):0.001095758):0.02805802381);
tree gen.219 = [&U] ((17:0.00259656,((18:0.002378064,19:0.01067592054):0.0003318307,12:0.01460149):0.002469986):0.0035592237,(16:0.02441471,((15:0.0057154765,13:0.001708759):0.001842028,((11:0.01047865,((4:0.02040738,(((8:0.0077121244,9:0.0110846045):0.00581958393,7:0.007262637):0.0290578488,(((2:0.02711929,1:0.02459447):0.006290956,3:0.02505686):0.04797463,(5:0.002685571,6:0.112432):0.01295336):0.004674057):0.0003062641):0.007434729,10:0.011448466):0.002871528):0.005275117,14:0.033925567):0.007948975):0.0006689076):0.0181428014);
tree gen.220 = [&U] (17:0.0059683806,((12:0.009802684,(18:0.0033860175,19:0.01582846):0.0001283768):0.001676331,((15:0.0046869389,(16:0.02560049,13:0.001707846):0.00127211209):0.0009181917,((11:0.009595377,((4:0.02209219,((((2:0.01509828,1:0.02833868):0.01094921,3:0.02659803):0.04902066,(6:0.1068879,5:0.005855821):0.01102988):0.003855561,((9:0.01159322,8:0.0099113191):0.009702764,7:0.0064399568):0.033187434):0.001871008):0.006960444,10:0.012335837):0.004500655):0.00544939,14:0.0285058615):0.01052545395):0.005681196):0.00024587108);
tree gen.221 = [&U] ((17:0.005081366,((12:0.007991015,18:0.004360499):0.0009949787,19:0.0181149663):0.001712837):0.0025268671,(16:0.02350439,((14:0.040654867,(11:0.01303109,(((((3:0.02215742,(2:0.02474084,1:0.03464181):0.004637746):0.05571279,(6:0.1075573,5:0.00231587):0.00728203):0.005888863,((8:0.006510297,9:0.013181542):0.0062218571,7:0.008157817):0.0342629588):0.001545803,4:0.0227961):0.008380236,10:0.013457289):0.003295589):0.003369919):0.00424471,(15:0.0112843159,13:0.001450541):0.003406285):0.00282615871):0.00449016);
tree gen.222 = [&U] (((13:0.0019481611,((((11:0.011729,((4:0.01628651,(((9:0.0109768912,8:0.0100432847):0.010129312,7:0.006852756):0.0323511008,(((1:0.03446415,2:0.02130548):0.009277094,3:0.0328078):0.05937908,(6:0.1275995,5:0.008412512):0.005347187):0.005855066):0.00216229):0.01198524,10:0.016592387):0.009575826):0.006711098,14:0.034226752):0.006501839,16:0.0247913795):0.000237259759,15:0.0086083897):0.0005544369):0.0056450725,((18:0.001910385,19:0.0120683414):0.0007776551,12:0.006530226):0.003919928):0.0001498847,17:0.003577124);
tree gen.223 = [&U] ((17:0.001913686,((18:0.001804582,12:0.006438761):0.0004006443,19:0.0226946096):0.003547628):0.002454824385,((13:0.00150908589,15:0.006900494):0.0002118635,(16:0.026018702,((11:0.006215142,((4:0.01862637,((((2:0.0171512,1:0.03101874):0.006822959,3:0.02368192):0.05402587,(5:0.006413739,6:0.1016244):0.009747028):0.005154807,((8:0.008196063,9:0.0076024596):0.0090388293,7:0.0080689563):0.03082695):0.00123233):0.008096701,10:0.011207353):0.003188567):0.00799649,14:0.0386484339):0.008496617):0.0004143942):0.02807594274);
tree gen.224 = [&U] ((15:0.005454854,((14:0.033967045,(11:0.01070895,((4:0.01849064,(((3:0.03078636,(2:0.02197184,1:0.03209541):0.006530121):0.06393582,(6:0.1308899,5:0.009989949):0.008600959):0.002694801,(7:0.0130672829,(9:0.0090918789,8:0.0072132354):0.006497721):0.0332948868):0.00209234):0.009345638,10:0.019202296):0.002999195):0.002938779):0.0075548996,13:0.0008389844):0.002570002421):0.008619187,((16:0.0335155759,((18:0.003839186,12:0.005993201):0.0002309948,19:0.0145994237):0.0001497907):0.001346102,17:0.005767549):0.0006549173);
tree gen.225 = [&U] ((12:0.008376207,(18:0.0022773864,19:0.0123095955):2.462854e-05):0.001608616439,(17:0.004993779,(((((11:0.007526502,((((9:0.014939153,8:0.006013318):0.00515180861,7:0.0100584289):0.0287841564,((((1:0.02418459,2:0.01483603):0.007031954,3:0.01972127):0.05332081,(6:0.09765099,5:0.00512351):0.01222531):0.001468115,4:0.01705444):0.0005239188):0.0131632,10:0.019245945):0.002771496):0.006163987,14:0.031280776):0.003323414,16:0.035140402):0.001484351177,13:0.0013066311):0.0001217424,15:0.008065242):0.00535556):0.001249197);
tree gen.226 = [&U] ((16:0.02874471972,((15:0.0052463342,((11:0.007863079,((((((2:0.0222685,1:0.03437059):0.01015809,3:0.02026138):0.05304636,(5:0.005642462,6:0.1297976):0.006299324):0.007545087,((9:0.0071106828,8:0.0097228972):0.004392422,7:0.0091013156):0.034813101):0.003026589,4:0.01812916):0.009848395,10:0.011348859):0.002247511):0.001626003,14:0.038511561):0.0054016524):0.001290045,13:0.0029643994):0.00102030667):0.0176092698,(17:0.0045138787,(12:0.008593343,(18:0.003051008,19:0.0120222224):0.0006272316):0.0002936458):0.002136745);
tree gen.227 = [&U] ((((11:0.01295523,((4:0.02678646,((((1:0.02691817,2:0.0248528):0.007065971,3:0.02911719):0.0500883,(6:0.1040269,5:0.007190357):0.01053863):0.004866995,(7:0.0098971604,(8:0.008712175,9:0.008842661):0.0070591411):0.026837539):0.000569015):0.00886143,10:0.016777452):0.002883048):0.004239844,14:0.039706106):0.0087105329,(13:0.0006455521,15:0.0076684476):0.0004921521):0.0071046432,((17:0.0044686716,(19:0.0115050759,18:0.002396753):0.001432624):0.0003671131,(12:0.008995268,16:0.02703369554):0.00029208):7.709711e-05);
tree gen.228 = [&U] (((17:0.0119107081,((18:0.003595459,12:0.008356783):0.0005059467,19:0.009201072):0.001728834):0.0004585927,16:0.0385380524):0.001128172,((13:0.001135076,15:0.0080355403):0.004242304,((11:0.01030385,((4:0.02423852,((((1:0.03595066,2:0.02738857):0.003751675,3:0.02842021):0.05186158,(6:0.1025464,5:0.009229697):0.009349236):0.007287292,((9:0.0107682927,8:0.010595253):0.005191106,7:0.0085106883):0.0307398612):0.00192344):0.008852633,10:0.0223693):0.001076131):0.003465321,14:0.036910636):0.0139337547):0.006604247);
tree gen.229 = [&U] ((16:0.0263491044,(17:0.004586006,(12:0.0069935861,(19:0.0158847783,18:0.003536354):0.0009322331):0.0023159122):0.0008776142):0.0007778814,(((11:0.01009047,(((((8:0.0115282777,9:0.009654378):0.005541218,7:0.00855594):0.0322621438,(((1:0.03327506,2:0.0229608):0.004880362,3:0.02845129):0.05096657,(6:0.134147,5:0.009366058):0.008127538):0.005252687):0.001303334,4:0.02888746):0.007199396,10:0.01220791):0.002763479):0.004299006,14:0.044378737):0.006001248,(15:0.0064829294,13:0.001448759):0.0033510796):0.004406477106);
tree gen.230 = [&U] ((((13:0.005756997,15:0.01177142):0.0027323942,((11:0.009318707,(((((8:0.009284455,9:0.013874111):0.0060655052,7:0.0051734734):0.02997887,(((1:0.03992336,2:0.02125558):0.00715872,3:0.02852048):0.0624362,(6:0.1234093,5:0.007564948):0.01162762):0.002586701):0.001277124,4:0.02080859):0.006227449,10:0.013154574):0.002484427):0.004292303,14:0.041850864):0.006464079):0.0053957185,16:0.02689553):0.0017780344,(17:0.0088046423,(12:0.01001949,(18:0.003659526,19:0.0144005025):0.001902914):0.0009318263):0.0006321504);
tree gen.231 = [&U] ((((15:0.006466415,((11:0.01169799,((4:0.01711991,(((8:0.005481787,9:0.01023337688):0.0069502211,7:0.008847752):0.03557451,(((1:0.03604445,2:0.02753888):0.007424391,3:0.02532347):0.05334547,(6:0.08823383,5:0.007721199):0.006224777):0.002283657):0.002979033):0.009346866,10:0.009466678):0.003002022):0.004541749,14:0.032600382):0.006433776):0.0006976096,13:0.001793648):0.0125206959,((12:0.0100784,(19:0.0143969789,18:0.004249878):0.0005761904):0.00030542,17:0.003091437):0.0001463009):0.003885601,16:0.0180644043);
tree gen.232 = [&U] (16:0.016876397,(((13:0.0018520389,(15:0.0035635809,((11:0.01211751,(((((8:0.00620437,9:0.012132371):0.0074135686,7:0.009108626):0.02452724,(((1:0.03850337,2:0.02095912):0.009006305,3:0.02207129):0.05577309,(6:0.0945617,5:0.006401376):0.006124615):0.003749441):0.003249801,4:0.02108468):0.01176155,10:0.012383838):0.001117963):0.004350555,14:0.0380401285):0.0063715527):0.000787414985):0.010496951,(12:0.005228115,(18:0.001574342,19:0.01326693847):0.0007228841):0.0007001413):0.0023898972,17:0.00345338511):0.001887811);
tree gen.233 = [&U] ((((18:0.002585127,12:0.0130447):2.108636e-05,19:0.0155715474):0.0017704237,((16:0.02609643,(14:0.040902068,(11:0.01006614,(((((9:0.007675054,8:0.0166069991):0.006220568,7:0.00764281948):0.02942824,((6:0.09861068,5:0.002630333):0.01073007,(3:0.03114465,(2:0.0198212,1:0.02476449):0.006222298):0.04283493):0.01088542):0.005986411,4:0.02206339):0.005592497,10:0.010935042):0.001325162):0.003034146):0.00802627186):0.0011296354,(15:0.0067277795,13:0.002598449):0.0005355501):0.0095177902):0.0005978511,17:0.003063365);
tree gen.234 = [&U] (((15:0.005415953,13:0.0005080429):0.0005384077,(16:0.025898469,((11:0.008057404,((4:0.02714723,(((3:0.03037156,(2:0.02829506,1:0.03084393):0.006935421):0.04467424,(5:0.00631291,6:0.1133067):0.008652354):0.006067416,(7:0.00728296,(9:0.0132333718,8:0.0100896958):0.00522295564):0.03381974):0.001032518):0.00679446,10:0.014436581):0.0025881):0.006316969,14:0.039774489):0.0036920177):0.0026409527):0.01578621474,(17:0.005292279,(19:0.0140658932,(12:0.0097611713,18:0.002396748):6.64309e-05):0.0001386909):0.0040250132);
tree gen.235 = [&U] ((17:0.007769039,((18:0.001603278,19:0.014227966):0.0004556581,12:0.01004011):0.00400077307):0.003773949,(((15:0.0049866456,13:0.0005939273):0.00157281103,((11:0.007735412,((4:0.02280557,(((8:0.006318747,9:0.008564417):0.00670445378,7:0.0072123908):0.02125657,((3:0.02474303,(2:0.01772424,1:0.02846155):0.009301147):0.04880486,(5:0.003854125,6:0.1035212):0.01466004):0.002544978):0.001330853):0.007443578,10:0.013633595):0.001076731):0.00483189,14:0.028787008):0.007678239):2.965529e-05,16:0.01978935):0.02091310325);
tree gen.236 = [&U] ((17:0.007499369,(12:0.00954433,(19:0.01496754,18:0.001318138):4.848697e-05):0.001077387):0.005286127,((((11:0.008143414,((4:0.02094177,(((3:0.02256972,(2:0.01619051,1:0.02799159):0.006172002):0.05421968,(5:0.009892155,6:0.1179176):0.006820147):0.006617099,((9:0.013274092,8:0.00916877767):0.0075815569,7:0.009886613):0.03703473):0.001533174):0.007989181,10:0.017320068):0.002759905):0.002598763,14:0.0309714):0.002744806,16:0.02992125):0.00101383,(15:0.009506792,13:0.0038764707):0.0004994672):0.01989730345);
tree gen.237 = [&U] (17:0.0067292541,(((15:0.005737343,(((11:0.01176351,((4:0.02144842,((((2:0.02669913,1:0.0308526):0.004767877,3:0.03321131):0.05393021,(6:0.1251472,5:0.01103659):0.007838431):0.004540547,((9:0.01354202,8:0.003261543):0.0116939952,7:0.0066903083):0.0352887856):0.001349993):0.008220211,10:0.020975821):0.002124345):0.003662066,14:0.039868551):0.007196838,16:0.025417611):0.002015945):0.0010028623,13:0.0022238863):0.003846996,(12:0.008747076,(19:0.0127980399,18:0.003034216):9.718848e-05):0.0002990007):0.0003065651);
tree gen.238 = [&U] ((17:0.006959638287,((12:0.005034471,19:0.01378505346):0.0001528387,18:0.0026469486):0.0011234471):0.0030823415,(15:0.007393172,((((11:0.0141662,((((8:0.008232505,9:0.010641287):0.00664911131,7:0.007716369):0.0370332902,(((3:0.02815776,(2:0.01691695,1:0.02971718):0.01132665):0.04705382,(5:0.006622015,6:0.1242248):0.009959884):0.003218069,4:0.02360897):9.129411e-05):0.01389225,10:0.015911984):0.001453956):0.006778216,14:0.030982853):0.00574237,13:0.001394115):0.0001101183,16:0.03182584901):0.00136939):0.02228292153);
tree gen.239 = [&U] (((19:0.0135508417,(18:0.00479299,12:0.006263592):2.432716e-06):0.000287744,((15:0.01080816,13:0.0014109371):0.0005351772,(((11:0.01188023,((4:0.02212237,((((2:0.02199693,1:0.03342532):0.007706281,3:0.02709675):0.05664871,(6:0.1115733,5:0.00769078):0.01094696):0.006530308,(7:0.0092557933,(9:0.0120670404,8:0.007369946):0.006728596):0.03824436):0.0009048043):0.007649129,10:0.020932907):0.005312976):0.00550606,14:0.031168712):0.0050361242,16:0.033991138):0.0022952696):0.00527593):6.861418e-05,17:0.00272043922);
tree gen.240 = [&U] (((((((11:0.009564523,((((7:0.0057021961,(9:0.007590208,8:0.0103551589):0.005826526):0.03673732,(((2:0.02144855,1:0.03173612):0.003361797,3:0.02273347):0.05191633,(6:0.1095063,5:0.008663016):0.00770314):0.002944373):0.002637562,4:0.01927922):0.00690225,10:0.014762848):0.002777907):0.004263884,14:0.039422818):0.007978341,15:0.007070491):0.00047506878,13:0.0006270688):0.0046471547,17:0.006117584):0.0002865493,16:0.02833648):0.00136852508,((19:0.0201873971,18:0.002571573):0.0009953338,12:0.004924384):0.0003208017);
tree gen.241 = [&U] (17:0.004785789,((((14:0.0447387831,(11:0.01178813,(((((6:0.1185553,5:0.005894486):0.009636639,(3:0.03137563,(2:0.02756334,1:0.02969213):0.004492483):0.04869486):0.00280546,((9:0.0109940606,8:0.0072051854):0.009277393,7:0.005495307):0.02516536778):0.002528205,4:0.02418994):0.01037133,10:0.017678582):0.001912556):0.003141098):0.01355327917,(13:0.001694452,15:0.00395333948):0.0009682671):0.005994968,16:0.034167874):0.0028760634,(19:0.019972514,(12:0.006140364,18:0.00438530725):0.0004568355):0.0025213502):0.0001552417);
tree gen.242 = [&U] (((19:0.0141707547,(18:0.004234999,12:0.007876019):0.0005182915):0.0007574877,(17:0.0064812013,(15:0.004138665,(13:0.00354999247,(14:0.040558064,(11:0.007643525,((((9:0.0082807434,8:0.015324493):0.0103123301,7:0.007678826):0.0370427758,(((6:0.1177432,5:0.006227353):0.008481567,(3:0.02446386,(2:0.01981306,1:0.03566878):0.009345216):0.05827713):0.003909029,4:0.02616514):0.0006028493):0.005668327,10:0.007543786):0.002562978):0.002543434):0.00713274283):0.0001813636):0.007083149):0.0007097688):0.003417943,16:0.02946728);
tree gen.243 = [&U] (((13:0.003312355,(15:0.0047867982,16:0.027156295):0.0001942528):0.002095245,((11:0.009079595,(((((3:0.02543372,(2:0.02978675,1:0.03251048):0.008098486):0.05396394,(5:0.006581777,6:0.1356195):0.01044939):0.004048061,4:0.0192969):0.001628077,(7:0.0046368289,(8:0.004826384,9:0.0105150308):0.00611329806):0.03406589):0.01406524,10:0.011328745):0.004268369):0.003368465,14:0.0338030864):0.007699196):0.01637952909,(((18:0.004765275,19:0.014682788):0.0006072301,12:0.008740881):0.0005566909,17:0.003436209):0.0036812963);
tree gen.244 = [&U] (((15:0.008680469,13:0.001519998):0.0056727272,(((11:0.01601992,(((((3:0.0366853,(2:0.02476559,1:0.03791183):0.004630417):0.06635039,(5:0.008539049,6:0.09340982):0.007298538):0.004330469,((9:0.0132365588,8:0.009586452):0.0050253899,7:0.010229088):0.0399711836):0.0009746824,4:0.01903035):0.01164739,10:0.017665939):0.003675377):0.006824188,14:0.035588015):0.00745323,16:0.03338637):0.000997563):0.02321114864,(17:0.003288814,(19:0.0146799699,(12:0.008429624,18:0.001419889):0.0005949848):0.0017961562):0.0041461571);
tree gen.245 = [&U] ((((12:0.007147971,19:0.0160907208):0.0001054481,18:0.0031190525):0.0020052282,17:0.0061448272):0.0021873359,(((11:0.01188373,(((((3:0.0296163,(2:0.02415072,1:0.02910665):0.00533042):0.05942087,(5:0.005236204,6:0.1129658):0.01214181):0.00663225,(7:0.0052113138,(8:0.005687445,9:0.01105896):0.00969351653):0.02545473):0.0002112057,4:0.02273928):0.007538424,10:0.010613591):0.002856104):0.005795874,14:0.035412212):0.005907702,(16:0.02041126,(15:0.008834812,13:0.0020121942):0.000301466):0.002088475):0.0183595216);
tree gen.246 = [&U] (((18:0.0017542415,(19:0.0208601501,12:0.005248506):0.0009519165):0.0033766516,17:0.006270744):0.0043143729,(((13:0.0027949016,15:0.0060550375):0.0006443208,16:0.02250797):0.0030584374,((11:0.01166099,((4:0.02157987,((7:0.01007391,(8:0.011687425,9:0.01067652):0.0096988859):0.03253518,((3:0.02124864,(2:0.01645368,1:0.02917802):0.008142519):0.05289199,(5:0.007359762,6:0.107098):0.009386659):0.003944912):0.000609394):0.01247806,10:0.015023303):0.004090676):0.004211064,14:0.03665846):0.010393241):0.0178900188);
tree gen.247 = [&U] ((17:0.0068264091,(18:0.002112448,(12:0.01428209,19:0.0170519706):0.0004534566):0.002194023):0.002559669,(((15:0.006301179,((11:0.01371971,((4:0.0244957,(((8:0.008932708,9:0.01105167):0.0062885137,7:0.011528635):0.0287127862,((3:0.02277475,(2:0.02275862,1:0.04263672):0.005014268):0.05373159,(5:0.009631456,6:0.1168332):0.01084786):0.00465301):0.002724402):0.007073455,10:0.019920338):0.003491927):0.004771491,14:0.035561528):0.0050243476):0.00135832434,16:0.02512304118):0.0001119286,13:0.0015999965):0.0123515473);
tree gen.248 = [&U] ((17:0.007228146,((((14:0.036889819,(11:0.009885572,(((((6:0.09681713,5:0.005659905):0.00940804,(3:0.02600845,(2:0.01359709,1:0.0247579):0.009783863):0.04862335):0.003217683,(7:0.0046688741,(8:0.01133457,9:0.01103025):0.0066107293):0.03400084):0.000780423,4:0.02506479):0.008930524,10:0.010274678):0.001153523):0.004697853):0.004617299,16:0.03097618):0.000603678857,13:0.0032801343):1.687481e-05,15:0.005471528):0.00563261549):0.0012495838,(18:0.0027482047,(19:0.0199773171,12:0.007349968):0.0005604981):0.0007750884);
tree gen.249 = [&U] (((12:0.01038417,18:0.004414726):0.0005728615,19:0.0202134117):0.0023834273,(((16:0.026154925,15:0.00350457751):0.0008437313,(13:0.002564348,((11:0.0108655,((4:0.01969757,((7:0.0096374348,(9:0.010553746,8:0.0063989886):0.0085252685):0.02179771,(((2:0.03188914,1:0.03345482):0.00885007,3:0.03109314):0.047034643,(6:0.114461,5:0.01443531):0.002485168):0.004357191):0.001618896):0.007116058,10:0.016313114):0.001309013):0.004631797,14:0.029880738):0.0102493361):0.0005056393):0.0050041278,17:0.00250376):0.0006544476);
tree gen.250 = [&U] (17:0.003682135,(((13:0.000590651,((16:0.02189251,(14:0.0346045745,((10:0.019073799,(((7:0.008447312,(9:0.0109761577,8:0.008396628):0.0100945594):0.03220429,(((2:0.01785781,1:0.03055801):0.00885956,3:0.02641564):0.05474626,(6:0.1512921,5:0.003143214):0.01033632):0.005180643):0.0006015626,4:0.02595659):0.01213443):0.002116291,11:0.007387684):0.003586309):0.00785544842):0.0049802226,15:0.0072585697):6.521829e-05):0.008194705,(19:0.0114804804,18:0.002441238):0.0004371689):3.400641e-05,12:0.01084226):0.0024386011);
tree gen.251 = [&U] (((((14:0.039985112,(11:0.007737433,(10:0.016086326,(((8:0.005137359,9:0.01494737):0.0057779098,7:0.007368551):0.0324722756,(((3:0.02589934,(2:0.02271047,1:0.03557226):0.009082722):0.06059936,(6:0.1069909,5:0.006597014):0.0132573):0.006574025,4:0.02244502):0.0008877298):0.008306608):0.002368155):0.005441158):0.0084048301,13:0.001183206):0.0027079198,(19:0.03662386161,15:0.003851766):0.0006174793):0.005926415,16:0.022145936):0.001002520533,(17:0.0049788231,(18:0.002710836,12:0.006393667):6.589536e-05):0.0025353919);
tree gen.252 = [&U] (((12:0.0084997833,18:0.004863198):0.003461287,(17:0.005714389,16:0.030501512):0.002623456):0.00402068477,((14:0.03058027,((10:0.010832571,(((((1:0.02451352,2:0.01774319):0.008985043,3:0.02949668):0.04104654,(6:0.09258701,5:0.003352015):0.01032506):0.006522529,(7:0.0060231314,(8:0.0065429793,9:0.01259178576):0.0076324475):0.0410797767):0.00364476,4:0.02059079):0.007252295):0.005611059,11:0.01312905):0.005523115):0.0102931885,(13:0.0006995841,(19:0.0385264438,15:0.0065300743):0.0012748624):0.0005415998):0.00956707398);
tree gen.253 = [&U] ((17:0.005131024,((18:0.003788107,19:0.0174090189):0.0001171307,12:0.008812817):0.0005037772):0.001381123,((15:0.006836701,(16:0.03221546,(14:0.0298688582,((10:0.017585598,(4:0.02222227,(((8:0.012701501,9:0.0137233138):0.003177548,7:0.0068853142):0.0283426787,(((2:0.02010833,1:0.0289237):0.003187697,3:0.02832083):0.05013729,(6:0.1059049,5:0.01273895):0.006222083):0.003425618):0.0007598758):0.008513124):0.0008203389,11:0.007923743):0.002612822):0.0078351425):0.002034951073):0.0007598523,13:0.0040839419):0.006408545);
tree gen.254 = [&U] (((18:0.000763187,(12:0.008364325,19:0.0182890439):0.0001703586):0.001485851,((13:0.0033925246,(15:0.006361471,(14:0.0315265513,((10:0.015639553,((4:0.02081066,(((2:0.01745369,1:0.0333862):0.009461376,3:0.01884149):0.04825818,(6:0.09979058,5:0.005259913):0.007233505):0.005727888):0.0004251725,((8:0.00871855,9:0.0139435886):0.00339580159,7:0.009438749):0.03252623):0.009605892):0.001829941,11:0.008178211):0.00407774):0.0058123198):0.0001193072):0.0003258283,16:0.0313644663):0.006321447):0.00112607136,17:0.006822375);
tree gen.255 = [&U] (((12:0.01058505,(((14:0.0292896935,((10:0.018869756,(((((2:0.02237245,1:0.03225167):0.007815696,3:0.03097276):0.05401895,(6:0.1238592,5:0.001586529):0.01397939):0.003249512,(7:0.00828724,(8:0.006428781,9:0.0082246794):0.011420633):0.03686248955):0.001492094,4:0.02681928):0.007535328):0.004052672,11:0.01062769):0.004128356):0.0132442311,15:0.005653964):0.0006831072,(13:0.0005748731,16:0.035335478):0.0001266762):0.006983728):9.958989e-06,(18:0.0037791239,19:0.0166452868):0.0050697747):0.001132805,17:0.003467158);
tree gen.256 = [&U] (17:0.01002916,((12:0.004493032,(19:0.0148444274,18:0.0035361825):0.0002209336):0.0005034486,(((16:0.0322766552,(14:0.032091884,((10:0.012461017,(4:0.02045086,((7:0.006584618,(9:0.015135263,8:0.0083753769):0.00792488813):0.028059938,(((2:0.02677121,1:0.02718045):0.003648105,3:0.02956905):0.05616511,(6:0.09428961,5:0.01392687):0.009222074):0.00580456):0.002022904):0.005779372):0.002803452,11:0.01189195):0.005234358):0.010200306):0.0014827386,15:0.0070817536):0.0009738063,13:0.002241187):0.005520322):0.0045500829);
tree gen.257 = [&U] ((17:0.005522856,(12:0.0090576896,(18:0.002545563,19:0.0117513807):2.754974e-06):0.001194372):0.0013802582,((13:0.0058540131,(15:0.005638901,(14:0.0385529216,((10:0.018860304,(((((2:0.01868989,1:0.02882027):0.004755538,3:0.02409802):0.04443749,(6:0.1049088,5:0.009650207):0.006117522):0.004743122,((8:0.007283179,9:0.0122342727):0.0059662401,7:0.00848196543):0.026027782):0.001923182,4:0.02182839):0.01010975):0.001805195,11:0.0112937):0.003128853):0.005332289):0.0006178316):0.0005483496,16:0.03075824):0.009511375);
tree gen.258 = [&U] (17:0.00415915594,(((19:0.0158041068,12:0.008469541):0.0001361164,18:0.004500501):0.0009732044,(16:0.0324768996,(((14:0.035455795,((10:0.01198564,(((((2:0.01660217,1:0.03670369):0.007011043,3:0.02727936):0.04857936,(6:0.1473512,5:0.007130294):0.01542234):0.005710822,((8:0.006863243,9:0.0128299493):0.0077057688,7:0.0050744919):0.02906655):0.001209914,4:0.0280802):0.008589858):0.004542281,11:0.01278466):0.005472744):0.0064029389,15:0.006560496):0.0007928671,13:0.0019689607):0.0006736065):0.0072843206):0.0007120267);
tree gen.259 = [&U] (((19:0.0128991666,12:0.01359475):0.000841289,18:0.001157568):0.001880938,(17:0.0034205947,((15:0.0090556191,13:0.001571261):0.000829498,((14:0.032453179,((10:0.008435776,(4:0.02244916,((((2:0.02641348,1:0.02014339):0.01136421,3:0.02799287):0.05193183,(6:0.1030021,5:0.01196412):0.01187936):0.001761901,(7:0.008210845,(9:0.0134568783,8:0.007798199):0.005040285):0.02758824):0.00167656):0.00805712):0.006796225,11:0.01155093):0.007565606):0.004415944,16:0.02571232):0.00242812219):0.00697663265):0.0002543705);
tree gen.260 = [&U] ((16:0.0260253,17:0.003217479):0.0054833041,((12:0.0065980221,18:0.002933095):0.00171086014,((14:0.03884266,(11:0.01161647,(10:0.01555722,(((6:0.1143973,5:0.004978828):0.006928358,(3:0.03269421,(2:0.02325954,1:0.02407501):0.009971324):0.0491298):0.003731184,(4:0.01948487,((8:0.0063154569,9:0.013312701):0.01197474672,7:0.00540122):0.03765883):0.0002121209):0.008780122):0.002217251):0.00716873):0.0088071701,(15:0.0066741802,(13:0.0009125791,19:0.0388879013):0.0027333004):0.0002969758):0.0070797014):0.000668343);
tree gen.261 = [&U] (((19:0.0195414149,(18:0.006350277,12:0.005725315):0.001186071):0.001067535,(16:0.030459966,17:0.00556808):0.00116857254):0.0001491321,(((14:0.041825717,((10:0.012187484,(((((2:0.02211389,1:0.03004603):0.01123378,3:0.02310482):0.04298599,(6:0.09852478,5:0.01043239):0.005980195):0.008329946,(7:0.005449444,(8:0.00822802,9:0.0111192645):0.008861535):0.0384668039):0.001962036,4:0.01814624):0.007356601):0.004316507,11:0.008043957):0.003218562):0.00405777,13:0.0010510616):0.0001267553,15:0.0081938904):0.0156053544);
tree gen.262 = [&U] (((((15:0.0093044269,13:0.001742821):0.0018177614,(14:0.043428448,((10:0.018049312,(((((2:0.02740713,1:0.03689065):0.009131703,3:0.02528692):0.06373225,(6:0.107826,5:0.007201657):0.007183978):0.007506188,4:0.0283786):0.0007365616,((8:0.006216277,9:0.0109286185):0.0069230555,7:0.007709505):0.0298253379):0.009898258):0.005200425,11:0.007366501):0.004828149):0.0060748965):0.01564636758,(18:0.003381736,(12:0.01078138,19:0.0148955502):0.001134263):0.0007948233):0.0005744884,17:0.00296458):0.0024344519,16:0.028852831);
tree gen.263 = [&U] (17:0.001696769,((((12:0.0111775846,19:0.0172987654):0.0002157513,18:0.004336307):0.0001254693,(13:0.0015502353,((14:0.0355410214,((10:0.010103263,((7:0.006369996,(9:0.006617453,8:0.00744528852):0.00865985053):0.03106908,((((2:0.01520667,1:0.0278286):0.009908182,3:0.03431333):0.0609959,(6:0.08896987,5:0.005077079):0.008831838):0.009681177,4:0.0289073):0.0001624003):0.007643101):0.00436466,11:0.008910655):0.004501614):0.0113893094,15:0.005795363):0.001337513):0.005831985):0.001690079,16:0.024344249):0.001356802);
tree gen.264 = [&U] ((((((14:0.0359676282,((10:0.015362941,(4:0.01822372,((((2:0.02108176,1:0.03593251):0.007208427,3:0.0255052):0.04715234,(6:0.1232686,5:0.0075696):0.004331097):0.001566921,(7:0.008323183,(9:0.00730456,8:0.008599664):0.00526095866):0.0326324831):0.002705763):0.008940759):0.001407103,11:0.008610718):0.00526502):0.00405407397,13:0.0006489157):0.00055449327,15:0.0075926392):0.0082213734,17:0.001680539):0.001503308,(19:0.0187712669,(18:0.003141656,12:0.009300345):0.001124125):0.001806416):0.0001718443,16:0.0230964044);
tree gen.265 = [&U] ((((19:0.0151983505,(12:0.0102740098,18:0.001836934):0.0008268499):0.0008275468,(13:0.0022295824,(15:0.007431122,(14:0.038690395,((10:0.019160152,(4:0.02237026,((((2:0.01906918,1:0.03182988):0.006741672,3:0.02447787):0.05956536,(6:0.1183034,5:0.01112569):0.008124481):0.002986862,(7:0.006519022,(8:0.004890651,9:0.01036405051):0.003212168):0.029240755):0.004543507):0.009405237):0.002221983,11:0.01234225):0.005229975):0.0053291858):0.0016186495):0.0117752249):0.001398179,17:0.004348744):0.0002916367,16:0.0222260422);
tree gen.266 = [&U] (16:0.027283373,((((12:0.008726831,19:0.0144474641):0.000355929,18:0.0009106442):0.0004059404,17:0.004972271):0.0017967551,(13:0.001169099,((14:0.0377458842,((10:0.014798594,(4:0.01860656,((7:0.006743357,(9:0.011969049,8:0.010232648):0.0062965508):0.0335884,(((2:0.01982415,1:0.0318536):0.006747822,3:0.02527345):0.052888,(6:0.1181154,5:0.005668972):0.008278944):0.002180841):0.003298689):0.009764868):0.003721847,11:0.009280578):0.005537267):0.00983501,15:0.00353497053):0.0002939388):0.010482651):0.0004023058);
tree gen.267 = [&U] ((((15:0.006143985,((14:0.034439008,(11:0.007284638,(10:0.012200319,(4:0.0257769,(((6:0.09581794,5:0.00811899):0.008277286,(3:0.02867237,(1:0.02732094,2:0.02035193):0.01084384):0.04487161):0.005798341,(7:0.006767558,(9:0.0096343092,8:0.00791975):0.0083428034):0.026352264):0.003141047):0.009884517):0.001953461):0.003938653):0.006212131,16:0.0353732928):0.0004078395):0.001178613,(13:0.001681292,19:0.04240759232):0.0014488566):0.0046901774,(12:0.006914647,18:0.0015648487):0.0014504156):7.04974e-05,17:0.003458066);
tree gen.268 = [&U] ((((19:0.0381519889,13:0.002298354):0.00028066165,((14:0.03275034,(11:0.0098717,(10:0.017208996,(4:0.02158257,((7:0.0084695622,(9:0.0056046061,8:0.00591999):0.0095487517):0.036467145,((6:0.1079884,5:0.005418095):0.01742087,(3:0.03260812,(1:0.03053441,2:0.01686615):0.005475664):0.05126005):0.003201474):0.001003043):0.004273335):0.003017989):0.005083758):0.01157146666,16:0.0325419124):0.0009840435):0.0004262129,15:0.003947084):0.012782037,((12:0.0080416003,18:0.002367307):0.001062458,17:0.003357954):0.0003483261);
tree gen.269 = [&U] ((17:0.004120157,(16:0.04002866,((((14:0.042617064,(11:0.0078285,(10:0.017012302,(4:0.02515615,(((6:0.1119196,5:0.00402524):0.01349208,(3:0.02317739,(1:0.02338066,2:0.01785023):0.007381382):0.05095267):0.004628847,((9:0.01079828,8:0.0092420149):0.001894203,7:0.008781767):0.0271756885):0.003595121):0.006791936):0.002705138):0.00420866):0.00929106858,13:0.0050041198):0.0007618258,15:0.0054154996):0.0002187761,19:0.0420728138):0.00045493):0.008285149):0.002424102,(18:0.0038705219,12:0.008905204):0.0009351621);
tree gen.270 = [&U] (16:0.0300107063,(((17:0.00690501,12:0.0096461374):0.001873541,(13:0.0007721228,((14:0.037057744,((10:0.01409522,(4:0.02137429,(((3:0.02959477,(2:0.01865824,1:0.02780913):0.004236357):0.05825416,(6:0.09897562,5:0.00824656):0.004204405):0.005993729,(7:0.012086017,(8:0.0080229063,9:0.010656502):0.005001816):0.0272530632):0.001853797):0.008162399):0.003285331,11:0.01073777):0.007037843):0.0085645883,15:0.00393079924):0.0004218172):0.005361544):0.0008488592,(19:0.01274777593,18:0.00193322):0.003356097):0.0008459539);
tree gen.271 = [&U] (((((13:0.0018051362,(14:0.040268656,(11:0.01060577,(10:0.017892278,(((7:0.0148282813,(9:0.01120749,8:0.0046676454):0.0076739768):0.040974769,((6:0.131662,5:0.007518963):0.005384097,(3:0.02939792,(1:0.04045278,2:0.02174795):0.01056416):0.04427749):0.006294344):0.002064991,4:0.02976884):0.0126842):0.004291038):0.006980692):0.00586276841):0.0005370037,15:0.008504957):0.0002861276,19:0.0463923631):0.00553680625,(17:0.003912336,(12:0.008532963,18:0.0015794754):0.0017648834):2.801838e-05):0.0014454632,16:0.0194838391);
tree gen.272 = [&U] ((18:0.001769473,19:0.0135054276):0.0002734748,(12:0.01068452,((17:0.00178072,((13:0.002722901,(14:0.028820678,((10:0.015238053,((((3:0.02871211,(2:0.02846684,1:0.02749233):0.006935123):0.06483529,(6:0.1383606,5:0.01006193):0.007803315):0.003807202,(7:0.0045441396,(8:0.005521154,9:0.011801478):0.00506682476):0.0282397649):0.002109351,4:0.02344552):0.01275379):0.002603929,11:0.01247968):0.002748069):0.0116766473):0.00335994849,15:0.005429882):0.0155944159):0.0009582026,16:0.037324986):0.0034182448):0.0004178894);
tree gen.273 = [&U] ((17:0.00298634,16:0.0300872434):0.0002156031,((((14:0.0336942547,((10:0.018557239,(((3:0.02742799,(2:0.02295376,1:0.03340161):0.005651938):0.04839323,(6:0.112806,5:0.003268597):0.007116341):0.004852632,(4:0.02793559,((9:0.011069997,8:0.00519357):0.0057787408,7:0.009372324):0.03221807):0.001432557):0.008875238):0.003562294,11:0.007593047):0.003038907):0.012195193,13:0.0001304585):0.000693288,15:0.004037771):0.003337785,(12:0.005409896,(19:0.0155833222,18:0.00204854):0.0004882154):0.0020432362):0.0016239646);
tree gen.274 = [&U] (((17:0.004859816,(12:0.007538094,(19:0.0206265697,18:0.003911479):0.002508702):0.002534822):0.00017085587,((15:0.007073106,(14:0.031875883,((10:0.011471735,((((3:0.0241561,(2:0.02426952,1:0.03856176):0.008112779):0.06026864,(6:0.123918,5:0.008590502):0.005587322):0.003949083,((9:0.0092619464,8:0.008971569):0.0083895793,7:0.004156342):0.03351737):0.001774605,4:0.02642208):0.008654201):0.001411436,11:0.007811291):0.005293067):0.011640051):0.0022464033,13:0.001059779):0.00527103493):0.001447808,16:0.033045992);
tree gen.275 = [&U] (17:0.005366079,((18:0.004227886,((14:0.027668062,(11:0.01510267,(10:0.014969568,((((6:0.1054676,5:0.01061152):0.008037972,(3:0.02128915,(1:0.03125501,2:0.01847712):0.009350425):0.05170435):0.001472641,((9:0.0112436798,8:0.0092226308):0.0052960085,7:0.0066341553):0.0278940786):0.00154347,4:0.0247003):0.011163):0.0076086):0.003237415):0.0139682563,((19:0.04241898355,13:0.0033969147):0.0001055665,15:0.004442867):0.002107562):0.0119758443):0.0004870237,(16:0.02733318,12:0.00974700945):0.001293117):0.0008324759);
tree gen.276 = [&U] ((15:0.0051233164,((14:0.0412476593,((10:0.013763407,(4:0.02016222,(((3:0.03142953,(2:0.02347751,1:0.02660492):0.01283413):0.04947572,(6:0.1092017,5:0.006447721):0.01737397):0.003283861,(7:0.007254454,(8:0.012831636,9:0.0151287815):0.0042316205):0.0325844344):0.001805802):0.009127597):0.003278669,11:0.01129525):0.004428214):0.0090681455,13:0.001720268):0.0008297572):0.005983904,((16:0.028026148,17:0.004101176):0.001406519,((19:0.0136245243,12:0.004592204):0.001069445,18:0.004729645):0.00037339848):0.00021457894);
tree gen.277 = [&U] (((((14:0.033729385,((10:0.014939631,(4:0.02443045,(((3:0.01953299,(2:0.02183595,1:0.04508013):0.007619878):0.04225281,(6:0.1265316,5:0.008222963):0.007322529):0.00311095,(7:0.005850117,(8:0.0069858495,9:0.0096054139):0.0109520507):0.03341165):0.004360481):0.008612985):0.002406301,11:0.009496083):0.003829153):0.007317154,15:0.005748589):0.0007696252,13:0.00463272338):0.005313499,((18:0.003588813,19:0.0148074992):0.000213623,12:0.004845874):0.000369225458):0.001004821,(16:0.0325478995,17:0.006389362):0.0003087555);
tree gen.278 = [&U] (16:0.0233283101,((17:0.0037672922,(12:0.007093905,18:0.003087801):0.00060720741):0.0013546229,((19:0.03927054904,(15:0.0052553412,(14:0.0316906613,(11:0.01078179,(10:0.011951407,(((8:0.005089655,9:0.01040197):0.00603645358,7:0.0076368427):0.036529654,(((6:0.1127736,5:0.004658024):0.007775656,(3:0.02489572,(1:0.02296387,2:0.02235703):0.01161213):0.05380462):0.004129704,4:0.02603546):0.003371566):0.00702184):0.002419221):0.002984072):0.0123561554):1.503376e-05):0.001082752,13:0.00189407918):0.007746165):0.0014577811);
tree gen.279 = [&U] (16:0.02482915539,(17:0.0054935554,((15:0.005516488,(19:0.03085454932,(13:0.001614618,(14:0.032851035,(11:0.01042495,(10:0.016776715,(((9:0.0078326043,8:0.009415929):0.007446064422,7:0.0042882493):0.0207931,(4:0.02019388,((6:0.1081507,5:0.007743801):0.01710834,(3:0.01792347,(1:0.03804931,2:0.02059899):0.008030794):0.04597974):0.001399905):0.0001696557):0.008500851):0.003422665):0.003305628):0.0067208006):0.0005030522):0.00149107503):0.008637063,(12:0.007754027,18:0.00375903):0.0027702951):7.353876e-05):0.002165635);
tree gen.280 = [&U] (((17:0.00319705288,(12:0.008092743,18:0.003891677):0.001797032):0.0014201893,(((13:0.0004345787,15:0.006581353):0.0012691569,19:0.03860838447):0.0011816753,(14:0.025169975,(11:0.01547596,(10:0.015571004,((((9:0.0094721932,8:0.004151306):0.005112943,7:0.006950072):0.02087318,((6:0.1133742,5:0.005504827):0.01013431,(3:0.02373187,(1:0.03093536,2:0.02607004):0.00808478):0.05382926):0.002179329):0.001408766,4:0.0234707):0.00861674):0.003026428):0.004811873):0.0054135156):0.004175437):0.001751392,16:0.02880701);
tree gen.281 = [&U] (((12:0.005226806,(18:0.002161498,19:0.0117593521):0.0006041749):0.001889032,16:0.028555788):0.001566273,(17:0.002505978669,(((14:0.0340510126,((10:0.017511151,(4:0.01913548,(((3:0.02131707,(2:0.02623916,1:0.02742355):0.008473543):0.05036706,(6:0.1040774,5:0.002319286):0.01151537):0.001901142,((8:0.007100555,9:0.0124082663):0.00631698,7:0.0097802253):0.03857728):0.001273166):0.008862381):0.002239074,11:0.01251447):0.005558893):0.0079397366,13:0.0008786969):0.00427824206,15:0.004638195):0.007989351):0.0006450678);
tree gen.282 = [&U] ((((12:0.007133028,19:0.0105816752):0.001028414,18:0.006582993):0.0009308406,(16:0.029855994,17:0.003119478):0.0003424369):0.0003417185,((14:0.034453609,((10:0.009640655,(4:0.02272666,(((3:0.03239128,(2:0.01631058,1:0.03655952):0.00369291):0.05347477,(6:0.1212832,5:0.00208676):0.01018886):0.004886491,((8:0.00620009,9:0.0108196847):0.0061369372,7:0.0046332403):0.0339835889):0.003375742):0.005263515):0.00430324,11:0.01226452):0.003752311):0.0085349699,(15:0.006475294,13:0.002366501):0.0009179279):0.0053370113);
tree gen.283 = [&U] (((12:0.01706002,(19:0.013042337,18:0.001312925):0.0013804351):0.00121169201,(16:0.02261881,17:0.002185991):0.00206384563):0.000752924,(((14:0.0333034385,((10:0.013445491,(4:0.02232583,((7:0.0079448648,(8:0.011840744,9:0.0088695762):0.009015081):0.0257835818,((3:0.02306292,(2:0.01856161,1:0.02982407):0.004791131):0.0533734,(6:0.09677904,5:0.006145157):0.007955369):0.002853625):0.00478357):0.004572453):0.003604638,11:0.007575552):0.003910485):0.0110336822,13:0.0003228812):0.0003785156,15:0.003753867):0.0070197745);
tree gen.284 = [&U] (16:0.028535531,(((19:0.0155722642,(18:0.004361841,12:0.009791628):0.0005068599):0.0004667775,17:0.003585788):0.0047638383,(((14:0.0332319489,((10:0.014228509,((((3:0.02615929,(2:0.02486788,1:0.03006829):0.005941593):0.05065896,(6:0.105032,5:0.004029654):0.009613195):0.006161514,(7:0.0063659762,(9:0.0067364099,8:0.010542769):0.01098198):0.0364567535):0.001175492,4:0.02568248):0.01091557):0.00137667,11:0.01176353):0.002795412):0.0086820219,13:0.002497025):0.0005637247,15:0.006130172):0.0062056376):0.001504929);
tree gen.285 = [&U] ((((14:0.037723094,((10:0.013384118,((((3:0.02543355,(2:0.02664727,1:0.03023221):0.009600832):0.05643162,(6:0.1170192,5:0.009144051):0.00879364):0.004479072,((9:0.01277471745,8:0.005224064):0.0076923212,7:0.010409827):0.0327097971):0.0009567802,4:0.0250261):0.01450037):0.004636068,11:0.01181153):0.003052362):0.007470565,(15:0.006677526,13:0.001889468):0.0029285993):0.0107452049,(((18:0.006068488,19:0.0186869481):0.0003512285,12:0.0089664881):0.0002658136,17:0.005038367):0.0002384742):0.0011851345,16:0.033969235);
tree gen.286 = [&U] ((17:0.003817127,(((12:0.00982896837,19:0.0181855432):0.0001367947,18:0.001464273):0.0008567597,(15:0.005683469,((14:0.043631854,((10:0.013645777,(4:0.02689966,(((3:0.02328764,(2:0.02268411,1:0.02232435):0.009903468):0.043501,(6:0.1223825,5:0.007916615):0.006410958):0.004439345,((9:0.01184804,8:0.012498622):0.00622954634,7:0.0078269238):0.032355387):0.002260109):0.01260752):0.001588619,11:0.006906111):0.003368269):0.0089963152,13:0.001392512):8.636489e-05):0.0082585844):0.0003747193):0.002605539,16:0.034570815);
tree gen.287 = [&U] (((15:0.003919571,((13:0.002327496,19:0.0372967227):0.0056359096,(16:0.024526623,(14:0.039941077,(11:0.005018453,(10:0.011344169,((((9:0.0061929668,8:0.0131399544):0.01016899747,7:0.010987328):0.029286629,((6:0.1105756,5:0.004419915):0.009296983,(3:0.01924127,(1:0.02828919,2:0.02269546):0.00952133):0.05259439):0.003141466):0.001159081,4:0.0329096):0.009656013):0.001333502):0.003200257):0.0078647902):0.0006610928):0.0012600851):0.005545135,(18:0.003485926,12:0.0089726497):0.001378886):0.0003926314,17:0.004127364);
tree gen.288 = [&U] (((15:0.0046429452,(13:0.0002147888,(16:0.0400619876,(14:0.0332505797,((10:0.014107482,(((7:0.0057121509,(8:0.0093130333,9:0.0060528849):0.0118963375):0.02427997,4:0.02072855):0.0005288475,((3:0.02736917,(2:0.02009568,1:0.03904361):0.005746023):0.05304403,(6:0.1008323,5:0.00870251):0.01228953):0.002344342):0.01348571):0.002222331,11:0.01022121):0.002152621):0.0091525635):0.00033365617):1.990559e-05):0.00741302392,17:0.00485153):0.0006640726,(12:0.008417287,(19:0.0194508754,18:0.004808866):0.002771135):0.002986179);
tree gen.289 = [&U] ((17:0.004263448,((12:0.01297587,19:0.016173553):0.0009922607,18:0.004075413):0.0017360821):0.0005514761,((16:0.02238093,(15:0.0072280037,13:0.001247717):0.0017541697):0.0013631183,(14:0.041280766,((10:0.016574426,((((9:0.0149287143,8:0.0065611859):0.0086822033,7:0.0039003641):0.0261726,((3:0.02525515,(2:0.02798561,1:0.02942062):0.007565374):0.04268623,(6:0.09339115,5:0.001866332):0.01444719):0.002881177):0.001751342,4:0.02499588):0.01072356):0.003792869,11:0.01568048):0.008019612):0.003288601):0.0077191007);
tree gen.290 = [&U] (16:0.0254239169,(17:0.0041882792,(((12:0.009051112,19:0.01603277271):5.265817e-05,18:0.00346946901):0.001063338,(((14:0.044127621,(11:0.008033453,(10:0.013562394,((((8:0.0109179071,9:0.01286894):0.005460302,7:0.0123707212):0.033390583,((3:0.02447878,(2:0.02298438,1:0.02993724):0.009190045):0.04345409,(6:0.09461426,5:0.004567308):0.005073184):0.004198868):0.002394365,4:0.02808695):0.01177223):0.00552438):0.003268016):0.010782729,15:0.009419176):0.0010587446,13:0.002650199):0.0048885202):0.001020344):0.001187236);
tree gen.291 = [&U] (16:0.030464466,((17:0.003258353,((12:0.00996035,19:0.0146498256):1.555355e-05,18:0.0041805575):0.0012437532):0.00082657001,(15:0.006153364,(13:0.0009808894,(14:0.0390033596,(11:0.0115217,(10:0.020224814,((((3:0.03295844,(2:0.01663725,1:0.02411799):0.005580988):0.05108414,(6:0.1027265,5:0.01513307):0.007598259):0.004720501,((8:0.010099431,9:0.014278541):0.00695393071,7:0.0059446755):0.03547553):0.001735251,4:0.02792859):0.009180081):0.001803958):0.003769786):0.009356485):0.0023594438):0.0071183937):0.001251334);
tree gen.292 = [&U] (16:0.03054672151,(((19:0.01520174137,18:0.0026268546):0.0001892224,12:0.006902561):0.003678521,(17:0.0053011344,(15:0.005291446,(13:0.0009092959,(14:0.0384961225,(11:0.009429001,(10:0.015168142,((((9:0.014323471,8:0.009667687):0.0046657677,7:0.0064277407):0.03096026,((3:0.02736314,(2:0.01341284,1:0.03179097):0.007451829):0.051528527,(6:0.1031578,5:0.004007132):0.01318616):0.008444423):0.002052118,4:0.02512882):0.00909383):0.005344204):0.003025101):0.006990907):0.0005040387):0.009487172):0.00039134074):0.0003654396);
tree gen.293 = [&U] (16:0.03146463,(((19:0.0160852068,(12:0.009139813,18:0.002453937):0.001275871):0.001090131,17:0.002123687):0.0001142738,(13:0.0032280489,(15:0.007800215,(14:0.039757059,(11:0.006649029,(10:0.014025293,((((3:0.03036405,(2:0.02198945,1:0.03316702):0.00700099):0.05150297,(6:0.1208611,5:0.007878765):0.01306993):0.004184241,(7:0.010907544,(9:0.01128223,8:0.007879492):0.0039258873):0.03622688):0.001143699,4:0.0183139):0.008492117):0.002741507):0.00682347):0.0044968295):0.0003226488):0.0063007491):0.00209891746);
tree gen.294 = [&U] ((17:0.0055614474,(((18:0.004329325,12:0.01303209):0.0003007974,19:0.0174687917):0.0003037442,((13:0.001439977,(14:0.0291286332,(11:0.01384446,(10:0.009822509,((((3:0.02870379,(2:0.01923448,1:0.03183334):0.003428396):0.04906197,(6:0.1215206,5:0.01074661):0.008393665):0.00445538,(7:0.0091610016,(9:0.0074506666,8:0.009220753):0.0057331126):0.040082742):0.002672383,4:0.0248225):0.00805973):0.0006882078):0.004477643):0.0073074651):0.0018287652,15:0.00700388):0.0121983731):0.00051588176):0.000435044,16:0.030505245);
tree gen.295 = [&U] ((17:0.0041362411,(((13:0.001895758,(14:0.033063701,(11:0.01362283,(10:0.012067406,(4:0.02167829,(((3:0.024253,(2:0.01460823,1:0.03038097):0.01117201):0.04059573,(6:0.1007225,5:0.009866324):0.00556432):0.007247042,((9:0.0071150449,8:0.008372217):0.009189113,7:0.006149444):0.02756161):0.0003770856):0.008731884):0.0009750545):0.003784031):0.0076841928):0.00318831063,15:0.007187577):0.0128955978,(18:0.001499914,(19:0.0144746006,12:0.012201232):0.001651766):0.0005087014):0.0003922463):0.00117998638,16:0.02473825);
tree gen.296 = [&U] ((17:0.002281679,16:0.02722236):0.003856029,(((13:0.0024708651,(14:0.037217681,(11:0.01071635,(10:0.010272694,(((9:0.0094095893,8:0.005435606):0.005576589,7:0.00673066721):0.033934986,(((3:0.02863702,(2:0.02817773,1:0.02732469):0.006029834):0.039165079,(6:0.1084474,5:0.010466):0.009972613):0.004258252,4:0.023024):0.0004835127):0.01073263):0.005839931):0.003603044):0.01345166092):0.0004901417,15:0.005589799):0.0048760642,(12:0.008811226,(18:0.001558755,19:0.0132450478):0.001268699):0.00083299161):8.32339e-05);
tree gen.297 = [&U] ((((19:0.04765665879,((14:0.0382875993,(11:0.01165414,(10:0.013699684,(((7:0.005954243,(8:0.008883744,9:0.0095287593):0.0098532234):0.03407933,4:0.02286583):0.002164948,((6:0.1205114,5:0.006489433):0.005504334,(3:0.02553013,(2:0.02286008,1:0.02322937):0.006876833):0.06869112):0.007589797):0.01119989):0.004833864):0.003771891):0.0043558225,16:0.03462441):0.00364220334):0.003758703,(13:0.000887657,15:0.002759283):0.0003184616):0.0073285658,(12:0.005711924,18:0.0018288169):0.0001228838):0.0022795103,17:0.005480853);
tree gen.298 = [&U] ((17:0.004043434,16:0.023898357):0.00129295456,(((12:0.01052675,18:0.001246795):0.0001987939,19:0.0187343872):0.001125325,((13:0.0032175951,15:0.006139902):0.0004538155,((11:0.008335993,(10:0.015641651,((((3:0.02948271,(2:0.02240026,1:0.03493413):0.01019505):0.04914365,(6:0.1113506,5:0.005794683):0.01305348):0.005225775,(7:0.006574797,(8:0.004450425,9:0.0127411602):0.0104060531):0.0336378086):0.001421523,4:0.02158498):0.01196199):0.003258825):0.002572336,14:0.0317935607):0.0076648619):0.004918901):0.0002940731);
tree gen.299 = [&U] (((13:0.0029966037,((11:0.009798749,(10:0.008770703,(4:0.02948855,(((8:0.007256822,9:0.0118479553):0.0063443198,7:0.0082014658):0.0378595222,((3:0.02591601,(2:0.02265035,1:0.03561989):0.00897085):0.04754294,(6:0.1074654,5:0.004351305):0.01346841):0.005043222):0.0008193282):0.008703024):0.003035646):0.006016305,14:0.040716007):0.0074890372):0.0015300909,15:0.0050452313):0.012194012,(((12:0.00541461409,(18:0.001589834,19:0.011549218):0.0003361177):0.0013977999,17:0.008644947):0.000960791,16:0.025443557):0.0002018598);
tree gen.300 = [&U] (17:0.004794524,((12:0.01442878,18:0.00264273):0.0021062031,(((13:0.0008120414,((14:0.042403198,(11:0.006801033,(10:0.016564042,((((6:0.1226343,5:0.003873984):0.01185375,(3:0.02818586,(2:0.02275931,1:0.03573937):0.007040821):0.04945916):0.007737794,(7:0.005789888,(9:0.0167423547,8:0.007117885):0.0050903905):0.03162277):0.00236851,4:0.02030436):0.0124918):0.002231001):0.002685318):0.0066979501,16:0.03084623):0.00102901829):0.0004177495,15:0.01181763):0.0007716193,19:0.04908058952):0.00549404754):0.0001196795);
tree gen.301 = [&U] (17:0.004661905,(((((14:0.037875664,(11:0.01078135,(10:0.016262043,(4:0.0232017,((7:0.0074901767,(8:0.012344847,9:0.010276551):0.004996480493):0.0334481918,((6:0.1336956,5:0.008324086):0.00771125,(3:0.02678568,(2:0.02508386,1:0.03065777):0.007651962):0.04304357):0.006439037):0.001508655):0.008970922):0.002645019):0.004091937):0.007489174,16:0.02975740116):0.00063298107,(13:0.0027588918,15:0.009819681):6.605573e-06):0.0011221704,19:0.02877041797):0.0084755128,(18:0.002326378,12:0.006673971):0.0006630699):0.00264738454);
tree gen.302 = [&U] (((((11:0.007213099,(10:0.011671262,((((3:0.01921823,(2:0.02558474,1:0.02883634):0.00712601):0.04449406,(6:0.1023573,5:0.004504821):0.01103955):0.007220452,((9:0.0077639,8:0.006637341):0.0053660522,7:0.0091888506):0.0294743):0.002771844,4:0.0226678):0.006795178):0.002875614):0.003241401,14:0.033882812):0.010854967,16:0.0260823):0.0020910277,(13:0.00430347118,15:0.00903319202):0.0028659593):0.005890922851,(17:0.0042144012,(12:0.00702693,(18:0.0029211671,19:0.0125608868):0.001369281):0.001266289):0.0045841985);
tree gen.303 = [&U] ((16:0.0230325919,17:0.005729867):0.0001833943,((12:0.01109361,18:0.002373788):0.0017567785,(19:0.0464880908,(15:0.004668659,(13:0.0008191242,(14:0.039551281,(11:0.005815799,(10:0.023747087,((((6:0.1058823,5:0.01130538):0.009777703,(3:0.03176795,(2:0.022669,1:0.03626995):0.003735509):0.05425589):0.00447837,4:0.02206976):0.0001416936,((9:0.013874683,8:0.004465707):0.0068743843,7:0.00754020533):0.03657505):0.01257281):0.005133051):0.004228935):0.01172640989):0.0014600163):0.00059816461):0.004102735):0.0038585925);
tree gen.304 = [&U] (16:0.0287851837,((((15:0.0069938963,13:0.003172413):0.0012263052,((11:0.01160294,(10:0.009844032,((((8:0.007126347,9:0.00944576):0.00766221556,7:0.0066944028):0.03605003,(((2:0.02466774,1:0.02395846):0.01057123,3:0.02945426):0.05021169,(6:0.1108057,5:0.001141462):0.01338429):0.003699395):0.001723075,4:0.01962947):0.007835887):0.003339911):0.005036768,14:0.034635868):0.0077861906):0.00564008912,((19:0.0070083787,18:0.003019194):0.0001386932,12:0.007748849):0.0036113676):0.0012233273,17:0.003620428):0.0009105327);
tree gen.305 = [&U] ((12:0.006162573,(19:0.0205779526,18:0.004159472):0.0003377764):0.0004812353,((17:0.004413526,16:0.03346989):6.989106e-05,(15:0.00601602,(13:0.001466347,((11:0.01161513,(10:0.010599324,(((((2:0.02193206,1:0.03186166):0.008267993,3:0.02751521):0.05964574,(6:0.1034729,5:0.003911539):0.0121503):0.002241856,((9:0.013381468,8:0.012577964):0.0057209723,7:0.0111891666):0.0388991287):0.001304119,4:0.02537445):0.007018238):0.001978709):0.002534805,14:0.0270972746):0.009540544):0.0005332404):0.0103054721):0.001121693959);
tree gen.306 = [&U] (((15:0.006960126,(13:0.00168407307,((11:0.009983847,(10:0.015372036,(4:0.02581913,(((8:0.0072256419,9:0.009190329):0.007593642,7:0.0063180312):0.03174242,(((2:0.0211197,1:0.02796621):0.01029911,3:0.02866708):0.05451026,(6:0.1132954,5:0.008144925):0.01111627):0.001811811):0.00241396):0.006644475):0.004817279):0.005374908,14:0.038702615):0.007596577):0.001654244):0.0071122683,16:0.0216193863):0.0001909976,(17:0.004830902,(19:0.0131710412,(12:0.01365281,18:0.001856712):0.000584295):0.003086496):0.0008630582);
tree gen.307 = [&U] (16:0.024961421,(((((11:0.006944753,(10:0.014660966,((4:0.02475795,(7:0.00792315,(8:0.007031283,9:0.01067164):0.0043144189):0.02782427):0.001040235,(((2:0.01989996,1:0.03908747):0.006803902,3:0.02956186):0.06660139,(6:0.1342289,5:0.005063202):0.006601137):0.005430065):0.01095183):0.002563854):0.003479043,14:0.036827164):0.01180264951,(15:0.005860735,13:0.0009693015):9.113756e-05):0.0080809753,((12:0.009455282,18:0.002086873):0.00249349514,19:0.0172508774):0.002066231):0.002330416,17:0.005540789):0.0002053225);
tree gen.308 = [&U] (((13:0.0006917997,(((14:0.0321661011,(11:0.01145646,(10:0.01471596,((((6:0.09999494,5:0.003500009):0.007550489,((2:0.02661954,1:0.03067525):0.006283298,3:0.02968124):0.05898294):0.00687142,(7:0.0040968602,(8:0.00553342,9:0.006434166):0.0089293717):0.03427716):0.0008143203,4:0.01580495):0.006470284):0.003332358):0.00369636):0.010425788,16:0.0308524457):0.001136484,15:0.0035801845):0.0016125978):0.0008203769,19:0.03983806031):0.005643402,((12:0.01011272,18:0.0024584758):0.001498533,17:0.0054390204):0.0003937708);
tree gen.309 = [&U] (((18:0.002878814,12:0.0109527078):0.0007545155,(((13:0.003895846,19:0.0364210925):0.0020573033,15:0.00418071):2.306155e-05,(16:0.0263430222,(14:0.0286299218,(11:0.009230992,(10:0.013398919,(4:0.01877776,((7:0.008918017,(8:0.004942257,9:0.0134452311):0.01573116879):0.03195547,((6:0.09892474,5:0.006729191):0.01015192,((2:0.02633464,1:0.0325377):0.005234362,3:0.02863167):0.06455863):0.002937017):0.001538596):0.01075054):0.004454447):0.00579115):0.0069726195):0.0006965438):0.0073386639):0.0002374695,17:0.004757609);
tree gen.310 = [&U] ((16:0.0316159416,((18:0.0022880526,19:0.014772003):0.0021695554,(12:0.007009811,(15:0.005792142,(13:0.000849978,((11:0.0110685,(10:0.020071677,((((8:0.0078636442,9:0.009651426):0.0069007113,7:0.0125769):0.04217735,(((2:0.01724239,1:0.03223837):0.007916407,3:0.02769296):0.04702293,(6:0.09698161,5:0.006708634):0.009355988):0.001962346):0.0002835566,4:0.02263196):0.00922345):0.003788245):0.01190389,14:0.038969719):0.0070129021):0.0016195499):0.0073984092):0.0003346757):0.0004162656):0.0012045317,17:0.003416255);
tree gen.311 = [&U] ((17:0.007782023,(((15:0.0103189463,13:0.0008323973):0.00112757229,((11:0.01265692,(10:0.010772564,(((((2:0.02259085,1:0.03018728):0.0121228,3:0.02601664):0.048236076,(6:0.0914779,5:0.009387157):0.004994225):0.007810419,((9:0.0122132076,8:0.0059500532):0.004695926,7:0.0047290798):0.03931472273):0.00236128,4:0.02056378):0.008003189):0.002732409):0.003167051,14:0.038882376):0.0090243648):0.0036161865,((12:0.009890891,19:0.013918675):0.000539355,18:0.003641576):0.00245676108):0.0052868988):0.00054118905,16:0.02501495);
tree gen.312 = [&U] (((18:0.001901209,12:0.008572919):0.0029377893,(19:0.03196705865,(((15:0.0038863838,16:0.03253268):0.0002211514,(14:0.034460422,(11:0.009363861,(10:0.012014295,(4:0.02337385,((7:0.008958685,(8:0.009410813,9:0.011204356):0.02208470907):0.03036541,((6:0.1098671,5:0.00597048):0.0119641,((2:0.02227667,1:0.02814358):0.01080002,3:0.02577304):0.04025689):0.004322436):0.0002595417):0.009926559):0.005377579):0.004220146):0.006450775):0.000455317,13:0.002641272):8.618231e-05):0.004977799):0.0008992099,17:0.003852758);
tree gen.313 = [&U] ((((13:0.001231414,((11:0.008790566,(10:0.016632048,((((9:0.0119218116,8:0.006338947):0.0048728939,7:0.008964271107):0.031533179,((3:0.02177334,(1:0.02870936,2:0.01325654):0.005579626):0.04391801,(6:0.1050297,5:0.008213331):0.005254599):0.004314695):0.001372248,4:0.02280477):0.004044753):0.002078189):0.002742308,14:0.0333070294):0.009896081):0.0025302002,15:0.00538031099):0.0052330492,((18:0.002027871,12:0.01162621):0.0001946586,19:0.0126326554):0.00358659353):0.0004819839,(16:0.03557716,17:0.008094175):0.0003032984);
tree gen.314 = [&U] (((17:0.006719092646,(((11:0.01008073,(10:0.015393847,(4:0.02673457,(((8:0.0070172688,9:0.01034008):0.01033513,7:0.0035036869):0.0370747609,((3:0.02333524,(1:0.0369644,2:0.01844399):0.009864312):0.05856171,(6:0.1107443,5:0.007661359):0.006181809):0.004921873):0.001937143):0.008309128):0.002745337):0.00392249,14:0.0313752312):0.0093962122,(15:0.01047329489,13:0.0005442729):0.0001775111):0.006602057):3.975911e-05,(18:0.005242986,(12:0.01245506,19:0.0105455995):0.0001511994):0.0006507101):0.001953988,16:0.0292688125);
tree gen.315 = [&U] (((18:0.001534662,12:0.007617856):0.0026290078,17:0.0029499034):0.0006933535,((15:0.0047098715,((((11:0.01108285,(10:0.018821411,((((6:0.09571475,5:0.007842114):0.004842178,((2:0.01964406,1:0.03599787):0.006704141,3:0.02374189):0.05719048):0.002533642,(7:0.007003394,(9:0.01100576,8:0.0085068849):0.01167935986):0.030055675):0.0008417601,4:0.02299434):0.01089882):0.001062794):0.006725288,14:0.027529278):0.004355367,16:0.0328330127):0.002590493,19:0.0288711637):0.0002721017):0.001499283,13:0.0025499486):0.005263116);
tree gen.316 = [&U] ((((11:0.007790194,(10:0.016316051,(4:0.01698782,((7:0.0062652307,(8:0.004521732,9:0.0164393521):0.00810687584):0.033789147,((3:0.02622361,(1:0.03154862,2:0.02091737):0.008414806):0.05194119,(6:0.1024029,5:0.008483117):0.01327489):0.003397371):0.00135525):0.008290304):0.002216282):0.003465982,14:0.034365547):0.004504799,(15:0.0051560437,13:0.002073233):0.00030490906):0.0056260162,((18:0.0032281899,(12:0.00745807193,19:0.0165846063):7.855348e-05):0.0013409064,(16:0.030871382,17:0.001879991):0.0005450815):0.0001741338);
tree gen.317 = [&U] (16:0.02473093,(17:0.004974473,((((11:0.01004772,(10:0.015005956,((((8:0.006366256,9:0.008881551):0.006816314,7:0.0047432827):0.03355889595,((3:0.02724867,(1:0.02489949,2:0.01456649):0.009624141):0.042859963,(6:0.1019897,5:0.006058927):0.01094512):0.004021519):0.003662123,4:0.02178072):0.009283273):0.001473916):0.002671679,14:0.030690197):0.0077191895,(15:0.005142384,13:0.001649197):0.0044265571):0.005336465338,((12:0.0057531705,18:0.001973601):0.00010786,19:0.0138873264):0.0003101959):0.0011736251):0.002465405);
tree gen.318 = [&U] (16:0.0313332884,(((19:0.0181477571,18:0.001220104):0.001563529,12:0.00767936):0.0006989844,(((((11:0.008093326,(10:0.015305568,((((3:0.02747028,(1:0.02243027,2:0.02755313):0.008733479):0.05204692,(6:0.1126148,5:0.002023676):0.01508402):0.004664678,(7:0.0095412793,(9:0.01036081725,8:0.005116102):0.004755107):0.03506641403):0.003068133,4:0.01875013):0.009149209):0.002989841):0.007302583,14:0.0414210172):0.0056519749,13:0.002426057):0.0008712949,15:0.0086750118):0.009715826,17:0.004416154):6.03694e-05):0.0019140695);
tree gen.319 = [&U] ((((19:0.03787396324,(13:0.001663422,15:0.007895545):0.0005621567):0.0002156194,((14:0.039586264,((10:0.010346877,((((9:0.012969786,8:0.011188298):0.00707821,7:0.0097084765):0.032381083,(((2:0.0261412,1:0.02922433):0.008380201,3:0.02650003):0.05373456,(6:0.119934,5:0.007813093):0.007382974):0.003610912):0.0003147376,4:0.014561):0.01079988):0.002172877,11:0.008341269):0.004603395):0.005408175,16:0.0385588957):0.0002055731):0.0071043446,(12:0.009978942,18:0.002279641):0.001839383):0.0030037154,17:0.007489237);
tree gen.320 = [&U] ((((((((11:0.01161758,(10:0.015079106,((((6:0.1131624,5:0.007632422):0.01037669,((2:0.02899763,1:0.02982443):0.006709131,3:0.02630076):0.05548085):0.006244196,((8:0.0080045052,9:0.011925811):0.005266381,7:0.006492807):0.0335641431):0.00415849,4:0.01796759):0.006559331):0.001350673):0.003602321,14:0.036191583):0.0054269772,13:0.002350167):1.176196e-06,19:0.03158498968):0.0002766904,15:0.00508860487):0.01154281,(12:0.007770593,18:0.0009971372):0.0024130431):0.0007106244,17:0.0074978141):0.0013734441,16:0.0238658081);
tree gen.321 = [&U] (((12:0.008020378,(19:0.0101494731,18:0.006765732):0.0005346447):0.002205706,(((((11:0.008822116,(10:0.011858591,((((9:0.012660251,8:0.00580386464):0.0087360331,7:0.009836374):0.0427881025,((3:0.02875789,(1:0.02425783,2:0.02108805):0.008602244):0.05825838,(6:0.1216952,5:0.003750223):0.008238108):0.002868033):0.001799595,4:0.02194322):0.006159978):0.00287584):0.005264174,14:0.036054358):0.006987779,13:0.0024743882):0.0010596849,15:0.004109134):0.00570136345,17:0.004861838368):0.001284713):0.0039443901,16:0.025893401);
tree gen.322 = [&U] (17:0.00281393,(((15:0.00446791322,(((11:0.00710243,(10:0.014570031,(((7:0.0060101443,(9:0.012247923,8:0.006596329):0.0065638093):0.02876925,((3:0.03836459,(1:0.02733487,2:0.01937796):0.008486914):0.0549675,(6:0.1000243,5:0.009999009):0.009111737):0.006814442):0.002047214,4:0.02131819):0.006255378):0.001554036):0.005390359,14:0.031423022):0.0067705509,13:0.00144514):0.0006377766):0.00802146032,(18:0.0040141722,(19:0.0141093372,12:0.006523121):0.000135891):0.000737397796):0.0011382308,16:0.02734783):0.001241297);
tree gen.323 = [&U] (((17:0.009052836,(((19:0.04020886974,13:0.0014863775):0.0004797181,15:0.006605161):0.00112291729,((11:0.01359639,(10:0.01426245,((((6:0.1307878,5:0.00731636):0.008371568,((2:0.02050748,1:0.0230045):0.008932275,3:0.02620495):0.06150471):0.003225837,(7:0.007322384,(8:0.0069494052,9:0.01167496):0.01019616671):0.03911518):0.00132008,4:0.02471016):0.008073625):0.00402026):0.001456778,14:0.032548319):0.00413364047):0.005153721):0.0009639389,16:0.0214874):0.000200606,(12:0.007498573,18:0.0046394698):0.0024385167);
tree gen.324 = [&U] ((16:0.02246534,(((13:0.002034569,((11:0.01139634,(10:0.019797956,((4:0.02633239,((6:0.1329825,5:0.007305224):0.009976275,((2:0.0198792,1:0.03002053):0.00768438,3:0.02404563):0.0626729):0.007488437):0.002069393,((8:0.0052051648,9:0.0124160934):0.01021285,7:0.0072440001):0.036860217):0.01176248):0.004507523):0.01252451,14:0.038625844):0.00639888849):0.000979236,15:0.0074432717):0.0011224848,19:0.0361282734):0.001203173):0.0078971108,(17:0.0037979283,(18:0.002663669,12:0.006058622):0.0014143402):0.0002580053);
tree gen.325 = [&U] ((((15:0.0043551484,13:0.001888834):0.001767504,((11:0.01323718,(10:0.015227593,((((3:0.02653215,(1:0.03656295,2:0.02241366):0.01152344):0.04722888,(6:0.1171235,5:0.006900118):0.008671511):0.003382429,((8:0.009670965,9:0.013308824):0.009289702,7:0.0050823168):0.029940992):0.002278755,4:0.02493374):0.006824666):0.003866046):0.003491668,14:0.035695919):0.0066372134):0.0037666803,16:0.02366841413):0.0053907444,(17:0.004840262,(12:0.007835138,(18:0.0033384741,19:0.0104537572):0.001322755):0.0022543102):9.840898e-06);
tree gen.326 = [&U] (17:0.00329957,(((19:0.0160869158,18:0.0029646198):0.0007636518,12:0.01273503):0.002891204,(16:0.035020329,(13:0.001085016,(((11:0.01082028,(10:0.013173243,((((9:0.012841912,8:0.006242202):0.0122031679,7:0.009114883):0.041127199,((3:0.02728897,(1:0.03695665,2:0.02013009):0.005261933):0.04612666,(6:0.1047343,5:0.007350893):0.01074781):0.003370932):0.002930769,4:0.01876264):0.009308644):0.001479646):0.008032699,14:0.042542072):0.011326648,15:0.0059354341):0.0006255394):0.0055396268):0.0003613192):0.0019605219);
tree gen.327 = [&U] (16:0.03075743,(((19:0.016113032,(12:0.006239541,18:0.004482218):0.0002140993):0.004077827,17:0.002284011):0.0007908015,(((11:0.01511987,(10:0.012172671,(4:0.02465253,(((8:0.0091301232,9:0.01015977):0.0197672378,7:0.0034533642):0.0309278,((3:0.02513003,(1:0.03612881,2:0.02102122):0.009976771):0.05393413,(6:0.1140776,5:0.007419813):0.00633236):0.002073102):0.0007806759):0.009307347):0.005092086):0.005295048,14:0.038306364):0.0043389172,(15:0.006975816,13:0.0030208465):0.0023599021):0.005786221):0.00032161);
tree gen.328 = [&U] (((13:0.0007578906,15:0.0046548578):0.0007033906,((11:0.01292841,(10:0.013134915,((((8:0.009024083,9:0.009210092):0.00526768364,7:0.006955926):0.03793316,4:0.02195952):0.0002947651,((3:0.01988378,(1:0.0339086,2:0.02556021):0.008966021):0.05242904,(6:0.120416,5:0.011776):0.004662348):0.007590522):0.01053195):0.004811066):0.003362216,14:0.0394344022):0.005219078):0.0118470962,(16:0.0292883113,(17:0.007711185,((19:0.0167985446,12:0.005610421):0.0009866335,18:0.002258948):0.00180736):0.0035909959):0.002966235);
tree gen.329 = [&U] ((((11:0.008001441,(10:0.015461323,((4:0.01980533,((3:0.02354231,(1:0.02325001,2:0.0231895):0.002981606):0.047039,(6:0.1154183,5:0.01138184):0.003773805):0.002757511):0.000351085,(7:0.004400691,(9:0.0111205452,8:0.010423065):0.010749967):0.03417255):0.003270456):0.004759335):0.003277355,14:0.029357673):0.004763892,(13:0.0019075937,15:0.009225922):0.001101405):0.0113381937,(16:0.029796923,(((19:0.01991512,12:0.008634771):0.00117330368,18:0.001527558):0.00056312581,17:0.00417816):0.0007234237):0.0030662797);
tree gen.330 = [&U] (((17:0.004160603,(19:0.012939036,(12:0.005779029,18:0.003521099):0.0007409036):0.0032393249):0.001139023,16:0.03206005):0.0009385838,((15:0.005614133,((11:0.01085895,(10:0.0221919,(((7:0.0082848836,(8:0.009429249,9:0.0092314927):0.004619413):0.0344326844,((3:0.02425418,(1:0.0323373,2:0.0235831):0.01206504):0.05627675,(6:0.1251345,5:0.008531047):0.009222825):0.007447539):0.002577608,4:0.01780939):0.007763909):0.003671852):0.00384517,14:0.034856344):0.006893779):0.0019487526,13:0.00254481259):0.014441601);
tree gen.331 = [&U] (((19:0.01463556,(12:0.00793483,18:0.00318387):0.0016167686):0.0036047192,(16:0.02811963,17:0.005328391):0.0003122688):0.002658972,(((11:0.01260537,(10:0.010986824,((((3:0.03831673,(1:0.02830884,2:0.01446839):0.007610203):0.05659029,(6:0.1093798,5:0.004516404):0.0108981):0.004937002,(7:0.0109649644,(9:0.013042197,8:0.0069402533):0.006973995):0.0283616494):0.0003364225,4:0.02098414):0.008496019):0.007012585):0.003164549,14:0.043054876):0.003370333,(15:0.0080483377,13:0.001624535):0.0011262231):0.009781399);
tree gen.332 = [&U] (((15:0.007402356826,13:0.0005027958):0.00410294,((11:0.01052222,(10:0.017749759,((((3:0.02632859,(1:0.03692679,2:0.01900539):0.0091024):0.04578751,(6:0.1063507,5:0.008401284):0.005727414):0.002457209,((9:0.0076482027,8:0.006313005):0.0060263262,7:0.011450352):0.0323588823):0.0008179308,4:0.03261116):0.01240518):0.001223002):0.004700281,14:0.023301974):0.005155263):0.00741077649,(16:0.030962512,((12:0.008662992,(19:0.0119824629,18:0.0030305235):0.0003370388):0.00244613,17:0.002506974):0.0002018957):0.0034133197);
tree gen.333 = [&U] ((17:0.003270787,(((12:0.01064777,19:0.0122717585):2.412101e-05,16:0.0271458435):0.0001995918,18:0.00069066):0.001405587):0.0049722472,(((11:0.01212749,(10:0.017202965,(((7:0.008386458,(8:0.00952492,9:0.0072673237):0.00904878131):0.02403402,((3:0.02500686,(1:0.02996808,2:0.01956369):0.008171951):0.06521869,(6:0.1352253,5:0.007078247):0.005763722):0.006935283):0.002059751,4:0.03059796):0.01029522):0.002991438):0.003200951,14:0.026712983):0.007075449,(15:0.0041288684,13:0.002981012):0.0008442424):0.01339249335);
tree gen.334 = [&U] ((((11:0.007411231,(10:0.013570912,((7:0.008448064,(9:0.0113001097,8:0.0040896033):0.005976126):0.0285310616,(4:0.02527252,((3:0.01915074,(1:0.0301797,2:0.02231754):0.006763526):0.0475064,(6:0.134541,5:0.008079035):0.007877383):0.00617211):4.476156e-05):0.007183822):0.003639584):0.005485512,14:0.030107941):0.0056329965,(13:0.00113412644,15:0.0064416138):0.001150478):0.0074311817,(((19:0.0126223268,(12:0.006421109,18:0.002256915):0.0001424821):0.001952163,17:0.004342787):0.0011729042,16:0.0360126461):0.00115030981);
tree gen.335 = [&U] (((13:0.0027013469,((11:0.01291605,(10:0.016293363,((((3:0.02000034,(1:0.03466168,2:0.03019852):0.005303717):0.05926807,(6:0.1109794,5:0.008055677):0.007636663):0.002864762,(7:0.015498834,(8:0.013647109,9:0.01120817):0.00504782765):0.029247014):0.002771195,4:0.02210628):0.00918673):0.005285115):0.004671831,14:0.037667378):0.0057774434):0.0009695491,15:0.00522361676):0.00887835447,(16:0.02887752,(((19:0.01731542,18:0.002912518):0.0029824045,12:0.01328896):0.0007681947,17:0.003873279):0.0009788237):0.002997511);
tree gen.336 = [&U] (17:0.003858404,(16:0.029917425,((13:0.0041910546,(((11:0.01147239,(10:0.016640512,(4:0.01870719,((7:0.006893293,(9:0.0071612556,8:0.0044123178):0.0038095593):0.0294263,((3:0.02160684,(1:0.03718944,2:0.01528529):0.01220156):0.05307795,(6:0.1080407,5:0.01083671):0.006046602):0.002713741):0.0008681487):0.007317673):0.001512347):0.004892979,14:0.0259661292):0.00713105777,15:0.007191956):0.005859804):0.006692909,((18:0.00140403,12:0.01455503):0.0004594276,19:0.0180385514):0.002779721):0.0008584004):3.665679e-05);
tree gen.337 = [&U] (((((11:0.009113631,(10:0.015449434,(((7:0.006480339,(8:0.008879835,9:0.00906355):0.008741597):0.037489358,((6:0.1496165,5:0.003122701):0.01327741,((2:0.02017667,1:0.03258484):0.00803145,3:0.02127377):0.06191089):0.004124102):0.0009414447,4:0.02608359):0.01795153):0.001228966):0.005424265,14:0.027804478):0.004944668,((19:0.03009497962,13:0.0023170779):0.0004338881,15:0.0066328142):0.0015801722):0.001166033,16:0.0300895119):0.0035143997,((18:0.002753568,12:0.009430967):0.0011084006,17:0.0063599142):0.0004917973);
tree gen.338 = [&U] ((17:0.003977773,(((18:0.0042956235,12:0.01046672):0.0003049985,19:0.0136004531):0.0003559751,((13:0.0009418179,((11:0.01130187,(10:0.017563505,((((3:0.03506586,(1:0.02751551,2:0.01723187):0.003415858):0.05621998,(6:0.09780146,5:0.01080059):0.003289052):0.003821014,((8:0.004743518,9:0.0085376688):0.007704765,7:0.0048996239):0.029705616):0.0006656758,4:0.01706432):0.007510774):0.002968558):0.003452772,14:0.023056213):0.005972522):0.0006434586,15:0.005831237):0.0106735072):0.0033937146):0.0004134266,16:0.02725251);
tree gen.339 = [&U] (((19:0.01684940167,12:0.006578023):0.002288093,18:0.002616692):0.0016390947,(17:0.007544095,(15:0.0114201807,(13:0.002660549,(16:0.0295294,((11:0.01273382,(10:0.014916447,((((3:0.0235281,(1:0.0230582,2:0.01895944):0.01065895):0.06387508,(6:0.1101929,5:0.008011384):0.01010444):0.003125253,(7:0.007773691,(9:0.009344363,8:0.0069222512):0.0096410473):0.03033396):0.001509089,4:0.01808249):0.01080358):0.001206797):0.005397545,14:0.03224928):0.00475856):0.003001853):0.00120077198):0.007755938):0.0001969434);
tree gen.340 = [&U] (17:0.002942483,(((12:0.009402215,18:0.002494133):0.0006936006,19:0.012649319):0.0039005151,(16:0.02843138,((13:0.000966668,15:0.005338481):0.001104645,((11:0.0111266,(10:0.013863847,((4:0.0224397,(7:0.0057342439,(9:0.0095463845,8:0.009371627):0.0063994797):0.02805423723):0.001485227,((3:0.02402854,(1:0.03322588,2:0.02563748):0.006839671):0.04868648,(6:0.1152415,5:0.007705177):0.004466338):0.006099138):0.01073293):0.003733781):0.005550788,14:0.039807039):0.01041647833):0.003157197):0.0020502698):0.0001470185);
tree gen.341 = [&U] ((19:0.012829406,(((13:0.00281232287,15:0.005096659):0.0001770831,(16:0.03362386836,((11:0.01205671,(10:0.017418791,(4:0.02245462,(((3:0.03619972,(1:0.02255535,2:0.02648677):0.01128458):0.0507614,(6:0.10511,5:0.005976786):0.0167822):0.003894525,(7:0.0050743999,(9:0.0107892463,8:0.010520431):0.005847002):0.0331011692):0.001464515):0.008468515):0.001269228):0.005936078,14:0.034163656):0.004712238):0.0014289702):0.0046407541,17:0.004289097):0.001842159):0.0004048,(18:0.0043781919,12:0.005931455):0.0002458982);
tree gen.342 = [&U] (((18:0.002057438,12:0.0079150582):0.0006812792,(((19:0.0323795684,((14:0.032123281,((10:0.015434842,(4:0.0266583,(((3:0.03496171,(2:0.02208552,1:0.03118547):0.005784865):0.05222629,(6:0.1102106,5:0.002042401):0.01205948):0.004265933,((8:0.007145123,9:0.016484125):0.0079068914,7:0.0064443187):0.02630916):0.001737931):0.007613028):0.003762295,11:0.007342002):0.002609151):0.0101268035,16:0.02982603):0.0017324926):0.00081719737,15:0.007221986):0.004125036,13:0.0004298315):0.005151545):0.0001975519,17:0.0032457604);
tree gen.343 = [&U] (((18:0.00420531,12:0.0051686879):0.004094404,17:0.00551338):0.003729578,(((14:0.03732357,((10:0.011591481,((((3:0.02556197,(2:0.01850646,1:0.03111055):0.008764648):0.05141041,(6:0.09625101,5:0.006701183):0.006371488):0.004144363,((8:0.0135652372,9:0.01011819):0.006076922,7:0.0062630093):0.0351276364):0.002404037,4:0.02064308):0.008489446):0.00399022,11:0.009419416):0.002048148):0.0043426387,16:0.02306929):3.21909e-05,(13:0.0015172967,(15:0.00701597,19:0.04018128125):0.0023249163):0.0030753644):0.00788724465);
tree gen.344 = [&U] ((((16:0.0285250599,((11:0.009126993,(10:0.012768553,(4:0.01940823,(((3:0.02034062,(1:0.02928194,2:0.01899323):0.01504289):0.05277902,(6:0.1024925,5:0.004830689):0.01244616):0.006293926,(7:0.0065770173,(9:0.0087983324,8:0.009056788):0.0057872265):0.03338841):0.0001874008):0.007282598):0.002774127):0.009951041,14:0.030837659):0.006129868):0.0036307003,(13:0.0022718666,15:0.0069309):0.0003669291):0.00585484,17:0.0031656221):0.0027578865,(18:0.002356717,(19:0.013039406,12:0.007318671):0.0006848083):0.000111381);
tree gen.345 = [&U] (((16:0.02618192,((15:0.004078153,(19:0.0375185417,13:0.00204318959):0.0004616764):0.0010692808,(14:0.037990415,((10:0.014889424,((7:0.0062810798,(9:0.011284391,8:0.0064360043):0.0061764779):0.03109779,(4:0.02141953,(((1:0.03975491,2:0.02837061):0.005279584,3:0.03309921):0.05577918,(6:0.1129739,5:0.009756728):0.007887877):0.004736394):0.000635593):0.009201709):0.001903163,11:0.01037536):0.00654069):0.006278048):0.00295023627):0.004867346,17:0.0076047414):0.000481098,(18:0.00289766,12:0.008452926):0.0002508052);
tree gen.346 = [&U] (((19:0.0120118211,12:0.009130112):0.0002353132,18:0.002102623):0.0017961875,((17:0.0037119193,16:0.02708238):0.001359613,((15:0.0035398077,13:0.001232003):0.002169843,((11:0.01036353,(10:0.014637514,(((7:0.0048536813,(8:0.009165688,9:0.010689602):0.003354648):0.03959139308,((3:0.02370227,(1:0.03097133,2:0.02526426):0.003219443):0.05240351,(6:0.1318331,5:0.005022413):0.009217707):0.005556233):0.002260013,4:0.01845221):0.008371142):0.001912239):0.003998998,14:0.0331953):0.0095993811):0.0059307276):0.0009808172);
tree gen.347 = [&U] (((17:0.006700063,18:0.003334411):0.0005492887,((15:0.004639876,19:0.02872623267):0.0017753102,((16:0.026990472,(14:0.0340881651,((10:0.015060241,(4:0.02078062,((((1:0.03266176,2:0.02471105):0.004908326,3:0.02670616):0.04233929,(6:0.1011198,5:0.002930575):0.01343208):0.004089864,(7:0.0063323847,(8:0.00733748,9:0.0096158544):0.0082640113):0.0277243401):0.001321297):0.006782865):0.00290278,11:0.009060597):0.001521726):0.0065573978):0.001824085,13:0.002632995):0.0009232864):0.005963225):0.0008939545,12:0.00838810271);
tree gen.348 = [&U] (16:0.03104324,((17:0.0028478,(18:0.002078061,12:0.01116693):0.00224020007):0.00114831,(((11:0.01024836,(10:0.01360862,((((9:0.0118226342,8:0.0041976243):0.0120554486,7:0.004992745):0.03187365,((6:0.127382,5:0.003949839):0.009525959,((2:0.02236298,1:0.03372782):0.007541211,3:0.03316676):0.05678004):0.003137324):0.002318018,4:0.02406309):0.005919978):0.001804325):0.005160421,14:0.028903596):0.006546711,(15:0.005738697,(13:0.002454373,19:0.0380494423):9.640802e-05):2.347153e-05):0.0109880889):0.002516651);
tree gen.349 = [&U] (((18:0.0040340835,(19:0.013629893,12:0.006109778):0.000360983):0.000760196,16:0.0227883095):0.0008964987,(17:0.00467567,((((11:0.008680764,(10:0.015285719,(4:0.01704311,((7:0.0072441634,(9:0.0119218423,8:0.008437184):0.00556905987):0.03509384,((3:0.03094292,(2:0.02625325,1:0.03473147):0.01263068):0.04739917,(6:0.1003209,5:0.00528449):0.01125575):0.006663346):0.0008941433):0.01442696):0.001458775):0.003832246,14:0.036569749):0.0098304414,15:0.0097475177):0.001131113,13:0.002594875):0.00700695402):6.011059e-05);
tree gen.350 = [&U] ((((13:0.002700717,(15:0.007240079,(16:0.033869952,((11:0.008581808,(10:0.010920437,(((3:0.02693715,(2:0.02144279,1:0.03857329):0.005289483):0.0567065,(6:0.09986602,5:0.009679827):0.01047509):0.003858486,((7:0.005109689,(8:0.0073515643,9:0.0093597007):0.0083474558):0.04198837,4:0.01978606):0.0002780092):0.01101117):0.002589044):0.003836367,14:0.03701248):0.0078249418):0.00106436):0.0001761083):0.0067664203,(12:0.01033349,19:0.0173605498):0.0002646126):0.0006739273,18:0.002963957):0.0005368512,17:0.0066145632);
tree gen.351 = [&U] ((17:0.005828632,((18:0.005001656,12:0.0079238052):0.000357522,(((11:0.011333,(10:0.012023573,(((6:0.1084518,5:0.003862003):0.01529657,((2:0.01497872,1:0.03562441):0.006454187,3:0.03284487):0.05551716):0.005202906,(4:0.02167771,(7:0.006660645,(8:0.007468223,9:0.0084394839):0.008831253):0.0354988):7.880336e-05):0.00703414):0.003565583):0.003902035,14:0.031947214):0.0066330192,((19:0.02942164,13:0.001243741):3.358093e-05,15:0.009513313):0.0007877259):0.0060614021):0.0001868532):0.0015531947,16:0.0253419508);
tree gen.352 = [&U] ((((18:0.001861609,12:0.008487735):0.00078960808,19:0.026377309):0.00115326,17:0.004323795):0.0020602053,((13:0.0008301334,15:0.0055117447):0.0005195854,(((11:0.01192109,(10:0.015921398,(4:0.0228748,((7:0.007293979,(9:0.010414716,8:0.00407483985):0.00685972692):0.0316108,((3:0.02265679,(2:0.02292274,1:0.03547204):0.009399033):0.04715281,(6:0.1041516,5:0.004489069):0.009783255):0.007324):0.001337198):0.009922453):0.002469695):0.00409759,14:0.036955259):0.00567478794,16:0.02730257):0.00081580237):0.0061797842);
tree gen.353 = [&U] (16:0.033162594,((18:0.003703584,12:0.006841274):0.0015547891,(((19:0.03685954695,13:0.00252037728):0.0008512539,((14:0.035946134,((10:0.010534568,(4:0.02222838,(((8:0.0084809161,9:0.008282319):0.004718469,7:0.007466089):0.03025103,((3:0.01911996,(2:0.02010927,1:0.03327134):0.008244945):0.04860193,(6:0.1055019,5:0.006265552):0.005339858):0.003989123):0.002327575):0.007547134):0.002403179,11:0.009056272):0.004396906):0.007261437,15:0.008729194):0.0001770933):0.007200902,17:0.002339213):0.001111517):0.003132833);
tree gen.354 = [&U] (((19:0.0176956508,18:0.002878686):0.0002815869,12:0.005542907):0.0035534426,((13:0.0038841016,((((11:0.01118999,(10:0.025100694,((((3:0.02715348,(2:0.03116701,1:0.02580156):0.005895565):0.05084916,(6:0.1245399,5:0.008350978):0.01064077):0.00346227,(7:0.0058011274,(9:0.01049926,8:0.010131531):0.0097139942):0.02983096):0.003583643,4:0.02624542):0.009856981):0.003062093):0.004485478,14:0.0390732337):0.007028542,16:0.0301028885):0.0036291696,15:0.006517454):0.000274293):0.011040152,17:0.004936075):0.002735911);
tree gen.355 = [&U] (16:0.0253306874,(((13:0.00203191792,(19:0.0292615809,(15:0.004602113,((11:0.008698451,(10:0.020462302,((((6:0.1023078,5:0.005444945):0.007874308,((2:0.02198538,1:0.03572809):0.01178339,3:0.03018301):0.05160048):0.004376587,(7:0.0073343575,(8:0.0085713319,9:0.0070806443):0.0064437159):0.02554211):0.0006035997,4:0.01746615):0.005973219):0.002703029):0.00404772,14:0.032928533):0.005720107):0.00019020306):4.247672e-05):0.00842246,17:0.003873991):0.00070682071,(18:0.003327691,12:0.009131521):0.000900004):0.00171202541);
tree gen.356 = [&U] (16:0.035239957,(((15:0.006711977,13:0.0018545361):0.000662178,(((11:0.009459603,(10:0.012136649,((((6:0.1031639,5:0.01017254):0.009971783,((2:0.02028153,1:0.03787396):0.006341383,3:0.01965121):0.05809837):0.003744566,(7:0.0048419175,(9:0.007731638,8:0.0104575224):0.0069824404):0.0372002968):0.0009402585,4:0.02433411):0.008953287):0.006081802):0.004580909,14:0.034381448):0.007590076,19:0.034678701):0.00023800827):0.0087197699,((18:0.002905596,12:0.007242301):0.0006559912,17:0.003847035):0.0006579079):0.0007314033);
tree gen.357 = [&U] ((((18:0.004791221,12:0.0089217953):0.0016318747,(19:0.04451108572,(((11:0.01405417,(10:0.013366699,((((6:0.112761,5:0.009101831):0.007486132,((2:0.01840565,1:0.02915621):0.01325546,3:0.02716962):0.05212727):0.00385833,((8:0.0084417348,9:0.009801802):0.0056485552,7:0.00904152):0.043304566):0.0007258997,4:0.0245787):0.008015146):0.003967732):0.002873145,14:0.032273907):0.0049357218,(13:0.001804131,15:0.007811641):0.005496198):0.0007808036):0.0090096643):0.001731815128,17:0.003495515):0.0003357743,16:0.02127266);
tree gen.358 = [&U] (16:0.026172437,((((19:0.016191944,18:0.002321403):0.001243096,12:0.008898486):0.0009226806,17:0.0059555507):0.0001169366,(15:0.003772774,(13:0.0018455221,((11:0.01233664,(10:0.017525625,(4:0.02453092,(((3:0.02136018,(2:0.0182077,1:0.02853268):0.006650418):0.05239171,(6:0.09841913,5:0.006858473):0.00805722):0.002094699,((8:0.010499413,9:0.01029309):0.005887666,7:0.006696762):0.0359996503):0.002144972):0.008932102):0.001683014):0.003174697,14:0.02929208):0.008824686):0.0016845111):0.003128739):0.0001568899);
tree gen.359 = [&U] (((15:0.003423782,((19:0.03846561078,(14:0.0299166274,((10:0.01180233,(4:0.02154513,(((3:0.02065872,(2:0.02630004,1:0.02303992):0.00525701):0.05562133,(6:0.1043269,5:0.01064849):0.008305452):0.004992548,((9:0.011976983,8:0.008800227):0.01517816891,7:0.007664426):0.03317316):0.001122997):0.006544535):0.003962768,11:0.009200249):0.006367652):0.00606971969):0.0003030796,13:0.0008880663):0.001179526):0.002047254,((12:0.006348659,18:0.0027068989):0.0005673552,17:0.0030551779):0.0018302595):0.0024969722,16:0.0242262);
tree gen.360 = [&U] ((((11:0.01135663,(10:0.009694902,((((3:0.02437185,(2:0.02302188,1:0.02758875):0.003174803):0.04957145,(6:0.09811026,5:0.001643268):0.01228213):0.0055656,4:0.02549587):0.001186442,(7:0.00863217152,(8:0.006570227,9:0.0141825924):0.0132229306):0.028720527):0.01343121):0.007905141):0.002420962,14:0.03824503):0.0131661748,(13:0.000616311,15:0.01225409):0.00160656463):0.007438045,(((18:0.004155347,19:0.02218958066):0.0001503467,12:0.00877777):0.0003115991,(17:0.005620346,16:0.031461897):0.0006443551):0.0013037116);
tree gen.361 = [&U] (((15:0.0054372847,(13:0.003443687,((11:0.01096131,(10:0.013376447,(((7:0.007844572,(8:0.0107827836,9:0.01055201):0.0094575347):0.02633296,((3:0.0271947,(2:0.02582206,1:0.03266842):0.007459898):0.05174367,(6:0.1280469,5:0.001399221):0.009750807):0.004943065):0.002769272,4:0.0269595):0.008321293):0.006484845):0.00442632,14:0.035626597):0.0091552306):9.881385e-05):0.005918986,(17:0.0064078465,16:0.0288965934):0.001380597):0.000233176,(18:0.0023050329,(19:0.0101133045,12:0.009537338):0.001057061):0.0005693041);
tree gen.362 = [&U] (((((14:0.028118983,((10:0.014308788,(((3:0.01899399,(2:0.02149157,1:0.02020174):0.01181657):0.05526707,(6:0.1309353,5:0.009400141):0.008872685):0.006072531,((7:0.007602707,(9:0.0100068998,8:0.0053285492):0.0054501198):0.0447962339,4:0.02416768):0.004813981):0.007031785):0.0009035058,11:0.009941797):0.004519489):0.009488317,(15:0.004447715,(13:0.002689962,19:0.0332256438):0.001579732):0.0005776198):0.0081541143,(18:0.002866916,12:0.01251772):0.002588702):0.00292636208,17:0.003443829):0.0002760318,16:0.02142922);
tree gen.363 = [&U] ((((15:0.0056298579,((13:0.00262543,19:0.0356186449):0.0002805616,(14:0.0369421778,((10:0.010264464,(4:0.02331006,((7:0.00348208072,(9:0.01336052,8:0.00779957655):0.005046888):0.037328,((3:0.02944752,(2:0.02362796,1:0.03255864):0.008317307):0.04551188,(6:0.1179052,5:0.002763633):0.01727063):0.007339962):0.001265427):0.007762564):0.001385769,11:0.007807219):0.004621518):0.0079974071):0.0001427348):0.0068451156,(18:0.005293232376,12:0.004619448):0.000936634):0.0013523926,16:0.02652228):0.0006305369,17:0.002574703);
tree gen.364 = [&U] (16:0.0277678687,(17:0.003555298,((18:0.001173067,12:0.007373442):0.0035976863,((13:0.003315613,(15:0.0055809166,(14:0.0312466051,((10:0.016672185,(4:0.02411036,(((3:0.03174451,(2:0.0216088,1:0.02983313):0.008676842):0.05203551,(6:0.1337515,5:0.00731074):0.006191344):0.004885689,(7:0.01138931064,(8:0.00750119,9:0.0121818452):0.006099164):0.035853192):0.001656287):0.006025782):0.003136268,11:0.009973747):0.002766701):0.00546158517):4.16697e-05):0.001705862,19:0.0310267098):0.0048649074):0.00069134644):0.0008928769);
tree gen.365 = [&U] (((((15:0.0088818602,13:0.001793357):0.00132335242,((11:0.007672411,(10:0.014124744,((((9:0.01353406,8:0.012608208):0.007964347,7:0.00860541772):0.04135309,((3:0.0242826,(2:0.0221582,1:0.02775338):0.005875099):0.04728567,(6:0.1246431,5:0.01086622):0.01324065):0.006656202):0.0007781151,4:0.01986369):0.01072215):0.002137844):0.002877812,14:0.036143091):0.006378471):0.0076715021,17:0.004277805):9.064287e-05,((18:0.003689479,12:0.008777977):0.001781657,19:0.0119935908):0.00211110271):0.0037534432,16:0.029482346);
tree gen.366 = [&U] ((17:0.007771557,((((11:0.01154817,(10:0.012313608,(((7:0.008132067,(9:0.0093527304,8:0.005800421):0.006245677):0.02706245,((3:0.03240353,(2:0.03231386,1:0.0229695):0.004829057):0.0471838,(6:0.117804,5:0.009077421):0.006016985):0.006971225):0.0003983703,4:0.02041948):0.01527941):0.002905091):0.005374406,14:0.03208218):0.004676509,(15:0.013079929,13:0.0003870602):0.00476285576):0.00308342,16:0.02224213):0.001846566):0.0003484412,(19:0.0147898938,(18:0.002748476,12:0.01308718):0.0007035558):0.00296164248);
tree gen.367 = [&U] (((12:0.006743692,18:0.0015794352):0.001666129,17:0.00776712506):0.0003910138,(((15:0.006397918,((11:0.01366657,(10:0.017681665,((((6:0.09750773,5:0.003463735):0.00953919,((2:0.01722857,1:0.03185493):0.006874437,3:0.02258548):0.05201775):0.004400084,(7:0.005093676,(8:0.0065717806,9:0.009726178):0.0039321628):0.0342468565):0.003583861,4:0.01698353):0.009686938):0.005185006):0.002848156,14:0.039782338):0.007353512):0.0005798309,19:0.03458525285):0.0002661556,(16:0.0224725369,13:0.0016618818):0.0005381705):0.005992003);
tree gen.368 = [&U] ((12:0.01116066,18:0.002465202):0.001023612,((15:0.005806073,((19:0.0301582609,(16:0.02105248,((11:0.009544652,(10:0.016297668,(((7:0.0082441235,(9:0.0153018467,8:0.0082643306):0.005171953):0.0345599186,((6:0.1199901,5:0.006342068):0.008477587,((2:0.01811662,1:0.02607194):0.01094651,3:0.02307103):0.04750403):0.004485352):0.001824058,4:0.01586503):0.0100354):0.004173091):0.006231375,14:0.0301100282):0.0043667675):0.0022047275):0.001372211,13:0.002074226):0.001857613):0.005774963,17:0.00462702606):0.0006556869);
tree gen.369 = [&U] (((17:0.003777494,(13:0.0011286525,(((11:0.01442092,(10:0.018582807,((((3:0.03376116,(2:0.02142055,1:0.03534083):0.0108615):0.05746089,(6:0.09324998,5:0.006662846):0.007901323):0.006740559,((9:0.00860135,8:0.004463825):0.0153851304,7:0.006275062):0.03687616):0.001455154,4:0.02312521):0.009563833):0.00662083):0.007161493,14:0.037354486):0.0063086613,15:0.002935156):0.0002459016):0.0095364697):0.0013283241,((19:0.0202119198,18:0.002274938):0.0001723514,12:0.009743326):0.001794659):0.0001849296,16:0.02872781);
tree gen.370 = [&U] (((15:0.0045739332,((11:0.008466248,(10:0.010878079,(4:0.02791267,(((3:0.02217232,(2:0.01919845,1:0.03057552):0.008288791):0.04930786,(6:0.1068963,5:0.008698715):0.005826087):0.007272736,(7:0.007671819,(8:0.0107232362,9:0.00664844):0.00869087291):0.029874284):0.002306449):0.006538929):0.004881311):0.006204078,14:0.0270382717):0.003018651):0.0008650332,13:0.004062713424):0.0091397401,(17:0.002226689,(((19:0.0099926566,18:0.004803032):0.0002007183,12:0.005407804):0.000336048,16:0.02614331):0.001098153):0.0007143968);
tree gen.371 = [&U] (17:0.00397153,(16:0.017414764,(((12:0.01067412,18:0.001682637):0.0007966266,19:0.0199470802):0.003276902,((13:0.002497704,15:0.0089646478):0.0005634151,((11:0.009592403,(10:0.014621805,((((3:0.03242524,(2:0.02613094,1:0.02627464):0.01133589):0.05064888,(6:0.1051651,5:0.005616044):0.004273323):0.00674363,4:0.02697379):0.0008510829,((9:0.01461365297,8:0.007179291):0.006008258,7:0.0084782861):0.04195799):0.01145135):0.002003511):0.003388047,14:0.034396324):0.0083892947):0.00692955689):0.0011612347):5.538921e-05);
tree gen.372 = [&U] ((((15:0.006012136,19:0.0338076154):0.0007625602,(16:0.0276936,13:0.0033726059):3.226266e-05):0.000942902,(((10:0.013014782,(4:0.02251308,(((3:0.02833156,(2:0.02574333,1:0.03393206):0.002894127):0.04447201,(6:0.1240883,5:0.003980742):0.0101152):0.003817637,(7:0.0104032778,(8:0.009059425,9:0.01314877205):0.0056718226):0.036734779):0.0004380613):0.005622858):0.006342139,11:0.01075769):0.002654735,14:0.035891525):0.005766715):0.006645637,((12:0.0059357631,18:0.004786191):0.0008887815,17:0.0045338203):0.000147499);
tree gen.373 = [&U] (((19:0.012057241,(12:0.006935998,18:0.0018887758):0.001171682):0.0013029199,(15:0.0063519302,(((11:0.008965595,(10:0.013686523,((((3:0.02729685,(2:0.02152082,1:0.02279013):0.009510944):0.05000554,(6:0.08980684,5:0.005822282):0.01418732):0.006038498,((8:0.0044748682,9:0.0087472437):0.005298989,7:0.0059030387):0.035472212):0.00366046,4:0.0272185):0.006923733):0.004469244):0.003805901,14:0.032359723):0.01050694192,13:0.0007325374):0.002346619):0.00535939):0.00023950663,(16:0.025516239,17:0.002998237):0.0016045284);
tree gen.374 = [&U] ((12:0.0153796581,18:0.002477836):0.00029706338,((((((10:0.01850321,(4:0.02303041,(((8:0.005287198,9:0.01457552558):0.006690037,7:0.01022458171):0.0228764646,((3:0.03115062,(1:0.02986544,2:0.02516272):0.01654423):0.05525956,(6:0.1090895,5:0.01107337):0.007681361):0.003492822):0.0002516576):0.009553162):0.002041984,11:0.01230798):0.008687945,14:0.039036834):0.0052909288,((15:0.0074658414,19:0.03837610078):0.0006493796,13:0.002041736):0.0002287456):0.001717756,16:0.02742768):0.0076251214,17:0.004862475):2.472947e-05);
tree gen.375 = [&U] (((18:0.001425557,(12:0.009604837,(19:0.0111419615,17:0.006262108):3.54953e-05):0.0006384122):0.0003583454,(15:0.00501556145,(13:0.0018829774,((11:0.009340592,(10:0.013325969,(((9:0.01071184994,8:0.008118999):0.008292046,7:0.009838405):0.02696839,(4:0.02582869,((3:0.02943671,(2:0.02142229,1:0.0251058):0.008308055):0.04815878,(6:0.0928376,5:0.007732439):0.004377724):0.004757864):0.001490775):0.01081682):0.001954954):0.002734029,14:0.032599362):0.006547853):0.0004207538):0.005272853):0.00180428025,16:0.0191275277);
tree gen.376 = [&U] (16:0.025920556,((15:0.004629516,(((11:0.01370795,(10:0.013766984,(4:0.02513878,((7:0.013567317,(9:0.0090715315,8:0.006856929):0.004861058):0.0362949362,((3:0.02471433,(2:0.02096981,1:0.02703449):0.01093603):0.04227062,(6:0.08767575,5:0.007085814):0.00806383):0.004673283):0.003856508):0.009728061):0.001436538):0.004213883,14:0.030015898):0.0082025688,13:0.001866598439):0.00077413471):0.009002339,(((19:0.0189148379,12:0.006999881):0.002851319,18:0.0008917277):0.00062502855,17:0.004187206):0.003484219):0.0006875673);
tree gen.377 = [&U] ((17:0.0054054447,((19:0.014979031,(12:0.01234035,18:0.00115475582):0.000211496):0.0004010628,((15:0.005728983,((11:0.007858111,(10:0.019036558,(4:0.02355915,(((8:0.007418716,9:0.009062519):0.0103596629,7:0.0076264889):0.04118386,((3:0.03272711,(2:0.02195181,1:0.03052843):0.01013198):0.05490371,(6:0.09822211,5:0.01097297):0.01045516):0.003452881):0.001614044):0.01000036):0.004996106):0.003735807,14:0.040673446):0.0076691238):0.0008298971,13:0.002476679):0.0039602389):0.001342845):0.0025223921,16:0.030407511);
tree gen.378 = [&U] (((((11:0.008526722,(10:0.012974445,(4:0.02444404,(((9:0.00993604109,8:0.004889385):0.004099175,7:0.005990065):0.0383763237,((3:0.02394522,(2:0.02420785,1:0.026029):0.01100872):0.05432173,(6:0.1068866,5:0.008927556):0.01418396):0.005487978):0.001614205):0.009055438):0.003077619):0.003144641,14:0.040192284):0.0089261233,13:0.000309209):0.001058888,15:0.006025015):0.0086149499,(((19:0.0153960051,(12:0.0093103492,18:0.002855362):0.0001940169):0.0008069798,17:0.0083869804):0.0006071618,16:0.031454034):0.0002351852);
tree gen.379 = [&U] ((((((10:0.016937488,((((8:0.007966624,9:0.0156242528):0.008673068,7:0.0069337126):0.03755254825,(((2:0.01977961,1:0.0359568):0.00535437,3:0.03444132):0.042759995,(6:0.1212794,5:0.004009134):0.01083273):0.00325692):0.003498303,4:0.02852848):0.008676922):0.006063387,11:0.008309394):0.00593362,14:0.052454467):0.0071842259,((13:0.0010557,19:0.0297264161):0.001373421,15:0.007096179):8.381202e-05):0.01272172811,(17:0.005046888,(12:0.0101687,18:0.0031032711):0.0034311486):0.001737901):0.001740921,16:0.02828703);
tree gen.380 = [&U] (16:0.0282618869,(((19:0.01620864475,(12:0.009243725,18:0.002395665):0.0005355617):0.0011849187,(((11:0.01241131,(10:0.013636772,((((3:0.02571036,(2:0.02344274,1:0.03694674):0.009756634):0.05048503,(6:0.09803273,5:0.004423491):0.01251647):0.004772597,((9:0.0130055774,8:0.008597276):0.003943593,7:0.0086985251):0.0331791225):0.0008757337,4:0.02524785):0.01153458):0.00331031):0.004728754,14:0.04289655):0.00925819416,(13:0.002633214,15:0.00769920127):0.0010196952):0.0081819741):0.0002937109,17:0.00469444):0.0006606225);
tree gen.381 = [&U] (((18:0.001991519,12:0.01027663):0.0013308643,(15:0.004228976,((19:0.03382756542,(((11:0.008915091,(10:0.021079012,(((7:0.008056509,(9:0.0074337552,8:0.01034078):0.004580455):0.0332367301,((6:0.117035,5:0.006962361):0.008850701,(3:0.023261,(2:0.01307021,1:0.03838527):0.01301563):0.05061344):0.00167833):0.003280577,4:0.0167943):0.01202487):0.00314285):0.004717877,14:0.032319352):0.00948019439,16:0.02693766):0.001088878):0.0006512839,13:0.00073309187):0.0013023855):0.0095968667):0.0014568965,17:0.00301437);
tree gen.382 = [&U] (((18:0.003618443,(19:0.01415312012,12:0.0105361313):0.0003037488):0.0004022136,(16:0.03355118,17:0.00168275767):0.00017875378):0.00014516,(15:0.005750765,(13:0.003293376,((11:0.008766222,(10:0.014624168,((((3:0.02364974,(2:0.02249565,1:0.03008801):0.008506579):0.0537745,(6:0.1115554,5:0.008666376):0.005921236):0.003550535,(7:0.00847754,(8:0.0079572502,9:0.008617458):0.004342804):0.0368009186):0.001203019,4:0.02187182):0.01255443):0.001869126):0.008013846,14:0.029911637):0.0078192398):0.0001697337):0.0090654263);
tree gen.383 = [&U] ((17:0.0052054204,(12:0.009211078,(19:0.0148391525,18:0.0026256392):9.808169e-06):0.002281585):0.001281985,(15:0.006129578,(13:0.002199316,(((11:0.01005171,(10:0.012393699,(((7:0.005835091,(9:0.010717416,8:0.006724303):0.0030428343):0.0308752252,((3:0.02207297,(2:0.02018228,1:0.03035613):0.00465885):0.05545876,(6:0.1036726,5:0.008286473):0.007290096):0.003864698):0.002173923,4:0.01653592):0.005685765):0.001607455):0.008405546,14:0.028256818):0.01025510814,16:0.02782865):0.0015606109):0.0007476572):0.0043664011);
tree gen.384 = [&U] ((13:0.001266981,(15:0.007388664,(16:0.02493127,((11:0.00718994,(10:0.01768962,((4:0.02359269,(7:0.0056904321,(8:0.008174851,9:0.0139135244):0.005152803):0.0378715501):0.0003187445,((3:0.01977388,(2:0.0192584,1:0.03510838):0.01439759):0.05208171,(6:0.1219738,5:0.006690161):0.0151653):0.004530506):0.01240474):0.001770046):0.003721044,14:0.035489237):0.0075202441):0.0042474897):0.0006593613):0.0108143316,(17:0.00322907409,(12:0.003601872,(19:0.014082371,18:0.002347313):0.0012550067):0.001186329):0.002891434);
tree gen.385 = [&U] (17:0.005377389,(((18:0.001180304,12:0.007250235):0.0012512303,19:0.0128689722):0.001308331,((15:0.005693114,13:0.00223329695):0.0018293406,(16:0.02442796,((11:0.007892128,(10:0.011078062,((((3:0.02724964,(2:0.02118611,1:0.02409583):0.007177831):0.05812251,(6:0.1233669,5:0.005130423):0.007980849):0.006565004,4:0.01765302):5.08667e-05,(7:0.0090890567,(9:0.01160346,8:0.013761639):0.006716338):0.027188857):0.007468712):0.006077481):0.006943573,14:0.035675023):0.0075171335):0.0009492855):0.011424323):0.000202954);
tree gen.386 = [&U] ((((18:0.004270203,12:0.01044956):0.0028175625,((19:0.03647381697,(((11:0.01061139,(10:0.017425447,((((8:0.005728146,9:0.01085896):0.0090563256,7:0.0052866238):0.03112856,((6:0.09607769,5:0.00526562):0.01121891,(3:0.02682907,(2:0.02434705,1:0.04391179):0.004104287):0.06312526):0.00605857):0.001256902,4:0.01423918):0.007802651):0.001727206):0.003463902,14:0.027160934):0.01309298649,15:0.007026104):0.00180597386):0.0006346638,13:0.000996201):0.008474675696):0.0003133451,17:0.005244961):0.0023931799,16:0.03465517);
tree gen.387 = [&U] (((19:0.013825303,(12:0.00902757783,18:0.00281879):0.001214761):0.0008604729,17:0.0026604177):0.0004730246,(((16:0.0220135111,((11:0.01234838,(10:0.015663479,((4:0.01694423,((9:0.016781956,8:0.005008495):0.008844148,7:0.008327858):0.03079988):0.0002129007,((3:0.02518056,(2:0.02148951,1:0.03400152):0.01172181):0.0377296,(6:0.1069682,5:0.005585486):0.01489929):0.002132661):0.0161027):0.003354362):0.002607845,14:0.03615633948):0.004550425):0.001025198,13:0.0020388959):1.73687e-05,15:0.003657381):0.0102206426);
tree gen.388 = [&U] ((17:0.006554813,((12:0.00619798949,18:0.001875749):0.0003426732,19:0.0160858326):0.004141437):0.0017889798,(((16:0.02421905,15:0.0024762429):0.00308931361,((11:0.01017764,(10:0.01317064,(((7:0.007169216,(8:0.008234566,9:0.0077736443):0.0059646899):0.03180295,((3:0.02641936,(2:0.02140203,1:0.0295587):0.01556737):0.05702827,(6:0.1074467,5:0.01233587):0.004019305):0.00428731):0.003579421,4:0.02631735):0.006586071):0.004561403):0.004598028,14:0.034885241):0.009588863):0.0003466908,13:0.001641494):0.00719171);
tree gen.389 = [&U] (((17:0.003480299,16:0.0297752881):0.002196851,((12:0.0070624206,19:0.0128214108):0.0002858576,18:0.00148568):0.0005757647):0.00300426873,((15:0.0073484085,((11:0.01422827,(10:0.011254892,(4:0.02159432,((7:0.0036398242,(8:0.0071524529,9:0.0070576102):0.010323609):0.0346278554,((3:0.02620314,(2:0.02166828,1:0.02789334):0.005711041):0.05163607,(6:0.1055401,5:0.001180538):0.01364916):0.005038712):0.001544375):0.005329095):0.001070357):0.005798581,14:0.0308510419):0.010751366):0.0005461231,13:0.001145359):0.007373244);
tree gen.390 = [&U] (((15:0.00433942,((11:0.009552947,(10:0.016188574,(((7:0.0106556582,(8:0.0080466547,9:0.01177858):0.008531447):0.0346338329,4:0.03052777):0.0001651283,((3:0.02868705,(2:0.02379761,1:0.03246763):0.004014315):0.052615,(6:0.1091184,5:0.003865412):0.006685404):0.006032248):0.00691806):0.003654143):0.009308253,14:0.0342120756):0.007404503):0.0003132351,13:0.002022369):0.0090199008,((16:0.0265418962,((19:0.0097497453,12:0.0076147114):0.000599958,18:0.006982654):0.0002052991):0.0002256364,17:0.006591491):0.00138217758);
tree gen.391 = [&U] ((13:0.004908111,(((11:0.008796103,(10:0.012725324,((((3:0.02793351,(2:0.01685031,1:0.02666305):0.01318607):0.0515921,(6:0.09735768,5:0.004388475):0.00840365):0.003707643,(7:0.0069094695,(9:0.013323429,8:0.0058246992):0.005058662):0.026569868):0.002162512,4:0.01563203):0.008719366):0.004437427):0.004525049,14:0.041133504):0.0092860559,15:0.003956008):0.0003498721):0.008656810932,((16:0.0258840922,17:0.005247953):0.001183772,((12:0.008994009,18:0.002031347):0.0016925891,19:0.02092773817):0.0042082121):0.0009810762);
tree gen.392 = [&U] (((13:0.0022962947,(15:0.0039326504,((11:0.01368855,(10:0.014707995,((((3:0.01710763,(2:0.02641928,1:0.02858573):0.003684107):0.05887774,(6:0.1023388,5:0.008145709):0.01432893):0.005906643,((8:0.008767743,9:0.013433427):0.0064240309,7:0.0068740963):0.03132701):0.0004815332,4:0.02184024):0.01202754):0.00349138):0.006859791,14:0.035259258):0.013741447):0.0005777733):0.006841522868,(17:0.0043310877,(18:0.004421865,(19:0.0187937853,12:0.005930444):0.0001213668):0.0042262294):0.000438988):0.0007394293,16:0.027467552);
tree gen.393 = [&U] (((((11:0.009683503,(10:0.01540117,((((9:0.0115168908,8:0.0066449957):0.00429294478,7:0.0060458246):0.0342172284,4:0.01946021):0.000608927,((3:0.03226353,(2:0.0209793,1:0.02723888):0.01077348):0.05789277,(6:0.1238441,5:0.004453958):0.008011469):0.005383919):0.01249132):0.001854124):0.005261867,14:0.035658313):0.004853589724,(15:0.0036600221,13:0.00031702276):7.650563e-05):0.004431517,(17:0.004200792,((12:0.01169951,19:0.0134898147):0.0002428923,18:0.0039597359):0.001187115):0.00037235244):0.0015212265,16:0.028374516);
tree gen.394 = [&U] ((17:0.0043344464,(18:0.002372457,(19:0.0154464536,12:0.0075585295):0.0001304457):0.001285739):0.002250457,(((15:0.006930396,13:0.0005801596):0.0024845028,((11:0.01098981,(10:0.012783345,(4:0.01869755,(((3:0.02789607,(2:0.02714249,1:0.03494925):0.01349071):0.04708288,(6:0.118712,5:0.008158086):0.009260926):0.0041267,((8:0.007756103,9:0.0111956521):0.0076716862,7:0.007612211):0.03408993):0.003211261):0.01027362):0.002047446):0.003930382,14:0.035430029):0.007814301):0.0027720062,16:0.03406696):0.00552167);
tree gen.395 = [&U] (16:0.02555353,((12:0.00690997502,18:0.0047509122):0.0020299154,((((15:0.00711603424,(((10:0.012740778,(((((1:0.03157206,2:0.01867527):0.0118273,3:0.02624437):0.04626561,(6:0.1002629,5:0.009027645):0.009936438):0.01228954,(7:0.008097125,(9:0.014295621,8:0.009578313):0.01092000519):0.03173519):5.047366e-05,4:0.02435581):0.005746526):0.002813051,11:0.00852606):0.003814782,14:0.0354377234):0.009043901):0.001153092,19:0.0423801924):0.0004179323,13:0.0013473843):0.006486655,17:0.0055844821):0.001749028):0.0010551058);
tree gen.396 = [&U] ((12:0.004691937,18:0.0024835154):0.00044387281,(((15:0.006833595,((11:0.008187829,(10:0.011097047,(((6:0.1113371,5:0.005772189):0.0064204,(3:0.02760678,(1:0.03385754,2:0.01662517):0.005275719):0.05095785):0.003511845,(4:0.01526878,((9:0.010027177,8:0.00741663):0.0051300044,7:0.007756144):0.03297799):0.0009933154):0.008692061):0.001088147):0.005908942,14:0.037548108):0.0059484789):0.0004496142,(19:0.03400924179,13:0.0009270514):0.0001738435):0.006093238,(17:0.003279137,16:0.030599581):0.00018421866):0.0007308341);
tree gen.397 = [&U] ((((19:0.01565031551,(12:0.008562071,18:0.0035600212):0.0004318581):0.0035892577,17:0.00576948655):0.001255577,16:0.033370498):0.0025213614,((15:0.007922098,13:0.001063312):0.004221341,((11:0.00902757,(10:0.016908591,((((3:0.02775237,(2:0.02321212,1:0.04395659):0.007451224):0.05743652,(6:0.1366482,5:0.009818672):0.01356538):0.002344591,(7:0.00983926407,(9:0.006276399,8:0.008880733):0.0101636675):0.03496815):0.002125461,4:0.0335267):0.01023485):0.003967599):0.004752961,14:0.046073045):0.008685843):0.0056753446);
tree gen.398 = [&U] ((((18:0.00137684,19:0.0131010729):0.0002390344,12:0.008648618):0.0028375191,(16:0.0306078822,17:0.003661923):0.0012369011):0.001294422,(((11:0.006099595,(10:0.013703938,((((3:0.02584563,(2:0.01856161,1:0.03099152):0.005778083):0.05647916,(6:0.1139111,5:0.008726158):0.009248859):0.004807259,((8:0.0082008141,9:0.01508482):0.00720802319,7:0.00840962):0.037905276):0.004447774,4:0.02639102):0.008736432):0.005952225):0.005710969,14:0.028933757):0.005241181,(13:0.00194658688,15:0.0087954572):0.0004306984):0.0116086644);
tree gen.399 = [&U] (((19:0.03921875836,13:0.001010233):0.0015818675,(15:0.006629052,(16:0.0294384,((11:0.01125167,(10:0.014627952,(4:0.02820389,((7:0.008975115,(9:0.0121395,8:0.004428963):0.0077789387):0.034935372,((6:0.09593535,5:0.005170533):0.01103449,(3:0.0226992,(1:0.03815441,2:0.02123339):0.005561371):0.05272101):0.005658359):0.001364279):0.008263135):0.0055995):0.009212489,14:0.0415543593):0.00569912172):0.0024265866):0.000791349):0.004853357,((18:0.004336649,12:0.0098091519):0.00117424907,17:0.003974695):0.0008214251);
tree gen.400 = [&U] (((16:0.02452881,17:0.005568864):7.674727e-05,(((11:0.01488995,(10:0.013123545,(((3:0.03099914,(2:0.02680681,1:0.03272928):0.01064051):0.05499638,(6:0.1139061,5:0.005546438):0.00834949):0.003815645,(((9:0.0127898,8:0.0040085906):0.00669181765,7:0.0047307744):0.02830784,4:0.0211534):0.0004026931):0.006929011):0.004330899):0.004015095,14:0.03310337):0.01550910015,(15:0.00639728,13:0.0003098164):0.0004374754):0.00648784044):0.001185272,(18:0.004584282,(19:0.0170286303,12:0.0081390864):2.138552e-05):0.0006809928);
tree gen.401 = [&U] (16:0.02714673,((12:0.0098352423,(19:0.016067523,18:0.004186166):0.0005331004):0.001961276,((15:0.006836937,(((11:0.009494972,(10:0.01384925,((((3:0.02382613,(2:0.01557417,1:0.03233056):0.006885766):0.05561855,(6:0.09766182,5:0.00493324):0.01010381):0.007297858,((9:0.0146268867,8:0.008075405):0.0079879593,7:0.0055310896):0.0275200246):0.0007447356,4:0.03016249):0.006402252):0.00487679):0.003088062,14:0.039110017):0.0071414223,13:0.004511112):6.044452e-05):0.0041068654,17:0.00271665447):0.0013415085):0.0003933907);
tree gen.402 = [&U] (16:0.026056514,((((12:0.007684512,19:0.0171360144):0.0007465802,18:0.003303098):0.0055260025,17:0.0052257291):0.0007862463,((((11:0.01393163,(10:0.013058015,(4:0.01815613,(((3:0.02766081,(2:0.01871945,1:0.02908408):0.004938223):0.043965033,(6:0.1268471,5:0.007898828):0.008784419):0.001626871,(7:0.0051976693,(8:0.003949690002,9:0.01180968):0.0104944469):0.02454375):0.0002201802):0.01191967):0.002473523):0.001980137,14:0.029890144):0.006723365,15:0.008810983):0.0014768723,13:0.0025283333):0.0069129895):0.0002003319);
tree gen.403 = [&U] ((12:0.007081172,((18:0.002575193,(((15:0.0033837609,13:0.002801399):0.0002251798,((11:0.008326069,(10:0.011728991,(4:0.01987351,(((3:0.03366245,(2:0.02635648,1:0.02445346):0.006584493):0.04713674,(6:0.1186798,5:0.007871579):0.006993381):0.00697455,((9:0.0060453549,8:0.005670858):0.0051485898,7:0.0067370656):0.027353332):0.0003174524):0.007160605):0.001931242):0.007277252,14:0.03477799):0.0082233969):0.0030088602,16:0.02894042):0.00137958282):0.0005424526,19:0.0116627576):0.0001741988):0.000156935,17:0.00603486607);
tree gen.404 = [&U] ((((((11:0.0107987,(10:0.014107563,(((7:0.007007201,(9:0.0085858979,8:0.0065672705):0.008731912):0.0343242,((3:0.02528579,(2:0.02388897,1:0.02987151):0.006543094):0.05635088,(6:0.1277054,5:0.007116823):0.00978651):0.003628933):0.001793032,4:0.01940969):0.006452218):0.004230066):0.004720591,14:0.029699867):0.0106369766,13:0.0003663583):0.0005598271,15:0.004305004):0.010681453,(17:0.005110802,(12:0.01263704,(19:0.0197161364,18:0.001144718):0.0001363675):0.0006126653):0.001024506):0.0006425438,16:0.019765789);
tree gen.405 = [&U] ((16:0.021856358,((18:0.001482053,12:0.006419318):0.0002287421,19:0.0117650275):0.0014626627):0.001045195,(((((11:0.01174576,(10:0.015959337,(4:0.02131389,(((9:0.0079096972,8:0.01075209773):0.006479687,7:0.012639792):0.03810403,((3:0.03381231,(2:0.01803343,1:0.02505515):0.01014742):0.05112901,(6:0.1284867,5:0.004192513):0.009367982):0.003739267):0.0009988266):0.005640342):0.004119519):0.003589788,14:0.031280985):0.01272232678,13:0.001250197):0.000402535,15:0.0060525038):0.003477769,17:0.004464231):0.0007676411);
tree gen.406 = [&U] (17:0.005049319,((16:0.02702034,(19:0.01778651608,(18:0.003354576,12:0.0094223914):0.0002648837):0.001618429):0.0002756056,(((11:0.005922182,(10:0.01193561,((((9:0.01211190477,8:0.007011263):0.007961232,7:0.0062224737):0.039991365,((3:0.0325206,(2:0.02532226,1:0.03462232):0.003951114):0.04834051,(6:0.1164164,5:0.005316671):0.008511033):0.005305784):0.0005685772,4:0.02396959):0.01051954):0.002847848):0.003425513,14:0.042630464):0.0082787403,(13:0.003213938,15:0.005793457):0.001383318):0.009058044):0.0018300529);
tree gen.407 = [&U] (16:0.027838648,(((15:0.0046221356,((11:0.0106205,(10:0.019253311,((7:0.007101794,(8:0.006989736,9:0.01468524):0.0142768253):0.0331521,(((3:0.02413682,(2:0.02579569,1:0.03331909):0.005183075):0.05540115,(6:0.104615,5:0.005525092):0.008673495):0.01040779,4:0.02778463):0.0008004838):0.01154507):0.001777792):0.003621566,14:0.041726634):0.01017651375):0.000666005,13:0.0006551344):0.005792241,(17:0.00398779,((18:0.00370878,19:0.0149924093):5.129636e-05,12:0.008174668):0.0040010579):0.0006255186):0.0026233348);
tree gen.408 = [&U] ((17:0.00361117602,(16:0.02330329,(15:0.003626834,(((11:0.01095391,(10:0.016796394,(4:0.02714889,((7:0.0057973827,(8:0.007870904,9:0.011088036):0.0079996569):0.0304085,((3:0.02613026,(2:0.02247834,1:0.03298584):0.007661447):0.05253915,(6:0.1009633,5:0.004049539):0.01472469):0.003416439):0.0002468862):0.00869449):0.002039075):0.007832647,14:0.038054412):0.0060859939,13:0.002144334):0.0009689713):0.00452906511):0.0003877484):0.0001026366,(12:0.009347365,(19:0.0114843494,18:0.002354963):0.0006140687):0.001211872);
tree gen.409 = [&U] (((12:0.009759635,18:0.00326162):0.0012812716,17:0.007429512):0.0003059266,((((19:0.03336081294,13:0.0030125876):9.627212e-05,15:0.0071000719):0.0006057145,((11:0.007930854,(10:0.012172112,(4:0.02293259,(((9:0.0077239173,8:0.0067681619):0.004149626,7:0.0061903899):0.0352165436,((6:0.108324,5:0.003138327):0.01512948,(3:0.02556196,(1:0.02640954,2:0.0213324):0.00822659):0.0496625):0.002650427):0.002010627):0.01082796):0.001778092):0.002463325,14:0.043818885):0.005744196):0.002813229673,16:0.02026964):0.0043094967);
tree gen.410 = [&U] ((17:0.004769961,(16:0.02626751,(((19:0.03466372843,15:0.0064415273):0.0002085893,13:0.0022462828):0.001358161,((11:0.008349766,(10:0.016490702,(4:0.02162312,(((6:0.1053409,5:0.003113998):0.00843366,(3:0.01864604,(1:0.02704725,2:0.02038461):0.006112558):0.04948271):0.00192999,((8:0.00765197,9:0.0102679604):0.00612066,7:0.0073982239):0.0398877942):0.001092649):0.006497198):0.001001082):0.004255039,14:0.030757873):0.006718951817):0.002230351):0.001988115):0.0010482889,(12:0.007673104,18:0.00113264108):0.002733003);
tree gen.411 = [&U] (16:0.0321541767,(((((19:0.03720843674,((11:0.01393133,(10:0.017274457,(4:0.02220838,(((6:0.102046,5:0.007270791):0.007481188,(3:0.02011392,(1:0.02849555,2:0.01801237):0.003685015):0.04265797):0.002476996,((9:0.00998673,8:0.008985904):0.00915951415,7:0.0046724715):0.03621201):0.002621513):0.01002031):0.0006137328):0.004924483,14:0.034355122):0.0086051693):0.0007437984,13:0.002970542507):0.0004786183,15:0.00513441118):0.00789634326,(18:0.0015585846,12:0.007362045):0.002025873):0.0003776357,17:0.00433445243):0.0007360196);
tree gen.412 = [&U] (16:0.0278744885,((((15:0.0057064011,(13:0.0027733446,19:0.0262312575):0.0003491209):0.0007940448,((11:0.01592674,(10:0.011202506,(4:0.02183321,(((6:0.1017486,5:0.01166171):0.007448737,(3:0.02159694,(1:0.02772497,2:0.02323564):0.005027378):0.04523377):0.003529734,((8:0.007233273,9:0.013668455):0.006063818,7:0.0092886611):0.0325933056):0.004281583):0.007058048):0.001743766):0.004442262,14:0.033337331):0.0066103478):0.0076922213,(18:0.0021052518,12:0.007630783):0.002813605):0.00204599682,17:0.002389103):0.0002539816);
tree gen.413 = [&U] ((19:0.0164940698,(18:0.0016965325,(12:0.008801994,16:0.02328528):0.001359277):0.00073268):0.002041664433,((13:0.001471726,(((11:0.00616311,(10:0.022017332,(4:0.02515725,(((3:0.02915701,(2:0.02074955,1:0.02562459):0.005664359):0.05371936,(6:0.1032262,5:0.009088763):0.007632307):0.003545204,(7:0.010554226,(8:0.00794677,9:0.0164289054):0.004152871):0.0315657912):0.004352304):0.01070451):0.00219255):0.004060555,14:0.031380779):0.009076802,15:0.0062438418):0.0020348564):0.010149955,17:0.0050548898):0.0001000453);
tree gen.414 = [&U] ((19:0.0136136893,(18:0.002710524,12:0.007971371):0.0008711366):0.00318635071,(17:0.002804724,((((11:0.01237667,(10:0.010266304,(((3:0.02988402,(2:0.0245254,1:0.03225841):0.00943958):0.051187,(6:0.09686524,5:0.00552111):0.009203579):0.006861901,(((9:0.0093073451,8:0.008796341):0.0073888311,7:0.004875945):0.033896132,4:0.02166758):0.0007710543):0.01461397):0.001712194):0.003294497,14:0.030295142):0.005847212,16:0.0305586952):0.001574426,(13:0.002234772,15:0.005711603):5.41904e-05):0.00814763138):0.0001991512);
tree gen.415 = [&U] ((17:0.006371641,((18:0.004399338347,12:0.011044902):0.0001443193,((13:0.0034884085,((11:0.01316723,(10:0.01628399,((((9:0.013321207,8:0.005927945):0.0083663989,7:0.0088745778):0.03448760439,((6:0.09523452,5:0.006625923):0.007063486,(3:0.02368679,(1:0.02696743,2:0.01376483):0.009796399):0.05038189):0.002519284):0.000126891,4:0.02191734):0.007269144):0.003037049):0.004066731,14:0.040953348):0.00489373):0.0001620622,(19:0.03922114662,15:0.0049566953):0.0003736093):0.008239773):0.0037994639):0.0008129679,16:0.028779406);
tree gen.416 = [&U] ((18:0.00341674,12:0.01035828079):0.001147884,((16:0.02948135,(((15:0.0058428687,((11:0.01109355,(10:0.010758349,((4:0.01838602,(7:0.00779507,(9:0.010909865,8:0.005550624):0.00672367471):0.02934001):0.0002100779,((6:0.09691418,5:0.002907976):0.01277379,(3:0.02596351,(1:0.02471293,2:0.02278486):0.008972946):0.05473541):0.004605538):0.00866773):0.00484139):0.005753173,14:0.030012528):0.006470455):0.0003467513,13:0.002859258):0.0003759226,19:0.04270338194):0.007611549):0.000437113,17:0.0061079673):0.0003212316);
tree gen.417 = [&U] (16:0.025682291,(((19:0.0377649727,(13:0.002275936,(15:0.0034778972,(((10:0.020929243,((((9:0.0100850579,8:0.0081749613):0.004593584,7:0.0107873739):0.0341819089,(((2:0.0224814,1:0.02614371):0.003344474,3:0.03097233):0.04784596,(6:0.08898589,5:0.004587924):0.00973999):0.005201421):0.0008810891,4:0.01798574):0.01216127):0.003740999,11:0.008072912):0.003205185,14:0.037393067):0.0106470043):0.0001330319):6.076701e-05):0.0068547836,(12:0.0089367976,18:0.002518808):0.0008897145):0.0024468633,17:0.003275157):0.002082913);
tree gen.418 = [&U] ((16:0.0255988277,17:0.00352365539):0.0001827557,((18:0.004843142,12:0.0058830728):0.002455805,(15:0.00485781948,((((11:0.00839775,(10:0.016132784,(4:0.01719868,(((6:0.1045618,5:0.004682845):0.005874302,(3:0.02892698,(1:0.01794296,2:0.01986895):0.006624128):0.04718793):0.006952721,((9:0.0065173693,8:0.01136242711):0.0037957783,7:0.00633228969):0.0371599153):0.000566291):0.008042813):0.002578183):0.002443726,14:0.030853488):0.005805738,13:0.0007125562):4.963124e-05,19:0.03728697083):2.911166e-05):0.0044603987):0.0003963307);
tree gen.419 = [&U] (((((16:0.0286870483,((11:0.01118111,(10:0.022819944,(((7:0.005093493,(8:0.007298572,9:0.0141309003):0.008166977):0.031548031,((3:0.02570534,(2:0.01991049,1:0.02687247):0.002454008):0.06086675,(6:0.1329679,5:0.0155443):0.003039571):0.005834656):0.001588743,4:0.01806903):0.01179438):0.002839514):0.005833086,14:0.034218744):0.00449969695):0.0024823,15:0.006046064):0.0013765851,13:0.001063345):0.0054493648,((12:0.01172547,19:0.015952706):0.0020650703,18:0.003111823):0.0008253546):0.0008124627,17:0.00115577163);
tree gen.420 = [&U] ((((12:0.009110747,18:0.002302889):0.0026464924,(19:0.04691218957,(((11:0.008910255,(10:0.014316917,(((7:0.0076291189,(9:0.019760904,8:0.0090875344):0.0063251552):0.03350065,((6:0.09080919,5:0.009183693):0.005608091,(3:0.03367262,(1:0.03775354,2:0.02196015):0.007580291):0.046622759):0.002745426):0.002734928,4:0.01794593):0.007042573):0.001478461):0.006775346,14:0.035950951):0.0042488351,(15:0.009222942,13:0.0024952985):5.410777e-05):0.0011991045):0.0044583618):0.0004095702,17:0.0050837287):0.0007333824,16:0.0217499142);
tree gen.421 = [&U] (((17:0.004181529,12:0.0088752533):0.0005478714,(((((11:0.01580092,(10:0.018115261,(4:0.01880251,((7:0.00677790062,(8:0.006236477,9:0.0119007):0.0075033228):0.042624548,((6:0.09513462,5:0.008570641):0.009347439,(3:0.0204865,(1:0.02854714,2:0.02912909):0.007007718):0.04665591):0.00859428):0.00251654):0.01099687):0.003257049):0.00426014,14:0.037766694):0.007127045,19:0.04178754274):0.00057421404,(15:0.007600827,13:0.0025724591):0.0005001281):0.009890349,18:0.00447623):0.0005260229):0.0003932436,16:0.036526913);
tree gen.422 = [&U] ((17:0.0037853175,((18:0.001199379,12:0.0090048526):0.0006067301,(((11:0.01340517,(10:0.014699314,((((6:0.1114215,5:0.005510672):0.01362563,(3:0.02366583,(1:0.03267798,2:0.02246971):0.008325339):0.0566126):0.004069342,((8:0.010125885,9:0.00868400357):0.00516673,7:0.009169054):0.0440858344):0.001772148,4:0.0236493):0.01137803):0.002840502):0.003291545,14:0.03533361):0.0129661273,(13:0.001482282,(15:0.005400342,19:0.0424654671):0.0003455732):0.0005635634):0.0087065849):0.000846358):0.0001499029,16:0.032505937);
tree gen.423 = [&U] (((19:0.03995757558,((11:0.008876589,(10:0.020049728,((((9:0.0087881491,8:0.009833964):0.0090144215,7:0.009756927):0.0311095985,((6:0.1444279,5:0.008020645):0.006408158,(3:0.03084847,(1:0.03302599,2:0.02034017):0.009577417):0.05462184):0.004279004):0.002203649,4:0.01665026):0.01029503):0.0007557936):0.002497664,14:0.047261007):0.005251695):0.0001045755,(15:0.0057075313,13:0.0017849667):3.9528913e-05):0.00542852377,((17:0.003235025,16:0.02707582):2.168392e-05,(12:0.007860974,18:0.0024585164):0.002408969):0.0006090174);
tree gen.424 = [&U] ((16:0.03004884,((19:0.03998328928,(13:0.002304595,15:0.0040971796):0.0009067467):0.001313532,(((10:0.010590356,(((7:0.0078394108,(9:0.01012707,8:0.0064936446):0.0075718836):0.03060764,(((1:0.03840326,2:0.01576557):0.009635591,3:0.02660611):0.04953261,(6:0.1207354,5:0.001553231):0.01183392):0.00413673):0.00333212,4:0.02331728):0.01056908):0.003517372,11:0.012495):0.003367829,14:0.030911725):0.007513604):0.0016701073):0.004439806,(17:0.004923136,(18:0.00172628,12:0.007285752):0.0007446851):0.00342707566);
tree gen.425 = [&U] ((15:0.007548208,(19:0.03869170164,((16:0.02753680103,((11:0.01042171,(10:0.015661322,(((6:0.1086489,5:0.01335235):0.004549133,(3:0.02439413,(1:0.02746817,2:0.01940605):0.01192989):0.05061413):0.006045914,(4:0.0207205,((8:0.006625302,9:0.01640712):0.0106752238,7:0.006513358):0.02932203):0.0008056976):0.007522758):0.002768039):0.004275712,14:0.03503638):0.007894228):0.0006217951,13:0.00255118781):6.524145e-05):0.001273882):0.007224846,((18:0.003060509,12:0.0077953128):0.001003446,17:0.005121156):0.0023888666);
tree gen.426 = [&U] ((12:0.008775214,(18:0.003726733,19:0.0169952537):0.0007030444):0.0015505291,((((((11:0.01093995,(10:0.010491158,(4:0.02101428,((7:0.004091125,(8:0.009777738,9:0.0114113745):0.0049691192):0.0293737371,((3:0.02050362,(2:0.02259001,1:0.03503598):0.007384697):0.05542897,(6:0.1181891,5:0.006547597):0.008822693):0.003983883):0.0005625622):0.009694125):0.004615874):0.002722456,14:0.028689591):0.0040156879,16:0.0228276057):0.0014305583,15:0.00805952):1.60247e-05,13:0.00303009):0.00777565228,17:0.00431188385):0.0007155041);
tree gen.427 = [&U] ((15:0.00571121884,(13:0.0013539527,(16:0.02492503,((11:0.01079605,(10:0.011526199,((4:0.02498676,((3:0.02782878,(2:0.01919848,1:0.02816597):0.008771875):0.04693965,(6:0.1070723,5:0.005502175):0.01025737):0.003482949):0.0007302035,((8:0.008301512,9:0.0104956741):0.005498353272,7:0.0086340083):0.02778676):0.01653045):0.002865076):0.005001843,14:0.03445878):0.010783877):0.0008226752):0.0005435526):0.006153197,(17:0.001608250178,(18:0.0068357809,(19:0.017442953,12:0.01018477):0.0002322364):0.0042028753):0.0018747345);
tree gen.428 = [&U] ((19:0.0094944044,18:0.003748001):0.0005287596,((15:0.0050143134,((13:0.00287617431,16:0.01892838899):0.0001703296,((11:0.009281812,(10:0.012308802,(4:0.02136503,(((3:0.03213137,(2:0.01959845,1:0.03529868):0.007431365):0.04910276,(6:0.1382648,5:0.007271077):0.01031068):0.003722716,((8:0.008525909,9:0.009963764):0.009188287,7:0.00562384):0.0340806579):0.001226553):0.008603397):0.002633279):0.003640856,14:0.039847628):0.007661339):0.00150758396):0.005321279,(17:0.0047167529,12:0.00773468777):0.001805189):0.002012539);
tree gen.429 = [&U] (17:0.0069780463,((18:0.002883512,19:0.015441676):0.0013082407,(((13:0.0009008074,15:0.0232069682):0.00111022,(((11:0.01102339,(10:0.015446764,(((7:0.0053051242,(8:0.0083759008,9:0.01212681):0.00922782247):0.0298320869,((3:0.02407338,(2:0.02572992,1:0.04724867):0.009183236):0.04892548,(6:0.09917661,5:0.002511585):0.01448692):0.007177499):0.001341444,4:0.01395323):0.009174649):0.002660986):0.003760402,14:0.043881147):0.007028507,16:0.03384895):0.0037720791):0.0110430489,12:0.01413684):0.0002013336):0.0008794062);
tree gen.430 = [&U] (((19:0.0204886369,18:0.00301393):0.0002000587,12:0.01066165):0.0005325213,((((11:0.01223163,(10:0.011841818,(((7:0.0064676443,(8:0.004576415,9:0.0111932963):0.008653553):0.02823961,4:0.02722361):0.0002646952,((3:0.02495942,(2:0.0236026,1:0.02642031):0.008936603):0.06312249,(6:0.09097682,5:0.005609186):0.01573508):0.004673731):0.01101077):0.0020712):0.006775765,14:0.03279367):0.007566266,((13:0.002652639,15:0.009103427694):0.0003673157,16:0.02703313):0.001013354):0.009851364,17:0.002987287):0.0016288671);
tree gen.431 = [&U] ((16:0.0265798593,17:0.005026754):0.00134462,((12:0.008513642,18:0.005366743):0.0009386193,((13:0.00395243,15:0.00570155):0.0004478947,((((10:0.02229489,(((((1:0.02519344,2:0.02246258):0.005805617,3:0.02667723):0.04570411,(6:0.09915065,5:0.005099411):0.01135025):0.00276075,(7:0.00789936,(9:0.01261063,8:0.0083121574):0.00661639465):0.03513618):0.00113513,4:0.02258149):0.01126528):0.001845102,11:0.007131907):0.006531786,14:0.038439725):0.0115329618,19:0.0247697474):0.0013918854):0.008092354):0.00015795148);
tree gen.432 = [&U] ((((((16:0.02145633,((11:0.01129259,(10:0.018920921,(4:0.03494667,(((3:0.0313317,(2:0.02452766,1:0.03895109):0.008098899):0.04051396,(6:0.09671709,5:0.01013218):0.008384):0.003831889,(7:0.005099219,(8:0.0074112264,9:0.0097106768):0.007200299):0.0275921955):0.00171072):0.01069222):0.001895166):0.006959887,14:0.0271417696):0.006741466):0.00102672355,15:0.0075800996):0.0019242577,13:0.001789127):0.0034084019,17:0.00446785622):0.0039051264,(12:0.006925839,18:0.001206852):0.0007461902):0.0007657249,19:0.012847664);
tree gen.433 = [&U] (((13:0.002035335,(16:0.0264805504,((11:0.00925262,(10:0.011549848,(((8:0.0104908389,9:0.0117743982):0.0075986192,7:0.010595097):0.03345985,(4:0.02257444,((6:0.09561535,5:0.0038473):0.01325728,((2:0.02161004,1:0.03439513):0.004008491,3:0.02564757):0.05895502):0.006700782):0.000838027):0.008153126):0.002715401):0.004379877,14:0.032968541):0.004203919):0.0061824387):0.00162811798,(19:0.02772168633,15:0.00322781):0.0014476518):0.0096769648,(17:0.005480847,(18:0.0040468617,12:0.006310463):0.0007583758):0.0014768378);
tree gen.434 = [&U] ((17:0.006583884,(18:0.00292257,12:0.0045988042):0.0028303842):8.008481e-05,(13:0.001295216,(16:0.0263828362,((((11:0.01242259,(10:0.017264595,((((8:0.0066041767,9:0.01303348):0.00637129,7:0.008815606):0.0327026569,((6:0.1080504,5:0.008829894):0.009575007,((2:0.02406771,1:0.03229482):0.003863693,3:0.03723585):0.04893213):0.007309311):0.003719781,4:0.02026952):0.007572217):0.003141176):0.006873094,14:0.032527509):0.0062154715,19:0.03184123321):0.00178912491,15:0.006896898):0.0001608672):0.0019598317):0.006322231);
tree gen.435 = [&U] (((17:0.008838955,16:0.0245287801):0.0035362975,((12:0.008704672,18:0.002013575):0.0001828778,19:0.0150965152):0.002210124):0.00031905303,((13:0.003121929,15:0.005498758):0.0030109316,((11:0.009659381,(10:0.021387279,(((((2:0.02677874,1:0.03357443):0.008220784,3:0.02558321):0.05162202,(6:0.09066269,5:0.007052012):0.0046313):0.007437423,((9:0.010863622,8:0.010078214):0.0044413365,7:0.0074342789):0.0294337732):0.00108391,4:0.01629867):0.007835363):0.003035779):0.004695284,14:0.029747486):0.004780651):0.0063013053);
tree gen.436 = [&U] (((18:0.003050043,(19:0.0190313468,12:0.009389186):0.0004293286):0.00251459433,(17:0.004725863,16:0.025428798):0.0004351556):0.002328857,((13:0.0013496819,15:0.005947195):0.0012943541,((11:0.01405141,(10:0.013506701,((7:0.007139826,(9:0.010704694,8:0.0057482851):0.005503657):0.0416124737,(4:0.02175223,(((2:0.01469079,1:0.02528577):0.004804601,3:0.03018495):0.05409993,(6:0.104082,5:0.004525109):0.008556234):0.004370307):0.001212681):0.01201174):0.001115122):0.005419053,14:0.031486395):0.0083404583):0.0065744535);
tree gen.437 = [&U] (((((15:0.002232454,13:0.0042195772):0.0007006271,((11:0.01261982,(10:0.01248077,(((((2:0.02130935,1:0.02495613):0.009704611,3:0.02590111):0.04339687,(6:0.08910044,5:0.008720223):0.006883536):0.007843856,((9:0.0115715721,8:0.0081568129):0.008710243,7:0.0071673974):0.0346331592):0.001827254,4:0.01740963):0.005667205):0.003527925):0.00339891,14:0.040515691):0.00871335123):0.013973089,(12:0.00684064677,(19:0.0132389861,18:0.003035485):0.001013419):0.001695175):0.0011538319,16:0.036397282):0.0001876097,17:0.002573224);
tree gen.438 = [&U] ((17:0.003668156,16:0.03222984):0.00169922938,((19:0.016001227,(12:0.008093963,18:0.00605414):0.0007932716):0.0008472027,(((11:0.009628708,(10:0.012959931,(((((2:0.02259724,1:0.0302419):0.008475097,3:0.03442889):0.052969226,(6:0.1233,5:0.008070515):0.01150395):0.004450226,(7:0.005992354,(9:0.009224604,8:0.0097837602):0.0069758232):0.03036971):0.004503059,4:0.024935):0.005619816):0.002192302):0.007826667,14:0.044049621):0.009439016,(13:0.0007519049,15:0.00834239503):0.00039507981):0.00445466802):0.0017558176);
tree gen.439 = [&U] (16:0.029082561,(17:0.002825727,((12:0.006437782,18:0.0026727366):0.000234264,(((19:0.04043389977,13:0.0014416178):0.0003208091,15:0.006157311):0.0007674694,(((10:0.012457674,(((((2:0.02735294,1:0.03584681):0.009077691,3:0.03734835):0.04787962,(6:0.1234853,5:0.004347954):0.006398169):0.003953598,(7:0.008352974,(9:0.0100435433,8:0.00820595093):0.005564981):0.0349892321):0.002293853,4:0.02763507):0.006216909):0.003455728,11:0.01145898):0.004098523,14:0.0291411654):0.0054274185):0.0080989612):0.0020933956):2.713166e-05);
tree gen.440 = [&U] (17:0.007478979,(((15:0.006800952,(13:0.001221657,16:0.0303706224):0.0001124459):0.00226179417,((11:0.01488295,(((((9:0.0115408441,8:0.007156361):0.00741663836,7:0.0071179359):0.028140116,(((2:0.02181425,1:0.03292455):0.003330851,3:0.02760728):0.04311887,(6:0.1151497,5:0.00991954):0.003406853):0.005176033):0.0006219349,4:0.01719065):0.007715368,10:0.020054431):0.000944104):0.003316886,14:0.03133422):0.006057956):0.0060121578,(19:0.0141778391,(12:0.006557756,18:0.002249818):4.564236e-05):0.0022569373):0.0007546557);
tree gen.441 = [&U] (16:0.0244872261,((((15:0.007454127,(((10:0.014101886,(((((2:0.03659886,1:0.03099927):0.007517522,3:0.03091734):0.051397,(6:0.1277388,5:0.004787481):0.01222197):0.003906264,(7:0.007093501,(8:0.011642694,9:0.00818698):0.01187997553):0.0318643):0.006463106,4:0.01762402):0.009926748):0.004793103,11:0.009351637):0.003195223,14:0.030621977):0.0139694802):0.0020014842,(19:0.03315522974,13:0.0008791926):2.457614e-05):0.004829475,17:0.00313181848):0.001080629,(12:0.0095520703,18:0.001522837):0.0022258828):0.0013875115);
tree gen.442 = [&U] ((13:0.001054591,((((11:0.01286213,((((((2:0.02765315,1:0.03300591):0.006495278,3:0.02185013):0.05057117,(6:0.1101778,5:0.004627381):0.01016756):0.003356244,((8:0.0052429154,9:0.009629061):0.0057815356,7:0.006724124):0.03900976):0.003547135,4:0.02277189):0.005170117,10:0.011442544):0.0006299302):0.007251924,14:0.034320784):0.0094036797,16:0.01871198):0.0008660776,15:0.004218385):0.00175461221):0.006096343,(17:0.00375786,(18:0.0033727314,(19:0.0112000573,12:0.005677997):0.0004164064):0.0045061644):0.0014874357);
tree gen.443 = [&U] ((((11:0.01243046,(10:0.015566571,((((6:0.1085229,5:0.007031999):0.01434352,((2:0.01969506,1:0.02355379):0.01486804,3:0.02563538):0.05192797):0.00207317,4:0.02398073):0.0001967288,(7:0.006770518,(8:0.010771745,9:0.0130461605):0.0070364011):0.03339972):0.007722534):0.002125022):0.003217262,14:0.034276301):0.006036037,((19:0.03707648533,(13:0.00072093389,15:0.0050581532):0.00101539):0.0005071609,16:0.02709037):0.0008904461):0.02012134689,(17:0.005826251,(18:0.001950686,12:0.0062780516):0.0012195767):0.0015197433);
tree gen.444 = [&U] ((17:0.004177582,(18:0.0028693429,12:0.01086577):0.0027975543):8.851461e-05,(16:0.03021158,(((((10:0.010864959,(4:0.01636314,(((9:0.0143991449,8:0.007518244):0.010749812,7:0.0065069109):0.03014634,(((2:0.02104849,1:0.02991341):0.005524853,3:0.03267697):0.04348126,(6:0.1025856,5:0.002481645):0.0118113):0.002913978):0.00254376):0.009425834):0.002448374,11:0.01118119):0.003713369,14:0.0299692867):0.007624136,(15:0.0030295541,19:0.04637175046):0.0001128898):0.0001021961,13:0.002880649):0.0044506043):0.001895266);
tree gen.445 = [&U] (((((((10:0.013213235,((4:0.01935522,(7:0.0047923746,(8:0.008611252,9:0.017302974):0.0076057947):0.02965625):0.0008457369,(((2:0.03319709,1:0.03397229):0.007185496,3:0.02261687):0.05186884,(6:0.09253652,5:0.00857939):0.01238286):0.005015231):0.01323993):0.003249471,11:0.008043344):0.004636475,14:0.02939049):0.0057593588,13:0.002009728):0.0001873754,(19:0.04446620486,15:0.005117481):0.00119706894):0.0044759743,(12:0.01113628,18:0.003920341):0.0002597593):0.001053421,(17:0.003674616,16:0.03570227):0.0019693725);
tree gen.446 = [&U] (((12:0.008246522,18:0.003513316):0.0005059306,17:0.004550988):0.00389965175,((15:0.006206324,(19:0.0359094132,13:0.0027356268):0.002833519):0.00279488322,(16:0.03191084,((11:0.006513392,(10:0.016601125,(4:0.018058,(((6:0.1278979,5:0.004349056):0.01286017,((2:0.02151962,1:0.03005905):0.008884527,3:0.02303174):0.051205655):0.005106261,((8:0.00641775,9:0.0081917176):0.005996782,7:0.0051550016):0.031852506):3.718315e-05):0.01032862):0.001373031):0.002800856,14:0.024782804):0.0075745129):0.0003863569):0.02118506);
tree gen.447 = [&U] ((17:0.002043155,(16:0.02531784,((15:0.0068474281,13:0.0004897425):0.00093919397,((11:0.01041935,((4:0.01753945,((((2:0.01988911,1:0.03013096):0.007605716,3:0.02205024):0.04771045,(6:0.1310332,5:0.008532805):0.003733432):0.005930332,(7:0.0060258699,(9:0.01435672,8:0.006052084):0.0057549722):0.02653456):0.001330599):0.009716368,10:0.012542098):0.003384928):0.006296157,14:0.029862999):0.008244652):0.0043973306):0.0032701878):0.0007271085,((18:0.0020477768,12:0.005359892):0.0007731734,19:0.0156843504):0.001639791);
tree gen.448 = [&U] (((12:0.01022772,(19:0.0101069776,18:0.004459992):0.0002976689):0.001562964,17:0.005169867):0.0010543131,(15:0.007638499,(13:0.001521865566,(16:0.02203824,((11:0.008440289,((4:0.01709087,((((2:0.02424665,1:0.03122958):0.003536717,3:0.03563665):0.05780694,(6:0.09246129,5:0.008115294):0.009304328):0.002942562,(7:0.0114956955,(9:0.01572073,8:0.005134031):0.0043203063):0.0343575479):0.003252399):0.006877869,10:0.017549605):0.002822388):0.00586358,14:0.0414221117):0.0031686714):0.0010656601):0.0001551959):0.0067948822);
tree gen.449 = [&U] ((17:0.003941679,(18:0.002963509,12:0.008064537):0.00343393):0.0022713146,((((11:0.01148766,(10:0.016317702,((((9:0.0115724395,8:0.007757113):0.005281013,7:0.009756696):0.0261838523,((6:0.1039114,5:0.005610059):0.01247807,((2:0.01915523,1:0.02173633):0.01005691,3:0.02523078):0.05183772):0.003969929):0.0009213979,4:0.02317627):0.007926126):0.006212049):0.002972031,14:0.044159718):0.0063549221,(19:0.03642737976,(15:0.0093574269,13:0.00252675):0.0003282215):0.0003279468):0.0004832517,16:0.03537215):0.01999088627);
tree gen.450 = [&U] (((19:0.013057251,18:0.004414734):0.001962563,12:0.007748891):0.002507425,(((13:0.001684897,16:0.0218053609):0.0003647248,(((11:0.0108033,(((4:0.02323605,(7:0.0063873101,(8:0.011589703,9:0.01632502):0.0059958209):0.035542767):0.00233995,(((2:0.02250463,1:0.0264764):0.00904708,3:0.02392864):0.05442001,(6:0.1130811,5:0.005769885):0.008366784):0.01001095):0.006232705,10:0.016417226):0.003012969):0.004021125,14:0.034600152):0.0076034773,15:0.00584890966):0.0002969215):0.0157327618,17:0.002898623):0.0005091252);
tree gen.451 = [&U] ((17:0.002642759,(12:0.009249044,18:0.001845765):0.0016674905):0.0056580324,((((13:0.002600841,19:0.03023828071):0.0013775042,15:0.0064534025):0.0016879478,((11:0.009953206,(10:0.016147014,(4:0.02028622,(((6:0.1205401,5:0.007022865):0.009423233,((2:0.02281633,1:0.02469718):0.004601837,3:0.02829303):0.04609194):0.002328836,((8:0.0053339312,9:0.010398054):0.0095090313,7:0.005452322):0.03560867):0.001754344):0.008507984):0.006600801):0.001750464,14:0.0333684956):0.007794702):0.0003368429,16:0.0265419455):0.0215062731);
tree gen.452 = [&U] (((18:0.00212877,12:0.01214641):0.00387801454,17:0.0069507307):0.0052546583,(((11:0.007246763,(10:0.009893076,((((6:0.09553863,5:0.006598119):0.005281144,((2:0.02222676,1:0.03267771):0.007360989,3:0.02167947):0.0504643):0.005047238,(7:0.0078960081,(9:0.0091854514,8:0.0051139073):0.005589288):0.035446895):0.0006265826,4:0.01833074):0.008387143):0.002373278):0.005669453,14:0.033765053):0.006661864,(((15:0.005850028,13:0.0029311385):0.001278139,19:0.03921216274):0.001116417,16:0.02567714):0.0003182532):0.01754018596);
tree gen.453 = [&U] ((16:0.0258133828,((18:0.00543006292,(12:0.007629937,19:0.012941656):0.0012253364):0.0005262426,(13:0.0051998876,(15:0.0030349475,((11:0.01709189,((4:0.01518172,((((2:0.01971143,1:0.03274369):0.006430788,3:0.02469285):0.037966195,(6:0.1120978,5:0.0040527):0.01538056):0.002054145,((9:0.015166062,8:0.009850696):0.010707369,7:0.0067429591):0.0329262563):0.0001555569):0.007287706,10:0.020724951):0.001250194):0.004513059,14:0.0306550758):0.005610229):0.0010478449):0.00684543326):0.001938621):5.014806e-05,17:0.003576255);
tree gen.454 = [&U] ((((11:0.01010955,(10:0.013748655,((((6:0.09516202,5:0.006404178):0.008370426,((2:0.0173669,1:0.02663261):0.004030284,3:0.02815857):0.05676917):0.003468813,((9:0.012808566,8:0.0106027961):0.01179959,7:0.0065697138):0.035849297):0.004307555,4:0.01783757):0.007759514):0.001495366):0.004856944,14:0.0309215333):0.007807059,(16:0.03369927,(13:0.0020831068,(15:0.005870188,19:0.03217225627):0.0011906673):7.800148e-05):4.681497e-05):0.0176387978,((12:0.007365439,18:0.0029641322):0.0017766003,17:0.004855742):0.002620933);
tree gen.455 = [&U] (16:0.022371516,(17:0.002772772,((15:0.0110632675,(((11:0.01173266,(((7:0.00701489,(8:0.0133428775,9:0.01046577):0.004959189):0.03099492,((((2:0.01564626,1:0.03412411):0.008397798,3:0.02426454):0.04992162,(6:0.1036171,5:0.009503123):0.01013653):0.00402332,4:0.01727545):0.002876717):0.01167309,10:0.01698747):0.007740143):0.005262984,14:0.03729971):0.0112435192,13:0.003888232):0.00065544327):0.004389123,((18:0.001481027,12:0.0083290896):6.923877e-05,19:0.0085969652):0.0002508021):0.0015567442):0.0001235389);
tree gen.456 = [&U] (((((11:0.01030989,((((7:0.007475976,(9:0.0094634915,8:0.006908275):0.005128393):0.0329524834,4:0.02668068):0.002177335,(((2:0.02094925,1:0.03308985):0.007300585,3:0.02525089):0.06503702,(6:0.08924636,5:0.008541733):0.009506129):0.01360703):0.005321101,10:0.01446494):0.003035912):0.004639846,14:0.039610913):0.0102639048,(13:0.00286992722,15:0.00741537668):0.002011716):0.00879231368,(12:0.00691073,(18:0.001950664,(17:0.005004826,19:0.010288211):0.0003361075):0.00086814747):0.0025263896):0.002079369,16:0.02462683);
tree gen.457 = [&U] (16:0.0237809769,((12:0.005452356,18:0.0034711266):0.001646093,(((((10:0.016999097,((((3:0.03585193,(2:0.02155791,1:0.02841191):0.007173083):0.04768611,(6:0.09792141,5:0.002090946):0.01377323):0.003620803,((9:0.01050555572,8:0.006603835):0.008910596,7:0.006994304):0.03443730624):0.0007900527,4:0.01981007):0.008794651):0.001831947,11:0.0111067):0.00483034,14:0.031809971):0.01037464056,((13:0.0019703292,19:0.02998765445):0.0002905898,15:0.0081647571):0.00083490464):0.005377894,17:0.007707694):0.001133809):0.001585864);
tree gen.458 = [&U] (((19:0.0189285346,(18:0.005711598,12:0.009123215):0.0005157569):0.0009311244,(15:0.005683753,((16:0.0318072809,((11:0.01002259,((((((2:0.01855829,1:0.03098531):0.008817794,3:0.03215812):0.07009691,(6:0.1182886,5:0.008593196):0.005021573):0.002784705,(7:0.005832718,(9:0.00923125,8:0.00615901711):0.009942061):0.0327349591):0.001273454,4:0.02870976):0.00495728,10:0.014150964):0.003624751):0.002370198,14:0.040140596):0.0088615489):0.00051642482,13:0.0015907822):0.0001809679):0.00950863468):0.0009308677,17:0.004125848);
tree gen.459 = [&U] ((((13:0.0003815803,(19:0.0299046224,(((10:0.016398225,((4:0.01943693,(((2:0.02044836,1:0.02454391):0.008916963,3:0.02729144):0.04830476,(6:0.112431,5:0.008280984):0.008070564):0.006142302):0.0001872307,((8:0.008134456,9:0.0128827701):0.007424324,7:0.005438662):0.0354785148):0.006258023):0.002903951,11:0.01264439):0.004275024,14:0.0382884082):0.009774255):0.0010724395):0.000370446,15:0.0069712812):0.00620279939,((12:0.01072419,18:0.004787541):0.0030796276,16:0.02262144783):0.0005791065):0.0003792435,17:0.006464143);
tree gen.460 = [&U] ((17:0.003898491,((12:0.007503787,18:0.006544876):0.0008748524,(((((10:0.01334241,(((7:0.005103896,(8:0.0068817816,9:0.01440059):0.0084778512):0.0298396,(((2:0.02093566,1:0.03283056):0.00514381,3:0.02745295):0.06107664,(6:0.1255298,5:0.009858539):0.006671626):0.004489011):0.001926014,4:0.02077712):0.006793797):0.005593839,11:0.01370656):0.005317406,14:0.04028416):0.007203215,15:0.00724324):0.0002476674,(13:0.0005263859,19:0.03180861544):2.261966e-05):0.00909669265):0.0004218266):0.001870733,16:0.031290916);
tree gen.461 = [&U] (((18:0.002912648,(19:0.019220947,12:0.01120797):0.00118307973):0.001872215,17:0.005156256):0.0002830126,(15:0.00722675,((((11:0.01162035,((4:0.02345424,(((9:0.01335067,8:0.004907111):0.0061328959,7:0.00627603827):0.02989176,(((2:0.02148656,1:0.0381274):0.01139739,3:0.02606559):0.04842687,(6:0.1089913,5:0.01115127):0.009311391):0.003985647):0.003495259):0.00823695,10:0.017073527):0.006309532):0.004865779,14:0.034161914):0.00788482151,16:0.0316564493):0.0004107733,13:0.002776579):6.209495e-05):0.0077555745);
tree gen.462 = [&U] ((((16:0.031438127,((11:0.01084976,((4:0.02348486,((((2:0.02436499,1:0.04035402):0.007648143,3:0.02157234):0.05206781,(6:0.1218909,5:0.00835158):0.01002077):0.006070789,((9:0.007654448,8:0.0050678411):0.00579644049,7:0.004143624):0.03313171):0.003399493):0.00833698,10:0.01763417):0.001351403):0.003714268,14:0.0292253583):0.008585013):0.00069707304,(15:0.011716866,13:0.00168101):0.0001338369):0.0047796123,17:0.0020869489):0.001818234,(12:0.00523474,(19:0.0155680942,18:0.003700299):0.003059964):0.0014523379);
tree gen.463 = [&U] (((17:0.003238124,12:0.013342172):0.0002404254,18:0.0035016086):0.0049171414,(16:0.0244531,(((11:0.01144734,(10:0.011539607,(4:0.02486786,(((6:0.09776823,5:0.01503307):0.007200936,((2:0.02034054,1:0.03955307):0.009724431,3:0.02633523):0.04921849):0.003908674,((8:0.006773391,9:0.010137943):0.011741786,7:0.009350403):0.0335468254):0.001092117):0.00970407):0.003506343):0.004776629,14:0.035678279):0.007279641,(13:0.0005685417,(19:0.03016964331,15:0.006107992):0.0001535121):0.000796591):0.00052229693):0.02188684195);
tree gen.464 = [&U] (17:0.0056343127,(((12:0.009607978,18:0.001854902):0.0008443189,19:0.0134419335):0.00163031,(((16:0.0267146294,13:0.0024426471):9.03872e-05,((11:0.008591787,(((4:0.02061763,(((2:0.02112511,1:0.02484628):0.006134165,3:0.02727118):0.05214296,(6:0.09600396,5:0.003486928):0.002846635):0.005787768):0.0009102728,(7:0.00916885,(8:0.00505699,9:0.0116153857):0.0067831112):0.0335305776):0.01253146,10:0.014594963):0.004981806):0.002238668,14:0.02977898):0.0099353682):0.0016468,15:0.009869769):0.00536632827):0.0004143178);
tree gen.465 = [&U] ((19:0.0190335683,18:0.002917407):0.0019713134,((16:0.02630188,(15:0.005692028,(13:0.0018253319,((11:0.01198469,((4:0.02254626,((((2:0.02383133,1:0.02806047):0.008352595,3:0.02552267):0.05264387,(6:0.1004169,5:0.007299175):0.0107133):0.007994746,(7:0.008166769,(8:0.004429599,9:0.0087759475):0.0052486624):0.0316462253):0.001261278):0.01450487,10:0.014522411):0.006415064):0.004176249,14:0.037409137):0.00858613542):5.233865e-05):0.006186117):0.001900929,(17:0.009474667,12:0.006604089):0.0001943367):0.0002029036);
tree gen.466 = [&U] ((17:0.0064937508,(12:0.01167055,18:0.003820732):0.00059032611):0.003353228,(((13:0.0025644957,15:0.007040134):0.0008653073,(16:0.02786275,19:0.03516241779):0.0006786606):0.0029359719,((11:0.0117796,(10:0.010511183,((((6:0.1053308,5:0.007303339):0.01307148,((1:0.03378372,2:0.01963721):0.007553948,3:0.0271334):0.07137168):0.002715684,(7:0.0067274419,(9:0.0158275164,8:0.006020629):0.006874062):0.0348653258):0.001774877,4:0.01821543):0.01087679):0.002024329):0.002361569,14:0.039456751):0.005280043):0.0235324853);
tree gen.467 = [&U] ((15:0.00621986315,(13:0.002745713,((19:0.0296753305,16:0.02970768):8.267792e-05,((11:0.007578457,(10:0.020047169,((((6:0.1135182,5:0.01013661):0.008753056,((1:0.02521728,2:0.01883082):0.009007897,3:0.02571496):0.05110451):0.006944949,((8:0.0081956625,9:0.0086006132):0.006122776,7:0.0052074231):0.03539806):0.003333449,4:0.01875796):0.008925192):0.001289495):0.006391199,14:0.034951667):0.008737135):0.0038249725):0.0009863642):0.01604682579,((18:0.002511537,12:0.0142090649):0.0020349594,17:0.0018614074):0.0018602257);
tree gen.468 = [&U] ((17:0.0025089479,(15:0.0078549263,(13:0.003787753,((11:0.01431491,((4:0.01954693,(((9:0.01165571,8:0.0040116077):0.0069077296,7:0.011206884):0.0363268604,(((2:0.01850439,1:0.03069708):0.0081624,3:0.01936213):0.05960215,(6:0.1194661,5:0.006163431):0.006854943):0.004667803):0.001579583):0.007947512,10:0.016127348):0.002445871):0.002878003,14:0.0297400401):0.007158457):0.0001345364):0.0093315906):0.0002423343,(16:0.03109373,(19:0.0155239346,(18:0.0023606295,12:0.007409052):0.001002807):0.0025874403):0.0006469194);
tree gen.469 = [&U] (((13:0.002563792,15:0.00935429212):0.0024113914,((11:0.006871603,((4:0.01940959,((7:0.007990047,(8:0.008082395,9:0.012233852):0.0061879171):0.038858915,(((2:0.01954526,1:0.02838739):0.005794281,3:0.01981209):0.04832608,(6:0.1229413,5:0.006248638):0.01050704):0.004939838):0.002785653):0.005318304,10:0.017354761):0.004171887):0.006156963,14:0.033998605):0.0064710112):0.005493115,((18:0.002754317,(19:0.013255026,12:0.009530566):0.0019789862):0.0007004858,(16:0.028863941,17:0.003654649009):0.0003200032):0.0056061556);
tree gen.470 = [&U] (((12:0.01130829,(19:0.0132744762,18:0.0009004818):0.0001529349):0.003705119,(16:0.0278050112,17:0.001266171):0.0024121128):0.00155212778,(((11:0.0115075,((4:0.02163555,((((2:0.0263208,1:0.02895132):0.00789303,3:0.02585955):0.04112154,(6:0.1123825,5:0.005643337):0.005802198):0.004006495,((9:0.0104247893,8:0.011773271):0.009770167,7:0.010566856):0.0380714637):0.00146659):0.006900282,10:0.008550714):0.00467151):0.004841314,14:0.0272906033):0.0075117978,(15:0.0049072785,13:0.00216316):0.002094406):0.0062244578);
tree gen.471 = [&U] (((((19:0.015449784,12:0.01207412):2.123609e-05,18:0.0043200992):0.00355014299,17:0.007896624):0.001300959,16:0.02518443):6.062338e-05,(((11:0.008737804,((4:0.01772186,((((2:0.01907183,1:0.02627991):0.01344664,3:0.03390676):0.05205769,(6:0.1204197,5:0.006100803):0.007423081):0.007099641,(7:0.00867824769,(8:0.0044625064,9:0.01130942):0.0036162682):0.03328444):0.001536116):0.01363815,10:0.015413618):0.002864767):0.006219591,14:0.037141664):0.007410225,(13:0.003375749,15:0.00719511):0.0017204961):0.0103512007);
tree gen.472 = [&U] ((13:0.001902291,(15:0.008759206,((11:0.00797153,((4:0.02043613,((((2:0.01938111,1:0.0341731):0.0111899,3:0.02817488):0.05299704,(6:0.1164543,5:0.004917088):0.01599613):0.003166409,(7:0.0077555503,(8:0.0133678196,9:0.01453815):0.00377549):0.03390582):0.002276048):0.008266005,10:0.013723157):0.002815465):0.003092538,14:0.029310326):0.00928948738):0.0001555429):0.0051675867,(17:0.004807554,(((18:0.004349276,19:0.011828741):0.0008407372,12:0.009024989):0.00248553,16:0.0263551114):0.0005612141):0.001389481);
tree gen.473 = [&U] ((((((15:0.004940362,13:0.00070042636):0.0001921644,((11:0.009990049,((((((2:0.02311385,1:0.03138409):0.004672686,3:0.02966947):0.04948189,(6:0.1164066,5:0.008275352):0.009593366):0.006961996,((8:0.0111903389,9:0.0122827822):0.0034403291,7:0.0099113399):0.0345678422):0.001835221,4:0.02069679):0.01293828,10:0.013333408):0.003150738):0.002139026,14:0.028322201):0.0118318241):0.01072147586,17:0.00268236):0.0007482754,19:0.010614563):0.0001887174,(12:0.008741379,16:0.02547696616):0.000116598):0.001133958,18:0.001388375);
tree gen.474 = [&U] (16:0.0280307573,((18:0.0038370247,12:0.009783326):0.001570816,((17:0.004945619,((13:0.00095494907,((11:0.01323502,((((((2:0.01592881,1:0.03237664):0.0048515,3:0.01950677):0.05176925,(6:0.1020039,5:0.008280257):0.007806821):0.00325182,(7:0.009960801,(9:0.0116121702,8:0.007588061):0.0125170565):0.0379005444):0.0008186393,4:0.02495079):0.007690257,10:0.014437655):0.005871706):0.00167473,14:0.036016919):0.0123442243):0.00197779764,15:0.005937113):0.00549183471):0.0004461994,19:0.0143130454):0.00019053846):0.0024089625);
tree gen.475 = [&U] ((((13:0.0003872502,((11:0.006486668,((((((2:0.01428943,1:0.0295851):0.006799764,3:0.02512676):0.0444921,(6:0.1305379,5:0.01244962):0.003561867):0.005471938,(7:0.009355203,(8:0.004273831,9:0.012484836):0.00758071694):0.031043441):0.00118941,4:0.0245481):0.006035614,10:0.014974301):0.002876432):0.004896864,14:0.028391381):0.006337827):0.0044951432,15:0.007952503):0.005300278,(((19:0.0142467521,12:0.006087418):0.0002596657,18:0.001244173):0.001448375,16:0.02835646469):8.300725e-05):0.0001327118,17:0.004783198);
tree gen.476 = [&U] (((12:0.006929078,(19:0.0195614275,18:0.002619701):0.0005719605):0.0033625808,(16:0.0267088846,17:0.007715434):0.001562988):0.000516492,((13:0.0022971066,15:0.004508107):0.00153112137,((11:0.01008362,((4:0.025743,(((9:0.011096641,8:0.00796987083):0.0054203152,7:0.0062562087):0.0325365184,(((2:0.02279168,1:0.03609235):0.006657921,3:0.02640226):0.04991341,(6:0.1140596,5:0.007894508):0.008658025):0.003476055):0.001911599):0.008260792,10:0.014751572):0.002065321):0.004889266,14:0.036770084):0.0072014302):0.007828699);
tree gen.477 = [&U] (16:0.030655612,(((15:0.0028002604,((11:0.008024926,(((((9:0.0068566906,8:0.008579024):0.00572456723,7:0.006036316):0.03456184,(((2:0.02091174,1:0.04257255):0.01074329,3:0.02715162):0.05393183,(6:0.1060699,5:0.002270837):0.01340783):0.003757122):0.0008739075,4:0.01696417):0.01150005,10:0.015499657):0.001572059):0.002661738,14:0.035301035):0.0098788369):0.000112235,13:0.00250365812):0.0074798928,(17:0.006685827,(12:0.005644456,(19:0.0159568569,18:0.0029351467):0.0005387305):0.001325987):0.001265637):0.0005619434);
tree gen.478 = [&U] ((18:0.003167359,12:0.0137988978):0.0014177312,((15:0.00652223315,(19:0.03637821427,(13:0.001166257,(((11:0.00948477,(10:0.015181534,(4:0.02142023,(((6:0.115232,5:0.003913335):0.007621831,(3:0.03526602,(2:0.01816408,1:0.03219509):0.01139056):0.05297439):0.004778021,(7:0.0075100465,(9:0.010822065,8:0.0067189877):0.0091644448):0.03086156472):0.0005896789):0.009544445):0.002626907):0.003603442,14:0.036319851):0.008199011,16:0.0313198294):0.001738709):0.0002837341):0.0005789836):0.0100155886,17:0.005503774):0.0017349002);
tree gen.479 = [&U] ((((19:0.0072573241,18:0.0037095561):0.0009940577,12:0.008270551):0.00119373,(((15:0.0053616894,13:0.002191784):0.0007445561,((11:0.01533466,((4:0.01625785,((((2:0.02465502,1:0.02704463):0.01128594,3:0.02707671):0.05368151,(6:0.1081669,5:0.006754636):0.01041977):0.003381993,(7:0.00471424134,(8:0.007468637,9:0.0102157031):0.00527459054):0.03043538):0.002817423):0.00537348,10:0.019428954):0.003704346):0.007432371,14:0.028059885):0.0091746344):0.005211168,16:0.03709803):0.0042655814):0.00156170738,17:0.004098491);
tree gen.480 = [&U] (16:0.0292248588,((17:0.0040128451,(12:0.009391323,18:0.002196169):0.00402039018):0.000132215,(13:0.0021003849,(((11:0.01335363,(10:0.011838426,(((6:0.09345486,5:0.007369837):0.01000913,(3:0.02983132,(2:0.01672425,1:0.0264885):0.004684326):0.04700466):0.003000715,(((8:0.007054042,9:0.01261669522):0.0058108882,7:0.0062652561):0.03136139,4:0.01814406):0.001455604):0.009389376):0.00126145):0.007240728,14:0.032129296):0.0070239243,(15:0.003134853,19:0.0285022505):0.0002719582):0.001975194):0.0075447476):0.001173444);
tree gen.481 = [&U] (16:0.0220707802,((17:0.0038116555,((19:0.01572748,12:0.008608635):0.0010341122,18:0.004653838):0.00068723315):0.0007230871,(((11:0.01178267,((((((2:0.021668,1:0.02824736):0.005442502,3:0.02527531):0.04647698,(6:0.1010352,5:0.007818639):0.01235107):0.00702497,(7:0.005666911,(8:0.008333495,9:0.0136590891):0.010491073):0.03645621):0.001495653,4:0.01956087):0.009540587,10:0.018146623):0.002835077):0.0044995,14:0.0348508981):0.0077477432,(13:0.0006934385,15:0.007208371):0.0001955422):0.008953462):0.004373549);
tree gen.482 = [&U] ((((((((10:0.015259577,(4:0.02118586,((7:0.006825789,(8:0.0069815057,9:0.009773938):0.006005455):0.0393272607,(((2:0.02027797,1:0.03249791):0.008036714,3:0.02556986):0.04823446,(6:0.1099665,5:0.008440378):0.009995841):0.005051952):0.003210433):0.007574196):0.0004935644,11:0.01240626):0.004958658,14:0.032079833):0.005746445,16:0.0234041325):0.0014445709,19:0.04203633397):0.0005789927,(13:0.002365469,15:0.004405082):0.00198509526):0.0084020107,(12:0.009974832,18:0.003939233):0.0016743974):0.0007259753,17:0.006923966);
tree gen.483 = [&U] (17:0.003995105,((12:0.009082115,(19:0.0154004426,18:0.003539063):0.0019231242):0.0025242567,(16:0.030522918,(((11:0.01074493,((4:0.01549741,((7:0.0084713929,(8:0.0086219757,9:0.0112658604):0.0042188569):0.0359491527,(((2:0.02292526,1:0.03471912):0.009788756,3:0.03219107):0.05199538,(6:0.1068462,5:0.00551262):0.006950043):0.003803123):0.001096455):0.01096635,10:0.014147717):0.003750555):0.009426719,14:0.0286960621):0.00810136,(13:0.0006067893,15:0.006301724):0.00124183932):0.0102368748):0.0006501465):0.0002947027);
tree gen.484 = [&U] ((17:0.001764125,((19:0.0182907367,(18:0.001944373,12:0.007899423):0.00097671043):0.0019786215,(((11:0.01216388,((((((2:0.02263645,1:0.03155484):0.001944766,3:0.03001734):0.05844169,(6:0.1081637,5:0.008509452):0.01001799):0.007032074,(7:0.0058742749,(8:0.008526666,9:0.013173685):0.00289656453):0.0328944647):0.002858006,4:0.0211972):0.009092176,10:0.014577005):0.002826232):0.004521975,14:0.030222451):0.007457907,(13:0.0024709771,15:0.007724441):0.0008241634):0.00521297913):0.0003352523):0.001780296,16:0.021338854);
tree gen.485 = [&U] ((((19:0.0077434557,(12:0.005961989,18:0.0021000088):0.0004107301):0.001493463,17:0.00429089):0.0009715863,(13:0.001968849,(((11:0.009894563,((((((2:0.01745267,1:0.03882105):0.007970662,3:0.02880904):0.04690411,(6:0.1040596,5:0.008424246):0.01204444):0.001520449,((8:0.011338112,9:0.009178002):0.0059046051,7:0.0069401988):0.03684510266):0.002223895,4:0.02089669):0.007283222,10:0.017229773):0.006999044):0.007257545,14:0.044236827):0.0117310068,15:0.0055630046):0.000103984):0.0107420667):0.004155041237,16:0.023053731);
tree gen.486 = [&U] (16:0.0243196292,(((12:0.006232982,19:0.02180828222):0.001280416,(((15:0.01285949027,((11:0.01255786,((((((2:0.01964326,1:0.03390316):0.01333222,3:0.02723928):0.04707292,(6:0.09282981,5:0.004796879):0.007106829):0.008412513,(7:0.008002209,(8:0.008879011,9:0.009503186):0.00519526394):0.03235548942):0.001303281,4:0.02288134):0.008546102,10:0.021625676):0.002683959):0.00436781,14:0.037195981):0.00720459):0.0005399018,13:0.002796915):0.01064191221,18:0.004133548):0.00090662888):8.614295e-05,17:0.005026545):0.0008101869);
tree gen.487 = [&U] ((((((11:0.008451233,((((((2:0.02506233,1:0.03578715):0.00798227,3:0.02593444):0.05270389,(6:0.1029675,5:0.00635436):0.01376201):0.003767507,((9:0.014503316,8:0.00845598):0.00510850911,7:0.013771924):0.02530258):0.002813515,4:0.02121445):0.006683528,10:0.016378589):0.002754694):0.005668767,14:0.033970375):0.005185745,(13:0.0014502119,15:0.0043317044):0.0017728951):0.0108064585,17:0.0039380632):0.0003256401,((18:0.0032162943,12:0.006926076):0.0001371689,19:0.0114184954):0.0005272477):0.002402012,16:0.031150306);
tree gen.488 = [&U] ((19:0.0112593984,(12:0.0083496188,18:0.003198177):0.0002885492):0.0001202003,(((((11:0.01042015,((((((2:0.02546495,1:0.03466163):0.007164435,3:0.02909672):0.05475262,(6:0.1137722,5:0.004324458):0.006316671):0.005613447,((9:0.0114877375,8:0.0106154792):0.003900456,7:0.01241201681):0.028246428):0.004529446,4:0.02537713):0.009991504,10:0.020473501):0.002089897):0.003152156,14:0.0287106137):0.0059596671,13:0.001638403):0.00144150511,15:0.006901515):0.005713393,(17:0.002473545,16:0.0341773211):0.0002607297):0.0015785242);
tree gen.489 = [&U] ((((19:0.0176722569,18:0.001754252):0.000328484,12:0.005692854):0.00208440854,(17:0.0051626227,(15:0.0051297739,(13:0.0012105,((11:0.01004783,((4:0.0213538,((7:0.00763698,(8:0.005969597,9:0.0111914223):0.0058913581):0.03631375,(((2:0.01717207,1:0.02687506):0.01660667,3:0.0287252):0.049332575,(6:0.09750886,5:0.004297551):0.007368335):0.003114861):0.002957741):0.01014628,10:0.018386689):0.003710308):0.004103154,14:0.031173409):0.0064529606):0.001427931):0.0086024585):0.0005027466):0.001174828,16:0.0293008023);
tree gen.490 = [&U] (((18:0.002661079,12:0.0065223481):0.0003811041,(((13:0.002382085,15:0.00793208):0.000384707,(19:0.03243020908,(((10:0.016847579,(((7:0.007737405,(9:0.0086044613,8:0.007889884):0.0060877634):0.03472407,(((2:0.01588421,1:0.02682715):0.005148286,3:0.03110821):0.059509,(6:0.08988161,5:0.005615024):0.009397138):0.004586133):0.001440295,4:0.02433655):0.01120727):0.002731183,11:0.0108147):0.004952998,14:0.038666176):0.0086945353):0.001833705):0.005172436,16:0.026965331):0.00225296):0.0004916494,17:0.0021878316);
tree gen.491 = [&U] ((17:0.00330931,(((19:0.017387387,18:0.0068308335):0.0003200915,12:0.01357472):0.003933483,(13:0.00143464692,(((11:0.008593352,((((7:0.00920171735,(8:0.00680672,9:0.009098588):0.005912553):0.0346104717,(((2:0.01840283,1:0.0370019):0.008292766,3:0.017777):0.04646145,(6:0.08508511,5:0.01252473):0.008911275):0.001666097):0.0002931964,4:0.02157915):0.01069443,10:0.020615238):0.001781913):0.00736778,14:0.035945525):0.0105320018,15:0.0056193514):0.00023522417):0.008492941):0.0028247073):0.001275561,16:0.0297711256);
tree gen.492 = [&U] (16:0.02848643,(((13:0.0008672347,(15:0.0047326294,((11:0.009266767,((4:0.01681441,((((2:0.0251655,1:0.0298841):0.005984169,3:0.03002817):0.0546487,(6:0.09593584,5:0.008825942):0.003517494):0.002815065,((9:0.0128464158,8:0.0050480463):0.0065900722,7:0.007875324):0.036181897):0.0005669444):0.01247649,10:0.02311304):0.00526264):0.005306388,14:0.032320372):0.0071202248):0.0018589688):0.008436014,((18:0.001548156,12:0.013184262):0.0003548608,19:0.015159085):0.0008481154):0.00075607582,17:0.004904616):0.0005465596);
tree gen.493 = [&U] (((13:0.0031992657,(15:0.0085268773,((11:0.01158063,((((7:0.00783045,(9:0.0117838372,8:0.008712989):0.008377639):0.03827712,(((2:0.02607102,1:0.0223597):0.002425528,3:0.02507271):0.04976038,(6:0.1040858,5:0.009693201):0.009640662):0.005016443):0.000318377,4:0.02470626):0.006446021,10:0.011842568):0.003881793):0.003745347,14:0.037686221):0.011029993):0.001063399):0.0070447122,(12:0.009957035,(18:0.005428505,19:0.01524061):0.002626371):0.0004748778):0.001061904,(17:0.006036702,16:0.029728066):0.0028117501);
tree gen.494 = [&U] (((13:0.0001663303,((11:0.01217237,((((((2:0.02762576,1:0.02390755):0.00501525,3:0.02594165):0.06253664,(6:0.1364564,5:0.005416271):0.01057852):0.005637176,4:0.01839529):0.001657009,((9:0.013728666,8:0.0123656512):0.0094865681,7:0.0065616997):0.03296767):0.00707424,10:0.019586715):0.003848511):0.003594595,14:0.032680893):0.01204293):0.00073430559,15:0.005986603):0.0046937804,(17:0.0030826043,((12:0.01257566,(18:0.001674623,19:0.01125947576):0.001273693):0.0009774815,16:0.025675559):7.098914e-05):0.001152204);
tree gen.495 = [&U] (16:0.032296991,(((18:0.0008431124,19:0.0137728252):0.0004891606,12:0.01052138):0.0008269527,(17:0.0033021246,(15:0.00469173579,(13:0.00181567686,((11:0.005839005,((4:0.02215367,((7:0.012987565,(8:0.004843228,9:0.0094759691):0.00845515936):0.02887463,(((2:0.0214264,1:0.0233767):0.007419667,3:0.02460785):0.04669837,(6:0.1410632,5:0.0033583):0.01176393):0.009053226):0.001574221):0.008404652,10:0.016881914):0.0009797641):0.004918139,14:0.038516518):0.005632532):0.0005594607):0.01226434):0.0020791344):0.0006205889);
tree gen.496 = [&U] ((((18:0.006053044,(19:0.016612219,12:0.00826557):7.7166181e-05):0.00203328841,17:0.001826107):0.0001880862,16:0.023386689):0.0005479913,((13:0.001049409,15:0.0075062243):0.0033160781,((11:0.006453424,((4:0.03177384,((7:0.005966809,(9:0.0101089,8:0.007462133):0.0077020722):0.03149736,(((2:0.02144991,1:0.02793844):0.007875614,3:0.02506065):0.04516415,(6:0.1325148,5:0.002233902):0.01741827):0.00399488):0.0007869684):0.00495303,10:0.016189518):0.002310435):0.002295698,14:0.046334699):0.006389141):0.0104342688);
tree gen.497 = [&U] ((16:0.023734778,((15:0.00464528,(((11:0.009146973,((((7:0.006348894,(9:0.008387266,8:0.011321724):0.0059060965):0.035763367,(((2:0.02292217,1:0.04119586):0.009355163,3:0.03249429):0.04632505,(6:0.1171476,5:0.002810217):0.02440658):0.002379881):0.001301342,4:0.02016163):0.008450454,10:0.014616936):0.002037398):0.00450362,14:0.033647578):0.0090955072,13:0.0006601649):0.003194481):0.00770190981,(19:0.0149930202,(18:0.001242548,12:0.0062600602):0.0003676627):0.001850495):0.0003756653):0.0003703388,17:0.002814103);
tree gen.498 = [&U] ((((13:0.001491815,(((11:0.01346106,((4:0.02903083,((((2:0.01921667,1:0.03424766):0.007707905,3:0.02812964):0.04010334,(6:0.1052199,5:0.005168847):0.01277641):0.003576444,(7:0.0077070501,(9:0.0097925182,8:0.0026600933):0.0091482138):0.02848744):0.0009527479):0.006801703,10:0.018783176):0.003440025):0.002987217,14:0.028901425):0.0083891437,15:0.005853517):0.0016276171):0.0061734976,16:0.02394665):0.0006598243,17:0.003966162):0.0001244468,(19:0.0190131316,(12:0.005066445,18:0.002630794):0.001611231):0.0002686456);
tree gen.499 = [&U] (((13:0.00338021542,(((11:0.0172896,((4:0.01911683,((((2:0.02201757,1:0.03338733):0.00812034,3:0.02318797):0.05000998,(6:0.1150326,5:0.004796447):0.009255618):0.003657537,(7:0.010041862,(8:0.009003342,9:0.013753225):0.008675316):0.03025597):0.001197433):0.007228274,10:0.015875079):0.002424924):0.006867885,14:0.027778961):0.0055804097,15:0.008914451):2.918875e-05):0.006059542,(17:0.0042594083,(12:0.01226954,(18:0.00351949832,19:0.0096002757):0.0001322294):0.0007704661):0.0009555795):0.00082021889,16:0.026119364);
end;
