# Supplementary material for: Phylogenomics and classification of Cactaceae based on hundreds of nuclear genes
Source: Plant Syst Evol. 2025 Aug 11;311(5):28. doi: 10.1007/s00606-025-01948-z (PMC12339657; doi:10.1007/s00606-025-01948-z)
Supplement: Supplementary file 4 — Online Resource 4: Containing alignments and RAxML gene trees for all included loci and all phylogenetic datasets (ZIP 10372 KB) [file 606_2025_1948_MOESM4_ESM.zip › de Vos et al_ESM_4/ESM_data_bucky/5910_consensus.mafft.fastabuckytrees_pruned.in]

translate
1 0_Anacampserotaceae_P9315,
2 0_Anacampserotaceae_P9319,
3 0_Anacampserotaceae_P9321,
4 1a_Pereskioideae-Leu_P4619,
5 1b_Pereskioideae-ss_P4637,
6 1b_Pereskioideae-ss_S7212,
7 2a_Opuntioideae-Opuntieae_P4585,
8 2b_Opuntioideae-Cylindropuntieae_P9253,
9 2c_Opuntioideae-Pterocacteae_P4571,
10 3_Maihuenioideae_S5849,
11 4_Blossfeldioideae_P8439,
12 5a_Cactoideae-Lymanbensonieae_P9185,
13 5b_Cactoideae-Copiapoeae_P8881,
14 5c_Cactoideae-Cacteae_P9261,
15 5d_Cactoideae-Phyllocacteae_P9255,
16 5e_Cactoideae-Fraileeae_P9233,
17 5f_Cactoideae-Rhipsalideae_P4563,
18 5g_Cactoideae-Notocacteae_P5169,
19 5h_Cactoideae-Cereeae_P9183;
((((((((((((1,3),2),(5,(6,((7,8),9)))),4),10),11),17),14),(15,18)),12),13),16,19); 2
(((((((((((1,3),2),(4,(5,(6,((7,8),9))))),10),11),17),(12,14)),13),15),18),16,19); 2
(((((((((((((((1,2),3),6),10),((7,8),9)),4),5),17),11),16),15),14),18),13),12,19); 1
((((((((((((((1,(2,3)),6),((7,8),9)),4),5),10),11),17),14),18),16),15),13),12,19); 1
((((((((((((((1,2),3),5),((7,8),9)),6),4),10),11),17),16),15),18),(12,14)),13,19); 1
((((((((((((((1,2),3),5),(6,((7,8),9))),4),10),11),17),14),15),18),16),12),13,19); 1
((((((((((((((1,2),3),5),(6,((7,8),9))),4),10),11),17),15),18),14),12),13),16,19); 1
((((((((((((((1,2),3),5),(6,((7,8),9))),4),10),11),17),16),15),14),18),13),12,19); 1
((((((((((((((1,2),3),5),(6,((7,8),9))),4),10),11),17),18),15),14),12),13),16,19); 1
((((((((((((((1,2),3),5),6),((7,8),9)),4),10),11),17),13),14),15),(16,18)),12,19); 1
((((((((((((((1,3),2),(4,10)),((7,8),9)),5),6),11),17),16),18),15),14),13),12,19); 1
((((((((((((((1,3),2),(4,6)),((7,8),9)),5),10),17),11),18),16),14),12),15),13,19); 1
((((((((((((((1,3),2),10),(6,((7,8),9))),4),5),11),17),14),15),18),16),13),12,19); 1
((((((((((((((1,3),2),4),((7,8),9)),6),5),10),11),17),14),(16,18)),15),13),12,19); 1
((((((((((((((1,3),2),4),(6,((7,8),9))),5),10),11),17),13),18),15),16),14),12,19); 1
((((((((((((((1,3),2),5),((7,8),9)),6),4),10),11),17),18),14),(15,16)),13),12,19); 1
((((((((((((((1,3),2),5),(4,((7,8),9))),6),10),17),11),14),18),15),16),13),12,19); 1
((((((((((((((1,3),2),5),(6,((7,8),9))),4),10),11),17),15),18),12),14),13),16,19); 1
((((((((((((((1,3),2),5),(6,((7,8),9))),4),10),11),17),16),14),18),15),13),12,19); 1
((((((((((((((1,3),2),5),(6,((7,8),9))),4),10),11),18),17),16),14),13),15),12,19); 1
((((((((((((((1,3),2),5),4),((7,8),9)),10),6),11),17),18),16),14),(12,13)),15,19); 1
((((((((((((((1,3),2),5),4),(6,((7,8),9))),10),11),18),17),15),14),13),16),12,19); 1
((((((((((((((1,3),2),5),6),((7,8),9)),4),10),11),18),17),(12,14)),16),15),13,19); 1
((((((((((((((1,3),2),5),6),4),((7,8),9)),10),11),17),15),18),(12,16)),14),13,19); 1
(((((((((((((1,(2,3)),5),(6,((7,8),9))),4),10),11),18),17),15),14),16),13),12,19); 1
(((((((((((((1,(2,3)),5),4),(6,((7,8),9))),10),11),17),16),15),14),18),13),12,19); 1
(((((((((((((1,(2,3)),6),4),((7,8),9)),5),10),11),17),(14,16)),18),13),15),12,19); 1
(((((((((((((1,(2,3)),6),4),((7,8),9)),5),10),17),11),(12,14)),15),18),13),16,19); 1
(((((((((((((1,2),3),(5,((7,8),9))),4),6),10),11),17),(12,18)),15),13),14),16,19); 1
(((((((((((((1,2),3),(6,((7,8),9))),4),5),10),11),15),(14,16)),18),17),13),12,19); 1
(((((((((((((1,2),3),(6,((7,8),9))),4),5),10),11),17),(14,16)),18),15),13),12,19); 1
(((((((((((((1,2),3),10),(6,((7,8),9))),4),5),17),11),18),(15,16)),14),13),12,19); 1
(((((((((((((1,2),3),10),6),4),((7,8),9)),5),18),(11,17)),(14,16)),15),12),13,19); 1
(((((((((((((1,2),3),5),(4,(6,((7,8),9)))),10),11),17),16),14),18),12),15),13,19); 1
(((((((((((((1,2),3),5),(6,((7,8),9))),10),4),11),17),18),13),(12,14)),15),16,19); 1
(((((((((((((1,2),3),5),(6,((7,8),9))),4),10),11),17),(14,16)),18),15),13),12,19); 1
(((((((((((((1,2),3),5),(6,((7,8),9))),4),10),11),17),12),18),15),(14,16)),13,19); 1
(((((((((((((1,2),3),5),(6,((7,8),9))),4),10),11),17),16),18),14),(13,15)),12,19); 1
(((((((((((((1,2),3),5),(6,((7,8),9))),4),10),11),17),18),(15,16)),14),13),12,19); 1
(((((((((((((1,2),3),5),(6,((7,8),9))),4),10),11),17),18),14),(12,15)),16),13,19); 1
(((((((((((((1,2),3),5),(6,((7,8),9))),4),10),11),17),18),15),(12,14)),16),13,19); 1
(((((((((((((1,2),3),5),6),((7,8),9)),(4,10)),11),17),18),15),16),13),(12,14),19); 1
(((((((((((((1,2),3),5),6),((7,8),9)),4),10),11),18),17),(15,16)),(12,14)),13,19); 1
(((((((((((((1,2),3),6),((7,8),9)),4),10),5),11),17),(15,16)),18),14),(12,13),19); 1
(((((((((((((1,2),3),6),(5,((7,8),9))),4),10),11),(17,18)),16),13),14),15),12,19); 1
(((((((((((((1,2),3),6),4),5),((7,8),9)),10),11),(17,18)),13),(12,14)),15),16,19); 1
(((((((((((((1,3),2),((5,((7,8),9)),6)),4),10),11),17),18),16),14),15),13),12,19); 1
(((((((((((((1,3),2),((5,6),((7,8),9))),4),10),11),17),18),14),15),16),13),12,19); 1
(((((((((((((1,3),2),((5,6),((7,8),9))),4),10),11),17),18),15),14),13),16),12,19); 1
(((((((((((((1,3),2),(4,6)),((7,8),9)),5),10),11),17),16),15),(12,14)),18),13,19); 1
(((((((((((((1,3),2),10),((4,((7,8),9)),6)),5),11),17),18),16),14),15),13),12,19); 1
(((((((((((((1,3),2),10),((7,8),9)),(4,6)),5),17),11),(12,14)),15),18),13),16,19); 1
(((((((((((((1,3),2),10),(4,((7,8),9))),6),5),11),17),14),15),(16,18)),13),12,19); 1
(((((((((((((1,3),2),10),(4,((7,8),9))),6),5),11),18),17),14),16),(13,15)),12,19); 1
(((((((((((((1,3),2),10),(4,(6,((7,8),9)))),5),11),17),14),18),13),16),15),12,19); 1
(((((((((((((1,3),2),10),(4,6)),((7,8),9)),5),11),17),15),18),16),13),(12,14),19); 1
(((((((((((((1,3),2),10),(6,((7,8),9))),4),5),11),17),15),(12,14)),16),13),18,19); 1
(((((((((((((1,3),2),10),4),6),((7,8),9)),5),17),11),18),13),((14,16),15)),12,19); 1
(((((((((((((1,3),2),4),(6,10)),((7,8),9)),5),11),18),17),15),(12,14)),13),16,19); 1
(((((((((((((1,3),2),4),6),(5,10)),((7,8),9)),17),11),14),18),16),(12,13)),15,19); 1
(((((((((((((1,3),2),5),(((7,8),9),10)),6),4),11),17),(12,14)),16),15),18),13,19); 1
(((((((((((((1,3),2),5),((4,((7,8),9)),6)),10),11),17),14),16),18),15),13),12,19); 1
(((((((((((((1,3),2),5),((4,6),((7,8),9))),10),17),11),16),15),18),14),13),12,19); 1
(((((((((((((1,3),2),5),((7,8),9)),(4,6)),10),11),17),16),18),14),15),(12,13),19); 1
(((((((((((((1,3),2),5),((7,8),9)),6),4),10),11),17),16),14),(15,18)),(12,13),19); 1
(((((((((((((1,3),2),5),(4,((7,8),9))),10),6),11),17),16),14),18),15),(12,13),19); 1
(((((((((((((1,3),2),5),(4,((7,8),9))),6),10),11),17),15),(14,18)),16),13),12,19); 1
(((((((((((((1,3),2),5),(4,(6,((7,8),9)))),10),11),17),13),12),14),18),15),16,19); 1
(((((((((((((1,3),2),5),(4,(6,((7,8),9)))),10),11),17),14),18),15),16),13),12,19); 1
(((((((((((((1,3),2),5),(4,(6,((7,8),9)))),10),11),17),16),15),18),14),13),12,19); 1
(((((((((((((1,3),2),5),(4,6)),((7,8),9)),10),(11,17)),14),15),18),12),13),16,19); 1
(((((((((((((1,3),2),5),(6,((7,8),9))),4),10),11),(16,17)),15),14),13),18),12,19); 1
(((((((((((((1,3),2),5),(6,((7,8),9))),4),10),11),16),17),(14,15)),18),13),12,19); 1
(((((((((((((1,3),2),5),(6,((7,8),9))),4),10),11),17),(12,14)),13),15),18),16,19); 1
(((((((((((((1,3),2),5),(6,((7,8),9))),4),10),11),17),14),(15,16)),13),18),12,19); 1
(((((((((((((1,3),2),5),(6,((7,8),9))),4),10),11),17),15),14),(13,18)),16),12,19); 1
(((((((((((((1,3),2),5),(6,((7,8),9))),4),10),11),17),18),15),13),(12,14)),16,19); 1
(((((((((((((1,3),2),5),6),((7,8),9)),4),10),11),(17,18)),15),(14,16)),12),13,19); 1
(((((((((((((1,3),2),5),6),((7,8),9)),4),10),11),17),(13,14)),18),(15,16)),12,19); 1
(((((((((((((1,3),2),5),6),((7,8),9)),4),10),11),17),14),(16,18)),15),(12,13),19); 1
(((((((((((((1,3),2),5),6),((7,8),9)),4),10),11),17),16),(14,(15,18))),13),12,19); 1
(((((((((((((1,3),2),5),6),4),((7,8),9)),10),11),16),17),(12,15)),(14,18)),13,19); 1
(((((((((((((1,3),2),6),((7,8),9)),4),5),10),11),17),18),(12,14)),(15,16)),13,19); 1
(((((((((((((1,3),2),6),4),((7,8),9)),10),5),(11,17)),18),14),(15,16)),13),12,19); 1
(((((((((((((1,3),2),6),4),((7,8),9)),5),10),11),17),18),((12,14),13)),15),16,19); 1
(((((((((((((1,3),2),6),5),((7,8),9)),4),10),11),17),16),(14,15)),18),(12,13),19); 1
((((((((((((1,(2,3)),(5,(6,((7,8),9)))),4),10),11),17),13),14),15),12),18),16,19); 1
((((((((((((1,(2,3)),(5,(6,((7,8),9)))),4),10),11),17),16),18),14),15),13),12,19); 1
((((((((((((1,(2,3)),10),((4,6),((7,8),9))),5),11),17),16),14),18),15),13),12,19); 1
((((((((((((1,(2,3)),10),(4,(6,((7,8),9)))),5),11),17),12),18),14),13),15),16,19); 1
((((((((((((1,(2,3)),10),(4,(6,((7,8),9)))),5),11),17),15),16),13),18),14),12,19); 1
((((((((((((1,(2,3)),4),(6,((7,8),9))),5),10),17),11),18),16),(14,15)),13),12,19); 1
((((((((((((1,(2,3)),5),((4,6),((7,8),9))),10),11),17),12),14),15),13),18),16,19); 1
((((((((((((1,(2,3)),5),((4,6),((7,8),9))),10),11),17),18),15),12),14),16),13,19); 1
((((((((((((1,(2,3)),5),((7,8),9)),4),6),10),11),17),13),((14,16),15)),18),12,19); 1
((((((((((((1,(2,3)),5),((7,8),9)),4),6),10),11),17),18),(14,(15,16))),12),13,19); 1
((((((((((((1,(2,3)),5),(4,((7,8),9))),6),10),11),17),14),18),15),(12,13)),16,19); 1
((((((((((((1,(2,3)),5),(4,6)),((7,8),9)),10),11),(17,18)),15),16),14),13),12,19); 1
((((((((((((1,(2,3)),5),(4,6)),((7,8),9)),10),11),17),16),(12,14)),15),18),13,19); 1
((((((((((((1,(2,3)),5),(6,((7,8),9))),4),10),11),17),15),18),14),(12,13)),16,19); 1
((((((((((((1,(2,3)),5),(6,((7,8),9))),4),10),11),17),16),14),18),15),(12,13),19); 1
((((((((((((1,(2,3)),5),(6,((7,8),9))),4),10),17),11),16),13),(12,14)),15),18,19); 1
((((((((((((1,(2,3)),5),6),((7,8),9)),4),10),11),17),14),(15,18)),(12,13)),16,19); 1
((((((((((((1,(2,3)),5),6),((7,8),9)),4),10),11),17),18),((12,14),13)),15),16,19); 1
((((((((((((1,(2,3)),5),6),((7,8),9)),4),10),11),17),18),(14,(15,16))),12),13,19); 1
((((((((((((1,(2,3)),6),4),((7,8),9)),5),10),11),17),18),16),(12,14)),(13,15),19); 1
((((((((((((1,2),3),(((4,6),((7,8),9)),5)),10),11),17),16),18),14),15),13),12,19); 1
((((((((((((1,2),3),((6,((7,8),9)),10)),4),5),11),17),18),14),15),(13,16)),12,19); 1
((((((((((((1,2),3),((7,8),9)),(4,6)),5),10),11),15),18),(12,14)),(16,17)),13,19); 1
((((((((((((1,2),3),(5,(6,((7,8),9)))),4),10),11),17),(16,18)),15),14),13),12,19); 1
((((((((((((1,2),3),10),((4,6),((7,8),9))),5),11),17),15),18),13),(12,14)),16,19); 1
((((((((((((1,2),3),10),4),(6,((7,8),9))),5),(11,17)),16),(14,18)),15),13),12,19); 1
((((((((((((1,2),3),4),((5,6),((7,8),9))),10),17),11),(12,14)),15),13),18),16,19); 1
((((((((((((1,2),3),4),(5,((7,8),9))),6),10),11),17),15),((12,13),14)),18),16,19); 1
((((((((((((1,2),3),5),((4,((7,8),9)),6)),10),11),17),15),18),13),(12,14)),16,19); 1
((((((((((((1,2),3),5),((4,6),((7,8),9))),10),11),17),15),18),(14,16)),13),12,19); 1
((((((((((((1,2),3),5),((4,6),((7,8),9))),10),11),17),15),18),13),(12,14)),16,19); 1
((((((((((((1,2),3),5),((4,6),((7,8),9))),10),11),17),16),(15,18)),14),13),12,19); 1
((((((((((((1,2),3),5),((4,6),((7,8),9))),10),11),17),16),15),18),(12,14)),13,19); 1
((((((((((((1,2),3),5),((4,6),((7,8),9))),10),11),17),16),18),15),14),(12,13),19); 1
((((((((((((1,2),3),5),((4,6),((7,8),9))),10),17),11),18),(12,14)),15),13),16,19); 1
((((((((((((1,2),3),5),((7,8),9)),(4,10)),6),11),17),18),14),(15,16)),(12,13),19); 1
((((((((((((1,2),3),5),((7,8),9)),6),4),10),11),17),18),16),(((12,14),13),15),19); 1
((((((((((((1,2),3),5),(4,(6,((7,8),9)))),10),11),17),16),14),18),15),(12,13),19); 1
((((((((((((1,2),3),5),(4,6)),((7,8),9)),10),11),17),18),(12,14)),(13,16)),15,19); 1
((((((((((((1,2),3),5),(4,6)),((7,8),9)),10),17),11),((12,15),14)),13),18),16,19); 1
((((((((((((1,2),3),5),(6,((7,8),9))),(4,10)),17),11),(15,16)),18),14),13),12,19); 1
((((((((((((1,2),3),5),(6,((7,8),9))),4),10),11),17),((15,16),18)),14),13),12,19); 1
((((((((((((1,2),3),5),6),((7,8),9)),4),10),11),(17,18)),15),((12,14),13)),16,19); 1
((((((((((((1,2),3),6),(((7,8),9),10)),4),5),11),17),18),15),((12,14),13)),16,19); 1
((((((((((((1,2),3),6),((7,8),9)),4),10),5),11),17),((12,14),18)),(13,15)),16,19); 1
((((((((((((1,3),2),((4,6),((7,8),9))),5),10),11),17),14),(15,16)),13),18),12,19); 1
((((((((((((1,3),2),((7,8),9)),(4,6)),5),10),11),(17,18)),13),16),(12,15)),14,19); 1
((((((((((((1,3),2),(4,((5,6),((7,8),9)))),10),11),17),13),14),16),15),18),12,19); 1
((((((((((((1,3),2),(4,10)),(6,((7,8),9))),5),11),17),15),(12,14)),13),18),16,19); 1
((((((((((((1,3),2),(5,((7,8),9))),(4,6)),10),11),15),16),13),18),17),(12,14),19); 1
((((((((((((1,3),2),(5,(6,((7,8),9)))),4),10),11),17),(14,18)),15),12),13),16,19); 1
((((((((((((1,3),2),(5,6)),((7,8),9)),4),10),11),17),(15,18)),16),13),(12,14),19); 1
((((((((((((1,3),2),(6,((7,8),9))),4),10),5),11),17),(14,(15,18))),12),13),16,19); 1
((((((((((((1,3),2),(6,10)),(4,(5,((7,8),9)))),11),17),14),15),18),12),16),13,19); 1
((((((((((((1,3),2),(6,10)),4),((7,8),9)),5),16),18),14),(11,17)),(13,15)),12,19); 1
((((((((((((1,3),2),10),((4,((7,8),9)),6)),5),11),(17,18)),15),14),13),12),16,19); 1
((((((((((((1,3),2),10),((4,((7,8),9)),6)),5),11),17),14),(13,18)),16),15),12,19); 1
((((((((((((1,3),2),10),((4,((7,8),9)),6)),5),11),17),18),15),(12,14)),13),16,19); 1
((((((((((((1,3),2),10),((4,6),((7,8),9))),5),11),17),(12,13)),18),15),14),16,19); 1
((((((((((((1,3),2),10),((7,8),9)),(4,6)),5),(11,17)),15),(14,18)),12),13),16,19); 1
((((((((((((1,3),2),10),((7,8),9)),(4,6)),5),11),17),15),18),14),((12,13),16),19); 1
((((((((((((1,3),2),10),(4,((7,8),9))),(5,6)),11),17),18),14),(15,16)),13),12,19); 1
((((((((((((1,3),2),10),(4,(5,(6,((7,8),9))))),11),17),14),16),15),18),12),13,19); 1
((((((((((((1,3),2),10),(4,(6,((7,8),9)))),5),11),17),(15,18)),14),12),13),16,19); 1
((((((((((((1,3),2),10),(4,(6,((7,8),9)))),5),11),18),17),13),15),(12,14)),16,19); 1
((((((((((((1,3),2),10),(4,(6,((7,8),9)))),5),17),11),13),18),(12,14)),15),16,19); 1
((((((((((((1,3),2),10),(6,((7,8),9))),4),5),11),17),15),((13,18),16)),14),12,19); 1
((((((((((((1,3),2),10),4),((7,8),9)),6),5),17),16),(12,14)),18),(11,(13,15)),19); 1
((((((((((((1,3),2),10),4),(5,(6,((7,8),9)))),11),17),15),16),18),14),(12,13),19); 1
((((((((((((1,3),2),10),4),(6,((7,8),9))),5),(11,17)),14),(15,18)),16),13),12,19); 1
((((((((((((1,3),2),10),4),(6,((7,8),9))),5),(11,17)),16),13),(14,18)),15),12,19); 1
((((((((((((1,3),2),10),4),(6,((7,8),9))),5),14),18),(11,16)),(15,17)),13),12,19); 1
((((((((((((1,3),2),4),((5,((7,8),9)),6)),10),11),17),18),16),15),(12,14)),13,19); 1
((((((((((((1,3),2),4),((5,6),((7,8),9))),10),11),17),18),(12,15)),14),13),16,19); 1
((((((((((((1,3),2),4),((5,6),((7,8),9))),10),11),17),18),16),13),(12,14)),15,19); 1
((((((((((((1,3),2),4),((7,8),9)),10),(5,6)),(11,17)),14),16),(13,15)),18),12,19); 1
((((((((((((1,3),2),4),(5,(6,((7,8),9)))),10),11),17),16),(14,15)),13),18),12,19); 1
((((((((((((1,3),2),4),(6,((7,8),9))),10),5),(11,17)),(14,18)),16),13),15),12,19); 1
((((((((((((1,3),2),5),((4,((7,8),9)),6)),10),11),17),14),18),(15,16)),13),12,19); 1
((((((((((((1,3),2),5),((4,((7,8),9)),6)),10),11),17),16),(14,15)),18),13),12,19); 1
((((((((((((1,3),2),5),((4,6),((7,8),9))),10),11),17),13),15),(12,14)),18),16,19); 1
((((((((((((1,3),2),5),((4,6),((7,8),9))),10),11),17),13),18),15),12),(14,16),19); 1
((((((((((((1,3),2),5),((7,8),9)),(4,6)),10),11),((14,17),16)),15),18),13),12,19); 1
((((((((((((1,3),2),5),((7,8),9)),(4,6)),10),11),17),18),12),(13,16)),(14,15),19); 1
((((((((((((1,3),2),5),((7,8),9)),(4,6)),10),17),(11,18)),13),15),(12,14)),16,19); 1
((((((((((((1,3),2),5),((7,8),9)),4),6),10),11),17),(13,18)),((12,14),15)),16,19); 1
((((((((((((1,3),2),5),((7,8),9)),6),4),10),11),17),18),((13,15),16)),(12,14),19); 1
((((((((((((1,3),2),5),(4,((7,8),9))),6),10),11),17),12),16),((14,18),15)),13,19); 1
((((((((((((1,3),2),5),(4,((7,8),9))),6),10),11),17),14),(15,18)),16),(12,13),19); 1
((((((((((((1,3),2),5),(4,(6,((7,8),9)))),10),(11,17)),15),18),14),13),12),16,19); 1
((((((((((((1,3),2),5),(4,(6,((7,8),9)))),10),11),17),14),(15,16)),18),13),12,19); 1
((((((((((((1,3),2),5),(4,(6,((7,8),9)))),10),11),17),15),18),14),(13,16)),12,19); 1
((((((((((((1,3),2),5),(4,(6,((7,8),9)))),10),11),17),18),15),(12,14)),16),13,19); 1
((((((((((((1,3),2),5),(4,(6,((7,8),9)))),10),11),17),18),15),(13,16)),14),12,19); 1
((((((((((((1,3),2),5),(4,6)),((7,8),9)),10),11),17),16),((14,15),18)),12),13,19); 1
((((((((((((1,3),2),5),(6,((7,8),9))),(4,10)),17),11),16),15),(13,18)),14),12,19); 1
((((((((((((1,3),2),5),(6,((7,8),9))),10),4),11),(17,18)),16),14),15),(12,13),19); 1
((((((((((((1,3),2),5),(6,((7,8),9))),4),10),11),17),((12,14),16)),18),13),15,19); 1
((((((((((((1,3),2),5),(6,((7,8),9))),4),10),11),17),((13,18),14)),15),12),16,19); 1
((((((((((((1,3),2),5),(6,((7,8),9))),4),10),11),17),(13,16)),18),(14,15)),12,19); 1
((((((((((((1,3),2),5),(6,((7,8),9))),4),10),11),17),(14,(15,16))),13),18),12,19); 1
((((((((((((1,3),2),5),(6,((7,8),9))),4),10),11),17),(16,18)),14),(13,15)),12,19); 1
((((((((((((1,3),2),5),(6,((7,8),9))),4),10),11),17),14),16),15),(12,(13,18)),19); 1
((((((((((((1,3),2),5),(6,((7,8),9))),4),10),11),17),15),((13,16),18)),14),12,19); 1
((((((((((((1,3),2),5),(6,((7,8),9))),4),10),11),17),16),(15,18)),(12,14)),13,19); 1
((((((((((((1,3),2),5),(6,((7,8),9))),4),10),11),17),16),18),15),((12,14),13),19); 1
((((((((((((1,3),2),5),(6,((7,8),9))),4),10),11),17),18),((14,15),16)),13),12,19); 1
((((((((((((1,3),2),5),(6,((7,8),9))),4),10),11),17),18),15),((12,14),13)),16,19); 1
((((((((((((1,3),2),5),4),(6,((7,8),9))),10),11),17),(12,14)),(15,18)),13),16,19); 1
((((((((((((1,3),2),5),4),(6,((7,8),9))),10),11),17),14),((12,15),18)),13),16,19); 1
((((((((((((1,3),2),5),4),(6,((7,8),9))),10),11),17),14),(15,(16,18))),13),12,19); 1
((((((((((((1,3),2),5),6),((7,8),9)),4),10),((11,17),18)),14),13),(15,16)),12,19); 1
((((((((((((1,3),2),5),6),(4,((7,8),9))),10),11),17),((14,18),15)),16),13),12,19); 1
((((((((((((1,3),2),6),(((7,8),9),10)),4),5),(11,17)),16),18),(14,15)),13),12,19); 1
((((((((((((1,3),2),6),((7,8),9)),4),10),5),17),11),((14,15),(16,18))),13),12,19); 1
((((((((((((1,3),2),6),(4,((7,8),9))),10),5),17),11),14),(15,18)),(12,13)),16,19); 1
((((((((((((1,3),2),6),(4,((7,8),9))),5),10),11),17),(15,18)),13),(12,14)),16,19); 1
((((((((((((1,3),2),6),(4,10)),((7,8),9)),5),(11,17)),(15,16)),18),14),13),12,19); 1
((((((((((((1,3),2),6),(5,((7,8),9))),4),10),11),17),(15,16)),18),(12,14)),13,19); 1
(((((((((((1,(2,3)),((4,(6,((7,8),9))),5)),10),11),14),18),16),15),17),13),12,19); 1
(((((((((((1,(2,3)),(4,6)),((7,8),9)),5),10),11),17),18),(12,(14,15))),13),16,19); 1
(((((((((((1,(2,3)),(5,(6,((7,8),9)))),4),10),11),17),16),18),14),(13,15)),12,19); 1
(((((((((((1,(2,3)),(5,(6,((7,8),9)))),4),10),11),17),18),15),13),(12,14)),16,19); 1
(((((((((((1,(2,3)),(6,((7,8),9))),5),4),10),11),17),((13,15),18)),14),16),12,19); 1
(((((((((((1,(2,3)),10),((4,((7,8),9)),6)),5),16),17),11),(15,18)),14),13),12,19); 1
(((((((((((1,(2,3)),10),(4,6)),((7,8),9)),5),11),17),15),14),((13,16),18)),12,19); 1
(((((((((((1,(2,3)),10),(6,((7,8),9))),4),5),11),(16,18)),(14,15)),17),13),12,19); 1
(((((((((((1,(2,3)),5),((4,6),((7,8),9))),10),11),16),17),(12,14)),15),18),13,19); 1
(((((((((((1,(2,3)),5),((4,6),((7,8),9))),10),11),17),(15,16)),18),14),13),12,19); 1
(((((((((((1,(2,3)),5),((4,6),((7,8),9))),10),11),17),13),15),16),(14,18)),12,19); 1
(((((((((((1,(2,3)),5),((4,6),((7,8),9))),10),11),17),13),18),(15,16)),14),12,19); 1
(((((((((((1,(2,3)),5),((4,6),((7,8),9))),10),11),17),15),14),18),(12,13)),16,19); 1
(((((((((((1,(2,3)),5),((4,6),((7,8),9))),10),11),17),18),14),(15,16)),13),12,19); 1
(((((((((((1,(2,3)),5),((4,6),((7,8),9))),10),11),18),17),15),(12,14)),13),16,19); 1
(((((((((((1,(2,3)),5),(4,((7,8),9))),(6,10)),11),15),18),17),13),(12,14)),16,19); 1
(((((((((((1,(2,3)),5),(4,(6,((7,8),9)))),10),11),17),(12,14)),15),18),16),13,19); 1
(((((((((((1,(2,3)),5),(4,(6,((7,8),9)))),10),11),17),(14,16)),15),18),13),12,19); 1
(((((((((((1,(2,3)),5),(4,(6,((7,8),9)))),10),11),17),15),18),(13,14)),12),16,19); 1
(((((((((((1,(2,3)),5),(6,((7,8),9))),4),10),11),(14,(15,18))),17),13),16),12,19); 1
(((((((((((1,(2,3)),5),(6,((7,8),9))),4),10),11),17),((15,16),18)),14),13),12,19); 1
(((((((((((1,(2,3)),5),(6,((7,8),9))),4),10),11),17),(14,(15,16))),18),13),12,19); 1
(((((((((((1,(2,3)),5),(6,((7,8),9))),4),10),11),17),14),18),(13,(15,16))),12,19); 1
(((((((((((1,(2,3)),5),(6,((7,8),9))),4),10),11),17),15),((14,18),16)),13),12,19); 1
(((((((((((1,(2,3)),5),4),((7,8),9)),6),10),11),17),((14,18),16)),(13,15)),12,19); 1
(((((((((((1,(2,3)),5),4),(6,((7,8),9))),10),11),17),16),(15,18)),(12,14)),13,19); 1
(((((((((((1,(2,3)),6),(5,((7,8),9))),4),10),11),17),18),16),(14,15)),(12,13),19); 1
(((((((((((1,2),3),((4,((7,8),9)),(5,6))),10),11),18),17),15),(12,13)),14),16,19); 1
(((((((((((1,2),3),((4,(5,((7,8),9))),6)),10),11),(17,18)),14),15),12),16),13,19); 1
(((((((((((1,2),3),((4,(6,((7,8),9))),10)),5),17),11),14),(16,18)),15),13),12,19); 1
(((((((((((1,2),3),((5,((7,8),9)),6)),4),10),11),17),15),16),((13,18),14)),12,19); 1
(((((((((((1,2),3),(4,((7,8),9))),6),5),10),11),17),(14,16)),((13,15),18)),12,19); 1
(((((((((((1,2),3),(5,(6,((7,8),9)))),10),4),11),17),15),((14,16),18)),13),12,19); 1
(((((((((((1,2),3),(6,((7,8),9))),4),5),10),17),11),(13,((14,18),16))),15),12,19); 1
(((((((((((1,2),3),10),((4,6),((7,8),9))),5),11),(12,14)),(15,17)),13),18),16,19); 1
(((((((((((1,2),3),10),((4,6),((7,8),9))),5),11),17),((12,15),18)),13),14),16,19); 1
(((((((((((1,2),3),10),(4,(6,((7,8),9)))),5),17),11),15),((12,13),18)),14),16,19); 1
(((((((((((1,2),3),10),(4,(6,((7,8),9)))),5),17),11),18),14),((12,13),15)),16,19); 1
(((((((((((1,2),3),10),(5,((7,8),9))),(4,6)),11),17),(12,14)),13),(15,18)),16,19); 1
(((((((((((1,2),3),10),(5,(6,((7,8),9)))),4),11),17),(14,18)),(12,13)),15),16,19); 1
(((((((((((1,2),3),10),4),((5,((7,8),9)),6)),11),17),16),18),15),((12,14),13),19); 1
(((((((((((1,2),3),10),4),(5,(6,((7,8),9)))),11),18),14),17),((12,13),15)),16,19); 1
(((((((((((1,2),3),4),((5,((7,8),9)),6)),10),11),17),13),16),((12,14),15)),18,19); 1
(((((((((((1,2),3),4),((5,(6,((7,8),9))),10)),11),17),15),(12,14)),18),13),16,19); 1
(((((((((((1,2),3),4),(5,((7,8),9))),(6,10)),11),(17,18)),14),(12,15)),13),16,19); 1
(((((((((((1,2),3),5),((4,((7,8),9)),6)),10),11),17),16),(15,18)),14),(12,13),19); 1
(((((((((((1,2),3),5),((4,6),((7,8),9))),10),11),(12,(17,18))),13),14),15),16,19); 1
(((((((((((1,2),3),5),((4,6),((7,8),9))),10),11),17),((12,14),13)),15),18),16,19); 1
(((((((((((1,2),3),5),((4,6),((7,8),9))),10),11),17),(13,16)),(12,14)),15),18,19); 1
(((((((((((1,2),3),5),((4,6),((7,8),9))),10),11),17),14),(15,18)),16),(12,13),19); 1
(((((((((((1,2),3),5),((7,8),9)),(4,6)),10),11),(15,(16,(17,18)))),14),12),13,19); 1
(((((((((((1,2),3),5),(4,((7,8),9))),6),10),11),17),(12,14)),((15,16),18)),13,19); 1
(((((((((((1,2),3),5),(4,(6,((7,8),9)))),10),11),17),(12,14)),18),(13,15)),16,19); 1
(((((((((((1,2),3),5),(4,(6,((7,8),9)))),10),11),17),(12,14)),18),(15,16)),13,19); 1
(((((((((((1,2),3),5),(4,6)),((7,8),9)),10),11),17),15),18),(((12,14),13),16),19); 1
(((((((((((1,3),2),(((4,6),5),((7,8),9))),10),11),17),(15,16)),18),14),12),13,19); 1
(((((((((((1,3),2),(((7,8),9),10)),(4,6)),5),11),17),16),18),(13,15)),(12,14),19); 1
(((((((((((1,3),2),((4,(6,((7,8),9))),5)),10),11),17),(15,18)),14),16),13),12,19); 1
(((((((((((1,3),2),((5,6),((7,8),9))),4),10),11),17),((14,15),16)),18),13),12,19); 1
(((((((((((1,3),2),((5,6),((7,8),9))),4),10),11),17),16),(12,14)),13),(15,18),19); 1
(((((((((((1,3),2),((7,8),9)),(4,6)),5),10),11),17),(14,((15,16),18))),12),13,19); 1
(((((((((((1,3),2),(4,(5,(6,((7,8),9))))),10),11),17),16),(14,18)),13),15),12,19); 1
(((((((((((1,3),2),(4,(6,((7,8),9)))),5),10),11),17),((14,18),15)),13),12),16,19); 1
(((((((((((1,3),2),(4,(6,((7,8),9)))),5),10),11),17),15),((12,13),14)),18),16,19); 1
(((((((((((1,3),2),(4,(6,((7,8),9)))),5),10),11),17),16),(13,(14,15))),18),12,19); 1
(((((((((((1,3),2),(4,(6,((7,8),9)))),5),10),17),11),15),(12,14)),(13,18)),16,19); 1
(((((((((((1,3),2),(5,((7,8),9))),4),6),10),11),17),((12,14),(13,15))),18),16,19); 1
(((((((((((1,3),2),(5,((7,8),9))),6),4),10),11),17),((14,15),18)),(12,13)),16,19); 1
(((((((((((1,3),2),(5,(6,((7,8),9)))),4),10),11),17),16),((13,18),15)),14),12,19); 1
(((((((((((1,3),2),10),((4,((7,8),9)),6)),5),11),17),((14,16),18)),15),13),12,19); 1
(((((((((((1,3),2),10),((4,6),((7,8),9))),5),(11,17)),(13,18)),14),16),15),12,19); 1
(((((((((((1,3),2),10),((4,6),((7,8),9))),5),(11,17)),15),14),16),(12,13)),18,19); 1
(((((((((((1,3),2),10),((4,6),((7,8),9))),5),11),17),((14,15),18)),12),13),16,19); 1
(((((((((((1,3),2),10),((4,6),((7,8),9))),5),11),18),(15,16)),14),17),(12,13),19); 1
(((((((((((1,3),2),10),((5,((7,8),9)),6)),4),11),17),15),(14,18)),(12,13)),16,19); 1
(((((((((((1,3),2),10),((7,8),9)),(4,6)),5),11),17),18),(12,14)),(13,(15,16)),19); 1
(((((((((((1,3),2),10),(4,((7,8),9))),6),5),16),18),((11,17),(14,15))),13),12,19); 1
(((((((((((1,3),2),10),(4,6)),((7,8),9)),5),11),(((14,16),17),15)),18),13),12,19); 1
(((((((((((1,3),2),10),(5,(6,((7,8),9)))),4),11),17),((12,14),13)),15),16),18,19); 1
(((((((((((1,3),2),10),4),(5,(6,((7,8),9)))),11),17),16),((12,14),18)),15),13,19); 1
(((((((((((1,3),2),4),(5,(6,((7,8),9)))),10),11),17),18),(12,14)),(15,16)),13,19); 1
(((((((((((1,3),2),5),(((4,6),((7,8),9)),10)),11),17),14),18),15),(12,13)),16,19); 1
(((((((((((1,3),2),5),(((4,6),((7,8),9)),10)),11),17),15),18),16),14),(12,13),19); 1
(((((((((((1,3),2),5),((4,((7,8),9)),6)),10),(11,17)),15),(12,14)),16),18),13,19); 1
(((((((((((1,3),2),5),((4,((7,8),9)),6)),10),11),17),((13,15),14)),12),18),16,19); 1
(((((((((((1,3),2),5),((4,((7,8),9)),6)),10),11),17),14),(13,15)),(16,18)),12,19); 1
(((((((((((1,3),2),5),((4,6),((7,8),9))),10),11),17),(15,18)),14),(12,13)),16,19); 1
(((((((((((1,3),2),5),((4,6),((7,8),9))),10),11),17),(15,18)),16),(13,14)),12,19); 1
(((((((((((1,3),2),5),((4,6),((7,8),9))),10),11),17),13),(14,18)),(15,16)),12,19); 1
(((((((((((1,3),2),5),((4,6),((7,8),9))),10),11),18),17),(14,(15,16))),13),12,19); 1
(((((((((((1,3),2),5),((7,8),9)),(4,6)),10),(11,17)),15),((14,16),18)),13),12,19); 1
(((((((((((1,3),2),5),((7,8),9)),6),4),10),11),17),(((12,14),18),(13,15))),16,19); 1
(((((((((((1,3),2),5),(4,((7,8),9))),6),10),11),17),16),((14,18),15)),(12,13),19); 1
(((((((((((1,3),2),5),(4,(6,((7,8),9)))),10),11),17),18),(14,(15,16))),13),12,19); 1
(((((((((((1,3),2),5),(4,(6,((7,8),9)))),10),11),17),18),15),((12,14),13)),16,19); 1
(((((((((((1,3),2),5),(4,6)),((7,8),9)),10),(12,14)),15),(11,(17,18))),16),13,19); 1
(((((((((((1,3),2),5),(4,6)),((7,8),9)),10),11),17),((12,14),18)),15),(13,16),19); 1
(((((((((((1,3),2),5),(4,6)),((7,8),9)),10),11),17),(12,13)),((14,18),15)),16,19); 1
(((((((((((1,3),2),5),(6,((7,8),9))),4),10),11),17),(((13,18),15),14)),12),16,19); 1
(((((((((((1,3),2),5),(6,((7,8),9))),4),10),11),17),16),(((12,14),13),15)),18,19); 1
(((((((((((1,3),2),5),(6,((7,8),9))),4),10),11),18),17),((12,14),(13,15))),16,19); 1
(((((((((((1,3),2),5),4),(6,((7,8),9))),10),17),11),((14,(15,16)),18)),13),12,19); 1
(((((((((((1,3),2),5),6),((7,8),9)),4),10),11),((14,((15,16),18)),17)),13),12,19); 1
(((((((((((1,3),2),5),6),((7,8),9)),4),10),11),(14,((15,18),(16,17)))),13),12,19); 1
((((((((((1,(2,3)),((4,6),(5,((7,8),9)))),10),11),17),18),14),16),15),(12,13),19); 1
((((((((((1,(2,3)),((5,6),((7,8),9))),4),10),11),17),18),15),((12,14),13)),16,19); 1
((((((((((1,(2,3)),(4,(5,(6,((7,8),9))))),10),11),17),18),13),15),(12,14)),16,19); 1
((((((((((1,(2,3)),(5,(6,((7,8),9)))),4),10),11),17),15),((12,14),16)),13),18,19); 1
((((((((((1,(2,3)),10),((4,6),((7,8),9))),5),17),11),((12,14),15)),13),18),16,19); 1
((((((((((1,(2,3)),10),(4,(6,((7,8),9)))),5),11),17),((14,18),16)),15),13),12,19); 1
((((((((((1,(2,3)),10),(4,(6,((7,8),9)))),5),17),11),18),((12,14),15)),16),13,19); 1
((((((((((1,(2,3)),10),(5,(6,((7,8),9)))),4),11),17),13),(12,14)),15),(16,18),19); 1
((((((((((1,(2,3)),5),((4,(6,((7,8),9))),10)),11),17),18),15),13),(12,14)),16,19); 1
((((((((((1,(2,3)),5),((4,6),((7,8),9))),10),11),17),(14,15)),(16,18)),12),13,19); 1
((((((((((1,(2,3)),5),((4,6),((7,8),9))),10),11),17),16),((12,14),15)),18),13,19); 1
((((((((((1,(2,3)),5),((4,6),((7,8),9))),10),17),11),13),16),((14,18),15)),12,19); 1
((((((((((1,(2,3)),5),((7,8),9)),4),6),10),11),17),(((12,14),(15,18)),13)),16,19); 1
((((((((((1,(2,3)),5),((7,8),9)),6),4),10),11),17),(12,18)),((13,(14,16)),15),19); 1
((((((((((1,(2,3)),5),(4,((7,8),9))),6),10),11),13),18),((14,(16,17)),15)),12,19); 1
((((((((((1,(2,3)),5),(4,(6,((7,8),9)))),10),(11,17)),18),(15,16)),14),13),12,19); 1
((((((((((1,(2,3)),5),(4,(6,((7,8),9)))),10),11),17),((12,14),18)),15),13),16,19); 1
((((((((((1,(2,3)),5),(4,(6,((7,8),9)))),10),11),17),((14,16),18)),15),12),13,19); 1
((((((((((1,(2,3)),5),(4,(6,((7,8),9)))),10),11),17),(13,14)),12),(15,18)),16,19); 1
((((((((((1,(2,3)),5),(4,(6,((7,8),9)))),10),11),17),(15,16)),(14,18)),13),12,19); 1
((((((((((1,(2,3)),5),(4,(6,((7,8),9)))),10),11),17),13),18),((12,14),15)),16,19); 1
((((((((((1,(2,3)),5),(4,(6,((7,8),9)))),10),11),17),15),(14,(16,18))),13),12,19); 1
((((((((((1,(2,3)),5),(4,(6,((7,8),9)))),10),11),17),16),14),13),(12,(15,18)),19); 1
((((((((((1,(2,3)),5),(4,6)),((7,8),9)),10),11),((12,13),17)),16),(14,15)),18,19); 1
((((((((((1,(2,3)),5),(6,((7,8),9))),4),10),11),17),((14,15),18)),(12,13)),16,19); 1
((((((((((1,(2,3)),5),(6,((7,8),9))),4),10),11),17),(12,14)),((13,18),15)),16,19); 1
((((((((((1,(2,3)),5),(6,((7,8),9))),4),10),11),17),(15,16)),(14,18)),(12,13),19); 1
((((((((((1,(2,3)),5),10),((4,6),((7,8),9))),11),17),((12,14),13)),18),16),15,19); 1
((((((((((1,(2,3)),5),4),(6,((7,8),9))),10),11),15),17),(((12,13),18),14)),16,19); 1
((((((((((1,(2,3)),5),4),(6,((7,8),9))),10),11),17),(((14,15),16),18)),13),12,19); 1
((((((((((1,(2,3)),5),6),((7,8),9)),4),10),11),17),((12,14),((13,18),15))),16,19); 1
((((((((((1,2),3),(((7,8),9),10)),(4,6)),5),(11,17)),18),((12,14),15)),13),16,19); 1
((((((((((1,2),3),((4,(6,10)),((7,8),9))),5),17),11),15),18),16),((12,14),13),19); 1
((((((((((1,2),3),(6,((7,8),9))),4),10),5),(11,17)),(13,18)),(15,16)),(12,14),19); 1
((((((((((1,2),3),10),((4,((7,8),9)),6)),5),((11,18),17)),15),16),(13,14)),12,19); 1
((((((((((1,2),3),10),((4,(6,((7,8),9))),5)),11),(17,18)),16),15),(13,14)),12,19); 1
((((((((((1,2),3),10),((4,6),((7,8),9))),5),17),11),(((12,14),15),18)),13),16,19); 1
((((((((((1,2),3),10),(4,(5,(6,((7,8),9))))),11),17),16),(14,18)),(13,15)),12,19); 1
((((((((((1,2),3),10),(4,(6,((7,8),9)))),5),16),((11,15),12)),17),18),(13,14),19); 1
((((((((((1,2),3),10),(4,(6,((7,8),9)))),5),17),11),((14,18),(15,16))),12),13,19); 1
((((((((((1,2),3),10),(5,(6,((7,8),9)))),4),11),18),(((14,17),15),16)),13),12,19); 1
((((((((((1,2),3),10),4),((5,6),((7,8),9))),11),17),15),(((12,14),13),18)),16,19); 1
((((((((((1,2),3),4),(6,((7,8),9))),5),10),(11,17)),((13,16),18)),(14,15)),12,19); 1
((((((((((1,2),3),5),((4,6),((7,8),9))),10),(11,17)),15),((13,18),16)),14),12,19); 1
((((((((((1,2),3),5),((4,6),((7,8),9))),10),11),17),((12,14),18)),13),(15,16),19); 1
((((((((((1,2),3),5),((4,6),((7,8),9))),10),11),17),((13,(14,16)),15)),18),12,19); 1
((((((((((1,2),3),5),((4,6),((7,8),9))),10),11),17),16),(((13,15),14),18)),12,19); 1
((((((((((1,2),3),5),(4,(6,((7,8),9)))),10),11),17),(((12,14),18),15)),16),13,19); 1
((((((((((1,2),3),5),(4,(6,((7,8),9)))),10),11),17),15),(((12,13),14),18)),16,19); 1
((((((((((1,2),3),5),(4,(6,((7,8),9)))),10),11),17),18),(15,16)),((12,14),13),19); 1
((((((((((1,2),3),5),(4,6)),((7,8),9)),10),11),17),((((12,14),15),18),13)),16,19); 1
((((((((((1,2),3),5),(6,((7,8),9))),4),10),(11,17)),((13,16),18)),(12,14)),15,19); 1
((((((((((1,2),3),5),(6,((7,8),9))),4),10),11),17),((((12,14),15),18),13)),16,19); 1
((((((((((1,2),3),5),(6,((7,8),9))),4),10),11),17),(((12,14),16),(15,18))),13,19); 1
((((((((((1,3),2),(((4,6),((7,8),9)),5)),10),11),17),18),12),((13,14),15)),16,19); 1
((((((((((1,3),2),((4,6),((7,8),9))),(5,10)),17),11),((13,16),14)),18),15),12,19); 1
((((((((((1,3),2),((4,6),(5,((7,8),9)))),10),11),17),18),13),(12,14)),(15,16),19); 1
((((((((((1,3),2),((5,((7,8),9)),6)),4),10),11),17),15),(12,14)),((13,16),18),19); 1
((((((((((1,3),2),((7,8),9)),10),4),(5,6)),(11,17)),(15,18)),(12,(13,14))),16,19); 1
((((((((((1,3),2),(4,((5,6),((7,8),9)))),10),(17,18)),11),16),13),(12,14)),15,19); 1
((((((((((1,3),2),(4,((5,6),((7,8),9)))),10),11),17),13),(15,18)),(12,14)),16,19); 1
((((((((((1,3),2),(4,((5,6),((7,8),9)))),10),11),17),16),15),18),((12,14),13),19); 1
((((((((((1,3),2),(4,(5,(6,((7,8),9))))),10),11),17),18),(12,(14,15))),13),16,19); 1
((((((((((1,3),2),(4,(6,((7,8),9)))),10),5),11),17),((15,16),18)),(12,14)),13,19); 1
((((((((((1,3),2),(4,(6,((7,8),9)))),10),5),11),17),(12,(13,15))),18),(14,16),19); 1
((((((((((1,3),2),(4,(6,((7,8),9)))),5),10),(11,17)),18),(13,15)),(12,14)),16,19); 1
((((((((((1,3),2),(4,6)),((7,8),9)),5),10),17),11),(((12,14),18),(13,15))),16,19); 1
((((((((((1,3),2),(6,10)),((7,8),9)),4),5),16),(((11,17),18),(14,15))),13),12,19); 1
((((((((((1,3),2),(6,10)),4),((7,8),9)),5),(14,17)),((11,12),13)),(15,18)),16,19); 1
((((((((((1,3),2),10),((4,6),((7,8),9))),5),(11,17)),((12,14),15)),13),18),16,19); 1
((((((((((1,3),2),10),((4,6),((7,8),9))),5),(11,17)),13),((15,16),18)),14),12,19); 1
((((((((((1,3),2),10),((4,6),((7,8),9))),5),15),18),(((11,13),17),14)),16),12,19); 1
((((((((((1,3),2),10),((7,8),9)),4),(5,6)),(11,17)),(((12,14),18),15)),16),13,19); 1
((((((((((1,3),2),10),((7,8),9)),4),6),5),(11,17)),((((12,14),18),15),13)),16,19); 1
((((((((((1,3),2),10),(4,(5,(6,((7,8),9))))),11),17),(13,14)),(12,15)),18),16,19); 1
((((((((((1,3),2),10),(4,(5,(6,((7,8),9))))),11),17),18),((14,15),16)),13),12,19); 1
((((((((((1,3),2),10),(4,(6,((7,8),9)))),5),17),11),15),(((13,16),14),18)),12,19); 1
((((((((((1,3),2),10),6),(4,((7,8),9))),5),(((11,17),15),(12,14))),18),16),13,19); 1
((((((((((1,3),2),4),((5,((7,8),9)),6)),10),11),17),(((12,14),15),18)),16),13,19); 1
((((((((((1,3),2),4),((5,6),((7,8),9))),10),11),17),(15,16)),((12,14),18)),13,19); 1
((((((((((1,3),2),4),(5,(6,((7,8),9)))),10),11),17),((15,16),18)),13),(12,14),19); 1
((((((((((1,3),2),4),(6,(((7,8),9),10))),5),17),11),(((14,15),18),16)),13),12,19); 1
((((((((((1,3),2),4),6),((7,8),9)),10),5),17),((((11,13),(12,18)),14),15)),16,19); 1
((((((((((1,3),2),5),((4,((7,8),9)),6)),10),11),17),((13,15),18)),(12,14)),16,19); 1
((((((((((1,3),2),5),((4,((7,8),9)),6)),10),11),17),(15,18)),(14,16)),(12,13),19); 1
((((((((((1,3),2),5),((4,(6,((7,8),9))),10)),11),17),16),(12,18)),14),(13,15),19); 1
((((((((((1,3),2),5),((4,6),((7,8),9))),10),11),17),(((14,15),18),16)),12),13,19); 1
((((((((((1,3),2),5),((4,6),((7,8),9))),10),11),17),((14,18),(15,16))),13),12,19); 1
((((((((((1,3),2),5),((4,6),((7,8),9))),10),11),17),16),((13,15),18)),(12,14),19); 1
((((((((((1,3),2),5),((4,6),((7,8),9))),10),11),17),18),((12,14),16)),(13,15),19); 1
((((((((((1,3),2),5),(4,((7,8),9))),6),10),11),(12,14)),(13,(15,18))),(16,17),19); 1
((((((((((1,3),2),5),(4,((7,8),9))),6),10),11),17),(16,18)),((12,14),(13,15)),19); 1
((((((((((1,3),2),5),(4,(6,((7,8),9)))),10),(11,17)),(12,14)),(13,18)),15),16,19); 1
((((((((((1,3),2),5),(4,(6,((7,8),9)))),10),(11,17)),15),(14,(16,18))),13),12,19); 1
((((((((((1,3),2),5),(4,(6,((7,8),9)))),10),11),16),15),(((12,14),13),17)),18,19); 1
((((((((((1,3),2),5),(4,(6,((7,8),9)))),10),11),17),(13,15)),(12,(14,18))),16,19); 1
((((((((((1,3),2),5),(4,(6,((7,8),9)))),10),11),17),(14,(15,18))),(12,13)),16,19); 1
((((((((((1,3),2),5),(4,(6,((7,8),9)))),10),11),17),(14,15)),(12,13)),(16,18),19); 1
((((((((((1,3),2),5),(4,(6,((7,8),9)))),10),11),17),14),((15,16),18)),(12,13),19); 1
((((((((((1,3),2),5),(4,(6,((7,8),9)))),10),11),17),15),16),((12,14),(13,18)),19); 1
((((((((((1,3),2),5),(4,(6,((7,8),9)))),10),11),17),18),16),((12,14),(13,15)),19); 1
((((((((((1,3),2),5),(4,(6,((7,8),9)))),10),11),18),((13,(14,17)),15)),16),12,19); 1
((((((((((1,3),2),5),(6,((7,8),9))),4),10),11),17),(15,16)),(((12,13),14),18),19); 1
((((((((((1,3),2),5),(6,((7,8),9))),4),10),11),17),13),((12,14),((15,16),18)),19); 1
((((((((((1,3),2),6),(4,((7,8),9))),10),5),17),11),(((14,16),15),18)),(12,13),19); 1
(((((((((1,(2,3)),((4,(5,6)),((7,8),9))),10),11),17),18),13),((12,14),15)),16,19); 1
(((((((((1,(2,3)),((4,6),(5,((7,8),9)))),10),11),17),18),(12,14)),13),(15,16),19); 1
(((((((((1,(2,3)),((7,8),9)),(4,6)),5),10),11),17),(13,(((14,18),16),15))),12,19); 1
(((((((((1,(2,3)),(4,((5,(6,((7,8),9))),10))),11),18),17),13),15),(12,14)),16,19); 1
(((((((((1,(2,3)),(5,(6,((7,8),9)))),4),10),11),17),16),((13,18),15)),(12,14),19); 1
(((((((((1,(2,3)),10),((4,6),((7,8),9))),5),(11,16)),17),18),(14,15)),(12,13),19); 1
(((((((((1,(2,3)),10),((7,8),9)),(4,6)),5),(11,17)),18),((12,14),(15,16))),13,19); 1
(((((((((1,(2,3)),10),(4,(6,((7,8),9)))),5),17),11),((12,14),(16,18))),13),15,19); 1
(((((((((1,(2,3)),4),((7,8),9)),6),5),10),11),17),(((((12,14),13),15),18),16),19); 1
(((((((((1,(2,3)),5),((4,((7,8),9)),6)),10),11),17),15),((13,(16,18)),14)),12,19); 1
(((((((((1,(2,3)),5),((4,((7,8),9)),6)),10),11),17),18),(12,14)),((13,16),15),19); 1
(((((((((1,(2,3)),5),((4,(6,((7,8),9))),10)),11),17),(16,18)),14),15),(12,13),19); 1
(((((((((1,(2,3)),5),((4,6),((7,8),9))),10),11),17),(14,(16,18))),15),(12,13),19); 1
(((((((((1,(2,3)),5),((4,6),((7,8),9))),10),11),17),15),16),(((12,14),18),13),19); 1
(((((((((1,(2,3)),5),((4,6),((7,8),9))),10),11),17),18),((12,14),(15,16))),13,19); 1
(((((((((1,(2,3)),5),(4,((7,8),9))),(6,10)),11),17),16),(((12,14),18),13)),15,19); 1
(((((((((1,(2,3)),5),(4,(6,((7,8),9)))),10),11),17),18),(((12,14),13),15)),16,19); 1
(((((((((1,(2,3)),5),(4,(6,((7,8),9)))),10),11),17),18),(((13,16),15),14)),12,19); 1
(((((((((1,(2,3)),5),(4,(6,((7,8),9)))),10),11),17),18),((12,14),13)),(15,16),19); 1
(((((((((1,(2,3)),5),(6,((7,8),9))),4),10),11),(17,18)),(15,16)),((12,14),13),19); 1
(((((((((1,(2,3)),5),(6,((7,8),9))),4),10),11),17),((((12,18),15),14),13)),16,19); 1
(((((((((1,(2,3)),5),(6,((7,8),9))),4),10),11),17),(((12,14),(15,16)),13)),18,19); 1
(((((((((1,(2,3)),5),(6,((7,8),9))),4),10),11),17),((12,14),18)),(13,(15,16)),19); 1
(((((((((1,2),3),((5,((7,8),9)),6)),4),10),(11,17)),18),((13,(15,16)),14)),12,19); 1
(((((((((1,2),3),(4,(5,(6,((7,8),9))))),10),11),17),18),(13,16)),((12,14),15),19); 1
(((((((((1,2),3),(5,((7,8),9))),(4,6)),10),17),11),(((12,15),(14,18)),13)),16,19); 1
(((((((((1,2),3),10),(4,((7,8),9))),(5,6)),11),17),(((13,(16,18)),14),15)),12,19); 1
(((((((((1,2),3),10),(4,(5,(6,((7,8),9))))),(11,17)),14),(13,16)),(15,18)),12,19); 1
(((((((((1,2),3),10),4),(6,((7,8),9))),5),((12,14),(15,18))),((11,17),13)),16,19); 1
(((((((((1,2),3),4),((5,6),((7,8),9))),10),(11,17)),(((12,14),13),18)),15),16,19); 1
(((((((((1,2),3),4),(5,(6,((7,8),9)))),10),11),17),13),(12,(((14,15),18),16)),19); 1
(((((((((1,2),3),5),((4,((7,8),9)),6)),10),11),17),(((12,13),16),(15,18))),14,19); 1
(((((((((1,2),3),5),((4,6),((7,8),9))),10),11),(17,18)),((13,(14,15)),16)),12,19); 1
(((((((((1,2),3),5),((4,6),((7,8),9))),10),11),17),((12,14),(13,18))),(15,16),19); 1
(((((((((1,2),3),5),(4,(6,((7,8),9)))),10),11),(14,15)),((12,(17,18)),13)),16,19); 1
(((((((((1,2),3),5),(4,(6,((7,8),9)))),10),11),17),((((13,18),15),16),14)),12,19); 1
(((((((((1,2),3),5),(4,(6,((7,8),9)))),10),11),17),16),((12,13),((14,18),15)),19); 1
(((((((((1,2),3),5),(6,((7,8),9))),4),10),(11,17)),15),(12,(13,((14,16),18))),19); 1
(((((((((1,2),3),6),10),4),((7,8),9)),5),(((((11,17),(14,18)),16),13),15)),12,19); 1
(((((((((1,3),2),((4,6),((7,8),9))),5),10),17),11),(((13,(16,18)),14),15)),12,19); 1
(((((((((1,3),2),(4,((5,((7,8),9)),6))),10),11),17),((14,18),15)),16),(12,13),19); 1
(((((((((1,3),2),(6,((7,8),9))),(4,10)),5),11),((((12,14),16),17),13)),18),15,19); 1
(((((((((1,3),2),10),((4,6),((7,8),9))),5),11),17),(((13,16),(14,15)),18)),12,19); 1
(((((((((1,3),2),10),(4,(6,((7,8),9)))),5),11),17),((13,15),(16,18))),(12,14),19); 1
(((((((((1,3),2),10),(4,(6,((7,8),9)))),5),11),17),15),(((12,(16,18)),14),13),19); 1
(((((((((1,3),2),10),(4,6)),((7,8),9)),5),16),11),(12,(((13,15),14),(17,18))),19); 1
(((((((((1,3),2),10),(5,(6,((7,8),9)))),4),11),17),(((12,14),16),18)),(13,15),19); 1
(((((((((1,3),2),10),4),(5,(6,((7,8),9)))),17),11),((12,14),(15,18))),(13,16),19); 1
(((((((((1,3),2),5),((4,6),((7,8),9))),10),(11,17)),((12,14),(13,18))),15),16,19); 1
(((((((((1,3),2),5),((4,6),((7,8),9))),10),11),(17,18)),(((12,14),13),15)),16,19); 1
(((((((((1,3),2),5),((6,((7,8),9)),10)),4),11),17),((12,14),((13,15),18))),16,19); 1
(((((((((1,3),2),5),(6,((7,8),9))),4),10),11),17),(((12,18),((13,15),16)),14),19); 1
((((((((1,(2,3)),10),((4,6),((7,8),9))),5),(11,17)),13),15),(((12,14),18),16),19); 1
((((((((1,(2,3)),4),(5,(6,((7,8),9)))),10),(11,17)),((12,14),(15,16))),18),13,19); 1
((((((((1,(2,3)),5),((4,((7,8),9)),6)),10),11),17),12),(13,((14,15),(16,18))),19); 1
((((((((1,(2,3)),5),((4,6),((7,8),9))),10),11),17),((12,14),(13,16))),(15,18),19); 1
((((((((1,(2,3)),5),(4,(6,((7,8),9)))),10),(11,17)),(((14,15),16),18)),13),12,19); 1
((((((((1,(2,3)),5),(4,(6,((7,8),9)))),10),11),(17,18)),(14,(15,16))),(12,13),19); 1
((((((((1,(2,3)),5),(4,(6,((7,8),9)))),10),11),17),((((12,14),15),13),18)),16,19); 1
((((((((1,(2,3)),5),(4,(6,((7,8),9)))),10),11),17),((((13,15),18),16),14)),12,19); 1
((((((((1,(2,3)),5),(4,(6,((7,8),9)))),10),11),17),(((12,14),(15,16)),13)),18,19); 1
((((((((1,(2,3)),5),(4,(6,((7,8),9)))),10),11),17),(((12,14),(15,16)),18)),13,19); 1
((((((((1,(2,3)),5),(4,(6,((7,8),9)))),10),11),17),((14,18),(15,16))),(12,13),19); 1
((((((((1,2),3),((4,(5,(6,((7,8),9)))),10)),11),17),13),((14,(16,18)),15)),12,19); 1
((((((((1,2),3),(4,((5,6),((7,8),9)))),10),11),17),((14,16),(15,18))),(12,13),19); 1
((((((((1,2),3),10),(((4,((7,8),9)),6),5)),11),17),18),(((12,14),13),(15,16)),19); 1
((((((((1,2),3),10),((4,6),((7,8),9))),5),(11,17)),((((13,18),16),14),15)),12,19); 1
((((((((1,2),3),10),((4,6),((7,8),9))),5),11),17),(((12,14),((15,16),18)),13),19); 1
((((((((1,2),3),10),(4,((5,((7,8),9)),6))),11),17),((((12,13),18),15),14)),16,19); 1
((((((((1,2),3),5),(4,(6,((7,8),9)))),10),11),17),((((12,13),18),(15,16)),14),19); 1
((((((((1,2),3),5),(4,(6,((7,8),9)))),10),11),17),(((12,14),(13,18)),(15,16)),19); 1
((((((((1,2),3),5),10),(4,(6,((7,8),9)))),11),17),((((12,14),16),15),(13,18)),19); 1
((((((((1,3),2),((4,((7,8),9)),(5,6))),10),11),17),((14,18),(15,16))),(12,13),19); 1
((((((((1,3),2),(5,((7,8),9))),(4,6)),10),17),(((12,14),(16,18)),15)),(11,13),19); 1
((((((((1,3),2),10),((4,6),((7,8),9))),5),(11,17)),(13,(14,((15,18),16)))),12,19); 1
((((((((1,3),2),5),((4,6),((7,8),9))),10),11),17),((((12,18),16),(13,15)),14),19); 1
((((((((1,3),2),5),(4,(6,((7,8),9)))),10),(11,17)),(((13,(14,15)),18),16)),12,19); 1
(((((((1,(2,3)),(4,(6,((7,8),9)))),5),10),11),17),(((((12,14),15),13),18),16),19); 1
(((((((1,(2,3)),10),((4,((7,8),9)),6)),5),(11,((14,18),(15,17)))),(12,13)),16,19); 1
(((((((1,(2,3)),10),((7,8),9)),(4,6)),5),(11,17)),(((12,14),(15,(16,18))),13),19); 1
(((((((1,(2,3)),10),4),((5,((7,8),9)),6)),(11,17)),((12,18),(14,(15,16)))),13,19); 1
(((((((1,(2,3)),5),(4,(6,((7,8),9)))),10),11),(15,17)),((((12,14),18),13),16),19); 1
(((((((1,3),2),10),((4,6),((7,8),9))),5),(((11,17),((12,14),15)),(13,18))),16,19); 1
(((((((1,3),2),4),((6,10),((7,8),9))),5),((((((11,17),15),12),14),18),13)),16,19); 1
