# Supplementary material for: Phylogenomics and classification of Cactaceae based on hundreds of nuclear genes
Source: Plant Syst Evol. 2025 Aug 11;311(5):28. doi: 10.1007/s00606-025-01948-z (PMC12339657; doi:10.1007/s00606-025-01948-z)
Supplement: Supplementary file 4 — Online Resource 4: Containing alignments and RAxML gene trees for all included loci and all phylogenetic datasets (ZIP 10372 KB) [file 606_2025_1948_MOESM4_ESM.zip › de Vos et al_ESM_4/ESM_data_bucky/6459_consensus.mafft.fastabuckytrees_pruned.t]

#NEXUS
[ID: 4513032012]
[Param: tree]
begin trees;
translate
1 0_Anacampserotaceae_P9315,
2 0_Anacampserotaceae_P9319,
3 0_Anacampserotaceae_P9321,
4 1a_Pereskioideae-Leu_P4619,
5 1b_Pereskioideae-ss_P4637,
6 1b_Pereskioideae-ss_S7212,
7 2a_Opuntioideae-Opuntieae_P4585,
8 2b_Opuntioideae-Cylindropuntieae_P9253,
9 2c_Opuntioideae-Pterocacteae_P4571,
10 3_Maihuenioideae_S5849,
11 4_Blossfeldioideae_P8439,
12 5a_Cactoideae-Lymanbensonieae_P9185,
13 5b_Cactoideae-Copiapoeae_P8881,
14 5c_Cactoideae-Cacteae_P9261,
15 5d_Cactoideae-Phyllocacteae_P9255,
16 5e_Cactoideae-Fraileeae_P9233,
17 5f_Cactoideae-Rhipsalideae_P4563,
18 5g_Cactoideae-Notocacteae_P5169,
19 5h_Cactoideae-Cereeae_P9183;
tree gen.0 = [&U] ((15:0.0026911161,((17:0.0016180949,13:0.005905679):0.004340673,(12:0.01278877,(19:0.06620018937,(16:0.02271892,((11:0.00816037,(10:0.0073271526,(4:0.02046771,(((3:0.02274042,(1:0.01890438,2:0.0537351):0.02525855):0.05628845,6:0.005338344):0.001729354,(5:0.007521533,(8:0.014102386,(7:0.001477046,9:0.0151575159):0.001329824):0.01138971):0.00483995):0.01336837):0.01009941):0.003855623):0.001412066,14:0.0191797221):0.001399541):0.010766827):0.0026623673):0.0006511776):0.003248606):0.002321049,18:0.059192204);
tree gen.1 = [&U] (18:0.031730982,(((19:0.076748096,((16:0.01536806,(14:0.02405883203,((4:0.0167717,(((5:0.01569476,(8:0.0181583377,(7:0.002410329,9:0.003809862):0.0081110535):0.01029492):0.007437831,(3:0.02191084,(2:0.03626236,1:0.01442287):0.04410414):0.04525703):0.0005650326,6:0.004817193):0.005474518):0.01695674,10:0.017803857):0.006619006):0.00022899):0.0001943304,11:0.01075344):0.0027473037):0.0038718287,((17:0.00686437,13:0.006361093):0.002221545,15:0.0039788451):0.001152512):0.002632655,12:0.01030038):0.001258929);
tree gen.2 = [&U] (18:0.0446351984,((13:0.006619636,17:0.004621711):0.0007904624,(15:0.0074223897,(12:0.01870037,(((11:0.008332075,(16:0.01330654,((4:0.0220545,(((3:0.01554036,(2:0.04385789,1:0.0092041):0.02884557):0.05282173,(5:0.01406903,(8:0.0240101322,(9:0.014724916,7:0.006268964):0.004787498):0.02571806):0.005522645):0.001434916,6:0.01192677):0.005817637):0.01635451,10:0.0126761673):0.001521384):0.0005106008):0.001283332,14:0.024453677):0.00650074,19:0.0822184603):0.0040633484):0.0009074189):2.556878e-05):0.0006848217);
tree gen.3 = [&U] (18:0.060668055,((12:0.02048084,15:0.00146878992):0.001410577,((((((10:0.0113579013,((6:0.002564987,(((2:0.0435844,1:0.01547941):0.02562095,3:0.02450247):0.05733911,(5:0.01754301,((9:0.011735231,7:0.0058954991):0.007206706,8:0.022437875):0.02046508):0.003889904):0.0004032561):0.009852134,4:0.02541986):0.01071147):0.0105347,14:0.0245903001):5.740735e-06,11:0.01357525):0.001946021,16:0.01820103):0.005423494,19:0.07526696631):0.002456534,(13:0.00386392,17:0.007071541):0.001794624):0.0004314344):0.002281476);
tree gen.4 = [&U] (18:0.065935608,((((13:0.006778022,17:0.003994415):0.0006637702,15:0.009155918994):3.681497e-05,12:0.01563463):0.0003318985,(19:0.08844965761,((((4:0.02827561,((3:0.02526641,(2:0.02779037,1:0.01539567):0.04144472):0.05305246,(6:0.006059769,(5:0.02143369,(8:0.022102145,(9:0.009516448,7:0.003765468):0.00397427):0.02580769):0.003001951):0.001681638):0.01190978):0.01162632,10:0.007874283):0.008733144,(14:0.0256637811,11:0.0098089):0.00147678):0.001621772,16:0.01010379):0.0014467818):0.002647277):0.008568126);
tree gen.5 = [&U] (18:0.039135873,((15:0.0048855766,((17:0.007011373,13:0.006289421):0.0019436,((16:0.02820944,((11:0.009289085,14:0.0267783324):0.0003991048,(10:0.0077184412,(((6:0.005276451,(5:0.01346213,(8:0.0177314409,(9:0.0126733469,7:0.001931435):0.001464011):0.0240383):0.003910419):0.0003147853,(3:0.02892873,(2:0.05415649,1:0.008456037):0.02230114):0.04110029):0.00912877,4:0.02004675):0.01407253):0.005423408):0.0008874561):0.00301034516,19:0.0767594009):0.003052384):0.0007696611):0.0006533748,12:0.01395641):0.0045912575);
tree gen.6 = [&U] (((17:0.007180447,13:0.01092451):0.0009019186,((15:0.009400713,12:0.01431425):0.00192358,(((10:0.009739602,((6:0.004559434,((5:0.007717815,(8:0.01705938355,(7:0.00047567,9:0.011719049):0.002482567):0.01722285):0.004362496,(3:0.02609739,(2:0.06147862,1:0.01557194):0.02134203):0.04114557):0.001503076):0.01085558,4:0.02443065):0.005692305):0.009624368,(16:0.01500228,(14:0.0240727932,11:0.01001735):0.001343353):0.00195203):0.0039764193,19:0.07675190453):0.001211516):0.0006496404):0.001240514,18:0.0405918921);
tree gen.7 = [&U] ((((19:0.08266530707,((11:0.005180179,((10:0.013203057,(4:0.01521198,(((8:0.0157676543,(9:0.0121768757,7:0.006681197):0.0082215865):0.01649686,5:0.0163634):0.003499583,(((1:0.005855405,2:0.04680452):0.0128734,3:0.02987771):0.034696568,6:0.00310081):0.0004203355):0.02072984):0.01204899):0.01014867,14:0.0222330554):0.00174402):0.003218496,16:0.02051817):0.007290492):0.0013205865,15:0.002811515):0.002120215,((17:0.010947754,13:0.007076298):0.003274703,12:0.01064447):0.001677112):0.003365789,18:0.0511094343);
tree gen.8 = [&U] (18:0.042565489,(((16:0.01830739,((14:0.025082035,11:0.005273394):0.0008494974,((4:0.02222833,(6:0.005748692,((3:0.01720251,(2:0.04760305,1:0.01362435):0.01815905):0.0475508,(5:0.02035103,(8:0.014859234,(7:0.005211657,9:0.0156240234):0.000391907):0.02830515):0.00119343):0.0001797624):0.008760368):0.007980973,10:0.0074146961):0.008398901):0.004496931):0.00335884,19:0.08736424688):0.001287503,(15:0.0089280619,(12:0.01646899,(17:0.007271576,13:0.01242321):0.001890731):0.0001653096):0.002853568):0.002488077);
tree gen.9 = [&U] (((((17:0.010291553,13:0.004706525):0.0004773665,12:0.01050008):0.0008511705,(((10:0.01738167,(4:0.02095161,(((1:0.01061312,2:0.03881419):0.04257385,3:0.02736832):0.046527898,(((8:0.0198849974,(7:0.005661459,9:0.0123380656):0.0038731):0.01426661,5:0.008957193):0.003384977,6:0.004064791):0.001183118):0.01076485):0.007446837):0.006295238,((11:0.007622979,16:0.01292795):0.0001519367,14:0.022890949):0.00139276):0.005743382,19:0.08454282155):0.0014896113):4.434339e-06,15:0.0039745032):0.0033405,18:0.047835076);
tree gen.10 = [&U] (18:0.063203336,(12:0.0131852,((13:0.01135979,17:0.0027847882):0.001171183,((19:0.0777757737,(((16:0.01221432,11:0.007301914):0.0003502415,(10:0.01330697486,((6:0.002386285,((5:0.01616941,((7:0.00248844,9:0.013784595):0.004327707,8:0.013203702):0.02616212):0.004039992,(3:0.01909371,(2:0.05148307,1:0.01006118):0.0284518):0.03699632):0.00187293):0.01348096,4:0.01192237):0.01390148):0.01056393):0.003877261,14:0.0239144998):0.002506811):0.006466203,15:0.00497353794):0.001383646):0.0004863371):0.002437101);
tree gen.11 = [&U] (((17:0.0060240808,13:0.003349438):0.004175335,(((((14:0.0229804391,(10:0.0049903755,(4:0.02119319,((6:0.004790498,((1:0.01306658,2:0.05316091):0.02538287,3:0.03038449):0.05003124):0.0006367445,((8:0.021768314,(7:0.001336114,9:0.00592036):0.005615669):0.02049986,5:0.0120745):0.004520754):0.02009473):0.004373203):0.003813604):0.0002748253,(11:0.006840892,16:0.01484771):0.0001067608):0.004399165,19:0.09051671315):0.005137172,12:0.01078854):0.001720463,15:0.0021880881):0.0003697562):0.002892857,18:0.074875426);
tree gen.12 = [&U] (((12:0.009921033,15:0.0045652183):0.004102774,((17:0.008337788,13:0.007157007):0.002374712,((16:0.022935521,(14:0.02411316034,(11:0.004283722,(10:0.011041768,(((3:0.02137163,(2:0.05227037,1:0.00772368):0.03600655):0.05958052,((5:0.01094093,(8:0.01111222335,(7:0.004080851,9:0.0081375314):0.001612013):0.01884347):0.005163907,6:0.004346246):0.001828861):0.006211913,4:0.02664222):0.01340512):0.005156016):4.51102e-05):0.005315259):0.004334338,19:0.07493415521):0.003058091):0.0004797626):0.002785282,18:0.039246365);
tree gen.13 = [&U] ((((19:0.1085068872,(16:0.01208929,(11:0.005776607,((10:0.0056696975,(4:0.02571875,(((1:0.02180701,2:0.03541132):0.03969802,3:0.01504268):0.04601243,(((8:0.01655419199,(9:0.0075753594,7:0.001819433):0.004765786):0.01701105,5:0.01633609):0.008309359,6:0.01069717):0.001368571):0.01586505):0.008572791):0.002971592,14:0.0206858805):5.501744e-05):0.001420382):0.00703035):0.006032956,(15:0.0027149492,12:0.01130988):0.001164692):0.001537605,(17:0.004925315,13:0.002140461):0.0008882951):0.0006419937,18:0.062603565);
tree gen.14 = [&U] (18:0.041474806,((((((11:0.005752353,14:0.019276244):0.0008833622,(10:0.019342027,(((6:0.002996777,(3:0.01839634,(2:0.04391383,1:0.0200297):0.01918015):0.036734798):0.0003580197,((8:0.0122721713,(7:0.002614348,9:0.01611241911):0.001263065):0.01661925,5:0.01398928):0.002148554):0.007597107,4:0.02107066):0.01204382):0.007380375):0.0004522582,16:0.01398945):0.006055615,19:0.08013191066):0.0012317276,15:0.006815562):0.0002877833,(12:0.01871627,(13:0.003288718,17:0.008578561):0.0005757712):0.0008409199):0.0061613276);
tree gen.15 = [&U] (18:0.059870595,(12:0.01511622,((13:0.01061825,17:0.006945039):0.0009818368,((((((10:0.0116954524,((((8:0.0095217269,(7:0.0066309036,9:0.012718586):0.005991098):0.02556523,5:0.005764777):0.00363218,((3:0.01959818,(2:0.05426478,1:0.0162427):0.02000981):0.045333456,6:0.01100241):0.001313256):0.006904847,4:0.02046951):0.007140951):0.005104477,11:0.00943528):0.003222484,14:0.0248255574):0.004534522,16:0.02158006):0.004641825,19:0.08412548001):0.004351116,15:0.006085362):0.001626738):0.0003019992):0.0021769895);
tree gen.16 = [&U] ((((15:0.00448031,(13:0.009274455,17:0.010130467):0.0002932711):0.00109836,(19:0.0593577132,(16:0.01556556,((11:0.005359534,(10:0.01172077531,(((3:0.03543606,(2:0.0436933,1:0.009541996):0.03863286):0.05427408,(((8:0.017481398,(9:0.0124470075,7:0.004044006):0.003708571):0.0278184,5:0.01209374):0.003839005,6:0.007071296):0.001132427):0.01146249,4:0.02738202):0.02345821):0.0103168):0.0001476345,14:0.0182472566):0.001128085):0.003026393):0.006883194):5.934789e-05,12:0.01268567):0.001039269,18:0.042752159);
tree gen.17 = [&U] (18:0.0626158,(15:0.0030494762,((12:0.01609218,(19:0.0753096555,((11:0.004941548,(16:0.01964642,(10:0.011575129,((5:0.0184842,((3:0.01990773,(2:0.05617819,1:0.01059861):0.03532368):0.04233896,(6:0.01830604,(8:0.0204876898,(9:0.0078729851,7:0.003014758):0.002927843):0.01813913):0.0007348304):0.003488232):0.01061,4:0.02344287):0.007867969):0.004150113):5.351306e-05):0.0003300707,14:0.027070629):0.002637519):0.00226271):0.0008984354,(17:0.0054995426,13:0.002247527):0.001428729):5.186749e-05):0.002549565);
tree gen.18 = [&U] (18:0.053347462,((15:0.0023141173,(13:0.001489024,17:0.005613696):0.002242544):8.974065e-05,(12:0.01882735,(((11:0.01094043,((10:0.020154881,(4:0.03090181,(((1:0.007970086,2:0.04579963):0.02493209,3:0.02269484):0.06925008,(((8:0.013394948,(9:0.0134528538,7:0.002595369):0.004579257):0.01522693,5:0.020673):0.005768256,6:0.008017351):0.0007584011):0.01103953):0.007913839):0.003480872,14:0.0243939298):0.0006369415):0.003673206,16:0.01601342):0.002740657,19:0.0955712355):0.0029251407):0.0007755246):0.002455343);
tree gen.19 = [&U] (((((((14:0.0197140634,(((4:0.02090266,((6:0.01293955,(5:0.00821241,(8:0.01608080726,(7:0.001330274,9:0.0074682065):0.005270073):0.02663667):0.003515859):0.001255131,((1:0.02897732,2:0.05256272):0.02213708,3:0.02524415):0.05900817):0.01019827):0.01303136,10:0.0191993544):0.00775172,11:0.00893258):0.002572263):0.004649761,16:0.02056875):0.0045331132,19:0.1057593677):0.0007171958,15:0.0064450332):0.0009395391,(17:0.007570612,13:0.003280218):0.0006049228):0.0007325537,12:0.02182511):0.001057958,18:0.049695161);
tree gen.20 = [&U] ((15:0.0031977696,(((16:0.01520555,((11:0.007925733,(10:0.009650177,(4:0.02360624,(((1:0.01677569,2:0.05522948):0.01786399,3:0.0233651):0.0465565,(((8:0.0192997223,(7:0.002697628,9:0.0079684683):0.003199717):0.01324476,5:0.00917943):0.006984976,6:0.005086532):0.001386347):0.01367386):0.005898625):0.006675497):0.001156783,14:0.019490805):0.00218928):0.003338588,19:0.07213076261):0.00181714136,((13:0.006062216,17:0.0054260697):0.00168094,12:0.0154465):0.0005199882):9.884239e-05):0.001237838,18:0.059892239);
tree gen.21 = [&U] (((15:0.008098109,((17:0.004054305,13:0.004928254):0.001384229,12:0.01394057):0.0003552176):0.0008882137,(19:0.06120706403,(16:0.01368235,((11:0.00739901,(10:0.017775728,((((5:0.01568926,(8:0.017985263,(9:0.01172656962,7:0.001882816):0.002574642):0.02332477):0.007503095,(3:0.02144395,(2:0.03481048,1:0.01308193):0.02398711):0.04229036):2.33196e-07,6:0.008031295):0.005033684,4:0.01903294):0.00989062):0.005735783):0.001620022,14:0.0323903835):0.002497638):0.003678636):0.001744591):0.001792704,18:0.045343765);
tree gen.22 = [&U] (18:0.044376415,((15:0.0029842006,((13:0.008448899,17:0.007690451):0.0006823286,((16:0.009985978,((((4:0.03006361,(((2:0.05028288,1:0.00800201):0.00933931,3:0.02436138):0.06353688,((5:0.01064363,(8:0.017327552,(9:0.012428018,7:0.01415896):0.0032422114):0.02156853):0.004260707,6:0.01199111):0.001283011):0.01883626):0.01102538,10:0.013613999):0.003769844,14:0.0231550602):5.276263e-05,11:0.006616995):0.0006323346):0.002792723,19:0.0887877368):0.007040816):0.0004333186):0.001479055,12:0.0194371):0.002863495);
tree gen.23 = [&U] ((((12:0.01337567,(17:0.006143183,13:0.007999437):0.001916254):0.001907206,15:0.005395513):0.002118954,(19:0.0859774878,(((11:0.003759377,14:0.02756824327):0.001588518,(10:0.011830709,((((5:0.01074273,(8:0.03289466619,(7:0.006681872,9:0.0062882983):0.004468143):0.01182812):0.00346002,(3:0.02484785,(2:0.03722043,1:0.01486665):0.02981183):0.05779254):3.977597e-05,6:0.009679106):0.02031106,4:0.02514089):0.007971819):0.005690227):0.002337608,16:0.02003413):0.001721299):0.008913798):0.002867223,18:0.056817657);
tree gen.24 = [&U] (((15:0.00350642023,12:0.01191788):0.0009044177,((13:0.003591213,(19:0.0686350458,((((10:0.010805254,(((((2:0.05594345,1:0.02738801):0.0322277,3:0.03150305):0.06272465,(5:0.01581143,(8:0.015153864,(7:0.004121497,9:0.0098338158):0.004980323):0.01337854):0.002752277):0.008622637,6:0.008429614):0.009332785,4:0.01746146):0.01110655):0.005465452,14:0.0217997364):0.0007819736,11:0.006745827):0.0002407381,16:0.02086649):0.008238528):0.006376433):0.0005949754,17:0.012334805):0.001132577):0.005979555,18:0.055737683);
tree gen.25 = [&U] ((((13:0.009277527,17:0.008114246):0.0008918964,((((11:0.005838972,((10:0.011143866,(((6:0.01441047,(5:0.01392409,(8:0.0193097824,(7:0.003958209,9:0.0155037482):0.005868371):0.02225256):0.003719748):0.000951095,((2:0.03761286,1:0.01920652):0.01494387,3:0.02362676):0.07977799):0.01144773,4:0.01666324):0.0198181):0.008244526,14:0.02411330487):0.001132606):0.0009652166,16:0.01108849):0.0019187546,19:0.0704525607):0.001495035,12:0.01619681):0.000892467):7.986216e-05,15:0.0049331062):0.001137369,18:0.067524816);
tree gen.26 = [&U] (18:0.054752796,(12:0.008742994,(((19:0.0797804546,(16:0.01259818,((11:0.006710999,(10:0.012083107,(4:0.02638462,(6:0.005237802,(((1:0.01976975,2:0.04212015):0.02283708,3:0.01880982):0.05449259,((8:0.019462607,(9:0.008442719246,7:0.001462184):0.001051223):0.022977,5:0.007189986):0.00310228):0.0002033627):0.01274004):0.008068196):0.005301923):0.0002513888,14:0.024788753):0.001838767):0.00459391):0.002216281,(17:0.006935186,13:0.007523451):0.001696928):2.597718e-05,15:0.0056247815):0.001515981):0.002182719);
tree gen.27 = [&U] (18:0.040305979,(15:0.0021730224,(((17:0.004048953,13:0.008895369):0.0003975772,((16:0.01307313,(((4:0.01685927,((((2:0.04622585,1:0.00554647):0.02159073,3:0.01776807):0.05369889,((8:0.01530528435,(7:0.001214942,9:0.0099831623):0.002817384):0.01909067,5:0.01134137):0.007583284):0.005423837,6:0.009754774):0.01016634):0.006035959,10:0.00925682):0.004439649,(14:0.0207358734,11:0.004998076):0.0005199725):0.001330727):0.007038487,19:0.0948426384):0.0004463601):0.0007375887,12:0.01191978):0.0005095753):0.00406242011);
tree gen.28 = [&U] (18:0.04594843,(((12:0.01227068,17:0.007109694):0.001046066,(13:0.007578077,(19:0.0619803948,((11:0.00512253,(((4:0.02055576,((6:0.003289306,((8:0.0149997248,(9:0.016056961,7:0.00268528):0.003490523):0.01456086,5:0.01630447):0.00348389):0.001306249,((2:0.03612557,1:0.01636829):0.03038626,3:0.02272911):0.05190618):0.00794436):0.01474004,10:0.011443351):0.006561323,14:0.02819417):0.0002452287):0.001748349,16:0.009772335):0.002064184):0.001850418):0.0004038289):0.0006713851,15:0.003447351):0.001896567);
tree gen.29 = [&U] (((17:0.004697501,13:0.003967928):0.001031642,((15:0.009478235,12:0.02084264):0.0004089735,((16:0.01850939,19:0.07542610034):0.0032577276,((11:0.01211621,14:0.0165197209):0.0001836585,(10:0.0090913863,(((((2:0.02894311,1:0.01252286):0.03873485,3:0.0236197):0.04520457,((8:0.014822726,(7:0.0069492387,9:0.0057769):0.0015177905):0.02105938,5:0.0176784):0.0003757177):0.001453779,6:0.009273491):0.007405076,4:0.03080755):0.01352757):0.005332676):0.003220319):0.003481939):2.409512e-06):0.0007603099,18:0.0579807962);
tree gen.30 = [&U] ((17:0.005543397,(((15:0.006022789,(((10:0.008124927,(((((2:0.0389238,1:0.008919116):0.04062737,3:0.02810748):0.05861462,6:0.006608342):0.0009724358,((8:0.0198958084,(7:0.00856875718,9:0.0057849711):0.0045918341):0.02328913,5:0.01784155):0.0009533755):0.01394895,4:0.01356396):0.01033445):0.00904758,(16:0.02769919,(11:0.01134303,14:0.0322481899):0.002812973):0.006791011):0.0024636077,19:0.0797153256):0.002230419):0.001597437,13:0.01048329):0.002609749,12:0.01078705):0.001030906):0.00247987,18:0.042286776);
tree gen.31 = [&U] ((15:0.0071053953,((13:0.007254211,17:0.005992564):0.0007199041,(12:0.01067497,(19:0.08055234009,((11:0.004642816,((10:0.014468454,(4:0.02365745,((6:0.01060906,(5:0.01717074,((7:0.005534075,9:0.0181989828):0.006726563,8:0.0169722336):0.01631865):0.007120189):0.0005575424,((1:0.0162047,2:0.05330478):0.0177318,3:0.02207406):0.051681062):0.01875125):0.007712031):0.006348654,14:0.0110342296):0.006810074):0.002097438,16:0.02484586):0.002249111):0.002084017):0.0001515236):0.0005532452):0.002369098,18:0.0453713739);
tree gen.32 = [&U] (((((19:0.06987911243,(((14:0.0215857212,11:0.003205426):0.0003652255,(10:0.010725486,(((((2:0.03838067,1:0.01025544):0.02351918,3:0.0243933):0.04011657,((8:0.0120916066,(7:0.002178296,9:0.0082627686):0.003731932):0.01451378,5:0.009469881):0.004312059):0.003325197,6:0.003695705):0.009168449,4:0.02096239):0.01137615):0.005895786):0.004285752,16:0.008876144):0.0082856651):0.002439889,12:0.013855192):0.001214314,15:0.004699287):0.0001384114,(13:0.0040433,17:0.010827277):0.001151633):0.0033850311,18:0.038802932);
tree gen.33 = [&U] ((((13:0.003483929,17:0.008942859):0.003198238,12:0.009650769):0.001250197,(15:0.004976307,((((10:0.007387151,((((2:0.03250593,1:0.02060364):0.03459917,3:0.02316398):0.035476731,(6:0.003852483,(((9:0.0074462159,7:0.001095753):0.002634269,8:0.016959249):0.01662289,5:0.01046575):0.003576453):0.002117467):0.0111633,4:0.02181762):0.007967621):0.001534246,14:0.01620985544):0.001130687,(11:0.004517528,16:0.01547139):3.451188e-05):0.003349907,19:0.08508867116):0.0006892739):0.001743173):0.000367166,18:0.05904594);
tree gen.34 = [&U] (((15:0.0049039383,(13:0.005066423,17:0.00421129):0.001509027):0.0008823571,(((16:0.02174681,((11:0.007314109,14:0.020193252):0.0004190054,(10:0.014976786,((6:0.006702302,((((7:0.005805598,9:0.007204679):0.006046004,8:0.025961245):0.02247793,5:0.01421782):0.002904113,((2:0.06619526,1:0.01675226):0.02069505,3:0.03479481):0.05428147):0.002289978):0.004168517,4:0.02552531):0.0107462):0.004064649):0.001337077):0.0013825794,19:0.08106757987):0.002593341,12:0.0144147):0.000603124):0.001615811,18:0.05720494);
tree gen.35 = [&U] (((13:0.006772932,17:0.0028955929):0.0008148947,((12:0.01822422,15:0.008178832):0.001803758,((16:0.01802584,((10:0.014366584,(4:0.014095,((6:0.004249022,(5:0.01089067,((7:0.003154596,9:0.014303691):0.001345989,8:0.0241225512):0.01589683):0.004295829):0.0004566761,(3:0.02331286,(2:0.05529352,1:0.006210738):0.02672592):0.05442012):0.007040195):0.01115213):0.00515007,(14:0.02643279329,11:0.001162185):0.002089891):0.0004142566):0.005571624,19:0.06766639103):0.002050252):0.002026636):0.001411642,18:0.055595662);
tree gen.36 = [&U] (((((19:0.0714624272,(16:0.01808502,(((10:0.013557557,((6:0.007643909,(((2:0.04876953,1:0.0210977):0.03314575,3:0.01268505):0.058912729,(((9:0.008252119,7:0.004189985):0.003502921,8:0.0173903386):0.02481132,5:0.01918381):0.004400502):0.0008166393):0.007528121,4:0.01620134):0.01340084):0.005685032,11:0.006892268):0.003448639,14:0.0261555817):0.001622883):0.0075011776):0.00143622,15:0.0050564794):0.00365979,(17:0.005148884,13:0.006333733):0.001671992):0.001147548,12:0.01697942):0.0009173151,18:0.047793458);
tree gen.37 = [&U] ((((12:0.01397546,(19:0.0869397013,(16:0.01231537,(((10:0.0135134332,(((6:0.003892287,(((9:0.0054733451,7:0.00158697099):0.003350307,8:0.0166943784):0.009713171,5:0.01362737):0.002752467):0.003868884,((2:0.02667708,1:0.01440398):0.02714381,3:0.01676019):0.056809354):0.007619866,4:0.01874058):0.01387769):0.003034846,14:0.0208981344):0.001534511,11:0.009824643):0.002932207):0.0018087722):0.00225347):0.002654824,(17:0.004985461,13:0.004103025):0.001588648):0.002143951,15:0.0042366528):0.001102757,18:0.053176357);
tree gen.38 = [&U] ((15:0.006139675,(12:0.01609801,((17:0.006856999,13:0.01148615):0.001390063,(19:0.0729962498,(((10:0.008753494,(((((2:0.05411311,1:0.01064859):0.02140263,3:0.009992556):0.05788776,6:0.002619067):0.00131216,(((7:0.003358305,9:0.0074227539):0.0060819472,8:0.0157218139):0.02207545,5:0.01094455):0.006321695):0.01335009,4:0.02507958):0.006861976):0.005208796,11:0.009688623):0.0008482438,(14:0.0244547557,16:0.0148104):0.0006876682):0.0052029911):0.002033402):7.137053e-05):0.006388913):0.001854595,18:0.049898959);
tree gen.39 = [&U] (18:0.049894934,(((15:0.005713634,(13:0.005190185,17:0.0027710678):0.0001824286):0.0002524519,12:0.01197108):0.001355616,(19:0.0858928701,(16:0.01572515,((((4:0.02098879,((6:0.004109081,((8:0.0130293145,(9:0.0105787563,7:0.0057846):0.0018955112):0.02127381,5:0.01357253):0.00153136):0.003167664,((2:0.05019187,1:0.01259253):0.02064452,3:0.01977039):0.0438603):0.005431532):0.00938674,10:0.0133817992):0.005902854,11:0.007340358):0.002327424,14:0.0221135755):0.00147723):0.003719948):0.002150651):0.005744279);
tree gen.40 = [&U] (18:0.047817456,(((17:0.004949477,13:0.00889572):0.002630269,12:0.0164058669):0.0003792949,((19:0.07150288167,(16:0.0149739,(14:0.0286049582,(11:0.005328025,(10:0.0121339687,(4:0.01340275,(((((7:0.005088206,9:0.0102249651):0.001428923,8:0.016727386):0.0171339,5:0.009176075):0.003316289,6:0.004653548):0.001253849,(3:0.01531881,(2:0.0329983,1:0.009319581):0.02837298):0.04865004):0.01187658):0.01193421):0.004382379):0.0002120726):0.003714015):0.008379386):0.005043844,15:0.006353998):0.002907687):0.002328846);
tree gen.41 = [&U] (18:0.05182595564,(((15:0.0033003819,(((11:0.0033387,((10:0.0132226119,(4:0.02368135,((6:0.01053842,(((9:0.0073876917,7:0.0007614969):0.001407525,8:0.01641755679):0.02306966,5:0.01423197):0.004821628):0.0003689964,(3:0.02987138,(2:0.05614221,1:0.01623503):0.02249728):0.05204273):0.01018106):0.02130242):0.005628524,14:0.0233337634):0.0008489256):0.005619997,16:0.01522993):0.004532714,19:0.08825391497):0.003928068):0.0008870508,12:0.0178601):0.001664221,(17:0.004457677,13:0.004051771):0.0005154778):0.001833736);
tree gen.42 = [&U] (((((19:0.07535310318,(((10:0.018276193,(4:0.02052894,((3:0.01742586,(2:0.04692559,1:0.01090659):0.03516509):0.046463533,(6:0.007946599,(((9:0.0127850767,7:0.003680918):0.005425,8:0.017680491):0.01813725,5:0.01907951):0.009912083):0.001674078):0.01697761):0.01632601):0.005194524,(14:0.0174495906,11:0.003882136):0.00196376):0.0001415424,16:0.0159237):0.001209934):0.003704559,15:0.00293081936):0.0005227981,(17:0.00684477,13:0.005591535):0.002323297):0.0002133298,12:0.02533621):0.002407553,18:0.040859178);
tree gen.43 = [&U] (18:0.0515648165,(((17:0.008962468,13:0.003668745):0.001712005,12:0.008499541):0.0008792665,(15:0.004833991,(19:0.09056772977,(((10:0.01459465,(4:0.01870047,((3:0.01574752,(2:0.06035289,1:0.009166221):0.01906376):0.04917224,((5:0.01644481,((7:0.003292742,9:0.0125569882):0.001065528,8:0.02587759):0.02322385):0.004926509,6:0.008439768):0.0003384643):0.0100553):0.01029773):0.00608877,(14:0.025532788,11:0.005935639):0.001015476):0.00063529,16:0.02101314):0.00444573):0.0023721748):0.0004126421):0.001097905);
tree gen.44 = [&U] (((15:0.011605986,(12:0.02278393,(17:0.004057013,13:0.003543591):0.000576696):0.001490207):2.363298e-05,(19:0.0837816398,(16:0.02235742,((14:0.0209859731,(10:0.019677766,(4:0.02496863,(((5:0.01622337,((7:0.005056064,9:0.0092750448):0.002898345,8:0.011960408):0.01612549):0.002887131,(3:0.01680104,(2:0.03366094,1:0.02320908):0.03210924):0.04732345):0.001462773,6:0.007245056):0.009078195):0.01506685):0.007017632):0.0001985782,11:0.011664):0.001711398):0.0011468364):0.0003604272):0.0004430243,18:0.0688244207);
tree gen.45 = [&U] (18:0.042320297,((((12:0.01026851,(19:0.09001988956,((11:0.01052663,((10:0.011177288,(4:0.0186593,(((3:0.02797152,(2:0.05178845,1:0.01879139):0.03946202):0.06023856,(5:0.0123153,((7:0.001196921,9:0.0113848828):0.002222219,8:0.02189608041):0.01622313):0.003403426):0.0007151744,6:0.01740006):0.005639602):0.01038016):0.005266732,14:0.030556392):6.638565e-05):0.003459355,16:0.0291507):0.006571428):4.677098e-05):0.001476645,17:0.006631269):0.002669266,15:0.0053814098):0.001276987,13:0.005451964):0.0007442076);
tree gen.46 = [&U] (((((19:0.0673753734,(16:0.0179667,(((10:0.007595507,(4:0.0168667,((3:0.02364983,(2:0.05514041,1:0.00481189):0.03122316):0.05332998,(6:0.009542439,(5:0.008632767,((7:0.004279347,9:0.0116481594):0.002613926,8:0.0141894149):0.01699494):0.00755506):0.001071277):0.0107086):0.01662181):0.00583473,11:0.007834859):0.002606354,14:0.0225606438):0.003936436):0.005067355):0.005255319,15:0.0031655997):0.0003973981,12:0.01231891):0.0001764863,(13:0.002204029,17:0.003893999):0.0009374298):0.0020335335,18:0.050514149);
tree gen.47 = [&U] (18:0.039603756,((17:0.004610937,13:0.007676707):0.002555034,(15:0.0026696218,(12:0.01010137,(19:0.0743755651,(16:0.01658108,((10:0.01239662,((6:0.009974737,((5:0.007979357,(8:0.01430147406,(9:0.00844608598,7:0.001476283):0.002334397):0.01937421):0.00402171,(3:0.02114248,(2:0.03270954,1:0.01036303):0.0348366):0.041776779):0.0002332811):0.007191163,4:0.02441615):0.01090478):0.00384852,(14:0.0258598758,11:0.006047519):0.0007952709):0.002489977):0.0016364489):0.001585368):0.0009012506):0.00112687):0.006092365);
tree gen.48 = [&U] (18:0.07015183,(12:0.01200852,(15:0.0049623673,((17:0.009283653,13:0.006991124):0.002341511,((16:0.01258429,(11:0.004483121,(14:0.0252787915,((4:0.02039607,(((5:0.02030954,((7:0.0005124781,9:0.007339857):0.0110865566,8:0.02340241):0.02128702):0.007031277,((2:0.04708833,1:0.01615996):0.0288912,3:0.01586925):0.05503398):0.0007151584,6:0.01567628):0.01692151):0.004721461,10:0.018370687):0.008085085):0.0006365052):0.002510117):0.004771577,19:0.0875736406):0.002776467):0.0006127783):0.000353113):0.001622961);
tree gen.49 = [&U] ((((12:0.01551681,15:0.002719921):0.001171867,(13:0.009627135,17:0.005638434):0.003903958):0.001237874,(((16:0.01878017,(11:0.004534512,(10:0.011730007,(4:0.03092756,(((5:0.01779994,((7:0.003875038,9:0.017079043):0.003413192,8:0.0143355243):0.02312176):0.004098033,6:0.006140192):0.002013287,(3:0.02807983,(2:0.04942396,1:0.008146991):0.02439241):0.04659863):0.009774234):0.01467259):0.004591723):6.799565e-05):0.00114444,14:0.01603803239):0.0069715952,19:0.06029242887):0.003479807):0.0049814062,18:0.061021189);
tree gen.50 = [&U] ((((19:0.07680420301,((((10:0.0136562603,(4:0.01801979,((6:0.005300407,(5:0.009450865,((9:0.00688527669,7:0.003451196):0.003107645,8:0.0138556453):0.01563228):0.00183897):0.003956815,(3:0.02543536,(2:0.02249326,1:0.01119018):0.04864628):0.0602351):0.01137697):0.006179584):0.004027393,16:0.02128058):0.000660169,14:0.034419168):0.0006759817,11:0.004857533):0.003580159):0.002051799,(13:0.00883408,17:0.007946453):0.00534222):0.00225915,(15:0.0105724339,12:0.01522531):0.0002183226):0.0038684,18:0.049529014);
tree gen.51 = [&U] (18:0.045081741,(15:0.0090083742,(12:0.01030014,((19:0.08524320987,((((10:0.0124214191,((((5:0.01048254,(8:0.0126842912,(9:0.005400302,7:0.0103689622):0.002927914):0.01229517):0.002887125,((1:0.01108188,2:0.0524975):0.02570865,3:0.03661335):0.05515487):0.002833024,6:0.005432378):0.007945772,4:0.01720418):0.01004093):0.006649057,11:0.007570469):0.006757897,14:0.0292786796):0.0006452257,16:0.01705599):0.001770863):0.00364686,(13:0.002667264,17:0.006644485):0.0005656197):0.001543524):5.38204e-05):0.0004378153);
tree gen.52 = [&U] ((18:0.057150837,(((((16:0.02694476,(14:0.0287598571,11:0.003452297):0.001035694):0.001451939,(10:0.011349572,(((3:0.0127689,(2:0.05645659,1:0.0044116):0.02466466):0.04552001,(6:0.01559455,(((7:0.0007341305,9:0.0098468955):0.004009467,8:0.0183999972):0.01988835,5:0.01185222):0.004743378):0.004312433):0.01049118,4:0.02803432):0.01542769):0.004110804):0.0042163231,19:0.0881909446):0.00476009,15:0.00474854734):0.0003070132,(13:0.005231885,17:0.008014252):0.0005818624):0.0003684088):0.001601409,12:0.007767731);
tree gen.53 = [&U] (18:0.05111019,((15:0.0095003907,(17:0.0041016271,13:0.006207098):0.001036578):0.0002628726,(12:0.01099948,(19:0.08576131483,(((14:0.0242437072,(10:0.0109883836,((6:0.00473849,(((1:0.01158487,2:0.04840065):0.02448324,3:0.02084596):0.06146301,(5:0.01252684,(8:0.0204568526,(9:0.0128740636,7:0.008147808):0.002201538):0.0171928):0.003709795):0.0004212115):0.01689445,4:0.016735):0.01417409):0.01021768):0.0006393287,11:0.003713321):0.001885115,16:0.0167017):0.003084046):0.006501289):0.0001115175):0.0009501346);
tree gen.54 = [&U] (18:0.046116855,(((13:0.01195655,17:0.008634749):0.0009881191,12:0.01715331):0.001081459,(15:0.0028460844,((16:0.02701717,(14:0.016996371,(11:0.005587509,(10:0.0078422375,(((3:0.02628202,(2:0.03866793,1:0.009525051):0.03303952):0.05328792,(6:0.01129073,(5:0.009542597,((7:0.006680468,9:0.011778057):0.005189032,8:0.0168803116):0.01979348):0.005745806):0.002627496):0.01448391,4:0.02644327):0.01171045):0.008781051):0.002164002):0.002118973):0.00320875,19:0.0794535882):0.003342097):0.001317794):0.00178028);
tree gen.55 = [&U] (18:0.076787991,(15:0.0053846384,((((16:0.01624844,11:0.007332207):1.490109e-05,(14:0.032206081,(10:0.014853072,(4:0.01738241,(6:0.01264748,(((8:0.017060449,(9:0.0058619723,7:0.004143438):0.001421415):0.01354747,5:0.01414533):0.005517963,(3:0.02253404,(2:0.03588489,1:0.006540847):0.04157241):0.06081754):0.004242029):0.01133298):0.01390772):0.006102189):0.004447651):0.002278711,19:0.09349586021):0.00256448,((13:0.005505181,17:0.013924035):0.002123049,12:0.009051365):0.0002198206):0.0002206096):0.0001090991);
tree gen.56 = [&U] (18:0.045960954,((((16:0.020203974,((10:0.01058041,((((((7:0.005546059,9:0.0136578352):0.002033427,8:0.016125645):0.0215032,5:0.01491598):0.00241664,6:0.004581818):0.002045675,(3:0.0251956,(2:0.04512699,1:0.00799139):0.03199423):0.04696842):0.01015149,4:0.0326238):0.005571561):0.004409015,(11:0.006634756,14:0.0224066208):0.0004933827):0.01058215):0.0002329374,19:0.07059455631):0.003723077,15:0.005501243):0.001958843,((13:0.001922056,17:0.009185708):0.0003512216,12:0.009029205):0.001372847):0.0005027539);
tree gen.57 = [&U] (((((15:0.0051634271,12:0.02047251):0.0007164028,13:0.008069418):0.0006642616,((14:0.030840965,((16:0.01567227,11:0.002750411):0.001011142,(10:0.013892688,(4:0.02036323,(6:0.003478654,(((8:0.015248853,(9:0.0075876439,7:0.003894768):0.001451328):0.0232328,5:0.01529758):0.004515751,(3:0.03853863,(2:0.08025805,1:0.01473705):0.03188404):0.041409923):0.002150237):0.01118697):0.01794871):0.005272326):0.004253675):0.0046310108,19:0.06798017399):0.0007263821):0.002496443,18:0.044241145):0.0052385177,17:0.008805635);
tree gen.58 = [&U] (18:0.0640618232,(((12:0.01337056,15:0.0079184732):0.0005884489,(13:0.005236806,17:0.007978741):0.0001604611):0.001844709,(((14:0.02530029445,((10:0.010400317,((((3:0.02314425,(2:0.03859689,1:0.01072178):0.02874361):0.04653127,6:0.005858411):0.001948466,(5:0.01611986,((7:0.00203375,9:0.0080611278):0.002533418,8:0.0161397778):0.01977519):0.005740642):0.01086612,4:0.02136952):0.009684827):0.003657321,16:0.02119719):5.338227e-05):0.0002172099,11:0.007005462):0.001564326,19:0.06873529581):0.0002383372):0.002448236);
tree gen.59 = [&U] (((19:0.0752791409,(11:0.005318475,((10:0.0137939806,((((3:0.0211681,(2:0.04195072,1:0.01187831):0.02951939):0.04822329,6:0.02086615):0.009826573,(5:0.01547589,((7:0.004546725,9:0.010179072):0.003243468,8:0.015813313):0.02708973):0.004718809):0.01399346,4:0.02029373):0.01318811):0.007895389,(14:0.033647744,16:0.01640064):0.000453696):0.002202149):0.004634446):0.005163425,(12:0.01827249,(15:0.004400999,(13:0.006930158,17:0.003201542):0.0009834375):0.0006171215):0.001308153):0.0006992067,18:0.050063106);
tree gen.60 = [&U] (((15:0.0042271186,((((14:0.0291212381,(11:0.007226356,(10:0.014478823,(4:0.01782339,((((9:0.0064349163,7:0.007350914):0.0076584402,8:0.016153537):0.02457468,5:0.01171927):0.004739253,(6:0.003861885,(3:0.03325611,(2:0.0570394,1:0.01998395):0.02016956):0.04048583):0.0006204959):0.00868899):0.018874):0.01069001):0.002210012):0.003597659,16:0.02406916):0.0106488346,19:0.09698078553):0.001294102,(13:0.008796106,17:0.012155306):0.001323315):0.0009178244):0.0003045743,12:0.01230055):0.004755851,18:0.052870461);
tree gen.61 = [&U] ((17:0.006035817,18:0.043027097):0.003951649,((13:0.005914423,(12:0.0107653,15:0.0019895747):0.0001673673):0.002176763,((16:0.0176086057,(11:0.004499298,(14:0.0216000381,(10:0.012316343,(((3:0.02875649,(2:0.03898602,1:0.007511314):0.02329392):0.0387274,(6:0.01153292,(5:0.01316587,((9:0.0095104674,7:0.004356927):0.005470167,8:0.0174634631):0.04258686):0.003396286):0.0006400655):0.004898109,4:0.0133724):0.008652556):0.00610001):1.092241e-05):0.001411158):0.002762996,19:0.07561300364):0.004037206):0.003918031);
tree gen.62 = [&U] (((19:0.0776557192,((((10:0.0103289077,(4:0.02530798,((3:0.01608293,(2:0.05354745,1:0.01596034):0.03126715):0.0472487,((5:0.01826367,((7:0.002782424,9:0.006824742):0.00322874406,8:0.016907582):0.02520266):0.004844941,6:0.00283003):0.00187608):0.0104871):0.009511872):0.007621603,14:0.024413353):0.002015173,11:0.003865553):0.00376765,16:0.01979988):0.003635194):0.0015235986,(((17:0.006243386,13:0.004801202):0.005495374,15:0.0042476109):0.0005941185,12:0.01006704):0.0007540257):0.001817718,18:0.060879982);
tree gen.63 = [&U] (((17:0.009553349,13:0.005658774):0.001637963,(15:0.005774733,(12:0.01283642,((16:0.01677469,(11:0.004982946,((10:0.013293153,(4:0.04121755,((3:0.03466792,(2:0.04755506,1:0.00923812):0.02480679):0.03755606,((((7:0.001259589,9:0.0095277607):0.003607314,8:0.01859529):0.02481643,5:0.02636406):0.004186873,6:0.004937103):0.003612462):0.008118307):0.01555625):0.01006927,14:0.031097895):0.0003869895):0.003091309):0.005212741,19:0.07848506303):0.001292426):7.523042e-05):0.0001836357):0.002158696,18:0.057642892);
tree gen.64 = [&U] (18:0.055259332,((13:0.005128035,(17:0.0083746949,12:0.01206535):0.003447985):0.001496976,(((16:0.023161535,((10:0.010424222,(4:0.03340625,((((7:0.004341848,9:0.015568987):0.0064601439,8:0.02231360029):0.0179028,5:0.02234777):0.00526987,((3:0.02361711,(2:0.04055419,1:0.02188851):0.03389529):0.05218332,6:0.004212651):0.0007780245):0.009880237):0.008649332):0.003399596,(11:0.009154098,14:0.01655276867):0.000875135):0.000746546):0.002200885,19:0.0919314356):0.002112641,15:0.008806817):0.001008461):0.004932934);
tree gen.65 = [&U] (18:0.0538971539,(12:0.01469262,((15:0.0026433277,(19:0.07961086149,(((14:0.03208308638,((4:0.02782389,(((5:0.01179,((7:0.002555295,9:0.011672473):0.00542005354,8:0.023555098):0.02684653):0.004794116,(3:0.01279389,(2:0.03617526,1:0.007295735):0.0296861):0.05236959):0.001697019,6:0.003820961):0.005163069):0.01108006,10:0.017164349):0.009376416):0.0003570944,11:0.007467375):0.001225152,16:0.01613315):0.004790884):0.0006650013):0.0009480455,(13:0.01154444,17:0.007069246):0.005235098):0.002509575):0.00247885);
tree gen.66 = [&U] (((13:0.01031429,17:0.0057858919):0.004125943,((15:0.0063523505,12:0.01460841):0.0005016471,(19:0.09040182705,(((11:0.006539913,((4:0.02550803,(6:0.005589758,((5:0.01337672,((9:0.006053224,7:0.003770549):0.004705835,8:0.014455211):0.01969752):0.003853442,(3:0.02630843,(2:0.04045656,1:0.00977589):0.04101088):0.05176211):0.00189018):0.0118146):0.0150216,10:0.0122050206):0.01107771):0.0004384832,14:0.0297497877):0.003866087,16:0.01701543):0.004578921):0.002537596):0.0003634581):0.006185271,18:0.055691873);
tree gen.67 = [&U] ((((12:0.009834529,(17:0.004423602,13:0.01086631):0.003525066):0.0003921925,((14:0.0238587603,(16:0.02395971,(((4:0.02410441,((3:0.01771279,(2:0.04052487,1:0.00563774):0.02414499):0.04609416,((5:0.01977275,((9:0.010996702,7:0.0035289):0.001635307,8:0.017767161):0.03126606):0.004841158,6:0.005173087):0.0001450475):0.006973481):0.007844711,10:0.011215279):0.003447856,11:0.003957233):0.001257621):0.0001423993):0.0097597446,19:0.07752616565):0.001119817):0.003282163,15:0.0033646189):0.004920639,18:0.052959351);
tree gen.68 = [&U] ((((19:0.0822872726,((11:0.00927646,14:0.0138179846):0.0007408677,(((4:0.01702716,(6:0.004611956,((3:0.02467695,(2:0.03318178,1:0.004393924):0.01882453):0.04925067,(5:0.01207319,((7:0.001019686,9:0.0026362473):0.008643519,8:0.012420438):0.01532891):0.005184877):0.0002465535):0.01370632):0.01949649,10:0.012777634):0.007387234,16:0.01021068):0.0004321562):0.003707885):0.0017238205,12:0.01455064):0.0005262323,(15:0.0095360911,(17:0.0092056,13:0.007181915):0.002107609):0.0001223853):0.0013226796,18:0.036534001);
tree gen.69 = [&U] ((((17:0.005545463,13:0.004263194):0.00416977,(12:0.01243302,15:0.0061554926):0.0009266745):0.001374337,(19:0.08525888575,(((4:0.02485471,(((3:0.02659579,(2:0.03698987,1:0.01014874):0.04583036):0.07872428,(5:0.01072449,((7:0.00181610657,9:0.008704976):0.0056161455,8:0.016057018):0.02078203):0.007737499):0.00121908,6:0.005330115):0.01261544):0.01552074,10:0.009066113):0.005601017,((14:0.024272162,11:0.003935275):0.0001729257,16:0.02212001):0.0007649509):0.004067952):0.001600933):0.001111986,18:0.052394968);
tree gen.70 = [&U] (((15:0.00771730928,(17:0.017725011,13:0.005354986):0.002991529):0.001090139,(12:0.01303424,(19:0.08511725588,(16:0.01932272,(14:0.0288897755,(((4:0.01585117,(((5:0.01276395,((9:0.0251383798,7:0.004160885):0.006218349,8:0.014746818):0.02616499):0.004110322,(3:0.02663937,(2:0.04116621,1:0.01029312):0.01399527):0.06764763):0.0003326152,6:0.006291926):0.004627023):0.01567451,10:0.008595049):0.007875865,11:0.006250744):0.001734905):0.0002665594):0.0035642026):0.000746375):0.001455908):0.00267486,18:0.0450246026);
tree gen.71 = [&U] (((15:0.0092701338,(12:0.01833329,(13:0.007114256,17:0.005055677):0.001345097):3.72508e-05):0.001293787,(19:0.09288361231,((11:0.005027521,16:0.02491553):0.003130932,(((4:0.01659769,(6:0.00536686,((5:0.0162777,((9:0.00957598,7:0.001174295):0.007164338,8:0.01596034509):0.02248774):0.009138271,(3:0.0162332,(2:0.06490642,1:0.0163865):0.009660108):0.056064064):0.004377813):0.01323149):0.01136461,10:0.017497559):0.004063074,14:0.0161714433):0.0009131551):0.004768973):0.002568416):0.002462871,18:0.057203641);
tree gen.72 = [&U] (18:0.060225987,((17:0.00515679,13:0.004447987):0.001492231,((((16:0.01791017,(14:0.033720963,(11:0.007640552,(10:0.0095823552,(4:0.01748465,(((5:0.01059425,(8:0.015503991,(9:0.0216603045,7:0.004527501):0.00124318):0.02343617):0.002833606,(3:0.02123626,(2:0.03466597,1:0.01452609):0.04016945):0.06090113):0.004896864,6:0.01068223):0.007994455):0.0160614):0.008920234):0.001051633):0.001535583):0.0049604514,19:0.0806019611):0.0031773067,12:0.01713879):0.003931158,15:0.0050271736):0.001437682):0.001686025);
tree gen.73 = [&U] ((((12:0.01371821,(13:0.009303439,17:0.007448491):0.002045387):0.001222776,15:0.0045594521):0.0007788441,(19:0.0892649868,((10:0.015207274,(4:0.03192633,((5:0.01308091,(8:0.014998075,(9:0.0120287808,7:0.003338521):0.004256418):0.02084571):0.00589804,(6:0.006517884,(3:0.01345657,(2:0.05527048,1:0.01449374):0.01683426):0.08604754):0.003107292):0.01250785):0.006327258):0.001989327,(16:0.0192391,(14:0.0148706498,11:0.003947776):0.0006114625):2.436687e-05):0.0050800911):0.001628135):0.005501978,18:0.053544145);
tree gen.74 = [&U] (18:0.034816708,((17:0.005854129,13:0.008195546):0.0005506064,((15:0.007516044,12:0.01388742):0.000430627,(19:0.0840858485,((16:0.02207616,(11:0.006746544,14:0.0216562395):0.0004626):0.0001254843,((4:0.02244969,(6:0.006692417,((5:0.01393287,((9:0.006662338,7:0.0039869018):0.0109482644,8:0.016326066):0.01704139):0.008000401,(3:0.02148459,(2:0.04915275,1:0.009961184):0.01923343):0.05533048):0.0001372354):0.01017799):0.01467483,10:0.012988518):0.004820476):0.001839462):0.008925966):0.001378402):0.003172145);
tree gen.75 = [&U] ((((16:0.01439253,((11:0.008988862,(10:0.0111847711,(4:0.02143155,((5:0.01379335,(8:0.0181325149,(7:0.0006706702,9:0.0082284237):0.005303703):0.02082496):0.002948484,((3:0.01398848,(2:0.05340486,1:0.00830839):0.03316746):0.0529667,6:0.01060508):0.0004937255):0.01124482):0.007036277):0.002445633):0.0005954243,14:0.0187539687):0.002414315):0.0082308664,19:0.0797230615):0.001180647,(12:0.00990961,((13:0.00630132,17:0.003865038):0.002615395,15:0.0039208894):0.001470708):0.0001215511):0.001387529,18:0.04553132);
tree gen.76 = [&U] ((((19:0.09902519052,(16:0.009959248,((14:0.023443756,11:0.007165023):0.0005835996,(10:0.017430099,(4:0.0271262,(6:0.004391253,((5:0.0114592,(8:0.013352492,(7:0.00398905,9:0.011091042):0.002128098):0.02164413):0.007520621,(3:0.02794303,(2:0.05610093,1:0.01749127):0.009827217):0.04125319):0.004196157):0.00921607):0.008831401):0.006826584):0.003311295):0.006450596):0.00299009,12:0.009131882):0.0004946233,((13:0.005104106,17:0.006667239):0.0005435744,15:0.002179989):0.0007402453):0.002717067,18:0.0588330269);
tree gen.77 = [&U] ((((12:0.01787283,(13:0.003826257,17:0.007952976):0.001176965):0.001150361,(19:0.06091289027,((14:0.0272262166,(11:0.006606756,(10:0.013795458,((((5:0.01914248,((9:0.0064352773,7:0.003512346):0.004472385,8:0.00981935478):0.02856524):0.00179059,6:0.01088479):0.0005798723,((1:0.008520273,2:0.03080822):0.03612945,3:0.02304696):0.04993494):0.008989694,4:0.03021931):0.01303562):0.001984581):0.002874898):0.005730372,16:0.01873904):0.003505772):0.002987142):0.0006352842,15:0.008271771):0.002510687,18:0.061013833);
tree gen.78 = [&U] (18:0.061661666,((((16:0.01053524,(11:0.004136243,(14:0.022595251,(10:0.0127217455,((((5:0.01252464,((9:0.0122341145,7:0.003772495):0.002087185,8:0.0212079857):0.02326477):0.003175336,6:0.002708329):0.0003752768,((1:0.01862628,2:0.04007796):0.0333591,3:0.02408674):0.04264063):0.009601747,4:0.03704111):0.01088991):0.004714643):0.002343936):0.001492199):0.0075224924,19:0.0832922261):0.001029187,15:0.004095679):0.0002516436,((13:0.005364933,17:0.004864666):0.0008608095,12:0.01827573):0.001038717):0.001015498);
tree gen.79 = [&U] ((12:0.01565825,(((19:0.08144256041,((16:0.02346479,11:0.004348271):0.0005838917,((10:0.0130002053,(((6:0.004939026,((1:0.0167739,2:0.03822329):0.03365009,3:0.02112078):0.05114632):0.002851377,(5:0.01715623,((9:0.013239538,7:0.003000991):0.0003720206,8:0.0229336221):0.01625288):0.00587936):0.006203136,4:0.01832832):0.009633425):0.005476492,14:0.0393429082):0.0003709185):0.006022133):0.002041991,15:0.0038385236):0.003478222,(13:0.006207884,17:0.007417312):0.0004404534):0.0008359729):0.003376197,18:0.055704542);
tree gen.80 = [&U] (18:0.077061147,(((19:0.07354890407,(((10:0.010246978,((((5:0.01466656,((7:0.004141147,9:0.0095439244):0.002607185,8:0.016981878):0.01670072):0.005502964,6:0.00898266):0.002583531,((1:0.02156018,2:0.0273747):0.05636405,3:0.02991065):0.0425715):0.01480978,4:0.03353446):0.009885746):0.0029792,(14:0.0374560184,11:0.006687438):0.0008883352):0.002583674,16:0.020436876):0.009798523):0.001849697,15:0.0085978697):0.0002362081,(12:0.008495547,(13:0.01174264,17:0.0043868745):0.001518925):0.003137915):0.005608111);
tree gen.81 = [&U] (18:0.0521126028,((12:0.009294622,(17:0.0057833776,13:0.008199914):0.00113673):0.001222375,((19:0.05947999892,(((11:0.004745584,16:0.02126302):0.002935467,14:0.0300741294):0.00073003,((4:0.01894635,((3:0.02225662,(2:0.05951917,1:0.009757448):0.01330356):0.05138824,(6:0.006166349,(5:0.009302109,((9:0.0080732025,7:0.00370139):0.001946712,8:0.0154996432):0.01719216):0.0003198588):0.0001279442):0.007765467):0.005572076,10:0.01404267):0.006605122):0.001719223):0.0013749733,15:0.007110869):0.0003528665):0.002165641);
tree gen.82 = [&U] (((13:0.007655829,17:0.007420319):0.002182906,(15:0.0054115018,(((16:0.01374607,((14:0.0262600877,((4:0.029472,((3:0.04550221,(2:0.03324199,1:0.02574092):0.05574958):0.06093592,((((9:0.01550355669,7:0.003956435):0.004147361,8:0.0315315389):0.01909002,5:0.02420605):0.009971747,6:0.005456089):0.0004839303):0.02885954):0.01380531,10:0.0171178441):0.005955137):0.0006372838,11:0.01103597):0.002034144):0.0026190328,19:0.0727057949):0.0009669834,12:0.01052639):0.0002451104):5.410752e-05):0.001502866,18:0.055139);
tree gen.83 = [&U] ((((17:0.006545404,13:0.005194358):0.000342905,(12:0.02234525,19:0.07994061213):0.0008209978):0.001993148,(15:0.00512638454,(16:0.01080791,(((10:0.007256399,(((5:0.01009433,((7:0.001117371,9:0.0097831479):0.003055353,8:0.0136830653):0.0157222):0.001655049,(((1:0.006170823,2:0.05598408):0.03403982,3:0.02203385):0.0499686,6:0.005882698):0.001391082):0.007256823,4:0.02671476):0.004817775):0.01773083,11:0.006162282):0.0001824273,14:0.026695907):0.000803153):0.008006491):0.004207074):0.0028776176,18:0.049977556);
tree gen.84 = [&U] (((15:0.0070814279,(12:0.02122052,(13:0.002854298,17:0.0041894424):0.002395554):0.001517926):0.001240251,(19:0.0743860322,(16:0.01281372,(14:0.02231073498,((10:0.020092181,((((5:0.01409252,((9:0.0131539883,7:0.006903651):0.0007051659,8:0.019224531):0.02184129):0.001947143,6:0.009480402):0.00202574,((1:0.009391045,2:0.06143389):0.00984653,3:0.02979773):0.0720073):0.01063044,4:0.01856682):0.00998648):0.007994507,11:0.00942201):0.000802041):0.0006171191):0.0061810443):2.325629e-05):0.003297605,18:0.053233201);
tree gen.85 = [&U] ((((((16:0.01646268,(11:0.009328796,(((4:0.03028349,(6:0.009119109,(((1:0.01221454,2:0.06121408):0.01854471,3:0.02537627):0.05387868,(((7:0.0046010579,9:0.0146952939):0.012414232,8:0.01649305261):0.01884375,5:0.01153372):0.003985449):0.003925569):0.01003841):0.01326112,10:0.0108554634):0.009356801,14:0.0199903251):0.001701975):0.00216451):0.0046970316,19:0.09205436058):0.0007013848,(17:0.005210966,13:0.008860064):0.0003969801):0.0005095271,15:0.0066885101):0.0005122342,12:0.01399664):0.002191699,18:0.044724075);
tree gen.86 = [&U] (18:0.060078245,(((17:0.005214815,13:0.004741452):0.001691505,(15:0.0078473353,((((11:0.006081388,(10:0.011901347,(((((8:0.0183468764,(9:0.01044614596,7:0.002110951):0.003982097):0.02329414,5:0.01077967):0.003129015,6:0.007556922):0.001454784,((1:0.01148766,2:0.04188244):0.0182957,3:0.02350769):0.04450386):0.009644794,4:0.02212026):0.01054464):0.0130829):0.003658171,14:0.0356195538):0.003780298,16:0.01210805):0.002940591,19:0.08472924363):0.0020050741):0.0001607545):7.149824e-05,12:0.009657806):0.0008736769);
tree gen.87 = [&U] (18:0.050076717,(((19:0.08537552081,(((11:0.002057288,14:0.0260643003):0.002217808,(10:0.0060575265,((((1:0.01644315,2:0.02890724):0.02508003,3:0.03312374):0.049623189,(6:0.005499175,(5:0.0106311,((7:0.003961825,9:0.0113599241):0.005704846,8:0.0190046091):0.02060943):0.003664134):0.0001652393):0.01184063,4:0.04011308):0.009501162):0.004579338):0.003650593,16:0.01441821):0.0020560585):0.0007202135,15:0.0035908106):0.00182073,(12:0.009090978,(13:0.004330717,17:0.006085168):0.002056891):0.0009657716):0.0014489225);
tree gen.88 = [&U] (18:0.058379359,((17:0.0049204048,13:0.007349349):0.001143343,((((11:0.009333704,(14:0.030896248,(16:0.01788564,(10:0.009937978,((6:0.01011077,(((1:0.01766558,2:0.05490471):0.03062847,3:0.018752):0.06670557,((8:0.0181837571,(7:0.002938425,9:0.0129005341):0.007817856):0.02173944,5:0.01223169):0.004296746):0.0004978868):0.008167945,4:0.02384087):0.01243713):0.003977378):0.0004646615):0.0007309913):0.0019948459,19:0.0802299774):0.006520218,15:0.00396055):0.0009448588,12:0.01316462):0.0004562688):0.005654329);
tree gen.89 = [&U] (18:0.043043986,(12:0.01869186,((13:0.007572175,(15:0.00151537506,(((10:0.015426045,((((1:0.01119296,2:0.04404156):0.04028801,3:0.02474014):0.06217806,(6:0.008436049,((8:0.0133532384,(9:0.0088248929,7:0.00403126):0.00337664839):0.02185392,5:0.01208898):0.006390806):0.002236185):0.01503475,4:0.02399178):0.008749505):0.005287519,(16:0.02157676,(11:0.004108146,14:0.0334913233):0.0004179953):0.0001655588):0.0085961818,19:0.07704181778):0.001408794):0.001538009):0.0004775625,17:0.010966469):0.000237731):0.006225952);
tree gen.90 = [&U] ((((19:0.07709449865,((((10:0.01050286963,(4:0.02071108,(6:0.005716772,((((7:0.0009614775,9:0.0068176666):0.001317299,8:0.0199494975):0.01819199,5:0.00940354):0.008453313,((2:0.02991791,1:0.01061023):0.0386043,3:0.01353314):0.03952829):0.002411758):0.0106894):0.01134311):0.004935523,11:0.005073038):0.0006154573,14:0.02325308764):0.002030543,16:0.01389209):0.0048552856):0.002653782,(13:0.008098458,17:0.006078951):0.002169667):0.0009332372,15:0.004187240786):0.0002230076,(12:0.012775078,18:0.067130881):0.001734902);
tree gen.91 = [&U] (((((13:0.006963288,17:0.008075029):0.0007446021,12:0.01152324):0.001136292,((((10:0.0089420518,(4:0.01545015,((((2:0.01879345,1:0.02260499):0.03170787,3:0.03087036):0.05199664,6:0.003908561):0.002047848,(((7:0.004422798,9:0.0094387889):0.005308906,8:0.0103287272):0.0224595,5:0.01754755):0.0045804):0.00845764):0.007944582):0.00445908,(11:0.005415586,14:0.020153807):0.002304903):0.001838766,16:0.01618685):0.0028355199,19:0.09221710034):0.0005513924):9.639194e-05,15:0.0040887263):0.0009713132,18:0.0457735945);
tree gen.92 = [&U] (((15:0.008787271,(19:0.0772743493,(16:0.02084671,((11:0.007158227,(10:0.0126996162,(4:0.02441871,(5:0.01665113,((6:0.004178565,((2:0.03821671,1:0.008670318):0.04193563,3:0.02741404):0.04646414):4.068256e-05,((9:0.0121770582,7:0.005034968):0.00401277,8:0.0124622119):0.02677435):0.005732877):0.007547711):0.01079437):0.00540364):0.0017407772,14:0.02479686933):0.0002710836):0.004703652):0.006079907):0.0003486439,(12:0.009951108,(13:0.002432665,17:0.0052245448):0.0009642562):6.172688e-05):0.00613685,18:0.040658674);
tree gen.93 = [&U] (18:0.049409089,((17:0.004709676,13:0.004215026):0.002522277,((((((11:0.009528544,14:0.0234396103):0.00130187,16:0.0282494):0.0003431346,(10:0.01888507146,(4:0.01514373,((5:0.0129381,((9:0.00754952179,7:0.002391013):0.002000638,8:0.0216792269):0.02318951):0.005149586,(((2:0.04452904,1:0.02303242):0.0359633,3:0.02488566):0.046862811,6:0.00550955):0.002980247):0.005988775):0.008847953):0.004342):0.0101379034,19:0.07254589867):7.923603e-05,12:0.01087261):0.001538475,15:0.0019662001):0.004339736):0.001072928);
tree gen.94 = [&U] ((((12:0.01861709,(13:0.004503389,17:0.007625674):0.0006103614):0.0006265078,15:0.0062969062):0.001405965,((16:0.01669926,(14:0.0126872937,(((4:0.02051121,((((1:0.01239407,2:0.03632527):0.03533137,3:0.02448969):0.046010958,6:0.006133283):0.004508015,(5:0.01428207,(8:0.0168448605,(9:0.011227175,7:0.002500343):0.006225358):0.021682):0.003129707):0.003420961):0.0119425,10:0.01350072159):0.003989791,11:0.0046729):0.0001193559):0.0009241206):0.003597971,19:0.09151565653):0.002559086):0.002195782,18:0.0446947812);
tree gen.95 = [&U] ((((((4:0.02749616,((6:0.01497663,(5:0.01201662,(8:0.0189916934,(9:0.014795785,7:0.003896198):0.001062926):0.02060243):0.003431594):9.702133e-05,((1:0.01048238,2:0.04259585):0.03777737,3:0.02525838):0.0419374):0.009097513):0.006199526,10:0.0098218774):0.006025335,(14:0.0218606491,(16:0.02802147,11:0.005244991):0.001569506):0.0002026647):0.00485308,19:0.07430262125):0.002985976,(12:0.01230872,((13:0.009672374,17:0.003713678):0.001305023,15:0.0040862489):0.002435407):0.0008259178):0.0003829291,18:0.059886927);
tree gen.96 = [&U] ((((13:0.007649934,17:0.008698171):0.0005770953,((16:0.02583963,((14:0.0185838497,((4:0.02838859,((6:0.01412469,(5:0.01819085,(8:0.0160201285,(9:0.0139867609,7:0.002697522):0.001024351):0.02490183):0.008170822):0.0001154638,((1:0.01313638,2:0.02226072):0.04146959,3:0.02796491):0.05104503):0.008448678):0.01326819,10:0.016032537):0.008503968):0.0001623065,11:0.002507082):0.004269742):0.0013868382,19:0.1099256556):0.001119752):0.00254244,(12:0.01088709,15:0.0056823482):0.001603269):0.001244866,18:0.06249889);
tree gen.97 = [&U] (((17:0.004096869,13:0.004399148):0.0004339339,(((19:0.0743605464,(16:0.01697432,((11:0.006454495,((4:0.02157372,((5:0.006606396,(8:0.013589694,(7:0.003863739,9:0.0077287103):0.003197398):0.01667):0.01220372,(6:0.008845754,((1:0.01091244,2:0.02698964):0.04067449,3:0.01556057):0.031207654):0.0002713944):0.01364975):0.01456072,10:0.0064013052):0.006716545):0.001544971,14:0.0264259983):0.001209942):0.0018939184):0.0005316493,15:0.0035409071):0.0001181782,12:0.0147534):0.0003088448):1.659671e-05,18:0.061232022);
tree gen.98 = [&U] ((((17:0.009781686,13:0.01360172):0.001540926,(12:0.02198038,15:0.0081008658):0.0002317555):2.479491e-05,(19:0.0774118876,((14:0.030343063,(11:0.005760402,(10:0.0171558309,((6:0.008751499,((3:0.02721155,(2:0.07374694,1:0.01875066):0.01641459):0.03942423,(((7:0.003175792,9:0.0132787371):0.001251164,8:0.027268805):0.0258277,5:0.01350216):0.00378694):0.004521953):0.006742502,4:0.02541279):0.01101301):0.003691533):0.001175298):0.0006139536,16:0.01923062):0.002949303):0.003205598):0.002283003,18:0.0791511216);
tree gen.99 = [&U] ((((17:0.004828366,(19:0.085054671,(16:0.01836712,((14:0.03623966889,(10:0.012658452,(((((9:0.0089174531,7:0.001766318):0.0024479035,8:0.0183827981):0.01948663,5:0.007352429):0.001478118,(6:0.01138226,(3:0.02529654,(2:0.04085075,1:0.009517397):0.01344014):0.03874273):0.0001593235):0.004937273,4:0.02973718):0.008422548):0.003894131):1.817242e-06,11:0.00906217):0.0007053785):0.003944367):0.001288013):0.0003540253,15:0.00421238):0.006063691,(12:0.02006522,13:0.002211941):0.0006247408):0.0016095735,18:0.046520262);
tree gen.100 = [&U] ((15:0.0102496039,((19:0.0911253858,((11:0.008422886,(14:0.0379314599,(10:0.006281986,((6:0.007981401,((3:0.02269543,(2:0.06912933,1:0.008873366):0.01915148):0.06127965,(((9:0.008297881,7:0.0073381034):0.00589098002,8:0.02665495973):0.02016581,5:0.009823472):0.004228731):0.002069091):0.006269002,4:0.01863752):0.01697357):0.004843693):0.0003212):0.001655008,16:0.02048352):0.006729765):0.001944305,(12:0.02283552,(13:0.007141041,17:0.004837123):0.003231719):0.001144023):0.002243412):0.0029083986,18:0.054006077);
tree gen.101 = [&U] ((12:0.009142878,((17:0.00464031,13:0.004837816):0.004253931,((19:0.08260336727,(((11:0.01131844,(10:0.0089150312,(((((8:0.0152437066,(9:0.0117788795,7:0.001141084):0.001783872):0.03013203,5:0.01461233):0.004812755,(3:0.01530022,(2:0.03348006,1:0.01831077):0.03580721):0.041152779):0.002156318,6:0.01317446):0.009508927,4:0.03120969):0.007970809):0.006813225):0.0004428101,14:0.043036054):0.001405877,16:0.0171525):0.007855785):0.003201025,15:0.0009932387):0.0003233954):0.001789222):0.0004908419,18:0.051151435);
tree gen.102 = [&U] (((((15:0.0047387202,17:0.004095253):0.002094916,12:0.01326262):0.0001148801,13:0.01683488):0.001039596,(19:0.0858866589,(16:0.01633499,(((10:0.013242261,((((5:0.007290281,((9:0.01074093356,7:0.00231335):0.003671187,8:0.013365754):0.0194877):0.004993112,(3:0.03620949,(2:0.04047194,1:0.0307408):0.02773145):0.056904054):0.005893073,6:0.008555668):0.00692318,4:0.02310292):0.01204386):0.005302402,14:0.0184964285):0.001396126,11:0.004793951):0.003191184):0.001537995):0.0015811239):0.0022651911,18:0.043174014);
tree gen.103 = [&U] (18:0.044198159,((15:0.00425059,((17:0.006590831,13:0.006276762):0.00103365,((16:0.02254197,((11:0.00542051,(10:0.01448724,(((6:0.008257245,(3:0.01842449,(2:0.0467955,1:0.02425756):0.01600539):0.05278859):0.0002350807,((8:0.013394189,(9:0.01388041386,7:0.003766781):0.003635346):0.02028499,5:0.01114826):0.004185906):0.01634847,4:0.0239711):0.02258144):0.004271872):0.0006850574,14:0.01575304052):0.0002875987):0.001282523,19:0.1043951227):0.0022723374):2.542228e-05):0.001049389,12:0.01655937):0.001565078);
tree gen.104 = [&U] (18:0.062822654,((12:0.01083723,15:0.006043198481):0.001499926,((17:0.0029481882,13:0.003837095):0.00363898,((((11:0.004064407,14:0.011476448):0.002274618,(10:0.012314003,(((5:0.01592519,((9:0.0116216011,7:0.004247234):0.005277928,8:0.015181915):0.01960259):0.005878617,(6:0.008058257,(3:0.01728118,(2:0.0307386,1:0.008912122):0.03345972):0.04220564):0.002997074):0.0139292,4:0.01907788):0.01157454):0.003358257):0.001488975,16:0.01235664):0.00448130677,19:0.070386139):0.002679226):0.002671858):0.002074795);
tree gen.105 = [&U] ((((19:0.06574277568,((14:0.0276254381,((10:0.0145159,((((3:0.02870705,(2:0.06704479,1:0.02352157):0.01602092):0.0600198,6:0.007094737):0.001356895,(5:0.009478727,((7:0.004083954,9:0.013196737):0.0009602897,8:0.010919106):0.02701694):0.004444487):0.011903,4:0.02072281):0.01750795):0.00764226,11:0.005454359):7.90037e-05):0.002056042,16:0.01356611):0.0056263755):0.004032682,(15:0.010586001,12:0.01863321):0.002268563):0.0007057122,(13:0.004424336,17:0.008421275):0.001448284):0.0001388852,18:0.038523415);
tree gen.106 = [&U] (((17:0.008763422,13:0.006088051):0.00519513,((15:0.006310272,12:0.01164761):0.0003538693,((16:0.01798086,((10:0.0046650361,((6:0.003757367,((3:0.0320954,(1:0.0104874,2:0.05344184):0.02822928):0.041199346,(5:0.01441708,(8:0.0157220612,(9:0.0065958789,7:0.00348017):0.001169807):0.01890264):0.003585189):0.001214496):0.01365075,4:0.026271):0.008486592):0.006016357,(14:0.042150419,11:0.006061932):0.0001291673):0.0006112349):0.0025435467,19:0.0720301265):0.0007643557):0.001047993):0.005258502,18:0.04248449);
tree gen.107 = [&U] (18:0.043112739,((((17:0.012601039,13:0.004962135):0.001099168,15:0.0041560425):9.453547e-05,(((14:0.0241588776,(10:0.008875432,(((6:0.008155744,(3:0.0402011,(1:0.01119406,2:0.04064268):0.02782985):0.06893606):0.0008079117,(5:0.01896928,(8:0.015708402,(7:0.0041521506,9:0.0151275746):0.004029098):0.01830216):0.004557045):0.01351035,4:0.02413673):0.01179901):0.003808094):0.00105293,(16:0.01131986,11:0.003852557):0.001002855):0.0054301049,19:0.09439215756):0.003176271):0.0004314845,12:0.01482769):0.0006390339);
tree gen.108 = [&U] (((12:0.01612946,(17:0.002943907,13:0.005645921):0.002329139):0.0008828011,(15:0.0027648796,((16:0.01000327,((14:0.0220182129,((4:0.01656588,((6:0.0023071,((1:0.006188857,2:0.0453013):0.03038154,3:0.02471093):0.04168334):0.0012623,(((7:0.001878507,9:0.00684130298):0.005688849,8:0.0206397753):0.01770418,5:0.01196136):0.005311108):0.007953679):0.01019571,10:0.0090228965):0.004941698):0.002862893,11:0.005043311):0.001045498):0.003406345,19:0.06405786512):0.002760962):0.0008380871):0.0028350836,18:0.0517227649);
tree gen.109 = [&U] (18:0.043193324,((((16:0.02812203,((14:0.018544948,(10:0.0110714988,((((5:0.01363083,(8:0.021956255,(7:0.002016477,9:0.0110734465):0.002007082):0.01797291):0.008212603,6:0.00442028):0.001560505,(3:0.03362905,(1:0.02039867,2:0.04560607):0.03648896):0.04614469):0.01213094,4:0.02831887):0.02110408):0.006552497):0.0009779687,11:0.008768048):0.00074219):0.0023453077,19:0.0754540005):0.007294279,15:0.0066608705):0.000685782,((17:0.003591822,13:0.009689124):0.0002835868,12:0.01624933):0.00456948):0.004073509);
tree gen.110 = [&U] (18:0.068363243,((((17:0.009572655,13:0.004081188):0.00264315,((16:0.01803162,((10:0.011440432,(((((1:0.01609112,2:0.0418995):0.01316705,3:0.02089523):0.06510306,(5:0.01787226,((7:0.0005185811,9:0.008297479):0.004065618,8:0.012747959):0.03688043):0.006561726):0.001178126,6:0.005982614):0.01947166,4:0.02039504):0.004015507):0.006500574,(14:0.0301032375,11:0.008833042):0.001827674):0.001586371):0.002689215,19:0.08566507774):0.005016267):0.0009723854,12:0.01381409):0.001063399,15:0.0033896672):0.002009117);
tree gen.111 = [&U] ((15:0.007200286,(12:0.01420509,((17:0.00474179,13:0.00553604):0.002033381,((16:0.01563377,(((10:0.01439996,((6:0.004841097,((5:0.01408802,((9:0.0141087734,7:0.008151356):0.001771689,8:0.0290432566):0.01342053):0.008390783,((1:0.02731567,2:0.0572667):0.005057304,3:0.02917486):0.05920263):0.0002249586):0.005127182,4:0.01966263):0.0124264):0.00578118,14:0.0247634527):0.001492059,11:0.002897373):0.001450852):0.0040893422,19:0.0808088279):0.003620636):0.000750837):0.0009800379):0.003004562,18:0.0618354818);
tree gen.112 = [&U] ((12:0.009692013,(((19:0.09457481353,(((14:0.0166819371,11:0.007366191):0.0002017586,(10:0.0122188746,(((((1:0.006977168,2:0.03720322):0.04740429,3:0.02174486):0.04593862,(((9:0.0048850766,7:0.003026303):0.001831869,8:0.013012346):0.02014268,5:0.01328887):0.00168405):0.004740447,6:0.001866602):0.007569678,4:0.02253402):0.01773642):0.008482244):0.004917723,16:0.02439967):0.0022169828):0.005349487,15:0.006369259):0.001132696,(17:0.0093411615,13:0.00380911):0.0006674626):0.001904211):0.001285082,18:0.0481755563);
tree gen.113 = [&U] (18:0.049920979,((15:0.0070503521,17:0.007593457):0.001650394,((((11:0.002182092,((10:0.010146997,((6:0.008563666,((3:0.02351508,(1:0.01324372,2:0.04554263):0.01596027):0.053859624,(5:0.02340187,((7:0.00440824,9:0.015843568):0.002562926,8:0.016825843):0.01894698):0.007102077):0.002479108):0.006978503,4:0.02297305):0.004978036):0.003323845,14:0.0167584688):0.004056746):0.001280209,16:0.01453474):0.001566708,19:0.0679845842):0.0029137792,(13:0.00884731,12:0.007019081):0.004031963):0.002850155):0.001657966);
tree gen.114 = [&U] (18:0.05320850846,(((13:0.006103625,17:0.005776421):0.0005337161,15:0.007204083):0.0005405184,((16:0.01660691,((((4:0.01599886,(((((9:0.023161479,7:0.001296772):0.001368814,8:0.01609851065):0.02828036,5:0.02333268):0.004066912,((1:0.0118233,2:0.06660028):0.01237454,3:0.01670676):0.07037046):0.00132346,6:0.01124391):0.01006368):0.01293617,10:0.014214146):0.003448082,14:0.025598756):0.003805716,11:0.005301694):0.0008642216):0.0008840861,(12:0.02102197,19:0.06413864773):0.000203052):0.003789106):0.0009051043);
tree gen.115 = [&U] (18:0.050714279,((15:0.0074781955,((13:0.005625254,17:0.00695263):0.002483649,12:0.01169707):0.001659918):0.0002471689,(((11:0.004921966,(((4:0.02717499,((((1:0.0097132,2:0.04803774):0.03457099,3:0.0119475):0.044750007,(((7:0.003402912,9:0.01140706):0.002144107,8:0.02053599):0.02600385,5:0.02370888):0.01066247):0.0005626835,6:0.001437322):0.01513488):0.01252908,10:0.01949236):0.004707497,14:0.021726547):0.0004067927):0.003589911,16:0.02153389):0.007681958,19:0.09537121264):0.003172703):0.004694731);
tree gen.116 = [&U] (((15:0.0024300604,12:0.01042919):0.0002316749,((13:0.003691865,17:0.007605046):0.001369539,((16:0.01542677,((11:0.003341933,14:0.0271844089):0.0006291688,(10:0.009523286,(4:0.01263379,((6:0.007231151,(5:0.01441666,(8:0.009789555,(9:0.0099654947,7:0.00603608):0.00207183):0.02772124):0.01070292):0.002638661,((2:0.03351066,1:0.01784355):0.03055421,3:0.01580305):0.05911368):0.006858823):0.01859311):0.007893183):0.001642306):0.004918607,19:0.07686375159):0.0008686229):5.9912e-05):0.0035654787,18:0.057283337);
tree gen.117 = [&U] (18:0.052487436,(((13:0.008354091,17:0.005301256):0.0001084336,15:0.0063864808):0.001031381,(12:0.007608016,(((10:0.013839183,(4:0.01437315,(((2:0.04511471,1:0.01905105):0.0190491,3:0.04036202):0.03821842,(6:0.003864171,(5:0.01625121,(8:0.0221935297,(7:0.002962729,9:0.009357284):0.001844679):0.01681689):0.004327083):0.0005410763):0.00670936):0.008312795):0.006196108,(16:0.01507682,(14:0.0321042561,11:0.005225901):0.001651736):0.002333649):0.001553247,19:0.08929037632):0.003013137):4.485921e-05):0.00116311);
tree gen.118 = [&U] (((((19:0.07691717832,(((14:0.0264846632,(10:0.009404278,(4:0.02410285,((5:0.01058786,(8:0.012358139,(7:0.001296424,9:0.016359278):0.004321377):0.02352235):0.004029088,(((2:0.04739885,1:0.006251399):0.02608259,3:0.0298545):0.03974669,6:0.00464482):0.003602503):0.01207727):0.01522756):0.004080214):4.356691e-05,11:0.005890237):0.0003913368,16:0.01206654):0.0028031936):0.0023389009,15:0.0071725463):0.0003421463,12:0.01704213):0.0003143458,(17:0.005403129,13:0.01133554):0.001944646):0.0007736268,18:0.056665198);
tree gen.119 = [&U] (18:0.05248738,((17:0.0031972537,13:0.01600698):0.001154113,(((11:0.007835349,(((10:0.015330495,(((((1:0.01610805,2:0.03153181):0.05192511,3:0.02079046):0.05406495,6:0.006577393):0.0006407366,(((7:0.003155384,9:0.007558852):0.0079421305,8:0.017005493):0.02318156,5:0.01179565):0.004947298):0.00792669,4:0.02308232):0.007628517):0.007133337,16:0.01536201):0.002836421,14:0.032623662):0.000355849):0.001532283,19:0.07110410357):0.007853757,(12:0.0152075,15:0.0041110472):0.0005329989):0.0005702539):0.006307661);
tree gen.120 = [&U] ((((15:0.003034988,(19:0.0853325333,(((14:0.030283986,((4:0.02578622,(6:0.004489698,((3:0.02536779,(1:0.01257826,2:0.05935332):0.01761391):0.04508991,(5:0.01375142,(8:0.021260479,(9:0.00311364547,7:0.007082465):0.00462079347):0.01548249):0.003556256):0.0009172146):0.007150853):0.008726324,10:0.0098784879):0.003563923):0.001531072,11:0.005682785):0.006913654,16:0.01181453):0.00858893):0.002214666):0.0002990023,12:0.01748309):0.003167262,(17:0.0050220476,13:0.004325534):0.004795416):0.002483034,18:0.049617189);
tree gen.121 = [&U] ((12:0.01319991,(((14:0.0269710015,((10:0.0141650021,(4:0.01685676,((6:0.005630485,(((2:0.03723821,1:0.01331744):0.04033123,3:0.0325573):0.07989493,5:0.01736321):0.006282194):0.0003749146,(8:0.0244280962,(9:0.0124653893,7:0.001025366):0.008012778):0.02019005):0.01462669):0.004956581):0.006498326,11:0.008340583):2.582701e-06):0.00295178572,16:0.01713982):0.006029422,19:0.1008428082):0.002737665):0.0008998503,((18:0.04653357,15:0.0059068328):0.004344635,(13:0.004680758,17:0.0050744779):0.0009422338):0.0002699391);
tree gen.122 = [&U] (18:0.054832993,((12:0.01186158,((17:0.011625281,13:0.00260754):0.000911958,(19:0.07114458779,(16:0.01518786,((11:0.005540066,(10:0.019821024,((6:0.0110703,((((9:0.0136303716,7:0.002215418):0.0092920553,8:0.01358808204):0.02322741,5:0.01572821):0.002107379,((1:0.009693998,2:0.04348243):0.03847354,3:0.01870154):0.0391936):0.002179027):0.009853124,4:0.02170487):0.01076982):0.002607863):0.001354894,14:0.0241004267):0.0008395974):0.0025090393):0.001932909):0.00103619):0.004160675,15:0.006652582):0.002094171);
tree gen.123 = [&U] (18:0.072370388,((((13:0.005171905,17:0.0056204564):0.001605475,((((11:0.00727899,((4:0.01772859,((3:0.0256409,(1:0.00820285,2:0.02662344):0.03611804):0.04721579,(6:0.003816158,(5:0.01314846,(8:0.02467230598,(9:0.0122195284,7:0.004915241):0.007652746):0.02647518):0.005407857):0.0007510291):0.01346899):0.007396371,10:0.0103655429):0.00795036):0.001005095,14:0.0218864006):0.001918222,16:0.01252919):0.005799988,19:0.096651297):0.003023247):0.0008911043,12:0.01184433):0.0008795766,15:0.00233423739):0.0005918134);
tree gen.124 = [&U] ((((19:0.0819509946,(16:0.02582527,(((4:0.02692915,(6:0.006369161,((3:0.0143031,(1:0.007616308,2:0.04643196):0.0212858):0.059285901,(5:0.01415956,(8:0.0182950109,(7:0.002786806,9:0.0154140053):0.0007624277):0.01366256):0.006507764):0.0007528823):0.009294617):0.01066111,10:0.0096709178):0.003905626,(14:0.03032751011,11:0.00777772):0.002604433):0.002142102):0.004427599):0.0001072271,(12:0.01581777,(13:0.008028611,17:0.005564775):0.001462854):9.848117e-05):0.0005338661,15:0.0025033903):0.0023741589,18:0.047635455);
tree gen.125 = [&U] (18:0.053396214,(15:0.003398553,(((16:0.01030561,((14:0.0183411837,11:0.007396623):0.0003020381,(10:0.010442673,((((((7:0.002165528,9:0.00647262412):0.0002584373,8:0.02245463944):0.02683055,5:0.01754677):0.003116828,6:0.007710405):7.937715e-05,((1:0.01451079,2:0.04031968):0.02999286,3:0.02061134):0.056619931):0.01261849,4:0.01878056):0.01321687):0.004514153):0.001772552):0.006143801,19:0.06052170014):0.00424188,((17:0.007195706,13:0.01159475):0.0003293787,12:0.009040978):0.002926682):0.0001298119):0.0002701393);
tree gen.126 = [&U] (18:0.04317670478,(15:0.00445605382,(12:0.01241418,((17:0.002743095,13:0.003797367):0.003193658,((16:0.01765465,(11:0.004776896,(14:0.026132224,((4:0.03024511,((5:0.009467931,(8:0.0199445,(9:0.0113814991,7:0.001394422):0.003775726):0.01274526):0.003637113,((3:0.02342121,(1:0.005944007,2:0.04770459):0.01851046):0.04268616,6:0.01150828):0.002061022):0.009901957):0.005493906,10:0.01845784):0.007708965):0.0007122042):0.002874454):0.003865907,19:0.06768988157):0.002607769):0.0009644352):0.003397602):0.002446182);
tree gen.127 = [&U] (18:0.0469329153,(12:0.02285265,(((19:0.07163021746,(16:0.01783263,(11:0.008861263,(14:0.0287408786,((4:0.01738275,((5:0.01560623,(8:0.011868176,(9:0.009319094,7:0.00278266):0.007636329):0.02068081):0.002531941,(6:0.009070464,(3:0.02444487,(1:0.01830155,2:0.07156053):0.02262109):0.05461185):0.0006365862):0.01882109):0.0124367,10:0.0053424056):0.003930252):0.00201226):0.002667895):0.0042095297):0.001411164,15:0.0050649163):0.002643623,(13:0.004564979,17:0.006937218):0.00239108):0.00143701):3.468311e-05);
tree gen.128 = [&U] (18:0.056238763,((((19:0.1004751925,((((4:0.02265974,(((3:0.02984354,(1:0.02030318,2:0.0427282):0.04019358):0.06817215,6:0.007283916):0.002613512,(5:0.01687256,(8:0.025655886,(9:0.019272546,7:0.004236547):0.001289831):0.02365239):0.003771399):0.009087927):0.008969745,10:0.0082918843):0.01069984,(11:0.005046816,14:0.034435226):0.0004557166):0.001596649,16:0.02452242):0.007847788):0.002421321,15:0.00387647995):0.0001137908,(13:0.005422107,17:0.006885089):0.005387758):0.0005812603,12:0.0196391):0.0031270575);
tree gen.129 = [&U] (((((16:0.02126311,((11:0.01255427,(10:0.0109530711,(((((1:0.01179074,2:0.06655568):0.01997075,3:0.02456553):0.04238479,(5:0.01739923,((9:0.0074773967,7:0.007544275):0.0009174678,8:0.01812695516):0.01759155):0.009093634):0.0006637644,6:0.01145012):0.01023723,4:0.01958489):0.01166558):0.01015324):0.001953286,14:0.0276517067):0.001389477):0.0033575538,19:0.06715127691):0.0044478807,15:0.00640042209):0.0004700347,((17:0.006718905,13:0.00544601):0.003534731,12:0.009765948):0.0005940337):0.0023145297,18:0.054591648);
tree gen.130 = [&U] ((15:0.0065610551,((13:0.006038121,17:0.0057071114):0.004192792,(((16:0.02240005,((10:0.011373611,(4:0.0340602,(((5:0.007384092,(8:0.010886225,(9:0.0081359632,7:0.003762979):0.001116431):0.01595791):0.01318616,((2:0.02745169,1:0.009718195):0.04912177,3:0.0295394):0.04989564):0.001333752,6:0.01060294):0.004317059):0.01608308):0.007655491,(14:0.0223451701,11:0.004004118):0.001317763):0.002907082):0.002954867,19:0.0876356023):0.003205673,12:0.0115902):0.001511426):0.0002981591):0.0023896324,18:0.047403084);
tree gen.131 = [&U] ((((12:0.01849287,15:0.005230371):0.000474382,((((((4:0.01778484,(6:0.009788804,((3:0.02693548,(1:0.01605396,2:0.06926253):0.02615447):0.047844304,(5:0.0182896,(8:0.0198968554,(7:0.006919203,9:0.01805383104):0.002996844):0.02862703):0.006316866):0.006229371):0.01147889):0.01019668,10:0.009403573):0.007975474,14:0.0270967941):0.0003666936,11:0.009608331):0.001186208,16:0.0234896):0.0053271725,19:0.0605532555):0.004611772):0.0003107439,(13:0.004885946,17:0.003924673):0.001150757):0.003647583,18:0.0527286752);
tree gen.132 = [&U] (18:0.04191323,((((12:0.01444932,17:0.010363733):0.001104036,13:0.003733919):0.001395971,15:0.0030899969):1.387202e-05,(19:0.0942205178,(16:0.01263605,((11:0.003458058,14:0.024719828):0.003544119,((4:0.02063901,((5:0.02146445,(8:0.018243305,(9:0.0052173358,7:0.001200897):0.00390171):0.02193933):0.009689534,((3:0.01948802,(1:0.009695575,2:0.06019604):0.009654782):0.05190178,6:0.006316943):0.001098936):0.0135379):0.01242644,10:0.0074174396):0.00641554):0.003395451):0.003617772):0.001249248):0.001313054);
tree gen.133 = [&U] (18:0.050722228,(12:0.0084246,(((19:0.06600117219,((14:0.0283488938,(((4:0.02008147,(((3:0.02061874,(1:0.01169315,2:0.04073121):0.04665249):0.06030098,(5:0.01834816,(8:0.018077432,(7:0.0004903699,9:0.0134074763):0.003983764):0.02473137):0.001804667):0.004154078,6:0.009817523):0.007415909):0.01156006,10:0.007951948):0.0051044,11:0.005033242):0.0007874722):0.0005239191,16:0.01633932):0.001844092):0.005717812,15:0.0045896689):0.0002560185,(17:0.00791915,13:0.00761747):0.005527089):0.0005579242):0.005321994);
tree gen.134 = [&U] (((12:0.01376165,((17:0.008121907,13:0.007480408):0.008146717,(19:0.0827143061,(((14:0.0399277463,((4:0.02700174,(((5:0.01127986,((7:0.0032687281,9:0.011345469):0.0024374012,8:0.015851866):0.03213317):0.004973584,(3:0.01802532,(1:0.01029151,2:0.04995699):0.04032655):0.05509411):0.001541006,6:0.00631038):0.01199787):0.006826725,10:0.008638397):0.002833339):2.860064e-05,11:0.003382574):0.002434967,16:0.01951196):0.001292771):0.002494195):0.0001582449):0.0006462105,15:0.00548875525):0.0007144662,18:0.0500138481);
tree gen.135 = [&U] ((((12:0.01206541,(19:0.0672286606,(16:0.01270802,((14:0.028757574,((4:0.02131576,((3:0.01347413,(1:0.01918007,2:0.06432071):0.02562733):0.033873086,((5:0.01007283,((9:0.01040585479,7:0.006687437):0.00262985,8:0.01678881):0.02211594):0.004000006,6:0.00540975):0.0006608382):0.01898734):0.01395575,10:0.0086095136):0.006284022):0.001832781,11:0.003525399):0.00169034):0.0002038057):0.0019964406):0.0003836537,15:0.0035771407):3.634077e-05,(17:0.004477164,13:0.007829522):0.001430179):0.001465491,18:0.0519222878);
tree gen.136 = [&U] (18:0.047597838,((((((14:0.036842387,(11:0.006185156,(10:0.009104425,((((1:0.02611623,2:0.05279128):0.02764592,3:0.01228516):0.037927179,((((7:0.002058656,9:0.014234475):0.002600912,8:0.018302166):0.01331538,5:0.01319121):0.002680769,6:0.003994454):0.0003589553):0.010101,4:0.01875093):0.0143179):0.006709891):0.002330138):0.002454468,16:0.011258):0.005240664,19:0.0735855698):0.003433479,(13:0.008680429,17:0.011179647):0.0007581415):0.002248345,15:0.005493641):0.001206809,12:0.01518587):0.001706564);
tree gen.137 = [&U] ((((13:0.008510025,17:0.0063665014):0.001990715,12:0.02165999):0.0003321982,(15:0.00464792062,((16:0.01875522,(14:0.0232952374,(11:0.00665704,(10:0.014910254,(((((7:0.002104328,9:0.020434457):0.005385764,8:0.018465401):0.02251926,5:0.01304784):0.004003047,(((1:0.01317708,2:0.04067072):0.03357983,3:0.01656023):0.05414166,6:0.008877371):0.002511905):0.01707985,4:0.02020079):0.005214374):0.002947999):0.001737936):0.002878351):0.0012651388,19:0.0762865463):0.005083842):0.002383562):0.001730429,18:0.0493668314);
tree gen.138 = [&U] (18:0.043869793,(13:0.007862396,(12:0.01669635,(17:0.005248123,(15:0.004997922,(19:0.08507939605,(((14:0.0264699287,11:0.01000093):0.001896721,(10:0.0097061784,(4:0.01857671,(((2:0.03121367,1:0.007970822):0.03920807,3:0.02593057):0.04845604,((((7:0.005329607,9:0.0155294698):0.002086736,8:0.0102870627):0.01796407,5:0.01066648):0.003837034,6:0.00309461):0.000315243):0.01195186):0.01400733):0.003650557):0.003026678,16:0.024751965):0.003363975):0.003600256):0.0003241653):0.003547543):0.0005803238):0.0035726935);
tree gen.139 = [&U] (((12:0.0150266,(19:0.077020392,((((10:0.0095384051,(4:0.02053488,(((2:0.04487289,1:0.01198184):0.02464476,3:0.01512672):0.05238494,((((9:0.010572268,7:0.005369046):0.001080937,8:0.018733919):0.01799547,5:0.01638037):0.01280383,6:0.005461213):0.001015356):0.01529098):0.01328104):0.004796981,11:0.007427791):0.001467882,14:0.0232335314):0.0007845735,16:0.02309707):0.0045876133):0.0004664099):0.0004742662,((17:0.010717357,13:0.007040779):0.0006820239,15:0.0019778982):0.0001459147):0.0016591,18:0.050699552);
tree gen.140 = [&U] (((15:0.002684819,((17:0.005027739,13:0.00389842):0.0007601341,12:0.01474329):0.0001453308):0.001041457,(((11:0.004511666,((10:0.0143463721,(4:0.01437955,((6:0.007215717,((2:0.03746381,1:0.009832281):0.0331951,3:0.0225901):0.046814):1.008578e-05,(5:0.0108839,((9:0.00886255155,7:0.001668608):0.0021530438,8:0.0215714444):0.02194618):0.00707209):0.01107369):0.0117274):0.003755635,14:0.0143149726):0.002594233):0.002882721,16:0.02192086):0.0035433411,19:0.07541535857):0.002551829):0.001894939,18:0.050831147);
tree gen.141 = [&U] ((12:0.01596464,(15:0.0036635768,((13:0.006078685,17:0.009272102):0.0004634942,(((14:0.039833186,(11:0.005814021,(10:0.013010154,((6:0.003333396,(((1:0.01496875,2:0.06438236):0.01981721,3:0.02717669):0.04093947,((8:0.017331711,(9:0.007505874,7:0.0008814226):0.006309354):0.01613064,5:0.0214276):0.004791108):0.0007834532):0.01780038,4:0.01632585):0.017528):0.00949156):0.0005169169):0.001187695,16:0.01575342):0.004251408,19:0.08942023839):0.00160064):0.0002504524):0.001481715):0.005127748,18:0.064459693);
tree gen.142 = [&U] ((15:0.0042378018,(((((10:0.017079291,(((6:0.004522225,(3:0.02593343,(1:0.02091878,2:0.03515475):0.03882984):0.05833571):0.001487544,(((9:0.0066626706,7:0.00156343):0.003608809,8:0.0127041214):0.02397969,5:0.01335433):0.01360466):0.007825424,4:0.02060166):0.01408469):0.003531583,(11:0.006151771,14:0.023510939):0.001015566):0.0007930286,16:0.02020396):0.005352513,19:0.07518255981):0.0022322419,((17:0.005332577,13:0.005578993):0.003845824,12:0.009581732):0.001719333):0.0004362566):0.00406025,18:0.044819192);
tree gen.143 = [&U] ((((19:0.06193797786,((11:0.005008315,((10:0.018745301,((6:0.006801038,(((1:0.009963786,2:0.03351573):0.06517565,3:0.03360015):0.04177835,(5:0.01288934,(8:0.0192523886,(7:0.002321742,9:0.0101602512):0.003845807):0.01630229):0.008961683):0.00358549):0.004851344,4:0.02186598):0.0073665):0.0087668,14:0.0272723967):0.0005862285):0.005161775,16:0.0188014):0.0022981583):0.0008017746,12:0.009841199):0.0001796211,(15:0.0102446735,(13:0.007826916,17:0.003694998):0.003607434):0.0009283785):0.0006371399,18:0.051755849);
tree gen.144 = [&U] ((((12:0.01177344,(19:0.074829223,(16:0.02069252,(((4:0.01434043,((3:0.02009079,(1:0.01326731,2:0.05789745):0.02141583):0.04048859,(6:0.005709889,(5:0.02486273,((7:0.001247158,9:0.0097308641):0.004682658,8:0.0142674187):0.01891829):0.004794284):1.58857e-06):0.0101442):0.006874439,10:0.0189761556):0.008316376,(14:0.02171311296,11:0.007121042):0.0005457635):0.001479462):0.007189227):0.003643135):7.949023e-05,(13:0.007467723,17:0.0052893754):0.001102243):0.0005878037,15:0.0065657036):0.002384119,18:0.040387795);
tree gen.145 = [&U] (15:0.00261791706,(18:0.027941492,(12:0.01435606,((19:0.0843908647,(((11:0.00517123,(10:0.015581096,(((3:0.02696582,(1:0.01831996,2:0.036911):0.03808069):0.04600716,(5:0.01348092,(6:0.004006754,((7:0.002023535,9:0.0152430486):0.001619478,8:0.02323408117):0.02555442):0.001681321):0.001682826):0.004873097,4:0.02163382):0.009628379):0.004019016):9.556022e-05,14:0.0292610333):0.002354772,16:0.01679716):0.003117513):0.0006004384,(17:0.009218216,13:0.005585321):0.0005069823):0.0001942176):0.0003130291):0.001172042);
tree gen.146 = [&U] ((15:0.0034721771,((12:0.01661804,(19:0.09042307978,(((11:0.004262153,(10:0.0074599331,(((6:0.004920467,(((9:0.0069256632,7:0.0007707551):0.00772314,8:0.0208272629):0.01735896,5:0.01896308):0.006150771):0.0004193496,(3:0.02390144,(1:0.02086301,2:0.04504252):0.03230374):0.04672521):0.008685336,4:0.01927054):0.01137669):0.003519292):0.0006152481,14:0.0174976252):0.001696909,16:0.01372559):0.006719156):0.002217807):0.0002560472,(17:0.005147163,13:0.009858322):0.0004937891):0.0005621765):0.001047556,18:0.044633386);
tree gen.147 = [&U] (18:0.052089076,((19:0.0953136151,((((4:0.01838052,(((3:0.02060903,(1:0.01404872,2:0.04742086):0.03299195):0.039460914,(5:0.009160911,((9:0.0142909054,7:0.0005738683):0.001144644,8:0.028926424):0.0256674):0.002660788):0.0006837395,6:0.004336828):0.01124816):0.01100394,10:0.013264439):0.004251297,(14:0.0227413361,11:0.005749216):0.0005485091):0.0007212894,16:0.01463105):0.003403449):0.0012547658,((17:0.00707437,13:0.001295532):0.005649431,(12:0.0135775,15:0.0028725822):0.0004834545):0.0004349175):0.005997365);
tree gen.148 = [&U] (((15:0.0054899953,(((16:0.01386902,(11:0.003941887,(14:0.02345203021,(10:0.008105948,(((6:0.008886805,(((9:0.0066939421,7:0.001514574):0.002062948,8:0.010387422):0.0180046,5:0.01123133):0.003484348):0.003097086,(3:0.01662342,(1:0.008008275,2:0.04816657):0.01807412):0.050411851):0.00834953,4:0.02843034):0.009493892):0.00718866):0.0001211731):0.002454827):0.0060119592,19:0.08751482495):0.004375766,12:0.01526555):0.002627052):0.0015879,(17:0.011654212,13:0.006087699):0.001675784):0.001572083,18:0.053375676);
tree gen.149 = [&U] (15:0.0026568385,(18:0.056123392,(((19:0.0825170386,(((11:0.01092249,14:0.0194723266):0.002460496,(10:0.015812929,((((((7:0.00311664,9:0.0170078407):0.002695083,8:0.0176249714):0.02195766,5:0.01676078):0.004577363,(3:0.03125046,(1:0.01741607,2:0.06167443):0.01746176):0.04948077):0.002595621,6:0.006886526):0.009442536,4:0.04825327):0.01017838):0.006323955):0.004201351,16:0.01578281):0.006968748):0.005493157,(17:0.005757817,13:0.005154445):0.0007803159):0.001341338,12:0.01936998):0.002096789):0.0009738941);
tree gen.150 = [&U] (((15:0.0048332319,(12:0.01247662,(((11:0.005171135,(14:0.02348691339,(10:0.011700091,((((5:0.01115329,(8:0.01506747523,(7:0.00499155,9:0.006706906):0.008853066):0.01273277):0.005981374,((1:0.01221774,2:0.07260179):0.008929297,3:0.02437884):0.057049828):6.302949e-05,6:0.003211184):0.01411434,4:0.03041136):0.01478074):0.008495875):0.003173331):0.0031466903,16:0.02031188):0.0005923853,19:0.0673595778):0.001744291):0.0003713037):0.0002830587,(13:0.008644591,17:0.006927432):0.001050521):0.00370706,18:0.047862343);
tree gen.151 = [&U] (((15:0.003582128,12:0.01418213):0.0002220588,(((16:0.01663313,((14:0.022930756,11:0.004407805):0.0001296202,(10:0.011307639,((((5:0.01411942,(8:0.017338675,(9:0.009056608,7:0.008087331):0.012206112):0.01935989):0.01017937,((1:0.01216493,2:0.06966939):0.02710182,3:0.01827536):0.05127107):0.001034352,6:0.004928443):0.006433806,4:0.02333205):0.0113609):0.005033882):0.004920681):0.007245621,19:0.0912509573):0.0005126508,(13:0.005558391,17:0.005234077):0.0003841115):0.0006168684):0.001455152,18:0.048126839);
tree gen.152 = [&U] ((((19:0.0851328509,(((11:0.002671991,14:0.0209167041):0.003207072,(10:0.01136020321,((((1:0.01676578,2:0.07033222):0.01882562,3:0.01449762):0.05858938,((5:0.01070773,(8:0.02119943032,(9:0.0169462992,7:0.00214512):0.0007928885):0.009561215):0.009569832,6:0.004982304):0.001121234):0.005145509,4:0.02648069):0.0100645):0.003045915):0.000618436,16:0.01114953):0.0022017949):0.0062424893,(12:0.01820468,15:0.006556625):7.916946e-05):0.001128207,(13:0.006018667,17:0.005362402):0.0009039468):0.007959558,18:0.047196622);
tree gen.153 = [&U] (18:0.042610973,((19:0.0765724272,(16:0.01463618,((10:0.015282521,(((6:0.005890316,(5:0.01618996,(8:0.01440425042,(9:0.0049024602,7:0.002149985):0.00175475):0.02237793):0.003599188):0.0006540051,((1:0.00921108,2:0.06868664):0.001183732,3:0.01425447):0.06125638):0.01672454,4:0.02544272):0.009346591):0.005487323,(14:0.0202434384,11:0.007471415):0.002567512):0.005012579):0.00663132):0.001092627,((15:0.00397979585,12:0.02002446):0.003297871,(13:0.003788173,17:0.0036741307):0.001241824):0.00111657):0.0011291246);
tree gen.154 = [&U] (18:0.070924065,(12:0.01178354,((19:0.07310344036,(((((4:0.02230254,(((3:0.02400153,(1:0.00949712,2:0.05909744):0.02051076):0.04428549,6:0.009577885):0.0006662377,(((9:0.0109588109,7:0.004092969):0.006743534,8:0.0164791057):0.02776236,5:0.01133769):0.00500763):0.007914353):0.01027643,10:0.0084223356):0.009791478,11:0.009251927):0.0006778008,14:0.0237889248):0.002673942,16:0.01531672):0.007658026):0.003032717,((13:0.0070996,17:0.009024914):0.002156313,15:0.0031197506):0.001582614):0.0008847699):0.00121948);
tree gen.155 = [&U] (18:0.048064344,((12:0.01379819,(15:0.0055878445,((((((4:0.02336198,((3:0.02539653,(1:0.01249736,2:0.04156868):0.0227855):0.05259229,((((9:0.0099635939,7:0.003063502):0.004279414,8:0.012123907):0.02209062,5:0.01452385):0.00509426,6:0.00452776):0.004086251):0.01369028):0.01461994,10:0.017035617):0.005701648,14:0.0327286443):7.588148e-05,11:0.003778871):0.003150684,16:0.01771375):0.0070844804,19:0.1032401204):0.001140095):0.002587104):0.001221576,(17:0.005959575,13:0.01666128):0.0005391152):0.003261452);
tree gen.156 = [&U] ((((15:0.0014748065,12:0.02274718):0.003115282,((16:0.0167371,(14:0.0173368364,(11:0.008592981,(10:0.015478163,((((8:0.0138843209,(9:0.0124737268,7:0.004459137):0.001591943):0.02017698,5:0.0124056):0.007390172,(((2:0.05246774,1:0.01762225):0.02582073,3:0.01235768):0.04874486,6:0.01034043):0.0008301157):0.01140027,4:0.02177831):0.01007909):0.005594682):0.00149028):0.002063169):0.006720672,19:0.07717526023):0.0037640482):0.001677745,(17:0.005399041,13:0.003687078):0.001910873):0.0017323443,18:0.049320172);
tree gen.157 = [&U] (18:0.047029599,((12:0.01277589,((((11:0.006658107,14:0.032183607):0.001800363,16:0.01726174):5.322961e-05,(10:0.01501086,(4:0.01789905,((6:0.006196291,(3:0.02645239,(1:0.01253921,2:0.0218068):0.03272036):0.04780598):0.0004255509,(((9:0.00757949055,7:0.002403304):0.001980385,8:0.0139251807):0.01917801,5:0.0101406):0.002995997):0.01419331):0.01057423):0.002498364):0.004847614,19:0.1020636878):0.0008879318):0.001414999,(15:0.0039635635,(17:0.005671125,13:0.003602821):0.002543008):0.0006826453):0.0003152709);
tree gen.158 = [&U] ((15:0.0041460323,((19:0.08037767511,(((11:0.002606889,14:0.0267273896):0.003846239,(10:0.016174224,(4:0.02942858,(((3:0.0227236,(1:0.0204647,2:0.04550903):0.03000166):0.0495537,(((7:0.002299931,9:0.0084173743):0.005952425,8:0.02204241):0.02498328,5:0.01222483):0.0114866):0.0005946848,6:0.005400932):0.009069013):0.007990185):0.007997119):0.001599554,16:0.01581467):0.00166508562):0.003132228,(17:0.010266227,(12:0.007488525,13:0.008684678):0.001710117):0.001848809):0.001079876):0.0022364108,18:0.043562023);
tree gen.159 = [&U] (((((((((10:0.0101630275,(4:0.01682984,((3:0.02448131,(1:0.01235493,2:0.02620394):0.04314715):0.04945152,((((7:0.003643996,9:0.0045383012):0.001484632,8:0.018625055):0.02259923,5:0.009001137):0.004174063,6:0.005191779):0.0007499068):0.007503022):0.009907119):0.006731962,11:0.00304898):0.000393567,14:0.0272065115):0.001255167,16:0.02312791):0.003042938,19:0.07048744008):0.002311568,(13:0.004383129,17:0.00634935):0.0007782027):0.000983469,15:0.0048896109):9.198261e-05,12:0.01505614):0.0009926498,18:0.061198286);
tree gen.160 = [&U] (18:0.039507898,(12:0.01159637,(((13:0.00819274,17:0.006079669):0.00233542,(19:0.08720589146,((14:0.0250343209,(11:0.004224377,(10:0.011758961,(4:0.02329992,((((7:0.004129072,9:0.014069403):0.003360448,8:0.01422135227):0.01526926,5:0.01407944):0.005264177,((3:0.02390903,(1:0.01561609,2:0.05144269):0.02630159):0.05078786,6:0.005014899):0.004373049):0.01058486):0.01551115):0.005736942):0.001815005):0.0007449238,16:0.009964323):0.0038427073):0.00270131):0.0002286412,15:0.0063926286):0.0001077782):0.003737973);
tree gen.161 = [&U] ((((19:0.07533433615,(((14:0.0284086002,11:0.006611591):0.0002909679,(10:0.0122666342,(4:0.01482845,((((2:0.04959983,1:0.01510494):0.03778199,3:0.02893895):0.039572107,(5:0.01797977,(7:0.002603963,(9:0.008004964,8:0.0243833984):0.0003381749):0.01664541):0.004663291):0.0004297398,6:0.005307706):0.01320997):0.0158106):0.005472674):0.002100205,16:0.02193797):0.0073584726):0.001153504,(15:0.0076812883,(17:0.00599479,13:0.009583494):0.001276475):0.0003435131):0.002120932,12:0.01907435):0.003253861,18:0.044991438);
tree gen.162 = [&U] ((15:0.00174151552,((12:0.01153332,((((10:0.01010269,(4:0.01375342,((3:0.02341229,(1:0.01066025,2:0.05013292):0.02371853):0.0599505,(6:0.007239856,(5:0.01076286,((7:0.0131339556,9:0.0096502285):0.011623607,8:0.01507764453):0.01568963):0.004633196):0.003612275):0.01123322):0.01830298):0.004805712,(11:0.007878522,14:0.023346685):0.001251601):0.0009238209,16:0.01862744):0.0035436746,19:0.06869718472):0.0009343187):0.001341621,(17:0.007036986,13:0.01064492):0.0004910852):0.0002818215):0.004047895,18:0.0457540566);
tree gen.163 = [&U] (17:0.005283425,(((((11:0.005875254,16:0.01503201):0.002200986,(14:0.0172630221,(10:0.0105652648,(4:0.01533718,(6:0.003996166,((((9:0.0113858896,7:0.005349906):0.004123595,8:0.0233447447):0.01543121,5:0.01215561):0.00423728,((2:0.04093049,1:0.01029972):0.01310641,3:0.03816958):0.04989733):0.00124857):0.01398379):0.01205986):0.002849889):0.003051747):0.004913845,19:0.07584298027):0.0026224541,(12:0.01295143,(15:0.00526211583,13:0.005793794):0.0001968635):0.0004448312):0.003263187,18:0.053068263):6.750366e-05);
tree gen.164 = [&U] ((12:0.01050504,(((17:0.003879043,13:0.007692212):0.001887269,15:0.010340869):0.0004229064,((((10:0.013024117,(((6:0.003210231,(5:0.01692885,((9:0.0081463639,7:0.0008192086):0.001779406,8:0.0148179034):0.01308871):0.008846174):0.001223126,(3:0.02275764,(1:0.01067403,2:0.05022392):0.01201185):0.04558178):0.004492571,4:0.02162219):0.007993809):0.005690701,(14:0.0328315162,11:0.003260898):0.001296874):0.001173071,16:0.02125437):0.005715721,19:0.08754878028):0.001938065):0.001382002):0.0038649107,18:0.065475471);
tree gen.165 = [&U] (((19:0.07325741482,(((11:0.003537169,(10:0.0095837492,(4:0.0180067,((6:0.007797236,(5:0.00812525,(8:0.0190070621,(7:0.003592239,9:0.008599999):0.003543349):0.02691722):0.005643363):8.237534e-05,((2:0.04290119,1:0.02324053):0.01957991,3:0.01917971):0.05434268):0.009460943):0.01194282):0.006022079):0.002152984,14:0.032175495):0.002889257,16:0.01452292):0.011359921):0.001180705,((15:0.00385943531,12:0.01637935):0.002112131,(13:0.007527371,17:0.010056557):0.005266459):0.003425215):0.004488264,18:0.041157589);
tree gen.166 = [&U] (18:0.046343112,((15:0.0054151555,(12:0.0142717054,((((14:0.0198102452,11:0.003209809):0.0004156548,(10:0.007768829,(((6:0.005354833,(3:0.02513852,(1:0.006012291,2:0.04559958):0.05308138):0.051104598):0.003308779,(5:0.01196627,(8:0.0144752286,(7:0.002362247,9:0.0177151777):0.0002291094):0.01814375):0.005344656):0.007954922,4:0.023573):0.008126107):0.01677359):0.004207623,16:0.0304038696):0.0009215329,19:0.08381575524):0.00106905):0.001848222):0.000560877,(17:0.006904997,13:0.00529314):0.00402723):0.0008281879);
tree gen.167 = [&U] (18:0.050031543,(15:0.004297034,((13:0.003379505,17:0.00649859):0.002179664,((19:0.0767470146,(16:0.02288148,(14:0.02685895963,(11:0.008550701,(10:0.009243434,(((((8:0.02103145,(9:0.009388473,7:0.002111671):0.003633629):0.01584107,5:0.00751598):0.006671205,6:0.008016441):0.0004367908,(3:0.01727261,(1:0.005697985,2:0.04731851):0.01535578):0.05187963):0.01774049,4:0.01977513):0.008612166):0.006421902):0.002293325):0.001452891):0.0014193602):0.001081695,12:0.007442151):0.001069846):0.002027068):0.0125996597);
tree gen.168 = [&U] (((17:0.007703322,13:0.006202188):0.005057373,(15:0.0120043882,((16:0.02343694,((14:0.019888477,11:0.007549659):0.003244966,(10:0.01491508,(4:0.02430959,(6:0.005114759,((((7:0.007645508,9:0.0092214702):0.004789976,8:0.023491822):0.02037174,5:0.01245223):0.005995266,(3:0.02422045,(2:0.06184159,1:0.0163988):0.002767779):0.05110383):0.001575668):0.009693789):0.009700461):0.008038141):0.0002202553):0.003458864,(19:0.08074078582,12:0.01511981):0.0002647372):0.0004698263):0.001189375):0.001509891,18:0.0513583197);
tree gen.169 = [&U] (18:0.046544821,((12:0.01299143,15:0.0024665938):0.002037064,((17:0.009354537,13:0.005743821):0.002128526,(19:0.0718875021,(16:0.01850836,((11:0.004634382,(10:0.010661749,(4:0.01764488,((3:0.01989539,(2:0.02133516,1:0.01863745):0.03827079):0.04818433,(6:0.009510341,(((7:0.003375134,9:0.0152757187):0.00107234,8:0.0159225449):0.01430675,5:0.01688862):0.004866237):0.0001238056):0.005973648):0.02330039):0.004444972):0.0006452809,14:0.026386197):0.001481438):0.0023723192):0.004381184):1.818568e-05):0.0020468586);
tree gen.170 = [&U] (18:0.052850911,((((13:0.006596691,17:0.0067049127):0.001792387,(19:0.07317663465,(16:0.02101096,((14:0.02358075188,(10:0.008765227,(4:0.02096069,((3:0.03781175,(2:0.03250472,1:0.01917877):0.03238269):0.07286071,(6:0.00467858,(((9:0.010106389,7:0.007603912):0.00190405,8:0.0194356939):0.01650814,5:0.01680383):0.007855401):0.000376313):0.008705864):0.01389522):0.01333606):0.003424772,11:0.01083505):0.001374725):0.002550587):0.001763348):0.002167687,15:0.0058129542):0.0004463857,12:0.01269128):0.003954496);
tree gen.171 = [&U] (18:0.056132882,(15:0.0071153621,((((16:0.01449769,(11:0.001368571,(14:0.029419,(10:0.016238199,(4:0.02198378,((6:0.008299064,(5:0.0111446,(8:0.016541997,(7:0.006992525,9:0.012401842):0.0020775358):0.01631577):0.00626113):0.001159883,((2:0.0450842,1:0.01122254):0.02319544,3:0.02142259):0.05726849):0.01377831):0.00881381):0.00459005):0.001651975):0.000334645):0.004258454,19:0.0827735396):0.0003221613,12:0.01352837):8.251179e-06,(13:0.008618507,17:0.013486736):0.0002492561):0.0002996122):0.0004840226);
tree gen.172 = [&U] (((13:0.007613649,17:0.0056311395):0.006642563,(((19:0.08904419291,(((11:0.008453612,(10:0.014197482,(4:0.02550802,(((((9:0.0057235148,7:0.003031244):0.001055091,8:0.02197752758):0.02144382,5:0.01178599):0.003910887,6:0.005170788):0.0004114258,(3:0.02744759,(2:0.08353313,1:0.01952157):0.006300124):0.038511697):0.01994074):0.01587635):0.001324291):0.0004797813,14:0.02001156309):0.002821817,16:0.02861339):0.0017893223):0.0036331124,12:0.01378233):0.001098969,15:0.007948063):0.002137208):0.00124320482,18:0.039088049);
tree gen.173 = [&U] (((17:0.006980607,13:0.009456689):0.0004576768,(15:0.0043971243,(((((10:0.0153891986,(4:0.01724029,((6:0.004266331,(5:0.01696766,((7:0.002439123,9:0.010704577):0.0069672793,8:0.018847637):0.02587316):0.007709828):0.002371677,(3:0.03061859,(2:0.06011779,1:0.01478051):0.03789415):0.05192411):0.0122583):0.01376278):0.006188949,(14:0.0285952568,11:0.006054417):0.001764127):0.002074686,16:0.02321628):0.0028755275,19:0.06874976634):0.00123108615,12:0.01747298):0.0005651075):0.002405375):0.0017637744,18:0.048549234);
tree gen.174 = [&U] (18:0.0440265186,(15:0.0045913552,(((19:0.0658670985,(16:0.01884023,((10:0.0092479758,(((6:0.00408589,((2:0.05277291,1:0.009949591):0.01175889,3:0.04479524):0.04517695):0.002712387,(5:0.01149406,(8:0.0237550421,(7:0.0046315,9:0.0213608146):0.001562443):0.01912848):0.003044919):0.01262096,4:0.0165999):0.009515081):0.004869176,(14:0.0242284439,11:0.005029789):0.002199761):0.000897158):0.00482661):0.0023248935,12:0.006529547):0.0006907399,(13:0.008285741,17:0.0020630762):0.004845655):0.004614098):0.003723019);
tree gen.175 = [&U] (18:0.056513147,((19:0.07705016791,((11:0.01071534,16:0.01792754):0.001378109,(14:0.026135616,(10:0.0076026874,((6:0.004239655,((5:0.02031325,(8:0.012520282,(7:0.007670995,9:0.012306775):0.009167494):0.02147323):0.006766982,((2:0.05230651,1:0.01711487):0.02598167,3:0.02174243):0.05556546):0.0009660285):0.01242353,4:0.02262816):0.01521499):0.01107016):0.0007018936):0.004980075):0.0008621204,((15:0.00203325129,12:0.01290613):0.001756823,(13:0.003909188,17:0.007552644):0.0008186713):0.001592814):0.00138490597);
tree gen.176 = [&U] (18:0.045080349,((15:0.008947535,(13:0.005476635,17:0.004227189):0.001459428):0.001605519,(12:0.006988657,(19:0.1112225696,((11:0.01198764,14:0.02179495537):0.0006593349,(16:0.02393941,(10:0.010415111,(((6:0.002970045,((2:0.02992176,1:0.01645621):0.03247843,3:0.02226866):0.04348786):0.0004828026,(5:0.01461161,(8:0.019604837,(9:0.0118773855,7:0.004711306):0.003715615):0.0357541):0.003550004):0.01068005,4:0.02388382):0.01553788):0.007700346):0.0001007244):0.004683768):0.006983355):0.0006668891):0.00055706903);
tree gen.177 = [&U] ((((19:0.08065896441,(16:0.01610142,((14:0.03365002346,11:0.002643143):0.003413842,(10:0.013041613,(4:0.02706255,(((3:0.02378524,(2:0.05790391,1:0.0125661):0.01464573):0.06221349,6:0.006499258):0.006257004,(5:0.01846912,((7:0.006055558,9:0.0146800082):0.007855286,8:0.01420053):0.02401691):0.001566269):0.007648105):0.008351895):0.003655354):0.001939826):0.004836555):0.001344845,15:0.006643109):0.00172326,(12:0.02091659,(17:0.00932771,13:0.004948511):0.003678916):0.0008020454):0.006312051,18:0.059274055);
tree gen.178 = [&U] (18:0.068990425,(((15:0.0110247936,(19:0.0739549998,(16:0.01168495,(((10:0.013050333,((((((7:0.004231111,9:0.0123585005):0.006850411,8:0.0212735495):0.02138998,5:0.0108919):0.004081018,6:0.01071506):0.004608849,(3:0.02629088,(2:0.06560799,1:0.01040093):0.01605267):0.06390057):0.007207199,4:0.02923377):0.01654627):0.00509439,11:0.004934462):0.001612871,14:0.0229476689):0.00330627):0.0027445497):0.000260277):0.00146904,(17:0.004470175,13:0.007775242):0.0002378207):0.0001999909,12:0.01072755):0.002618816);
tree gen.179 = [&U] (((15:0.005103712,(((16:0.01085429,(14:0.0303766537,(11:0.005463911,(10:0.01614395,((6:0.009164892,((3:0.03482589,(2:0.0288656,1:0.006251134):0.03929927):0.06266948,(((7:0.002250841,9:0.0107469571):0.003775552,8:0.02077206):0.01566048,5:0.01372933):0.007576832):0.001571707):0.004459417,4:0.02293036):0.01281527):0.005188917):0.001470358):0.004245906):0.0066379129,19:0.085660948):0.001733187,12:0.01795133):0.001125966):0.002092366,(17:0.007822635,13:0.008512101):0.003260315):0.001867972,18:0.056668303);
tree gen.180 = [&U] ((((19:0.07987654801,((((10:0.008496229,(4:0.03318075,(((((7:0.0010072357,9:0.003348563):0.0060632978,8:0.02012770456):0.0165332,5:0.02019857):0.01168586,6:0.006404518):0.0001561024,(3:0.01549308,(2:0.04868013,1:0.01733121):0.02800246):0.05654971):0.006245202):0.01104162):0.002812268,16:0.02013125):0.003619945,11:0.004040993):0.001134609,14:0.025705492):0.005453194):0.0028893067,15:0.003413605):0.001135077,(12:0.0223408,(13:0.004953361,17:0.006736357):0.001176528):9.581118e-06):0.0005535683,18:0.03793193319);
tree gen.181 = [&U] (((17:0.0037819922,13:0.007105195):0.000850521,(12:0.01718624,(15:0.0048436922,(19:0.07519839265,((11:0.00260187,((10:0.011874473,(((6:0.004139044,(((7:0.00604466,9:0.014359587):0.005997073,8:0.0195067533):0.02606158,5:0.01742459):0.007100864):0.001069611,(3:0.01964934,(2:0.02520456,1:0.02124276):0.0553297):0.04599034):0.01464345,4:0.02342211):0.009566461):0.007101044,14:0.026104345):0.0005808458):0.0004586838,16:0.01725344):0.006201432):0.00071926962):0.0002871304):0.0006098855):0.002602029,18:0.048648708);
tree gen.182 = [&U] (18:0.053705027,(((13:0.01150116,17:0.005311758):0.002025637,(19:0.08360021922,(16:0.01383398,((10:0.013256978,(4:0.02237439,((3:0.02888584,(2:0.07095817,1:0.01622338):0.03055988):0.04830647,(((8:0.020456735,(7:0.0002903673,9:0.00640835562):0.004379252):0.02045268,5:0.02282618):0.01199082,6:0.004794938):0.001523895):0.01331161):0.01920424):0.003671247,(14:0.0341250298,11:0.008153839):0.003037691):0.001939164):0.0011580057):0.001264498):0.00119074,(12:0.0127001,15:0.0075310397):0.0002991498):0.003696606);
tree gen.183 = [&U] ((((19:0.06527791758,(12:0.017456637,((14:0.0239502528,(11:0.004713138,(10:0.012404433,(4:0.02878318,((6:0.003474547,((8:0.01954031494,(7:0.001514677,9:0.0109444826):0.0008187728):0.02190916,5:0.01262931):0.003688554):0.003141104,(3:0.03225062,(2:0.05082033,1:0.01896964):0.01710771):0.06420457):0.00550628):0.01666811):0.004205683):0.002748076):0.0007705359,16:0.02619293):0.0022321192):0.0004940095):0.003678099,13:0.006645266):0.001218,(15:0.004901288,17:0.0031729363):0.001839838):0.004840718,18:0.044265607);
tree gen.184 = [&U] (((17:0.0081610566,13:0.004807986):0.0006914907,((19:0.0780620915,((((10:0.019671293,(((6:0.0122892,((2:0.05746283,1:0.006147659):0.0266007,3:0.02542358):0.06262387):0.003846164,((8:0.0189480034,(7:0.001436198,9:0.0091589767):0.001073685):0.02287744,5:0.01344785):0.007533264):0.01561121,4:0.02153117):0.007555503):0.005548022,14:0.0221005122):0.0007676117,11:0.004859093):0.0006670624,16:0.01630713):0.0010862731):0.004066234,(12:0.01316552,15:0.009334957):0.003305408):0.0001122943):0.001232962,18:0.046772193);
tree gen.185 = [&U] (18:0.051274684,(((((10:0.01487125,(4:0.02696216,(6:0.004568809,((3:0.02304805,(2:0.04683232,1:0.01221715):0.0299769):0.04784291,((8:0.017469778,(7:0.008100919,9:0.014002731):0.006417648):0.02668803,5:0.009812699):0.002305614):0.005215374):0.005534744):0.01146694):0.004029016,(11:0.009883623,14:0.0410377549):0.001465388):0.0017951,16:0.01519941):0.006613689,19:0.09390142113):0.003355485,(((17:0.011253182,13:0.00534724):0.001497381,12:0.01502521):0.000329197,15:0.007944725):0.0003174276):0.0006058996);
tree gen.186 = [&U] ((((16:0.01811276,(14:0.02436170196,(11:0.00672708,(10:0.015311477,((((5:0.013187,(8:0.0145038911,(9:0.01268914364,7:0.002987956):0.0006580861):0.01971768):0.004630126,6:0.003309139):0.001399657,((2:0.06332507,1:0.01045097):0.02315315,3:0.02322643):0.04472422):0.00897027,4:0.02097345):0.01066128):0.005116956):0.0003440271):0.0002968729):0.002188561,19:0.08740744007):0.002687799,(15:0.0096662277,(12:0.01898592,(17:0.00693481,13:0.007957571):0.001176309):0.001955212):0.002658155):0.002218968,18:0.050099761);
tree gen.187 = [&U] ((13:0.005143675,17:0.006401571):0.001467233,(15:0.0067895259,(((((14:0.016422121,(11:0.01165484,(10:0.012877127,(((6:0.01937347,((2:0.05670629,1:0.0155626):0.01597632,3:0.02533314):0.05233368):0.004288112,(5:0.01875258,(8:0.021558675,(9:0.007014467,7:0.004511019):0.006385047):0.02015532):0.007025569):0.01030397,4:0.01265384):0.01215038):0.007657811):0.003201053):0.002675969,16:0.01370386):0.0024285449,19:0.09261940144):0.000815675,18:0.056072764):0.0008108415,12:0.01631129):0.0002305306):0.0001288287);
tree gen.188 = [&U] (18:0.053790439,(((((((14:0.031133363,11:0.007187031):0.002584254,(10:0.0174608165,((((8:0.023745039,(7:0.004632957,9:0.012076606):0.003003068):0.02045375,5:0.01257928):0.00983252,(6:0.002909913,((2:0.03207391,1:0.01274665):0.03634278,3:0.01353117):0.04400206):0.00131687):0.01008088,4:0.02491734):0.01232896):0.003790511):0.003546766,16:0.01604232):0.0038908228,19:0.09005631767):0.003555294,15:0.0024036008):0.004122358,12:0.02017777):0.0005026119,(13:0.01282772,17:0.003412844):0.004105856):0.0006291202);
tree gen.189 = [&U] (18:0.041013587,((15:0.0037796486,(12:0.0146114,(19:0.07334470841,(16:0.01600211,((11:0.006081318,14:0.02401739818):0.001038684,(10:0.00857626,((6:0.005586316,(((8:0.019313953,(9:0.0081284886,7:0.002211002):0.003792879):0.01333336,5:0.02590485):0.00363252,((2:0.03613659,1:0.0100239):0.04198067,3:0.03119613):0.0531093):0.0002380887):0.008870374,4:0.01973989):0.01135798):0.002623951):0.004716912):0.002488262):0.001652852):0.002410039):0.000118006,(17:0.005758322,13:0.003220362):0.001599545):0.000923347);
tree gen.190 = [&U] (((((13:0.006491567,17:0.005433262):0.001460184,(((11:0.004365119,(14:0.0226340192,(10:0.013613931,(((((2:0.02795533,1:0.01100223):0.0548296,3:0.01707204):0.05169971,((8:0.0124131153,(9:0.0075729812,7:0.002097387):0.0008486682):0.02022212,5:0.0206316):0.003084913):0.0006429034,6:0.004796453):0.01321298,4:0.01953703):0.01368227):0.005427884):0.0007371734):0.0007770437,16:0.01574466):0.001944931,19:0.0824098311):0.002993956):0.0009697833,12:0.01357368):0.004950505,15:0.008832499):0.001179376,18:0.068688648);
tree gen.191 = [&U] (18:0.04840007,((12:0.01948006,(13:0.009872151,17:0.0106832392):0.0003878158):0.00246451,(15:0.0044504808,(((11:0.007944397,(14:0.0180915952,(10:0.0175506922,(((((2:0.05991702,1:0.009880092):0.02572939,3:0.02561581):0.05523146,((8:0.015138289,(7:0.0041237137,9:0.007155777):0.008512073):0.01378645,5:0.007590457):0.006558351):0.007370092,6:0.004294756):0.007267923,4:0.02244228):0.01030003):0.005021336):0.000255138):0.001359507,16:0.02283367):0.0039753,19:0.07948652449):0.002615179):0.002567574):0.0017534778);
tree gen.192 = [&U] ((18:0.040028894,17:0.0058185051):0.0003823387,((12:0.01167809,(((16:0.01752622,(11:0.008265811,(14:0.01979873,(10:0.013331716,(((((2:0.02922883,1:0.02077992):0.02777786,3:0.01904552):0.057868196,((8:0.00814630114,(7:0.001399013,9:0.015021802):0.003346591):0.01561181,5:0.0132748):0.00412091):0.002677332,6:0.009842681):0.01758355,4:0.02233157):0.01388401):0.004243414):0.0003835387):0.002737259):0.005735554,19:0.0776790964):0.0007967652,13:0.01106018):0.001246298):0.0006803171,15:0.003880424):0.001547129);
tree gen.193 = [&U] (18:0.041584172,(17:0.0032423234,(13:0.004500208,(((19:0.07054925824,((11:0.007970129,((10:0.0107857154,(4:0.01646619,(((8:0.016701586,(9:0.0100557552,7:0.0008237807):0.0005642119):0.0233761,5:0.01889878):0.00664631,((3:0.03020392,(2:0.06391586,1:0.02750575):0.02370726):0.0509802,6:0.006501484):0.002040546):0.009403026):0.00682255):0.004579615,14:0.0312631139):0.001120237):0.005139183,16:0.02201507):0.004316678):0.001969195,15:0.00287262217):0.0007367671,12:0.012305):0.0007416642):0.003858929):0.006795145);
tree gen.194 = [&U] (((12:0.02523793,17:0.006156129):0.0001922773,((13:0.003787082,((16:0.02262281,((10:0.010840428,((((((9:0.0064329265,7:0.002713624):0.004394701,8:0.015336618):0.01687869,5:0.01697162):0.01075434,6:0.008950412):0.0006830046,(3:0.0341578,(2:0.05901432,1:0.01862446):0.01454484):0.0659877):0.005776011,4:0.01796394):0.006893491):0.003650419,(11:0.009896648,14:0.0373111487):0.001924198):0.002631541):0.003393082,19:0.065643965):0.0017424804):0.0003248481,15:0.00926475):0.002089153):0.00263716,18:0.070437457);
tree gen.195 = [&U] (18:0.053872335,(12:0.01826357,((15:0.0026841165,(13:0.005826598,17:0.004705324):0.001147377):0.001464102,((16:0.01793695,(11:0.008458327,(14:0.0296589752,(10:0.0065175369,(4:0.02503161,((6:0.004905451,((2:0.03516383,1:0.008989023):0.0248267,3:0.01816337):0.05362878):0.002578668,(5:0.0157487,((7:0.002341614,9:0.012714959):0.004565816,8:0.0137172628):0.01935825):0.001189972):0.007459761):0.01180978):0.00898229):0.001614199):0.00130533):0.0022332791,19:0.07826626105):0.001413189):0.0005015221):0.002744607);
tree gen.196 = [&U] ((((15:0.00454442582,(((((10:0.0125258529,(4:0.02207096,((6:0.001985504,(5:0.02091899,((7:0.00125405,9:0.0101784844):0.001620432,8:0.0170829156):0.01852436):0.005547074):0.0006448064,((2:0.03383449,1:0.01264677):0.02003489,3:0.01272805):0.049431135):0.007310657):0.00730491):0.002124914,11:0.003054603):0.0002056758,14:0.0232458816):0.002073103,16:0.01528377):0.0014767572,19:0.0894365241):0.004275665):6.424904e-05,(13:0.00483468,17:0.003997315):0.001543369):0.00423349,12:0.0134816):0.0005595043,18:0.060971811);
tree gen.197 = [&U] ((12:0.01728697,(((13:0.006213491,17:0.004118198):0.003790262,15:0.0041938468):0.001137323,(19:0.1010176019,((((10:0.008507677,((((3:0.03149397,(2:0.04532803,1:0.008348327):0.017346):0.03922965,(5:0.009155704,((9:0.0104031277,7:0.005206717):0.002368746,8:0.019075113):0.0220048):0.008523988):0.003881012,6:0.00673868):0.01478718,4:0.02013002):0.01038078):0.01003561,14:0.0262653982):0.002605984,11:0.002482722):0.005547087,16:0.01170249):0.003015304):0.0024606631):0.0004317998):0.008494343,18:0.049524881);
tree gen.198 = [&U] (18:0.04840804473,(15:0.0067640637,((13:0.009899932,17:0.005640746):0.001134944,(12:0.01457947,(19:0.08666444257,((((10:0.015595273,(((((8:0.012151469,(9:0.010857564,7:0.003533786):0.00957787):0.01052945,5:0.01138087):0.00213171,6:0.007321299):0.0004159877,((2:0.04826151,1:0.009098081):0.01681244,3:0.01776414):0.05518892):0.006199503,4:0.01658036):0.005845381):0.00398708,14:0.02623738975):0.0005591208,11:0.009337367):0.001012488,16:0.01372354):0.002621017):0.003685092):0.001123206):0.0002607763):4.904806e-05);
tree gen.199 = [&U] (((12:0.01274331,(15:0.005335498,(13:0.01032018,17:0.0038454953):0.003662787):0.001619773):0.001334355,(19:0.0780166899,((11:0.004010709,(10:0.014068194,((((2:0.04039978,1:0.01081629):0.03089545,3:0.02902413):0.05128117,(((8:0.0185639789,(9:0.017635114,7:0.0008279721):0.004975882):0.02316535,5:0.01232795):0.005174932,6:0.006378317):3.917517e-06):0.01169552,4:0.02792903):0.01294143):0.004419641):0.001873107,(16:0.016122,14:0.0395911456):0.006469545):0.002309834):0.0011779957):0.00384523,18:0.05063609);
tree gen.200 = [&U] (((15:0.004325866,(((((10:0.017820681,(((((8:0.011452042,(7:0.00974897,9:0.005603047):0.0022554983):0.02647553,5:0.01369655):0.001178071,((2:0.08265344,1:0.01898231):0.02689625,3:0.02433951):0.07316575):0.003642212,6:0.004686292):0.01323529,4:0.02853658):0.009512634):0.004930052,14:0.0299783046):0.00135636,11:0.006882918):0.000881276,16:0.02188514):0.0007333602,19:0.0780065425):0.00237705367):0.002256516,((17:0.003390992,13:0.005295897):0.002211005,12:0.01389953):0.001870306):0.002464132,18:0.0628355459);
tree gen.201 = [&U] ((((12:0.01476638,15:0.0100103034):0.0004274932,(13:0.007158869,17:0.007798659):0.001030322):0.0009421704,((16:0.01063848,(((10:0.014485831,(4:0.0297556,(((5:0.01314928,((7:0.003142537,9:0.015230598):0.001318579,8:0.017146051):0.02492276):0.006953076,6:0.003755764):0.001814809,((2:0.04720598,1:0.01432429):0.04759856,3:0.01798394):0.061743682):0.01090245):0.006469553):0.004899742,14:0.027217611):0.0003198385,11:0.004293157):0.001771776):0.0006990916,19:0.0788929928):0.005697083):0.0004267387,18:0.05301772663);
tree gen.202 = [&U] (18:0.060082818,(15:0.0056792033,(((17:0.006450635,13:0.01152299):0.001380692,12:0.0142729):0.0004347566,(19:0.09722236093,((11:0.005304418,((10:0.018961439,(4:0.02246902,(6:0.00631696,(((2:0.04650397,1:0.01305118):0.03179362,3:0.02391643):0.0413344,(5:0.01479774,(8:0.017459769,(9:0.0154493902,7:0.002606137):0.001362548):0.0158723):0.003055463):0.001245298):0.01467669):0.008586703):0.007216481,14:0.0218533236):0.0001296858):0.00164734,16:0.0177835):0.0008286202):0.002565924):2.148845e-05):0.004458799);
tree gen.203 = [&U] (18:0.035144323,((17:0.005051336,13:0.01031365):0.0009626388,(12:0.01963326,(((11:0.005945783,(16:0.0188129,((10:0.009527624,(4:0.03404292,(6:0.003587533,((5:0.02079273,(8:0.019275163,(9:0.00671694116,7:0.002503462):0.003054789):0.01695642):0.0003622973,((2:0.05431226,1:0.02122273):0.02581911,3:0.02520389):0.05132658):0.004496852):0.007526395):0.007378079):0.003690431,14:0.0282989244):3.193533e-05):0.003151917):0.004623648,19:0.09330320069):0.004246914,15:0.004304969):0.0005415673):0.0008715102):0.0006873235);
tree gen.204 = [&U] (18:0.048018266,(((15:0.003337294,12:0.01225422):0.0004601921,(((11:0.004353462,(10:0.0112128006,(4:0.01954675,(((5:0.0110367,(8:0.0146699056,(9:0.01779933,7:0.003817645):0.005097577):0.01696139):0.005066193,6:0.00424839):0.0001479672,((2:0.03192738,1:0.01244011):0.03216067,3:0.01564322):0.03850504):0.01349524):0.00881499):0.002889138):0.0006517902,(14:0.0283903193,16:0.01671848):0.001581843):0.006006101,19:0.0822457698):0.003048691):0.0014151,(17:0.012099848,13:0.006291114):0.0003318176):0.002191857);
tree gen.205 = [&U] (((((17:0.004530619,13:0.007001195):0.001436353,15:0.01162215):5.564788e-05,12:0.01511241):0.0004516127,((16:0.01252198,((14:0.017674656,11:0.004486497):0.002191779,(10:0.0178400304,(4:0.02272258,((6:0.006847424,(5:0.01362563,(8:0.0136289581,(9:0.006236901,7:0.00421296):0.0033228685):0.0141194):0.003821185):0.001225032,((2:0.05776917,1:0.01257599):0.01718961,3:0.01810921):0.04482905):0.009712801):0.01065881):0.00146131):0.002373169):0.005838593,19:0.05748653):0.0009361136):0.001192196,18:0.043233344);
tree gen.206 = [&U] ((((17:0.004177381,13:0.01046099):0.001334398,15:0.006446197):0.0001080304,(12:0.01725543,((16:0.01959883,((11:0.007488304,(10:0.013091002,((((2:0.05341963,1:0.02194576):0.0291163,3:0.03465383):0.04203621,(6:0.009371797,(((9:0.0072438845,7:0.002002125):0.003052296,8:0.0154825529):0.03309036,5:0.02038805):0.005545295):0.0006637462):0.01435273,4:0.02359016):0.0124216):0.008217489):0.0004427581,14:0.038354676):0.003969879):0.001391143,19:0.091511993):0.002695907):0.006797523):0.0008859934,18:0.065495258);
tree gen.207 = [&U] ((((16:0.01766491,(11:0.004027874,((10:0.0158328264,(((((2:0.04734347,1:0.007145516):0.01667525,3:0.02223632):0.05237131,6:0.003586796):0.0004926954,(((7:0.0009480745,9:0.0089999421):0.001108849,8:0.01296853004):0.02553592,5:0.00980285):0.006391485):0.01104624,4:0.02379733):0.008987518):0.003446414,14:0.0203690353):0.0004057006):0.005058091):0.002726136,19:0.0617894767):0.001303695,(15:0.0060954292,((17:0.0043661104,13:0.003948189):0.003058854,12:0.016893746):0.0002825716):0.0002339571):0.005214077,18:0.0554585981);
tree gen.208 = [&U] (18:0.040774292,(15:0.0033525095,((19:0.1063232952,((16:0.01481985,(11:0.009328087,(10:0.006858598,(((((7:0.0034746539,9:0.008165152):0.0043991431,8:0.0208914757):0.02521698,5:0.01647235):0.00383828,(6:0.005066434,((2:0.03178002,1:0.008387236):0.04883764,3:0.01887721):0.0433291):0.002483172):0.01659965,4:0.01963796):0.007916101):0.006908103):0.003802505):0.0006105028,14:0.0223519064):0.0103177):0.0014914656,((17:0.004777198,13:0.004559468):0.002504551,12:0.01382801):0.001299173):0.001759955):0.0048949574);
tree gen.209 = [&U] (18:0.042889925,(12:0.0136346,(((17:0.0057630014,13:0.008532333):0.00347983,15:0.0046246004):0.0007262182,(19:0.06688092994,(((14:0.0276135998,11:0.00494042):0.002939674,(10:0.014785416,((((2:0.03271085,1:0.009634948):0.04166346,3:0.01896816):0.07220001,(6:0.007359168,(((7:0.0053986104,9:0.008504417):0.003959472,8:0.01206126825):0.01869306,5:0.01688059):0.003534044):0.002496454):0.006153888,4:0.0194431):0.01205941):0.007590643):0.001067572,16:0.01879918):0.0032123703):0.0006477768):0.000230409):0.00387117515);
tree gen.210 = [&U] (18:0.0537344443,((((17:0.0060156493,13:0.008828103):0.001785899,12:0.0144783):0.000994649,(19:0.0847002204,(((10:0.0030242367,((((2:0.02941325,1:0.005956843):0.03775248,3:0.03394016):0.04306343,((((7:0.002226241,9:0.0144507307):0.002843728,8:0.016092786):0.02680993,5:0.01854019):0.002083368,6:0.005344192):0.001571945):0.01318239,4:0.03503952):0.01268201):0.008768929,(11:0.005732123,14:0.0281847272):0.001467706):0.0008084874,16:0.009561768):0.008476305):0.0007378157):0.0006791709,15:0.0038036809):0.00383386);
tree gen.211 = [&U] (18:0.057161473,(((12:0.01650816,13:0.01383421):0.0007815442,((16:0.01333248,((14:0.02235814042,11:0.009710207):0.0005411626,(10:0.013945698,(((5:0.02051931,((9:0.0137913925,7:0.003692217):0.00263774,8:0.01246647085):0.01644351):0.003078693,(6:0.005244254,((2:0.02926427,1:0.01333907):0.05878468,3:0.01397368):0.04607635):0.000888459):0.006513317,4:0.02746848):0.01022439):0.0101398):0.001827891):0.0073553225,19:0.08716801716):0.003363428):0.001688675,(17:0.009019489,15:0.0044061264):0.002741431):0.002469213);
tree gen.212 = [&U] ((15:0.005095549,((12:0.01159402,((((11:0.005566852,14:0.01836045922):0.00020102,(10:0.009164284,(4:0.01756232,(((((9:0.005239924,7:0.0081699883):0.005129628,8:0.022199669):0.01715725,5:0.01646469):0.004968373,(3:0.0421803,(1:0.01382893,2:0.05159223):0.01895635):0.06820438):0.006209462,6:0.005840539):0.01386615):0.02167697):0.005362414):0.002304358,16:0.02944179):0.007603903,19:0.0838270474):0.001500942):0.001310129,(17:0.006075735,13:0.005733929):0.002691007):5.444096e-05):0.001019327,18:0.061202418);
tree gen.213 = [&U] (((17:0.002386919,13:0.006333593):0.002350093,(((14:0.0259589196,(11:0.00338531,((10:0.008988211,((((((7:0.002154279,9:0.0114717569):0.001443492,8:0.0183706559):0.01331513,5:0.01888955):0.0009624754,((2:0.05687767,1:0.01258215):0.01913726,3:0.02191241):0.05466946):0.0009927077,6:0.007845988):0.01135461,4:0.01673595):0.008999495):0.005179752,16:0.01488046):0.0001879135):0.0002579641):0.0051033344,19:0.07014854611):0.003407716,(15:0.0056926766,12:0.006510824):0.0004038865):0.0003807271):0.005150284,18:0.049421497);
tree gen.214 = [&U] ((((((16:0.01830455,((11:0.004278679,(10:0.013272811,(4:0.02447872,(6:0.008061415,((((9:0.010344909,7:0.001943746):0.00322253,8:0.0217902181):0.02530293,5:0.01102125):0.002584955,(3:0.02897952,(1:0.008250722,2:0.03875077):0.03565042):0.04498414):0.0004098213):0.008839489):0.01282896):0.01073253):0.001113347,14:0.024900158):0.001311045):0.002513429,19:0.0847639124):0.002484545,12:0.012978921):0.001811339,(17:0.00569611,13:0.005751542):0.001179305):0.0002716003,15:0.005710871):0.0005797866,18:0.054860557);
tree gen.215 = [&U] ((((12:0.01463304,(17:0.007215588,13:0.008947194):0.002148492):0.003563332,15:0.0030936263):0.0003857412,((11:0.006117742,(((10:0.01627865,(4:0.01726428,((6:0.005628261,(((7:0.004576176,9:0.0141290118):0.00108695,8:0.019569359):0.02346734,5:0.01131783):0.004483756):0.004502242,(3:0.03027618,(1:0.01790304,2:0.04626342):0.02191256):0.0590333):0.006838081):0.007231679):0.006109001,14:0.02992225938):0.0005628524,16:0.01515928):0.0004365999):0.005405296,19:0.08209474004):0.00468498):0.002422405,18:0.048715767);
tree gen.216 = [&U] (18:0.0575923142,(((((16:0.01555296,((10:0.00831279,(4:0.02677463,((5:0.01052076,((9:0.00975362924,7:0.003640924):0.002365917,8:0.01781768999):0.02902734):0.002418429,(((2:0.05997668,1:0.006299085):0.02477031,3:0.01681362):0.04191115,6:0.008751092):0.004019479):0.01322173):0.009750188):0.006334455,(11:0.006607073,14:0.0289305912):0.001569915):0.003857375):0.007162941,12:0.018708337):0.000834664,19:0.08192665647):0.003318528,(13:0.003421155,17:0.006020272):0.001652439):0.001452308,15:0.0051686198):0.0007922422);
tree gen.217 = [&U] (18:0.06297807,(17:0.009328015,(((19:0.09283303967,(((11:0.003461941,(10:0.012072242,(4:0.02574517,((6:0.01426396,(((7:0.005426864,9:0.008345921):0.0046293304,8:0.0161556552):0.01949711,5:0.007336797):0.00584162):0.0005261688,(3:0.01430553,(1:0.01193735,2:0.03552769):0.03747637):0.04413765):0.009861829):0.01324529):0.003844628):0.0001646903,14:0.01639767341):0.002616476,16:0.008842363):0.004401147):0.0003384399,12:0.008915548):0.0002374253,(15:0.00493974506,13:0.004747718):0.0005225647):0.0004689198):0.003060214);
tree gen.218 = [&U] (18:0.056005279,((15:0.004637565,(19:0.0688319881,(((16:0.01978931,(10:0.0189783739,(4:0.02272316,(((((7:0.007091522,9:0.0131255665):0.00380062,8:0.03008782):0.01832664,5:0.01279199):0.002602904,(3:0.02676498,(1:0.00855715,2:0.04703586):0.02212699):0.05986665):0.002103141,6:0.003091581):0.008516625):0.01108888):0.002789912):0.001052239,14:0.0166371753):0.0001219064,11:0.008538239):0.008108598):0.001744808):0.0007425285,(12:0.01095440253,(13:0.007773256,17:0.013753464):0.0001853761):0.0001139667):0.0025333307);
tree gen.219 = [&U] (18:0.050168132,((15:0.0048303516,(13:0.003723751,17:0.0015651983):0.004610804):0.0001605159,(12:0.01658364,(19:0.07744970729,((((10:0.01385203,(((5:0.01714017,((7:0.0016045,9:0.0071965288):0.001774713,8:0.028093442):0.0235405):0.01433758,(6:0.003959492,((2:0.03200151,1:0.01080298):0.04242695,3:0.02242467):0.044983389):0.0003661164):0.00944033,4:0.02645705):0.01948397):0.008373393,11:0.008823541):0.0008064959,14:0.0250589948):0.003511176,16:0.01946657):0.005042794):0.002536899):0.0002205879):0.008824587);
tree gen.220 = [&U] (((15:0.002598998,12:0.008763373):0.004432475,((13:0.003102428,17:0.007474964):0.0005129443,((16:0.01333608,(((10:0.006094416613,(((6:0.005925161,((2:0.03294818,1:0.01015662):0.03229115,3:0.01376227):0.04866781):0.001077822,(5:0.01410506,((7:0.001970479,9:0.01262391407):0.003205352,8:0.015026776):0.01954618):0.00702132):0.01182685,4:0.02085187):0.01258989):0.004254639,14:0.02018158):7.152662e-05,11:0.006432569):0.00190111):0.005953543,19:0.0684222207):0.002573434):8.588379e-05):0.0001719381,18:0.04933011);
tree gen.221 = [&U] ((15:0.007708888,(((13:0.007568989,17:0.006867545):0.001119506,12:0.005921849):0.001008368,(19:0.08690381311,((16:0.01644801,(10:0.016258264,(((6:0.009152717,(5:0.0181095,(8:0.017475621,(7:0.0063980584,9:0.017984769):0.0037799891):0.01333985):0.005652418):0.001806118,(3:0.01917316,(2:0.04758768,1:0.01112717):0.02866433):0.045666245):0.01226578,4:0.02454044):0.01458615):0.005055498):0.0003359124,(11:0.004733034,14:0.0234937826):0.001510335):0.001788636):0.0106483181):0.0002925578):0.001677611,18:0.0567909534);
tree gen.222 = [&U] (18:0.0526089047,((15:0.0039380914,(13:0.00168748,17:0.0014850736):0.00171803):0.000150063,(((16:0.01810483,((11:0.004892536,14:0.029523885):0.001423762,(10:0.0195483667,(((6:0.002424517,(3:0.02687842,(2:0.04326621,1:0.01066294):0.02678712):0.03823306):0.00180836,(5:0.01498687,(8:0.023238858,(9:0.0078426553,7:0.002386316):0.0058315451):0.0227841):0.006036518):0.01056727,4:0.0097988):0.01371748):0.005857522):0.003141729):0.004316949,19:0.07957347832):0.00394040964,12:0.02148845):0.001725773):0.0035133969);
tree gen.223 = [&U] (18:0.040147779,(((17:0.006983083,13:0.005837954):0.0019863,(19:0.07310703584,(((10:0.010846745,(((((2:0.04866332,1:0.01143043):0.02249106,3:0.0180599):0.05211096,(5:0.01843709,(8:0.0160890267,(7:0.001202632,9:0.0049904095):0.001979728):0.02596549):0.002505545):0.00202097,6:0.007732823):0.009640558,4:0.02103806):0.008442241):0.003287841,16:0.01764061):0.001521629,(11:0.004381569,14:0.0307912195):0.001037691):0.001180361):0.0025943299):0.000293885,(15:0.0044507605,12:0.01779121):0.002923651):0.003597294);
tree gen.224 = [&U] (((13:0.007929158,17:0.00482599):0.001960903,((12:0.0108042,(19:0.0952319185,(16:0.01897848,((10:0.008427235,((((8:0.018611766,(7:0.00327886,9:0.0167761189):0.003133966):0.02700601,5:0.01703091):0.007431232,(6:0.001820569,(3:0.02744278,(2:0.02874239,1:0.008660535):0.03096872):0.041275429):0.0004341808):0.008269548,4:0.01850158):0.00963862):0.00493669,(11:0.007052273,14:0.02852730498):0.0002477181):0.001462941):0.003572154):0.0010647267):0.0001559731,15:0.0112462467):0.001092288):0.007358282,18:0.052392488);
tree gen.225 = [&U] (18:0.050467729,(12:0.01175491,(((13:0.00301889,17:0.005666201):0.000712731,15:0.0039827869):0.0009826835,(19:0.1078099479,((11:0.004879682,((10:0.015068622,((((3:0.02724101,(2:0.04065581,1:0.02331494):0.03229514):0.04631403,6:0.005148156):0.002680169,((8:0.026561411,(9:0.008157656,7:0.0087082483):0.005328749):0.02420555,5:0.01485331):0.009122332):0.01338027,4:0.01807191):0.01154312):0.007746985,14:0.02412418):0.001147345):0.002328955,16:0.02234633):0.003207448):0.003973443):0.002026769):0.00151620557);
tree gen.226 = [&U] (((15:0.006244959,12:0.02096352):0.0004023744,(((((11:0.007510358,(10:0.0090096379,((6:0.006208915,(((8:0.012761299,(7:0.003961324,9:0.01186118801):0.007467264):0.0175765,5:0.01421186):0.00536593,(3:0.03597924,(2:0.03943347,1:0.02123631):0.02868349):0.06399354):0.001131923):0.0120444,4:0.02801661):0.01161892):0.004535512):0.0005481609,14:0.02762636303):0.003556622,16:0.01439713):0.005868328,19:0.0810248811):0.006872822,(13:0.007778762,17:0.009193812):0.001404988):0.0003311382):0.00225025,18:0.046375446);
tree gen.227 = [&U] ((((17:0.007930276,13:0.005983938):0.001035883,(12:0.01351099,(19:0.06458165489,(16:0.01276775,(((10:0.008550201,(4:0.02034839,((((2:0.04645275,1:0.01006834):0.03202275,3:0.01952176):0.048384905,((8:0.0207999589,(7:0.00230499,9:0.0091137527):0.001028682):0.02290778,5:0.02110279):0.003331533):0.0001481891,6:0.005157363):0.008465966):0.007706967):0.004953951,11:0.01055395):0.001775865,14:0.0233835356):0.001473573):0.0043517546):0.001304409):0.002008402):0.003691046,15:0.0033103856):0.00434912,18:0.059994894);
tree gen.228 = [&U] (18:0.0637178604,(((17:0.006056689,((16:0.01362955,(14:0.0347908956,((10:0.009401668,(4:0.02063161,((((2:0.05565285,1:0.007988419):0.02514983,3:0.02185449):0.05679498,6:0.01589262):0.0008891929,((8:0.0164326263,(7:0.003741624,9:0.011101091):0.003794362):0.01757399,5:0.01262491):0.004339732):0.009232139):0.01619655):0.006258951,11:0.004102552):0.001078443):0.00134192):0.004549039,19:0.08956500902):0.00384711149):0.0001132614,(12:0.01153872,15:0.006469317):0.0006844559):0.0008173239,13:0.005170423):0.00370432);
tree gen.229 = [&U] ((15:0.00803833825,(12:0.01496363,(19:0.08016357654,((((10:0.0136943445,(4:0.01304464,((5:0.01599999,(8:0.020512159,(7:0.007827169,9:0.010013833):0.003116399):0.02087438):0.004228393,(6:0.008354824,(3:0.02725465,(1:0.007599761,2:0.04338301):0.03750671):0.044482017):0.0005002372):0.009648814):0.01788402):0.002474389,16:0.01074585):0.001504237,11:0.008001622):0.0004095448,14:0.02304337858):0.0038906941):0.0007779737):0.0001813502):0.001352618,((18:0.058399497,13:0.01340358):0.003227288,17:0.006834663):0.004723142);
tree gen.230 = [&U] (((15:0.0056954488,13:0.008566978):0.0002963418,(17:0.0037681778,((((11:0.01147783,((10:0.012358906,(((((1:0.02736738,2:0.07801645):0.009357265,3:0.03135516):0.04462386,((8:0.0215686212,(9:0.0084485534,7:0.001453934):0.003756404):0.01723287,5:0.01347678):0.003109309):0.002365388,6:0.00404998):0.01063046,4:0.02715217):0.00988758):0.001440194,14:0.02916535055):0.0007920375):0.003096861,16:0.01744795):0.004355252,19:0.09224648455):0.00261528,12:0.01165738):0.002675944):0.001995877):0.002943861,18:0.06241474);
tree gen.231 = [&U] (((((11:0.008920394,(14:0.022674993,(10:0.016452398,((((1:0.0122293,2:0.0271529):0.02723211,3:0.02760039):0.06135085,(6:0.005746972,((8:0.016737091,(9:0.003364009,7:0.00639955692):0.005791972):0.01384765,5:0.01928857):0.004308654):0.00618601):0.007117066,4:0.01589519):0.01097159):0.01067906):0.002389112):0.001745143,16:0.01392958):0.0032335408,19:0.04731083982):0.0008861726,(12:0.006744406,(15:0.0053788929,(13:0.004866448,17:0.007472544):0.0009292071):0.001043937):0.003199753):0.001057803,18:0.053222113);
tree gen.232 = [&U] (18:0.050192016,((((19:0.06728904366,((((10:0.021221708,((((3:0.02722336,(1:0.004002933,2:0.05872294):0.02460569):0.06298031,6:0.005371471):0.0003249017,(((7:0.002492038,9:0.0072248857):0.001011647,8:0.016544037):0.02835262,5:0.005462163):0.004117036):0.01541659,4:0.03503891):0.00739189):0.008008156,14:0.0492744154):0.001265938,11:0.00371731):0.001726242,16:0.02240769):0.006935611):0.002934468,(17:0.011385956,13:0.006212323):0.0003959166):0.00121176,12:0.01855299):0.002173604,15:0.00409201):0.002028973);
tree gen.233 = [&U] (18:0.056565885,((19:0.0676023293,(16:0.01920398,((14:0.0284905199,(10:0.0086893957,(4:0.02532797,(((2:0.02919065,1:0.01466678):0.03702287,3:0.02138583):0.03901536,((5:0.01117971,(8:0.010874693,(7:0.002711095,9:0.0071746721):0.002294555):0.01626816):0.004621341,6:0.004318196):0.0001703403):0.0138383):0.009419141):0.005155389):0.005504009,11:0.007603895):0.002132557):0.0049848649):0.0007988342,(15:0.0042809525,(12:0.0243497,(17:0.003642871,13:0.009147056):0.0001069394):0.0001997125):0.001956816):0.004252167);
tree gen.234 = [&U] (18:0.04680946,((((17:0.005036639,13:0.01028744):0.0009018951,((((11:0.009062893,14:0.0249263471):6.994538e-05,(10:0.01532068,(4:0.02311371,((((2:0.04714722,1:0.0252179):0.02182979,3:0.02866486):0.05633008,6:0.01435788):0.001225715,(5:0.01309791,(8:0.019829513,(7:0.008962665,9:0.006905602):0.010413782):0.02708511):0.003635367):0.01047662):0.00896139):0.009894812):0.0006274952,16:0.01488801):0.0083932946,19:0.0819916739):0.000622839):0.001528075,15:0.0037032711):0.0004240432,12:0.01250344):0.007477902);
tree gen.235 = [&U] (18:0.052594646,(((17:0.0052942084,13:0.003828449):0.002015128,15:0.0108736185):0.0008237942,((((11:0.008217504,(14:0.0179734701,(10:0.010294953,((((8:0.0142190458,(9:0.0088317019,7:0.002821213):0.001277535):0.01721594,5:0.02270016):0.007309885,(6:0.009952255,((1:0.01270022,2:0.04878401):0.02110081,3:0.02388131):0.06742267):0.0004485196):0.006186187,4:0.02158943):0.01553994):0.004584644):0.0004297058):0.003378611,16:0.01674975):0.005716614,19:0.0936502664):0.006263878,12:0.02505985):0.0002209666):0.0008621876);
tree gen.236 = [&U] (18:0.066706865,(((19:0.075056315,(16:0.02355704,(14:0.0272101704,(11:0.003132459,(10:0.018909703,(4:0.01841812,((5:0.01918134,((9:0.0096263678,7:0.003513726):0.001386477,8:0.014208982):0.01687679):0.00238141,(6:0.004546864,((2:0.05752061,1:0.01039596):0.02301282,3:0.02109807):0.04663985):0.002787361):0.01532757):0.01010515):0.009372103):0.001359195):0.0008295774):0.001930196):0.002972,(17:0.0029201375,13:0.006739929):0.002354208):0.0007134185,(15:0.0029294586,12:0.0125882):0.0001782448):0.006276377);
tree gen.237 = [&U] (18:0.0442291328,((12:0.01015593,15:0.0019439751):0.0006175984,((17:0.0112009,13:0.00134892):0.002996789,((16:0.009511977,((11:0.003916271,(10:0.012332078,(4:0.01565076,(6:0.004334641,((5:0.01593643,((7:0.0008745387,9:0.01189130895):0.004436025,8:0.0192908237):0.0193607):0.006293701,((2:0.03853727,1:0.01526908):0.03560565,3:0.02650976):0.05262962):0.0009440735):0.009860936):0.007514737):0.004469928):0.001675982,14:0.016505848):0.003443247):0.0012969287,19:0.08159133781):0.002279424):0.0007653683):0.002015919);
tree gen.238 = [&U] (((12:0.01286224,(15:0.005825653,(19:0.0920117319,(((11:0.004337914,(10:0.008885962,(4:0.02430438,((5:0.01063486,((9:0.012197471,7:0.004101447):0.002688365,8:0.032503583):0.02450247):0.00413247,(((2:0.04905233,1:0.009033543):0.02456685,3:0.02058858):0.0501073,6:0.003934483):0.003443358):0.01336584):0.01428467):0.009165773):0.0007719021,14:0.03054937167):0.002076186,16:0.01934593):0.002380347):0.0008948232):0.000141821):0.001556475,(17:0.006973122,13:0.004928228):0.001720247):0.00057345229,18:0.059053877);
tree gen.239 = [&U] (18:0.053112939,((13:0.006399605,17:0.006134982):0.004591905,(12:0.01665636,(15:0.0037453701,(((((10:0.021449995,((((1:0.008656449,2:0.03805489):0.02194603,3:0.0243963):0.04194032,(6:0.004279526,((8:0.01476387,(9:0.01500167571,7:0.003365697):0.005275528):0.03175362,5:0.01749907):0.005008925):0.0001191271):0.01135233,4:0.01390789):0.009384194):0.005121335,14:0.0286782862):0.0008144623,11:0.005673605):0.001128715,16:0.0183808):0.004894817,19:0.09487367031):0.0002299282):0.0007443631):0.001474233):0.002360145);
tree gen.240 = [&U] ((((17:0.0051352048,13:0.009429139):0.00315841,12:0.01501558):0.001413759,(((16:0.02610374,(11:0.005913778,(14:0.02356801502,(10:0.0108878889,(4:0.03361152,(((((9:0.013121011,7:0.003043652):0.01010342,8:0.0177647704):0.0136518,5:0.008467076):0.007623186,6:0.01054898):0.002976284,((1:0.01061003,2:0.05569698):0.03686533,3:0.02153849):0.05722467):0.004579601):0.01906874):0.01170298):0.0004225625):0.001492326):0.006341631,19:0.07171544733):0.0024530437,15:0.006291692):0.0006878674):0.00394016,18:0.049151138);
tree gen.241 = [&U] (18:0.045687806,(((19:0.0688449324,(16:0.03284045,(((10:0.00605482,(4:0.02270732,((((2:0.02619561,1:0.008144157):0.04436654,3:0.02883386):0.05515776,((8:0.017872074,(9:0.00612075651,7:0.0046698):0.00229192):0.01880317,5:0.01378569):0.002475661):0.0003785133,6:0.007596994):0.01002625):0.01758684):0.001989219,11:0.005537954):0.001492174,14:0.0289915658):0.002063789):0.006091307):0.0046608685,(17:0.003776024,13:0.009134478):0.0009765366):0.000395744,(15:0.0044748369,12:0.01616946):0.001305695):0.0001926801);
tree gen.242 = [&U] (((12:0.009322117,((19:0.1085514566,(((10:0.017157774,(((3:0.02553194,(1:0.007124179,2:0.04738203):0.01563195):0.058549719,((5:0.01606482,(8:0.0110985439,(9:0.01514397236,7:0.004923374):0.003088046):0.02538321):0.005132699,6:0.001850365):0.0002427561):0.0127149,4:0.02385888):0.008430636):0.003592326,(11:0.006265207,14:0.0398555802):0.00148704):0.001297193,16:0.02345393):0.012635893):0.001069554,(17:0.006982528,13:0.004508483):0.0009726079):0.001921781):0.001740518,15:0.005137213):0.004106251,18:0.046970047);
tree gen.243 = [&U] (18:0.051074529,(12:0.01404174,(((19:0.08230225835,(14:0.028984678,(16:0.02698698,((10:0.0130335866,((6:0.00960549,((5:0.008421232,(8:0.030234722,(7:0.004550623,9:0.0133070821):0.003813613):0.01703461):0.0075571,(3:0.02836162,(1:0.0296669,2:0.06910654):0.01295156):0.04585042):0.0001465805):0.01906783,4:0.03132091):0.01189269):0.008114201,11:0.003405741):0.000708756):0.000874522):0.0040437706):0.002846524,(17:0.009013793,13:0.003183533):0.002911925):0.0005245923,15:0.00478446):0.002106966):0.0004593923);
tree gen.244 = [&U] (18:0.050536677,((15:0.008587714,((17:0.011054099,(19:0.09083857871,((14:0.0286963656,(11:0.00551478,(10:0.008365753,(4:0.02170304,((6:0.01322949,((2:0.04568721,1:0.02384832):0.01322998,3:0.02114338):0.045632591):0.001951411,(((7:0.0004282096,9:0.0105346752):0.003219181,8:0.01168414679):0.01787091,5:0.01002213):0.00648223):0.01108933):0.01106003):0.003945658):0.0005372728):0.0009212275,16:0.01626497):0.014145636):0.001126198):0.0001945193,13:0.009726957):0.001896036):0.001739323,12:0.01983562):0.001512489);
tree gen.245 = [&U] (18:0.050978099,(12:0.02133038,((13:0.005638143,17:0.008763965):0.0008895189,(15:0.0038203671,(19:0.06477405704,(16:0.01514196,((14:0.0230835747,(10:0.014306883,(((5:0.0159337,(8:0.012269142,(9:0.0072719475,7:0.003628244):0.004150675):0.01439324):0.002905631,(6:0.008445235,(3:0.02585733,(1:0.01534898,2:0.04744534):0.03042833):0.05869501):2.264569e-05):0.009555222,4:0.02285887):0.00998681):0.00582837):0.001431491,11:0.007273342):0.003877479):0.0050972273):0.0007522779):0.003641387):8.066225e-05):0.0015548988);
tree gen.246 = [&U] (18:0.049686224,((12:0.008907423,(13:0.005699274,17:0.004665882):0.001897117):6.374928e-05,((19:0.0844058547,((((10:0.0171985793,(((6:0.00441657,(5:0.01373984,(8:0.029140908,(9:0.0138710634,7:0.003187777):0.003321731):0.02585843):0.004901148):0.003732357,(3:0.02237058,(1:0.01225399,2:0.04739293):0.02194549):0.04784762):0.005437101,4:0.01792007):0.01429416):0.003633194,14:0.0225464363):0.002397969,11:0.00850763):0.001951813,16:0.02483751):0.0042306933):0.002209747,15:0.007215586):2.673519e-05):0.0006597955);
tree gen.247 = [&U] (18:0.047585607,((((14:0.0292319783,(11:0.004251294,(10:0.013782438,(((5:0.01077717,(8:0.01167479485,(7:0.001937043,9:0.016026826):0.0008055209):0.02123972):0.004582528,((3:0.02078781,(1:0.01084185,2:0.07206719):0.009683634):0.05839929,6:0.005514331):0.001358762):0.004635701,4:0.01877198):0.01471552):0.00684601):0.001245667):0.002856993,16:0.0289026):0.002722763,19:0.0742083222):0.00332394,((12:0.01680923,15:0.0044794663):0.001708389,(17:0.008530805,13:0.004987157):0.0001338939):0.001026129):0.00145438);
tree gen.248 = [&U] (((19:0.07711649034,(((14:0.022290416,11:0.004611211):0.001285628,(10:0.010503461,(4:0.02332796,((((2:0.02957127,1:0.01407712):0.05016142,3:0.02149086):0.05038333,(((9:0.007263868,7:0.003461199):0.00283605,8:0.0103058639):0.02061249,5:0.01975484):0.005984101):0.0002157312,6:0.003499975):0.009628737):0.008450761):0.006611139):0.002859918,16:0.01550777):0.003054755):0.00112763,(12:0.0139488,(15:0.0055216798,(17:0.006233284,13:0.005827638):0.001536633):0.000659271):0.0005845921):0.0008983022,18:0.046146159);
tree gen.249 = [&U] (18:0.060947681,(((19:0.07297732094,(((10:0.02205895,(((6:0.01139217,(5:0.0148207,(8:0.015644649,(9:0.0107852171,7:0.002473316):0.006166164):0.01576598):0.003798685):0.005370018,(3:0.02308585,(1:0.02007587,2:0.04657217):0.02136662):0.07212559):0.006803533,4:0.0302329):0.01483066):0.0054263,(11:0.01176324,14:0.0199009563):0.002179113):0.001865754,16:0.01846362):0.006814298):0.0008826187,(12:0.01569692,(13:0.006931459,17:0.007260671):0.001452145):0.0005365174):0.0003096262,15:0.0091309512):0.001239115);
tree gen.250 = [&U] (18:0.0555494135,((19:0.07654869244,((11:0.01059823,16:0.01328563):0.00286618,(((((3:0.01475469,(1:0.009198679,2:0.03506576):0.04362542):0.04958753,(((8:0.022488115,(7:0.002173672,9:0.01145407803):0.001832089):0.02228884,5:0.01219895):0.007653385,6:0.01124376):0.0002726716):0.01254664,4:0.01820694):0.008420452,10:0.015477324):0.006774714,14:0.0221094698):0.0002533451):0.0037932779):0.001054203,(((17:0.005340564,13:0.005351603):0.001217415,15:0.0049038186):0.0007093695,12:0.02493275):0.0001576238):0.00121608);
tree gen.251 = [&U] (((19:0.06893684488,((16:0.01707247,(14:0.0265638455,11:0.006171272):0.002641471):0.002642795,(10:0.010451851,(((((7:0.0005458424,9:0.0076507644):0.003272062,8:0.0169868678):0.01929801,5:0.01260447):0.008324582,(((1:0.01821721,2:0.03576901):0.04330768,3:0.02416456):0.05237884,6:0.007442035):0.001920335):0.01100916,4:0.01376959):0.008737938):0.004618588):0.0008001165):0.002447658,(((13:0.009365147,17:0.008872943):0.003107081,12:0.01370675):5.739406e-05,15:0.004692611):0.001148984):0.00932323883,18:0.042271569);
tree gen.252 = [&U] (18:0.045018684,(((13:0.007040271,17:0.003342496):0.0010541,15:0.0049350026):0.001613015,(12:0.02150608,((16:0.01700525,((11:0.01371281,((((3:0.0278219,(1:0.005670729,2:0.03383831):0.03082711):0.05371543,(6:0.005440989,(((7:0.002011967,9:0.0113718592):0.001315451,8:0.0137537275):0.02415561,5:0.01931387):0.005782563):0.001518279):0.01202453,4:0.02820485):0.0233642,10:0.013039573):0.006612799):0.001131055,14:0.0175542):0.006149647):0.007509844,19:0.0661991488):0.0015838018):0.0002068506):0.0033388542);
tree gen.253 = [&U] (18:0.0592265197,((12:0.0136277,15:0.0064250297):0.002098126,((13:0.008229939,17:0.005935471):0.001409273,(19:0.0822080678,(16:0.02615887,((((((6:0.006672937,(3:0.01897576,(1:0.01542338,2:0.06420594):0.02229696):0.05212951):0.001756825,(((7:0.005055811,9:0.0128614684):0.005569105,8:0.011352402):0.02335416,5:0.0169485):0.0006106296):0.009159809,4:0.02791517):0.006788855,10:0.013115178):0.006172471,11:0.00343332):0.001271085,14:0.027670196):0.002672032):0.0052379952):0.00037052207):0.001744711):0.003788228);
tree gen.254 = [&U] (((((16:0.02087813,(((10:0.014577187,(4:0.01898546,((((9:0.01342019305,7:0.001962386):0.003816939,8:0.0172589371):0.02015483,5:0.008834278):0.00641892,(((1:0.01007902,2:0.02027923):0.05182021,3:0.02434224):0.054566455,6:0.006778409):0.0006016648):0.01161125):0.005190123):0.006705121,14:0.0253491371):0.001337409,11:0.006199333):0.0006843114):0.006059147,19:0.08556791398):0.009648908,15:0.005359734):0.002700948,((13:0.004620041,17:0.0064909284):0.002286817,12:0.009700445):0.001724421):0.002032698129,18:0.06422661);
tree gen.255 = [&U] (((((((11:0.002250287,(16:0.01871949,(10:0.0151029053,(4:0.02929752,(((1:0.007464312,2:0.05547657):0.0233196,3:0.02029167):0.038880069,(6:0.002623056,(((7:0.0006826554,9:0.01447466):0.001214014,8:0.0128658721):0.01590396,5:0.01745129):0.005037506):0.0008826148):0.0071588):0.01488024):0.002185103):0.0009524395):0.0002519954,14:0.0235239731):0.0040425808,19:0.0679901319):0.0009325158,12:0.009994359):0.005192518,15:0.0061067013):0.001389652,(13:0.003757616,17:0.0072177067):0.002300029):0.002012041,18:0.050988275);
tree gen.256 = [&U] ((12:0.01388453,(((17:0.0051231667,13:0.004347691):0.004085064,15:0.0040074715):0.0003977497,((((((((((7:0.001251778,9:0.0087490855):0.006519958,8:0.0295394394):0.01654866,5:0.01277479):0.004733017,(6:0.002989482,(3:0.02267533,(1:0.01449988,2:0.03971052):0.03566366):0.05898823):0.0001643516):0.01153258,4:0.02895809):0.008852336,10:0.014397888):0.005176225,11:0.00382225):0.0011006,16:0.01563402):0.0001388564,14:0.03471474501):0.004955334,19:0.084261548):0.001214002):0.0006089673):0.0008226724,18:0.050645001);
tree gen.257 = [&U] (18:0.050967532,(12:0.01620452,((17:0.005616877,15:0.0040289068):2.587323e-06,(((((((6:0.004411025,((3:0.02670048,(1:0.01553429,2:0.03670368):0.02578724):0.045589449,(((9:0.006680616,7:0.004503711):0.001263161,8:0.0111065322):0.02124366,5:0.01070689):0.002306881):0.000373454):0.008145231,4:0.02151319):0.01508365,10:0.01077019):0.003995226,(14:0.024968066,11:0.002953073):3.259914e-05):0.001118286,16:0.01618892):0.003038081,19:0.0839729146):0.004006173,13:0.006685323):1.025129e-05):0.00239633):0.0005307455);
tree gen.258 = [&U] (((15:0.0043393598,((17:0.008258972,13:0.005200831):0.002389048,12:0.01007405):0.0008990727):0.0007871464,(((14:0.020470382,(11:0.007513192,(((((3:0.01914627,(1:0.007994216,2:0.03311279):0.03132015):0.05526451,(((9:0.012158455,7:0.003115334):0.004290078,8:0.020072129):0.01257269,5:0.01222266):0.006573696):0.0009217714,6:0.007858991):0.01033389,4:0.01954485):0.01157489,10:0.008318047):0.005148655):0.001130864):0.0004409866,16:0.01372568):0.00039888604,19:0.0846895247):0.002406849):0.0006603426,18:0.049173478);
tree gen.259 = [&U] (((12:0.006112441,(15:0.0010005053,((16:0.01374167,(((10:0.0053749661,((((((9:0.0153312521,7:0.004170464):0.001992005,8:0.023613447):0.0190185,5:0.01738657):0.007839242,6:0.007034931):0.000612251,((1:0.0161557,2:0.04922356):0.02752117,3:0.01898876):0.04419023):0.0165325,4:0.02134288):0.009069723):0.01026751,14:0.0321715319):0.0003865824,11:0.004798892):0.002585664):0.002900322,19:0.09591230632):0.005917061):0.002584263):0.000197549,(17:0.005076957,13:0.005235536):0.000714907):0.0006015862,18:0.046765516);
tree gen.260 = [&U] (18:0.048565159,((((16:0.01151725,(11:0.004489574,(14:0.0281448196,(10:0.013554488,(((((9:0.0095811558,7:0.01087409):0.003440961,8:0.017311622):0.01569007,5:0.0186475):0.001800926,(6:0.00467475,((1:0.01679265,2:0.07551674):0.01415638,3:0.02016297):0.04705474):0.002462334):0.02166104,4:0.02330368):0.01346133):0.01098821):0.0001221478):0.003255576):0.0022146,19:0.07338809155):0.0021979606,((17:0.003975597,13:0.00607644):0.002300972,15:0.00274305186):0.0005054134):7.289827e-05,12:0.01348714):0.001342489);
tree gen.261 = [&U] (((12:0.009266039,((19:0.09244564769,(16:0.01998525,((10:0.0245503117,(4:0.02109649,(((3:0.02748392,(1:0.01253445,2:0.05208589):0.02328539):0.045110773,(5:0.01520268,((9:0.014039254,7:0.001886957):0.0009399773,8:0.02173369):0.02091441):0.003842915):0.000116447,6:0.0187304):0.01112552):0.006778928):0.004365638,(14:0.02909301,11:0.007039693):0.000518799):0.001321754):0.00308398735):0.002545012,(17:0.007921468,13:0.007659372):0.002982199):0.0002233881):0.001174414,15:0.007196482):0.0014772092,18:0.0583181);
tree gen.262 = [&U] (18:0.049832111,((19:0.08882520179,(16:0.0154614,((11:0.006990524,(10:0.012265286,(4:0.023041,(((5:0.01345742,((9:0.004358714,7:0.00421905236):0.005419108,8:0.015031764):0.01527675):0.003544507,6:0.003721743):0.0003167096,(3:0.02576011,(1:0.009062624,2:0.05264063):0.04441682):0.06016415):0.009041968):0.009637856):0.01669952):0.001273351,14:0.023524363):0.00219312):0.0051181493):0.00493341132,(12:0.01136715,((17:0.008155883,13:0.005645008):0.003600626,15:0.0053664324):0.00040721):0.001617383):0.001954336);
tree gen.263 = [&U] (((((17:0.0033285887,13:0.007370509):0.0003654347,(((14:0.0264732475,(11:0.004081838,(10:0.016499745,((((((7:0.002011279,9:0.0110368175):0.001845811,8:0.014825362):0.02523426,5:0.008047714):0.003494895,6:0.002838939):0.002809487,((1:0.006867504,2:0.0490292):0.02438936,3:0.03245332):0.05815271):0.007946818,4:0.0240919):0.01165385):0.006981744):0.001515828):0.001920916,16:0.01855496):0.0089469208,19:0.06246139522):0.0073592522):0.0009567395,15:0.00562677305):0.00140138,12:0.01584446):0.0018593252,18:0.046952534);
tree gen.264 = [&U] (18:0.06352702,(((12:0.009532516,15:0.009583967):0.0009314676,(17:0.00432983,13:0.005721204):0.002057357):0.0001238497,((16:0.01277337,(((10:0.0144133127,(4:0.03112166,(((5:0.0140526,((9:0.005859601,7:0.008608164):0.0126010805,8:0.01100595):0.02292714):0.007423155,6:0.0060436):0.0005138478,(3:0.02774949,(1:0.01718087,2:0.05369662):0.02501362):0.0663749):0.01032373):0.01492909):0.005017961,14:0.02596237271):0.00073893,11:0.009314221):0.002321793):0.01132191,19:0.08307931307):0.001932793):0.002465722);
tree gen.265 = [&U] (((((13:0.006297251,17:0.006997802):0.003897776,(19:0.07940025837,((14:0.0239299363,((((6:0.004265418,((3:0.02050544,(1:0.008958065,2:0.04223958):0.03481917):0.05856541,(5:0.008885468,(8:0.016140981,(7:0.006385485,9:0.0136705944):0.0099786839):0.03034129):0.001486868):0.002105099):0.01886006,4:0.01718929):0.009775088,10:0.016810131):0.008510117,11:0.00341432):0.002792311):0.0004076295,16:0.01490406):0.0030500699):0.0008279909):0.00139396,15:0.0030105036):0.00332409,12:0.008779817):0.002200778,18:0.0593863716);
tree gen.266 = [&U] (18:0.0597499658,((12:0.01062672,((17:0.004925209,13:0.006291824):0.002434714,(19:0.09590659941,((11:0.006064557,(14:0.022206072,(10:0.019660207,(((6:0.002394243,((1:0.007586251,2:0.04042592):0.03592442,3:0.01860842):0.04909524):0.004328774,(5:0.008898623,((7:0.005987382,9:0.004730011):0.00581279505,8:0.017854671):0.02399448):0.009354979):0.009149073,4:0.02935395):0.01264026):0.01017013):3.208178e-05):0.004433563,16:0.02606837):0.0022165329):0.006542349):0.0003696534):0.000626537,15:0.003078575):0.001126643);
tree gen.267 = [&U] (18:0.04926170446,((15:0.007286169,((17:0.003263264,13:0.004387334):0.001437423,12:0.01137803):0.003911017):0.0006652108,((16:0.01773234,((14:0.0163254957,11:0.002147636):0.0003753984,(10:0.0221517199,(((5:0.01196703,((9:0.0133127919,7:0.004012099):0.003816989,8:0.01954108847):0.01874355):0.004753895,(((1:0.01923678,2:0.05019103):0.01984431,3:0.02296671):0.04715031,6:0.006114532):0.000852211):0.006589041,4:0.03130923):0.01625606):0.002127101):0.002168047):0.00291510635,19:0.0763979904):0.001657953):0.004250044);
tree gen.268 = [&U] ((15:0.007912089,((19:0.07667043963,((14:0.0181048233,((((((5:0.01471334,(8:0.0117174618,(9:0.0100767058,7:0.003069902):0.00389506):0.01364224):0.003878177,6:0.006423571):0.0001642969,(3:0.02246187,(1:0.01576806,2:0.03973742):0.0208727):0.05915341):0.008568414,4:0.02149035):0.00491046,10:0.014508834):0.004391644,11:0.007532879):0.0007537588):0.00132096,16:0.01677196):0.002227304):0.0056644281,(12:0.01363191,(17:0.005916733,13:0.00543709):0.002805621):0.000236669):0.0008066385):0.00425677,18:0.051219125);
tree gen.269 = [&U] (18:0.044586427,(15:0.0031596284,(((19:0.07782198099,(((11:0.003039323,((((3:0.01419778,(1:0.01519921,2:0.05051062):0.01515901):0.049711042,(6:0.002562121,(5:0.01941643,(8:0.013321669,(9:0.0074656016,7:0.003860924):0.006150756):0.01612286):0.00576038):0.0003726007):0.01313911,4:0.01922895):0.01214341,10:0.0075613458):0.005933395):0.0006894639,14:0.030866281):0.0031038,16:0.0215771):0.002654278):0.0004890656,(17:0.010683907,13:0.007780077):0.002759442):0.0006353019,12:0.006129684):0.0004260795):0.001413176);
tree gen.270 = [&U] (18:0.0637264987,(((17:0.0059762721,13:0.003455539):0.001631602,((19:0.0764851753,(16:0.01258769,((((((6:0.008982378,(3:0.02401177,(1:0.01781661,2:0.03724887):0.03716781):0.05993946):0.005013698,(5:0.01864661,(8:0.019803646,(7:0.003403662,9:0.0099542886):0.001623229):0.02094249):0.006023811):0.0126561,4:0.02208104):0.01151007,10:0.0100909228):0.004590138,11:0.009222646):4.412509e-05,14:0.031138251):0.001393753):0.00390411815):0.001254029,12:0.01052204):0.0002982755):0.0005598551,15:0.0028781454):0.009141914);
tree gen.271 = [&U] (18:0.050185957,((19:0.09861908885,(((10:0.017085412,((((5:0.008688873,((9:0.007780616,7:0.004127583):0.0067677714,8:0.0108984644):0.01524573):0.008618846,6:0.01632823):0.001380319,((1:0.01670243,2:0.04944897):0.01733963,3:0.02445441):0.066771138):0.01021911,4:0.01980041):0.009566998):0.007657622,(14:0.0224134803,11:0.00555508):0.0006087207):0.0003385757,16:0.01897564):0.007432686):0.001272696,((12:0.02770862,(17:0.003899107,13:0.007106732):0.00138583):0.000753576,15:0.0057945415):0.0002307167):0.004448151);
tree gen.272 = [&U] ((12:0.01865409,((((16:0.01135004,((11:0.01028279,(10:0.013276117,(((((1:0.01192125,2:0.04706454):0.02647939,3:0.03012888):0.05095614,(5:0.007917011,((7:0.0003819345,9:0.00933250869):0.004364149,8:0.019830923):0.019476):0.01065369):0.0006721165,6:0.007205532):0.0120537,4:0.02057012):0.01313952):0.006832387):0.00041239,14:0.03217429188):0.0006706894):0.006741331,19:0.09397052666):0.00220605,(17:0.01462205,13:0.005493796):0.0001586099):0.0003618044,15:0.0050709343):0.001188706):0.0008244286,18:0.042860489);
tree gen.273 = [&U] (18:0.045710371,(15:0.00601904,(((13:0.00467574,17:0.007095233):0.0004872888,(19:0.08127107159,(16:0.01828328,((10:0.01001199317,(4:0.01730171,(((3:0.02549172,(1:0.005934311,2:0.02641258):0.04044685):0.05396465,((8:0.021145107,(7:0.001877067,9:0.0081134739):0.002037286):0.0194839,5:0.01090854):0.003944906):0.0001750649,6:0.007253225):0.01589733):0.007218224):0.01000159,(11:0.005060011,14:0.019656971):0.0008072297):0.001207194):0.0036323554):0.00164056):0.0006548192,12:0.008437716):0.0001456821):0.002824062);
tree gen.274 = [&U] ((((17:0.004267012,13:0.004710539):0.001757578,(12:0.008552148,(19:0.08260103233,((10:0.011495127,(((((1:0.01289558,2:0.06720745):0.01309897,3:0.02806165):0.04586603,6:0.004509193):0.001424178,(5:0.02621485,((9:0.0140676812,7:0.002094695):0.003990466,8:0.0186333533):0.01588126):0.004328807):0.01037048,4:0.01477793):0.01040483):0.001160492,(16:0.02273018,(11:0.009074995,14:0.019526275):0.001737036):8.295934e-05):0.0057948481):0.001917989):0.005048039):1.178464e-05,15:0.00613822):0.004506503,18:0.053318267);
tree gen.275 = [&U] (18:0.054071268,((17:0.005265979,13:0.008937793):0.0003713711,((((10:0.0134389254,((((1:0.01743569,2:0.0649983):0.02812661,3:0.03118312):0.04397157,(6:0.01353923,(5:0.01728481,((9:0.0072015188,7:0.001894575):0.0059616338,8:0.020655752):0.02659305):0.002463371):0.003857397):0.008202154,4:0.03195771):0.007833495):0.008161448,(14:0.01980663761,(11:0.005384876,16:0.01434597):0.0003482556):0.0004172352):0.003709685,19:0.08297683515):0.001563374,(15:0.0022574504,12:0.01689543):0.0003241568):0.0003206126):0.001744033);
tree gen.276 = [&U] (18:0.067172,(((17:0.006080867,13:0.009910106):0.0006487991,(15:0.0046556273,12:0.01912329):0.001478015):0.0001659549,(((14:0.033767595,(11:0.005053003,(((6:0.005082167,((3:0.02660258,(1:0.03007632,2:0.0487386):0.03204913):0.05346483,(5:0.01986534,(8:0.022920709,(9:0.007228338,7:0.003580725):0.011435781):0.0135025):0.01259601):0.004184391):0.01024622,4:0.02245229):0.01320404,10:0.010414537):0.003842515):0.00109033):0.000538631,16:0.02003003):0.0042344348,19:0.0849771311):0.004926776):0.000847586);
tree gen.277 = [&U] ((12:0.01315063,(15:0.0032425216,((13:0.006164025,17:0.0074907124):0.003856196,(((11:0.01133895,((10:0.026956012,(4:0.02257262,((5:0.0162589,(8:0.02007661,(7:0.001618186,9:0.0110593443):0.002767008):0.02673589):0.002968459,((3:0.01437393,(1:0.01014142,2:0.0519269):0.03507427):0.040295016,6:0.00359533):0.002359364):0.007980557):0.01437287):0.006840582,14:0.031196668):0.0001807731):0.001173244,16:0.01358534):0.0028004984,19:0.1118764072):0.004119392):0.000786813):0.000527458):0.004634661,18:0.050006205);
tree gen.278 = [&U] (18:0.053945665,(15:0.0064971756,((17:0.010245346,13:0.005155472):0.001661613,(((16:0.01422505,((10:0.006233182,(4:0.02082567,((6:0.004994704,(5:0.01410054,(3:0.02442674,(1:0.01007855,2:0.01531207):0.03537612):0.06361583):0.0005815917):0.001336415,(8:0.019113558,(7:0.001213414,9:0.0089785511):0.003048339):0.01905198):0.01495237):0.007736317):0.005555524,(14:0.0179837949,11:0.006350094):0.0006755751):0.001718076):0.0008453624,19:0.0726801044):3.202012e-05,12:0.0119388585):0.005191554):3.140078e-05):0.003716533);
tree gen.279 = [&U] (18:0.050504634,(((12:0.01546989,15:0.0047286139):0.0007348139,((((14:0.02072620599,(10:0.014673867,(((5:0.01805232,((7:0.00166662,9:0.0092247472):0.01028101,8:0.026133489):0.01768095):0.004363158,(((2:0.05794389,1:0.01518967):0.01742241,3:0.01924167):0.04487062,6:0.006584699):0.0004023759):0.01304006,4:0.02501478):0.009576628):0.003080035):0.0007248824,11:0.004711925):0.0001475602,16:0.01239698):0.0052472453,19:0.08949828645):0.001620881):0.0007639384,(13:0.006667111,17:0.012285983):0.002379155):0.001056862);
tree gen.280 = [&U] (18:0.061171596,(((19:0.0703515976,((((((6:0.004947084,((3:0.02747832,(1:0.01742784,2:0.04197417):0.02654303):0.0494683,(5:0.01429034,(8:0.0146738014,(7:0.001618557,9:0.0138756204):0.002979872):0.02205354):0.003560744):0.000243952):0.00559546,4:0.01926371):0.01813371,10:0.006973589):0.006958518,11:0.005813371):0.001868201,14:0.03331966865):0.002479582,16:0.020034383):0.005738774):0.00310624371,(17:0.009444258,13:0.004680389):0.0005661964):0.001837249,(15:0.0040760021,12:0.01016379):0.000254209):0.001506787);
tree gen.281 = [&U] (18:0.06018044,(((19:0.0697871089,(((10:0.0142095592,(((6:0.01188043,(5:0.015351,(8:0.0195404482,(7:0.01622685,9:0.0096907509):0.001134334):0.03646352):0.005861648):0.002163802,((2:0.05979283,1:0.01491669):0.04553422,3:0.02011318):0.04804559):0.01255303,4:0.01252078):0.01672066):0.00505903,16:0.02060833):0.001054971,(14:0.023043574,11:0.008359402):0.003705995):0.002724377):0.00143389883,(15:0.00605177,12:0.02070349):7.070594e-06):0.0003484822,(13:0.01027558,17:0.002963625):0.003744036):0.003201009);
tree gen.282 = [&U] (((((17:0.009391887,13:0.002907117):0.0005005212,15:0.0029532529):0.001069401,12:0.01491637):0.0003124085,((16:0.01808091,((14:0.025197125,(((((5:0.01601742,(8:0.0171801443,(7:0.008150371,9:0.0071261245):0.002259609):0.0155778):0.005972232,6:0.01006516):0.004540457,(3:0.02803672,(1:0.00522693,2:0.04155893):0.02436206):0.04512098):0.008115697,4:0.02715185):0.01930288,10:0.0092743):0.006195619):0.0006532373,11:0.00718254):0.001198934):0.009657911,19:0.0800421798):0.0003583956):0.003549087,18:0.062029136);
tree gen.283 = [&U] (((((17:0.007557619,13:0.003851397):0.001683262,(19:0.0772822835,(((14:0.0142426409,11:0.004070935):0.001774396,(10:0.0068778923,(((6:0.005035632,(5:0.01393918,(8:0.0218685082,(9:0.0128081797,7:0.0006789531):0.001187384):0.02281068):0.005620513):0.001650136,((2:0.03980019,1:0.01425285):0.03429696,3:0.0197447):0.048129016):0.00838322,4:0.02108245):0.007174975):0.01070026):0.002408203,16:0.0163898):0.005218851):0.0006793934):0.004701548,15:0.0064462316):0.001337391,12:0.02144785):0.000970914,18:0.040694398);
tree gen.284 = [&U] (18:0.045840249,(((12:0.01726003,(17:0.007622315,13:0.006898288):0.0009299785):0.000386719,15:0.0089375502):0.0003463552,(19:0.08470795213,(((11:0.00599112,(10:0.0075320288,(4:0.02638081,(((5:0.01699905,(8:0.0178058387,(7:0.001158805,9:0.0108935685):0.004668739):0.02400154):0.001197856,6:0.006501843):0.0004394928,(3:0.02218753,(1:0.01953323,2:0.05619498):0.01843227):0.07025047):0.01752015):0.01541772):0.004956255):0.007112856,14:0.0255626942):0.0005417329,16:0.01856711):0.005101426):0.0012077362):0.0041561661);
tree gen.285 = [&U] ((((16:0.01023162,(((10:0.0132873848,(4:0.01387459,((6:0.001591687,(5:0.01844301,(8:0.019588861,(9:0.0111091007,7:0.0005969749):0.002400472):0.02173061):0.00120168):7.412336e-05,(3:0.01791195,(1:0.01395053,2:0.03656296):0.03118198):0.05666314):0.00947343):0.0124249):0.006744596,11:0.008582243):0.003671687,14:0.0171922844):0.005137187):0.0038450037,19:0.0633320074):0.001075449,((12:0.0114518,(13:0.005225885,17:0.008107212):0.0004893001):0.002269768,15:0.005400362):0.00148392):0.001870969,18:0.037271573);
tree gen.286 = [&U] (18:0.045880064,((((17:0.005412243,13:0.004850244):0.001311771,12:0.01245101):0.0004643091,(((((10:0.0102056147,(((6:0.004531911,((2:0.04720779,1:0.01288914):0.02174268,3:0.01568625):0.04724139):0.002917919,(5:0.008769838,((9:0.007370106,7:0.002652042):0.002805696,8:0.0110696108):0.01373391):0.00533939):0.00879097,4:0.02473237):0.01142416):0.005077295,11:0.002971129):0.0006654207,14:0.02187783113):0.005411857,16:0.01411866):0.008014365,19:0.08466936619):0.00277935):0.0004019226,15:0.0109646823):0.0006354331);
tree gen.287 = [&U] (((15:0.0077053323,((13:0.005511076,17:0.002816132):0.001359907,12:0.01362755):0.001455721):7.602387e-05,(19:0.07272109038,(((11:0.002531662,(10:0.0082175105,(4:0.02540524,(((5:0.0152688,(8:0.0192267727,(9:0.0089696167,7:0.001862134):0.002388937):0.008657586):0.003219155,6:0.007258817):0.003161763,(3:0.01489261,(1:0.01217358,2:0.04845995):0.04140572):0.06299843):0.009813411):0.01078648):0.004228693):0.00220967,14:0.0184235265):0.0009982905,16:0.01773604):0.004726583):0.003424146):0.0001742132,18:0.049036241);
tree gen.288 = [&U] (18:0.061367367,(((12:0.01802211,17:0.007053307):0.0004022103,15:0.0043099826):0.0003574316,(((((10:0.0116676383,(((((2:0.05016203,1:0.009885753):0.01762442,3:0.03638653):0.05219214,6:0.01374675):0.0001465144,(5:0.01128563,((7:0.001454719,9:0.0107625496):0.011292447,8:0.026751101):0.02030231):0.00341197):0.01003715,4:0.01815703):0.01228588):0.004737042,(11:0.005734048,14:0.023482171):0.0002010449):0.002253837,16:0.01699214):0.0033808389,19:0.0725440236):0.003560496,13:0.01008776):0.0002041404):0.001827823);
tree gen.289 = [&U] (18:0.048729511,(15:0.00616577,(((19:0.077199389,(16:0.01917151,(14:0.032538617,((10:0.013947041,(((6:0.00505393,(5:0.01888317,((7:0.0017092642,9:0.009820412):0.0023937621,8:0.0153438295):0.01808969):0.002111186):6.561924e-05,((2:0.05495438,1:0.0171775):0.01418177,3:0.02667999):0.04339148):0.02000362,4:0.01681711):0.01134877):0.006743,11:0.004695775):0.001619365):0.007693981):0.0032831509):0.003692792,(17:0.004993342,13:0.004622561):0.003438454):0.001066021,12:0.01240724):0.001460622):0.001264989);
tree gen.290 = [&U] (18:0.038248554,((13:0.002397134,17:0.007522791):0.002728218,(15:0.006468842,((19:0.07632753031,((14:0.025678893,((10:0.0135152639,(4:0.01678146,((3:0.02257414,(1:0.01716809,2:0.04920256):0.01565924):0.04301616,((5:0.01846493,(8:0.0187632259,(7:0.001120027,9:0.020358878):0.007087639):0.01791364):0.007104084,6:0.01082309):0.004492911):0.0128601):0.01845756):0.009616852,11:0.004683067):0.0005558544):0.001286745,16:0.01471697):0.0051580349):0.00604538,12:0.01493585):0.0006038757):0.001829071):0.001481459);
tree gen.291 = [&U] (((15:0.007308565,((((((11:0.006389133,(10:0.008159506,(4:0.02707995,(((5:0.01565835,(8:0.0115017694,(7:0.003749857,9:0.0102458222):0.004538145):0.01977916):0.001144969,(3:0.01785956,(1:0.01741824,2:0.04343676):0.0337243):0.05101902):3.646925e-05,6:0.009029093):0.01448645):0.01317588):0.01198836):0.002304022,14:0.02264063847):0.0004340873,16:0.01702455):0.0013864434,19:0.06600804841):0.0046768117,13:0.005189296):0.001233892,17:0.007590902):0.0001784051):4.663334e-05,12:0.01323157):0.0019080005,18:0.070105402);
tree gen.292 = [&U] (18:0.054425651,((13:0.005112208,17:0.007540117):0.004165226,(12:0.01216492,(15:0.0060981714,(((11:0.01078921,16:0.02226828):0.002119999,((10:0.024756206,(4:0.0304718,((6:0.005081905,(3:0.01924952,(1:0.02049926,2:0.02700258):0.03599625):0.06344318):0.001802136,((8:0.0198795151,(7:0.00157039,9:0.0130157616):0.002779669):0.0324221,5:0.01667168):0.005361966):0.01482333):0.01274038):0.001925723,14:0.0298062536):0.0003473287):0.0062528861,19:0.09852511199):0.003105958):0.001770121):0.003437175):0.001209779);
tree gen.293 = [&U] ((12:0.01413068,(((13:0.004396823,17:0.008542983):0.001821894,(19:0.08142552803,((((10:0.012456193,(4:0.02824852,(6:0.002446174,((3:0.01910396,(1:0.0156708,2:0.05088088):0.02092456):0.05134929,((8:0.0124680106,(7:0.002960313,9:0.012106911):0.004498039):0.02417731,5:0.01024389):0.00325386):0.001456026):0.02130322):0.01159827):0.007764841,11:0.006088443):0.004292966,14:0.0253576696):0.000334933,16:0.017507):0.003595115):0.0017239949):0.0003417725,15:0.0028779797):0.00201212):0.0008462438,18:0.045346107);
tree gen.294 = [&U] (18:0.0449414127,((12:0.02103126,(15:0.0040711803,(((((((8:0.01851031,(9:0.0098282113,7:0.01037019):0.002727274):0.01879748,5:0.008907719):0.007011127,(((1:0.009318999,2:0.03931667):0.0134384,3:0.03361069):0.04640899,6:0.006928248):0.002691808):0.01450752,4:0.02028146):0.01255436,10:0.010597334):0.002065616,((11:0.01270208,16:0.0149469):0.001069748,14:0.0217591761):0.0002536542):0.002954161,19:0.0888436673):0.0012920052):0.0001627284):0.0008579629,(17:0.007503948,13:0.003778313):0.004628773):0.002244522);
tree gen.295 = [&U] (18:0.052960045,(((17:0.009148557,15:0.008192518):0.0009457993,13:0.01014053):0.002266801,((19:0.0970855888,((14:0.02772489183,(11:0.006623001,(10:0.0104578066,(4:0.02231832,(6:0.003243941,(((8:0.0220200797,(9:0.0112382673,7:0.001448889):0.002516947):0.01933799,5:0.01033269):0.003245735,((2:0.05044265,1:0.02492186):0.01572288,3:0.02835398):0.0544804):0.002334883):0.01157426):0.009799327):0.009031498):0.0006595537):0.001989109,16:0.01575583):0.00400626):0.002439048,12:0.02023441):0.001531027):0.006133334);
tree gen.296 = [&U] ((((15:0.013099336,(17:0.007565162,13:0.004701934):0.001961327):0.0008046066,12:0.01559716):0.001395575,(19:0.08150030666,(((11:0.006881473,(10:0.017234493,(4:0.02373814,((((2:0.02992794,1:0.02796486):0.03915097,3:0.01673494):0.05352564,((8:0.012132144,(9:0.01292955257,7:0.002242881):0.004384562):0.02751658,5:0.01314549):0.002602254):0.001705997,6:0.00760892):0.01650014):0.00745598):0.004252583):0.000138056,14:0.0251707869):0.001167553,16:0.01386887):0.004964068):0.00240641662):0.001517553,18:0.062528722);
tree gen.297 = [&U] (((13:0.004696231,(15:0.01060796,12:0.01671328):0.0004230191):2.160927e-05,(19:0.0729715338,(((14:0.0308761239,11:0.006048761):0.002289336,16:0.01370692):0.00181141,(10:0.010474412,(4:0.01570791,((((2:0.04196224,1:0.008501599):0.02036293,3:0.02461875):0.03885799,6:0.007178763):0.001676112,((8:0.014292833,(9:0.0093122722,7:0.006442654):0.004770002):0.02200197,5:0.01316369):0.005834685):0.009091199):0.01324931):0.006384331):0.008639379):0.00245715):0.001668874,(17:0.006566636,18:0.049900298):0.002075505);
tree gen.298 = [&U] (18:0.060417749,(12:0.01585185,(((19:0.08939262355,(16:0.01935282,((((6:0.01091752,(((8:0.02102623923,(7:0.004892666,9:0.01205653681):0.002045986):0.02103028,5:0.009844278):0.001806947,((1:0.01489778,2:0.04429234):0.02714139,3:0.01583732):0.04800878):0.003716657):0.00784445,4:0.02560822):0.007716671,10:0.015680303):0.006068728,(11:0.003228377,14:0.02819443922):0.001112612):0.00568723):0.0040316062):0.002964136,(13:0.004823324,17:0.004921909):0.003390363):0.001648606,15:0.0054993598):0.001014858):0.009965777);
tree gen.299 = [&U] ((15:0.004873868,(((((((((1:0.02200155,2:0.0581307):0.01408612,3:0.02778132):0.05511888,(6:0.004690957,((8:0.0185906088,(7:0.001631195,9:0.0145656079):0.001008252):0.01932584,5:0.01589754):0.005011801):0.005610028):0.007498622,4:0.02077398):0.01421659,10:0.016347167):0.005755831,(16:0.01661377,(14:0.0322461645,11:0.008254846):0.0005601728):0.003339098):0.0021590428,19:0.081026479):0.001498772,(13:0.00653942,17:0.003061797):0.002717979):0.002325953,12:0.01026738):0.001199485):0.0028297118,18:0.059111178);
tree gen.300 = [&U] (((((14:0.03412812038,(10:0.01117482,(((5:0.009611762,((9:0.01199795336,7:0.003794304):0.0009868001,8:0.013585965):0.00984943):0.003588261,(6:0.01376733,((2:0.0487403,1:0.0244518):0.02997465,3:0.01762658):0.040501214):0.0001301051):0.01533534,4:0.02046185):0.0111849):0.007669747):0.0004561852,(11:0.006563286,16:0.007927158):0.001011778):0.004115282,19:0.05919309819):0.009256917,(((17:0.005926136,13:0.006143638):0.002587083,15:0.00602619):0.0005897087,12:0.01064593):0.001341224):0.0013512348,18:0.058132297);
tree gen.301 = [&U] (18:0.059773731,(((12:0.01878037,15:0.0041177755):0.0004855264,(((16:0.02017409,(11:0.002556876,(10:0.022706709,(4:0.02214765,((6:0.00979677,((2:0.03857149,1:0.01108295):0.03279827,3:0.01952161):0.04994094):0.001027752,((8:0.017519286,(9:0.0091038384,7:0.003832928):0.003149416):0.02088445,5:0.01119823):0.005667245):0.01548052):0.01495172):0.004409845):0.002521674):0.002354986,14:0.0285656956):0.010182022,19:0.06765423205):0.006480859):6.8252e-06,(13:0.007744931,17:0.003333846):0.004936949):0.002491268);
tree gen.302 = [&U] (18:0.046000714,(((12:0.01400783,(13:0.008262942,17:0.005862297):0.001178841):7.622853e-05,15:0.0035510266):0.0006898042,(((14:0.017592509,(16:0.01715589,11:0.00506709):0.002097465):0.0005024432,(10:0.020929031,(4:0.01709902,((((2:0.05183845,1:0.01405259):0.03250199,3:0.01449971):0.0482621,(((9:0.015913371,7:0.002485376):0.003658926,8:0.0171364212):0.012328,5:0.01605913):0.006350445):0.0001795951,6:0.007373694):0.01336216):0.01555924):0.006579067):0.0064483372,19:0.07320910328):0.001977655):0.0012282533);
tree gen.303 = [&U] (18:0.040415785,((15:0.0045620339,((19:0.07164450183,(16:0.01485238,(14:0.0191633648,(11:0.01411327,(10:0.00630229059,(4:0.02223723,((6:0.008777522,((2:0.05480007,1:0.02055889):0.02271759,3:0.0333733):0.04461824):0.002459301,(((9:0.017303049,7:0.006006544):0.003564056,8:0.0152118218):0.02672791,5:0.0181678):0.002624273):0.01499712):0.01245707):0.006319615):0.002585177):0.0007336528):0.002122279):0.0008836248,12:0.01057406):0.000690681):0.001434659,(13:0.007353227,17:0.003723547):0.002590619):0.005655357);
tree gen.304 = [&U] (((12:0.01661764,((19:0.08598283056,(((11:0.004131299,14:0.0238127467):0.0006011053,(10:0.010460793,(4:0.02225769,((6:0.01163525,(((7:0.007300299,9:0.0043493373):0.00890753,8:0.0137437625):0.01507869,5:0.01812981):0.00463614):7.877831e-05,((2:0.05783643,1:0.02283191):0.02372941,3:0.02258178):0.05517899):0.00944775):0.01504574):0.005254164):0.005296795,16:0.01538461):0.01048867):0.001443205,15:0.0056238431):0.0006505663):0.000557999,(13:0.008823348,17:0.004883201):0.002594498):0.004164775,18:0.051381976);
tree gen.305 = [&U] (18:0.0539405481,(((12:0.01790091,(17:0.0028893349,13:0.01512883):0.001039631):0.0005403657,15:0.0043711862):0.0001884096,(19:0.06463638656,((11:0.004271554,(14:0.024957083,16:0.02541494):0.0005312525):5.962045e-05,(10:0.018006261,((6:0.004616515,((3:0.0138922,(2:0.03549582,1:0.008091316):0.02873159):0.07062985,(5:0.01652446,((9:0.0113785296,7:0.002822642):0.002575318,8:0.01596208):0.02001943):0.006544018):0.002189075):0.00712989,4:0.01849879):0.008273675):0.009257149):0.0007994014):0.00113000717):0.009388959);
tree gen.306 = [&U] (18:0.03707946675,((17:0.003793492,13:0.006316383):0.00249941,((15:0.0011575773,12:0.01637286):4.789576e-05,(19:0.119508148,(16:0.0128657,((10:0.017082067,(4:0.0209623,((((2:0.02545911,1:0.02906919):0.05222017,3:0.03368809):0.04646519,6:0.004902386):0.0003386552,(((7:0.001955742,9:0.006275406):0.005989849,8:0.016089326):0.01210997,5:0.01812677):0.009313855):0.01020678):0.01904987):0.004637664,(11:0.006153735,14:0.0138790088):3.248086e-05):0.002543656):0.007013775):0.002818836):0.003381742):0.003137658);
tree gen.307 = [&U] (18:0.039872088,((15:0.004550177,(17:0.005229303,13:0.007401979):0.001143548):0.003021068,(((16:0.01739119,((10:0.0200712983,(4:0.02162267,(6:0.01068748,((((7:0.005795424,9:0.0148172835):0.001464569,8:0.019629339):0.02179649,5:0.0133544):0.01286566,((2:0.04288893,1:0.02463589):0.02584008,3:0.04184835):0.05016601):0.001279399):0.008857312):0.009207463):0.009760225,(11:0.002076491,14:0.018385794):0.0009933971):0.003288135):0.002814851,19:0.07614554884):0.004340538,12:0.008262288):0.0002637854):0.000395075);
tree gen.308 = [&U] (18:0.042386235,((12:0.008550147,((13:0.009527677,17:0.005080745):0.003489867,15:0.0045522131):0.002085943):0.0001504766,(19:0.0617969652,(16:0.01818751,((10:0.011877899,(4:0.01806142,(((((7:0.003438131,9:0.00995611):0.003754139,8:0.02182322):0.0138843,5:0.0126381):0.005367094,((2:0.03688677,1:0.009617472):0.02755596,3:0.02394537):0.05639817):7.376416e-05,6:0.0148756):0.0138344):0.01312523):0.007856836,(11:0.005364738,14:0.03571653):0.002719633):0.001405366):0.001634693):0.00137841):0.002239237);
tree gen.309 = [&U] (18:0.037830683,(15:0.0035420888,(((19:0.07469519538,(16:0.01665301,((11:0.008737649,14:0.02417198322):0.003643018,(10:0.012526413,((((5:0.02243933,((7:0.002588356,9:0.0118375361):0.002491029,8:0.017748542):0.02010013):0.008894127,6:0.001585302):0.0007478301,(3:0.03991936,(2:0.04493202,1:0.01666088):0.03060455):0.05276825):0.01099461,4:0.02176756):0.0108137):0.008911199):0.002030448):0.00412737):0.0009202126,(17:0.014171516,13:0.005638328):0.001724411):0.001497954,12:0.01246379):0.0005068266):0.005330783);
tree gen.310 = [&U] (18:0.038683954,((((19:0.0780760856,(16:0.01513318,((11:0.007287776,14:0.0311133972):0.0008962087,(10:0.0133348723,(4:0.01631522,(((2:0.06627129,1:0.005151754):0.01683241,3:0.02108742):0.05168858,(6:0.007779869,(((7:0.002152587,9:0.0143316486):0.002785178,8:0.0208996756):0.02783656,5:0.01509599):0.006876604):0.0007174464):0.0148017):0.009707794):0.0061616):0.002897005):0.001642119):0.002185656,12:0.0112224):0.001712728,15:0.0069316):0.002364871,(17:0.0042601922,13:0.01393733):0.001439582):0.002393286);
tree gen.311 = [&U] (18:0.053157899,(((17:0.008119885,(19:0.08733172064,((((10:0.0064649704,(4:0.01617374,(((2:0.06023771,1:0.007307043):0.0228463,3:0.02424033):0.04331147,(6:0.01051814,(((9:0.011643158,7:0.0008624667):0.006661457,8:0.0171945229):0.02827239,5:0.009232197):0.008530604):0.0001457494):0.01478268):0.01287118):0.004251837,11:0.003073344):0.001916971,14:0.02824758609):0.0006621962,16:0.01175869):0.0013471586):0.002909639):0.0009891664,13:0.009142272):0.0001806818,(12:0.02090922,15:0.0053711822):0.00318156):0.0049054018);
tree gen.312 = [&U] (18:0.05532770967,((19:0.0766944424,(16:0.01929101,((11:0.004213594,(10:0.010373484,(4:0.02314433,(((2:0.0618452,1:0.008169087):0.03232625,3:0.01243678):0.044332586,((((7:0.006486043,9:0.01280934412):0.005979302,8:0.0187961796):0.01569114,5:0.007340908):0.0024935,6:0.007294673):0.0006964362):0.007510642):0.01051728):0.003482334):0.004691005,14:0.0207700344):0.0008108342):0.001567981):0.0023813723,(15:0.0052398579,((13:0.00596786,17:0.008536912):0.001890659,12:0.0136799):0.0009377799):0.0001751303):0.002398099);
tree gen.313 = [&U] (18:0.044150725,((15:0.011272486,((13:0.005374877,17:0.00771738):0.0001396371,(19:0.07829361668,(16:0.01440698,(11:0.007332919,(((((((8:0.0167013097,(9:0.0072727543,7:0.004276526):0.003940398):0.0159438,5:0.01363343):0.00509294,6:0.008615759):0.006585536,((1:0.01507937,2:0.03717144):0.04967772,3:0.01371522):0.05023982):0.008538121,4:0.01908568):0.007930842,10:0.008046253):0.007992189,14:0.0216411951):0.0006661254):0.001708491):0.0020229449):0.004423689):0.0001118527):0.0006152016,12:0.0102898):0.00202639);
tree gen.314 = [&U] (((13:0.005286587,17:0.0053147152):0.004495993,((12:0.007393568,15:0.0037375061):0.001094947,(19:0.08247782403,((14:0.024706079,16:0.01326054):0.001104577,(11:0.009903579,(((((8:0.0169550303,(7:0.002451797,9:0.0114879873):0.008025753):0.0226459,5:0.01698352):0.003073123,(((1:0.01216123,2:0.04317659):0.03342377,3:0.02223311):0.05631827,6:0.007614855):0.0001220608):0.003516926,4:0.02485428):0.01561169,10:0.011982432):0.002228103):0.000151157):0.00821):0.0033451049):0.0012478):0.0011411,18:0.045971586);
tree gen.315 = [&U] (18:0.050960765,(((12:0.01351965,((14:0.0180716786,((16:0.02562782,11:0.006069675):0.003858392,((((((1:0.01208245,2:0.04014257):0.03800496,3:0.03382459):0.05903589,6:0.006552946):0.0007812128,((8:0.0088076135,(9:0.009426842,7:0.005029108):0.005731179):0.01358753,5:0.01474384):0.006574346):0.009989188,4:0.02576533):0.00796979,10:0.012976104):0.006475356):3.976897e-05):0.002441114,19:0.0820122184):0.002839428):0.0003684902,(13:0.009679044,17:0.004148111):0.002315727):0.001299461,15:0.0055924365):0.002329799);
tree gen.316 = [&U] (18:0.048632643,((((((14:0.0257812927,11:0.006960728):0.001916201,(((((1:0.01160515,2:0.05604112):0.02276667,3:0.02602629):0.054115121,(6:0.003277633,((8:0.013457048,(9:0.0039528732,7:0.006263368):0.0061971936):0.01995284,5:0.01021127):0.002884375):0.002367411):0.00952585,4:0.01899166):0.007555736,10:0.01002122):0.004364249):0.00171645,16:0.01837233):0.00624831,19:0.0799534435):0.004737029,12:0.01414628):0.0008075213,(15:0.0019591712,(13:0.005431342,17:0.008441396):0.0008136366):0.0002258733):0.0007516784);
tree gen.317 = [&U] ((((12:0.0181305,(17:0.010187136,13:0.005727483):0.002719222):0.000725028,15:0.0060633024):0.001645319,(19:0.0770870203,(16:0.01795932,(14:0.018605022,((10:0.018718109,(4:0.02840343,((((2:0.05099702,1:0.01625902):0.02457555,3:0.02883261):0.04012294,6:0.005055376):0.0008915068,(5:0.01047519,((9:0.0143846639,7:0.006826291):0.002810616,8:0.015118365):0.01622566):0.002907969):0.01260052):0.00795351):0.002530593,11:0.00317342):0.0001907925):0.001627234):0.00161672):0.0025255039):0.001592951,18:0.05389727);
tree gen.318 = [&U] (18:0.059807622,(15:0.00206846,((19:0.07225680589,(16:0.0274158,((10:0.009173418,(4:0.0264741,((((2:0.0397999,1:0.009362819):0.01606554,3:0.02488798):0.04250242,(5:0.01552904,((9:0.01278875153,7:0.003412778):0.0006305468,8:0.01370309):0.02254714):0.008992038):0.001510953,6:0.004267338):0.01021553):0.01238483):0.002451893,(14:0.02052143967,11:0.0113403):0.001873162):0.005160866):0.005400776):0.001156353,(12:0.01589087,(17:0.006603232,13:0.00583412):0.001872125):0.00308799):0.001692057):0.0059042189);
tree gen.319 = [&U] (18:0.043827931,(((16:0.02036383,(((((((1:0.01390844,2:0.04625012):0.0448387,3:0.02352898):0.06222378,(6:0.00515675,((8:0.0131521284,(7:0.002562541,9:0.010893265):0.003336696):0.0272044,5:0.01115884):0.001345064):0.002052156):0.01075033,4:0.03070886):0.01796305,10:0.011308672):0.00574331,11:0.01054965):0.0008809653,14:0.024230694):0.002943581):0.0072958454,19:0.07284119213):0.003375972,((15:0.0069888014,(13:0.006036196,17:0.008897022):0.0007838426):0.003733735,12:0.01753897):0.001898907):0.001371921);
tree gen.320 = [&U] (18:0.043366019,((12:0.0189095,(17:0.005346327,13:0.008614113):0.004585758):0.002649315,(15:0.0065306539,(((14:0.0153323162,((10:0.010565483,(4:0.01647589,((((2:0.03874575,1:0.01038864):0.04074201,3:0.02114263):0.05327723,(5:0.0120885,((7:0.002294482,9:0.0115978205):0.004426661,8:0.022972134):0.01936669):0.008074969):4.516349e-05,6:0.003990892):0.007624999):0.01094526):0.006198781,11:0.004436864):0.001191745):0.001267543,16:0.01040313):0.0076819368,19:0.09474592156):0.003368934):0.001303221):0.0003893957);
tree gen.321 = [&U] (((12:0.01888677,(15:0.004977971,((((14:0.0219081564,11:0.004172044):0.0007881577,(10:0.010798981,(4:0.01685708,((((2:0.04598919,1:0.01007145):0.02953839,3:0.02312995):0.0338688,(5:0.009585858,((7:0.001344442,9:0.0056504816):0.004234716,8:0.0172690018):0.01802854):0.004024851):0.0008114885,6:0.006072429):0.009445034):0.01170876):0.00403375):0.0006590654,16:0.01840563):0.002134401,19:0.08089984346):0.002940844):0.001022514):0.0009361389,18:0.051756513):4.76057e-05,(17:0.002684411,13:0.01542847):0.0090743469);
tree gen.322 = [&U] (((19:0.06055436902,(16:0.02264169,((11:0.003516485,14:0.0253167852):0.001801942,(((6:0.005576524,((5:0.02033631,(8:0.024639244,(7:0.002381473,9:0.0095425569):0.002008988):0.03086947):0.007261363,(3:0.02279911,(1:0.01948642,2:0.05273612):0.01762172):0.056193763):0.0003306687):0.006795816,4:0.01873157):0.006895949,10:0.011740977):0.00302011):0.0008525086):0.003476736):0.001281053,(18:0.058967876,(12:0.01306512,15:0.0037655905):0.0001891571):0.006317149):0.0002965859,(13:0.004553234,17:0.005982079):0.007130115);
tree gen.323 = [&U] ((((13:0.005359774,17:0.0068461401):0.0005457576,12:0.01010799):0.0007984793,(15:0.0044686567,(19:0.06736021135,(16:0.01447235,((((((1:0.01076902,2:0.05515309):0.02245482,3:0.01776844):0.05703695,((5:0.01116555,(8:0.0171355179,(9:0.0130465161,7:0.003279492):0.002156146):0.02352416):0.005523367,6:0.001695378):0.000865499):0.01120453,4:0.03277358):0.01169118,10:0.012412456):0.006512174,(14:0.037623154,11:0.005449641):0.0001508528):0.00604183):0.0026544048):0.0027048646):0.0007795282):0.004719255,18:0.0569734105);
tree gen.324 = [&U] (18:0.053519239,((15:0.0019210769,((13:0.004788832,17:0.011601216):0.006716112,(((((10:0.02068669,((((1:0.0154099,2:0.06305803):0.03823416,3:0.04231394):0.04313843,(6:0.01001672,(((9:0.0106191606,7:0.008597117):0.007740199587,8:0.0113094924):0.02506305,5:0.0141219):0.003980635):4.463464e-05):0.008669136,4:0.0230902):0.009592029):0.009827827,14:0.0246413473):0.0002842611,11:0.005561748):0.003057115,16:0.02256962):0.003415731,19:0.0751463331):0.004778568):0.001439305):1.77072e-05,12:0.01709049):0.0020908087);
tree gen.325 = [&U] (18:0.051928027,(((16:0.01171724,(11:0.004080866,(14:0.022096228,(((((5:0.01572211,(8:0.018056645,(9:0.0110411001,7:0.0036168715):0.007639869):0.02822981):0.002897074,(3:0.0269482,(1:0.0221431,2:0.04985715):0.02203408):0.04481999):0.000696989,6:0.00256312):0.01756958,4:0.02470967):0.008175411,10:0.014551069):0.00228931):0.001748057):0.0001656419):0.0090369796,19:0.07144197804):0.0007421695,(((13:0.01062995,17:0.008565662):0.001491549,15:0.0028694514):5.316271e-05,12:0.01609819):0.001780122):0.001025556);
tree gen.326 = [&U] (((17:0.008140072,13:0.009593629):0.001537528,((15:0.007141122,(19:0.07233270041,((16:0.01519336,14:0.028304527):0.0003579269,(11:0.006421425,((((3:0.02308311,(1:0.01058509,2:0.05582812):0.02673965):0.04946577,(6:0.008283111,(5:0.01399394,(8:0.0215510488,(7:0.0035506245,9:0.018492349):0.0040109846):0.02148932):0.003486035):0.004536412):0.009325014,4:0.01681724):0.01659954,10:0.013272831):0.009832697):0.0003743998):0.0025393):0.0005693216):0.001002607,12:0.01384602):0.0006250174):0.002829311,18:0.072540488);
tree gen.327 = [&U] ((((15:0.009149076,(13:0.01776311,17:0.0031246436):0.003754419):6.405032e-05,(19:0.0825769063,(16:0.0206251,(((((6:0.004317665,(5:0.01321261,(8:0.016497183,(7:0.00365198,9:0.0101471854):0.000590284):0.02845947):0.006790458):0.0003058676,((1:0.01293658,2:0.04634364):0.02217428,3:0.02476057):0.03718805):0.005562163,4:0.02074612):0.01189828,10:0.014782008):0.006298163,(14:0.0255769317,11:0.008101908):0.001253758):0.003578547):0.009147386):0.001044979):0.0001304082,12:0.01641501):0.001419496,18:0.059538504);
tree gen.328 = [&U] ((15:0.006252085,((((((((6:0.005568092,((5:0.01214954,(8:0.0190893113,(7:0.003682475,9:0.0128126623):0.00332382):0.01593111):0.003518579,((1:0.007489917,2:0.03666312):0.04180645,3:0.01451666):0.05207718):0.0003709648):0.005616848,4:0.01341603):0.01103221,10:0.013852199):0.008546489,11:0.01066762):0.002678356,14:0.0269108595):0.001590629,16:0.02151091):0.002386566,19:0.06971285412):0.0018788529,(12:0.01727522,(13:0.003585736,17:0.0047283628):0.001368848):0.0006695845):0.002189576):0.004561434,18:0.053741356);
tree gen.329 = [&U] ((18:0.054565903,((15:0.0053603382,(((((((6:0.003489816,((1:0.01737537,2:0.05631781):0.02902322,3:0.01910279):0.05773748):0.002234272,(5:0.01745541,(8:0.0126590531,(9:0.02007222,7:0.006013951):0.001034479):0.02692279):0.005159301):0.008396481,4:0.03596507):0.009328126,10:0.00587259):0.008271839,(16:0.02209984,14:0.0232364159):0.0001730917):0.0005808645,11:0.004186805):0.01009907,19:0.09582226729):0.0018552838):6.13238e-05,(12:0.01717006,13:0.005335798):0.0001391289):0.003333457):0.00380198,17:0.012238648);
tree gen.330 = [&U] ((12:0.01340604,((((16:0.02349812,(11:0.008810382,(14:0.025007719,(10:0.021872498,(4:0.02001259,(((2:0.03740266,1:0.01448904):0.05952217,3:0.01872776):0.05277084,((5:0.01145829,(8:0.0149507409,(7:0.004501658,9:0.022156182):0.002074724):0.01751859):0.002562566,6:0.002993387):0.002617087):0.01179424):0.007665417):0.008321681):0.004151694):0.002550605):0.0040399579,19:0.0757158223):0.0004705352,(17:0.012699876,13:0.003792949):0.0006450605):0.00153229,15:0.0041590748):0.0008595692):0.005325613,18:0.060889556);
tree gen.331 = [&U] ((((12:0.01194754,(((14:0.0258859712,(11:0.00709161,((((((8:0.028736942,(9:0.007967121,7:0.001743109):0.005799442):0.01352617,5:0.008299475):0.004454479,6:0.01023127):0.001688851,(3:0.01440377,(2:0.05216929,1:0.01868625):0.01930315):0.04831976):0.0111858,4:0.02214599):0.01016808,10:0.0123113686):0.005184201):0.001183701):0.001462694,16:0.01224324):0.0047566862,19:0.06380637829):0.00615597):0.0001085557,(17:0.006309639,13:0.006766651):0.002432677):0.0004344066,15:0.0028631617):0.002167889,18:0.045152084);
tree gen.332 = [&U] (((12:0.0152482,(13:0.00940414,17:0.005392987):0.0008989431):0.002281432,(15:0.003209373,((((11:0.01642725,(10:0.0077736611,(((6:0.003360011,(5:0.01522936,((7:0.0008964887,9:0.0111581877):0.005690856,8:0.023405298):0.01701515):0.004104413):0.001335259,(3:0.0141659,(2:0.03656371,1:0.02390598):0.03611296):0.04454988):0.01175492,4:0.02671612):0.01640781):0.008789527):0.0003374342,14:0.02450075799):0.001633364,16:0.01366411):0.001479477,19:0.0800586924):0.0028234508):0.001489125):0.002458623,18:0.055418778);
tree gen.333 = [&U] (((((13:0.00438812,17:0.016407474):0.001555035,15:0.003545509):0.001082956,12:0.0143629):0.001764646,((((14:0.02132200597,11:0.00589045):0.003455846,(10:0.014269941,(4:0.02022453,((6:0.008884747,(5:0.01967322,(8:0.01248237,(9:0.0171068209,7:0.002214489):0.003676242):0.02454424):0.003873477):0.0009602265,((2:0.0331631,1:0.01629298):0.03474148,3:0.03298518):0.064775559):0.009522181):0.01595578):0.004718528):0.0003743415,16:0.02273464):0.003822181,19:0.061236738):0.0020733249):0.002115673,18:0.042594863);
tree gen.334 = [&U] (((15:0.0034787482,((((10:0.015929308,(4:0.02130994,((5:0.01628011,(8:0.01457702846,(9:0.0112919794,7:0.003605544):0.00182798):0.01898195):0.002578117,(((2:0.05945975,1:0.008767296):0.02249149,3:0.01618557):0.05012163,6:0.008416957):0.001581296):0.01030927):0.0131245):0.002625146,(14:0.0273379076,11:0.006428139):0.002060851):0.00209274,16:0.02092933):0.0036211984,19:0.06563200399):0.003422442):0.001918156,((13:0.006696918,17:0.013030969):0.001548765,12:0.01531585):0.001726841):0.001403024,18:0.044803793);
tree gen.335 = [&U] (((12:0.01400437,(19:0.08816790707,(16:0.02222944,((10:0.017007698,((((((7:0.00293179,9:0.0059459988):0.0006914993,8:0.009943653):0.01653128,5:0.01841763):0.001420858,6:0.007193492):0.0002523043,(3:0.0283553,(2:0.04984001,1:0.006202971):0.01381353):0.05074529):0.01429434,4:0.02011069):0.01177224):0.003424997,(14:0.03191256426,11:0.004408584):0.0004048392):0.0006917827):0.001960902):0.001662323):0.001881971,(15:0.005652085,(13:0.005079466,17:0.003822893):0.00123135):0.001042649):0.00314402002,18:0.047708447);
tree gen.336 = [&U] (18:0.056619219,((((16:0.01811881,(10:0.009663806,(4:0.02112431,(5:0.02014058,((((2:0.04617582,1:0.006942045):0.05735187,3:0.01949226):0.04278791,6:0.01177275):0.000246969,((9:0.00855032991,7:0.0003171856):0.0009162765,8:0.024960364):0.02950009):0.002387517):0.008231287):0.01631089):0.01516403):1.437921e-06,(14:0.019668144,11:0.003875495):0.001776117):0.007786059,19:0.06777920583):0.001151074,(((17:0.008006654,13:0.008253559):0.002858622,15:0.0023382486):0.0001680609,12:0.01490271):0.0003746113):0.00075155589);
tree gen.337 = [&U] (18:0.044022362,(((16:0.02283781,((11:0.006563037,(10:0.018594786,(4:0.03058565,((6:0.009414955,((2:0.05237996,1:0.01883362):0.03091549,3:0.02582524):0.05480497):0.001516606,(5:0.00933931,((7:0.0027931462,9:0.0103366674):0.006049122,8:0.025166965):0.01487604):0.002835582):0.01005455):0.01501851):0.007374984):0.002229839,14:0.031243499):0.000378927):0.0030924648,19:0.08955805299):0.001093666,((17:0.01253719,13:0.007398757):0.002660129,(15:0.004092389,12:0.01487539):0.0003098588):0.001996604):0.0004807058);
tree gen.338 = [&U] (12:0.01024334,((13:0.003629603,17:0.011487477):0.002566996,((19:0.0720068164,(((((((((9:0.00733530896,7:0.002953789):0.002933728,8:0.0204986079):0.01628971,5:0.01133869):0.01327726,(3:0.02110753,(2:0.04482414,1:0.0183061):0.02915282):0.04238572):0.0009210058,6:0.00736239):0.009741164,4:0.01893775):0.008572072,10:0.010103382):0.00989728,14:0.03146918):0.001631438,(16:0.01735885,11:0.008645187):7.929015e-05):0.005931763):0.0019152658,(18:0.058799893,15:0.009199055):0.002495158):0.000212666):2.052019e-05);
tree gen.339 = [&U] (((19:0.0883739659,((14:0.015377996,16:0.02022185):0.0003913732,(11:0.002239173,(((((((9:0.0113966278,7:0.006531794):0.002673821,8:0.0219080634):0.02443461,5:0.01560557):0.003293222,(3:0.03011805,(2:0.04712975,1:0.005528821):0.02849733):0.05183794):0.0001339042,6:0.004099037):0.01000913,4:0.02154963):0.009858264,10:0.0093592776):0.007030185):0.002432694):0.004628246):0.003102962,((13:0.006084925,15:0.0034991243):0.0004838973,(12:0.007991254,17:0.008532753):0.0006931146):0.0008712579):0.001523963,18:0.051011581);
tree gen.340 = [&U] (18:0.06460074,((12:0.01218231,((17:0.010755304,13:0.01042913):0.001304593,(19:0.08769524166,(16:0.008627802,(14:0.0353688668,(((((((8:0.014995349,(9:0.008172209957,7:0.006844289):0.003608239):0.03092245,5:0.01513229):0.008447448,((1:0.02282784,2:0.05609947):0.01639332,3:0.01234962):0.030827897):0.004730691,6:0.004742974):0.01185045,4:0.0206859):0.01068114,10:0.010167754):0.007678517,11:0.003573184):0.001408762):0.004852603):0.0055259726):0.0006963563):0.0006791295):0.0001223224,15:0.0065738021):0.001459314);
tree gen.341 = [&U] (15:0.0048531099,(12:0.01641315,((18:0.043539121,(((11:0.007299425,((10:0.019242366,(4:0.02568659,((5:0.007358872,(8:0.019309908,(7:0.004176301,9:0.0102191093):0.003858656):0.01626201):0.001307989,(((2:0.05822889,1:0.007478849):0.01911962,3:0.03077022):0.05243702,6:0.008692045):0.003841729):0.01033653):0.00554849):0.006134477,14:0.031887849):0.001529307):0.001936671,16:0.01613801):0.0029914305,19:0.07140299839):0.001474965):0.004729959,(17:0.007269343,13:0.008801597):0.002200377):0.0005720715):0.0001673425);
tree gen.342 = [&U] ((((17:0.006077067,13:0.006142574):0.002437578,15:0.012822668):0.001472545,((19:0.08718524694,(((10:0.010852738,(4:0.03035469,((6:0.007624368,(5:0.0150181,(8:0.011044053,(9:0.0130649891,7:0.006241547):0.00371701):0.01883869):0.005043999):0.001142216,((2:0.04362467,1:0.01044646):0.02811118,3:0.02706947):0.04334926):0.01368871):0.01148275):0.002314118,(14:0.01844885357,11:0.005507604):0.001622182):0.002800961,16:0.02365669):0.0057792):0.002250195,12:0.01463392):0.0002998208):0.0006423078,18:0.048958111);
tree gen.343 = [&U] (18:0.0470522432,(15:0.0037288556,(((((11:0.006788429,((10:0.01168851466,(4:0.02772365,(6:0.006073541,((5:0.009164459,(8:0.0112683374,(9:0.0106427981,7:0.003306004):0.003082828):0.02593425):0.002100173,((2:0.0422768,1:0.01011044):0.02830249,3:0.02066144):0.0519033):0.000550036):0.02139864):0.01113478):0.007770713,14:0.0196407264):0.0005700084):0.0005843214,16:0.02470796):0.0046922077,19:0.08812529949):0.006108273,(17:0.00647635,13:0.007459329):0.003392927):0.0009270395,12:0.01352782):0.0003131704):0.001943024);
tree gen.344 = [&U] (18:0.044759279,(((13:0.00434507,17:0.005321924):0.001967788,(15:0.0057094175,(19:0.056096469,((14:0.026269535,(11:0.01070776,16:0.01486132):0.0001769873):0.001847568,(10:0.0237169055,(((6:0.008099357,(5:0.009208456,(8:0.029765946,(9:0.0094326605,7:0.001953202):0.003867297):0.01695719):0.003150526):0.0004157774,(3:0.02537574,(1:0.004821324,2:0.04723963):0.02600469):0.05625223):0.003765591,4:0.02376546):0.01565086):0.007967116):0.0017351036):0.002670932):0.0004209966):3.068708e-05,12:0.01835111):0.001753302);
tree gen.345 = [&U] (18:0.045696042,((13:0.005645167,17:0.0020976735):0.001604678,(((19:0.0676642925,((14:0.0211597994,((10:0.017042847,((6:0.006118929,((3:0.02981675,(1:0.007028806,2:0.0408727):0.04031451):0.04030517,(5:0.01406879,(8:0.0183468953,(7:0.005249614,9:0.023554149):0.002482516):0.02014689):0.0052423):0.00275149):0.005965705,4:0.01804609):0.0105371):0.003014608,11:0.006878614):0.0003739885):0.001854005,16:0.02576789):0.0022377321):0.0016528899,12:0.01953405):0.0002820918,15:0.005574641):0.0002398966):0.005864712);
tree gen.346 = [&U] (18:0.051653736,(15:0.0052109793,((12:0.01239636,(19:0.0770544081,(16:0.02168673,(((10:0.011051405,(((5:0.01566402,(8:0.0136500697,(9:0.00665551745,7:0.003637628):0.003714379):0.0165513):0.003012908,(6:0.006231033,(3:0.03148626,(1:0.00719138,2:0.05385159):0.02048658):0.05825017):0.001366246):0.01116679,4:0.02294076):0.01308749):0.007518715,14:0.0298230445):0.0006978582,11:0.005726595):0.004237348):0.002687395):0.001123499):0.001526778,(13:0.007189939,17:0.00277806):0.001464063):0.0007360146):0.0004669123);
tree gen.347 = [&U] (18:0.0567860266,(((15:0.0034281776,12:0.01401563):0.000202987,(13:0.004601361,17:0.0038579503):0.00135264):3.509455e-05,(19:0.0809704228,((16:0.0261532,((10:0.0080054287,(((5:0.01267066,(8:0.0170538292,(7:0.0007747768,9:0.0097127579):0.008053001):0.02068273):0.002885946,((3:0.02329326,(1:0.00874063,2:0.03059106):0.04374649):0.055164426,6:0.003735387):0.001599657):0.01289569,4:0.01927201):0.00866225):0.004022844,14:0.0203401141):0.002484549):0.001625544,11:0.004579171):0.004966911):0.0006712943):0.001758027);
tree gen.348 = [&U] (18:0.046315485,(((17:0.010940671,13:0.00795088):0.000697201,(19:0.0655735585,(((11:0.006233015,(((((3:0.01995419,(2:0.0350996,1:0.02388425):0.02638635):0.05721828,(5:0.01265908,(8:0.022085221,(9:0.0111552352,7:0.002168784):0.0026676946):0.0138097):0.006066716):0.0004843861,6:0.005557192):0.006933335,4:0.01744306):0.01236885,10:0.0090469):0.003255697):0.00326899,14:0.0248847032):0.002459885,16:0.01665494):0.008410883):0.002726785):0.004126804,(15:0.0058890173,12:0.009746116):0.00403214):0.001953334);
tree gen.349 = [&U] (18:0.036859593,(((13:0.006423738,17:0.007899423):0.0002575804,15:0.0038706299):0.001149733,((19:0.08227624134,(16:0.0158520178,(((10:0.0132747714,(((6:0.006411999,(5:0.01259434,((7:0.002389888,9:0.0044916152):0.0008078303,8:0.0265505357):0.02084809):0.005326276):0.0006905722,(3:0.02269541,(1:0.01364522,2:0.03402369):0.02994577):0.05808625):0.008036142,4:0.01796833):0.007031838):0.00821479,11:0.002354402):2.788248e-05,14:0.021855758):0.001775983):0.001305392):0.009000229,12:0.01388589):0.0002447147):0.0010039788);
tree gen.350 = [&U] (18:0.057294017,((((((11:0.005270992,(10:0.006276988,((((5:0.02221735,(8:0.020887771,(7:0.009112635,9:0.0114386237):0.006133454):0.01592296):0.006397844,6:0.007606512):0.002454671,(3:0.0179284,(1:0.01205951,2:0.04355591):0.03547538):0.06375072):0.008106018,4:0.0183682):0.01106447):0.005285323):0.0004420025,14:0.0371113413):0.004662854,16:0.01987557):0.0042539157,19:0.08100390275):0.002840529,(15:0.0052302753,(13:0.006545934,17:0.004467027):0.003743246):0.0005310598):0.0003334254,12:0.01274636):0.0009422536);
tree gen.351 = [&U] (18:0.059095369,((((19:0.08966890704,(((11:0.005663225,14:0.0372612783):0.00785646,(10:0.0093423947,(((6:0.007861844,(3:0.0335759,(1:0.01300412,2:0.07452721):0.008074306):0.05187227):0.001197666,((8:0.0185793601,(7:0.001570186,9:0.0106668165):0.002207834):0.01722885,5:0.0125938):0.003020117):0.008258995,4:0.02148026):0.0097871):0.006950707):0.002110404,16:0.01758527):0.002086399):0.001892062,12:0.01356275):0.002072773,15:0.0074103657):0.001287706,(13:0.006927296,17:0.011119236):0.000208332):0.0012281371);
tree gen.352 = [&U] (18:0.047078832,((13:0.005270134,17:0.0069374039):0.000955306,((19:0.08188442551,(16:0.01468252,(((10:0.014140386,(4:0.01387188,((6:0.01309889,(5:0.01960241,((9:0.003809255,7:0.003689231):0.010840794,8:0.0181262775):0.01943476):0.003100413):0.002182785,((2:0.04375183,1:0.005607923):0.02924497,3:0.01785448):0.0468747):0.00775412):0.01040848):0.008016622,14:0.0351957588):0.002851572,11:0.002986407):0.001627756):0.003961348):0.001192553,(15:0.0042520574,12:0.008503548):0.0026219):5.32679e-05):0.003753736);
tree gen.353 = [&U] ((15:0.0026737677,(((17:0.007411354,13:0.007180096):0.001819,12:0.01208913):0.001562662,(19:0.06590976536,(16:0.03227619,((14:0.029550757,(((((3:0.02768789,(2:0.03886063,1:0.01878801):0.02345537):0.06248874,(5:0.01593854,(8:0.0243737134,(9:0.0111968214,7:0.002308895):0.001674285):0.02155892):0.004884901):0.00338461,6:0.008180384):0.009065427,4:0.02011961):0.01220086,10:0.018003275):0.004675598):0.0005137236,11:0.01590362):0.002188968):0.003614667):0.001117673):0.0005848779):0.0006013491,18:0.051713903);
tree gen.354 = [&U] (18:0.045308565,(((((11:0.005821079,((16:0.02064262,14:0.0226342925):0.001302201,(10:0.021597074,(4:0.02627212,(6:0.006033312,((5:0.01109521,((9:0.011357565,7:0.004031732):0.001878963,8:0.020629667):0.02545631):0.004563901,((2:0.04868417,1:0.0146768):0.03211547,3:0.02457716):0.04465598):0.003643219):0.01460817):0.006237034):0.004317329):0.0001328269):0.004292136,19:0.08576790833):0.00210777,15:0.014635278):0.0008070524,12:0.01534423):0.001111888,(13:0.004926946,17:0.008149996):0.002285059):0.0051398335);
tree gen.355 = [&U] (18:0.063659256,((15:0.0059685003,(17:0.010545972,13:0.003827062):0.0006295697):0.0001513723,(12:0.01548156,(19:0.08276255792,((16:0.01592593,(14:0.02721957794,11:0.003735543):0.002394211):0.0006846247,((((((9:0.00871345485,7:0.0021163659):0.007006451,8:0.019196308):0.02660006,5:0.01153754):0.007335018,(((2:0.0363747,1:0.01163162):0.04868176,3:0.02980657):0.06287775,6:0.009923671):0.0001522567):0.007048713,4:0.01924084):0.01091543,10:0.01214139):0.004109897):0.004973373):0.0005890521):0.0006314751):0.001686452);
tree gen.356 = [&U] (18:0.044526715,((15:0.008147019,(19:0.08513289232,(((14:0.0261926646,(10:0.014373866,(4:0.01891858,(((2:0.04184692,1:0.02573473):0.0370065,3:0.02700891):0.04880861,((5:0.01459948,((7:0.005881718,9:0.0144823699):0.003667611,8:0.020335908):0.02559623):0.001300969,6:0.0138014):0.0004231088):0.01296432):0.01488916):0.003713465):0.0004191503,11:0.007381693):0.0006949054,16:0.01820452):0.002025928):0.0006673289):0.0009854008,((17:0.004847092,13:0.007079394):0.001966381,12:0.01778772):0.005747941):0.003326904);
tree gen.357 = [&U] (((((11:0.005585362,((10:0.01414613,(4:0.02154839,((5:0.008144803,(8:0.0146372021,(7:0.005296976,9:0.0109982184):0.003957283):0.02031209):0.006014327,(((2:0.05714151,1:0.01180608):0.01691984,3:0.02413128):0.05208227,6:0.008908644):0.004737005):0.005127863):0.006535291):0.008156798,14:0.024173468):0.000780179):0.0009185604,16:0.01506312):0.00282733408,19:0.0777389123):0.001295152,(12:0.01090552,(15:0.0044322364,(13:0.004637971,17:0.006682136):0.002058168):0.003359054):0.001229212):0.001296133,18:0.044189517);
tree gen.358 = [&U] ((((((16:0.0230825,((11:0.005046262,(((((8:0.0250114185,(7:0.005168574,9:0.0054029946):0.0007273262):0.02213244,5:0.01172433):0.003754968,(6:0.009372116,(3:0.02005194,(2:0.05706226,1:0.01829264):0.02104783):0.04705499):0.002172417):0.01241883,4:0.0166183):0.01185628,10:0.017728756):0.007865497):0.005018267,14:0.030010212):0.00107258):0.00192424,19:0.0700839336):0.0021485548,15:0.0032153484):0.0002911242,(17:0.004591219,13:0.01085859):0.001514062):0.0001463409,12:0.01063063):0.001164627,18:0.059026751);
tree gen.359 = [&U] ((((17:0.009604312,12:0.0223324):0.0006005332,15:0.0031358379):0.001106306,((19:0.1000704479,(16:0.01532503,((14:0.024444757,11:0.006752225):0.0006716947,((((3:0.02368443,(2:0.04537775,1:0.009443888):0.04832437):0.05395164,((5:0.01301457,(8:0.014702346,(9:0.0210301308,7:0.00257802):0.003270724):0.02011724):0.007299874,6:0.002086214):0.0006081744):0.01109485,4:0.02411269):0.01764735,10:0.023442428):0.0005601715):0.004444067):0.0026985208):0.004076887,13:0.004300713):0.0002622393):0.0004818449,18:0.049242586);
tree gen.360 = [&U] (18:0.040269761,(15:0.008127947,((12:0.0124039,(17:0.007368715,13:0.003096468):0.002037997):0.0005472055,(((11:0.004645089,(14:0.02068547608,(((((3:0.01614927,(2:0.06200925,1:0.02046373):0.01255453):0.04656469,(5:0.006891056,(8:0.01412155565,(7:0.0049070756,9:0.009622312):0.010861825):0.02111081):0.002942389):0.0005390288,6:0.006244723):0.007064328,4:0.02177209):0.01052012,10:0.01063853):0.006077133):0.0002474326):0.001945372,16:0.02227767):0.0073250149,19:0.06489978069):0.002067001):0.002692546):0.001919995);
tree gen.361 = [&U] (((((12:0.01475241,13:0.006685724):0.003089044,15:0.00541869189):0.0006090167,17:0.009955084):9.249083e-05,(19:0.0640961559,(16:0.01928161,(14:0.020645847,((10:0.01578818,((((3:0.02417416,(2:0.03952023,1:0.01187374):0.05559952):0.04012097,6:0.004166108):0.000497067,(5:0.0156958,(8:0.013263565,(7:0.0022485423,9:0.00786975129):0.0033093252):0.03376361):0.005002424):0.01116822,4:0.02976023):0.01344641):0.01090611,11:0.003642968):0.001410016):0.002469546):0.005474332):0.0042714685):0.0007237565,18:0.05677376);
tree gen.362 = [&U] (18:0.0592138884,((((13:0.008005561,17:0.008912844):0.002281188,15:0.005592339):0.001220127,((16:0.02025639,(11:0.006454219,(14:0.0238369414,(((((3:0.01415684,(2:0.06245405,1:0.01383749):0.0347853):0.05344844,6:0.003750066):0.002482054,(5:0.00871188,(8:0.015753079,(7:0.00256553,9:0.004038909202):0.006939032):0.02513137):0.008465317):0.008799204,4:0.01905006):0.01503009,10:0.014012103):0.003529118):0.00024897):0.00328332):0.0054043808,19:0.0849149472):0.00135338):0.000983998,12:0.01427254):0.0009686695);
tree gen.363 = [&U] (18:0.05971358,((12:0.01629629,((17:0.0024413534,13:0.00234161):0.00396734,15:0.0064839728):0.003511773):0.003019873,((((14:0.019226207,(10:0.01134644,((((5:0.009901791,(8:0.015046932,(7:0.003592316,9:0.009456902):0.0006972646):0.02396494):0.004393449,6:0.003208361):0.002426227,(3:0.01782015,(2:0.06494546,1:0.01388863):0.0207705):0.044524465):0.01094672,4:0.03176942):0.01330797):0.006035712):0.002089077,11:0.004717431):0.0008753957,16:0.01899495):0.009794087,19:0.06985128968):0.0023781217):0.0057123204);
tree gen.364 = [&U] (((17:0.008091728,13:0.00700706):0.0004916781,((12:0.008146563,15:0.003795319):0.001039689,(19:0.0785468158,(11:0.005509239,(((10:0.012273231,(((5:0.01898039,(8:0.0160337053,(7:0.004707271,9:0.0121097848):0.002466948):0.01355602):0.004369574,((3:0.0241169,(2:0.03100651,1:0.01432886):0.02747082):0.05821661,6:0.003988802):0.002153157):0.01237319,4:0.03086834):0.008822873):0.007317992,16:0.0133273):0.0006289961,14:0.0229013043):0.0004677626):0.0029267338):0.001982726):1.731269e-05):0.001421187,18:0.054106394);
tree gen.365 = [&U] (18:0.061719419,((((17:0.004017751,13:0.01125827):0.000550342,15:0.0040691892):0.001086956,(((((10:0.009545828,(((3:0.020622,(2:0.05289775,1:0.01692094):0.01029638):0.05060953,((5:0.01195071,(8:0.02319740939,(7:0.003177518,9:0.0098523208):0.0005604265):0.01902979):0.006279089,6:0.009531511):0.004620934):0.01644297,4:0.01832288):0.01221622):0.005113351,11:0.005181511):0.001312602,14:0.014550032):0.001795519,16:0.01204193):0.0054244664,19:0.0808396634):0.005789069):0.001352778,12:0.01998844):0.00471888);
tree gen.366 = [&U] (18:0.051051612,(((17:0.0041425021,13:0.002268171):0.00240182,(12:0.01582983,((16:0.0110722,((14:0.02473197384,(10:0.012369488,((((3:0.02393691,(2:0.04085746,1:0.01405303):0.03399899):0.035515502,6:0.004862868):0.0001167214,(5:0.01197464,(8:0.0166048869,(7:0.002711753,9:0.016690784):0.003288203):0.01717532):0.004859516):0.008529403,4:0.01297136):0.01005738):0.005678912):0.001358813,11:0.008068697):0.001883913):0.004143869,19:0.081848284):0.006635424):0.001792395):0.0002535052,15:0.010258224):0.001953761);
tree gen.367 = [&U] ((((17:0.009894474,13:0.005814759):0.0009829714,(12:0.008976946,15:0.0058504002):0.001373299):0.0003196374,(19:0.0703254638,(16:0.01285817,((10:0.0076917064,(((5:0.01018419,(8:0.0183366258,(7:0.005876313,9:0.0117126872):0.004044881):0.01689218):0.005895546,(6:0.0138038,(3:0.0232688,(2:0.03779939,1:0.01234063):0.04060468):0.06688726):0.0001402295):0.01439283,4:0.01215409):0.008870444):0.003698696,(14:0.0368385763,11:0.004173467):0.0004827244):0.0025247115):0.0002130234):0.0026976505):0.0004682896,18:0.056537371);
tree gen.368 = [&U] ((((((10:0.012361118,((((3:0.02286713,(2:0.04712022,1:0.01056785):0.01568937):0.04719793,(5:0.01497112,(8:0.0233806527,(7:0.002632924,9:0.00675015083):0.001994276):0.01991899):0.003471342):0.0007132229,6:0.01722602):0.01408123,4:0.02180166):0.01805915):0.003304574,(11:0.008424437,16:0.01670847):0.000936368):0.0002773695,14:0.0364694839):0.0062730977,(12:0.01171823,19:0.0816295629):0.002480773):0.003007091,((13:0.004901517,17:0.010692943):0.0001904437,15:0.0042779297):0.001613468):0.004693802,18:0.063288952);
tree gen.369 = [&U] (18:0.048907937,(((13:0.005602543,(17:0.012691864,(19:0.0998126477,(16:0.02002342,(((10:0.013889474,(4:0.02549084,((6:0.008629706,((2:0.03746678,1:0.01275804):0.04890792,3:0.01535799):0.04899875):0.00229868,(((9:0.0116997475,7:0.004008049):0.004952471,8:0.022251088):0.02976755,5:0.01193346):0.004557396):0.01067551):0.01347537):0.004469903,14:0.0167086699):0.001743781,11:0.006418608):0.003085607):0.003941311):0.001582956):0.0004013742):8.2635e-05,12:0.0154491):0.0009058533,15:0.0067800053):0.0007843132);
tree gen.370 = [&U] (18:0.040522978,(12:0.01130416,((17:0.0090208111,13:0.006139066):0.001843818,((19:0.0806838514,((11:0.01104671,(14:0.021544598,((((3:0.01881057,(2:0.07781317,1:0.0148046):0.00275141):0.044894075,((((7:0.001828981,9:0.0227905628):0.005154804,8:0.01989848214):0.01594907,5:0.01001592):0.001414769,6:0.007098064):0.0001506202):0.01262183,4:0.01898731):0.01139715,10:0.0110057358):0.0003286753):0.001094467):0.003763499,16:0.02343206):0.0050797112):0.002384162,15:0.0027019721):0.0002111003):0.001537653):0.0020352116);
tree gen.371 = [&U] (18:0.048085296,((19:0.09261992747,((((6:0.004279369,((5:0.01817,((7:0.0015952,9:0.0111115898):0.002393774,8:0.015120795):0.02367173):0.005741669,(3:0.02669321,(2:0.04475279,1:0.01938008):0.01881859):0.05191314):4.364479e-05):0.008128259,4:0.02964589):0.00498016,10:0.017784999):0.006260704,((16:0.01213557,14:0.01916384):0.002815535,11:0.006787483):0.005280327):0.00130065738):0.005258217,(((17:0.006190394,13:0.007744513):0.002668157,12:0.01524933):0.0007071686,15:0.0049830253):0.0009552925):0.002901178);
tree gen.372 = [&U] (((15:0.006428188,(13:0.005888048,17:0.008738672):0.001031104):0.002912717,(12:0.02167367,((16:0.01440524,(14:0.019411982,((((((3:0.0342202,(2:0.0533918,1:0.009442071):0.03534154):0.06485949,(5:0.01778472,((7:0.0009931664,9:0.0150302011):0.001828728,8:0.00844558397):0.01722082):0.007081073):0.003069525,6:0.007672645):0.006413807,4:0.02122683):0.02036779,10:0.00629250335):0.007545075,11:0.006658827):0.003904318):0.00448737):0.0020773446,19:0.08462989741):0.00277939623):0.001509976):0.002552549,18:0.061936519);
tree gen.373 = [&U] (18:0.058485875,(15:0.00537906906,((12:0.01227287,(19:0.0885802205,(((14:0.02274966334,16:0.0197603):0.001449637,11:0.006971342):0.0006047849,(((((1:0.005344633,2:0.05771426):0.03485947,3:0.02579031):0.04281232,(6:0.006305313,(5:0.02203857,((7:0.002143217,9:0.0063500313):0.005188582,8:0.0120506753):0.01545205):0.01011085):0.0004638503):0.009307835,4:0.02444096):0.00749573,10:0.0060184454):0.006748857):0.0065259807):0.0006797488):0.0003102952,(17:0.0056164811,13:0.005230367):0.002747375):8.0818e-05):0.002296512);
tree gen.374 = [&U] ((((19:0.0807474064,(((11:0.001832376,14:0.02670349945):9.052431e-05,(((((1:0.01370523,2:0.02436211):0.02641188,3:0.01989433):0.06550195,((5:0.02088485,((7:0.001430064,9:0.008145134):0.003912154,8:0.021963115):0.02652074):0.008577782,6:0.006011337):0.000717781):0.009530138,4:0.02128592):0.01989548,10:0.0097162136):0.001672079):0.000880449,16:0.01806925):0.003955553):0.0038655672,15:0.0051944356):0.0009142039,((13:0.006166383,17:0.007798998):0.0006584015,12:0.01115981):0.001425915):0.00109525,18:0.037794585);
tree gen.375 = [&U] (18:0.065484401,((13:0.005940089,17:0.006888164):0.004487517,(15:0.004915208,((19:0.09779747976,(16:0.01279749,((14:0.0196253648,11:0.005293656):8.066377e-07,(((((1:0.01877786,2:0.03497405):0.0213072,3:0.02010435):0.050928204,(6:0.005141991,(5:0.00955096,((7:0.009446527,9:0.004806383):0.007533676,8:0.0190464235):0.0234636):0.00777231):0.0002924557):0.01542777,4:0.02807649):0.0101211,10:0.0100691867):0.007242816):0.000212986):0.0038960291):0.002529274,12:0.008435024):0.0006772884):0.001662833):0.0004694435);
tree gen.376 = [&U] (18:0.057783283,(17:0.005721418,((12:0.01344116,(15:0.009958274,(((14:0.028407123,((((((1:0.01144575,2:0.05615688):0.02055291,3:0.01731454):0.041427828,((((7:0.009333492,9:0.0084648364):0.001250692,8:0.029174844):0.02464592,5:0.01618662):0.001336648,6:0.002635619):0.000193902):0.0103805,4:0.02640288):0.02307897,10:0.013873344):0.005872635,11:0.005386671):0.0005073813):0.002014499,16:0.009112732):0.006373031,19:0.08696110289):0.001810635):0.0005458853):0.0005653382,13:0.006708947):0.0004629543):0.0025579558);
tree gen.377 = [&U] (((19:0.07477424314,(((((6:0.009858752,((3:0.03949641,(2:0.0501771,1:0.01401685):0.02565173):0.051095961,(5:0.006232788,((9:0.0174234555,7:0.004574941):0.003810457,8:0.0145401269):0.01703449):0.006669255):0.0003841561):0.01330426,4:0.02355309):0.0111428,10:0.0147763031):0.004843816,(14:0.036744838,11:0.006813203):0.001163592):0.001786439,16:0.01791996):0.00476394):0.001429238,(((13:0.01079203,17:0.007213426):0.002000527,15:0.0024843156):0.002209973,12:0.01532494):0.0008746841):0.001848278,18:0.065448762);
tree gen.378 = [&U] (18:0.039136707,((((19:0.06904599073,((11:0.006569636,(14:0.02137870161,((((((1:0.01469027,2:0.03093353):0.02869172,3:0.02114253):0.05909825,6:0.0165472):0.001154288,(((9:0.0089410317,7:0.004109542):0.005279121,8:0.017565844):0.02293031,5:0.0218076):0.003070595):0.01485147,4:0.02704129):0.00871272,10:0.0128374254):0.00572579):0.0006918845):0.004301252,16:0.01427049):0.003675551):0.0001479602,12:0.009509685):0.0004916096,(17:0.003670065,13:0.006488105):0.005239267):0.0007297171,15:0.0028124912):0.0002079504);
tree gen.379 = [&U] ((((17:0.007222309,13:0.008407756):0.001210898,((((14:0.01584012333,11:0.004968998):0.0001925397,((((6:0.008277359,((2:0.04172638,1:0.01461646):0.03205945,3:0.02139262):0.04942809):0.001912103,(5:0.01725398,(8:0.01822634671,(7:0.003611506,9:0.0062516272):0.001994607):0.01961541):0.009396866):0.005165276,4:0.02329718):0.006776959,10:0.014671697):0.00162492):0.0009371693,16:0.01411256):0.002947841,19:0.08273911496):0.002499637):0.000728045,(15:0.0041272573,12:0.02152016):0.0044110806):0.001799075,18:0.043938454);
tree gen.380 = [&U] ((((13:0.005333222,17:0.004713299):0.002804717,(12:0.01051367,(19:0.0985294231,(16:0.00887728,((11:0.01034543,14:0.0316270492):0.001533121,(((((2:0.03824347,1:0.02112729):0.02799709,3:0.02100281):0.06209009,((5:0.01789038,(8:0.016162226,(9:0.025613679,7:0.004845169):0.004261597):0.0248168):0.00627694,6:0.004047686):0.0001608491):0.01484233,4:0.01581772):0.004812304,10:0.01696162):0.003788983):0.002724046):0.006449368):0.0007789767):0.0003212428):0.0003989924,15:0.007154482):0.002530441,18:0.0793801246);
tree gen.381 = [&U] (((13:0.009039053,17:0.005701703):0.003810715,((((16:0.0111646723,(11:0.006612189,(((((((2:0.04012442,1:0.01306549):0.03276016,3:0.02138022):0.044660711,(5:0.01800425,(8:0.018464004,(9:0.0101137078,7:0.002823013):0.003435145):0.01764977):0.007108465):0.001655576,6:0.00940383):0.01318381,4:0.02778142):0.01278634,10:0.014800973):0.002187234,14:0.016031223):0.001087071):0.0009720613):0.003068804,19:0.0936228949):0.005171806,12:0.02186251):0.0005560972,15:0.0048564198):0.0007517448):0.002543251,18:0.0426459253);
tree gen.382 = [&U] ((((17:0.005926368,13:0.01784624):0.0009076193,(19:0.0730581467,((10:0.0080407879,(((3:0.03385044,(2:0.02813878,1:0.01594178):0.03337906):0.04843342,((((7:0.0009605385,9:0.01202535068):0.00182311,8:0.013215566):0.02271758,5:0.01598762):0.001966535,6:0.00402706):0.0002450818):0.0134017,4:0.0193057):0.01291333):0.005271989,(14:0.024574795,(16:0.008693068,11:0.00405612):0.0001980971):0.000107029):0.00779597):0.0009747484):3.550673e-05,(12:0.01306853,15:0.002613749):0.003903303):0.001035499,18:0.0526224066);
tree gen.383 = [&U] ((15:0.0036946311,((((((11:0.002784529,14:0.024183069):9.520325e-05,((((((1:0.01719178,2:0.04082307):0.03170711,3:0.01507638):0.06171859,(((9:0.004762995,7:0.003900106):0.00630825,8:0.01877391281):0.01333449,5:0.01425997):0.004781692):0.0004021135,6:0.009937736):0.01382361,4:0.01651313):0.01374584,10:0.0143633757):0.004562911):0.0027954022,16:0.01661498):0.002972465,19:0.07031233316):0.001079241,12:0.009666947):0.002187608,(13:0.007770755,17:0.003363176):0.001499048):0.001595349):0.0007430145,18:0.061140571);
tree gen.384 = [&U] (18:0.048990348,(((13:0.003649434,17:0.010995566):0.001923102,15:0.0051685816):0.001537924,((19:0.08455444992,(((((6:0.005498872,(((1:0.007969413,2:0.02115502):0.05469401,3:0.01596845):0.05575781,(((9:0.0111692434,7:0.001707618):0.001362661,8:0.0089941099):0.02696609,5:0.01165955):0.002309435):6.054778e-05):0.02022423,4:0.01330561):0.005352263,10:0.007992424):0.006982768,(16:0.01317413,11:0.005579763):0.00212366):0.0003613058,14:0.03918478):0.0018446994):0.002384966,12:0.01593126):0.001166074):0.006268713);
tree gen.385 = [&U] (18:0.061809939,((12:0.01106906,((((16:0.01267855,(14:0.015695851,((((((1:0.01993978,2:0.03093674):0.05600621,3:0.03372004):0.04964006,(((7:0.002353331,9:0.0093806475):0.004089611,8:0.0151406412):0.02200472,5:0.00956777):0.008225):0.0007244477,6:0.00861637):0.007691736,4:0.03294455):0.008912867,10:0.0145374152):0.003954094):0.0009702582):0.0005669804,11:0.00391553):0.002685317,19:0.09481054223):0.0013409732,(13:0.006278463,17:0.00920803):0.003800434):0.001017533):0.001489011,15:0.006704187):0.003087573);
tree gen.386 = [&U] ((15:0.002031249,(((17:0.0024593595,13:0.005430159):0.002512446,(19:0.07928287184,(16:0.009781834,((14:0.0250158485,11:0.01032461):0.00097729,(((((2:0.06991227,1:0.01323103):0.00577246,3:0.02224235):0.04192383,((5:0.01510996,(8:0.019482314,(9:0.0091887363,7:0.006289992):0.004739259):0.01710912):0.003066144,6:0.006718442):0.002191399):0.01028369,4:0.0208056):0.007838708,10:0.013887573):0.005901848):0.00417866):0.001635624):0.003516042):0.00212396,12:0.01651997):0.0001698538):0.004717191,18:0.041323268);
tree gen.387 = [&U] (18:0.0546668025,(((17:0.010525926,13:0.007174152):0.0006404285,12:0.0158466):0.002529059,(15:0.0033303217,((16:0.01334938,((((((5:0.01447544,(8:0.0127515162,(7:0.004907352,9:0.0181323411):0.002285743):0.02209446):0.006845742,(6:0.004691895,((2:0.05883028,1:0.01706505):0.01831504,3:0.02250104):0.0697916):0.0005095182):0.02508183,4:0.02745428):0.0209075,10:0.009656382):0.004396206,14:0.026421155):0.00179122,11:0.007555127):0.003883988):0.009983729,19:0.09885123793):0.0029569875):0.0006098345):0.005129124);
tree gen.388 = [&U] ((12:0.01684913,((13:0.004129206,17:0.004642851):0.0004912692,(15:0.00280968805,(19:0.07634375612,(((11:0.009579568,(10:0.017278474,((6:0.00758788,((((9:0.01199002,7:0.005713861):0.002242411,8:0.022501924):0.01806369,5:0.01346475):0.00201396,(3:0.02536538,(2:0.04324965,1:0.01589966):0.0341843):0.04488884):0.0003766293):0.009567001,4:0.01797321):0.01138197):0.000978287):0.0009359269,14:0.0259607487):0.002090172,16:0.01385875):0.003662276):0.003120431):4.675951e-05):0.0005809551):0.000994381,18:0.052577504);
tree gen.389 = [&U] (18:0.048882817,(((15:0.005414212,((19:0.06624104158,(14:0.0278321417,((((((6:0.00946079,(5:0.01150783,(8:0.0186174284,(7:0.002713644,9:0.00861381):0.001871188):0.02220178):0.006114988):0.003775228,((2:0.03773697,1:0.009636352):0.03532161,3:0.0188691):0.05781647):0.008577008,4:0.03600494):0.007053435,10:0.009699474):0.00898458,16:0.01632469):0.0002408099,11:0.004745394):0.0007369321):0.0037934613):0.002860183,13:0.005558609):0.001336214):0.000225005,17:0.004173938):0.001792845,12:0.008158346):0.001413262);
tree gen.390 = [&U] (((((13:0.004191522,17:0.004755531):0.001738908,15:0.0034495549):0.001514278,(19:0.07551118163,((11:0.004746382,(14:0.0264373858,(((((1:0.01661877,2:0.04811692):0.05091184,3:0.02253661):0.04243612,((5:0.0143611,((9:0.0070659328,7:0.0034245):0.004309234,8:0.01813814):0.01931393):0.001485776,6:0.006530262):0.0005625138):0.003964013,4:0.01803496):0.006915887,10:0.0176039896):0.003971453):0.005461674):0.001746637,16:0.01991826):0.0035605365):0.004683246):0.003430215,12:0.00983133):0.0032484807,18:0.067796251);
tree gen.391 = [&U] ((12:0.01697539,(15:0.00639375,((19:0.07993325093,(((((5:0.0135034,(8:0.018563706,(9:0.01196512,7:0.004386103):0.007192163):0.01589648):0.007122568,(6:0.004720692,((2:0.05701051,1:0.01335851):0.04182025,3:0.0247458):0.05865137):0.002329177):0.00841243,4:0.02370203):0.007564865,10:0.009413749):0.006359046,((16:0.02455438,11:0.005794172):0.001092277,14:0.0236194779):0.0002365451):0.003656699):0.00110018,(13:0.01005023,17:0.0032081288):0.001011644):7.126164e-05):0.0009979032):0.003241512,18:0.0557039938);
tree gen.392 = [&U] ((12:0.02083951,(15:0.0050562528,((13:0.00588514,17:0.008996003):0.003364663,(((((((6:0.008048593,((2:0.02821691,1:0.008408754):0.04177627,3:0.02660446):0.04799221):0.001088447,(5:0.008594952,(8:0.016179437,(9:0.0099519288,7:0.003870667):0.003208276):0.01831825):0.008499808):0.01340139,4:0.02577606):0.005966809,10:0.011378291):0.002510006,(14:0.024904637,11:0.006940752):0.0001643422):0.001214152,16:0.01525676):0.007840823,19:0.07356975556):0.0007171101):0.0004955322):0.000184871):0.0008249916,18:0.056544673);
tree gen.393 = [&U] (18:0.062020631,((15:0.006956452,(13:0.006222925,17:0.010039401):0.004403692):0.001247422,(12:0.017195916,(((((((5:0.01108751,(8:0.0197748305,(9:0.0128414043,7:0.003485968):0.002080657):0.02424819):0.01212731,((3:0.03191552,(2:0.04448765,1:0.008698646):0.05697735):0.05758521,6:0.009134974):0.0009974778):0.01100306,4:0.0250766):0.01046813,10:0.01362633):0.003921615,(14:0.0251718194,11:0.008432584):4.127266e-05):0.001585953,16:0.0179715797):0.0007987494,19:0.08666967132):2.232031e-06):0.002039924):0.003694607);
tree gen.394 = [&U] (18:0.045259843,(((((11:0.008272722,(10:0.01015908,(((3:0.01473574,(2:0.03418475,1:0.01413529):0.01837943):0.04299118,((5:0.008148775,(8:0.013640233,(7:0.002482252,9:0.006914875):0.002604958):0.01887937):0.002151493,6:0.00672606):1.799183e-05):0.009195918,4:0.02688503):0.008410197):0.004903791):0.0004930739,14:0.02491834815):0.003255152,16:0.01308417):0.0044294304,19:0.0594025997):0.0007810521,((15:0.008881594,12:0.02207999):0.001843865,(17:0.006158918,13:0.01161965):0.003572674):0.001157248):0.002010277);
tree gen.395 = [&U] (18:0.040336173,(((19:0.09219719375,(16:0.01385032,((11:0.008761962,(10:0.01371822086,((6:0.009436781,((5:0.02058771,(8:0.0197110798,(9:0.01314664,7:0.0057693173):0.006095276):0.02219518):0.006884275,(3:0.02342096,(2:0.0688003,1:0.008177824):0.02470621):0.07952881):0.0004978885):0.007855826,4:0.02042982):0.01875169):0.006848836):0.006177068,14:0.0261777947):0.003145679):0.007483696):0.001845302,((17:0.01288043,13:0.01138232):0.0054486,12:0.01625593):0.002317973):0.0002764334,15:0.00381382168):0.0011633216);
tree gen.396 = [&U] (((12:0.0177634,((((11:0.004837084,14:0.0290779577):0.000352467,(((6:0.01648309,((3:0.01612203,(2:0.04495117,1:0.01086056):0.03266551):0.05384729,(5:0.01540846,(8:0.014049442,(7:0.0043030512,9:0.005951739):0.002162854):0.02075011):0.006374252):0.0005577877):0.009663056,4:0.01164118):0.01091182,10:0.0064196299):0.005581344):0.0003877722,16:0.01862903):0.003760141,19:0.08862775872):0.0008764536):0.0004540934,(15:0.0037028837,(17:0.007886796,13:0.007439747):0.005720895):0.002460197):0.0015282658,18:0.069845661);
tree gen.397 = [&U] (((15:0.004349253,((13:0.007658971,12:0.01556723):0.002533371,((16:0.01316922,(11:0.003714697,((10:0.01078226,(4:0.01592447,(6:0.01466925,(((2:0.03194241,1:0.01500849):0.03535402,3:0.02512005):0.04634057,((8:0.0224577321,(9:0.0147579724,7:0.002065417):0.001581452):0.01946967,5:0.01147922):0.008696397):0.003406893):0.01248071):0.0142385):0.003216149,14:0.0253602107):0.0007516593):0.0009273066):0.0007925559,19:0.07466533961):0.003667983):0.001252175):0.00417727,17:0.00547189475):0.0002951009,18:0.057982427);
tree gen.398 = [&U] (((12:0.01810885,(15:0.0082365757,(19:0.090197696,(16:0.01969375,(11:0.004396212,(14:0.022697225,(((6:0.005436471,(((8:0.018752504,(7:0.0042006609,9:0.0033084648):0.008119543):0.01813627,5:0.02281653):0.006393552,((2:0.06228542,1:0.01049533):0.008968383,3:0.02635224):0.06000388):0.0009512959):0.009893553,4:0.01568319):0.01817728,10:0.015934898):0.006131955):0.0009548034):0.0003789256):0.0071606968):0.0018540278):0.001539739):0.0006670827,(13:0.006665608,17:0.010645953):0.003874779):0.001232148,18:0.038615603);
tree gen.399 = [&U] ((((12:0.01174885,15:0.0029969045):0.0004590584,(17:0.003243249,13:0.004873276):0.00410148):0.0007670509,((16:0.01688133,(((10:0.009092944,(4:0.02601282,(((2:0.05639301,1:0.02224287):0.02838017,3:0.01694242):0.0555832,(((8:0.018337251,(7:0.002883208,9:0.008928569):0.003465361):0.02128831,5:0.01394514):0.006970826,6:0.00720561):0.0003977457):0.01307596):0.01415588):0.002431419,14:0.02880341117):0.0005394788,11:0.009548246):0.002307764):0.008550006,19:0.0694339222):0.004569198):0.003306445,18:0.056859354);
tree gen.400 = [&U] (18:0.055119307,((19:0.08775698661,(16:0.0191488,((11:0.007150539,(10:0.016755328,(4:0.0204693,(((2:0.0560012,1:0.008357529):0.02251026,3:0.02011723):0.04197675,(((8:0.01408596674,(7:0.004374465,9:0.0071873996):0.0066688492):0.01807774,5:0.01024771):0.005320434,6:0.004881104):9.283899e-05):0.01032891):0.01141178):0.001563818):0.0005363199,14:0.0299904059):0.001535436):0.0005694167):0.003605005,(((17:0.005600285,13:0.006389242):0.001670345,15:0.0076627584):0.0004574958,12:0.0077328927):0.001556549):0.0006335228);
tree gen.401 = [&U] (18:0.045032666,((13:0.005510418,((17:0.01142039,(19:0.08094094739,((((10:0.011122378,((6:0.005434529,((5:0.01686061,(8:0.021617239,(7:0.0009541472,9:0.007889253):0.00238489):0.02816153):0.004985711,(3:0.02470735,(2:0.0786586,1:0.01534321):0.01310605):0.05061615):0.001623417):0.007579721,4:0.02191416):0.01229495):0.001644554,14:0.0382690603):0.0009896922,11:0.003290754):0.002206606,16:0.02043352):0.003174387):0.00684619891):0.001254343,12:0.01046595):0.0007078206):0.001373352,15:0.007134742):0.003970864);
tree gen.402 = [&U] ((12:0.01450336,((15:0.006875529,(17:0.003937849,13:0.004791869):0.0009947743):0.002560876,(19:0.08621121826,(16:0.0230751,(11:0.006714778,(((((((2:0.03334971,1:0.008465295):0.04210747,3:0.01488362):0.0468913,6:0.01024448):0.004066299,((8:0.023345901,(7:0.0005091964,9:0.01573200083):0.003011733):0.02331599,5:0.01935492):0.00452099):0.005360039,4:0.02662262):0.009576106,10:0.007652232):0.003668732,14:0.015237915):0.0004620889):0.002161733):0.0057019331):0.0013971344):0.0004984947):0.00143613,18:0.042681427);
tree gen.403 = [&U] (18:0.042647007,((12:0.02014185,(15:0.0020106388,(17:0.008817585,13:0.003720515):0.001039109):0.0002318523):0.0003925805,(19:0.1008567738,(16:0.01379731,(11:0.006312325,((10:0.013992433,(4:0.0200768,((3:0.03053478,(1:0.01094791,2:0.05473282):0.01395376):0.05441565,(6:0.01982481,((8:0.017079035,(9:0.005526701,7:0.0004376084):0.001085435):0.02297523,5:0.01097851):0.004825218):0.0016835):0.009300135):0.008986336):0.009862012,14:0.02251943):0.003869773):0.003018231):0.0041045772):0.0030208771):0.002478595);
tree gen.404 = [&U] (18:0.046828246,((15:0.0055871999,(13:0.002916669,17:0.003894793):0.007060966):5.397358e-05,(12:0.01009022,(((11:0.004770409,(((((6:0.002951462,((2:0.04637961,1:0.02090012):0.01342369,3:0.02046878):0.05754002):0.0005071732,(5:0.01097695,(8:0.0206982,(9:0.0045552286,7:0.00164004):0.002155114):0.01506914):0.003397811):0.011682,4:0.01444008):0.00856616,10:0.009874852):0.005330113,14:0.0260634948):0.0005063513):0.002671186,16:0.01853745):0.00119662795,19:0.08291418722):0.002029717):0.0006635627):0.000689085);
tree gen.405 = [&U] (((15:0.0029057111,13:0.008035936):0.0009101148,(12:0.01389513,(17:0.007994805,(((((6:0.004707453,((3:0.01577936,(2:0.06738035,1:0.009906926):0.01672835):0.042860005,((8:0.012232088,(9:0.0085409216,7:0.002120178):0.002008377):0.02416666,5:0.0177315):0.001972419):0.000967883):0.01266316,4:0.01602185):0.01727897,10:0.014567119):0.004491449,(11:0.006810981,(16:0.01439305,14:0.0229014722):0.002423929):0.0006472444):0.0019187753,19:0.100270473):0.0015909412):0.0009578428):0.0005775313):0.0035606068,18:0.05526455);
tree gen.406 = [&U] ((((17:0.002280808,13:0.003287286):0.002236794,15:0.00216100853):2.711437e-06,(12:0.01104776,(19:0.08697276807,(((14:0.0221101749,(((((8:0.022680534,(7:0.006298379,9:0.0066687753):0.004995606):0.01671925,5:0.01368399):0.008819296,((3:0.02176339,(2:0.05085723,1:0.01324552):0.02111351):0.05457147,6:0.00645612):0.001760124):0.006446906,4:0.02524496):0.007895903,10:0.00906454984):0.008006539):0.00497527,11:0.009039497):0.0007348448,16:0.02008433):0.0073292614):0.003243038):0.0004390562):0.0010607887,18:0.06179753);
tree gen.407 = [&U] (18:0.0357764228,(12:0.01303272,(((17:0.005870674,13:0.01325641):7.530086e-05,15:0.008883092):0.002571766,((((((((8:0.0242263714,(7:0.002237495,9:0.0108846949):0.003251549):0.0156344,5:0.01684744):0.003248888,((3:0.02955114,(2:0.05103408,1:0.005627564):0.02325232):0.04624261,6:0.0137698):0.000805295):0.01294832,4:0.01154318):0.01238283,10:0.013438035):0.005307754,(14:0.02019575512,11:0.004902696):0.002269011):0.0003458189,16:0.02341691):0.002430861,19:0.0675083472):0.00405875):0.001386724):0.002031583);
tree gen.408 = [&U] (((13:0.005305442,17:0.006996051):0.001749904,(12:0.01061223,((19:0.07280225456,(16:0.02436676,((11:0.004780184,14:0.026523555):0.0005666528,((((6:0.009471513,(3:0.02049965,(2:0.04468662,1:0.01169558):0.03897858):0.074079):0.001879996,((8:0.0281831467,(7:0.001012818,9:0.0182040472):0.001643251):0.0207539,5:0.01833399):0.003892146):0.009465637,4:0.02219008):0.01002018,10:0.015466597):0.007266984):0.001684442):0.004371826):0.005535753,15:0.0022974843):0.002901845):0.0001007535):0.002668808,18:0.065501918);
tree gen.409 = [&U] (18:0.043743253,((((14:0.0305802969,(((10:0.006973601,(4:0.03304658,(((8:0.016776381,(9:0.0176401044,7:0.005550901):0.001754931):0.01947599,5:0.02142224):0.008492823,(6:0.0164,((2:0.07845278,1:0.009779522):0.02496737,3:0.02840498):0.0533468):0.002460821):0.01439886):0.01168925):0.002239351,11:0.009166084):0.002072956,16:0.01954057):0.0004432593):0.0024033577,19:0.07753389754):0.001686517,((17:0.009535086,13:0.009229256):0.005957428,15:0.0041234299):0.001822046):0.002132475,12:0.01303172):0.00226942);
tree gen.410 = [&U] ((17:0.005133439,(13:0.005723251,(12:0.01841091,(15:0.007503691,(((11:0.005244057,(14:0.0314158323,(((((3:0.02308616,(2:0.04717342,1:0.01104343):0.04065046):0.05831116,((8:0.02309028285,(9:0.009612102118,7:0.003802503):0.002320226):0.01381342,5:0.01558026):0.008788912):0.000484162,6:0.002907007):0.01368664,4:0.01558404):0.01569615,10:0.008803464):0.004231921):0.0018405):0.002955639,16:0.01953479):0.00566197,19:0.1006225451):0.003135793):0.0006549655):0.0005532298):0.002762739):0.0006945938,18:0.056336642);
tree gen.411 = [&U] ((12:0.01660289,((((16:0.02137044,((10:0.012818164,(((3:0.02537141,(1:0.01251438,2:0.06981565):0.005084443):0.04930653,(((8:0.027374948,(9:0.012450593,7:0.0009251385):0.003106437):0.01451337,5:0.01815901):0.01922094,6:0.004803589):0.0009947716):0.007005697,4:0.02188855):0.007429906):0.01038492,(14:0.0289264132,11:0.009173627):0.0001327927):0.004249431):0.012324597,19:0.0726191359):0.001210656,15:0.0026388311):0.001099706,(13:0.01376589,17:0.011513487):0.001534294):0.000554138):0.00258577149,18:0.05751863);
tree gen.412 = [&U] (18:0.047863059,(((15:0.0069912179,(19:0.0712995228,((14:0.01903154542,(11:0.009262221,(10:0.0112489847,(4:0.02042818,((5:0.01620353,(8:0.0100619277,(9:0.0093095248,7:0.004076752):0.0007016871):0.01434905):0.008448262,(((2:0.05500396,1:0.01068091):0.01862071,3:0.02341228):0.0485506,6:0.004053052):0.001512969):0.007614339):0.0164427):0.008602133):0.002189414):0.005657745,16:0.01707094):0.00378953):0.0051682433):0.000547136,12:0.0145281):0.0005782928,(13:0.005230264,17:0.005644394):0.001924455):0.00146088);
tree gen.413 = [&U] (18:0.049071989,((15:0.0070247485,((19:0.0687020525,((14:0.0148474963,(11:0.004405099,(((((5:0.01198575,(8:0.021706091,(7:0.0002482794,9:0.01609616):0.001664428):0.03127035):0.006779646,6:0.006370673):0.003773321,((2:0.02925959,1:0.003902519):0.03254419,3:0.02061):0.063767064):0.01811612,4:0.03950611):0.00845952,10:0.011961298):0.004580488):0.004019573):0.002868367,16:0.01959306):0.0049432417):0.001273087,12:0.01194214):0.0004654836):0.0004058084,(17:0.004829103,13:0.007891383):0.002300334):0.0016040163);
tree gen.414 = [&U] (18:0.047599738,((((17:0.007943438,13:0.005425793):0.0005973892,12:0.01558532):0.001511996,15:0.0026864396):0.001085248,(19:0.0658380692,(16:0.02248896,((11:0.008273921,(((((2:0.06397382,1:0.01078196):0.01622325,3:0.02442286):0.041190067,(6:0.01461692,((8:0.0155534344,(9:0.0136758456,7:0.00182674):0.0004996373):0.02207571,5:0.01245186):0.003704436):0.0001748423):0.006805448,4:0.01713351):0.01170586,10:0.00592896591):0.004005276):0.002371682,14:0.032551065):0.0007036561):0.0089582573):0.001120129):0.001100036);
tree gen.415 = [&U] (18:0.05122032772,(((17:0.007718321,13:0.005393354):0.001003027,((12:0.02135585,(16:0.02360267,((14:0.0259839932,((((((8:0.018300008,(9:0.00812482,7:0.002599725):0.005586901):0.02134278,5:0.01712671):0.001139413,6:0.007682667):0.001284646,((2:0.05129214,1:0.01276053):0.04354927,3:0.03917801):0.04062568):0.02083217,4:0.02633091):0.0105842,10:0.0100977163):0.007041413):0.000774746,11:0.007600215):0.0007748822):0.0022998303):0.003675113,19:0.1094779666):0.0027957697):0.0006711816,15:0.011205936):0.00397627);
tree gen.416 = [&U] ((((12:0.02375748,(13:0.01094892,17:0.014611925):0.001388824):0.002225953,(19:0.1050590442,(16:0.01253257,((11:0.006083811,14:0.0253358012):0.00214486,(((6:0.004213022,((5:0.01924319,(8:0.0182557092,(7:0.003710143,9:0.0179571777):0.002169968):0.02287264):0.004106,((2:0.03629629,1:0.01869374):0.02948554,3:0.02247623):0.06869257):0.0003652589):0.007913376,4:0.02293714):0.0192552,10:0.0142121016):0.002833765):0.003741426):0.0059586376):0.003554286):0.0006558289,15:0.0057239127):0.004775117,18:0.0432972);
tree gen.417 = [&U] (((15:0.0035340012,(12:0.01225287,((((((((((2:0.03382729,1:0.02264255):0.02748411,3:0.02139459):0.05208195,6:0.004533098):4.322878e-05,(5:0.01263602,(8:0.015279295,(7:0.0007473227,9:0.0121104977):0.004320676):0.01630254):0.006228741):0.008457913,4:0.01614556):0.01918534,10:0.01410450769):0.003208198,11:0.00437639):0.002642033,14:0.01528662865):0.002838455,16:0.01344569):0.004174792,19:0.06805798282):0.001653119):0.001560468):0.001577075,(13:0.006429031,17:0.015699047):0.00229884):0.002282914,18:0.0458129123);
tree gen.418 = [&U] (18:0.060289173,(((15:0.0065786432,(17:0.0045270203,13:0.006677327):0.003495237):0.001196494,((((14:0.023998241,11:0.006785702):0.0003734823,((((5:0.01737,(8:0.021564752,(7:0.0030435,9:0.0142987512):0.005739327):0.01842278):0.005795444,((3:0.03028163,(2:0.05175291,1:0.009796612):0.03271382):0.05596378,6:0.01456666):0.0003254779):0.01400782,4:0.03277062):0.009588005,10:0.016058314):0.008724618):0.00410459,16:0.01514904):0.001779047,19:0.05778621014):0.003991387):0.0006648149,12:0.01188273):0.001067999);
tree gen.419 = [&U] (18:0.0565699626,((19:0.1044432096,(16:0.02356138,(14:0.035737695,(11:0.009087712,((((5:0.01600045,(8:0.012846093,(9:0.0067789788,7:0.003407347):0.003594483):0.01457683):0.002571211,((3:0.01786445,(2:0.07010371,1:0.01505672):0.02425216):0.04865734,6:0.009934784):0.0001755972):0.007750617,4:0.01561402):0.01519232,10:0.022075205):0.007746111):0.0004572831):0.002245203):0.00450459):0.0031002071,((17:0.004667944,13:0.006820206):0.002666777,(12:0.01546623,15:0.008536834):0.0006213825):0.0008697854):0.001964351);
tree gen.420 = [&U] (18:0.043781689,((((17:0.008024389,13:0.006307551):0.003415021,15:0.006483777):0.0001221094,((((11:0.003728905,14:0.028674366):0.002159209,16:0.02240748):0.000721041,(((((3:0.02777913,(2:0.03480583,1:0.00661689):0.04450592):0.05537855,(5:0.007360164,(8:0.0149303391,(9:0.0093299454,7:0.003301498):0.005507352):0.02065908):0.0049419):0.002108054,6:0.008268946):0.003750478,4:0.02165001):0.01333558,10:0.0143402148):0.006884185):0.0008953033,19:0.08680127061):0.00284269):0.002924902,12:0.01826086):0.0004530171);
tree gen.421 = [&U] (18:0.0501005579,((12:0.01692311,15:0.0104941591):0.001674307,((13:0.002903606,17:0.007955424):0.001658611,(19:0.0840686581,((11:0.003637136,14:0.0315844454):0.0002809111,(((((((2:0.04972887,1:0.00469999):0.01516187,3:0.01715216):0.04923462,((8:0.0264205622,(7:0.003740675,9:0.009118064):0.004209319):0.02641183,5:0.01111787):0.008268654):0.0001814784,6:0.005347132):0.01038778,4:0.02834993):0.01429683,10:0.008337551):0.007523791,16:0.01862771):0.0002729134):0.012255425):0.0003492837):0.0006638796):0.001539041);
tree gen.422 = [&U] ((12:0.01539967,((((16:0.01570699,((14:0.026205105,11:0.01008787):0.0008723444,(((((2:0.07153295,1:0.01852876):0.0195459,3:0.02317856):0.03842099,(6:0.006544293,((8:0.022832335,(7:0.003639978,9:0.0126252819):0.0007154294):0.01547927,5:0.01914481):0.01611272):0.00300053):0.01635968,4:0.02279589):0.01132874,10:0.011945865):0.007592799):0.0010797088):0.001550243,19:0.1005065137):0.001462298,15:0.0044502433):0.0002486937,(13:0.007145213,17:0.0029219839):0.005836251):0.001052926):0.001466343,18:0.058223569);
tree gen.423 = [&U] (18:0.059448453,(((13:0.003616019,17:0.005486808):0.002554206,15:0.0053932461):0.001070132,(12:0.008903722,(19:0.0865465526,(14:0.024653386,((((((3:0.03279778,(2:0.04496458,1:0.009741175):0.03469657):0.0484851,((8:0.0149455738,(9:0.013833851,7:0.001285505):0.00433231):0.01546311,5:0.02219518):0.007999376):0.003828418,6:0.003656549):0.01286677,4:0.0229129):0.01671061,10:0.0105970965):0.004331347,(11:0.007065187,16:0.02454119):0.002415468):0.00312378):0.012091901):0.001309016):0.0005233896):0.001693004);
tree gen.424 = [&U] ((((15:0.0038823454,12:0.01155612):0.0006957915,(17:0.005331551,13:0.004796605):0.0008710677):0.0003545101,((((14:0.0236586846,(10:0.0131737478,(((3:0.01961453,(2:0.05174459,1:0.01181501):0.01213859):0.051494925,(6:0.008775485,((8:0.0168018937,(9:0.008837204,7:0.001091505):0.00503093115):0.01357709,5:0.01045478):0.002187265):0.003372361):0.01392201,4:0.02008095):0.01200258):0.008071492):0.0005343498,11:0.01065082):0.001794282,16:0.01498236):0.0038968,19:0.07754016892):0.001476027):0.001350853,18:0.045499751);
tree gen.425 = [&U] (18:0.054080466,(12:0.009674822,((17:0.0022082106,13:0.01119191):0.002422819,((((((((((2:0.04660144,1:0.01640361):0.02495995,3:0.02424479):0.04704601,((5:0.01345195,(8:0.0197175983,(9:0.0043719295,7:0.004232088):0.0007561649):0.01753164):0.001111473,6:0.002385147):0.00391488):0.01306263,4:0.01895396):0.006935401,10:0.013826085):0.002622979,14:0.0273074509):0.0005692465,11:0.005746446):0.002892468,16:0.01398502):0.0049464584,19:0.07782302585):0.001940833,15:0.00892712):0.0009535714):0.0007913363):0.001439469);
tree gen.426 = [&U] ((((15:0.0084933522,(17:0.006589334,13:0.005489639):0.002280904):0.001030603,12:0.0114365):0.001582436,(19:0.0951928196,(11:0.0119341,(((10:0.018585684,(((3:0.0177805,(2:0.0431801,1:0.02583774):0.01225359):0.06401625,((5:0.02220687,(8:0.019704091,(7:0.001814698,9:0.0090911762):0.0008363971):0.03124271):0.009862306,6:0.00587681):0.0002643402):0.01529713,4:0.02186868):0.0157428):0.004860718,14:0.0262015074):0.001541489,16:0.01738617):0.0005353745):0.003017129):0.001553651):0.003829763,18:0.053484586);
tree gen.427 = [&U] ((((14:0.0213658469,(11:0.01004078,((10:0.012916494,(((5:0.01289245,(8:0.022315312,(7:0.0089186945,9:0.00476657):0.003540629):0.01550102):0.008249952,(((1:0.02264982,2:0.06655992):0.006521734,3:0.03224375):0.05314172,6:0.01054934):0.0004490274):0.0081704,4:0.02483792):0.009275104):0.01087837,16:0.01543673):0.0001363218):0.000377306):0.004248281,19:0.07774734331):0.001805113,((17:0.00645306,13:0.004462515):0.0007208262,(12:0.01200097,15:0.0025622288):0.001299636):0.0009794139):0.003450611,18:0.051937276);
tree gen.428 = [&U] (((((16:0.008949166,(((10:0.019178741,((((5:0.01592042,(8:0.022075722,(9:0.0102874735,7:0.001524907):0.007292139):0.0184966):0.002900743,((1:0.01113929,2:0.0386516):0.03257388,3:0.02939561):0.03894871):0.00104576,6:0.005096729):0.01279565,4:0.02203943):0.00853096):0.006667537,11:0.0059519):0.0002067326,14:0.0162568309):0.001642972):0.007054384,19:0.06982218525):0.001933463,(12:0.008496065,15:0.0040564129):0.0003667739):0.0001734758,(17:0.008368653,13:0.006004756):0.001060194):0.0003487339,18:0.055660004);
tree gen.429 = [&U] (18:0.04551693,(12:0.01185426,(((17:0.006864529,13:0.008400127):0.004314429,15:0.0072989587):0.0006268713,(19:0.08086767254,((16:0.01617417,(((((5:0.009431886,(8:0.0208168762,(9:0.012773215,7:0.002483754):0.006313191):0.01916593):0.003263805,6:0.01012712):0.001379153,((2:0.06678519,1:0.01495904):0.02848386,3:0.01633177):0.05734234):0.009946506,4:0.022093):0.009463298,10:0.0139464126):0.005967351):0.0005237083,(14:0.0304862759,11:0.007886426):0.0002807305):0.003504357):0.00194961):0.0002671195):0.003401051);
tree gen.430 = [&U] (((12:0.01598373,(13:0.003970455,17:0.00572894):0.002142676):0.0007149412,(15:0.0061927992,(19:0.0715820574,((((10:0.008399366,((((5:0.01172638,(8:0.0153843766,(7:0.001281462,9:0.00641485043):0.001062948):0.01620883):0.002761187,6:0.008134395):0.0009098845,((1:0.005267807,2:0.03804629):0.03602726,3:0.01882334):0.04602207):0.01732577,4:0.02545554):0.01320734):0.002486155,14:0.036804146):4.636047e-05,11:0.003057512):0.0009437223,16:0.01921078):0.002165189):0.0027676789):0.002322079):0.001649733,18:0.050127121);
tree gen.431 = [&U] ((((17:0.006578685,13:0.004832896):0.005375229,(19:0.06529720364,(16:0.01980361,((((6:0.004395189,((5:0.006751431,(8:0.021211932,(9:0.00877485674,7:0.002962353):0.002210876):0.02995923):0.005593643,((2:0.03996473,1:0.005328192):0.02947816,3:0.02365742):0.05491293):0.0003727637):0.008824451,4:0.0291498):0.005172784,10:0.007417304):0.002946698,(14:0.0257272345,11:0.007249338):0.001457287):1.038032e-05):0.0029739499):0.0004902892):0.0002404138,(12:0.01037929,15:0.0072039088):0.0007962582):0.00100675,18:0.048369832);
tree gen.432 = [&U] (((12:0.01500288,(19:0.07456290744,(((((6:0.009900605,(((2:0.05708789,1:0.02340221):0.0158199,3:0.02285351):0.0524675,(5:0.0160968,(8:0.0165985937,(7:0.003691358,9:0.0129665883):0.002034329):0.02448151):0.004458911):0.000194206):0.01276636,4:0.03166854):0.01235508,10:0.013043612):0.007691693,(11:0.002629079,14:0.02956663491):0.004344401):0.0007207067,16:0.01976984):0.003254574):0.003287737):0.0009903638,((17:0.0017149281,13:0.003887457):0.005030653,15:0.0011766477):8.518015e-05):0.00165444,18:0.050641034);
tree gen.433 = [&U] (18:0.0451780078,(12:0.01201287,(((17:0.0080536674,13:0.006416577):0.003539037,15:0.0019629546):0.001130274,(19:0.08220580203,(16:0.01581215,((((((5:0.009100518,(8:0.020093243,(7:0.00276123,9:0.0065875301):0.00347456):0.0273824):0.005018515,6:0.005562378):0.001692033,((2:0.05005299,1:0.0115401):0.04149669,3:0.02765956):0.04498683):0.007913126,4:0.02383748):0.01209338,10:0.0147839505):0.003279981,(14:0.0174930732,11:0.004361958):0.0002702437):1.197252e-05):0.0031607671):0.006106222):0.001414611):0.0003455076);
tree gen.434 = [&U] (18:0.057378881,(15:0.0034391689,((19:0.09493040202,(16:0.01692945,((11:0.005672353,14:0.01807155):0.002684829,(((((2:0.04565481,1:0.01698827):0.03851423,3:0.01204043):0.04592495,(6:0.003367791,(5:0.004426205,(8:0.017448525,(9:0.0143201614,7:0.004128666):0.00223549):0.01479692):0.004484434):0.0004131535):0.009473138,4:0.0188878):0.01146755,10:0.018277988):0.006172185):0.0008495998):0.00266672754):0.00133355,((17:0.011787492,13:0.009647822):0.004504748,12:0.01259913):9.628416e-05):0.002062438):7.385256e-05);
tree gen.435 = [&U] (18:0.061472944,((((13:0.004614366,17:0.00464236):0.0009067667,12:0.01012546):0.0005318214,(((((10:0.0181799666,(4:0.01570581,((((2:0.05334389,1:0.02332633):0.01333899,3:0.02346319):0.05629852,(5:0.01774557,(8:0.0198458944,(7:0.008620684,9:0.006499227):0.0016396656):0.02609065):0.001553873):0.001973229,6:0.005406017):0.01687423):0.00944509):0.00790383,14:0.024730972):0.0008886221,11:0.005480747):0.0008652484,16:0.01489034):0.002860566,19:0.08758808733):0.001186406):0.0007176449,15:0.012091224):0.0009959088);
tree gen.436 = [&U] (18:0.058328313,((15:0.0054767767,(19:0.0879790184,(16:0.01146043,((14:0.0339414798,11:0.008466101):0.001202644,(((6:0.002156802,((3:0.03114759,(2:0.04371626,1:0.01816151):0.04245572):0.06837286,(((9:0.0133492305,7:0.001140792):0.002501374,8:0.0223465608):0.01800896,5:0.01611621):0.007006193):0.006603521):0.007189131,4:0.0127637):0.01397279,10:0.015568719):0.00912405):0.001348714):0.004761887):0.0037545068):0.0001327874,((17:0.00591986,13:0.007958837):0.003438601,12:0.01455742):0.0007812234):0.000967611);
tree gen.437 = [&U] ((15:0.0065473046,(((17:0.014608784,13:0.005128391):0.001988678,12:0.01231849):0.0006445956,(19:0.0989441922,((11:0.00734317,(((((6:0.007194567,(((7:0.005698002,9:0.0126077641):0.0010709272,8:0.0177338398):0.02529517,5:0.01326394):0.002605266):0.0006678581,(3:0.01709601,(2:0.04644475,1:0.0172542):0.02922671):0.05882773):0.008030734,4:0.02743375):0.009811435,10:0.01466163):0.01291503,14:0.0300341561):0.0005841307):0.001701735,16:0.01019368):0.002743074):0.002582988):0.0009502894):0.0005087504,18:0.060198966);
tree gen.438 = [&U] (18:0.041550181,((17:0.004842937,13:0.005295851):0.000172772,(15:0.009745897,((19:0.06746423303,(((((((((7:0.003812727,9:0.0087667236):0.002057053,8:0.0104603797):0.01901785,5:0.01405537):0.003502468,(3:0.02056501,(2:0.04075857,1:0.0116713):0.02352877):0.06169372):9.476342e-05,6:0.008157579):0.01393851,4:0.03143101):0.01350965,10:0.0115655769):0.008209242,11:0.004398176):0.0008138957,(16:0.02312425,14:0.025521915):0.0005550713):0.00240818):0.002609034,12:0.02183389):0.00140021):0.0006956353):0.00085478459);
tree gen.439 = [&U] (18:0.0506860757,(((((16:0.01821632,(14:0.0157812589,(11:0.004400418,(10:0.005986069,(4:0.0290102,(6:0.005505092,((((9:0.0081039958,7:0.010413256):0.00467223,8:0.024908096):0.02460827,5:0.00715705):0.003331639,(3:0.01732192,(2:0.04623655,1:0.01275443):0.02960684):0.05789384):0.001565757):0.01713487):0.01224619):0.006676406):0.0005990013):0.0005364442):0.002261844,19:0.0915905862):0.00236689085,12:0.01751005):0.0001601779,15:0.0046778665):0.001940385,(13:0.003937515,17:0.005467987):0.003029398):0.003610789);
tree gen.440 = [&U] ((15:0.007272805,((((16:0.01486286,(14:0.0211483695,((10:0.0114161662,((((8:0.013864245,(7:0.003069389,9:0.011331669):0.006141042):0.01938492,5:0.01348491):0.006349748,(6:0.004514867,(3:0.0337735,(2:0.04206993,1:0.0109383):0.03419276):0.05452199):0.0001103652):0.008389891,4:0.01791961):0.0150817):0.0049306,11:0.003958514):0.002197161):0.0002082192):0.004412206,19:0.07760228273):0.00080342082,12:0.01512306):0.0003914981,(17:0.0034527936,13:0.005063581):0.0008742105):0.000953888):0.0006183986,18:0.048624119);
tree gen.441 = [&U] (18:0.045764374,((15:0.005431588,((17:0.009323429,13:0.00292474):0.000986776,(19:0.1066504052,(16:0.01664849,((11:0.005290637,14:0.025332574):0.0002596998,(((6:0.002866028,((5:0.008111214,(8:0.012207551,(9:0.0050148282,7:0.003495902):0.010298102):0.01956934):0.006398294,((2:0.04889991,1:0.01265607):0.01564126,3:0.02693616):0.05769618):0.002233329):0.005540789,4:0.02263291):0.0147154,10:0.017572647):0.004083785):0.006186496):0.001270553):0.0030095506):0.0002792538):0.0001602781,12:0.01090927):0.0004571656);
tree gen.442 = [&U] ((((17:0.006063752,13:0.01251725):0.001006105,(12:0.007507823,((16:0.01391284,(14:0.0232180181,((((((2:0.03780533,1:0.005980236):0.03180909,3:0.01905866):0.06184596,((5:0.01528852,(8:0.022304636,(7:0.0009217569,9:0.0078463162):0.001280545):0.01915018):0.008693578,6:0.01188054):0.001961787):0.007653448,4:0.01355918):0.01259772,10:0.010766857):0.004113563,11:0.01033889):0.0001532087):0.002493795):0.004744808,19:0.1078843972):0.002352939):0.0003816512):0.0005996068,15:0.0087070379):0.001003854,18:0.072533267);
tree gen.443 = [&U] ((19:0.07846688261,(16:0.01532545,((10:0.011603804,(4:0.02078226,((3:0.01620506,(2:0.02661932,1:0.01230532):0.02683495):0.0436761,((((7:0.00277649,9:0.0129928477):0.003739517,8:0.019938405):0.01512906,5:0.004528809):0.007617471,6:0.002960795):5.748172e-05):0.007548655):0.01224804):0.004056658,(11:0.004741201,14:0.0161013013):0.0004871124):0.0008713448):0.0032841523):0.00120394,(15:0.0020643476,(18:0.038943077,(12:0.01301174,(17:0.014035738,13:0.003663579):0.002604958):0.001480774):0.001216164):0.00241749);
tree gen.444 = [&U] ((17:0.011407226,((12:0.01740577,13:0.01021635):0.0006645889,(15:0.0044667769,(19:0.09147001044,((((((((3:0.02107589,(1:0.01304071,2:0.04755465):0.0268994):0.06160295,((8:0.0150118976,(7:0.004271941,9:0.01405797395):0.001950274):0.01405601,5:0.01129238):0.00611691):0.001184208,6:0.01077499):0.01624655,4:0.02632491):0.01272442,10:0.0073962868):0.00467131,11:0.005279387):0.002047682,14:0.03482949444):0.0004452801,16:0.01471377):0.0039452586):0.0007437429):0.002774296):0.00738838):0.001269315,18:0.066628461);
tree gen.445 = [&U] (18:0.045521101,((((17:0.0027295288,13:0.007425712):0.0004772701,15:0.009978032):1.143489e-05,(19:0.0719383101,((11:0.004197355,(14:0.0312461874,((((3:0.02530439,(1:0.01267034,2:0.07454465):0.01350451):0.04336107,(((8:0.01435809179,(7:0.003671301,9:0.01427171992):0.002134964):0.01501145,5:0.0117772):0.003654214,6:0.008427568):0.000429436):0.0158243,4:0.01742742):0.01248253,10:0.016564245):0.008003903):0.0003669698):0.002271044,16:0.01761822):0.0097587586):0.002815297):9.032268e-05,12:0.01410883):0.001895005);
tree gen.446 = [&U] (((12:0.01991561,((((11:0.004790012,(((((5:0.01653374,(8:0.0148863026,(9:0.01063949243,7:0.007953163):0.003975175):0.02045921):0.001350137,6:0.01174028):0.0006631131,(3:0.02143046,(1:0.01455295,2:0.03449251):0.04309586):0.05466149):0.01219881,4:0.02251075):0.01867538,10:0.009903895):0.004341095):0.003053408,14:0.0312779145):0.005644319,16:0.01957553):0.005011286,19:0.0746582214):0.0008783023):0.001215633,(15:0.007322353,(13:0.007240954,17:0.008471477):0.002864109):0.0003652377):0.0020355684,18:0.04881871);
tree gen.447 = [&U] ((((((((11:0.01113225,14:0.029430653):0.001656127,(10:0.014993556,(4:0.02998084,(((3:0.02740826,(2:0.05297005,1:0.0102347):0.0247302):0.03601177,6:0.007936238):0.002287957,(((7:0.002067445,9:0.0074536961):0.0006848392,8:0.021031449):0.02550283,5:0.01234376):0.001771568):0.01873533):0.01318131):0.003364478):0.0037179011,16:0.01976068):0.0012614295,19:0.07297204188):0.001220193,12:0.01101906):0.001748171,15:0.0065308646):0.007907574,(13:0.007784669,17:0.00457125):0.0008861111):0.002609557,18:0.062919095);
tree gen.448 = [&U] (((((16:0.01372477,((((((3:0.02046157,(1:0.01470563,2:0.0369183):0.02114869):0.04783385,6:0.006848602):6.626042e-05,(5:0.01102763,(8:0.0118883534,(9:0.00827686083,7:0.001035286):0.002137331):0.02656233):0.001804059):0.01172484,4:0.01564412):0.01341856,10:0.013373554):0.009698445,(11:0.003847579,14:0.0233437598):0.001729888):0.001099755):0.004380538,19:0.0833615857):0.0002365748,12:0.009161142):0.0009785124,((13:0.00825297,17:0.008175375):0.001546475,15:0.00192133346):8.155168e-05):0.00165492,18:0.029680485);
tree gen.449 = [&U] (18:0.059848505,((12:0.01045808,(((((10:0.012367112,(((5:0.01597719,((9:0.01193712,7:0.004686609):0.009880593,8:0.0195257291):0.01173373):0.01468778,((3:0.02919109,(2:0.05532875,1:0.02919081):0.01047288):0.05886535,6:0.007718608):0.003044628):0.007879272,4:0.02867667):0.01187293):0.004185408,(11:0.00316776,14:0.034285322):0.0002996012):0.00169859,16:0.02198169):0.0012034188,19:0.07950639709):0.001031849,(17:0.005246421,13:0.008381703):0.002520088):0.0007896112):0.001005329,15:0.0047730016):0.000392234);
tree gen.450 = [&U] (((((13:0.007793254,17:0.012602755):0.0007701474,12:0.009218423):0.0003814052,(19:0.07355110353,((11:0.01088621,16:0.01796595):0.002305025,(14:0.0287925419,((((((2:0.03110917,1:0.01321305):0.03321168,3:0.02257001):0.05177438,6:0.001946441):0.0001742157,((8:0.0148730354,(9:0.0098191802,7:0.001421696):0.006601426):0.0187087,5:0.008046552):0.009095415):0.009005275,4:0.02828288):0.01138874,10:0.0104615987):0.004651238):0.003940661):0.0036042349):0.001720073):0.004036025,15:0.0031133711):0.002252624,18:0.050577025);
tree gen.451 = [&U] ((((15:0.0070488985,(19:0.0834094903,(((16:0.01714378,((((((2:0.04265724,1:0.01194754):0.03370102,3:0.02203486):0.06047359,((8:0.015520591,(7:0.003348528,9:0.01638156835):0.004050667):0.01327799,5:0.01385652):0.006038199):0.0004942773,6:0.004722565):0.01090665,4:0.02149908):0.0077539,10:0.0075925984):0.01001455):0.0005058811,11:0.01191115):0.0001719438,14:0.0340296189):0.011091026):0.004341582):0.001377071,12:0.009998352):0.00139776,(13:0.005826638,17:0.010908015):0.002243789):0.0035185803,18:0.056548437);
tree gen.452 = [&U] ((12:0.01367713,((((14:0.0224624164,((10:0.01263473,(((5:0.01283589,((7:0.0008766318,9:0.0093506898):0.004497558,8:0.01971966):0.02597816):0.003909441,((3:0.03956324,(2:0.05829963,1:0.01428335):0.0247388):0.04864597,6:0.00422321):0.00253728):0.01330875,4:0.02772872):0.01001458):0.004214039,(11:0.003260007,16:0.02190453):0.0001384873):0.001222671):0.00858977,15:0.006499914):0.0004684589,19:0.0869734463):0.002088898,(17:0.00349622,13:0.006087099):0.004364806):0.003106299):0.002331969,18:0.038589437);
tree gen.453 = [&U] (18:0.045897369,(((13:0.004621643,17:0.006489817):0.001014113,(15:0.009950045,((((10:0.00892616,((((5:0.01192852,((7:0.002198948,9:0.012932833):0.00381552,8:0.0178693205):0.01138798):0.005863042,6:0.001172958):0.0001772595,(3:0.01779971,(2:0.05489531,1:0.006979271):0.02585815):0.0603142):0.01393055,4:0.02111106):0.01210748):0.006622328,(14:0.0195878277,16:0.02234911):0.001004893):0.000163257,11:0.007814908):0.003401335,19:0.08910219235):0.0003080147):0.000755081):0.001389733,12:0.01739699):0.00130183809);
tree gen.454 = [&U] ((((16:0.01845263,((11:0.005007707,14:0.0205996883):0.003331114,(((6:0.004879578,(((1:0.01116181,2:0.04576034):0.02420633,3:0.03318428):0.04003848,((8:0.026943697,(9:0.0135126495,7:0.00744738055):0.0040064861):0.01424824,5:0.01871337):0.002929685):0.001615073):0.01083573,4:0.02160283):0.01208192,10:0.006913679):0.007289012):0.001047258):0.0084585701,19:0.0752017908):0.0004220984,((12:0.01708401,15:0.0062725289):0.001983896,(13:0.008320474,17:0.008148267):0.001215937):0.0002483177):0.0007150002,18:0.0657826715);
tree gen.455 = [&U] ((((19:0.06576172381,(16:0.0177308,((10:0.007269778,(4:0.02247661,((((7:0.004430402,9:0.0043514859):0.005057629,8:0.013101006):0.01979386,5:0.0101887):0.007315975,(6:0.00634182,(3:0.03096383,(2:0.035095,1:0.01059791):0.03763049):0.06017101):4.24297e-05):0.009436145):0.01069176):0.005118447,(11:0.009197006,14:0.027703323):0.007900642):0.001444991):0.0032108043):0.004229776,(12:0.01230641,(17:0.006284258,13:0.006647659):0.001131634):7.456314e-05):6.610504e-05,15:0.003421876):0.006005545,18:0.055045896);
tree gen.456 = [&U] ((((13:0.004064036,17:0.008840589):0.00119842,((16:0.02109453,(11:0.004780354,(14:0.021329271,(10:0.014968613,((6:0.007413037,((5:0.023055,((7:0.003881923,9:0.0111473665):0.002836307,8:0.0196649412):0.01749824):0.002889259,(3:0.03065396,(1:0.008931076,2:0.03939138):0.04339442):0.05385386):0.0003146776):0.01342574,4:0.02975299):0.009212074):0.01038122):0.001373768):0.0002744278):0.001138261,19:0.08162975976):0.0001295931):0.0001394328,(15:0.0042791381,12:0.01104838):0.001906782):0.004066111,18:0.061330471);
tree gen.457 = [&U] (((((19:0.0662886487,(14:0.03472307777,(16:0.01658267,((10:0.015819166,(((5:0.01218979,((9:0.00775630325,7:0.002772054):0.006618429,8:0.012917865):0.02793167):0.01101179,((3:0.02165365,(1:0.01014392,2:0.0481058):0.03150518):0.05118286,6:0.009946049):0.00328758):0.008801189,4:0.01541369):0.01461029):0.005350328,11:0.006507874):0.0005914228):0.0003276062):0.004869046):0.0038498733,15:0.003729668):0.001026097,13:0.00434648):0.001006185,12:0.01282552):0.003686359,(18:0.0521050135,17:0.008739512):0.0015370858);
tree gen.458 = [&U] (((12:0.008337443,15:0.006947972):0.0002306267,((17:0.004139345,13:0.009875591):0.001947461,(19:0.08654971716,((((10:0.012090342,((6:0.01081182,(((1:0.01833755,2:0.06144258):0.008962491,3:0.02312478):0.04491489,(5:0.01171051,((9:0.01291745384,7:0.003087525):0.001854701,8:0.016629083):0.01719963):0.008750031):0.00333854):0.006378593,4:0.02706782):0.00948409):0.003208306,11:0.004518423):0.002278346,14:0.0370860351):0.0005821585,16:0.009999611):0.003267025):0.001155991):0.001140102):0.0035478701,18:0.048414752);
tree gen.459 = [&U] (18:0.041629308,((((19:0.0738515975,(16:0.01492149,(11:0.005014382,((10:0.0152730291,(4:0.01343771,(((((9:0.016888859,7:0.002154371):0.003142859,8:0.0218298151):0.02084453,5:0.007695533):0.006421612,((2:0.05152625,1:0.01828282):0.0008360541,3:0.03369873):0.04876163):0.001597119,6:0.01008771):0.01619455):0.01184435):0.002863713,14:0.027162135):0.0007244562):0.002128381):0.004647798):0.006541189,13:0.005585225):0.0001198976,12:0.01332687):0.001575522,(17:0.00958919,15:0.0031134093):0.0001947826):0.006130754);
tree gen.460 = [&U] ((15:0.007628232,((17:0.006102508,13:0.0135874):0.001474997,(12:0.009240959,(19:0.08875873159,(((14:0.027992966,((((6:0.004368846,((8:0.0136885174,(9:0.00408162069,7:0.0004330307):0.001784878):0.02058238,5:0.01829316):0.01111776):0.00115216,((2:0.05236434,1:0.01646057):0.04027325,3:0.02728326):0.05768584):0.008443592,4:0.02193399):0.004286853,10:0.0139679598):0.006244558):0.001644251,11:0.008991099):0.0003718038,16:0.02454791):0.002277399):0.0026816107):0.0005043346):7.732805e-05):0.002956787,18:0.048539345);
tree gen.461 = [&U] ((((15:0.0046072544,(13:0.006168946,17:0.00483262):0.001406314):0.001320248,(((11:0.005330838,(((((((9:0.012422528,7:0.003599833):0.002650024,8:0.019997652):0.02596082,5:0.01270618):0.005107227,(6:0.003683196,((2:0.03971016,1:0.01759114):0.0436933,3:0.02665359):0.049712036):0.002897969):0.009168693,4:0.02519284):0.008013595,10:0.0112406348):0.00354442,14:0.0257478814):0.002039668):0.001779822,16:0.01820784):0.002686138,19:0.08077250441):0.00619571):0.0008702366,12:0.01155078):0.008975043,18:0.063567003);
tree gen.462 = [&U] ((15:0.0048885835,((12:0.01638425,(19:0.06871675661,(((11:0.004976557,(10:0.0152956806,(4:0.02954476,((((2:0.04835807,1:0.01046262):0.01962012,3:0.02380654):0.042101772,6:0.006246394):0.002503837,(5:0.0216084,((9:0.0090279541,7:0.002715998):0.0027835405,8:0.0150196343):0.02119194):0.005109939):0.01629042):0.01507394):0.003089294):0.0008928155,14:0.021473777):0.00226842,16:0.01222103):0.004058174):0.0005093738):0.0004907621,(17:0.008695827,13:0.009427334):0.002674167):0.0003259227):0.0018657,18:0.047652266);
tree gen.463 = [&U] (18:0.041547098,((((13:0.006889975,17:0.006276943):0.001967478,12:0.009279249):0.000617848,15:0.011366483):0.002096186,((16:0.01930733,((14:0.031097356,(((((1:0.01874243,2:0.06208087):0.02233883,3:0.0186007):0.04979298,(((8:0.0141386478,(9:0.009747105,7:0.004801525):0.0048799354):0.01995281,5:0.01327153):0.005541169,6:0.007215047):0.001439633):0.007137791,4:0.01957017):0.008921614,10:0.0147609681):0.003602191):0.0007435756,11:0.0124419):0.004188014):0.009391329,19:0.08571081716):0.001167578):0.0015962147);
tree gen.464 = [&U] (18:0.051374971,((17:0.005457278,13:0.00673967):0.00082864,((12:0.02068888,15:0.004979966):0.0001111408,((16:0.02433624,(((10:0.011827224,(((((9:0.008162625,7:0.001154688):0.003301151,8:0.0172912455):0.01521305,5:0.007596256):0.007240048,(6:0.008279464,((1:0.00813186,2:0.04171352):0.01558419,3:0.03081131):0.04955028):0.002910017):0.01587595,4:0.02182567):0.01601039):0.00360301,14:0.02020975352):0.0007911547,11:0.01116413):0.0001232118):0.006725039,19:0.0878326733):0.0006759421):0.0004329235):0.0009481625);
tree gen.465 = [&U] (((19:0.07876827503,(16:0.02092303,(14:0.03459763222,(11:0.01175452,((((6:0.008402255,((8:0.0224505064,(9:0.0123555849,7:0.001398748):0.003765155):0.01564961,5:0.01395664):0.001334514):0.0003261577,((1:0.01382105,2:0.05490271):0.006959867,3:0.02383259):0.05675214):0.01122737,4:0.0212146):0.01008006,10:0.0174427506):0.004441926):0.001352421):0.0005566086):0.0036304909):0.001131502,((17:0.01175144,13:0.005185697):0.001145051,(12:0.01565774,15:0.0041897149):0.0005204702):0.001370636):0.001386282,18:0.049543867);
tree gen.466 = [&U] (18:0.058395877,((12:0.01375572,((((((((8:0.020002735,(9:0.0120481953,7:0.004209558):0.002151051):0.01676349,5:0.01211229):0.004188295,(((1:0.008517036,2:0.04485198):0.01545674,3:0.01652581):0.049824225,6:0.005413248):0.001901049):0.01837581,4:0.02982798):0.009789947,10:0.0145381096):0.003265057,(11:0.009969571,14:0.0295649324):0.0003739143):8.928707e-05,16:0.01750784):0.00716210245,19:0.081960896):0.0003793647):3.120108e-05,(15:0.0059643515,(17:0.005605513,13:0.003917839):0.003181164):0.00137223):0.00296707938);
tree gen.467 = [&U] (18:0.0516436006,(((((14:0.0237020693,(11:0.004371105,(((((2:0.04590811,1:0.01306568):0.03202616,3:0.03172486):0.054107124,(6:0.007557256,(((7:0.005358686,9:0.01077711585):0.0143056409,8:0.013674705):0.01769443,5:0.02095609):0.007274308):0.0001509974):0.006537196,4:0.03025739):0.0160257,10:0.0136001441):0.003928291):0.0001819105):0.00187961,16:0.02402627):0.0010219297,19:0.06928754508):0.0001961347,((17:0.003446557,13:0.004092496):0.001638371,15:0.0052735263):0.001076214):0.001810582,12:0.02441252):0.005260066);
tree gen.468 = [&U] (((13:0.007603357,(((19:0.08335984065,((((10:0.017627405,(((((7:0.001653388,9:0.01260861):0.003180142,8:0.012655462):0.02026518,(((1:0.0160742,2:0.060104):0.02182562,3:0.01930815):0.04433073,5:0.01753245):0.002918208):0.005606455,6:0.001494934):0.009324907,4:0.0241315):0.01885202):0.004785233,11:0.006449721):0.001400454,14:0.03223017485):0.002014634,16:0.01823715):0.006422957):0.003488832,17:0.005334012):0.001031059,15:0.0016055445):0.00178616):0.001017381,12:0.01435187):0.001020841,18:0.0580151024);
tree gen.469 = [&U] ((15:0.007045911,(((17:0.010253309,13:0.004733323):0.001865811,(19:0.0795656091,(((14:0.0332975918,11:0.01213403):0.0001349512,(((((1:0.01280103,2:0.05245579):0.01464251,3:0.02503836):0.041561346,(((8:0.0140442101,(7:0.004195963,9:0.0131185616):0.005588645):0.02201375,5:0.01436965):0.003469344,6:0.003809908):0.001011042):0.008276495,4:0.02156104):0.01188802,10:0.01485087):0.002792647):0.002348595,16:0.01954275):0.006524186):0.004193746):0.0002231002,12:0.01824361):0.0002862613):0.0012726211,18:0.053277781);
tree gen.470 = [&U] ((12:0.01498829,18:0.043093226):0.002534969,(15:0.0046313668,((17:0.007817285,13:0.00377):0.003602239,(19:0.07914283374,(16:0.007906426,((((((((1:0.01329339,2:0.03611917):0.03406446,3:0.03379026):0.06045837,(8:0.014860853,(7:0.002314614,9:0.0067351261):0.004678154):0.03026824):0.0003704876,5:0.02588918):0.0008211292,6:0.009953165):0.008004545,4:0.01739294):0.01063,10:0.014285194):0.01038562,(11:0.005272138,14:0.02838349531):0.003431755):0.004927419):0.0052521405):0.004393429):0.001030542):0.0009778714);
tree gen.471 = [&U] (18:0.0508268875,((19:0.0820840973,(16:0.02467501,(11:0.005996181,(14:0.02384570265,((((6:0.006134336,((1:0.01846686,2:0.06382943):0.01380514,3:0.02151634):0.06276148):0.002571283,(5:0.01139329,(8:0.0261754258,(7:0.001141699,9:0.01183919971):0.003284566):0.01508254):0.004857646):0.005486113,4:0.01851273):0.01291075,10:0.0126535209):0.005796872):0.001303511):0.001173716):0.0037487984):0.001327007,(((17:0.005488962,13:0.008343216):0.002805183,15:0.003908359):4.749171e-06,12:0.01356162):0.0002472915):0.002089079);
tree gen.472 = [&U] (18:0.048890473,((15:0.0063182692,(12:0.007935834,((16:0.02077382,((11:0.006593208,14:0.0353182579):0.0006301791,(10:0.0137865241,(4:0.02289192,((((8:0.017173105,(9:0.0092890276,7:0.003180771):0.001197124):0.01652069,5:0.00836112):0.005567557,((2:0.05191391,1:0.008420723):0.01189644,3:0.03726676):0.05358333):0.0003476612,6:0.005550077):0.01373803):0.01544935):0.006608128):0.001327781):0.0026536188,19:0.081096731):0.002096457):0.0004001359):0.001494068,(17:0.0031980648,13:0.01043291):0.005334931):0.0009098013);
tree gen.473 = [&U] (18:0.04568161,(((15:0.011026564,12:0.01484648):0.0008321848,(19:0.07652045515,((14:0.033646772,16:0.01922365):0.0006800878,(11:0.004975997,((((6:0.008742645,(5:0.01062379,(8:0.017997147,(7:0.00846575062,9:0.005859749):0.003894299):0.01026877):0.002766184):0.001658474,((1:0.00568951,2:0.03783125):0.03133685,3:0.02412872):0.04174023):0.007771307,4:0.01722686):0.01067831,10:0.0082729):0.004852397):7.809426e-05):0.005652865):0.001449728):0.003411278,(13:0.005589617,17:0.00384329):0.001222285):0.0027156101);
tree gen.474 = [&U] (18:0.065572992,(17:0.004632731,(13:0.00826374,(((((((10:0.0111894857,((6:0.001873014,((5:0.01009966,(8:0.017598928,(9:0.01240395994,7:0.005133884):0.002666097):0.01899456):0.003219354,((1:0.01585181,2:0.05509594):0.02862583,3:0.01668951):0.04425038):0.0001765599):0.004696302,4:0.02504813):0.01107917):0.003688,11:0.003712672):0.0001188922,16:0.02569222):0.0006826474,14:0.030951495):0.00727056,19:0.07083712374):0.0004499825,12:0.01330648):0.002315626,15:0.0033312534):0.0009038547):0.0008263149):0.002871454);
tree gen.475 = [&U] ((((12:0.0143582,15:0.007678721):0.0006221107,((((14:0.025257133,11:0.01210671):0.001458382,(10:0.008417715,((((1:0.01206414,2:0.04482067):0.01963528,3:0.02254076):0.045864087,((5:0.01923194,(8:0.011706857,(7:0.0026073421,9:0.007533095):0.0063358099):0.02103055):0.004649393,6:0.005120799):0.0008379244):0.01208446,4:0.02255027):0.007139596):0.007768198):0.002824315,16:0.01854664):0.0036281362,19:0.0695507762):0.0006049835):0.0003445184,(13:0.008549585,17:0.005820705):0.001150915):0.0018867904,18:0.057966166);
tree gen.476 = [&U] (18:0.058831454,((12:0.01780978,((13:0.005722929,17:0.00832915):0.004587932,15:0.00556833403):0.003279048):0.002122071,((((14:0.0230396964,(10:0.014469389,((((1:0.01942707,2:0.07990605):0.02084274,3:0.0231553):0.03736916,(6:0.003948251,((8:0.01621968558,(9:0.0094500354,7:0.00747543):0.002707913):0.01696907,5:0.01174908):0.00293937):0.0006759392):0.01410066,4:0.02632849):0.0133222):0.006548384):0.0001395381,11:0.01616024):0.009880039,16:0.01704506):0.003501204,19:0.0716989451):0.0008537468):0.0001761987);
tree gen.477 = [&U] (((((((((((((9:0.006058258,7:0.003043122):0.001604368,8:0.00890933655):0.01429416,5:0.01258939):0.005494648,(((2:0.04521217,1:0.02673056):0.02778316,3:0.01738525):0.06361619,6:0.01022891):0.0008932027):0.009059383,4:0.02231683):0.01114219,10:0.006339172):0.002789017,14:0.0209456364):4.971099e-05,11:0.007636956):0.00368091,16:0.02812528):0.00231551,19:0.08801589653):0.003744572,(15:0.001145665,(13:0.009341281,17:0.005402856):0.0006510874):0.0003940606):0.002257478,12:0.009601161):0.0008947726,18:0.053471088);
tree gen.478 = [&U] ((18:0.05265163,((15:0.0049917652,((((14:0.0274080499,(11:0.002735334,((((((2:0.05149498,1:0.01241607):0.02801322,3:0.02192947):0.05441641,(((9:0.0107777405,7:0.001774355):0.00226233,8:0.0206036943):0.0206925,5:0.0123443):0.004709181):0.002485112,6:0.006932025):0.01810615,4:0.02232078):0.01503364,10:0.0131316097):0.01110336):0.002134502):0.001092107,16:0.01664614):0.004625072,19:0.08918673406):0.0018917637,12:0.01891592):0.0009299199):0.0007602341,13:0.006570431):0.00191558):0.0024529112,17:0.011616341);
tree gen.479 = [&U] (((15:0.0041670985,(12:0.01212891,(17:0.02288586,13:0.009018628):0.0002357918):0.001374235):0.001548811,(19:0.09262034028,(14:0.024301934,((((((6:0.005159434,(3:0.0331997,(1:0.003594486,2:0.04817496):0.01959652):0.03608649):0.0005301491,((8:0.0153524302,(7:0.002640113,9:0.008788):0.001354418):0.01736183,5:0.01212571):0.004970232):0.01326259,4:0.02560755):0.01714,10:0.014280029):0.006506817,11:0.004313033):0.004108282,16:0.01317885):0.001152137):0.002729579):0.005247547):0.003585907,18:0.050058784);
tree gen.480 = [&U] (18:0.058442797,((12:0.01709798,(((11:0.005196239,((10:0.014710642,((((1:0.01089665,2:0.04753127):0.03170593,3:0.01885601):0.06362956,(6:0.006698814,((8:0.016626919,(9:0.0128886161,7:0.0009682351):0.00250707):0.02649736,5:0.01176998):0.009524316):0.0008408464):0.01028323,4:0.02505944):0.009714557):0.002439036,14:0.02544375377):0.0002247759):0.003780219,16:0.02679556):0.007476974,19:0.1012840663):0.001171563):0.001016707,(15:0.0037950386,(17:0.0040855864,13:0.01274722):0.001133142):0.00110286):0.001440676);
tree gen.481 = [&U] ((19:0.0772111833,((14:0.03203994,(11:0.003244185,(10:0.011282826,(((6:0.01113018,((8:0.0148108584,(7:0.002457323,9:0.0051667504):0.005006583):0.01674361,5:0.01320772):0.003077542):0.004480185,((1:0.02209291,2:0.05467364):0.02158888,3:0.02372179):0.05278893):0.01382311,4:0.03089598):0.01357256):0.003827562):0.005295571):0.0007669093,16:0.03261121):0.0009504689):0.002264737,((15:0.0053087628,12:0.01862276):0.00129806,(18:0.060985438,(17:0.0020952116,13:0.001974419):0.003305499):0.001587113):0.0004592427);
tree gen.482 = [&U] ((((12:0.0152505,17:0.0095274727):0.002634702,15:0.003658762):7.8289e-05,((19:0.072878336,(16:0.01639114,(14:0.0259877726,((10:0.01099524,(((((1:0.0312928,2:0.06585659):0.01246804,3:0.0146714):0.05431123,6:0.008046782):0.003193464,((8:0.0336719755,(7:0.001542235,9:0.00691989):0.001822754):0.02183198,5:0.008522843):0.003938802):0.01036867,4:0.02608139):0.01101435):0.003458959,11:0.009615469):0.0003456172):0.004094148):0.003197058):0.00227054,13:0.008350859):0.0001135676):0.005823524,18:0.049037342);
tree gen.483 = [&U] (18:0.0571243533,(15:0.0035352506,((12:0.01874612,(13:0.007423776,17:0.005628108):0.001748976):0.001173576,((16:0.01271314,((((((3:0.024102,(2:0.04457746,1:0.009931013):0.03958785):0.05758894,6:0.006893331):0.001858321,(5:0.01456116,((9:0.011344745,7:0.005609592):0.003836194,8:0.0200966725):0.01691018):0.003236524):0.006788868,4:0.02256549):0.007190555,10:0.007258717):0.003065871,(11:0.005588267,14:0.031294847):0.002550051):0.0006632398):0.0044966653,19:0.0716873986):0.00132604812):0.002370941):0.003249138);
tree gen.484 = [&U] (((((13:0.002450264,17:0.007239654):0.002323696,(16:0.01620588,(11:0.006765992,((((6:0.003627257,((5:0.01664722,((9:0.0151807411,7:0.002903153):0.0008701746,8:0.015772051):0.01983223):0.003978553,(3:0.02710998,(2:0.04067143,1:0.008674132):0.03797373):0.046836723):0.0009237285):0.006976289,4:0.03238053):0.01235228,10:0.01160764):0.00247218,14:0.022203564):0.000181779):0.001011297):0.00995461132):0.002919699,15:0.0043552028):0.0003759132,(12:0.01876033,19:0.0897433169):0.000278149):0.0008500123,18:0.0487953896);
tree gen.485 = [&U] ((((15:0.009173897,(13:0.005521151,17:0.00752563):0.002252046):7.800974e-05,(((11:0.006671857,(14:0.0284151017,((((5:0.0155077,((7:0.006462024,9:0.0084980272):0.001399458,8:0.0148195533):0.01870389):0.006404654,(6:0.01129878,(3:0.01505209,(2:0.05237541,1:0.005722218):0.01799985):0.05219275):0.001039425):0.01010605,4:0.02054684):0.007405306,10:0.0112531579):0.004962441):2.409621e-05):0.002130749,16:0.01645632):0.002731375,19:0.1013140647):0.002685423):0.0001349418,12:0.01047987):0.001303825,18:0.033675414);
tree gen.486 = [&U] (((15:0.009630834,(((16:0.01685441,((10:0.0139614662,(((((1:0.01328848,2:0.02620914):0.03846865,3:0.0206556):0.0578518,6:0.0049319):0.0009475651,(5:0.01403423,(8:0.0137539295,(7:0.0067519984,9:0.0093769149):0.0050598074):0.02035552):0.005001259):0.0167958,4:0.0186215):0.009369212):0.003606467,(14:0.0321009225,11:0.003254689):0.001655245):0.001632456):0.006362201,19:0.07598307334):0.0019279901,(17:0.0062147638,13:0.004088279):0.006835948):0.0007089088):0.0008386641,12:0.01106892):0.000755363,18:0.043559702);
tree gen.487 = [&U] (18:0.05970429451,(12:0.01182061,(15:0.0034353576,(((((11:0.009232771,16:0.0170522):0.0003239427,(10:0.016872407,((((5:0.01228874,(8:0.02070983843,(9:0.0098885477,7:0.002788013):0.0006364726):0.02176781):0.007233005,6:0.009133295):0.0004770428,((1:0.02028803,2:0.05455598):0.03647408,3:0.01982347):0.06052285):0.007641001,4:0.01795222):0.01205493):0.002108066):0.001408199,14:0.0233903631):0.0056222325,19:0.09173791765):0.002447886,(13:0.009626038,17:0.0037159749):0.001014549):0.002274529):0.001629876):0.002689855);
tree gen.488 = [&U] ((18:0.0639346592,((13:0.003521126,((19:0.08934215988,((14:0.0222482973,(11:0.003021768,(10:0.0156056234,((6:0.005049853,((5:0.01569754,(8:0.015470607,(9:0.0090233977,7:0.001342329):0.009993752):0.01553771):0.003149058,((1:0.009116195,2:0.03773515):0.04086601,3:0.01665558):0.05505259):0.001648793):0.01459061,4:0.02769744):0.01606701):0.006724473):0.0004632849):0.002845098,16:0.02174673):0.0033600907):0.0032099665,15:0.0092570779):0.002354566):0.0001115576,12:0.01993356):0.002156545):0.001502733,17:0.0051872372);
tree gen.489 = [&U] (18:0.055216847,(((15:0.0029452422,12:0.01971914):0.001904088,(13:0.005610137,17:0.005870191):0.002100713):0.0002826657,((((14:0.033187112,11:0.007513193):0.0005311356,(10:0.016690673,((((1:0.01284388,2:0.052058):0.0234988,3:0.03552351):0.052174039,((5:0.01153719,(8:0.018749461,(7:0.003147373,9:0.0153017806):0.001590523):0.02363907):0.007532287,6:0.004308563):0.003126935):0.008197883,4:0.02926023):0.01818992):0.002858625):0.0008264457,16:0.0143593):0.004140716,19:0.0729828203):0.0046558708):0.0008982929);
tree gen.490 = [&U] (18:0.056574315,((17:0.004537944,13:0.005399927):0.00104219,(12:0.01592274,((19:0.08520652322,(16:0.01416333,((14:0.0282119776,11:0.007136263):0.001054949,(((6:0.007562423,((3:0.01362789,(2:0.05651592,1:0.007480438):0.01620334):0.02898513,(5:0.01859139,(8:0.0192932931,(7:0.003582918,9:0.013191534):0.000708411):0.01700675):0.001597924):0.005094376):0.01115227,4:0.02261574):0.007901536,10:0.013541359):0.004193476):0.006587915):0.0054621062):0.001359486,15:0.0043183219):0.000634797):0.0002301047):0.0009476285);
tree gen.491 = [&U] (18:0.065480448,((12:0.01236086,(13:0.006867213,17:0.009183462):0.002348557):0.002253011,(15:0.0033911231,((16:0.01680227,((((((((9:0.017435748,7:0.001690282):0.00236037,8:0.023743988):0.01840273,5:0.010696):0.004643669,((3:0.01200098,(1:0.02647175,2:0.04455531):0.03510214):0.046554269,6:0.006330377):4.681925e-05):0.01062562,4:0.01693455):0.01012088,10:0.011142985):0.003996071,11:0.004371952):0.0005441275,14:0.019357967):0.005302407):0.00569028,19:0.08166046448):0.0007071095):0.001030049):0.00276581562);
tree gen.492 = [&U] (((((16:0.02090577,(14:0.030493749,(((((3:0.02285423,(1:0.01470736,2:0.05490638):0.008480782):0.05382173,((((7:0.003942274,9:0.010231004):0.003389762,8:0.017874357):0.02201446,5:0.0191083):0.003804291,6:0.009783135):0.00440904):0.01028062,4:0.02538598):0.0125782,10:0.007151666):0.008258492,11:0.004775972):0.0004364772):0.002522609):0.0060944505,19:0.071023646):0.001834809,(15:0.0048815654,12:0.01460355):0.004946442):0.0006023469,(13:0.006181127,17:0.0027488771):0.005265821):0.0038573,18:0.053623808);
tree gen.493 = [&U] (18:0.0505351183,((13:0.00594478,17:0.006306212):0.002365347,(12:0.02343184,((16:0.01104298,((11:0.008414865,((((3:0.02946618,(1:0.008717169,2:0.04993813):0.02646369):0.06188941,(6:0.002100647,(((9:0.0099132154,7:0.009982619):0.006508483,8:0.0136613108):0.02011807,5:0.01702399):0.008181988):0.001954969):0.0100579,4:0.02372694):0.007325588,10:0.013068399):0.005822164):0.0007783108,14:0.025102472):0.0003751277):0.0026338068,(15:0.0040153613,19:0.0688766922):0.0001136688):0.001844241):0.0009525407):0.002611525);
tree gen.494 = [&U] (18:0.062480201,((17:0.006776808,13:0.01124153):0.0004665748,(12:0.006385731,(((((10:0.014253989,((6:0.00239092,(((1:0.01793002,2:0.03261838):0.02284103,3:0.02847749):0.04285509,((8:0.018367477,(7:0.003236974,9:0.0139486287):0.004183417):0.03103034,5:0.02342502):0.005365045):0.003902592):0.01161216,4:0.01735413):0.01060777):0.01510306,(14:0.01374035258,11:0.003344987):3.167063e-05):0.0001849014,16:0.01288031):0.007550595,19:0.05191357873):0.0039934258,15:0.004799666):0.001151346):0.003807343):0.0036187935);
tree gen.495 = [&U] (18:0.055525002,((15:0.00826407,12:0.01065399):0.001485696,((19:0.08569094691,(((((((6:0.004284517,((8:0.0178871734,(9:0.010502628,7:0.003270747):0.01185195):0.02676537,5:0.01376259):0.004020854):0.001773841,(3:0.02258325,(1:0.0146262,2:0.06307504):0.02975104):0.0481016):0.01613589,4:0.02652882):0.01718386,10:0.012054011):0.006507063,11:0.007172383):0.004200154,14:0.02914266531):0.0001718968,16:0.02107529):0.004410543):0.00397794,(17:0.0062970391,13:0.007493692):0.001446818):0.00135343):0.0026809291);
tree gen.496 = [&U] (18:0.056358953,(((12:0.01415122,(17:0.00498335007,13:0.006651201):0.001340097):0.0007167879,15:0.007362194):0.003584454,(19:0.1014100677,(16:0.01942283,((((6:0.005541727,(((8:0.020437053,(9:0.007888381841,7:0.005242832):0.001184038):0.01793035,5:0.01657413):0.004951233,(3:0.02771787,(1:0.001976157,2:0.04474257):0.02245096):0.05655847):0.0001857193):0.007597185,4:0.02881173):0.01334232,10:0.0085154789):0.001679583,(11:0.00577122,14:0.0260352466):0.001857446):0.006031902):0.006476546):0.002994541):0.00030591);
tree gen.497 = [&U] ((15:0.0028373027,(((19:0.0892655034,(11:0.004603612,(((10:0.019899961,((((1:0.01461637,2:0.04735486):0.01329296,3:0.02167876):0.04013708,((((9:0.0120144038,7:0.002595725):0.0008852226,8:0.013411348):0.01855109,5:0.01045159):0.002330889,6:0.001731565):0.003151217):0.009609001,4:0.02210674):0.009059964):0.006145186,16:0.01245762):0.0007991173,14:0.0264078652):0.0003894007):0.007547821):0.003797162,(13:0.006847008,17:0.004454544):0.002088769):0.00117609,12:0.009723573):0.0004596905):0.0003126164,18:0.057206987);
tree gen.498 = [&U] (((17:0.005316143,13:0.006934204):0.0008511994,((15:0.0046752097,12:0.01731809):0.001919888,((11:0.006996831,(16:0.01774231,(14:0.0324207753,(((6:0.008455637,(((8:0.020755151,(9:0.006943864359,7:0.001888611):0.0068025):0.01217516,5:0.01901336):0.002939496,(3:0.02165865,(1:0.01010077,2:0.04186891):0.0101388):0.04547272):0.001136302):0.007646372,4:0.01762631):0.01396278,10:0.011978744):0.008146837):0.001302254):0.003223218):0.0035828066,19:0.05824210093):0.003049143):0.0007146947):0.007333187,18:0.0472463898);
tree gen.499 = [&U] (18:0.056187211,((((19:0.0915380254,(16:0.02479102,((10:0.009939345,(4:0.03131659,((6:0.01218269,(5:0.02446423,(8:0.013824296,(9:0.0173381175,7:0.006454804):0.005893987):0.02314776):0.004100518):0.001938948,((2:0.07191722,1:0.01994439):0.01974166,3:0.02805693):0.06254857):0.006587428):0.01421911):0.004547302,(11:0.002562857,14:0.0189255466):0.001109639):0.002915211):0.005887291):0.002798309,(13:0.005991895,17:0.0067774308):0.002939568):0.0002876176,15:0.007106587):0.00105878,12:0.01265858):0.002812704);
end;
