# Supplementary material for: Phylogenomics and classification of Cactaceae based on hundreds of nuclear genes
Source: Plant Syst Evol. 2025 Aug 11;311(5):28. doi: 10.1007/s00606-025-01948-z (PMC12339657; doi:10.1007/s00606-025-01948-z)
Supplement: Supplementary file 4 — Online Resource 4: Containing alignments and RAxML gene trees for all included loci and all phylogenetic datasets (ZIP 10372 KB) [file 606_2025_1948_MOESM4_ESM.zip › de Vos et al_ESM_4/ESM_data_bucky/5449_consensus.mafft.fastabuckytrees_pruned.in]

translate
1 0_Anacampserotaceae_P9315,
2 0_Anacampserotaceae_P9319,
3 0_Anacampserotaceae_P9321,
4 1a_Pereskioideae-Leu_P4619,
5 1b_Pereskioideae-ss_P4637,
6 1b_Pereskioideae-ss_S7212,
7 2a_Opuntioideae-Opuntieae_P4585,
8 2b_Opuntioideae-Cylindropuntieae_P9253,
9 2c_Opuntioideae-Pterocacteae_P4571,
10 3_Maihuenioideae_S5849,
11 4_Blossfeldioideae_P8439,
12 5a_Cactoideae-Lymanbensonieae_P9185,
13 5b_Cactoideae-Copiapoeae_P8881,
14 5c_Cactoideae-Cacteae_P9261,
15 5d_Cactoideae-Phyllocacteae_P9255,
16 5e_Cactoideae-Fraileeae_P9233,
17 5f_Cactoideae-Rhipsalideae_P4563,
18 5g_Cactoideae-Notocacteae_P5169,
19 5h_Cactoideae-Cereeae_P9183;
(((((((((1,2),3),4),5),6),(7,(8,9))),(((12,15),(13,(16,17))),(14,18))),10),11,19); 5
(((((((((1,2),3),4),5),6),10),(((12,15),(13,(16,17))),(14,18))),(7,(8,9))),11,19); 5
(((((((((1,2),3),4),5),6),(((12,14),15),((13,16),(17,18)))),(7,(8,9))),10),11,19); 4
(((((((((1,2),3),4),5),6),(((12,15),((13,17),16)),(14,18))),(7,(8,9))),10),11,19); 4
((((((((1,2),3),(4,5)),6),(((((12,13),16),17),15),(14,18))),(7,(8,9))),10),11,19); 3
((((((((1,2),3),4),5),6),(10,(((12,15),((13,17),16)),(14,18)))),(7,(8,9))),11,19); 3
((((((((1,2),3),4),5),6),(7,(8,9))),(10,(((12,15),(13,(16,17))),(14,18)))),11,19); 3
(((((((1,(2,3)),(4,5)),6),(((12,15),((13,17),16)),(14,18))),(7,(8,9))),10),11,19); 3
((((((1,2),3),(4,5)),6),((7,(8,9)),(10,(((12,15),(13,(16,17))),(14,18))))),11,19); 3
(((((((((1,2),3),4),5),6),(((12,14),15),((13,(17,18)),16))),(7,(8,9))),10),11,19); 2
(((((((((1,2),3),4),5),6),(((12,15),(13,(16,17))),(14,18))),(7,(8,9))),10),11,19); 2
(((((((((1,2),3),4),5),6),(7,(8,9))),(((12,15),((13,17),16)),(14,18))),10),11,19); 2
(((((((((1,2),3),4),5),6),10),(((12,14),15),((13,16),(17,18)))),(7,(8,9))),11,19); 2
(((((((((1,2),3),4),5),6),10),(((12,15),((13,17),16)),(14,18))),(7,(8,9))),11,19); 2
((((((((1,(2,3)),4),5),6),((((12,16),(13,17)),15),(14,18))),(7,(8,9))),10),11,19); 2
((((((((1,(2,3)),4),5),6),(((12,15),((13,17),16)),(14,18))),(7,(8,9))),10),11,19); 2
((((((((1,(2,3)),4),5),6),(((12,15),(13,(16,17))),(14,18))),(7,(8,9))),10),11,19); 2
((((((((1,(2,3)),4),5),6),(7,(8,9))),(((((12,16),13),17),15),(14,18))),10),11,19); 2
((((((((1,2),3),(4,5)),6),((((12,16),(13,17)),15),(14,18))),(7,(8,9))),10),11,19); 2
((((((((1,2),3),(4,5)),6),(((12,15),((13,16),17)),(14,18))),(7,(8,9))),10),11,19); 2
((((((((1,2),3),(4,5)),6),(((12,15),((13,17),16)),(14,18))),(7,(8,9))),10),11,19); 2
((((((((1,2),3),(4,5)),6),(((12,15),(13,(16,17))),(14,18))),(7,(8,9))),10),11,19); 2
((((((((1,2),3),(4,5)),6),10),(((12,15),((13,17),16)),(14,18))),(7,(8,9))),11,19); 2
((((((((1,2),3),4),5),6),(((12,15),(13,(16,17))),(14,18))),((7,(8,9)),10)),11,19); 2
((((((((1,2),3),4),5),6),((7,(8,9)),((((12,(16,17)),13),15),(14,18)))),10),11,19); 2
((((((((1,2),3),4),5),6),(10,(((12,14),15),((13,16),(17,18))))),(7,(8,9))),11,19); 2
(((((((1,(2,3)),(4,5)),6),(((12,15),((13,16),17)),(14,18))),(7,(8,9))),10),11,19); 2
(((((((1,(2,3)),(4,5)),6),10),(((((12,13),16),17),15),(14,18))),(7,(8,9))),11,19); 2
(((((((1,(2,3)),(4,5)),6),10),(7,(8,9))),(((((12,13),16),17),15),(14,18))),11,19); 2
(((((((1,(2,3)),4),5),6),(10,(((((12,13),16),17),15),(14,18)))),(7,(8,9))),11,19); 2
(((((((1,(2,3)),4),5),6),(10,(((12,15),(13,(16,17))),(14,18)))),(7,(8,9))),11,19); 2
(((((((1,2),3),(4,5)),6),(((((12,13),16),17),15),(14,18))),((7,(8,9)),10)),11,19); 2
(((((((1,2),3),(4,5)),6),(10,(((12,15),(13,(16,17))),(14,18)))),(7,(8,9))),11,19); 2
(((((((1,2),3),4),5),6),(((7,(8,9)),10),(((12,14),15),(13,(16,(17,18)))))),11,19); 2
(((((((1,2),3),4),5),6),((7,(8,9)),(10,(((((12,13),16),17),15),(14,18))))),11,19); 2
(((((((1,2),3),4),5),6),((7,(8,9)),(10,(((12,15),((13,17),16)),(14,18))))),11,19); 2
(((((((1,2),3),4),5),6),((7,(8,9)),(10,(((12,15),(13,(16,17))),(14,18))))),11,19); 2
((((((1,(2,3)),(4,5)),6),((7,(8,9)),(((((12,13),16),17),15),(14,18)))),10),11,19); 2
((((((1,2),3),(4,5)),6),((7,(8,9)),(10,(((((12,13),16),17),15),(14,18))))),11,19); 2
(((((1,(2,3)),(4,5)),6),(((7,(8,9)),(((((12,16),13),17),15),(14,18))),10)),11,19); 2
(((((((((1,2),3),4),5),6),(((((12,13),16),(14,18)),17),15)),(7,(8,9))),10),11,19); 1
(((((((((1,2),3),4),5),6),(((((12,13),16),17),15),(14,18))),(7,(8,9))),10),11,19); 1
(((((((((1,2),3),4),5),6),(((((12,16),13),17),15),(14,18))),(7,(8,9))),10),11,19); 1
(((((((((1,2),3),4),5),6),(((((12,16),17),13),15),(14,18))),10),(7,(8,9))),11,19); 1
(((((((((1,2),3),4),5),6),((((12,(14,18)),15),17),(13,16))),(7,(8,9))),10),11,19); 1
(((((((((1,2),3),4),5),6),((((12,(16,17)),13),15),(14,18))),10),(7,(8,9))),11,19); 1
(((((((((1,2),3),4),5),6),((((12,13),(16,17)),15),(14,18))),10),(7,(8,9))),11,19); 1
(((((((((1,2),3),4),5),6),((((12,14),15),(17,18)),(13,16))),(7,(8,9))),10),11,19); 1
(((((((((1,2),3),4),5),6),((((12,15),(16,17)),13),(14,18))),(7,(8,9))),10),11,19); 1
(((((((((1,2),3),4),5),6),((((12,16),13),(15,17)),(14,18))),10),(7,(8,9))),11,19); 1
(((((((((1,2),3),4),5),6),((((12,17),13),(15,16)),(14,18))),10),(7,(8,9))),11,19); 1
(((((((((1,2),3),4),5),6),(((12,(13,(16,17))),15),(14,18))),(7,(8,9))),10),11,19); 1
(((((((((1,2),3),4),5),6),(((12,(13,(16,17))),15),(14,18))),10),(7,(8,9))),11,19); 1
(((((((((1,2),3),4),5),6),(((12,(13,16)),((14,18),17)),15)),10),(7,(8,9))),11,19); 1
(((((((((1,2),3),4),5),6),(((12,(13,16)),(15,17)),(14,18))),10),(7,(8,9))),11,19); 1
(((((((((1,2),3),4),5),6),(((12,(14,18)),15),((13,17),16))),(7,(8,9))),10),11,19); 1
(((((((((1,2),3),4),5),6),(((12,(14,18)),15),(13,(16,17)))),(7,(8,9))),10),11,19); 1
(((((((((1,2),3),4),5),6),(((12,14),15),(((13,17),18),16))),10),(7,(8,9))),11,19); 1
(((((((((1,2),3),4),5),6),(((12,14),15),((13,(16,18)),17))),10),(7,(8,9))),11,19); 1
(((((((((1,2),3),4),5),6),(((12,14),15),((13,(17,18)),16))),10),(7,(8,9))),11,19); 1
(((((((((1,2),3),4),5),6),(((12,14),15),((13,16),(17,18)))),10),(7,(8,9))),11,19); 1
(((((((((1,2),3),4),5),6),(((12,14),15),((13,17),(16,18)))),(7,(8,9))),10),11,19); 1
(((((((((1,2),3),4),5),6),(((12,15),(14,18)),(13,(16,17)))),(7,(8,9))),10),11,19); 1
(((((((((1,2),3),4),5),6),(((12,16),((13,17),15)),(14,18))),(7,(8,9))),10),11,19); 1
(((((((((1,2),3),4),5),6),((12,(((13,16),17),15)),(14,18))),(7,(8,9))),10),11,19); 1
(((((((((1,2),3),4),5),6),((12,13),((14,18),(15,(16,17))))),(7,(8,9))),10),11,19); 1
(((((((((1,2),3),4),5),6),((12,15),(13,(((14,18),16),17)))),(7,(8,9))),10),11,19); 1
(((((((((1,2),3),4),5),6),(7,(8,9))),(((((12,13),16),17),(14,18)),15)),10),11,19); 1
(((((((((1,2),3),4),5),6),(7,(8,9))),(((((12,16),17),13),(14,18)),15)),10),11,19); 1
(((((((((1,2),3),4),5),6),(7,(8,9))),((((12,(13,16)),17),15),(14,18))),10),11,19); 1
(((((((((1,2),3),4),5),6),(7,(8,9))),(((12,(13,(16,17))),15),(14,18))),10),11,19); 1
(((((((((1,2),3),4),5),6),(7,(8,9))),(((12,(14,18)),(13,(16,17))),15)),10),11,19); 1
(((((((((1,2),3),4),5),6),(7,(8,9))),(((12,(14,18)),15),(13,(16,17)))),10),11,19); 1
(((((((((1,2),3),4),5),6),(7,(8,9))),(((12,13),((15,17),16)),(14,18))),10),11,19); 1
(((((((((1,2),3),4),5),6),(7,(8,9))),(((12,14),15),((13,(17,18)),16))),10),11,19); 1
(((((((((1,2),3),4),5),6),(7,(8,9))),(((12,14),15),((13,17),(16,18)))),10),11,19); 1
(((((((((1,2),3),4),5),6),(7,(8,9))),(((12,15),(14,18)),((13,17),16))),10),11,19); 1
(((((((((1,2),3),4),5),6),(7,(8,9))),(((12,16),((13,17),15)),(14,18))),10),11,19); 1
(((((((((1,2),3),4),5),6),(7,(8,9))),((12,15),(((13,17),16),(14,18)))),10),11,19); 1
(((((((((1,2),3),4),5),6),(7,(8,9))),((12,15),((13,(14,18)),(16,17)))),10),11,19); 1
(((((((((1,2),3),4),5),6),(7,(8,9))),10),(((((12,16),13),17),15),(14,18))),11,19); 1
(((((((((1,2),3),4),5),6),(7,(8,9))),10),((((12,(13,16)),17),15),(14,18))),11,19); 1
(((((((((1,2),3),4),5),6),(7,(8,9))),10),((((12,13),16),((14,18),17)),15)),11,19); 1
(((((((((1,2),3),4),5),6),(7,(8,9))),10),((((12,15),13),((14,18),16)),17)),11,19); 1
(((((((((1,2),3),4),5),6),(7,(8,9))),10),(((12,14),15),((13,17),(16,18)))),11,19); 1
(((((((((1,2),3),4),5),6),10),(((((12,13),16),17),(14,18)),15)),(7,(8,9))),11,19); 1
(((((((((1,2),3),4),5),6),10),(((((12,13),16),17),15),(14,18))),(7,(8,9))),11,19); 1
(((((((((1,2),3),4),5),6),10),((((12,(16,17)),13),15),(14,18))),(7,(8,9))),11,19); 1
(((((((((1,2),3),4),5),6),10),((((12,13),(14,18)),(16,17)),15)),(7,(8,9))),11,19); 1
(((((((((1,2),3),4),5),6),10),((((12,15),(13,16)),17),(14,18))),(7,(8,9))),11,19); 1
(((((((((1,2),3),4),5),6),10),((((12,16),(13,17)),(14,18)),15)),(7,(8,9))),11,19); 1
(((((((((1,2),3),4),5),6),10),((((12,17),(15,16)),13),(14,18))),(7,(8,9))),11,19); 1
(((((((((1,2),3),4),5),6),10),(((12,(13,(16,17))),15),(14,18))),(7,(8,9))),11,19); 1
(((((((((1,2),3),4),5),6),10),(((12,(13,16)),(15,17)),(14,18))),(7,(8,9))),11,19); 1
(((((((((1,2),3),4),5),6),10),(((12,15),((13,16),17)),(14,18))),(7,(8,9))),11,19); 1
(((((((((1,2),3),4),5),6),10),(7,(8,9))),((((12,13),(15,16)),17),(14,18))),11,19); 1
(((((((((1,2),3),4),6),5),(((((12,16),17),13),15),(14,18))),(7,(8,9))),10),11,19); 1
(((((((((1,2),3),5),4),6),((((12,16),(14,18)),(13,17)),15)),(7,(8,9))),10),11,19); 1
(((((((((1,3),2),4),5),6),(((((12,15),13),17),(14,18)),16)),10),((7,9),8)),11,19); 1
(((((((((1,3),2),4),5),6),(((((12,16),13),17),15),(14,18))),(7,(8,9))),10),11,19); 1
(((((((((1,3),2),4),5),6),((((12,13),(16,17)),15),(14,18))),(7,(8,9))),10),11,19); 1
(((((((((1,3),2),4),5),6),(((12,14),15),((13,16),(17,18)))),10),(7,(8,9))),11,19); 1
(((((((((1,3),2),4),5),6),(((12,14),15),(13,(16,(17,18))))),(7,(8,9))),10),11,19); 1
(((((((((1,3),2),4),5),6),(((12,15),((13,16),17)),(14,18))),(7,(8,9))),10),11,19); 1
(((((((((1,3),2),4),5),6),(((12,15),((13,17),16)),(14,18))),(7,(8,9))),10),11,19); 1
(((((((((1,3),2),4),5),6),(((12,15),((13,17),16)),(14,18))),10),(7,(8,9))),11,19); 1
(((((((((1,3),2),4),5),6),(((12,15),(13,(16,17))),(14,18))),(7,(8,9))),10),11,19); 1
(((((((((1,3),2),4),5),6),(((12,16),((13,15),17)),(14,18))),10),(7,(8,9))),11,19); 1
(((((((((1,3),2),4),5),6),(((12,16),(13,17)),((14,18),15))),(7,(8,9))),10),11,19); 1
(((((((((1,3),2),4),5),6),((12,((13,(16,17)),15)),(14,18))),(7,(8,9))),10),11,19); 1
(((((((((1,3),2),4),5),6),(7,(8,9))),((((12,16),(13,17)),15),(14,18))),10),11,19); 1
(((((((((1,3),2),4),5),6),(7,(8,9))),((12,14),((13,((16,18),17)),15))),10),11,19); 1
(((((((((1,3),2),4),5),6),(7,(8,9))),10),(((12,(14,18)),15),((13,16),17))),11,19); 1
(((((((((1,3),2),4),5),6),(7,(8,9))),10),(((12,14),15),((13,18),(16,17)))),11,19); 1
(((((((((1,3),2),4),5),6),10),(((12,(15,16)),(13,17)),(14,18))),(7,(8,9))),11,19); 1
(((((((((1,3),2),4),5),6),10),(((12,14),15),((13,16),(17,18)))),(7,(8,9))),11,19); 1
(((((((((1,3),2),4),5),6),10),(((12,15),((13,17),16)),(14,18))),(7,(8,9))),11,19); 1
(((((((((1,3),2),4),5),6),10),(((12,15),(13,(16,17))),(14,18))),(7,(8,9))),11,19); 1
(((((((((1,3),2),4),5),6),10),((12,((13,(16,17)),15)),(14,18))),(7,(8,9))),11,19); 1
(((((((((1,3),2),4),5),6),10),(7,(8,9))),(((12,14),15),((13,(17,18)),16))),11,19); 1
(((((((((1,3),2),4),6),5),10),(((12,14),15),((13,16),(17,18)))),(7,(8,9))),11,19); 1
((((((((1,(2,3)),4),5),6),(((((12,13),16),17),15),(14,18))),(7,(8,9))),10),11,19); 1
((((((((1,(2,3)),4),5),6),((((12,(13,16)),17),15),(14,18))),10),(7,(8,9))),11,19); 1
((((((((1,(2,3)),4),5),6),((((12,(14,18)),16),(13,17)),15)),(7,(8,9))),10),11,19); 1
((((((((1,(2,3)),4),5),6),((((12,16),15),(13,17)),(14,18))),(7,(8,9))),10),11,19); 1
((((((((1,(2,3)),4),5),6),((((12,16),15),(13,17)),(14,18))),10),(7,(8,9))),11,19); 1
((((((((1,(2,3)),4),5),6),(((12,(13,16)),15),((14,18),17))),(7,(8,9))),10),11,19); 1
((((((((1,(2,3)),4),5),6),(((12,(14,18)),15),((13,16),17))),(7,(8,9))),10),11,19); 1
((((((((1,(2,3)),4),5),6),(((12,(15,(16,17))),13),(14,18))),10),(7,(8,9))),11,19); 1
((((((((1,(2,3)),4),5),6),(((12,14),((13,16),(17,18))),15)),(7,(8,9))),10),11,19); 1
((((((((1,(2,3)),4),5),6),(((12,14),15),((13,(16,18)),17))),(7,(8,9))),10),11,19); 1
((((((((1,(2,3)),4),5),6),(((12,14),15),((13,16),(17,18)))),10),(7,(8,9))),11,19); 1
((((((((1,(2,3)),4),5),6),(((12,14),15),((13,17),(16,18)))),(7,(8,9))),10),11,19); 1
((((((((1,(2,3)),4),5),6),(((12,14),15),(13,((16,18),17)))),(7,(8,9))),10),11,19); 1
((((((((1,(2,3)),4),5),6),(((12,14),15),(13,(16,(17,18))))),(7,(8,9))),10),11,19); 1
((((((((1,(2,3)),4),5),6),(((12,14),15),(13,(16,(17,18))))),10),(7,(8,9))),11,19); 1
((((((((1,(2,3)),4),5),6),(((12,15),((13,16),17)),(14,18))),(7,(8,9))),10),11,19); 1
((((((((1,(2,3)),4),5),6),((12,((13,(16,17)),15)),(14,18))),(7,(8,9))),10),11,19); 1
((((((((1,(2,3)),4),5),6),((12,15),(((13,17),16),(14,18)))),10),(7,(8,9))),11,19); 1
((((((((1,(2,3)),4),5),6),(7,(8,9))),((((12,15),(16,17)),13),(14,18))),10),11,19); 1
((((((((1,(2,3)),4),5),6),(7,(8,9))),((((12,15),17),(13,16)),(14,18))),10),11,19); 1
((((((((1,(2,3)),4),5),6),(7,(8,9))),((((12,16),(14,18)),(13,17)),15)),10),11,19); 1
((((((((1,(2,3)),4),5),6),(7,(8,9))),(((12,(13,16)),(14,18)),(15,17))),10),11,19); 1
((((((((1,(2,3)),4),5),6),(7,(8,9))),(((12,13),(16,(17,18))),(14,15))),10),11,19); 1
((((((((1,(2,3)),4),5),6),(7,(8,9))),(((12,14),15),((13,(16,18)),17))),10),11,19); 1
((((((((1,(2,3)),4),5),6),(7,(8,9))),(((12,14),15),((13,(17,18)),16))),10),11,19); 1
((((((((1,(2,3)),4),5),6),(7,(8,9))),(((12,15),(13,(16,17))),(14,18))),10),11,19); 1
((((((((1,(2,3)),4),5),6),(7,(8,9))),((12,(14,18)),((13,15),(16,17)))),10),11,19); 1
((((((((1,(2,3)),4),5),6),(7,(8,9))),((12,15),(((13,16),17),(14,18)))),10),11,19); 1
((((((((1,(2,3)),4),5),6),(7,(8,9))),((12,15),(13,(((14,18),17),16)))),10),11,19); 1
((((((((1,(2,3)),4),5),6),(7,(8,9))),10),((((12,13),(14,18)),(16,17)),15)),11,19); 1
((((((((1,(2,3)),4),5),6),(7,(8,9))),10),(((12,14),15),(13,(16,(17,18))))),11,19); 1
((((((((1,(2,3)),4),5),6),(7,(8,9))),10),((12,(13,16)),((14,18),(15,17)))),11,19); 1
((((((((1,(2,3)),4),5),6),(7,(8,9))),10),((12,15),(((13,16),17),(14,18)))),11,19); 1
((((((((1,(2,3)),4),5),6),10),(((((12,16),13),17),15),(14,18))),(7,(8,9))),11,19); 1
((((((((1,(2,3)),4),5),6),10),((((12,(14,18)),15),(13,17)),16)),(7,(8,9))),11,19); 1
((((((((1,(2,3)),4),5),6),10),((((12,14),15),(17,18)),(13,16))),(7,(8,9))),11,19); 1
((((((((1,(2,3)),4),5),6),10),(((12,((13,16),17)),15),(14,18))),(7,(8,9))),11,19); 1
((((((((1,(2,3)),4),5),6),10),(((12,(13,16)),((14,18),17)),15)),(7,(8,9))),11,19); 1
((((((((1,(2,3)),4),5),6),10),(((12,(14,18)),15),((13,16),17))),(7,(8,9))),11,19); 1
((((((((1,(2,3)),4),5),6),10),(((12,15),((13,16),17)),(14,18))),(7,(8,9))),11,19); 1
((((((((1,(2,3)),4),5),6),10),((12,((13,(16,17)),15)),(14,18))),(7,(8,9))),11,19); 1
((((((((1,(2,3)),4),5),6),10),((12,((13,17),(15,16))),(14,18))),(7,(8,9))),11,19); 1
((((((((1,(2,3)),4),5),6),10),((12,((14,18),15)),((13,17),16))),(7,(8,9))),11,19); 1
((((((((1,(2,3)),4),5),6),10),((12,15),((13,(16,17)),(14,18)))),(7,(8,9))),11,19); 1
((((((((1,(2,3)),4),5),6),10),(7,(8,9))),(((((12,16),13),17),15),(14,18))),11,19); 1
((((((((1,(2,3)),5),4),6),((12,((13,(16,17)),(14,18))),15)),10),(7,(8,9))),11,19); 1
((((((((1,2),3),(4,5)),6),(((((12,13),16),17),15),(14,18))),10),(7,(8,9))),11,19); 1
((((((((1,2),3),(4,5)),6),(((((12,16),13),17),15),(14,18))),(7,(8,9))),10),11,19); 1
((((((((1,2),3),(4,5)),6),(((((12,16),13),17),15),(14,18))),10),(7,(8,9))),11,19); 1
((((((((1,2),3),(4,5)),6),((((12,(13,16)),17),15),(14,18))),(7,(8,9))),10),11,19); 1
((((((((1,2),3),(4,5)),6),((((12,13),17),16),((14,18),15))),(7,(8,9))),10),11,19); 1
((((((((1,2),3),(4,5)),6),((((12,14),15),(17,18)),(13,16))),(7,(8,9))),10),11,19); 1
((((((((1,2),3),(4,5)),6),((((12,15),16),(13,17)),(14,18))),10),(7,(8,9))),11,19); 1
((((((((1,2),3),(4,5)),6),((((12,15),17),(13,16)),(14,18))),(7,(8,9))),10),11,19); 1
((((((((1,2),3),(4,5)),6),((((12,16),13),((14,18),17)),15)),(7,(8,9))),10),11,19); 1
((((((((1,2),3),(4,5)),6),(((12,(13,(16,17))),15),(14,18))),(7,(8,9))),10),11,19); 1
((((((((1,2),3),(4,5)),6),(((12,(13,16)),(15,17)),(14,18))),(7,(8,9))),10),11,19); 1
((((((((1,2),3),(4,5)),6),(((12,(14,18)),15),((13,17),16))),(7,(8,9))),10),11,19); 1
((((((((1,2),3),(4,5)),6),(((12,(14,18)),15),(13,(16,17)))),(7,(8,9))),10),11,19); 1
((((((((1,2),3),(4,5)),6),(((12,(15,(16,17))),13),(14,18))),(7,(8,9))),10),11,19); 1
((((((((1,2),3),(4,5)),6),(((12,13),(15,(16,17))),(14,18))),10),(7,(8,9))),11,19); 1
((((((((1,2),3),(4,5)),6),(((12,14),15),((13,(17,18)),16))),(7,(8,9))),10),11,19); 1
((((((((1,2),3),(4,5)),6),(((12,14),15),((13,16),(17,18)))),(7,(8,9))),10),11,19); 1
((((((((1,2),3),(4,5)),6),(((12,14),15),((13,16),(17,18)))),10),(7,(8,9))),11,19); 1
((((((((1,2),3),(4,5)),6),(((12,14),15),(13,(16,(17,18))))),(7,(8,9))),10),11,19); 1
((((((((1,2),3),(4,5)),6),(((12,14),15),(13,(16,(17,18))))),10),(7,(8,9))),11,19); 1
((((((((1,2),3),(4,5)),6),(((12,15),((13,16),(14,18))),17)),10),(7,(8,9))),11,19); 1
((((((((1,2),3),(4,5)),6),(((12,15),(13,(16,17))),(14,18))),10),(7,(8,9))),11,19); 1
((((((((1,2),3),(4,5)),6),(((12,16),((13,17),15)),(14,18))),(7,(8,9))),10),11,19); 1
((((((((1,2),3),(4,5)),6),((12,(((13,17),16),15)),(14,18))),(7,(8,9))),10),11,19); 1
((((((((1,2),3),(4,5)),6),((12,((13,(16,17)),(14,18))),15)),(7,(8,9))),10),11,19); 1
((((((((1,2),3),(4,5)),6),((12,(13,((14,18),17))),(15,16))),10),(7,(8,9))),11,19); 1
((((((((1,2),3),(4,5)),6),((12,(13,16)),(((14,18),17),15))),(7,(8,9))),10),11,19); 1
((((((((1,2),3),(4,5)),6),((12,(14,15)),((13,(17,18)),16))),10),(7,(8,9))),11,19); 1
((((((((1,2),3),(4,5)),6),((12,15),((13,(16,17)),(14,18)))),(7,(8,9))),10),11,19); 1
((((((((1,2),3),(4,5)),6),((12,15),((13,(16,17)),(14,18)))),10),(7,(8,9))),11,19); 1
((((((((1,2),3),(4,5)),6),(7,(8,9))),(((((12,13),16),17),15),(14,18))),10),11,19); 1
((((((((1,2),3),(4,5)),6),(7,(8,9))),(((((12,13),17),16),15),(14,18))),10),11,19); 1
((((((((1,2),3),(4,5)),6),(7,(8,9))),((((12,(13,16)),17),15),(14,18))),10),11,19); 1
((((((((1,2),3),(4,5)),6),(7,(8,9))),((((12,(16,17)),13),15),(14,18))),10),11,19); 1
((((((((1,2),3),(4,5)),6),(7,(8,9))),((((12,16),(13,17)),(14,18)),15)),10),11,19); 1
((((((((1,2),3),(4,5)),6),(7,(8,9))),(((12,(13,(16,17))),15),(14,18))),10),11,19); 1
((((((((1,2),3),(4,5)),6),(7,(8,9))),(((12,(14,18)),15),((13,16),17))),10),11,19); 1
((((((((1,2),3),(4,5)),6),(7,(8,9))),(((12,13),((15,16),17)),(14,18))),10),11,19); 1
((((((((1,2),3),(4,5)),6),(7,(8,9))),(((12,13),(15,(16,17))),(14,18))),10),11,19); 1
((((((((1,2),3),(4,5)),6),(7,(8,9))),(((12,15),((13,17),16)),(14,18))),10),11,19); 1
((((((((1,2),3),(4,5)),6),(7,(8,9))),((12,((13,(16,17)),15)),(14,18))),10),11,19); 1
((((((((1,2),3),(4,5)),6),(7,(8,9))),10),(((12,14),15),((13,16),(17,18)))),11,19); 1
((((((((1,2),3),(4,5)),6),(7,(8,9))),10),(((12,14),15),(13,((16,18),17)))),11,19); 1
((((((((1,2),3),(4,5)),6),(7,(8,9))),10),(((12,15),((13,16),17)),(14,18))),11,19); 1
((((((((1,2),3),(4,5)),6),10),(((((12,16),13),17),15),(14,18))),(7,(8,9))),11,19); 1
((((((((1,2),3),(4,5)),6),10),((((12,(13,16)),17),15),(14,18))),(7,(8,9))),11,19); 1
((((((((1,2),3),(4,5)),6),10),((((12,(13,17)),16),15),(14,18))),(7,(8,9))),11,19); 1
((((((((1,2),3),(4,5)),6),10),(((12,(14,18)),(13,17)),(15,16))),(7,(8,9))),11,19); 1
((((((((1,2),3),(4,5)),6),10),(((12,(17,18)),(13,16)),(14,15))),(7,(8,9))),11,19); 1
((((((((1,2),3),(4,5)),6),10),(((12,14),15),((13,16),(17,18)))),(7,(8,9))),11,19); 1
((((((((1,2),3),(4,5)),6),10),(((12,14),15),(13,((16,18),17)))),(7,(8,9))),11,19); 1
((((((((1,2),3),(4,5)),6),10),((12,((13,(16,17)),15)),(14,18))),(7,(8,9))),11,19); 1
((((((((1,2),3),(4,5)),6),10),((12,15),((13,((14,18),17)),16))),(7,(8,9))),11,19); 1
((((((((1,2),3),(4,5)),6),10),(7,(8,9))),(((((12,13),16),15),17),(14,18))),11,19); 1
((((((((1,2),3),(4,5)),6),10),(7,(8,9))),(((12,14),15),((13,(17,18)),16))),11,19); 1
((((((((1,2),3),(4,5)),6),10),(7,(8,9))),(((12,14),15),((13,16),(17,18)))),11,19); 1
((((((((1,2),3),4),(5,6)),((12,15),((13,(16,17)),(14,18)))),(7,(8,9))),10),11,19); 1
((((((((1,2),3),4),(5,6)),(7,(8,9))),(((((12,13),16),17),(14,18)),15)),10),11,19); 1
((((((((1,2),3),4),(5,6)),(7,(8,9))),(((((12,16),17),13),15),(14,18))),10),11,19); 1
((((((((1,2),3),4),(5,6)),(7,(8,9))),(((12,14),15),((13,(17,18)),16))),10),11,19); 1
((((((((1,2),3),4),(5,6)),10),((((12,16),(13,17)),15),(14,18))),(7,(8,9))),11,19); 1
((((((((1,2),3),4),(5,6)),10),(((12,13),(16,17)),((14,18),15))),(7,(8,9))),11,19); 1
((((((((1,2),3),4),5),6),(((((12,16),13),17),15),(14,18))),((7,(8,9)),10)),11,19); 1
((((((((1,2),3),4),5),6),((((12,13),16),17),((14,18),15))),((7,(8,9)),10)),11,19); 1
((((((((1,2),3),4),5),6),(((12,(14,18)),15),(13,(16,17)))),((7,(8,9)),10)),11,19); 1
((((((((1,2),3),4),5),6),(((12,14),15),((13,16),(17,18)))),((7,(8,9)),10)),11,19); 1
((((((((1,2),3),4),5),6),(((12,14),15),(13,((16,18),17)))),((7,(8,9)),10)),11,19); 1
((((((((1,2),3),4),5),6),(((12,15),((13,17),16)),(14,18))),((7,(8,9)),10)),11,19); 1
((((((((1,2),3),4),5),6),((7,(8,9)),(((((12,13),16),17),15),(14,18)))),10),11,19); 1
((((((((1,2),3),4),5),6),((7,(8,9)),(((((12,13),17),16),15),(14,18)))),10),11,19); 1
((((((((1,2),3),4),5),6),((7,(8,9)),(((((12,16),13),17),15),(14,18)))),10),11,19); 1
((((((((1,2),3),4),5),6),((7,(8,9)),((((12,13),16),((14,18),17)),15))),10),11,19); 1
((((((((1,2),3),4),5),6),((7,(8,9)),((((12,14),15),(17,18)),(13,16)))),10),11,19); 1
((((((((1,2),3),4),5),6),((7,(8,9)),((((12,16),13),17),((14,18),15)))),10),11,19); 1
((((((((1,2),3),4),5),6),((7,(8,9)),(((12,(13,(16,17))),15),(14,18)))),10),11,19); 1
((((((((1,2),3),4),5),6),((7,(8,9)),(((12,15),(13,(16,17))),(14,18)))),10),11,19); 1
((((((((1,2),3),4),5),6),((7,(8,9)),((12,15),(((13,17),16),(14,18))))),10),11,19); 1
((((((((1,2),3),4),5),6),((7,(8,9)),((12,15),((13,(16,17)),(14,18))))),10),11,19); 1
((((((((1,2),3),4),5),6),((7,(8,9)),10)),(((((12,13),16),17),15),(14,18))),11,19); 1
((((((((1,2),3),4),5),6),((7,(8,9)),10)),((((12,13),(14,18)),(15,17)),16)),11,19); 1
((((((((1,2),3),4),5),6),((7,(8,9)),10)),(((12,15),(13,(16,17))),(14,18))),11,19); 1
((((((((1,2),3),4),5),6),(10,(((((12,13),17),16),15),(14,18)))),(7,(8,9))),11,19); 1
((((((((1,2),3),4),5),6),(10,(((((12,16),17),13),15),(14,18)))),(7,(8,9))),11,19); 1
((((((((1,2),3),4),5),6),(10,((((12,13),17),(15,16)),(14,18)))),(7,(8,9))),11,19); 1
((((((((1,2),3),4),5),6),(10,((((12,17),13),((14,18),16)),15))),(7,(8,9))),11,19); 1
((((((((1,2),3),4),5),6),(10,(((12,14),15),(13,((16,18),17))))),(7,(8,9))),11,19); 1
((((((((1,2),3),4),5),6),(10,(((12,15),(13,(16,17))),(14,18)))),(7,(8,9))),11,19); 1
((((((((1,2),3),4),5),6),(10,((12,((13,(16,17)),15)),(14,18)))),(7,(8,9))),11,19); 1
((((((((1,2),3),4),5),6),(10,((12,15),(((13,17),16),(14,18))))),(7,(8,9))),11,19); 1
((((((((1,2),3),4),5),6),(7,(8,9))),(10,(((((12,16),17),13),15),(14,18)))),11,19); 1
((((((((1,2),3),4),5),6),(7,(8,9))),(10,((((12,(13,16)),17),15),(14,18)))),11,19); 1
((((((((1,2),3),4),5),6),(7,(8,9))),(10,((((12,(14,18)),15),(13,16)),17))),11,19); 1
((((((((1,2),3),4),5),6),(7,(8,9))),(10,((((12,13),17),(15,16)),(14,18)))),11,19); 1
((((((((1,2),3),4),5),6),(7,(8,9))),(10,(((12,((13,17),16)),(14,18)),15))),11,19); 1
((((((((1,2),3),4),5),6),(7,(8,9))),(10,(((12,14),15),((13,(17,18)),16)))),11,19); 1
((((((((1,2),3),4),5),6),(7,(8,9))),(10,(((12,15),((13,17),16)),(14,18)))),11,19); 1
((((((((1,2),3),4),5),6),10),((7,(8,9)),(((((12,16),13),17),(14,18)),15))),11,19); 1
((((((((1,2),3),4),5),6),10),((7,(8,9)),((((12,14),(15,16)),(17,18)),13))),11,19); 1
((((((((1,2),3),4),5),6),10),((7,(8,9)),(((12,14),15),((13,16),(17,18))))),11,19); 1
((((((((1,2),3),4),5),6),10),((7,(8,9)),(((12,15),(13,(16,17))),(14,18)))),11,19); 1
((((((((1,2),3),5),4),6),10),((7,(8,9)),(((12,15),((13,16),17)),(14,18)))),11,19); 1
((((((((1,3),2),(4,5)),6),((((12,15),16),(13,17)),(14,18))),(7,(8,9))),10),11,19); 1
((((((((1,3),2),(4,5)),6),(((12,14),15),((13,17),(16,18)))),10),(7,(8,9))),11,19); 1
((((((((1,3),2),(4,5)),6),(((12,15),(13,(16,17))),(14,18))),(7,(8,9))),10),11,19); 1
((((((((1,3),2),(4,5)),6),(7,(8,9))),(((((12,13),16),17),15),(14,18))),10),11,19); 1
((((((((1,3),2),(4,5)),6),(7,(8,9))),(((((12,16),(14,18)),17),15),13)),10),11,19); 1
((((((((1,3),2),(4,5)),6),(7,(8,9))),((12,(14,18)),(((13,17),16),15))),10),11,19); 1
((((((((1,3),2),(4,5)),6),10),((((12,16),13),(15,17)),(14,18))),(7,(8,9))),11,19); 1
((((((((1,3),2),(4,5)),6),10),(7,(8,9))),(((12,15),(13,(16,17))),(14,18))),11,19); 1
((((((((1,3),2),4),(5,6)),(((12,(13,(16,17))),15),(14,18))),10),(7,(8,9))),11,19); 1
((((((((1,3),2),4),(5,6)),(7,(8,9))),10),(((12,14),15),(13,((16,18),17)))),11,19); 1
((((((((1,3),2),4),5),6),((7,(8,9)),10)),((((12,14),15),(13,(17,18))),16)),11,19); 1
((((((((1,3),2),4),5),6),(10,(((12,((13,16),17)),15),(14,18)))),(7,(8,9))),11,19); 1
((((((((1,3),2),4),5),6),(10,(((12,15),((13,17),16)),(14,18)))),(7,(8,9))),11,19); 1
((((((((1,3),2),4),5),6),(7,(8,9))),(10,(((((12,13),16),17),(14,18)),15))),11,19); 1
((((((((1,3),2),4),5),6),(7,(8,9))),(10,((((12,13),(14,18)),(16,17)),15))),11,19); 1
((((((((1,3),2),4),5),6),10),((7,(8,9)),(((12,15),((13,16),17)),(14,18)))),11,19); 1
(((((((1,(2,3)),(4,5)),6),(((((12,13),16),17),15),(14,18))),(7,(8,9))),10),11,19); 1
(((((((1,(2,3)),(4,5)),6),(((((12,16),13),17),15),(14,18))),(7,(8,9))),10),11,19); 1
(((((((1,(2,3)),(4,5)),6),((((12,(13,16)),17),15),(14,18))),(7,(8,9))),10),11,19); 1
(((((((1,(2,3)),(4,5)),6),((((12,(16,17)),13),15),(14,18))),(7,(8,9))),10),11,19); 1
(((((((1,(2,3)),(4,5)),6),(((12,((13,17),16)),15),(14,18))),(7,(8,9))),10),11,19); 1
(((((((1,(2,3)),(4,5)),6),(((12,(13,(16,17))),15),(14,18))),(7,(8,9))),10),11,19); 1
(((((((1,(2,3)),(4,5)),6),(((12,(14,18)),((13,17),16)),15)),(7,(8,9))),10),11,19); 1
(((((((1,(2,3)),(4,5)),6),(((12,14),15),((13,(16,18)),17))),(7,(8,9))),10),11,19); 1
(((((((1,(2,3)),(4,5)),6),(((12,14),15),((13,(17,18)),16))),(7,(8,9))),10),11,19); 1
(((((((1,(2,3)),(4,5)),6),(((12,15),((13,16),17)),(14,18))),10),(7,(8,9))),11,19); 1
(((((((1,(2,3)),(4,5)),6),(((12,15),(13,(16,(17,18)))),14)),10),(7,(8,9))),11,19); 1
(((((((1,(2,3)),(4,5)),6),(((12,15),(13,(16,17))),(14,18))),(7,(8,9))),10),11,19); 1
(((((((1,(2,3)),(4,5)),6),(((12,15),(13,(16,17))),(14,18))),10),(7,(8,9))),11,19); 1
(((((((1,(2,3)),(4,5)),6),(12,(((13,17),((14,18),16)),15))),(7,(8,9))),10),11,19); 1
(((((((1,(2,3)),(4,5)),6),(7,(8,9))),(((((12,16),13),17),15),(14,18))),10),11,19); 1
(((((((1,(2,3)),(4,5)),6),(7,(8,9))),((((12,14),15),(13,16)),(17,18))),10),11,19); 1
(((((((1,(2,3)),(4,5)),6),(7,(8,9))),((((12,16),(13,17)),15),(14,18))),10),11,19); 1
(((((((1,(2,3)),(4,5)),6),(7,(8,9))),(((12,(14,18)),15),((13,17),16))),10),11,19); 1
(((((((1,(2,3)),(4,5)),6),(7,(8,9))),(((12,15),(13,(16,17))),(14,18))),10),11,19); 1
(((((((1,(2,3)),(4,5)),6),(7,(8,9))),(((12,15),(14,18)),(13,(16,17)))),10),11,19); 1
(((((((1,(2,3)),(4,5)),6),(7,(8,9))),10),(((12,15),((13,17),16)),(14,18))),11,19); 1
(((((((1,(2,3)),(4,5)),6),10),((((12,(13,16)),17),15),(14,18))),(7,(8,9))),11,19); 1
(((((((1,(2,3)),(4,5)),6),10),((((12,13),(16,17)),15),(14,18))),(7,(8,9))),11,19); 1
(((((((1,(2,3)),(4,5)),6),10),(((12,14),15),(((13,17),18),16))),(7,(8,9))),11,19); 1
(((((((1,(2,3)),(4,5)),6),10),(((12,14),15),((13,16),(17,18)))),(7,(8,9))),11,19); 1
(((((((1,(2,3)),(4,5)),6),10),(((12,15),((13,16),17)),(14,18))),(7,(8,9))),11,19); 1
(((((((1,(2,3)),4),(5,6)),(7,(8,9))),(((((12,16),13),17),15),(14,18))),10),11,19); 1
(((((((1,(2,3)),4),(5,6)),(7,(8,9))),(((12,15),(13,(16,17))),(14,18))),10),11,19); 1
(((((((1,(2,3)),4),(5,6)),10),(((12,(14,18)),15),((13,16),17))),(7,(8,9))),11,19); 1
(((((((1,(2,3)),4),5),6),(((12,14),15),((13,17),(16,18)))),((7,(8,9)),10)),11,19); 1
(((((((1,(2,3)),4),5),6),(((12,15),((13,16),17)),(14,18))),((7,(8,9)),10)),11,19); 1
(((((((1,(2,3)),4),5),6),(((12,15),(13,(16,17))),(14,18))),((7,(8,9)),10)),11,19); 1
(((((((1,(2,3)),4),5),6),((12,15),(13,(((14,18),17),16)))),((7,(8,9)),10)),11,19); 1
(((((((1,(2,3)),4),5),6),((7,(8,9)),(((((12,16),13),17),15),(14,18)))),10),11,19); 1
(((((((1,(2,3)),4),5),6),((7,(8,9)),((((12,13),(15,17)),16),(14,18)))),10),11,19); 1
(((((((1,(2,3)),4),5),6),((7,(8,9)),(((12,15),(13,(16,17))),(14,18)))),10),11,19); 1
(((((((1,(2,3)),4),5),6),((7,(8,9)),(((12,16),(13,(15,17))),(14,18)))),10),11,19); 1
(((((((1,(2,3)),4),5),6),((7,(8,9)),((12,(((13,17),16),15)),(14,18)))),10),11,19); 1
(((((((1,(2,3)),4),5),6),((7,(8,9)),10)),((((12,13),(16,17)),15),(14,18))),11,19); 1
(((((((1,(2,3)),4),5),6),(10,((((12,(13,16)),17),15),(14,18)))),(7,(8,9))),11,19); 1
(((((((1,(2,3)),4),5),6),(10,(((12,(13,16)),((14,18),15)),17))),(7,(8,9))),11,19); 1
(((((((1,(2,3)),4),5),6),(10,(((12,14),15),((13,(16,18)),17)))),(7,(8,9))),11,19); 1
(((((((1,(2,3)),4),5),6),(10,(((12,14),15),((13,(17,18)),16)))),(7,(8,9))),11,19); 1
(((((((1,(2,3)),4),5),6),(10,((12,15),(((13,17),16),(14,18))))),(7,(8,9))),11,19); 1
(((((((1,(2,3)),4),5),6),(7,(8,9))),(10,(((12,14),15),((13,(17,18)),16)))),11,19); 1
(((((((1,(2,3)),4),5),6),(7,(8,9))),(10,((12,(((13,16),17),15)),(14,18)))),11,19); 1
(((((((1,2),3),(4,(5,6))),(7,(8,9))),((12,15),(((13,17),16),(14,18)))),10),11,19); 1
(((((((1,2),3),(4,5)),6),(((((12,16),17),13),15),(14,18))),((7,(8,9)),10)),11,19); 1
(((((((1,2),3),(4,5)),6),((((12,13),17),(15,16)),(14,18))),((7,(8,9)),10)),11,19); 1
(((((((1,2),3),(4,5)),6),(((12,(14,18)),15),((13,17),16))),((7,(8,9)),10)),11,19); 1
(((((((1,2),3),(4,5)),6),(((12,13),(15,(16,17))),(14,18))),((7,(8,9)),10)),11,19); 1
(((((((1,2),3),(4,5)),6),(((12,14),15),((13,16),(17,18)))),((7,(8,9)),10)),11,19); 1
(((((((1,2),3),(4,5)),6),(((12,14),15),(13,((16,18),17)))),((7,(8,9)),10)),11,19); 1
(((((((1,2),3),(4,5)),6),((12,((14,18),15)),((13,16),17))),((7,(8,9)),10)),11,19); 1
(((((((1,2),3),(4,5)),6),((12,15),((13,17),((14,18),16)))),((7,(8,9)),10)),11,19); 1
(((((((1,2),3),(4,5)),6),((7,(8,9)),(((((12,13),16),17),15),(14,18)))),10),11,19); 1
(((((((1,2),3),(4,5)),6),((7,(8,9)),((((12,(13,16)),17),15),(14,18)))),10),11,19); 1
(((((((1,2),3),(4,5)),6),((7,(8,9)),((((12,16),(15,17)),13),(14,18)))),10),11,19); 1
(((((((1,2),3),(4,5)),6),((7,(8,9)),(((12,(14,18)),15),(13,(16,17))))),10),11,19); 1
(((((((1,2),3),(4,5)),6),((7,(8,9)),(((12,14),15),((13,16),(17,18))))),10),11,19); 1
(((((((1,2),3),(4,5)),6),((7,(8,9)),10)),(((12,14),(13,(16,(17,18)))),15)),11,19); 1
(((((((1,2),3),(4,5)),6),((7,(8,9)),10)),((12,15),((13,(14,18)),(16,17)))),11,19); 1
(((((((1,2),3),(4,5)),6),(10,(((((12,16),17),13),15),(14,18)))),(7,(8,9))),11,19); 1
(((((((1,2),3),(4,5)),6),(10,((((12,17),(13,16)),15),(14,18)))),(7,(8,9))),11,19); 1
(((((((1,2),3),(4,5)),6),(10,((12,((13,(15,16)),17)),(14,18)))),(7,(8,9))),11,19); 1
(((((((1,2),3),(4,5)),6),(7,(8,9))),(10,((((12,(13,16)),17),15),(14,18)))),11,19); 1
(((((((1,2),3),(4,5)),6),(7,(8,9))),(10,((((12,13),(16,17)),15),(14,18)))),11,19); 1
(((((((1,2),3),(4,5)),6),(7,(8,9))),(10,((((12,16),(13,(14,18))),17),15))),11,19); 1
(((((((1,2),3),(4,5)),6),(7,(8,9))),(10,(((12,(14,18)),15),((13,16),17)))),11,19); 1
(((((((1,2),3),(4,5)),6),(7,(8,9))),(10,(((12,15),((13,16),17)),(14,18)))),11,19); 1
(((((((1,2),3),(4,5)),6),10),((7,(8,9)),(((((12,13),16),17),15),(14,18)))),11,19); 1
(((((((1,2),3),(4,5)),6),10),((7,(8,9)),((((12,(13,16)),17),15),(14,18)))),11,19); 1
(((((((1,2),3),(4,5)),6),10),((7,(8,9)),((((12,15),16),(13,17)),(14,18)))),11,19); 1
(((((((1,2),3),(4,5)),6),10),((7,(8,9)),(((12,(13,16)),((14,18),17)),15))),11,19); 1
(((((((1,2),3),(4,5)),6),10),((7,(8,9)),(((12,15),((13,17),16)),(14,18)))),11,19); 1
(((((((1,2),3),(4,5)),6),10),((7,(8,9)),(((12,15),(13,(16,17))),(14,18)))),11,19); 1
(((((((1,2),3),4),(5,6)),10),((7,(8,9)),((((12,(14,18)),16),(13,17)),15))),11,19); 1
(((((((1,2),3),4),5),6),(((7,(8,9)),((((12,13),15),(16,17)),(14,18))),10)),11,19); 1
(((((((1,2),3),4),5),6),(((7,(8,9)),((((12,13),16),15),((14,18),17))),10)),11,19); 1
(((((((1,2),3),4),5),6),(((7,(8,9)),(((12,(13,16)),(15,17)),(14,18))),10)),11,19); 1
(((((((1,2),3),4),5),6),(((7,(8,9)),(((12,16),((13,17),15)),(14,18))),10)),11,19); 1
(((((((1,2),3),4),5),6),(((7,(8,9)),((12,(((13,16),17),15)),(14,18))),10)),11,19); 1
(((((((1,2),3),4),5),6),(((7,(8,9)),10),(((((12,(14,18)),15),16),17),13))),11,19); 1
(((((((1,2),3),4),5),6),(((7,(8,9)),10),((((12,13),(16,17)),15),(14,18)))),11,19); 1
(((((((1,2),3),4),5),6),(((7,(8,9)),10),((((12,14),15),(13,(17,18))),16))),11,19); 1
(((((((1,2),3),4),5),6),(((7,(8,9)),10),(((12,16),((13,17),15)),(14,18)))),11,19); 1
(((((((1,2),3),4),5),6),(((7,(8,9)),10),((12,15),(((13,17),16),(14,18))))),11,19); 1
(((((((1,2),3),4),5),6),((7,(8,9)),(10,(((((12,16),13),17),15),(14,18))))),11,19); 1
(((((((1,2),3),4),5),6),((7,(8,9)),(10,((((12,15),(14,18)),17),(13,16))))),11,19); 1
(((((((1,2),3),4),5),6),((7,(8,9)),(10,(((12,(13,(16,17))),15),(14,18))))),11,19); 1
(((((((1,2),3),4),5),6),((7,(8,9)),(10,(((12,(13,17)),(15,16)),(14,18))))),11,19); 1
(((((((1,2),3),4),5),6),((7,(8,9)),(10,(((12,14),15),((13,16),(17,18)))))),11,19); 1
(((((((1,2),3),6),(4,5)),((7,(8,9)),(((12,(14,15)),(16,(17,18))),13))),10),11,19); 1
(((((((1,3),2),(4,5)),6),(((12,14),15),((13,(17,18)),16))),((7,(8,9)),10)),11,19); 1
(((((((1,3),2),(4,5)),6),(10,(((((12,16),13),17),15),(14,18)))),(7,(8,9))),11,19); 1
(((((((1,3),2),(4,5)),6),(7,(8,9))),(10,(((12,15),(13,(16,17))),(14,18)))),11,19); 1
(((((((1,3),2),(4,5)),6),10),((7,(8,9)),((((12,13),(16,17)),15),(14,18)))),11,19); 1
((((((1,(2,3)),(4,5)),6),((((12,(14,18)),(13,16)),17),15)),((7,(8,9)),10)),11,19); 1
((((((1,(2,3)),(4,5)),6),(((12,(14,18)),15),(13,(16,17)))),((7,(8,9)),10)),11,19); 1
((((((1,(2,3)),(4,5)),6),(((12,14),15),((13,17),(16,18)))),((7,(8,9)),10)),11,19); 1
((((((1,(2,3)),(4,5)),6),((7,(8,9)),(((((12,16),13),17),15),(14,18)))),10),11,19); 1
((((((1,(2,3)),(4,5)),6),((7,(8,9)),((((12,(13,16)),17),15),(14,18)))),10),11,19); 1
((((((1,(2,3)),(4,5)),6),((7,(8,9)),((((12,13),(16,17)),15),(14,18)))),10),11,19); 1
((((((1,(2,3)),(4,5)),6),((7,(8,9)),((((12,16),(15,17)),13),(14,18)))),10),11,19); 1
((((((1,(2,3)),(4,5)),6),((7,(8,9)),(((12,14),15),(13,(16,(17,18)))))),10),11,19); 1
((((((1,(2,3)),(4,5)),6),((7,(8,9)),10)),(((12,13),16),((14,18),(15,17)))),11,19); 1
((((((1,(2,3)),(4,5)),6),(10,((((12,(13,16)),17),15),(14,18)))),(7,(8,9))),11,19); 1
((((((1,(2,3)),(4,5)),6),(10,(((12,15),((13,16),17)),(14,18)))),(7,(8,9))),11,19); 1
((((((1,(2,3)),(4,5)),6),(10,((12,((13,(16,17)),15)),(14,18)))),(7,(8,9))),11,19); 1
((((((1,(2,3)),(4,5)),6),(7,(8,9))),(10,((((12,(13,16)),15),17),(14,18)))),11,19); 1
((((((1,(2,3)),(4,5)),6),(7,(8,9))),(10,(((12,14),15),(((13,18),16),17)))),11,19); 1
((((((1,(2,3)),(4,5)),6),(7,(8,9))),(10,(((12,15),((13,17),16)),(14,18)))),11,19); 1
((((((1,(2,3)),(4,5)),6),10),((7,(8,9)),((((12,16),(13,17)),15),(14,18)))),11,19); 1
((((((1,(2,3)),4),(5,6)),((7,(8,9)),((((12,15),16),13),((14,18),17)))),10),11,19); 1
((((((1,(2,3)),4),(5,6)),10),((7,(8,9)),(((12,14),15),(13,((16,18),17))))),11,19); 1
((((((1,(2,3)),4),5),6),(((7,(8,9)),(((12,15),(14,18)),((13,17),16))),10)),11,19); 1
((((((1,(2,3)),4),5),6),(((7,(8,9)),10),(((12,(13,(16,17))),15),(14,18)))),11,19); 1
((((((1,(2,3)),4),5),6),(((7,(8,9)),10),((12,15),((13,(16,17)),(14,18))))),11,19); 1
((((((1,(2,3)),4),5),6),((7,(8,9)),(10,(((((12,16),15),13),17),(14,18))))),11,19); 1
((((((1,(2,3)),4),5),6),((7,(8,9)),(10,(((12,(13,16)),(15,17)),(14,18))))),11,19); 1
((((((1,(2,3)),4),5),6),((7,(8,9)),(10,(((12,14),15),(((13,18),17),16))))),11,19); 1
((((((1,2),3),(4,5)),6),(((7,(8,9)),((((12,13),(16,17)),15),(14,18))),10)),11,19); 1
((((((1,2),3),(4,5)),6),(((7,(8,9)),((((12,14),15),(13,16)),(17,18))),10)),11,19); 1
((((((1,2),3),(4,5)),6),(((7,(8,9)),((((12,16),(15,17)),13),(14,18))),10)),11,19); 1
((((((1,2),3),(4,5)),6),(((7,(8,9)),((12,((13,(16,17)),15)),(14,18))),10)),11,19); 1
((((((1,2),3),(4,5)),6),(((7,(8,9)),10),(((((12,16),13),17),(14,18)),15))),11,19); 1
((((((1,2),3),(4,5)),6),(((7,(8,9)),10),(((((12,16),17),13),(14,18)),15))),11,19); 1
((((((1,2),3),(4,5)),6),(((7,(8,9)),10),(((12,14),15),(((13,17),18),16)))),11,19); 1
((((((1,2),3),(4,5)),6),(((7,(8,9)),10),(((12,15),(13,(16,17))),(14,18)))),11,19); 1
((((((1,2),3),(4,5)),6),(((7,(8,9)),10),((12,(14,18)),(((13,16),17),15)))),11,19); 1
((((((1,2),3),(4,5)),6),((7,(8,9)),(10,(((((12,16),17),13),15),(14,18))))),11,19); 1
((((((1,2),3),(4,5)),6),((7,(8,9)),(10,((((12,(13,16)),(14,18)),17),15)))),11,19); 1
((((((1,2),3),(4,5)),6),((7,(8,9)),(10,((((12,(13,16)),15),17),(14,18))))),11,19); 1
((((((1,2),3),(4,5)),6),((7,(8,9)),(10,((((12,(16,17)),13),15),(14,18))))),11,19); 1
((((((1,2),3),(4,5)),6),((7,(8,9)),(10,((((12,16),13),17),((14,18),15))))),11,19); 1
((((((1,2),3),(4,5)),6),((7,(8,9)),(10,(((12,(14,18)),15),((13,17),16))))),11,19); 1
((((((1,2),3),(4,5)),6),((7,(8,9)),(10,(((12,14),15),((13,(17,18)),16))))),11,19); 1
((((((1,2),3),(4,5)),6),((7,(8,9)),(10,(((12,15),((13,16),17)),(14,18))))),11,19); 1
((((((1,2),3),(4,5)),6),((7,(8,9)),(10,(((12,15),(13,17)),((14,18),16))))),11,19); 1
((((((1,2),3),(4,5)),6),((7,(8,9)),(10,((12,(((13,16),17),15)),(14,18))))),11,19); 1
((((((1,2),3),(4,5)),6),((7,(8,9)),(10,((12,((13,(16,17)),15)),(14,18))))),11,19); 1
((((((1,2),3),4),(5,6)),(((7,(8,9)),10),(((12,14),15),((13,(16,18)),17)))),11,19); 1
((((((1,2),3),4),(5,6)),((7,(8,9)),(10,(((12,15),((13,16),17)),(14,18))))),11,19); 1
((((((1,3),2),(4,5)),6),(((7,(8,9)),10),(((((12,13),16),17),15),(14,18)))),11,19); 1
((((((1,3),2),(4,5)),6),(((7,(8,9)),10),(((12,14),15),(((13,17),18),16)))),11,19); 1
((((((1,3),2),(4,5)),6),((7,(8,9)),(10,(((((12,16),17),13),(14,18)),15)))),11,19); 1
((((((1,3),2),(4,5)),6),((7,(8,9)),(10,(((12,14),15),((13,17),(16,18)))))),11,19); 1
(((((1,(2,3)),(4,5)),6),(((7,(8,9)),((((12,13),17),15),((14,18),16))),10)),11,19); 1
(((((1,(2,3)),(4,5)),6),(((7,(8,9)),((12,(13,((15,16),17))),(14,18))),10)),11,19); 1
(((((1,(2,3)),(4,5)),6),(((7,(8,9)),10),((((12,13),(16,17)),15),(14,18)))),11,19); 1
(((((1,(2,3)),(4,5)),6),(((7,(8,9)),10),((((12,15),(13,17)),16),(14,18)))),11,19); 1
(((((1,(2,3)),(4,5)),6),(((7,(8,9)),10),(((12,14),15),((13,17),(16,18))))),11,19); 1
(((((1,(2,3)),(4,5)),6),(((7,(8,9)),10),(((12,15),(13,(16,17))),(14,18)))),11,19); 1
(((((1,(2,3)),(4,5)),6),(((7,(8,9)),10),((12,(((13,16),17),15)),(14,18)))),11,19); 1
(((((1,(2,3)),(4,5)),6),(((7,(8,9)),10),((12,13),((14,18),(15,(16,17)))))),11,19); 1
(((((1,(2,3)),(4,5)),6),((7,(8,9)),(10,((((12,(13,16)),17),15),(14,18))))),11,19); 1
(((((1,(2,3)),(4,5)),6),((7,(8,9)),(10,(((12,14),15),((13,17),(16,18)))))),11,19); 1
(((((1,(2,3)),(4,5)),6),((7,(8,9)),(10,((12,(((13,16),17),15)),(14,18))))),11,19); 1
(((((1,(2,3)),(4,5)),6),((7,(8,9)),(10,((12,15),(((13,17),16),(14,18)))))),11,19); 1
(((((1,(2,3)),4),(5,6)),(((7,(8,9)),((((12,16),(13,17)),15),(14,18))),10)),11,19); 1
(((((1,(2,3)),4),(5,6)),(((7,(8,9)),10),(((12,15),((13,16),17)),(14,18)))),11,19); 1
