# Supplementary material for: Phylogenomics and classification of Cactaceae based on hundreds of nuclear genes
Source: Plant Syst Evol. 2025 Aug 11;311(5):28. doi: 10.1007/s00606-025-01948-z (PMC12339657; doi:10.1007/s00606-025-01948-z)
Supplement: Supplementary file 4 — Online Resource 4: Containing alignments and RAxML gene trees for all included loci and all phylogenetic datasets (ZIP 10372 KB) [file 606_2025_1948_MOESM4_ESM.zip › de Vos et al_ESM_4/ESM_data_bucky/6295_consensus.mafft.fastabuckytrees_pruned.t]

#NEXUS
[ID: 4513032012]
[Param: tree]
begin trees;
translate
1 0_Anacampserotaceae_P9315,
2 0_Anacampserotaceae_P9319,
3 0_Anacampserotaceae_P9321,
4 1a_Pereskioideae-Leu_P4619,
5 1b_Pereskioideae-ss_P4637,
6 1b_Pereskioideae-ss_S7212,
7 2a_Opuntioideae-Opuntieae_P4585,
8 2b_Opuntioideae-Cylindropuntieae_P9253,
9 2c_Opuntioideae-Pterocacteae_P4571,
10 3_Maihuenioideae_S5849,
11 4_Blossfeldioideae_P8439,
12 5a_Cactoideae-Lymanbensonieae_P9185,
13 5b_Cactoideae-Copiapoeae_P8881,
14 5c_Cactoideae-Cacteae_P9261,
15 5d_Cactoideae-Phyllocacteae_P9255,
16 5e_Cactoideae-Fraileeae_P9233,
17 5f_Cactoideae-Rhipsalideae_P4563,
18 5g_Cactoideae-Notocacteae_P5169,
19 5h_Cactoideae-Cereeae_P9183;
tree gen.0 = [&U] (15:0.01441928,((19:0.0099068172,12:0.005800566):0.003039335,(14:0.028716456,(((18:0.013161329,(11:0.01112452,(17:0.01269450935,(((7:0.011953059,9:0.007314152):0.00186537,8:0.031852297):0.01362737,(5:0.01217729,(((4:0.01381614,6:0.01619643):0.005638839,10:0.023253211):0.01435337,(1:0.01508991,(2:0.01679703,3:0.02795855):0.003223386):0.038946811):0.007238163):0.003133111):0.003793657):0.001336641):0.005211883):0.0007526308,16:0.01266335):0.0012819254,13:0.005076519):0.0016722701):0.007350532):0.00418159116);
tree gen.1 = [&U] ((((19:0.0053456429,12:0.009886149):0.0006567893,14:0.0154197017):0.0002567463,(((((5:0.01173315,(((3:0.03437467,2:0.02431491):0.007389718,1:0.01645602):0.033977515,(10:0.035718194,(6:0.02541116,4:0.02456398):0.003001628):0.009970127):0.01334095):0.002886728,(8:0.031644666,(9:0.005021988,7:0.0065998778):0.006771103):0.01337292):0.006820708,11:0.009049516):0.002455693,17:0.018018616):0.004399982,((18:0.0113235763,16:0.02374129):0.004514633,13:0.009170414):2.058918e-05):0.00909659):0.00523801112,15:0.014092842);
tree gen.2 = [&U] (((((16:0.01955462,18:0.0154708902):0.0002546631,13:0.006700315):0.002144194,((((5:0.01021085,(((3:0.0194242,2:0.02396381):0.004022595,1:0.008376051):0.04596735,(10:0.0300975568,(6:0.01050888,4:0.02382409):0.004537878):0.005071835):0.015638):0.004146878,(8:0.029599033,(9:0.0091568566,7:0.0136782408):0.001285449):0.0141809):0.005960882,11:0.01123661):0.00127924,17:0.0197327206):0.003344629):0.0037089691,(14:0.0233172879,(12:0.01251802,19:0.0087738344):0.0005443603):0.0001928378):0.0055441314,15:0.008384266);
tree gen.3 = [&U] (15:0.007732262,((14:0.027052727,(12:0.015305682,(((((8:0.02090604,(7:0.013355956,9:0.0039949611):0.003685861):0.008018708,(5:0.01174152,(((4:0.01291182,6:0.01578277):0.007250388,10:0.027259562):0.00821153,((3:0.02275787,2:0.01666741):0.001349602,1:0.02190728):0.035170644):0.007782212):0.002338729):0.008572282,11:0.01004459):0.0009097419,17:0.0286783185):0.004091905,((16:0.02020851,13:0.003183962):0.001943583,18:0.0209741):5.961299e-05):0.003518531):5.907115e-05):5.244282e-05,19:0.01235895187):0.0103771823);
tree gen.4 = [&U] ((((17:0.022964737,((((7:0.014312523,9:0.0126239277):0.00285483,8:0.025178039):0.01455654,(5:0.006252117,(((3:0.02321999,2:0.01351302):0.006112015,1:0.01518273):0.038759059,(10:0.0346380017,(6:0.009531856,4:0.02794557):0.005590604):0.006771876):0.007853491):0.004676589):0.00915758,11:0.008550879):0.003324138):0.003708892,((13:0.009318748,16:0.01516035):0.0003966028,18:0.010502462):0.001288317):0.0021923847,((19:0.0066098956,12:0.008886146):0.003416639,14:0.02075731006):0.001000617):0.006147803,15:0.015768311);
tree gen.5 = [&U] (15:0.01668232,(14:0.0247556892,((19:0.0106325007,12:0.005783193):0.0005515563,(18:0.01084928,((13:0.003018075,16:0.01952627):0.00175806,((((((1:0.02173655,(2:0.01635659,3:0.03741738):0.001351087):0.044779921,(10:0.021736534,(4:0.02031672,6:0.008396092):0.00671592):0.00438841):0.01077374,5:0.009581683):0.002087779,(8:0.022781407,(9:0.0113778148,7:0.011544838):0.003156105):0.01303344):0.006976636,17:0.0232066918):0.00305853,11:0.008819842):0.003577401):6.000386e-05):0.0012093975):0.004800825):0.0063691877);
tree gen.6 = [&U] (15:0.008730297,(12:0.0118677942,((14:0.026660584,(13:0.004501735,((18:0.023503589,16:0.01957883):1.886619e-06,(17:0.0100506048,(11:0.01090001,(((((3:0.02380381,2:0.02305302):0.003476526,1:0.02070286):0.033284705,((4:0.01641701,6:0.01576656):0.003919324,10:0.0350814032):0.006232769):0.01376294,5:0.01427024):0.002584151,((7:0.01308111339,9:0.0109680435):0.0050801085,8:0.026606301):0.01197351):0.01448662):0.001081385):0.004331246):0.0005109889):0.003564208):0.0026605588,19:0.01156663565):0.002053949):0.002965577);
tree gen.7 = [&U] (15:0.01320802,(((((13:0.00485674,(17:0.0251354185,(11:0.008860777,(((((2:0.02373273,3:0.0279391):0.01030012,1:0.02277388):0.032783437,(10:0.031951669,(4:0.03151065,6:0.006906207):0.007763159):0.01339916):0.004308663,5:0.009850755):0.001980744,((7:0.0142380213,9:0.005526263):0.009464296,8:0.022076436):0.009557193):0.007065462):0.000226175):0.004653615):0.00210767,18:0.018985692):0.0007719809,16:0.01621133):0.0035808461,(14:0.028037052,19:0.0080669539):0.0008874859):0.0009388725,12:0.0076415):0.004844895);
tree gen.8 = [&U] (15:0.011100358,(((17:0.021190154,((((((2:0.01600716,1:0.01798577):0.004424472,3:0.02220555):0.04960532,((4:0.02014798,6:0.01347713):0.004788445,10:0.034701363):0.005917275):0.01831135,5:0.008802834):0.004274239,(8:0.02830948,(9:0.015299174,7:0.015265586):0.001635044):0.0218873):0.005612038,11:0.007446144):0.003431194):0.003972386,(13:0.006002659,(16:0.01298521,18:0.020437917):0.0008142769):0.000699269):0.005229134,(14:0.03435400873,(12:0.004631231,19:0.02190532586):0.0002423007):0.00409688246):0.0052817107);
tree gen.9 = [&U] (15:0.011442891,((13:0.01153778,(((17:0.023932809,((((((2:0.02074154,3:0.02978178):0.007688481,1:0.0215707):0.042713697,(10:0.03064936,(4:0.01851963,6:0.01420404):0.00414526):0.00801937):0.004270402,5:0.008859255):0.005730994,((9:0.0169141527,7:0.015580384):0.0035768214,8:0.024717252):0.01716977):0.006559927,11:0.00632076):0.003308588):0.006984074,18:0.0168472824):0.0003169052,16:0.02343071):0.000338435):0.0029579791,(14:0.0290779554,(19:0.01438419763,12:0.0105625):0.0008414665):0.0001384634):0.00697295);
tree gen.10 = [&U] ((((12:0.0147863067,19:0.0129920724):0.0023721473,(18:0.018763077,(13:0.009566764,(16:0.01788027,(11:0.0208391,(17:0.0226600782,(((9:0.0092407299,7:0.01351410381):0.00156109,8:0.031678534):0.009942099,(5:0.01142815,(((2:0.02718787,3:0.02089392):0.005517432,1:0.0267637):0.045500765,(10:0.020951242,(6:0.01102449,4:0.02520919):0.004499342):0.01525493):0.00318648):0.004736683):0.009033686):0.003874459):0.003338688):0.0020724371):0.007742907):0.003344405):0.0004213748,14:0.025471046):0.005766282,15:0.008235644);
tree gen.11 = [&U] (15:0.00991738,((((13:0.009248722,(16:0.02546097,18:0.018574406):0.001944816):0.001648559,((11:0.01923735,((((1:0.01342249,(2:0.02673655,3:0.03162141):0.00601328):0.037912874,(10:0.029325901,(4:0.02828667,6:0.01166585):0.003314711):0.01090898):0.009268868,5:0.01331092):0.00190991,(8:0.027587428,(7:0.015916981,9:0.0081214447):0.003006332):0.01574845):0.01012154):0.001932776,17:0.023005676):0.002399747):0.0038156296,14:0.0219228123):0.000365039,(12:0.006348135,19:0.0158010421):0.001450139):0.010311732);
tree gen.12 = [&U] (((((13:0.004360966,((18:0.017627556,(17:0.014400884,((((9:0.014460259,7:0.012740857):0.001031589,8:0.02889196):0.0147212,(((1:0.012594,(2:0.02279128,3:0.02477914):0.003260336):0.038850665,(10:0.02649573,(6:0.01449868,4:0.01999147):0.008207669):0.01631872):0.01219964,5:0.006502241):0.004473641):0.00462869,11:0.009890225):0.00276927):0.002935195):0.0005678964,16:0.01969763):0.0002752933):0.00097900253,14:0.0289874283):0.0001349862,19:0.006833341):0.002438965,12:0.008092471):0.0045342606,15:0.02417227);
tree gen.13 = [&U] (15:0.008697451,((((13:0.007714371,((11:0.01140969,((5:0.01164897,(((2:0.02583336,3:0.0290354):0.003338734,1:0.02418021):0.047633329,(10:0.028126326,(4:0.01611317,6:0.01167073):0.004815171):0.005471974):0.008560441):0.002301727,((9:0.007461558,7:0.019770639):0.00270403,8:0.021539839):0.01707221):0.006433667):0.002255844,17:0.0129604044):0.004170337):0.0007863353,(18:0.00640382,16:0.01890036):0.001755468):0.006201047,12:0.009805982):0.0012024733,(19:0.0116673569,14:0.025349251):0.004088703):0.0063407469);
tree gen.14 = [&U] (15:0.009258682,(((12:0.006858639,19:0.01107444722):0.0009334833,14:0.028282308):0.001141229,((18:0.013357728,16:0.02238231):5.328286e-05,(13:0.0073091,(11:0.01059507,(((5:0.01041849,(((2:0.01923092,3:0.03238523):0.005690102,1:0.02098043):0.036522622,(10:0.02932273,(4:0.02620474,6:0.006691326):0.009343094):0.007924392):0.02024089):0.002257046,((7:0.011934749,9:0.018357131):0.001606427,8:0.032710342):0.01690431):0.008975271,17:0.0224401775):0.001356477):0.003910078):0.00095706559):0.00118969):0.00850970487);
tree gen.15 = [&U] (15:0.00785232,(((12:0.0073104094,19:0.007101974):0.0004182179,14:0.027932297):0.001888269,((18:0.020773154,(13:0.00501524,(11:0.009141168,(((5:0.006702146,((1:0.01855632,(3:0.03185675,2:0.01715444):0.007204805):0.038952055,(10:0.037972605,(4:0.01798012,6:0.008494032):0.003083889):0.004798633):0.009236242):0.001548897,(8:0.02542441,(9:0.006080306,7:0.0102952131):0.005144941):0.01759691):0.009908391,17:0.0304012737):0.002139087):0.003646822):0.001765503):0.0004333294,16:0.03020795):0.0054917274):0.005333092);
tree gen.16 = [&U] (15:0.012460984,(19:0.0051822679,((((17:0.0183147665,((((9:0.0107981797,7:0.016696839):0.0005246043,8:0.034754238):0.01834837,((((2:0.03283937,3:0.02358397):0.003318606,1:0.009716704):0.041219356,((4:0.02572457,6:0.01176782):0.002103736,10:0.021920477):0.01082849):0.008630557,5:0.006792546):0.0003967434):0.007167834,11:0.01343912):0.002172529):0.002710185,(13:0.006561764,16:0.02878761):0.0001853484):0.0003803594,18:0.0146178046):0.004950267,(14:0.036525697,12:0.010107082):4.728341e-06):0.0002511159):0.00309719027);
tree gen.17 = [&U] (15:0.020630708,(((19:0.00827301439,(13:0.003380693,(18:0.021823981,((17:0.013666381,((((9:0.01291157077,7:0.018217015):0.0020545,8:0.026440363):0.01348879,((((2:0.01640807,3:0.02248322):0.009406961,1:0.01142348):0.04492662,((4:0.01962226,6:0.01373009):0.004387644,10:0.02717489331):0.004748086):0.01167885,5:0.009043003):0.0006097468):0.005948505,11:0.007050743):0.003024556):0.0008605858,16:0.01525115):0.0011499257):3.496703e-05):0.0041465803):0.0006915118,12:0.015961944):0.0006873615,14:0.035511653):0.004286328);
tree gen.18 = [&U] (15:0.011445336,((((13:0.006712459,((16:0.02159496,18:0.012053088):0.001712645,((((5:0.01072418,(8:0.023898189,(9:0.014907573,7:0.013979084):0.001569777):0.01196525):0.003242787,(((3:0.02487394,2:0.02572356):0.006352798,1:0.01833933):0.031756043,(10:0.0393355255,(4:0.02882879,6:0.00913212):0.009480028):0.009562716):0.008189378):0.006437052,17:0.0169491096):0.0004069624,11:0.0258927):0.002574974):0.0009324916):0.003420737,19:0.0083216401):0.001796457,12:0.011397273):2.145193e-05,14:0.0327788772):0.0081073627);
tree gen.19 = [&U] (15:0.014351124,(12:0.0086858497,((19:0.0089933269,(((16:0.01844779,13:0.004964829):5.713497e-05,(11:0.01738286,(17:0.0176689615,((8:0.0175205284,(7:0.0223871708,9:0.0099156568):0.002555671):0.01256,(((1:0.01759091,(2:0.01838714,3:0.02621278):0.002817255):0.035350789,((4:0.02571584,6:0.01041193):0.007570767,10:0.028668125):0.0106107):0.008249849,5:0.01155073):0.002437993):0.01155056):0.001516267):0.00125773):0.000643747,18:0.011735385):0.00410324):0.00120203,14:0.029225278):0.004551071):0.0036103811);
tree gen.20 = [&U] ((((((14:0.02695670233,(19:0.014436179,12:0.01390685):0.0008642883):0.00242702127,(17:0.021317719,(((8:0.018539943,(9:0.013611131,7:0.0149072743):0.0006155672):0.02425025,(5:0.008503218,((1:0.01542922,(3:0.02036037,2:0.02480554):0.008765113):0.032108756,(10:0.030779947,(4:0.02297398,6:0.01444857):0.005950963):0.01417073):0.01295718):0.002865674):0.007336121,11:0.01077808):0.003242099):0.001423343):0.0009453839,13:0.008591569):4.752424e-05,16:0.02143961):0.0009369517,18:0.020768062):0.003677868,15:0.007581658);
tree gen.21 = [&U] (((((16:0.02389162,13:0.005167595):0.0002083319,18:0.0133222562):0.001501561,((19:0.0028791005,14:0.032301155):0.000888532,12:0.007854205):0.0056001366):0.001684356,(17:0.024283606,(((8:0.037114613,(7:0.013799939,9:0.009555859):0.00224790214):0.01672494,(5:0.005946508,(((2:0.02040703,3:0.03016443):0.002499199,1:0.02135966):0.034747551,(10:0.02789455374,(4:0.02046712,6:0.0109854):0.007506898):0.008596224):0.006074313):0.004093771):0.004967688,11:0.01093797):0.001170937):0.00406366):0.00130857,15:0.007774906);
tree gen.22 = [&U] (15:0.013283753,(((14:0.0383146143,12:0.013968776):0.00214981035,19:0.0079382701):0.0004884322,((((11:0.005994837,(((7:0.0145028869,9:0.012655639):0.001922244,8:0.031179566):0.02154549,(((1:0.02130677,(2:0.01295352,3:0.02709542):0.007471916):0.03484578,((4:0.01538089,6:0.01880632):0.004343815,10:0.026910592):0.01235212):0.01013783,5:0.01246638):0.008903804):0.005796124):0.002321903,17:0.0269267967):0.004733058,(16:0.01543865,13:0.003506082):0.008453523):0.0003434905,18:0.011488985):0.003246062):0.00366174);
tree gen.23 = [&U] (15:0.011922121,(14:0.0326622953,((12:0.00829681,((16:0.02457241,(13:0.008683855,(((((7:0.0101213994,9:0.01159129):0.0034122398,8:0.0229567716):0.01530162,((((2:0.01748798,1:0.01794744):0.001335414,3:0.0248105):0.05046543,(10:0.0255562533,(6:0.007492372,4:0.01845543):0.008702775):0.00930382):0.01062387,5:0.007800392):0.00172103):0.01331833,11:0.01283001):0.001092684,17:0.0134363621):0.002568207):0.001353825):0.0007023176,18:0.025112435):0.0022784868):0.002828184,19:0.009624015):0.0010202626):0.0065658164);
tree gen.24 = [&U] (((16:0.01911034,((12:0.016617485,(14:0.027811972,19:0.01597966838):0.002430074):0.00082194886,(18:0.02725361,13:0.003245291):0.003250767):0.000170428):0.0009720763,(17:0.015496789,((((7:0.014310112,9:0.023491815):0.001306465,8:0.018764007):0.009571198,(5:0.008428962,(((3:0.02507632,2:0.02302969):0.002931682,1:0.01607266):0.04162665,((4:0.01281934,6:0.01323816):0.007896792,10:0.02905645):0.01407313):0.009767443):0.001987299):0.004447595,11:0.009358145):0.000479268):0.002751548):0.001608327,15:0.00906738);
tree gen.25 = [&U] (15:0.016673404,(((11:0.0138531,((8:0.025577434,(9:0.0144658,7:0.0144367685):0.002174518):0.007375774,((((2:0.0220249,3:0.02768649):0.004122851,1:0.01414813):0.042560013,(10:0.0292712993,(6:0.01231146,4:0.02101443):0.008158813):0.01093737):0.008936683,5:0.01038948):0.002053934):0.009685817):0.001101576,17:0.016603723):0.001704054,(((13:0.007377173,18:0.016557307):0.0007423739,16:0.02146059):0.000116514,((19:0.0096428928,12:0.01004044):0.0001717294,14:0.02885923737):0.0055224712):0.002431748):0.005573835);
tree gen.26 = [&U] ((((18:0.02028266,(13:0.004808873,(((((8:0.020602388,(7:0.0150373525,9:0.008197579):0.0004987852):0.01025101,(5:0.0042125,(((1:0.02687568,2:0.01924392):0.003186516,3:0.03054257):0.050284265,((4:0.01944946,6:0.01242984):0.008302942,10:0.02703222395):0.01009611):0.004932201):0.004698428):0.005708503,17:0.020135712):0.001459696,11:0.0126792):0.00446199,16:0.02187419):0.0004723954):0.001543351):0.006127804,(19:0.014919576,12:0.004770124):0.0003263553):0.001469268,14:0.032607107):0.00276241,15:0.014542327);
tree gen.27 = [&U] ((12:0.015283483,((((16:0.02315757,18:0.015075191):0.0005274121,13:0.002706468):0.0001945453,(17:0.0165848622,(((8:0.030667403,(9:0.010453549,7:0.011522174):0.001364586):0.01171496,(5:0.0139875,(((3:0.02412818,2:0.01690027):0.006883087,1:0.01095458):0.04282318,((4:0.02576029,6:0.01050305):0.005702622,10:0.029158456):0.007669422):0.01462537):0.00343354):0.006650433,11:0.006983373):0.002300252):0.00191079):0.005785116,(19:0.0115019415,14:0.0254139123):5.849061e-06):0.00038274336):0.004104863,15:0.011364206);
tree gen.28 = [&U] ((((19:0.007680965,12:0.01202132):0.0003373089,14:0.0311130582):0.0009280601,(((13:0.00498212,18:0.017499738):0.0002307892,(11:0.006373235,((((7:0.014949439,9:0.012001437):0.002760105,8:0.025893147):0.01290531,(5:0.01443352,((1:0.01411586,(2:0.01275571,3:0.03223404):0.003414095):0.048900326,((4:0.02300518,6:0.008394688):0.006163623,10:0.026426271):0.009036851):0.0165954):0.00557568):0.008080115,17:0.021405458):0.002324793):0.006393396):0.000610216,16:0.020065235):0.016156803):0.0055624711,15:0.01261767);
tree gen.29 = [&U] ((14:0.029615923,((12:0.01383052,19:0.0171882251):0.0002289469,(((13:0.005448673,16:0.01212608):0.0003227456,((11:0.009227149,((((1:0.02423597,(2:0.01972483,3:0.02069348):0.005403469):0.026969871,((4:0.02332174,6:0.01524219):0.005364521,10:0.036017107):0.007169794):0.00920547,5:0.008684124):0.001505338,((9:0.006799533,7:0.016301667):0.00106575008,8:0.020635768):0.01736914):0.008871783):0.0006161767,17:0.019698835):0.003633192):0.00134934105,18:0.012907583):0.00188298):8.2288e-05):0.0047786592,15:0.016645844);
tree gen.30 = [&U] ((((((13:0.005613791,(17:0.014114047,(((((1:0.01130183,(2:0.01975077,3:0.02154654):0.01083809):0.039164681,(10:0.030964211,(4:0.02303339,6:0.01053319):0.003612705):0.01258253):0.006196781,5:0.01192715):0.005144508,(8:0.022093046,(9:0.0110285853,7:0.0129906):0.003936093):0.01636852):0.002788419,11:0.006959607):0.00177317):0.002968753):0.0006059807,(18:0.019615179,16:0.01420054):0.00102039138):0.005231348,14:0.022060854):9.682131e-06,12:0.0143390985):0.0005128685,19:0.01284413939):0.0033133892,15:0.014063614);
tree gen.31 = [&U] ((19:0.007449919,((12:0.01260144,14:0.0278969875):0.0003323491,(16:0.02143247,(((17:0.020951398,((((7:0.012481584,9:0.014982575):0.002429986,8:0.032483733):0.0119653,(5:0.01154763,((1:0.02857665,(3:0.02231765,2:0.02354133):0.005239389):0.046149706,((4:0.02289767,6:0.01128783):0.007156158,10:0.0284156532):0.005244953):0.009299991):0.0006383136):0.003597051,11:0.01295951):0.0006096661):0.003840471,13:0.009411218):0.0001176557,18:0.017820974):0.0016671):0.002185745):0.0014097522):0.0051437171,15:0.013185841);
tree gen.32 = [&U] ((19:0.008653666,(14:0.03737939695,(12:0.00965287,(((((((7:0.011449029,9:0.013277566):0.0023617123,8:0.038626067):0.0136384,(5:0.01157838,(((3:0.02653491,2:0.02482272):0.002953815,1:0.02150291):0.03710041,((4:0.02103954,6:0.006717227):0.006376478,10:0.029455897):0.005547097):0.00980302):0.001217896):0.004351496,11:0.008259701):0.002402152,17:0.0206109842):0.002862402,13:0.004522215):0.001165594,(16:0.02673828,18:0.011504034):0.005417311):0.005104941):7.516764e-06):0.0003658013):0.0054046439,15:0.011903968);
tree gen.33 = [&U] (((((((((7:0.0114650204,9:0.0104123198):0.001980674,8:0.035435882):0.01259095,(5:0.01063641,(((2:0.02303183,3:0.02469273):0.001005042,1:0.01363821):0.043502087,((4:0.01445852,6:0.01189987):0.007029819,10:0.025387238):0.01363066):0.00573069):0.003601875):0.005766858,17:0.0189281666):0.001689845,11:0.007316423):0.009554263,(16:0.02365597,18:0.013857878):0.0002204266):0.0005315127,13:0.005626579):0.006884939,(14:0.033421173,(12:0.014015192,19:0.0179449066):0.00023682436):0.0009946514):0.0037603054,15:0.006823512);
tree gen.34 = [&U] ((((18:0.01583105,(16:0.01556613,13:0.00849134):0.0001400369):0.0002919564,((((8:0.018230957,(7:0.0119182871,9:0.006675139):0.0061056499):0.02082573,(5:0.005650832,(((2:0.02137138,3:0.03233023):0.001175572,1:0.01595816):0.043399601,(10:0.027360762,(6:0.01129326,4:0.02228795):0.004230603):0.009515445):0.01599405):0.0009960596):0.004745392,11:0.01152607):0.0004355041,17:0.016539954):0.002724009):0.0035278873,(12:0.014630431,(14:0.032700281,19:0.0080138157):0.0001802602):7.411442e-05):0.0090284291,15:0.016241526);
tree gen.35 = [&U] (15:0.01213067,(((14:0.023129588,12:0.009417416):0.0005499592,19:0.00888539):0.0008525021,((17:0.023453259,(((5:0.006964369,(((2:0.02066742,3:0.01824682):0.004465427,1:0.0226214):0.039420442,((4:0.02113717,6:0.01426746):0.002095132,10:0.037496178):0.008892719):0.01338802):0.004430963,((9:0.004638515,7:0.0154912314):0.00298424,8:0.032920025):0.01993126):0.00586976,11:0.01764681):0.002367772):0.0036325,(18:0.014570729,(16:0.01343508,13:0.004972011):0.00109962):0.0007962169):0.0018932898):0.0048772035);
tree gen.36 = [&U] (15:0.010357578,(((16:0.02218906,(18:0.020897383,((11:0.01517616,((5:0.005857694,((1:0.01523232,(3:0.0282093,2:0.02014533):0.008255046):0.028033737,(10:0.026135068,(6:0.006727405,4:0.02320598):0.008314438):0.006591363):0.01175847):0.002518733,((7:0.011032499,9:0.0088129901):0.002644378,8:0.033198457):0.01295929):0.01019653):0.002313338,17:0.0190483495):0.003254935):0.0003875106):0.0009055499,13:0.006858071):0.003647681,((12:0.009975953,14:0.020492846):0.00172406739,19:0.020586937):0.001030748):0.0049988487);
tree gen.37 = [&U] (((14:0.023655811,19:0.0085469002):0.0009863311,(12:0.006676643,(((((((1:0.01340674,(3:0.02970349,2:0.01866751):0.004082376):0.058672627,((4:0.01558922,6:0.0127841):0.003853722,10:0.030085046):0.00949532):0.005699292,5:0.0109852):0.0009817613,((7:0.0125075357,9:0.01152913):0.002603465,8:0.026496916):0.01436587):0.01018663,17:0.02154080646):0.000429483,11:0.006952641):0.004483146,(16:0.01050318,(13:0.005753063,18:0.016350337):0.001076801):0.000523578):0.008760847):0.0005693868):0.0074024719,15:0.012797963);
tree gen.38 = [&U] (((18:0.01040205,((16:0.02011328,13:0.003268922):0.0009926054,(((((9:0.0080662477,7:0.0067139155):0.002619827,8:0.028344415):0.01289259,((((2:0.02488426,3:0.02973018):0.004117969,1:0.02384568):0.030292064,(10:0.031807723,(4:0.02142693,6:0.01473449):0.003936154):0.00448014):0.009218787,5:0.00997726):0.001861675):0.007487329,11:0.008214142):0.005789037,17:0.022233501):0.003661511):0.0002174458):0.004190497,((14:0.028426541,12:0.012162262):0.0002891607,19:0.0137656871):0.0023250649):0.0029781647,15:0.011141864);
tree gen.39 = [&U] (((12:0.007270289,14:0.039841927):0.0008871849,(((13:0.002829403,16:0.0189988):0.001504782,(18:0.013414142,(((((9:0.009172208,7:0.014040962):0.0050157273,8:0.022387889):0.01936419,((((2:0.02608595,3:0.03550237):0.002928142,1:0.02054234):0.038731029,(10:0.026671553,(4:0.02754165,6:0.01653577):0.005733598):0.01261073):0.00882957,5:0.006513997):0.00332363):0.01350291,17:0.013557165):0.002890893,11:0.009557582):0.004210781):0.0008829701):0.0024033368,19:0.010018958):0.002342181):0.0048898403,15:0.009822069);
tree gen.40 = [&U] ((((12:0.01243139,19:0.0073457303):0.001110701,((18:0.015078572,(17:0.0158405051,((((7:0.0132006638,9:0.01171807522):0.0004854968,8:0.030126861):0.01376268,(((1:0.01344156,(2:0.02133846,3:0.02005384):0.004475232):0.045914405,(10:0.0197316014,(4:0.02594783,6:0.01286837):0.006891444):0.004373552):0.007560813,5:0.008496285):0.0004992185):0.0113609,11:0.01180763):0.004841732):0.004770955):0.000409875,(16:0.01791936,13:0.00488748):0.0008401326):0.0053303117):0.0001421767,14:0.0345639407):0.0030738536,15:0.010522919);
tree gen.41 = [&U] (15:0.018265535,(((14:0.024183015,12:0.0080685202):0.0008066775,19:0.009251363):0.002210592,(18:0.015723939,((13:0.008891767,16:0.01737297):0.0005030597,((((5:0.00849013,((1:0.01959063,(2:0.01970314,3:0.0241309):0.008382491):0.040341234,((4:0.01937187,6:0.009612283):0.00128042,10:0.02601834):0.01034036):0.01180459):0.002620461,((9:0.011837919,7:0.0125966599):0.001594984,8:0.020223352):0.01231921):0.005255003,17:0.0129767674):0.002256112,11:0.01486265):0.007558515):3.898656e-05):0.002175254):0.0037714885);
tree gen.42 = [&U] (15:0.005066643,(12:0.0123347239,(14:0.02384182902,(19:0.0088456135,(((18:0.014492267,13:0.0058814452):0.001467887,16:0.02691676):0.0001703376,((((5:0.01366537,((1:0.02289114,(2:0.01827095,3:0.02721193):0.002993749):0.039931706,((4:0.02792473,6:0.007309958):0.009959868,10:0.034501498):0.006628238):0.007818252):0.003473809,(8:0.017363899,(9:0.0112341086,7:0.012743172):0.0008184941):0.01542229):0.008315981,11:0.01034435):0.003244057,17:0.01860078):0.003156979):0.005259717):0.0003702624):2.814371e-06):0.00502571);
tree gen.43 = [&U] ((((((18:0.018697706,16:0.01804821):0.005381226,((17:0.0163487741,((((9:0.0092975724,7:0.016233101):0.004527978,8:0.023402792):0.01248256,(5:0.009550524,(((3:0.0316421,2:0.02104408):0.0009392639,1:0.01714568):0.031754876,(10:0.022983969,(4:0.02314879,6:0.01072884):0.004222445):0.006083887):0.006763509):0.004482906):0.005864697,11:0.00501775):0.002440639):0.00388987,13:0.009176534):0.001464143):0.001319381,12:0.013244271):0.001786374,14:0.0274938787):0.0002348215,19:0.0109238373):0.001979522136,15:0.010744986);
tree gen.44 = [&U] (((((16:0.009655973,18:0.013925604):0.002536568,(17:0.025840964,((((7:0.011471121,9:0.0096033522):0.003597167,8:0.02544253):0.009049628,(5:0.01028118,(((3:0.01753376,2:0.02408902):0.006727505,1:0.01634234):0.053973599,(10:0.034604157,(4:0.02638073,6:0.01109955):0.0114192):0.008103767):0.007004212):0.00171793):0.003011589,11:0.007625596):0.001337303):0.004779428):0.0003730105,13:0.01160524):0.002146991,(12:0.008528622,(19:0.0174994141,14:0.032705682):0.0006157844):0.0006929888):0.0040407686,15:0.009222299);
tree gen.45 = [&U] (((13:0.008798278,((16:0.0131684,18:0.0160540419):2.840553e-05,((((((1:0.0211523,(3:0.02775001,2:0.02323978):0.0045906):0.04148272,((4:0.0178921,6:0.01288462):0.002016853,10:0.024394118):0.006153142):0.01882511,5:0.009205219):0.0006245181,((7:0.0205693405,9:0.008430505):0.002266541,8:0.016860824):0.01544638):0.008600584,11:0.007814898):0.00345354,17:0.022275169):0.002224394):0.0008665383):0.0032581245,(12:0.010076541,(14:0.0369048761,19:0.0089972001):0.0009937673):0.0025456535):0.0046004996,15:0.00823496);
tree gen.46 = [&U] ((((18:0.016028568,(13:0.002864754,((11:0.009984709,((((((1:0.01510977,3:0.03105497):0.00663344,2:0.02906702):0.042478344,((4:0.02075685,6:0.01076718):0.003577409,10:0.023654228):0.01243452):0.008004046,5:0.009598731):0.002387167,((7:0.01389413,9:0.009473228):0.001864996,8:0.021349799):0.01950252):0.01048874,17:0.013511718):0.0008144897):0.005951449,16:0.0205263757):0.001506413):0.002809367):0.0029649336,12:0.01594113):0.001246021,(19:0.01065001461,14:0.0289481931):0.001670825):0.0039466617,15:0.010408199);
tree gen.47 = [&U] (((19:0.014341858,14:0.02505414754):8.272238e-05,((16:0.02744961,((18:0.021575887,13:0.005068103):0.0002652301,(((((7:0.0151783054,9:0.010983927):0.00132353,8:0.021549462):0.01392012,(5:0.009904138,((1:0.0178347,(2:0.02427318,3:0.02768853):0.002805778):0.038856537,((4:0.01348848,6:0.009942963):0.001484074,10:0.02734658):0.006579818):0.007678495):0.00524874):0.007157462,11:0.01524162):0.0007146998,17:0.015708184):0.004525179):0.001170224):0.0072432937,12:0.00422698943):0.0006305114):0.0053551208,15:0.013212813);
tree gen.48 = [&U] (((((((17:0.018339002,((((9:0.0073075215,7:0.016921823):0.00202339,8:0.016874575):0.0124989,(5:0.008577914,(((1:0.02537135,2:0.02198834):0.002690136,3:0.03528534):0.038380501,((4:0.02263483,6:0.008113771):0.006417123,10:0.03175992527):0.003608922):0.007408016):0.000820869):0.008382912,11:0.008351328):0.001812591):0.006618577,(18:0.012112639,13:0.005221271):0.0004434341):0.0004702588,16:0.02701664):0.006923276,12:0.010101789):0.0009025221,14:0.013985752):0.0017174846,19:0.00754090238):0.0058865136,15:0.016808226);
tree gen.49 = [&U] ((19:0.01134854863,(((13:0.001810031,(18:0.019500224,(16:0.02824965,(17:0.019540157,(((8:0.029909477,(9:0.017701536,7:0.018127105):0.002751031):0.01502206,(5:0.009174571,(((3:0.02360541,2:0.02205796):0.004991784,1:0.01291006):0.046621942,((4:0.01682414,6:0.01139331):0.004622844,10:0.022421352):0.01078223):0.007363014):0.001670012):0.004011139,11:0.005507649):0.00403159):0.002152106):0.001296813):0.0006731234):0.004979,12:0.009896855):0.001204034,14:0.0387129699):0.003176508):0.007404581,15:0.015075124);
tree gen.50 = [&U] ((12:0.01009576,(19:0.0065094736,((((17:0.0105453875,((((9:0.0091408918,7:0.0120947316):0.002741518,8:0.016369115):0.01257462,(5:0.006642272,(((2:0.02342131,3:0.02545915):0.004778333,1:0.008063905):0.0317685,((4:0.02854507,6:0.01198039):0.004584491,10:0.0307880832):0.007220223):0.009655596):0.002250463):0.004010732,11:0.01116957):0.002226654):0.001222929682,13:0.01028111):0.0007647514,(18:0.012645185,16:0.007993819):0.002117203):0.0039845809,14:0.034226454):0.0006041943):4.816962e-05):0.0016957663,15:0.007577831);
tree gen.51 = [&U] ((((12:0.01121358,19:0.0112042928):0.0007388966,((16:0.02090267,((17:0.032980816,((((7:0.011963923,9:0.011778025):0.003084809,8:0.026858312):0.009389651,(5:0.01139984,(((3:0.02861864,2:0.02019135):0.004762157,1:0.01943521):0.046146796,((4:0.02152301,6:0.01312786):0.003420131,10:0.034495565):0.009002948):0.009646343):0.004719839):0.006633123,11:0.008327733):0.00404593):0.00602797,13:0.002370711):0.0016182509):0.001234099,18:0.015525141):0.00715771607):0.0007926248,14:0.026736969):0.00450757,15:0.017179079);
tree gen.52 = [&U] (15:0.012326138,(14:0.028882348,(((((11:0.01048421,((((9:0.0073641627,7:0.023089179):0.0041078434,8:0.026434977):0.01513667,(5:0.008733841,(((3:0.0254239,2:0.02991459):0.000179887,1:0.008418407):0.048975436,((4:0.02305774,6:0.006547608):0.004462766,10:0.026750773):0.00612891):0.01036676):0.004355574):0.007124477,17:0.017252427):0.001010527):0.00623999,(16:0.02154356,13:0.005264701):0.0009423866):0.002301673,18:0.015268639):0.002793047,19:0.009985355):0.0008322585,12:0.00664254374):0.0003167507):0.006348213);
tree gen.53 = [&U] (15:0.012586334,((19:0.0140469415,14:0.0344331212):0.0004412455,(12:0.0096540163,(18:0.017584575,((16:0.01198176,13:0.009471843):0.001310895,((((((1:0.01620812,(2:0.01819538,3:0.03066644):0.002163567):0.03800061,((4:0.02084855,6:0.01083942):0.008372402,10:0.021470486):0.009531302):0.01613855,5:0.011804):0.003430031,(8:0.023943862,(7:0.019355307,9:0.006655685):0.005939909):0.01468362):0.005210123,11:0.006862158):0.002916979,17:0.020468482):0.004412417):3.478264e-05):0.0011911378):7.652354e-05):0.002625632);
tree gen.54 = [&U] (15:0.012063373,(19:0.0088011466,((((18:0.008807817,16:0.02497548):0.001186747,13:0.006840252):0.0004930545,((((((1:0.01772434,(2:0.020932,3:0.03234941):0.01147637):0.04668542,((4:0.02166002,6:0.01459626):0.008223735,10:0.036286796):0.004286136):0.01306829,5:0.007797234):0.002513159,(8:0.021096432,(7:0.009835687,9:0.0098841764):8.994166e-05):0.0147766):0.004665328,11:0.01005008):0.0008608102,17:0.0204673752):0.002348394):0.002569647,(14:0.0323709586,12:0.0098820335):6.35185e-05):0.000697111):0.0026207973);
tree gen.55 = [&U] (15:0.012539269,((19:0.0112725931,12:0.005545843):0.0020696713,((18:0.015164182,((((((1:0.01959302,(2:0.01915762,3:0.02849885):0.005594879):0.03151076,((4:0.02470807,6:0.01161784):0.003236359,10:0.02638691071):0.007648629):0.01198153,5:0.01179945):0.006265678,(8:0.025394179,(9:0.0118979078,7:0.0152274153):0.001650681):0.01286507):0.006780822,(17:0.0183329499,11:0.01271757):0.0004526658):0.004128017,(13:0.005473725,16:0.02352796):3.570886e-05):0.0007235278):0.003703512,14:0.018817594):0.001813483):0.0045788463);
tree gen.56 = [&U] (((19:0.009960902,(12:0.009138045,14:0.0217323075):7.96238e-05):0.0052957624,((13:0.006188084,(((((5:0.01283421,(((4:0.01649776,6:0.01050027):0.007365294,10:0.034536027):0.006363604,(1:0.01149241,(3:0.02901674,2:0.02138082):0.006784463):0.040563643):0.01180817):0.004681298,((9:0.0069913848,7:0.02046112):0.002064789,8:0.023860075):0.01599699):0.006392334,11:0.007589103):0.001251528,17:0.025501277):0.003839238,18:0.015212957):8.253623e-06):0.001049679,16:0.01342733):0.002654219):0.0055598733,15:0.012061874);
tree gen.57 = [&U] ((((((17:0.0202701935,(((5:0.01026862,(((4:0.02067233,6:0.01374969):0.006561683,10:0.025142431):0.005615287,(3:0.0263502,(2:0.01734144,1:0.01167023):0.0005151222):0.049887798):0.01412524):0.004818645,((9:0.0066372,7:0.0115438555):0.0012298801,8:0.030726737):0.01252604):0.003836945,11:0.009234288):0.004644933):0.004220527,(13:0.003321693,16:0.01536557):0.0009813632):0.0008946873,18:0.013882538):0.0038164094,(12:0.015167374,14:0.0238181232):0.0006277331):0.0006576651,19:0.0101707474):0.0063805035,15:0.008808008);
tree gen.58 = [&U] (((((((16:0.01584947,18:0.0190574307):0.003146941,13:0.004071846):0.002772377,(17:0.022813602,(((5:0.0102583,(((4:0.02694455,6:0.01379601):0.00417304,10:0.034968476):0.009211796,((3:0.02632372,2:0.01694691):0.008046302,1:0.01274972):0.024193163):0.01367616):0.002275786,((9:0.0214389096,7:0.0095932353):0.006038368,8:0.02419359):0.01450828):0.009830939,11:0.01157112):0.001735601):0.00329276):0.001069956,14:0.0209940577):0.0011998231,19:0.01375636363):0.00150341725,12:0.01309453):0.002750613,15:0.015794104);
tree gen.59 = [&U] (((19:0.0070056128,(12:0.005892934,((13:0.003533512,(17:0.0185099188,(((5:0.02342334,(((4:0.02437484,6:0.01465704):0.007167367,10:0.03542459):0.01063078,((3:0.02476996,2:0.0202102):0.004909553,1:0.01472643):0.039244929):0.007765533):0.003193123,((7:0.013650995,9:0.0129767075):0.002399205,8:0.023688146):0.01055815):0.005313197,11:0.01377382):0.004593801):0.004472066):0.0003636883,(16:0.01436498,18:0.017288715):0.0009306439):0.004990974):0.0007756784):0.002307101,14:0.0260448219):0.0042305851,15:0.016452447);
tree gen.60 = [&U] (((18:0.0140853,((13:0.007448561,(11:0.00930949,(17:0.012420756,(((((3:0.02704519,2:0.02190325):0.003620918,1:0.01925707):0.054434873,(10:0.02387401,(6:0.007340711,4:0.01907881):0.003543092):0.006340291):0.007241778,5:0.01463374):0.002021545,(8:0.0297081,(9:0.0084511546,7:0.0111153478):0.0013901977):0.014923297):0.0060099):0.003488223):0.008127948):0.003670229,16:0.02361135):0.003593076):0.008145668,((19:0.01068282252,12:0.01090013):0.0005627038,14:0.01804828):0.0004576297):0.0037384462,15:0.012412759);
tree gen.61 = [&U] (((12:0.011255034,(((17:0.01487618272,(11:0.01162819,(((((3:0.02499429,2:0.01958072):0.005029752,1:0.02204508):0.04472264,(10:0.035662697,(6:0.008573913,4:0.03293931):0.005856793):0.00416644):0.009819558,5:0.009830938):0.002724019,((7:0.0119215819,9:0.00832904494):0.004194887,8:0.02125755):0.01137427):0.008961569):0.002229559):0.004420064,(18:0.021315948,16:0.02510924):0.001986525):7.313578e-05,13:0.005896042):0.001341592):0.0005484432,(19:0.0091004188,14:0.0359383508):0.0006146894):0.001775103,15:0.008639282);
tree gen.62 = [&U] (((((13:0.009189022,(17:0.018038152,(((8:0.025779169,(7:0.0098360383,9:0.00754984):0.0007574577):0.01294951,(5:0.008447233,((10:0.036895471,(4:0.0172712,6:0.01142277):0.008500681):0.00624065,((3:0.0292036,2:0.02159178):0.00845197,1:0.0167285):0.04375472):0.007489073):0.00326251):0.006332788,11:0.009129168):0.002869233):0.002776615):0.000171856,18:0.018962345):0.003005107,16:0.0222768):0.004571878,((19:0.0085557567,12:0.009078932):0.002122363,14:0.0127816315):0.0043854775):0.0036772439,15:0.015001296);
tree gen.63 = [&U] (((19:0.0081298544,14:0.0248900603):0.001302734,(12:0.0083896397,((((((7:0.016510003,9:0.012166539):0.0049788158,8:0.0162966625):0.01253661,(5:0.01698051,((10:0.02407948,(4:0.01505032,6:0.01262704):0.006311948):0.005919913,((3:0.02933777,2:0.01657333):0.003467625,1:0.01765259):0.048345579):0.00751196):6.902102e-05):0.003821582,11:0.009714066):0.003710438,17:0.0228734998):0.003364232,(16:0.02199346,(18:0.01167178,13:0.00363114):0.001848217):0.0002782772):0.003440549):0.000932284):0.0027376559,15:0.013689337);
tree gen.64 = [&U] (((((13:0.005601745,(16:0.02240586,18:0.01235783):0.0010676946):0.0001525115,(((((9:0.007210875,7:0.018744207):0.008667194,8:0.024929028):0.01041114,(5:0.01699897,((10:0.02572151,(4:0.02181812,6:0.01216044):0.008146596):0.008822998,((2:0.019984,3:0.0239367):0.008295149,1:0.01803253):0.04361768):0.01143714):0.001912614):0.004609321,11:0.008943715):0.00108159,17:0.012641008):0.004875647):0.0029073799,12:0.01024437):0.001774418,(14:0.018959602,19:0.0056457018):0.001200846):0.0059055199,15:0.00976757);
tree gen.65 = [&U] (15:0.009428473,((12:0.01153449,19:0.007328603):0.0017868141,(14:0.0217536424,((16:0.0265006,(13:0.003081836,18:0.018682152):0.003793857):0.0002700055,((((8:0.017935582,(7:0.0139641793,9:0.00876277):0.0048147523):0.00843967,(5:0.007724921,(((1:0.02398498,2:0.03396376):0.0001206258,3:0.02873362):0.03740607,((4:0.02742971,6:0.016321):0.001470119,10:0.038759867):0.01298984):0.01278933):0.004168508):0.002043544,11:0.009514936):0.001943338,17:0.024093259):0.003126698):0.0028910866):0.0001557881):0.005912083);
tree gen.66 = [&U] ((((14:0.024427922,12:0.00840363899):0.0004943124,((18:0.01845204,(13:0.006022103,(11:0.008511563,(((((10:0.036155551,(4:0.02414677,6:0.008984433):0.009477815):0.006624106,((3:0.02609144,2:0.01695157):0.005033165,1:0.01472607):0.038058673):0.01015636,5:0.01118642):0.00414151,((9:0.0148053234,7:0.0138023257):0.0008864122,8:0.022632558):0.01593907):0.0110547,17:0.0179228017):0.001371421):0.005566247):0.0005885995):0.0001798024,16:0.02192589):0.0054961692):0.002075054,19:0.0093986753):0.00190351754,15:0.013301259);
tree gen.67 = [&U] (((((13:0.003549838,16:0.01295602):0.000618376,((11:0.01013297,17:0.018955995):3.038703e-05,((((10:0.033868453,(4:0.02364898,6:0.01387894):0.005622163):0.009310915,((3:0.02869272,2:0.02609031):0.00628582,1:0.01218603):0.044260612):0.008821093,5:0.01157187):0.001357389,(9:0.01363328,(7:0.0083397763,8:0.032479466):0.0019508401):0.0135877037):0.006592138):0.007878251):0.0008215871,18:0.017965686):0.0059374688,(14:0.0212411847,(12:0.011430974,19:0.01023872924):2.554327e-05):0.001500994):0.00216122,15:0.012016635);
tree gen.68 = [&U] (15:0.013791465,(19:0.0093372241,((12:0.011291443,(((16:0.02325135,13:0.004120056):0.004573792,(17:0.0208568429,(((8:0.043842297,(9:0.006791574,7:0.0109254065):0.0009508807):0.0185415,(5:0.007508013,((1:0.01410606,(3:0.02678936,2:0.02072446):0.002705007):0.041834295,((4:0.0212375,6:0.006833031):0.005640045,10:0.0280265947):0.01125865):0.01287411):0.003160377):0.005628829,11:0.007548105):0.0005259268):0.003775185):0.0003491184,18:0.011252433):0.001995345):0.001233781,14:0.024369415):0.0017108997):0.003026562);
tree gen.69 = [&U] (((12:0.01215858,19:0.0084798801):0.0003994704,((13:0.008209966,((18:0.012730541,16:0.02031452):0.0020229756,(17:0.024104985,(((8:0.019442797,(7:0.00771243544,9:0.0110066196):0.001634019):0.01773125,(((1:0.01277834,(2:0.01844407,3:0.02342009):0.001493287):0.047434385,((6:0.01714885,4:0.02276267):0.009401296,10:0.02808128):0.006969475):0.01091232,5:0.009019065):0.004032706):0.007226428,11:0.01118295):0.001475859):0.004341024):0.001528161):0.003828245,14:0.016714275):0.000494989715):0.0026566406,15:0.013365407);
tree gen.70 = [&U] (15:0.009360458,(((12:0.01180956,19:0.0123090974):0.0007242465,14:0.0239220868):0.001206163,(((13:0.006586564,16:0.0211092334):0.0008872185,(11:0.01024388,((((9:0.008479743,7:0.0097843108):0.0009746008,8:0.026618318):0.01752806,(5:0.007755554,((1:0.01470612,(3:0.02838698,2:0.02543488):0.001633711):0.04219773,((4:0.02780143,6:0.0076489):0.004093931,10:0.042752697):0.004669212):0.007842333):0.001656648):0.004835685,17:0.018404633):0.004481383):0.003111509):0.0001182408,18:0.016838274):0.0046949717):0.003782923);
tree gen.71 = [&U] (15:0.013554331,((((18:0.025023588,13:0.004965273):9.790027e-05,((17:0.020666286,((((9:0.013337317,7:0.0158361183):0.003615583,8:0.023397267):0.01409223,(5:0.008828155,(((3:0.03265595,2:0.01777456):0.004463152,1:0.02051921):0.046451976,((4:0.03434748,6:0.01148749):0.007317869,10:0.0250750397):0.01436516):0.01127336):0.002808481):0.007988117,11:0.007281881):0.002349355):0.003090459,16:0.02441312):0.0001425702):0.0055158023,12:0.01009654964):0.0005349309,(19:0.00621217375,14:0.034653096):0.001545512):0.0038986949);
tree gen.72 = [&U] (15:0.01067161,((14:0.0258559116,((((16:0.01420074,13:0.004353641):0.001827726,18:0.01192557):0.003853479,(17:0.0158241722,((((7:0.0165878114,9:0.0115163513):0.001229304,8:0.026509002):0.01440301,(5:0.006925053,(((3:0.02743625,2:0.02567601):0.003392172,1:0.02344312):0.04244771,((4:0.02355331,6:0.004906543):0.00586321,10:0.03393309):0.00901968):0.006786812):0.002160699):0.004985083,11:0.006969191):0.001607496):0.002333816):0.005931881,19:0.004503404018):0.0004228333):0.002006068,12:0.008487063):0.0061383879);
tree gen.73 = [&U] ((((14:0.0188073575,12:0.009088091):0.0009448456,(13:0.003201412,(16:0.02395079,(18:0.027562559,((((((1:0.01423538,(2:0.01908617,3:0.03084673):0.002771358):0.028667456,((4:0.02118741,6:0.008215982):0.00468004,10:0.034563576):0.008100779):0.01142857,5:0.007954457):0.003080561,((7:0.019252638,9:0.010726479):0.0016455626,8:0.025097212):0.01348803):0.003671001,11:0.01624956):0.003628764,17:0.0140260061):0.004419361):0.000146035):0.0008088254):0.003979168):0.0002214978,19:0.0055315912):0.0059193947,15:0.009617841);
tree gen.74 = [&U] ((19:0.0087320596,((((13:0.002356579,16:0.02467927):0.0009479257,((17:0.017915312,(((((1:0.01407882,(2:0.0166515,3:0.02874245):0.004301927):0.04681998,((4:0.01888531,6:0.008692602):0.004295348,10:0.030502579):0.01120408):0.01062079,5:0.007798041):0.002354829,((7:0.011381251,9:0.0143642671):0.0009552861,8:0.020743917):0.02035652):0.007872859,11:0.01214286):0.001952915):0.002645134,18:0.010245432):0.001410695):0.00150256,12:0.0102864625):9.169904e-05,14:0.022731096):9.029311e-06):0.0062903056,15:0.014079899);
tree gen.75 = [&U] (((((((18:0.015981827,16:0.02066962):2.251056e-05,(17:0.019230344,((((((2:0.02022948,3:0.02043845):0.006425797,1:0.02314025):0.04949007,(10:0.032810565,(4:0.02488506,6:0.01145109):0.003583029):0.01093028):0.007432524,5:0.00917252):0.002091147,((9:0.008286122,7:0.0103902306):0.0032105317,8:0.021449995):0.0136754):0.004030062,11:0.01339472):0.002794644):0.006681491):0.0005806292,13:0.006209721):0.0042988486,14:0.03901227):0.001450676,12:0.01027899):0.002005451,19:0.0045291437):0.0057691391,15:0.012755172);
tree gen.76 = [&U] (((((17:0.023656071,(((((1:0.02702345,(2:0.01591076,3:0.02032571):0.001919836):0.042244745,(10:0.0305245211,(6:0.01195443,4:0.01598915):0.003563229):0.003905563):0.01315466,5:0.007344487):0.002288155,((9:0.0081261692,7:0.016229733):0.00338906,8:0.022492645):0.007812959):0.008289652,11:0.00855128):0.004812216):0.006885803,((16:0.02703813,13:0.004637115):0.0009801738,18:0.015107403):0.0002104219):0.0019082073,(14:0.022916115,19:0.0114955891):0.001359314):0.003183375,12:0.0138285221):0.0021434104,15:0.012890168);
tree gen.77 = [&U] (15:0.01160533,(14:0.020117961,((12:0.007494597,19:0.0121581651):0.0003422215,(16:0.02366137,(((17:0.014966336,((((7:0.0110322767,9:0.006265647):0.001173057,8:0.028892131):0.01097853,((((3:0.01811972,2:0.02284633):0.002561343,1:0.00701431):0.059683798,((4:0.02271932,6:0.0101684):0.01316688,10:0.0329909358):0.00542633):0.007885865,5:0.01046088):0.0008742941):0.006281667,11:0.007145024):0.001687403):0.004303344,13:0.004784113):0.001826354,18:0.017086772):6.713707e-05):0.005010082):0.00264940942):0.0042101672);
tree gen.78 = [&U] (15:0.009525483,(14:0.02475980057,(((16:0.02518168,(((11:0.01244032,((((7:0.013903782,9:0.014296578):0.002164068,8:0.025690808):0.01348162,((((3:0.02599925,2:0.02363757):0.007346724,1:0.01870494):0.04022568,((4:0.02178757,6:0.009146867):0.00460586,10:0.038988581):0.01157757):0.01037021,5:0.01248494):0.005362594):0.01021823,17:0.028237446):0.008399274):0.002801075,18:0.0113145085):0.0004139587,13:0.005237259):0.0002360293):0.004465783,19:0.0142464768):0.001105049,12:0.020104442):0.003211379):0.002972755);
tree gen.79 = [&U] (((14:0.0263289407,(18:0.014925871,(16:0.013208,((((((((4:0.02111455,6:0.009641685):0.01069445,10:0.0244821857):0.005678129,((3:0.02927971,2:0.02347211):0.001224741,1:0.01834475):0.047674997):0.007956714,5:0.007297569):0.002433493,((9:0.010184686,7:0.01824011):0.001110995,8:0.016510008):0.01298703):0.008902908,17:0.013051192):0.001869075,11:0.01170619):0.003186885,13:0.003244832):0.0006447895):0.00129846655):0.005026116):0.0002883983,(12:0.011335901,19:0.0111967534):0.001171595):0.003302397,15:0.01661731);
tree gen.80 = [&U] ((((16:0.01816753,18:0.0122736707):0.000165146,((17:0.0125085841,(11:0.005243745,((((3:0.03122288,(2:0.01940727,1:0.01270932):0.001490992):0.02944086,(10:0.0246683445,(6:0.01458179,4:0.01572021):0.002873464):0.009562188):0.01491935,5:0.007468123):0.003825891,(8:0.019026946,(9:0.004864435,7:0.0135141129):0.003165031):0.01444124):0.002367608):0.002393157):0.005564631,13:0.004192626):0.0002057005):0.003827949,((19:0.0042046979,12:0.014767969):0.0004463782,14:0.019716896):0.0002285435):0.0021358919,15:0.013141665);
tree gen.81 = [&U] ((((((17:0.016542738,(((8:0.0206953391,(7:0.0123140574,9:0.0164497282):0.002974782):0.01572908,(5:0.01127166,(((4:0.01861003,6:0.01209247):0.009825591,10:0.0259373825):0.006050133,((2:0.01896016,3:0.03502429):0.01230032,1:0.01270118):0.040735552):0.01132054):0.006062636):0.005043106,11:0.01339334):0.00110422):0.0006845757,16:0.02240484):0.001659316,(18:0.019183961,13:0.006852911):0.0005538704):0.002070862,19:0.0218816751):0.0008330911,(12:0.0134284303,14:0.030726139):0.0001067085):0.0031852608,15:0.00572473);
tree gen.82 = [&U] (((18:0.011230968,((((((((1:0.02165513,(2:0.02551867,3:0.02491139):0.0001397296):0.05462818,(10:0.0339110071,(6:0.01019888,4:0.02415957):0.004580672):0.009055091):0.005975958,5:0.01057323):0.002782376,((9:0.008120878,7:0.01623141685):0.0051385584,8:0.029104849):0.01209955):0.00329796,17:0.0181047832):0.001738254,11:0.009508635):0.006282336,16:0.02962508):6.14455e-05,13:0.003559185):0.001492514):0.002613272,((12:0.009842521,19:0.0083679517):0.0011760866,14:0.01914243315):0.0005958736):0.0069262376,15:0.010192727);
tree gen.83 = [&U] ((14:0.03181441,(((((17:0.019097712,(((((1:0.01309844,(3:0.02191959,2:0.01649073):0.005970014):0.050346654,(10:0.03012763,(6:0.008798442,4:0.01563329):0.008600321):0.005579788):0.01012168,5:0.006053672):0.002526679,((7:0.015620102,9:0.0118962105):0.002046096,8:0.026999766):0.02097473):0.004172332,11:0.009506341):0.001813741):0.004421572,13:0.002125215):0.0025647173,18:0.012314424):0.001242111,16:0.01951168):0.00291897,(19:0.0105377075,12:0.01323896):0.0007813386):0.0004309639):0.004006126,15:0.010205121);
tree gen.84 = [&U] (15:0.012068782,(((18:0.017156472,(16:0.02284234,((11:0.01071825,(((8:0.024164971,(9:0.0093096847,7:0.017772702):0.001483515):0.012327,((((3:0.03756622,2:0.0240811):0.004828764,1:0.02126448):0.03772937,((4:0.02349693,6:0.009714309):0.005596013,10:0.028529537):0.009646265):0.01380309,5:0.008102685):0.004147574):0.007313424,17:0.018452764):0.004424266):0.004321833,13:0.008671172):0.0003713428):0.0005656467):0.003313988,19:0.0054809943):0.0008361426,(14:0.0293530428,12:0.009473213):0.00134082524):0.006130567);
tree gen.85 = [&U] ((19:0.0102897313,(((13:0.00523131,((16:0.01569518,18:0.018003062):0.0004647248,((17:0.021587536,(((((3:0.0268005,2:0.02016691):0.004655759,1:0.007607577):0.041717635,(10:0.0269367306,(6:0.009410971,4:0.02713443):0.004576984):0.01158436):0.01070238,5:0.008119702):0.004126103,((9:0.008826826,7:0.010368038):0.0005253492,8:0.03496495):0.01748939):0.007036452):0.002201998,11:0.007842866):0.005273787):0.0009759809):0.001260416,14:0.03177455678):0.0042419572,12:0.0056117782):0.0001876274):0.004294467,15:0.013292485);
tree gen.86 = [&U] (((13:0.007977014,((11:0.0109257,(17:0.0197037055,(((((3:0.02105353,2:0.02271237):0.01089884,1:0.008869727):0.04725843,(10:0.02931248,(6:0.008856912,4:0.02568634):0.004072291):0.01427102):0.01244728,5:0.01229486):0.006757673,(9:0.00576884,(8:0.0407571621,7:0.012625423):0.002528439):0.02379165562):0.005432151):0.0003823184):0.002977376,(18:0.015701593,16:0.01751269):0.0017705):0.001416037):0.005399383,((14:0.022823757,19:0.0111926495):0.001962354,12:0.01227275):0.001381814):0.00539465521,15:0.008410714);
tree gen.87 = [&U] ((((12:0.010974327,19:0.013284096):0.0007558166,14:0.028811937):0.0002117978,((18:0.017167045,(11:0.009786722,(17:0.020803564,(((((4:0.02551419,6:0.0114327):0.003546357,10:0.0253463371):0.007715908,((3:0.02588651,2:0.02499791):0.001333831,1:0.01140183):0.04398013):0.009089641,5:0.01250299):0.00240849,((7:0.0231055047,9:0.007505732):0.003221295,8:0.034028191):0.01362178):0.005639133):0.0007996967):0.00297668):0.001112378,(16:0.01900356,13:0.00959951):0.001921116):0.002937123):0.0053883432,15:0.004519545);
tree gen.88 = [&U] (((14:0.02240904387,19:0.011242746):0.00108261984,(12:0.0125729,(((((((((4:0.02485948,6:0.01003104):0.006847982,10:0.023106253):0.006211542,((3:0.0216364,2:0.0204456):0.002490959,1:0.01559466):0.037630307):0.01305102,5:0.009356708):0.00232965,(8:0.023080299,(9:0.0109622,7:0.0120184831):0.0051350998):0.01635941):0.01160123,11:0.01317447):0.002334997,17:0.018305898):0.002302481,13:0.007962908):0.0007212232,(16:0.0187311,18:0.012592831):0.0003913324):0.007844266):0.00166213):0.00968097728,15:0.016208033);
tree gen.89 = [&U] ((12:0.009984444,(((18:0.018814967,(13:0.007296711,(16:0.0221485,(((((((4:0.02624592,6:0.01435792):0.004452093,10:0.040133852):0.006054024,(1:0.01270243,(2:0.01942857,3:0.02065935):0.01118404):0.04039195):0.007791935,5:0.01894534):0.0007035981,(8:0.0277852584,(7:0.0129510207,9:0.009600291):0.00324416294):0.01321698):0.009668388,17:0.013179773):0.00344739,11:0.01137384):0.003636238):0.0006479535):0.001305807):0.002390834,19:0.0090544659):0.0006373525,14:0.023944991):0.0040116551):0.0032318969,15:0.009866588);
tree gen.90 = [&U] ((((14:0.025484136,19:0.0103610538):0.00152412,(13:0.007967632,((((((5:0.006819648,(((4:0.020328,6:0.01446287):0.006477284,10:0.0319026224):0.005645401,(1:0.01610119,(3:0.03668426,2:0.02297942):0.002184754):0.043707581):0.006678309):0.003273208,(8:0.047295162,(9:0.0091397355,7:0.020335122):0.0005405113):0.01231145):0.0138664,11:0.008782887):0.00455913,17:0.0169856115):0.002574936,16:0.02520268):0.0002394452,18:0.0130903563):0.0005344099):0.008174238):0.0004927881,12:0.0093147905):0.0029809443,15:0.008982797);
tree gen.91 = [&U] (((((11:0.006707642,(17:0.0165527874,((5:0.009828136,(((4:0.02584661,6:0.01218075):0.004222422,10:0.031460099):0.007103368,(1:0.008963918,(3:0.03069974,2:0.02403851):0.00291551):0.045632702):0.0124964):0.0007144768,(8:0.022338441,(7:0.01911541792,9:0.0131973314):0.002591155):0.01430848):0.01436494):0.003172116):0.00195601,((16:0.02280697,18:0.0125249933):0.0002744975,13:0.009698163):0.0002530913):0.01238259,19:0.017359344):0.0005519924,(12:0.0162784554,14:0.0229933047):0.0002970714):0.0035542808,15:0.016900402);
tree gen.92 = [&U] (((14:0.032703487,(12:0.010715757,19:0.00979069986):0.0028610438):0.003299695,(16:0.02337635,((13:0.00531524,18:0.019537661):0.001718274,(17:0.0181791314,(((5:0.01084341,(((4:0.0239842,6:0.007331915):0.003428412,10:0.028801037):0.01597229,(1:0.02410033,(3:0.0310116,2:0.0204845):0.0007920741):0.032961191):0.01838209):0.001328868,(8:0.021901873,(7:0.0111164365,9:0.0053862706):0.00185168042):0.01145274):0.005269291,11:0.01200619):0.005353984):0.001577467):0.0004764376):0.002430201):0.003764556,15:0.021460146);
tree gen.93 = [&U] (((12:0.018647921,19:0.01451729065):0.0003683872,(((((((((2:0.02991651,3:0.02096824):0.007498019,1:0.01748667):0.04000127,(10:0.035765583,(4:0.01961886,6:0.01259746):0.006920221):0.008508083):0.019909,5:0.009534705):0.004633367,(8:0.020336674,(7:0.0106353821,9:0.01069285):0.0016232634):0.01752929):0.01132806,11:0.007694233):0.002163479,17:0.01552619893):0.007429032,(18:0.011122417,(13:0.00210121,16:0.01502701):0.0005533654):0.0001172648):0.0050765395,14:0.036290857):0.0001116746):0.0024777195,15:0.007879132);
tree gen.94 = [&U] (((19:0.0097647352,(14:0.026324267,12:0.0155003247):3.921231e-05):0.0004193233,(13:0.005627534,((18:0.014322847,(17:0.0267580506,(((8:0.02481067,(7:0.010986829,9:0.0157484052):0.002089982):0.01722522,(5:0.01401967,(((3:0.02159518,2:0.02529128):0.0006089284,1:0.01702481):0.04126465,(10:0.047466486,(4:0.02141967,6:0.007850479):0.003033164):0.009914198):0.007755444):0.007387333):0.01187715,11:0.0140741):0.002359006):0.004215941):0.0010095479,16:0.02454173):0.0001098833):0.001690412):0.0062855494,15:0.0081299);
tree gen.95 = [&U] (((12:0.0119358998,(19:0.014165509,14:0.026910816):4.016412e-05):3.385352e-05,(((16:0.02221594,13:0.004195222):0.001180976,(11:0.01086832,(17:0.018777086,(((((4:0.02076471,6:0.01503606):0.00561727,10:0.0250936551):0.009089894,(1:0.01801951,(3:0.02508773,2:0.02089357):0.002374532):0.05531852):0.01149598,5:0.01083972):0.00198976,((9:0.010699021,7:0.0112810918):0.00159367,8:0.025279398):0.009621398):0.00841593):0.002917665):0.00231282):0.0007661204,18:0.011672665):0.001684351):0.00611329892,15:0.011791757);
tree gen.96 = [&U] (((19:0.01298276843,((((18:0.022089465,(17:0.022592797,(11:0.01027177,((8:0.0335040021,(9:0.0040373479,7:0.015496096):0.0032224665):0.01284687,(5:0.01228266,((3:0.02703565,(2:0.02163996,1:0.03077549):0.004566091):0.044972995,(10:0.0278502475,(4:0.02359405,6:0.01494755):0.005266892):0.009581411):0.004784261):0.003773421):0.007979717):0.00308318):0.004106739):0.001271661,16:0.01895715):0.001615617,13:0.006538094):0.0089179,14:0.0321477794):0.001100697):0.0001825611,12:0.0135433802):0.003229663,15:0.014135888);
tree gen.97 = [&U] ((12:0.009002476,(14:0.026885015,(19:0.0075683569,(((18:0.007841441,13:0.005856727):8.135924e-05,(((((9:0.006723497,7:0.0152111332):0.004489656,8:0.021288679):0.01337412,(5:0.004847322,(((4:0.01911898,6:0.01474993):0.003020559,10:0.025289777):0.008796044,((3:0.02332108,2:0.01935891):0.009360425,1:0.01506122):0.038181124):0.01198403):0.002536736):0.00543719,11:0.009573337):0.001278804,17:0.0140440384):0.007063663):0.0003399638,16:0.02038402):0.00439152423):0.000334391):0.001665074):0.0041281261,15:0.01189833);
tree gen.98 = [&U] (((19:0.0133829289,(14:0.03635910451,12:0.0134973519):0.003556274):0.001004848,(16:0.02270722,(((((7:0.0117861298,(8:0.0325898353,9:0.0075798608):0.000967384):0.01289413,(5:0.005508188,(((4:0.02196458,6:0.007855468):0.005248374,10:0.028301002):0.01141335,(1:0.02214819,(3:0.02984524,2:0.02740671):0.0005694191):0.04404866):0.007353808):0.001589679):0.00500777,11:0.009868889):0.001512766,17:0.013310972):0.003716394,(18:0.013332427,13:0.009075566):0.003130301):0.0005035059):0.0031669708):0.003643046,15:0.01236576);
tree gen.99 = [&U] ((((((17:0.027292657,(((5:0.007165185,(((2:0.02377051,3:0.02448769):0.003676282,1:0.01481988):0.031859183,(10:0.0313665659,(4:0.02609093,6:0.01297423):0.002607382):0.009356867):0.01012855):0.005560542,((9:0.0099521183,7:0.014323364):0.0001435184,8:0.0298452723):0.008814496):0.009895408,11:0.007045513):0.001240948):0.00458981,18:0.016603129):0.0031130488,13:0.005495286):4.08487e-06,16:0.02426927):0.0033611683,(14:0.0175579571,(19:0.005227889,12:0.01506228):0.0002649207):0.0002773748):0.0085730805,15:0.011569208);
tree gen.100 = [&U] (15:0.013962529,(14:0.0276630653,((12:0.01265746,19:0.0063739475):0.0025894588,(16:0.01649641,(18:0.009958946,(((((8:0.020083337,(9:0.013631478,7:0.011085647):0.002069522):0.01403067,((((2:0.02273581,3:0.03689341):0.003917624,1:0.01814704):0.042068941,((4:0.01863169,6:0.01507103):0.01083188,10:0.037601498):0.007885057):0.01376264,5:0.009225838):0.001106165):0.003794584,11:0.007463281):0.004820823,17:0.0174096677):0.005656303,13:0.00665817):0.0004056955):0.000118256):0.006200592):6.180558e-05):0.0060453105);
tree gen.101 = [&U] ((12:0.01394257993,((14:0.028396185,19:0.0202392701):0.0003940457,(16:0.02126802,((13:0.009074213,18:0.017072043):0.002233907,(11:0.007858623,(((8:0.0299053706,(9:0.005545583,7:0.01975522):0.005108547):0.009264533,(5:0.01562017,(((4:0.02291966,6:0.01275722):0.007419062,10:0.043017476):0.01285642,(1:0.03746685,(3:0.03308442,2:0.02086316):0.003163488):0.052472981):0.01459415):0.007577918):0.002436248,17:0.033336691):0.001154393):0.00764615):0.006756448):0.005393328):0.001299648):0.007300139,15:0.015089238);
tree gen.102 = [&U] ((((19:0.0077054979,14:0.0282837003):0.002088638,((16:0.01820576,(((((9:0.00995233,(8:0.031084857,7:0.014262927):0.002072249):0.01356658,(5:0.01016474,(((4:0.02009897,6:0.01182171):0.004376647,10:0.0219882032):0.007788477,(1:0.01390067,(3:0.01998432,2:0.0203213):0.005693119):0.044309139):0.00602685):0.003114027):0.005523026,11:0.01061034):0.003091005,17:0.022534725):0.002183319,13:0.006408065):4.609428e-05):0.0003923457,18:0.011528826):0.002190412):0.0007462314,12:0.007901101):0.0029250296,15:0.011294139);
tree gen.103 = [&U] ((14:0.025414109,(((16:0.0196943,(18:0.022423985,((((((7:0.011801575,9:0.010393053):0.001654988,8:0.024451428):0.01841461,(5:0.007905564,(((4:0.01980135,6:0.007920154):0.008384661,10:0.02477645):0.007932688,(1:0.01757039,(2:0.02158074,3:0.02318949):0.009133898):0.03908151):0.01143046):0.001459675):0.004403501,11:0.01108862):0.001263857,17:0.0166786157):0.006449366,13:0.008168712):0.000862997):0.0004237087):0.003025124,19:0.007868269):0.0001571387,12:0.01319031):0.0006934862):0.0073019991,15:0.016098527);
tree gen.104 = [&U] ((((16:0.01669862,(18:0.014213349,(((((5:0.008213501,((1:0.01174441,(3:0.03105253,2:0.02114726):1.284884e-05):0.04156807,(10:0.023483506,(6:0.01206425,4:0.0248674):0.006787852):0.008380756):0.004705933):0.002431028,((9:0.0152627116,7:0.0133338494):0.002173667,8:0.032843658):0.01194634):0.005170199,11:0.0132818):0.0006655361,17:0.025007924):0.003144201,13:0.009533454):0.0005584429):0.0005706398):0.005733865,19:0.012824224):0.0018640187,(14:0.032740806,12:0.0080422099):0.0003232104):0.003180072,15:0.008890228);
tree gen.105 = [&U] ((19:0.0080922085,((12:0.0117557649,(((18:0.015612183,13:0.008150655):2.584448e-05,16:0.02062086):0.0004089375,((((8:0.022591132,(9:0.01594718384,7:0.0132619902):0.002496391):0.008342751,(5:0.01202054,((10:0.03419594,(6:0.007342509,4:0.02211847):0.002331709):0.01349149,(1:0.01524328,(3:0.02611438,2:0.02355086):0.007395686):0.03270461):0.01058811):0.00108486):0.007032028,11:0.009570705):0.004638035,17:0.0198524418):0.005529064):0.004337245):0.0008461866,14:0.0351153865):0.00026979601):0.0017722997,15:0.00866521);
tree gen.106 = [&U] (((12:0.0126614033,14:0.0289565807):7.976578e-05,(19:0.0205407457,(18:0.012829049,(13:0.00427726,((17:0.022288396,(((9:0.0153725539,(8:0.03976716,7:0.022417302):0.002180709):0.01538899,(((1:0.01396279,(3:0.03421401,2:0.01909078):0.0008170564):0.038731484,((4:0.02431769,6:0.01198129):0.007436804,10:0.025843951):0.008812831):0.00532213,5:0.01020683):0.002328646):0.009464338,11:0.004797648):0.002153052):0.005484597,16:0.023982517):0.0006404125):0.001642565):0.004738887):0.0001423431):0.005976285,15:0.008396215);
tree gen.107 = [&U] ((((13:0.006566382,16:0.02337647):0.0008257233,(18:0.017193677,((((8:0.02468407,(9:0.0076401192,7:0.018038727):0.003351334):0.01413587,(5:0.01205028,(((4:0.02419368,6:0.01160296):0.002758299,10:0.029918943):0.00616726,((3:0.03054138,2:0.02004117):0.007168125,1:0.01496384):0.041466955):0.01394551):0.001399884):0.0139666,11:0.00859828):0.005197587,17:0.0186891786):0.005725256):0.0001564409):0.002989091,(14:0.027008456,(12:0.0170820134,19:0.008222736478):0.0008393288):0.0002740066):0.0072979177,15:0.013965266);
tree gen.108 = [&U] (((19:0.0171540545,(14:0.0245772326,(((((8:0.035082828,(9:0.013118572,7:0.0061375706):0.00379536):0.01689917,(5:0.01409646,(((4:0.02225862,6:0.01496661):0.006079465,10:0.033143827):0.009781574,((3:0.02559977,2:0.02400376):0.005066655,1:0.009089412):0.037383594):0.01028303):0.0034349):0.00313928,11:0.0123893):0.002685784,17:0.016089969):0.002826226,(13:0.00676636,(16:0.02387164,18:0.014950994):9.744925e-05):0.0001469707):0.0038740433):0.0007103694):0.000157564,12:0.017131961):0.004958726,15:0.008829419);
tree gen.109 = [&U] ((((16:0.01327077,13:0.002645179):0.0004741895,(18:0.016693935,(17:0.018897038,(11:0.008895143,(((7:0.0107273116,9:0.01228981):0.005721656,8:0.026011514):0.01790239,(5:0.008880382,(((4:0.01979481,6:0.01615739):0.005083737,10:0.028679114):0.01057615,((3:0.0252523,2:0.01639835):0.004490895,1:0.0259242):0.031369818):0.005879455):0.00508137):0.009713825):0.0002538348):0.00603061):0.001513668):0.003600947,(14:0.0255862056,(12:0.01487254,19:0.0074135841):0.0023449801):5.734786e-05):0.00577697164,15:0.013324891);
tree gen.110 = [&U] (((14:0.027333907,(19:0.0104865383,(((11:0.005451967,((((7:0.011449054,9:0.0094991562):0.002456,8:0.024111805):0.009260068,(5:0.00888836,(((4:0.01722017,6:0.01442116):0.008689621,10:0.04171334):0.008554031,(1:0.02711612,(3:0.02485314,2:0.0239195):0.0001980255):0.032317936):0.008548647):0.006241256):0.007049893,17:0.016450633):0.0009235636):0.007880652,(18:0.023258155,13:0.008649524):0.001258306):0.001228928,16:0.02249093):0.006328549):0.0009085283):0.002956878,12:0.0079579425):0.0046823691,15:0.007567426);
tree gen.111 = [&U] ((19:0.00583168333,(((((((((9:0.0108150384,7:0.016028521):0.001604688,8:0.024115691):0.01039097,(5:0.007497468,(((4:0.02028489,6:0.01779647):0.008494181,10:0.02461888096):0.00715746,(1:0.009552766,(2:0.02378551,3:0.02150953):0.005528169):0.040228104):0.002630711):0.002979259):0.006475618,11:0.009634834):0.004386586,17:0.024204424):0.007249994,13:0.005748024):7.867634e-05,(16:0.02398334,18:0.0093370974):0.003877611):0.001418174,12:0.01229517):0.001288408,14:0.017294677):0.0002298501):0.0101826248,15:0.009896988);
tree gen.112 = [&U] ((((19:0.01043835206,14:0.026155949):0.0002857182,12:0.0083306347):0.0062193386,((13:0.008956739,18:0.016531494):0.0010475,(16:0.02704156,(17:0.021524548,((((9:0.01028389,7:0.012399247):0.005744474,8:0.034718084):0.01004194,(5:0.009022308,((10:0.0314546383,(6:0.01461565,4:0.0228259):0.005874752):0.009881186,((2:0.0243708,3:0.02535281):0.005175815,1:0.0205954):0.05778317):0.009157555):0.004524348):0.006140577,11:0.0102866):0.008230525):0.003941282):0.0009353562):0.001799578):0.002663276,15:0.016191374);
tree gen.113 = [&U] ((((18:0.019655758,(13:0.005090564,16:0.01833173):0.002334633):0.0009167047,(19:0.0165736523,(12:0.0090123622,14:0.02414379):0.0006562516):0.005423192):0.001240375,(17:0.01908446,(((8:0.028898479,(9:0.008327311,7:0.0128859831):0.0052115915):0.007506813,(5:0.01217004,((10:0.032844026,(6:0.007549597,4:0.01396229):0.002999891):0.005283807,((2:0.0205596,3:0.03087976):0.008876959,1:0.008114991):0.040691767):0.01031993):0.001963217):0.006739121,11:0.006925021):0.003271197):0.003476197):0.0009724577,15:0.010093231);
tree gen.114 = [&U] ((14:0.023017591,(((((((((9:0.011978191,7:0.0134158385):0.001448485,8:0.032350615):0.01672566,(5:0.009951675,(((4:0.02266507,6:0.007850701):0.002845139,10:0.0345134502):0.01321366,(1:0.01179857,(3:0.03463972,2:0.02040181):0.007666201):0.043924332):0.007564039):0.007512706):0.008227421,11:0.01287653):0.003882218,17:0.020035881):0.003086531,(16:0.02115847,18:0.026094761):0.0003853667):0.005337509,13:0.004127325):0.003479182,12:0.014056438):0.001402195,19:0.0140339003):0.003079429):0.0038669978,15:0.017126479);
tree gen.115 = [&U] (((12:0.01005492,19:0.0158794918):0.001089274,(14:0.0344095646,(((16:0.02891593,13:0.007638905):0.0003927314,18:0.01826216):2.017291e-05,((((5:0.0113506,(((4:0.01733234,6:0.0119456):0.005957816,10:0.02971131573):0.00710268,(1:0.0167052,(3:0.02940151,2:0.01428716):0.01027825):0.03954749):0.01253387):0.005234735,((7:0.01477205503,9:0.009345276):0.001686854,8:0.0333620689):0.01303689):0.003416729,11:0.01047405):0.004534353,17:0.0195246553):0.006246562):0.0030584138):0.00032260742):0.004527384,15:0.011009942);
tree gen.116 = [&U] (((12:0.008772123,14:0.030330509):0.0010530547,(19:0.0099655427,((13:0.003283703,(17:0.018380488,(11:0.01060209,((8:0.025065342,(9:0.01080967,7:0.010021436):0.0108496991):0.01237319,((((2:0.02085649,3:0.02544055):0.00347246,1:0.01485466):0.031101933,((6:0.01566524,4:0.02866357):0.004566957,10:0.028353193):0.01156316):0.01801147,5:0.01156591):0.002668402):0.005805307):0.002983937):0.002530918):0.0006951514,(16:0.01857782,18:0.0142647836):0.0004507121):0.004499187):0.0004572878):0.00448837,15:0.015944831);
tree gen.117 = [&U] (((19:0.0036753752,((13:0.00249087,16:0.02516098):0.0002622799,(((11:0.008317039,(((((4:0.01627974,6:0.01100308):0.00825102,10:0.028481171):0.01467472,((2:0.02376849,3:0.02595181):0.007964469,1:0.01704774):0.031879111):0.006340168,5:0.01103983):0.00320189,(8:0.019308598,(9:0.0122974692,7:0.0153883254):0.001840607):0.01434789):0.003535978):0.002817587,17:0.0178279734):0.003769234,18:0.020019719):0.0006803309):0.00136858):0.0025698117,(14:0.021829184,12:0.013159305):1.269561e-05):0.00228004614,15:0.009894913);
tree gen.118 = [&U] ((((12:0.015985549,(((16:0.026938697,18:0.016357474):0.0005942564,13:0.004529059):0.0005015932,((17:0.014311767,((8:0.016039941,(7:0.0147978269,9:0.010382702):0.00090050931):0.01412212,(((3:0.03080193,(2:0.02551053,1:0.01177346):0.001274502):0.039971419,((6:0.01027401,4:0.02318169):0.007911914,10:0.032619302):0.009638208):0.006745605,5:0.01037037):0.003518534):0.006569265):0.003054533,11:0.00974357):0.002951665):0.004417854):0.0014325521,19:0.0053487102):0.0002714531,14:0.025136363):0.00101201559,15:0.021049999);
tree gen.119 = [&U] ((((18:0.01424276,(13:0.003709448,16:0.01780022):0.001648892):0.001223476,(17:0.015882236,(11:0.006259401,((8:0.021080371,(9:0.012302611,7:0.0162718864):0.001598224):0.01229488,(((2:0.02613443,(3:0.02210215,1:0.01473161):0.001386974):0.03972698,((6:0.009116316,4:0.01884262):0.004136426,10:0.031269808):0.007347462):0.01090192,5:0.01108636):0.001704632):0.004800502):0.002447988):0.004367216):0.0019881783,((14:0.020984931,12:0.005893914):0.0005161361,19:0.0114122345):0.0002891899):0.0055660443,15:0.015952991);
tree gen.120 = [&U] (((12:0.01111066,(14:0.022399908,((13:0.005281892,(16:0.01335039,18:0.018292605):0.0004921174):0.0001798142,(17:0.0182554853,(11:0.009720338,((((10:0.029485029,(4:0.01384854,6:0.006471301):0.007057403):0.01214558,(1:0.009472134,(3:0.02495973,2:0.02261922):0.005133653):0.027199592):0.00837538,5:0.01156675):0.006267779,((7:0.0090590491,9:0.0072791439):0.002061735,8:0.029856098):0.01388397):0.005565835):0.002806734):0.003513349):0.003703162):0.0016434905):0.0001555381,19:0.0145786472):0.0035150999,15:0.010098209);
tree gen.121 = [&U] ((((18:0.01760776,(13:0.004549257,16:0.02786454):0.002039025):0.000850253,(17:0.0162099569,(11:0.003919131,((8:0.026945289,(7:0.01265568,9:0.008509462):0.004185473):0.0118421,((((2:0.02516202,3:0.02630394):0.001191799,1:0.01153134):0.034350294,(10:0.0232780608,(4:0.01657396,6:0.006791249):0.006718646):0.01597286):0.008981655,5:0.01233367):0.003540659):0.004591824):0.001513269):0.005515056):0.0019689824,(12:0.012432784,(19:0.0094617614,14:0.019248285):0.00015038347):0.005889531):0.0019101208,15:0.009846793);
tree gen.122 = [&U] ((((17:0.0163691618,(((7:0.011871647,(8:0.032301201,9:0.0112254769):0.001342155):0.01481857,(((1:0.01514576,(2:0.01706179,3:0.03155086):0.004100249):0.055186918,(10:0.024151536,(6:0.01034184,4:0.02135327):0.008698782):0.009958194):0.004288205,5:0.009492909):0.001293185):0.00546761,11:0.009112591):0.0060147553):0.005968454,(16:0.02434167,(18:0.01538313,13:0.005672636):0.004209456):0.00115508):0.00277434,(14:0.0209721455,(19:0.0046405251,12:0.009023113):0.00049368143):0.0002182328):0.0111993327,15:0.008240277);
tree gen.123 = [&U] (((17:0.012002755,((((8:0.0297634886,7:0.014061334):0.001985275,9:0.007717134):0.009537626,(((1:0.02018488,(2:0.02116297,3:0.02912855):0.006724401):0.029565097,(10:0.025828988,(6:0.006134916,4:0.01716615):0.004050222):0.005321094):0.00617713,5:0.006658814):0.004741247):0.006998067,11:0.009030363):0.002150723):0.00625099,((14:0.0196787941,(19:0.006678090127,12:0.009350722):0.001388542):0.00627025713,(13:0.004605998,(18:0.013382203,16:0.02595887):0.0002651404):0.0004602401):0.001328085):0.002913096,15:0.011484526);
tree gen.124 = [&U] (15:0.016272009,((((18:0.0164405767,(17:0.015206542,(11:0.0093319,(((9:0.00340263,7:0.0150268807):0.0006533092,8:0.018276625):0.01024833,(((1:0.01426047,(3:0.02647514,2:0.02219127):0.00234196):0.036214471,(10:0.02782943232,(4:0.02239477,6:0.005976509):0.005433546):0.007464569):0.005967364,5:0.01102599):0.001649309):0.003932373):0.00154282):0.005947536):0.0005804313,13:0.004983069):0.0006631136,16:0.02339587):0.005399121,(12:0.0097492605,(19:0.009416521,14:0.023425466):0.0002610959):0.0008453283):0.008491192);
tree gen.125 = [&U] (15:0.0107068,(14:0.02573507258,(19:0.008386278,(((((11:0.009376687,((((9:0.0131679235,7:0.0166733257):0.0008630132,8:0.022454676):0.01698088,((((3:0.02210145,2:0.02074249):0.001826336,1:0.01573818):0.035961766,(10:0.03904409,(4:0.024711,6:0.01426279):0.007399248):0.004884764):0.007146539,5:0.0179165):0.002722016):0.01152488,17:0.0155987672):0.006275229):0.004267808,16:0.02375146):0.0001377645,18:0.011438132):0.0006587558,13:0.004849202):0.004934905,12:0.010327709):0.0005407207):0.0018857509):0.0063569084);
tree gen.126 = [&U] (15:0.01213575,((19:0.01074210571,(14:0.034412812,((18:0.012598487,(((11:0.00780247,((8:0.023015968,(9:0.007756652,7:0.017562005):0.002489404):0.01366334,(((1:0.01938895,(2:0.03664644,3:0.02460046):0.007919706):0.04601355,(10:0.023274137,(4:0.02131246,6:0.01495134):0.003027112):0.005079375):0.01447023,5:0.01279396):0.003018996):0.007752536):0.001526539,17:0.0201200985):0.004385038,13:0.010689):0.0003897829):0.00397667,16:0.02582531):0.00451671):0.0005631753):0.0003159421,12:0.01359285):0.0030186765);
tree gen.127 = [&U] (((19:0.0165172369,12:0.006997342):0.0028975388,((13:0.002865511,((16:0.02165629,18:0.014828896):0.00114418,(((((((4:0.02222739,6:0.009916927):0.00310724,10:0.041249182):0.006004364,(1:0.005556885,(2:0.01536228,3:0.02350782):0.004905848):0.034972095):0.008141921,5:0.008363038):0.001837038,((9:0.009358598,7:0.0080075843):0.005598919,8:0.021207853):0.01418768):0.007342033,17:0.0237685692):0.003293057,11:0.01068877):0.002584559):9.59185e-05):0.002408836,14:0.020072345):0.000551317):0.0094796455,15:0.017028769);
tree gen.128 = [&U] (((14:0.017344416,(12:0.0198975484,((13:0.009059004,((17:0.0250513842,(11:0.01262326,((8:0.025780579,(7:0.0124706335,9:0.0116927747):0.002848225):0.01396128,((((4:0.02364246,6:0.01385842):0.004391513,10:0.03727343047):0.006650376,((3:0.02378832,2:0.01259157):0.003365023,1:0.02066251):0.04574728):0.01298403,5:0.01357223):0.002241482):0.00533813):0.000731076):0.002296631,16:0.02251384):3.057701e-05):0.001570673,18:0.011102062):0.002871439):0.0001262169):0.0002760847,19:0.0111404285):0.005863117,15:0.010939694);
tree gen.129 = [&U] (15:0.014422738,((19:0.0172347234,((16:0.01234383,13:0.008085753):0.0003183902,(18:0.023117079,((11:0.008618771,((8:0.028263663,(7:0.013794115,9:0.0072077441):0.001357254):0.01881116,(((1:0.01846192,(2:0.02144645,3:0.02357724):0.001030804):0.045879406,(10:0.043214323,(4:0.02259789,6:0.01173296):0.008729281):0.005004495):0.01235181,5:0.01142615):0.001081466):0.01128949):0.004725667,17:0.01955477711):0.004913885):0.001241019):0.0064989817):0.001485593,(12:0.0168391088,14:0.024448829):0.0005054135):0.0059290284);
tree gen.130 = [&U] (15:0.008580598,(((12:0.00813592818,14:0.0313393255):0.0020454963,19:0.01091791805):0.0005345394,(((((8:0.033138927,(7:0.015068584,9:0.015865588):0.001023305):0.0142574,(((1:0.008832974,(2:0.02681818,3:0.0235226):0.01049209):0.034278006,(10:0.034523476,(4:0.01797334,6:0.009017119):0.005110047):0.01049275):0.009357013,5:0.008844895):0.001241811):0.004412545,11:0.00736603):0.003126562,17:0.015340897):0.003837827,(18:0.020563778,(16:0.02493379,13:0.005033292):3.271135e-06):0.002774013):0.002874026):0.0051033258);
tree gen.131 = [&U] ((19:0.009406629,((14:0.017228802,(18:0.023013801,((16:0.0195360774,13:0.005268226):0.0002604239,((((8:0.027804145,(9:0.008218923,7:0.010607362):0.00791326):0.01957219,((((4:0.01734945,6:0.0132909):0.006272418,10:0.035910294):0.01089635,(1:0.02173237,(3:0.02668218,2:0.0210165):0.00525337):0.04718823):0.014341,5:0.009167068):0.004205658):0.006363085,11:0.01281528):0.002098207,17:0.012186017):0.005692517):6.805826e-05):0.001563246):0.0002046422,12:0.010721774):0.002077057):0.0080410934,15:0.011365371);
tree gen.132 = [&U] (15:0.010244734,(((14:0.024748627,((18:0.021773292,13:0.006128122):0.001550351,(16:0.01987715,(17:0.024561977,(11:0.00631961,(((7:0.0081019006,9:0.007017272):0.001214072,8:0.02883579):0.01237744,(5:0.004965451,(((2:0.01811598,3:0.03392893):0.003886906,1:0.0162799):0.04096764,(10:0.023837652,(6:0.01136079,4:0.0159871):0.01614508):0.005604031):0.01101138):0.002360984):0.008616252):0.001570386):0.004277657):4.450129e-05):0.003294537):0.002124482,12:0.01334054):0.0007430345,19:0.0094470079):0.0053356302);
tree gen.133 = [&U] (((14:0.026557039,(19:0.013816658,12:0.018142472):0.0019226401):0.0024370908,((16:0.01987856,18:0.0149452967):0.0007252557,13:0.008093356):0.001646471):0.001437456,((17:0.020221432,(((8:0.036725426,(7:0.0159499962,9:0.0164026764):0.001819891):0.0100178,(5:0.01398916,((1:0.01298397,(2:0.02124442,3:0.02449145):0.008626756):0.034424876,(10:0.029172655,(4:0.02073731,6:0.01824681):0.004905287):0.01657291):0.00518523):0.005283978):0.00691275,11:0.006112835):0.0005577738):0.00234181,15:0.012383288):0.0009152784);
tree gen.134 = [&U] (15:0.013447768,((14:0.0415572317,((((((((((3:0.03367056,2:0.02540499):0.001550217,1:0.02535221):0.051635029,((4:0.02127162,6:0.009585574):0.005292036,10:0.034093475):0.01331928):0.003862132,5:0.005350892):0.003218686,((7:0.0092890696,9:0.01158751):0.004472956,8:0.029625629):0.01298203):0.008603185,11:0.01015376):0.001667269,17:0.018112616):0.006012485,16:0.0251687):0.0002408966,(18:0.013215786,13:0.009551315):0.0003984751):0.0040151866,12:0.019693089):0.001094328):0.0008770034,19:0.0145660678):0.003096185);
tree gen.135 = [&U] ((19:0.0106344567,((14:0.022890033,12:0.011021491):0.001803133,(18:0.019910148,((16:0.02330402,13:0.006580805):0.0003811581,((17:0.025833326,(((7:0.01539902,9:0.010643306):0.002528876,8:0.032722565):0.0162693,(5:0.006112935,(((3:0.03025124,2:0.01906645):0.002770892,1:0.0138326):0.03334803,((4:0.02053438,6:0.007141928):0.00302795,10:0.030687741):0.01137663):0.005328116):0.004082023):0.006317494):0.0009325182,11:0.007930465):0.005416255):0.0004055696):0.0028014137):0.001415335):0.0062693055,15:0.010332965);
tree gen.136 = [&U] ((((14:0.0326504057,(12:0.010881325,19:0.0113923933):0.0002351723):0.00342606,((16:0.02051273,13:0.006218486):0.002575898,18:0.014754111):0.003138217):0.0008929106,((((((1:0.02231231,(2:0.01805069,3:0.02975784):0.0011901):0.043942248,(10:0.0214945283,(4:0.02898082,6:0.01305299):0.005646803):0.01417529):0.01251018,5:0.01675795):0.001714694,((9:0.009962167,7:0.0135477779):0.0038348488,8:0.040453758):0.01939242):0.006142686,11:0.007548021):0.002490655,17:0.016612901):0.002222448):0.001056853,15:0.014419797);
tree gen.137 = [&U] ((((16:0.01891543,(13:0.004758715,(17:0.018478232,(11:0.007328584,((((1:0.0154786,(2:0.01560721,3:0.02268388):0.005411739):0.039656195,((4:0.01581474,6:0.01351303):0.005937185,10:0.037607579):0.01085619):0.00800173,5:0.01055295):0.003916824,((7:0.00931668,9:0.011542376):0.002284767,8:0.02545388):0.01237648):0.005787078):0.002208357):0.004688778):0.001762968):0.0001300797,18:0.016347002):0.00682394768,(19:0.0081352586,(12:0.01266176,14:0.023710919):0.001147358):0.0014922122):0.0070672732,15:0.013885365);
tree gen.138 = [&U] ((((13:0.00914616,(18:0.0106852059,16:0.02610179):0.003859053):0.002221836,((12:0.007356149,14:0.020729007):0.0016387081,19:0.00802332927):0.0006851485):0.002548563,(17:0.0146242159,(((((2:0.02803695,(3:0.02856526,1:0.01991506):0.002480481):0.03733263,(10:0.028673199,(4:0.03120554,6:0.00996611):0.004387129):0.01291428):0.009330808,5:0.01031937):0.001994758,(8:0.023983648,(7:0.0141401255,9:0.0091724042):0.0002025427):0.01023859):0.005583699,11:0.008954984):0.004539007):0.008456079):0.0005200395,15:0.018692724);
tree gen.139 = [&U] (((12:0.01298786,(19:0.00505870703,((13:0.007806037,(11:0.01151977,(17:0.013665463,((((1:0.009661567,(3:0.02686295,2:0.0221497):0.002320822):0.036424195,((4:0.02446516,6:0.01175314):0.009559541,10:0.0348296162):0.01018097):0.006887197,5:0.008884387):0.002470846,((7:0.017754121,9:0.008786022):0.0074397783,8:0.025009688):0.01423192):0.01138217):0.002333326):0.003207355):0.0001183176,(18:0.009917072,16:0.0196053595):0.0003920082):0.005092234):0.001204001):0.0026085544,14:0.021350453):0.003700096,15:0.009411132);
tree gen.140 = [&U] (((((13:0.007305717,((((((((2:0.01108981,3:0.02412633):0.002482058,1:0.01889444):0.039120965,((4:0.02653277,6:0.01024125):0.004007939,10:0.034325002):0.005241983):0.0092191,5:0.006547865):0.00204852,((7:0.015654096,9:0.0136877173):0.0039260669,8:0.0340897687):0.007351567):0.01380486,11:0.01201953):0.002670572,17:0.0191308):0.001068689,(16:0.01888988,18:0.017867697):0.001905502):8.240349e-06):0.006834722,12:0.006989979):0.004174348,19:0.010990532):0.0004443931,14:0.03206728475):0.004590411,15:0.006160859);
tree gen.141 = [&U] (((((((8:0.026646457,(9:0.0123032049,7:0.0112667816):0.002182875):0.01432492,(5:0.01033831,((1:0.01547411,(2:0.01638194,3:0.02311267):0.00745157):0.032376024,(10:0.028488762,(4:0.03320432,6:0.01070264):0.00191829):0.005102844):0.007164939):0.00172294):0.008996894,11:0.01363097):0.001667724,17:0.0169245722):0.003292008,((18:0.011176377,13:0.00493347):0.0007585565,16:0.01739625):0.0002796526):0.0096704195,(19:0.00928169477,(14:0.0224673,12:0.01254754):0.00112540869):0.0001526012):0.0038087249,15:0.008384392);
tree gen.142 = [&U] ((19:0.00760307013,((12:0.009458525,(18:0.0233348287,(((((8:0.01043579,(9:0.008414138,7:0.015920949):0.005540986):0.01215282,(((10:0.028931547,(4:0.01854749,6:0.01072761):0.004977221):0.007646859,((3:0.02483341,2:0.02441308):0.005402214,1:0.01087422):0.044842199):0.009227215,5:0.007479403):0.003199972):0.009018546,11:0.005581628):0.001773987,17:0.0167123303):0.004925611,(13:0.003901641,16:0.02454891):0.0002291065):0.002274114):0.005781193):0.0002343173,14:0.02749834):0.0002448796):0.0014514746,15:0.018453727);
tree gen.143 = [&U] ((((12:0.011068227,((18:0.0130379123,(17:0.0304627616,(11:0.01023083,((8:0.020387146,(9:0.0080372357,7:0.0149135855):0.003940923):0.01631795,(5:0.008927914,((10:0.029190704,(4:0.02103206,6:0.01303576):0.009441334):0.008051201,(1:0.01465157,(2:0.02712836,3:0.03127298):0.0005256008):0.044804239):0.005512024):0.003396375):0.003962774):0.002887886):0.004200056):8.273715e-05,(16:0.02021027,13:0.008676089):0.0001052086):0.0043443949):0.0002173268,19:0.0115562505):0.002664497,14:0.023733787):0.0042021639,15:0.015727967);
tree gen.144 = [&U] (((((((5:0.01603298,(((7:0.00905437,9:0.0071457543):0.005753782,8:0.026451311):0.013688,(((2:0.01965415,3:0.02131881):0.004109491,1:0.01899619):0.04381873,((4:0.01908959,6:0.0197492):0.007618653,10:0.032228017):0.003698969):0.01332243):0.0005021765):0.00620838,17:0.020587477):0.001746434,11:0.0111638):0.00377418,(18:0.018976776,(16:0.02849195,13:0.0070236448):0.001948045):0.000809377):0.0021770401,14:0.023472413):0.0019647593,(19:0.01457136406,12:0.0125644):0.00210679):0.0032159982,15:0.008134162);
tree gen.145 = [&U] ((19:0.0042406269,(12:0.0114811929,(14:0.0306941675,(13:0.008571042,(((17:0.010614349,11:0.007444287):0.001677868,(((7:0.01484904,9:0.012014677):0.0035515417,8:0.026582414):0.01480232,(5:0.01179765,((2:0.01795293,(1:0.01163413,3:0.02626227):0.0002282703):0.03420692,((4:0.01489138,6:0.007653029):0.003772396,10:0.025227516):0.005423064):0.005046616):0.01016189):0.009527031):0.01045206,(18:0.014129964,16:0.01742698):0.001432493):0.0002083336):0.005041188):0.0003158137):8.832611e-05):0.0034530502,15:0.011136605);
tree gen.146 = [&U] ((((19:0.009072457,((((17:0.0270971946,(((5:0.007592716,(((4:0.02133938,6:0.0178568):0.005496607,10:0.027799842):0.01305821,((3:0.01758419,2:0.01676824):0.002534973,1:0.02268105):0.04257338):0.01015203):0.001809094,(8:0.027945132,(9:0.008136642,7:0.0181504578):0.002198991):0.01082478):0.00401015,11:0.007241131):0.0005774985):0.007436544,13:0.004688695):0.0002159027,16:0.02349345):0.00140687,18:0.0165275455):0.003485905):0.001174499,14:0.023261492):0.0007011744,12:0.008619215):0.0053801061,15:0.0156159064);
tree gen.147 = [&U] (((14:0.02970886574,(19:0.0075682215,12:0.009703659):0.0004301708):0.0002780449,(((17:0.013755173,(((5:0.009487671,(((4:0.02093703,6:0.01922257):0.01193667,10:0.03310777385):0.01203581,(1:0.03304336,(3:0.02919587,2:0.01761872):0.003049244):0.038509089):0.01021707):0.002207128,(8:0.032688597,(9:0.0059867917,7:0.0082576674):0.003143731):0.01033609):0.004624447,11:0.005256977):0.001886752):0.00438976,(18:0.013310913,16:0.0229368163):0.00247912):0.0003433879,13:0.006367707):0.0054743257):0.0035075303,15:0.015288588);
tree gen.148 = [&U] ((((19:0.01297903186,12:0.009260359):0.0015384809,(((16:0.01276128,18:0.019541527):0.0008974246,13:0.004177266):0.0003857254,(17:0.0225257195,(((5:0.008520644,(((4:0.01925496,6:0.009233139):0.002099512,10:0.03035461139):0.009810615,(2:0.0282519,(1:0.01693554,3:0.03195622):0.001911769):0.051242363):0.008653178):0.001658306,(9:0.0084884999,(8:0.021789567,7:0.0137788393):0.001389244):0.019439398):0.007550662,11:0.009397027):0.007226598):0.004410033):0.0011079581):0.00322049,14:0.028942661):0.005286154,15:0.008690559);
tree gen.149 = [&U] ((((19:0.0173039178,((16:0.01882684,13:0.005568293):0.003002046,((11:0.01256653,(((5:0.01316842,(((4:0.02569369,6:0.01562769):0.005521804,10:0.02650943):0.008800003,((2:0.01852743,3:0.0259868):0.009239311,1:0.01006781):0.0403374):0.01171947):0.00408635,(8:0.034313841,(9:0.009433036,7:0.0147783079):0.003914593):0.01321175):0.004067115,17:0.020424678):0.0008770441):0.00316841,18:0.0106908004):0.0002558232):0.003544835):0.001120338,12:0.0082543058):0.0014604615,14:0.021786836):0.004093425,15:0.015267617);
tree gen.150 = [&U] (15:0.009216243,((16:0.0194083398,((13:0.00473654,(11:0.01048085,(((8:0.019394265,(9:0.0208955572,7:0.0074139675):0.004821045):0.01110264,(5:0.008649866,((1:0.01191462,(3:0.03227134,2:0.0228784):0.003251015):0.044873197,(10:0.026808271,(6:0.009807625,4:0.02023193):0.006864554):0.006600629):0.01159867):0.00225806):0.006350734,17:0.0204675121):0.002247266):0.005868807):0.0002741199,18:0.016336686):0.003886207):0.003981483,((19:0.0102739088,12:0.009069309):0.004575086,14:0.0215084353):0.0009128191):0.003415825);
tree gen.151 = [&U] (((12:0.0080270718,((18:0.020781482,(((17:0.0184786995,(((8:0.02952979,(9:0.014943055,7:0.011774254):0.001407387):0.01079684,(5:0.01168302,((1:0.02151594,(3:0.02051913,2:0.02627011):0.004862031):0.03538185,((4:0.02188538,6:0.005438134):0.005430995,10:0.036506938):0.007857605):0.01412311):0.004016886):0.01001047,11:0.01317452):0.003229996):0.005729073,13:0.004510974):0.0013905,16:0.02492917):0.0005420035):0.002666248,14:0.015356853):0.0001076395):0.00147570101,19:0.0113350405):0.0076933046,15:0.013254288);
tree gen.152 = [&U] ((((14:0.02394661,((13:0.003536503,(16:0.01710757,((((8:0.0210478552,(9:0.0154526637,7:0.0148181782):0.00224112):0.01381688,(5:0.01030026,((1:0.02592172,(3:0.04001498,2:0.01628512):0.003820097):0.035970446,(10:0.036806937,(6:0.0111333,4:0.02982474):0.002922754):0.009330956):0.01079064):0.001078006):0.01070385,17:0.021962803):0.002437146,11:0.01717443):0.004871483):0.001708359):0.0001322173,18:0.011049362):0.0035624754):0.002100919,19:0.0140590829):0.0004729582,12:0.020154788):0.0027611643,15:0.010271292);
tree gen.153 = [&U] ((((((((5:0.007674656,(((4:0.02445729,6:0.01091807):0.00691524,10:0.025461344):0.005523483,((2:0.01966188,3:0.02367562):0.004840716,1:0.01682302):0.04621457):0.01239117):0.001423815,(8:0.022260943,(9:0.0118736747,7:0.013721543):0.002109465):0.01261345):0.006115347,11:0.01140496):0.003717587,17:0.0229113684):0.002389171,(18:0.016303101,(13:0.0057941302,16:0.01700254):0.0009114707):0.0004133338):0.00311757,(12:0.0078041037,14:0.026248806):0.0009553614):0.0015003426,19:0.0098206712):0.0042856863,15:0.01021917);
tree gen.154 = [&U] ((19:0.01394380238,(12:0.007091263,(14:0.022756719,(((11:0.008588207,((((9:0.0070795347,7:0.011404723):0.002278246,8:0.019994418):0.008568517,(5:0.01442101,(((2:0.01120735,3:0.02399435):0.003028636,1:0.02968192):0.042660345,(10:0.02723625,(6:0.01269848,4:0.02956128):0.004456575):0.01991684):0.00667177):0.001545564):0.006411992,17:0.0134949991):0.0005149782):0.004985027,16:0.02096561):0.0004887446,(13:0.005824329,18:0.017732798):0.0006172766):0.003539059):0.002149624):0.0010591658):0.0047206955,15:0.011347077);
tree gen.155 = [&U] ((19:0.005746694,(14:0.030787649,(12:0.0097982893,((18:0.008298448,16:0.02051378):0.001244301,((17:0.011841464,((((9:0.013183974,7:0.0107568896):0.002819426,8:0.018557622):0.01733806,(5:0.008441958,(((2:0.02550211,3:0.02008145):0.006387635,1:0.0219022):0.03939792,(10:0.030208985,(4:0.0235211,6:0.01462341):0.004030473):0.008730901):0.01145669):0.006751622):0.00942452,11:0.00732583):0.002064884):0.006145859,13:0.00644486):0.001566903):0.003670915):0.0005856021):0.0001940868):0.0081794902,15:0.00782455);
tree gen.156 = [&U] ((((19:0.0126438279,12:0.00481187):0.0008345148,(((17:0.0209340778,(11:0.009041495,(((9:0.010731347,7:0.02102805):0.003774332,8:0.025286872):0.009921254,(5:0.01284179,(((2:0.01935644,3:0.02364828):0.006469559,1:0.01749745):0.03907266,(10:0.028916126,(4:0.01855812,6:0.008739199):0.006548289):0.01228267):0.01233942):0.001885033):0.008111939):0.003256676):0.003617698,(13:0.005437393,16:0.01606281):0.0005167715):0.000387488,18:0.0157757616):0.0052553276):0.003538429,14:0.02872334897):0.0042466585,15:0.01436716);
tree gen.157 = [&U] ((((14:0.029701378,19:0.0103013011):0.0005921399,12:0.0121846148):6.49401e-06,((18:0.015263522,16:0.0210058):0.002465123,(((((5:0.0141199,(((4:0.02796987,6:0.009731011):0.005320788,10:0.03531643):0.006703049,(1:0.0167934,(3:0.0222937,2:0.02135318):0.01251795):0.029777507):0.006230511):0.005966819,((9:0.008210453,7:0.01578946605):0.001896003,8:0.024294895):0.01329234):0.004991881,17:0.0203972525):0.003503229,11:0.01183856):0.006431985,13:0.001586592):0.0002962826):0.005304476):0.0054211601,15:0.010577454);
tree gen.158 = [&U] ((19:0.00609851046,((((((((9:0.008644291,7:0.0143555518):0.006080466,8:0.041714604):0.01933025,(5:0.009426358,((1:0.0178285,(2:0.01732188,3:0.02428141):0.003520686):0.04251614,(10:0.028719053,(4:0.01974955,6:0.01083219):0.004462609):0.008655679):0.01092112):0.001748955):0.003465174,11:0.006115912):0.003123342,17:0.0214981252):0.005989994,((18:0.015446912,16:0.03002112):0.001836241,13:0.007906622):0.002048419):0.0020263307,12:0.008940971):0.0001682485,14:0.026668165):0.001103417):0.00444332174,15:0.014779197);
tree gen.159 = [&U] ((12:0.01092792,((19:0.0104799485,((18:0.014152681,((17:0.0193058493,(11:0.01082282,((8:0.016628858,(9:0.014098924,7:0.016068043):0.003604824):0.01321779,(5:0.01469238,(((2:0.01765999,3:0.03155845):0.01383285,1:0.01781774):0.044025842,(10:0.027697457,(4:0.02114043,6:0.01182324):0.005832178):0.00940045):0.005421917):0.00408699):0.004973899):0.005384697):0.002479705,16:0.01899541):0.008665724):2.972081e-05,13:0.00770201):0.0049641389):0.0005580405,14:0.028449222):3.364199e-05):0.0075180827,15:0.017270878);
tree gen.160 = [&U] ((((14:0.022724838,((13:0.005369846,(18:0.021354638,(17:0.0206549161,(11:0.01143126,((5:0.009387152,(((4:0.02239852,6:0.009917348):0.002842038,10:0.031149019):0.01008566,((3:0.03552312,2:0.0239721):0.00729492,1:0.02820551):0.040520315):0.01403375):0.001940492,((7:0.0151652677,9:0.0127043764):0.00505273,8:0.019850228):0.006875862):0.008398264):0.003546904):0.002254102):0.003600609):0.002729417,16:0.01669595):0.003117044):0.0020257826,19:0.0101320838):0.0009933253,12:0.013096582):0.0048129866,15:0.012723308);
tree gen.161 = [&U] (((((17:0.0176374407,(((5:0.01619658,(((4:0.02179189,6:0.01203625):0.01203612,10:0.0323350558):0.008803371,((3:0.03282264,2:0.02187156):0.002771106,1:0.007171612):0.035872831):0.02107014):0.002876305,((9:0.0099307953,7:0.0160525172):0.002164173,8:0.031519807):0.01019117):0.003699011,11:0.01092824):0.001278079):0.003963462,((16:0.02157207,13:0.010606037):0.002893722,18:0.01561825):5.848506e-05):0.0052336701,(12:0.0090639841,19:0.0095500885):7.104149e-05):0.0006719895,14:0.0298009208):0.013117047,15:0.0131406);
tree gen.162 = [&U] ((((19:0.010199033,(((13:0.004088837,((((5:0.009612696,(((4:0.01779132,6:0.007560575):0.01869906,10:0.0268208518):0.003854988,((3:0.02395711,2:0.02460654):0.00785023,1:0.01495486):0.0424648):0.01202468):0.000908923,((7:0.0153281992,9:0.0095431598):0.002099572,8:0.026247646):0.01051432):0.004762055,11:0.008687407):0.003163387,17:0.0235820384):0.005647073):0.00032128332,16:0.01591312):0.0009345285,18:0.0081152115):0.004475635):7.569613e-05,12:0.008432866):0.0003851265,14:0.02328859):0.0092121445,15:0.011013338);
tree gen.163 = [&U] (((12:0.006577556,(14:0.02433675438,(18:0.012494257,((13:0.003581361,16:0.02106577):2.60797e-05,(((8:0.022706507,(9:0.007308651,7:0.015162749):0.00137173481):0.01044544,(5:0.01516029,(((3:0.02266986,2:0.01965491):0.005586963,1:0.01468969):0.03400535,((6:0.01238138,4:0.01671572):0.004695227,10:0.0271153701):0.007667785):0.007649909):0.003111778):0.009543464,(11:0.01119077,17:0.02221304):0.001798492):0.007955841):0.0004248614):0.006369567):0.002167902):0.001429451,19:0.0139376805):0.004657376,15:0.012010524);
tree gen.164 = [&U] (((12:0.011266519,(((17:0.018060348,((5:0.01257182,(((6:0.01283846,4:0.01234285):0.004538173,10:0.034138352):0.007187015,((2:0.02676185,3:0.03757423):0.006785115,1:0.01812022):0.039275691):0.01282153):0.002306731,((9:0.009287729,7:0.021130088):0.00209099,8:0.025345813):0.01760325):0.008497799):0.001475396,11:0.02058467):0.004503825,((18:0.013609415,13:0.00584906):0.001194717,16:0.01506913):0.001697089):0.00488313):0.0002277661,(19:0.0070283563,14:0.021112482):0.0001133732):0.0098023691,15:0.011227416);
tree gen.165 = [&U] ((19:0.0089361899,15:0.0098956661):0.002534783,((((16:0.02202625,13:0.006035057):8.284344e-05,((11:0.01756225,((5:0.006447391,(((2:0.02244955,3:0.03201819):0.004527632,1:0.01118693):0.04988682,((6:0.008989608,4:0.01963948):0.007323073,10:0.0346844135):0.005776732):0.01098434):0.002816699,(8:0.026628728,(9:0.0078585489,7:0.0100221663):0.001847262):0.01538594):0.008487481):0.001321593,17:0.018735528):0.002491769):0.001430419,18:0.0123377099):0.0042342105,(12:0.01853114,14:0.022246433):0.0013944118):0.0001598647);
tree gen.166 = [&U] (((12:0.009380779,19:0.005018183759):0.00154463,(14:0.030658885,((((((((6:0.01643632,4:0.01503275):0.009820296,10:0.036993493):0.004231552,(2:0.02222542,(1:0.02058307,3:0.02992786):0.0007807347):0.04998996):0.01283311,5:0.01129888):0.004727435,(9:0.0125921872,(8:0.050008818,7:0.0117919355):0.0001533548):0.01932905):0.0107031,17:0.0184223358):0.005116872,11:0.01131286):0.004031813,((16:0.01733389,18:0.01629884):0.0002462687,13:0.002964299):0.00218109):0.0054545454):0.0003606275):0.006673385,15:0.011476125);
tree gen.167 = [&U] ((((11:0.008661428,(((5:0.01264784,(((6:0.00673781,4:0.01677066):0.004463962,10:0.0293930483):0.009329418,(1:0.01371511,(3:0.03343431,2:0.01646121):0.008504719):0.04356394):0.008705489):0.003519123,(8:0.021666476,(9:0.008744143,7:0.0116149458):0.002044661):0.01477117):0.008105291,17:0.0190469512):0.003481509):0.002592016,((13:0.0088010461,18:0.013770075):0.0001714328,16:0.01404016):0.0006527519):0.004277712,((19:0.007106862,14:0.0275322063):0.0004833264,12:0.009552725):0.0018046691):0.006744608,15:0.007602544);
tree gen.168 = [&U] ((14:0.019712157,((19:0.01499808157,12:0.01286811):0.0033509552,(13:0.008782146,(((((5:0.009560018,(((6:0.01465469,4:0.01590426):0.00319589,10:0.0271191073):0.009572576,((2:0.01959325,3:0.03361943):0.006343894,1:0.01571324):0.03692684):0.01513976):0.002651864,(8:0.02420339,(9:0.00621367,7:0.0117342051):0.003081907):0.01610343):0.007010899,11:0.01157271):0.001333402,17:0.021834905):0.002307837,(16:0.01911141,18:0.013433713):0.003066421):0.000618533):0.002945362):0.0009062466):0.0092229601,15:0.011456217);
tree gen.169 = [&U] ((14:0.029715798,((12:0.0113057231,19:0.01518260584):0.00100415602,(((17:0.0151355908,(((5:0.009473185,(((3:0.03943413,2:0.02057319):0.001655551,1:0.01207842):0.03931007,((4:0.01726824,6:0.01120429):0.006336976,10:0.031146164):0.01106115):0.008236173):0.004793186,((7:0.0097704972,9:0.006729939):0.007698258,8:0.02474146):0.01380172):0.01037521,11:0.01049275):0.00187167):0.003099424,(16:0.01388615,18:0.015358299):0.003728358):6.702219e-05,13:0.011314159):0.002149027):0.001115942):0.0038182868,15:0.009345876);
tree gen.170 = [&U] ((12:0.0120269,(14:0.0355507059,(((16:0.01607427,13:0.004252301):0.0007393907,(18:0.016096714,(17:0.0138482544,((((9:0.0074234369,7:0.0105760155):0.004410824,8:0.026685947):0.02069256,((((6:0.009883902,4:0.02438392):0.008591545,10:0.03284516):0.009861432,(1:0.01568266,(2:0.01808014,3:0.03399367):0.005561744):0.035720597):0.005778987,5:0.007097966):0.003659029):0.008683859,11:0.008568221):0.0008863498):0.006688531):0.0006609673):0.006587973,19:0.014207809):0.0001679023):0.0018077089):0.005454314,15:0.017207829);
tree gen.171 = [&U] ((((12:0.008051507,14:0.024064016):0.0001973236,(18:0.016273935,((16:0.01579066,(17:0.019683677,(((((1:0.01514599,(3:0.02766755,2:0.01559653):0.004513434):0.038577926,((6:0.007516175,4:0.02027827):0.002359832,10:0.039240009):0.007557002):0.01055119,5:0.007831728):0.003037703,(8:0.026704293,(9:0.01091148,7:0.0098825452):0.0033116094):0.01397377):0.007590649,11:0.007653659):0.005000134):0.003720415):0.002725608,13:0.005534555):0.0008678673):0.0034835353):0.0005638957,19:0.014486935):0.0045747953,15:0.007365401);
tree gen.172 = [&U] (((12:0.005630781,(14:0.027142019,((16:0.01445263,13:0.007995477):0.003380491,(((11:0.009402463,((5:0.01053928,(((2:0.01929921,3:0.02884544):0.005457242,1:0.01357568):0.043360551,((4:0.02738949,6:0.009524854):0.003790953,10:0.024613882):0.008028276):0.009074925):0.001789578,((9:0.0103121888,7:0.0157567):0.001231432,8:0.023023713):0.02035377):0.006432073):0.002109678,17:0.017861582):0.001433143,18:0.0082981275):0.0001046683):0.003703427):0.00019682313):0.001474853,19:0.005947242):0.00476484898,15:0.011425802);
tree gen.173 = [&U] ((((14:0.028943534,12:0.012261795):0.0001701205,19:0.007912229):0.0005416563,((13:0.009689067,(((((5:0.008221638,(((6:0.00981835,4:0.01761491):0.01088021,10:0.029099974):0.01279954,((2:0.02383489,3:0.02985472):0.001055409,1:0.01942275):0.042979992):0.007384936):0.00503767,((9:0.014459401,7:0.014264934):0.002197107,8:0.02044732):0.01503995):0.008456308,17:0.015939954):0.001740709,11:0.01208525):0.00564217,16:0.01184189):0.002604287):0.0009309604,18:0.01518422):0.001960206):0.00357689104,15:0.013056506);
tree gen.174 = [&U] ((((19:0.012357179,(16:0.0189489,((17:0.016146515,(((5:0.005601535,(((2:0.02300669,3:0.02284498):0.006765115,1:0.01346435):0.044288582,((4:0.02247167,6:0.008085123):0.006921155,10:0.031748759):0.01058413):0.01072724):0.002644393,((9:0.0093347643,7:0.0117390651):0.004222251,8:0.032690299):0.007697782):0.008223437,11:0.01250366):0.0009745631):0.006622471,(13:0.00783885,18:0.010666816):0.0005087084):3.705551e-05):0.002482187):0.002075825,14:0.0279736682):0.0003361582,12:0.010757976):0.00427417387,15:0.012378867);
tree gen.175 = [&U] (((12:0.01106516,(14:0.0262992871,(18:0.013669305,((16:0.01915309,13:0.008682158):0.001279858,(17:0.0192308404,(((5:0.007198244,(((2:0.01355693,3:0.02850273):0.004210896,1:0.02019768):0.03920912,((4:0.02780807,6:0.01058888):0.01088346,10:0.031549106):0.008023479):0.00672527):0.001935558,((9:0.0096253434,7:0.0111925796):0.001910485,8:0.017910932):0.01176721):0.005620605,11:0.01339211):0.00361442):0.002748879):5.66279e-05):0.0016697775):0.0014945702):0.002875152,19:0.008546805):0.0045263639,15:0.011770856);
tree gen.176 = [&U] ((((14:0.0363848936,(((11:0.0097826,((5:0.01204211,((1:0.01702622,(2:0.02041699,3:0.02083441):0.01217088):0.03310684,((4:0.01956748,6:0.01653205):0.004744224,10:0.030300275):0.00704836):0.01409448):0.004928332,(8:0.019191764,(9:0.0144315775,7:0.0192838686):0.000679454):0.01359048):0.005282718):0.0008901016,17:0.01893658):0.002482827,(16:0.02082078,(18:0.012337519,13:0.005263061):0.0003052931):0.0003574434):0.0023184291):0.001149827,19:0.00891988198):0.00206724094,12:0.009767745):0.0036697778,15:0.015629579);
tree gen.177 = [&U] ((((13:0.009579566,((11:0.01597943,(((((6:0.006926122,4:0.02226635):0.008167552,10:0.041148916):0.010142,((2:0.01934311,3:0.01469405):0.001445225,1:0.02317628):0.04181129):0.007766738,5:0.006996733):0.006596307,((9:0.008674585,7:0.0122985898):0.00155068,8:0.027451173):0.01215185):0.005649715):0.001683134,17:0.0172985208):0.004105223):0.0005279183,(16:0.0240021,18:0.025167233):0.0002594558):0.001685689,(19:0.0071127391,(12:0.011994756,14:0.025660714):0.001609427):0.0003332668):0.00559417897,15:0.015278574);
tree gen.178 = [&U] (((14:0.019158769,(12:0.015119024,19:0.0134385774):0.001722295):0.0005477527,(18:0.017337453,((17:0.021863304,(((8:0.026645177,(7:0.017807069,9:0.0095137793):0.0040881566):0.01366893,(5:0.01308641,(((2:0.01346955,3:0.0303417):0.00701548,1:0.01585493):0.04259709,((4:0.02038122,6:0.01355322):0.006992179,10:0.0354664069):0.0127792):0.009955916):0.003421432):0.006774132,11:0.01207996):0.003437237):0.002647157,(13:0.007292887,16:0.02206647):0.00105862):0.0008426013):0.0043003029):0.005230268,15:0.010096553);
tree gen.179 = [&U] ((14:0.0279042658,((19:0.0066512119,12:0.009475468):0.0044255746,(((11:0.01261319,(17:0.0199370205,((5:0.0124316,((1:0.03301852,(3:0.03163189,2:0.02180022):0.004784549):0.040460515,((4:0.01074479,6:0.01398084):0.005334543,10:0.040678186):0.004569401):0.005730701):0.001130119,(8:0.028344783,(7:0.0166438054,9:0.0105525214):0.002717579):0.009210764):0.007511863):0.005059071):0.003175473,13:0.005309077):1.044811e-05,(16:0.01353595828,18:0.019858798):0.0004510132):0.004065513):0.0005107256):0.0033072247,15:0.014025828);
tree gen.180 = [&U] (((19:0.0045419007,12:0.009736775):0.00280675,(((((((((9:0.0080379017,7:0.0138247647):0.001486281,8:0.02022787):0.01492613,((((6:0.0126524,4:0.01855905):0.003007098,10:0.021800761):0.008951703,(3:0.01979943,(1:0.02321809,2:0.01775392):0.000410757):0.05480107):0.00738576,5:0.01496452):0.001145453):0.009755047,11:0.01320008):0.001575396,17:0.015816064):0.002442763,13:0.009474142):0.0004541863,18:0.0207516078):0.0005968735,16:0.01691222):0.009845682,14:0.026741206):2.669977e-05):0.0071711775,15:0.014833847);
tree gen.181 = [&U] ((((12:0.0124565593,19:0.01118179263):0.0007010192,14:0.0299719564):0.003003403,(13:0.005046399,((16:0.01799436,(11:0.007521202,(17:0.0186803197,((5:0.009300361,((1:0.02494261,(3:0.01977426,2:0.03260172):0.003412326):0.045336747,((4:0.0216851,6:0.009748816):0.005700891,10:0.027352362):0.009251201):0.007874706):0.0015623,((9:0.0130734,7:0.0076607114):0.002949307,8:0.024928266):0.01356662):0.01043022):0.003242487):0.004114809):0.001566293,18:0.015394214):0.0009856295):0.004225682):0.0028634719,15:0.012411524);
tree gen.182 = [&U] ((((((16:0.014447,((((5:0.01309765,((7:0.013823162,9:0.0202278481):0.001061227,8:0.02674745):0.01548503):0.0001801396,(((3:0.03432821,2:0.01232093):0.001830883,1:0.01556091):0.04123354,((4:0.01900854,6:0.01032344):0.01076503,10:0.02905760103):0.01100965):0.01024482):0.004647245,17:0.0127326134):0.003822122,11:0.005026645):0.004519386):0.00025117,(18:0.013826218,13:0.007958296):0.0002271796):0.006305525,14:0.03923667697):0.001627723,12:0.0086244969):0.0005877496,19:0.0103280819):0.005617731,15:0.015736697);
tree gen.183 = [&U] ((19:0.0033591813,(12:0.0092045448,((13:0.009370452,((18:0.014097338,16:0.02297505):0.000529431,(17:0.016799124,(((8:0.031164937,(9:0.0108068519,7:0.0122859546):0.0003914974):0.01270105,(5:0.009790062,(((6:0.005977687,4:0.02077636):0.006831655,10:0.0188869154):0.01467277,((2:0.01703588,3:0.02399837):0.00495567,1:0.01249272):0.037767691):0.003060965):0.003030097):0.00795517,11:0.01295776):0.002033838):0.005257364):0.001558122):0.00444107,14:0.021841415):0.0017156734):0.00027197454):0.0055795219,15:0.011258087);
tree gen.184 = [&U] (((12:0.01474661,(19:0.01174221144,14:0.031207809):0.001314626):0.0001191963,(13:0.00868817,((16:0.01923745,(17:0.027639674,((((9:0.0083309344,7:0.0159622133):0.00116149,8:0.031159705):0.01543181,(((1:0.0207727,(3:0.02180395,2:0.02282826):0.005655145):0.036985205,((4:0.02887294,6:0.008984912):0.003399878,10:0.032218154):0.009337497):0.008828268,5:0.007776523):0.00186553):0.009437621,11:0.00927383):0.007410183):0.003504064):0.001296149,18:0.011124012):0.0003104794):0.002348069):0.0017085541,15:0.015510383);
tree gen.185 = [&U] (((12:0.009085642,(19:0.0161721515,((18:0.014598497,13:0.008231339):0.001920285,(16:0.01736045,(((((9:0.0106554069,7:0.0140153562):0.0008421242,8:0.017145342):0.01338808,((((3:0.01655076,2:0.02276077):0.003151362,1:0.01592084):0.0353438776,((4:0.0274699,6:0.00665173):0.004389069,10:0.0366712023):0.009256651):0.007742653,5:0.00916319):0.001476279):0.00629475,11:0.009229905):0.002772152,17:0.023214005):0.003033657):0.0008736879):0.004206543):0.0019031707):0.0003320259,14:0.026424647):0.0059633312,15:0.01168749);
tree gen.186 = [&U] ((14:0.030713956,((12:0.011987722,(18:0.018220019,(((17:0.018117473,((5:0.008663054,((1:0.01417419,(3:0.02657882,2:0.0227595):0.006119342):0.031534352,((4:0.01395791,6:0.0091991):0.004016155,10:0.0323154153):0.01237705):0.009883551):0.005284972,(8:0.013010746,(9:0.011955465,7:0.016738987):0.001940992):0.01454823):0.008265141):0.0003897514,11:0.01654321):0.002596775,(16:0.02152298,13:0.006793982):0.001293596):0.0004200856):0.0006746128):0.00225538,19:0.0148372362):0.0014229482):0.01136946366,15:0.010534947);
tree gen.187 = [&U] (((((19:0.0117133036,14:0.03584825199):5.17826e-05,12:0.007999038):0.0027473357,(13:0.003395396,(18:0.015740969,16:0.0221785105):0.002654158):0.001537484):0.0007278125,((((5:0.01118055,(((3:0.03137719,2:0.01917611):0.005201929,1:0.0149993):0.04215212,((4:0.02649719,6:0.009441924):0.006621506,10:0.0305528026):0.007792107):0.01555038):0.004791273,(8:0.029914702,(9:0.016653124,7:0.0075333615):0.0052405378):0.01510737):0.01017642,11:0.009125868):0.002064293,17:0.015789826):0.005016801):0.0057503,15:0.009833958);
tree gen.188 = [&U] ((14:0.0245905653,((19:0.013104474,12:0.009933306):0.0005994951,((18:0.016097988,(13:0.00171879,((((5:0.01500855,(((4:0.01943937,6:0.01016137):0.007543545,10:0.024511892):0.005621451,((3:0.03087141,2:0.01682169):0.001436492,1:0.01962742):0.05174443):0.009555918):0.001885901,((7:0.0109669141,9:0.01356600776):0.0003680106,8:0.0231579182):0.01235496):0.005135405,17:0.020360978):0.0001624934,11:0.01480955):0.003981031):0.0004525523):0.001082088,16:0.01567248):0.0022852733):0.0002490696):0.004637434,15:0.012445883);
tree gen.189 = [&U] ((((((8:0.0187238958,(7:0.0120804869,9:0.008701742):0.0033243762):0.01431377,(((1:0.01805302,(2:0.01421518,3:0.03029481):0.006529086):0.034504211,((4:0.01509467,6:0.009441802):0.002858951,10:0.037154628):0.005970088):0.02018884,5:0.01527626):0.001624698):0.004598644,11:0.005163185):0.003255677,17:0.015655394):0.003592496,((19:0.0126891918,(14:0.018395285,12:0.009968912):0.0023321163):0.002476126,((13:0.003574619,18:0.012325956):0.00125572,16:0.02497989):0.00143839):0.001352041):0.002210364,15:0.0091164269);
tree gen.190 = [&U] ((14:0.02222251,((19:0.0068517223,((16:0.01134832,(13:0.003920662,18:0.016413319):0.0006982649):0.0006144024,(17:0.0154988803,(((5:0.006537289,(((4:0.01886339,6:0.00703119):0.004815999,10:0.0262092898):0.003721524,(1:0.01118684,(3:0.03218245,2:0.02569839):0.003812528):0.036727491):0.01108119):0.002583252,((9:0.00653660972,7:0.0113226233):0.001261992,8:0.031760347):0.01355667):0.00899039,11:0.01109859):0.003866298):0.005491357):0.002149278):8.338571e-05,12:0.0094753817):0.000920021):0.0024339973,15:0.013215919);
tree gen.191 = [&U] (((18:0.01227853,((16:0.0179,13:0.008786129):0.00122548,((11:0.01044948,((5:0.008586771,(((4:0.02536853,6:0.009868958):0.007702916,10:0.037101961):0.0144582,(1:0.01556023,(3:0.0329935,2:0.02671546):0.001532175):0.032868922):0.008794519):0.00105952,((7:0.0150919896,9:0.011794266):0.001688383,8:0.031226627):0.01249614):0.003767983):0.005060601,17:0.022047542):0.001914323):5.395578e-05):0.002407867,((12:0.01264247,19:0.010218408):0.0043063318,14:0.03903611):0.0008100035):0.0047286497,15:0.008500245);
tree gen.192 = [&U] ((((12:0.012252875,19:0.01692675236):0.0018574372,14:0.023713778):0.0049940905,((18:0.014659909,(17:0.015496995,(((((1:0.01756301,(3:0.02858881,2:0.02270449):0.008619909):0.050679846,((4:0.02483309,6:0.01205403):0.005593923,10:0.03136973):0.01274445):0.01001127,5:0.01042538):0.001499281,((7:0.0176745749,9:0.0115002864):0.002735004,8:0.034724703):0.01998004):0.003602709,11:0.008257717):0.001259166):0.008716835):0.0003147669,(16:0.0263726883,13:0.003742669):0.00342459):0.004821346):0.0048939295,15:0.009924543);
tree gen.193 = [&U] (((((13:0.0064653015,(17:0.014426167,((((((4:0.02050731,6:0.009959413):0.004713588,10:0.022509436):0.009542008,(1:0.01396211,(2:0.01608124,3:0.03457224):0.00562024):0.038511449):0.009271829,5:0.006506171):0.001607956,((7:0.01512574,9:0.0074627982):0.0003731757,8:0.020875211):0.01213058):0.007029081,11:0.0121033):0.005572082):0.002314315):0.002370071,(16:0.02356072,18:0.017947913):0.00118204):0.0015052689,19:0.0105829277):0.0002936844,(12:0.015787236,14:0.024928835):0.00051563866):0.0082207913,15:0.010150284);
tree gen.194 = [&U] (((19:0.0048011665,12:0.00624019):0.0001476504,(14:0.0323513456,((((((((1:0.01888664,(3:0.02158349,2:0.0174362):0.003774774):0.037594974,((4:0.01440813,6:0.01041836):0.002411608,10:0.028901862):0.01109604):0.01134763,5:0.008939218):0.002927284,(8:0.021638071,(7:0.011946082,9:0.006978775):0.001475645):0.008194125):0.006301604,11:0.009519392):0.002875729,17:0.0131562202):0.003458858,13:0.008540215):0.003534822,(18:0.010615187,16:0.014962):0.0003382497):0.004941537):0.0004827116):0.00412961874,15:0.00746415);
tree gen.195 = [&U] (((14:0.036927949,(19:0.0084087501,12:0.01274735):0.001436281):0.0008317064,((17:0.0137001822,((((((4:0.01725694,6:0.013497):0.01425261,10:0.0299732831):0.002227376,((3:0.02008023,2:0.01614147):0.003317038,1:0.01483731):0.050640781):0.0105373,5:0.009793545):0.001517857,((9:0.01041048,7:0.01484113):0.001042786,8:0.0218302736):0.02466129):0.008705831,11:0.006955061):0.001458622):0.001849793,(13:0.003438795,(16:0.01715297,18:0.017051714):0.000307735):0.00164957):0.00255733):0.005020104,15:0.009457145);
tree gen.196 = [&U] ((((19:0.013427337,14:0.027465555):0.0001465492,12:0.01477064):0.0007774563,((13:0.00432091,18:0.012790526):1.454108e-05,((17:0.016749404,(((((1:0.02243659,(2:0.02260235,3:0.02681734):0.004777071):0.043614638,((4:0.02415826,6:0.01058981):0.00424018,10:0.040294384):0.007805206):0.01209607,5:0.01169131):0.001813388,(8:0.030280327,(9:0.013509994,7:0.018406259):0.001631925):0.009690794):0.005159003,11:0.007334919):0.003465638):0.007063486,16:0.02381897):0.0006893733):0.005895293):0.0082871798,15:0.013724116);
tree gen.197 = [&U] ((((12:0.01560235,19:0.010675161):6.8770028e-05,((16:0.01676004,18:0.014803986):0.002447687,((17:0.0150135082,(((5:0.00942863,(((4:0.027093,6:0.004988949):0.007772465,10:0.037564833):0.01242123,(1:0.01111764,(3:0.03667124,2:0.02739485):8.706572e-05):0.04461338):0.01102791):0.002323724,((9:0.008187625,7:0.00960498801):0.0047329941,8:0.025991857):0.01038495):0.007250057,11:0.01262258):0.001915818):0.006128784,13:0.004970759):1.366986e-05):0.009744254839):0.0004323517,14:0.034782422):0.0063667275,15:0.012885418);
tree gen.198 = [&U] ((19:0.00945803271,((((16:0.02020098,((17:0.0194576673,((5:0.01082475,(((2:0.03647895,3:0.01705159):0.0006076243,1:0.02052406):0.044979446,((6:0.01056142,4:0.03026383):0.006167238,10:0.033348219):0.006627769):0.007406629):0.003666618,((7:0.014821682,9:0.0116868649):0.0007079247,8:0.030282738):0.01128669):0.006960713):0.0004068726,11:0.01184861):0.004879209):6.784748e-05,(13:0.007035227,18:0.020726274):0.004686272):0.0016065293,12:0.0114382623):0.0005001266,14:0.0257762903):0.0002476895):0.005410502,15:0.012664164);
tree gen.199 = [&U] (((13:0.005108764,((17:0.018355051,(11:0.01227108,((5:0.009731354,(((4:0.02049509,6:0.0097528):0.01089393,10:0.031716502):0.008245181,(1:0.0166369,(2:0.0225422,3:0.02711097):0.001838454):0.047026704):0.005985639):0.001437039,(8:0.02762474,(9:0.005514317,7:0.0104743277):0.005168535):0.0180874):0.006326261):0.00450808):0.007217839,(16:0.01682117,18:0.0152295859):0.001606083):0.0005846038):0.001522947,((14:0.02485382383,19:0.0127421301):0.001140209,12:0.0118123):0.001254008):0.0029966681,15:0.015333994);
tree gen.200 = [&U] (((((18:0.0185153819,((13:0.00566188,(17:0.0166205296,(11:0.01266613,((((1:0.01520498,(3:0.03241177,2:0.01902701):0.002604151):0.035077093,((4:0.0168561,6:0.0104601):0.00544891,10:0.025271307):0.006991541):0.007329992,5:0.005110112):0.005677398,(8:0.0192401428,(9:0.007465058,7:0.011970783):0.001614354):0.01461132):0.00310924):0.004246994):0.003185625):0.0002351564,16:0.0138089):0.000132678):0.007518887,14:0.02274638):0.003699768,19:0.0091116817):5.726909e-06,12:0.01324384):0.00174487,15:0.007392621);
tree gen.201 = [&U] ((14:0.023923393,(((((13:0.009560134,16:0.01705747):0.0007873071,18:0.0131354821):0.0009667992,((((5:0.01175948,((4:0.02740546,(10:0.0366577843,6:0.01044444):0.0003642683):0.01514782,(3:0.03207541,(2:0.02208648,1:0.01870916):0.0006509959):0.056151257):0.01645285):0.004194796,(8:0.025541637,(9:0.0151248251,7:0.014464957):0.001964355):0.0195825):0.006347926,11:0.01097605):0.001393299,17:0.020936097):0.004418505):0.0018492203,12:0.009726656):0.0031546075,19:0.011382474):0.001445717):0.004203542929,15:0.01596092);
tree gen.202 = [&U] ((((18:0.0110868768,(16:0.01483061,13:0.004500307):0.000297279):0.000753347,(17:0.0173985967,(((5:0.00949369,(((6:0.01059964,4:0.02324548):0.003427514,10:0.036038157):0.007167064,((3:0.02979713,2:0.02217089):0.007551574,1:0.01214146):0.05134904):0.01102274):0.004678454,((7:0.018026229,9:0.014373483):0.003782757,8:0.027623085):0.01451678):0.003936358,11:0.006023988):0.002965101):0.004448825):0.006592891,(19:0.01182929646,(12:0.011567749,14:0.024384893):0.001415112):0.00350892831):0.003277945,15:0.010578063);
tree gen.203 = [&U] ((14:0.034408453,(((13:0.0070965,((17:0.0157553756,(11:0.006974579,(((((2:0.02911973,3:0.0342954):0.005846942,1:0.01419552):0.05303109,((4:0.01872635,6:0.01443709):0.007026221,10:0.037302459):0.007623919):0.01453049,5:0.006825133):0.005484889,((9:0.0041374525,7:0.0172887804):0.002544829,8:0.024413765):0.01176045):0.01122769):0.004124813):0.003670654,(18:0.018662311,16:0.01538674):0.0008154238):0.0005719124):0.005895837,12:0.011038182):0.0006055218,19:0.016506848):0.00057349):0.0029236514,15:0.0112620158);
tree gen.204 = [&U] (((14:0.0259902117,(19:0.0128266598,((16:0.01716546,(18:0.014242103,((((5:0.0111341,(((6:0.009892129,4:0.01995603):0.007443064,10:0.034092462):0.01183027,((3:0.02493274,1:0.01872108):1.264776e-05,2:0.02557254):0.045622435):0.008681904):0.001231372,(8:0.026873093,(7:0.0110514159,9:0.011675827):0.002409945):0.009899566):0.003431019,11:0.008637025):0.002255525,17:0.013466838):0.006519085):0.001258372):0.001065636,13:0.004042418):0.008249276):0.001256903):0.001838854,12:0.01370031):0.005532524,15:0.007756465);
tree gen.205 = [&U] (15:0.013557421,(12:0.016285629,((((17:0.0163199075,((((9:0.01673876,7:0.0144879506):0.0006355457,8:0.025648295):0.0130553,(5:0.01380856,(((3:0.0255466,2:0.01628679):0.004021692,1:0.01417727):0.04835542,(10:0.0256435821,(4:0.03200102,6:0.01352401):0.006105059):0.008667786):0.01397524):0.003785976):0.005752326,11:0.006628431):0.002568281):0.004317069,(16:0.02794905,(18:0.01563651,13:0.002891526):0.000111099):0.0012604):0.00297724,19:0.0053701362):0.0001726558,14:0.0340924394):0.001420217):0.0050111388);
tree gen.206 = [&U] ((((14:0.024594302,12:0.0121746223):0.000470438,19:0.0091794056):0.0007911783,(13:0.005257838,(18:0.014272209,((11:0.009825528,(17:0.015812924,((8:0.022806584,(9:0.014086051,7:0.0109899502):0.00675376):0.01290443,(5:0.006976082,(((2:0.02384324,3:0.03468084):0.005091105,1:0.01026721):0.03797325,((4:0.02180777,6:0.009458753):0.008193209,10:0.037021711):0.007014838):0.01528743):0.0005267586):0.009190318):0.005077643):0.006477589,16:0.02931083):0.0004467063):0.001768926):0.00280573):0.004194538,15:0.015639386);
tree gen.207 = [&U] ((14:0.021271833,((((11:0.01162496,(((((10:0.0313205593,(4:0.030317,6:0.01114991):0.005801173):0.007614816,((3:0.02604026,2:0.02481487):0.001861478,1:0.01556239):0.042332383):0.01073631,5:0.006883207):0.002090648,(8:0.026831263,(9:0.011011713,7:0.0074642554):0.001414592):0.01583841):0.01094367,17:0.021936505):0.004495687):0.001342954,16:0.01318756):0.0007364333,(18:0.016571406,13:0.002604169):0.0005583718):0.00089757138,(19:0.0112084234,12:0.0069905101):0.001617979):0.000525957):0.0041228263,15:0.017966413);
tree gen.208 = [&U] ((((19:0.01611738905,12:0.018221808):0.0002663723,((((17:0.021189425,((((7:0.012890626,9:0.013669863):0.003151545,8:0.039268427):0.01418022,(((10:0.028705882,(4:0.0223931,6:0.01123891):0.01142136):0.01053574,(1:0.0181951,(2:0.02662585,3:0.02324043):0.01299645):0.03181026):0.006409998,5:0.009324067):0.002620504):0.007539819,11:0.007761199):0.003599282):0.003688389,18:0.021306889):0.0001787038,13:0.003972082):0.001380132,16:0.02002609):0.0034725608):0.0021040393,14:0.0228679754):0.0027560124,15:0.012472493);
tree gen.209 = [&U] ((((18:0.014639163,((19:0.0090648589,12:0.008870488):0.0031305491,14:0.0190044719):0.002607776):0.002314741,(13:0.002035008,16:0.02466898):0.0009021019):0.003617426,(11:0.01379396,(17:0.023799938,(((7:0.0168011584,9:0.005621027):0.001634072,8:0.024361622):0.01191968,(5:0.008135773,((1:0.01445729,(3:0.0278867,2:0.02280053):0.008374702):0.035214316,((4:0.01807057,6:0.01304408):0.00570061,10:0.025372575):0.007203725):0.01438423):0.003674764):0.005751517):0.002056356):0.003014646):0.003393276,15:0.016406668);
tree gen.210 = [&U] (((12:0.01237071,14:0.028507561):0.000764845,(((16:0.01720495,(13:0.00788601,18:0.0120260379):0.001972002):0.001310836,((11:0.0098324,((5:0.01126669,((10:0.02650307,(4:0.02214913,6:0.009358326):0.01005361):0.008786543,(1:0.01438451,(3:0.03322004,2:0.02484221):0.005708361):0.03488411):0.01210674):0.001384143,(8:0.020368752,(7:0.013370867,9:0.0133259274):0.000624843):0.008386277):0.005590244):0.00245251,17:0.022417375):0.00614422):0.00392778,19:0.0113147206):0.0002230845):0.0077230665,15:0.015949909);
tree gen.211 = [&U] ((((19:0.010654504,12:0.0126689291):0.001981804,(18:0.013397298,(16:0.01949856,(13:0.0048075864,((((5:0.008984587,((10:0.0344678377,(4:0.028941,6:0.01701393):0.005797621):0.01487778,(1:0.02026706,(3:0.02297012,2:0.03042945):0.004619518):0.032265168):0.01160348):0.004286036,((7:0.0112070984,9:0.0067004491):0.004079024,8:0.0208081483):0.02064877):0.006389822,11:0.007872632):0.0005035034,17:0.020271327):0.004085467):0.0004021493):0.002858411):0.0030764006):0.00111422,14:0.031924268):0.00831911344,15:0.009167827);
tree gen.212 = [&U] (((12:0.0067160665,(14:0.021035554,(((16:0.02365484,13:0.004521012):0.001452267,18:0.016766441):6.586023e-05,(17:0.016232356,(((5:0.008451515,((1:0.01439449,(2:0.02472576,3:0.02903669):0.003114921):0.04408308,((4:0.02102555,6:0.02001874):0.005201427,10:0.0340219593):0.007471678):0.009081528):0.003192764,(8:0.027934445,(9:0.00966894172,7:0.015871523):0.0015202275):0.01463106):0.004306148,11:0.01119736):0.003020734):0.002713939):0.00530087):0.002403031):0.0002926501,19:0.013537761):0.0043354509,15:0.013147222);
tree gen.213 = [&U] (15:0.011723928,(((12:0.008246509,(((16:0.02060111,13:0.0046938):0.0003586305,18:0.0174627198):0.0002086641,((((8:0.022282412,(7:0.015764467,9:0.0108496463):0.0005913748):0.0188987,((((2:0.02384283,3:0.02983252):0.004408891,1:0.01945992):0.053417344,(10:0.026205603,(6:0.01558459,4:0.03440313):0.005430969):0.006404862):0.006929645,5:0.0121037):0.002191703):0.008050423,17:0.0133508723):0.002904862,11:0.01686519):0.002947246):0.0045274155):0.001129449,19:0.0117615505):0.001177257,14:0.026682748):0.007903455);
tree gen.214 = [&U] (15:0.0126304,(((((18:0.0165791858,((11:0.004639011,((5:0.01134811,(((3:0.02666897,2:0.01308344):0.006385469,1:0.01717914):0.04144749,(10:0.020410628,(6:0.01268235,4:0.01667915):0.007626438):0.01039647):0.009290739):0.001630473,((9:0.010814454,7:0.01129250633):0.004050836,8:0.027395882):0.009772939):0.007900471):0.004874997,17:0.0166291918):0.004548052):0.001117854,16:0.01910888):0.001740611,13:0.003639636):0.003727389,14:0.031351721):0.00427904671,(19:0.00935633204,12:0.005303576):0.002468924):0.002669411);
tree gen.215 = [&U] ((12:0.005756838,(((((16:0.01889471,18:0.015881407):0.001340915,(17:0.021089811,((((((3:0.01935278,2:0.02104747):0.008246094,1:0.01556181):0.027519827,((4:0.01861651,6:0.01418468):0.003960069,10:0.0312578354):0.01362592):0.01193513,5:0.009569252):0.001449619,((7:0.0155337486,9:0.0091216865):0.000917665,8:0.012393403):0.02267668):0.01442025,11:0.01031762):0.0003771774):0.00245353):0.000263248,13:0.0052622):0.003668778,19:0.015977664):0.0001234133,14:0.026221754):0.003477661):0.002499143,15:0.010054595);
tree gen.216 = [&U] (15:0.006909566,((14:0.0299327117,19:0.01258088876):0.0004823862,(((17:0.0185562055,(((5:0.01151623,(((4:0.01730347,6:0.007596954):0.01087948,10:0.028693246):0.005965376,((3:0.01997062,2:0.02028274):0.006347585,1:0.01809746):0.03487332):0.006772976):0.001620343,((9:0.009394696,7:0.020840218):0.0016103516,8:0.015913968):0.01791972):0.008696169,11:0.01127466):0.001788277):0.002286854,((18:0.012091161,16:0.01487798):0.0003342469,13:0.003514551):0.001150669):0.004513202,12:0.0106936):0.001040621):0.004382191);
tree gen.217 = [&U] (15:0.011347352,(12:0.009937738,(14:0.0367632168,((16:0.0179499,(((17:0.019839362,((((7:0.01197420015,9:0.010371305):0.00157318,8:0.025778681):0.0134778,((((4:0.02276734,6:0.01066227):0.004523101,10:0.022749902):0.00668776,(1:0.01780348,(2:0.0243393,3:0.03109906):0.002308347):0.042684681):0.007447077,5:0.01503059):0.003542231):0.00784589,11:0.00899534):0.001028146):0.004340134,18:0.0263312625):0.0007128981,13:0.00862804):0.0007578642):0.007156043,19:0.0199253311):0.0003891811):0.0004548473):0.003517353);
tree gen.218 = [&U] (15:0.007861921,(14:0.01890806,((12:0.011893756,(18:0.024119852,((16:0.03253042,13:0.007553121):0.001028845,((11:0.004893474,(((9:0.0129739433,7:0.0160236808):0.002012681,8:0.016940379):0.01832628,(5:0.0100963,((1:0.01386368,(2:0.02731819,3:0.03200142):0.002127148):0.042765304,((6:0.01517326,4:0.02058654):0.003331137,10:0.0346516572):0.003486268):0.008571094):0.004170387):0.006723292):0.001886197,17:0.0202376666):0.0003008601):0.0006793995):0.003243513):0.001295864,19:0.008049766):0.00216722):0.00619992304);
tree gen.219 = [&U] (15:0.0099642,(12:0.0106356941,(14:0.031162826,(((((11:0.009252726,(((7:0.0138846833,9:0.004603601):0.0026473361,8:0.022283049):0.01380727,(5:0.008811326,((1:0.01293356,(3:0.03168177,2:0.02615131):0.001355278):0.041061538,((6:0.008986472,4:0.01820329):0.004191531,10:0.027100474):0.01648428):0.009880792):0.002965577):0.006964759):0.0006466272,17:0.0174013249):0.004527131,(13:0.00269037,18:0.009915379):0.000128556):0.0005387844,16:0.01405075):0.003841345,19:0.008718598):0.0004652258):0.001599665):0.00255520939);
tree gen.220 = [&U] ((14:0.026921222,((((16:0.01920369,((11:0.01450742,(((5:0.01394443,(((3:0.02514451,2:0.01672354):0.004109204,1:0.01777022):0.053216387,((6:0.01026508,4:0.02950141):0.01300925,10:0.02932918054):0.01254975):0.006097598):0.003545839,(7:0.014201365,(8:0.025273777,9:0.01036360404):0.0004038972):0.0123667):0.009836833,17:0.025887065):0.002570891):0.0057404351,13:0.005139649):0.0004404232):0.003037763,18:0.014685453):0.002978894,19:0.006461184):0.0002435071,12:0.016825934):0.0002855059):0.0045307201,15:0.011530409);
tree gen.221 = [&U] (15:0.007702331,(((12:0.008328583,19:0.007085208):0.002499771,14:0.016842563):0.0005305773,((16:0.01423057,(18:0.0199668322,13:0.006206109):0.002636186):0.0006009421,(17:0.015985518,(11:0.00712045,(((8:0.029634568,7:0.012079512):3.455563e-05,9:0.0138400266):0.0283979,(5:0.01894108,((3:0.02553386,(1:0.01888919,2:0.025597):0.0007924156):0.034618639,((6:0.01129077,4:0.02949122):0.002224318,10:0.038099057):0.01078813):0.01519802):0.002367642):0.00439494):0.001025985):0.006257564):0.0056324564):0.005294871);
tree gen.222 = [&U] ((19:0.0085771518,(((18:0.015519473,16:0.01598476):0.001260206,(13:0.0087108097,(11:0.00561447,(((5:0.01083827,((1:0.01425673,(2:0.03074695,3:0.02156841):0.004427494):0.034898988,((6:0.01127979,4:0.02453948):0.009213658,10:0.029158746):0.004715269):0.008928124):0.0008678684,((9:0.01329692,7:0.0183355511):0.0038730897,8:0.02102855329):0.01516842):0.007337708,17:0.021475069):0.003944953):0.009798957):0.003649582):0.003558419,(14:0.024717875,12:0.008677807):0.001931666069):0.0004220733):0.0038102988,15:0.009732934);
tree gen.223 = [&U] (15:0.008920765,((18:0.022674528,(13:0.002864906,(16:0.01760323,(((((((4:0.01783985,6:0.01092326):0.00952915,10:0.030449374):0.008141376,((3:0.0358731,2:0.0269977):0.01087631,1:0.0209457):0.048381117):0.01006484,5:0.0113879):0.0007256071,(8:0.019587683,(9:0.003958967,7:0.022533354):0.005524173):0.01899883):0.007270176,17:0.021214349):0.002826217,11:0.004679418):0.002444379):0.0008419354):0.004761291):0.004980912,(12:0.01472327,(14:0.02807626227,19:0.013479544):0.001107893):0.0028382784):0.0040318314);
tree gen.224 = [&U] (((14:0.020929712,(((13:0.002205307,16:0.01483986):0.001178535,(18:0.014301458,((((5:0.006418636,((1:0.01141689,(3:0.0293141,2:0.01344062):0.002139591):0.03805442,((6:0.01078964,4:0.02223246):0.004667495,10:0.028973082):0.009387507):0.009635848):0.002867792,((9:0.005765721,7:0.0144133306):0.0007531925,8:0.035028621):0.0137367):0.004546876,17:0.0169268779):0.001048059,11:0.01305225):0.005994291):0.0018718048):0.005526879,19:0.00705833849):0.0006947819):3.87463e-05,12:0.0147372235):0.006425561,15:0.014663676);
tree gen.225 = [&U] (15:0.019749202,(((19:0.0113425521,(((((((7:0.011800017,9:0.008596845):0.0035113879,8:0.022372179):0.02112886,(5:0.008474035,(((4:0.02624262,6:0.01045362):0.01110592,10:0.0200724725):0.01161705,(1:0.01465703,(2:0.01861715,3:0.03707868):0.004841806):0.0360833):0.01403802):0.002184917):0.005918385,11:0.007688691):0.001035701,17:0.01857112):0.009273528,(13:0.01194382,16:0.01703413):0.002543459):0.001142338,18:0.021381068):0.006029584):0.001015837,12:0.0157354157):2.305164e-05,14:0.026281647):0.005708196);
tree gen.226 = [&U] ((((18:0.0147482457,((13:0.0065952,16:0.02147649):0.0006855345,((11:0.007366017,((5:0.007000188,((1:0.01857146,(2:0.02030936,3:0.02599117):0.004023462):0.041153399,((6:0.01678342,4:0.01848399):0.006404065,10:0.0290287955):0.009055455):0.01409907):0.005162866,((9:0.0096870974,7:0.0109556596):0.002939998,8:0.02371928):0.008916197):0.00767551):0.0007692167,17:0.0210547709):0.003229853):0.0001176815):0.001731785,14:0.030088134):5.93488e-05,(19:0.0129009605,12:0.009678859148):0.00103231729):0.00332627961,15:0.008937735);
tree gen.227 = [&U] (15:0.012048685,(((18:0.023890255,16:0.0225989):0.001328931,(((((9:0.01040482,(7:0.007733193,8:0.0348555672):0.0002679806):0.01496984,(5:0.009729575,(((4:0.01634357,6:0.0192717):0.003014121,10:0.0274999432):0.009398144,(1:0.01003424,(2:0.01665258,3:0.02366095):0.008626979):0.033104812):0.00586272):0.005107131):0.00567439,17:0.020062701):0.0004049572,11:0.01365472):0.00542385,13:0.005417294):0.003251115):0.00437876,(19:0.018190943,(14:0.022371525,12:0.0078111941):0.0008517974):9.605378e-06):0.0062044155);
tree gen.228 = [&U] ((((19:0.0087065392,12:0.01190279):0.0026225307,14:0.03601516377):0.0008564142,(((17:0.0142636211,(((5:0.005295265,((1:0.01656637,(2:0.01965279,3:0.0233966):0.003919063):0.04626994,((6:0.01197332,4:0.02458395):0.002463903,10:0.022338575):0.007200574):0.01470943):0.003282429,(8:0.023358101,(9:0.010459695,7:0.0180692387):0.000241352):0.01671632):0.004782121,11:0.008575501):0.005397443):0.006533601,18:0.020956829):0.0006062387,(16:0.01036761,13:0.01248694):3.896302e-05):0.004374011):0.003676041,15:0.011943546);
tree gen.229 = [&U] (15:0.021113923,(((19:0.0098067501,14:0.03770511105):0.001672232,((13:0.003664173,16:0.02004084):0.0001061595,(((((5:0.01650307,((1:0.02401418,(2:0.01673801,3:0.03256117):0.001049809):0.046657919,((4:0.0269431,6:0.01115998):0.009305651,10:0.0389835848):0.00959101):0.01416232):0.003728453,((9:0.014674964,7:0.016397033):0.00023963,8:0.024949957):0.0118331):0.00708997,11:0.01109012):0.002303718,17:0.0159547111):0.001067327,18:0.0165131792):0.002180638):0.002074305):0.0002338703,12:0.0076258305):0.002360134);
tree gen.230 = [&U] (15:0.014047464,(((14:0.021955323,12:0.0104411316):0.0016184981,19:0.0118165801):0.001820062,((13:0.005781679,(17:0.01467215364,(((9:0.008990895,(8:0.022888724,7:0.01324870774):0.006209):0.01471135,(5:0.00910334,(((2:0.01819997,3:0.03590728):0.00380458,1:0.01421719):0.036753511,((4:0.01599804,6:0.007595507):0.004229099,10:0.025611988):0.009198484):0.01828552):0.002531028):0.008287348,11:0.01271001):0.003855412):0.00576393):0.001919898,(18:0.0186031032,16:0.02749379):0.0009588512):0.002448406):0.0064191805);
tree gen.231 = [&U] (15:0.00896623,(12:0.0117508218,((14:0.029441497,(18:0.013449209,(16:0.03050031,((17:0.021989867,(((8:0.042578329,(9:0.007856757,7:0.0149277563):0.0041513126):0.01224555,(5:0.007322683,(((3:0.02596401,2:0.02034116):0.007455442,1:0.01292997):0.043816135,((4:0.01570753,6:0.00814715):0.003176102,10:0.033107838):0.005187343):0.007109302):0.0009869148):0.006989731,11:0.007268577):0.002494717):0.003346475,13:0.006969874):0.002155021):0.0006070352):0.005836522):0.0001442705,19:0.0102155859):0.001050683):0.013320336);
tree gen.232 = [&U] (((((16:0.02301363,((((8:0.0251426231,(7:0.0171158292,9:0.013880667):0.001841249):0.01673424,((((2:0.01599495,3:0.02752277):0.00751848,1:0.01739864):0.04779245,((4:0.02374102,6:0.009493453):0.01086317,10:0.0219728984):0.01013488):0.01272779,5:0.01226881):0.003321367):0.005672247,17:0.020405549):0.0009766449,11:0.01882441):0.002118739):0.003225754,(13:0.0116454,18:0.019313208):0.0003289965):0.00400233,12:0.014965145):0.0027694769,(14:0.029087613,19:0.0134220491):8.509591e-05):0.003533922,15:0.009482104);
tree gen.233 = [&U] (15:0.015043188,((((16:0.01575664,((18:0.023442912,13:0.01157601):0.002046246,((17:0.016247984,((8:0.039073621,(9:0.0072467086,7:0.007851563):0.001391191):0.01723908,(5:0.01242866,((10:0.02631313,(4:0.01993437,6:0.01864461):0.002103109):0.01105919,((3:0.02855943,2:0.01905809):0.004765698,1:0.0108761):0.042619538):0.00869124):0.005694816):0.006533193):0.007204949,11:0.008748922):0.006178286):0.0004850129):0.0022039904,19:0.0109335596):0.00106561,14:0.024873349):0.001213104,12:0.008681826):0.0054382588);
tree gen.234 = [&U] (((12:0.0107008,19:0.0112806551):0.00083334878,(14:0.0282081146,((((((8:0.030316942,(7:0.014015423,9:0.0059936834):0.0009806553):0.01221438,(((1:0.02596444,(3:0.02793097,2:0.02038143):0.01654351):0.04273952,((4:0.01646364,6:0.01046412):0.005170325,10:0.0201781354):0.008421471):0.009619149,5:0.01241539):0.003373654):0.008169224,17:0.017270847):0.00131501,11:0.008248545):0.003472506,16:0.01264971):0.0003534702,(13:0.008404472,18:0.020452134):0.0004137928):0.004341076):0.002203507):0.0092002009,15:0.01121534);
tree gen.235 = [&U] (15:0.009766856,((17:0.015276966,(((((1:0.01335721,(3:0.02898873,2:0.0181857):0.002721292):0.048294219,(10:0.023954581,(4:0.02045441,6:0.009445958):0.009880727):0.006631291):0.005994539,5:0.01227793):0.0007849961,((9:0.008119764,7:0.0200847132):0.00123973,8:0.022992682):0.01359043):0.005605237,11:0.007852519):0.005105589):0.003026028,(((18:0.012678279,13:0.003229594):0.0003790375,16:0.01670704):0.000191773,((12:0.01373475,14:0.015237295):0.0005141332,19:0.010866092):0.0052654691):0.00295489):0.004336774);
tree gen.236 = [&U] (15:0.008825237,(((14:0.0257269408,(12:0.013892977,19:0.0126268542):4.982065e-05):0.004691095,((13:0.003237489,16:0.01663014):0.001985871,18:0.0167207787):0.0006362545):0.002169178,(17:0.0278015022,(((((1:0.008885137,(2:0.01631532,3:0.03082882):0.006584971):0.031589174,(10:0.035147163,(4:0.02322843,6:0.01898985):0.004522987):0.0108624):0.01085849,5:0.01087257):0.0008932303,((7:0.0155917088,9:0.005884629):0.0088327486,8:0.021569973):0.0124248):0.003785467,11:0.008951318):0.003391372):0.003414529):0.001504574);
tree gen.237 = [&U] (15:0.00514235,((19:0.0087400753,12:0.005665298):0.00099101082,(((18:0.016609144,((17:0.018633247,(((((3:0.02795316,2:0.02232196):0.001644439,1:0.01556403):0.040012785,(10:0.033911958,(4:0.0158484,6:0.01163067):0.008733056):0.005527601):0.009020424,5:0.007816217):0.002323914,((9:0.0137039638,7:0.0110236178):0.005016338,8:0.031161716):0.01343254):0.007587069):0.0008619232,11:0.01048498):0.004916383):0.0007797169,(16:0.02311752,13:0.006656908):0.001354305):0.005496868,14:0.03200955099):0.0006223357):0.0061865937);
tree gen.238 = [&U] (15:0.005998953,(14:0.041532143,(12:0.0136041819,((13:0.004046368,(18:0.025620738,(16:0.02337867,(((((((1:0.0162287,3:0.01946449):0.0002927035,2:0.03340441):0.05650682,(10:0.036911218,(4:0.01834709,6:0.008804582):0.003417846):0.008775155):0.01563472,5:0.008215373):0.003436957,((7:0.019358311,9:0.00781667003):0.003718065,8:0.031428294):0.01411932):0.008690843,17:0.02118371504):0.0009828777,11:0.01606055):0.005082299):0.001452377):0.0004291684):0.001635087,19:0.0095549672):0.0002220385):0.000761589):0.003919872973);
tree gen.239 = [&U] ((14:0.023109504,((((((((((2:0.03411942,1:0.01372255):0.0005451277,3:0.02893398):0.04575048,((4:0.02698315,6:0.0141974):0.007467152,10:0.0362089867):0.008879383):0.0129232,5:0.01063319):0.008262189,((9:0.0102288911,7:0.0167202057):0.004217835,8:0.021659475):0.01548473):0.006952195,11:0.01397642):0.006003375,17:0.0121770845):0.002808733,((16:0.03198453,13:0.005246513):0.0009021857,18:0.015219875):0.0006255741):0.006177951,12:0.01036219):0.0001917508,19:0.008137992):0.00249257757):0.004492296,15:0.01414288);
tree gen.240 = [&U] ((14:0.030246189,((12:0.009376631,((((11:0.01320273,((((((3:0.0241588,2:0.02258531):0.009791888,1:0.01479431):0.04832986,((4:0.02519071,6:0.01434394):0.004025121,10:0.034518678):0.01345566):0.01150865,5:0.007535393):0.002697814,((7:0.008766874,9:0.006504622):0.00817862746,8:0.022876628):0.01871989):0.003749629,17:0.0235763489):0.001860007):0.005224118,16:0.01241896):0.0004553175,18:0.009857332):0.0008910097,13:0.004535081):0.0055838072):0.0008546082,19:0.0116669378):0.0002881021):0.005531132,15:0.009566271);
tree gen.241 = [&U] (15:0.015441575,(14:0.0303562725,((12:0.01341678,19:0.0050091232):0.002617999,((16:0.02183207,(13:0.007057104,18:0.02004205):0.00140339):0.0010153629,(((((((2:0.02226122,3:0.0353994):0.003675712,1:0.01768878):0.04797328,((6:0.01159087,4:0.020965):0.005216082,10:0.030588064):0.00336106):0.00939316,5:0.006141608):0.003518578,((9:0.0101664,7:0.014678416):0.0050057493,8:0.033050797):0.02141627):0.006429388,11:0.008772827):0.004461437,17:0.0087058535):0.007649331):0.003436024):0.0006538497):0.0060130674);
tree gen.242 = [&U] (15:0.014975788,(19:0.0105367887,(((18:0.014855336,((16:0.01538385,13:0.007407799):0.00124162514,(17:0.0224295956,(11:0.00903241,((((1:0.01681924,(3:0.0321463,2:0.02578613):0.004385743):0.05673644,((6:0.00842642,4:0.0267359):0.006350808,10:0.027650498):0.01123772):0.006646324,5:0.01765294):0.005305179,((9:0.0127324382,7:0.012389445):0.00119149,8:0.020964242):0.01121982):0.005653716):0.001467594):0.003346678):0.003860609):0.0037329165,14:0.019623254):0.0014602669,12:0.0079200396):0.0001572173):0.0061787879);
tree gen.243 = [&U] (((12:0.01349709,19:0.01060520142):0.002833982,((16:0.01622418,(((11:0.007955178,(17:0.01840006315,((((1:0.01037847,(2:0.01946439,3:0.02272106):0.004286033):0.050170217,((4:0.02329498,6:0.007499021):0.005786896,10:0.0382632687):0.002639244):0.01109584,5:0.008903164):0.0006552928,(8:0.027595901,(7:0.0127417322,9:0.010849063):0.0029717681):0.01360837):0.0117815):0.001320462):0.0060973508,13:0.007813991):0.001489748,18:0.022086985):0.0004452788):0.001629863,14:0.032001234):0.000652885765):0.00516336299,15:0.009449176);
tree gen.244 = [&U] (15:0.013624286,((17:0.0183388073,((((((3:0.03099392,2:0.02628131):0.004142451,1:0.01595961):0.052194572,((6:0.009908872,4:0.02102743):0.003580575,10:0.018981447):0.009053429):0.005596246,5:0.006878895):0.003327947,((7:0.0116901885,9:0.0156575901):0.002198901,8:0.026089563):0.01000464):0.007512771,11:0.008373081):0.001736504):0.003101592,(16:0.01954222,((13:0.007350367,18:0.016156526):4.989722e-05,(12:0.0129292977,(19:0.01175327183,14:0.033558903):0.0002591849):0.0036075974):0.001505536):0.003204803):0.002540498);
tree gen.245 = [&U] (((12:0.016056095,(14:0.04029231599,19:0.0123174434):0.0002109716):0.0017249257,(18:0.017821965,((13:0.006945094,(((((((2:0.02137343,3:0.02523522):0.002506656,1:0.008120484):0.038971392,((4:0.03547366,6:0.0142991):0.004403186,10:0.0336466226):0.0112383):0.01371545,5:0.007555025):0.003277525,(8:0.020946544,(9:0.0077016958,7:0.01391786184):0.0009840984):0.01654865):0.00750828,17:0.022912233):0.003548653,11:0.01133246):0.004881917):0.0005530415,16:0.0108619):0.0002623666):0.006220912):0.001148695,15:0.012432918);
tree gen.246 = [&U] (15:0.013089526,(((19:0.0091852102,12:0.0063666153):0.0004560035,((13:0.005469901,(18:0.016103968,16:0.02951398):0.0001825257):0.0002195065,(17:0.022396425,((((7:0.0093637515,9:0.007262608):0.004702562,8:0.021426201):0.01384309,(5:0.007119488,(((4:0.02306305,6:0.008073316):0.005000568,10:0.023701194):0.009606665,((1:0.01856591,3:0.02184859):0.002884132,2:0.02340672):0.043691808):0.01544702):0.003143666):0.009156427,11:0.01079407):0.002844556):0.002590503):0.0015807519):0.0002649775,14:0.030615722):0.006742095);
tree gen.247 = [&U] (15:0.010964672,((14:0.0269030461,((((17:0.02058293,(11:0.01467949,(((((2:0.01222674,3:0.03207594):0.003897379,1:0.01686997):0.039596222,(10:0.0238026757,(6:0.008491659,4:0.02333643):0.005132599):0.006101544):0.00851664,5:0.006778802):0.006424364,((7:0.0121004567,9:0.01133504):0.0042186662,8:0.025108564):0.01067182):0.005053826):0.002462109):0.00397911,13:0.005048997):0.0005452384,18:0.016405708):9.331363e-05,16:0.01833637):0.0030217322):0.0002016999,(19:0.0067026422,12:0.010533671):0.001052712):0.005061776);
tree gen.248 = [&U] (15:0.011837749,((14:0.0274607383,(12:0.017674132,19:0.0051154704):0.0002956031):0.0007792552,((18:0.01984467,16:0.0185793):0.0004997614,((17:0.014695243,((((((1:0.01282602,2:0.0285779):0.0013047,3:0.03569039):0.05235203,(10:0.037676747,(6:0.01098479,4:0.02480081):0.005844452):0.00460824):0.00578919,5:0.01515037):0.003406756,((9:0.007926328,7:0.01159361364):0.0055730017,8:0.028646907):0.01002725):0.008505395,11:0.01599433):0.005466985):0.0007188317,13:0.005866797):0.0007990017):0.001309299):0.005389252);
tree gen.249 = [&U] ((((16:0.0151382,(18:0.020641199,((17:0.021828123,(11:0.007660842,(((((2:0.01655055,3:0.02264421):0.003954809,1:0.01215023):0.047279349,(10:0.022693042,(6:0.008248962,4:0.02310596):0.00552367):0.006175672):0.006234113,5:0.01116359):0.001909199,((7:0.0115455151,9:0.013645245):0.001674486,8:0.023646326):0.01400424):0.003642166):0.0009617484):0.003622445,13:0.00864581):0.001789388):0.002042887):0.002648166,(14:0.02730295,12:0.008698095):0.0011542536):0.00020573,19:0.01185615837):0.004283686,15:0.015235349);
tree gen.250 = [&U] (((14:0.040922704,((16:0.02005244,18:0.017608789):0.0009604802,((17:0.023070313,(((8:0.034138836,(9:0.0155146697,7:0.018383295):0.001139476):0.01169256,(5:0.007984356,((10:0.0265177656,(4:0.02458281,6:0.004258519):0.006701306):0.006371077,((2:0.01938122,3:0.02483787):0.008852479,1:0.01913022):0.037538791):0.01027247):0.003005753):0.01172437,11:0.01490247):0.004012229):0.004433177,13:0.004545304):0.0003272915):0.0019392666):3.02853e-05,(12:0.0083290854,19:0.007253553):0.0006031104):0.0043601091,15:0.012529263);
tree gen.251 = [&U] (((14:0.024326284,((13:0.005422487,((11:0.005148142,(((7:0.012801111,9:0.007643691):0.0075940582,8:0.02114388):0.006498761,(5:0.01259579,(((2:0.01405598,3:0.03740378):0.008151081,1:0.01137408):0.056164638,(10:0.0285607339,(4:0.02291119,6:0.01085644):0.0072355):0.01193975):0.01497881):0.002277235):0.007453567):0.002923634,17:0.021125402):0.002044761):0.0005859295,(16:0.01170727,18:0.0086686833):0.002021928):0.0020172978):0.0010303898,(12:0.006346061,19:0.00913024411):0.002981468):0.004250761,15:0.012661838);
tree gen.252 = [&U] (((19:0.00962461602,(14:0.0327765838,((((((9:0.006663006,7:0.0158863936):0.003588401,8:0.030317196):0.01552126,(5:0.01229947,(((2:0.01967398,3:0.02667114):0.003886182,1:0.01540107):0.04805534,((4:0.01701216,10:0.029758969):0.001967318,6:0.009796488):0.01028958):0.007038041):0.001946162):0.005044392,17:0.02025535):0.001300081,11:0.01567207):0.002454712,((13:0.004727043,18:0.016412222):4.156907e-05,16:0.01714072):0.003746702):0.0014393468):0.0001985902):6.494352e-05,12:0.01672099):0.0058396543,15:0.017439901);
tree gen.253 = [&U] ((((12:0.0110109858,19:0.00642539401):0.002342759,(16:0.01548129,((13:0.005887519,((11:0.01175441,(((7:0.01619389,9:0.01404465):0.003539579,8:0.033017924):0.008371904,(5:0.008707774,(((3:0.03235546,2:0.02010947):0.00286313,1:0.0126339):0.036760472,((4:0.01636426,6:0.01242104):0.005253637,10:0.0368817178):0.005795731):0.01213153):0.0005636757):0.0100891):0.00201999,17:0.01768789):0.004829207):0.000221183,18:0.014433408):1.615701e-05):0.0029993959):0.0007637646,14:0.030465538):0.0082856077,15:0.013501003);
tree gen.254 = [&U] ((12:0.005452591,(((((((9:0.0104105194,7:0.019979631):0.001440659,8:0.034485229):0.007922326,(5:0.009950543,(((4:0.02058197,6:0.008516184):0.008528576,10:0.030145828):0.007616813,((2:0.02171514,3:0.0217055):0.004702601,1:0.01759199):0.042217298):0.008995967):0.0009624398):0.006504188,17:0.019470694):0.004304661,11:0.01477475):0.00410389,((16:0.01793466,13:0.002383011):0.002167012,18:0.016184057):0.0005368104):0.003426002,(19:0.0090933136,14:0.023184171):0.0003118323):0.0005212077):0.0019074503,15:0.019078744);
tree gen.255 = [&U] ((((14:0.0183078568,12:0.0087165225):0.0004898098,19:0.007374017):0.0004417517,(18:0.026965767,(13:0.005599838,((17:0.0249445531,(11:0.007745532,(((7:0.01727842703,9:0.010901962):0.001519428,8:0.017190313):0.0192704,(5:0.008061138,(((4:0.02224115,6:0.01401446):0.002610542,10:0.019928832):0.007568927,((3:0.03055252,2:0.01727211):0.002255388,1:0.02428569):0.04517508):0.01388116):0.0006659073):0.005643839):0.006154618):0.003206823,16:0.01321147):3.611646e-05):0.0006147992):0.005286227):0.006085936,15:0.010383967);
tree gen.256 = [&U] (((13:0.006285622,(16:0.01333007,((((((7:0.0118551086,9:0.009655621):0.005583104,8:0.023913822):0.009998265,(5:0.009804783,(((4:0.02157063,6:0.01832103):0.004027041,10:0.03380428):0.006547363,((3:0.03435296,2:0.02595075):0.003789215,1:0.01698199):0.03075622):0.01123633):0.002498566):0.008284378,11:0.009584694):0.002302899,17:0.0197698403):0.002274418,18:0.019994593):0.0007187642):0.000703544):0.003749424,((14:0.024687379,12:0.0102380303):0.002632275,19:0.0141101455):0.002461631):0.005285239,15:0.007087551);
tree gen.257 = [&U] (((((18:0.021034563,(16:0.02220651,(((((5:0.01177727,(((4:0.015044,6:0.0120363):0.006191401,10:0.0446776564):0.007518912,((2:0.01497754,3:0.02422202):0.004058672,1:0.01193628):0.039652521):0.0101802):0.0006555069,((7:0.0142896046,9:0.0120388086):0.002804384,8:0.020058052):0.009528808):0.009795493,17:0.0171354946):0.001758597,11:0.01025497):0.0051997466,13:0.005723477):0.001001977):0.0001228131):0.0030141229,19:0.0113624637):0.001937084,14:0.0282419575):0.0002210317,12:0.007544054):0.0065515668,15:0.013340455);
tree gen.258 = [&U] ((14:0.0257738469,((19:0.010460445,((13:0.007397242,(11:0.01265195,(((5:0.01423832,(((4:0.01921952,6:0.01239527):0.005677448,10:0.034044058):0.007926493,((2:0.01733989,3:0.03035422):0.005963334,1:0.01472248):0.03666006):0.01693183):0.003996283,((7:0.0127764333,9:0.010994253):0.004328533,8:0.040057751):0.01398414):0.003965771,17:0.029243371):0.004100352):0.0009480066):0.0005724338,(18:0.012872246,16:0.01657385):0.0005591299):0.0032899769):0.002077893,12:0.0158462):0.0006052369):0.0039544343,15:0.008897528);
tree gen.259 = [&U] ((((18:0.013634081,(13:0.006060749,16:0.01968706):0.0003086938):0.0003071619,(17:0.012842976,(((((7:0.0148461345,9:0.009007272):0.004518954,8:0.030895691):0.02234955,5:0.009047596):0.001501554,(((2:0.02366085,3:0.01712833):0.001824962,1:0.01546103):0.046712096,((6:0.01280113,4:0.02133108):0.003917095,10:0.030942057):0.003906988):0.01094387):0.007761205,11:0.009504188):0.00180413):0.002079359):0.0043753531,(14:0.031042043,(12:0.01206922,19:0.006491006):0.0009148675):0.001164838):0.0029877732,15:0.017430898);
tree gen.260 = [&U] (((14:0.0325227421,19:0.0093398655):2.383597e-05,(((16:0.01888486,(18:0.02110444,13:0.009510211):4.509113e-05):0.0004671815,(17:0.0154862006,(((8:0.019843493,(7:0.0079700502,9:0.007124126):0.001615238):0.01392913,(5:0.008920224,(((2:0.01309046,3:0.02187186):0.004009873,1:0.01504976):0.045469228,((6:0.008670375,4:0.02026222):0.005600224,10:0.033738563):0.00846701):0.00819633):0.0072125):0.008277524,11:0.008797391):0.002486141):0.007484597):0.004095624,12:0.0227696):0.0005973064):0.00611585855,15:0.01320462);
tree gen.261 = [&U] (((18:0.012132743,(16:0.01538265,(13:0.008637516,(17:0.0219958967,(11:0.0099063,(((8:0.016783854,9:0.011004639):0.0002112755,7:0.0095691535):0.0118326334,(5:0.009733496,((1:0.01485253,(2:0.0184884,3:0.02773566):0.006669451):0.035590828,((6:0.0103795,4:0.02074382):0.005632667,10:0.03073931):0.006595487):0.01288949):0.001058229):0.004830786):0.004536589):0.003260371):0.005620158):9.397717e-05):0.005043667,((14:0.0282688249,19:0.008327109):0.001355908,12:0.0149729518):0.001714993):0.0046626163,15:0.013660671);
tree gen.262 = [&U] (((12:0.018882106,(19:0.012415004,(((16:0.0177563189,13:0.007911497):0.0008675822,((((8:0.027412309,(9:0.0051123558,7:0.01295059):0.00321831):0.01181762,(5:0.01098815,((3:0.0297874,(2:0.03008206,1:0.01242479):0.0007858878):0.039705093,((6:0.01112932,4:0.02141921):0.003796437,10:0.0326707332):0.01169204):0.01133332):0.0003424891):0.009012326,11:0.008918959):0.001875544,17:0.019966743):0.005345291):0.0002680007,18:0.016832283):0.0009357859):0.0003050351):0.0021061423,14:0.0237106563):0.003817349,15:0.013641435);
tree gen.263 = [&U] ((19:0.0117024115,(14:0.0327854492,(12:0.009478356,(((13:0.005944504,(17:0.021913989,(((8:0.022732856,(9:0.006975953,7:0.0146671091):0.0048331245):0.01369825,(5:0.00990953,((1:0.01092419,(2:0.01422783,3:0.02542554):0.003637103):0.029719152,((6:0.008510361,4:0.01706506):0.003463654,10:0.02003976464):0.009835849):0.01477877):0.0021176):0.0034505,11:0.007135064):0.0005125188):0.003082977):0.00125468,18:0.014595636):0.0003937081,16:0.01411308):0.0029199644):0.001181603):0.000786529):0.0098881576,15:0.009292648);
tree gen.264 = [&U] ((((12:0.008842555,19:0.0072276091):0.0006906516,14:0.0238266093):0.0014522117,(((18:0.008716578,16:0.0183625937):0.002516989,13:0.004000442):0.0002629748,((11:0.007824862,(((9:0.0096187553,7:0.019337477):0.001195008,8:0.020877908):0.01314173,(5:0.009995244,((2:0.01921925,(1:0.01428299,3:0.03400174):0.001450364):0.05090388,((6:0.01864036,4:0.01712801):0.008410647,10:0.020890327):0.009156728):0.01393283):0.001576569):0.004016792):0.001270162,17:0.0153763645):0.0061387):0.0026076312):0.006274789,15:0.010342784);
tree gen.265 = [&U] (((14:0.030190822,19:0.0080938054):0.0002337687,(((18:0.015626369,(17:0.022612955,(((8:0.023572322,(7:0.007972126,9:0.0166497383):0.001560247):0.0113869,(5:0.01082639,(((4:0.02363902,6:0.007809638):0.006622979,10:0.0237135389):0.00792405,((3:0.03086395,2:0.0197649):0.001877072,1:0.01431725):0.03986173):0.007833576):0.001173545):0.006195677,11:0.0130938):0.004044789):0.002122655):0.0001846806,(13:0.001622889,16:0.02444621):0.006892804):0.0048770403,12:0.013907343):0.002560189):0.0028822621,15:0.008239895);
tree gen.266 = [&U] (((19:0.00831479873,12:0.0102708255):0.000342829,((18:0.021409739,(16:0.01283605,(((((8:0.020140511,(7:0.0124213587,9:0.0107801771):0.0006402256):0.009947436,(5:0.01373126,(((4:0.02673998,6:0.01092876):0.004014315,10:0.040381074):0.01249033,((2:0.01725354,3:0.02585643):0.004686342,1:0.01321961):0.033160942):0.0090484):0.002136713):0.007113696,17:0.017413369):0.004489261,11:0.01400365):0.003528338,13:0.008466152):0.003645131):0.0003517562):0.002453331,14:0.029151163):0.002249047):0.0043493713,15:0.010862486);
tree gen.267 = [&U] ((((((17:0.0191828006,(11:0.006390207,(((7:0.01190077,9:0.008597256):0.0045258103,8:0.027767903):0.01451513,(((1:0.008578612,(2:0.01937335,3:0.02195937):0.004128296):0.03371712,(10:0.026569614,(6:0.007706002,4:0.01832764):0.005023424):0.008833248):0.008619034,5:0.007272691):0.002459735):0.005975104):0.001202112):0.00333429,16:0.0159168):0.001026866,13:0.007441205):0.000444405,18:0.012552143):0.004838897,(19:0.0169901544,(12:0.009073311,15:0.01241528):0.0007240321):0.001718223):0.001064243,14:0.0283495242);
tree gen.268 = [&U] ((19:0.009087342,(12:0.01503032,(14:0.014450916,(((16:0.01976701,13:0.006263568):0.0005600417,(11:0.009901785,((((7:0.0088898284,9:0.0106141851):0.002872089,8:0.032761474):0.01702105,(5:0.008544731,((10:0.029411298,(6:0.01170379,4:0.02139671):0.005068386):0.01003437,((2:0.02487805,3:0.02504612):0.005400165,1:0.0145091):0.04046082):0.01002029):0.001506797):0.009434275,17:0.014490025):0.004641404):0.003749897):0.0015163712,18:0.012052877):0.002164992):0.00180891):0.001066736):0.0042677713,15:0.009841401);
tree gen.269 = [&U] (((((13:0.006144851,(((((((7:0.015097548,9:0.014359814):0.001738054,8:0.020709681):0.01463054,(5:0.01442582,((10:0.041286665,(6:0.009918509,4:0.0158672):0.006948475):0.004558641,((3:0.02440682,2:0.02019781):0.007877263,1:0.01564834):0.04499506):0.004084839):0.003781911):0.008250004,17:0.018432349):0.002467244,11:0.009353265):0.004486681,18:0.0145194964):0.0001516506,16:0.01877108):0.0002358868):0.0039674697,19:0.00887891654):0.0003689203,12:0.010656276):0.0009448615,14:0.02700690779):0.00779120841,15:0.014812553);
tree gen.270 = [&U] ((14:0.0231694835,(19:0.0121072038,((13:0.006428025,((((17:0.0173924009,(((1:0.01246135,(3:0.02702249,2:0.01826442):0.001351408):0.043355886,(10:0.02847127,(6:0.009882337,4:0.01449625):0.005467315):0.006918685):0.009982709,((9:0.0164617344,(8:0.0406905102,7:0.01346691):0.0003310326):0.02713402,5:0.01250184):0.000439015):0.01116389):0.001084372,11:0.01154382):0.001737819,16:0.01578615):0.0008509646,18:0.018171292):0.001011219):0.003986891,12:0.008219047):0.0002199875):0.0004454415):0.0064530888,15:0.019691984);
tree gen.271 = [&U] ((19:0.004453824,((12:0.01284654,14:0.022466086):0.0030863412,(((18:0.0180652288,16:0.01829731):0.0003882077,13:0.006282971):0.001828987,(11:0.01333954,((((7:0.011219327,9:0.0059304838):0.002839845,8:0.037745526):0.01704626,((((2:0.0185037,3:0.03913125):0.003552289,1:0.01349441):0.05617202,(10:0.029629975,(6:0.01041301,4:0.02147721):0.00991436):0.007953326):0.01326288,5:0.01113746):0.002732404):0.006578322,17:0.0169491527):0.0004530974):0.004964012):0.0063355257):9.551795e-05):0.003945768,15:0.014101366);
tree gen.272 = [&U] ((14:0.030702627,((19:0.0051793097,12:0.014047715):0.001319604,((13:0.008182827,16:0.02089463):0.001048656,((17:0.015850167,((((9:0.007019023,7:0.0109903236):0.00119839539,8:0.018495754):0.006806621,((((2:0.0238262,3:0.02572564):0.007186305,1:0.01453685):0.041885676,((4:0.02027164,6:0.00828679):0.004674745,10:0.02228445):0.009173231):0.00642558,5:0.0121986):0.004611531):0.006712959,11:0.01080026):0.003760466):0.005218087,18:0.020467983):0.0007231457):0.003859475):0.0009684258):0.004860423,15:0.013828102);
tree gen.273 = [&U] ((((12:0.006399771,((18:0.02239819,((11:0.009759789,(17:0.021892583,(((9:0.0096342396,7:0.0185391524):0.005277929,8:0.026800956):0.01673383,((((3:0.01567885,2:0.0217098):0.007252453,1:0.01339494):0.03448165,((4:0.01931643,6:0.009074867):0.005830189,10:0.038319687):0.0105018):0.00906757,5:0.007929701):0.003262901):0.004530405):0.002570346):0.001951897,16:0.02127323):0.0008470912):0.0006092287,13:0.004088996):0.0043982924):0.0005494766,14:0.0218074694):0.0003804743,19:0.009272949466):0.004545793,15:0.008631404);
tree gen.274 = [&U] ((((((11:0.007712159,((((((4:0.02486035,6:0.006922269):0.004416279,10:0.0292409989):0.009160189,(1:0.01494631,(3:0.03138574,2:0.01498103):0.008261652):0.033082537):0.005934813,5:0.008416037):0.003680974,(8:0.031821523,(7:0.016700328,9:0.011828488):0.0009490921):0.01089164):0.01005113,17:0.029002502):0.001546449):0.003905003,((13:0.006581531,16:0.01485441):0.001003554,18:0.015088348):0.0005810271):0.0039053682,12:0.01373327232):0.0005629996,19:0.007013671):0.0006372308,14:0.027790965):0.003928511,15:0.015726906);
tree gen.275 = [&U] ((((18:0.020526462,(((((((4:0.0186225,6:0.01485109):0.006637644,10:0.0230771913):0.005960857,((2:0.02445155,3:0.02313811):0.006366503,1:0.01731211):0.036432447):0.007597039,5:0.01124669):0.0005751099,(8:0.029298995,(9:0.005302258,7:0.01434126185):0.006112222):0.01648354):0.002509303,11:0.01032997):0.003642243,17:0.0160476464):0.003642282):0.002249898,(16:0.01610032,13:0.005092477):0.00291745):0.0029297668,((12:0.0132946249,19:0.0113831108):0.0007223366,14:0.029797523):0.0005759081):0.0055542506,15:0.011113472);
tree gen.276 = [&U] ((((18:0.008383032,(13:0.007368301,16:0.01728699):0.002619352):0.004551701,(17:0.0271519302,((((((4:0.03029683,6:0.006996557):0.00430578,10:0.027231002):0.009102156,(1:0.01054247,(2:0.02413211,3:0.02604137):0.006594889):0.046987511):0.01001089,5:0.008496951):0.002431358,(8:0.029109998,(9:0.008595721,7:0.0086869503):0.002412815):0.01952025):0.008420605,11:0.009864344):0.001415524):0.003439024):0.002023526,((12:0.01507719,14:0.0161491369):0.0006609625,19:0.0155208069):0.0023026934):0.004167151,15:0.013503547);
tree gen.277 = [&U] (((((16:0.0182303,((17:0.0147827802,(11:0.007079947,(((((4:0.01870426,6:0.009228317):0.007966333,10:0.026673397):0.008623427,(1:0.02133308,(2:0.0235507,3:0.02389241):0.006001496):0.044411599):0.01225389,5:0.01044972):0.001814102,(8:0.03253,(9:0.0089952424,7:0.012248098):0.00438437):0.01218073):0.008646259):0.009415337):0.00307096,13:0.007367706):0.0005066039):0.0002215639,18:0.016418189):0.003710842,12:0.014474767):0.0003535025,(14:0.021865887,19:0.007850291):0.000238366):0.0063676908,15:0.004510776);
tree gen.278 = [&U] ((12:0.009606489,(((13:0.003613487,16:0.02128704):0.0029915,(18:0.01660046,(17:0.0206448329,((((9:0.0123596668,7:0.01772444509):0.003644032,8:0.044834945):0.0201598,(5:0.009280799,((1:0.0190476,(3:0.02699846,2:0.01276069):0.003538502):0.041020759,((6:0.01270976,4:0.03102334):0.006933555,10:0.022388092):0.01520302):0.003339844):0.005568858):0.006246224,11:0.008090192):0.002661744):0.001932176):0.0001917109):0.0028602363,(19:0.012786412,14:0.0194125233):0.0007414258):0.003191072):0.0024146512,15:0.009755077);
tree gen.279 = [&U] (((((18:0.012291676,16:0.02356802):0.0015589806,(17:0.017533994,((((((4:0.02398925,6:0.01538161):0.001861889,10:0.02453923):0.005188114,(1:0.02156901,(2:0.02321118,3:0.02645432):0.004315103):0.041497546):0.008826498,5:0.004560509):0.001908173,(8:0.022023862,(7:0.015253258,9:0.016314574):0.002253701):0.01544954):0.007668794,11:0.008653349):0.0003137198):0.003788119):9.416748e-05,13:0.005209471):0.004412395,(19:0.0075972257,(12:0.016269865,14:0.024954979):0.000323012):0.0015318803):0.0050245523,15:0.011057786);
tree gen.280 = [&U] ((((18:0.014705834,(13:0.005188967,(((11:0.00969972,((5:0.01375561,(((3:0.03076578,2:0.01817272):0.007223675,1:0.01606163):0.03997963,((6:0.01538496,4:0.0258772):0.003056108,10:0.0328617813):0.01107308):0.007075594):0.002231569,((7:0.0189421745,9:0.0076077623):0.000947905,8:0.034999726):0.01799682):0.004022313):0.003690446,17:0.0150656187):0.002613351,16:0.01553856):0.0003320379):0.0008802755):0.0035920258,14:0.024305211):0.0008168269,(12:0.0146837,19:0.01139456605):0.0001879673):0.0034005506,15:0.009499907);
tree gen.281 = [&U] (((12:0.013516074,((18:0.02280078,((13:0.008451458,16:0.01850181):0.001200729,(17:0.0204283348,((((9:0.009990313,7:0.0129087327):0.003857344,8:0.021077566):0.01042489,((((3:0.02963508,2:0.01774297):0.00339292,1:0.01799729):0.0381885,((6:0.01519471,4:0.02286001):0.0107064,10:0.033695616):0.00858615):0.01627209,5:0.004124615):0.00556137):0.006333435,11:0.006108758):0.002636427):0.005057421):0.003359467):0.0031878144,14:0.027157196):0.004684781):0.0003472262,19:0.0043157619):0.0070468204,15:0.012238035);
tree gen.282 = [&U] (((14:0.018549755,(12:0.01044861,19:0.017899498):0.0006489692):0.00188127551,(((((8:0.026173207,(7:0.0117060301,9:0.011848736):0.001681629):0.007276577,(((3:0.02313072,(2:0.01999218,1:0.01277504):0.002181771):0.058261691,((6:0.01522889,4:0.02383201):0.008845636,10:0.0242806084):0.01398879):0.007079141,5:0.007462312):0.00221738):0.01111215,11:0.007890977):0.0002046356,17:0.01464584):0.001201092,(13:0.0030811,(18:0.020357952,16:0.01772568):0.004824438):0.002062602):0.004473891):0.0080993342,15:0.014408028);
tree gen.283 = [&U] ((((12:0.009871628,19:0.008589440844):0.002810641,14:0.0310080585):0.0002922932,(13:0.008568742,((18:0.014726411,16:0.02599243):0.000223107,(((((((2:0.02489187,3:0.03403889):0.005350599,1:0.01542396):0.045969855,((4:0.01966,6:0.01374972):0.009273185,10:0.0345602046):0.01103377):0.00775815,5:0.01124034):0.002062782,((7:0.0152933151,9:0.0111603053):0.002897432,8:0.024082566):0.01950667):0.007635166,17:0.02386806):0.004722436,11:0.007307169):0.003235205):0.0003371837):0.0098048919):0.0046667273,15:0.01849007);
tree gen.284 = [&U] (((16:0.0153268,((13:0.006139765,18:0.016021026):0.001567564,(17:0.022283438,(((8:0.023080067,(9:0.007084473,7:0.01287560642):0.002779157):0.007004804,(((1:0.01504067,(2:0.01931799,3:0.03349157):0.002289656):0.050439485,((6:0.01565062,4:0.01841392):0.003917831,10:0.026982269):0.007522961):0.01265448,5:0.009507865):0.00210465):0.007945965,11:0.008899006):0.002751709):0.002701759):1.311007e-05):0.005279828,(14:0.027388231,(12:0.008759176,19:0.00778449744):0.0004461409):0.002065501):0.005432946,15:0.011865128);
tree gen.285 = [&U] (((((18:0.017505001,16:0.01626763):0.0004791666,((((((9:0.01061209,7:0.008720453):0.004311506,8:0.01430694):0.01593128,(5:0.01376901,(((4:0.0195893,6:0.008217569):0.007124809,10:0.024410956):0.01801569,(1:0.02287091,(2:0.0187902,3:0.03222882):0.009796886):0.039268095):0.00832267):0.005548457):0.005827045,11:0.01216788):0.0007894917,17:0.024111111):0.004820444,13:0.007364538):0.0012336489):0.003949067,12:0.0113290628):0.0004743859,(19:0.0105654678,14:0.029953827):0.0005518189):0.0026619239,15:0.010067056);
tree gen.286 = [&U] (((((16:0.02554217,((17:0.018484632,((((9:0.00865240566,7:0.0101018696):0.0009515148,8:0.021858281):0.01777678,((((2:0.02028817,3:0.01925013):0.01053866,1:0.01059492):0.04993785,((6:0.006034914,4:0.01852187):0.008074798,10:0.03009960073):0.009168152):0.01051924,5:0.01026227):0.0009984558):0.005811615,11:0.00876039):0.001846243):0.005873095,13:0.004793594):0.000601479):0.002144837,18:0.016435944):0.001870458,(14:0.023941806,19:0.0067724512):0.0002438734):0.002661477,12:0.0225844083):0.0058354756,15:0.013495667);
tree gen.287 = [&U] ((((12:0.008770428,14:0.024211966):0.0021020247,((((((8:0.0376415284,(7:0.013249888,9:0.008098948):0.0028743399):0.01795622,(((10:0.035503402,(4:0.02400009,6:0.01208829):0.00446479):0.009366005,(1:0.01065956,(3:0.03249593,2:0.02467846):0.002297563):0.040077802):0.01032427,5:0.007734275):0.002607791):0.007849178,17:0.0173451716):0.0009862459,11:0.0108209):0.005234324,18:0.01194717):0.001265595,(16:0.02033347,13:0.004857833):0.002129847):0.003767738):3.164178e-05,19:0.0124059472):0.0049920111,15:0.014001891);
tree gen.288 = [&U] ((19:0.01356541488,((14:0.0320831922,(((((((9:0.014314242,7:0.014542512):0.0040913405,8:0.029973029):0.008616256,((((2:0.01938934,3:0.0192958):0.008923412,1:0.01327129):0.030315759,((6:0.00652119,4:0.02142012):0.009553067,10:0.018347162):0.004662676):0.006445079,5:0.01168549):0.001862279):0.003838877,11:0.00708077):0.00149577,17:0.016195217):0.007801231,(13:0.006640958,16:0.02452226):0.0011717127):0.003127715,18:0.016662784):0.003078764):0.0011048029,12:0.011836566):0.0012037686):0.005861754,15:0.006182001);
tree gen.289 = [&U] (((14:0.023585377,(12:0.01230854,(18:0.02208529,((13:0.00516168,16:0.02188923):0.002476288,(((((9:0.0122422448,7:0.0205465944):0.0008843047,8:0.03396205):0.01622255,(((10:0.02578606,(4:0.02088421,6:0.01385076):0.004192547):0.008557657,((3:0.02672937,2:0.02372421):0.00054263,1:0.01304043):0.032388466):0.005366028,5:0.007774545):0.006591578):0.003790175,11:0.01355859):0.001155679,17:0.021266365):0.004816324):0.001092849):0.00477314968):0.0007000264):0.001115757,19:0.0103110298):0.0041100214,15:0.010805536);
tree gen.290 = [&U] ((14:0.0340979795,(((13:0.006189027,(18:0.0148065464,((((8:0.021326384,(9:0.0087887955,7:0.0128086405):0.002888541):0.01204129,(((1:0.01917242,(2:0.02540566,3:0.01883569):0.004320039):0.03589302,(10:0.0308407,(6:0.006931298,4:0.01228582):0.01009397):0.006380956):0.009784313,5:0.007769786):0.003681678):0.004084917,11:0.01112158):0.0008393584,17:0.02397748):0.003163413):0.0004927027):0.001871981,16:0.01376382):0.001648203,(12:0.009579623,19:0.0109504708):0.0008691222):0.0021078967):0.005934046,15:0.012695995);
tree gen.291 = [&U] (((12:0.013154172,19:0.007263013):8.551817e-06,(14:0.025271522,(16:0.02405839,((18:0.018038077,((11:0.01014094,(((((2:0.01509981,3:0.02269929):0.003302352,1:0.02338528):0.033955475,((6:0.01199119,4:0.02217998):0.004356515,10:0.021396243):0.01239985):0.008727543,5:0.005342193):0.00147888,((9:0.0123200364,7:0.017155548):0.005358942,8:0.0162527139):0.01319236):0.007519523):0.004001445,17:0.011925237):0.00086352):0.001964984,13:0.003807459):0.002102238):0.005365485):1.697531e-05):0.005088826,15:0.012503268);
tree gen.292 = [&U] ((12:0.012851613,(19:0.0074122251,((16:0.0160366,((((((5:0.009839178,((1:0.01867663,(2:0.02273789,3:0.02268092):0.002448287):0.049238829,(10:0.024912171,(6:0.01300911,4:0.01918179):0.01016344):0.01303787):0.007840398):0.002308002,(8:0.03750745,(9:0.016124419,7:0.012213179):0.0037597717):0.007779592):0.006689779,17:0.0135925169):0.006307415,11:0.008645702):0.001915626,13:0.004587391):0.001226981,18:0.0087429357):0.0002955019):0.00118665142,14:0.023682418):0.002331914):9.035149e-05):0.0058356108,15:0.012334816);
tree gen.293 = [&U] ((12:0.0093236109,(19:0.0142401218,(((17:0.01466104552,(((5:0.01321979,((1:0.01723893,(2:0.01985793,3:0.02962166):0.008060219):0.03373745,(10:0.0346175438,(6:0.01227135,4:0.01882231):0.009116976):0.0118366):0.007723404):0.001824101,((7:0.012382791,9:0.005824347):0.003455644,8:0.024525939):0.01638322):0.005432652,11:0.01071621):0.006339205):0.005476865,((18:0.025425889,16:0.01251567):0.0007837088,13:0.005640104):0.0006008686):0.002736705,14:0.02611023724):0.0004342626):0.0002266744):0.001830358,15:0.010806174);
tree gen.294 = [&U] ((12:0.0118464733,(14:0.026348319,(19:0.0127802806,((((((8:0.0164271762,(7:0.0103814676,9:0.0171439625):0.00151902):0.01116504,(5:0.01456538,((1:0.02083046,(3:0.02449101,2:0.01843014):0.008601835):0.031675387,((6:0.0135762,4:0.01868593):0.00865596,10:0.036666363):0.008597866):0.01302063):0.00181073):0.005014127,11:0.01068033):0.004185548,17:0.015486383):0.002236146,(16:0.01869557,13:0.0081100398):0.001948678):6.809572e-05,18:0.008822967):0.005863826):0.00068307871):0.0001306327):0.006172027,15:0.014080328);
tree gen.295 = [&U] (((19:0.008360019,(14:0.02504652233,(((13:0.004391552,18:0.016600249):0.0001822375,16:0.02250364):0.0001810635,(11:0.01034485,(17:0.022923216,(((9:0.010156341,7:0.0122187194):0.0005833815,8:0.021004579):0.01366667,(5:0.008508215,(((6:0.00937943,4:0.02516171):0.003533587,10:0.024795858):0.006585096,(1:0.02219199,(2:0.01448035,3:0.02507598):0.01190524):0.04102198):0.01070514):0.003598756):0.007016807):0.001047593):0.00296138):0.002292788):9.150592e-05):0.0022366614,12:0.011914593):0.005191391,15:0.018274187);
tree gen.296 = [&U] ((((14:0.02730667,12:0.0084932829):1.151903e-05,((18:0.017003835,(16:0.01892465,13:0.007924928):0.001572023):0.0006668762,((((5:0.008533857,(((6:0.01755604,4:0.01977383):0.003212494,10:0.03536918):0.01224169,((2:0.02501702,3:0.02366132):0.004683212,1:0.01197329):0.037573259):0.006991623):0.001350066,((7:0.006561492518,9:0.01159029):0.0036601258,8:0.031433999):0.01388735):0.008771999,17:0.0159454336):0.001057468,11:0.009830715):0.001774767):0.0025391011):0.00106589513,19:0.009877976):0.0033320905,15:0.006132827);
tree gen.297 = [&U] (((12:0.008713568,((18:0.017013547,(13:0.005540322,(17:0.023118697,(((8:0.023744279,(9:0.012780717,7:0.019773742):0.0006899693):0.01463402,(5:0.008342103,(((1:0.01150014,2:0.02602615):0.0009048403,3:0.02528302):0.03940812,(10:0.02566092272,(6:0.007413253,4:0.02763872):0.005043033):0.009890724):0.009769959):0.0009230715):0.009723913,11:0.006086867):0.003111848):0.006146823):0.0004182994):0.001088216,16:0.01780073):0.002715755):0.0002195987,(19:0.011853211,14:0.031517334):0.0002679696):0.005440505361,15:0.006657463);
tree gen.298 = [&U] (15:0.01014967,(((14:0.027551619,12:0.009885391):0.0004052572,(16:0.0346001915,19:0.0115913578):2.231235e-05):7.394289e-05,(13:0.005815842,(18:0.010117337,(11:0.007779927,(17:0.014932992,(((7:0.012896751,9:0.015809296):0.005630609,8:0.018281739):0.01589146,((((2:0.0262709,3:0.0215027):0.01121836,1:0.01178981):0.036514212,((4:0.02213001,6:0.009401126):0.0056401,10:0.028003972):0.009646553):0.01016038,5:0.007010383):0.005372646):0.007444762):0.0008416223):0.00850088553):0.0009881648):0.004081311):0.0056182932);
tree gen.299 = [&U] (15:0.016463439,((14:0.0318797847,12:0.01311182404):0.003818182,(19:0.010216636,(((17:0.0157211911,(11:0.005744613,((8:0.016860058,(9:0.0101470501,7:0.0084914152):0.002143328):0.01731138,(5:0.006743517,(((2:0.02767158,3:0.0170563):0.01304262,1:0.007844703):0.041219513,((4:0.02562994,6:0.007375869):0.0138047,10:0.035862687):0.01003973):0.01006559):0.003116706):0.005727645):0.004378387):0.003065534,18:0.012538783):0.000888555,(16:0.02958516,13:0.007821551):0.001981162):0.006606817):0.0007177459):0.0025718077);
tree gen.300 = [&U] ((((12:0.0094474069,(13:0.007019942,(((((((7:0.01280021763,9:0.011158886):0.003775735,8:0.017022883):0.008710924,(5:0.01258873,(((4:0.02584412,6:0.01337174):0.003873678,10:0.031225605):0.006457783,((2:0.02657568,3:0.02090259):0.0008044166,1:0.01452496):0.045756736):0.01109576):0.002683102):0.005083649,11:0.009242928):0.001120586,17:0.0134274932):0.003526832,18:0.015319864):0.0009523597,16:0.01968435):0.0004077932):0.0028514497):0.0009655626,14:0.0261148908):0.0003977864,19:0.003804341):0.00467524,15:0.011306831);
tree gen.301 = [&U] (((((18:0.017302072,(16:0.02582456,((((5:0.008029804,((10:0.028259307,(6:0.01578239,4:0.02264824):0.008152017):0.01175029,(1:0.01006579,(3:0.03091062,2:0.02013207):0.004254282):0.049015104):0.01332327):0.001798121,((7:0.0103021374,9:0.010171595):0.002045491,8:0.024682002):0.01192486):0.005887922,17:0.0150570767):0.001546023,11:0.01139205):0.005690155):0.0005564224):0.001343351,13:0.008145281):0.005096018,(19:0.0137495661,12:0.01237226):0.0006335366):0.000246663,14:0.028560812):0.0058920492,15:0.013849956);
tree gen.302 = [&U] (15:0.014483828,((19:0.0181230572,((16:0.01366591,(((((8:0.016847606,(9:0.011982117,7:0.010943837):0.006220358):0.01496393,(5:0.005816058,((1:0.01454198,(2:0.02125794,3:0.02835029):0.00819034):0.04486034,((4:0.03912361,6:0.01080714):0.009910522,10:0.02221349933):0.008215276):0.01108015):0.001240171):0.007983701,17:0.017727837):0.001865401,11:0.008596273):0.006052523,18:0.018066048):0.001464974):8.472273e-05,13:0.005283001):0.006008942):3.379413e-05,(14:0.022524802,12:0.012605436):2.35973e-05):0.0055276975);
tree gen.303 = [&U] (((12:0.014249579,(((13:0.003850525,16:0.01793243):0.0006186208,((11:0.01137681,(17:0.0243958134,(((7:0.0133359699,9:0.009867011):0.003062038,8:0.0232339683):0.01815075,((((4:0.02146879,6:0.008456472):0.005130683,10:0.0367738338):0.005254987,(1:0.01261914,(3:0.02962267,2:0.0182805):0.007911574):0.045932141):0.007280058,5:0.01013633):0.00186557):0.01020207):0.0008997563):0.003954495,18:0.015566997):0.0001765113):0.00513823386,19:0.01322016638):0.001712031):4.959458e-06,14:0.025200964):0.004078313,15:0.008389505);
tree gen.304 = [&U] (((19:0.0051972771,(14:0.018541684,12:0.004969154):8.041354e-05):0.001176795,(((16:0.02117966,13:0.003690564):1.159058e-06,((((8:0.030926537,(7:0.0133621698,9:0.009250246):0.0002636518):0.007308862,((((4:0.02037036,6:0.01182629):0.01177047,10:0.02374453):0.007895339,(1:0.01300494,(3:0.0339177,2:0.01139506):0.009138532):0.03238245):0.01076478,5:0.01108928):0.001537027):0.005225943,11:0.01074009):0.00220697,17:0.0127110601):0.002761364):0.001054538,18:0.008101005):0.002529971):0.002657176,15:0.011624233);
tree gen.305 = [&U] (((((16:0.01602137,((((8:0.025127267,(9:0.011484318,7:0.009950186):0.002000359):0.01200686,((((4:0.02412945,6:0.01110878):0.009376964,10:0.027381294):0.009665058,(3:0.03213869,(1:0.01960562,2:0.02120734):0.01019255):0.04699077):0.01359964,5:0.009995817):0.002102851):0.008099388,11:0.002203449):0.0009779961,17:0.0156065473):0.009244235):0.0003362334,18:0.022424001):0.001610716,13:0.004845057):0.004993505,(14:0.0211811924,(12:0.010249144,19:0.0110541146):0.0002795923):0.0003868649):0.0049004099,15:0.009502496);
tree gen.306 = [&U] (15:0.013204701,((12:0.014112947,(((13:0.005643836,(17:0.019584717,(11:0.0117676,((((1:0.0245112,(2:0.01668976,3:0.02603479):0.003507376):0.037971701,((4:0.01451121,6:0.01066226):0.009830245,10:0.025788874):0.01169773):0.01854774,5:0.01301656):0.001732233,((9:0.009190456,7:0.0228182402):0.0029664274,8:0.025658511):0.01604337):0.005862018):0.002203694):0.004733994):0.0008704751,18:0.021102233):0.0008732691,16:0.020516):0.006186273):0.0008662268,(19:0.0145475319,14:0.034033796):0.0008429957):0.006813575);
tree gen.307 = [&U] (((((17:0.023724977,(((5:0.0089246,(((4:0.02179952,6:0.01352114):0.004973654,10:0.025846915):0.002695327,(3:0.034286,(1:0.02128397,2:0.02181737):0.004451449):0.04885346):0.01309968):0.006457692,(8:0.03774926,(9:0.01120621261,7:0.015381642):0.001476954):0.02714127):0.01167062,11:0.006558579):0.006052982):0.0009710458,18:0.018423596):0.0004557228,(16:0.01870291,13:0.008795899):0.000591449):0.00107535,((14:0.030646401,19:0.0111336427):0.0008287039,12:0.008442359):0.0008001223):0.0020379736,15:0.007465813);
tree gen.308 = [&U] ((12:0.01499575,((19:0.01278571525,(13:0.005040907,((18:0.009870631,16:0.02114829):3.224978e-05,(17:0.015706314,(((8:0.0224635717,(7:0.011320022,9:0.00661538):0.0010049612):0.01657955,(5:0.01107215,(((4:0.023258,6:0.01095352):0.005154708,10:0.023425334):0.01451428,((2:0.02415007,3:0.03533127):0.00255781,1:0.02214265):0.044186392):0.007099094):0.001208713):0.004704497,11:0.009781236):0.00399749):0.003209177):0.001019277):0.0057079):0.0017915433,14:0.0199953264):2.598269e-05):0.008678042,15:0.007997832);
tree gen.309 = [&U] (15:0.014356736,((14:0.035687063,19:0.013757011):0.0022991943,((18:0.020312129,(((((8:0.024262208,(9:0.0072487992,7:0.0147233025):0.001442376):0.01102452,(((1:0.01000909,(3:0.02647465,2:0.01657734):0.002720734):0.037606462,((4:0.01587384,6:0.009837104):0.006877128,10:0.0314593212):0.00820231):0.01094496,5:0.01073659):0.001962068):0.003101874,17:0.01871630941):0.005766138,11:0.007729445):0.005129643,(16:0.01821402,13:0.00583151):0.0011987594):0.001050984):0.00161552273,12:0.01074212):0.0003028367):0.002900729549);
tree gen.310 = [&U] (((14:0.032331235,(12:0.01416146,((((((8:0.028126678,(9:0.0089161863,7:0.0102296076):0.00642779717):0.01511341,(5:0.008581803,(((6:0.01388072,4:0.02075163):0.005027785,10:0.0223114759):0.01102281,(1:0.02369225,(2:0.01967617,3:0.02975222):0.003699356):0.042255148):0.009125244):0.001815028):0.006941652,11:0.009812254):0.003253622,17:0.013674135):0.004666068,18:0.014504196):0.0003696723,(13:0.00292259,16:0.02308819):0.000357962):0.0033158376):0.0001187733):0.0008731342,19:0.00851946429):0.0045107374,15:0.008960693);
tree gen.311 = [&U] (15:0.015362012,((14:0.029845207,(19:0.0118251461,(13:0.00738836,(16:0.01731412,(((((9:0.0059455891,(8:0.034316651,7:0.009901915):0.002157549):0.0140275,((((2:0.02458064,3:0.0240496):0.005431746,1:0.01307014):0.052295921,((4:0.01961805,6:0.01039551):0.006273152,10:0.038603947):0.005166385):0.01019142,5:0.01558693):0.0006527446):0.006286794,11:0.01060948):0.003130853,17:0.019852618):0.006318355,18:0.017957502):0.002068773):0.0007019515):0.0012656322):0.0001064602):0.002978155,12:0.007553498):0.0068614581);
tree gen.312 = [&U] (15:0.012710008,(19:0.0091017866,(14:0.02255429,(12:0.0122304262,(13:0.004821107,((16:0.02189516,((17:0.022483922,(((7:0.0149247991,9:0.0082059435):0.001281583,8:0.030907877):0.0167646,(((1:0.01496617,(2:0.03032526,3:0.02917713):0.0002567267):0.049121213,((4:0.01731128,6:0.01300139):0.004279767,10:0.024937397):0.008283241):0.0158766,5:0.006430989):0.002348283):0.005468197):0.006525256,11:0.0106008):0.003887293):0.001445154,18:0.012753774):0.001148921):0.0031190427):9.619348e-05):0.0002561287):0.0036967234);
tree gen.313 = [&U] ((12:0.01120448,((14:0.023729463,19:0.0074089951):0.0025876618,((13:0.007023093,(((((9:0.0102302758,7:0.0108121903):0.002556463,8:0.028426103):0.009622275,(5:0.008789043,(((4:0.01310373,6:0.0123599):0.006725745,10:0.03748072):0.009748274,(1:0.01783842,(2:0.02443113,3:0.02534198):0.007761915):0.039833563):0.01033039):0.002413317):0.01270972,11:0.00995919):0.0007241647,17:0.021600044):0.004128042):0.0008370711,(16:0.01767608,18:0.013049448):0.003912352):0.0046064467):0.0009521216):0.005241096,15:0.012106805);
tree gen.314 = [&U] (((12:0.008186375,19:0.01145547927):0.0016727407,(((16:0.017074,(((((5:0.011234,(((6:0.01156086,4:0.01605161):0.0111081,10:0.026713681):0.006856521,(1:0.0138692,(2:0.02647096,3:0.02851623):0.003348561):0.03091084):0.01014981):0.002721836,((7:0.0154640441,9:0.0127945952):0.001639427,8:0.027057865):0.01391403):0.01072034,17:0.0192946902):0.0008998454,11:0.009356279):0.002916312,13:0.0056575):0.0004628987):0.0007911092,18:0.015899699):0.002732713,14:0.018453171):0.0005161522):0.0046912887,15:0.014903721);
tree gen.315 = [&U] ((12:0.018919792,((19:0.0198933713,((18:0.016956235,(((((5:0.008495684,(((6:0.009922961,4:0.02176552):0.004516337,10:0.024413409):0.01374325,(1:0.01339587,(3:0.03531748,2:0.01630059):0.000652055):0.067145089):0.0139149):0.004458652,((7:0.014258193,9:0.012703011):0.006117086,8:0.0251630451):0.01116442):0.009312954,17:0.018357712):0.002405943,11:0.01271578):0.001749634,16:0.01515607):0.0001654917):0.0001842644,13:0.006129627):0.007662324):0.000403903,14:0.031157212):0.0008468189):0.0038998226,15:0.011601095);
tree gen.316 = [&U] (((12:0.01508434,19:0.0070207381):0.0006430806,(14:0.0346584712,((17:0.022574858,(((8:0.028109586,(9:0.006488517,7:0.010411755):0.0028023987):0.01260956,((((4:0.02673559,6:0.01200134):0.005164719,10:0.0266043831):0.007025687,((2:0.02280684,3:0.02631245):0.007066721,1:0.01397765):0.02511498):0.01078372,5:0.008576115):0.004166091):0.005271505,11:0.01116173):0.002466909):0.001507421,((16:0.01293858,13:0.004373871):0.0008850089,18:0.016091822):0.0009966515):0.003328076):0.0003583183):0.003597539,15:0.010600782);
tree gen.317 = [&U] ((12:0.0096230334,(((18:0.011390982,(((((8:0.020529133,(7:0.00935562,9:0.007685599):0.00241949):0.007868145,((((4:0.0184311,6:0.0107894):0.005381578,10:0.027186677):0.007137764,((3:0.02339527,2:0.02078961):0.003514884,1:0.01774954):0.044301845):0.0128095,5:0.01004125):0.001133179):0.005029162,11:0.005079983):0.001522223,17:0.026436466):0.003033526,(16:0.02602402,13:0.003288092):0.00285608):0.0002138399):0.0055427,19:0.01806320415):0.00179005,14:0.0242374907):0.0001977593):0.0065686078,15:0.011007795);
tree gen.318 = [&U] ((14:0.0249002244,((12:0.01548562,19:0.0105365809):0.000164659,((13:0.003456682,((17:0.013214304,(11:0.004968434,(((((4:0.02281877,6:0.004872161):0.00684243,10:0.027122834):0.008517758,(1:0.01417526,(2:0.01691196,3:0.02008953):0.006042897):0.04025536):0.01285294,5:0.01029243):0.003170949,(8:0.025181824,(9:0.01213301,7:0.011785478):0.004540658):0.01349747):0.01055618):0.0007925222):0.004866808,18:0.019620624):0.0003880968):0.0021280623,16:0.02156709):0.000743646):0.0001675945):0.005808909,15:0.010617541);
tree gen.319 = [&U] ((((19:0.0082197867,12:0.013326808):7.215347e-05,14:0.020316145):0.00071686405,(16:0.0241221,((13:0.004060711,((11:0.00754561,17:0.0193977371):0.0009092783,((((10:0.03359559,(6:0.01551969,4:0.02638001):0.007814735):0.009375986,(1:0.01603268,(2:0.02467936,3:0.02649184):0.001266883):0.03757486):0.01319274,5:0.00731824):0.002142637,(8:0.025236027,(9:0.006859434,7:0.0210555245):0.001904142):0.02042844):0.006361811):0.01209678):0.0006081054,18:0.018662468):0.001778154):0.0002559348):0.006437263,15:0.014310705);
tree gen.320 = [&U] ((((16:0.03421144,(((((5:0.01496092,(((4:0.02231326,6:0.008541376):0.006863693,10:0.030053507):0.008341229,(1:0.01958145,(3:0.02406132,2:0.02219661):0.0001262805):0.04052899):0.01445526):0.0005945406,((9:0.0093031886,7:0.0124111574):0.001859163,8:0.039505376):0.02002823):0.007386652,17:0.019027927):0.00183461,11:0.01146165):0.008795172,13:0.004583445):0.002251418):0.0002239037,18:0.018465671):0.0036033371,((14:0.018067195,19:0.008187642):0.0005237522,12:0.008998414):0.0015714865):0.0086759593,15:0.013562436);
tree gen.321 = [&U] ((((14:0.026176706,12:0.0101719464):0.0004424181,19:0.0112986769):0.00419594,(((16:0.02146531,18:0.014742048):0.005002839,13:0.01098144):5.628698e-05,(17:0.0204453241,(11:0.009775623,((((10:0.033641549,(6:0.009575322,4:0.02517163):0.003013485):0.006805408,(1:0.00747549,(2:0.01482148,3:0.02714118):0.003139775):0.036436863):0.008781815,5:0.008557406):0.004923793,(8:0.022248959,(7:0.011411758,9:0.0126220034):0.001882501):0.01310406):0.006758664):0.00302202):0.002958254):0.002983376):0.001907789,15:0.008072955);
tree gen.322 = [&U] ((19:0.008210079,((12:0.009352438,14:0.019539325):0.001324644,(((16:0.01550992,13:0.00391226):0.004373742,((11:0.01232573,((((10:0.026496771,(4:0.01913008,6:0.01263608):0.003931955):0.001994153,((2:0.01930765,3:0.03604386):0.006655509,1:0.01350683):0.029036202):0.01790397,5:0.005700154):0.004501734,((9:0.009591855,7:0.0091127988):0.0003038857,8:0.026355969):0.0182788785):0.005903861):0.001963426,17:0.021842995):0.001971524):0.0006336125,18:0.022149688):0.005847862):0.0064534299):0.0095850514,15:0.017836408);
tree gen.323 = [&U] ((((12:0.01049836347,((18:0.01779194,(13:0.009077688,(11:0.008263506,(17:0.020072281,((((10:0.033252775,(6:0.007992108,4:0.02191005):0.004286171):0.009933261,((2:0.02365361,3:0.03052721):0.006456907,1:0.01259252):0.045619897):0.01481548,5:0.01324407):0.001726183,(8:0.023702956,(7:0.0105056401,9:0.007483024):0.002326179):0.01196031):0.007467509):0.001570496):0.006938553):0.001396148):0.0002711675,16:0.02357409):0.0022463735):0.0003430557,19:0.0104769261):0.0002267204,14:0.029477467):0.006045406374,15:0.023856797);
tree gen.324 = [&U] ((((14:0.020207685,(((13:0.003805835,16:0.02359941):0.0005984621,(((((7:0.0109706902,9:0.0074874437):0.00230051,8:0.021610064):0.01049979,(5:0.008519177,((10:0.026645116,(6:0.01253091,4:0.0149454):0.002836857):0.009780382,(1:0.01271572,(3:0.03600979,2:0.02055358):0.006051826):0.045125826):0.01609809):0.002288799):0.006364847,11:0.006056024):0.002460386,17:0.024671467):0.002731329):0.0003408873,18:0.014360355):0.003631342):0.0009082648,19:0.0075449413):0.0005509239,12:0.0094694142):0.005762163,15:0.015574228);
tree gen.325 = [&U] ((((14:0.03231811,19:0.0086172449):0.00148654,12:0.009679243):0.0012302822,(((18:0.023366681,((((((10:0.030866647,(4:0.02208182,6:0.009232951):0.008447951):0.008843123,(1:0.01876809,(2:0.02516194,3:0.03027801):0.002628919):0.033654408):0.008447279,5:0.009680969):0.003768851,(8:0.028943391,(9:0.01145709177,7:0.013705866):0.00104869):0.01203726):0.006155647,11:0.01103957):0.003648499,17:0.01910961242):0.004350402):0.001263432,13:0.006628037):0.000602922,16:0.017335):0.001960451):0.0037495944,15:0.011570268);
tree gen.326 = [&U] ((((19:0.009026353,12:0.008281463):0.0003024638,(((11:0.01021691,(((9:0.01095288,7:0.0113688539):0.003741575,8:0.021144964):0.01046848,((((2:0.01802516,3:0.02946902):0.005236828,1:0.01574113):0.046838706,((4:0.02463997,6:0.007135039):0.004195076,10:0.030900766):0.008416049):0.009346899,5:0.01156953):0.002391454):0.01129357):0.0005123239,17:0.025584401):0.001386386,(18:0.015830499,(16:0.03028237,13:0.004042984):0.0001373623):0.0002122275):0.004334141):0.0001875067,14:0.030877842):0.0039625826,15:0.012578252);
tree gen.327 = [&U] (((14:0.02471922708,((((17:0.017567365,(((5:0.01263594,((10:0.0351155095,(4:0.01842689,6:0.01288183):0.004242545):0.008596006,(2:0.03159356,(3:0.02225354,1:0.01980592):0.003673169):0.03215604):0.007145033):0.002731545,((9:0.004659488,7:0.015840532):0.0051278065,8:0.029853486):0.01201674):0.01169641,11:0.009079005):0.00550903):0.004249054,13:0.005669005):0.0009260608,18:0.012209392):0.0008250756,16:0.02012015):0.004660871):0.003171433,(12:0.008933225,19:0.0121085718):0.003039666):0.0071049786,15:0.013095723);
tree gen.328 = [&U] ((14:0.025275989,((19:0.00843372407,12:0.01166294):0.002044371,((((11:0.01230645,(((5:0.01722182,((10:0.0239850727,(4:0.01858305,6:0.00993234):0.002127526):0.01072011,((2:0.01581864,3:0.02780679):0.001862738,1:0.02122359):0.043309105):0.01834775):0.0006323773,(8:0.030883862,(7:0.0201263086,9:0.0114439583):0.002458415):0.0166332):0.006411159,17:0.0141829813):0.001586179):0.00388941,13:0.007925526):0.0002469311,18:0.018286924):0.0002454645,16:0.02294707):0.003222858):0.0027310683):0.005608533,15:0.011320749);
tree gen.329 = [&U] (((19:0.0130478156,(18:0.01609108,((13:0.002787604,(17:0.017433481,((((((3:0.03413212,2:0.02722134):0.008487848,1:0.01654673):0.0480551,(10:0.032900811,(4:0.01512737,6:0.01271743):0.004388307):0.01087576):0.0110245,5:0.01169805):0.006982662,((9:0.014041985,7:0.0069641306):0.001989134,8:0.028240784):0.0270319):0.01063017,11:0.008665413):0.002653209):0.002241985):0.00223033,16:0.02026674):0.001365124):0.003116657):0.0015233506,(14:0.0230275166,12:0.007897028):0.002727245):0.008365700236,15:0.012067635);
tree gen.330 = [&U] ((((12:0.007272041,14:0.018400515):0.0009814692,(((13:0.004344091,(11:0.008996022,(((8:0.019780636,(7:0.015378435,9:0.009112157):0.002717532):0.01096605,(5:0.009387849,((10:0.033255191,(4:0.0253682,6:0.01348022):0.004244106):0.00966244,((3:0.02196691,2:0.01979583):0.01072858,1:0.02247075):0.04863092):0.01362118):0.003593329):0.008320459,17:0.01474081):0.001478053):0.007169669):0.0005791022,18:0.013923915):0.0006153837,16:0.01724603):0.005421657):0.001497911,19:0.0111073851):0.004833534,15:0.013209346);
tree gen.331 = [&U] ((((19:0.01145341324,14:0.02385582388):0.000247934,(((((11:0.01752333,((8:0.016228248,(9:0.0068953065,7:0.01202955713):0.003956503):0.0103425,(5:0.01218137,((10:0.0297594986,(4:0.02002157,6:0.004830511):0.006937709):0.009466885,(1:0.01119673,(3:0.02400254,2:0.02397265):0.001984329):0.053122045):0.01124042):0.001834007):0.005418906):0.002831367,17:0.020698851):0.004603405,18:0.012778245):0.001436064,13:0.006945947):0.0008209666,16:0.01482882):0.0017721938):0.0006187921,12:0.009180691):0.0056622049,15:0.015268833);
tree gen.332 = [&U] ((((19:0.0139925973,12:0.0081825128):0.0004404295,(13:0.00691368,(16:0.02532063,(18:0.01648971,(11:0.01309376,(17:0.022010119,((8:0.031442175,(9:0.0049603238,7:0.0165851809):0.002374365):0.01632325,(5:0.01123076,((10:0.03079365,(4:0.01990538,6:0.01393305):0.006157152):0.005500219,(1:0.01950062,(3:0.02262848,2:0.02052314):0.00193625):0.05299778):0.0101167):0.001160688):0.007126923):8.379779e-05):0.009215097):0.001601266):0.002229682):0.004098051):0.0018469997,14:0.0293889354):0.006158078,15:0.007789387);
tree gen.333 = [&U] (((12:0.0104498079,(14:0.031641036,(16:0.02567136,(((((8:0.030210968,(7:0.01079772332,9:0.0072449325):0.00180276):0.01372577,(5:0.005792469,((10:0.030155686,(4:0.01527638,6:0.01750662):0.006424091):0.007694793,((3:0.04000365,2:0.03233443):0.008383174,1:0.01459044):0.04403781):0.0136931):0.001623075):0.004796745,11:0.007838412):0.004276751,17:0.0215730829):0.006295939,(18:0.0210038692,13:0.003032816):7.203554e-05):0.0008539732):0.0055213032):0.0001542166):0.001787064,19:0.007411952):0.008487720713,15:0.013028463);
tree gen.334 = [&U] ((14:0.035948451,(19:0.01365202,(((17:0.0205662944,(((8:0.032829011,(7:0.0161953807,9:0.01554526):0.0048490138):0.01500666,(5:0.008520046,((10:0.025615924,(4:0.02202862,6:0.01356223):0.005611498):0.008623632,((3:0.02079826,2:0.01778685):0.004759241,1:0.02404181):0.040331855):0.01009757):0.005220986):0.007986211,11:0.007446281):0.001762525):0.01036361,(13:0.005817148,(16:0.02768914,18:0.015198582):0.001425634):0.0001995814):0.0056579582,12:0.017262055):0.0002994643):0.0005090897):0.0067497176,15:0.012417309);
tree gen.335 = [&U] ((((18:0.012201778,((16:0.02232219,13:0.006671281):0.001319782,(17:0.01992256,(((((1:0.02102624,(3:0.01743084,2:0.02499494):0.001448335):0.043100902,(10:0.031671718,(4:0.02397453,6:0.01242044):0.004221668):0.01057148):0.01161395,5:0.00699628):0.001052117,((7:0.009910658,9:0.0131114852):0.00110367,8:0.027101223):0.01145762):0.008410571,11:0.01069207):0.002292209):0.003794102):6.264132e-05):0.003584653,14:0.024371835):0.0003042148,(12:0.01095881,19:0.0047386273):0.0033430635):0.0033677573,15:0.013720201);
tree gen.336 = [&U] (((17:0.0164632796,(11:0.0117388,((8:0.032028389,(7:0.013761772,9:0.006039348):0.009197074):0.01116195,(5:0.007951022,(((4:0.0268001,6:0.01212996):0.01461717,10:0.029082214):0.007708555,((2:0.01881695,3:0.03231613):0.002870722,1:0.0149587):0.03630082):0.01036742):0.004291642):0.006629433):0.00306871):0.004021113,(((12:0.00935798767,14:0.033850429):6.488389e-05,19:0.0109738028):0.0020886826,((18:0.016025566,13:0.005591521):0.001736867,16:0.02680913):0.001983524):0.002575409):0.002334395,15:0.011085986);
tree gen.337 = [&U] ((((((11:0.01465189,(((8:0.030503513,(7:0.0118670951,9:0.014103168):0.001083944):0.01184831,(5:0.01071239,(((4:0.02849153,6:0.02041034):0.01032567,10:0.032942125):0.007299364,(1:0.01794603,(3:0.03143942,2:0.02273565):0.001969188):0.037394645):0.00649078):0.002863464):0.009037651,17:0.021720344):0.0005158645):0.005734016,16:0.0147774):0.001091576,18:0.011727765):0.00189771,13:0.008621502):0.0047263949,((12:0.005789405,14:0.0385996457):0.001077714,19:0.006812655):0.0009495515):0.0042341766,15:0.012927333);
tree gen.338 = [&U] (15:0.014841368,((19:0.0098891807,14:0.022020281):0.0003144175,(12:0.0088100371,(18:0.011918531,((16:0.02258861,13:0.00413648):0.001811987,(17:0.0151205065,((((((4:0.0245521,6:0.007171153):0.009167499,10:0.0291091751):0.006628039,((3:0.02646994,2:0.0170874):0.002799224,1:0.02481981):0.032446241):0.01394104,5:0.007231591):0.001468091,(8:0.025208247,(7:0.0159439348,9:0.00972313185):0.0006074064):0.01129076):0.01239666,11:0.00820339):0.002328592):0.002223524):0.0006648714):0.003205993):0.00102109):0.0085781918);
tree gen.339 = [&U] (15:0.014432324,((((16:0.0150531,(13:0.006770029,18:0.014358475):0.002727858):2.566932e-05,(17:0.01883096,(11:0.01313326,((((10:0.03675351,(6:0.0178273,4:0.02362775):0.009719927):0.0120471,((3:0.02608032,2:0.01804224):0.002371484,1:0.01537527):0.048388582):0.005964432,5:0.01269266):0.001146128,(8:0.035254339,(7:0.0127933597,9:0.00901030211):0.003124163):0.01842376):0.008529849):0.001084489):0.004332743):0.0017347081,19:0.010003601):0.0007136525,(14:0.030019481,12:0.01049507):5.367245e-05):0.007662098);
tree gen.340 = [&U] (((((14:0.0175337823,12:0.008829826):0.001740648,19:0.0091772255):0.0025971282,((16:0.01749607,13:0.003719963):0.001770319,18:0.024114635):0.005981565):0.0004672763,(((((9:0.013427428,7:0.014223839):7.420701e-05,8:0.025143051):0.01431185,((((4:0.02483931,6:0.008500251):0.007692881,10:0.029066811):0.01421703,((3:0.02656562,2:0.02148815):0.005880231,1:0.01227365):0.038589632):0.00897441,5:0.008019874):0.004290351):0.003957602,11:0.01316536):0.00410287,17:0.018171107):0.003307352):0.002379588,15:0.017018306);
tree gen.341 = [&U] ((14:0.027252615,((((17:0.022711163,(11:0.006288356,(((((4:0.0212586,6:0.008426906):0.004119857,10:0.0227081954):0.008820269,(1:0.007497245,(3:0.0372881,2:0.02799257):0.00658489):0.047652221):0.01839795,5:0.009301578):0.0004360792,((9:0.0062386114,7:0.013414068):0.002039076,8:0.023443519):0.01389492):0.005730772):0.003157063):0.009118116,(16:0.0218802796,13:0.007578984):0.001607695):0.00123172,18:0.018373667):0.00311678,(19:0.01200010548,12:0.0126003139):0.001237996):0.001265443):0.0035394691,15:0.015849469);
tree gen.342 = [&U] (15:0.014995199,(19:0.004547403,((((16:0.02667203,(17:0.016164057,(11:0.01163115,((5:0.01170219,(((6:0.01023942,4:0.0242922):0.005103156,10:0.04549596):0.007347859,((2:0.01625415,3:0.03373321):0.0001662022,1:0.01944698):0.05547348):0.008235369):0.004997377,(8:0.03906217,(9:0.008112514,7:0.017140403):0.005870224):0.01879201):0.004644586):0.002833087):0.008100683):0.001566838,13:0.005502897):0.001409211,18:0.013243812):0.003235077,(12:0.016541306,14:0.027802748):0.0005183037):0.0006961577):0.00739881);
tree gen.343 = [&U] (((((16:0.02814715,((17:0.02037585782,(11:0.007971591,((8:0.017963991,(9:0.0138678395,7:0.0168942448):0.003478418):0.007910972,((((4:0.01876947,6:0.007439206):0.004418358,10:0.02848473):0.007476953,((2:0.02545082,3:0.02849425):0.00633447,1:0.01324084):0.034809304):0.01126833,5:0.004795251):0.002262462):0.00479651):0.001459059):0.00184335,(13:0.00467759,18:0.011977158):0.0004059283):0.007106325):0.001664997,14:0.03398144084):0.0006994528,19:0.010615974):0.0005980515,12:0.007942214):0.005498624,15:0.007438216);
tree gen.344 = [&U] (15:0.014750511,((19:0.0101061014,((17:0.0217013712,(((5:0.01155622,(((6:0.01447045,4:0.01908924):0.001472156,10:0.035492959):0.01080942,((1:0.01424754,3:0.02637558):0.0006039557,2:0.02669567):0.05045411):0.0160928):0.002018781,((7:0.00941757,9:0.007926346):0.004798161,8:0.023272962):0.01318638):0.003443678,11:0.005824935):0.006663178):0.006515112,(18:0.011707594,(16:0.02149659,13:0.003167648):2.585795e-05):0.0005566533):0.0054281341):0.000585408,(12:0.0116864385,14:0.0241989881):0.0001298229):0.0043608563);
tree gen.345 = [&U] (((14:0.021379024,19:0.015828524):5.380541e-05,(12:0.009169151,((17:0.020966812,(((5:0.005986278,(((4:0.02733263,6:0.008980039):0.008784721,10:0.031691628):0.01523861,(1:0.0120907,(3:0.037741,2:0.01914399):0.00525876):0.039285004):0.008433614):0.00482531,((8:0.0356016704,9:0.0090711505):0.001183168,7:0.013628953):0.01038884):0.006414147,11:0.007271791):0.0005445083):0.003429305,((16:0.01692934,13:0.00730593):0.0005070336,18:0.013435231):0.0005851614):0.0015421493):0.0002470386):0.0137833217,15:0.010453731);
tree gen.346 = [&U] (((((18:0.015631384,13:0.006768159):0.0002355734,((((5:0.0143209,(((4:0.01589882,6:0.01390623):0.008346524,10:0.03071164521):0.006488485,(1:0.01665781,(3:0.0245967,2:0.02334196):0.00246369):0.04060672):0.01377659):0.003761043,((9:0.009400103,7:0.0111488227):0.002789672,8:0.026540969):0.01864704):0.008121738,11:0.007251941):0.001675987,17:0.0165548841):0.0040718):0.0007101115,16:0.0161584):0.0074676398,(14:0.0294849205,(12:0.01272627,19:0.0073943205):0.003902211):0.0024672222):0.00632477,15:0.013051497);
tree gen.347 = [&U] (15:0.006562822,((19:0.0154674147,(14:0.0235622792,((16:0.0154479,18:0.012803303):0.001916311,(13:0.005777766,((11:0.009664228,((5:0.008950325,(((6:0.01630262,4:0.02387572):0.002082682,10:0.038730173):0.01160167,(1:0.01956035,(2:0.01968345,3:0.02857076):0.007400444):0.047464586):0.014509):0.002050967,(8:0.030914967,(9:0.01073955,7:0.010720978):0.00044674385):0.009475671):0.009973776):0.001130909,17:0.02378015):0.004458382):0.003161728):0.00344101):0.0001810918):0.0003506043,12:0.009601993):0.009585052);
tree gen.348 = [&U] (((19:0.01779704402,(((13:0.007437512,(11:0.01137463,(17:0.021581111,((5:0.01003527,(((2:0.02748801,3:0.02737851):0.004523229,1:0.01899776):0.03891606,((4:0.02202222,6:0.007907926):0.004962437,10:0.040415183):0.006298592):0.0111293):0.002062792,(7:0.0107054143,(8:0.0289732157,9:0.00653416):8.176109e-05):0.01930481):0.009522347):0.003840278):0.006662363):0.001936211,(16:0.01786179,18:0.015431372):0.00133449):0.003222163,12:0.007894409):0.002688483):0.002141696,14:0.026022747):0.0049101849,15:0.010985247);
tree gen.349 = [&U] (((19:0.0094224345,12:0.0087204593):0.0002454075,(((17:0.02125237,(((5:0.01256536,((10:0.034811,(4:0.02431467,6:0.00781888):0.004070888):0.01175249,(1:0.02074739,(2:0.02322765,3:0.01710903):0.009787535):0.03458663):0.009594679):0.001986862,(8:0.032396067,(7:0.007720472,9:0.00782509):0.0001916638):0.013655392):0.003337989,11:0.006879412):0.002047219):0.005987944,((18:0.008765091,16:0.01389344):0.0040156661,13:0.007553891):0.000116099):0.006412983,14:0.024535892):3.645589e-05):0.00400126109,15:0.011183971);
tree gen.350 = [&U] (((14:0.026713294,(13:0.008032634,((18:0.013407118,16:0.02041616):3.504319e-05,((((5:0.009155006,(((4:0.02348172,6:0.0151055):0.008995427,10:0.024596201):0.008788566,(1:0.01032405,(3:0.02937954,2:0.01039846):0.008928271):0.038787056):0.0108927):0.004723731,(8:0.030434802,(7:0.0112664807,9:0.0093900759):0.0004666693):0.009198879):0.004667005,17:0.021828951):0.002354954,11:0.01598278):0.005194044):0.000425848):0.001107361):0.001307299,(19:0.009639912,12:0.0109961873):0.00197259076):0.0063165123,15:0.014050904);
tree gen.351 = [&U] (((16:0.02877542,(18:0.020647626,(13:0.002614552,(11:0.009713178,(((5:0.01209113,(((4:0.01938445,6:0.01178815):0.005946732,10:0.032018277):0.009553086,(1:0.01682912,(3:0.02674884,2:0.02130394):0.001841266):0.043835001):0.01066773):0.005147587,(8:0.023471229,(9:0.008684101,7:0.014386807):0.0022554089):0.01816495):0.007175564,17:0.014538051):0.0007293507):0.005100673):0.001336946):0.00214151):0.00330857,(12:0.013295092,(19:0.0119609772,14:0.023205485):0.0005430168):0.0008197165):0.006559825,15:0.0062716091);
tree gen.352 = [&U] ((((18:0.013836738,((11:0.0155276,(((5:0.008543631,(((4:0.0225965,6:0.01081723):0.005922226,10:0.028085846):0.01052112,((3:0.02767601,2:0.02144016):0.001139886,1:0.01954467):0.052313509):0.01454747):0.001768398,(8:0.030857651,(9:0.0117387584,7:0.012851654):0.001199385):0.0108338):0.006997378,17:0.02040951):0.001651898):0.002088476,(13:0.002347107,16:0.02177285):0.003286705):8.037636e-05):0.005358219,(14:0.024138932,12:0.01150306):0.0029037318):5.04641e-05,19:0.009750007):0.0063577071,15:0.01266604);
tree gen.353 = [&U] (15:0.009583017,((((19:0.0131853766,12:0.00555216465):8.855309e-06,14:0.027567809):0.004551275,((18:0.013540766,13:0.004354996):0.0004178866,16:0.02073685):0.0005977173):0.004652067,(17:0.0131447789,(11:0.008679061,((5:0.006819213,(((6:0.007984431,4:0.02058281):0.00564431,10:0.0307232321):0.008406707,(1:0.01561163,(2:0.02084239,3:0.02513315):0.00870606):0.03978832):0.007573568):0.003287517,(9:0.008439987,(7:0.0094708209,8:0.040300424):0.0006970509):0.0114656):0.007192652):0.002510248):0.001648948):0.001827342);
tree gen.354 = [&U] ((((13:0.003106973,((18:0.015147359,(11:0.008772979,(((5:0.01092716,(((4:0.02759871,6:0.0102421):0.002031328,10:0.020917903):0.01082393,(1:0.006530212,(2:0.02335381,3:0.02510647):0.009159812):0.03641432):0.01036487):0.004064932,(8:0.020992925,(9:0.015973161,7:0.0134033953):0.006569162):0.01440905):0.007208708,17:0.019342196):0.001370189):0.00506466):0.0001341012,16:0.01590455):0.002201532):0.002654675,(19:0.0133006572,12:0.008246131):0.0004032334):0.0005285669,14:0.028685587):0.0066500844,15:0.014524065);
tree gen.355 = [&U] (((19:0.0089046903,(14:0.022912834,12:0.0102921295):0.0005067528):0.0001602449,(18:0.019880434,((17:0.031942478,((((7:0.0129552318,9:0.01430005):0.004614277,8:0.035943257):0.01120647,((((6:0.008194286,4:0.01773173):0.005383017,10:0.03704399):0.01610108,((2:0.02177349,3:0.03010177):0.003698726,1:0.01414488):0.041527488):0.01457495,5:0.0122394):0.004110759):0.008298526,11:0.01198645):0.006983516):0.004795381,(16:0.01929983,13:0.01193324):0.0004135938):0.0009263291):0.005972265):0.004516563,15:0.01575344);
tree gen.356 = [&U] (15:0.009004312,((14:0.027346767,(12:0.01003335,19:0.007145837):0.0006088717):0.0004601441,(((13:0.0046802118,(11:0.01248358,((((7:0.0145368759,9:0.010039087):0.004567356,8:0.028794279):0.01599273,(5:0.01578773,(((6:0.01275176,4:0.02295634):0.006023926,10:0.029862384):0.008073047,((2:0.02092611,3:0.03009194):0.002895591,1:0.01645844):0.04701371):0.01047013):0.003048151):0.005500281,17:0.0196430437):0.004087084):0.004780737):0.0008759377,18:0.013335747):0.0006270738,16:0.02217371):0.004723702):0.008921581);
tree gen.357 = [&U] ((((19:0.01102135936,14:0.0294610147):0.002844774,12:0.01121579):0.0001229977,((13:0.002646916,(18:0.015237083,16:0.008388371):0.0001817432):0.0008283584,((11:0.00717726,((8:0.031459707,(9:0.0103699736,7:0.016577241):0.001692203):0.009849007,(5:0.007618021,(((6:0.008066214,4:0.01898603):0.006597302,10:0.03010465):0.004934322,(1:0.01498441,(3:0.02708853,2:0.02187123):0.0126849):0.026776761):0.006108681):0.0008439835):0.006089757):0.002749892,17:0.0162007324):0.004257174):0.003933129):0.012391825,15:0.011946766);
tree gen.358 = [&U] ((12:0.007080652,((((11:0.009621202,(((8:0.030590371,(7:0.0115933,9:0.0083451516):0.002305193):0.007015968,((((1:0.01910315,3:0.03014372):0.002771731,2:0.02480951):0.031370427,(10:0.027535327,(6:0.01199036,4:0.02539165):0.002840801):0.004183612):0.00755494,5:0.005325731):0.004765859):0.008097451,17:0.0132217523):0.002315108):0.003552971,((16:0.01694783,13:0.002755602):0.001425904,18:0.020235087):0.0004585608):0.005690331,14:0.027707978):0.0018941531,19:0.0109466751):7.23672e-05):0.004217233,15:0.012091027);
tree gen.359 = [&U] ((12:0.01244057,((((((((8:0.032552759,(7:0.0124862662,9:0.011970192):0.002770653):0.01424406,(5:0.01063514,((10:0.031737392,(4:0.0177201,6:0.007269857):0.003121031):0.006488838,((2:0.02781019,3:0.02822577):0.006784582,1:0.0184844):0.036388382):0.01087614):0.001569302):0.00962687,11:0.01491918):0.0007914802,17:0.0224165514):0.001316178,(16:0.02026522,18:0.007952061):0.000545308):0.002432842,13:0.00602483):0.0021769548,14:0.025766512):0.0004632861,19:0.009024392):0.002178994):0.003925754,15:0.010507505);
tree gen.360 = [&U] (((((13:0.005858623,(17:0.019292878,(((7:0.0134069794,(8:0.035603927,9:0.007725158):0.002366561):0.02383275,(5:0.0109607,(((6:0.01091776,4:0.01744071):0.005980398,10:0.033819709):0.01601186,(1:0.01683076,(3:0.01920895,2:0.0148277):0.0002482746):0.037384161):0.01213499):0.005136556):0.006676177,11:0.01614989):0.001759086):0.006833375):0.00101909,18:0.013782532):5.370084e-05,16:0.02609746):0.00155973,((12:0.0119539,14:0.022744945):0.00206636027,19:0.008604629499):0.0019960663):0.0019842326,15:0.016202358);
tree gen.361 = [&U] ((12:0.0154425125,(19:0.0098071461,(14:0.0258799549,((18:0.02276767,(((((7:0.020331143,9:0.0123380233):0.00510745,8:0.019304913):0.008666033,(((1:0.01680111,(3:0.02340999,2:0.02289752):0.00622123):0.034281881,(10:0.027717558,(6:0.01024948,4:0.0292131):0.003221205):0.009383243):0.01138082,5:0.008319815):0.000886682):0.008820963,11:0.004820701):0.003594762,17:0.020093849):0.003192946):0.0001261368,(16:0.01404907,13:0.003039591):0.0002957208):0.006126147):0.002103186):0.0003799998):0.005062791,15:0.011421948);
tree gen.362 = [&U] ((((19:0.016023207,12:0.018993433):0.0009935917,14:0.0291062273):0.000954183,((11:0.01893527,(17:0.026020005,(((9:0.008713974,7:0.012685991):0.008815793,8:0.020392312):0.01498274,(5:0.01062808,(((6:0.008513514,4:0.02082204):0.002573481,10:0.02614469):0.01010134,(1:0.02428596,(2:0.0280705,3:0.02716608):0.008210044):0.031301398):0.009944524):0.000629131):0.005629582):0.0003188095):0.00264356,((13:0.006872355,18:0.018126519):0.0002278101,16:0.02223616):0.002233324):0.001587689):0.006382585,15:0.0161962);
tree gen.363 = [&U] ((12:0.00564349,((14:0.025221635,19:0.006236507779):0.0004871023,(((13:0.005629666,18:0.014050446):0.0004983982,((11:0.008555506,(((((2:0.01581768,3:0.03356919):0.003100093,1:0.01339553):0.046660163,(10:0.0266663431,(6:0.009362544,4:0.02570664):0.002264151):0.002952964):0.01143676,5:0.009298324):0.001722369,((7:0.01344869827,9:0.004299544):0.005449374,8:0.02909387):0.016175):0.007431343):0.001431055,17:0.0282759525):0.004589519):7.950496e-05,16:0.02427282):0.005792779):0.003050307):0.004328396,15:0.013965332);
tree gen.364 = [&U] ((((19:0.0144515187,(18:0.012788077,(((11:0.0107864,((8:0.021970848,(7:0.0140977187,9:0.0079440431):0.001470779):0.01127646,(5:0.01049527,((10:0.0271361939,(4:0.01865835,6:0.01651323):0.007618004):0.005759869,(1:0.0103092,(2:0.02864997,3:0.03056197):0.002440141):0.03894475):0.007044859):0.001486506):0.009671567):0.001706835,17:0.017534738):0.00456393,(16:0.02175987,13:0.009424604):0.0002952893):8.834059e-05):0.011626331):0.0004866692,14:0.020939649):0.00088012755,12:0.007190719):0.0049775026,15:0.009795811);
tree gen.365 = [&U] ((14:0.028753058,(19:0.0218262986,(12:0.012139465,(((17:0.018215199,(((8:0.026857966,(7:0.015596136,9:0.01189884):0.005140299):0.01559036,((((6:0.008751555,4:0.02617921):0.004493255,10:0.03241515):0.008215847,((3:0.02563949,2:0.02724368):0.00381123,1:0.01433123):0.034687353):0.007405122,5:0.00856077):0.001162821):0.006971416,11:0.009628106):0.003198686):0.004349638,13:0.00451279):0.0008834709,(16:0.02118529,18:0.01456074822):0.001934959):0.007921659):0.0014228602):0.0002235982):0.0027501326,15:0.012636506);
tree gen.366 = [&U] (((14:0.032171399,(((18:0.014594064,(13:0.00577889,16:0.02255443):0.001457192):1.436346e-05,(17:0.018537481,(11:0.007325117,((5:0.008388098,((10:0.03872498,(4:0.02460845,6:0.01105657):0.005917169):0.01115239,(1:0.009069329,(3:0.02160268,2:0.02299803):0.005660394):0.041713066):0.01329888):0.003379487,(8:0.025217461,(9:0.007834628,7:0.008627087):0.003287576):0.01569247):0.004854407):0.003023147):0.00398519):0.0032277302,12:0.01001272):0.000106249):0.002281141,19:0.0099878319):0.0056134499,15:0.016067889);
tree gen.367 = [&U] (15:0.014652498,((16:0.02637573,(((14:0.02338434,12:0.01094454):0.001075121,19:0.0092483394):0.0006991281,(18:0.01872197,13:0.006484102):0.0008468967):0.0002041475):0.001383376,(17:0.0215216314,(((5:0.01109495,((1:0.006304364,(3:0.03217664,2:0.01256727):0.004234158):0.04266762,((4:0.01775764,6:0.01462186):0.00811594,10:0.017448405):0.008087196):0.01109373):0.002729953,((9:0.008648461,7:0.0155082733):0.005603935,8:0.032752649):0.008346782):0.006214447,11:0.0173041):0.002133843):0.003397664):0.001188101);
tree gen.368 = [&U] (15:0.010931214,((14:0.0291996216,((((17:0.0167364128,(((5:0.01129338,(((3:0.021677,2:0.03533927):0.001370948,1:0.01391735):0.031280405,((4:0.0213775,6:0.01125111):0.003377262,10:0.0298634919):0.008313964):0.01437316):0.004843321,((7:0.010020945,9:0.013457459):0.001104369,8:0.024064575):0.01959917):0.003895383,11:0.01314178):0.003894136):0.00278281,16:0.02491635):0.0005371094,(18:0.018006357,13:0.005147885):0.002792287):0.004433567,19:0.00935271999):0.0016961763):0.0001967306,12:0.0090784932):0.0019483859);
tree gen.369 = [&U] ((((((((8:0.019587013,(7:0.0178478383,9:0.012602138):0.002965589):0.00923716,((((6:0.01310411,4:0.02116766):0.00777478,10:0.03101799):0.004256065,((2:0.03244806,3:0.0134582):0.005411667,1:0.01338463):0.036681933):0.01134437,5:0.0075493):0.003603615):0.005353212,17:0.030200165):0.0003976643,11:0.009297612):0.004693493,13:0.006025523):0.002938415,(16:0.01694077,18:0.020832921):0.0007759693):0.002731003,((12:0.0111256474,14:0.035102063):0.0002939635,19:0.0115717165):0.0008468281):0.008635435,15:0.010398136);
tree gen.370 = [&U] (15:0.007854977,((12:0.011983263,(14:0.0189639122,19:0.01054674016):0.00031004957):0.0008113411,((16:0.01314553,18:0.0131732504):0.001326127,(((((5:0.01141354,(((2:0.0208909,3:0.03274069):0.007801249,1:0.0135228):0.0358671,((4:0.01913766,6:0.00843721):0.00985492,10:0.033683511):0.01230436):0.00787069):0.001933783,(8:0.026662399,(7:0.0148894467,9:0.011109784):0.0005047519):0.01704284):0.004746285,17:0.028520225):0.002027002,11:0.009788935):0.00427125,13:0.005404697):9.377479e-05):0.004020537):0.0030044959);
tree gen.371 = [&U] (((19:0.010769719,12:0.0083851911):0.0008493144,(14:0.0370354617,((16:0.01488299,(13:0.004587284,(((((9:0.011655332,7:0.0191672542):0.001512505,8:0.027309798):0.01647626,((((4:0.02554193,6:0.009155492):0.003760472,10:0.030358804):0.009970772,(1:0.0174685,(2:0.02188809,3:0.02059616):0.004003106):0.036787608):0.01085432,5:0.01186308):0.001913804):0.00852352,11:0.0122998):0.002121817,17:0.017744525):0.002865715):3.943746e-05):0.001173198,18:0.020105236):0.001215589):0.001261096):0.0055686819,15:0.008542954);
tree gen.372 = [&U] ((((13:0.009035173,((((5:0.0105626,(((6:0.01985999,4:0.01715768):0.005568644,10:0.032156338):0.007133176,((3:0.0286561,2:0.02416747):0.006177111,1:0.01187355):0.036277432):0.00911098):0.00223732,(8:0.04316592,(9:0.0157484297,7:0.022202317):0.005322501):0.01065002):0.008882293,(17:0.018684419,11:0.01231347):0.0007442023):0.002948407,(16:0.01175496,18:0.013968897):0.0003605972):0.002986523):0.0014842124,19:0.01786686598):0.001197863,(14:0.026074245,12:0.0084840105):0.005421313):0.0049893483,15:0.006356631);
tree gen.373 = [&U] (15:0.009661017,(((18:0.019919208,(13:0.005675848,16:0.01450969):0.001250174):0.000282682,((19:0.006451991,12:0.0124221015):0.001859636,14:0.034496681):0.0038701):0.0002732761,(((((7:0.0110828228,9:0.006816003):0.00505909,8:0.024281594):0.01307488,((((3:0.03382947,2:0.01680405):0.008534811,1:0.0224343):0.039213056,((4:0.02517469,6:0.004450613):0.007708561,10:0.0355848668):0.008300354):0.006922666,5:0.008761679):0.001092417):0.004252847,11:0.006732758):0.002384859,17:0.019691175):0.003756159):0.0008977587);
tree gen.374 = [&U] (((14:0.0240160492,((13:0.005817347,(17:0.017987998,(11:0.007764213,(((7:0.017431568,9:0.00982362632):0.0006773399,8:0.028415554):0.01058165,(5:0.007926874,(((4:0.01911453,6:0.01040779):0.0130076,10:0.0267027674):0.004030418,(1:0.01247983,(2:0.02266212,3:0.02345245):0.007015545):0.032386787):0.01920224):0.001526911):0.004948875):0.002064978):0.002215884):0.004300665,(16:0.01274609,18:0.022798559):0.002600551):0.005237585):0.0005681148,(12:0.009741214,19:0.00900255248):0.002292544):0.004479758,15:0.014415525);
tree gen.375 = [&U] (((((13:0.002684186,(((((7:0.0088045162,9:0.00739870076):0.001562303,8:0.019490176):0.01656979,(5:0.005799824,(((6:0.01082769,4:0.02005873):0.003256999,10:0.022798534):0.02070698,((2:0.02157857,3:0.03218077):0.002190254,1:0.009079891):0.0440729):0.007669382):0.00251745):0.006201566,11:0.01096719):0.002495313,17:0.021719864):0.002949191):0.0001331843,(16:0.01776954,18:0.014326896):0.002246963):0.0038008157,12:0.011575435):0.0008424972,(19:0.0072382164,14:0.029148554):0.0005382749):0.0063704917,15:0.012168913);
tree gen.376 = [&U] (15:0.010288212,(19:0.0119575964,(14:0.03348923627,(12:0.012111498,((18:0.012286271,(17:0.0225044277,(((9:0.0123360945,(7:0.015636193,8:0.037042629):0.00162533):0.0181227098,((((2:0.02183135,3:0.02418902):0.004624007,1:0.01420386):0.035582595,((4:0.01817588,6:0.008074937):0.00602971,10:0.032255655):0.007315437):0.007099641,5:0.01203085):0.004275586):0.004618505,11:0.008968824):0.00309851):0.005576891):0.00291962,(16:0.02119622,13:0.004229741):0.0001633122):0.0013669463):0.001440355):0.0003244039):0.0092080224);
tree gen.377 = [&U] ((14:0.0237716678,((12:0.00873704,19:0.0063991225):0.001434457,((13:0.01012495,18:0.022889492):0.0005711789,((17:0.02817889,(11:0.008774749,((8:0.037755965,(9:0.0138448237,7:0.0193427993):0.005594836):0.01607147,(5:0.01309379,(((6:0.01232457,4:0.01916242):0.009171057,10:0.025972645):0.01185247,((3:0.01770574,2:0.01816758):0.005886341,1:0.01040668):0.034806107):0.007149197):0.005683142):0.002917503):0.001404231):0.006188078,16:0.0180518):0.0004645467):0.003098923):0.00066986077):0.0083794558,15:0.013518215);
tree gen.378 = [&U] (((17:0.019431822,(((5:0.009562926,((10:0.0332375526,(4:0.01931738,6:0.008041234):0.004799678):0.00266359,((3:0.01980042,2:0.02197389):0.003363492,1:0.009977411):0.028513505):0.01372485):0.001271335,(8:0.029645029,(7:0.01144306,9:0.0152415637):0.0001003411):0.01614311):0.008131507,11:0.009530236):0.006634267):0.00411325,(16:0.02253451,((13:0.009920439,18:0.018496799):0.001227963,(12:0.01078075,(14:0.0289126362,19:0.0063062809):0.0008855025):0.002436799):0.0002220824):0.001507897):0.002471688,15:0.013562773);
tree gen.379 = [&U] (((14:0.0241133009,(19:0.006748803,12:0.008056719):0.0001157857):0.0002507898,(((((((9:0.0084672309,7:0.008157535926):0.003240593,8:0.026719053):0.02126689,(5:0.007543446,((10:0.0262180677,(4:0.02310997,6:0.01572605):0.006155563):0.009268564,(1:0.01832187,(2:0.02673178,3:0.02153144):0.003889381):0.0315260487):0.01705501):0.002899697):0.003169081,17:0.0136049738):0.0009462591,11:0.01046962):0.004026595,(16:0.0208889781,18:0.024649153):0.0009866096):0.0003212916,13:0.007582663):0.001589896):0.00625907655,15:0.015081796);
tree gen.380 = [&U] (((12:0.008378869,19:0.00927220778):0.001343232,(((16:0.01766128,(13:0.002523073,(11:0.01269724,(((8:0.032092825,(7:0.01698445588,9:0.007092116):0.007336522):0.01628896,(5:0.007317269,((10:0.03219291,(4:0.02603038,6:0.01749915):0.006646635):0.01121549,(1:0.01356966,(2:0.02405061,3:0.01948533):0.005799777):0.04722413):0.01001917):0.00368278):0.006837642,17:0.017595743):0.003861031):0.00539273):0.0009127499):0.0004273074,18:0.0142216043):0.0015711489,14:0.018319084):0.0002694002):0.0044368601,15:0.010907419);
tree gen.381 = [&U] ((((19:0.00787433379,12:0.00934175):0.0023281947,14:0.025982683):0.0007206418,(((((11:0.01141742,((8:0.016867376,(9:0.01666753,7:0.0143606797):0.0047749724):0.01427285,(5:0.01241082,((10:0.03510105,(4:0.01591757,6:0.008767015):0.005445691):0.008355022,(1:0.02302193,(2:0.01918463,3:0.02534938):0.001621563):0.04304651):0.00431386):0.004448153):0.003100224):0.001832954,17:0.0185371666):0.005002688,18:0.012413425):0.001572941,16:0.01858549):4.959554e-05,13:0.002756886):0.004262817):0.0039657497,15:0.010518);
tree gen.382 = [&U] (15:0.008520765,(14:0.0330583162,((((18:0.011704976,13:0.00710512):0.0004958229,((11:0.01934748,(((7:0.0152499622,9:0.012040222):0.001099841,8:0.024347488):0.0196327,((((3:0.02804212,2:0.01926397):0.004776387,1:0.008181257):0.045050717,(10:0.034512973,(4:0.0239854,6:0.01751162):0.005714668):0.009241609):0.01092097,5:0.006347684):0.001859987):0.009152421):0.001131688,17:0.0152884246):0.003848584):0.0003551515,16:0.0226192):0.003715274,(12:0.01552808,19:0.0110963716):0.0030164386):0.00111441078):0.0059156322);
tree gen.383 = [&U] (15:0.011756419,(((((((9:0.01069635,7:0.0100542955):0.0088914334,8:0.030251501):0.01466004,(5:0.009654697,(((4:0.02434633,6:0.01281847):0.003548126,10:0.0251730526):0.01024383,(1:0.02388956,(2:0.02098794,3:0.0234206):0.005401338):0.038262037):0.01013986):0.002896456):0.003156232,11:0.009136565):0.005789467,17:0.0143468117):0.002840403,((13:0.008981134,18:0.016644991):0.001434349,16:0.02581779):0.0006074694):0.003300889,((14:0.0408650976,12:0.0113233628):0.0017227238,19:0.0132675683):0.0001696102):0.005805878);
tree gen.384 = [&U] (((19:0.0068465845,((((((((((6:0.01221195,4:0.01977079):0.003989667,10:0.032525162):0.01003905,(1:0.01336496,(2:0.01124625,3:0.01974045):0.006998375):0.047533297):0.009505416,5:0.01794036):0.00326346,((7:0.010897876,9:0.0215193395):0.001032078,8:0.018533974):0.009114895):0.007093273,11:0.009769131):0.002525063,17:0.0186280394):0.00476627,18:0.013239423):0.0001445052,(13:0.003239132,16:0.01335669):0.000936564):0.007512984,14:0.018804415):0.0016622448):3.836708e-05,12:0.0105419266):0.00315800509,15:0.013422126);
tree gen.385 = [&U] (((((18:0.013653687,(13:0.003005306,16:0.019108):0.004571209):0.0002662868,((11:0.01161613,((((10:0.031600524,(4:0.0254434,6:0.009257648):0.005917292):0.006174893,(1:0.01482358,(3:0.02243115,2:0.0159598):0.006293824):0.036364668):0.01492416,5:0.01528989):0.002078132,(8:0.02627031,(7:0.018578984,9:0.012219306):0.0074609817):0.008875948):0.004447867):0.004192605,17:0.0278768514):0.004655642):0.0028656239,12:0.008704355):0.00241506,(14:0.0263469807,19:0.0126488754):0.000821876):0.003100634,15:0.018082567);
tree gen.386 = [&U] ((14:0.0233952835,((((16:0.02674492,13:0.007719688):0.00216357,(((((7:0.0165039002,9:0.0148224431):0.001725835,8:0.029533448):0.01288942,(5:0.01030518,((1:0.02366749,(2:0.02108068,3:0.02689933):0.008161213):0.048940197,(10:0.03320741236,(4:0.01852899,6:0.01140635):0.005917935):0.01555747):0.0102907):0.000900045):0.01186923,17:0.026306654):0.0006558032,11:0.01294543):0.001780667):2.732504e-05,18:0.014821662):0.0022793487,(19:0.0060394209,12:0.008065387):0.003362022):3.972289e-06):0.0094238643,15:0.011036831);
tree gen.387 = [&U] ((((12:0.018457169,14:0.023937874):0.0004837136,19:0.0074642807):0.0003579322,((16:0.01547698,(((((((10:0.029227893,(4:0.02432963,6:0.01303691):0.00124928):0.003916648,(1:0.01183336,(3:0.02831561,2:0.02471896):0.002243896):0.043735425):0.01210896,5:0.01072036):0.007347504,((9:0.0153988886,7:0.018233149):0.001151081,8:0.0214336571):0.01283821):0.002098275,17:0.012333826):0.001658114,11:0.00951914):0.001729358,18:0.019075843):0.001430182):0.00492883,13:0.007052093):0.002287339):0.004610247,15:0.009505439);
tree gen.388 = [&U] ((12:0.0093786122,(14:0.015776359,(((16:0.01936489,18:0.015517293):0.0005036776,((17:0.018380312,((((((4:0.02993234,6:0.01052032):0.003677397,10:0.035555565):0.008060072,(1:0.007814773,(3:0.02439652,2:0.01536678):0.007797259):0.032588008):0.01354694,5:0.00993682):0.001571196,((9:0.0125884301,7:0.0171926914):0.004173068,8:0.0215523619):0.01113884):0.004310583,11:0.01591965):0.004361138):0.00361947,13:0.006217495):0.0003626063):0.0047319,19:0.0124790989):0.003003588):0.001110985):0.001648787,15:0.017635544);
tree gen.389 = [&U] (((19:0.0129542638,((16:0.02280417,13:0.005191878):5.549958e-05,((((((((4:0.0157123,6:0.01206856):0.006448112,10:0.024049575):0.006655494,(1:0.008956617,(2:0.0162027,3:0.02585595):0.004604718):0.04236809):0.008472169,5:0.01137935):0.001600637,((9:0.009946652,7:0.0143932669):0.0048270019,8:0.0290013443):0.01917946):0.007920494,17:0.0150975425):0.001236524,11:0.008024455):0.001938565,18:0.017876975):0.0006019401):0.005708655):0.0018200322,(12:0.01115607,14:0.024753733):0.0005205804):0.004537179,15:0.009084361);
tree gen.390 = [&U] (15:0.012750851,(((19:0.0084683022,14:0.03149839):0.0007271251,((17:0.016839629,(((8:0.024173967,(7:0.0188102332,9:0.0092632748):0.002075866):0.01308508,(5:0.01116267,(((4:0.02031893,6:0.01688262):0.00401832,10:0.0255432873):0.007418604,(3:0.03321134,(2:0.0249995,1:0.01596181):0.001321412):0.04261106):0.00319001):0.004276136):0.005733225,11:0.008344656):0.002131495):0.002616825,((18:0.017988452,13:0.007293979):0.002928691,16:0.01652349):9.578638e-05):0.003136681):0.003016026,12:0.0175316368):0.00683933);
tree gen.391 = [&U] (((((16:0.03565583,(13:0.007705956,18:0.0118566464):0.001926919):0.002522332,(17:0.026991159,((((((4:0.01511181,6:0.0120058):0.006001206,10:0.032949066):0.01040944,(1:0.02233961,(3:0.02630212,2:0.02102809):0.001286191):0.036435467):0.009750541,5:0.008316885):0.002599564,((7:0.0109389876,9:0.013466279):0.002907159,8:0.021457349):0.01315684):0.004062897,11:0.01031208):0.004677502):0.00114155):0.002390075,(14:0.0375878112,19:0.0126571603):0.0008723415):0.00192947141,12:0.01318485):0.0086531694,15:0.011625411);
tree gen.392 = [&U] ((((16:0.02453149,((13:0.003874936,(11:0.0104818,(17:0.0182308397,(((((4:0.01947313,6:0.01645024):0.00336475,10:0.023811083):0.007549807,(1:0.01237304,(2:0.02108291,3:0.02576464):0.003517388):0.031846662):0.008335158,5:0.01263611):0.0004861219,((7:0.0195414932,9:0.0078940846):0.0007012231,8:0.021216508):0.01541611):0.006308042):0.001454759):0.002679663):0.002263735,18:0.016859471):0.002111503):0.00111525414,(12:0.00908683138,19:0.0056559375):0.001759693):0.0003308159,14:0.0285426294):0.005186577,15:0.014199015);
tree gen.393 = [&U] ((((14:0.0266193016,12:0.009931508):0.0001093677,19:0.0167322441):0.000287328,((13:0.004605628,(16:0.02230725,18:0.017927645):0.0008312612):0.0004599663,((((8:0.0145034027,(7:0.0095758,9:0.012784704):0.003643132):0.02125473,(((10:0.026343927,(4:0.02067131,6:0.01342387):0.004640759):0.007130916,(1:0.01140718,(3:0.0319671,2:0.01142346):0.003611265):0.046815365):0.008578568,5:0.007820798):0.002348433):0.0123523,11:0.01606117):0.003499509,17:0.0157716272):0.002786488):0.005302972):0.004839517,15:0.011992244);
tree gen.394 = [&U] (((((18:0.017129877,16:0.02055456):7.868584e-05,(13:0.0095891763,((11:0.007053957,((8:0.029612783,(7:0.017752233,9:0.008546359):0.006124855):0.01645466,(((10:0.026589355,(4:0.01982349,6:0.01042975):0.002844618):0.006751259,(1:0.01309308,(3:0.02050964,2:0.01823363):0.002499373):0.045887986):0.01083897,5:0.0120343):0.001947732):0.00588258):0.003584968,17:0.017809464):0.004696035):5.355152e-05):0.001855274539,(12:0.007086768,19:0.006095416):0.003202109):0.001212101,14:0.022638983):0.00771593,15:0.009884565);
tree gen.395 = [&U] ((14:0.013775553,((12:0.0084330389,((13:0.003564382,(18:0.014250086,16:0.02097374):0.001097357):0.0007455359,((((((10:0.026726431,(4:0.02091498,6:0.006493286):0.007360344):0.009821092,(1:0.01289176,(3:0.02853971,2:0.01994439):0.002998836):0.028725164):0.01256674,5:0.01066829):6.863676e-05,(8:0.0246261712,(9:0.012044344,7:0.017565446):0.002439493):0.01217268):0.004773928,17:0.014263534):0.003261792,11:0.01303287):0.00226527):0.0030389803):0.0003943855,19:0.008045889):0.0003022309):0.0084349982,15:0.010059433);
tree gen.396 = [&U] (((((((((17:0.020847743,(((9:0.0071746959,7:0.0167950003):0.004457913,8:0.028175386):0.0125985,(5:0.01128672,(((4:0.01832652,6:0.01208831):0.007124521,10:0.036983659):0.008399555,((2:0.0234163,3:0.03517084):0.002746896,1:0.0167145):0.033729336):0.01040385):0.002820953):0.01102787):0.001779293,11:0.01261784):0.00185436,16:0.02334927):0.001363932,13:0.005237511):0.0002787451,18:0.012036712):0.003529975,19:0.01594744365):0.0007316713,12:0.01328454):0.0007189464,14:0.019923288):0.006745644,15:0.011264257);
tree gen.397 = [&U] ((12:0.01249084,(14:0.025275147,(19:0.005718926,(((((((((10:0.0257123779,(4:0.01603214,6:0.01176816):0.004842168):0.01604941,(3:0.02829277,(1:0.007699369,2:0.01539259):0.002694308):0.039054127):0.00441782,5:0.01008573):0.001128207,((7:0.0116102108,9:0.0094164354):0.001157377,8:0.022202713):0.02191951):0.002050772,11:0.009194259):0.006910619,17:0.0161940646):0.001310986,13:0.00457523):0.0001889415,16:0.02073451):0.003579973,18:0.015949083):0.003308497):1.170411e-05):0.003491894):0.008163777,15:0.011645446);
tree gen.398 = [&U] ((19:0.0055741313,((((13:0.004956474,(17:0.019102883,(((((10:0.034498595,(4:0.01841923,6:0.01331693):0.007818689):0.006655606,((2:0.0142976,3:0.02504234):0.0005886246,1:0.03142412):0.04700157):0.008614532,5:0.008597221):0.004924921,((7:0.015314327,9:0.0100469389):0.002166593,8:0.014366975):0.01267533):0.005103597,11:0.01297554):0.003249588):0.003014694):0.0005031984,(18:0.0080592921,16:0.01574963):7.172875e-05):0.0044273702,12:0.0155260783):3.422982e-05,14:0.0284619804):0.001562004):0.00448484161,15:0.010786597);
tree gen.399 = [&U] (15:0.007654206,(12:0.0109939231,(((((17:0.0229485028,(11:0.006959857,((5:0.01364232,(((6:0.01423851,4:0.0190249):0.006348634,10:0.0261964486):0.006496697,((3:0.02736717,2:0.02874517):0.006771834,1:0.008837966):0.04022674):0.00603923):0.0006227235,((9:0.007223492,7:0.0117526288):0.0036565918,8:0.030773353):0.01554183):0.007410446):0.001383157):0.003151541,(13:0.00454908,18:0.018792788):0.001143934):0.000275146,16:0.0194651):0.0016048636,14:0.0229424531):0.0001959803,19:0.01153147):0.0003693694):0.0078890175);
tree gen.400 = [&U] (15:0.013194408,(14:0.0289015914,((12:0.007977727,19:0.01103738802):0.0004203409,((17:0.017288724,(((5:0.01291836,(((6:0.01420173,4:0.01729409):0.008290772,10:0.031235838):0.007619453,((1:0.01247931,2:0.0200712):0.003535904,3:0.02339992):0.04440318):0.00870981):0.003026527,((9:0.0143945988,7:0.0080068224):0.003959022,8:0.02328203):0.01321651):0.006748893,11:0.007830669):0.005114167):0.003573189,(16:0.01952631,(13:0.004638803,18:0.012515307):0.0002534932):0.0001544814):0.004398347):0.0009494897):0.00759968604);
tree gen.401 = [&U] (15:0.015268328,((14:0.031052764,(19:0.0091892255,(((16:0.02691033,18:0.011568007):0.0008872366,(17:0.017695999,(11:0.005536213,((5:0.01646141,(((6:0.006286941,4:0.02318938):0.005269783,10:0.0316171311):0.0120968,((2:0.02428868,3:0.03275076):0.006621942,1:0.009717575):0.043132652):0.01046726):0.001640265,((9:0.012384227,7:0.00987067402):0.002518784,8:0.025345849):0.01370222):0.003223245):0.002017853):0.003568633):0.001009313,13:0.006855809):0.0014031293):0.00208766):0.0006170648,12:0.01231707648):0.007965861);
tree gen.402 = [&U] (15:0.008908954,(((((17:0.0221733199,((5:0.008979982,(((6:0.01183532,4:0.03133471):0.004205459,10:0.036987018):0.009473711,((2:0.02574763,3:0.02937999):0.0086527,1:0.01411359):0.05330542):0.01093511):0.003601805,((7:0.012984725,9:0.007727377):0.001779981,8:0.019096083):0.01653775):0.004940101):0.005848567,11:0.006974058):0.00323737,16:0.009572026):0.0004712125,(18:0.022351057,13:0.00937097):0.001306374):0.0028336815,((12:0.01192058,14:0.0219792178):0.00072353385,19:0.0041855422):0.0006102672):0.005066619);
tree gen.403 = [&U] ((19:0.0098958356,(14:0.0268460209,(((13:0.004720545,18:0.01095122):0.001338938,(16:0.01430207,(17:0.034728583,(((((10:0.030272811,(6:0.008894812,4:0.02144196):0.006593685):0.01191375,((3:0.02357945,2:0.02618643):0.002356358,1:0.01735684):0.034952484):0.006545507,5:0.005835936):0.0008258072,(8:0.02228526,(9:0.0094403708,7:0.0138767787):0.002287444):0.01097913):0.005847374,11:0.007287879):0.003939324):0.002702966):0.00107542):0.002862421,12:0.009376946):0.0008642947):0.0003189073):0.0071766262,15:0.014094061);
tree gen.404 = [&U] ((14:0.0259119604,((((13:0.009058142,(((((10:0.027529445,(6:0.008393152,4:0.02451796):0.00496553):0.01174843,(3:0.02635143,(2:0.01636709,1:0.01437739):0.0001675956):0.05194874):0.008184949,5:0.01611627):0.0008944986,(8:0.028814521,(7:0.016103984,9:0.009437376):0.0009699751):0.01436911):0.009129096,(11:0.01136039,17:0.024530418):0.002832628):0.00318049):0.0003821068,18:0.01971982):0.006669214,16:0.0138534):0.003985832,(19:0.007678307,12:0.009216973):0.002482333):0.0018452157):0.0082095247,15:0.014014842);
tree gen.405 = [&U] ((14:0.027578755,(((16:0.02383342,((11:0.009926658,(17:0.020338477,((((10:0.0215318053,(6:0.01070359,4:0.02195832):0.003029141):0.01162611,((2:0.01922077,3:0.02685947):0.006226241,1:0.01224251):0.035709883):0.006768704,5:0.01099032):0.002707812,((7:0.007021968,9:0.011719549):0.0018739565,8:0.02676722):0.01619712):0.008957527):0.000817284):0.004473449,18:0.014620137):0.001699169):0.0001564135,13:0.00659769903):0.0021763007,(19:0.004404934,12:0.01365337):0.0009041009):5.859659e-05):0.0062800037,15:0.011818484);
tree gen.406 = [&U] (15:0.009291013,(((18:0.015313933,(13:0.003878323,(((((5:0.009591157,(((4:0.02192831,6:0.01251474):0.004072183,10:0.030017428):0.004633581,(1:0.01180311,(2:0.02031948,3:0.02375236):0.004560303):0.04083094):0.006691516):0.002291579,(8:0.028957682,(9:0.0084211466,7:0.0147473023):0.002344638):0.01567916):0.01108984,11:0.0104546):0.001058261,17:0.0186908777):0.002755168,16:0.01665408):0.0006491311):0.0008775127):0.003445558,(12:0.0112690685,14:0.020304864):0.0005427561):0.0005087703,19:0.005559735):0.003443073502);
tree gen.407 = [&U] ((12:0.014417343,(((16:0.011029,18:0.02376621):0.001695182,((17:0.0133664498,(((5:0.01659633,((10:0.025873587,(6:0.01549063,4:0.01718231):0.001679138):0.007625014,((2:0.02161225,3:0.02502861):0.005278767,1:0.01221335):0.038002898):0.008411627):0.004851864,(8:0.027815072,(7:0.0137924311,9:0.0145679659):0.003435805):0.01177541):0.005883473,11:0.01013493):0.003414597):0.002613591,13:0.005829819):0.010112931):0.00768298797,(19:0.017664086,14:0.0167486739):0.0006793835):0.0033528416):0.005075525,15:0.010642939);
tree gen.408 = [&U] (((18:0.011001699,((16:0.0268782794,(17:0.012499189,(11:0.01124971,((5:0.0129576,((10:0.02230861,(6:0.007100388,4:0.01869983):0.007604936):0.009989055,((2:0.02027446,3:0.02812535):0.00613311,1:0.01358603):0.051086704):0.01726987):0.002376882,((9:0.015073532,7:0.0137608749):0.002499475,8:0.026383861):0.01322572):0.01250627):0.0006176328):0.006252952):0.000183667,13:0.006750335):0.0009615525):0.001461391,((12:0.007644873,14:0.025368202):0.0010576507,19:0.006140436):0.0001555294):0.0035179017,15:0.008112012);
tree gen.409 = [&U] (15:0.013784648,(14:0.0318891238,((19:0.013933884,12:0.0141215985):0.003094724,(16:0.01717989,(((17:0.015092117,(11:0.01392419,((5:0.005587724,(((4:0.02315198,6:0.008709769):0.009713428,10:0.02402537):0.003476503,(1:0.01661586,(3:0.01943428,2:0.0210786):0.00277891):0.035825937):0.01097897):0.002547378,(8:0.025269775,(9:0.007868007,7:0.009345934):0.0032918151):0.01043414):0.004980889):0.001952688):0.005580248,13:0.007722954):0.0007547041,18:0.020801666):0.00127245):0.003739522):0.000308069):0.006873332);
tree gen.410 = [&U] ((12:0.00970909,(19:0.007185256,(((18:0.02093452,16:0.01809276):0.0002918083,(13:0.01251325,(17:0.0210922794,(((8:0.024297012,(7:0.01354748197,9:0.0065458404):0.002613922):0.01773974,(5:0.01077462,((10:0.0342561224,(4:0.02346916,6:0.01098062):0.004186309):0.009384439,(3:0.0313916,(1:0.02019838,2:0.02097975):3.471925e-05):0.043251167):0.01294557):0.005072836):0.004705474,11:0.00675476):0.004629188):0.005888257):0.0003447348):0.00264888,14:0.0357177089):0.0005891341):0.0023137948):0.00653672,15:0.012320322);
tree gen.411 = [&U] ((12:0.013929956,((19:0.01363239526,14:0.025289198):0.001012808,(((16:0.0177416,13:0.006072665):0.0008730335,(17:0.015374633,(((8:0.017726805,(9:0.0048535986,7:0.00706643024):0.003374265):0.01604552,(((10:0.023911964,(4:0.018086,6:0.009597359):0.007477719):0.01097946,(1:0.02906121,(3:0.02676758,2:0.02386271):0.00136111):0.04773256):0.009410956,5:0.004962205):0.00484301):0.00479526,11:0.006431167):0.003748262):0.00490801):0.0006008003,18:0.01662651):0.003600518):0.0005411807):0.0065081491,15:0.008442892);
tree gen.412 = [&U] (15:0.01158879,((12:0.015458469,(((18:0.017109073,13:0.006005703):0.0001370876,(16:0.02014354,((11:0.01878241,((5:0.008399432,((10:0.030726423,(6:0.01350669,4:0.03149489):0.0020537):0.008338223,((1:0.01467778,2:0.02914589):0.0003848869,3:0.03595865):0.034444963):0.008054687):0.00496799,((7:0.0111931319,9:0.006765178):0.003048995,8:0.0174098257):0.01465596):0.004615449):0.002116929,17:0.0157550594):0.003114938):0.0024679):0.00319789027,14:0.02019435895):0.0004031491):9.220101e-05,19:0.00419038185):0.004873147);
tree gen.413 = [&U] (15:0.012398964,(19:0.0064194546,((12:0.01140088,(((((((5:0.008537822,((10:0.034828966,(6:0.007306786,4:0.02324718):0.005533799):0.009846921,((1:0.01170671,3:0.04319644):0.0001938269,2:0.01907597):0.048743995):0.01055126):0.002107826,((7:0.015192191,9:0.011185694):0.002832428,8:0.026731604):0.008187357):0.007793172,11:0.006165155):0.003152978,17:0.028124772):0.007095132,13:0.01001141):0.0051780809,16:0.01200609):0.00013276,18:0.016903779):0.006056153):4.625519e-05,14:0.026776618):0.0002908867):0.00404665309);
tree gen.414 = [&U] (((((16:0.01691259,13:0.003922998):0.0017477912,(18:0.01546083,(((((((6:0.0067113,4:0.01821244):0.00539134,10:0.030928194):0.005360418,((3:0.02286767,1:0.01330218):0.002460471,2:0.03116411):0.040655092):0.01006297,5:0.01282927):0.003042376,((7:0.013982978,9:0.009809667):0.00177388,8:0.026865469):0.01136549):0.004393065,17:0.0191547894):0.001143044,11:0.02052163):0.006665427):0.002524772):0.0046896385,(14:0.0276520928,12:0.015488993):0.001257696):0.0001847983,19:0.0136069162):0.008813363,15:0.010178736);
tree gen.415 = [&U] ((((12:0.01179315,19:0.0049512169):0.00393843,((18:0.020324861,16:0.01791253):0.0007360659,((((((((2:0.02399606,3:0.03254387):0.005141032,1:0.01955674):0.048494453,((6:0.0100339,4:0.03036113):0.006788585,10:0.029263187):0.007285614):0.01169437,5:0.01329084):0.001344918,(8:0.0309472964,(9:0.0133330488,7:0.012287027):0.005636141):0.009716592):0.006289175,11:0.01314234):0.001122916,17:0.018357424):0.003710356,13:0.01166783):7.564221e-05):0.0035300261):0.0002041751,14:0.0219329804):0.0054586411,15:0.016019533);
tree gen.416 = [&U] (15:0.015333439,((14:0.0185512008,(12:0.005101309,19:0.0080221021):0.0036070413):0.000216284,((((11:0.007408274,(((8:0.02942518,(9:0.0100244896,7:0.0142659541):0.002346799):0.007227342,(((10:0.03973885743,(4:0.02019654,6:0.00823277):0.00761614):0.007734661,(1:0.017018,(2:0.02211896,3:0.01815619):0.00935001):0.029942576):0.01006091,5:0.005810626):0.005482829):0.002476191,17:0.020501911):0.002838371):0.005995587,13:0.007993795):0.0008878329,18:0.020081721):0.002081527,16:0.01128715):0.0033168853):0.0064037828);
tree gen.417 = [&U] (15:0.01521406,(((16:0.01469562,((18:0.019457708,(17:0.019192528,(((8:0.022354192,(9:0.008775889,7:0.012472504):0.004565207):0.01178739,((((4:0.0189705,6:0.01483976):0.008331036,10:0.021382785):0.00907986,((3:0.02588623,2:0.0195207):0.004828219,1:0.01587679):0.049345622):0.006620344,5:0.0125691):0.00204222):0.0107227,11:0.01611567):0.001925811):0.005145366):0.0001376413,13:0.007921457):0.0009696959):0.002682334,12:0.0148326722):0.000528971,(14:0.0253013,19:0.00829726):0.0003791095):0.0071580074);
tree gen.418 = [&U] ((12:0.01590045,(19:0.00836555086,(14:0.0227123538,(18:0.019415702,((((((7:0.0114074965,8:0.022982676):0.0008072413,9:0.0130628153):0.01466214,(5:0.00660597,(((3:0.03113912,2:0.02117092):0.009506006,1:0.02028625):0.044037072,((4:0.02960345,6:0.01182444):0.007852311,10:0.031583416):0.0089147):0.007090823):0.001686914):0.006227421,17:0.018633276):0.001648973,11:0.007381066):0.002889873,(13:0.002110807,16:0.01982213):0.00181341):0.0009967651):0.0030149056):0.0002887366):5.681249e-05):0.0056337577,15:0.016798348);
tree gen.419 = [&U] (((12:0.009593535,14:0.028318511):9.77105e-05,(19:0.0101295957,((17:0.0127901209,(11:0.00642271,((5:0.006902691,((1:0.01154875,(3:0.02310916,2:0.02039109):0.0002595424):0.052159661,((4:0.0198353,6:0.01025331):0.007886122,10:0.032798122):0.008126178):0.005094895):0.003428433,((9:0.00843527,7:0.0088247557):0.002543224,8:0.029910328):0.01151141):0.004016665):0.0009935049):0.004646528,((18:0.015654832,16:0.02758076):0.0004399737,13:0.004957748):0.0006834702):0.0062457566):0.0008784911):0.0039830554,15:0.007760075);
tree gen.420 = [&U] (((((13:0.007323713,16:0.01760381):1.614276e-06,(18:0.014206907,(17:0.0177176609,(11:0.008158179,((5:0.01319056,((1:0.00887621,(3:0.03045932,2:0.01475366):0.007131984):0.037262439,((4:0.01862966,6:0.01275998):0.00681163,10:0.037065327):0.01310609):0.009690955):0.002624518,(7:0.0107991123,(9:0.01541794,8:0.037225699):0.0011666652):0.01116625):0.006223195):0.00147914):0.004194608):0.0007225613):0.003092915,14:0.030673519):0.0003111483,(12:0.0086136147,19:0.00584584347):0.0004802682):0.003956816,15:0.0093306629);
tree gen.421 = [&U] ((((12:0.01608134,19:0.007388404):0.0002017935,((17:0.01877457,((((9:0.005948508,7:0.017214847):0.004321915,8:0.025207523):0.0120907,((((4:0.01168262,6:0.009677121):0.006075002,10:0.02778596):0.005403925,((3:0.02398115,2:0.03171304):0.00502034,1:0.01038724):0.049318657):0.01010578,5:0.00699547):0.0009277498):0.006475479,11:0.01268858):0.003353227):0.002561968,(13:0.007039124,(16:0.02026563,18:0.020522946):5.359459e-05):0.000484243):0.0043761688):0.0005527673,14:0.03064984):0.00450065322,15:0.015681475);
tree gen.422 = [&U] (((12:0.005815388,(((((((7:0.00740808278,9:0.005335171):0.0030103745,8:0.026667497):0.009184043,(5:0.01291044,(((4:0.0197976,6:0.008517094):0.002663913,10:0.025614027):0.008745352,(1:0.01711751,(3:0.03024858,2:0.02048202):0.01177085):0.03661474):0.006569851):0.0005822248):0.00749335,17:0.024794103):0.0007212003,11:0.01121944):0.003336326,(18:0.01746289,(16:0.01959888,13:0.005654473):0.002048556):0.0005466512):0.003244416,19:0.012456373):0.001410638):0.000397824,14:0.023395876):0.0020391021,15:0.010901598);
tree gen.423 = [&U] (((12:0.009498052,19:0.005562935):0.0007634204,(14:0.027294491,((17:0.021487577,(11:0.007191705,((8:0.016153912,(9:0.0127000187,7:0.01145961):0.00354165):0.01210115,(5:0.006924023,((1:0.0118586,(2:0.01848087,3:0.0264015):0.001033494):0.037362091,(10:0.0347599584,(4:0.01684897,6:0.007093714):0.005235003):0.01283552):0.01710388):0.002230964):0.007544753):0.001351561):0.002216697,(16:0.01998227,(18:0.011322319,13:0.003462701):0.0001436815):0.002978316):0.0023464736):0.0003741806):0.0082917834,15:0.008383419);
tree gen.424 = [&U] (((19:0.0112932427,((16:0.01967005,(18:0.012750676,(((17:0.0158516056,(((7:0.0083329376,9:0.007054387):0.0035311283,8:0.024278897):0.008142201,(5:0.009863943,((1:0.009562722,(2:0.0142033,3:0.02239232):0.001668853):0.038529065,(10:0.023427573,(4:0.01778402,6:0.008675363):0.006234553):0.005478937):0.01269575):0.007413692):0.01018429):0.002751135,11:0.01622793):0.002397781,13:0.006308615):0.0001169592):0.0008971496):0.0020060378,14:0.025155324):0.0002665762):0.005192156,12:0.0109237681):0.001954812,15:0.011375952);
tree gen.425 = [&U] (((12:0.007828318,((((18:0.0162255767,(((((7:0.0114184336,9:0.01143995):0.003100629,8:0.02569309):0.01457641,(5:0.009122475,((1:0.0124487,(2:0.0198254,3:0.02394082):0.004298148):0.040080014,((4:0.02408388,6:0.01115722):0.009012433,10:0.032971888):0.007471781):0.009970108):0.00256134):0.01076433,17:0.032282655):0.001247158,11:0.01310121):0.002824586):0.0009487472,13:0.005238142):7.661324e-05,16:0.01977213):0.0033517893,19:0.01380531587):0.002393468):0.001849133,14:0.040221625):0.0081406095,15:0.007543362);
tree gen.426 = [&U] ((((16:0.01679779,((13:0.006429911,((11:0.01324524,(((9:0.011965176,7:0.0122443473):0.004899555,8:0.024178602):0.01436291,(5:0.006896053,(((4:0.01727723,6:0.01386633):0.00422817,10:0.0294937503):0.01092105,((3:0.02475558,2:0.01863342):0.003829667,1:0.006987639):0.041746738):0.005757565):0.001354425):0.008769385):0.001913754,17:0.017964461):0.003406995):0.0004994254,18:0.011298951):0.002306008):0.003144374,(19:0.01246974957,12:0.00391408):0.0004458298):2.739599e-05,14:0.0272752624):0.0027924418,15:0.010141633);
tree gen.427 = [&U] (((12:0.0125600054,(((((((((1:0.01137711,(3:0.02507725,2:0.02208945):0.004465623):0.035802787,((4:0.01724851,6:0.01172599):0.006093139,10:0.0227221625):0.006861282):0.01222853,5:0.01054748):6.986755e-05,((9:0.015375646,7:0.015895687):0.002353678,8:0.024201012):0.01564062):0.008249795,17:0.0201973215):0.005677911,11:0.00743694):0.00420128,(18:0.021327001,13:0.01170104):0.0002221363):0.0002216237,16:0.01638816):0.0034221873,14:0.033528999):0.0008534359):0.00019024006,19:0.00828622395):0.0094604379,15:0.010404243);
tree gen.428 = [&U] (((((16:0.01263594,(((11:0.007178661,(((5:0.0112371,((1:0.01269426,(3:0.02932707,2:0.01985826):0.001371436):0.035734947,((4:0.03120181,6:0.0116715):0.008886417,10:0.032727918):0.00879925):0.009320651):0.002382905,((9:0.011979984,7:0.014075246):0.001606798,8:0.026195743):0.01528134):0.005373549,17:0.016220408):0.002816057):0.005995309,18:0.0090770729):0.001803642,13:0.003435183):0.004155747):0.003245523,19:0.0173447902):0.0005847362,14:0.020865685):0.00203506903,12:0.0114091106):0.0040209951,15:0.008065992);
tree gen.429 = [&U] ((((((16:0.009590922,18:0.015541049):0.001164162,(11:0.01658737,(((5:0.01324702,((1:0.01305036,(3:0.02433284,2:0.02425476):0.004247998):0.04081803,((4:0.02081387,6:0.01186315):0.007348388,10:0.022246911):0.01488961):0.01135145):0.00257491,(8:0.023680567,(9:0.0078888468,7:0.015515162):0.001640577):0.01214142):0.004610952,17:0.024956615):0.00207419):0.004668283):0.002892306,13:0.007261801):0.0048456802,14:0.0222608858):0.0003269754,(19:0.0127627166,12:0.011556455):0.001210662):0.008395086,15:0.013674224);
tree gen.430 = [&U] ((((((18:0.015114476,13:0.005139458):0.0004258877,(16:0.02677707,(11:0.0126096,(((5:0.01015919,(((2:0.01711892,3:0.02373667):0.00301895,1:0.01849549):0.03683776,((4:0.01746257,6:0.01204074):0.005001506,10:0.026473739):0.007710372):0.007440591):0.00334667,(8:0.026117589,(9:0.0096833972,7:0.016083776):0.002953721):0.01210525):0.007388683,17:0.012597035):0.003701282):0.006147376):0.0001778817):0.004025172,12:0.009698961):0.0006581416,19:0.010636876):0.00275012973,14:0.0264434332):0.0054932209,15:0.008895688);
tree gen.431 = [&U] ((((18:0.018425835,(13:0.003271217,16:0.02404923):0.00320838):0.0002450493,((((8:0.026161863,(9:0.0114836134,7:0.014496251):0.001234244):0.00892347,(5:0.01043322,(((3:0.02163171,2:0.01132398):0.009033453,1:0.01103482):0.041887403,((4:0.01688929,6:0.01034172):0.004985724,10:0.02956245734):0.011319):0.008382778):0.004809337):0.008652312,11:0.01170339):0.001273947,17:0.021253043):0.003076824):0.0009962641,((19:0.005910725,14:0.0337000777):0.002240937,12:0.008191702):0.003849983287):0.0030453036,15:0.011593642);
tree gen.432 = [&U] (15:0.015386114,(19:0.0114586813,(((16:0.0237307,((((((5:0.007555162,(((4:0.02020072,6:0.009600449):0.003793582,10:0.030191129):0.01152657,((3:0.02531926,2:0.01992162):0.007581103,1:0.01557251):0.027264897):0.007334281):0.002605107,((7:0.0133222856,9:0.0130861824):0.004038695,8:0.028906262):0.01321784):0.006558313,17:0.0162940867):0.003827988,11:0.01571734):0.001695584,18:0.0204483834):0.0001308327,13:0.009440761):0.001862022):0.0052104966,14:0.023912262):0.0016848665,12:0.0149813204):0.0002745959):0.013039147);
tree gen.433 = [&U] ((((14:0.035345757,12:0.009665425):0.00057145,19:0.0090733137):0.001192329,((16:0.02921117,(18:0.014934936,(17:0.016480186,(((7:0.010997142,(9:0.007985997,8:0.027189648):0.001816035):0.021762414,(5:0.01242754,(((3:0.03264531,2:0.02472995):0.002422521,1:0.01378804):0.048855103,((4:0.01694874,6:0.01335885):0.006392548,10:0.02985589717):0.01500724):0.006821783):0.001256229):0.00650499,11:0.01365535):0.001985142):0.00148979):0.001036236):0.00205436,13:0.003874507):0.0053867772):0.0059163814,15:0.014382282);
tree gen.434 = [&U] (15:0.012970583,(14:0.026376877,((19:0.011672828,12:0.012900148):0.0012449276,(13:0.00850334,(((((5:0.01284297,(((4:0.02012507,6:0.008528335):0.002596507,10:0.031731683):0.01430397,(1:0.02066657,(3:0.02805118,2:0.02550978):0.004985321):0.041533752):0.01148734):0.005883083,(8:0.025577283,(7:0.013944354,9:0.0069727927):0.001398577):0.0124828):0.009812987,11:0.01444951):0.005780244,17:0.018888333):0.00424202,(16:0.02150449,18:0.014916061):0.001695053):0.0003780712):0.00158058):0.0001476443):0.0072957062);
tree gen.435 = [&U] (((((((17:0.01702996656,11:0.009828334):0.0006367947,(((((4:0.01398416,6:0.01642517):0.006166467,10:0.036516421):0.01096264,((3:0.03050599,2:0.01174908):0.004876437,1:0.01374475):0.035975484):0.01112626,5:0.004732686):0.00144167,((9:0.005526542,7:0.0175079063):0.005501828,8:0.021677743):0.01227153):0.01175112):0.005853052,(18:0.02117114,16:0.01750939):0.0001255377):3.512455e-05,13:0.003071004):0.0044134053,(19:0.0123975929,12:0.0130696753):0.0014943528):0.0001414356,14:0.021124976):0.0025420709,15:0.007099776);
tree gen.436 = [&U] (((19:0.0078379508,(12:0.009217778,14:0.020644287):0.002608341):0.0004064939,((13:0.00551506,16:0.02092609):0.0001034718,((((((7:0.009073089,9:0.013240143):0.005397309,8:0.020761418):0.02567974,(5:0.006913916,((3:0.016322,(2:0.02220429,1:0.03307356):0.004481295):0.04600745,((6:0.01230706,4:0.02412032):0.007379974,10:0.033568041):0.01220085):0.009933832):0.002816463):0.005218612,11:0.01678514):0.0004313358,17:0.0246638486):0.001750552,18:0.01847955):0.001190001):0.001929772):0.00498227502,15:0.00808677);
tree gen.437 = [&U] (15:0.010265378,(((13:0.002638716,((11:0.01008535,(((5:0.009526438,(((4:0.01573705,6:0.01548115):0.006316429,10:0.04107369):0.004400354,((2:0.01809085,3:0.02184297):0.008107712,1:0.01550974):0.03810212):0.01573856):0.001171636,((7:0.013170415,9:0.0101309709):8.886254e-05,8:0.0315382841):0.01385936):0.008026087,17:0.019840184):0.001642813):0.004827083,18:0.016366067):0.0002825841):0.003071195,16:0.02137508):0.003266776,((19:0.0141054504,14:0.022725919):0.002234,12:0.01316261):0.0009432701):0.00581408);
tree gen.438 = [&U] (((((12:0.006809158,19:0.009997429):0.0003180214,14:0.03643021452):0.0052512785,(13:0.003814501,(18:0.013774116,16:0.01121758):0.004141519):0.003127342):0.000212623,(17:0.020566207,(((5:0.01039384,(((3:0.02409581,2:0.02258921):0.001095897,1:0.01715283):0.04007228,((6:0.01833517,4:0.02263845):0.008095683,10:0.029369072):0.01916546):0.01243225):0.004446379,(8:0.034190891,(7:0.01703833,9:0.012717187):0.0008218515):0.01924559):0.01268598,11:0.00716083):0.002108363):0.002575415):0.003243323,15:0.007616634);
tree gen.439 = [&U] ((((18:0.015898641,((11:0.006713774,(((5:0.01174809,((1:0.01230624,(2:0.02460653,3:0.03288229):0.002762946):0.04047593,((4:0.02130232,6:0.01225153):0.002487858,10:0.025766243):0.01097043):0.0187954):0.001477199,(8:0.018497764,(9:0.0101611225,7:0.016646104):0.001126398):0.01779264):0.01042633,17:0.019779208):0.001372346):0.002611794,13:0.003786798):0.001827356):0.002309434,16:0.01343794):0.001759093,(12:0.010979413,(19:0.0144692029,14:0.0231730103):0.0001897031):2.485889e-05):0.00294314238,15:0.010535311);
tree gen.440 = [&U] ((19:0.0045547424,(((13:0.004779244,((((((5:0.007356589,((1:0.008308004,(2:0.03430038,3:0.03358846):0.003873465):0.04463969,((4:0.02053827,6:0.01024688):0.004887472,10:0.0348059967):0.01272712):0.009161508):0.001729633,(8:0.028251878,(7:0.012388708,9:0.0113269037):0.007433697):0.01580127):0.009956151,11:0.008076743):0.00374106,17:0.0211210153):0.003538908,18:0.0094728):5.123761e-05,16:0.02178528):0.00189337):0.0052686208,12:0.008566067):0.0005480927,14:0.0269672312):0.0003928496):0.004520396,15:0.01884228);
tree gen.441 = [&U] (((14:0.03332851212,(18:0.013404813,(13:0.002937078,((11:0.01299637,((((((4:0.01925187,6:0.01246573):0.005611463,10:0.024144633):0.007035772,(1:0.01524931,(2:0.009620437,3:0.03105488):0.00779747):0.04518775):0.007235368,5:0.01143524):0.00222294,((9:0.006318451,7:0.0101006268):0.0074680101,8:0.029124669):0.0202054):0.006955784,17:0.025333336):0.004373894):0.002892115,16:0.01647826):0.0005007228):0.0004375178):0.002655305):0.001537051,(19:0.0123897763,12:0.0072852398):0.001184829):0.0036836723,15:0.010889804);
tree gen.442 = [&U] ((12:0.009737953,((19:0.0075416625,14:0.0274257167):0.0001375918,((13:0.004160438,(18:0.0162315579,16:0.02123339):0.0007840078):0.0008153526,((17:0.019932679,(((((4:0.02723089,6:0.01254126):0.007702342,10:0.031984821):0.009118942,(1:0.01392691,(2:0.02375131,3:0.0194831):0.007138496):0.044002777):0.0118446,5:0.009654854):0.0007045045,((9:0.0080398307,7:0.015224476):0.002068876,8:0.027983836):0.01301047):0.008249426):0.007032402,11:0.00468918):0.004363684):0.0063987868):8.004448e-05):0.007101983,15:0.007212603);
tree gen.443 = [&U] (((((((((((4:0.02113836,6:0.01337026):0.004754078,10:0.027650829):0.009228182,(1:0.01096998,(3:0.02492924,2:0.02065331):0.003201743):0.044965096):0.006088572,5:0.006659209):0.00283979,((7:0.0071113652,9:0.009289673):0.003043448,8:0.037797601):0.01121129):0.0063311,11:0.01217261):0.002310683,17:0.0161976189):0.006772369,13:0.007769682):0.0008508033,(18:0.017089049,16:0.01731837):0.0006119881):0.003611461,((19:0.0074563921,12:0.01006747):0.00104367,14:0.0164940719):0.0006730665):0.00376922952,15:0.011567307);
tree gen.444 = [&U] (15:0.012645796,(14:0.0426008425,(19:0.0111810113,((13:0.005043583,(18:0.020074238,(16:0.02307868,(((((((4:0.02771562,6:0.01082256):0.004684355,10:0.029958272):0.01212371,(1:0.01416336,(3:0.01978673,2:0.02635621):0.003265416):0.04743341):0.009775445,5:0.006938245):0.002179346,((7:0.013701558,9:0.007746908):0.003521912,8:0.022900951):0.01155945):0.006118604,11:0.00746816):0.002865225,17:0.02615477):0.002153978):0.0009259678):0.0005300091):0.0036163845,12:0.011571127):0.0008211967):0.0006544818):0.0064560924);
tree gen.445 = [&U] (15:0.007396472,(((19:0.0116819256,(16:0.0154672,((13:0.003214322,18:0.008929561):0.0001769512,((((8:0.01924965,(7:0.010914525,9:0.0092393172):0.001755667):0.02232851,(((3:0.02745657,(2:0.02349839,1:0.01685348):0.0008167417):0.04084979,((6:0.01590021,4:0.02525201):0.002104372,10:0.023796129):0.01572043):0.0118228,5:0.009611569):0.0006463557):0.002893094,11:0.01020501):0.002536227,17:0.026654457):0.004354604):0.005036466):0.00024859):0.0009882898,12:0.004552781238):0.001477792,14:0.025940304):0.0115113201);
tree gen.446 = [&U] (15:0.012180401,(14:0.035722056,((19:0.0102593817,12:0.01129891):0.001154057,(18:0.0169359171,(13:0.003516035,((17:0.021802088,(((((10:0.023068496,(4:0.01892875,6:0.01489403):0.002062631):0.01377402,(1:0.01625514,(3:0.03638771,2:0.02363535):0.002085922):0.05086649):0.01690581,5:0.01194904):0.001825675,(8:0.0193843488,(9:0.015951293,7:0.0105914506):0.002618178):0.01580441):0.004003447,11:0.008564319):0.004204142):0.003901401,16:0.0261811):0.0003415414):0.0007546717):0.0059621327):0.0004080955):0.0038318569);
tree gen.447 = [&U] (((19:0.0138564349,14:0.02353735445):0.0002135493,((((13:0.003546607,(11:0.01192545,((((7:0.019065003,9:0.0089597117):0.000998897,8:0.030893404):0.01352349,((((4:0.02957201,6:0.009558373):0.00792742,10:0.0233071233):0.006376923,((3:0.02889527,2:0.02266771):0.004254817,1:0.01563368):0.036420874):0.008522624,5:0.01561053):0.001894288):0.009593713,17:0.025734952):0.002725919):0.0031425211):0.0004376424,16:0.01844286):0.006336974,18:0.010674602):0.0023510392,12:0.013911066):0.0018645974):0.0032066051,15:0.01166393);
tree gen.448 = [&U] (15:0.012976676,((14:0.02734609,(12:0.01202218,19:0.0139900179):0.0012588005):0.001302074,(((11:0.01115909,(((((10:0.02288893,(4:0.02064068,6:0.01017824):0.00900057):0.01038827,(1:0.01721878,(3:0.02546973,2:0.01793923):0.002036952):0.045264491):0.008711827,5:0.01375919):0.004702231,((7:0.01263700262,9:0.0108752718):0.0006873173,8:0.025956827):0.0148328):0.01447829,17:0.0219709509):0.0006853588):0.007038494,(16:0.03665047,13:0.004750275):0.0008217012):6.171814e-05,18:0.027076494):0.004998701):0.0091172424);
tree gen.449 = [&U] (15:0.007389503,((12:0.018633778,(19:0.012443457,14:0.018056993):0.0006370702):0.001538934,(16:0.02354544,(((17:0.019674985,((((9:0.0029381634,7:0.0127993729):0.004928351,8:0.020271348):0.01142388,(((10:0.0281156333,(4:0.01973157,6:0.01167031):0.007688752):0.005108991,(1:0.01526494,(2:0.02314849,3:0.03304846):0.006239181):0.020649688):0.008397662,5:0.01006348):0.002550788):0.008828366,11:0.009049114):0.002193168):0.002547426,13:0.003675928):0.0004467125,18:0.012348162):0.001436728):0.002428413):0.0036263419);
tree gen.450 = [&U] (15:0.008933517,((14:0.0274200223,(12:0.015601725,19:0.0089508613):0.0003200052):0.000833318,((((((((1:0.01406357,(3:0.02097776,2:0.02202871):0.001919233):0.04923206,((4:0.01745376,6:0.01352188):0.00368823,10:0.0248534056):0.007082895):0.01273001,5:0.01439826):0.001844116,((7:0.013627628,9:0.009041814):0.0026835,8:0.0283302791):0.01396934):0.007402398,17:0.0139227809):0.0002787021,11:0.01813624):0.003832003,18:0.012294553):0.000158879,(13:0.002216316,16:0.0114424):0.0024971412):0.005488309):0.0031153224);
tree gen.451 = [&U] ((((18:0.0109104782,((13:0.005852582,16:0.01454535):1.025141e-05,((((8:0.021806218,(9:0.01100386669,7:0.013994937):0.0009413569):0.01241665,((((4:0.01556121,6:0.01287222):0.00727381,10:0.0260065451):0.007800093,((3:0.0213622,2:0.02406519):0.00867922,1:0.01343413):0.038470692):0.008571936,5:0.009916631):0.003090171):0.00494682,17:0.02268335):0.002412714,11:0.007569504):0.002366848):0.001904186):0.003234277,(14:0.019011899,12:0.0143383256):0.001739995):0.0001271505,19:0.0081413327):0.0044205226,15:0.012425504);
tree gen.452 = [&U] ((12:0.00961178,(((16:0.02118276,18:0.012925159):0.0001465636,((17:0.014298729,(((8:0.028748648,(7:0.021527839,9:0.0135313548):0.005850171):0.008751493,(5:0.01118917,(((2:0.02163967,3:0.02220303):0.002653407,1:0.008514037):0.05559675,((4:0.02622688,6:0.01666815):0.006355943,10:0.024021097):0.01027853):0.00834826):0.004311285):0.01221919,11:0.01127825):0.00249956):0.006618721,13:0.004047638):9.177729e-05):0.003696075,(19:0.0157004087,14:0.025484761):0.0002380204):0.0022324):0.0087018319,15:0.012009098);
tree gen.453 = [&U] ((((14:0.029101166,19:0.009762431):0.001031823,(13:0.006454006,((16:0.02466406,(17:0.0202163676,(((8:0.019962568,(9:0.00733054,7:0.0156440781):0.002823579):0.01418478,((((4:0.03027777,6:0.009072954):0.004999396,10:0.0306398938):0.008363372,((2:0.01779374,3:0.0197584):0.00203583,1:0.01538758):0.03815701):0.01440635,5:0.0113473):0.002138251):0.003215804,11:0.01300322):0.0039251):0.002841073):0.001449916,18:0.011734693):0.00157525):0.008347908):0.0026322483,12:0.0094810594):0.004913579,15:0.011966582);
tree gen.454 = [&U] ((14:0.021456249,((16:0.01904384,((18:0.019535154,13:0.005729469):0.0003885958,((((8:0.028898752,(9:0.015739808,7:0.009827893):0.002887897):0.0108759,(5:0.01306158,((10:0.020675618,(4:0.01563631,6:0.008754264):0.006909418):0.005553347,(1:0.02553645,(3:0.03233385,2:0.01836755):0.00809834):0.03969674):0.009878916):0.00182413):0.004869856,11:0.009096467):0.0002434062,17:0.02745149):0.008024807):0.0009428575):0.0073867371,(19:0.00360437464,12:0.009723073):0.00128941):0.000580417):0.0027577659,15:0.013746482);
tree gen.455 = [&U] ((12:0.010052365,(14:0.037328233,((16:0.02559315,((18:0.017449376,((((((1:0.01556288,(2:0.02872453,3:0.02417761):0.00882375):0.042352523,((4:0.02833327,6:0.01568179):0.01018815,10:0.023059099):0.01007889):0.006216093,5:0.005362193):0.002173791,(8:0.030961635,(9:0.01717293,7:0.020267613):0.001656516):0.01470834):0.006371338,17:0.0192662005):0.000521938,11:0.01461038):0.006432236):0.001716188,13:0.004610155):0.00149284563):0.004495836,19:0.0139670247):0.00169975):0.001093152):0.0031154318,15:0.009972937);
tree gen.456 = [&U] (((19:0.0134372851,(14:0.0291966133,((16:0.01598104,((11:0.006540007,(((8:0.024751447,(7:0.013260038,9:0.0141276893):0.003886788):0.009240496,(5:0.01252175,((10:0.03449236,(4:0.02347992,6:0.005722644):0.008160676):0.007329851,(1:0.0137187,(2:0.01502096,3:0.02568022):0.006851084):0.038796631):0.01086577):0.001213723):0.006884032,17:0.0195676372):0.00290472):0.00356481,18:0.010807617):0.001503617):0.0013632,13:0.005075382):0.004372592):7.039242e-05):0.00170665,12:0.0109100474):0.00775846273,15:0.012835809);
tree gen.457 = [&U] (((12:0.010779067,(14:0.025056942,((((((((1:0.01214391,3:0.02653061):0.0005761735,2:0.01952888):0.034363269,((4:0.0188142,6:0.01317521):0.009041952,10:0.0248307417):0.007273857):0.006964834,5:0.006291109):0.001309631,(8:0.021549939,(7:0.015582251,9:0.0137789961):0.000491813):0.01197699):0.007720028,(17:0.0247227191,11:0.009358079):0.0003444759):0.002865413,13:0.007394589):7.2574e-06,(16:0.01481233,18:0.012619361):0.00353823):0.005213768):0.0002693789):0.0001744943,19:0.006676348):0.0072075752,15:0.012606627);
tree gen.458 = [&U] (((14:0.031125354,(((13:0.005541371,16:0.0189066):0.001039117,((17:0.01862649,((((((4:0.02315505,6:0.0108724):0.006063923,10:0.033214004):0.0100371,(1:0.02238628,(2:0.02091923,3:0.02647441):0.002287972):0.032056778):0.009932109,5:0.01342508):0.003948609,(8:0.025118297,(9:0.005255898,7:0.020849016):0.0030812139):0.01560783):0.008413828,11:0.01072397):0.001341467):0.004080658,18:0.0097838231):0.0005074646):0.004069595,12:0.00725668):0.00245764968):0.00123124,19:0.0141667554):0.013252571,15:0.010333553);
tree gen.459 = [&U] (15:0.018227314,(14:0.0267872479,(19:0.0061876873,((((16:0.02327059,18:0.010143789):0.00109564,((((5:0.007218549,(((3:0.02941373,2:0.02703189):0.002768913,1:0.02087116):0.03429571,((4:0.02280571,6:0.01076981):0.01249635,10:0.027493038):0.006195544):0.007774444):0.002583419,(8:0.040616888,(9:0.013276103,7:0.0175625526):0.001083366):0.008020708):0.00808511,17:0.023172285):0.002371169,11:0.01105895):0.004029287):0.004484581,13:0.00617084):0.007658395,12:0.0121900378):0.0004976503):0.002446434):0.004909995);
tree gen.460 = [&U] (((((18:0.021223794,((16:0.01929596,13:0.00437097):0.0007081063,((17:0.020987049,((5:0.01376827,(((3:0.02790462,2:0.02030413):0.001906061,1:0.02235275):0.029576489,(10:0.0273293641,(4:0.01182347,6:0.009027276):0.009706374):0.009833175):0.007770698):0.004186655,((9:0.012514253,7:0.014767479):0.005652094,8:0.030154745):0.009778343):0.01130329):0.002907937,11:0.01033867):0.001657791):0.0004591798):0.0038171282,19:0.0107711445):0.0001537179,12:0.01022253):5.272538e-05,14:0.030632979):0.007554204,15:0.015227586);
tree gen.461 = [&U] (((12:0.0110070757,(14:0.0441261307,((((17:0.011413729,(11:0.008845763,((5:0.005174823,((1:0.01570111,(2:0.02491399,3:0.02550616):0.008028761):0.04452069,(10:0.037825092,(4:0.01857372,6:0.008420967):0.006703524):0.01029276):0.01658625):0.00488807,((7:0.015877471,9:0.01023987522):0.00439509,8:0.034839523):0.01816062):0.007509535):0.002897321):0.00242895,18:0.020215016):0.001547576,16:0.03356106):0.0005195776,13:0.004038485):0.004687563):0.0002914968):0.00180238,19:0.01260695621):0.0079397234,15:0.018472134);
tree gen.462 = [&U] ((19:0.010757245,((14:0.0319975874,12:0.011462283):0.0006022757,(16:0.02382527,(13:0.00341516,(18:0.017011368,(17:0.014164692,(((5:0.007862894,((1:0.01735906,(3:0.02602707,2:0.01312991):0.002029788):0.04810714,(10:0.023233889,(4:0.0198753,6:0.01116959):0.005416412):0.006619236):0.008347778):0.005924875,(9:0.01499647,(7:0.012449176,8:0.018847046):0.00127274):0.01860495):0.01221019,11:0.006722881):0.005097315):0.004251219):0.001142347):0.0006565866):0.004914119):0.001626545):0.0063850607,15:0.016405413);
tree gen.463 = [&U] (((((((11:0.007895573,(((5:0.004680304,((1:0.01306332,(3:0.02860958,2:0.02224223):0.005336954):0.04278764,(10:0.0324029405,(4:0.02391745,6:0.01245481):0.003751139):0.006583115):0.01083466):0.001874539,((9:0.0092958456,7:0.014021159):0.0007013073,8:0.023251918):0.01386468):0.01086848,17:0.023573852):0.001039724):0.002661034,18:0.020266616):0.0008174702,16:0.01892897):0.001592642,13:0.005553443):0.005850427,19:0.012343922):0.0007942879,(14:0.028127014,12:0.013012138):0.0006995084):0.0033723466,15:0.014066125);
tree gen.464 = [&U] (15:0.007998242,(((13:0.003187368,16:0.01997296):0.001139838,(((((5:0.005250853,(((4:0.01788496,6:0.009405333):0.005820469,10:0.0249398196):0.009230878,(2:0.02245362,(1:0.01639229,3:0.02194156):0.00090592):0.044674539):0.00738986):0.001273984,((7:0.015936229,9:0.011982239):0.0006705574,8:0.026773999):0.01066174):0.003446727,17:0.0184517176):0.003006429,11:0.008558926):0.007717399,18:0.017674938):0.0008876754):0.0080640685,(12:0.00825144,(14:0.025436089,19:0.0046497979):0.000431647):0.0004639178):0.0046695328);
tree gen.465 = [&U] (15:0.016303867,(14:0.0292338001,(((17:0.023642308,(((5:0.008674075,(((4:0.02027254,6:0.01591329):0.003859974,10:0.0326855864):0.0114091,(1:0.01068208,(3:0.02281449,2:0.02742159):0.006237418):0.03387507):0.01455372):0.007373656,((7:0.0133431797,9:0.01177548522):0.000798385,8:0.024079426):0.01261082):0.005859357,11:0.01005047):0.005471647):0.004971586,(18:0.020179194,(13:0.002924993,16:0.01659491):0.0002616059):0.002096477):0.00356489,(12:0.010675818,19:0.0065770259):0.0004280729):0.0003224817):0.0044382305);
tree gen.466 = [&U] ((((16:0.02088822,((11:0.01149456,(17:0.0205639535,((5:0.009678571,(((1:0.02467727,2:0.01902756):0.003528345,3:0.01614815):0.034490997,(10:0.040743927,(4:0.01634755,6:0.009161152):0.006337344):0.01471434):0.01047797):0.002544772,((7:0.016783064,9:0.022028628):0.005686222,8:0.022484324):0.01732319):0.00673875):0.00263455):0.003682145,13:0.004301967):0.000881484):1.17886e-05,18:0.017202252):0.002228775,(12:0.01501877,(14:0.027024293,19:0.01292978532):0.0002360594):0.0030929432):0.005965372,15:0.00923716);
tree gen.467 = [&U] ((19:0.0139209579,(14:0.0293521286,(((13:0.007001559,(18:0.0142394234,16:0.01947507):0.002710454):0.0003020372,(17:0.021219597,(((((1:0.01228115,(3:0.02619725,2:0.01493615):0.003373948):0.03880535,(10:0.02174614,(4:0.01377198,6:0.01419759):0.007675808):0.01054488):0.01460388,5:0.01008796):0.005679511,((7:0.016116213,9:0.0209128091):0.0005946233,8:0.022345271):0.0109362):0.003738065,11:0.01318267):0.001493065):0.003666337):0.004574479,12:0.0050448484):6.002397e-05):0.0001365848):0.00369940748,15:0.011562794);
tree gen.468 = [&U] ((12:0.008097834,(19:0.010364969,((((11:0.008152449,(((((1:0.01142908,(3:0.02382964,2:0.01947837):0.005502721):0.0540924,(10:0.0253468969,(4:0.02791277,6:0.01235574):0.002595127):0.009603438):0.01297552,5:0.01313901):0.001035058,((7:0.011325138,9:0.0115637488):0.0009158671,8:0.02596631):0.02032675):0.00793738,17:0.01992917):0.0003508207):0.004078136,(16:0.01861046,18:0.007508594):0.0003750558):0.0008170624,13:0.01045055):0.008210127,14:0.0294362244):0.001672546):0.0023494304):0.009576063,15:0.011644669);
tree gen.469 = [&U] (15:0.01181195,((19:0.00640273237,((18:0.026606832,((11:0.009647488,((((7:0.0119780907,9:0.008496849):0.00595667,8:0.022944337):0.01869916,(5:0.0102337,(((4:0.01929836,6:0.009304045):0.01407131,10:0.036866737):0.007594658,(1:0.02565853,(3:0.03329035,2:0.03109286):0.0009411066):0.045364794):0.009020278):0.00416363):0.006409633,17:0.0238879251):0.004824108):0.004802848,(13:0.004415844,16:0.01936587):0.0002825867):0.0004362872):0.00697058,14:0.0257777038):0.0008891753):0.0005716691,12:0.0075923178):0.008618852);
tree gen.470 = [&U] (15:0.013317346,((((((7:0.0119178265,9:0.014011016):0.0015609106,8:0.017179009):0.01870357,(5:0.007939099,((10:0.028972284,(6:0.01829528,4:0.01913966):0.007579254):0.0108173,(1:0.009973011,(2:0.01614284,3:0.031146):0.005589372):0.031946414):0.008798805):0.0009221955):0.003886641,11:0.008748539):0.002435049,17:0.025696475):0.002323444,((13:0.002850984,(18:0.012600757,16:0.01772403):0.00145934):0.0002187099,((19:0.0115489772,14:0.0275136872):0.0004881309,12:0.0103338194):0.003916325):0.000955409):0.004624018);
tree gen.471 = [&U] ((((19:0.0195335189,(((13:0.003795113,16:0.02537051):0.00337611,(11:0.01031328,(((5:0.01001358,(((2:0.01894819,3:0.02221425):0.002038588,1:0.01867035):0.05160697,((4:0.023813,6:0.01411429):0.01318515,10:0.030044495):0.004328966):0.008427413):0.00283792,((9:0.0083982127,7:0.0156977823):0.002328332,8:0.029137928):0.0160693):0.005961463,17:0.026189735):0.005188243):0.006034626):0.001150818,18:0.013819507):0.003645205):0.0001062056,14:0.0173879413):0.0015339652,12:0.009451715):0.005773466,15:0.016715465);
tree gen.472 = [&U] (15:0.008867106,((14:0.0244066595,(19:0.0104412002,12:0.01146758):0.0007325245):3.932512e-05,(18:0.015639938,((((17:0.0226821421,((5:0.01150919,((10:0.036145823,(6:0.009367366,4:0.01953053):0.004784788):0.01192876,((2:0.02248997,3:0.02147706):0.008002171,1:0.0195343):0.040778047):0.006802995):0.001542929,(8:0.023934471,(9:0.004758989,7:0.018839232):0.007330386):0.01213229):0.01145172):0.002728763,11:0.009872547):0.004585916,13:0.005567026):0.002485384,16:0.01987735):0.0001021632):0.003085438):0.009464892);
tree gen.473 = [&U] (15:0.010753774,(((14:0.0214391542,(((17:0.017007508,(11:0.011605,((8:0.018536514,(9:0.011362613,7:0.0116582326):0.0030944756):0.01096291,((((4:0.02074095,6:0.01188916):0.01177788,10:0.0279807299):0.01012123,(1:0.01509518,(3:0.02589264,2:0.01892362):0.0004942356):0.04282529):0.00569094,5:0.01081978):0.0001599834):0.01115184):0.003335733):0.00189747,(18:0.013329924,13:0.008147092):0.001384607):0.0005822915,16:0.01705272):0.0029998929):0.0003258472,19:0.011877393):0.000628957,12:0.009496339):0.008697246);
tree gen.474 = [&U] (15:0.014908259,((((18:0.01053126,(13:0.006867904,16:0.01789037):0.00167920533):0.0001078536,(11:0.01346289,(((8:0.029681119,(7:0.013657023,9:0.0136765403):0.002683371):0.01130849,((((4:0.01414226,6:0.01432703):0.005267762,10:0.034512578):0.009420824,((2:0.02054108,3:0.0286644):0.004680763,1:0.01636985):0.051930855):0.007174329,5:0.01126771):0.002325055):0.01290237,17:0.021119535):0.002919531):0.001493017):0.004944415,(14:0.0243133124,12:0.012176641):0.0004700529):0.001405523,19:0.00641322828):0.0061278483);
tree gen.475 = [&U] (15:0.008773798,(((12:0.01228372,19:0.0078615777):0.0061452231,(16:0.01180059,(18:0.008230739,(13:0.005757593,(((((((4:0.01530248,6:0.009327873):0.003657616,10:0.031436206):0.007295983,(1:0.01506241,(3:0.02997804,2:0.0186592):0.004728014):0.054748649):0.008842851,5:0.009067699):0.0007852947,((7:0.0140581372,9:0.0090620085):0.002551413,8:0.025834798):0.01546937):0.01017374,17:0.01632489):0.0006477562,11:0.01132093):0.005928307):0.000178239):0.001455514):0.002794355):0.0005588696,14:0.0235350111):0.00407125387);
tree gen.476 = [&U] (15:0.012613666,((14:0.0461493269,((18:0.011095551,(13:0.007019034,16:0.0214844262):0.0003686405):0.002006271,(17:0.0200199973,((((((4:0.01450848,6:0.01482256):0.007482684,10:0.0335093975):0.009110824,((3:0.02925949,2:0.02364163):0.003665304,1:0.01310124):0.037856559):0.008572697,5:0.01485751):0.002634324,((9:0.01154901186,7:0.011216791):0.0007562489,8:0.020182114):0.01263782):0.005308712,11:0.009395058):0.004155855):0.002669):0.003727012):0.0007281612,(12:0.01147558,19:0.0051075743):0.0001014258):0.0066962649);
tree gen.477 = [&U] (15:0.013828601,(((14:0.020279686,12:0.01071891):0.000272993,19:0.00963306446):0.0003776566,((18:0.019760327,(13:0.006135787,16:0.01560958):0.000692746):0.0005195244,((((5:0.01092943,(((4:0.02304039,6:0.004766712):0.004936945,10:0.028625181):0.01331525,(3:0.02403524,(1:0.02814225,2:0.01495344):0.004153989):0.04155967):0.009481461):0.001825098,((7:0.0194417419,9:0.0101273419):0.001991379,8:0.017811118):0.01454886):0.01314406,11:0.01149852):0.001612368,17:0.0144847349):0.004709882):0.005076227):0.0046560245);
tree gen.478 = [&U] (15:0.013140582,(19:0.00662364518,((((16:0.02706873,18:0.018190804):0.002889444,(((((5:0.006963733,(((4:0.0167573,6:0.01364698):0.007815158,10:0.032663709):0.005249622,((2:0.01985887,3:0.02319362):0.007895073,1:0.01818742):0.03730583):0.01199643):0.003583475,((7:0.012495909,9:0.0106798935):0.001551657,8:0.022511163):0.0106505):0.007906139,11:0.005921927):0.0008386391,17:0.021554933):0.0030894,13:0.004291446):0.002643079):0.001513632,14:0.02591756):0.0004651255,12:0.009852445):0.0008842779):0.0025211603);
tree gen.479 = [&U] (15:0.01035638,((((18:0.012261071,(16:0.02181181,((((5:0.009629424,(((4:0.02533425,6:0.01309115):0.001950045,10:0.027885498):0.008919164,(1:0.01375104,(3:0.02971114,2:0.02474526):0.001672804):0.027646366):0.009727872):0.0008073605,(8:0.021985311,(7:0.00989554458,9:0.008980807):0.0003300713):0.01440951):0.007748593,11:0.01002858):0.002947401,17:0.0212561955):0.00248493):0.0006129627):9.705544e-05,13:0.002373287):0.005236353,12:0.008483949):0.0044540593,(19:0.011887955,14:0.025198676):0.000198921):0.0105428333);
tree gen.480 = [&U] (15:0.00855865,((14:0.024194374,(((16:0.02059337,13:0.003921654):0.001610286,18:0.015337438):0.0002364627,((((5:0.01540785,(((4:0.01674167,6:0.01040314):0.006661302,10:0.021370574):0.004226806,(1:0.010697,(2:0.01850814,3:0.02832207):0.003237307):0.046222999):0.007409415):0.001646548,(7:0.009717642,(8:0.0356422897,9:0.01441542):0.002432541):0.0166174):0.003505354,17:0.01407024):0.001725191,11:0.01359102):0.008025539):0.002543162):0.0011702463,(12:0.005507805,19:0.01026896645):0.001210311):0.0055138125);
tree gen.481 = [&U] (15:0.011111059,(19:0.0091951146,(((18:0.0186489326,(13:0.005277395,(16:0.0141013,(17:0.025589329,(((5:0.009295869,(((4:0.02368037,6:0.00788868):0.01141748,10:0.0280904996):0.008114305,((3:0.02958241,2:0.01144591):0.004501538,1:0.007804548):0.036875945):0.01040997):0.003873306,(8:0.017985893,(7:0.012028541,9:0.007870062):0.0003440644):0.0124588):0.005811263,11:0.01093243):0.001244049):0.001633952):0.0004297093):0.001286252):0.00940429,12:0.007016803):0.00074303603,14:0.02693204088):0.00072524):0.0070062355);
tree gen.482 = [&U] ((((11:0.01049196,(((8:0.029505988,(9:0.004919757,7:0.0147240202):0.0045428646):0.01371525,((((6:0.00996049,4:0.02055948):0.004347283,10:0.0229652142):0.004343928,(1:0.01599778,(3:0.02306762,2:0.02134568):0.007954764):0.03312699):0.008292998,5:0.009813028):0.001563483):0.01093834,17:0.020073909):0.0004980224):0.003377803,((18:0.018694135,13:0.007464901):0.0001831043,16:0.01300061):0.0004648257):0.003804824,((14:0.018225685,19:0.005821894):0.001119162,12:0.006422565):0.001325592):0.008931391,15:0.010195889);
tree gen.483 = [&U] (15:0.00976975,(19:0.01293831548,((12:0.00922765773,((18:0.017164661,(13:0.004810952,16:0.01582105):0.004923694):0.00112888,(((((7:0.0143420086,9:0.0132637735):0.0021810702,8:0.031314258):0.007271018,(((10:0.031747438,(4:0.02067548,6:0.00886471):0.004698081):0.006558449,(1:0.01452465,(3:0.02777307,2:0.0239279):0.008461334):0.041769383):0.006893003,5:0.009274286):0.004721869):0.006109123,11:0.0138554):0.00269562,17:0.0190084535):0.002950416):0.002935474):0.006839926,14:0.02418149177):0.0007982804):0.0064637702);
tree gen.484 = [&U] ((((14:0.0203762012,((13:0.004335093,((17:0.0161495418,(11:0.01269948,((8:0.023646661,(9:0.00980609,7:0.01030259034):0.0027771839):0.01264047,(5:0.01050027,((1:0.02260791,(2:0.02373437,3:0.0283601):0.0001422898):0.038192879,((6:0.01338489,4:0.02474345):0.004715719,10:0.02393326517):0.01071207):0.007125359):0.004964876):0.004116126):0.002568621):0.005118345,18:0.014084185):0.002855948):6.506098e-05,16:0.02333493):0.005463053):0.002052224,19:0.008474875):0.0004764248,12:0.008452658):0.0043348016,15:0.011881226);
tree gen.485 = [&U] (((14:0.0216916722,(13:0.01078182,((16:0.02237465,18:0.012616313):0.0001732805,(11:0.009944614,(((8:0.025744957,(7:0.0092989343,9:0.01234793):0.0052690696):0.01505156,(5:0.01161945,(((3:0.02856958,2:0.02164334):0.004306994,1:0.02001664):0.047375421,((6:0.01193176,4:0.0252221):0.00465149,10:0.030738777):0.005235802):0.006389536):0.003151466):0.006068673,17:0.023904703):0.004346479):0.003474387):0.0008940874):0.002398112):0.001907642,(12:0.0102743042,19:0.0084079467):0.0001034927):0.005472085,15:0.007074763);
tree gen.486 = [&U] ((((((16:0.01600132,(18:0.01181381,(((((((1:0.01262288,2:0.02036806):0.0002236381,3:0.03086452):0.039486414,((6:0.01976756,4:0.01635819):0.00574246,10:0.03323356):0.004333071):0.008204343,5:0.01280791):0.004858523,(8:0.025605346,(7:0.0139229585,9:0.0068993002):0.001378838):0.01264937):0.009687059,17:0.023344263):0.001549048,11:0.01056161):0.003764381):0.001786197):0.002733171,13:0.004244908):0.003895953,19:0.012272948):0.001031518,12:0.01412731):0.00526369,14:0.02218322176):0.003738135,15:0.012863433);
tree gen.487 = [&U] ((12:0.010087564,(((18:0.016955304,(13:0.00994209,((17:0.016573221,((5:0.01047481,((10:0.037348249,(4:0.01888311,6:0.01614047):0.01264325):0.008478635,(1:0.01443787,(3:0.03005414,2:0.01295635):0.01019234):0.04690397):0.01601438):0.003764924,((9:0.0115120963,7:0.0189006048):0.004003413,8:0.035708896):0.0157257):0.004369158):0.0008900887,11:0.01171259):0.005136627):0.0025398954):0.0009130096,16:0.02163391):0.0036765448,(19:0.0079468439,14:0.02013889885):0.0003814927):0.0009828325):0.0036873427,15:0.008651175);
tree gen.488 = [&U] (15:0.01334075,((((18:0.011076801,(((((9:0.01042268,(7:0.0132618604,8:0.0261359695):0.0028482819):0.0243637322,(5:0.01274607,(((2:0.02916531,3:0.02029227):0.002365116,1:0.02982666):0.036833836,((6:0.01162754,4:0.01592396):0.008233503,10:0.033861756):0.006484114):0.01254855):0.002545401):0.007752412,17:0.02360385456):0.000622002,11:0.01406268):0.007513156,13:0.008545885):0.0025308941):0.0005211041,16:0.02370836):0.006028099,(14:0.0305823263,12:0.0109330558):0.0030530972):0.0001121507,19:0.01264402):0.004915285);
tree gen.489 = [&U] (((17:0.0254570388,(((8:0.016048908,(7:0.0204535793,9:0.011405849):0.002829583):0.01628719,(((10:0.03036502,(4:0.01963364,6:0.01047773):0.007623223):0.005614819,((2:0.02358689,3:0.02779404):0.004110274,1:0.01397688):0.049822386):0.008914334,5:0.01505532):0.005243153):0.006098884,11:0.01211716):0.001812509):0.002747014,(((13:0.008187751,(18:0.0099059509,16:0.01559027):2.491298e-05):0.0026024857,(14:0.022968421,12:0.008709752):0.0006453249):0.0041048063,19:0.00838529):0.002471143):0.001553438,15:0.009294226);
tree gen.490 = [&U] ((19:0.0116464693,((12:0.0114323303,14:0.035299033):0.0002638208,(18:0.014773888,(13:0.008250873,(((((8:0.021291821,(7:0.0156143314,9:0.0114103948):0.002031111):0.01796863,(5:0.00775611,(((4:0.01579172,6:0.01033925):0.006594719,10:0.0293889965):0.009912085,((3:0.0226635,2:0.02678748):0.001568524,1:0.009123274):0.05066102):0.01001049):0.002024706):0.008347364,11:0.009275711):0.003254513,17:0.0210068914):0.0106697662,16:0.01718887):0.001594194):0.0005786133):0.003496463):0.0002660181):0.0040619956,15:0.013434281);
tree gen.491 = [&U] (((((13:0.003161214,((16:0.02212692,18:0.018591478):0.000181552,((((8:0.019404398,(7:0.01258469847,9:0.008383792):0.0065020206):0.01518928,(((10:0.026910063,(4:0.02481252,6:0.01430685):0.01016903):0.005261343,(1:0.01661405,(3:0.0261228,2:0.0184025):0.003515714):0.03470428):0.008689492,5:0.009094501):0.001863684):0.00963986,11:0.01011633):0.002523727,17:0.0303168404):0.002812352):0.0003677649):0.007867444,14:0.021776406):0.001798899,19:0.0111942923):7.973408e-05,12:0.0086982427):0.0053457326,15:0.008195322);
tree gen.492 = [&U] (15:0.014071045,(((14:0.025394854,((13:0.004286942,(((11:0.01252109,((((3:0.02571747,2:0.01985989):0.006004599,1:0.01852666):0.037025198,((6:0.02323853,4:0.01321094):0.01036976,10:0.037227939):0.008026408):0.007686915,((9:0.0094094631,(7:0.015076681,8:0.022594821):0.00292427):0.026306692,5:0.00905785):0.001778436):0.00953672):0.002146977,17:0.017315719):0.0043482142,16:0.0168659):0.0003318168):0.000769563,18:0.01215176):0.001523527):0.001431982,19:0.0150079946):0.001084509,12:0.014232023):0.0064157102);
tree gen.493 = [&U] (((14:0.0348511789,12:0.009030757):0.002390935,(((13:0.007728606,((11:0.009757602,((8:0.024023655,(9:0.00757054765,7:0.014790118):0.003975575):0.01133803,(((10:0.037698483,(4:0.02320334,6:0.009426185):0.002988177):0.0112229,(1:0.02034872,(3:0.02208491,2:0.01848634):0.003010093):0.045967252):0.01242039,5:0.008368058):0.0008232335):0.01145228):0.003600893,17:0.017017775):0.003380488):0.002027318,(16:0.02509852,18:0.020059601):0.0001441398):0.0027987419,19:0.01718253):0.0029439137):0.00934086,15:0.013691786);
tree gen.494 = [&U] ((12:0.0065486072,(((13:0.007787123,((17:0.016747126,(((8:0.025874185,(9:0.012135643,7:0.012889504):0.0032820695):0.01657704,(((10:0.030026943,(4:0.02457591,6:0.006163157):0.00616449):0.003853276,(1:0.01745652,(3:0.0269054,2:0.01911645):0.003433645):0.0346728):0.01263668,5:0.006894738):0.004211184):0.006245122,11:0.01224118):0.0002394397):0.006825853,(18:0.012483049,16:0.01190832):0.001168557):0.0002356751):0.0037741146,14:0.020197818):0.0028585764,19:0.0122250143):0.001551337):0.0036663447,15:0.010685668);
tree gen.495 = [&U] ((14:0.0310795783,((((18:0.0157025198,13:0.002860841):0.0005134976,(16:0.01574399,((((5:0.01100313,(((6:0.005464431,4:0.01992462):0.004647583,10:0.0295845968):0.007108335,((2:0.02430634,3:0.02244049):0.004074294,1:0.009761277):0.042196814):0.009973786):0.002649513,(8:0.020309557,(9:0.006293344,7:0.0140799039):0.0068343826):0.01441213):0.01194944,11:0.01347878):0.009538716,17:0.0198937265):0.003682428):0.001468892):0.0053243123,19:0.01144682605):0.0001539318,12:0.012814542):0.0007341287):0.0046658024,15:0.009768784);
tree gen.496 = [&U] (((14:0.023915737,19:0.0140862295):0.0038746944,((16:0.02439641,((((((9:0.017273664,7:0.0197995188):0.002102425,8:0.021515764):0.0135996,(((10:0.03135983,(6:0.01157161,4:0.02181637):0.004704649):0.007404589,(1:0.01481277,(3:0.01680085,2:0.02050085):0.00465732):0.041817016):0.006296646,5:0.006586147):0.001646004):0.005230341,11:0.008618178):0.0008726528,17:0.020069208):0.003224749,(18:0.016433526,13:0.004133031):5.985046e-05):0.003425075):0.0035310016,12:0.01156319):0.002270294):0.0060494982,15:0.012381082);
tree gen.497 = [&U] ((((12:0.008984052,14:0.0392649106):0.0001487126,(((17:0.01720493,(11:0.0131596,((5:0.008713232,(((6:0.01171562,4:0.02016718):0.005268368,10:0.0302172966):0.01636979,((2:0.02110743,3:0.03129976):0.002859236,1:0.01871216):0.052912921):0.01051505):0.00153856,(8:0.035531499,(9:0.006542718,7:0.0090336547):0.0040472379):0.01068362):0.008729569):0.002554964):0.001030033,(18:0.016909602,13:0.005645079):0.0001966338):0.0007735415,16:0.01792098):0.0033458223):0.0002565074,19:0.008061187):0.0044128078,15:0.011803712);
tree gen.498 = [&U] ((((14:0.02537614524,12:0.0060602344):0.001187766,19:0.0127408068):0.001924766,((16:0.02230311,18:0.020474691):0.0001960763,((11:0.006828899,(((5:0.008907573,(((6:0.008508972,4:0.01975917):0.003646563,10:0.0316134999):0.008368693,((2:0.02438494,3:0.02372218):0.002300188,1:0.01457776):0.04445599):0.01135126):0.005341577,(8:0.019691937,(9:0.01141534,7:0.0183525511):0.0007254324):0.0135461):0.006228815,17:0.021951857):0.001616239):0.002114743,13:0.0071523105):0.0001960372):0.0029076059):0.0022505955,15:0.011413264);
tree gen.499 = [&U] (15:0.011309176,((19:0.0078295805,12:0.02051276):0.0006568375,((13:0.005068712,((18:0.00870207646,16:0.01774472):0.001440719,(17:0.029266836,(((5:0.007533747,((3:0.03001781,(2:0.01833489,1:0.01482243):0.0004880817):0.04333203,((6:0.01262138,4:0.01791209):0.003366905,10:0.03264439):0.008849868):0.01246432):0.002268288,(8:0.022685678,(9:0.009814506,7:0.01338765):0.002359076):0.008345522):0.009933331,11:0.00679277):0.002259635):0.001251197):0.0004866191):0.002768251,14:0.0269948897):8.743135e-05):0.0052296102);
end;
