# Supplementary material for: Phylogenomics and classification of Cactaceae based on hundreds of nuclear genes
Source: Plant Syst Evol. 2025 Aug 11;311(5):28. doi: 10.1007/s00606-025-01948-z (PMC12339657; doi:10.1007/s00606-025-01948-z)
Supplement: Supplementary file 4 — Online Resource 4: Containing alignments and RAxML gene trees for all included loci and all phylogenetic datasets (ZIP 10372 KB) [file 606_2025_1948_MOESM4_ESM.zip › de Vos et al_ESM_4/ESM_data_bucky/6051_consensus.mafft.fastabuckytrees_pruned.in]

translate
1 0_Anacampserotaceae_P9315,
2 0_Anacampserotaceae_P9319,
3 0_Anacampserotaceae_P9321,
4 1a_Pereskioideae-Leu_P4619,
5 1b_Pereskioideae-ss_P4637,
6 1b_Pereskioideae-ss_S7212,
7 2a_Opuntioideae-Opuntieae_P4585,
8 2b_Opuntioideae-Cylindropuntieae_P9253,
9 2c_Opuntioideae-Pterocacteae_P4571,
10 3_Maihuenioideae_S5849,
11 4_Blossfeldioideae_P8439,
12 5a_Cactoideae-Lymanbensonieae_P9185,
13 5b_Cactoideae-Copiapoeae_P8881,
14 5c_Cactoideae-Cacteae_P9261,
15 5d_Cactoideae-Phyllocacteae_P9255,
16 5e_Cactoideae-Fraileeae_P9233,
17 5f_Cactoideae-Rhipsalideae_P4563,
18 5g_Cactoideae-Notocacteae_P5169,
19 5h_Cactoideae-Cereeae_P9183;
((((((((((1,2),3),(5,6)),(((7,8),9),10)),4),((12,14),15)),11),(13,17)),16),18,19); 38
((((((((((1,2),3),(5,6)),(((7,9),8),10)),4),((12,14),15)),11),16),(13,17)),18,19); 32
((((((((((1,2),3),(5,6)),(((7,9),8),10)),4),((12,14),15)),11),(13,17)),16),18,19); 31
(((((((((1,2),3),(5,6)),(((7,9),8),10)),4),((12,14),15)),11),((13,17),16)),18,19); 30
((((((((((1,2),3),(5,6)),((7,(8,9)),10)),4),((12,14),15)),11),(13,17)),16),18,19); 27
((((((((((1,2),3),(5,6)),((7,(8,9)),10)),4),((12,14),15)),11),16),(13,17)),18,19); 27
((((((((((1,2),3),(5,6)),(((7,8),9),10)),4),((12,14),15)),11),16),(13,17)),18,19); 22
(((((((((1,2),3),(5,6)),(((7,8),9),10)),4),((12,14),15)),11),((13,17),16)),18,19); 20
(((((((((1,2),3),(5,6)),((7,(8,9)),10)),4),((12,14),15)),11),((13,17),16)),18,19); 20
(((((((((1,2),3),(5,6)),((7,(8,9)),10)),4),((12,14),15)),11),(13,(16,17))),18,19); 13
(((((((((1,2),3),(5,6)),(((7,8),9),10)),4),((12,14),15)),11),(13,(16,17))),18,19); 12
(((((((((1,2),3),(5,6)),(((7,9),8),10)),4),((12,14),15)),11),(13,(16,17))),18,19); 11
((((((((((1,2),3),(5,6)),(((7,8),9),10)),4),((12,14),15)),11),(16,17)),13),18,19); 9
((((((((((1,2),3),(5,6)),(((7,9),8),10)),4),((12,14),15)),11),(16,17)),13),18,19); 7
(((((((((1,2),3),(5,6)),(((7,8),9),10)),4),((12,14),15)),(11,16)),(13,17)),18,19); 7
((((((((((1,2),3),(5,6)),(((7,8),9),10)),4),((12,14),15)),11),13),(16,17)),18,19); 6
((((((((((1,2),3),(5,6)),((7,(8,9)),10)),4),((12,14),15)),11),(16,17)),13),18,19); 6
((((((((((1,2),3),(5,6)),((7,(8,9)),10)),4),((12,14),15)),11),13),(16,17)),18,19); 6
(((((((((1,2),3),(5,6)),(((7,8),9),10)),4),((12,14),15)),(13,17)),(11,16)),18,19); 6
(((((((((((1,2),3),(5,6)),((7,(8,9)),10)),4),((12,14),15)),11),16),17),13),18,19); 5
(((((((((1,2),3),(5,6)),(((7,9),8),10)),4),((12,14),15)),(11,16)),(13,17)),18,19); 5
((((((((1,2),3),(5,6)),(((7,9),8),10)),4),((12,14),15)),((11,16),(13,17))),18,19); 5
(((((((((((1,2),3),(5,6)),(((7,9),8),10)),4),((12,14),15)),11),16),17),13),18,19); 4
((((((((((1,2),3),(5,6)),(((7,9),8),10)),4),((12,14),15)),(13,17)),16),11),18,19); 4
(((((((((1,2),3),(5,6)),((7,(8,9)),10)),4),((12,14),15)),(11,16)),(13,17)),18,19); 4
(((((((((((1,2),3),(5,6)),(((7,8),9),10)),4),((12,14),15)),11),16),17),13),18,19); 3
(((((((((((1,2),3),(5,6)),(((7,9),8),10)),4),((12,14),15)),11),13),16),17),18,19); 3
(((((((((((1,2),3),(5,6)),(((7,9),8),10)),4),((12,14),15)),11),16),13),17),18,19); 3
(((((((((((1,2),3),(5,6)),((7,(8,9)),10)),4),((12,14),15)),11),13),17),16),18,19); 3
((((((((((1,2),3),(5,6)),(((7,8),9),10)),4),((12,14),15)),(13,17)),11),16),18,19); 3
((((((((((1,2),3),(5,6)),(((7,8),9),10)),4),((12,14),15)),16),(13,17)),11),18,19); 3
((((((((((1,2),3),(5,6)),((7,(8,9)),10)),4),((12,14),15)),(13,17)),11),16),18,19); 3
((((((((((1,2),3),(5,6)),((7,(8,9)),10)),4),((12,14),15)),16),(13,17)),11),18,19); 3
(((((((((1,2),3),(5,6)),(((7,8),9),10)),4),((12,14),15)),11),((13,16),17)),18,19); 3
(((((((((1,2),3),(5,6)),((7,(8,9)),10)),4),((12,14),15)),(13,17)),(11,16)),18,19); 3
((((((((1,2),3),(5,6)),(((7,8),9),10)),4),((12,14),15)),((11,16),(13,17))),18,19); 3
((((((((1,2),3),(5,6)),((7,(8,9)),10)),4),((12,14),15)),((11,16),(13,17))),18,19); 3
(((((((((((1,2),3),(5,6)),(((7,8),9),10)),4),((12,14),15)),11),13),16),17),18,19); 2
(((((((((((1,2),3),(5,6)),(((7,8),9),10)),4),((12,14),15)),11),13),17),16),18,19); 2
(((((((((((1,2),3),(5,6)),(((7,8),9),10)),4),((12,14),15)),11),16),13),17),18,19); 2
((((((((((1,2),3),(5,6)),(((7,8),9),10)),4),((12,14),15)),(13,17)),16),11),18,19); 2
((((((((((1,2),3),(5,6)),(((7,8),9),10)),4),((12,14),15)),11),17),(13,16)),18,19); 2
((((((((((1,2),3),(5,6)),(((7,8),9),10)),4),((12,14),15)),13),(16,17)),11),18,19); 2
((((((((((1,2),3),(5,6)),(((7,8),9),10)),4),((12,14),15)),16),11),(13,17)),18,19); 2
((((((((((1,2),3),(5,6)),(((7,9),8),10)),4),((12,14),15)),(13,17)),11),16),18,19); 2
((((((((((1,2),3),(5,6)),(((7,9),8),10)),4),((12,14),15)),11),13),(16,17)),18,19); 2
((((((((((1,2),3),(5,6)),(((7,9),8),10)),4),((12,14),15)),11),17),(13,16)),18,19); 2
((((((((((1,2),3),(5,6)),(((7,9),8),10)),4),((12,14),15)),16),11),(13,17)),18,19); 2
((((((((((1,2),3),(5,6)),((7,(8,9)),10)),4),((12,14),15)),16),11),(13,17)),18,19); 2
((((((((((1,2),3),(5,6)),((7,9),8)),10),4),((12,14),15)),11),((13,17),16)),18,19); 2
(((((((((1,2),3),(5,6)),(((7,9),8),10)),4),((12,14),15)),(11,(13,17))),16),18,19); 2
(((((((((1,2),3),(5,6)),(((7,9),8),10)),4),((12,14),15)),11),((13,16),17)),18,19); 2
(((((((((1,2),3),(5,6)),((7,(8,9)),10)),4),((12,14),15)),((13,17),16)),11),18,19); 2
(((((((((1,2),3),(5,6)),((7,(8,9)),10)),4),((12,14),15)),(11,(13,17))),16),18,19); 2
(((((((((1,2),3),(5,6)),((7,(8,9)),10)),4),((12,14),15)),11),((13,16),17)),18,19); 2
((((((((1,2),3),(5,6)),(((7,8),9),10)),4),((12,14),15)),(11,((13,17),16))),18,19); 2
((((((((1,2),3),(5,6)),((7,(8,9)),10)),4),((12,14),15)),((11,(13,17)),16)),18,19); 2
((((((((((((1,2),3),(5,6)),(7,(8,9))),10),4),((12,14),15)),16),11),17),13),18,19); 1
(((((((((((1,2),3),(5,6)),(((7,8),9),10)),4),((12,14),15)),11),17),13),16),18,19); 1
(((((((((((1,2),3),(5,6)),(((7,8),9),10)),4),((12,14),15)),16),17),13),11),18,19); 1
(((((((((((1,2),3),(5,6)),(((7,9),8),10)),4),((12,14),15)),11),13),17),16),18,19); 1
(((((((((((1,2),3),(5,6)),(((7,9),8),10)),4),((12,14),15)),11),17),13),16),18,19); 1
(((((((((((1,2),3),(5,6)),(((7,9),8),10)),4),((12,14),15)),11),17),16),13),18,19); 1
(((((((((((1,2),3),(5,6)),(((7,9),8),10)),4),((12,14),15)),16),11),13),17),18,19); 1
(((((((((((1,2),3),(5,6)),(((7,9),8),10)),4),((12,14),15)),17),11),16),13),18,19); 1
(((((((((((1,2),3),(5,6)),((7,(8,9)),10)),4),((12,14),15)),11),13),16),17),18,19); 1
(((((((((((1,2),3),(5,6)),((7,(8,9)),10)),4),((12,14),15)),11),16),13),17),18,19); 1
(((((((((((1,2),3),(5,6)),((7,(8,9)),10)),4),((12,14),15)),17),11),13),16),18,19); 1
(((((((((((1,2),3),(5,6)),((7,(8,9)),10)),4),11),((12,14),15)),16),13),17),18,19); 1
(((((((((((1,2),3),(5,6)),((7,(8,9)),10)),4),11),17),13),16),((12,14),15)),18,19); 1
(((((((((((1,2),3),(5,6)),((7,8),9)),10),4),((12,14),15)),11),(13,17)),16),18,19); 1
(((((((((((1,2),3),(5,6)),((7,9),8)),10),4),((12,14),15)),11),(16,17)),13),18,19); 1
(((((((((((1,2),3),(5,6)),(7,(8,9))),10),4),((12,14),15)),11),16),(13,17)),18,19); 1
(((((((((((1,2),3),(5,6)),10),(7,(8,9))),4),((12,14),15)),11),(16,17)),13),18,19); 1
(((((((((((1,3),2),(5,6)),(((7,9),8),10)),4),((12,14),15)),11),16),13),17),18,19); 1
((((((((((1,2),3),(5,6)),(((7,8),9),10)),4),((12,14),15)),(13,16)),11),17),18,19); 1
((((((((((1,2),3),(5,6)),(((7,8),9),10)),4),((12,14),15)),17),13),(11,16)),18,19); 1
((((((((((1,2),3),(5,6)),(((7,8),9),10)),4),((12,15),14)),11),(16,17)),13),18,19); 1
((((((((((1,2),3),(5,6)),(((7,8),9),10)),4),11),13),(16,17)),((12,14),15)),18,19); 1
((((((((((1,2),3),(5,6)),(((7,8),9),10)),4),11),16),(13,17)),((12,14),15)),18,19); 1
((((((((((1,2),3),(5,6)),(((7,9),8),10)),4),((12,14),15)),(13,16)),11),17),18,19); 1
((((((((((1,2),3),(5,6)),(((7,9),8),10)),4),((12,14),15)),11),(13,16)),17),18,19); 1
((((((((((1,2),3),(5,6)),(((7,9),8),10)),4),((12,14),15)),13),(11,16)),17),18,19); 1
((((((((((1,2),3),(5,6)),(((7,9),8),10)),4),((12,14),15)),16),(13,17)),11),18,19); 1
((((((((((1,2),3),(5,6)),(((7,9),8),10)),4),((12,14),15)),17),16),(11,13)),18,19); 1
((((((((((1,2),3),(5,6)),(((7,9),8),10)),4),11),((12,14),15)),16),(13,17)),18,19); 1
((((((((((1,2),3),(5,6)),(((7,9),8),10)),4),11),(16,17)),13),((12,14),15)),18,19); 1
((((((((((1,2),3),(5,6)),(((7,9),8),10)),4),11),13),(16,17)),((12,14),15)),18,19); 1
((((((((((1,2),3),(5,6)),(((7,9),8),10)),4),11),16),(13,17)),18),((12,14),15),19); 1
((((((((((1,2),3),(5,6)),((7,(8,9)),10)),4),((12,14),15)),(13,16)),17),11),18,19); 1
((((((((((1,2),3),(5,6)),((7,(8,9)),10)),4),((12,14),15)),(16,17)),13),11),18,19); 1
((((((((((1,2),3),(5,6)),((7,(8,9)),10)),4),((12,14),15)),11),17),(13,16)),18,19); 1
((((((((((1,2),3),(5,6)),((7,(8,9)),10)),4),((12,14),15)),13),(11,17)),16),18,19); 1
((((((((((1,2),3),(5,6)),((7,(8,9)),10)),4),((12,14),15)),17),13),(11,16)),18,19); 1
((((((((((1,2),3),(5,6)),((7,(8,9)),10)),4),11),13),(16,17)),((12,14),15)),18,19); 1
((((((((((1,2),3),(5,6)),((7,9),8)),10),4),((12,14),15)),11),(13,(16,17))),18,19); 1
((((((((((1,2),3),(5,6)),(7,(8,9))),10),4),((12,14),15)),(13,17)),(11,16)),18,19); 1
((((((((((1,2),3),(5,6)),(7,(8,9))),10),4),((12,14),15)),17),((11,16),13)),18,19); 1
((((((((((1,2),3),(5,6)),10),(7,(8,9))),4),((12,14),15)),11),((13,17),16)),18,19); 1
((((((((((1,2),3),(5,6)),4),((7,(8,9)),10)),((12,14),15)),13),(11,16)),17),18,19); 1
((((((((((1,3),2),(5,6)),((7,(8,9)),10)),4),((12,14),15)),11),(16,17)),13),18,19); 1
(((((((((1,(2,3)),(5,6)),(((7,9),8),10)),4),((12,14),15)),11),(13,17)),16),18,19); 1
(((((((((1,2),3),(5,6)),(((7,8),9),10)),4),((12,14),15)),((13,17),16)),11),18,19); 1
(((((((((1,2),3),(5,6)),(((7,8),9),10)),4),((12,14),15)),(13,(16,17))),11),18,19); 1
(((((((((1,2),3),(5,6)),(((7,8),9),10)),4),((12,14),15)),16),(11,(13,17))),18,19); 1
(((((((((1,2),3),(5,6)),(((7,8),9),10)),4),11),((12,14),15)),((13,17),16)),18,19); 1
(((((((((1,2),3),(5,6)),(((7,9),8),10)),4),((12,14),15)),(11,(16,17))),13),18,19); 1
(((((((((1,2),3),(5,6)),(((7,9),8),10)),4),((12,14),15)),(13,(16,17))),11),18,19); 1
(((((((((1,2),3),(5,6)),(((7,9),8),10)),4),((12,14),15)),(13,17)),(11,16)),18,19); 1
(((((((((1,2),3),(5,6)),(((7,9),8),10)),4),((12,14),15)),13),((11,16),17)),18,19); 1
(((((((((1,2),3),(5,6)),(((7,9),8),10)),4),11),((12,14),15)),((13,16),17)),18,19); 1
(((((((((1,2),3),(5,6)),(((7,9),8),10)),4),11),((13,16),17)),((12,14),15)),18,19); 1
(((((((((1,2),3),(5,6)),(((7,9),8),10)),4),11),(13,(16,17))),18),((12,14),15),19); 1
(((((((((1,2),3),(5,6)),((7,(8,9)),10)),4),((12,14),15)),((11,16),13)),17),18,19); 1
(((((((((1,2),3),(5,6)),((7,(8,9)),10)),4),((12,14),15)),(13,(16,17))),11),18,19); 1
(((((((((1,2),3),(5,6)),((7,(8,9)),10)),4),((12,14),15)),16),(11,(13,17))),18,19); 1
(((((((((1,3),2),(5,6)),(((7,8),9),10)),4),((12,14),15)),(11,(13,17))),16),18,19); 1
((((((((1,(2,3)),(5,6)),(((7,8),9),10)),4),((12,14),15)),11),((13,17),16)),18,19); 1
((((((((1,2),3),(5,6)),(((7,8),9),10)),4),((12,14),15)),(((11,13),17),16)),18,19); 1
((((((((1,2),3),(5,6)),(((7,8),9),10)),4),((12,14),15)),((11,(13,17)),16)),18,19); 1
((((((((1,2),3),(5,6)),(((7,8),9),10)),4),((12,14),15)),((11,17),(13,16))),18,19); 1
((((((((1,2),3),(5,6)),(((7,8),9),10)),4),((12,14),15)),(11,(13,(16,17)))),18,19); 1
((((((((1,2),3),(5,6)),(((7,9),8),10)),4),((12,14),15)),(11,((13,17),16))),18,19); 1
((((((((1,2),3),(5,6)),((7,(8,9)),10)),4),((12,14),15)),(((11,13),17),16)),18,19); 1
