# Supplementary material for: Phylogenomics and classification of Cactaceae based on hundreds of nuclear genes
Source: Plant Syst Evol. 2025 Aug 11;311(5):28. doi: 10.1007/s00606-025-01948-z (PMC12339657; doi:10.1007/s00606-025-01948-z)
Supplement: Supplementary file 4 — Online Resource 4: Containing alignments and RAxML gene trees for all included loci and all phylogenetic datasets (ZIP 10372 KB) [file 606_2025_1948_MOESM4_ESM.zip › de Vos et al_ESM_4/ESM_data_bucky/5333_consensus.mafft.fastabuckytrees_pruned.t]

#NEXUS
[ID: 4513032012]
[Param: tree]
begin trees;
translate
1 0_Anacampserotaceae_P9315,
2 0_Anacampserotaceae_P9319,
3 0_Anacampserotaceae_P9321,
4 1a_Pereskioideae-Leu_P4619,
5 1b_Pereskioideae-ss_P4637,
6 1b_Pereskioideae-ss_S7212,
7 2a_Opuntioideae-Opuntieae_P4585,
8 2b_Opuntioideae-Cylindropuntieae_P9253,
9 2c_Opuntioideae-Pterocacteae_P4571,
10 3_Maihuenioideae_S5849,
11 4_Blossfeldioideae_P8439,
12 5a_Cactoideae-Lymanbensonieae_P9185,
13 5b_Cactoideae-Copiapoeae_P8881,
14 5c_Cactoideae-Cacteae_P9261,
15 5d_Cactoideae-Phyllocacteae_P9255,
16 5e_Cactoideae-Fraileeae_P9233,
17 5f_Cactoideae-Rhipsalideae_P4563,
18 5g_Cactoideae-Notocacteae_P5169,
19 5h_Cactoideae-Cereeae_P9183;
tree gen.0 = [&U] ((15:0.020808935,12:0.01101622):0.00554498442,((16:0.02221019,(((18:0.0222759906,19:0.0255657755):0.006366456,13:0.01370688):0.002680985,(17:0.013414992,14:0.0321097483):0.001305498):0.0007874246):0.0003154563,(10:0.017703732,(11:0.01881154,((4:0.03636177,(6:0.02249922,(5:0.01889893,((1:0.03660203,2:0.02060974):0.011879,3:0.04678091):0.069355554):0.002276769):0.003850108):0.002565899,((9:0.0130510013,7:0.0082711827):0.003536842,8:0.0304950864):0.02712385):0.004327179):0.0005377883):0.007409382):0.002136752);
tree gen.1 = [&U] ((16:0.0226104,((10:0.022519524,(((4:0.03297682,(6:0.01827775,((3:0.04629888,(2:0.020785,1:0.03557223):0.01352315):0.064296839,5:0.01495059):0.001819664):0.005032294):0.002207019,(8:0.0248678522,(9:0.0117687911,7:0.0070960681):0.002784889):0.02495062):0.003010537,11:0.0140503):0.0008437609):0.00725801,(12:0.013377669,15:0.017868378):0.004425047):5.394074e-05):0.0007194254,((17:0.01498263541,14:0.028829655):0.0007065502,(13:0.01348017,(19:0.0253698281,18:0.02071701731):0.003488146):0.001181863):0.000215165);
tree gen.2 = [&U] (((((19:0.0206613193,18:0.015967218):0.004109104,13:0.01088159):0.001009891,(17:0.015369914,14:0.029712554):0.0004322911):0.0001809333,(((10:0.023724839,((4:0.03083637,(6:0.02184475,((3:0.04807388,(2:0.01955352,1:0.03293304):0.008943166):0.073371951,5:0.01325197):0.005594971):0.004042026):0.002544243,(8:0.035119717,(9:0.00858273218,7:0.0108781922):0.001179703):0.02765423):0.002336004):0.0007891832,11:0.01454901):0.007430542,16:0.02010446):8.499287e-05):0.0002443308,(15:0.01777761,12:0.013649174):0.006954303);
tree gen.3 = [&U] (((14:0.0340638688,17:0.0220789985):0.001218926,(((11:0.01947632,(((4:0.03175499,(6:0.02263417,((3:0.05177222,(2:0.02060521,1:0.02695421):0.0137284):0.064815616,5:0.01106303):0.005160771):0.004182625):0.002788283,(8:0.032233547,(9:0.007491541,7:0.010040941):0.002046414):0.03357825):0.003343276,10:0.020785334):0.001983198):0.007507679,16:0.02091122):0.001000559,(13:0.01702254,(19:0.025354039,18:0.02138217034):0.005148267):0.002463823):0.000594804):0.001998213,(12:0.01333739,15:0.018395576):0.008643352);
tree gen.4 = [&U] (((13:0.0173093,((17:0.012794512,14:0.0288853605):0.000548349,(16:0.02285134,(11:0.01727136,(((4:0.02700085,(6:0.0211846,((3:0.05264437,(2:0.02347242,1:0.03391929):0.008415409):0.068110545,5:0.01584317):0.001964806):0.005536208):0.003144389,(8:0.0286554132,(9:0.0096836432,7:0.0114961251):0.001064626):0.02756201):0.005081589,10:0.015855553):0.001807617):0.007692969):0.000765815):0.000881347):0.0005412319,(19:0.0200013647,18:0.0195490876):0.007843011):0.001061983,(12:0.01233534,15:0.014407003):0.0090754571);
tree gen.5 = [&U] ((15:0.022371787,12:0.00910627):0.0065355177,(((((11:0.01682934,(((4:0.02748776,(6:0.01879482,((3:0.04820947,(2:0.01719279,1:0.02907711):0.01080559):0.063675438,5:0.01817295):0.002955935):0.003961593):0.002153036,(8:0.03753567,(9:0.01034308785,7:0.0076747838):0.001624107):0.02499781):0.001856025,10:0.02083719):0.00122675):0.00740009,16:0.0224466):0.0006689113,(13:0.01326364,(19:0.0228153154,18:0.018135019):0.00578977):0.001968036):0.0004668188,14:0.036811058):0.0007104278,17:0.02042426009):0.001490056);
tree gen.6 = [&U] (16:0.02494934,((((13:0.01424735,(19:0.02493155552,18:0.0173919137):0.004781649):0.001454393,(14:0.034765113,17:0.0139468693):0.0003143612):0.0006078523,(15:0.018288644,12:0.012799422):0.006022826):0.0002651511,(11:0.01637416,(((4:0.02696443,(6:0.01971845,((3:0.05596646,(2:0.02746745,1:0.03117823):0.008920994):0.063902605,5:0.0113632):0.003824412):0.004702618):0.001936058,(8:0.034831281,(9:0.0084437051,7:0.0124773968):0.002250745):0.03952075):0.004168124,10:0.017330893):0.004978696):0.007823931):0.0001269234);
tree gen.7 = [&U] ((((16:0.02522787,14:0.035008251):0.0002936171,(15:0.0170541062,12:0.015126726):0.005886031):0.000215072,(17:0.0180516603,((19:0.0319605768,18:0.0186025702):0.004175075,13:0.01059985):0.0009316805):0.0008947415):0.0002283035,(11:0.01414592,(((4:0.02804411,(8:0.0307238375,(9:0.01055377177,7:0.01037027):0.001567717):0.02902603):0.001891381,(6:0.02204791,((3:0.05908004,(2:0.01249367,1:0.03806751):0.01160614):0.07756942,5:0.01156967):0.002701442):0.003972849):0.003388967,10:0.017138887):0.003836399):0.01003014);
tree gen.8 = [&U] (16:0.02201647,((((((4:0.03062151,((7:0.0094397326,9:0.00586653381):0.001902618,8:0.028305636):0.02493438):0.001845699,(6:0.0244599,(5:0.01484241,((1:0.03013439,2:0.01468653):0.01232235,3:0.0503974):0.076349026):0.004929144):0.00503983):0.003316835,10:0.015305129):0.002515834,11:0.01413188):0.006142468,(12:0.0181187841,15:0.017076634):0.005150954):0.0002773211,((17:0.01344682,14:0.0376103122):0.001395251,(13:0.01005132,(19:0.0266528877,18:0.01903701527):0.005575801):0.0006508616):0.0006434735):8.858483e-05);
tree gen.9 = [&U] (14:0.0328023189,(17:0.0181932589,(((19:0.02764036741,18:0.02312098169):0.004077043,((12:0.009185086,15:0.021436633):0.0103029884,13:0.01276971):2.419469e-05):0.0007383582,(16:0.0220859,(11:0.02062901,(((4:0.03059866,(6:0.01838888,(5:0.01395921,((1:0.02917324,2:0.02373742):0.00790748,3:0.05219678):0.074703028):0.00319244):0.0035645):0.001365656,((7:0.0073196401,9:0.0065023054):0.002322715,8:0.02899507983):0.02398184):0.001927178,10:0.012944728):0.002605097):0.006546919):0.0001636124):0.0006501173):0.0002122271);
tree gen.10 = [&U] ((12:0.01348936,15:0.02327560049):0.00410408,((16:0.0228682,((14:0.033247698,17:0.0183816371):2.824318e-05,(13:0.01545474,(19:0.0289265002,18:0.0172934643):0.004988899):0.0008450727):0.0008088644):0.0001105587,(11:0.01542336,(((4:0.03093235,((7:0.0086112833,9:0.009098149):0.001311079,8:0.02991127555):0.03283574):0.003348763,(6:0.02962252,(5:0.01773191,((1:0.03010065,2:0.0163742):0.01471574,3:0.04772703):0.074144436):0.006344736):0.002119587):0.005719864,10:0.018724153):0.003502744):0.01105747):0.001195689);
tree gen.11 = [&U] ((12:0.01113134,15:0.0222799798):0.006186289,((16:0.02996356,((((4:0.03385264,((((1:0.03003239,2:0.02210635):0.01417256,3:0.05340797):0.060578253,5:0.01761171):0.005991171,6:0.02196369):0.002062628):0.003878237,((9:0.011122698,7:0.0105671974):0.00253947,8:0.030647552):0.02301062):0.001816549,10:0.019049779):0.001650951,11:0.02123291):0.01000294):0.00145301,(((19:0.0230517628,18:0.0232386923):0.002424729,13:0.01212976):0.001517979,(14:0.036018057,17:0.0158671698):0.0002957611):0.0003448796):0.002470604);
tree gen.12 = [&U] (14:0.030453791,((((11:0.01837133,(((8:0.0287929639,(9:0.0134107762,7:0.0129521778):0.00222586):0.02936046,(4:0.02738812,(((3:0.05393141,(2:0.02131235,1:0.03422524):0.009221839):0.0542666,5:0.01308461):0.002864055,6:0.02853379):0.004212588):0.002208236):0.004062892,10:0.01886904):0.001503496):0.006708696,16:0.02603442):0.0003280766,(((18:0.021668614,19:0.01434463):0.002925738,(12:0.0145175666,15:0.021207153):0.005237935):0.001282995,13:0.01130654):0.002071688):0.0007269632,17:0.0136083532):0.0007292821);
tree gen.13 = [&U] (((17:0.0175845594,14:0.038755147):0.0008769385,((15:0.0132788043,12:0.015744488):0.004195891,(13:0.01571899,(19:0.0266529214,18:0.01861727728):0.004479222):0.0001469003):0.0006321893):0.000513106,(((((4:0.03327403,((((1:0.0404389,2:0.01655834):0.01071025,3:0.0474677):0.06604338,5:0.01280362):0.006405032,6:0.0234572):0.003429702):0.001685204,((9:0.0105982663,7:0.0099829212):0.001588365,8:0.029206528):0.02413049):0.004433435,10:0.020982933):0.001186352,11:0.01371992):0.004473595,16:0.01649532):0.0005530251);
tree gen.14 = [&U] ((((((4:0.02146792,((5:0.01525485,((1:0.03676905,2:0.01869165):0.00837218,3:0.04901047):0.063759061):0.002517507,6:0.02639254):0.002278357):0.001255205,((7:0.0077179903,9:0.0117374118):0.001062448,8:0.032600927):0.03130372):0.003374853,10:0.022037779):0.002032868,11:0.01815077):0.01068682,16:0.02074916):0.0002021114,((13:0.009441638,(19:0.0259332704,18:0.0179016034):0.004543827):0.001884746,((14:0.037825243,17:0.0141105757):0.0004631134,(15:0.022980103,12:0.014172837):0.008107725):0.001074725):5.467008e-05);
tree gen.15 = [&U] (((19:0.0191214124,18:0.0329166713):0.003899742,13:0.01507954):0.0009245248,(((15:0.0189722971,12:0.014621383):0.00388264,((14:0.0305658673,16:0.02445822):0.001329068,17:0.021935092):0.0003375673):0.001544896,((((4:0.02645635,((9:0.0100643511,7:0.0066433497):0.0008130386,8:0.03272931812):0.02429305):0.001899727,((((1:0.03682606,2:0.02123446):0.01275122,3:0.05146615):0.073754273,5:0.01244752):0.002237944,6:0.0233536):0.006278917):0.005671943,10:0.022645015):0.002386622,11:0.0112344):0.007843774):0.0004481275);
tree gen.16 = [&U] (((16:0.0248342,(((19:0.02449915503,18:0.0250617837):0.003528752,13:0.01543262):0.0006738018,(17:0.014762537,14:0.0350430966):0.0003580764):0.0005492027):0.0005153478,(11:0.01455506,((((9:0.012574765,7:0.0123244566):0.001432667,8:0.0276894585):0.02837501,(((((1:0.0281182,2:0.02037254):0.01300795,3:0.04998298):0.062394207,5:0.01477243):0.004595918,6:0.02628725):0.003819427,4:0.02993759):0.00245672):0.003217909,10:0.016714536):0.002789734):0.00808289):0.001109436,(15:0.019643414,12:0.0128880673):0.005300642);
tree gen.17 = [&U] ((19:0.02018093253,18:0.0211920085):0.003237339,((12:0.0121902172,15:0.0139738589):0.003732929,((11:0.01674977,(((4:0.0269805,(6:0.02662576,(((1:0.02958477,2:0.0203016):0.007039747,3:0.05380149):0.062657476,5:0.01225999):0.005137151):0.006298688):0.001636374,((9:0.007939964,7:0.0119646284):0.001526396,8:0.0367116556):0.02454505):0.003391442,10:0.021645428):0.00250286):0.006793588,((17:0.01610944985,14:0.0306832684):0.0001291085,(13:0.0176458,16:0.02161397):3.348243e-05):0.0002566482):0.0001066372):0.000152572);
tree gen.18 = [&U] ((((11:0.01405542,((((6:0.01997198,(((1:0.02912912,2:0.01997839):0.009879047,3:0.04830642):0.063458053,5:0.01460251):0.004433434):0.001477845,4:0.02544887):0.003600774,((9:0.010311757,7:0.010195481):0.0009744047,8:0.0254906665):0.03430302):0.004273147,10:0.018503801):0.002021985):0.008745033,((13:0.01136314,(19:0.02208950493,18:0.0196035836):0.004677763):0.002863447,(17:0.0138081038,14:0.041764239):0.0009134025):0.001480541):8.952836e-05,16:0.02269107):0.001301906,(15:0.0197981635,12:0.01006614):0.005803533);
tree gen.19 = [&U] ((16:0.02322503,(((13:0.01184194,(19:0.0215533956,18:0.0145524942):0.001976222):0.002715289,(17:0.01540504,14:0.0399800406):0.0005532586):0.0007647628,(11:0.01175736,((((6:0.0230392,(((1:0.02655986,2:0.01946014):0.01417251,3:0.05673007):0.068097213,5:0.01494613):0.005215136):0.004940108,4:0.0266095):0.003729256,((9:0.0083638007,7:0.005549594):0.0008809432,8:0.0334371156):0.03356043):0.004752681,10:0.02294318):0.001743452):0.00805781):0.000573181):0.0009776502,(15:0.013915931,12:0.009036027):0.009376233);
tree gen.20 = [&U] (((13:0.01286849,(12:0.0130472837,15:0.018168284):0.00740337):0.0009145211,(19:0.02424881193,18:0.0166790958):0.005435742):0.0006195538,((11:0.02036205,(((4:0.0326635,((9:0.0094302289,7:0.010824444):0.001733326,8:0.026577641):0.03121757):0.002921345,(6:0.02620044,(((1:0.0334053,2:0.01353088):0.0157599,3:0.04642405):0.055011181,5:0.01566085):0.00309149):0.002236484):0.004176431,10:0.015181341):0.002332114):0.01215978,((14:0.035461968,17:0.0120668325):0.0001250938,16:0.02435774):0.0002650706):0.001788103);
tree gen.21 = [&U] (((11:0.015397,(((4:0.02932226,(6:0.01746966,(((1:0.03594222,2:0.02444014):0.01317241,3:0.0454307):0.05985193,5:0.01342422):0.004790163):0.003255943):0.002597434,((9:0.01533291358,7:0.0049399175):0.001167363,8:0.037282118):0.02477809):0.004222906,10:0.023212163):0.000572592):0.007208218,16:0.02242632):0.0003777889,((14:0.032749879,17:0.017121707):0.0009877192,((12:0.013624944,15:0.0229632213):0.004456226,(13:0.01308818,(19:0.0255993612,18:0.01891080697):0.002377698):0.001440609):0.0001786759):0.0003241744);
tree gen.22 = [&U] (((13:0.007889933,(14:0.0403945191,16:0.02223563):0.0003139711):0.0003002591,((15:0.02459364,12:0.0123733126):0.007837827,(((((4:0.02870752,((5:0.01624686,((1:0.03356376,2:0.01989726):0.008952221,3:0.06036354):0.070683912):0.00411635,6:0.02437727):0.004199565):0.002799202,((7:0.0109705742,9:0.008121567596):0.00248895,8:0.02697581891):0.03064527):0.0009570977,10:0.018495079):0.003055024,11:0.01599913):0.00918587,17:0.018402594):0.0002310332):9.026422e-05):0.002254176,(19:0.0262404941,18:0.0201711948):0.002682357);
tree gen.23 = [&U] ((15:0.0156933,12:0.01609533):0.007419137,(16:0.02409398,(((17:0.0176727682,14:0.0296148018):4.566668e-05,(13:0.01048155,(19:0.0160654376,18:0.0206614201):0.0030085):0.002099327):0.0007050936,((((4:0.03964837,(6:0.02130573,(((1:0.03478852,2:0.02014228):0.007840098,3:0.0473483):0.065800128,5:0.02009344):0.002463342):0.002827209):0.003085551,((9:0.0090845012,7:0.0080197615):0.003236738,8:0.030660398):0.0289999):0.002557768,10:0.014825412):0.002604465,11:0.0204058):0.009612825):3.300475e-05):0.001052997);
tree gen.24 = [&U] ((16:0.01786834,(((10:0.015518567,((4:0.02666928,(6:0.02771708,(((1:0.02948833,2:0.02148748):0.0135986,3:0.04201316):0.068589494,5:0.009312964):0.005702294):0.003837328):0.002236759,((9:0.0133748667,7:0.012455502):0.00141684,8:0.037614963):0.02665022):0.003132177):0.002028048,11:0.02218396):0.009079151,(17:0.0165199889,14:0.030593504):0.001755811):0.0001897345):0.0005787566,(((19:0.0280824931,18:0.01734410621):0.005509483,13:0.0123297):0.0003455438,(12:0.0099989352,15:0.021118026):0.005414489):0.0004460314);
tree gen.25 = [&U] ((((17:0.017340655,14:0.035106712):0.001310052,((18:0.02061153645,19:0.0236839636):0.003342074,13:0.01442802):0.001476018):0.001003558,(((((4:0.02966968,((5:0.01176854,((1:0.02837397,2:0.02798223):0.008268114,3:0.05636859):0.062585736):0.008656331,6:0.01987451):0.005503684):0.003533985,((7:0.0103653154,9:0.0089008194):0.001415184,8:0.03402169):0.02923274):0.003406412,10:0.016748696):0.002359631,11:0.01531684):0.007152422,16:0.02712547):0.0001925378):0.002613603,(15:0.018738233,12:0.01367136):0.006071876);
tree gen.26 = [&U] ((((17:0.0194577599,14:0.035083616):0.000124487,((19:0.0230216399,18:0.0212661579):0.003578101,13:0.01496476):0.001645309):0.0004809688,(12:0.0117903961,15:0.0193557817):0.004593008):0.001874027,(16:0.02024188,((((4:0.03167798,((((1:0.03098611,2:0.02558116):0.017963,3:0.05894934):0.066575122,5:0.01359334):0.002164674,6:0.02247686):0.004359445):0.002359512,((7:0.0090993643,9:0.0115440648):0.002129774,8:0.0331956114):0.03053452):0.00461362,10:0.022622267):0.001104766,11:0.02051613):0.00762466):0.0001006269);
tree gen.27 = [&U] ((((((7:0.0065860641,9:0.010849439):0.001391235,8:0.03279635):0.03791499,(4:0.02902089,(6:0.02071097,(((1:0.02519974,2:0.02231031):0.009540349,3:0.04186351):0.060876041,5:0.0136557):0.002441463):0.008867047):0.002833198):0.004843999,10:0.015770718):0.002643366,11:0.01605628):0.0067212,(16:0.02044352,(((13:0.01562839,(19:0.0201602388,18:0.0192348199):0.002434708):0.001498881,(17:0.0173613823,14:0.0329818257):0.0001738202):0.0005916559,(12:0.016203408,15:0.022277658):0.005971027):0.0008618665):0.0003101619);
tree gen.28 = [&U] ((((13:0.01127721,(19:0.0215180333,18:0.0302082758):0.004820582):0.001758044,(14:0.032362507,17:0.02181008529):0.001047629):0.001022116,(16:0.02043756,((((4:0.02819906,((((1:0.03363832,2:0.02222387):0.008483935,3:0.04960928):0.074911671,5:0.01556512):0.005686343,6:0.02632995):0.002426237):0.001987897,((7:0.010200772,9:0.00955190764):0.003047881,8:0.026555191):0.03669293):0.004297769,10:0.017219663):0.002740321,11:0.01389564):0.01330983):0.0005607719):0.0004341767,(15:0.022023459,12:0.0155367086):0.006283993);
tree gen.29 = [&U] ((12:0.009013074,15:0.020966883):0.0050114236,((((11:0.01521067,((((6:0.02295551,((3:0.05793575,(2:0.02679405,1:0.03071057):0.006579362):0.064168148,5:0.01332506):0.002784697):0.002677478,4:0.02911696):0.00230907,(8:0.029732256,(9:0.0106138025,7:0.007385245):0.001182232):0.02570703):0.003647758,10:0.021077139):0.0006637221):0.007310555,((18:0.0234496045,19:0.0183773874):0.005466368,13:0.01340693):0.001233351):0.0001252449,(17:0.015921254,14:0.030606297):0.0002017495):0.0001330921,16:0.02258781):0.004715097);
tree gen.30 = [&U] ((((((4:0.0292573,((((1:0.02612563,2:0.02066999):0.01015527,3:0.04098028):0.061938273,5:0.01319567):0.002255589,6:0.02065554):0.003376609):0.002027292,((7:0.0074340856,9:0.006219444):0.00342644,8:0.0312155875):0.02642016):0.001521795,10:0.01906382):0.001785681,11:0.02551506):0.01020204,16:0.01641164):0.000917796,((15:0.015924294,12:0.011447831):0.0064301845,((14:0.025935464,17:0.0172389988):0.0003647377,((18:0.019636208,19:0.0195633682):0.004168823,13:0.01489665):0.0005020378):0.0002743262):6.39374e-05);
tree gen.31 = [&U] (((((14:0.034774934,17:0.0169978966):0.000346917,(12:0.0159842358,15:0.017756773):0.0052387172):0.0005158708,(16:0.01537329,((((4:0.02385607,((((1:0.02382636,2:0.01976523):0.01017647,3:0.05599449):0.062342253,5:0.0163854):0.002454285,6:0.02211501):0.001986289):0.00355089,((7:0.0064051127,9:0.00799154985):0.001393229,8:0.0313934936):0.02732027):0.004198529,10:0.022327822):0.001972972,11:0.01183958):0.009066735):0.0002939362):0.0004871524,13:0.01019609):0.0003354567,(18:0.0181952246,19:0.02413114561):0.004569817);
tree gen.32 = [&U] (16:0.02207932,((((((7:0.010041469,9:0.009219939):0.001523927,8:0.031350618):0.02750572,(((((1:0.03845825,2:0.01893104):0.008086012,3:0.03970352):0.0555147507,5:0.01353534):0.003555381,6:0.02282453):0.005368637,4:0.02790866):0.00086946):0.002287528,10:0.021905287):0.002082302,11:0.01404709):0.006669581,((14:0.0292462836,17:0.0146301261):0.0001953733,(13:0.01431018,((15:0.0174644125,12:0.014730324):0.006870627,(18:0.0128425808,19:0.01657120394):0.006146735):0.000362361):0.0009824946):0.0006220196):3.494278e-06);
tree gen.33 = [&U] (((((14:0.0321146947,17:0.0155330614):0.000925795,((((((7:0.011529097,9:0.0105941446):0.002834114,8:0.02442379729):0.02706481,(4:0.03065024,((((1:0.03364008,2:0.01538006):0.01208781,3:0.05094761):0.07151971,5:0.0130114):0.003361955,6:0.02218716):0.003424857):0.002493372):0.003698251,10:0.016503244):0.002421657,11:0.016378):0.01169417,16:0.02292476):0.001578993):0.00156828,(12:0.0085258659,15:0.023349589):0.007936552):3.528757e-05,13:0.01832822):0.0001910998,(18:0.0171944464,19:0.02185296193):0.004100691);
tree gen.34 = [&U] ((14:0.0292131756,17:0.013570449):0.0006759259,((15:0.0165787758,12:0.0115129571):0.00668487,((18:0.0220362942,19:0.02725472355):0.002579996,((((((4:0.03100174,((7:0.016140525,9:0.0143140783):0.002920653,8:0.0313077869):0.03682304):0.001846035,((((1:0.03616079,2:0.02086692):0.009025649,3:0.04427873):0.069329542,5:0.01691937):0.007167633,6:0.01597335):0.005590153):0.004213234,10:0.016390398):0.001330887,11:0.01953538):0.007580049,13:0.009638374):2.613335e-05,16:0.02242845):0.0003978763):0.0002439367):0.0006675829);
tree gen.35 = [&U] (((((14:0.030742853,17:0.011698574):0.0006954834,((18:0.03101150914,19:0.02370265):0.002988147,13:0.01173928):0.0009427665):2.410403e-05,(15:0.0168802294,12:0.0122087707):0.005604091):0.0002631227,16:0.01836065):0.0003215156,(11:0.015068,(((8:0.029786831,(9:0.0092188596,7:0.0065544652):0.003545824):0.02193332,(4:0.03145723,(((3:0.04817962,(2:0.01903216,1:0.02651132):0.009518923):0.057023446,5:0.01397691):0.002498612,6:0.02699517):0.004421955):0.002315285):0.004130594,10:0.020301115):0.001812751):0.008852071);
tree gen.36 = [&U] ((12:0.01085963,15:0.0186724338):0.0088417545,(((18:0.02031942546,19:0.0232649186):0.004906883,13:0.0126994):0.001145377,((17:0.0205559478,14:0.0307135688):0.001529471,(((((8:0.029156982,(9:0.0155269753,7:0.00729938):0.001847044):0.03332545,(4:0.03192549,(((3:0.04723215,(2:0.0198958,1:0.03094656):0.01128442):0.062880957,5:0.01469201):0.002825702,6:0.01694831):0.004246889):0.001586019):0.002524372,10:0.020752311):0.002197425,11:0.01946818):0.00641781,16:0.02192914):0.0001672086):0.000568362):0.001104294);
tree gen.37 = [&U] ((12:0.009836095,15:0.0180088832):0.006364042,((16:0.02244688,(11:0.01445373,(((4:0.03244055,((((1:0.04257544,2:0.01828596):0.01010558,3:0.04824931):0.056789058,5:0.01765871):0.003369029,6:0.02399204):0.001857141):0.002464336,((9:0.014153233,7:0.0082782654):0.001741456,8:0.028452045):0.02956587):0.003945095,10:0.017053077):0.00193885):0.01311946):0.0001318396,(((19:0.0311604886,18:0.0184683652):0.0057606724,13:0.01549613):0.001332872,(17:0.01600605956,14:0.030048424):0.000907289):0.000330485):0.002275338);
tree gen.38 = [&U] ((((14:0.0293443079,17:0.01815142519):1.956883e-05,(16:0.02653451,(11:0.01609917,(((6:0.02291649,(5:0.01365371,(3:0.05109936,(2:0.02244168,1:0.02600966):0.01800512):0.063355785):0.002375251):0.003683557,((8:0.0325768234,(9:0.0117678604,7:0.010019522):0.001592526):0.02633652,4:0.03108987):0.001475762):0.005219922,10:0.022652952):0.0004153869):0.01061448):0.0001286255):0.0006293843,(13:0.01051179,(19:0.0149494581,18:0.0258398294):0.003804195):0.0002507017):0.001118274,(12:0.01375028528,15:0.01548682029):0.005344782);
tree gen.39 = [&U] ((12:0.0131481705,15:0.019579643):0.005105541,(((16:0.02407037,(10:0.018207383,(11:0.01936303,(((9:0.006770569,7:0.0085157563):0.00269344,8:0.0326366605):0.03274331,(((((1:0.03355199,2:0.01695572):0.0101386,3:0.05437023):0.065330856,5:0.01358654):0.003914481,6:0.01498382):0.002005701,4:0.02360621):0.002988345):0.005663996):0.0006127639):0.009715585):0.000774944,((19:0.029197932,18:0.0148758321):0.005576074,13:0.01402456):0.0002732775):0.0009867812,(17:0.0172439093,14:0.036210315):7.65678e-05):0.002328532);
tree gen.40 = [&U] ((12:0.015310898,15:0.02187384):0.00566794402,((16:0.02422557,((10:0.022404446,((4:0.03704123,(((3:0.05032536,(2:0.02223692,1:0.03599498):0.01309869):0.07059422,5:0.01340969):0.005533866,6:0.02111481):0.003625068):0.00230072,(8:0.0301840143,(9:0.01015851,7:0.00944085):0.002256972):0.03690088):0.004017372):0.002985934,11:0.01574602):0.01143188):0.000285343,(((19:0.0204034826,18:0.0196282748):0.003800404,13:0.01800014):0.001921429,(17:0.012599454,14:0.039279873):0.0009827974):0.000105443):0.0006693975);
tree gen.41 = [&U] (14:0.031908496,((((12:0.0114725328,15:0.017779845):0.005763466,(13:0.009759523,(18:0.02113538839,19:0.02393077076):0.003458329):9.479464e-05):0.001371444,(((10:0.016619736,((4:0.02872961,(6:0.0211019,(5:0.01165222,(3:0.05284772,(2:0.02365888,1:0.03187251):0.01053132):0.066630229):0.003754731):0.003934654):0.002466955,(8:0.028509054,(9:0.0123516397,7:0.0098490703):0.001396983):0.02852429):0.00323097):0.001350692,11:0.0169233):0.008794296,16:0.02139116):9.420186e-06):0.001414285,17:0.018408617):0.0001151969);
tree gen.42 = [&U] ((13:0.01628829,(19:0.02361852085,18:0.0190921457):0.005649735):0.001048033,((16:0.0196014,((14:0.0305626762,17:0.018766202):0.001779145,((((((5:0.01413145,((1:0.03411395,2:0.01517527):0.01469331,3:0.05291182):0.068024646):0.006895951,6:0.02047952):0.005988406,4:0.02753673):0.002604586,((7:0.008025822,9:0.0132405702):0.002407893,8:0.029704375):0.02371186):0.001366647,10:0.022158608):0.001930068,11:0.01503593):0.009741971):0.0007375923):0.0007754677,(12:0.014918182,15:0.017608523):0.005577326):0.0006718633);
tree gen.43 = [&U] ((((16:0.01858999,((((8:0.0242124414,(9:0.01040250202,7:0.0116634225):0.000746254):0.02955527,(4:0.02701164,(6:0.02318044,(5:0.0144315,(3:0.05467454,(2:0.02107054,1:0.03789971):0.01356611):0.068979754):0.003679185):0.00223666):0.002564043):0.005297784,10:0.014419368):0.001173341,11:0.01880705):0.008441598):0.001097452,(((12:0.017328093,15:0.018194351):0.006413666,(19:0.01942274379,18:0.0196974746):0.00482481):0.0006130656,13:0.009533579):0.001511157):0.0005983193,14:0.027141896):0.0002931696,17:0.0178532288);
tree gen.44 = [&U] (17:0.018924928,((((((((((5:0.01345542,((1:0.03509804,2:0.01862542):0.0111153,3:0.04930869):0.060940333):0.00495699,6:0.02232634):0.003149251,4:0.03325211):0.0032565,(8:0.0284150533,(7:0.010208626,9:0.0102508072):0.0008811273):0.02686321):0.004292688,10:0.01948347):0.001362465,11:0.01496301):0.01040731,(15:0.0175077761,12:0.010202993):0.006503097):0.0003804674,16:0.02580624):0.0001110636,((18:0.0207541718,19:0.02534420802):0.004441446,13:0.01236236):0.002134095):0.001826822,14:0.028369243):6.502307e-05);
tree gen.45 = [&U] ((15:0.015909668,12:0.009541901):0.009646383,(((13:0.01401938,(18:0.019991552,19:0.02377880063):0.004181635):0.000956768,((14:0.035774953,17:0.01515410278):0.0006191465,16:0.02179465):0.0006516245):0.0009832791,(11:0.01262264,(((4:0.02652302,((((1:0.03717796,2:0.02005511):0.01120105,3:0.0509614):0.058850033,5:0.01004297):0.006608179,6:0.02032683):0.00598214):0.001566294,((9:0.0089132497,7:0.010954171):0.002967015,8:0.0270197887):0.02710433):0.001786479,10:0.019039914):0.001053922):0.006310893):0.002362819);
tree gen.46 = [&U] ((15:0.016643457,12:0.01137504):0.0100009277,((13:0.01410636,(19:0.02200170722,18:0.0187050372):0.004504508):0.0003323615,(((14:0.032334847,(11:0.01960903,(((4:0.03501531,((((1:0.02594144,2:0.02228893):0.01120973,3:0.05348781):0.067548674,5:0.01915857):0.004821548,6:0.01739201):0.003311817):0.001488217,((9:0.007768058,7:0.013272478):0.00145916,8:0.027092099):0.02610284):0.0009267766,10:0.020759078):0.003496623):0.008957973):5.631898e-05,17:0.0173060469):0.0009571739,16:0.02208139):0.001623634):0.002073071);
tree gen.47 = [&U] (((15:0.0195962909,12:0.0133017813):0.007510382,((14:0.033168229,17:0.0147594802):0.0004821071,((18:0.0220558364,19:0.0227939144):0.004630609,13:0.009989689):0.001263269):0.0006388073):2.462151e-05,(((((((5:0.01409826,((1:0.03091973,2:0.01758059):0.01064541,3:0.05343773):0.057320496):0.004228379,6:0.01945321):0.00430396,4:0.03095059):0.003200003,((9:0.010413656,7:0.006583833):0.0004706062,8:0.0234105046):0.03432986):0.00261336,10:0.02053611):0.002087304,11:0.02074294):0.007235241,16:0.01896867):0.0001048395);
tree gen.48 = [&U] (((16:0.02204813,(14:0.0380188027,17:0.02450814396):0.001456874):0.0001598757,(((((4:0.02764926,(6:0.01949796,(5:0.01852673,(3:0.0495762,(2:0.0254964,1:0.03182338):0.008506331):0.065982477):0.006242902):0.002505761):0.004403617,(8:0.0245348557,(9:0.0118461953,7:0.0110906602):0.001144439):0.0252052):0.003306844,10:0.017080078):0.00250113,11:0.01666692):0.006256101,(13:0.01232612,(19:0.01946739418,18:0.0223880106):0.003775118):0.0003122849):0.0008878841):0.001244102,(15:0.021002415,12:0.01262317):0.0072529671);
tree gen.49 = [&U] ((12:0.0132604059,15:0.016389107):0.00436181,(16:0.02139419,(((13:0.01269623,(19:0.0205233351,18:0.02379379725):0.004000211):0.002184688,(14:0.033901919,17:0.0200298655):0.001070312):0.0005143023,(11:0.01839209,(((8:0.02715875348,(9:0.01371610657,7:0.011966071):0.001931672):0.02859508,((6:0.02790873,(5:0.01777164,(3:0.05370176,(2:0.01831934,1:0.03892011):0.01146305):0.066082279):0.0005650958):0.00256031,4:0.02781738):0.0004012517):0.001902863,10:0.022171696):0.00271318):0.007727788):2.534362e-05):0.001267248);
tree gen.50 = [&U] ((18:0.0161786197,19:0.0187491461):0.003841575,(((12:0.015574339,15:0.0209005386):0.003844173,(14:0.0254356341,17:0.013211828):0.0004121766):0.0005114497,((13:0.01192847,((((4:0.02833882,((((1:0.02824841,2:0.01877172):0.009916779,3:0.04301953):0.060463939,5:0.01219433):0.002464625,6:0.02259492):0.001541922):0.003246926,((9:0.011680658,7:0.010678247):0.002901222,8:0.0317388485):0.03190489):0.001582038,10:0.020530158):0.00229685,11:0.0177631):0.00885643):0.0004593172,16:0.01799514):0.0002557913):0.001024318);
tree gen.51 = [&U] (((11:0.01511236,(((8:0.0261668359,(9:0.010332137,7:0.008966361):0.001676516):0.03255053,((6:0.01793202,((3:0.05109132,(2:0.02735005,1:0.02991544):0.008429523):0.05835212,5:0.01443739):0.002356837):0.001766148,4:0.02551758):0.006219044):0.003185157,10:0.0218038):0.001053292):0.01428226,((19:0.03150650387,18:0.01869650891):0.006507784,(16:0.02461865,(13:0.01158201,(17:0.01352569506,14:0.0325357889):0.0004656872):1.243743e-05):0.0001711311):0.002242629):0.0006074685,(12:0.01231755,15:0.0184170027):0.0059441017);
tree gen.52 = [&U] ((12:0.0152998305,15:0.024944317):0.00900037,((14:0.033408785,((18:0.0209003284,19:0.0186355689):0.003538134,13:0.0106586):0.0004359493):0.0001250665,((((((4:0.03039307,((((1:0.02842075,2:0.02006381):0.01023788,3:0.05684772):0.072486977,5:0.0155322):0.006973684,6:0.0187684):0.002717367):0.00426807,((9:0.011772785,7:0.01085932):0.002527714,8:0.0263607976):0.02276079):0.004279989,10:0.02415654):0.001062357,11:0.01911989):0.009974184,16:0.02243974):0.0003263743,17:0.013196227):0.0003111237):0.000196142);
tree gen.53 = [&U] ((14:0.033408391,17:0.0230782186):0.0001140912,(((12:0.013656865,15:0.016935576):0.004666322,(13:0.0156001,(19:0.02516250295,18:0.0217614938):0.004073863):0.0004970581):0.0001365177,(16:0.02058743,(11:0.01446658,(((4:0.03044839,(6:0.02938439,((3:0.05025334,(2:0.02096857,1:0.0264175):0.01161571):0.0641841,5:0.01226951):0.003018724):0.004306624):0.002200986,(8:0.028693121,(9:0.0119189693,7:0.00663577):0.003477526):0.03157488):0.002310073,10:0.015746756):0.0007292676):0.007742532):0.0009783835):0.001339264);
tree gen.54 = [&U] ((15:0.02046804,12:0.0096578132):0.004232047,((13:0.01259315,(19:0.0239617512,18:0.0167956889):0.005882352):0.000119793,((14:0.037542828,17:0.01495030103):0.0003678331,(16:0.02316319,(11:0.01928105,(((4:0.02871787,(6:0.02328589,((3:0.04594078,(2:0.01780515,1:0.03041156):0.004919025):0.075055989,5:0.01310659):0.001930806):0.003814439):0.002229557,(8:0.02664614603,(9:0.0109273663,7:0.009283204):0.002564919):0.02873743):0.004089088,10:0.023439798):0.0004260334):0.00900296):0.0006464781):0.0004573526):0.002134255);
tree gen.55 = [&U] ((14:0.039697419,((16:0.01907072,((15:0.017054755,12:0.009690959):0.0059407278,(11:0.01848246,(((4:0.02614247,(6:0.02125854,((3:0.04635506,(2:0.01571218,1:0.02846613):0.009278673):0.055993789,5:0.01534154):0.002673004):0.004423051):0.008260645,(8:0.0267499064,(9:0.0107291618,7:0.011049569):0.0007802055):0.02974373):0.005730154,10:0.0185859):0.001261291):0.007442238):9.084085e-05):0.0005453685,17:0.0173494799):0.0006878336):0.001134451,(13:0.01246502,(19:0.0229237515,18:0.019895754):0.001700513):0.0006062315);
tree gen.56 = [&U] (((13:0.01365973,(18:0.0199053225,19:0.01777884216):0.003689182):0.0009201804,((17:0.017008783,14:0.0358163343):0.0002494535,((11:0.01723059,(((4:0.03010059,(6:0.02471771,((3:0.05242372,(2:0.0228135,1:0.03001217):0.0107269):0.058173261,5:0.0140886):0.00480729):0.001906925):0.001213832,(8:0.0288947738,(9:0.014350866,7:0.0071338544):0.002712282):0.02390112):0.003608214,10:0.020508099):0.002249965):0.01247469,16:0.01736771):0.0004664927):0.0001902545):0.001530099,(15:0.015624898,12:0.01070956576):0.004853157);
tree gen.57 = [&U] ((13:0.008070265,(18:0.0189750799,19:0.0205691765):0.002821992):0.0004897412,((14:0.0369465834,17:0.0156124805):0.000778488,(((11:0.01824939,(((4:0.02740393,(6:0.02223201,((3:0.05349422,(2:0.02330611,1:0.03176488):0.008877372):0.072138413,5:0.01728627):0.003995246):0.006422883):0.002456294,((7:0.0136397058,9:0.0094197132):0.002395969,8:0.031186718):0.045081):0.00322744,10:0.012977341):0.001376717):0.00810685,(12:0.009304909,15:0.014806891):0.0058042024):0.0009596282,16:0.02267898):0.003559828):0.0009415277);
tree gen.58 = [&U] ((((((11:0.0165024,((((7:0.011197512,9:0.0101537):0.001816051,8:0.0316742628):0.0269235,(4:0.0239191,(6:0.02098862,((3:0.05480872,(2:0.02354072,1:0.02998284):0.007548881):0.053424936,5:0.01771105):0.003834469):0.00168058):0.00336179):0.00394019,10:0.018213244):0.003808901):0.008317668,16:0.02270935):0.0005481074,(15:0.016295549,12:0.0125631896):0.00618842):0.0005861784,(17:0.0161409552,14:0.030014055):0.001255218):0.001225462,13:0.01578051):0.0002473306,(18:0.0258677852,19:0.0191379682):0.005716062);
tree gen.59 = [&U] ((((17:0.0171067815,((12:0.0096714702,15:0.0185171177):0.007142538,14:0.035009069):0.0005382219):0.0009639117,((((((((1:0.0350109,2:0.01788445):0.01141296,3:0.03939213):0.0603758765,5:0.01192202):0.003321801,6:0.0212629):0.002641542,4:0.02890478):0.002265413,((9:0.0131806647,7:0.0098026769):0.002624648,8:0.0271338547):0.02674885):0.00385754,10:0.018867504):0.001702298,11:0.01568892):0.008356953):0.0001124193,(13:0.01249252,(18:0.0204565718,19:0.02621765838):0.006508145):0.0004502915):0.0008998936,16:0.02068886);
tree gen.60 = [&U] ((18:0.0230565653,19:0.0256469424):0.004317611,((16:0.030077285,(12:0.01621081922,15:0.0185253343):0.004155336):0.00127731,((13:0.01597185,(11:0.01900063,(((4:0.03197828,(6:0.02674403,(((1:0.02158267,2:0.0267096):0.008787905,3:0.04369461):0.060682688,5:0.01354368):0.004544556):0.003831244):0.003173258,(8:0.0280165323,(7:0.009193823,9:0.00766414684):0.001345833):0.03196337):0.003524731,10:0.017859716):0.003919075):0.008911983):0.000477499,(17:0.01599294,14:0.0297924118):0.0003896091):0.0004478506):0.0009438491);
tree gen.61 = [&U] ((11:0.01713898,(10:0.013133571,(((9:0.0154077378,7:0.009112585):0.0008221689,8:0.02943807078):0.02834028,(4:0.03014807,((((1:0.03846253,2:0.01892446):0.01056736,3:0.05509191):0.065139296,5:0.0117758):0.003341782,6:0.0163814):0.005554803):0.0023345):0.002232047):0.003273271):0.006626727,((12:0.012234909,15:0.01967145):0.005157289,(16:0.02115456,((13:0.01396974,(18:0.019077859,19:0.0221004587):0.004001445):0.001322358,(14:0.03600463,17:0.0182161665):0.001755532):0.001167419):0.0001137366):0.000199737);
tree gen.62 = [&U] (14:0.0271019204,(((13:0.0185786,(19:0.0185343947,18:0.01775071048):0.003428012):0.001021894,(((12:0.01597398887,15:0.0206440625):0.00437353,((10:0.020867733,((4:0.03476641,((7:0.0089481012,9:0.0105289):0.001800051,8:0.0282566762):0.02854608):0.002237395,(6:0.02796431,((3:0.05098055,(2:0.02241262,1:0.03392382):0.009953065):0.056613794,5:0.009221511):0.004808632):0.004054938):0.002939206):0.00168464,11:0.01866339):0.008663116):8.131837e-05,16:0.02330699):0.000273537):0.001952172,17:0.0094604365):0.0005608464);
tree gen.63 = [&U] ((12:0.01380658,15:0.0197885449):0.007357384,(((((((9:0.010902683,7:0.01111907):0.001819592,8:0.0273487633):0.04167914,(4:0.03318601,((((1:0.03356108,2:0.01767041):0.009342082,3:0.05034391):0.054444208,5:0.01883667):0.005808464,6:0.02599788):0.003550866):0.003184419):0.001168003,10:0.017081141):0.003248754,11:0.02302651):0.008420039,(17:0.014038292,(((19:0.0243537029,18:0.0190091586):0.003933226,13:0.01525551):0.002232249,16:0.01873688):0.00122388):0.0006324884):8.341847e-05,14:0.0381343338):0.001796171);
tree gen.64 = [&U] ((15:0.014270389,12:0.0126998798):0.006054289,(((((((((1:0.02616278,2:0.02120845):0.01176833,3:0.05423168):0.066996127,5:0.01385122):0.005077618,6:0.02260524):0.002052493,(4:0.03159745,(9:0.0082476135,(8:0.03008635324,7:0.008879459):0.0006476243):0.0327523):0.003125732):0.00503686,10:0.023255833):0.002307999,11:0.01647444):0.008216688,(((19:0.0172442037,18:0.0241529069):0.003053092,13:0.01484407):0.001703866,16:0.02806234):0.0002211252):0.001201385,(14:0.033691418,17:0.01902511345):0.0005591588):0.00128382);
tree gen.65 = [&U] (((19:0.02864438729,18:0.0163075006):0.003973019,13:0.01421182):0.0008877139,((16:0.02238134,((((4:0.03053819,((((1:0.03076856,2:0.01394909):0.009613125,3:0.04746071):0.068303665,5:0.01432423):0.003750335,6:0.02340487):0.002146692):0.003311371,(8:0.033242316,(7:0.014141203,9:0.0125552136):0.001416048):0.02933841):0.004163198,10:0.021019688):0.001932112,11:0.01527826):0.007474683):0.0002976331,((14:0.032399591,17:0.0152915424):0.001057775,(15:0.020831681,12:0.0120120711):0.004655403):6.217943e-05):0.002218485);
tree gen.66 = [&U] ((12:0.0132898813,15:0.019791117):0.00467068,(((10:0.022463309,((4:0.03083227,((5:0.01995727,((1:0.03099397,2:0.02181714):0.00852812,3:0.04881977):0.078861361):0.003170366,6:0.02103869):0.004959065):0.00241621,(8:0.0254712882,(7:0.014351121,9:0.00987380277):0.004307933):0.02744647):0.003818072):0.002664254,11:0.02333556):0.01124485,((((18:0.019637073,19:0.02996299831):0.003429275,13:0.01461878):0.00179265,(17:0.0152480798,14:0.0373116627):0.00106117):0.001208704,16:0.02174011):0.0002012968):0.0002615773);
tree gen.67 = [&U] (((13:0.01404069,(19:0.02546680129,18:0.02192699939):0.007189899):0.001023953,((((10:0.022147628,((4:0.03818151,((5:0.01482075,((1:0.03273557,2:0.01905599):0.0113771,3:0.0460002):0.070145747):0.001728915,6:0.02081789):0.001953078):0.002879645,(8:0.0269284838,(7:0.009063764,9:0.0107113543):0.003590919):0.02215974):0.001666141):0.001833466,11:0.02523303):0.00771849,16:0.02826008):0.000573785,(12:0.0093615998,15:0.0227500713):0.007549591):0.000707815):0.0006816607,(17:0.014998512,14:0.0363913525):0.0001794954);
tree gen.68 = [&U] (((((11:0.01451172,(10:0.019755576,((((5:0.01708641,((1:0.03106655,2:0.02013157):0.005758074,3:0.04618555):0.074475942):0.001554011,6:0.02778427):0.001597602,4:0.02745274):0.002933255,((9:0.00936871,7:0.012614973):0.002174412,8:0.034722124):0.02431596):0.003913362):0.000858776):0.005011093,(16:0.02384272,(13:0.009501231,(18:0.020438433,19:0.02438347698):0.003438141):0.000670375):0.0001440933):0.001136557,17:0.01508036193):0.002906111,14:0.0307129483):0.002036504,(12:0.01238884,15:0.015157437):0.0062296019);
tree gen.69 = [&U] ((14:0.039282124,((11:0.023476,(((4:0.02836368,((5:0.01198558,((1:0.03319021,2:0.02361786):0.008098344,3:0.04734153):0.065290238):0.004241763,6:0.01552032):0.00214586):0.001035586,(8:0.0305253744,(9:0.01198182115,7:0.007887786):0.001209218):0.025869):0.002621269,10:0.012962048):0.0008678883):0.01111264,(((15:0.0153509235,12:0.009624542):0.006215755,16:0.01609718):0.0001960011,(13:0.01257044,(19:0.0140091921,18:0.0188877351):0.006297509):0.0001817375):0.0001962291):0.0003467971):8.731751e-05,17:0.017865262);
tree gen.70 = [&U] (((15:0.018651371,12:0.0149067834):0.003941042,(13:0.01488657,(18:0.0149806539,19:0.02242914418):0.003498917):0.0008054244):0.0009603549,((((10:0.014770278,(((6:0.02448058,(5:0.01750618,(3:0.05632164,(2:0.02083768,1:0.02472037):0.01126581):0.071092177):0.003915918):0.003662707,4:0.03453413):0.001669874,(8:0.02787810495,(7:0.009748154,9:0.0107354435):0.001155539):0.03017041):0.0007617013):0.00431853,11:0.01476399):0.01139249,16:0.02467554):0.0008198197,(17:0.020660877,14:0.035996608):0.0001416396):0.0004921778);
tree gen.71 = [&U] ((18:0.0180416874,19:0.0210496578):0.004042018,((14:0.031417094,((((10:0.017161625,((8:0.025648264,(7:0.012291341,9:0.0107657327):0.002203736):0.02831723,(4:0.03066312,(6:0.02702332,(5:0.01553901,(3:0.05376026,(2:0.01931817,1:0.03136129):0.009650244):0.061608926):0.001866037):0.003572863):0.002834375):0.001484478):0.002489926,11:0.01644534):0.009084124,17:0.0150774154):1.612873e-06,16:0.02043502):0.000182893):0.000186404,(13:0.01310169,(15:0.0127658545,12:0.018303902):0.004130093):4.557262e-05):0.0004432271);
tree gen.72 = [&U] (((16:0.02038162,(11:0.01533678,(((4:0.02975867,((5:0.0117698,((1:0.03451702,2:0.0195337):0.009249456,3:0.04821363):0.063420336):0.005237868,6:0.01961537):0.003311066):0.003465133,(8:0.0328022867,(9:0.010897775,7:0.0096974007):0.002584474):0.02842584):0.004069321,10:0.015512754):0.001079777):0.006724116):0.0001371673,((17:0.014852423,14:0.035112526):0.0002608412,(13:0.01184908,(19:0.0244327342,18:0.0193972364):0.00539035):0.0008637222):0.0006774837):0.000537427,(12:0.012737539,15:0.020928474):0.007305517);
tree gen.73 = [&U] (17:0.0191203162,(14:0.0333637887,((16:0.02361164,((13:0.01816591,(18:0.0200568187,19:0.0184420068):0.006435802):3.760233e-05,(12:0.0181077799,15:0.025426531):0.006441324):0.001449475):0.0003439183,(11:0.02293496,(10:0.019868291,((4:0.03282914,((5:0.01716745,((1:0.03618567,2:0.01865603):0.01217335,3:0.04991867):0.065774792):0.005757217,6:0.0230726):0.002796956):0.002489346,(8:0.031286046,(9:0.0097266492,7:0.010070315):0.001518193):0.02637817):0.003945133):0.001458624):0.01247345):0.0004860814):0.0002558751);
tree gen.74 = [&U] (((19:0.02148438802,18:0.0146358487):0.003354867,((17:0.016775723,14:0.034591669):0.0004852034,(16:0.02812195,(((((4:0.03190878,(6:0.01640228,(((1:0.02539092,2:0.01575963):0.00705334,3:0.05385659):0.06128523,5:0.01082164):0.001741277):0.003134312):0.002724014,((9:0.0084188212,7:0.006902691):0.001439781,8:0.0350298189):0.02953779):0.004996534,10:0.021344589):0.0008142231,11:0.01907402):0.009931608,(15:0.0167220943,12:0.0145207733):0.0089743):5.189888e-05):0.0002974001):0.003170546):0.0001245765,13:0.01222128);
tree gen.75 = [&U] (((((((4:0.03025101,(6:0.02874495,(((1:0.03558478,2:0.01510469):0.01130177,3:0.05859805):0.06150909,5:0.01181821):0.004793883):0.00245413):0.002479389,((9:0.0098895099,7:0.0097998973):0.001696181,8:0.038435891):0.0334871):0.003378667,10:0.016644238):0.002788041,11:0.01385268):0.01236812,16:0.01736276):0.000178659,((17:0.021562163,14:0.027052679):0.0005261923,(13:0.01790692,(19:0.026795802,18:0.0195319461):0.003567232):0.0009114251):0.0003991426):0.001421072,(15:0.016063399,12:0.009377161):0.010078551);
tree gen.76 = [&U] ((16:0.02986075,(((((6:0.01896933,(5:0.01792253,(3:0.05255621,(2:0.02260532,1:0.03708889):0.006317469):0.073899044):0.004546296):0.001597339,4:0.02926963):0.003484183,(8:0.028479822,(7:0.008011774,9:0.01112316455):0.001867214):0.02457949):0.002014588,10:0.014859037):0.003526642,11:0.01417363):0.006280096):6.070741e-05,((13:0.01663334,(18:0.02200720366,19:0.025058901):0.007852235):0.0006711737,((12:0.0138145271,15:0.014052343):0.006471102,(14:0.033186845,17:0.02208134386):0.0004024693):0.0003092893):0.00069647);
tree gen.77 = [&U] ((13:0.01030031,(19:0.0150219657,18:0.0200421685):0.001999929):0.0007682211,(16:0.02064063,((((((9:0.01306549716,7:0.0114729548):0.001973186,8:0.030081995):0.03479019,((6:0.01993122,(((1:0.03154818,2:0.02138104):0.007436504,3:0.04642324):0.062019098,5:0.0193971):0.001039212):0.004092387,4:0.03108565):0.003676426):0.002958361,10:0.018195165):0.0002943759,11:0.01509951):0.009170405,((12:0.014956063,15:0.0135662504):0.005201211,(14:0.0370855314,17:0.0192171962):0.0003348921):0.0003663115):0.0001119688):0.001995183);
tree gen.78 = [&U] ((15:0.018585117,12:0.0119295567):0.006001728,(((((((6:0.02080886,(((1:0.03513799,2:0.02144388):0.01120805,3:0.0488628):0.062870637,5:0.01489291):0.002716072):0.003925856,4:0.03328301):0.001975416,((9:0.0093941858,7:0.00856433):0.002030065,8:0.02749483601):0.0335995):0.002282832,10:0.012436609):0.003062568,11:0.01756178):0.01180437,(14:0.0261397948,17:0.0131491772):0.001001624):0.0002214097,(16:0.02376251,(13:0.01285176,(19:0.02028945349,18:0.018969332):0.003602085):0.002358458):0.001058972):0.0007477585);
tree gen.79 = [&U] ((((13:0.01607924,(19:0.0187075405,18:0.0176922803):0.006010974):0.0007889857,(((((6:0.02267036,(((1:0.0276659,2:0.02112182):0.007517133,3:0.05247676):0.06387516,5:0.01616789):0.006530691):0.002937575,4:0.03574467):0.001493741,((9:0.0082251865,7:0.007112228):0.001612475,8:0.030092632):0.02470435):0.00226285,10:0.017871944):0.001886403,11:0.01567626):0.007360807):0.0005830918,(14:0.029717578,(16:0.02351815,17:0.0157398986):0.0002934058):0.0006481557):0.001306246,(12:0.0099678193,15:0.0169752316):0.009954168);
tree gen.80 = [&U] ((12:0.01317393,15:0.013132602):0.0083111477,(((((4:0.02720982,((((1:0.04016958,2:0.0189219):0.01055114,3:0.05724188):0.061190297,5:0.01359984):0.005604089,6:0.01851499):0.001379992):0.002239129,(8:0.0296940354,(9:0.009594418,7:0.0103312477):0.003221411):0.02858087):0.005147018,10:0.019376627):0.001569841,11:0.01634883):0.009940808,(((13:0.01246667,(19:0.024750209,18:0.0138952272):0.005843878):0.001116589,(14:0.0363101353,17:0.0147800207):0.001147762):0.0008175351,16:0.02151626):0.000182073):0.001184711);
tree gen.81 = [&U] ((16:0.02909749,(((((8:0.023733673,(9:0.0077466454,7:0.0084902181):0.002902082):0.02730724,(4:0.02528758,((((1:0.02685103,2:0.01691192):0.01477679,3:0.05319801):0.065274718,5:0.01589761):0.001297735,6:0.02494295):0.002800693):0.003750661):0.002772222,10:0.017437096):0.001614311,11:0.01540565):0.0066227,((13:0.01302852,(19:0.02358122838,18:0.0135137985):0.004250989):0.0005202945,(17:0.0174400098,14:0.0376627453):0.0001534636):0.0005261212):0.0001638269):0.001373481,(12:0.008241258,15:0.018455271):0.0053367962);
tree gen.82 = [&U] (((16:0.02124331,((17:0.020344943,14:0.02925511962):0.0004863055,(13:0.01159754,(19:0.02708511348,18:0.019301402):0.005628391):0.001161598):0.0003548511):0.0001872564,((((8:0.0276531404,(9:0.0092394387,7:0.0060036175):0.002523566):0.03219822,(4:0.03160705,((((1:0.03727704,2:0.01571501):0.0148869,3:0.05252946):0.069948354,5:0.01376395):0.003123131,6:0.02042965):0.003647179):0.003176412):0.003319274,10:0.018750274):0.001928708,11:0.01876064):0.005979071):0.001794025,(12:0.0085419571,15:0.01705263):0.00717336);
tree gen.83 = [&U] (((((8:0.0312983498,(9:0.013005869,7:0.0055091763):0.001069942):0.0319257,(4:0.03487891,((((1:0.03483196,2:0.02092937):0.01244048,3:0.04242071):0.063371664,5:0.01541511):0.001444816,6:0.02556959):0.004368692):0.003242704):0.001903968,10:0.022378553):0.001720826,11:0.01723539):0.005849166,(16:0.02289152,(((14:0.0329066859,17:0.0117046215):0.0007648992,(15:0.0212959967,12:0.0106604941):0.006319725):0.0003602441,(13:0.0131102,(19:0.0221553446,18:0.0175648598):0.003970202):0.001014312):0.000167021):0.0002819738);
tree gen.84 = [&U] ((13:0.0115532,((14:0.0365694736,(17:0.0132497113,(12:0.0114633861,15:0.021324408):0.006090308):0.0002027433):0.001057898,((11:0.01810337,(10:0.014624378,((4:0.02986309,(6:0.02709326,(((1:0.03613628,2:0.02057179):0.007959185,3:0.05520054):0.06116312,5:0.01183258):0.004220143):0.003400898):0.002712662,(8:0.031648938,(9:0.011134216,7:0.0116596758):0.0006698519):0.02943153):0.004129528):0.002144452):0.007362834,16:0.02118989):0.0006605169):0.0005265182):0.000262001,(19:0.0191910409,18:0.0186159725):0.005913243);
tree gen.85 = [&U] ((13:0.01782572,((12:0.013109615,15:0.015243734):0.006492915,(16:0.01664633,((11:0.01626547,(10:0.017025743,((4:0.02941555,(6:0.0308181,(((1:0.03540305,2:0.02125423):0.006197614,3:0.05536143):0.06127271,5:0.01328264):0.004474998):0.002511187):0.002225352,(8:0.0241166779,(9:0.0141590586,7:0.010428902):0.002712892):0.02759867):0.001923883):0.003008121):0.007595347,(14:0.0315054152,17:0.018708848):0.0003567003):0.0002017728):2.163162e-05):0.001170501):0.0003904531,(19:0.020916734,18:0.0198068381):0.004392131);
tree gen.86 = [&U] (((12:0.0106318383,15:0.014855942):0.005090155,((16:0.02512746,((((4:0.03239496,(6:0.02916163,(((1:0.02623367,2:0.02113075):0.007734136,3:0.05088756):0.059711981,5:0.009673642):0.004324105):0.001417263):0.002167514,(8:0.030849598,(9:0.00968888307,7:0.007929607):0.001537545):0.03496526):0.003031349,10:0.020110727):0.001705982,11:0.0161298):0.007775613):0.0001630612,(17:0.0159018642,14:0.0270898392):0.0002489943):3.06446e-05):0.001272408,((19:0.0203693041,18:0.01708084421):0.003850788,13:0.01311687):0.001480286);
tree gen.87 = [&U] (((19:0.0198433692,18:0.0213111776):0.002711797,13:0.01835996):0.0008145765,(((17:0.013425153,14:0.0349301785):0.001376573,(12:0.012755016,15:0.0107059374):0.003573331):0.0004623458,(16:0.0202681,((((4:0.02786536,(6:0.01841446,(((1:0.03649721,2:0.02029375):0.005587603,3:0.05886349):0.063463566,5:0.01412448):0.004651539):0.003289949):0.002769198,(8:0.0308886612,(9:0.01123948,7:0.008941797):0.002510863):0.03213353):0.005177894,10:0.01585137):0.002291543,11:0.02068896):0.01171324):0.002685274):0.0002971036);
tree gen.88 = [&U] (((16:0.01814623,(13:0.01069447,(19:0.02654407139,18:0.0135838176):0.004011246):0.0005483103):0.0001232737,((14:0.0334707814,17:0.01874395324):0.0003201193,((((8:0.0357724699,(9:0.009432932,7:0.0117943594):0.002030649):0.03211715,(((((1:0.0277686,2:0.02370031):0.007721834,3:0.04757672):0.071095861,5:0.01593179):0.002790187,6:0.02775359):0.002624293,4:0.02744796):0.002048539):0.00293478,10:0.017827367):0.001805513,11:0.01433405):0.007926853):0.0003026282):0.002552673,(15:0.015909039,12:0.01206925):0.0065989987);
tree gen.89 = [&U] ((12:0.0111654,15:0.0212395489):0.0052714521,(((19:0.0330150185,18:0.0201339074):0.005763173,13:0.01335423):0.0007813026,(((17:0.011899017,(11:0.01976905,(((8:0.0258301473,(7:0.008492233,9:0.009973291):0.001125737):0.02807788,(4:0.02676146,(6:0.02143236,(5:0.01386297,(3:0.04815168,(2:0.01881413,1:0.02851646):0.01051142):0.074664682):0.003863926):0.002810512):0.003667995):0.00295856,10:0.01746133):0.002150902):0.009679582):0.0006444758,14:0.037398996):0.0007681115,16:0.01924652):0.0009033056):0.002646531);
tree gen.90 = [&U] ((12:0.007513704,15:0.0201841974):0.0055466774,((((11:0.01814553,(((8:0.0340036408,(9:0.00919682409,7:0.0156164865):0.002770095):0.02921878,((6:0.01794147,(((1:0.0325784,2:0.01817296):0.007425086,3:0.04943672):0.071999291,5:0.01075924):0.001983724):0.00365047,4:0.02345421):0.00140505):0.005778747,10:0.020462):0.0008811591):0.009987551,(13:0.01456032,(19:0.0231794596,18:0.0201111444):0.003179395):0.001802357):0.001004089,(16:0.02288529,17:0.0158631904):4.188858e-06):4.975671e-05,14:0.033030553):0.001101737);
tree gen.91 = [&U] ((12:0.01332189,15:0.0198272696):0.0084449242,((13:0.01419614,(19:0.02317213101,18:0.0178727305):0.00666399):0.0009974289,((14:0.0344746692,17:0.0196731971):0.001896861,(16:0.02292018,(11:0.02019612,(10:0.019637276,((4:0.02997389,(6:0.02471943,(((1:0.03634339,2:0.02362698):0.00820923,3:0.04156904):0.067845306,5:0.01217158):0.003986844):0.005231032):0.005149314,(8:0.02994397886,(9:0.01212555287,7:0.009971305):0.001736493):0.0292072):0.002130852):0.00216474):0.007142137):0.0004371055):0.0002206098):0.001301765);
tree gen.92 = [&U] ((15:0.0182884764,12:0.0134069):0.0052052798,((((11:0.01858637,(10:0.017874059,((4:0.02987791,(8:0.0276174949,(9:0.0077559107,7:0.010477449):0.002867984):0.02622835):0.002735401,(6:0.02062126,(((1:0.03716365,2:0.01991543):0.01290515,3:0.04680141):0.06880065,5:0.01123793):0.002775802):0.002478736):0.004350768):0.00258553):0.008301167,16:0.02129591):0.0005689828,((18:0.0263495251,19:0.0210229146):0.004047877,13:0.01387137):0.0001564121):0.0002359064,(17:0.0172986061,14:0.0360340832):0.0008953712):0.0006453016);
tree gen.93 = [&U] ((17:0.0178361629,(((13:0.01389949,(18:0.0218957716,19:0.0246768483):0.002624518):0.001691163,(((((4:0.0303712,(6:0.02148551,(5:0.01509689,((1:0.03645714,2:0.01887):0.01062872,3:0.0435962):0.063464395):0.002433098):0.002588528):0.004216331,((9:0.0079807755,7:0.006343885):0.001019394,8:0.026542034):0.02646666):0.001357759,10:0.017323056):0.004589488,11:0.01467164):0.01066003,16:0.02458965):0.0008252228):0.0002241933,14:0.0374561109):0.001024196):0.001391282,(12:0.01169902,15:0.014787287):0.0087352034);
tree gen.94 = [&U] (((17:0.0143840228,((((((4:0.03194939,(6:0.02726014,(5:0.0137454,((1:0.03099843,2:0.0223296):0.008457117,3:0.04885976):0.074670009):0.003388406):0.002972384):0.004470263,((9:0.0135203821,7:0.008215986):0.000552943,8:0.033875528):0.02813169):0.002751178,10:0.020677651):0.00189616,11:0.01529877):0.008609355,16:0.01952657):0.0002717683,(13:0.01462175,(18:0.0190956259,19:0.02178648937):0.005981174):0.001905785):6.58299e-05):0.000404998,14:0.033890378):0.003817145,(12:0.00922512,15:0.018483776):0.0074652005);
tree gen.95 = [&U] ((18:0.0189333994,19:0.02297332829):0.003740792,((12:0.0157596282,15:0.0171476943):0.004865541,((16:0.01804553,(13:0.01121259,(11:0.01599845,(((4:0.02774809,(6:0.02658751,(5:0.009175972,(3:0.05497349,(2:0.02101947,1:0.03148833):0.0155283):0.060284029):0.001557321):0.002769203):0.001112349,((9:0.0087968049,7:0.011587462):0.003268766,8:0.0251246504):0.02363461):0.001926508,10:0.021653739):0.005039341):0.01033624):4.354073e-05):0.0006972334,(17:0.023149001,14:0.0405831):0.0007691471):0.0007377801):0.001144329);
tree gen.96 = [&U] ((18:0.0168473049,19:0.02963646798):0.004444147,(13:0.02049795,((14:0.030753809,((15:0.018380995,12:0.0110157472):0.006907583,16:0.02160344):3.578528e-05):0.0001331654,((11:0.0203855,(((4:0.02831661,(6:0.02550087,(5:0.01267871,(3:0.04939341,(2:0.01926102,1:0.02809751):0.01192449):0.061340078):0.005855645):0.002430271):0.002038378,((9:0.0124836255,7:0.010113394):0.003182645,8:0.0268429896):0.02326839):0.004435123,10:0.018175048):0.001777422):0.01254054,17:0.0170972692):0.001264605):0.00165494):0.0009596446);
tree gen.97 = [&U] (17:0.0160240705,(14:0.0448658582,(((13:0.01482816,(18:0.023120682,19:0.0218854117):0.002660517):0.000151351,(11:0.01967528,((((9:0.0141262506,7:0.0068889183):0.001729484,8:0.0384071903):0.02848848,(4:0.03013991,(6:0.0201287,(5:0.01199022,((1:0.03493802,2:0.01977115):0.006216395,3:0.04389082):0.064209653):0.000826582):0.001240892):0.00393304):0.003973072,10:0.022095358):0.001117344):0.01093389):0.001068577,(16:0.02466248,(12:0.0138473466,15:0.0157346011):0.005248476):0.0005015708):0.001109736):0.0001517357);
tree gen.98 = [&U] ((((15:0.0193851426,12:0.01560369):0.008782336,(13:0.01480951,(19:0.0264558914,18:0.0185973227):0.00365354):0.0007470759):0.001205906,((17:0.016020047,14:0.0350957618):0.000232421,16:0.02366408):0.000626408):0.000337739,(((((6:0.02055664,(5:0.01402567,((1:0.03403266,2:0.01614395):0.00845116,3:0.04850711):0.069531723):0.002998848):0.002871327,4:0.03303679):0.00372973,((9:0.007402976,7:0.009788491):0.001320795,8:0.03094079228):0.03065988):0.001774999,10:0.015665021):0.002063265,11:0.02305974):0.01285807);
tree gen.99 = [&U] (14:0.036443564,(17:0.0183349732,((((19:0.0209581233,18:0.0188783717):0.003186347,13:0.01585283):0.0007018002,((12:0.009620974,15:0.021563027):0.006524535,16:0.02029663):0.0001825185):0.0002179039,(((((6:0.02400469,(5:0.0182699,((1:0.03103234,2:0.0169634):0.01246269,3:0.05630166):0.074685764):0.002032607):0.002342069,4:0.02222639):0.00189229,((9:0.0118114828,7:0.011889731):0.002053332,8:0.035567176):0.02571595):0.001436383,10:0.019924471):0.00213423,11:0.01757167):0.009263379):0.0008294319):0.001564);
tree gen.100 = [&U] ((19:0.0216406952,18:0.0214987662):0.004016891,((((17:0.015757284,14:0.035829283):0.0004752752,(12:0.011590159,15:0.0215005785):0.006037902):0.0004165347,((11:0.01017764,(((4:0.03600504,(6:0.01982779,(5:0.01617388,(3:0.04916094,(2:0.01763746,1:0.03583098):0.01315597):0.05015144):0.004804272):0.003059848):0.002397302,((7:0.0085291771,9:0.00878623):0.0008573308,8:0.0313524197):0.02523408):0.002991241,10:0.01727647):0.001774381):0.007544348,16:0.02090287):0.003524909):0.0006226576,13:0.01573606):0.0008472227);
tree gen.101 = [&U] (((((13:0.01546924,(19:0.0219344363,18:0.0176056012):0.003259271):0.0007428994,(17:0.010579023,14:0.031850403):0.0006704421):0.0001902581,(11:0.01543013,(((4:0.03120724,(6:0.01898664,(5:0.01494799,(3:0.05057225,(2:0.02053394,1:0.04102205):0.01048751):0.06077418):0.002846345):0.003527841):0.00247927,((9:0.011881649,7:0.011187133):0.002263139,8:0.031199393):0.02982449):0.001556297,10:0.020234356):0.002710464):0.009189571):0.0009944367,16:0.02021397):2.465672e-05,(12:0.0131015649,15:0.025446626):0.007127178);
tree gen.102 = [&U] ((17:0.018043113,(16:0.02811523,(((13:0.01320653,(12:0.016948868,15:0.016968126):0.006550491):4.022465e-06,(19:0.0256870098,18:0.0146561216):0.004418722):0.0007142945,(11:0.0170053,(((4:0.0356887,(6:0.02157675,(5:0.01194683,(3:0.05776932,(2:0.02346244,1:0.03056658):0.01394356):0.075846714):0.004727346):0.003212528):0.003559771,((9:0.0095949614,7:0.008423455):0.001125611,8:0.033005993):0.03313389):0.003393462,10:0.026361585):0.003975956):0.0121018):0.0006575127):3.844208e-05):4.159055e-05,14:0.03109611);
tree gen.103 = [&U] ((13:0.01345669,(((16:0.02184185,(17:0.0140343613,14:0.028161348):0.0007809325):3.075162e-05,((((4:0.03305468,(6:0.02745182,(5:0.0146621,(3:0.0561011,(2:0.01780658,1:0.03259654):0.01124546):0.07103083):0.0007926042):0.002417331):0.00520231,((9:0.012835943,7:0.0095565674):0.002975626,8:0.02924480927):0.03456356):0.004453195,10:0.017986051):0.001148526,11:0.01942734):0.00845432):0.001059211,(12:0.0103450484,15:0.0208566545):0.00585827):0.0003376095):0.0001608532,(19:0.02084815056,18:0.0225706766):0.004342569);
tree gen.104 = [&U] ((19:0.02162258756,18:0.0199211614):0.003021902,((((17:0.0141060335,14:0.031056076):0.001204557,(15:0.0210289386,12:0.0117865053):0.007209664):6.689551e-05,13:0.01846531):0.0001692173,((11:0.0156035,(((4:0.03020732,(6:0.02328548,(5:0.01234995,(3:0.05384186,(2:0.01293768,1:0.03024744):0.01171633):0.064577344):0.001477652):0.003726607):0.002297952,((9:0.009959178,7:0.0110704101):0.002250636,8:0.0331052791):0.02524533):0.002889096,10:0.019367467):0.002350147):0.008837118,16:0.01642674):8.973621e-05):0.0003687594);
tree gen.105 = [&U] (((11:0.0151779,(((4:0.0288349,(6:0.01769419,(5:0.01370198,(3:0.04799097,(2:0.0241436,1:0.02857176):0.007385388):0.074540172):0.003753339):0.001771709):0.006024313,((9:0.0092739955,7:0.009981373):0.002627524,8:0.028532388):0.03161947):0.00194304,10:0.015636298):0.003757598):0.009698264,16:0.02664789):0.0001414161,(14:0.031831098,(17:0.0107552315,(((19:0.0232318148,18:0.01479233235):0.004801108,13:0.01431302):0.0002341915,(15:0.014192629,12:0.011825958):0.002768023):0.000306672):0.0002989311):0.0001701003);
tree gen.106 = [&U] (16:0.01616738,(((15:0.0199580327,12:0.0110469041):0.004468288,(14:0.0422853404,(17:0.0173546538,((19:0.0219255596,18:0.0195767737):0.00415152,13:0.01194274):0.00132464):6.694133e-05):0.0005623857):0.0006366032,((((8:0.03930684,(9:0.010139982,7:0.010098805):0.003175628):0.03555655,((6:0.02283747,((3:0.04849344,(2:0.01979236,1:0.03094033):0.009237084):0.062730039,5:0.01423666):0.001052199):0.002646449,4:0.03256619):0.004956663):0.005850557,10:0.018983908):0.001033828,11:0.01547699):0.006229705):0.0007736208);
tree gen.107 = [&U] ((((19:0.01637692328,18:0.0168447068):0.004875186,13:0.009015971):0.0005914786,(((11:0.01289853,((((9:0.01284955679,7:0.012596811):0.000806514,8:0.028147173):0.02728644,(4:0.02852113,((((1:0.03122293,2:0.02197907):0.01016355,3:0.03717002):0.057149941,5:0.01453372):0.005521977,6:0.02676922):0.001844042):0.003159175):0.00171462,10:0.019425335):0.002599418):0.008641226,(17:0.012320286,14:0.0366152408):0.0008131665):5.969672e-05,16:0.03277244):0.0004929728):0.003020365,(12:0.01356565,15:0.0211168088):0.0068357072);
tree gen.108 = [&U] ((12:0.009963669,15:0.02612098055):0.007392474,((14:0.0311737431,(11:0.0228027,(((4:0.02960743,((((1:0.03634473,2:0.02064302):0.003302063,3:0.06529398):0.066047709,5:0.01165758):0.005491713,6:0.01829056):0.003330175):0.003616548,((9:0.0067042579,7:0.010248495):0.0019556,8:0.036420874):0.03368786):0.004041473,10:0.023239942):0.002729139):0.01068577):0.0002560563,((16:0.02433296,(13:0.01852174,(19:0.0259088207,18:0.0224802257):0.004291946):0.0004208433):1.053738e-05,17:0.01077989194):0.0001734887):0.002023194);
tree gen.109 = [&U] (17:0.0160864746,((((14:0.0394646027,((19:0.0231241423,18:0.01800068):0.00425282,13:0.01891686):0.0003808541):0.0001110629,(((((9:0.0123195835,7:0.010241677):0.002054009,8:0.02958380091):0.0267749,(4:0.03061547,(6:0.02456256,((3:0.05048095,(2:0.01865881,1:0.02969337):0.01367541):0.053950954,5:0.01417343):0.003097139):0.004700621):0.003242308):0.002145063,10:0.018076114):0.004210659,11:0.01484174):0.005560153):0.0001160921,16:0.02549658):4.114304e-05,(12:0.012386392,15:0.021349348):0.004859235):3.294854e-05);
tree gen.110 = [&U] (16:0.02473654,((11:0.0156536,((((9:0.010302989,7:0.010993168):0.002563907,8:0.020473235):0.03700366,(4:0.03945653,(6:0.03041487,((3:0.05933485,(2:0.02223202,1:0.03856568):0.0112848):0.059473817,5:0.01591347):0.007598333):0.001817432):0.002955821):0.003792078,10:0.017237788):0.002219793):0.006768949,(((17:0.0145854482,14:0.033678158):0.001054889,(15:0.0166279204,12:0.0136642467):0.005353492):9.079138e-05,(13:0.0148745,(19:0.0213258164,18:0.0267430368):0.005508874):0.0004612366):0.00033806):0.0001095946);
tree gen.111 = [&U] ((((10:0.017269881,((8:0.02589608728,(9:0.0077698775,7:0.011368126):0.001041899):0.02124168,(4:0.02674789,(6:0.02181507,((3:0.04536301,(2:0.01626098,1:0.02712648):0.01512842):0.071249389,5:0.01373081):0.002418808):0.002108084):0.002528468):0.0016435):0.002102945,11:0.01724959):0.008098653,16:0.02047809):0.001395156,(((12:0.01311818154,15:0.0141746666):0.007518175,(13:0.01040685,(18:0.0139492859,19:0.02231054515):0.006220191):0.001459796):7.216077e-05,(14:0.030612754,17:0.0220419754):0.000515286):0.0002169879);
tree gen.112 = [&U] ((18:0.0183754386,19:0.01504690927):0.002765284,(13:0.01383472,(((16:0.02385064,((10:0.02131094,((8:0.032546218,(9:0.01196501629,7:0.008836783):0.001077913):0.03093505,(4:0.03720453,(6:0.0285639,((3:0.05071637,(2:0.01589529,1:0.03308031):0.01224211):0.069445177,5:0.01821162):0.004497054):0.004053528):0.002053955):0.002509915):0.002382176,11:0.01627885):0.008033443):0.0003904708,(15:0.0204931939,12:0.013251603):0.008503735):0.0005090957,(14:0.0329084585,17:0.014045335):0.0008044455):0.0001708295):0.0006561454);
tree gen.113 = [&U] (((14:0.0331445001,(17:0.012834319,(13:0.01488184,(18:0.0184462086,19:0.01894590101):0.002435629):0.0006478674):0.0004336237):0.0004745608,((11:0.01863307,(10:0.016360561,((8:0.034535734,(9:0.010245186,7:0.0122469847):0.002752861):0.02274043,(4:0.02542921,(6:0.01837672,((3:0.0478563,(2:0.01936841,1:0.02939148):0.007327081):0.0578149202,5:0.01311163):0.004725617):0.002216879):0.003595652):0.006102408):0.0009454445):0.008383114,16:0.01891924):0.0007982345):0.0009594464,(12:0.01721328,15:0.020336832):0.005131062);
tree gen.114 = [&U] (((14:0.039499666,17:0.0190773135):0.0007321235,((13:0.01643689,(15:0.0224627584,12:0.014142576):0.007266926):6.557288e-05,(16:0.02194716,((((4:0.04017086,(6:0.02777937,(((1:0.02949199,2:0.02586201):0.0109772,3:0.04523597):0.065607401,5:0.01585098):0.003971907):0.002182545):0.003980388,((7:0.00746475586,9:0.010261325):0.001059253,8:0.0317139451):0.0315755):0.001182293,10:0.017919072):0.0009317752,11:0.02020072):0.009398292):0.002637246):0.0001009156):0.0001691363,(19:0.0202322179,18:0.0169316013):0.005503056);
tree gen.115 = [&U] (((17:0.021037044,14:0.030525353):0.0005599878,((((15:0.0211014996,12:0.01862747726):0.005907097,13:0.01462457):0.0003680631,(18:0.01842541424,19:0.0208201681):0.004988859):0.0005006295,((((4:0.02385464,(6:0.01936483,(5:0.01744867,((1:0.03215891,2:0.0222197):0.01118504,3:0.05252597):0.066808507):0.002575094):0.002742606):0.002304332,(8:0.036222472,(7:0.00922195,9:0.010030037):0.000787519):0.0257754):0.002714032,10:0.018088804):0.002723673,11:0.01689105):0.009006487):0.0007735378):1.235979e-05,16:0.02074273);
tree gen.116 = [&U] ((((13:0.01485899,(19:0.02400524834,18:0.020075661):0.003494331):0.0005865804,(14:0.033439608,17:0.017769027):0.002081083):6.554905e-05,(12:0.0101390661,15:0.016850562):0.007329505):0.000185313,(16:0.02214261,((((4:0.02719298,(6:0.02147204,(((1:0.02355625,2:0.01675533):0.01071137,3:0.05520937):0.06500954,5:0.01377067):0.003681228):0.001995348):0.003895455,((7:0.011726527,9:0.01247229245):0.001976035,8:0.0332929472):0.02816625):0.001374536,10:0.014636572):0.00165254,11:0.0145919):0.008994961):0.001956608);
tree gen.117 = [&U] ((11:0.01577268,(((4:0.02608191,((7:0.010226224,9:0.0114073148):0.001065141,8:0.0320393946):0.02439575):0.002270811,(6:0.01899705,(((1:0.02910366,2:0.02362931):0.00369352,3:0.0529536):0.073334651,5:0.01416244):0.003014818):0.005903495):0.003055454,10:0.02311022):0.004331642):0.0108358,((16:0.01968262,(17:0.0187016247,14:0.04471457):0.0001154791):0.0009760053,((13:0.01418016,(19:0.02217737124,18:0.0209039703):0.00577317):0.0007621583,(12:0.0151649425,15:0.020521346):0.005253369783):0.001124956):0.0003028838);
tree gen.118 = [&U] ((13:0.01484901,(18:0.0139120252,19:0.0232669315):0.004124554):0.0004772103,((12:0.012580404,15:0.016897139):0.005871556,((17:0.0156594988,14:0.026731184):0.0005146633,(16:0.02869061,(((((7:0.012100529,9:0.009785971):0.001412506,8:0.02786565):0.03237673,(4:0.0324034,(6:0.02187215,(5:0.01376276,((1:0.02716703,2:0.03198368):0.008607025,3:0.04336117):0.067939982):0.003278408):0.002048661):0.00308553):0.002966981,10:0.017268475):0.003752595,11:0.01557202):0.009772257):0.0006369615):2.761493e-05):0.0005723712);
tree gen.119 = [&U] ((((((((6:0.03100698,(5:0.01466957,((1:0.02715762,2:0.02083844):0.008934898,3:0.04755135):0.069634879):0.003508481):0.003146831,4:0.03264534):0.00396989,((7:0.01069689366,9:0.01157107854):0.0014229,8:0.0316375651):0.03029322):0.003537279,10:0.020510078):0.001680716,11:0.01292142):0.01174473,((14:0.0349691432,17:0.0156963583):0.001236782,16:0.01942043):7.296924e-05):0.0001176576,(12:0.0095896556,15:0.017953566):0.003944921):0.001404663,(13:0.01328133,(18:0.0171620941,19:0.01806637407):0.005497998):0.0003629403);
tree gen.120 = [&U] (((((4:0.0254083,(8:0.029985395,(9:0.0127197768,7:0.0149538021):0.002910284):0.02648247):0.002098945,((((1:0.02448304,2:0.02045969):0.004492436,3:0.05548696):0.072387121,5:0.01078607):0.004315559,6:0.01993995):0.004360477):0.004118101,10:0.019159726):0.001086133,11:0.01879242):0.008422143,(16:0.02527323,((12:0.01254038,15:0.0191515453):0.0060336197,(14:0.0272029014,((13:0.02079536,(18:0.0246064906,19:0.027501782):0.002862189):0.001339003,17:0.0189698796):2.32247e-05):0.0003026569):0.0002004766):0.0007952021);
tree gen.121 = [&U] ((15:0.0185240937,12:0.0127061209):0.006963852,((17:0.01352175013,14:0.037939115):0.0005672384,(((18:0.01825057611,19:0.02864311962):0.005778003,13:0.01445809):0.001287325,(16:0.02081333,((((4:0.02958893,(8:0.0260090414,(9:0.0102174668,7:0.008348656):0.001798254):0.02533749):0.003295254,((((1:0.02873273,2:0.02211253):0.01092148,3:0.04939387):0.072344102,5:0.01232617):0.00252988,6:0.02399188):0.003480692):0.004962881,10:0.020671325):0.001826871,11:0.01481172):0.01158083):0.0002865085):0.0002621555):0.0002037191);
tree gen.122 = [&U] ((19:0.0235977133,18:0.01785381906):0.002274749,((13:0.01360687,(16:0.02046181,((17:0.0154258206,(12:0.0144219057,15:0.0151864189):0.005926675):0.0002142431,14:0.030167978):0.0002236724):7.560564e-05):0.0005176268,((10:0.017017108,11:0.01725867):0.0001634864,((4:0.02924847,(6:0.0242319,((3:0.04847815,(2:0.02538433,1:0.03318807):0.007521481):0.069390633,5:0.01552278):0.003165051):0.006495418):0.00198737,(8:0.028692971,(9:0.01358632964,7:0.012520187):0.002068132):0.02949455):0.00417018):0.01187631):0.000567726);
tree gen.123 = [&U] ((17:0.0140735352,((12:0.01359741114,15:0.018811565):0.006283037,((16:0.01897751,((((4:0.03415214,((((1:0.02720834,2:0.02262625):0.01042915,3:0.04598792):0.072933595,5:0.01388943):0.003254458,6:0.02460519):0.005240392):0.005803679,(8:0.02944791391,(9:0.0135842552,7:0.010214725):0.003093524):0.0283355):0.003774799,10:0.020727654):0.001236478,11:0.01631006):0.009600746):0.0004555778,((18:0.0194853155,19:0.01601568198):0.002865909,13:0.01590818):0.0006077735):0.0002007628):0.001040858):0.0001792551,14:0.0315740692);
tree gen.124 = [&U] (((12:0.013951219,15:0.017661222):0.007004297,(16:0.02367153,((14:0.029756276,17:0.020620978):0.001298056,((((4:0.0335934,((((1:0.02647217,2:0.02055546):0.01426976,3:0.0527964):0.071859237,5:0.01179911):0.003444868,6:0.02420264):0.005479689):0.00297353,(8:0.0291755522,(9:0.011104949,7:0.011652463):0.001827724):0.02560253):0.001360631,10:0.017677263):0.001168905,11:0.01453416):0.007449025):0.0009811626):6.804021e-05):0.001055339,((18:0.0171518977,19:0.01531780737):0.003813835,13:0.01401581):0.001032645);
tree gen.125 = [&U] ((16:0.02037141,(15:0.0202332505,12:0.013527368):0.008158424):0.0001922523,(((10:0.017422406,((4:0.03309938,(6:0.02420375,(5:0.0179282,((1:0.02623097,2:0.01613487):0.007714509,3:0.05451934):0.064482646):0.004357177):0.002397668):0.002693659,(8:0.0256705399,(9:0.0091203634,7:0.0069503695):0.001669961):0.02919604):0.00272848):0.00238619,11:0.02011666):0.01052952,((17:0.0184936328,(13:0.01277366,(18:0.0206540086,19:0.0197175284):0.003520457):0.001390296):0.0007967761,14:0.042611663):0.0003037753):0.0002137396);
tree gen.126 = [&U] (14:0.03723258,(17:0.0143934894,((13:0.009598457,((12:0.01420699268,15:0.018861267):0.004187563,(19:0.0238791155,18:0.0199619771):0.004446206):0.0001322951):0.0004908536,((11:0.01783391,(10:0.022338296,((4:0.03371703,(6:0.0250131,((3:0.05453785,(2:0.01926549,1:0.03303246):0.0104469):0.070478381,5:0.01463064):0.002384076):0.001151691):0.00195508,(8:0.0291579187,(9:0.01207880881,7:0.013401223):0.001464225):0.03212209):0.001956192):0.00217656):0.007950659,16:0.0187996):0.0009192686):0.000118597):0.0006133085);
tree gen.127 = [&U] ((13:0.01042231,(((16:0.02089651,(11:0.01675227,(10:0.023890739,((4:0.03032047,(6:0.02810283,((3:0.05035491,(2:0.0155672,1:0.02877852):0.01188634):0.063667458,5:0.01490622):0.002773762):0.004634173):0.002188336,(8:0.02908959,(9:0.0100626147,7:0.007957271):0.001195128):0.02753368):0.00352016):0.001987695):0.009299052):0.001616558,17:0.0233361932):0.0001261382,(14:0.0336955672,(15:0.0158152307,12:0.011993238):0.006831258):0.001811005):0.0005839783):0.0009319473,(18:0.0155043103,19:0.02482773028):0.00351624);
tree gen.128 = [&U] ((16:0.02993393,(((18:0.0171088027,19:0.0200727461):0.003639645,13:0.01273242):0.001930329,(17:0.0211194868,14:0.0353579646):7.846062e-05):0.0004130007):2.111949e-05,((11:0.02145741,((((9:0.010437455,7:0.0081067057):0.0008924843,8:0.02557744864):0.03124017,(4:0.0393782,(6:0.02589432,(5:0.01591723,((1:0.02766469,2:0.028137):0.0119577,3:0.05143574):0.064170356):0.004079805):0.002223043):0.003917211):0.003743657,10:0.018116971):0.001732417):0.009286087,(12:0.014698508,15:0.022851899):0.006630377):0.0001346904);
tree gen.129 = [&U] (((((12:0.01391188937,15:0.018582442):0.008577125,((11:0.0153032,(10:0.02094421,((4:0.03068853,(6:0.01989037,((3:0.05035923,(2:0.02058302,1:0.03995416):0.007371243):0.059388947,5:0.01651705):0.002213824):0.002968761):0.002407718,(8:0.0245559945,(9:0.0083046711,7:0.009090626):0.002498781):0.03012421):0.002453114):0.001883398):0.009114352,(16:0.02316459,17:0.016958844):0.0004302407):0.0003241761):0.001089331,(19:0.01766203643,18:0.0232706424):0.002406255):1.399792e-05,14:0.026395609):0.0004501584,13:0.01575755);
tree gen.130 = [&U] ((17:0.0140015003,14:0.0349037515):0.0003007388,((((19:0.02385219143,18:0.0206641961):0.00372846,13:0.01343814):0.0008302824,((11:0.01830208,(((((((1:0.03716276,2:0.02204704):0.01459732,3:0.05681371):0.078827772,5:0.01906776):0.001768164,6:0.02524762):0.003160024,4:0.03195495):0.003182445,((9:0.008131219,7:0.0091164301):0.001858702,8:0.033890785):0.02884431):0.001801116,10:0.014900791):0.002873329):0.007215498,16:0.02251626):0.0009413546):0.0004150949,(12:0.0180919572,15:0.019072875):0.006976982):0.0001232722);
tree gen.131 = [&U] ((((12:0.0128007001,15:0.0150048711):0.006840943,((((8:0.040533971,(9:0.0087465657,7:0.0099728314):0.00134538):0.03223383,((6:0.02068525,((3:0.05150377,(2:0.02116888,1:0.02894303):0.006296869):0.066952592,5:0.01295552):0.005544939):0.003165492,4:0.02683179):0.005082967):0.003594869,10:0.019261844):0.002464249,11:0.01568081):0.0085908):0.0002020516,16:0.02084496):0.0008982311,(((19:0.0227513389,18:0.0234667083):0.0025116354,13:0.01733444):0.0008093415,(17:0.0232783871,14:0.035647744):0.001660859):0.0003709923);
tree gen.132 = [&U] (((16:0.0232167,(((((9:0.00945574648,7:0.012493593):0.002903547,8:0.0350414364):0.03315438,(4:0.0356554,(6:0.0182741,(5:0.01313683,((1:0.03519796,2:0.01868721):0.006632505,3:0.04859289):0.069088383):0.00632664):0.003655966):0.001052386):0.005639517,10:0.019592824):0.001359444,11:0.01405161):0.005415722):0.0005365436,((13:0.01190284,(18:0.0223280771,19:0.0265710099):0.004396696):0.0007015861,(17:0.015662594,14:0.034740831):0.0005868635):0.001284893):0.0032159,(12:0.01159721196,15:0.0199882439):0.005230326);
tree gen.133 = [&U] ((((19:0.01552631865,18:0.0182030928):0.003503536,(15:0.021348254,12:0.0157603622):0.006553986):0.0001334554,((((((4:0.02662925,((9:0.0116426533,7:0.011574756):0.001581691,8:0.029840676):0.02880481):0.002376499,(((3:0.04962345,(2:0.01961119,1:0.03275865):0.0118756):0.06349452289,5:0.01317213):0.004325566,6:0.02169517):0.005095154):0.007387768,10:0.017544962):0.004686414,11:0.02002765):0.006684833,13:0.02026133):0.0002957101,16:0.02635795):0.00200134):0.001803358,(14:0.034474197,17:0.0157609258):0.0003645243);
tree gen.134 = [&U] (17:0.018319318,(14:0.028721979,((11:0.01911157,((((6:0.02016182,((3:0.04972284,(2:0.02015126,1:0.02821895):0.009546905):0.065520523,5:0.01369653):0.002637333):0.006952269,4:0.02376173):0.003480735,((7:0.009532099,9:0.01398156761):0.001479745,8:0.031993841):0.03371987):0.003192055,10:0.017838341):0.003512167):0.009923287,(16:0.02035846,((13:0.01148061,(18:0.0203348716,19:0.0184336998):0.005616098):0.0002760807,(12:0.009450858,15:0.023471951):0.007629627):0.0007862766):0.0005409755):9.998755e-05):0.0001350769);
tree gen.135 = [&U] ((12:0.015439947,15:0.0219091071):0.005707365,(((13:0.01727174,(18:0.0211748735,19:0.0253306328):0.003691379):0.0001759745,((11:0.01887677,(((4:0.02429307,(6:0.01915447,((3:0.04920129,(2:0.01990368,1:0.03359923):0.009714921):0.064969407,5:0.01599872):0.004266145):0.003988696):0.001839078,((7:0.0099155246,9:0.0123936508):0.001743656,8:0.023441069):0.02667942):0.005329427,10:0.016570117):0.00376806):0.006933957,16:0.02153354):6.021468e-05):0.002369378,(14:0.0299497275,17:0.01227393857):3.430898e-05):0.00203252);
tree gen.136 = [&U] (14:0.032181345,(17:0.0109046087,(((13:0.01297949,(18:0.022542628,19:0.02019315747):0.006198094):0.001408599,16:0.02565548):0.0006689078,((((((9:0.01240004287,7:0.0090772425):0.001456493,8:0.027973884):0.03195463,(4:0.02980458,((((1:0.02771886,2:0.02698117):0.009286912,3:0.04773473):0.062377292,5:0.01269596):0.003894876,6:0.02508155):0.003487943):0.003822006):0.001294758,10:0.019811519):0.003727078,11:0.01744575):0.008930614,(12:0.01414715,15:0.01613679852):0.006092696):0.0004695608):0.0005258755):0.0005576199);
tree gen.137 = [&U] (14:0.036370589,((13:0.01128849,(18:0.0186358243,19:0.01702946255):0.003369442):0.0008682429,(((12:0.01581938604,15:0.0186880947):0.005403113,17:0.0192031543):3.837698e-05,((11:0.0216933,(10:0.01226014,(((9:0.0095372596,7:0.016008039):0.000643673,8:0.0228394587):0.03020434,(4:0.02872311,((((1:0.02809326,2:0.02320196):0.007570228,3:0.05298246):0.060035819,5:0.01796702):0.007131622,6:0.02002481):0.003264773):0.002454893):0.002059884):0.003278196):0.006507009,16:0.0211708):0.001160984):0.0004781637):0.0001871126);
tree gen.138 = [&U] ((((13:0.01441529,(19:0.0288010946,18:0.0227822266):0.003171921):0.0006179362,(14:0.0325333199,17:0.023713427):0.001056902):0.0001942458,(16:0.01837537,(11:0.0159979,(((4:0.02556464,(6:0.01816064,(5:0.0161956,((1:0.02379238,2:0.01619752):0.01006869,3:0.05369588):0.06014043):0.00153827):0.00246005):0.002089991,((9:0.0074772381,7:0.010877914):0.003779885,8:0.032014855):0.0243772):0.005323348,10:0.020023959):0.004678339):0.007258265):8.225325e-06):2.580234e-05,(12:0.0129691479,15:0.0232892951):0.006378617);
tree gen.139 = [&U] (((12:0.0135083715,15:0.0172333572):0.004373113,(17:0.0167067902,14:0.031029296):0.0003476636):0.0005350041,((((18:0.022009898,19:0.02461521912):0.004188362,13:0.0102648):0.0008531069,16:0.02584646):0.0009170712,(11:0.0166865,(((4:0.02463941,(6:0.02521167,(5:0.01361083,((1:0.03459324,2:0.01983386):0.01317316,3:0.05318974):0.061076074):0.004313787):0.00417723):0.002774291,((9:0.0085025952,7:0.012473295):0.001604924,8:0.0273426606):0.02400534):0.003373808,10:0.0229265):0.00346394):0.009431588):0.0001564761);
tree gen.140 = [&U] (((17:0.01498316489,((15:0.015525864,12:0.013376083):0.007009849,(13:0.01461867,(18:0.0221327964,19:0.02434737456):0.003749146):0.0009153892):0.0007710502):0.0005045094,14:0.02990368):0.0005688893,(16:0.02135361,(11:0.0202996,(((8:0.0306898408,(7:0.011894924,9:0.008627708):0.002412059):0.02840891,(4:0.0350123,(6:0.02143252,((3:0.05175649,(2:0.02590188,1:0.02876117):0.006242531):0.068349044,5:0.01309744):0.003926762):0.001451909):0.001851639):0.001668142,10:0.019584979):0.001646166):0.008276975):0.002260268);
tree gen.141 = [&U] (((((15:0.013723779,12:0.008834899):0.00543082,(13:0.01042427,(18:0.0200363989,19:0.01320068199):0.003040186):0.0002440399):0.001263322,(16:0.02480981,(11:0.01489914,(((8:0.029924325,(7:0.0127309501,9:0.0077301527):0.001528011):0.02429219,(4:0.03148453,(6:0.01974055,((3:0.05066006,(2:0.01260742,1:0.03029401):0.01242876):0.051289142,5:0.01288891):0.002470607):0.002564954):0.004037601):0.00279105,10:0.015306678):0.003840528):0.007356087):0.0003831659):0.0001895683,14:0.0336542507):2.674012e-05,17:0.01284303182);
tree gen.142 = [&U] ((17:0.0180826428,14:0.0319856553):0.0004717825,(((13:0.01348019,(19:0.02476417962,18:0.0212674686):0.00372809):0.0003377918,(15:0.016480026,12:0.015228301):0.008823876):0.001208245,(((((4:0.02793359,((((1:0.02944057,2:0.02504423):0.008032141,3:0.0461067):0.075329432,5:0.01791994):0.002432918,6:0.02543264):0.004408217):0.004414328,(8:0.0319103061,(7:0.0099531371,9:0.0153713259):0.002758963):0.02578121):0.001745479,10:0.02208963):0.001200764,11:0.02223841):0.006570173,16:0.02227709):0.0004863737):0.0002011357);
tree gen.143 = [&U] (((17:0.0160803881,(((((4:0.03055069,((((1:0.03497942,2:0.02335847):0.0155809,3:0.04680015):0.074505428,5:0.01721529):0.004339769,6:0.02297485):0.002456586):0.00305584,(8:0.02310791,(7:0.0096689545,9:0.0122361088):0.003047187):0.03618431):0.003779114,10:0.021765812):0.002557017,11:0.01752457):0.01061521,(15:0.0165299173,12:0.00837828147):0.003873997):0.0001731545):7.1369e-05,(14:0.038264955,16:0.02380454):0.001283024):0.0002812567,(13:0.01830634,(19:0.0256624147,18:0.0220814321):0.004366822):0.000321525);
tree gen.144 = [&U] (((16:0.02144502,((((4:0.03801984,((((1:0.03158782,2:0.02304861):0.01086848,3:0.05208227):0.06440955,5:0.008472376):0.00634804,6:0.02161766):0.002194361):0.002876327,(8:0.0328056755,(9:0.010347119,7:0.007371143):0.001218318):0.02815166):0.005943467,10:0.017578183):0.003621829,11:0.01364862):0.008689045):0.00168761,(14:0.027964779,17:0.0150248274):0.0001150212):0.0003662794,(((19:0.02644219519,18:0.0196407537):0.006366492,13:0.0169631):0.001046174,(15:0.0226900972,12:0.0154070569):0.004438862):0.0001388859);
tree gen.145 = [&U] ((16:0.02083698,(((14:0.027604965,17:0.01588195408):0.001283395,((((4:0.02719131,((((1:0.02641176,2:0.01986419):0.01119907,3:0.05007462):0.068468762,5:0.01639279):0.004422426,6:0.02133929):0.003212259):0.003205941,(8:0.02587828554,(9:0.0124987802,7:0.0072476567):0.000978963):0.03184144):0.003361474,10:0.020167804):0.001202005,11:0.01673466):0.01009347):0.0003069508,((19:0.0169886815,18:0.0194319558):0.005426456,13:0.01243348):0.0009465722):0.000392073):0.0003090321,(15:0.0154787161,12:0.0110144576):0.00408364);
tree gen.146 = [&U] (((14:0.0309935866,17:0.0148396883):0.0009349643,((15:0.016896264,12:0.0162570662):0.005906962,(((10:0.022266768,((4:0.02840266,(6:0.02392817,(((1:0.03218762,2:0.01697513):0.006825368,3:0.05324431):0.0719073,5:0.01484387):0.004896731):0.001110944):0.003013227,((9:0.0142245158,7:0.011610897):0.001820695,8:0.0256082364):0.02375665):0.002003628):0.0008387092,11:0.01344142):0.01119591,16:0.02052662):0.001364396):0.0001560743):0.0004001324,(13:0.01486469,(19:0.01913431221,18:0.0139147273):0.0059519921):0.0006524622);
tree gen.147 = [&U] (((18:0.0252287334,19:0.02655913547):0.003555173,13:0.0141356):0.001383883,((14:0.034434476,17:0.0192230998):0.0008809971,((15:0.0193214843,12:0.016129715):0.004245266,(16:0.01619611,(11:0.01672609,(((4:0.0292874,(6:0.01974662,(((1:0.04440572,2:0.02505094):0.01625365,3:0.04996017):0.064764927,5:0.01394317):0.003856149):0.003042822):0.004853789,((9:0.01477051315,7:0.010983514):0.0005680617,8:0.0273746883):0.02779262):0.003091689,10:0.018295862):0.001273363):0.011315219):0.001731131):0.0001034714):0.001438152);
tree gen.148 = [&U] (((11:0.0210614,(((4:0.02892601,(6:0.02404044,(((1:0.04039491,2:0.01633186):0.01457345,3:0.05697564):0.064455011,5:0.01446748):0.004515497):0.00436931):0.001126584,((9:0.0096616759,7:0.010795566):0.0009030893,8:0.033169566):0.02503025):0.002832525,10:0.017337136):0.002493482):0.01224613,(13:0.01316325,((17:0.0131065983,(15:0.019445628,12:0.00867560929):0.004085346):0.0002834479,(14:0.035850002,(18:0.0236000125,19:0.02198929556):0.002040429):4.38955e-05):5.886497e-06):0.001092344):0.000479197,16:0.023461);
tree gen.149 = [&U] (((10:0.020172318,((4:0.03321762,((((1:0.03824588,2:0.01900477):0.006437067,3:0.04206675):0.064816363,5:0.01512187):0.002088624,6:0.0207356):0.00483204):0.004035022,(8:0.02634115421,(9:0.005462625,7:0.011833902):0.000556199):0.02510331):0.001653572):0.002187888,11:0.02309789):0.01126959,((((15:0.017924348,12:0.011009583):0.006414185,((19:0.0233617001,18:0.0215609027):0.003629277,13:0.01385753):0.00263292):0.002691509,(14:0.042004284,17:0.01414219028):0.0003071419):0.0001312539,16:0.02570828):0.0001559726);
tree gen.150 = [&U] ((((12:0.0112455785,15:0.017549847):0.006384112,(14:0.033528076,17:0.0119203322):0.0001103867):0.0002683632,(((11:0.01640399,(((4:0.03223657,(6:0.01810645,(((1:0.02785335,2:0.01859022):0.007157379,3:0.04880444):0.07271666,5:0.01832644):0.003973907):0.003891855):0.002557041,((9:0.00679821746,7:0.009184517):0.0004772592,8:0.02935329817):0.02965604):0.00163095,10:0.021693723):0.001368851):0.008486148,16:0.0215534):0.0002051601,13:0.01317713):0.0003480022):0.0003492038,(19:0.0240317098,18:0.0215224826):0.004589983);
tree gen.151 = [&U] (((12:0.017499388,15:0.02074121):0.004751772,(17:0.0227432628,(((19:0.02831814813,18:0.0199964319):0.005108179,13:0.0194068):0.0008654793,14:0.038387369):0.0003820425):0.0005543192):0.0009211799,((((((7:0.0132423454,9:0.0102181311):0.001819569,8:0.032809303):0.02653411,((6:0.02519698,((3:0.04582421,(2:0.0250787,1:0.03598105):0.01004541):0.07441782,5:0.01916742):0.005864097):0.0009951728,4:0.03318063):0.004978174):0.002333347,10:0.018506442):0.001866462,11:0.02143635):0.00695006,16:0.02112737):0.0001320554);
tree gen.152 = [&U] ((18:0.0323817294,19:0.0251217371):0.002502775,(((12:0.015028719,15:0.01442695136):0.005011336,((17:0.01738614392,14:0.037336893):0.002190827,(13:0.01804249,(11:0.0185988,((((9:0.013481278,7:0.008872396):0.002788687,8:0.030566474):0.02151626,(4:0.03018292,(6:0.0282173,(((1:0.03438055,2:0.01797026):0.007548061,3:0.04946472):0.07287208,5:0.0132912):0.005827032):0.003271809):0.003048167):0.003486861,10:0.018298793):0.001781857):0.009123605):0.0002239227):0.0003272266):0.0001030394,16:0.02446166):0.0002017354);
tree gen.153 = [&U] ((18:0.0163947208,19:0.0228232195):0.003658399,(((16:0.02229119,(11:0.01628436,(((6:0.02287927,(((1:0.03285701,2:0.0219931):0.005889108,3:0.04572536):0.058065553,5:0.01067021):0.004228472):0.002550998,(4:0.02992622,((9:0.009993363,7:0.011410496):0.001046547,8:0.03798146087):0.03210439):0.00429644):0.005727054,10:0.016626362):0.001244756):0.007824406):0.0008263207,(17:0.0211002404,14:0.028082766):0.0006038516):0.0008144661,((15:0.016749882,12:0.0135829001):0.005598335,13:0.01199468):0.0001037891):0.000921891);
tree gen.154 = [&U] (((19:0.025933546,18:0.0218191632):0.005674644,13:0.01394211):0.0009300814,((17:0.01356961949,14:0.040510431):0.001225931,(((11:0.01457399,(((4:0.03467945,((((1:0.04515828,2:0.01852657):0.006230943,3:0.04725796):0.069925607,5:0.0164676):0.001893906,6:0.02251982):0.003835782):0.001886869,(8:0.0275554489,(9:0.0084071323,7:0.007489907):0.002773539):0.02936125):0.001497368,10:0.02172586):0.001888696):0.009084281,(12:0.014994739,15:0.018855783):0.005969484):0.0007109191,16:0.02282687):0.0007396561):0.0001560435);
tree gen.155 = [&U] ((((13:0.01115879,(18:0.0201494554,19:0.0218235883):0.003175672):0.002499791,(14:0.0308725617,17:0.01955668498):0.0005549848):0.0007589179,(12:0.016069762,15:0.01921317):0.003946401):4.269107e-05,(16:0.0266932,(((((7:0.009832756,9:0.0132413159):0.001866891,8:0.0301588244):0.02755443,((6:0.01621743,((3:0.0446767,(2:0.01756338,1:0.03037504):0.01001024):0.061074618,5:0.0154246):0.007251111):0.003656538,4:0.03286018):0.003862174):0.00264765,10:0.01750438):0.004107725,11:0.01815106):0.007619827):0.000735996);
tree gen.156 = [&U] ((17:0.01414663566,((16:0.01918855,((((4:0.03612059,((((1:0.03253253,2:0.01741743):0.007000835,3:0.04768197):0.063838276,5:0.01271519):0.003821546,6:0.02620586):0.003001453):0.004767862,(8:0.03210742,(9:0.0118527486,7:0.0105466054):0.0004363306):0.03185544):0.004180788,10:0.018208864):0.001989066,11:0.0157431):0.007147745):0.0003014256,((15:0.021749357,12:0.0085519389):0.006246534,((19:0.0223232971,18:0.0187702245):0.002629834,13:0.01627584):0.001084693):0.0008059911):0.0002583037):0.0009707954,14:0.0379176385);
tree gen.157 = [&U] (((14:0.032476052,(17:0.0164416631,((19:0.01667092748,18:0.0175569618):0.00196206,(13:0.01369839,(15:0.017248346,12:0.0120803494):0.007108297):0.0001528882):0.0006098909):0.0004737379):0.0008206767,16:0.02243738):0.0008269953,((((((5:0.01780017,(3:0.04840634,(2:0.01974157,1:0.02105294):0.01346848):0.059594516):0.003480069,6:0.01785916):0.004285958,4:0.02291338):0.004002068,((7:0.0098066145,9:0.01028749855):0.003751246,8:0.02945083686):0.03331022):0.002852912,10:0.018613985):0.002690005,11:0.01881866):0.008355198);
tree gen.158 = [&U] ((((13:0.01224854,((18:0.018449995,19:0.02272806894):0.002994319,(15:0.014822501,12:0.01360631432):0.006564058):0.0002394891):0.001022025,(16:0.02192239,((((4:0.0309327,(6:0.02687744,(((1:0.03296344,2:0.02016334):0.004985401,3:0.04677821):0.06262117,5:0.01224205):0.002737292):0.001816177):0.001461723,(8:0.032126792,(9:0.0112443159,7:0.012011334):0.001410397):0.02766276):0.003456785,10:0.017672732):0.001659719,11:0.01753827):0.007087734):0.0001628688):0.0004088542,17:0.0185666945):6.755038e-05,14:0.0365651629);
tree gen.159 = [&U] (16:0.02188704,((((18:0.021165177,19:0.0225265249):0.004672228,(12:0.014172878,15:0.019701261):0.0093040707):9.949006e-05,13:0.01624653):0.0005750444,((14:0.0364963315,17:0.0223602594):0.001872417,((((4:0.03114765,(8:0.0334285863,(9:0.0106629173,7:0.0093596796):0.001803598):0.03205651):0.002651795,((((1:0.0205857,2:0.0247845):0.004562495,3:0.05108783):0.061944657,5:0.01393732):0.006207394,6:0.02423216):0.0038753):0.00390056,10:0.025103001):0.002597967,11:0.02060149):0.006065843):0.0003545222):0.0003216687);
tree gen.160 = [&U] (((((15:0.0168811669,12:0.023110736):0.004706123,((11:0.01580773,(((4:0.03188871,(6:0.02243923,(((1:0.03330374,2:0.02124449):0.01467504,3:0.04496593):0.06624127,5:0.01350697):0.005126706):0.003438072):0.001376121,(8:0.0307932661,(9:0.009336086,7:0.011745083):0.001477707):0.02511775):0.00549349,10:0.018368921):0.002498742):0.006887079,16:0.021076):0.0009561204):0.000375026,((18:0.0168739983,19:0.02474205259):0.00541669,13:0.01342119):0.001687711):6.506661e-05,17:0.0222472763):0.000264939,14:0.033331443);
tree gen.161 = [&U] (((11:0.01315294,(((8:0.026537402,(9:0.008032575,7:0.0058447797):0.003663515):0.03294751,((6:0.01972699,(((1:0.03343879,2:0.01783651):0.01210144,3:0.05231532):0.062810378,5:0.01435606):0.004401484):0.001292358,4:0.02599084):0.002853671):0.002171578,10:0.015579082):0.002838814):0.008130146,((14:0.033061258,17:0.017303597):0.000239702,((15:0.015820961,12:0.0100164421):0.005568584,((18:0.0247770999,19:0.02231802381):0.002917645,13:0.01334653):0.001269123):0.0001510044):0.0002877484):0.0007228757,16:0.01930282);
tree gen.162 = [&U] (((((12:0.01086312842,15:0.017316611):0.003177828,(18:0.0205534636,19:0.0269788923):0.002745967):0.00023552,13:0.01406406):0.002604678,(14:0.026344402,17:0.013355919):0.0001458505):0.0008794483,(16:0.01810495,((10:0.021094539,((8:0.034267846,(7:0.0102408546,9:0.0093856596):0.003460806):0.03189653,(4:0.02833457,((5:0.01580724,(3:0.05999048,(2:0.0201613,1:0.03383202):0.008343813):0.06121209):0.003160691,6:0.0202484):0.002359024):0.00339767):0.002393318):0.002134682,11:0.01613771):0.007488504):0.0006398975);
tree gen.163 = [&U] ((12:0.01026794868,15:0.018887871):0.006049741,((16:0.02009948,(11:0.01606802,(((4:0.03065803,(6:0.02896543,(((1:0.02372767,2:0.01795797):0.00616805,3:0.05339345):0.066172204,5:0.01157359):0.003300564):0.00186543):0.001807192,((9:0.0121829527,7:0.0065819889):0.001224065,8:0.02943110008):0.02277552):0.002911929,10:0.020329533):0.002591407):0.009155919):0.002373959,((13:0.01310809,(19:0.02170915238,18:0.022062466):0.006061366):0.000748425,(14:0.034512843,17:0.016876437):0.0004274018):0.0003619588):7.058819e-05);
tree gen.164 = [&U] ((16:0.0198365,(((19:0.01948903108,18:0.016227297):0.001905014,((15:0.017729604,12:0.0116349844):0.005401606,13:0.01326946):0.0003180643):0.0002360959,((((8:0.027264688,(9:0.009654846,7:0.0106111947):0.002339376):0.02645939,(4:0.02746124,((((1:0.03488828,2:0.01529458):0.009343768,3:0.0484976):0.061001162,5:0.01525413):0.004328539,6:0.01880652):0.002634219):0.005993097):0.002560716,10:0.019500476):0.002022347,11:0.01924892):0.01304255):6.714215e-06):0.0003619196,(14:0.036195969,17:0.0146566406):0.0005636111);
tree gen.165 = [&U] ((12:0.009721413,15:0.021969699):0.00849117953,((18:0.0192943846,19:0.02516908549):0.003322848,(16:0.02673624,((13:0.01560819,(((((7:0.005876038,9:0.010883489):0.001618066,8:0.027854358):0.03367471,(4:0.03111491,(((3:0.05152082,(2:0.01835267,1:0.0236707):0.007185868):0.065891615,5:0.01661399):0.003146873,6:0.02295933):0.00363615):0.002666133):0.001625531,10:0.02189042):0.002593513,11:0.01662193):0.005107646):0.0001037706,(14:0.0295349054,17:0.0187756435):0.0006964276):0.0002367692):0.0007591954):0.002078777);
tree gen.166 = [&U] ((12:0.0119007,15:0.015587261):0.0059091338,((17:0.0178196027,((13:0.0130233,(19:0.0215888966,18:0.0194278738):0.003876737):0.00165047,(16:0.02765427,((((4:0.02840662,(6:0.0234931,(((1:0.03001033,2:0.01582395):0.01018312,3:0.03544321):0.063265272,5:0.01389281):0.002701212):0.003618673):0.005105221,(8:0.032966495,(7:0.009953285,9:0.0079622978):0.001439995):0.02566755):0.002647516,10:0.019902096):0.001711772,11:0.01466988):0.007384367):0.0006247874):0.0006313882):0.000612862,14:0.035064984):0.001343807);
tree gen.167 = [&U] ((((((4:0.03135883,(6:0.02478827,(((1:0.03822291,2:0.02786744):0.003708552,3:0.04421905):0.068718726,5:0.01465572):0.005032807):0.006050655):0.003194161,(8:0.0279570033,(7:0.009735848,9:0.00955328351):0.003779003):0.02997873):0.004972408,10:0.020167119):0.0022393,11:0.01617917):0.00922112,(((14:0.037335558,(13:0.01423799,17:0.016779194):0.0003502695):7.55485e-05,16:0.01997351):0.0003921205,(15:0.016099728,12:0.0156527016):0.00466511):0.000156459):0.001344385,(19:0.0179871365,18:0.0266984223):0.006465586);
tree gen.168 = [&U] ((15:0.022727375,12:0.01244092223):0.007575979,(((((8:0.0280213744,(9:0.011522771,7:0.0093877215):0.001550276):0.03086417,(4:0.03122186,((((1:0.03798851,2:0.02055174):0.00730681,3:0.0490997):0.06584986,5:0.01461559):0.001523067,6:0.02005736):0.003723661):0.002291562):0.0006883403,10:0.01419547):0.002224978,11:0.01605612):0.0068237,((((19:0.026111238,18:0.022301945):0.00417764,13:0.01003527):0.0006945985,(17:0.0130157672,14:0.0319594913):0.0001855104):0.0006218687,16:0.01802172):0.000130828):9.27893e-05);
tree gen.169 = [&U] ((((17:0.0175529475,14:0.034293286):0.000329716,(((((8:0.032028837,(9:0.01054234222,7:0.0070138789):0.003026187):0.0334938,(4:0.02456825,((((1:0.03452311,2:0.01786488):0.013482,3:0.04893478):0.075845383,5:0.01642018):0.003368608,6:0.01991952):0.003214927):0.002884077):0.001331788,10:0.018897968):0.001655913,11:0.01643865):0.006253666,16:0.01845108):0.001356063):4.309328e-05,(13:0.01599271,(19:0.02319692984,18:0.0165034109):0.005642697):0.001735975):0.00175108,(15:0.0199397366,12:0.00930461):0.0066007124);
tree gen.170 = [&U] (((((((8:0.029233966,(9:0.0088702877,7:0.0138147627):0.003031189):0.03316562,(4:0.02536129,((((1:0.03471154,2:0.02108386):0.007017227,3:0.05092525):0.066055182,5:0.01930323):0.002231893,6:0.01942877):0.006701314):0.001930189):0.002405065,10:0.017806002):0.001558465,11:0.01432089):0.006527577,((13:0.01429216,(18:0.0217727472,19:0.0206851705):0.004114304):0.00288693,(14:0.038096283,17:0.01617309306):0.001048508):0.00108388):0.0001724545,16:0.02301825):0.001709393,(12:0.01265931,15:0.017019619):0.00512120881);
tree gen.171 = [&U] (((14:0.034460749,(((((8:0.034389501,(9:0.0121818104,7:0.012136477):0.001495973):0.02865921,4:0.02853778):0.0009220947,((((1:0.03196461,2:0.029816):0.01246483,3:0.04614892):0.063051157,5:0.01433643):0.003942302,6:0.02462438):0.003259421):0.004596611,10:0.016460955):0.001861772,11:0.01713059):0.01129589):0.0004818171,((13:0.01525273,(18:0.01800999979,19:0.02192487):0.002946864):0.0003580789,(17:0.0164576871,16:0.01537432):0.001013845):0.0004923736):0.0003073231,(15:0.0215364554,12:0.0089122709):0.007530969);
tree gen.172 = [&U] ((15:0.0188435254,12:0.01168042217):0.004731822,(((14:0.031953809,17:0.01948228568):0.000820224,((19:0.0270770107,18:0.0206315348):0.003317825,13:0.01064012):0.0004007208):0.0006231862,((((((9:0.00981161,7:0.0093093289):0.0009074322,8:0.030882869):0.03446083,((((3:0.05697585,(2:0.01644455,1:0.03236034):0.009670051):0.081896308,5:0.01706072):0.002362407,6:0.02706041):0.003042026,4:0.02838208):0.003724218):0.002258214,10:0.015849073):0.002030836,11:0.01755771):0.0097552,16:0.02451239):0.0001523681):0.003145204);
tree gen.173 = [&U] ((15:0.02154176861,12:0.009878517):0.0032608213,(16:0.02931145,((((((4:0.03300225,((((1:0.02579917,2:0.01668165):0.007697403,3:0.04647614):0.066096305,5:0.01617304):0.002075451,6:0.02458045):0.002454837):0.002749972,(8:0.0311876214,(7:0.0088744346,9:0.0103175673):0.000661707):0.02897839):0.005797616,10:0.023683713):0.001804186,11:0.01298857):0.009386664,((18:0.016469407,19:0.0240500542):0.005102489,13:0.01302187):0.001155646):0.0003191074,(17:0.0123134925,14:0.033187186):0.0008496864):0.0002026255):0.003811332);
tree gen.174 = [&U] (((18:0.0201535172,19:0.02764342714):0.003706056,(13:0.01259859,(16:0.02209738,(((((4:0.04008923,((((1:0.03935647,2:0.02339415):0.00738157,3:0.04967921):0.072403254,5:0.01645316):0.004512696,6:0.02619162):0.004041103):0.002930737,(8:0.0319578711,(7:0.011823993,9:0.0116701667):0.001920663):0.03739191):0.002641669,10:0.013911581):0.003483457,11:0.01688142):0.01001534,(14:0.040682926,17:0.0131516464):0.0005952032):0.000463075):0.0005534681):0.001061018):0.001851577,(15:0.02390320134,12:0.01149073):0.0072749708);
tree gen.175 = [&U] ((16:0.02548253,((13:0.01153413,(18:0.0216017409,19:0.0226829238):0.005446427):0.001751888,(((10:0.03000678,((4:0.03831834,((((1:0.03648242,2:0.02271587):0.00857433,3:0.04952399):0.070507484,5:0.01572637):0.003081265,6:0.02073095):0.006027559):0.002861395,(8:0.030800208,(7:0.0078546842,9:0.01159489674):0.003797799):0.0267825):0.002760969):0.002106913,11:0.01946615):0.006916727,(17:0.01279605,14:0.037673614):0.000771203):0.0002413594):0.0002966812):0.001193294,(15:0.019870253,12:0.01473636):0.0070987905);
tree gen.176 = [&U] (((16:0.02656203,((10:0.02052541,((4:0.02540694,((((1:0.03987287,2:0.01779493):0.003423852,3:0.05041918):0.07767094,5:0.01537038):0.001598317,6:0.01474279):0.004078338):0.003342335,(8:0.03276828178,(7:0.0061025572,9:0.0126056812):0.00238303):0.02578241):0.002386976):0.002446849,11:0.01496375):0.01170853):0.0002490892,(((13:0.01071671,(18:0.0255838009,19:0.0243145461):0.004482484):0.002417639,14:0.0398867296):0.0005790134,17:0.0152242671):0.000289031):0.002061227,(15:0.0219750787,12:0.011558932):0.006922769);
tree gen.177 = [&U] (((16:0.01973621,((11:0.01706097,(10:0.015839298,((4:0.0379605,((5:0.01027572,((1:0.02841791,2:0.01842504):0.01001117,3:0.05243401):0.073937546):0.001864973,6:0.02569286):0.002239521):0.004976031,(8:0.029462408,(7:0.009290006,9:0.008800739):0.0003852039):0.02205916):0.001060737):0.000619048):0.01033093,(13:0.01095751,(18:0.0155210819,19:0.0211555462):0.00678021):0.003008599):0.0008272199):0.0009709354,(14:0.0392311763,17:0.02152058848):6.529223e-05):0.002919681,(12:0.0123839202,15:0.017553375):0.0085792729);
tree gen.178 = [&U] ((15:0.020451694,12:0.008264879):0.0096629056,((18:0.0215781966,19:0.0255979467):0.002564439,(13:0.01204218,((14:0.0346706611,17:0.0151135266):0.0002044492,(16:0.01808915,(11:0.02350931,(10:0.019107088,(((((3:0.05197006,(2:0.02096357,1:0.03188181):0.01444482):0.060672266,5:0.0121505):0.00381079,6:0.02481249):0.002792883,4:0.02512633):0.004098645,((7:0.011837594,9:0.00976804835):0.0008103523,8:0.0304700026):0.02882961):0.00417558):0.001363797):0.01292815):0.001636548):0.0009100661):0.0005052331):0.001589896);
tree gen.179 = [&U] ((((((4:0.02929773,((5:0.01569885,((1:0.02949177,2:0.0214324):0.009428521,3:0.05797196):0.059440196):0.005971995,6:0.02182058):0.004816282):0.00311456,(8:0.03317566274,(9:0.010892125,7:0.00931577):0.001920866):0.0260549):0.003927072,10:0.016219183):0.002428373,11:0.01816328):0.01117376,(14:0.039667178,(((19:0.02610855601,18:0.02455789617):0.002897086,13:0.01136262):0.0005691831,((12:0.015076252,15:0.015706519):0.00230344,16:0.02499166):0.0006330158):0.0004789229):6.97773e-06):0.00021052,17:0.0160119201);
tree gen.180 = [&U] ((((((14:0.034643019,17:0.0177831355):0.0005173276,(((((((3:0.06089172,(2:0.01767082,1:0.04257041):0.005752831):0.064111809,5:0.01050508):0.003346933,6:0.02248757):0.003269276,4:0.03402476):0.004834675,((7:0.0079609661,9:0.0104043294):0.002395481,8:0.0305483304):0.02528679):0.003081749,10:0.022113551):0.001084984,11:0.0150947):0.005515156):0.0003614772,16:0.02407369):0.0005943987,13:0.01256125):0.0003424836,(15:0.0181155937,12:0.0140606023):0.004923792):0.001180793,(18:0.02081249163,19:0.02513193836):0.005646529);
tree gen.181 = [&U] (((((((((3:0.04987103,(2:0.02131473,1:0.03041343):0.006397501):0.059416304,5:0.01221826):0.003166312,6:0.02242809):0.003771137,4:0.02486715):0.001022591,((7:0.0085169096,9:0.011930708):0.002000173,8:0.0257953538):0.02847296):0.003103266,10:0.016427858):0.001602596,11:0.01727791):0.00572198,((14:0.035170894,16:0.02333656):0.0006011053,17:0.0119803618):0.0008036369):0.001237811,(((19:0.0211112517,18:0.0227604786):0.00531539,(15:0.0209897233,12:0.01624818632):0.005167579):0.0004273382,13:0.01273014):0.001904735);
tree gen.182 = [&U] (((12:0.013803736,15:0.021594792):0.004052918,(13:0.01267597,(19:0.01946878824,18:0.0200196963):0.004089298):0.0003403621):0.0002765097,(((17:0.0140917231,14:0.0315391704):0.0007148023,(((((((3:0.05197608,(2:0.01999904,1:0.0341703):0.02009797):0.059564353,5:0.01863329):0.003277855,6:0.02038876):0.002891153,4:0.03031943):0.002089093,((7:0.010037708,9:0.0114652997):0.003223239,8:0.024293672):0.02704333):0.002855811,10:0.021948115):0.002401107,11:0.01358704):0.006379886):2.421102e-05,16:0.02069369):0.0004886067);
tree gen.183 = [&U] ((((15:0.022766785,12:0.012258434):0.00608681,(13:0.01435626,(19:0.0217355063,18:0.0205452295):0.004120931):0.001811578):0.0007651525,(17:0.0172827652,14:0.042483849):6.664578e-05):0.0003611377,(16:0.02411071,((((4:0.03104615,((7:0.0076360462,9:0.00937524352):0.001193559,8:0.030533838):0.02874567):0.002005788,(((3:0.05432752,(2:0.02133336,1:0.0318382):0.01145206):0.067233485,5:0.01318074):0.003604435,6:0.02286867):0.005044051):0.002341351,10:0.021627105):0.001829543,11:0.01735587):0.007284803):0.0007866344);
tree gen.184 = [&U] ((15:0.0162379718,12:0.01112081):0.00620245,(14:0.0338293378,((((18:0.0270460419,19:0.024033803):0.005502825,16:0.03006609):0.0003250222,(((10:0.016927015,((4:0.031407,((9:0.014873259,7:0.008037403):0.001584153,8:0.0355515231):0.02559547):0.0009297449,(((3:0.04893788,(2:0.02142673,1:0.03318215):0.008497858):0.075747352,5:0.01556082):0.003656202,6:0.02018706):0.00690631):0.004099906):0.00180416,11:0.01736379):0.01146439,13:0.01410807):0.0004614382):0.0003728963,17:0.02042736241):0.0004240965):0.002788354);
tree gen.185 = [&U] ((((13:0.01625499,(19:0.02522351585,18:0.0228205163):0.002744069):0.001089329,(15:0.016956086,12:0.015282579):0.005615465):0.0007743116,(14:0.04035892,17:0.01725612693):0.0007411679):0.000867735,((11:0.01935325,(((4:0.02308376,(((3:0.04712137,(2:0.01915345,1:0.03213358):0.009437499):0.078019623,5:0.01488134):0.003019444,6:0.01958483):0.002082049):0.001913886,((7:0.010003999,9:0.0090973371):0.0007785995,8:0.029020931):0.0319914):0.003838959,10:0.02077749):0.002248834):0.007322279,16:0.01810904):0.0012131);
tree gen.186 = [&U] (14:0.0374854774,(17:0.0159287979,((13:0.01397095,((15:0.01935815,12:0.012444622):0.006846152,(19:0.0275371282,18:0.0199338768):0.004652933):0.0002884097):0.0008860853,(((((4:0.03044558,((((1:0.03831178,2:0.01943917):0.01040043,3:0.05223328):0.070822358,5:0.01892699):0.004077528,6:0.02053272):0.004835182):0.003088201,(8:0.025397462,(7:0.00846403,9:0.009979939):0.001270461):0.02427385):0.00403467,10:0.020809747):0.001923091,11:0.0162783):0.00815114,16:0.02379184):0.002297271):0.001836353):0.0002125791);
tree gen.187 = [&U] ((((16:0.02082311,(13:0.01511288,(19:0.03053894087,18:0.0212642201):0.007222272):0.0009512312):0.0005095159,(((((4:0.02630067,(8:0.0246335573,(7:0.011011421,9:0.01063977098):0.001373333):0.03306846):0.0005359222,((((1:0.03340925,2:0.01793376):0.008173917,3:0.05366343):0.061593839,5:0.01329649):0.004035812,6:0.02324961):0.00372621):0.00374292,10:0.021382162):0.001020412,11:0.01735496):0.008175673,(12:0.01188653358,15:0.0150354328):0.0050059):0.0007132957):0.001109107,17:0.0195898513):8.712646e-05,14:0.0255569089);
tree gen.188 = [&U] (((17:0.0207811406,((15:0.013348633,12:0.01365205):0.006871226,((18:0.0211428547,19:0.0182288663):0.005670276,13:0.01608866):0.0004013254):0.0004616156):0.001023689,14:0.040137701):0.001143375,(((((4:0.02859011,((5:0.01469517,((1:0.03873283,2:0.01990687):0.006316498,3:0.06012916):0.073278938):0.00181497,6:0.02553825):0.002926932):0.001182923,(8:0.0282724119,(7:0.0092658908,9:0.0107208582):0.0006049727):0.02469806):0.003534898,10:0.022312526):0.005014109,11:0.01892795):0.007587287,16:0.0228436):0.0004083247);
tree gen.189 = [&U] ((((10:0.023246615,((4:0.03104351,((5:0.0197416,((1:0.0322278,2:0.02012114):0.01228874,3:0.05114237):0.066662663):0.002424109,6:0.01684273):0.005165424):0.00378853,(8:0.03174050842,(7:0.011886595,9:0.0101886571):0.003804858):0.02785599):0.001906584):0.0007082828,11:0.02123451):0.006604296,((((15:0.0191058996,12:0.018373782):0.004563276,(17:0.0182238832,14:0.035666355):0.0009766322):0.000510694,16:0.02377548):0.0003617742,13:0.01846057):0.0001839584):0.0005563901,(18:0.0187209752,19:0.01849881147):0.005091305);
tree gen.190 = [&U] (13:0.01996379,((19:0.02202665586,18:0.0186638494):0.006047707,((15:0.022224509,12:0.007962039):0.003704349,(((17:0.0170417835,14:0.0345795343):0.0008991996,((10:0.015822147,((4:0.02277229,(8:0.0246060253,(7:0.0068924454,9:0.010457021):0.002244083):0.03196572):0.002428824,((5:0.02070107,((1:0.0316333,2:0.01844705):0.01236461,3:0.0493566):0.072906587):0.002607418,6:0.02627849):0.003934349):0.002056717):0.002142927,11:0.01908655):0.01329811):8.17343e-05,16:0.02227845):0.0001107194):0.00163603):7.92126e-05);
tree gen.191 = [&U] (16:0.02658427,(((10:0.019414638,((8:0.02864963,(7:0.010956317,9:0.0097667237):0.003603254):0.02956066,(4:0.02661984,((5:0.00904975,((1:0.03640805,2:0.0161646):0.01759214,3:0.05379249):0.0563838):0.005131531,6:0.02526168):0.001853048):0.002158502):0.002170238):0.001778386,11:0.01628564):0.008204673,((14:0.0373431176,((12:0.010686178,15:0.015586455):0.0097966318,(13:0.01118845,17:0.0140355839):0.0004560338):0.0005901136):4.230904e-05,(19:0.0241716679,18:0.0187883716):0.004094619):0.0007373486):0.001232505);
tree gen.192 = [&U] (((10:0.020223258,(((9:0.01421237773,7:0.0127694448):0.00127899,8:0.028625169):0.0312492,(4:0.03393918,(((3:0.05013732,(2:0.01730651,1:0.03608095):0.01433409):0.071992708,5:0.01429964):0.005119018,6:0.02657842):0.001762806):0.0007724184):0.003503873):0.002476215,11:0.01642161):0.006389198,(16:0.02440562,((15:0.02571290689,12:0.0134362823):0.006323471,((14:0.0423482,17:0.018031287):0.001379856,((19:0.0172237846,18:0.0202291793):0.002259011,13:0.01372775):0.002139856):0.000546847):0.0006822688):0.0001090379);
tree gen.193 = [&U] (((((((9:0.0108062114,7:0.0049501893):0.001022394,8:0.0318415518):0.02435106,4:0.03105059):0.006048301,(((3:0.05468353,(2:0.03047786,1:0.02854307):0.009335628):0.070083309,5:0.01784837):0.004937548,6:0.02033411):0.005619792):0.003921257,10:0.021972707):0.0007197339,11:0.01708352):0.00951545,((((17:0.017917928,14:0.0342341169):0.0004863074,((19:0.026001373,18:0.0179821627):0.004662762,13:0.01272991):0.001793402):0.0007421505,(12:0.0131247627,15:0.0221852698):0.005969211):0.0002718049,16:0.02493345):0.0003212158);
tree gen.194 = [&U] ((18:0.022880573,19:0.0262081161):0.004272331,(13:0.01129304,((16:0.02571794,((((((9:0.0102376827,7:0.01061634):0.00149626,8:0.02911065616):0.02411569,(4:0.02570848,(((3:0.04786824,(2:0.02057857,1:0.03428184):0.01550675):0.068223301,5:0.01552031):0.003278024,6:0.02044491):0.002394021):0.002772505):0.001176975,10:0.019466197):0.0004892081,11:0.01143003):0.008335978,(14:0.033865007,17:0.0148959316):0.00038674):0.0008190474):0.000204499,(15:0.0122018609,12:0.017943394):0.004194036):0.001074131):0.0008972527);
tree gen.195 = [&U] (14:0.036895574,((((((15:0.016761573,12:0.009143468):0.006530169,13:0.01117419):0.001056359,(19:0.0210088984,18:0.0168662886):0.004044396):0.001031,16:0.01794205):0.0007187406,(((((9:0.01014951,7:0.0112747026):0.001512077,8:0.0262771221):0.02603647,(4:0.02555211,(((3:0.05760682,(2:0.01896155,1:0.03701235):0.0126255):0.065252376,5:0.01526738):0.00337294,6:0.02470486):0.003114438):0.002231912):0.001255404,10:0.020991077):0.0009587179,11:0.0141547):0.008717195):0.0007076117,17:0.020409405):0.0002291111);
tree gen.196 = [&U] ((((10:0.015186953,(((9:0.01125820718,7:0.008745429):0.001490638,8:0.0246908406):0.03776235,(4:0.0302293,((((1:0.02827396,2:0.02322278):0.008948372,3:0.0481532):0.06304297,5:0.01615826):0.002170482,6:0.02594307):0.003436605):0.001846006):0.001185967):0.002067122,11:0.01773911):0.007922613,16:0.02310343):0.001056397,((15:0.02132131,12:0.010237571):0.005944843,(((13:0.01348892,(19:0.0254378143,18:0.0204440717):0.004774908):0.0003841631,17:0.0204086483):7.996003e-05,14:0.038713788):3.898087e-05):1.093724e-05);
tree gen.197 = [&U] (((11:0.01870087,((((9:0.0122953846,7:0.008370194):0.003057816,8:0.02972281):0.02008389,(4:0.03569629,((((1:0.03375244,2:0.01482809):0.01352894,3:0.04922869):0.055340269,5:0.01748232):0.005623778,6:0.02282568):0.00262422):0.00227251):0.001015781,10:0.020024421):0.002403269):0.009016694,16:0.0248413):0.00158517,((14:0.032652148,17:0.016493119):0.0006512158,((19:0.02276854977,18:0.01924476):0.004136021,(13:0.01394082,(12:0.014235441,15:0.0142202769):0.006484692):0.0002628921):0.000399697):0.0009043515);
tree gen.198 = [&U] ((15:0.0141889761,12:0.0099111385):0.006347336,(14:0.0341148212,(((16:0.02448012,(11:0.01777001,(((4:0.03131278,((((1:0.0297651,2:0.02011774):0.01461475,3:0.05091626):0.072164035,5:0.0149323):0.004062697,6:0.02323656):0.001505462):0.001948726,((9:0.0119022599,7:0.0057714723):0.001426593,8:0.0269800409):0.02767341):0.002653223,10:0.019215927):0.001337968):0.007064599):0.000733179,((18:0.0184410079,19:0.0248157166):0.004638138,13:0.01390149):0.001193332):0.0005755883,17:0.0176202645):0.0003895924):0.00196063);
tree gen.199 = [&U] ((((13:0.01715711,(18:0.0231934323,19:0.0219259131):0.003004751):0.001489412,(17:0.0119707353,14:0.0347387754):0.0005781783):0.0005193092,(12:0.01244566781,15:0.019651919):0.006632501):0.0002629003,((11:0.02029673,(((4:0.02650042,((((1:0.04164326,2:0.02100297):0.01049966,3:0.05315668):0.054821772,5:0.01558935):0.003340563,6:0.02531369):0.005863462):0.003821542,((9:0.0113129926,7:0.006341579):0.001589978,8:0.034645552):0.02801886):0.002055188,10:0.020653499):0.001970851):0.01089953,16:0.02196414):0.001280611);
tree gen.200 = [&U] ((12:0.014603616,15:0.016570586):0.00732329368,((10:0.019145085,(((4:0.02480159,(((3:0.03812354,(2:0.02225077,1:0.03758204):0.01509059):0.0685895,5:0.0142308):0.006255261,6:0.02482789):0.006748097):0.0008811922,((9:0.00970780114,7:0.0079758105):0.0007441227,8:0.032062204):0.03180457):0.00386435,11:0.01991842):0.001734051):0.007445537,((16:0.01892427,((19:0.0243560794,18:0.0195349683):0.005132842,13:0.01431207):0.0007024136):5.934312e-05,(14:0.0364261707,17:0.0158473176):0.0009583511):0.0002325629):0.0001512279);
tree gen.201 = [&U] ((12:0.01122306,15:0.019964744):0.0086486709,((17:0.0197310577,((((18:0.0250989264,19:0.0241053698):0.001942943,13:0.01319082):0.002852932,(11:0.01614121,(10:0.02022982,((6:0.03236518,(((1:0.02786052,2:0.02278835):0.00593106,3:0.05326582):0.055897489,5:0.01801056):0.007946372):0.005292007,(4:0.02709602,((9:0.0112057539,7:0.0090722466):0.0004991142,8:0.032614822):0.02723338):0.003027241):0.003933768):0.001514712):0.007122409):0.0005132449,16:0.02217202):0.0004963335):0.0001971169,14:0.0270212416):0.002635812);
tree gen.202 = [&U] ((12:0.01172524,15:0.018581022):0.0090689532,((((17:0.016951441,14:0.0255683462):0.001390091,((18:0.0110069212,19:0.0223129011):0.002238375,13:0.01182988):0.001917582):0.002341327,16:0.02518312):0.0001065834,(11:0.01745886,(10:0.019699608,(((9:0.012738215,7:0.0084164857):0.001422073,8:0.033645742):0.02638147,(4:0.02484586,(6:0.02886023,(((1:0.03340555,2:0.0212582):0.007322201,3:0.05224667):0.069359056,5:0.01735567):0.002240285):0.00394034):0.002116042):0.002271167):0.0008025882):0.007807241):0.002857265);
tree gen.203 = [&U] ((16:0.0224766,(11:0.01452666,(10:0.019736808,(((9:0.009204735,7:0.01291571):0.00155265,8:0.0248270125):0.03037019,(4:0.02179868,(6:0.02291504,(((1:0.03706966,2:0.02080488):0.01224041,3:0.05617575):0.061928048,5:0.01751734):0.003703899):0.003468494):0.0009868381):0.002383194):0.001962472):0.008527107):0.001360217,((14:0.039581534,17:0.0138639453):0.000611732,((13:0.0116187,(12:0.015340117,15:0.0164254661):0.007022325):1.731442e-05,(18:0.0205634305,19:0.0204826128):0.002718443):0.0007311381):0.000700373);
tree gen.204 = [&U] ((16:0.02323992,17:0.015529904):0.0006306302,((((15:0.0171258096,12:0.01882261783):0.004394473,((18:0.0277831839,19:0.02645690354):0.003753051,13:0.01514311):0.0001607405):0.000963896,(11:0.01525737,(10:0.017069038,(((9:0.0089150576,7:0.009803022):0.001553109,8:0.0317629313):0.02419539,(4:0.026051,(6:0.02091279,(((1:0.03491689,2:0.02228077):0.01285063,3:0.04737165):0.070801419,5:0.01365091):0.005865875):0.004226014):0.001853853):0.002232021):0.002248919):0.009339551):0.0003942783,14:0.040546945):0.0005388575);
tree gen.205 = [&U] ((16:0.02562617,(((14:0.0332473823,17:0.0159608427):0.000166709,(12:0.014151793,15:0.0138337269):0.008634415):0.001446795,(11:0.01498532,(10:0.01773226,(((9:0.007731763,7:0.008964337):0.002676119,8:0.0270790999):0.02908487,(4:0.02824151,(6:0.02252738,(((1:0.03412971,2:0.02281879):0.004879782,3:0.04522662):0.068951386,5:0.01428629):0.001737275):0.001446318):0.00305986):0.003133148):0.004534953):0.009914266):4.567499e-05):0.001403833,(13:0.01030051,(18:0.01729710945,19:0.0227017833):0.004846495):4.386719e-05);
tree gen.206 = [&U] ((15:0.016387934,12:0.0135149):0.0068413813,(((13:0.01253653,(18:0.0182643573,19:0.02046088397):0.003353308):0.001867969,(17:0.0139196582,14:0.0244095433):0.0004020554):0.0002561579,((11:0.01746918,(10:0.014515933,(((9:0.0075306195,7:0.0098381764):0.001822288,8:0.032343115):0.02967552,(4:0.0300368,(6:0.02370376,(((1:0.04029692,2:0.02197257):0.007458633,3:0.04768478):0.071144552,5:0.0177449):0.006025598):0.004143307):0.00577597):0.002235855):0.001227124):0.009935069,16:0.02448568):0.0002121686):0.00183802);
tree gen.207 = [&U] (16:0.01976671,(((((18:0.0270963009,19:0.02026870542):0.005667703,(15:0.0197943981,12:0.0111065552):0.004941047):0.0004166676,13:0.01527968):0.0009662951,(14:0.0370191364,17:0.017941412):0.00151015):0.0002728102,((10:0.017058831,(((9:0.010957026,7:0.0135949981):0.001926688,8:0.029739487):0.03085807,(4:0.03229699,((((1:0.03460694,2:0.02119215):0.00847868,3:0.05433739):0.079563913,5:0.01782252):0.003823404,6:0.02544853):0.003470328):0.002931335):0.002733114):0.0030053,11:0.01660488):0.01041424):0.0001121047);
tree gen.208 = [&U] ((15:0.02405642961,12:0.01353117):0.003911635,((14:0.0337907929,((13:0.01389204,(18:0.0215663138,19:0.0222203465):0.004622066):0.0004427635,(((((4:0.02510448,(6:0.02250038,((3:0.04192811,(2:0.01912959,1:0.02878326):0.01085969):0.061192879,5:0.0182002):0.00411647):0.003630239):0.002593607,((7:0.007912052,9:0.0120021184):0.003187339,8:0.02591091306):0.03162613):0.003062759,10:0.018620332):0.003804317,11:0.01611999):0.006827377,16:0.01756929):0.0003781726):0.001054546):0.000257661,17:0.01145755003):0.001952527);
tree gen.209 = [&U] ((16:0.02603347,(((15:0.0177965248,12:0.0157447311):0.003986135,(17:0.0157451273,14:0.038854248):0.0004383699):0.0005252771,(11:0.01672688,(((4:0.02954174,(((3:0.04852744,(2:0.0202263,1:0.02535779):0.007019234):0.064180762,5:0.01635374):0.001525852,6:0.02198519):0.004719021):0.002230411,((9:0.01127388664,7:0.009437402):0.002892075,8:0.0287321705):0.0271444):0.004625811,10:0.015802899):0.001124854):0.01412695):0.000529647):0.001163332,(13:0.007987819,(19:0.0216403793,18:0.0166579793):0.008539141):0.001028243);
tree gen.210 = [&U] ((18:0.0260680112,19:0.0216019347):0.004903551,((((12:0.012419842,15:0.017803631):0.0080736243,((11:0.01264139,(10:0.023452578,((4:0.02792438,(6:0.02216287,((3:0.04558034,(2:0.025522,1:0.03214747):0.009814113):0.069165641,5:0.01201738):0.003035884):0.004943043):0.003053894,((9:0.0100490081,7:0.0077432907):0.002475739,8:0.03471467405):0.03365267):0.001949388):0.001223428):0.008702376,16:0.01509018):0.0007359568):0.0001235046,13:0.01220253):0.000127405,(14:0.0400974823,17:0.01029450865):0.0003468036):0.0007053476);
tree gen.211 = [&U] (16:0.0261087,(((((4:0.03126587,((((1:0.03274919,2:0.02553036):0.009432054,3:0.05236448):0.064141412,5:0.01328919):0.00352166,6:0.02309362):0.00253839):0.001840556,((9:0.0085783583,7:0.0085242228):0.0008783636,8:0.02457628):0.02249377):0.003007414,10:0.018575646):0.002242028,11:0.01761008):0.009656988,(((19:0.02018649352,18:0.02230602447):0.005335329,(13:0.01703938,(12:0.0140079986,15:0.017606874):0.006144472):0.0002079026):0.0008092771,(17:0.0176333283,14:0.041846554):0.0003543047):0.0004975957):0.0004499405);
tree gen.212 = [&U] ((((15:0.0258419334,12:0.011737762):0.005854504,((19:0.02095953077,18:0.022512452):0.003453227,13:0.01362368):0.000907172):0.0008167323,(14:0.0331432193,17:0.0199914287):0.0008371561):0.001102818,(((((4:0.02916189,(8:0.025144511,(7:0.007902982,9:0.01270017978):0.001307225):0.02279148):0.002922609,(6:0.02358169,(((1:0.03683976,2:0.01847182):0.009650309,3:0.04318018):0.061151063,5:0.01079579):0.005473134):0.004111961):0.003594962,10:0.02472129):0.0005351252,11:0.01529455):0.01040623,16:0.02819141):0.0002569152);
tree gen.213 = [&U] ((((14:0.039731407,17:0.0172408069):0.001069571,(13:0.01628587,((19:0.0201823504,18:0.0212654174):0.0044143006,(15:0.02016098,12:0.011121969):0.00742377398):0.0001598777):0.002017349):0.001941946,16:0.02484827):0.000569964,(11:0.02167036,(((4:0.02893409,(6:0.02322922,((3:0.05146894,(2:0.01906508,1:0.02891005):0.01027857):0.06078071,5:0.01274532):0.004562485):0.002838796):0.001563918,((9:0.012875494,7:0.010451025):0.002113405,8:0.0279300579):0.02600713):0.003026954,10:0.02305736):0.001664557):0.008419126);
tree gen.214 = [&U] ((((17:0.0140505889,(12:0.013538408,15:0.0223448074):0.005213593):2.532718e-05,(14:0.0361391193,(13:0.01069571,(19:0.02427421006,18:0.0192043814):0.004008232):0.001002435):0.0003244417):0.001883654,16:0.02609552):7.553969e-05,((((4:0.03439535,(6:0.02235057,((3:0.05584932,(2:0.02253156,1:0.03393093):0.005671843):0.060544365,5:0.0126529):0.00227402):0.003187046):0.00251217,((9:0.0128525999,7:0.0076450464):0.0004842069,8:0.019633995):0.02840321):0.003053456,10:0.014478197):0.001878902,11:0.01335556):0.006964903);
tree gen.215 = [&U] ((((14:0.036265384,17:0.015780349):0.001549812,(13:0.01157421,(19:0.0211091742,18:0.0227877806):0.002639623):0.0007348427):0.001302461,16:0.02435767):0.0002817962,(((((4:0.03576695,(6:0.02069696,((3:0.04562581,(2:0.02305286,1:0.02952403):0.01497542):0.062594006,5:0.01341007):0.0039443):0.003531163):0.003144812,((9:0.01529863,7:0.0085742136):0.001076941,8:0.030426696):0.02563195):0.002133988,10:0.016232244):0.00554754,11:0.01590809):0.008266968,(12:0.0123195546,15:0.019915354):0.006359719):7.371891e-05);
tree gen.216 = [&U] (((12:0.0124140583,15:0.0171409886):0.004318058,((13:0.01347322,(19:0.0230048215,18:0.02147659077):0.002871148):0.001227445,(17:0.01969474001,14:0.0343026457):0.001236023):0.001030187):0.0005887353,(((((4:0.03094347,(6:0.02120237,((3:0.05082019,(2:0.02333113,1:0.03433356):0.011975):0.066766931,5:0.01503546):0.003178099):0.002243606):0.002017304,((9:0.0089425529,7:0.013103534):0.001325085,8:0.02443564217):0.03743074):0.00245561,10:0.01884776):0.001146386,11:0.01861106):0.007566105,16:0.01970028):0.000636707);
tree gen.217 = [&U] ((14:0.0251468741,17:0.0165541815):2.762152e-05,(((((10:0.015708261,((4:0.02891665,(6:0.01960422,(((1:0.03429439,2:0.02207896):0.01109961,3:0.0538359):0.078292432,5:0.009840125):0.001300309):0.003069906):0.004544467,(8:0.033065064,(7:0.0089076097,9:0.00984712747):0.002746899):0.0284858):0.006671113):0.00331281,11:0.01838981):0.009855866,13:0.0132597):0.0005167692,(18:0.018384803,19:0.02647144801):0.0054410946):3.535597e-05,(16:0.02084329,(15:0.024224033,12:0.014538183):0.005903388):0.0001105536):0.0009084801);
tree gen.218 = [&U] ((15:0.018621276,12:0.0124182042):0.0066659894,(((17:0.00963544711,14:0.0387394139):0.001233684,16:0.02952461):0.0003511747,(((19:0.01789887925,18:0.0195074281):0.003278638,13:0.01285145):0.001759976,(11:0.01826636,(((4:0.03285615,(6:0.02280647,((3:0.04621202,(2:0.01296439,1:0.03151666):0.01362713):0.070865497,5:0.01433684):0.004251586):0.002421685):0.002226928,(8:0.0313188671,(9:0.01102000346,7:0.0093707038):0.001511219):0.02993496):0.003392471,10:0.026455269):0.003122177):0.008903495):0.0008224076):0.0006996392);
tree gen.219 = [&U] (((19:0.0250182086,18:0.0205890216):0.003726793,13:0.01837565):0.0007561325,((14:0.036720178,17:0.01016554461):0.001439983,((16:0.02871097,(((((6:0.0285948,(5:0.01800321,((1:0.03077342,2:0.02098524):0.006035765,3:0.05697933):0.065111566):0.003687765):0.003886827,4:0.03399355):0.003404516,((9:0.0139689541,7:0.0098461629):0.002200641,8:0.0354279102):0.02880185):0.00350037,10:0.019288601):0.001541082,11:0.01590177):0.007762483):0.001288418,(12:0.0147013308,15:0.016308021):0.00597258):0.001548157):0.0005826309);
tree gen.220 = [&U] ((15:0.015072381,12:0.0116301348):0.0075420241,((((13:0.01414373,(19:0.0198711136,18:0.02588049667):0.004931337):0.0004829142,(14:0.032681171,17:0.0130212179):0.0006210465):0.001660265,(11:0.01916878,(10:0.016312923,((8:0.0345977445,(9:0.0170348117,7:0.010449459):0.002558255):0.02815124,(4:0.03566488,(6:0.02063771,((3:0.05313427,(2:0.0239961,1:0.03457216):0.006927518):0.063518024,5:0.01071583):0.004643966):0.002736115):0.002361256):0.003714664):0.001786091):0.009136436):0.0003911698,16:0.02253736):0.001485088);
tree gen.221 = [&U] ((12:0.00658006,15:0.023725489):0.0058662311,((((((4:0.02785324,((9:0.01593932109,7:0.006754342):0.001698899,8:0.029486547):0.03323369):0.003057161,(6:0.01714744,(5:0.01552772,((1:0.03531791,2:0.02319782):0.008434741,3:0.04925438):0.066214847):0.00613491):0.005741598):0.004669844,10:0.024471622):0.001389051,11:0.02139211):0.006229992,16:0.03075676):0.001425608,((14:0.0267698403,17:0.0174311612):0.0008991989,(13:0.01174148,(19:0.01700913519,18:0.0175335155):0.003430838):0.000382879):0.001555921):0.001737618);
tree gen.222 = [&U] ((12:0.017662222,15:0.015401934):0.007375246,(((16:0.02096302,(11:0.0170649,(((4:0.04230272,((5:0.009788734,((1:0.02609599,2:0.02339457):0.008561617,3:0.05553023):0.070884487):0.001973636,6:0.01658529):0.002482082):0.004969782,(8:0.02874676527,(7:0.011793918,9:0.0125060991):0.0030621):0.03437557):0.004453667,10:0.021372788):0.00241089):0.008910037):0.0006799443,(13:0.01306045,(19:0.0239112077,18:0.0168999364):0.006024481):0.0005597567):0.0003510608,(14:0.0356107233,17:0.0140850485):0.0002613631):0.002715543);
tree gen.223 = [&U] (((18:0.0166534777,19:0.0248376452):0.004392285,13:0.01772119):0.001275336,((((11:0.01875444,(10:0.025377379,(((6:0.02578272,(5:0.01628051,((1:0.0423516,2:0.01884376):0.009247287,3:0.05045963):0.077009954):0.005253955):0.002971491,4:0.03548572):0.003918515,((9:0.0114618992,7:0.009862696):0.001654211,8:0.03251039):0.02764003):0.004627031):0.001027897):0.01000308,(17:0.014595265,14:0.0356321961):0.0009391232):0.0001883139,16:0.02655927):0.0004492697,(12:0.008597268,15:0.0190104799):0.004850738):3.565794e-05);
tree gen.224 = [&U] ((17:0.017441325,14:0.035846446):0.0002034482,((16:0.0250807,(((((6:0.02013218,(5:0.01492865,((1:0.04115904,2:0.02350108):0.01244489,3:0.04875866):0.068561852):0.004723259):0.004091198,4:0.03301533):0.003825025,((9:0.00801685082,7:0.0097763514):0.001275667,8:0.0297710553):0.03148996):0.002284723,10:0.013991773):0.00267486,11:0.01892706):0.007348556):0.0009751806,((18:0.0179117223,19:0.020334189):0.004447533,(13:0.01436543,(12:0.0123516325,15:0.01673258):0.00942710621):0.0002946078):0.00106759):0.0006003008);
tree gen.225 = [&U] ((16:0.02072095,(((((4:0.0287771,((5:0.009695106,((1:0.04205405,2:0.01825588):0.009475558,3:0.05641691):0.05307983):0.002358822,6:0.02096936):0.002148509):0.0017952,(8:0.02900853926,(9:0.0089270172,7:0.013511653):0.001141557):0.02553118):0.001653067,10:0.018549218):0.003277191,11:0.01451239):0.005397053,((13:0.01955561,(18:0.0176224184,19:0.0277511285):0.003873911):0.0007017432,(14:0.032119156,17:0.0131150441):0.001169344):0.0008060131):0.0004817068):0.0005291744,(12:0.01492589,15:0.017927418):0.004204528);
tree gen.226 = [&U] ((17:0.018033717,14:0.0330710746):0.0004976255,((((((8:0.021924555,(7:0.007098899,9:0.00849962676):0.001325407):0.02912732,(4:0.02397953,(6:0.0223818,((3:0.05429518,(2:0.02494595,1:0.03851988):0.009893404):0.078244024,5:0.01172936):0.002837004):0.006152014):0.001769809):0.003690495,10:0.02258868):0.0008079954,11:0.01628867):0.00820796,16:0.02990941):0.0004809095,((13:0.01611502,(12:0.0084511691,15:0.016885434):0.007678077):0.0001274967,(18:0.02231551365,19:0.0249921716):0.006508877):0.0001600122):0.0005510208);
tree gen.227 = [&U] (((11:0.01785465,(((4:0.03593698,((((1:0.03129212,2:0.0294905):0.00918808,3:0.04156383):0.066721668,5:0.01247074):0.004762731,6:0.02517903):0.002540434):0.001319631,((9:0.011374025,7:0.0165670257):0.001301197,8:0.032421408):0.02839964):0.002594883,10:0.019707845):0.003918163):0.01024071,((16:0.02470006,(17:0.0169647567,14:0.0244416106):0.0004215676):0.0003176334,((18:0.0161579268,19:0.0189116075):0.004764949,13:0.01285607):0.001046017):0.0004128029):0.001446364,(12:0.0101303,15:0.021897682):0.0053829341);
tree gen.228 = [&U] ((12:0.009653226,15:0.015653975):0.0068710068,(((10:0.018174803,((4:0.02692328,((5:0.01563104,((1:0.02953806,2:0.0255823):0.009883946,3:0.05394034):0.06553174):0.003631157,6:0.01888496):0.002901626):0.001320148,(8:0.0292098798,(9:0.0108570971,7:0.008374703):0.002615227):0.02733625):0.002236685):0.001160467,11:0.02001511):0.008658126,(((14:0.0395019877,17:0.018646514):0.0002107786,(13:0.01893906,(18:0.022120202,19:0.0217185002):0.003098938):0.001415182):0.0003069244,16:0.02135269):0.001081238):0.00153937);
tree gen.229 = [&U] ((((15:0.0175765523,12:0.011369139):0.003820791,((14:0.0381326694,17:0.0173193497):0.001475364,(13:0.01000515,(19:0.0239777545,18:0.024316188):0.00386903):0.002390797):0.000946142):0.0002926603,16:0.02155739):0.0006395821,((((4:0.0265793,((5:0.0181101,((1:0.03236782,2:0.02261619):0.01251678,3:0.05377508):0.065108304):0.002129038,6:0.01636808):0.001666692):0.004106387,(8:0.0245882942,(9:0.0090344414,7:0.00997425):0.003927675):0.02882399):0.001921666,10:0.021377767):0.003803038,11:0.01228745):0.009822462);
tree gen.230 = [&U] (((((13:0.01837056,(19:0.0264388143,18:0.0196666444):0.004095567):0.002203795,(((((4:0.02785428,((5:0.01854166,((1:0.03427897,2:0.02131231):0.007141381,3:0.04935385):0.069685439):0.002334761,6:0.02146266):0.00564999):0.002979794,(8:0.0324449105,(9:0.00946605391,7:0.0084069474):0.001327546):0.02479763):0.00201034,10:0.020050238):0.001587621,11:0.0148137):0.007858475,16:0.02424866):0.0005369108):0.0001775714,(15:0.020351197,12:0.0141280778):0.003417787):0.0002496604,17:0.0184762168):3.699871e-05,14:0.034854177);
tree gen.231 = [&U] (((((4:0.0298068,((5:0.01894733,((1:0.03524226,2:0.02757358):0.01081159,3:0.04549057):0.067541291):0.004063353,6:0.02208512):0.004366733):0.003251581,(8:0.025461179,(9:0.0085804791,7:0.0078103544):0.001789935):0.02591089):0.004587907,10:0.020969972):0.005044643,11:0.01828905):0.009095901,(((13:0.01332693,(19:0.0288010203,18:0.0232358426):0.004465882):0.0005687291,((17:0.0199692059,14:0.0326682332):0.0003163556,(12:0.012350087,15:0.0181137677):0.005523191):0.000331945):0.0005728001,16:0.02589453):7.696762e-06);
tree gen.232 = [&U] (17:0.0170760275,(((((12:0.0135455735,15:0.017450781):0.004585589,(13:0.0137172,(19:0.0213029587,18:0.0144948725):0.004752646):0.0007144276):0.001736611,16:0.02434059):0.0002073591,(11:0.01238435,(10:0.014465152,(((9:0.0093533487,7:0.012190475):0.001803686,8:0.030131085):0.02825242,(4:0.02790959,((((1:0.03538987,2:0.02088291):0.009530025,3:0.04899746):0.068475318,5:0.01499077):0.003166901,6:0.02090738):0.0032872):0.002262409):0.004692787):0.0007951665):0.01346099):0.0002399498,14:0.0360186403):0.0004595425);
tree gen.233 = [&U] ((16:0.02312289,((14:0.033979762,17:0.0122328517):0.0005971833,((((4:0.02956932,((9:0.010975625,7:0.008357892):0.003924731,8:0.02995756):0.02707555):0.002928601,((((1:0.03893404,2:0.01884752):0.01240577,3:0.04877229):0.073515845,5:0.0107598):0.002640331,6:0.01878204):0.006304503):0.006014549,10:0.017572311):0.002515531,11:0.017329):0.008721652):0.0008084765):0.0005064974,(((19:0.0269487719,18:0.0151230338):0.003474856,(12:0.0199171408,15:0.0165081938):0.003807504):0.0003119091,13:0.01733375):0.0006469152);
tree gen.234 = [&U] ((12:0.01465739,15:0.025865013):0.0082029806,((16:0.0180488,(11:0.01699567,(((4:0.02984862,((((1:0.03805872,2:0.01875302):0.0116218,3:0.05293939):0.060243674,5:0.01559757):0.002116449,6:0.02105649):0.00418366):0.002711147,((9:0.0083250787,7:0.008112335):0.002043995,8:0.036181827):0.02629261):0.00234207,10:0.017850287):0.006414129):0.01036726):0.0003277712,((14:0.031358301,((18:0.0208133143,19:0.02297209906):0.007565206,13:0.01280984):0.0001830209):0.0005739915,17:0.009693072):0.0009677747):0.001614135);
tree gen.235 = [&U] (16:0.02104437,(((17:0.0150614605,14:0.035124582):0.001285183,((12:0.016205444,15:0.017178589):0.007601345,(13:0.01174087,(18:0.01859830929,19:0.02470658918):0.002559846):0.001079201):0.0006796003):0.0008727114,(11:0.02090582,((((9:0.007508613714,7:0.008920062):0.00208699,8:0.0317036961):0.02912061,(((((1:0.03234782,2:0.02915176):0.005732617,3:0.058911):0.06795994,5:0.01430236):0.006261246,6:0.02397173):0.003913551,4:0.02576431):0.002956685):0.001421204,10:0.020978421):0.002793728):0.01035537):0.001013891);
tree gen.236 = [&U] (((11:0.01724246,(10:0.019893246,((4:0.03562886,((5:0.01264771,((1:0.03948246,2:0.02350164):0.006551663,3:0.04059308):0.058840316):0.002182048,6:0.02492343):0.003531174):0.001194454,(8:0.032483684,(9:0.012292371,7:0.008870615):0.003453119):0.02670681):0.00391393):0.002143842):0.008106707,(12:0.016786049,15:0.020670421):0.00795581):0.001023031,(16:0.01933029,((17:0.0204021062,14:0.033513174):6.370917e-05,(13:0.01580833,(19:0.0210747575,18:0.0176250926):0.003893302):0.001077939):0.0009959574):8.291211e-05);
tree gen.237 = [&U] ((16:0.02271036,(11:0.01788836,(((4:0.02608855,((((1:0.03949947,2:0.0171496):0.008711868,3:0.05526307):0.072004799,5:0.01342766):0.002593582,6:0.0228887):0.003196006):0.003016612,((9:0.0112569755,7:0.012928027):0.002848298,8:0.0299002572):0.02833918):0.003070764,10:0.021513813):0.0003562136):0.007084106):0.0003883109,(((13:0.01299632,(18:0.0276318822,19:0.0253860423):0.002766008):0.001610518,(17:0.014922839,14:0.032584982):0.0006345407):7.743561e-05,(15:0.018839344,12:0.0106908861):0.00496034011):4.03712e-05);
tree gen.238 = [&U] ((19:0.0220108665,18:0.01619852531):0.003832732,((13:0.01240538,(15:0.020811263,12:0.0098325958):0.008471734):3.519515e-05,((((((4:0.02867355,(((3:0.04926611,(2:0.01589036,1:0.03305605):0.01123924):0.070855778,5:0.0137035):0.003107969,6:0.02436026):0.001799359):0.00288907,((9:0.00831491404,7:0.011460124):0.0006866407,8:0.0296385762):0.03126895):0.002730435,10:0.019404684):0.001791554,11:0.01801202):0.007447511,16:0.02008644):0.00085744,(17:0.0158575096,14:0.0390824045):0.0005170386):0.0009923018):0.0002750209);
tree gen.239 = [&U] ((12:0.012494548,15:0.0202220138):0.005894497,((16:0.02098176,((17:0.014298172,14:0.029610573):0.0003634134,(13:0.01274937,(18:0.0213506357,19:0.0208543104):0.004028057):0.0002951065):0.0003925581):0.0003083995,(11:0.0155712,(((4:0.02917465,((5:0.01449614,((1:0.03034956,2:0.02146643):0.007348485,3:0.05520328):0.073065309):0.004179464,6:0.01691258):0.003849216):0.00326462,(8:0.026915622,(9:0.011787317,7:0.010735148):0.002986011):0.02662303):0.002662898,10:0.0236766):0.0008182557):0.007482115):0.0001498389);
tree gen.240 = [&U] ((15:0.0233870072,12:0.01444195):0.0082317556,((((17:0.0142785057,14:0.0284881917):0.0009443278,(13:0.01221143,(18:0.0178993899,19:0.02765026954):0.004068033):0.001091442):0.000890431,16:0.01810113):2.794615e-05,(11:0.02069242,(((4:0.03011155,((5:0.01633712,((1:0.03318845,2:0.01833219):0.008535207,3:0.05297215):0.055621074):0.002633659,6:0.03081073):0.003728777):0.0008244389,((9:0.0135239773,7:0.0076576065):0.001234045,8:0.0271613583):0.03046414):0.004137913,10:0.01571532):0.002966476):0.01373049):0.0004351147);
tree gen.241 = [&U] ((15:0.017712865,12:0.0114696329):0.00744939,(((11:0.01875246,(((4:0.02895375,((5:0.01200707,((1:0.03370218,2:0.02090028):0.01215546,3:0.05661555):0.06132486):0.002445198,6:0.02137087):0.005393592):0.004324153,(8:0.027908187,(9:0.012520875,7:0.010996632):0.001897763):0.02651025):0.00362999,10:0.016270582):0.003656599):0.007504562,16:0.01997375):0.001557632,(14:0.039601158,(17:0.020580773,(13:0.01267803,(19:0.0258127114,18:0.0133655754):0.005252191):0.001982964):0.001368702):0.001649699):0.0009487138);
tree gen.242 = [&U] (16:0.02009996,((((12:0.0125830985,15:0.01679506):0.003080311,(14:0.02940725607,17:0.0135566109):0.0003038644):8.792612e-05,((18:0.021413501,19:0.02459829947):0.002690529,13:0.01272097):0.001099527):0.0003927504,(11:0.02041148,(((4:0.03073604,((5:0.01469886,((1:0.03318654,2:0.02267526):0.005583769,3:0.05643131):0.062367126):0.003117778,6:0.01897492):0.002716139):0.002185015,(8:0.028117103,(9:0.009803967,7:0.0074534573):0.0009439978):0.02904017):0.001874609,10:0.013168813):0.001552222):0.009836954):0.0005632483);
tree gen.243 = [&U] ((15:0.0194381343,12:0.01045211):0.007227551,(17:0.0176029405,(((((((4:0.03217557,(6:0.02383985,((3:0.04491913,(2:0.01845542,1:0.02936701):0.01452247):0.04879549,5:0.01567647):0.001489873):0.003419846):0.00435831,((9:0.0106868418,7:0.0115208749):0.004931956,8:0.0239617486):0.02685396):0.002949144,10:0.018866409):0.002323064,11:0.01891656):0.004529401,16:0.02789873):0.0006449524,((18:0.0213156464,19:0.0184117194):0.003727346,13:0.01389229):0.0001157093):0.001049771,14:0.0374572936):0.0002829783):0.0006911528);
tree gen.244 = [&U] ((((((4:0.0245109,((5:0.01201909,((1:0.03062429,2:0.02310267):0.009893761,3:0.04208216):0.05987542):0.001973773,6:0.02525229):0.002067121):0.002208269,(8:0.0304992501,(9:0.014425885,7:0.009373367):0.001358975):0.03265933):0.004349164,10:0.02052155):0.0005866672,11:0.01114755):0.005903154,((((18:0.0184336005,19:0.0186036408):0.003218896,13:0.01248276):0.001571789,(12:0.011654362,15:0.0256233497):0.00507452):0.001623028,16:0.02420955):0.0001669165):0.0003210501,(17:0.0136378531,14:0.034751837):0.0003269854);
tree gen.245 = [&U] (16:0.02154199,((((13:0.01662762,(12:0.012923303,15:0.018085897):0.008678425):0.0004328927,(18:0.0230666539,19:0.0217542783):0.006532537):0.0004997247,(14:0.031191679,17:0.0144084908):0.0001149759):0.0001600771,((11:0.01602699,((4:0.03063041,(((3:0.05333433,(2:0.02479954,1:0.04661716):0.01185081):0.05630754,5:0.01355266):0.003496203,6:0.02539245):0.001919404):0.0025754,((9:0.010105745,7:0.0063776711):0.002106093,8:0.030940469):0.03369732):0.003797696):0.0008775473,10:0.016051737):0.01058379):0.0003911177);
tree gen.246 = [&U] (17:0.01967556,((((15:0.0190055688,12:0.0136363703):0.003555313,(16:0.02370505,((((4:0.03244087,((5:0.01578129,((1:0.03736452,2:0.02053454):0.004558451,3:0.05794477):0.074089395):0.005682204,6:0.02246923):0.004991148):0.00237426,(8:0.02765671,(9:0.0124188645,7:0.012597788):0.001030975):0.03194334):0.00490982,10:0.018872686):0.001958657,11:0.02047336):0.007502341):0.001160027):0.0005184025,14:0.034157721):0.0001216212,(13:0.01187308,(18:0.0257926063,19:0.0207563675):0.004214799):0.0007325698):4.31586e-05);
tree gen.247 = [&U] ((((17:0.0187048151,(((19:0.0324979163,18:0.0207461964):0.003288073,(15:0.02145119,12:0.0121382432):0.005725549):0.0004309134,13:0.01221526):0.001019199):0.0001516192,14:0.038210534):0.0004268398,16:0.01783233):8.401776e-05,((((4:0.02959675,(((3:0.04326196,(2:0.01736672,1:0.03593832):0.009447665):0.068973183,5:0.02135294):0.003585033,6:0.02374134):0.00217159):0.005246622,((9:0.0132413616,7:0.0093459453):0.001646987,8:0.030041957):0.02912168):0.003986029,10:0.020774442):0.001654321,11:0.01909805):0.005874239);
tree gen.248 = [&U] ((13:0.01207485,(18:0.0186058111,19:0.0239601419):0.005780238):0.001590911,((17:0.0164172523,(14:0.0262965791,16:0.01619598):0.0006295133):1.986334e-05,(((((4:0.03060506,((5:0.01168828,((1:0.03371428,2:0.0193266):0.009695017,3:0.04630779):0.062345073):0.003891953,6:0.0202221):0.0008840414):0.002275332,(8:0.025948272,(9:0.0155433048,7:0.009203758):0.003029086):0.0272481):0.002002289,10:0.02378015):0.001996603,11:0.01406747):0.01251498,(15:0.0204841547,12:0.0152275256):0.005797872):0.000465744):0.001276038);
tree gen.249 = [&U] ((19:0.01767229212,18:0.0224130901):0.005185553,(((((4:0.03419004,((5:0.009330288,((1:0.03408609,2:0.02082407):0.0115045,3:0.04773659):0.071584211):0.005735477,6:0.0221563):0.002839253):0.0013074,(8:0.032573758,(9:0.012743523,7:0.0093430506):0.003520459):0.02894965):0.004021746,10:0.018700557):0.002471298,11:0.01320029):0.008227558,(16:0.02344398,(((14:0.0315596201,17:0.0171808975):0.0008561166,13:0.01650417):0.000616852,(15:0.0183949777,12:0.0126091258):0.004637848):0.0003474054):0.000467023):0.0004057254);
tree gen.250 = [&U] ((12:0.007572688,15:0.016599801):0.0050471022,(((13:0.01376178,(18:0.01488856997,19:0.02581330505):0.005033901):0.0001836636,(14:0.0398922894,17:0.0271005974):0.0003092438):0.0008120219,(16:0.02789081,((((4:0.02487667,((9:0.00892781351,7:0.011714312):0.0006965138,8:0.0307741561):0.02672011):0.002657612,(((3:0.04481561,(2:0.01903685,1:0.03393959):0.01496178):0.070270761,5:0.01008205):0.00508271,6:0.02291252):0.004449486):0.003580049,10:0.018468741):0.002039788,11:0.016489):0.006238847):0.00275339):0.001395768);
tree gen.251 = [&U] ((((11:0.01546283,(((((((2:0.02132429,1:0.03682986):0.005965799,3:0.06065316):0.074261695,5:0.01218118):0.001803757,6:0.02438372):0.001735117,4:0.02874417):0.004161983,(8:0.028588007,(7:0.0089614107,9:0.00988653342):0.003192354):0.03165612):0.001432822,10:0.014801658):0.004689988):0.01078624,16:0.01732692):0.001107069,((18:0.0203166191,19:0.0184858143):0.00680658,((17:0.0182046802,14:0.033989212):0.001755925,13:0.01240692):3.323207e-05):0.0006089277):0.001013983,(15:0.0188328373,12:0.010418594):0.003864288);
tree gen.252 = [&U] ((((18:0.0162929715,19:0.0205641333):0.007400424,13:0.01508304):0.0005997284,(((11:0.01466813,(((((((2:0.02237521,1:0.03302444):0.009976492,3:0.05806955):0.064354835,5:0.0116623):0.005030518,6:0.02692172):0.002841901,4:0.03266169):0.002297734,(8:0.03081042142,(7:0.009611091,9:0.01160567986):0.0007608587):0.03161036):0.002747829,10:0.017466221):0.004270383):0.005728473,16:0.02495707):0.0009014754,(17:0.0139246699,14:0.032093111):0.0005559828):0.0004914433):0.001335851,(15:0.020108953,12:0.011584047):0.0070943399);
tree gen.253 = [&U] (14:0.033862788,(((((11:0.01293931,(((((((2:0.02006528,1:0.03563049):0.005308842,3:0.05263623):0.07185105,5:0.01217181):0.005674299,6:0.02414242):0.002720011,4:0.02928982):0.003124853,(8:0.0280758455,(7:0.0066332616,9:0.0124742953):0.002613779):0.02709503):0.0007371409,10:0.015861911):0.003442877):0.007412818,16:0.02292927):0.002530241,(12:0.0128762176,15:0.0214709458):0.005064148):0.000696362,(13:0.01002017,(19:0.0252102703,18:0.0208684921):0.007162816):0.0006294474):0.0002504507,17:0.0158479627):0.001775987);
tree gen.254 = [&U] ((15:0.022763788,12:0.01345716033):0.005966387,((((18:0.0194122933,19:0.0152295006):0.002943618,13:0.01445448):0.001520771,(14:0.043162018,17:0.0170985654):0.0003962256):0.0009046561,(((10:0.02246603,((4:0.02529524,(6:0.01466173,(5:0.02069559,((1:0.03245558,2:0.02543721):0.009296978,3:0.06034794):0.060780724):0.004947513):0.005380273):0.003442468,(8:0.027999223,(9:0.01308405864,7:0.0102138855):0.003576506):0.02932729):0.001494974):0.001603185,11:0.01805687):0.009139957,16:0.02181384):0.0001803439):0.001760527);
tree gen.255 = [&U] ((11:0.02149251,(10:0.017530944,(((6:0.01926824,(5:0.02309163,((1:0.02635511,2:0.01913376):0.003870098,3:0.06035171):0.069022638):0.00337571):0.004346979,4:0.03402399):0.002841168,(8:0.0350746862,(9:0.01278010715,7:0.0172386):0.002636402):0.03147182):0.000846962):0.002848453):0.0109142,(((14:0.0300316115,17:0.0200164838):0.0007344233,((15:0.018050262,12:0.0096541987):0.00367051,((18:0.017414963,19:0.02133592416):0.0042628228,13:0.01563076):0.000229078):0.0008199617):0.000254885,16:0.02199369):0.001344537);
tree gen.256 = [&U] ((15:0.018867386,12:0.01118896):0.006225953,(((17:0.0179486455,14:0.034684827):0.0003240454,((19:0.0219067359,18:0.0160371765):0.00403869,13:0.01248419):0.001062299):0.002201848,(16:0.01902408,(((((8:0.0296766675,(7:0.006994478,9:0.0104930555):0.002213001):0.0300045,4:0.02556842):0.001687987,((((2:0.02280366,1:0.03691832):0.00990419,3:0.0466629):0.066276799,5:0.01283259):0.00214139,6:0.01886356):0.006473977):0.00472198,10:0.02556948):0.002777309,11:0.01464677):0.007847221):0.0001076716):0.001904384);
tree gen.257 = [&U] (((16:0.02148203,(11:0.02228622,(((4:0.02583373,(6:0.02096731,((3:0.05425884,(1:0.03598909,2:0.01390174):0.005342454):0.065402107,5:0.01736797):0.002584548):0.002030856):0.005037717,((7:0.008055804,9:0.012406452):0.002684167,8:0.03259719132):0.03047394):0.002588799,10:0.019401221):0.002447346):0.008273489):0.0009233507,((18:0.0219122974,19:0.0189984274):0.005679717,(13:0.01441632,(12:0.0128868928,15:0.0196224456):0.007215099):0.0001100346):0.0007229787):0.0004485713,(17:0.02016456621,14:0.037125124):0.001315209);
tree gen.258 = [&U] ((((11:0.01703104,(10:0.019478435,((4:0.02399926,(6:0.0233191,(5:0.01357434,(3:0.04254304,(1:0.03279833,2:0.02502258):0.01235794):0.062836491):0.002707053):0.003087291):0.002327279,((7:0.0110174316,9:0.01206768901):0.0004241345,8:0.0312112919):0.03040587):0.005376123):0.00252883):0.005962032,16:0.01853786):0.0005531995,(((18:0.0189826351,19:0.02374015703):0.003607647,13:0.01450658):0.001741553,(14:0.0317813009,17:0.0180363208):0.0004841839):0.00026082):0.0001556645,(15:0.0196700275,12:0.01114941):0.0086600013);
tree gen.259 = [&U] ((14:0.039840635,17:0.0163723267):0.002487452,(((11:0.01221886,(10:0.022407088,((4:0.03138411,(6:0.02481732,(5:0.01617513,(3:0.05103049,(1:0.03130885,2:0.02530756):0.01212804):0.065671045):0.002801227):0.00346962):0.002099776,(8:0.03114237553,(9:0.01109572,7:0.010654668):0.00158678):0.0300309):0.004203643):0.002033367):0.007964258,16:0.02327469):0.0001274623,(((18:0.0256996229,19:0.01941502393):0.004567367,13:0.01613261):7.379609e-05,(12:0.013845491,15:0.0172404556):0.006730766):0.002136166):0.000186889);
tree gen.260 = [&U] ((15:0.0172204029,12:0.0151913097):0.004403767,(((11:0.01882876,(10:0.017785094,((4:0.027265,(6:0.02408315,(5:0.01384434,(3:0.0560449,(1:0.04135034,2:0.02218609):0.008569319):0.075958905):0.002715672):0.003347173):0.001536992,(8:0.0289925757,(9:0.013008652,7:0.0115653306):0.001776275):0.03295787):0.002140244):0.0008285263):0.007508062,16:0.01769585):0.0003167222,((17:0.0173978978,((18:0.0198663707,19:0.02349897266):0.002345522,13:0.0149688):0.000456171):2.743271e-05,14:0.0322783804):0.0007973747):0.00274171);
tree gen.261 = [&U] (((19:0.0237147738,18:0.0219047198):0.004559721,((16:0.020567,(13:0.01588032,(11:0.01506048,((((9:0.01007515043,7:0.0083980472):0.0008386697,8:0.027739553):0.02875926,(4:0.02464524,(6:0.0298448,(((1:0.03321351,2:0.02001985):0.006591459,3:0.0481963):0.058048411,5:0.01263642):0.006522683):0.004028914):0.002988981):0.003527079,10:0.017130773):0.001593067):0.005928927):0.0002156665):3.582911e-05,(15:0.0153075139,12:0.014659784):0.003637284):2.855341e-05):6.528219e-05,(17:0.021279936,14:0.03087375):3.021221e-05);
tree gen.262 = [&U] ((17:0.015072397,14:0.030502637):0.001229894,(((16:0.02326458,(11:0.01598214,(10:0.019843493,((8:0.029400456,(9:0.008931565,7:0.0117914807):0.003396093):0.03070811,(4:0.03066128,(6:0.02170696,(5:0.01191665,(3:0.05107474,(1:0.03195422,2:0.01926392):0.01067882):0.05949128):0.002476397):0.005192529):0.002414603):0.004574624):0.006773629):0.009405224):0.0005523791,(15:0.014782865,12:0.01236307818):0.004627034):0.0003706269,(13:0.01342573,(19:0.0202100475,18:0.0182269384):0.002241587):0.001612413):0.001488213);
tree gen.263 = [&U] (((15:0.0157701785,12:0.013461033):0.003609959,(((19:0.02082996941,18:0.0194514202):0.004743788,13:0.01203455):0.001513486,(14:0.0310223931,17:0.0139291128):0.001383432):0.0001008834):0.0007640596,(16:0.02047991,(11:0.01505729,(10:0.017321546,((4:0.02705724,(6:0.02250433,(5:0.01382859,(3:0.04931941,(1:0.03564736,2:0.02194992):0.007188771):0.071676044):0.003906874):0.004763277):0.002535007,(8:0.027077946,(9:0.0130902161,7:0.010720117):0.0008428838):0.03077651):0.001134124):0.004235626):0.008052672):0.001385572);
tree gen.264 = [&U] ((13:0.01030191,(((14:0.033672786,17:0.0176475163):0.0007600469,(16:0.01717834,(11:0.0158144,(10:0.019938316,((4:0.02665147,(6:0.01724798,(5:0.01082623,(3:0.04362072,(1:0.03048423,2:0.01598989):0.009043365):0.07479639):0.00362962):0.002726363):0.002821521,((9:0.01116208783,8:0.0387164787):0.000759335,7:0.009711039):0.03170934):0.003135083):0.001069006):0.007852648):0.001356316):0.0004409563,(15:0.0190264468,12:0.0100129802):0.005989433):2.577425e-05):0.001576563,(18:0.01709775754,19:0.02920044837):0.004819419);
tree gen.265 = [&U] ((16:0.02388117,(((15:0.0188362187,12:0.015100647):0.00541644,(((((8:0.028309396,(9:0.0108721317,7:0.0123202):0.0006493838):0.02724049,(4:0.02751736,(6:0.0250919,(5:0.01199667,((1:0.03794724,2:0.0175265):0.01571258,3:0.04989789):0.069136555):0.004300017):0.002762031):0.003173242):0.001270521,10:0.016421181):0.002759411,11:0.01656803):0.006807676,13:0.01358881):0.001320222):0.000390449,(17:0.0106406196,14:0.032996655):0.0003814789):0.0001695346):0.001008244,(19:0.0221186057,18:0.01789918989):0.003260871);
tree gen.266 = [&U] ((19:0.01666759199,18:0.0164382208):0.004451764,((11:0.01850944,(((4:0.02581742,(((3:0.04763087,(2:0.01809143,1:0.02859477):0.007565181):0.067099805,5:0.01389508):0.004144833,6:0.01887627):0.003567792):0.002744505,((9:0.0098723056,7:0.0102790371):0.003391715,8:0.027735783):0.02707031):0.00158369,10:0.014371033):0.0008318988):0.005575701,((17:0.0143118312,(16:0.02133706,(14:0.03518216,(12:0.011739623,15:0.014042585):0.005174029):0.001063838):0.0004563672):0.0001154204,13:0.01215265):0.0004948259):0.001291215);
tree gen.267 = [&U] ((11:0.02071119,(10:0.014967881,(((((2:0.02689435,1:0.03991434):0.00823182,3:0.05984851):0.066177225,5:0.01501256):0.004150636,6:0.02918072):0.005021959,(4:0.02962094,(8:0.0408118271,(9:0.009593208,7:0.0079079583):0.001739598):0.0274783):0.003527784):0.004172755):0.002620496):0.007256817,((((13:0.01413053,(19:0.0255564912,18:0.0241110333):0.002873121):0.001148894,(12:0.01734923,15:0.020880816):0.003833631):0.0003874603,(17:0.01310492961,14:0.0312332439):0.001105916):0.002005792,16:0.02069027):0.0004408834);
tree gen.268 = [&U] (16:0.02010876,(((14:0.029532612,17:0.017155444):0.002555272,(((15:0.019852366,12:0.0117087561):0.004890952,13:0.01842969):0.0006871081,(19:0.0248527975,18:0.0267567599):0.005751619):0.0004433801):0.0003320498,(11:0.01686607,(10:0.019931778,((((((2:0.01781097,1:0.0365681):0.00885198,3:0.04773654):0.066901198,5:0.01412006):0.004273925,6:0.02376098):0.003561165,4:0.03127995):0.003492754,(8:0.0365562347,(9:0.016156436,7:0.0067866911):0.0005058058):0.03492258):0.002695587):0.002551667):0.009082453):0.0002632691);
tree gen.269 = [&U] ((16:0.0209916,(((((4:0.02974058,(6:0.02477076,(5:0.01664344,((1:0.02788497,2:0.02204041):0.01406704,3:0.04528455):0.062534915):0.00235533):0.004028308):0.003765822,(8:0.0289766009,(9:0.00955041014,7:0.0083926645):0.001269163):0.02675349):0.003390231,10:0.021293803):0.001245089,11:0.01811502):0.01218489,(((19:0.0212076085,18:0.027283833):0.004020386,13:0.01306861):0.0002331851,(17:0.0164166403,14:0.032503226):0.00106856):0.0004115688):0.0006905673):0.0003683242,(15:0.018486677,12:0.0127316251):0.005688369);
tree gen.270 = [&U] (((15:0.01798765,12:0.015708094):0.004505092,(16:0.0250152,(11:0.01487063,(((4:0.02682418,(((3:0.05378186,(2:0.0179672,1:0.03146631):0.009748337):0.06010097,5:0.01624762):0.00247315,6:0.01902995):0.00443589):0.0009311491,((7:0.0080205863,9:0.0089351885):0.001521412,8:0.025566426):0.02692037):0.002063939,10:0.016836872):0.002010707):0.01165463):0.0006256938):0.0004618639,(17:0.0165834344,(14:0.0347441201,((18:0.0196690956,19:0.0201083415):0.003564867,13:0.01607766):0.001175569):0.0009451298):7.445969e-05);
tree gen.271 = [&U] (14:0.035631871,(17:0.0143511902,(((15:0.014542005,12:0.0144880535):0.008997701,(13:0.01258368,(18:0.02193257181,19:0.01890934496):0.0039742726):0.0003282515):0.001198942,(16:0.02233035,((((4:0.0286109,((((1:0.02961457,2:0.01963955):0.01367707,3:0.04710681):0.068731358,5:0.01373677):0.00208827,6:0.02504685):0.001221342):0.003729455,(8:0.033622596,(7:0.0106549436,9:0.013788912):0.001192582):0.03238815):0.001603611,10:0.019924705):0.002669356,11:0.01716849):0.01225524):0.0008909072):0.0007026354):0.00071516);
tree gen.272 = [&U] (((16:0.01926462,(11:0.01688491,(((8:0.03978874,(9:0.0086924198,7:0.011989343):0.001287867):0.0278427,(4:0.0291262,((5:0.01655884,((2:0.01855358,1:0.02940895):0.01184679,3:0.0451337):0.057535361):0.002561743,6:0.02251766):0.004953347):0.002366676):0.001418806,10:0.017866083):0.002004064):0.007213113):0.00104551,((13:0.01508044,(18:0.0153468393,19:0.0201105674):0.004070737):0.0007169848,(14:0.0346028878,17:0.0160372679):3.28561e-05):0.0004110883):0.00102297,(15:0.016253039,12:0.009902108):0.003605071);
tree gen.273 = [&U] ((15:0.021005024,12:0.007697761):0.008741303,(((16:0.01679373,(((((4:0.02624277,((((1:0.03633186,2:0.01129182):0.009916292,3:0.05016918):0.063489149,5:0.01379083):0.002858098,6:0.02062413):0.001986289):0.002040394,(8:0.0240063535,(7:0.0060372252,9:0.0095273433):0.001948306):0.02701801):0.001306276,10:0.02087048):0.002643158,11:0.01965887):0.009396484,((18:0.0169578422,19:0.01707185337):0.004115427,13:0.01462246):0.0007040003):0.0005932787):0.001321115,14:0.03133386):2.25422e-06,17:0.0185947327):0.001224017);
tree gen.274 = [&U] (16:0.02689152,((11:0.02030859,(10:0.018230528,((4:0.03139102,(6:0.01962885,((3:0.04907687,(2:0.02382359,1:0.03594905):0.009941446):0.066091909,5:0.01964071):0.00357657):0.003661656):0.002387369,((7:0.0087198881,9:0.0171711727):0.000907609,8:0.02924310178):0.02848378):0.003479367):0.002323692):0.009071083,((15:0.0176297817,12:0.008291243):0.00766898,(((18:0.0165787041,19:0.01879022855):0.006578542,13:0.01128202):0.0003284794,(14:0.03249858,17:0.0116702442):0.0005329345):0.001103545):2.237595e-05):0.0007665009);
tree gen.275 = [&U] ((13:0.01378692,(18:0.0235655354,19:0.0207438877):0.002399489):0.0003996212,((12:0.0146474394,15:0.0143783207):0.005719574,((14:0.0308778426,17:0.0149372904):0.001515546,((11:0.01837156,(10:0.0244947,((4:0.026962,(6:0.02503497,((3:0.0504728,(2:0.0179867,1:0.03570368):0.01092785):0.064468001,5:0.01571497):0.002141993):0.004310588):0.003144959,((7:0.012071059,9:0.010639109):0.001602771,8:0.02889441413):0.02897289):0.002880114):0.0009574608):0.005507948,16:0.02785926):0.0009260686):0.000207874):5.649913e-05);
tree gen.276 = [&U] (((17:0.015595415,14:0.0299335857):0.0006076908,(13:0.0109673,(18:0.0181191064,19:0.0179723318):0.003282794):0.00135063):7.560714e-05,((16:0.01918392,(11:0.02154966,(10:0.019012747,((8:0.0311543143,(7:0.0074973961,9:0.01064502816):0.001928712):0.02427814,((6:0.02068871,((3:0.05435973,(1:0.03123353,2:0.0185224):0.009261498):0.0678607,5:0.009709309):0.004224548):0.005527864,4:0.0371219):0.002902283):0.002054354):0.002809497):0.006402451):0.001768244,(15:0.022268861,12:0.0169275132):0.004066962):0.001233103);
tree gen.277 = [&U] ((12:0.01014747,15:0.019481328):0.0032569539,(((16:0.02252608,(11:0.01830471,(10:0.017946248,((8:0.03204855571,(9:0.010178437,7:0.0093764975):0.001221852):0.02888203,(4:0.0331441,((((2:0.02031698,1:0.04279269):0.01007447,3:0.03927392):0.057240581,5:0.01369768):0.004016389,6:0.02820505):0.004474655):0.002664188):0.003623365):0.003927803):0.007632426):0.002206563,(17:0.016097806,14:0.032855398):0.0002207195):0.0001494945,((19:0.0219285325,18:0.0153097869):0.004249871,13:0.01553592):0.0006369786):0.002226126);
tree gen.278 = [&U] ((((15:0.013902153,12:0.0115843559):0.009762405,(17:0.01655221,14:0.032303721):0.000898079):0.0001852632,(13:0.01817664,(18:0.0214242212,19:0.0233401048):0.002992476):0.0009404021):0.0005434304,(16:0.0215761,(11:0.01497881,(10:0.018104025,((8:0.027136794,(9:0.0075269672,7:0.012665199):0.001917295):0.02576813,(4:0.02624968,((((2:0.01503567,1:0.03656742):0.01734689,3:0.04755111):0.062205621,5:0.01471591):0.005750351,6:0.02486651):0.002280016):0.003307091):0.003294898):0.0005097661):0.009833794):0.0003632408);
tree gen.279 = [&U] ((12:0.01140043894,15:0.0213336024):0.005739433,((16:0.02123249,(11:0.01733177,(((((9:0.009991565,7:0.0112760384):0.003666389,8:0.025628033):0.02252422,4:0.03002772):0.002952086,(6:0.01886491,((3:0.045377,(2:0.01714353,1:0.03882016):0.008166699):0.070383842,5:0.01365095):0.001762819):0.002967559):0.006804081,10:0.024967062):0.003610635):0.008596716):0.001415222,(14:0.0430000835,(17:0.015856321,((18:0.02076986704,19:0.02569349885):0.003022431,13:0.0131036):0.002343785):0.0001710226):0.001382741):6.374481e-05);
tree gen.280 = [&U] (((((16:0.02214858,((19:0.02071433293,18:0.0157962408):0.002990089,13:0.01261459):0.0008092252):2.31161e-05,(15:0.0186724356,12:0.011472716):0.006797156):0.0001016617,(11:0.01746229,(((4:0.03214708,(6:0.02316764,((3:0.04368359,(2:0.02081999,1:0.02373687):0.0126483):0.063960956,5:0.01297159):0.003724568):0.004730012):0.003306596,((9:0.0072894987,7:0.0119687132):0.002613747,8:0.0279671154):0.02121796):0.002860852,10:0.019171659):0.002452021):0.007402051):0.002555117,17:0.018641039):0.0001333933,14:0.03354194);
tree gen.281 = [&U] ((11:0.01504899,((((9:0.011697593,7:0.010188523):0.001851348,8:0.032564983):0.02896736,(4:0.02662439,(6:0.01916439,((3:0.04936062,(2:0.01657374,1:0.02584315):0.01206916):0.04811012,5:0.01100664):0.004039617):0.001578759):0.002735068):0.001422541,10:0.022153702):0.001595654):0.008965999,(((17:0.013256472,14:0.038485049):0.0001761104,((12:0.0127071406,15:0.016280051):0.006942153,((19:0.0219511856,18:0.0232813066):0.005113285,13:0.01261041):2.789155e-05):0.0009532079):0.00154167,16:0.0185896):0.0001315262);
tree gen.282 = [&U] ((((17:0.0168151351,14:0.0290609443):0.0003426187,(13:0.01306956,(19:0.0242272025,18:0.0169664883):0.002821427):0.00152581):3.157003e-05,(15:0.0199647464,12:0.013270218):0.004964125):0.0002145112,(16:0.01858487,(11:0.01867144,((((9:0.0120458537,7:0.0115489619):0.002082459,8:0.0370133266):0.02703197,(4:0.0267157,(6:0.02100469,((3:0.05016675,(2:0.0187514,1:0.03789215):0.01199993):0.069217578,5:0.01104439):0.003790122):0.002632626):0.005314872):0.00290069,10:0.018519043):0.003040718):0.01092462):0.0007271537);
tree gen.283 = [&U] (((14:0.0324923575,(((19:0.0287931733,18:0.0178661303):0.003629526,13:0.01493298):0.0004518646,(15:0.0183123846,12:0.0126291923):0.004763665):0.0008041863):0.0003438867,17:0.0163153698):0.0006674262,((((((9:0.0158817138,7:0.012549883):0.00321916,8:0.0315507695):0.03689944,(4:0.03123115,(6:0.01742752,((3:0.04903744,(2:0.02095421,1:0.03139177):0.01346905):0.065222619,5:0.0162886):0.00261042):0.002875361):0.002995613):0.0007321374,10:0.019425428):0.004174601,11:0.02086485):0.009090866,16:0.02562125):0.001116745);
tree gen.284 = [&U] (((17:0.0146239491,14:0.0315666651):0.0008833524,(13:0.01527022,((18:0.0141320678,19:0.02062333308):0.001602777,(12:0.0107935071,15:0.0169358452):0.004484198):6.007829e-05):0.000638919):0.0008045956,((11:0.02063858,(((4:0.03354051,(6:0.02082052,(5:0.012792,(3:0.05503072,(1:0.02732427,2:0.01848983):0.004862398):0.066430922):0.00297311):0.002316615):0.005726772,(8:0.03128019486,(7:0.012628204,9:0.01047581387):0.0009849495):0.02927483):0.002550309,10:0.027651848):0.001179298):0.009403168,16:0.01979064):0.0001226954);
tree gen.285 = [&U] (((11:0.01499879,(((4:0.02687103,(6:0.02025179,(5:0.01397388,(3:0.03985018,(1:0.02889389,2:0.02111753):0.00514955):0.06138757):0.002232128):0.002455783):0.002851277,(8:0.029967649,(7:0.0101230447,9:0.0085212161):0.001364189):0.0297929):0.002979054,10:0.016768473):0.001523554):0.007792142,(((17:0.0131448243,14:0.0247456439):0.0006375927,(16:0.01833727,13:0.01275465):0.0003408307):0.0001457016,(12:0.012709608,15:0.014551046):0.003626218):0.001373556):0.0003918436,(18:0.0204148594,19:0.0206064213):0.004211426);
tree gen.286 = [&U] ((((13:0.01481765,(19:0.02496788232,18:0.0241207945):0.003767412):0.0006820136,(((15:0.0174284462,12:0.018704863):0.006058466,16:0.01907966):0.0001385694,((((4:0.03682892,((((1:0.02904499,2:0.0231671):0.01109787,3:0.05273025):0.061596069,5:0.01538063):0.003309709,6:0.02223017):0.005364029):0.002426457,(8:0.02504684,(7:0.009662868,9:0.0111905863):0.002259674):0.03432735):0.002639158,10:0.014820865):0.003432541,11:0.0131988):0.009490455):9.937071e-05):0.0005338114,17:0.0136020641):0.0002394615,14:0.038509958);
tree gen.287 = [&U] ((14:0.0403801114,17:0.0173066303):0.000631906,((((12:0.011759503,15:0.017502699):0.007037083,16:0.02584346):8.950179e-05,((19:0.0264217644,18:0.0233288041):0.006326515,13:0.01454673):0.002922144):0.0004065672,(11:0.02368385,(10:0.016150698,((4:0.02960963,(6:0.02102409,((3:0.04786206,(2:0.02387008,1:0.04039016):0.01404665):0.072185879,5:0.01670094):0.007583598):0.001684036):0.003869744,((9:0.0108969314,7:0.0097553587):0.001183169,8:0.03156068929):0.03386609):0.001768681):0.002583685):0.007407247):0.000278899);
tree gen.288 = [&U] ((15:0.0240683961,12:0.01559898):0.006686256,(((13:0.01230687,(19:0.0269254412,18:0.030975626):0.002301412):0.001202531,((14:0.030212174,16:0.02402875):0.0002178205,17:0.0170817106):0.0002153849):4.436073e-05,(11:0.01713798,(10:0.024262538,((4:0.03287889,(6:0.02562734,((3:0.05543736,(2:0.02562065,1:0.03747303):0.003114799):0.07540492,5:0.0127782):0.003418871):0.004946923):0.001035257,((9:0.01153577,7:0.013189404):0.001631271,8:0.036556448):0.03351386):0.00227041):0.00307021):0.009438454):0.00120142);
tree gen.289 = [&U] (((17:0.0147695324,14:0.035912987):0.0001696987,((11:0.01601946,(10:0.016058991,((4:0.02259619,(6:0.02135901,((3:0.04962633,(2:0.02293506,1:0.03037262):0.01058588):0.065738228,5:0.01850432):0.005356799):0.006899528):0.002507136,((9:0.008862757,7:0.007757692):0.004087166,8:0.0261425686):0.02411087):0.006185951):0.002652235):0.008172289,((12:0.009667244,15:0.018603015):0.008821587,(13:0.01487955,(19:0.0246959605,18:0.0234017581):0.005996857):0.001505915):0.0008680427):0.00150373):3.745316e-05,16:0.0229295);
tree gen.290 = [&U] (((10:0.018837654,((4:0.03364596,((((1:0.03623018,2:0.01681963):0.01117233,3:0.05190195):0.060175494,5:0.01408001):0.005847593,6:0.02366868):0.003775579):0.003363755,((9:0.0122818277,7:0.005416432):0.001326753,8:0.034786249):0.03773218):0.001874413):0.001891328,11:0.01762262):0.006352161,((((19:0.01625151425,18:0.0256767844):0.004012061,((12:0.0147362862,15:0.0159126614):0.005471099,13:0.00918698):0.0005399989):0.0009322163,(14:0.0353140715,17:0.0217023466):0.0006795978):0.0002211556,16:0.02937235):5.823349e-05);
tree gen.291 = [&U] ((18:0.0181551929,19:0.0278939741):0.004134136,((((12:0.012611291,15:0.0201184667):0.006797281,((11:0.01761883,(10:0.018770874,((4:0.03309077,(6:0.02117477,((3:0.06803014,(2:0.02001577,1:0.0372169):0.01252591):0.060031433,5:0.01432945):0.00303041):0.003683733):0.001482342,((9:0.011196741,7:0.010925401):0.003740081,8:0.0274592147):0.01909646):0.002409496):0.001699371):0.01630275,16:0.02405057):0.0001111309):4.552785e-05,(14:0.032355648,17:0.0121236232):0.0001820583):0.0001067517,13:0.01625389):0.0001656575);
tree gen.292 = [&U] (((19:0.0255037093,18:0.0151092397):0.004434386,13:0.01535877):0.000355719,(14:0.0336219078,((16:0.01740798,((11:0.01649156,(10:0.021648082,((4:0.02425829,(6:0.01997864,(((2:0.01605328,1:0.03038635):0.01189313,3:0.0533845):0.066753923,5:0.01411239):0.003129684):0.002241334):0.001220056,(8:0.03437498843,(7:0.006099067,9:0.006023333):0.001702971):0.03210727):0.00480652):0.001206312):0.009660778,(15:0.016793294,12:0.0148304712):0.006636042):4.388105e-05):0.002210919,17:0.0160528529):0.0001638967):0.0002854593);
tree gen.293 = [&U] ((13:0.01207769,(19:0.0250495397,18:0.0145899728):0.0039233):0.0002974821,((16:0.02177844,(15:0.021349889,12:0.0125321376):0.006178561):0.0003160485,((17:0.016113821,14:0.030781639):0.001738352,((10:0.018749287,(((6:0.0158454,(5:0.0131487,(3:0.04904902,(1:0.03376017,2:0.01932448):0.01037117):0.057663377):0.002834342):0.001881874,4:0.03397547):0.00392972,((9:0.008800094,7:0.0065835593):0.001833374,8:0.02894779257):0.02642551):0.0034422):0.003428557,11:0.01400488):0.008901104):0.0005555221):0.001765333);
tree gen.294 = [&U] ((17:0.01629022709,14:0.03105021):0.0005352072,(16:0.02403638,((15:0.018682536,12:0.01461271562):0.004025084,(((((4:0.03572545,(6:0.02208355,(((2:0.02661933,1:0.02986625):0.01176417,3:0.05239181):0.059496786,5:0.0169518):0.005993652):0.003130122):0.001909486,(8:0.03094056549,(7:0.006812643,9:0.00598145414):0.00241044):0.02730361):0.004107117,10:0.02010376):0.002144464,11:0.0151631):0.009282675,(13:0.01623231,(19:0.01910496049,18:0.02370849):0.0038466):0.0006050303):0.0003377122):0.0002267959):0.0007678894);
tree gen.295 = [&U] ((14:0.030602755,(((12:0.0117799742,15:0.018927123):0.005380915,(16:0.02273769,13:0.01733069):0.0001329161):0.0001160649,(((((4:0.03619396,(6:0.02265232,(((2:0.01242396,1:0.03973531):0.0101685,3:0.05405313):0.065100531,5:0.01439019):0.006840334):0.001280935):0.002150367,(8:0.031019357,(7:0.0117782741,9:0.01194764443):0.002148017):0.03646577):0.002502945,10:0.023940104):0.003761228,11:0.02238533):0.01094229,(19:0.0256905807,18:0.0211497937):0.005043027):0.0001306887):0.001665578):0.0003433071,17:0.0180879151);
tree gen.296 = [&U] (((14:0.0330854498,((18:0.0216704644,19:0.0231958683):0.005890873,13:0.01269056):0.000190554):0.0004513883,17:0.0153903058):7.005149e-05,((15:0.019765656,12:0.0139499446):0.007912376,(16:0.01556452,(11:0.01484966,(((4:0.03368159,(6:0.02246933,(5:0.01455138,(3:0.05293367,(1:0.03013225,2:0.02742907):0.01295178):0.06680864):0.005782941):0.005455144):0.003241108,((9:0.0117533423,7:0.0061096479):0.0006305655,8:0.0265790411):0.03749834):0.003885401,10:0.015086972):0.0008824118):0.006592575):0.0009523922):0.0004014369);
tree gen.297 = [&U] (((18:0.0247494871,19:0.0247849905):0.004230036,(13:0.01291477,(((17:0.0169549238,14:0.0401049483):0.0001163788,(11:0.02321745,(((4:0.03442369,(6:0.03003809,(5:0.01251996,(3:0.04293672,(1:0.02914868,2:0.01615358):0.01633225):0.059748397):0.001712736):0.003969845):0.002553136,((9:0.0105589547,7:0.0073834208):0.002569155,8:0.031979026):0.03184765):0.003256648,10:0.021704725):0.001971673):0.006660031):0.0002688916,16:0.01653665):0.0003781464):0.0005899303):0.002126561,(12:0.01151407,15:0.015977202):0.0055828212);
tree gen.298 = [&U] (((((((4:0.02779654,((5:0.01820295,(3:0.05722235,(2:0.01313246,1:0.02561449):0.009217686):0.062061666):0.001628558,6:0.02093298):0.003647507):0.004651703,((9:0.01109679561,7:0.0074984621):0.002365017,8:0.0271053229):0.02866339):0.002701252,10:0.021897713):0.002452812,11:0.01245568):0.00699964,(((18:0.01529539298,19:0.0254578725):0.003969611,13:0.01170928):0.001037249,(14:0.028676357,17:0.01820861517):0.0001589584):0.0002021031):6.372953e-05,16:0.0171402):0.001497343,(12:0.01156802,15:0.0189387994):0.003567133);
tree gen.299 = [&U] (((11:0.01449799,((((6:0.02232719,(((2:0.01845112,1:0.02438442):0.009804967,3:0.04893363):0.052510167,5:0.01423529):0.004747575):0.002090369,4:0.02535724):0.00111524,(8:0.03505276637,(7:0.00507335,9:0.0101163403):0.002007743):0.02823592):0.002800459,10:0.016992368):0.001071755):0.01076107,(((12:0.016808571,15:0.0163962903):0.005228166,(17:0.0150952803,14:0.035533178):0.0006864541):0.001073053,16:0.01897391):0.0002353891):0.002348302,(13:0.009099124,(19:0.02393353803,18:0.0174045842):0.004884289):0.0002829866);
tree gen.300 = [&U] (((15:0.018736773,12:0.0139853459):0.00376772,(((14:0.030767294,17:0.0165806115):0.0004182478,(16:0.02183253,((((4:0.02876331,((5:0.009263534,(3:0.04526514,(2:0.02247704,1:0.03184905):0.01037695):0.073753592):0.001803318,6:0.02414261):0.005046841):0.001822223,((9:0.008097519,7:0.013575665):0.001737982,8:0.0300623925):0.03373304):0.002074637,10:0.013126642):0.003595895,11:0.01165735):0.008317628):0.0003900226):0.0001696244,13:0.012534):6.934215e-05):0.001011281,(18:0.0195659213,19:0.02255079071):0.005012636);
tree gen.301 = [&U] ((((14:0.0393073181,(((((4:0.02991701,((5:0.0126262,(3:0.0523416,(2:0.0189473,1:0.03511459):0.009508496):0.079138905):0.004326492,6:0.02545843):0.00277637):0.002370596,((9:0.0137887976,7:0.011670025):0.002459118,8:0.0317057504):0.03080173):0.00483556,10:0.016939445):0.0014869,11:0.01593777):0.009197854,(12:0.0145122446,15:0.0202527222):0.003871981):0.001105722):0.001642264,17:0.014734088):0.0001768609,(13:0.01816547,(18:0.0213639722,19:0.0211149029):0.004188402):0.0005683136):0.001054929,16:0.02267903);
tree gen.302 = [&U] ((((((4:0.02882893,((5:0.0151527,(3:0.06567315,(2:0.01933916,1:0.02424021):0.00877283):0.07148136):0.005073253,6:0.02653258):0.004562521):0.002649611,((9:0.0094838926,7:0.0091468064):0.001288341,8:0.0294111367):0.03070516):0.002657128,11:0.01830901):0.004674706,10:0.020691195):0.007056702,16:0.02811983):0.000193212,((17:0.0167765793,14:0.027864401):0.0002340584,(((19:0.02195302587,18:0.02047902258):0.003759253,(15:0.021409252,12:0.0124090998):0.005706564):8.346806e-05,13:0.01895674):0.0006959962):3.177543e-05);
tree gen.303 = [&U] ((17:0.017555158,(((13:0.02293266,(19:0.0216754319,18:0.0198082323):0.004634555):0.0008994404,(15:0.0199783706,12:0.014131617):0.004523224):0.0004092916,(16:0.02626655,((((4:0.03606692,((5:0.01311973,(3:0.0632825,(2:0.0215691,1:0.03321219):0.007538535):0.067861032):0.003314905,6:0.02185561):0.002813739):0.001788896,((9:0.0106800432,7:0.007798298):0.001564024,8:0.0233908311):0.03404214):0.002040245,10:0.02006527):0.002418222,11:0.01704726):0.008230511):0.0002029683):0.0003096799):0.000252179,14:0.0378939);
tree gen.304 = [&U] (14:0.024872656,(((16:0.01489733,((10:0.013775898,((4:0.02867138,((5:0.01369502,(3:0.05763871,(1:0.02825058,2:0.02371532):0.01310916):0.061449474):0.002167815,6:0.01983414):0.001577682):0.004161561,(8:0.02771713999,(9:0.01000491402,7:0.0115372793):0.001829216):0.02788267):0.001469552):0.002556243,11:0.01450289):0.006720694):0.001321861,(((18:0.0178024381,19:0.02199655489):0.002846701,13:0.01235092):0.000325922,(12:0.0169185792,15:0.0216759422):0.004122572):0.00121646):0.0009519287,17:0.016259846):0.0008185985);
tree gen.305 = [&U] ((12:0.01138493,15:0.017537982):0.0088936532,((16:0.0209982,((10:0.018700857,((4:0.03115525,((5:0.01455626,(3:0.05529317,(1:0.03425839,2:0.0143653):0.01477692):0.067254021):0.002970752,6:0.02025949):0.002035612):0.003521566,(8:0.0336163435,(9:0.009365549,7:0.010754895):0.002588546):0.03101873):0.003837012):0.00228739,11:0.0209188):0.01013183):0.0002762732,((14:0.037712849,17:0.0172313577):0.0006652137,(13:0.01644154,(18:0.0189335324,19:0.03055310274):0.006119509):0.000579114):0.0008474293):0.001099045);
tree gen.306 = [&U] ((15:0.020267787,12:0.011023926):0.0084501726,(((13:0.01185668,(18:0.0156862789,19:0.02778643816):0.003227738):0.0004621807,(14:0.041094943,17:0.019594265):0.0008865249):0.0006719366,(16:0.02140013,((10:0.016086811,((4:0.02988107,((5:0.01837032,(3:0.05280056,(1:0.03150943,2:0.01777278):0.009146635):0.062556754):0.00407231,6:0.02110455):0.003232381):0.001939021,(8:0.0286673442,(9:0.0108747095,7:0.008874747):0.001956821):0.02983757):0.002609991):0.00176771,11:0.0151415):0.008499929):0.0005770459):0.002271127);
tree gen.307 = [&U] ((15:0.017200463,12:0.0128656473):0.005775641,((((10:0.014192214,((4:0.02710393,((5:0.01419163,(3:0.04821623,(1:0.02409634,2:0.02508974):0.004707684):0.070851321):0.005908533,6:0.01596993):0.001962286):0.002626314,((7:0.008599279,9:0.0124096047):0.002891194,8:0.023715971):0.03019593):0.0006723859):0.001902105,11:0.020494):0.009440856,16:0.02750429):0.0003320708,((13:0.0113443,(19:0.02717711336,18:0.0174347545):0.004324188):0.0005299951,(17:0.017103287,14:0.035300015):0.0003365364):0.0001572346):0.001220561);
tree gen.308 = [&U] ((((17:0.0226766616,14:0.041508047):0.002488691,((18:0.02198647044,19:0.0296850062):0.003418863,13:0.01250981):0.002186117):0.0003224748,(16:0.02287429,((((4:0.0335919,((5:0.02066489,(3:0.05316995,(1:0.03399718,2:0.01767622):0.006647962):0.067643677):0.002415025,6:0.01734522):0.005703527):0.001253951,((9:0.0076676359,7:0.011280183):0.003632354,8:0.0348375204):0.03501711):0.003660372,10:0.015113242):0.002658039,11:0.01674167):0.005628693):0.0002315929):0.0005784,(15:0.024729525,12:0.012377365):0.0092114387);
tree gen.309 = [&U] ((15:0.017261291,12:0.014059856):0.0053438952,((19:0.02234019698,18:0.0232026813):0.003462455,((17:0.0148253539,((11:0.01611278,(((8:0.034027164,(9:0.015607475,7:0.0085000984):0.001870395):0.02769343,(4:0.02783649,(6:0.02623882,(((2:0.0162363,1:0.0430365):0.009134196,3:0.04846204):0.072218181,5:0.01245719):0.002108215):0.003438476):0.002785425):0.00168709,10:0.01661811):0.001683999):0.007244129,16:0.02998339):0.0008419922):8.005986e-05,(14:0.032674871,13:0.01615227):8.45093e-05):0.0007637204):0.001972663);
tree gen.310 = [&U] ((((11:0.01860083,(10:0.018453357,((4:0.03405516,((((1:0.03076332,2:0.02010329):0.009433091,3:0.04665593):0.058561382,5:0.01432256):0.001692101,6:0.01622193):0.004469975):0.00216116,(8:0.0256408247,(9:0.012216571,7:0.0074633921):0.0009602687):0.02993907):0.004511598):0.003232653):0.007896123,((13:0.01512354,(18:0.026117268,19:0.02431348369):0.005009419):0.0004811259,16:0.01786333):0.0001966691):0.0009887143,(17:0.0198763357,14:0.030813819):0.001166707):0.001228916,(12:0.0136147,15:0.0228874332):0.004365576);
tree gen.311 = [&U] ((14:0.0302839724,((15:0.0188050945,12:0.00895288518):0.003812955,((13:0.01308922,(19:0.0227090814,18:0.0256347176):0.006738425):0.0002289246,(16:0.02698014,17:0.0146804143):0.0002627029):0.0001766762):0.0005293505):4.742726e-07,((((4:0.02920173,((5:0.01749514,(3:0.05509627,(2:0.02152228,1:0.0343226):0.006680581):0.066146936):0.003564722,6:0.02834379):0.003633267):0.0017011,(8:0.0338478023,(9:0.011817315,7:0.010082893):0.001127028):0.0322215):0.003617983,10:0.017346888):0.003939816,11:0.01252323):0.006747031);
tree gen.312 = [&U] ((12:0.01225064186,15:0.0169713623):0.006240746,((16:0.02544538,((13:0.01256269,(19:0.0219225298,18:0.02537229013):0.003726396):0.0001846482,(17:0.01775465799,14:0.03041564):0.0001379825):0.001546109):0.0002281873,(10:0.024797034,(((4:0.03062569,(8:0.024285748,(9:0.008978548,7:0.0122813423):0.001539177):0.02768782):0.003182418,((5:0.00934484,(3:0.03720337,(2:0.02693701,1:0.05111357):0.008285269):0.06412914):0.003033267,6:0.0314109):0.003598574):0.005595189,11:0.02212689):0.001997274):0.007775808):0.002198741);
tree gen.313 = [&U] (((((13:0.01526571,(18:0.0196815625,19:0.02528887585):0.005558179):0.001799165,(15:0.019804004,12:0.011185002):0.0061807068):0.0002560418,(16:0.0236467,(11:0.01804995,(10:0.027340571,((8:0.0356020391,(9:0.01567427189,7:0.013927234):0.003488591):0.03111189,(4:0.03276381,((((1:0.02921696,2:0.01600128):0.01192111,3:0.06214995):0.072332076,5:0.01559677):0.002618493,6:0.02245057):0.006165809):0.002356841):0.001911842):0.003029845):0.0085665):0.0004468943):0.00039959,14:0.032854031):7.395016e-05,17:0.0203391058);
tree gen.314 = [&U] ((((14:0.0305649071,17:0.01565869537):0.0007153746,(((12:0.0127387731,15:0.0144986207):0.006126001,(18:0.0172673824,19:0.0174758331):0.005264116):0.0001447529,13:0.01374802):0.0009934905):0.0005705974,16:0.02106524):0.001092012,(((((((1:0.03520154,2:0.02975971):0.01321445,3:0.03926739):0.06442384,5:0.01566124):0.003570603,6:0.01968703):0.003592331,(4:0.03059923,(8:0.028514592,(9:0.008852948,7:0.008143251):0.001343676):0.03745506):0.002080942):0.006770911,10:0.017502385):0.0006506226,11:0.02048043):0.00975751);
tree gen.315 = [&U] (((((19:0.0263322443,18:0.0195931094):0.004084395,13:0.01209248):1.876373e-05,(12:0.010887756,15:0.017110254):0.004315395):0.001127419,(17:0.0201600535,14:0.0268678459):0.0006175994):0.0004708055,(16:0.02438784,((((6:0.02493857,(((2:0.02218448,1:0.04348562):0.005910147,3:0.05234313):0.057039728,5:0.01487337):0.006198941):0.005101594,(4:0.02481628,(8:0.0263411167,(9:0.0113944941,7:0.0076496421):0.003831378):0.02425251):0.002500212):0.001964753,10:0.022090149):0.001160286,11:0.01506324):0.009245978):0.001252927);
tree gen.316 = [&U] (((15:0.020569321,12:0.01169301548):0.008193897,(18:0.0208359214,19:0.0241379894):0.004025385):0.001066411,((((14:0.028766147,17:0.0132867851):0.000352659,16:0.01502064):3.882035e-06,((10:0.026030774,((4:0.02566327,((((1:0.02729649,2:0.01855179):0.01192195,3:0.0492551):0.067599424,5:0.01689199):0.004392746,6:0.02055504):0.003639103):0.002505572,(8:0.036289242,(9:0.008815249,7:0.011058371):0.002779311):0.02078049):0.001232528):0.003548026,11:0.01618245):0.008060764):0.0005306871,13:0.01417451):0.001531831);
tree gen.317 = [&U] (((17:0.0146763513,((16:0.02953347,(11:0.0182646,(((4:0.02741097,(((3:0.0518402,(2:0.01839899,1:0.03359188):0.01423514):0.060198577,5:0.02100447):0.003182554,6:0.02283785):0.003461083):0.003921288,(8:0.0290343359,(9:0.0096027182,7:0.0115255171):0.002594795):0.01989535):0.002422253,10:0.01683615):0.002632938):0.008428178):0.0004679789,((19:0.02645768436,18:0.0193685077):0.004094856,13:0.01236742):0.0009445028):0.0006287419):0.0008706842,14:0.037673467):0.0005774532,(12:0.009888787,15:0.022437514):0.0052924189);
tree gen.318 = [&U] ((17:0.02300424263,14:0.0407429755):0.0001195113,(((11:0.01923662,(((8:0.029631146,(9:0.0149443218,7:0.0103693418):0.001686987):0.0418816,(4:0.02947165,((((1:0.02983144,2:0.02000454):0.0134654,3:0.04858022):0.058796533,5:0.01196339):0.003663139,6:0.02808992):0.00301903):0.002941621):0.0005199527,10:0.018455339):0.0003878145):0.008890475,16:0.024412):0.0005663981,((12:0.009838278,15:0.0202609304):0.00636361,((19:0.02807886062,18:0.0200334615):0.00541594,13:0.01069855):0.0006608744):0.0009408215):0.0003606619);
tree gen.319 = [&U] ((((((4:0.03041232,(((3:0.05529832,(2:0.01919617,1:0.03418636):0.009013681):0.063455455,5:0.01573284):0.004624,6:0.01743827):0.003019977):0.00290776,(8:0.0338162107,(9:0.00759097633,7:0.0063363524):0.001359529):0.02741902):0.002344748,10:0.016862331):0.002650933,11:0.01141674):0.009202564,(16:0.02647987,(((18:0.0175516747,19:0.02608502623):0.003473425,13:0.0156306):0.0009161718,(17:0.01844991956,14:0.0346179689):0.001349358):0.0005037002):0.0002081193):0.001717224,(12:0.009946226,15:0.019668172):0.0079935788);
tree gen.320 = [&U] ((15:0.020281078,12:0.01098476):0.0092000222,((17:0.0173857343,((13:0.02059427,(18:0.02426404378,19:0.0197208186):0.004156315):0.0008964708,14:0.03272292104):0.0005597698):0.0008311533,(((10:0.020409128,((4:0.02617371,(6:0.02346062,(((2:0.02403199,1:0.04044349):0.01034862,3:0.04324258):0.07067712,5:0.01409692):0.005358719):0.003277942):0.00182091,(8:0.035077552,(7:0.0124088694,9:0.0108688855):0.002258026):0.02781451):0.003334831):0.001256844,11:0.01443618):0.008159096,16:0.02014628):0.0004167709):0.003192639);
tree gen.321 = [&U] ((((11:0.01664602,(((4:0.0332507,(((3:0.04874243,(2:0.01879767,1:0.03567267):0.006239627):0.062700279,5:0.01815259):0.0049307,6:0.01883298):0.002612442):0.005427414,(8:0.023791661,(9:0.0136794103,7:0.011288):0.001477754):0.03352036):0.004437346,10:0.021040483):0.001315718):0.009934644,16:0.02098787):0.0019482,(((18:0.0202385782,19:0.02214668177):0.007344606,13:0.01386164):0.000680476,(12:0.013930053,15:0.0143225913):0.006273503):8.679488e-05):0.00109007,(14:0.028744601,17:0.0166928808):0.0007709159);
tree gen.322 = [&U] (14:0.041147243,(17:0.0118393428,(16:0.02299094,((11:0.01435638,(((4:0.02611598,(((3:0.05132669,(2:0.01506994,1:0.02933234):0.009731836):0.072272815,5:0.01855966):0.002626064,6:0.02254901):0.00227498):0.002315676,((9:0.011139898,8:0.028372417):0.001806749,7:0.008776105):0.02497241):0.001780399,10:0.017333847):0.002089025):0.009427044,((12:0.012147774,15:0.015737844):0.005010341,((19:0.02002979469,18:0.0147351685):0.004645233096,13:0.01012978):0.002236873):0.0006413704):0.0002370506):0.0003473461):0.001413504);
tree gen.323 = [&U] (((16:0.02091774,(((13:0.01274163,(18:0.0189549092,19:0.0218239451):0.002731159):0.001170091,(15:0.019998897,12:0.0191101352):0.006795662):0.001080941,(11:0.01873823,(10:0.01780308,((4:0.02861768,(((3:0.04498874,(1:0.02759342,2:0.01727362):0.006966421):0.067078536,5:0.01547626):0.004901345,6:0.02662836):0.005853587):0.003864345,(8:0.03031619,(7:0.01003321,9:0.011763712):0.002689664):0.02711596):0.001498941):0.002904326):0.01158121):0.0002330232):0.0007806701,14:0.0300107787):0.000110627,17:0.014584748);
tree gen.324 = [&U] ((12:0.0124564335,15:0.017343955):0.00691178,((((19:0.02008288837,18:0.018206468):0.005063378,13:0.01389789):0.002220672,(17:0.01997074952,16:0.02319853):0.0001345627):0.000103614,(14:0.0297358856,(11:0.02132794,(((8:0.030370169,(9:0.0074582544,7:0.008417674):0.00223664):0.02880208,((((3:0.04799918,(2:0.02354132,1:0.03573363):0.01119937):0.066008503,5:0.01742315):0.004029254,6:0.01712053):0.002362898,4:0.02873754):0.00164616):0.003634272,10:0.02149052):0.001787839):0.008630204):1.768899e-05):0.0006369202);
tree gen.325 = [&U] ((18:0.024642349,19:0.024594431):0.003620563,(((13:0.01476343,((10:0.016428843,((4:0.02990066,(6:0.02261284,(((2:0.02029477,1:0.03482452):0.009113738,3:0.05178644):0.064835744,5:0.009583351):0.004213924):0.002109855):0.00277657,((7:0.0097562557,9:0.0124964115):0.002120019,8:0.0292504488):0.03368117):0.004344616):0.002766246,11:0.01663976):0.007141602):0.001110724,(14:0.032606996,17:0.0163550389):0.001676522):0.001207043,((12:0.01130854,15:0.016364033):0.005640043,16:0.01683188):0.0002727566):0.0008426827);
tree gen.326 = [&U] ((12:0.01418940554,15:0.017932294):0.008852233,((18:0.025906209,19:0.0220549424):0.002878861,(((13:0.01323477,(11:0.02195118,(10:0.017035432,((4:0.02149044,(6:0.02264406,(((2:0.02002909,1:0.02552529):0.006142865,3:0.06392334):0.075481443,5:0.01206152):0.002589025):0.00474509):0.003748142,((7:0.012967602,9:0.01077981165):0.001837061,8:0.0302364957):0.02367543):0.004808847):0.001403759):0.006208621):0.002505219,(14:0.037222303,17:0.017588829):0.0006896743):0.000216192,16:0.02232231):0.002135483):0.001995484);
tree gen.327 = [&U] ((((((15:0.0165774299,12:0.012429274):0.007439914,(13:0.01381473,(18:0.0201156913,19:0.023309631):0.003379518):0.0007259231):0.0009388225,17:0.0184793949):2.304575e-05,14:0.041859357):0.001133091,((((8:0.028231072,(9:0.01134643976,7:0.012590085):0.003083917):0.02751764,(4:0.03240434,(6:0.02320418,((3:0.04993076,(2:0.026049,1:0.03503667):0.00734928):0.081047136,5:0.01472763):0.003740301):0.001772605):0.003464354):0.002553061,10:0.0183714713):0.001897585,11:0.01377239):0.01088103):0.0006184517,16:0.02248004);
tree gen.328 = [&U] ((((((10:0.017035375,((4:0.0265859,(6:0.02264077,(((2:0.02033335,1:0.03011966):0.009643779,3:0.05184907):0.067022992,5:0.01818775):0.002768595):0.002226942):0.003537927,((7:0.009653166,9:0.0118608751):0.001698781,8:0.034213425):0.02654522):0.005407015):0.004493844,11:0.01907563):0.006676541,16:0.01905789):0.0002802125,((18:0.0227633145,19:0.0274711724):0.002401153,13:0.009568754):0.00231417):0.0001723419,(17:0.019089736,14:0.0340971979):0.0008001126):0.002398938,(15:0.0224134533,12:0.007088588):0.0063300727);
tree gen.329 = [&U] ((15:0.015198604,12:0.009761315):0.0068829242,((16:0.0226289,((10:0.012511587,((4:0.03083502,((9:0.008325976,7:0.008436445):0.004278448,8:0.036390999):0.02987923):0.001348351,(6:0.0229394,(((1:0.02655867,2:0.021495):0.0125423,3:0.05489928):0.072231921,5:0.01638303):0.002837022):0.006126099):0.003080481):0.002094132,11:0.01706389):0.006503655):0.0001434851,((14:0.033636417,17:0.0175269812):5.211712e-05,(13:0.01276806,(18:0.0173956818,19:0.02463963941):0.002392762):0.001208403):0.0007489324):0.000365189);
tree gen.330 = [&U] ((15:0.0211065652,12:0.01013657):0.005194621,((14:0.0313262375,17:0.0127069023):0.0006045697,((16:0.02702526,(11:0.0149945,(((8:0.0293890243,(9:0.013274299,7:0.007869166):0.002261827):0.03490008,((6:0.03274359,(((1:0.03618301,2:0.02131096):0.008539221,3:0.05916242):0.063794949,5:0.0140126):0.002747923):0.001928709,4:0.03105807):0.001333401):0.004773077,10:0.018668597):0.001666365):0.008578701):2.757901e-06,(13:0.01293495,(18:0.01651144288,19:0.01945777802):0.006227865):0.001065484):0.001665774):0.0009504975);
tree gen.331 = [&U] ((13:0.01229915,(((12:0.0112045758,15:0.0192483176):0.0044763,(16:0.01968419,((10:0.012747673,((8:0.0319752811,(9:0.0108568413,7:0.009823064):0.001737347):0.02435086,((6:0.02458592,((3:0.04667725,(2:0.01875552,1:0.03475221):0.008986131):0.07332276,5:0.01365592):0.001986598):0.0052981,4:0.03234849):0.002345199):0.001067032):0.002825275,11:0.01618493):0.009408034):0.002045483):0.000111742,(14:0.028456137,17:0.01521439436):0.0004591301):0.0002231836):0.0007022899,(19:0.02684050024,18:0.0196443421):0.003905268);
tree gen.332 = [&U] ((((16:0.02042789,((10:0.021618765,((8:0.027569972,(9:0.0138321814,7:0.007926687):0.0008472254):0.02919397,((6:0.01854578,((3:0.04969474,(2:0.01967596,1:0.03255986):0.009175168):0.059541908,5:0.01239595):0.004638377):0.005928383,4:0.03041992):0.001908876):0.003877999):0.002005718,11:0.01310281):0.008047459):0.004530749,(17:0.0186619127,14:0.032203412):0.0007958241):0.0004241682,(13:0.01229369,(19:0.02674060357,18:0.0183238725):0.003650672):0.001255516):0.002312825,(12:0.01607504959,15:0.0179641405):0.006011367);
tree gen.333 = [&U] (((17:0.0168940715,14:0.03081311):0.0004757691,((((((4:0.035878,(6:0.01981242,(((1:0.03055329,2:0.01903278):0.007824904,3:0.0473073):0.063441953,5:0.01593503):0.002403187):0.002378652):0.002422258,(8:0.028651441,(9:0.007288207,7:0.0079748478):0.002778728):0.02769686):0.001294977,10:0.022104535):0.002724411,11:0.01422417):0.007075587,16:0.02226726):0.0004779128,(13:0.01457679,(18:0.0241809115,19:0.0223100226):0.001692041):0.0003017239):0.0005659657):9.063938e-05,(15:0.014715681,12:0.01391589668):0.006625014);
tree gen.334 = [&U] (((14:0.0333736002,17:0.0182866506):0.0008841907,((18:0.0160225731,19:0.0228427667):0.003989519,(13:0.01514415,(15:0.0169892855,12:0.015989727):0.005162423):2.494176e-05):0.001120445):0.0007564977,(((((8:0.032054411,(9:0.011074093,7:0.0075885485):0.001842973):0.02614575,(4:0.02691419,(6:0.02382977,(((1:0.03103447,2:0.01814801):0.008689475,3:0.04998724):0.068719801,5:0.01080059):0.003343335):0.00218099):0.001218287):0.003039308,11:0.01613465):0.00167013,10:0.014613017):0.0108323,16:0.02156342):0.001099099);
tree gen.335 = [&U] (((12:0.016553845,15:0.01915704):0.004678192,((13:0.01633372,(18:0.0189185978,19:0.023676198):0.003724926):0.003928726,(14:0.0363957848,16:0.02425289):0.000267561):0.000992273):0.0001407108,(17:0.018542605,(11:0.02048023,(10:0.016165782,((8:0.0226448715,(9:0.011311509,7:0.011367907):0.002355455):0.0317974,(4:0.02993994,(6:0.02327889,((3:0.04797245,(2:0.02287459,1:0.04006249):0.01289988):0.07626942,5:0.009995283):0.003085142):0.004159548):0.003120757):0.004292463):0.0002188831):0.01009928):0.0002789423);
tree gen.336 = [&U] ((((((6:0.02491679,((3:0.04787045,(2:0.02631422,1:0.03667086):0.007865629):0.068869308,5:0.02203467):0.003931705):0.004446864,(4:0.03261309,(8:0.027978119,(9:0.013008865,7:0.008145994):0.0006838438):0.02653428):0.002912209):0.003374292,10:0.02173236):0.001082475,11:0.02192485):0.009693204,((16:0.0245085,(15:0.019970336,12:0.010823238):0.00500948):0.001272388,(17:0.0196390776,14:0.030074169):0.0006247949):0.0003847734):0.001016962,((18:0.01813583661,19:0.0240858152):0.006719584,13:0.01629179):0.00203816);
tree gen.337 = [&U] ((16:0.0210682,((10:0.019653631,((8:0.031192924,(9:0.00869473576,7:0.008825625):0.001919741):0.02888396,(4:0.03153319,(6:0.02158445,(((1:0.03576059,2:0.01765582):0.01816247,3:0.04805373):0.06193941,5:0.01557367):0.002942279):0.002835449):0.003840397):0.002486801):0.003255174,11:0.02262457):0.00568659):0.0009335877,((17:0.01751002201,14:0.0313914372):0.0006292357,((13:0.01382127,(19:0.0280114286,18:0.0193972384):0.003077749):0.0004203914,(12:0.015757796,15:0.021801658):0.005068145):0.0004110428):0.0001785726);
tree gen.338 = [&U] (((13:0.01188714,(18:0.0204875442,19:0.0250124126):0.006707074):0.0003488907,((16:0.0214398,(11:0.0173956,(((4:0.02931677,(6:0.02706571,((3:0.05041816,(2:0.01959709,1:0.03551236):0.007105605):0.064120885,5:0.01132277):0.002441988):0.005134259):0.002464464,(8:0.026858036,(9:0.008397078,7:0.011362176):0.00164136):0.03095698):0.003586244,10:0.018474023):0.001741188):0.006547773):0.001569269,(12:0.0158972836,15:0.0184764783):0.004848625):0.0006555689):0.0002512415,(14:0.0332170268,17:0.01323319537):0.0009713853);
tree gen.339 = [&U] (((18:0.0175655984,19:0.0199911309):0.002807948,13:0.01041573):0.0008167878,(((12:0.014749618,15:0.0180378058):0.004295833,17:0.01515988883):4.951162e-05,((14:0.028782125,(11:0.01453583,(((4:0.02919672,(8:0.028377835,(9:0.00714341358,7:0.008471711):0.003283978):0.03347302):0.003609915,(6:0.02074081,((3:0.05244837,(2:0.01890948,1:0.02795801):0.01158629):0.063222384,5:0.008125546):0.004790242):0.003420495):0.003909151,10:0.018944039):0.001454516):0.007318825):0.0001252077,16:0.019896541):0.0002624588):0.0009864693);
tree gen.340 = [&U] ((12:0.00844932,15:0.019409602):0.0093512236,(((17:0.017102369,14:0.0308098993):0.0006052244,(13:0.009888233,(19:0.0244962868,18:0.0210791128):0.005218494):0.00091724):0.0001820955,((11:0.01769593,(10:0.01693833,((4:0.02922793,((5:0.01329565,((1:0.02891153,2:0.01527934):0.01154949,3:0.05743017):0.071789937):0.005417079,6:0.01901217):0.001560703):0.006392625,(8:0.0262980842,(9:0.0145496188,7:0.0095434255):0.002910325):0.03265169):0.004326366):0.002087336):0.007745673,16:0.02232096):0.000174876):0.0009299498);
tree gen.341 = [&U] (((13:0.01200331,(19:0.0232415513,18:0.0230445777):0.005874727):0.0002675348,((16:0.01909914,(11:0.0135564,(((4:0.02935191,((5:0.01255421,((1:0.02585761,2:0.02604833):0.009373107,3:0.04887133):0.056307835):0.006081075,6:0.02088296):0.002690849):0.001454076,(8:0.02880484,(9:0.00886687415,7:0.0102897132):0.001400745):0.02751445):0.004293749,10:0.018767569):0.004535934):0.00720051):0.001526439,(17:0.0147055172,14:0.035372968):0.0006725802):0.0004494591):0.001478523,(15:0.0194646123,12:0.01183493029):0.005592428);
tree gen.342 = [&U] ((12:0.01715954,15:0.0221287693):0.0074946523,((19:0.0229147239,18:0.0243379969):0.004932971,(((17:0.015693663,14:0.03445729):0.000745942,(16:0.02417998,(11:0.01653594,(((4:0.0310654,((5:0.01095765,((1:0.02893509,2:0.01436161):0.01074508,3:0.05199204):0.070891513):0.004192826,6:0.02221646):0.002434491):0.003693405,(8:0.026975269,(9:0.011458731,7:0.011870912):0.00209581):0.02656969):0.001200913,10:0.02247607):0.001869199):0.007383263):0.0006809698):0.0004781811,13:0.01755933):0.0006589633):0.002188294);
tree gen.343 = [&U] ((12:0.01682439,15:0.018141423):0.0067394394,((19:0.01925518107,18:0.0188229091):0.003256285,((((11:0.0149807,(((4:0.02639783,((5:0.01444901,((1:0.03831263,2:0.01540061):0.006586463,3:0.05264806):0.065809506):0.003764342,6:0.02644171):0.002307736):0.002883058,(8:0.027432204,(9:0.0104021026,7:0.011622577):0.002753565):0.03043049):0.002769303,10:0.021571489):0.00164002):0.007033152,16:0.01696662):0.001006927,13:0.01468823):0.0002823013,(14:0.02670377332,17:0.0201883116):0.0001281871):0.001629842):0.001992803);
tree gen.344 = [&U] ((((14:0.0297729028,17:0.014845602):0.0007479527,(((18:0.0257693102,19:0.0259332968):0.004402248,13:0.009850023):0.002059001,(12:0.0122582428,15:0.015554638):0.009525846):0.0009673054):0.001676947,((((4:0.02520936,((9:0.00981605101,7:0.0066212164):0.001325141,8:0.032648869):0.03129936):0.004292317,(((3:0.05501626,(1:0.04461058,2:0.01754122):0.01199413):0.07441225,5:0.01272844):0.004209725,6:0.0253953):0.01015348):0.004282719,10:0.020541547):0.003241179,11:0.0186603):0.006343187):5.960122e-05,16:0.01913769);
tree gen.345 = [&U] ((18:0.023791181,19:0.0264861721):0.003980429,(((16:0.01970395,((15:0.016994193,12:0.019756676):0.004901703,(11:0.01423887,(((4:0.03005129,(6:0.01667683,(((2:0.02087171,1:0.0305915):0.01402557,3:0.04922275):0.074142492,5:0.01279104):0.004065894):0.003108187):0.004638225,((7:0.0073462072,9:0.0115826279):0.0007902543,8:0.02676441977):0.0303667):0.005683123,10:0.016758656):0.0008747517):0.007434957):6.841668e-05):0.0003419435,(17:0.017371128,14:0.0397489699):0.0002197942):0.0002393638,13:0.01441078):0.0009166398);
tree gen.346 = [&U] ((14:0.0256158526,(17:0.022538066,((16:0.017765,(((((9:0.0098859099,7:0.0084817018):0.001629737,8:0.02846499789):0.02859473,(4:0.03796137,((5:0.01305963,((1:0.03406934,2:0.01925839):0.004858807,3:0.06215707):0.072229567):0.001553657,6:0.02444955):0.004214023):0.001374644):0.006387105,10:0.020846436):0.002767268,11:0.01840962):0.00814892):0.0009696898,((18:0.0234647029,19:0.02236125091):0.006417694,13:0.01371312):0.0007858301):0.0003107924):7.664637e-06):0.001926236,(12:0.01409171,15:0.0159996886):0.0059033347);
tree gen.347 = [&U] ((((16:0.02398894,(13:0.01587932,(19:0.0181444091,18:0.01373974801):0.004508047):0.001512553):5.50648e-05,(14:0.0315457568,17:0.0193256828):0.0007049915):0.000683465,(11:0.01860762,(10:0.019799401,(((9:0.0135013939,7:0.012922334):0.001704309,8:0.035645949):0.03142776,(4:0.03882972,((5:0.01787956,((1:0.03719762,2:0.02286127):0.01428485,3:0.04618322):0.064731305):0.0009528565,6:0.02306138):0.002882746):0.001498033):0.002658167):0.0007867894):0.005749017):0.0017265,(12:0.0150598389,15:0.021039209):0.004983794);
tree gen.348 = [&U] ((((11:0.01711075,(10:0.018770356,(((9:0.014733161,7:0.013574924):0.001423768,8:0.035421417):0.0311863,(4:0.02840668,((5:0.01943171,((1:0.03264142,2:0.02295136):0.0113625,3:0.0537138):0.054397288):0.002658291,6:0.02383664):0.005123619):0.001980489):0.003557669):0.001297128):0.008693296,(12:0.01237870123,15:0.0176856056):0.00587856):0.0006458635,16:0.02364347):0.0008115025,(((19:0.0174932932,18:0.0241577465):0.005196904,13:0.008052085):0.003647662,(17:0.017547623,14:0.0311315296):0.002543313):0.001504251);
tree gen.349 = [&U] (((15:0.015835167,12:0.01054117153):0.009172905,(13:0.01848951,(19:0.0196749766,18:0.0185255258):0.004116148):6.953996e-05):0.0009489127,((17:0.013610508,14:0.03651352):0.001667028,(16:0.01988794,(11:0.01476006,(10:0.019729117,((4:0.03068731,((5:0.01636721,((1:0.03827426,2:0.01854453):0.008088363,3:0.05295073):0.064501514):0.004287827,6:0.02091927):0.004373251):0.004234625,((9:0.0100480988,7:0.012163905):0.002744087,8:0.035209189):0.02772891):0.00523747):0.001426256):0.006615303):0.002529245):0.000119638);
tree gen.350 = [&U] (((((4:0.02872048,(6:0.01805047,(((2:0.01584843,1:0.03623068):0.004658343,3:0.04003422):0.071149923,5:0.01505793):0.002597977):0.002756235):0.00432257,((7:0.0111551081,9:0.0100813747):0.00208083,8:0.0269655236):0.03066964):0.002919075,10:0.019744314):0.001772505,11:0.01774976):0.007257103,(((12:0.014475985,15:0.014624401):0.005955592,16:0.02234202):0.0003286527,(14:0.0397552503,(17:0.012080072,((19:0.01650004526,18:0.0148469551):0.004688063,13:0.01617501):0.0008430309):0.0006602883):0.0002038084):4.628935e-06);
tree gen.351 = [&U] ((15:0.016203506,12:0.01169755):0.008452418,(16:0.02119287,(((10:0.02135101,((8:0.02929760896,(7:0.0088669079,9:0.01098646902):0.001384812):0.02930729,(4:0.03031585,(((3:0.0539661,(1:0.04108307,2:0.01707366):0.008967357):0.06712775,5:0.0173621):0.003432142,6:0.02617018):0.003449331):0.001036888):0.002324722):0.001786518,11:0.02360865):0.01166725,((13:0.0150924,(19:0.02194038144,18:0.0227017538):0.002207098):0.0003986593,(14:0.035255723,17:0.015547489):0.0001388508):0.0009474524):0.001746683):0.005230854);
tree gen.352 = [&U] (((11:0.0144565,(((4:0.02805521,(6:0.01675006,(((2:0.0189659,1:0.02613425):0.009575345,3:0.06021958):0.060615205,5:0.01732016):0.00371321):0.003288268):0.002204708,((7:0.009913083,9:0.00975816462):0.001787281,8:0.035285238):0.0349308):0.002021345,10:0.019416008):0.001158026):0.01132956,(16:0.01982492,((((18:0.0233122034,19:0.0260877475):0.004763314,13:0.01209715):0.001195702,17:0.0142504713):0.0001072619,14:0.037122155):0.0007373439):0.0004407245):0.002386681,(15:0.021104345,12:0.011166):0.0093535286);
tree gen.353 = [&U] ((16:0.02487453,((17:0.0159410844,14:0.035161536):0.0009158559,(((15:0.02290454,12:0.0153249959):0.004779566,13:0.01374854):0.0004233958,(18:0.0248606609,19:0.02125881754):0.003696209):0.001192316):0.0006125779):0.001323491,(((4:0.02986478,(6:0.01959847,(((2:0.0189534,1:0.03034912):0.01095918,3:0.04811535):0.060910939,5:0.01243373):0.003790789):0.005093929):0.001802869,((7:0.010542674,9:0.01256750743):0.0007905894,8:0.025231468):0.03005422):0.003918369,(10:0.020617807,11:0.02821165):0.001103103):0.01060872);
tree gen.354 = [&U] ((14:0.0375067566,((13:0.01152982,((15:0.019417128,12:0.013094578):0.01023179,(18:0.0232552048,19:0.02747896124):0.002619825):7.533407e-05):0.0003189568,(16:0.02259198,(11:0.01443433,(((4:0.03031747,(6:0.0197872,(((2:0.0228342,1:0.03139188):0.008125588,3:0.05150404):0.05192603,5:0.01518999):0.001909697):0.001033447):0.001624757,((7:0.01072058,9:0.0098683987):0.002387595,8:0.0293533363):0.02470765):0.002407381,10:0.02034146):0.004214775):0.009702272):0.0001364111):0.0008257982):0.0001022879,17:0.015770914);
tree gen.355 = [&U] (16:0.03141972,((12:0.014169994,15:0.012999683):0.005042902,(((13:0.01321107,(18:0.0216696717,19:0.0186694044):0.0058360167):0.001062612,(14:0.03974523,17:0.01097758215):0.001048496):0.0002656825,(11:0.01084629,(10:0.016158503,((4:0.02639075,((9:0.0090233549,7:0.011700408):0.001905166,8:0.031409806):0.02858861):0.00283289,((5:0.01274685,((1:0.03792976,2:0.01992539):0.009090531,3:0.0495898):0.061856873):0.003875836,6:0.02493563):0.00504729):0.003860029):0.00203433):0.01112608):0.00182449):0.0005668216);
tree gen.356 = [&U] (((11:0.01735388,(10:0.020235656,((4:0.03549169,((5:0.01218989,((1:0.02204603,2:0.02098021):0.01447226,3:0.04815004):0.065129461):0.004317464,6:0.02449835):0.003804124):0.002553985,((9:0.01168905474,7:0.009374672):0.0030002,8:0.0301713157):0.02041383):0.003327634):0.003988455):0.007434388,16:0.01649369):0.0001068497,((14:0.040957114,17:0.00897466341):0.001049829,((13:0.01278927,(19:0.0234348061,18:0.0190851605):0.004045894):0.0008940466,(15:0.022950241,12:0.013112384):0.006765399):0.002036774):0.0009627611);
tree gen.357 = [&U] ((15:0.0148191984,12:0.0122688832):0.006037245,(((14:0.033196666,(((18:0.0255261062,19:0.0231998127):0.00212223,13:0.01793582):0.001143068,17:0.0141906603):0.0002813046):0.0003678439,16:0.01871834):0.0004431997,((10:0.017446064,((8:0.0253140305,(7:0.010893324,9:0.010981824):0.001673221):0.03265191,(4:0.03267617,((5:0.02130007,(3:0.05629091,(1:0.03170259,2:0.01711226):0.007288691):0.067167806):0.004351045,6:0.02150285):0.004375943):0.003094016):0.002236407):0.001574427,11:0.01977045):0.006463743):0.001101581);
tree gen.358 = [&U] (((15:0.023160904,12:0.01397540829):0.0078310869,(16:0.01536049,(11:0.01830938,(((4:0.03019836,((5:0.01412242,((1:0.03169702,2:0.01900278):0.008742017,3:0.0523315):0.06547331):0.003946292,6:0.02169307):0.004134786):0.001059392,((9:0.007279114,7:0.0071658756):0.003819098,8:0.024892):0.03461299):0.00251483,10:0.014211852):0.002000425):0.008500083):0.001148796):8.589544e-05,((17:0.0181500736,14:0.038995498):0.0001733359,(13:0.01312595,(18:0.0184564674,19:0.0213226508):0.002903562):0.0007405469):0.0002366732);
tree gen.359 = [&U] ((11:0.01339387,(((8:0.036032586,(7:0.015171823,9:0.0107652339):0.00256935):0.03135734,(4:0.02282344,((5:0.0101515,(3:0.04864297,(1:0.04210979,2:0.02348786):0.007693728):0.057951187):0.002346396,6:0.02313969):0.003956806):0.002274823):0.002409324,10:0.021105356):0.001761316):0.008509098,(((12:0.0181168989,15:0.018366376):0.00524494,16:0.02270306):0.0003465587,((17:0.0181185697,14:0.028448349):0.0003341062,((18:0.01997175807,19:0.02621007909):0.004739582,13:0.01196871):0.00342373):0.0006155656):0.0005757001);
tree gen.360 = [&U] (((14:0.039724763,17:0.0168068627):0.001339383,((15:0.021909941,12:0.015279564):0.008732853,(13:0.01268565,(19:0.0240615328,18:0.0221057801):0.003040611):0.0007459387):0.0004514254):0.0003822159,(((((4:0.0249974,((5:0.01083271,((2:0.02544887,1:0.03843576):0.009290897,3:0.05740569):0.061983475):0.001519032,6:0.02298044):0.006101697):0.002863732,(8:0.0276261738,(9:0.0087607627,7:0.010258948):0.00236446):0.02606081):0.0008778772,10:0.018417332):0.002491916,11:0.01564445):0.006819797,16:0.02141263):0.0009524327);
tree gen.361 = [&U] ((((12:0.0165994853,15:0.019477071):0.005770312,(14:0.035276347,17:0.0143690925):0.001260153):0.001442793,((19:0.03148301466,18:0.0184250767):0.003206999,13:0.009965857):0.001717003):0.0003100184,(16:0.02310483,(11:0.01863191,(((4:0.03416249,((5:0.01640374,(3:0.04667478,(1:0.02836286,2:0.01666697):0.006903381):0.072260132):0.0008974539,6:0.01925921):0.003312256):0.001189011,((7:0.0099936796,9:0.0093977371):0.00132944,8:0.0312488621):0.02531244):0.004556371,10:0.015994441):0.00273396):0.006816194):9.133335e-05);
tree gen.362 = [&U] (((((((((4:0.0281206,((5:0.01354938,((2:0.02403824,1:0.03269304):0.009602927,3:0.04787746):0.080825749):0.004080326,6:0.02423632):0.003196453):0.001456127,(8:0.032860999,(9:0.0076969103,7:0.0077523473):0.0008547312):0.03110035):0.002686159,10:0.018238117):0.001352917,11:0.01449024):0.0121138,16:0.02811697):0.001117388,(14:0.028816499,17:0.0143623177):0.0001220741):0.0007463221,(15:0.018619328,12:0.0118942249):0.00389862):0.0004885949,13:0.01353848):0.0003244591,(19:0.0205075091,18:0.0219676228):0.005531802);
tree gen.363 = [&U] (((16:0.01621615,((14:0.031778208,17:0.0203616216):0.0008202878,((18:0.01686304461,19:0.02638448782):0.002144018,13:0.01166097):0.001390924):2.164049e-05):0.0001786639,(11:0.01631384,(10:0.03007075,((4:0.03055846,((5:0.01288499,(3:0.05197244,(2:0.02479754,1:0.03489899):0.006594963):0.067291427):0.0009763812,6:0.02037403):0.004997238):0.003258051,(8:0.0306222851,(9:0.0110282233,7:0.013052288):0.004120617):0.0338991):0.002807603):0.001788665):0.004800667):0.001879391,(15:0.019916578,12:0.0114156605):0.005190628);
tree gen.364 = [&U] ((((((8:0.0284027863,(9:0.012325754,7:0.0116179256):0.0007783085):0.02649257,(((((2:0.0225171,1:0.02410163):0.008332311,3:0.05131635):0.05815672,5:0.01888672):0.004164417,6:0.01977511):0.006573551,4:0.02653824):0.002778215):0.00330037,10:0.014049436):0.001993911,11:0.01812693):0.005104164,(15:0.0175641778,12:0.01107615):0.007236323):0.0003491703,(16:0.03193949,((((19:0.0223087975,18:0.0223612014):0.00502508,13:0.01359008):0.0009933965,14:0.0363653688):0.000444507,17:0.0201694797):0.0001914242):0.001089327);
tree gen.365 = [&U] ((((((4:0.02598959,((((2:0.02310456,1:0.04757276):0.0130641,3:0.05122924):0.065985976,5:0.01239603):0.002207869,6:0.01629141):0.00296927):0.001967549,(8:0.03675867916,(9:0.0135447545,7:0.012562872):0.00138761):0.03676452):0.003026335,10:0.018959573):0.001078555,11:0.01794201):0.00816013,((15:0.0171911558,12:0.014539052):0.008201875,((17:0.0218030204,14:0.030667413):0.0006064533,(13:0.01441214,(19:0.02256727779,18:0.0158993767):0.005520929):0.0002287141):0.0007245777):0.0003710682):0.001388123,16:0.01951094);
tree gen.366 = [&U] ((13:0.01220184,(19:0.0203015687,18:0.0168679164):0.003179828):0.0005438659,(14:0.036350592,(17:0.011652824,((11:0.01608203,(10:0.019318554,((4:0.02887728,((5:0.02105263,(3:0.05863353,(2:0.02422719,1:0.03320962):0.006608523):0.07260062):0.002070699,6:0.01726792):0.005062866):0.002581687,((9:0.009965229,7:0.0075909961):0.0007307919,8:0.0326361756):0.02717124):0.002546726):0.002716601):0.01132388,((12:0.013956516,15:0.0176224369):0.007532907,16:0.02299759):6.032189e-05):0.0001108357):0.001047633):0.000909036);
tree gen.367 = [&U] ((16:0.01861536,(17:0.020204535,((((4:0.03098118,(6:0.02642957,(((1:0.03227405,2:0.01831604):0.01184853,3:0.0414483):0.061742061,5:0.01330351):0.00449232):0.004429336):0.002269723,((9:0.00916299715,7:0.012268554):0.001930799,8:0.028341707):0.0269313):0.002179191,10:0.016820403):0.001303837,11:0.01724691):0.009836643):0.0001003908):0.0007681006,(((13:0.01783539,(12:0.0139346182,15:0.015919916):0.004878822):0.0005614196,(19:0.02084832311,18:0.0171301825):0.002982769):0.001111483,14:0.031137376):0.0002895259);
tree gen.368 = [&U] ((17:0.0222361541,14:0.0282635):2.300204e-05,(((19:0.024825177,18:0.0121969554):0.004697513,13:0.01124047):0.0005436921,((11:0.02351958,((((9:0.0101528462,7:0.00572682):0.001918557,8:0.0231399151):0.03215444,(4:0.03161355,(6:0.02450245,(((1:0.03183829,2:0.01440696):0.01297943,3:0.05232151):0.058627442,5:0.01090856):0.00370363):0.003154809):0.00154663):0.002739471,10:0.023560188):0.001239648):0.008304433,((12:0.011207327,15:0.018263181):0.005897036,16:0.02040717):0.0002670655):0.0003037389):0.0001743129);
tree gen.369 = [&U] (((((((11:0.01668431,((((9:0.014923593,7:0.0090341532):0.002343238,8:0.0287404782):0.01744952,(4:0.02804573,(6:0.0192392,(((1:0.0327977,2:0.01752243):0.01352267,3:0.04464448):0.06620859,5:0.01670767):0.003186056):0.002080112):0.00405426):0.005078607,10:0.020131595):0.002019335):0.008760744,16:0.02268282):0.0007422097,(12:0.0121633711,15:0.0199720775):0.004479063):0.001098287,17:0.018947863):0.001551238,14:0.031918009):0.00157455,13:0.01168728):8.313758e-05,(19:0.01961963375,18:0.0227936353):0.004083555);
tree gen.370 = [&U] ((13:0.01545532,(19:0.01990346299,18:0.0227636118):0.006451902):0.001455366,(((15:0.017655426,12:0.011805624):0.00714771,((((((9:0.0114416959,7:0.007825559):0.003536415,8:0.027067636):0.02393325,(4:0.03006848,(6:0.0280327,(((1:0.02991432,2:0.01913352):0.007215402,3:0.05191832):0.076195994,5:0.0109343):0.003295244):0.005029417):0.002171663):0.004994365,10:0.02229729):0.002108392,11:0.01317691):0.009514729,16:0.02442716):0.0005624407):7.149628e-05,(17:0.01692131875,14:0.031832297):0.0001688608):3.439609e-05);
tree gen.371 = [&U] ((14:0.030689771,(16:0.01885922,((10:0.018992565,(((9:0.0115897762,7:0.011179298):0.002886996,8:0.023742276):0.02860965,(4:0.02875031,(6:0.025624,(((1:0.03815265,2:0.01708105):0.01261022,3:0.05218853):0.060242056,5:0.01462622):0.004368792):0.002894984):0.002371346):0.002859112):0.004929939,11:0.02094591):0.00700016):0.003051372):9.155352e-05,(17:0.021188779,((19:0.0226680544,18:0.022142821):0.005346684,((15:0.016847682,12:0.016461739):0.006066072,13:0.01834965):0.0001729544):0.001638803):0.0002546567);
tree gen.372 = [&U] ((13:0.01319882,((((10:0.022629808,((4:0.03255528,((9:0.010695991,7:0.0097982853):0.003334696,8:0.0313756012):0.03049291):0.002724834,(6:0.02941494,(((1:0.03676167,2:0.02448871):0.005608438,3:0.04569231):0.068552168,5:0.01127125):0.004555985):0.003478758):0.006433046):0.001103406,11:0.01857209):0.008422237,(12:0.0133920245,15:0.020926802):0.007403303):0.000112021,(16:0.01926156,(14:0.0342137739,17:0.015515562):0.0009081419):0.0001858229):0.0004928362):0.001344549,(19:0.0220750029,18:0.0211096199):0.002255294);
tree gen.373 = [&U] ((((10:0.020074655,(((9:0.009867542,7:0.0102226189):0.003375777,8:0.030318164):0.02841939,((6:0.02818903,(((1:0.02352293,2:0.02170955):0.01355167,3:0.04954097):0.070514661,5:0.01213663):0.003782977):0.003667726,4:0.02897563):0.00182247):0.002248535):0.00315743,11:0.0144409):0.007877201,16:0.02253119):1.605723e-05,((17:0.0139496584,14:0.032309766):9.215131e-05,(13:0.01372532,((12:0.009920547,15:0.016572757):0.004455647,(19:0.0224057397,18:0.0147562805):0.004649181):0.0001361793):0.0004852478):0.0002979512);
tree gen.374 = [&U] (((13:0.01610131,(19:0.0225690516,18:0.01956418084):0.00245381):0.0001951493,(15:0.0196683746,12:0.0140924704):0.007095502):0.00128521,(((10:0.023682105,(((((3:0.05938418,(1:0.03131897,2:0.01606859):0.009482223):0.076264919,5:0.01406315):0.002735072,6:0.02327339):0.003303707,4:0.03254366):0.002748838,((7:0.0097850422,9:0.0118666206):0.001004246,8:0.027804673):0.02385454):0.002784102):0.003292956,11:0.01360334):0.005384695,((14:0.0386945064,16:0.02146503):0.0002416,17:0.024724652):7.549036e-05):0.001681535);
tree gen.375 = [&U] ((15:0.015896329,12:0.01601075):0.0045078976,((11:0.02157325,(((((((2:0.02163136,1:0.03132506):0.01617222,3:0.0465281):0.071463746,5:0.01691719):0.004666917,6:0.02730233):0.003920125,4:0.02888973):0.002417068,(8:0.027831487,(9:0.010097907,7:0.0111949):0.001766032):0.02479281):0.002907227,10:0.015965212):0.002212897):0.01106313,((13:0.01058327,(18:0.0237013374,19:0.0197986489):0.00272176):0.001325454,(16:0.02132628,(17:0.02106654,14:0.03813096):0.0008562836):0.0006126661):0.0006583753):0.002358705);
tree gen.376 = [&U] ((16:0.0222945,(((10:0.017490254,(((9:0.007590536,7:0.0101675851):0.002643404,8:0.029094737):0.02782585,(4:0.03299532,((5:0.009957325,(3:0.05036902,(2:0.01637384,1:0.02882082):0.005598115):0.059440362):0.004699412,6:0.01729481):0.004131484):0.001878536):0.002599889):0.003412574,11:0.01399107):0.006913241,((14:0.0331041764,17:0.012595783):0.0001400605,((19:0.02733522288,18:0.0218862283):0.005410881,13:0.009198637):0.0006852846):0.0006283698):0.0003784748):0.0001474186,(15:0.019307522,12:0.0135655237):0.006810687);
tree gen.377 = [&U] (((12:0.013426974,15:0.0171076204):0.007686088,((16:0.02908416,(14:0.0330658914,17:0.0211403566):0.0003703767):6.148793e-05,(11:0.01508604,(((4:0.02486918,(6:0.0239034,(5:0.01094113,((1:0.0304595,2:0.02197301):0.01069897,3:0.06085266):0.067475141):0.002882539):0.003041169):0.002464363,((9:0.0146873979,7:0.008807858):0.001418632,8:0.02880264484):0.0257635):0.002022748,10:0.016649508):0.002587506):0.005732342):0.001144889):6.788874e-05,((18:0.0146917084,19:0.0201296491):0.008170642,13:0.01296065):0.0009157769);
tree gen.378 = [&U] ((12:0.008582716,15:0.020863329):0.0047947795,((14:0.034270834,17:0.0198536425):3.552973e-05,(16:0.02302333,(((19:0.0212892299,18:0.022965777):0.003261325,13:0.01364317):0.0001538387,(11:0.01702766,(10:0.015667379,(((9:0.0090270543,7:0.008876594):0.002855796,8:0.027020426):0.02558985,(4:0.03797038,((5:0.01353397,(3:0.05953025,(2:0.01820855,1:0.03271828):0.007197665):0.062740588):0.004485599,6:0.01985477):0.005697775):0.003138937):0.002470026):0.004078286):0.009862674):0.0004195136):0.003442235):0.001284913);
tree gen.379 = [&U] ((((13:0.01133812,((12:0.01127526305,15:0.01930511):0.008728897,(18:0.0201530734,19:0.02094831186):0.004670503):0.0005819838):0.001651285,17:0.0155485485):2.548416e-05,(16:0.01959278,(11:0.01498725,(((4:0.03260467,(6:0.01930726,(5:0.01335184,((1:0.03417377,2:0.02155169):0.00732375,3:0.04388818):0.068114053):0.002882323):0.003831415):0.001877391,((9:0.0134139931,7:0.012946904):0.00393603,8:0.0339077886):0.02319455):0.003968615,10:0.017919234):0.001217186):0.007090103):0.001065401):0.0006781718,14:0.031503846);
tree gen.380 = [&U] ((((((4:0.02896191,((((2:0.02384146,1:0.03547139):0.007461166,3:0.04241237):0.058136875,5:0.01317645):0.003751205,6:0.02238501):0.003939515):0.00304654,(8:0.0304491029,(9:0.01011225,7:0.008697444):0.003429092):0.02717609):0.001684906,10:0.019523081):0.002263949,11:0.01590255):0.01049981,((17:0.0115033288,14:0.03472788):0.000249764,((13:0.01139192,(18:0.0284728101,19:0.0212996206):0.005480376):3.953626e-05,(12:0.0138939505,15:0.0173696355):0.003597533):0.0006578016):7.219098e-05):0.0004023286,16:0.02233865);
tree gen.381 = [&U] ((16:0.02073602,(((14:0.033971299,17:0.0217218937):0.0002538491,(13:0.01336465,(19:0.0259071548,18:0.0272974518):0.004331062):0.00156458):0.000298007,(15:0.0144273647,12:0.010171643):0.005187166):0.001057596):0.0002306501,(11:0.01900014,(10:0.017725482,(((9:0.0078396438,7:0.012030127):0.003320664,8:0.03227947912):0.02464357,(4:0.02804925,((5:0.01673351,(3:0.05244585,(2:0.02203171,1:0.02528774):0.01185829):0.06133807):0.003379758,6:0.02114791):0.004434825):0.002781818):0.002785642):0.002330979):0.007117975);
tree gen.382 = [&U] ((15:0.02276464204,12:0.01069797):0.004067601,((16:0.02112822,((10:0.019270596,((4:0.03332938,((((2:0.01895928,1:0.04099314):0.009137622,3:0.05420379):0.082420487,5:0.01333146):0.003540504,6:0.02251094):0.00333151):0.002975597,(8:0.031624317,(7:0.0129851844,9:0.01328895936):0.001485101):0.03302271):0.004501837):0.003015615,11:0.01583764):0.004964272):0.001113059,(((18:0.0193522715,19:0.02485994185):0.005252903,13:0.01182926):0.001066507,(17:0.0164097372,14:0.033054595):0.0005401454):0.001359663):0.002376869);
tree gen.383 = [&U] ((15:0.0219446005,12:0.01189092):0.0099414676,(((10:0.02186689,((4:0.02723742,((((2:0.02136126,1:0.03267128):0.01120577,3:0.05259209):0.061258236,5:0.01016539):0.007481319,6:0.02133363):0.0036354):0.003616091,(8:0.0288403911,(7:0.0071679464,9:0.009001366):0.003878382):0.02403355):0.00425201):0.001812104,11:0.02187451):0.008812468,((((18:0.0242887421,19:0.01876304025):0.003975928,13:0.0108688):0.001317961,(17:0.0203782494,14:0.032548753):0.0005223081):0.0003195202,16:0.01989244):6.536245e-05):0.0006138178);
tree gen.384 = [&U] ((17:0.0136874631,14:0.029679253):0.0002881838,(((13:0.01170764,(18:0.0198296768,19:0.02054166018):0.003148728):0.0005846137,(12:0.016047224,15:0.02033409):0.00688652):4.693357e-05,(16:0.01894433,((10:0.016775385,((4:0.029154,((((2:0.02262354,1:0.03062185):0.00781612,3:0.05578463):0.067789652,5:0.01690796):0.003222586,6:0.02363177):0.001698947):0.002553705,(8:0.0306623992,(7:0.0080680029,9:0.0116740014):0.001209213):0.03284519):0.005432479):0.0007837008,11:0.0150722):0.007226592):0.001573047):0.0002107211);
tree gen.385 = [&U] ((((16:0.02506739,17:0.0163095122):0.0001014036,14:0.0334762256):0.0003307268,(10:0.021474414,(((4:0.03149166,(8:0.02615423993,(9:0.0119626873,7:0.0086894228):0.002193704):0.02221571):0.00137683,(6:0.02170416,(5:0.01409862,((1:0.03863479,2:0.01935605):0.009802288,3:0.05335921):0.058602114):0.003508574):0.004579127):0.003674332,11:0.01932127):0.001032123):0.006624847):0.00136241,(((15:0.016542779,12:0.009428371):0.005084448,13:0.01113281):0.0002523422,(19:0.02781447218,18:0.0166936836):0.004078448):0.000267943);
tree gen.386 = [&U] (((17:0.016951735,(16:0.02100096,(11:0.01806956,((((7:0.0070124954,9:0.01112830886):0.0002197779,8:0.028468837):0.02851586,(4:0.0290636,(6:0.0190317,((3:0.05173836,(1:0.02991179,2:0.02059317):0.01238007):0.064614956,5:0.0122384):0.004667411):0.002733834):0.002288437):0.003146844,10:0.023875795):0.001341207):0.009174506):0.0006993402):1.779916e-06,14:0.032550094):0.000427987,(13:0.01416772,((15:0.020520776,12:0.0139519024):0.004690448,(18:0.028852379,19:0.0205697211):0.006094716):4.521702e-05):0.0007450634);
tree gen.387 = [&U] (16:0.02035835,((12:0.0127665448,15:0.017645541):0.004824323,(((13:0.01467087,(19:0.01938526058,18:0.0273910053):0.002333303):0.002122309,(17:0.0142761496,14:0.0393801675):0.001131672):0.002094647,(11:0.01809386,((((7:0.0092533885,9:0.0149581754):0.001421381,8:0.03289587556):0.03002734,(4:0.03147783,(6:0.02397724,((3:0.04792937,(1:0.03381739,2:0.02146912):0.00916691):0.066340441,5:0.0126551):0.002416872):0.004210753):0.004797572):0.003621365,10:0.018674286):0.001308438):0.006069704):0.0001996883):0.001089645);
tree gen.388 = [&U] ((14:0.043523129,17:0.0147670182):0.0001295529,((((11:0.01781269,((((7:0.0098165132,9:0.007909318):0.001715545,8:0.0362531915):0.03087777,(4:0.03092897,(6:0.02507636,((3:0.05309833,(1:0.02808333,2:0.02115707):0.006606422):0.062921289,5:0.01293216):0.003186597):0.001117653):0.003099875):0.002067518,10:0.020353498):0.001518125):0.005647159,16:0.02274605):0.001118463,(15:0.0181956745,12:0.013669295):0.005581441):0.001396781,(13:0.01526782,(18:0.0222316609,19:0.0207915525):0.00347858):0.0009377123):0.0005935313);
tree gen.389 = [&U] ((12:0.01184714,15:0.023048835):0.0067193923,((14:0.0291811977,((((19:0.0263937619,18:0.0205215901):0.003865169,13:0.01789756):0.001690197,16:0.02254382):0.000538702,(10:0.014807058,(11:0.0211805,(((6:0.02060551,(5:0.009513447,((1:0.03055212,2:0.02004599):0.01141979,3:0.04824312):0.071772586):0.005800977):0.001623438,4:0.02313597):0.002326684,(8:0.0337774005,(9:0.0114747145,7:0.013799456):0.004305869):0.02922543):0.00269576):0.001525496):0.008197481):0.0003610977):0.000446361,17:0.0140687908):0.001141592);
tree gen.390 = [&U] (((((16:0.0197687,(11:0.01326102,(((4:0.03761741,(6:0.02119286,(((2:0.02106002,1:0.03346992):0.01411701,3:0.04200259):0.068056042,5:0.01339811):0.003297728):0.003017282):0.003727815,(8:0.0328148264,(7:0.0082596706,9:0.0105165226):0.001998536):0.02426804):0.003528447,10:0.019685181):0.001452587):0.009623045):0.0005961339,(13:0.01333122,(19:0.023632735,18:0.019520247):0.006284287):0.0005001315):0.0007846728,17:0.017201729):0.0001706988,14:0.0277117218):0.003658442,(15:0.0153063492,12:0.01234467):0.0067125209);
tree gen.391 = [&U] ((15:0.0236718893,12:0.008157725):0.0087422575,((((14:0.0307314864,17:0.0156026106):0.0002133811,(((10:0.019602443,((4:0.03575003,(8:0.0302354279,(7:0.010353886,9:0.0123110859):0.002068042):0.02549444):0.001774238,(6:0.02080939,(((2:0.01774025,1:0.03286431):0.0100275,3:0.04283587):0.065963651,5:0.01759801):0.00204951):0.003972627):0.001992371):0.003466584,11:0.01881675):0.01250874,16:0.02538607):0.001608972):0.001087917,13:0.01398192):0.001823373,(18:0.0191949801,19:0.02675004193):0.003508274):0.00199583);
tree gen.392 = [&U] (17:0.014174694,(14:0.034445816,(((18:0.0232124302,19:0.0225745709):0.002901016,13:0.01566039):0.001973094,((16:0.02442643,(11:0.01580651,(((8:0.0286984462,(9:0.01052475563,7:0.0071524117):0.001798556):0.02312611,(4:0.02577662,(6:0.02170579,(5:0.01053896,((1:0.03097367,2:0.0228233):0.007541779,3:0.04982324):0.070036983):0.00361854):0.002879802):0.002557175):0.001201267,10:0.021673021):0.003083111):0.008783417):0.0001592407,(12:0.013510291,15:0.015533077):0.008926854):0.0005811966):0.0005126907):4.956715e-05);
tree gen.393 = [&U] ((((13:0.01342313,(18:0.015866821,19:0.020223526):0.002475314):0.0003959076,((15:0.018990302,12:0.01358684345):0.007698975,(17:0.020772381,14:0.0273047532):0.0001883438):0.0006542965):0.000376991,16:0.02252846):3.472764e-05,(11:0.01745646,(((8:0.032149559,(9:0.0144402955,7:0.009298826):0.001256012):0.02631636,(4:0.02831849,(6:0.02159589,(5:0.01634359,((1:0.03127099,2:0.01845372):0.01315929,3:0.051625):0.066051221):0.003283383):0.001148074):0.003512511):0.002778665,10:0.017486643):0.0005324315):0.006464594);
tree gen.394 = [&U] ((16:0.01998171,(11:0.01793303,(((8:0.026963797,(7:0.0086957178,9:0.0103251191):0.001932424):0.02796336,(4:0.03330445,(6:0.02115571,(((2:0.02083063,1:0.03032439):0.008195354,3:0.0582202):0.060825409,5:0.01171083):0.002010762):0.002572648):0.007365206):0.003111972,10:0.022112501):0.001064749):0.007618425):0.001028269,((17:0.0145685302,14:0.0317052913):0.0003728172,(((15:0.016999928,12:0.0172646884):0.005591413,13:0.01094918):8.180633e-05,(18:0.0206586077,19:0.0216732905):0.004155908):0.0004479607):0.0001408704);
tree gen.395 = [&U] ((((17:0.0143663448,14:0.0328666915):0.0003118261,((13:0.01354613,(18:0.0185043642,19:0.0238209014):0.003292902):0.0006811001,(11:0.01555115,(10:0.020163606,((4:0.02518872,(6:0.02064107,(5:0.01511065,((1:0.02975341,2:0.02271377):0.007488907,3:0.04636971):0.05568374):0.005403491):0.005389216):0.001818988,(8:0.02892949334,(9:0.00801238487,7:0.009999541):0.0009271519):0.0275602):0.003306331):0.002475127):0.008737766):8.033354e-05):1.861839e-05,16:0.02548223):0.000150582,(15:0.02739696,12:0.016108915):0.006192553);
tree gen.396 = [&U] ((15:0.018846155,12:0.009148682):0.0089457726,(16:0.02785355,(17:0.0130467693,((14:0.031565483,((((8:0.0340690282,(7:0.0094131582,9:0.0144544451):0.002664631):0.03107441,(4:0.02369957,(6:0.01802347,(((2:0.01928013,1:0.02776447):0.0103085,3:0.05036712):0.063433557,5:0.009780679):0.00546029):0.004467232):0.001645678):0.003605021,10:0.02207213):0.001789496,11:0.01879718):0.01016183):0.000262821,(13:0.01235284,(19:0.02510289846,18:0.02127129477):0.004048123):0.000689405):0.0002908217):0.0001148135):0.003955105);
tree gen.397 = [&U] ((((((14:0.040118255,17:0.0180814709):0.000774927,((10:0.020997165,((4:0.02876685,(6:0.02080648,(5:0.01487661,((1:0.02661744,2:0.02129912):0.01168537,3:0.04881336):0.0705942517):0.0044819):0.003027039):0.004344787,(8:0.0330534511,(9:0.012025414,7:0.0073327482):0.001584168):0.03886031):0.003455776):0.001708501,11:0.018968):0.007111887):0.0001438378,(12:0.0087351536,15:0.0187336109):0.009060757):0.0007576298,16:0.0249962):0.001203721,13:0.01745488):0.0009998918,(18:0.01726566288,19:0.0200874658):0.00619364);
tree gen.398 = [&U] ((15:0.0209166549,12:0.01102273):0.0053792099,(((10:0.015775914,((8:0.0346741465,(9:0.014473288,7:0.011751287):0.001622733):0.03329623,(4:0.0264687,(6:0.02097049,(5:0.01661381,((1:0.02312249,2:0.02213762):0.007008365,3:0.05594033):0.0680459149):0.003962991):0.002604797):0.002615809):0.001204026):0.001798739,11:0.01133978):0.007460649,(((14:0.03039287,17:0.0204789041):0.0008101834,((18:0.020324953,19:0.0178643392):0.003277811,13:0.009589543):0.0003590977):0.000307742,16:0.02118614):0.0001420264):0.001333917);
tree gen.399 = [&U] ((12:0.01140836,15:0.02237129613):0.006324004,((14:0.033907448,((13:0.01325673,(18:0.02170762,19:0.0251662421):0.004086579):0.0009116112,17:0.0136363112):0.0004037218):0.0007923809,(16:0.02023278,(11:0.01743164,(10:0.013749412,(((6:0.01885119,((3:0.04678371,(1:0.02366332,2:0.01726277):0.0106903):0.067196666,5:0.01033561):0.005794468):0.004186926,4:0.02283422):0.002927984,((9:0.00769487,7:0.009220547):0.0009737944,8:0.030897352):0.03142481):0.001328568):0.004165876):0.008274099):0.0006086257):0.002745947);
tree gen.400 = [&U] ((15:0.01660684,12:0.008867096):0.0076793531,((((((8:0.0235293769,(9:0.007017166,7:0.009685282):0.002617113):0.03216837,(4:0.03440685,(6:0.02216339,(5:0.02096903,((1:0.0305592,2:0.01965219):0.006416202,3:0.04584041):0.065030007):0.001217037):0.004175453):0.003726673):0.002628997,10:0.016118553):0.001603521,11:0.01740889):0.006109131,16:0.01989309):0.0007352484,((17:0.013853941,14:0.0352811839):0.001575353,((19:0.0214974748,18:0.0186045814):0.003580185,13:0.0110769):0.001332469):0.002162355):0.001334333);
tree gen.401 = [&U] (((13:0.01162753,(19:0.02864213378,18:0.0214944152):0.008282966):0.0001182301,((14:0.025682916,17:0.01473075243):0.000514246,(((10:0.015263075,((8:0.028224165,(9:0.0086113458,7:0.011345888):0.001649535):0.02472698,(4:0.03595602,(6:0.02419298,(5:0.01239594,((1:0.03513859,2:0.02147274):0.01727191,3:0.05770486):0.06576564):0.003287062):0.001538615):0.002301115):0.003996492):0.0008326824,11:0.0188872):0.01262567,16:0.02044598):0.0001369185):0.0007132275):0.002250706,(15:0.014859315,12:0.009694808):0.00532118097);
tree gen.402 = [&U] (((14:0.036890152,17:0.014518818):0.0001182241,(13:0.01693092,(19:0.0194909757,18:0.0202320219):0.004706142):0.001074889):0.0005895854,(((11:0.023704,((((((2:0.0305858,1:0.03473434):0.006770574,3:0.04723366):0.064999558,5:0.01498346):0.002764619,6:0.02062105):0.00760689,(4:0.02501246,((7:0.0092936397,9:0.01421314807):0.002021872,8:0.0335655866):0.02896174):0.00195916):0.003155215,10:0.021409713):0.001459136):0.007276088,16:0.0245758):0.0002794006,(12:0.01321213,15:0.019739428):0.004236706):0.0003197491);
tree gen.403 = [&U] ((((19:0.02411178581,18:0.0210625294):0.004067687,13:0.009665687):0.0002619961,((17:0.01463351952,(16:0.01952106,14:0.0365640245):0.0007570757):2.845326e-05,(11:0.01881663,(10:0.017025934,((4:0.02976968,(6:0.0247032,(5:0.009337447,((1:0.02951169,2:0.02487939):0.01120617,3:0.04784164):0.057986813):0.001821113):0.003027246):0.001866561,((9:0.007863732475,7:0.009778186):0.002387121,8:0.033688214):0.02973883):0.00273296):0.00267813):0.005117911):0.0006607719):0.001699386,(12:0.01076139,15:0.021280982):0.0067260945);
tree gen.404 = [&U] (((19:0.0237099794,18:0.028390502):0.005082954,(13:0.01308519,((11:0.0183529,(10:0.019711227,((4:0.03097094,(6:0.02909547,(5:0.01454838,((1:0.04079192,2:0.01739284):0.01403072,3:0.04674494):0.067858657):0.003806784):0.002527005):0.003958588,((9:0.011774341,7:0.009864529):0.001385957,8:0.035647218):0.02634719):0.002801717):0.0009316339):0.005705335,((14:0.034642994,17:0.01406125822):0.0004965919,16:0.02031341):0.0004921811):0.0003394213):0.000151435):0.002315771,(12:0.0179569325,15:0.020477318):0.006035655);
tree gen.405 = [&U] (((14:0.0306442861,17:0.015995736):0.0005489709,((13:0.01107121,(18:0.0170892085,19:0.02647218779):0.003837183):0.0008297547,(((((4:0.02975754,(6:0.0250843,(5:0.01168066,((1:0.03219599,2:0.01336721):0.006371643,3:0.05484923):0.0643098847):0.003936326):0.002834004):0.002742886,(8:0.024350505,(9:0.0109363236,7:0.011557163):0.0009677144):0.03252434):0.004183914,10:0.020295719):0.003308487,11:0.01350954):0.008011791,16:0.02002552):0.001131121):0.0008124157):0.0008747667,(15:0.0170148562,12:0.008296696):0.00460179);
tree gen.406 = [&U] (16:0.02492803,((11:0.02508349,(10:0.01926184,((4:0.02304335,(((3:0.05162256,(2:0.01643989,1:0.02903448):0.01117554):0.062560076,5:0.01424679):0.00529782,6:0.02810541):0.004092708):0.002456327,(8:0.0292837849,(9:0.0125704084,7:0.0126008655):0.002060048):0.02871353):0.001485879):0.002901089):0.00692829,((14:0.029000933,17:0.020470656):0.0003403604,(((12:0.0165559782,15:0.0135805023):0.009470704,(18:0.0152033673,19:0.0235870628):0.004185449):0.0009782356,13:0.0146828):0.002000553):0.0004456326):4.041683e-05);
tree gen.407 = [&U] ((((((4:0.03863611,(6:0.02201703,((3:0.05141117,(1:0.02626189,2:0.01699077):0.01157608):0.076922054,5:0.01486044):0.002440322):0.002686524):0.003996997,((9:0.0094956948,7:0.0108089704):0.005161306,8:0.0325937786):0.03243478):0.00299058,10:0.019731383):0.0003902861,11:0.01689433):0.01112534,((((19:0.0194408666,18:0.0219999468):0.004218628,13:0.01353392):0.0006216724,(17:0.015458301,14:0.029263165):0.001150446):0.0002858665,16:0.02170751):4.536297e-05):0.00227701,(12:0.01577181,15:0.017573352):0.0092810268);
tree gen.408 = [&U] ((((17:0.0134145992,14:0.0257243482):0.0005927913,((19:0.0188858528,18:0.0242865321):0.004324152,13:0.01347102):0.001251128):0.000401584,(((((4:0.02801067,(6:0.02344571,(5:0.01384429,((1:0.03030508,2:0.02223703):0.008427477,3:0.04486272):0.063956972):0.003302165):0.004483427):0.007300997,(8:0.022590201,(9:0.0106474103,7:0.0075029863):0.002376136):0.02476576):0.002340967,10:0.015764949):0.003016792,11:0.02078192):0.009223893,16:0.01989637):0.0003305981):0.001915027,(12:0.01022408,15:0.015693712):0.00810832261);
tree gen.409 = [&U] ((((19:0.02442595139,18:0.0175625554):0.00475615,13:0.01198905):0.001100554,(((((((6:0.01975839,(5:0.01286395,((1:0.02792316,2:0.02106192):0.008529492,3:0.04926425):0.057880979):0.002977428):0.003082055,4:0.02625932):0.002868878,(8:0.0316646467,(9:0.0103161633,7:0.0081086093):0.001256305):0.02974743):0.0007115252,10:0.01581602):0.0007448018,11:0.01942488):0.01355765,16:0.02631241):0.0002899261,(17:0.0179427849,14:0.038350212):0.0006789319):0.001614673):0.001363171,(12:0.008921775,15:0.0196174122):0.006257822);
tree gen.410 = [&U] ((19:0.02708410426,18:0.0190491046):0.003859304,((17:0.0149183704,((15:0.0178958416,12:0.0115910329):0.007785689,(11:0.01633588,(10:0.017457262,((((3:0.05344122,(2:0.02474595,1:0.02982112):0.008358453):0.067749715,5:0.02010691):0.002664089,6:0.02830266):0.004687843,(4:0.02753142,(8:0.0304963546,(9:0.010288803,7:0.008886345):0.002948949):0.02493747):0.00188773):0.006971425):0.002899986):0.007441538):0.0005120807):0.0002605441,(14:0.027650157,(16:0.02290988,13:0.01379697):2.308677e-05):0.00125425):0.00117636);
tree gen.411 = [&U] ((11:0.02119277,(10:0.020208132,((4:0.02903685,(6:0.02136819,((3:0.04945902,(1:0.03423228,2:0.01596904):0.007716918):0.059847141,5:0.01405621):0.004859063):0.002448534):0.004049877,((7:0.0110575256,9:0.0126838551):0.001304486,8:0.030916737):0.02907897):0.001714455):0.001848106):0.007201871,(((((18:0.0172889637,19:0.02871691051):0.003785518,13:0.01299463):0.000354504,(12:0.0124320069,15:0.018021201):0.007619458):0.0007750329,(14:0.0276307056,17:0.0156192809):9.514613e-05):0.0009029183,16:0.0239582):0.000191401);
tree gen.412 = [&U] ((17:0.01682976632,(14:0.0339307316,(16:0.01937041,(((18:0.022254968,19:0.0236411192):0.005642228,13:0.01164915):0.0001499661,(((((6:0.01856202,(5:0.01441593,((1:0.03069327,2:0.01719963):0.01314791,3:0.05155272):0.065162785):0.00386966):0.001578974,4:0.02659239):0.001078967,(8:0.041883902,(9:0.01020156705,7:0.011373711):0.002181857):0.02887624):0.001828584,10:0.020954085):0.001121096,11:0.02030426):0.007228848):0.0005286422):0.001221345):0.001085843):0.002414053,(15:0.0180238439,12:0.01385883):0.007671633);
tree gen.413 = [&U] ((16:0.02023486,(((10:0.016557329,((4:0.02946085,(((3:0.05756916,(2:0.02546582,1:0.03396101):0.0123898):0.071098845,5:0.01712241):0.001982018,6:0.02787574):0.006858663):0.003172522,((9:0.0118688226,7:0.013987069):0.0004336259,8:0.029598866):0.03542641):0.003847643):0.003210368,11:0.02076967):0.008504036,((13:0.01394329,(19:0.0252369407,18:0.0180770431):0.004513003):0.0007959824,(14:0.03954601,17:0.0238745375):0.0003090503):0.000735415):8.554354e-05):0.001856638,(12:0.016573452,15:0.0190957854):0.007116728);
tree gen.414 = [&U] ((12:0.0136382868,15:0.0168441068):0.008341068,((16:0.02227238,((10:0.018100079,((4:0.02764052,(((3:0.04378563,(2:0.01625931,1:0.02989484):0.008171344):0.072961379,5:0.01303115):0.002483257,6:0.01871732):0.003295663):0.002342749,((9:0.01481078175,7:0.0087174783):0.004683659,8:0.0266831881):0.02558422):0.001289195):0.001787399,11:0.01645095):0.01189919):0.0001714041,((14:0.0390518153,17:0.016021364):0.0002621186,(13:0.01495759,(19:0.0217863676,18:0.020709946):0.00359056):0.0009237118):0.0003995888):0.001420585);
tree gen.415 = [&U] ((16:0.02545297,(15:0.0126857784,12:0.0092158137):0.005960959):0.0001078389,(((13:0.01245487,(19:0.02587277455,18:0.0191806079):0.00441569):0.0002420515,(17:0.014892,((((4:0.03162681,(6:0.02240521,((3:0.05156958,(1:0.03645959,2:0.01845128):0.01350888):0.065662576,5:0.01197592):0.00114509):0.005368647):0.003078555,((7:0.0088287525,9:0.0082190676):0.001985823,8:0.033000325):0.0292478):0.003347036,10:0.015151685):0.003426175,11:0.02075698):0.01213367):0.0003621529):0.0001396515,14:0.0297659718):0.001669217);
tree gen.416 = [&U] ((19:0.01770507087,18:0.0154734177):0.002863814,((16:0.02555926,(15:0.0153345568,12:0.0183039593):0.009041027):8.855191e-05,(((((((6:0.02283132,((3:0.05111265,(1:0.02993521,2:0.01950685):0.01062325):0.061456849,5:0.01181073):0.001524264):0.003441104,4:0.02603012):0.003400185,((7:0.00975048179,9:0.012974895):0.001165188,8:0.02874939691):0.02505904):0.0032272,10:0.020139133):0.00517311,11:0.01654953):0.007653847,(17:0.01383973579,14:0.03392828):0.000244382):0.001114048,13:0.0129252):0.0009694682):0.000476977);
tree gen.417 = [&U] ((12:0.01114096,15:0.020963332):0.0093488289,(((13:0.01380896,(19:0.02357723859,18:0.0179871087):0.005338078):0.0001850988,(((((4:0.0280009,(((3:0.04645679,(2:0.01545843,1:0.03219794):0.009920168):0.070069174,5:0.01567104):0.003473367,6:0.02259401):0.003616412):0.005310126,((9:0.0089358216,8:0.0248093284):0.001222073,7:0.0107370875):0.03356228):0.000868436,10:0.016749739):0.002366877,11:0.01670396):0.006017839,(16:0.02145026,17:0.0164802005):2.353755e-05):0.0002393062):6.872638e-05,14:0.02826006):0.0005414135);
tree gen.418 = [&U] ((16:0.02083622,((((4:0.02975391,((((1:0.03274966,2:0.02281375):0.01081457,3:0.04618681):0.06846868,5:0.01538179):0.002423135,6:0.02598753):0.003513275):0.008172811,(8:0.03238935111,(9:0.00911898998,7:0.009499192):0.0002836374):0.02734872):0.002045635,10:0.017785949):0.001698935,11:0.01778886):0.006771343):0.0001579716,(((((19:0.02328250699,18:0.020751659):0.0049697,13:0.01272498):0.001054735,14:0.030785469):0.0001329825,17:0.0186487717):0.00115924,(12:0.016191589,15:0.021792841):0.0040557186):0.001550206);
tree gen.419 = [&U] (14:0.0371046591,(17:0.012125438,(((18:0.01644325203,19:0.0241935938):0.003129989,13:0.00790321):0.0003832725,((12:0.01153941446,15:0.0188342381):0.006250364,(16:0.02211302,((((4:0.03429594,((((1:0.02893775,2:0.01530434):0.01324988,3:0.04709826):0.070028924,5:0.01170403):0.004799694,6:0.02153075):0.003045075):0.001744115,(8:0.0251087362,(9:0.011785697,7:0.009674567):0.0007904287):0.028987):0.00219511,10:0.020238652):0.002259757,11:0.01710747):0.006310099):0.001967397):0.0001032645):0.00140561):0.000361178);
tree gen.420 = [&U] (((14:0.0263194741,(17:0.0134446704,(12:0.01096309842,15:0.020333053):0.005822179):0.0003221206):0.0007000438,(((((8:0.031767675,(9:0.0086894121,7:0.011436609):0.002493403):0.03464259,(4:0.02641975,(6:0.02110664,((3:0.059202,(1:0.03302196,2:0.02131364):0.008261568):0.061746772,5:0.01598221):0.003718047):0.00456697):0.002042813):0.002931939,10:0.018928669):0.001937146,11:0.01471301):0.008899516,(13:0.013331,16:0.02785916):7.088421e-05):0.000359561):0.0006995013,(18:0.0169043271,19:0.0191259394):0.002556878);
tree gen.421 = [&U] ((12:0.011542828,15:0.017158764):0.005881368,((14:0.0237378385,17:0.017979273):0.0003997808,(((18:0.0124483405,19:0.02393902704):0.006244741,13:0.01503714):0.000641815,(16:0.01997524,((((4:0.02343881,((((1:0.02940481,2:0.01824193):0.009004252,3:0.057117):0.05796885,5:0.01365973):0.002870129,6:0.02241258):0.002463507):0.002942712,(8:0.028160605,(9:0.0085833713,7:0.008213141):0.002282059):0.03267695):0.00200736,10:0.016635763):0.003339333,11:0.01679484):0.01037588):0.001259355):1.8556e-05):0.001459459);
tree gen.422 = [&U] (((12:0.013233309,15:0.015559796):0.005185239,(((14:0.035875387,17:0.013375069):0.0007498959,(13:0.01113465,(19:0.02247071321,18:0.0223249858):0.004829051):0.003158951):0.0001834097,(11:0.01688357,(((4:0.03824558,(((3:0.04776257,(2:0.0240979,1:0.03247082):0.008494472):0.07662607,5:0.01460207):0.004361271,6:0.02212645):0.00192338):0.002314718,(8:0.026244971,(9:0.0095067304,7:0.0090272451):0.002678106):0.03205372):0.004611853,10:0.017489843):0.00262469):0.007697727):0.00185851):0.0002487786,16:0.02898868);
tree gen.423 = [&U] ((13:0.01687626,(((11:0.02517836,(10:0.018882717,((8:0.032111742,(9:0.0097970901,7:0.007241353):0.0009324688):0.02557457,(4:0.03443184,(6:0.02356822,((3:0.05608361,(1:0.0426509,2:0.02336421):0.01045405):0.063829535,5:0.01508843):0.003003429):0.00172265):0.002966547):0.002306778):0.003888055):0.009945175,(14:0.0341397011,17:0.01258942828):0.0001614255):0.0001084541,(16:0.02351491,(12:0.012391947,15:0.0173290893):0.008212814):0.0001508945):0.001246141):0.0004676949,(19:0.0204288929,18:0.0243194012):0.004565982);
tree gen.424 = [&U] ((17:0.0171053561,(13:0.01407387,((12:0.0153117245,15:0.022854308):0.003627931,((19:0.02127681208,18:0.0190321573):0.003063419,(16:0.01909794,(11:0.01961988,(10:0.023536019,((8:0.0313206051,(9:0.01068676556,7:0.008384974):0.001674881):0.03064885,(4:0.03195223,(6:0.01963938,((3:0.05259014,(1:0.03130546,2:0.0169038):0.009437467):0.067101353,5:0.01325789):0.005575762):0.001726179):0.002468169):0.002956864):0.003507644):0.01022585):0.001373141):0.0005123897):4.819563e-05):0.0001798525):0.001370629,14:0.033443738);
tree gen.425 = [&U] ((12:0.010663795,15:0.016117704):0.004809336,((11:0.01248442,(10:0.015839924,((8:0.0273308,(9:0.012170419,7:0.009622358):0.001628134):0.02867081,(4:0.03117155,(6:0.02316831,((3:0.05612769,(1:0.03915865,2:0.01853365):0.009968222):0.0648825244,5:0.0155221):0.003143496):0.004298532):0.002194724):0.002523164):0.001707775):0.006293774,(16:0.0201388,((14:0.03272089,17:0.0179338213):0.0002207619,(13:0.0132727,(19:0.022680026,18:0.0177463778):0.005489987):0.0008650612):0.001322281):0.0003475584):0.0005962531);
tree gen.426 = [&U] ((12:0.0109348474,15:0.0217676037):0.003781638,((((13:0.01153947,(18:0.014249464,19:0.02014638064):0.002502646):0.0005144102,(16:0.02193382,((10:0.019628674,((4:0.03413522,((((1:0.02814704,2:0.0268034):0.005022352,3:0.04507396):0.058970906,5:0.01679938):0.006579135,6:0.02177584):0.002478902):0.004937765,((7:0.011863491,9:0.006893882):0.0008648653,8:0.0373204024):0.03369794):0.00235144):0.001000191,11:0.01452999):0.008641814):0.0008740212):4.304468e-05,14:0.0335274611):0.0005588051,17:0.0148298712):0.002209857);
tree gen.427 = [&U] (((16:0.02011985,(((((((5:0.01353628,(3:0.05365496,(1:0.03254664,2:0.01952628):0.0125075):0.07194271):0.003197737,6:0.02730294):0.002060956,4:0.02623878):0.00476968,(8:0.0269253021,(9:0.01031381082,7:0.007447838):0.001031706):0.03224675):0.00184527,10:0.022228366):0.003952458,11:0.0244762):0.007409161,17:0.0179700741):0.000157101):0.0004759733,(13:0.009320025,((12:0.0139559627,15:0.014825637):0.009713995,(18:0.0276995341,19:0.0273541638):0.006351198):0.0003672555):0.0004072065):6.87834e-05,14:0.0297850759);
tree gen.428 = [&U] (((((((((5:0.01110844,(3:0.05118819,(1:0.03844776,2:0.01292906):0.006673146):0.066183247):0.002882944,6:0.02457514):0.00237594,4:0.02786375):0.005383528,(8:0.02782939479,(9:0.01016603546,7:0.012637551):0.002927737):0.03026392):0.005142972,10:0.02217289):0.002717848,11:0.0180855):0.01080246,(18:0.0190115287,19:0.02307192535):0.003321568):0.0003249825,(14:0.036490806,(17:0.0132320945,((15:0.018620128,12:0.0137788453):0.008748006,13:0.01206635):1.336286e-05):0.001396785):0.0002972574):0.0009506485,16:0.02291035);
tree gen.429 = [&U] ((15:0.022984987,12:0.006818927):0.0058914125,(((((4:0.03429782,(((3:0.0440837,(2:0.01527153,1:0.03438248):0.009930235):0.072250918,5:0.01806458):0.003797344,6:0.02197747):0.004378634):0.00392284,(8:0.033774739,(9:0.011729272,7:0.008583438):0.00424266):0.02380119):0.003673831,10:0.017547639):0.0008073419,11:0.01253647):0.01204054,(16:0.02195323,((17:0.0178392359,14:0.0441335583):0.0002730799,((19:0.0261567319,18:0.0210065122):0.005464877,13:0.01163803):0.002425862):0.001109397):3.069474e-05):0.001870842);
tree gen.430 = [&U] ((13:0.0149258,((16:0.02504338,((14:0.031284315,17:0.0122402705):0.001101864,((((((5:0.008196192,(3:0.05465701,(1:0.0289154,2:0.0208367):0.00686943):0.059754941):0.00185887,6:0.02803612):0.002663568,4:0.02363406):0.001503737,(8:0.025977274,(9:0.009717878,7:0.007907013):0.001989952):0.02176575):0.004421957,10:0.018200703):0.002142394,11:0.01846485):0.008020045):0.0002790471):0.0004136686,(15:0.0193406167,12:0.009218893413):0.003523727):0.0002129113):0.0001500597,(18:0.0152674101,19:0.0235442953):0.004437335);
tree gen.431 = [&U] (((13:0.01717538,(19:0.0189768852,18:0.0213363278):0.005116392):0.0007893363,(15:0.029056377,12:0.009782093):0.007592276):0.0001158022,((17:0.01613789672,14:0.034728202):0.0004172683,(((((4:0.03038183,(6:0.01946772,((3:0.06133614,(1:0.03213924,2:0.01634601):0.007163177):0.076013338,5:0.01324721):0.003415871):0.002011574):0.002985711,(8:0.029514604,(9:0.017880786,7:0.0074075372):0.0008053963):0.02971735):0.003566858,10:0.02178579):0.001724985,11:0.01867004):0.00792626,16:0.0263863):0.0002582057):0.000328936);
tree gen.432 = [&U] (14:0.029498026,((17:0.0184667697,(((((((4:0.03431513,(6:0.02099347,(5:0.01143772,(3:0.05771876,(1:0.02891203,2:0.01638496):0.01141016):0.079095919):0.00410996):0.004141848):0.004402545,(8:0.02304679,(9:0.0112161832,7:0.009108022):0.001984001):0.02689661):0.001817865,10:0.020815105):0.002341039,11:0.01639267):0.006558003,13:0.01181527):0.001365443,16:0.02167658):0.0003305609,(15:0.021200042,12:0.01288611965):0.003269283):0.0003609901):0.0003570003,(18:0.0167357785,19:0.0314086629):0.003828915):9.039502e-05);
tree gen.433 = [&U] ((13:0.01328875,((17:0.01996679185,14:0.031008344):0.0001783874,((((((4:0.03682464,(6:0.02138683,(5:0.0154486,(3:0.04741536,(1:0.02909914,2:0.02110046):0.009306146):0.06447785):0.006669834):0.001963697):0.001238013,(8:0.0286939016,(9:0.014351696,7:0.011338097):0.001368172):0.02563206):0.001946873,10:0.015173673):0.001654503,11:0.01767892):0.01035318,16:0.0196919):0.0005866328,(15:0.0215830979,12:0.014327101):0.003415609):0.0002559407):0.0007077551):0.0002854342,(18:0.0177866611,19:0.01920148511):0.004469031);
tree gen.434 = [&U] ((18:0.0238020315,19:0.02497182908):0.005467468,(((((11:0.01944644,(10:0.016565372,((4:0.02899944,((5:0.01213004,((2:0.02021856,1:0.02992339):0.01388253,3:0.05570209):0.063702986):0.002590441,6:0.01841239):0.003269914):0.003453552,((9:0.0098983357,7:0.0105817905):0.002174243,8:0.0333901487):0.02336217):0.00401094):0.001200086):0.009056566,(17:0.0160553383,14:0.036428151):0.000719716):0.0003157317,(15:0.014790649,12:0.012899216):0.006180403):0.00117171,13:0.01679306):0.0002618986,16:0.02155516):0.0005902341);
tree gen.435 = [&U] (((((17:0.0169997075,14:0.0337879269):0.0002273757,(11:0.01373172,(10:0.014179751,((4:0.03025594,((5:0.01811128,((2:0.02359433,1:0.03121993):0.006103632,3:0.05951497):0.071373958):0.001442234,6:0.02843198):0.001380509):0.003432085,((9:0.00946167,7:0.0107141409):0.001708023,8:0.030303566):0.02974501):0.001467629):0.003397784):0.007820435):0.0007020371,(16:0.0205618,(12:0.013544018,15:0.0127938136):0.006024815):0.0003588927):0.0003802386,13:0.01277049):0.0003737798,(18:0.0236667727,19:0.02873390405):0.003281894);
tree gen.436 = [&U] ((12:0.013364139,15:0.0170096271):0.009289368,((((17:0.0135419388,14:0.030195974):9.066429e-05,((18:0.01683136151,19:0.02370878792):0.003652745,13:0.01196467):0.002990204):0.0008031084,(11:0.01758544,(10:0.02273685,((4:0.03209851,((5:0.01146022,((2:0.02230584,1:0.03073052):0.008867954,3:0.05083479):0.06974361):0.003785274,6:0.02321198):0.003688057):0.001199649,((9:0.00960926446,7:0.012594422):0.001896201,8:0.032177589):0.03389998):0.003124014):0.001602485):0.006659668):0.0002429563,16:0.02165101):0.0003468211);
tree gen.437 = [&U] ((15:0.020710103,12:0.0125337494):0.006833536,(17:0.0150636901,((((18:0.01692468042,19:0.0209076698):0.003748476,13:0.01013948):0.0001586513,(14:0.0344944044,16:0.021349):0.0001102856):0.0005926306,(11:0.01905976,(10:0.015058817,((8:0.030407475,(9:0.015336339,7:0.0084765682):0.001790748):0.02602505,(4:0.03193057,((5:0.01471239,(3:0.0439375,(1:0.03005729,2:0.02303894):0.01146083):0.065613321):0.003276655,6:0.02048162):0.004055436):0.001449596):0.002740638):0.002438092):0.006186058):0.0004604428):0.0001919892);
tree gen.438 = [&U] (16:0.0230708,((11:0.01463016,(10:0.021490417,((4:0.03190385,(6:0.02272402,(((2:0.0264245,1:0.03434278):0.01041526,3:0.05112434):0.07888122,5:0.01709076):0.004194954):0.002566664):0.002261064,((9:0.0088839953,7:0.009113151):0.004192828,8:0.028779529):0.02710295):0.004625897):0.002249965):0.004729003,((15:0.018820516,12:0.01500488678):0.006896566,((17:0.015790372,14:0.0296353541):0.000580996,(13:0.01439916,(18:0.0134234198,19:0.02222958496):0.004550891):0.001412977):0.0003304157):0.000853214):0.000558542);
tree gen.439 = [&U] (((14:0.03348796,17:0.0181317773):0.001175958,(((15:0.0144501037,12:0.012092991):0.007590468,((19:0.0201472812,18:0.01720150911):0.003390819,13:0.01103719):0.0009461311):0.001776935,16:0.02910258):0.0004949019):0.0002102157,((((4:0.03115891,(6:0.01650026,(((2:0.01941257,1:0.03004351):0.01084945,3:0.05773334):0.065869839,5:0.0171784):0.003317997):0.004596364):0.003163498,((9:0.01352976836,7:0.0096853758):0.001977697,8:0.033792882):0.03015458):0.002549097,10:0.020843863):0.002713131,11:0.02088178):0.01039593);
tree gen.440 = [&U] (((((((7:0.009069904,9:0.0093079189):0.002863944,8:0.032836463):0.03759635,(4:0.03098255,((((1:0.03348001,2:0.01754383):0.01057607,3:0.04644856):0.065528298,5:0.01245875):0.003296254,6:0.02333157):0.007708975):0.002073368):0.001686018,10:0.016737835):0.001937828,11:0.0166848):0.01000709,(16:0.01612496,((14:0.03062764,17:0.0119206171):0.001575286,(13:0.01400609,(19:0.0261030406,18:0.0164727611):0.00510073):0.0008550312):0.0007178923):0.0004446353):0.0004731619,(12:0.0131368877,15:0.0151281701):0.007568969);
tree gen.441 = [&U] ((19:0.0170581852,18:0.0206819833):0.002652017,(13:0.01896782,((15:0.018696946,12:0.010904491):0.003439656,((17:0.0198165452,(11:0.01409301,(((4:0.02474277,(6:0.01797606,(((2:0.02261257,1:0.03437396):0.004815646,3:0.05388313):0.067053108,5:0.01674217):0.003258064):0.001763302):0.002635262,((9:0.0089898232,7:0.009185744):0.0009033803,8:0.0257250902):0.02442479):0.001498243,10:0.018529076):0.001193324):0.01105743):9.981228e-05,(14:0.041582086,16:0.02647553):9.057153e-05):0.0004344919):0.00116065):0.0002839392);
tree gen.442 = [&U] (17:0.012055368,(14:0.0480461104,(((15:0.018426778,12:0.0118153391):0.00393445,(16:0.02007867,(((((5:0.01873299,(3:0.04945759,(1:0.03027139,2:0.01741264):0.01479908):0.054403352):0.002710645,6:0.02017427):0.003835418,(4:0.02463923,((7:0.008079589,9:0.01024732764):0.001279979,8:0.03405844):0.03003957):0.0008972167):0.006800821,10:0.014614996):0.002129304,11:0.0148071):0.009658513):0.0002125732):0.0009608609,(13:0.01637304,(19:0.0228010366,18:0.015119684):0.002957018):0.0002680701):0.001045747):0.0007585302);
tree gen.443 = [&U] ((17:0.0215442058,(14:0.025597636,(((19:0.02398317476,18:0.0150236586):0.002804185,13:0.0112741):0.001595566,((11:0.01438427,(((8:0.02704501467,(9:0.0099788006,7:0.0106417615):0.002373324):0.02914369,(4:0.024511,((((1:0.03419852,2:0.02194857):0.007167471,3:0.05551741):0.076645835,5:0.01099715):0.002577249,6:0.02253147):0.00132993):0.003443765):0.001409347,10:0.017781843):0.002193463):0.00861109,16:0.01618424):0.001204068):0.0003798061):9.726135e-05):0.001177517,(12:0.0123862787,15:0.0173211539):0.00434993);
tree gen.444 = [&U] (((16:0.02295241,(11:0.02040189,(((4:0.03842662,(6:0.0224835,(((2:0.02362606,1:0.03332403):0.009965782,3:0.05415255):0.063980035,5:0.01456768):0.003885314):0.003179677):0.004697691,((9:0.0087490818,7:0.010315109):0.002375214,8:0.0283250123):0.03327822):0.002960945,10:0.017482229):0.002391245):0.007614468):0.0003281851,(((18:0.0131319775,19:0.0165942946):0.003067987,13:0.01402751):0.0004904878,(14:0.026667537,17:0.0138551515):0.0005149685):0.001511545):0.0006301284,(12:0.009637541,15:0.0194824466):0.007637258);
tree gen.445 = [&U] ((12:0.01561732847,15:0.02164034):0.0072591672,(16:0.02012418,(((14:0.0255700671,17:0.0128301705):0.001061804,(13:0.01173617,(18:0.0126171719,19:0.0218448514):0.004649244):0.0003123411):0.0007384791,(11:0.01119435,(((4:0.0336885,(6:0.0221354,(((2:0.02007343,1:0.02776172):0.007774758,3:0.05119792):0.059430492,5:0.01566383):0.004534663):0.003394669):0.002601557,((9:0.0065099542,7:0.01302094546):0.002197574,8:0.0314388008):0.02761421):0.001805538,10:0.018133628):0.001720907):0.008329929):2.033847e-05):0.00266622157);
tree gen.446 = [&U] ((12:0.009973604,15:0.017847687):0.007556254,((17:0.01674485792,((16:0.01826197,(11:0.01640316,(((4:0.03031159,(6:0.02262924,(((2:0.02079511,1:0.02647277):0.01553277,3:0.04512505):0.069061959,5:0.01814373):0.005449352):0.002880325):0.003511869,((9:0.0078434536,7:0.0084567566):0.001905485,8:0.0347025448):0.02724609):0.001037365,10:0.021821593):0.001742755):0.006871561):0.0002543779,(13:0.009779807,(19:0.0266167447,18:0.0208253798):0.003236406):0.0007049492):0.0008927021):0.0002781208,14:0.030638041):0.001368528);
tree gen.447 = [&U] ((14:0.032085606,((((10:0.020336396,(((7:0.0076506553,9:0.011476355):0.00252957,8:0.03429993952):0.03924078,((6:0.02056106,(5:0.01174544,(3:0.0601546,(1:0.02664887,2:0.0195802):0.00853192):0.060295067):0.00366796):0.006121122,4:0.02572316):0.00236194):0.004016174):0.002733844,11:0.01766067):0.01061139,16:0.02742685):0.001429199,(((18:0.0130386052,19:0.01903560899):0.005145959,(15:0.020709668,12:0.01169575394):0.005956705):0.001136267,13:0.01044987):0.001095906):0.0008551604):3.516706e-05,17:0.01882948017);
tree gen.448 = [&U] (((10:0.023521007,(((7:0.00598953,9:0.0092467579):0.002933501,8:0.02939519):0.02689402,(4:0.02770858,(6:0.02185446,(5:0.01268882,(3:0.05336653,(1:0.03656782,2:0.02116847):0.004006946):0.06539967):0.003249762):0.004949209):0.004261601):0.002006084):0.002595098,11:0.01540434):0.007186311,((15:0.023198811,12:0.013294337):0.004052296,(((17:0.01545012259,14:0.029022547):0.001001728,(13:0.01265042,(18:0.0238738514,19:0.0250620061):0.003551123):0.0002247545):0.00113396,16:0.02465187):6.881713e-05):0.0007387357);
tree gen.449 = [&U] ((((((4:0.02694438,((((1:0.03264358,2:0.01888083):0.008300369,3:0.05456299):0.06836531,5:0.01337508):0.003846229,6:0.01723065):0.002337092):0.003024137,(8:0.03020348796,(7:0.008080308,9:0.00805822051):0.002805697):0.03650132):0.003886977,10:0.015880642):0.002863151,11:0.012139):0.00976594,((14:0.0361760438,17:0.01589625912):0.0006610831,(((12:0.009431538,15:0.020728952):0.0063966219,13:0.01208141):0.0006261972,(18:0.0191259366,19:0.02654167489):0.005353669):0.002145036):0.0007095893):0.001462378,16:0.02719962);
tree gen.450 = [&U] (14:0.038540989,(17:0.0147447139,(16:0.02584894,((((10:0.019123869,(((9:0.0109587734,7:0.01146234):0.001786261,8:0.0253946375):0.02144426,((6:0.02208574,((3:0.0591048,(1:0.03487648,2:0.02025284):0.007959939):0.075316222,5:0.01714304):0.005239842):0.003160391,4:0.0365746):0.002107345):0.002098113):0.001338881,11:0.01978917):0.008768133,(12:0.0129710869,15:0.0204721224):0.006719711):0.001224335,(13:0.01450678,(18:0.02284185039,19:0.0252550859):0.003475181):0.002143182):0.0004768912):0.0001659445):0.0001284101);
tree gen.451 = [&U] ((((13:0.01441675,(19:0.0167444275,18:0.0148436763):0.003964132):0.0006844693,(((10:0.02074186,((4:0.03487904,(6:0.02433225,(((2:0.01817629,1:0.03676208):0.009442093,3:0.05408631):0.060460819,5:0.01119664):0.001808353):0.003870138):0.003204907,((9:0.010829194,7:0.0083622082):0.000166791,8:0.028852992):0.02986645):0.00301048):0.000615542,11:0.01830917):0.01231177,16:0.02572523):0.001057011):0.0004344161,(15:0.021401132,12:0.016417435):0.004186325):0.001440628,(14:0.030849533,17:0.018146967):0.0001097786);
tree gen.452 = [&U] ((15:0.019530099,12:0.0117408356):0.0066684523,(((((10:0.016784119,((6:0.02826738,((3:0.05387559,(1:0.02632684,2:0.01926589):0.0120398):0.066046697,5:0.01319855):0.007102831):0.003678484,(4:0.03183633,((9:0.009595008,7:0.013727432):0.001131916,8:0.033177705):0.0264848):0.003738654):0.005156759):0.001867259,11:0.01181436):0.005325035,16:0.01850712):0.001179098,((19:0.0267759212,18:0.022561486):0.005127825,13:0.01509795):0.0008417064):0.0004255669,(17:0.0151255042,14:0.034922358):0.0004089147):0.002694802);
tree gen.453 = [&U] (((10:0.020916782,((4:0.02655886,(6:0.02371437,((3:0.06000377,(1:0.02944464,2:0.02277803):0.008104395):0.074362129,5:0.01247286):0.003863892):0.008927279):0.002570331,((9:0.0138847783,7:0.00730732817):0.002684044,8:0.031764086):0.02955829):0.001870034):0.001000512,11:0.02170345):0.01060427,(16:0.02306207,(((17:0.0162467941,14:0.036981411):0.001139842,((19:0.02576675298,18:0.021760193):0.005373234,13:0.01143477):0.001481311):0.0003222618,(12:0.0132835117,15:0.0175078066):0.006701063):0.0002401707):7.179697e-05);
tree gen.454 = [&U] (16:0.02708469,(((((4:0.02910328,(6:0.02126491,(((1:0.03782335,2:0.01777303):0.008168513,3:0.05350999):0.062146653,5:0.01835129):0.004763128):0.003687089):0.001722142,(8:0.024757611,(7:0.010679334,9:0.0088969183):0.002383569):0.02511192):0.002567974,10:0.020048717):0.002206649,11:0.01686626):0.006296559,((((18:0.01885956766,19:0.0237889477):0.003469538,13:0.01316068):0.0001150972,(15:0.017406718,12:0.0107912676):0.004923774):0.002017962,(17:0.0190015511,14:0.0325840162):0.0003888639):0.001202042):8.240262e-05);
tree gen.455 = [&U] ((((12:0.014011925,15:0.015471998):0.004281497,(((((4:0.03030359,(8:0.0277124723,(7:0.0121612095,9:0.0116845367):0.003632061):0.02320274):0.002592949,(6:0.02341115,(((1:0.03121224,2:0.0174526):0.009217394,3:0.04427678):0.074016083,5:0.01545379):0.004549669):0.002535724):0.007665914,10:0.02527837):0.001162889,11:0.01724974):0.01033061,((18:0.0180355783,19:0.02662602394):0.003737118,13:0.01292206):0.001479285):0.0001537817):0.0005695209,16:0.02075242):0.0003430674,(14:0.033642003,17:0.017359255):0.0002265648);
tree gen.456 = [&U] ((16:0.01774127,(11:0.01414729,(10:0.019707365,((4:0.0270659,(6:0.02737763,(((1:0.02749712,2:0.0188527):0.01117927,3:0.04434593):0.05996187,5:0.01492248):0.00406279):0.001770473):0.001364822,(8:0.0237606913,(7:0.0106420405,9:0.0100639069):0.002440441):0.02782895):0.005986689):0.002236512):0.008114841):0.0004134012,(((18:0.0219584126,19:0.0238674498):0.003629521,13:0.01295567):0.0007146958,((17:0.0151459642,14:0.032876476):0.0004056888,(15:0.0184778734,12:0.012388789):0.005513632):0.001211973):0.001823946);
tree gen.457 = [&U] ((16:0.02409849,((17:0.0224238495,14:0.032085478):0.0002466384,((13:0.0171963,(18:0.0198504052,19:0.0224420899):0.002199916):0.000489238,(12:0.0100963958,15:0.01792862):0.007905078):0.000362761):0.0002648707):0.0004636222,(((((7:0.00859128,9:0.0138856465):0.00211616,8:0.0326631044):0.02698455,(4:0.03808795,((5:0.01630159,(3:0.05091122,(2:0.01788294,1:0.02487462):0.009642788):0.066602719):0.004065229,6:0.02116476):0.001801842):0.003824208):0.00204395,10:0.012258949):0.003465294,11:0.01959101):0.006971716);
tree gen.458 = [&U] ((((13:0.01836305,(19:0.02010558307,18:0.0207810429):0.00579214):0.0006708001,(14:0.0342398313,17:0.0163572372):0.0007817622):0.0006018748,((11:0.01775567,(10:0.020934949,((8:0.03352735,(9:0.011869105,7:0.0055134057):0.002542855):0.02998433,(4:0.03087049,(6:0.02320055,((3:0.05313906,(1:0.03205776,2:0.02362481):0.008194251):0.060754,5:0.01623127):0.001694126):0.002249097):0.002075416):0.002337141):0.003020053):0.01274256,16:0.02469001):3.025603e-05):0.00145506,(15:0.02011769,12:0.011859077):0.006038156);
tree gen.459 = [&U] ((16:0.02165256,(17:0.01399719421,((11:0.02386244,(((8:0.029142768,(9:0.0081583545,7:0.010124891):0.002308594):0.03298699,(4:0.03049885,((5:0.01400171,((2:0.0209457,1:0.02353098):0.01481488,3:0.05375298):0.070705401):0.002795649,6:0.02521342):0.003206864):0.003846987):0.001975669,10:0.016931149):0.003603914):0.01032602,(14:0.026507238,(12:0.013107033,15:0.0133571301):0.006067918):0.0001517636):0.0001048679):0.0002026968):0.0005732757,((19:0.0198973353,18:0.0182658731):0.003280394,13:0.01229605):0.001477402);
tree gen.460 = [&U] ((14:0.0337141124,((15:0.016436866,12:0.0178930852):0.005564955,((16:0.02543926,((((4:0.02444769,(8:0.030168829,(9:0.008518854,7:0.009978917):0.001078004):0.02841364):0.001579544,(6:0.02449193,((3:0.05594447,(1:0.04180103,2:0.02322124):0.008729375):0.072683642,5:0.01049656):0.007414455):0.00656549):0.006358911,10:0.02538926):0.001997804,11:0.02152825):0.008659671):0.00114081,(13:0.01208928,(18:0.0260959698,19:0.0266207106):0.00524966):0.000250029):0.0007156545):0.0006468069):0.0001194097,17:0.013316189);
tree gen.461 = [&U] ((15:0.0189384095,12:0.01398171):0.005804183,(((((4:0.02528298,(6:0.02060911,((3:0.05178863,(1:0.03290035,2:0.02102185):0.0119172):0.063920296,5:0.01450864):0.004025573):0.00185537):0.003142339,(8:0.030497315,(9:0.0121683947,7:0.0081930717):0.001553705):0.02991362):0.005583018,10:0.016522228):0.002612425,11:0.01640649):0.006851329,(((((19:0.0307300344,18:0.0227311004):0.003013994,13:0.0161983):0.001618472,14:0.033563093):0.0001827819,17:0.0185226279):3.109273e-05,16:0.02465219):0.0001162227):0.0008437569);
tree gen.462 = [&U] (((((((6:0.01790547,(((1:0.03355771,2:0.02107049):0.01392443,3:0.04865956):0.060089868,5:0.01378701):0.002802387):0.004608438,4:0.02738518):0.002867896,(8:0.025439311,(7:0.0120806273,9:0.011754036):0.002739294):0.02703245):0.00273213,10:0.020659313):0.001300498,11:0.01786599):0.01046168,16:0.02034532):0.0003096593,(((15:0.016981453,12:0.0085546792):0.008324826,(14:0.023115293,17:0.017290772):0.0008275778):0.001087817,(13:0.01111151,(19:0.0199494588,18:0.0161154959):0.002597678):0.000266997):0.0009406181);
tree gen.463 = [&U] (14:0.031936321,(((16:0.02325732,((((((6:0.01777867,((3:0.05491752,(1:0.03989961,2:0.02695454):0.007969799):0.074965329,5:0.01111839):0.004859261):0.003710108,4:0.03452073):0.001745164,(8:0.0225339283,(7:0.011992106,9:0.0088280474):0.003123406):0.03768308):0.0008798651,10:0.018381728):0.002271093,11:0.02171308):0.01256689,((19:0.0220950735,18:0.01934558403):0.006392433,13:0.01457666):0.001233297):0.0005385672):0.0003455724,(15:0.019602943,12:0.011149902):0.007571644):0.0004168992,17:0.0132758161):0.0001743595);
tree gen.464 = [&U] ((16:0.02357503,((15:0.018933588,12:0.018852243):0.00706807,((((4:0.03156482,(((3:0.05396393,(1:0.03913363,2:0.01695511):0.008080526):0.068956648,5:0.01422522):0.0006846122,6:0.02083036):0.002310578):0.004241216,(8:0.0284366589,(7:0.0101622904,9:0.0099824431):0.0006544085):0.02641981):0.002887806,10:0.017424113):0.002557596,11:0.02093905):0.009724041):0.001305788):0.0009690469,((17:0.0155410043,14:0.0283401417):0.0002783598,((19:0.02835423708,18:0.0161642068):0.003957617,13:0.01500934):4.714007e-05):0.0001018648);
tree gen.465 = [&U] ((((((((9:0.0108006037,7:0.0097543772):0.003406887,8:0.0281087567):0.03062083,(4:0.03173773,(((3:0.04745331,(1:0.02698172,2:0.01765201):0.008104551):0.059547393,5:0.01537869):0.002250088,6:0.01767192):0.003968404):0.003657092):0.004523091,10:0.015023135):0.003761206,11:0.01992737):0.01156522,16:0.02190514):0.0007976519,(14:0.027098819,17:0.0217408856):0.0006717036):2.336965e-05,((12:0.0170912489,15:0.015222155):0.005334288,(13:0.01261955,(19:0.0282215882,18:0.0197814644):0.003171664):0.001351349):0.0004762715);
tree gen.466 = [&U] ((((18:0.0289445492,19:0.0249357725):0.004239047,13:0.01644206):0.001920442,((16:0.02252204,((10:0.022043654,((4:0.02987768,(((3:0.05077011,(2:0.01448253,1:0.03654866):0.007816895):0.063506917,5:0.01676391):0.006147292,6:0.01962956):0.002838937):0.002934094,((7:0.0080339121,9:0.0090148817):0.00146501,8:0.039382612):0.02937926):0.004878383):0.000685124,11:0.01755607):0.00464823):0.001188339,(14:0.036708988,17:0.01559252025):0.0003740596):0.0002933516):0.002009298,(15:0.024564752,12:0.01230667):0.0061098013);
tree gen.467 = [&U] ((15:0.0175465058,12:0.01158949):0.00672348978,(((((((9:0.0133710319,(8:0.028731689,7:0.0067390892):0.0004030768):0.03603436,(4:0.03348479,(6:0.02142065,(((1:0.03058008,2:0.02283063):0.009570796,3:0.04877648):0.057765525,5:0.01015322):0.004183984):0.003279881):0.003781384):0.0009718939,10:0.019821688):0.002433083,11:0.01668643):0.009581351,16:0.02308557):0.0004518985,(13:0.01186068,(19:0.02831820089,18:0.02436502):0.007579982):0.0007868454):0.001052244,(17:0.0192232668,14:0.032636438):1.783377e-06):0.0007998726);
tree gen.468 = [&U] (((13:0.01603034,(19:0.0231392788,18:0.0196732909):0.004268222):0.0004860212,((14:0.033226807,17:0.022905996):0.002166962,16:0.02419446):0.002800161):0.000390103,((15:0.018181508,12:0.00949543737):0.0054068388,(11:0.01686698,(((4:0.02931791,(6:0.02330342,(((1:0.02683287,2:0.02267626):0.009630542,3:0.05326727):0.065783663,5:0.009066516):0.003736498):0.004206887):0.003569026,(8:0.03427278,(7:0.0099575738,9:0.011143331):0.002335225):0.03119693):0.004527303,10:0.014360853):0.001980177):0.008591587):7.317393e-06);
tree gen.469 = [&U] ((15:0.0209127519,12:0.009413855):0.006486895,((((16:0.02610144,((19:0.0247448754,18:0.0192103579):0.002742652,13:0.01457859):0.001882589):0.0002062712,(11:0.01618735,(((4:0.02813657,(6:0.01914257,(((1:0.02839989,2:0.02345332):0.006887686,3:0.05910567):0.062335657,5:0.01311808):0.003439):0.003841186):0.003538276,((9:0.0154169817,7:0.00931738):0.001376118,8:0.026217571):0.0277716):0.003881911,10:0.019546528):0.002120807):0.007470732):0.0003046899,14:0.036828823):0.0006386966,17:0.0170491535):0.001512829);
tree gen.470 = [&U] ((((16:0.01873291,(11:0.01947127,((((6:0.02119265,(((1:0.02621381,2:0.0146101):0.01029993,3:0.05529601):0.063442482,5:0.01343726):0.003687566):0.003138956,4:0.03203898):0.001487695,((9:0.0136223371,7:0.009250114):0.001052144,8:0.030419322):0.02906646):0.003921,10:0.021303239):0.002169066):0.008034451):0.001383668,(17:0.0134067926,14:0.034309284):0.0005877609):0.0008997981,(13:0.01015674,(18:0.018054452,19:0.02259372083):0.004113621):0.0008223847):0.003779066,(15:0.019435746,12:0.006193855):0.0065773773);
tree gen.471 = [&U] (((16:0.02436558,((13:0.01294611,(18:0.0203536748,19:0.0208501064):0.005907094):0.0003144223,(12:0.009182291,15:0.015137037):0.00621566252):8.719802e-05):0.0002199125,(11:0.02303786,((((6:0.02317028,(((1:0.03613378,2:0.01856093):0.009049622,3:0.05276151):0.061327168,5:0.01382297):0.003149536):0.004171546,4:0.03000045):0.002388963,((9:0.0095517617,7:0.005116965):0.003360715,8:0.0245143133):0.0220028):0.005469756,10:0.016240399):0.003597748):0.008211311):0.0003225522,(14:0.0389916094,17:0.015815897):0.0006702709);
tree gen.472 = [&U] (((((12:0.0139458473,15:0.014574691):0.0083977067,((18:0.0179192616,19:0.0224878167):0.003226801,13:0.01207404):0.0007579638):0.0001977717,16:0.02404767):0.0008331786,(11:0.0196846,(((4:0.02701454,(6:0.02245224,(((1:0.03458357,2:0.01818927):0.01239591,3:0.0398327):0.060233251,5:0.01437787):0.001860618):0.003897151):0.002213086,((9:0.010705765,7:0.011197832):0.003589282,8:0.0362521862):0.0259513):0.001980209,10:0.014816421):0.002093625):0.00838521):0.0003363539,(14:0.0287762694,17:0.0132987188):5.698218e-06);
tree gen.473 = [&U] ((12:0.01044273,15:0.0242625628):0.0139581797,((13:0.01590557,((14:0.029418032,17:0.01876743204):0.0005945123,((11:0.01511857,(((8:0.0266560943,(7:0.009669741,9:0.0097046728):0.003837501):0.02773637,(((5:0.01406256,((2:0.01709805,1:0.03064575):0.008951176,3:0.05279311):0.06734159):0.003570596,6:0.01650171):0.003240452,4:0.02280702):0.002376305):0.002636286,10:0.019788242):0.002483271):0.01347739,16:0.01941481):0.001414634):0.0002202915):0.000558408,(19:0.01901924049,18:0.0215704085):0.005568194):0.002550613);
tree gen.474 = [&U] (16:0.02678976,(((13:0.01340481,(18:0.0234327493,19:0.02697559956):0.005200356):0.00190822,((14:0.0372191392,17:0.0221612827):0.0001220723,(12:0.0124669074,15:0.0169640647):0.007647406):6.76103e-05):0.00070936,((((4:0.02165704,(((3:0.05078284,(1:0.03393129,2:0.02189578):0.008110461):0.071707617,5:0.01800655):0.001635214,6:0.02259655):0.00578254):0.002332687,((7:0.0067923005,9:0.010821302):0.0009902862,8:0.0330865291):0.03010929):0.001353862,10:0.015169103):0.001565354,11:0.01762411):0.005382132):0.0001935485);
tree gen.475 = [&U] ((12:0.008424907,15:0.0199221101):0.005640209,((((((7:0.011923486,9:0.0101020899):0.002220479,8:0.033968232):0.03160887,((6:0.02081827,(5:0.01517735,((2:0.02492719,1:0.02830576):0.01077796,3:0.04964801):0.07706939):0.00297918):0.003238562,4:0.03008615):0.001432917):0.00337818,10:0.020048353):0.001833136,11:0.02242086):0.008980617,(16:0.02527962,(((18:0.01663902722,19:0.02286053):0.003795372,13:0.01316337):0.001768626,(14:0.033376195,17:0.0150562443):0.0004371005):0.001556802):5.305513e-05):0.00116153);
tree gen.476 = [&U] (((17:0.01915801294,14:0.036388619):0.001308378,(16:0.01961389,(15:0.015843298,12:0.0171839891):0.004374112):7.043838e-06):0.0005347034,(((19:0.0236662662,18:0.0197810067):0.004731314,13:0.01296746):0.000428898,((((4:0.03522376,(((3:0.05234729,(1:0.03190306,2:0.01562116):0.01351027):0.055705233,5:0.01452243):0.003149829,6:0.02071384):0.003424693):0.00224576,((7:0.008929556,9:0.0092880967):0.001457771,8:0.029883113):0.03052853):0.002116761,10:0.014358242):0.003443403,11:0.02077321):0.009840492):2.9937e-05);
tree gen.477 = [&U] (((((10:0.021432379,((4:0.0314431,(6:0.01711435,(((1:0.03541215,2:0.017892):0.01414557,3:0.04930838):0.068607761,5:0.01561161):0.003401398):0.003428845):0.00343701,((9:0.012797584,7:0.0108697633):0.001463108,8:0.024433606):0.02607202):0.001019326):0.002606308,11:0.01807797):0.0146598,(14:0.03642837,(16:0.02196582,17:0.016742582):8.964963e-05):9.756762e-06):0.0001058053,(13:0.01036044,(19:0.01896140314,18:0.0140971342):0.004838519):0.002315083):0.002810224,(12:0.01133419,15:0.022511397):0.0122230868);
tree gen.478 = [&U] ((15:0.0151452484,12:0.01324148):0.007505824,((((10:0.016551372,((4:0.02813878,(6:0.02167555,(((1:0.02292222,2:0.01703633):0.008048366,3:0.04481824):0.062673848,5:0.01466277):0.005623726):0.002550256):0.0007693087,((9:0.0101261637,7:0.009675961):0.001229869,8:0.02744905684):0.0292251):0.002683157):0.003183941,11:0.02231262):0.007116578,((13:0.01048361,(19:0.02456997139,18:0.0134871965):0.004574611):0.001322689,(17:0.0167093753,14:0.032676426):0.0004632134):0.001196292):0.001837985,16:0.02103475):0.002704733);
tree gen.479 = [&U] ((16:0.01804845,(((13:0.01245841,(18:0.0182776583,19:0.02349496917):0.005756961):0.0008525114,(15:0.0208481672,12:0.009629564):0.005967355):4.576174e-06,(14:0.0346840053,17:0.0143110177):0.0012776):0.001063158):0.001157104,(((((7:0.009411385,9:0.01002431):0.001744833,8:0.0268729172):0.02948093,(4:0.02748379,(6:0.02008222,(5:0.01527074,((2:0.01961351,1:0.02921692):0.009100425,3:0.04954593):0.065714415):0.001925474):0.003505294):0.003842087):0.003802194,10:0.016519081):0.003705416,11:0.01627241):0.006788553);
tree gen.480 = [&U] ((((16:0.02021851,(14:0.03193713,17:0.017049503):0.0003246564):0.0003490557,(((((7:0.0085804891,9:0.0094348977):0.001862241,8:0.025073113):0.02780808,(4:0.03505262,(6:0.02087382,(5:0.01125526,((2:0.01507446,1:0.03221042):0.007474045,3:0.04644921):0.062496531):0.00576058):0.003318901):0.002918659):0.001585395,10:0.023376234):0.0011788,11:0.01534906):0.009452414):0.001367358,(15:0.020753109,12:0.0137245232):0.00460087):0.0009122026,(13:0.01212819,(19:0.0265473979,18:0.0188640622):0.004936849):0.001945358);
tree gen.481 = [&U] ((12:0.0117164714,15:0.020975106):0.00473474,((14:0.033218646,17:0.0112832183):0.0004692107,((((19:0.02926617436,18:0.0200037203):0.003483302,13:0.01272898):0.0008232397,((10:0.021959903,((4:0.02733241,(6:0.02565015,(((1:0.02765487,2:0.01239763):0.01026893,3:0.0469118):0.067520502,5:0.01518092):0.001385483):0.005747937):0.002510305,((9:0.0139605283,7:0.008061099):0.0003956324,8:0.0320889388):0.02735899):0.004050089):0.001136143,11:0.0207764):0.01243496):0.0002252613,16:0.02071416):0.0006867173):0.002681933);
tree gen.482 = [&U] (16:0.02253526,((((18:0.0224782124,19:0.02095204133):0.003324568,13:0.01273436):0.001263264,(14:0.030812237,17:0.01508598):0.0004280692):0.0007449522,(((10:0.015100671,((4:0.03198126,(6:0.02180139,(((1:0.0263014,2:0.01871106):0.01354195,3:0.05045642):0.078870997,5:0.01993557):0.003086036):0.004542113):0.0006977096,((9:0.010286875,7:0.0065865132):0.001730776,8:0.032745136):0.02478988):0.004113448):0.004073505,11:0.02397769):0.009027114,(15:0.017213941,12:0.0115806708):0.007927689):0.0003870999):0.000313409);
tree gen.483 = [&U] (((16:0.02074123,((13:0.01607796,(19:0.01851393566,18:0.0195233061):0.004547989):0.0006478039,(17:0.0140012983,14:0.029603095):0.0005102191):0.0002200364):4.543553e-05,(12:0.013234022,15:0.0191137559):0.008602132):0.0003968552,((10:0.017964296,((4:0.03034199,(6:0.01756709,(5:0.01508955,((2:0.01773838,1:0.03455958):0.006521005,3:0.04618236):0.069958518):0.001780161):0.002932177):0.002472066,((7:0.0066771522,9:0.00682249576):0.002338656,8:0.025666504):0.0316064):0.003771003):0.003074811,11:0.01793617):0.008430423);
tree gen.484 = [&U] (16:0.02141457,((((17:0.0178500041,14:0.0393426646):0.000438855,(13:0.01061052,(18:0.0203397359,19:0.0227544923):0.002875556):0.001465217):0.0007552284,(12:0.013024162,15:0.0181463123):0.006262814):0.0002748231,((((4:0.02444284,(((3:0.06297949,(2:0.01215761,1:0.0290569):0.008337839):0.069471851,5:0.01380051):0.002340027,6:0.02315514):0.003160163):0.003217902,(8:0.038210618,(9:0.013595781,7:0.0089555725):0.002484989):0.02827945):0.002689536,10:0.018433902):0.002424184,11:0.0229024):0.01108677):0.0001652956);
tree gen.485 = [&U] ((14:0.039425832,17:0.018141792):0.003442046,((13:0.016188,((19:0.0256133075,18:0.019342353):0.005312104,(15:0.016285849,12:0.0138681204):0.0030939802):0.0006012938):0.001001178,((((((6:0.01845063,(((1:0.03720677,2:0.02220695):0.009515316,3:0.05139706):0.064651633,5:0.01262929):0.006459188):0.002135254,4:0.02940424):0.002216207,((9:0.00723692633,7:0.0066908026):0.001456793,8:0.0297969212):0.0204626):0.0009108628,10:0.018833227):0.000306267,11:0.01474592):0.005470996,16:0.02375469):0.001456595):0.0001226479);
tree gen.486 = [&U] (((15:0.0173118,12:0.0136403877):0.004669059,((16:0.02054164,(13:0.01385125,(17:0.0205997936,14:0.0432010155):0.0007601361):8.005425e-05):0.0003861358,(11:0.01535313,((((6:0.01984286,(((1:0.02834701,2:0.02155321):0.0116103,3:0.04763977):0.060979608,5:0.01825697):0.001449552):0.005102103,4:0.03994034):0.002744779,((9:0.0117166955,7:0.0118098995):0.001724368,8:0.02475671557):0.03219026):0.005055481,10:0.0204481):0.0005192424):0.009560311):2.40683e-05):0.0007009705,(19:0.0176655313,18:0.0206685959):0.00476156);
tree gen.487 = [&U] (((17:0.017877118,14:0.0372416494):0.00161884,((16:0.02063445,((((4:0.0292592,(6:0.02465863,(5:0.01486158,((2:0.01527571,1:0.03016216):0.01267671,3:0.04440817):0.053192575):0.005152693):0.001188963):0.002617212,((7:0.0075355707,9:0.0104013474):0.001729234,8:0.035595746):0.03044327):0.002868222,10:0.018172701):0.001390895,11:0.01630249):0.00704728):0.0004672518,(15:0.017852396,12:0.0116728409):0.005058997):0.0001576516):0.001872506,(13:0.01187242,(19:0.0201060228,18:0.0200344775):0.005411361):0.003155648);
tree gen.488 = [&U] (((((13:0.01175662,(18:0.018916114,19:0.0223819778):0.002815937):0.001004833,(15:0.018946122,12:0.0137933945):0.004759814):0.002517818,(((((4:0.02565475,(6:0.02074548,(((1:0.0240607,2:0.01767362):0.007725249,3:0.05567528):0.064641717,5:0.0107633):0.003539249):0.003920688):0.002447672,((9:0.008391995,7:0.009731635):0.002072308,8:0.034256643):0.02644009):0.005348034,10:0.018401525):0.001873048,11:0.01591505):0.01042844,16:0.02303898):0.0002427701):0.0006587599,14:0.036892562):0.0004146635,17:0.0188928878);
tree gen.489 = [&U] (14:0.037598794,(((16:0.01890297,((18:0.0195215354,19:0.0239417404):0.003806976,((15:0.021625262,12:0.01390550865):0.005294299,13:0.01231516):0.001248122):0.0009698226):0.0001076023,(((((9:0.0076645527,7:0.00660917):0.001189331,8:0.0293109293):0.026384,(4:0.03056488,(6:0.02152231,(((1:0.02959796,2:0.01650033):0.005688081,3:0.05776008):0.073510335,5:0.01519103):0.004932167):0.003131542):0.002949027):0.002584471,10:0.01611821):0.002077169,11:0.01573418):0.009861847):0.0003744322,17:0.0139223382):4.637109e-05);
tree gen.490 = [&U] ((((15:0.0206800501,12:0.0139436704):0.006098393,(17:0.0175825766,14:0.02877965):0.0005673548):0.0002385647,(13:0.01208273,(19:0.02385744072,18:0.0186011537):0.004689632):0.0003773517):0.001288988,((((((6:0.0255933,(5:0.01087646,((2:0.02329659,1:0.03231282):0.004176445,3:0.0438109):0.072436524):0.003288141):0.00291584,4:0.02859631):0.002495711,((7:0.0104834279,9:0.0106237464):0.001212947,8:0.0273575332):0.02147889):0.004882616,10:0.016055675):0.003745526,11:0.01750891):0.007175232,16:0.02088167):0.0004432114);
tree gen.491 = [&U] (16:0.0229645,((((17:0.022124134,14:0.0301287496):0.0007313435,(15:0.01646209586,12:0.0128652793):0.006057983):0.0003624868,((19:0.0235152477,18:0.0212764596):0.003528743,13:0.01269705):0.0008546649):0.0005785597,(((((7:0.0075703193,9:0.0105522885):0.001899783,8:0.0259076342):0.03006243,(4:0.03188244,(6:0.01965683,(5:0.01226276,((2:0.02377113,1:0.02542211):0.009694886,3:0.04985329):0.065856545):0.003128406):0.001202659):0.002201603):0.003728068,10:0.018409482):0.001944376,11:0.02279525):0.009512559):0.000910644);
tree gen.492 = [&U] ((13:0.01648083,(16:0.02176258,((12:0.0137293722,15:0.0163465567):0.004848316,(((10:0.016722931,(((7:0.007861339,9:0.0151525516):0.002872087,8:0.0329696365):0.03072832,(4:0.03038609,(6:0.02024469,(5:0.0111194,((2:0.01603828,1:0.02192636):0.01671432,3:0.04758546):0.05960728):0.005126395):0.001642134):0.005545515):0.002587633):0.001376682,11:0.01892213):0.005356643,(17:0.015421513,14:0.0466537701):0.0001813078):3.689956e-05):0.0004384996):3.577109e-05):0.0008507132,(19:0.0227741721,18:0.01995436497):0.006876995);
tree gen.493 = [&U] ((((11:0.01772103,((((7:0.007618152,9:0.0133014704):0.002127589,8:0.027540253):0.02732183,(4:0.03227142,(6:0.02184363,(5:0.02176573,((2:0.02020959,1:0.03980457):0.006667981,3:0.04735293):0.072827246):0.004197983):0.002902365):0.005605758):0.001995979,10:0.016850874):0.002581598):0.01129152,(14:0.0388035186,17:0.01643503662):0.0002240232):0.0004729365,(16:0.022931,(15:0.02019906,12:0.013405418):0.006051074):0.000191434):0.0004210387,(13:0.01507151,(19:0.02684745528,18:0.01799728628):0.0061107):0.0005063713);
tree gen.494 = [&U] (((((18:0.01807024858,19:0.0202233182):0.00474154,13:0.01602313):0.001331285,(14:0.029959501,17:0.017503545):0.001025518):0.000964201,(16:0.02575067,(11:0.02002607,(10:0.017311537,((4:0.02675847,(((3:0.0551106,(1:0.03280878,2:0.02003791):0.009156966):0.06591447,5:0.01076996):0.006623043,6:0.02041255):0.004341186):0.002585614,(8:0.0224767675,(7:0.00918024495,9:0.0141083782):0.001052874):0.02557973):0.001215969):0.001846722):0.01180893):3.774673e-06):0.0009722856,(12:0.01195791,15:0.018600754):0.00655835484);
tree gen.495 = [&U] (((18:0.0190073062,19:0.01987364024):0.002705037,13:0.01743859):0.0001809276,((11:0.01775154,(10:0.018874561,(((6:0.02402723,(5:0.008869237,((2:0.01850927,1:0.02676636):0.0102031,3:0.05658397):0.066024818):0.001450095):0.002246349,4:0.03105892):0.003325259,((7:0.0071232869,9:0.012170295):0.001447904,8:0.030375391):0.02846884):0.001392364):0.003900011):0.01075573,(((15:0.022718927,12:0.013393174):0.003609695,17:0.0178913106):0.0002555211,(16:0.02040665,14:0.028425469):0.0005668379):0.0003779122):0.0005273275);
tree gen.496 = [&U] ((14:0.0330086475,((((12:0.016823898,15:0.0188500718):0.006403959,13:0.01079788):8.283394e-05,(19:0.0174636781,18:0.0208571148):0.003866972):0.00180609,(16:0.0254172,(11:0.01513039,(((4:0.03722982,(6:0.02017853,(((1:0.04005437,2:0.02689314):0.01011386,3:0.05321399):0.056313116,5:0.01579919):0.002571917):0.001754099):0.004591213,((9:0.0099672508,7:0.0094020105):0.001515852,8:0.033230895):0.02896408):0.002916526,10:0.014864198):0.000658282):0.008301551):2.324095e-06):0.0009848748):0.0002085344,17:0.0135988791);
tree gen.497 = [&U] (((11:0.01706824,(10:0.023097824,((4:0.02647894,(6:0.02009935,(5:0.01332764,((2:0.0282655,1:0.02739296):0.005928495,3:0.05102325):0.067767118):0.004950949):0.0044145):0.00248459,((7:0.0092878464,9:0.0077489102):0.001259893,8:0.02677557172):0.02771515):0.002191363):0.001349226):0.006594371,(16:0.01880676,((13:0.01214753,(18:0.0180909095,19:0.01537047707):0.004061182):0.0007900494,(17:0.0142681754,14:0.037774833):0.001211247):0.000378644):0.0003522061):0.0001215533,(12:0.0112622635,15:0.018703522):0.003467877);
tree gen.498 = [&U] ((15:0.0165786,12:0.01461327):0.0060776665,(((13:0.01798814,(18:0.0199019535,19:0.0241801964):0.008661699):0.001097059,(17:0.0151955481,14:0.0306623387):0.0007066872):0.0002686331,(16:0.01804914,((((4:0.02109512,(((3:0.04007189,(1:0.03426479,2:0.02328055):0.00761991):0.069432504,5:0.01526328):0.00310911,6:0.01948486):0.004061779):0.00367226,((9:0.0098401451,7:0.010281206):0.001856037,8:0.0274069489):0.02415822):0.002354053,10:0.019690809):0.001919861,11:0.01533957):0.008458163):0.0004577892):0.001703806);
tree gen.499 = [&U] (((((((7:0.0113049339,9:0.0112825336):0.00228689,8:0.0276280744):0.02759197,(4:0.02826601,((((2:0.02434953,1:0.03412469):0.006877252,3:0.0484056):0.059193819,5:0.0131619):0.004077605,6:0.02044755):0.004228383):0.003187393):0.00217843,10:0.020332079):0.001976339,11:0.01561079):0.01089354,((13:0.01170913,((15:0.0180122745,12:0.012210853):0.006966953,(18:0.0201858657,19:0.0248420648):0.006726982):0.0008911709):0.000594496,(17:0.019227245,14:0.026707801):0.001791209):0.0004309561):4.520077e-05,16:0.01793169);
end;
