# Supplementary material for: Phylogenomics and classification of Cactaceae based on hundreds of nuclear genes
Source: Plant Syst Evol. 2025 Aug 11;311(5):28. doi: 10.1007/s00606-025-01948-z (PMC12339657; doi:10.1007/s00606-025-01948-z)
Supplement: Supplementary file 4 — Online Resource 4: Containing alignments and RAxML gene trees for all included loci and all phylogenetic datasets (ZIP 10372 KB) [file 606_2025_1948_MOESM4_ESM.zip › de Vos et al_ESM_4/ESM_data_bucky/6487_consensus.mafft.fastabuckytrees_pruned.in]

translate
1 0_Anacampserotaceae_P9315,
2 0_Anacampserotaceae_P9319,
3 0_Anacampserotaceae_P9321,
4 1a_Pereskioideae-Leu_P4619,
5 1b_Pereskioideae-ss_P4637,
6 1b_Pereskioideae-ss_S7212,
7 2a_Opuntioideae-Opuntieae_P4585,
8 2b_Opuntioideae-Cylindropuntieae_P9253,
9 2c_Opuntioideae-Pterocacteae_P4571,
10 3_Maihuenioideae_S5849,
11 4_Blossfeldioideae_P8439,
12 5a_Cactoideae-Lymanbensonieae_P9185,
13 5b_Cactoideae-Copiapoeae_P8881,
14 5c_Cactoideae-Cacteae_P9261,
15 5d_Cactoideae-Phyllocacteae_P9255,
16 5e_Cactoideae-Fraileeae_P9233,
17 5f_Cactoideae-Rhipsalideae_P4563,
18 5g_Cactoideae-Notocacteae_P5169,
19 5h_Cactoideae-Cereeae_P9183;
(((((((((((1,2),3),4),((7,9),8)),((5,6),10)),11),((12,18),17)),14),15),13),16,19); 3
(((((((((((1,2),3),4),((7,9),8)),((5,6),10)),11),(14,15)),17),(12,18)),13),16,19); 2
(((((((((((1,2),3),4),(7,(8,9))),(5,(6,10))),11),((12,18),17)),14),15),13),16,19); 2
((((((((((1,(2,3)),4),(7,(8,9))),((5,6),10)),11),(14,15)),13),17),(12,18)),16,19); 2
((((((((((1,2),3),4),((7,8),9)),((5,6),10)),11),(14,15)),((12,18),17)),13),16,19); 2
((((((((((1,2),3),4),((7,9),8)),((5,6),10)),11),(((12,18),16),17)),14),15),13,19); 2
(((((((((((((1,2),3),4),((7,8),9)),((5,6),10)),11),16),18),14),13),12),15),17,19); 1
(((((((((((((1,2),3),4),((7,8),9)),6),5),10),11),(14,15)),13),17),(12,18)),16,19); 1
(((((((((((((1,2),3),4),(7,(8,9))),((5,10),6)),11),12),17),14),13),15),18),16,19); 1
(((((((((((((1,2),3),4),(7,(8,9))),(5,(6,10))),11),15),17),14),12),18),16),13,19); 1
(((((((((((((1,2),3),4),(7,(8,9))),5),6),10),11),(14,15)),13),16),17),(12,18),19); 1
((((((((((((1,2),3),4),((7,8),9)),((5,6),10)),11),(12,17)),14),18),15),13),16,19); 1
((((((((((((1,2),3),4),((7,8),9)),((5,6),10)),11),(14,15)),13),18),17),12),16,19); 1
((((((((((((1,2),3),4),((7,8),9)),((5,6),10)),11),14),(12,18)),17),15),13),16,19); 1
((((((((((((1,2),3),4),((7,8),9)),((5,6),10)),11),16),14),(12,17)),15),18),13,19); 1
((((((((((((1,2),3),4),((7,8),9)),((5,6),10)),11),16),15),13),14),17),(12,18),19); 1
((((((((((((1,2),3),4),((7,8),9)),((5,6),10)),11),18),14),(12,13)),17),15),16,19); 1
((((((((((((1,2),3),4),((7,8),9)),(5,(6,10))),11),14),(16,18)),12),17),13),15,19); 1
((((((((((((1,2),3),4),((7,8),9)),(5,(6,10))),11),16),17),(12,18)),14),15),13,19); 1
((((((((((((1,2),3),4),((7,8),9)),(5,(6,10))),11),17),15),16),14),13),(12,18),19); 1
((((((((((((1,2),3),4),((7,8),9)),(5,6)),10),11),13),(14,15)),17),(12,18)),16,19); 1
((((((((((((1,2),3),4),((7,8),9)),(5,6)),10),11),14),15),((12,18),17)),13),16,19); 1
((((((((((((1,2),3),4),((7,9),8)),((5,10),6)),11),14),17),(12,18)),15),13),16,19); 1
((((((((((((1,2),3),4),((7,9),8)),((5,6),10)),11),(12,13)),17),14),15),18),16,19); 1
((((((((((((1,2),3),4),((7,9),8)),((5,6),10)),11),(12,17)),14),13),15),18),16,19); 1
((((((((((((1,2),3),4),((7,9),8)),((5,6),10)),11),(12,18)),17),14),15),13),16,19); 1
((((((((((((1,2),3),4),((7,9),8)),((5,6),10)),11),(14,17)),18),15),12),13),16,19); 1
((((((((((((1,2),3),4),((7,9),8)),((5,6),10)),11),13),15),14),17),(12,18)),16,19); 1
((((((((((((1,2),3),4),((7,9),8)),((5,6),10)),11),14),15),17),18),(12,13)),16,19); 1
((((((((((((1,2),3),4),((7,9),8)),((5,6),10)),11),17),(12,13)),14),18),15),16,19); 1
((((((((((((1,2),3),4),((7,9),8)),((5,6),10)),11),18),(13,15)),12),14),17),16,19); 1
((((((((((((1,2),3),4),((7,9),8)),(5,(6,10))),11),14),18),(12,17)),15),13),16,19); 1
((((((((((((1,2),3),4),((7,9),8)),(5,6)),10),11),15),18),(12,13)),(14,17)),16,19); 1
((((((((((((1,2),3),4),(7,(8,9))),((5,10),6)),11),(12,13)),18),17),14),15),16,19); 1
((((((((((((1,2),3),4),(7,(8,9))),((5,6),10)),11),(12,18)),14),17),15),13),16,19); 1
((((((((((((1,2),3),4),(7,(8,9))),((5,6),10)),11),17),16),(12,18)),14),15),13,19); 1
((((((((((((1,2),3),4),(7,(8,9))),(5,(6,10))),11),14),17),(12,18)),13),15),16,19); 1
((((((((((((1,2),3),4),(7,(8,9))),(5,(6,10))),11),15),14),16),13),17),(12,18),19); 1
((((((((((((1,2),3),4),(7,(8,9))),(5,6)),10),11),16),14),((12,18),17)),15),13,19); 1
((((((((((((1,2),3),4),(7,(8,9))),5),6),10),11),14),((12,17),16)),(15,18)),13,19); 1
((((((((((((1,2),3),4),(7,(8,9))),6),5),10),11),(13,(14,15))),(12,18)),17),16,19); 1
(((((((((((1,(2,3)),4),((7,8),9)),((5,10),6)),11),18),(14,15)),13),12),17),16,19); 1
(((((((((((1,(2,3)),4),((7,8),9)),((5,6),10)),11),(12,18)),14),17),15),13),16,19); 1
(((((((((((1,(2,3)),4),((7,8),9)),((5,6),10)),11),(13,18)),14),12),17),15),16,19); 1
(((((((((((1,(2,3)),4),((7,9),8)),((5,6),10)),11),(12,18)),17),14),15),13),16,19); 1
(((((((((((1,(2,3)),4),((7,9),8)),((5,6),10)),11),13),(14,15)),17),12),18),16,19); 1
(((((((((((1,(2,3)),4),((7,9),8)),((5,6),10)),11),17),14),(12,18)),15),13),16,19); 1
(((((((((((1,(2,3)),4),(7,(8,9))),((5,6),10)),11),(12,13)),15),17),14),16),18,19); 1
(((((((((((1,(2,3)),4),(7,(8,9))),((5,6),10)),11),(12,18)),17),14),13),15),16,19); 1
(((((((((((1,(2,3)),4),(7,(8,9))),(5,6)),10),11),18),17),((12,13),14)),15),16,19); 1
(((((((((((1,2),3),4),(((5,((7,9),8)),6),10)),11),13),14),15),17),(12,18)),16,19); 1
(((((((((((1,2),3),4),(((5,10),6),(7,(8,9)))),11),17),(12,18)),14),13),15),16,19); 1
(((((((((((1,2),3),4),(((5,6),(7,(8,9))),10)),11),14),(12,17)),13),15),18),16,19); 1
(((((((((((1,2),3),4),(((5,6),10),((7,8),9))),11),15),(14,17)),12),13),18),16,19); 1
(((((((((((1,2),3),4),(((5,6),10),((7,9),8))),11),(12,18)),17),15),13),14),16,19); 1
(((((((((((1,2),3),4),((5,(6,((7,9),8))),10)),11),(12,18)),14),15),17),13),16,19); 1
(((((((((((1,2),3),4),((5,(6,10)),((7,8),9))),11),17),14),(12,18)),15),13),16,19); 1
(((((((((((1,2),3),4),((5,(7,(8,9))),(6,10))),11),(12,13)),16),14),17),15),18,19); 1
(((((((((((1,2),3),4),((7,8),9)),((5,10),6)),11),(13,(14,15))),17),12),18),16,19); 1
(((((((((((1,2),3),4),((7,8),9)),((5,10),6)),11),(14,15)),17),(12,18)),13),16,19); 1
(((((((((((1,2),3),4),((7,8),9)),((5,10),6)),11),14),((13,18),15)),17),12),16,19); 1
(((((((((((1,2),3),4),((7,8),9)),((5,10),6)),11),17),18),(12,13)),(14,15)),16,19); 1
(((((((((((1,2),3),4),((7,8),9)),((5,6),10)),11),((12,18),17)),14),15),13),16,19); 1
(((((((((((1,2),3),4),((7,8),9)),((5,6),10)),11),(12,13)),14),17),(15,16)),18,19); 1
(((((((((((1,2),3),4),((7,8),9)),((5,6),10)),11),(12,13)),16),(14,15)),17),18,19); 1
(((((((((((1,2),3),4),((7,8),9)),((5,6),10)),11),(12,18)),(14,17)),15),13),16,19); 1
(((((((((((1,2),3),4),((7,8),9)),((5,6),10)),11),(12,18)),(14,17)),16),15),13,19); 1
(((((((((((1,2),3),4),((7,8),9)),((5,6),10)),11),(12,18)),14),(15,17)),13),16,19); 1
(((((((((((1,2),3),4),((7,8),9)),((5,6),10)),11),(14,15)),13),17),(12,18)),16,19); 1
(((((((((((1,2),3),4),((7,8),9)),((5,6),10)),11),(14,15)),17),(12,18)),13),16,19); 1
(((((((((((1,2),3),4),((7,8),9)),((5,6),10)),11),(14,17)),18),15),(12,13)),16,19); 1
(((((((((((1,2),3),4),((7,8),9)),((5,6),10)),11),(16,18)),(12,13)),17),15),14,19); 1
(((((((((((1,2),3),4),((7,8),9)),((5,6),10)),11),13),(14,15)),17),(12,18)),16,19); 1
(((((((((((1,2),3),4),((7,8),9)),((5,6),10)),11),13),14),((12,18),17)),15),16,19); 1
(((((((((((1,2),3),4),((7,8),9)),((5,6),10)),11),14),((12,18),17)),15),13),16,19); 1
(((((((((((1,2),3),4),((7,8),9)),((5,6),10)),11),14),13),(15,16)),17),(12,18),19); 1
(((((((((((1,2),3),4),((7,8),9)),((5,6),10)),11),16),13),(14,15)),17),(12,18),19); 1
(((((((((((1,2),3),4),((7,8),9)),((5,6),10)),11),17),(12,18)),(14,15)),13),16,19); 1
(((((((((((1,2),3),4),((7,8),9)),((5,6),10)),11),17),(14,15)),13),(12,18)),16,19); 1
(((((((((((1,2),3),4),((7,8),9)),((5,6),10)),11),17),(14,16)),(12,13)),18),15,19); 1
(((((((((((1,2),3),4),((7,8),9)),((5,6),10)),11),17),16),(12,13)),(14,15)),18,19); 1
(((((((((((1,2),3),4),((7,8),9)),(5,(6,10))),11),((12,18),17)),14),13),15),16,19); 1
(((((((((((1,2),3),4),((7,8),9)),(5,(6,10))),11),13),(14,15)),16),17),(12,18),19); 1
(((((((((((1,2),3),4),((7,8),9)),(5,(6,10))),11),14),((12,18),17)),16),13),15,19); 1
(((((((((((1,2),3),4),((7,8),9)),(5,(6,10))),11),17),(12,18)),(14,15)),13),16,19); 1
(((((((((((1,2),3),4),((7,9),8)),((5,10),6)),11),((12,18),17)),14),15),13),16,19); 1
(((((((((((1,2),3),4),((7,9),8)),((5,10),6)),11),18),(14,15)),(12,13)),17),16,19); 1
(((((((((((1,2),3),4),((7,9),8)),((5,6),10)),11),((12,13),17)),14),15),18),16,19); 1
(((((((((((1,2),3),4),((7,9),8)),((5,6),10)),11),((12,18),14)),17),13),15),16,19); 1
(((((((((((1,2),3),4),((7,9),8)),((5,6),10)),11),((12,18),16)),17),14),13),15,19); 1
(((((((((((1,2),3),4),((7,9),8)),((5,6),10)),11),((12,18),17)),14),13),15),16,19); 1
(((((((((((1,2),3),4),((7,9),8)),((5,6),10)),11),((12,18),17)),14),16),15),13,19); 1
(((((((((((1,2),3),4),((7,9),8)),((5,6),10)),11),(12,13)),(14,15)),18),17),16,19); 1
(((((((((((1,2),3),4),((7,9),8)),((5,6),10)),11),(12,13)),18),17),16),(14,15),19); 1
(((((((((((1,2),3),4),((7,9),8)),((5,6),10)),11),(12,17)),13),18),(14,15)),16,19); 1
(((((((((((1,2),3),4),((7,9),8)),((5,6),10)),11),(13,(14,15))),12),17),18),16,19); 1
(((((((((((1,2),3),4),((7,9),8)),((5,6),10)),11),(13,14)),17),16),15),(12,18),19); 1
(((((((((((1,2),3),4),((7,9),8)),((5,6),10)),11),(14,15)),13),16),17),(12,18),19); 1
(((((((((((1,2),3),4),((7,9),8)),((5,6),10)),11),(14,15)),13),17),(12,18)),16,19); 1
(((((((((((1,2),3),4),((7,9),8)),((5,6),10)),11),(14,15)),13),17),16),(12,18),19); 1
(((((((((((1,2),3),4),((7,9),8)),((5,6),10)),11),13),14),((12,18),15)),17),16,19); 1
(((((((((((1,2),3),4),((7,9),8)),((5,6),10)),11),14),((12,18),16)),17),15),13,19); 1
(((((((((((1,2),3),4),((7,9),8)),((5,6),10)),11),14),((13,15),18)),17),12),16,19); 1
(((((((((((1,2),3),4),((7,9),8)),((5,6),10)),11),14),(16,18)),15),17),(12,13),19); 1
(((((((((((1,2),3),4),((7,9),8)),((5,6),10)),11),14),17),(12,18)),16),(13,15),19); 1
(((((((((((1,2),3),4),((7,9),8)),((5,6),10)),11),16),(14,15)),(12,13)),17),18,19); 1
(((((((((((1,2),3),4),((7,9),8)),((5,6),10)),11),16),14),((12,18),17)),15),13,19); 1
(((((((((((1,2),3),4),((7,9),8)),((5,6),10)),11),17),((12,18),14)),13),15),16,19); 1
(((((((((((1,2),3),4),((7,9),8)),((5,6),10)),11),17),(12,(16,18))),14),15),13,19); 1
(((((((((((1,2),3),4),((7,9),8)),((5,6),10)),11),17),(12,18)),(14,15)),13),16,19); 1
(((((((((((1,2),3),4),((7,9),8)),((5,6),10)),11),17),13),(12,18)),(14,15)),16,19); 1
(((((((((((1,2),3),4),((7,9),8)),((5,6),10)),11),18),(13,15)),14),(16,17)),12,19); 1
(((((((((((1,2),3),4),((7,9),8)),((5,6),10)),11),18),(14,15)),17),(12,13)),16,19); 1
(((((((((((1,2),3),4),((7,9),8)),(5,(6,10))),11),((12,18),17)),15),14),13),16,19); 1
(((((((((((1,2),3),4),((7,9),8)),(5,(6,10))),11),(13,14)),15),(12,18)),17),16,19); 1
(((((((((((1,2),3),4),((7,9),8)),(5,(6,10))),11),(13,16)),(12,18)),14),17),15,19); 1
(((((((((((1,2),3),4),((7,9),8)),(5,(6,10))),11),(14,15)),13),16),17),(12,18),19); 1
(((((((((((1,2),3),4),((7,9),8)),(5,(6,10))),11),(14,15)),13),17),16),(12,18),19); 1
(((((((((((1,2),3),4),((7,9),8)),(5,(6,10))),11),13),(14,15)),(12,18)),17),16,19); 1
(((((((((((1,2),3),4),((7,9),8)),(5,(6,10))),11),15),((12,18),14)),17),13),16,19); 1
(((((((((((1,2),3),4),((7,9),8)),(5,(6,10))),11),16),14),17),(13,15)),(12,18),19); 1
(((((((((((1,2),3),4),((7,9),8)),(5,(6,10))),11),17),((12,13),15)),18),14),16,19); 1
(((((((((((1,2),3),4),((7,9),8)),(5,(6,10))),11),17),14),(12,13)),(15,16)),18,19); 1
(((((((((((1,2),3),4),((7,9),8)),(5,(6,10))),11),18),14),(15,17)),(12,13)),16,19); 1
(((((((((((1,2),3),4),((7,9),8)),(5,6)),10),11),(((12,18),17),14)),15),13),16,19); 1
(((((((((((1,2),3),4),((7,9),8)),10),(5,6)),11),(14,15)),13),((12,18),17)),16,19); 1
(((((((((((1,2),3),4),(7,(8,9))),((5,10),6)),11),(12,18)),(14,17)),13),15),16,19); 1
(((((((((((1,2),3),4),(7,(8,9))),((5,10),6)),11),(12,18)),17),(14,15)),13),16,19); 1
(((((((((((1,2),3),4),(7,(8,9))),((5,10),6)),11),(13,15)),14),(12,18)),17),16,19); 1
(((((((((((1,2),3),4),(7,(8,9))),((5,10),6)),11),(17,18)),(12,13)),15),14),16,19); 1
(((((((((((1,2),3),4),(7,(8,9))),((5,10),6)),11),14),((12,18),17)),15),13),16,19); 1
(((((((((((1,2),3),4),(7,(8,9))),((5,10),6)),11),17),(12,18)),(13,14)),15),16,19); 1
(((((((((((1,2),3),4),(7,(8,9))),((5,6),10)),11),((12,18),14)),17),16),13),15,19); 1
(((((((((((1,2),3),4),(7,(8,9))),((5,6),10)),11),(12,(14,15))),17),13),18),16,19); 1
(((((((((((1,2),3),4),(7,(8,9))),((5,6),10)),11),(13,14)),17),(12,18)),15),16,19); 1
(((((((((((1,2),3),4),(7,(8,9))),((5,6),10)),11),(14,15)),13),16),17),(12,18),19); 1
(((((((((((1,2),3),4),(7,(8,9))),((5,6),10)),11),(14,15)),13),17),(12,18)),16,19); 1
(((((((((((1,2),3),4),(7,(8,9))),((5,6),10)),11),13),14),((12,18),15)),17),16,19); 1
(((((((((((1,2),3),4),(7,(8,9))),((5,6),10)),11),13),16),17),(14,15)),(12,18),19); 1
(((((((((((1,2),3),4),(7,(8,9))),((5,6),10)),11),14),((12,13),17)),15),18),16,19); 1
(((((((((((1,2),3),4),(7,(8,9))),((5,6),10)),11),14),((12,18),16)),17),13),15,19); 1
(((((((((((1,2),3),4),(7,(8,9))),((5,6),10)),11),14),(12,18)),17),(13,15)),16,19); 1
(((((((((((1,2),3),4),(7,(8,9))),((5,6),10)),11),14),(16,17)),(12,18)),15),13,19); 1
(((((((((((1,2),3),4),(7,(8,9))),((5,6),10)),11),16),14),((12,13),17)),15),18,19); 1
(((((((((((1,2),3),4),(7,(8,9))),((5,6),10)),11),17),(12,18)),(14,15)),13),16,19); 1
(((((((((((1,2),3),4),(7,(8,9))),((5,6),10)),11),18),(14,15)),(12,13)),17),16,19); 1
(((((((((((1,2),3),4),(7,(8,9))),((5,6),10)),11),18),(14,15)),17),(12,13)),16,19); 1
(((((((((((1,2),3),4),(7,(8,9))),(5,(6,10))),11),(14,15)),13),(12,18)),16),17,19); 1
(((((((((((1,2),3),4),(7,(8,9))),(5,(6,10))),11),14),((12,18),17)),15),13),16,19); 1
(((((((((((1,2),3),4),(7,(8,9))),(5,(6,10))),11),16),13),(14,15)),(12,18)),17,19); 1
(((((((((((1,2),3),4),(7,(8,9))),5),6),10),11),(((12,18),17),(14,15))),13),16,19); 1
((((((((((1,(2,3)),4),((7,8),9)),((5,6),10)),11),((12,13),17)),14),15),18),16,19); 1
((((((((((1,(2,3)),4),((7,8),9)),((5,6),10)),11),(12,18)),(14,15)),16),17),13,19); 1
((((((((((1,(2,3)),4),((7,8),9)),((5,6),10)),11),(14,15)),13),16),17),(12,18),19); 1
((((((((((1,(2,3)),4),((7,8),9)),((5,6),10)),11),13),14),16),17),((12,18),15),19); 1
((((((((((1,(2,3)),4),((7,8),9)),((5,6),10)),11),17),((12,18),14)),13),15),16,19); 1
((((((((((1,(2,3)),4),((7,9),8)),((5,6),10)),11),((12,18),14)),17),13),15),16,19); 1
((((((((((1,(2,3)),4),((7,9),8)),((5,6),10)),11),((12,18),17)),14),15),13),16,19); 1
((((((((((1,(2,3)),4),((7,9),8)),((5,6),10)),11),(14,18)),(12,13)),17),15),16,19); 1
((((((((((1,(2,3)),4),(7,(8,9))),((5,10),6)),11),13),(14,15)),17),(12,18)),16,19); 1
((((((((((1,(2,3)),4),(7,(8,9))),((5,6),10)),11),((12,18),15)),14),17),13),16,19); 1
((((((((((1,(2,3)),4),(7,(8,9))),((5,6),10)),11),13),((12,18),14)),17),15),16,19); 1
((((((((((1,(2,3)),4),(7,(8,9))),(5,(6,10))),11),16),(14,15)),13),(12,18)),17,19); 1
((((((((((1,2),3),4),(((5,((7,8),9)),6),10)),11),17),(14,15)),(12,18)),13),16,19); 1
((((((((((1,2),3),4),(((5,6),((7,8),9)),10)),11),(14,15)),13),16),17),(12,18),19); 1
((((((((((1,2),3),4),(((5,6),((7,8),9)),10)),11),(14,17)),(12,18)),13),15),16,19); 1
((((((((((1,2),3),4),(((5,6),((7,8),9)),10)),11),14),(12,17)),(15,18)),13),16,19); 1
((((((((((1,2),3),4),(((5,6),((7,9),8)),10)),11),((12,17),14)),15),13),18),16,19); 1
((((((((((1,2),3),4),(((5,6),((7,9),8)),10)),11),13),16),(14,15)),17),(12,18),19); 1
((((((((((1,2),3),4),(((5,6),(7,(8,9))),10)),11),14),((12,13),18)),17),15),16,19); 1
((((((((((1,2),3),4),(((5,6),(7,(8,9))),10)),11),14),((13,18),15)),12),17),16,19); 1
((((((((((1,2),3),4),(((5,6),10),((7,8),9))),11),(12,(14,15))),17),18),13),16,19); 1
((((((((((1,2),3),4),(((5,6),10),((7,8),9))),11),(17,18)),14),15),(12,13)),16,19); 1
((((((((((1,2),3),4),(((5,6),10),((7,8),9))),11),13),(14,15)),17),(12,18)),16,19); 1
((((((((((1,2),3),4),(((5,6),10),((7,8),9))),11),18),(12,17)),(14,15)),16),13,19); 1
((((((((((1,2),3),4),(((5,6),10),((7,9),8))),11),17),14),16),(13,15)),(12,18),19); 1
((((((((((1,2),3),4),(((5,6),10),(7,(8,9)))),11),(12,18)),15),(13,17)),14),16,19); 1
((((((((((1,2),3),4),(((5,6),10),(7,(8,9)))),11),13),(14,15)),17),(12,18)),16,19); 1
((((((((((1,2),3),4),((5,(6,10)),(7,(8,9)))),11),(13,14)),17),15),(12,18)),16,19); 1
((((((((((1,2),3),4),((5,10),(6,(7,(8,9))))),11),12),17),(14,15)),(13,18)),16,19); 1
((((((((((1,2),3),4),((7,8),9)),((5,10),6)),11),(((12,18),17),14)),13),15),16,19); 1
((((((((((1,2),3),4),((7,8),9)),((5,10),6)),11),((12,17),16)),14),15),(13,18),19); 1
((((((((((1,2),3),4),((7,8),9)),((5,10),6)),11),(13,15)),14),((12,18),17)),16,19); 1
((((((((((1,2),3),4),((7,8),9)),((5,10),6)),11),13),14),(12,18)),(15,(16,17)),19); 1
((((((((((1,2),3),4),((7,8),9)),((5,10),6)),11),14),(((12,18),17),16)),13),15,19); 1
((((((((((1,2),3),4),((7,8),9)),((5,6),10)),11),(((12,18),14),17)),15),13),16,19); 1
((((((((((1,2),3),4),((7,8),9)),((5,6),10)),11),(((12,18),17),14)),13),15),16,19); 1
((((((((((1,2),3),4),((7,8),9)),((5,6),10)),11),(((12,18),17),14)),15),13),16,19); 1
((((((((((1,2),3),4),((7,8),9)),((5,6),10)),11),(((12,18),17),14)),16),13),15,19); 1
((((((((((1,2),3),4),((7,8),9)),((5,6),10)),11),(((12,18),17),16)),14),15),13,19); 1
((((((((((1,2),3),4),((7,8),9)),((5,6),10)),11),(((13,16),15),18)),14),12),17,19); 1
((((((((((1,2),3),4),((7,8),9)),((5,6),10)),11),((12,13),17)),15),(14,18)),16,19); 1
((((((((((1,2),3),4),((7,8),9)),((5,6),10)),11),((12,13),17)),18),(14,15)),16,19); 1
((((((((((1,2),3),4),((7,8),9)),((5,6),10)),11),((12,17),14)),15),(13,18)),16,19); 1
((((((((((1,2),3),4),((7,8),9)),((5,6),10)),11),((12,17),14)),15),(16,18)),13,19); 1
((((((((((1,2),3),4),((7,8),9)),((5,6),10)),11),((12,18),(14,17))),15),13),16,19); 1
((((((((((1,2),3),4),((7,8),9)),((5,6),10)),11),((12,18),17)),(13,15)),14),16,19); 1
((((((((((1,2),3),4),((7,8),9)),((5,6),10)),11),((12,18),17)),(15,16)),14),13,19); 1
((((((((((1,2),3),4),((7,8),9)),((5,6),10)),11),((12,18),17)),16),(14,15)),13,19); 1
((((((((((1,2),3),4),((7,8),9)),((5,6),10)),11),((13,14),15)),(12,18)),17),16,19); 1
((((((((((1,2),3),4),((7,8),9)),((5,6),10)),11),(12,18)),16),((14,15),17)),13,19); 1
((((((((((1,2),3),4),((7,8),9)),((5,6),10)),11),(13,(14,15))),(12,17)),18),16,19); 1
((((((((((1,2),3),4),((7,8),9)),((5,6),10)),11),(14,15)),((12,18),13)),17),16,19); 1
((((((((((1,2),3),4),((7,8),9)),((5,6),10)),11),14),(((13,16),15),18)),12),17,19); 1
((((((((((1,2),3),4),((7,8),9)),((5,6),10)),11),15),(((12,18),17),13)),14),16,19); 1
((((((((((1,2),3),4),((7,8),9)),((5,6),10)),11),17),((12,18),(14,15))),13),16,19); 1
((((((((((1,2),3),4),((7,8),9)),((5,6),10)),11),18),(((12,16),17),14)),15),13,19); 1
((((((((((1,2),3),4),((7,8),9)),((5,6),10)),11),18),((12,13),17)),(14,15)),16,19); 1
((((((((((1,2),3),4),((7,8),9)),(5,(6,10))),11),((12,18),13)),17),(14,15)),16,19); 1
((((((((((1,2),3),4),((7,8),9)),(5,(6,10))),11),((14,15),17)),(12,18)),13),16,19); 1
((((((((((1,2),3),4),((7,8),9)),(5,(6,10))),11),((14,15),18)),(12,13)),17),16,19); 1
((((((((((1,2),3),4),((7,8),9)),(5,(6,10))),11),(13,(14,15))),(12,18)),17),16,19); 1
((((((((((1,2),3),4),((7,8),9)),(5,(6,10))),11),(14,15)),((12,18),16)),17),13,19); 1
((((((((((1,2),3),4),((7,8),9)),(5,(6,10))),11),(14,15)),13),16),((12,18),17),19); 1
((((((((((1,2),3),4),((7,8),9)),(5,(6,10))),11),(14,17)),(12,13)),(15,18)),16,19); 1
((((((((((1,2),3),4),((7,8),9)),(5,(6,10))),11),15),13),((12,18),(14,17))),16,19); 1
((((((((((1,2),3),4),((7,8),9)),(5,(6,10))),11),16),((14,17),15)),(12,18)),13,19); 1
((((((((((1,2),3),4),((7,8),9)),(5,(6,10))),11),17),((12,18),(14,16))),15),13,19); 1
((((((((((1,2),3),4),((7,8),9)),(5,(6,10))),11),18),(12,13)),((14,15),17)),16,19); 1
((((((((((1,2),3),4),((7,8),9)),(5,(6,10))),11),18),(14,15)),((12,13),17)),16,19); 1
((((((((((1,2),3),4),((7,8),9)),(5,6)),10),11),((12,13),((15,16),17))),14),18,19); 1
((((((((((1,2),3),4),((7,9),8)),((5,10),6)),11),(((12,18),17),14)),15),13),16,19); 1
((((((((((1,2),3),4),((7,9),8)),((5,10),6)),11),(13,(14,15))),17),16),(12,18),19); 1
((((((((((1,2),3),4),((7,9),8)),((5,10),6)),11),(13,(14,16))),17),(12,18)),15,19); 1
((((((((((1,2),3),4),((7,9),8)),((5,10),6)),11),13),(14,15)),((12,16),17)),18,19); 1
((((((((((1,2),3),4),((7,9),8)),((5,10),6)),11),13),17),((12,18),(14,15))),16,19); 1
((((((((((1,2),3),4),((7,9),8)),((5,10),6)),11),15),((12,18),17)),(13,14)),16,19); 1
((((((((((1,2),3),4),((7,9),8)),((5,10),6)),11),17),(((12,13),18),14)),15),16,19); 1
((((((((((1,2),3),4),((7,9),8)),((5,6),10)),11),(((12,18),17),14)),15),13),16,19); 1
((((((((((1,2),3),4),((7,9),8)),((5,6),10)),11),(((12,18),17),16)),14),15),13,19); 1
((((((((((1,2),3),4),((7,9),8)),((5,6),10)),11),(((12,18),17),16)),15),14),13,19); 1
((((((((((1,2),3),4),((7,9),8)),((5,6),10)),11),(((13,18),15),16)),14),12),17,19); 1
((((((((((1,2),3),4),((7,9),8)),((5,6),10)),11),((12,18),(14,17))),15),13),16,19); 1
((((((((((1,2),3),4),((7,9),8)),((5,6),10)),11),((12,18),17)),16),(14,15)),13,19); 1
((((((((((1,2),3),4),((7,9),8)),((5,6),10)),11),((13,15),17)),14),16),(12,18),19); 1
((((((((((1,2),3),4),((7,9),8)),((5,6),10)),11),((14,15),17)),(12,18)),13),16,19); 1
((((((((((1,2),3),4),((7,9),8)),((5,6),10)),11),(12,18)),((13,15),14)),17),16,19); 1
((((((((((1,2),3),4),((7,9),8)),((5,6),10)),11),(14,15)),((12,18),17)),13),16,19); 1
((((((((((1,2),3),4),((7,9),8)),((5,6),10)),11),(14,15)),13),((12,17),18)),16,19); 1
((((((((((1,2),3),4),((7,9),8)),((5,6),10)),11),(14,15)),13),17),((12,18),16),19); 1
((((((((((1,2),3),4),((7,9),8)),((5,6),10)),11),(14,16)),((12,13),17)),15),18,19); 1
((((((((((1,2),3),4),((7,9),8)),((5,6),10)),11),(14,17)),((12,18),16)),13),15,19); 1
((((((((((1,2),3),4),((7,9),8)),((5,6),10)),11),(15,17)),(13,14)),16),(12,18),19); 1
((((((((((1,2),3),4),((7,9),8)),((5,6),10)),11),(17,18)),16),(13,(14,15))),12,19); 1
((((((((((1,2),3),4),((7,9),8)),((5,6),10)),11),13),(14,15)),16),((12,18),17),19); 1
((((((((((1,2),3),4),((7,9),8)),((5,6),10)),11),14),(((12,18),16),17)),15),13,19); 1
((((((((((1,2),3),4),((7,9),8)),((5,6),10)),11),14),((12,18),(15,17))),13),16,19); 1
((((((((((1,2),3),4),((7,9),8)),((5,6),10)),11),14),((12,18),17)),(13,15)),16,19); 1
((((((((((1,2),3),4),((7,9),8)),((5,6),10)),11),14),((12,18),17)),16),(13,15),19); 1
((((((((((1,2),3),4),((7,9),8)),((5,6),10)),11),15),(((12,16),18),14)),17),13,19); 1
((((((((((1,2),3),4),((7,9),8)),((5,6),10)),11),15),(((12,18),17),14)),13),16,19); 1
((((((((((1,2),3),4),((7,9),8)),((5,6),10)),11),16),((12,13),17)),(14,15)),18,19); 1
((((((((((1,2),3),4),((7,9),8)),((5,6),10)),11),17),((12,18),14)),(13,15)),16,19); 1
((((((((((1,2),3),4),((7,9),8)),((5,6),10)),11),17),((13,16),15)),14),(12,18),19); 1
((((((((((1,2),3),4),((7,9),8)),((5,6),10)),11),17),(14,15)),(13,16)),(12,18),19); 1
((((((((((1,2),3),4),((7,9),8)),(5,(6,10))),11),(((12,18),14),13)),17),15),16,19); 1
((((((((((1,2),3),4),((7,9),8)),(5,(6,10))),11),((13,14),15)),(12,18)),17),16,19); 1
((((((((((1,2),3),4),((7,9),8)),(5,(6,10))),11),(12,18)),(15,16)),(14,17)),13,19); 1
((((((((((1,2),3),4),((7,9),8)),(5,(6,10))),11),(14,15)),((12,13),18)),17),16,19); 1
((((((((((1,2),3),4),((7,9),8)),(5,(6,10))),11),(14,15)),((12,18),17)),13),16,19); 1
((((((((((1,2),3),4),((7,9),8)),(5,(6,10))),11),17),((14,15),16)),(12,13)),18,19); 1
((((((((((1,2),3),4),((7,9),8)),6),5),10),11),(((12,18),(13,(14,15))),17)),16,19); 1
((((((((((1,2),3),4),(7,(8,9))),((5,10),6)),11),((12,13),(14,15))),17),18),16,19); 1
((((((((((1,2),3),4),(7,(8,9))),((5,10),6)),11),(12,18)),(14,15)),(16,17)),13,19); 1
((((((((((1,2),3),4),(7,(8,9))),((5,10),6)),11),(14,15)),(12,18)),(13,17)),16,19); 1
((((((((((1,2),3),4),(7,(8,9))),((5,6),10)),11),(((12,16),17),14)),15),13),18,19); 1
((((((((((1,2),3),4),(7,(8,9))),((5,6),10)),11),(((12,18),14),17)),15),13),16,19); 1
((((((((((1,2),3),4),(7,(8,9))),((5,6),10)),11),((12,18),17)),(14,15)),13),16,19); 1
((((((((((1,2),3),4),(7,(8,9))),((5,6),10)),11),((13,16),14)),(12,18)),17),15,19); 1
((((((((((1,2),3),4),(7,(8,9))),((5,6),10)),11),((14,15),16)),17),(12,18)),13,19); 1
((((((((((1,2),3),4),(7,(8,9))),((5,6),10)),11),(12,18)),(13,(15,17))),14),16,19); 1
((((((((((1,2),3),4),(7,(8,9))),((5,6),10)),11),(13,14)),17),((12,18),15)),16,19); 1
((((((((((1,2),3),4),(7,(8,9))),((5,6),10)),11),(13,15)),14),12),(16,(17,18)),19); 1
((((((((((1,2),3),4),(7,(8,9))),((5,6),10)),11),(13,16)),(14,15)),17),(12,18),19); 1
((((((((((1,2),3),4),(7,(8,9))),((5,6),10)),11),(14,15)),((12,13),17)),18),16,19); 1
((((((((((1,2),3),4),(7,(8,9))),((5,6),10)),11),(14,15)),((12,18),17)),13),16,19); 1
((((((((((1,2),3),4),(7,(8,9))),((5,6),10)),11),(14,15)),13),((12,18),17)),16,19); 1
((((((((((1,2),3),4),(7,(8,9))),((5,6),10)),11),13),(14,15)),((12,18),17)),16,19); 1
((((((((((1,2),3),4),(7,(8,9))),((5,6),10)),11),14),(16,18)),(12,13)),(15,17),19); 1
((((((((((1,2),3),4),(7,(8,9))),((5,6),10)),11),18),(14,16)),((12,13),17)),15,19); 1
((((((((((1,2),3),4),(7,(8,9))),(5,(6,10))),11),((12,17),(14,15))),13),18),16,19); 1
((((((((((1,2),3),4),(7,(8,9))),(5,(6,10))),11),((12,18),15)),17),(13,14)),16,19); 1
((((((((((1,2),3),4),(7,(8,9))),(5,(6,10))),11),((12,18),17)),14),(13,15)),16,19); 1
((((((((((1,2),3),4),(7,(8,9))),(5,(6,10))),11),((14,15),17)),(12,18)),13),16,19); 1
((((((((((1,2),3),4),(7,(8,9))),(5,(6,10))),11),(13,(14,15))),(12,18)),16),17,19); 1
((((((((((1,2),3),4),(7,(8,9))),(5,(6,10))),11),(14,15)),((12,18),17)),13),16,19); 1
((((((((((1,2),3),4),(7,(8,9))),(5,(6,10))),11),(14,15)),(12,13)),(17,18)),16,19); 1
((((((((((1,2),3),4),(7,(8,9))),(5,6)),10),11),(((12,18),17),(15,16))),13),14,19); 1
((((((((((1,2),3),4),(7,(8,9))),(5,6)),10),11),17),13),(((12,18),14),(15,16)),19); 1
(((((((((1,(2,3)),4),((5,(6,10)),((7,9),8))),11),14),(12,18)),17),(13,15)),16,19); 1
(((((((((1,(2,3)),4),((5,(6,10)),((7,9),8))),11),14),13),(12,18)),(15,17)),16,19); 1
(((((((((1,(2,3)),4),((5,(6,10)),(7,(8,9)))),11),((12,13),17)),14),18),15),16,19); 1
(((((((((1,(2,3)),4),((7,8),9)),((5,6),10)),11),((12,13),(14,16))),15),18),17,19); 1
(((((((((1,(2,3)),4),((7,8),9)),((5,6),10)),11),((12,18),(14,17))),16),15),13,19); 1
(((((((((1,(2,3)),4),((7,8),9)),((5,6),10)),11),((13,16),15)),17),14),(12,18),19); 1
(((((((((1,(2,3)),4),((7,8),9)),((5,6),10)),11),(13,(14,15))),17),16),(12,18),19); 1
(((((((((1,(2,3)),4),((7,8),9)),((5,6),10)),11),(14,15)),17),((12,13),18)),16,19); 1
(((((((((1,(2,3)),4),((7,8),9)),(5,(6,10))),11),((12,16),18)),(14,17)),15),13,19); 1
(((((((((1,(2,3)),4),((7,8),9)),(5,(6,10))),11),15),(((12,18),17),13)),14),16,19); 1
(((((((((1,(2,3)),4),((7,9),8)),((5,6),10)),11),((12,18),(14,16))),17),15),13,19); 1
(((((((((1,(2,3)),4),((7,9),8)),((5,6),10)),11),((12,18),(14,17))),15),13),16,19); 1
(((((((((1,(2,3)),4),((7,9),8)),((5,6),10)),11),(12,18)),(16,17)),(14,15)),13,19); 1
(((((((((1,(2,3)),4),((7,9),8)),((5,6),10)),11),(12,18)),17),(13,(14,15))),16,19); 1
(((((((((1,(2,3)),4),((7,9),8)),((5,6),10)),11),(13,15)),14),((12,18),17)),16,19); 1
(((((((((1,(2,3)),4),((7,9),8)),((5,6),10)),11),14),((12,18),(15,17))),13),16,19); 1
(((((((((1,(2,3)),4),((7,9),8)),((5,6),10)),11),16),((12,18),17)),(14,15)),13,19); 1
(((((((((1,(2,3)),4),((7,9),8)),((5,6),10)),11),18),((12,(14,15)),17)),13),16,19); 1
(((((((((1,(2,3)),4),((7,9),8)),(5,(6,10))),11),(13,(14,15))),17),(12,18)),16,19); 1
(((((((((1,(2,3)),4),(7,(8,9))),((5,6),10)),11),(((12,18),17),14)),15),13),16,19); 1
(((((((((1,(2,3)),4),(7,(8,9))),((5,6),10)),11),((12,18),16)),(14,17)),13),15,19); 1
(((((((((1,(2,3)),4),(7,(8,9))),((5,6),10)),11),(14,16)),((12,18),17)),15),13,19); 1
(((((((((1,(2,3)),4),(7,(8,9))),((5,6),10)),11),14),(12,18)),(13,(15,17))),16,19); 1
(((((((((1,2),3),4),(((5,((7,8),9)),6),10)),11),(12,18)),((14,15),17)),13),16,19); 1
(((((((((1,2),3),4),(((5,((7,9),8)),6),10)),11),14),13),((12,(16,18)),17)),15,19); 1
(((((((((1,2),3),4),(((5,10),(7,(8,9))),6)),11),(13,14)),16),((12,18),17)),15,19); 1
(((((((((1,2),3),4),(((5,10),6),((7,8),9))),11),(14,15)),13),((12,18),17)),16,19); 1
(((((((((1,2),3),4),(((5,10),6),((7,8),9))),11),17),((12,18),(14,16))),15),13,19); 1
(((((((((1,2),3),4),(((5,10),6),(7,(8,9)))),11),((12,18),17)),13),(14,15)),16,19); 1
(((((((((1,2),3),4),(((5,6),((7,8),9)),10)),11),((12,13),17)),18),(14,15)),16,19); 1
(((((((((1,2),3),4),(((5,6),((7,8),9)),10)),11),(16,18)),14),15),((12,13),17),19); 1
(((((((((1,2),3),4),(((5,6),((7,9),8)),10)),11),18),(14,15)),16),((12,13),17),19); 1
(((((((((1,2),3),4),(((5,6),(7,(8,9))),10)),11),(((13,18),15),14)),17),12),16,19); 1
(((((((((1,2),3),4),(((5,6),10),((7,8),9))),11),(14,15)),((12,18),17)),13),16,19); 1
(((((((((1,2),3),4),(((5,6),10),((7,8),9))),11),14),((12,13),(17,18))),15),16,19); 1
(((((((((1,2),3),4),(((5,6),10),((7,8),9))),11),16),15),(((12,18),14),17)),13,19); 1
(((((((((1,2),3),4),(((5,6),10),((7,8),9))),11),17),(15,16)),((12,13),18)),14,19); 1
(((((((((1,2),3),4),(((5,6),10),(7,(8,9)))),11),((12,13),18)),(14,15)),17),16,19); 1
(((((((((1,2),3),4),(((5,6),10),(7,(8,9)))),11),((12,18),(14,16))),17),13),15,19); 1
(((((((((1,2),3),4),(((5,6),10),(7,(8,9)))),11),((14,15),17)),(12,18)),13),16,19); 1
(((((((((1,2),3),4),(((5,6),10),(7,(8,9)))),11),(14,15)),13),(16,17)),(12,18),19); 1
(((((((((1,2),3),4),(((5,6),10),(7,(8,9)))),11),16),((12,18),(15,17))),14),13,19); 1
(((((((((1,2),3),4),((5,(((7,8),9),10)),6)),11),((12,13),18)),17),(14,15)),16,19); 1
(((((((((1,2),3),4),((5,(((7,9),8),10)),6)),11),((12,18),17)),14),(13,15)),16,19); 1
(((((((((1,2),3),4),((5,(6,((7,8),9))),10)),11),((12,(15,17)),14)),13),18),16,19); 1
(((((((((1,2),3),4),((5,(6,((7,9),8))),10)),11),(14,15)),(12,(13,18))),17),16,19); 1
(((((((((1,2),3),4),((5,(6,10)),((7,8),9))),11),((12,13),14)),(17,18)),15),16,19); 1
(((((((((1,2),3),4),((5,(6,10)),((7,8),9))),11),(12,13)),(14,(15,18))),17),16,19); 1
(((((((((1,2),3),4),((5,(6,10)),((7,8),9))),11),(13,14)),((12,18),15)),16),17,19); 1
(((((((((1,2),3),4),((5,(6,10)),((7,8),9))),11),(13,14)),(12,18)),(15,17)),16,19); 1
(((((((((1,2),3),4),((5,(6,10)),((7,8),9))),11),12),15),((13,(14,16)),17)),18,19); 1
(((((((((1,2),3),4),((5,(6,10)),((7,8),9))),11),13),(14,15)),((12,18),17)),16,19); 1
(((((((((1,2),3),4),((5,(6,10)),((7,8),9))),11),17),((12,13),(14,18))),15),16,19); 1
(((((((((1,2),3),4),((5,10),(6,(7,(8,9))))),11),(13,(14,15))),(12,18)),17),16,19); 1
(((((((((1,2),3),4),((5,6),(((7,9),8),10))),11),18),(((12,17),14),13)),15),16,19); 1
(((((((((1,2),3),4),((7,8),9)),((5,10),6)),11),(14,15)),((12,18),(16,17))),13,19); 1
(((((((((1,2),3),4),((7,8),9)),((5,10),6)),11),(14,15)),13),((12,18),(16,17)),19); 1
(((((((((1,2),3),4),((7,8),9)),((5,6),10)),11),((((12,18),16),17),14)),15),13,19); 1
(((((((((1,2),3),4),((7,8),9)),((5,6),10)),11),((((12,18),17),14),16)),13),15,19); 1
(((((((((1,2),3),4),((7,8),9)),((5,6),10)),11),(((12,18),14),17)),(13,15)),16,19); 1
(((((((((1,2),3),4),((7,8),9)),((5,6),10)),11),(((12,18),17),(14,15))),13),16,19); 1
(((((((((1,2),3),4),((7,8),9)),((5,6),10)),11),((13,(14,15)),16)),17),(12,18),19); 1
(((((((((1,2),3),4),((7,8),9)),((5,6),10)),11),((13,14),17)),(15,16)),(12,18),19); 1
(((((((((1,2),3),4),((7,8),9)),((5,6),10)),11),(12,18)),16),((13,17),(14,15)),19); 1
(((((((((1,2),3),4),((7,8),9)),((5,6),10)),11),(13,(14,15))),(16,17)),(12,18),19); 1
(((((((((1,2),3),4),((7,8),9)),((5,6),10)),11),(14,15)),(((12,18),17),16)),13,19); 1
(((((((((1,2),3),4),((7,8),9)),((5,6),10)),11),(14,16)),(12,18)),((13,15),17),19); 1
(((((((((1,2),3),4),((7,8),9)),((5,6),10)),11),(17,18)),((12,13),16)),(14,15),19); 1
(((((((((1,2),3),4),((7,8),9)),((5,6),10)),11),14),(((12,18),17),16)),(13,15),19); 1
(((((((((1,2),3),4),((7,8),9)),((5,6),10)),11),14),((12,18),(15,(16,17)))),13,19); 1
(((((((((1,2),3),4),((7,8),9)),(5,(6,10))),11),((12,13),(16,18))),(15,17)),14,19); 1
(((((((((1,2),3),4),((7,8),9)),(5,(6,10))),11),(15,16)),((12,18),17)),(13,14),19); 1
(((((((((1,2),3),4),((7,8),9)),(5,6)),10),11),((((12,18),16),17),(14,15))),13,19); 1
(((((((((1,2),3),4),((7,9),8)),((5,10),6)),11),((((12,13),18),17),15)),14),16,19); 1
(((((((((1,2),3),4),((7,9),8)),((5,10),6)),11),(((12,18),17),(14,15))),13),16,19); 1
(((((((((1,2),3),4),((7,9),8)),((5,10),6)),11),((12,16),17)),14),((13,18),15),19); 1
(((((((((1,2),3),4),((7,9),8)),((5,10),6)),11),(14,15)),((12,18),(13,17))),16,19); 1
(((((((((1,2),3),4),((7,9),8)),((5,6),10)),11),((((12,18),17),14),16)),15),13,19); 1
(((((((((1,2),3),4),((7,9),8)),((5,6),10)),11),(((12,13),(14,15)),16)),17),18,19); 1
(((((((((1,2),3),4),((7,9),8)),((5,6),10)),11),(((12,18),17),(14,15))),13),16,19); 1
(((((((((1,2),3),4),((7,9),8)),((5,6),10)),11),(((12,18),17),13)),(14,15)),16,19); 1
(((((((((1,2),3),4),((7,9),8)),((5,6),10)),11),(((12,18),17),14)),(13,15)),16,19); 1
(((((((((1,2),3),4),((7,9),8)),((5,6),10)),11),(((14,15),18),17)),(12,13)),16,19); 1
(((((((((1,2),3),4),((7,9),8)),((5,6),10)),11),((12,17),(14,15))),(13,18)),16,19); 1
(((((((((1,2),3),4),((7,9),8)),((5,6),10)),11),((12,18),17)),(14,16)),(13,15),19); 1
(((((((((1,2),3),4),((7,9),8)),((5,6),10)),11),((14,17),16)),(12,18)),(13,15),19); 1
(((((((((1,2),3),4),((7,9),8)),((5,6),10)),11),(13,(14,15))),((12,18),16)),17,19); 1
(((((((((1,2),3),4),((7,9),8)),((5,6),10)),11),(13,15)),(((12,18),17),14)),16,19); 1
(((((((((1,2),3),4),((7,9),8)),((5,6),10)),11),(14,15)),((12,18),(16,17))),13,19); 1
(((((((((1,2),3),4),((7,9),8)),((5,6),10)),11),15),((((12,13),17),14),18)),16,19); 1
(((((((((1,2),3),4),((7,9),8)),((5,6),10)),11),15),((((12,18),13),17),14)),16,19); 1
(((((((((1,2),3),4),((7,9),8)),((5,6),10)),11),16),((((12,13),15),17),14)),18,19); 1
(((((((((1,2),3),4),((7,9),8)),((5,6),10)),11),18),((12,13),((14,15),17))),16,19); 1
(((((((((1,2),3),4),((7,9),8)),(5,(6,10))),11),((((12,18),16),17),14)),15),13,19); 1
(((((((((1,2),3),4),((7,9),8)),(5,(6,10))),11),(((12,18),17),(14,15))),13),16,19); 1
(((((((((1,2),3),4),((7,9),8)),(5,(6,10))),11),((12,18),17)),(13,(14,15))),16,19); 1
(((((((((1,2),3),4),((7,9),8)),(5,(6,10))),11),((13,16),17)),(14,15)),(12,18),19); 1
(((((((((1,2),3),4),(5,((6,((7,8),9)),10))),11),(14,15)),((12,18),17)),13),16,19); 1
(((((((((1,2),3),4),(7,(8,9))),((5,10),6)),11),(13,(14,15))),((12,18),17)),16,19); 1
(((((((((1,2),3),4),(7,(8,9))),((5,6),10)),11),((12,13),(14,15))),(17,18)),16,19); 1
(((((((((1,2),3),4),(7,(8,9))),((5,6),10)),11),((12,13),(16,17))),(14,15)),18,19); 1
(((((((((1,2),3),4),(7,(8,9))),((5,6),10)),11),((13,15),(14,16))),17),(12,18),19); 1
(((((((((1,2),3),4),(7,(8,9))),((5,6),10)),11),(12,(16,17))),14),((13,18),15),19); 1
(((((((((1,2),3),4),(7,(8,9))),((5,6),10)),11),(13,(14,15))),(16,17)),(12,18),19); 1
(((((((((1,2),3),4),(7,(8,9))),((5,6),10)),11),(14,15)),(((12,13),17),16)),18,19); 1
(((((((((1,2),3),4),(7,(8,9))),((5,6),10)),11),(14,15)),(((12,13),18),17)),16,19); 1
(((((((((1,2),3),4),(7,(8,9))),((5,6),10)),11),(14,15)),((12,18),(16,17))),13,19); 1
(((((((((1,2),3),4),(7,(8,9))),((5,6),10)),11),14),13),((((12,18),16),17),15),19); 1
(((((((((1,2),3),4),(7,(8,9))),((5,6),10)),11),17),((13,14),(15,16))),(12,18),19); 1
(((((((((1,2),3),4),(7,(8,9))),((5,6),10)),11),18),15),((12,13),((14,17),16)),19); 1
(((((((((1,2),3),4),(7,(8,9))),(5,(6,10))),11),((((12,18),17),14),16)),15),13,19); 1
(((((((((1,2),3),4),(7,(8,9))),(5,(6,10))),11),((((12,18),17),15),14)),13),16,19); 1
(((((((((1,2),3),4),(7,(8,9))),(5,(6,10))),11),(((13,17),15),14)),16),(12,18),19); 1
(((((((((1,2),3),4),(7,(8,9))),(5,(6,10))),11),((12,18),17)),16),(13,(14,15)),19); 1
(((((((((1,2),3),4),(7,(8,9))),(5,(6,10))),11),(14,16)),(((12,13),18),17)),15,19); 1
(((((((((1,2),3),4),(7,(8,9))),(5,(6,10))),11),(17,18)),((12,13),(14,15))),16,19); 1
(((((((((1,2),3),4),(7,(8,9))),(5,(6,10))),11),14),(((12,18),(15,17)),16)),13,19); 1
(((((((((1,2),3),4),(7,(8,9))),(5,(6,10))),11),16),((12,13),((14,15),17))),18,19); 1
(((((((((1,2),3),4),(7,(8,9))),(5,6)),10),11),(((12,13),(17,18)),(14,15))),16,19); 1
(((((((((1,2),3),4),(7,(8,9))),5),6),10),11),(((((12,13),(16,18)),15),17),14),19); 1
(((((((((1,2),3),4),(7,(8,9))),6),5),10),11),((((12,13),(14,15)),(16,18)),17),19); 1
((((((((1,(2,3)),4),((5,(6,((7,8),9))),10)),11),13),(14,15)),((12,18),17)),16,19); 1
((((((((1,(2,3)),4),((7,8),9)),((5,6),10)),11),(((12,13),18),(14,15))),17),16,19); 1
((((((((1,(2,3)),4),((7,8),9)),((5,6),10)),11),((12,13),((14,15),17))),18),16,19); 1
((((((((1,(2,3)),4),((7,8),9)),((5,6),10)),11),((12,13),18)),((14,15),17)),16,19); 1
((((((((1,(2,3)),4),((7,8),9)),((5,6),10)),11),((14,15),16)),((12,18),17)),13,19); 1
((((((((1,(2,3)),4),((7,8),9)),((5,6),10)),11),15),((13,14),16)),((12,18),17),19); 1
((((((((1,(2,3)),4),((7,8),9)),(5,(6,10))),11),((13,15),(14,17))),(12,18)),16,19); 1
((((((((1,(2,3)),4),((7,9),8)),((5,10),6)),11),((12,13),(14,15))),(16,17)),18,19); 1
((((((((1,(2,3)),4),((7,9),8)),((5,10),6)),11),15),(((12,18),(16,17)),14)),13,19); 1
((((((((1,(2,3)),4),((7,9),8)),((5,6),10)),11),((12,17),(14,(16,18)))),15),13,19); 1
((((((((1,(2,3)),4),((7,9),8)),((5,6),10)),11),((13,15),14)),((12,18),17)),16,19); 1
((((((((1,(2,3)),4),((7,9),8)),((5,6),10)),11),(13,((14,15),17))),(12,18)),16,19); 1
((((((((1,(2,3)),4),((7,9),8)),((5,6),10)),11),17),((12,((13,16),14)),18)),15,19); 1
((((((((1,(2,3)),4),(7,(8,9))),((5,10),6)),11),(13,(14,15))),((12,18),17)),16,19); 1
((((((((1,(2,3)),4),(7,(8,9))),((5,6),10)),11),(13,16)),14),(((12,18),17),15),19); 1
((((((((1,2),3),4),(((5,10),6),((7,8),9))),11),((14,15),16)),13),((12,18),17),19); 1
((((((((1,2),3),4),(((5,10),6),((7,8),9))),11),16),(12,((13,18),(14,15)))),17,19); 1
((((((((1,2),3),4),(((5,10),6),((7,9),8))),11),((((12,15),18),17),14)),13),16,19); 1
((((((((1,2),3),4),(((5,10),6),((7,9),8))),11),17),((((12,18),14),16),15)),13,19); 1
((((((((1,2),3),4),(((5,10),6),((7,9),8))),11),18),(((12,13),(14,16)),15)),17,19); 1
((((((((1,2),3),4),(((5,6),((7,8),9)),10)),11),(14,16)),((12,18),17)),(13,15),19); 1
((((((((1,2),3),4),(((5,6),((7,9),8)),10)),11),(13,(14,15))),((12,18),17)),16,19); 1
((((((((1,2),3),4),(((5,6),(7,(8,9))),10)),11),(12,13)),(((14,15),17),18)),16,19); 1
((((((((1,2),3),4),(((5,6),10),((7,9),8))),11),((((12,16),18),17),13)),14),15,19); 1
((((((((1,2),3),4),(((5,6),10),((7,9),8))),11),(((13,15),17),16)),14),(12,18),19); 1
((((((((1,2),3),4),(((5,6),10),(7,(8,9)))),11),(((12,18),(14,16)),17)),15),13,19); 1
((((((((1,2),3),4),(((5,6),10),(7,(8,9)))),11),((13,14),15)),(16,17)),(12,18),19); 1
((((((((1,2),3),4),((5,(6,(7,(8,9)))),10)),11),((((12,18),17),14),15)),13),16,19); 1
((((((((1,2),3),4),((5,(6,10)),(7,(8,9)))),11),((12,18),17)),(13,(14,15))),16,19); 1
((((((((1,2),3),4),((5,(6,10)),(7,(8,9)))),11),(12,17)),(((13,18),15),14)),16,19); 1
((((((((1,2),3),4),((5,(6,10)),(7,(8,9)))),11),(14,15)),(((12,18),17),13)),16,19); 1
((((((((1,2),3),4),((7,8),9)),((5,6),10)),11),((((12,18),(14,15)),17),16)),13,19); 1
((((((((1,2),3),4),((7,8),9)),((5,6),10)),11),((((12,18),16),(14,15)),17)),13,19); 1
((((((((1,2),3),4),((7,8),9)),((5,6),10)),11),((((12,18),16),(15,17)),14)),13,19); 1
((((((((1,2),3),4),((7,8),9)),((5,6),10)),11),((((12,18),17),(13,15)),14)),16,19); 1
((((((((1,2),3),4),((7,8),9)),((5,6),10)),11),(((12,13),((14,15),17)),18)),16,19); 1
((((((((1,2),3),4),((7,8),9)),((5,6),10)),11),(((12,17),16),14)),(13,(15,18)),19); 1
((((((((1,2),3),4),((7,8),9)),((5,6),10)),11),(((12,18),(13,(15,17))),14)),16,19); 1
((((((((1,2),3),4),((7,8),9)),((5,6),10)),11),((12,18),(14,15))),(13,(16,17)),19); 1
((((((((1,2),3),4),((7,8),9)),((5,6),10)),11),(14,15)),(((12,13),16),(17,18)),19); 1
((((((((1,2),3),4),((7,8),9)),((5,6),10)),11),(16,18)),((((12,13),17),15),14),19); 1
((((((((1,2),3),4),((7,8),9)),(5,(6,10))),11),((((12,13),18),17),(14,15))),16,19); 1
((((((((1,2),3),4),((7,9),8)),((5,10),6)),11),((((12,17),15),(13,18)),14)),16,19); 1
((((((((1,2),3),4),((7,9),8)),((5,10),6)),11),(((12,18),17),(13,(14,15)))),16,19); 1
((((((((1,2),3),4),((7,9),8)),((5,6),10)),11),(((((12,18),17),13),14),15)),16,19); 1
((((((((1,2),3),4),((7,9),8)),((5,6),10)),11),((((12,18),(14,15)),13),17)),16,19); 1
((((((((1,2),3),4),((7,9),8)),((5,6),10)),11),(((12,13),18),((14,15),17))),16,19); 1
((((((((1,2),3),4),((7,9),8)),((5,6),10)),11),(((12,18),(16,17)),14)),(13,15),19); 1
((((((((1,2),3),4),((7,9),8)),((5,6),10)),11),((13,(14,15)),16)),((12,18),17),19); 1
((((((((1,2),3),4),((7,9),8)),((5,6),10)),11),((13,18),(14,15))),((12,17),16),19); 1
((((((((1,2),3),4),((7,9),8)),((5,6),10)),11),(12,13)),(14,((15,18),(16,17))),19); 1
((((((((1,2),3),4),((7,9),8)),((5,6),10)),11),17),(((12,18),(13,14)),(15,16)),19); 1
((((((((1,2),3),4),((7,9),8)),(5,(6,10))),11),((((12,18),13),15),(14,17))),16,19); 1
((((((((1,2),3),4),((7,9),8)),(5,(6,10))),11),16),(((12,13),18),((14,15),17)),19); 1
((((((((1,2),3),4),((7,9),8)),(5,6)),10),11),(((12,18),(13,(14,15))),(16,17)),19); 1
((((((((1,2),3),4),(5,(6,((7,(8,9)),10)))),11),((14,16),17)),((12,18),15)),13,19); 1
((((((((1,2),3),4),(7,(8,9))),((5,6),10)),11),((((12,18),(14,15)),17),13)),16,19); 1
((((((((1,2),3),4),(7,(8,9))),((5,6),10)),11),((((12,18),17),(14,15)),13)),16,19); 1
((((((((1,2),3),4),(7,(8,9))),((5,6),10)),11),((((12,18),17),(14,15)),16)),13,19); 1
((((((((1,2),3),4),(7,(8,9))),((5,6),10)),11),(((12,13),15),(14,(17,18)))),16,19); 1
((((((((1,2),3),4),(7,(8,9))),((5,6),10)),11),(((12,13),18),((14,15),17))),16,19); 1
((((((((1,2),3),4),(7,(8,9))),((5,6),10)),11),(((12,18),13),((14,15),17))),16,19); 1
((((((((1,2),3),4),(7,(8,9))),((5,6),10)),11),((12,13),((14,15),(16,18)))),17,19); 1
((((((((1,2),3),4),(7,(8,9))),((5,6),10)),11),((12,18),((13,(14,15)),17))),16,19); 1
((((((((1,2),3),4),(7,(8,9))),((5,6),10)),11),(14,15)),((((12,13),16),18),17),19); 1
((((((((1,2),3),4),(7,(8,9))),((5,6),10)),11),15),((((12,18),17),16),(13,14)),19); 1
((((((((1,2),3),4),(7,(8,9))),(5,(6,10))),11),((((12,18),17),(14,15)),16)),13,19); 1
(((((((1,(2,3)),4),((7,8),9)),((5,6),10)),11),(((12,18),(13,(14,15))),17)),16,19); 1
(((((((1,(2,3)),4),((7,8),9)),((5,6),10)),11),(((12,18),17),(13,(14,15)))),16,19); 1
(((((((1,(2,3)),4),((7,8),9)),(5,(6,10))),11),(14,15)),((((12,18),17),16),13),19); 1
(((((((1,(2,3)),4),(7,(8,9))),((5,6),10)),11),(((12,18),16),17)),(13,(14,15)),19); 1
(((((((1,(2,3)),4),(7,(8,9))),((5,6),10)),11),(13,(14,15))),(((12,18),17),16),19); 1
(((((((1,2),3),4),(((5,10),6),((7,8),9))),11),(((14,15),18),17)),((12,13),16),19); 1
(((((((1,2),3),4),(((5,6),((7,8),9)),10)),11),((12,13),(((14,15),17),18))),16,19); 1
(((((((1,2),3),4),(((5,6),10),((7,8),9))),11),(((13,(14,15)),17),16)),(12,18),19); 1
(((((((1,2),3),4),(((5,6),10),((7,9),8))),11),17),(((12,13),(16,18)),(14,15)),19); 1
(((((((1,2),3),4),((5,(6,((7,8),9))),10)),11),18),(((12,13),((14,17),15)),16),19); 1
(((((((1,2),3),4),((5,(6,10)),((7,8),9))),11),((12,13),(((14,15),17),18))),16,19); 1
(((((((1,2),3),4),((5,(6,10)),((7,9),8))),11),(13,(14,15))),(((12,18),16),17),19); 1
(((((((1,2),3),4),((7,9),8)),((5,10),6)),11),(((12,18),(13,(14,15))),(16,17)),19); 1
(((((((1,2),3),4),((7,9),8)),((5,6),10)),11),(((((12,13),15),14),(17,18)),16),19); 1
(((((((1,2),3),4),(7,(8,9))),(5,(6,10))),11),((((((12,18),16),13),15),17),14),19); 1
((((((1,(2,3)),4),(((5,6),10),((7,8),9))),11),(((12,13),17),((14,15),16))),18,19); 1
