# Supplementary material for: Phylogenomics and classification of Cactaceae based on hundreds of nuclear genes
Source: Plant Syst Evol. 2025 Aug 11;311(5):28. doi: 10.1007/s00606-025-01948-z (PMC12339657; doi:10.1007/s00606-025-01948-z)
Supplement: Supplementary file 4 — Online Resource 4: Containing alignments and RAxML gene trees for all included loci and all phylogenetic datasets (ZIP 10372 KB) [file 606_2025_1948_MOESM4_ESM.zip › de Vos et al_ESM_4/ESM_data_bucky/6119_consensus.mafft.fastabuckytrees_pruned.in]

translate
1 0_Anacampserotaceae_P9315,
2 0_Anacampserotaceae_P9319,
3 0_Anacampserotaceae_P9321,
4 1a_Pereskioideae-Leu_P4619,
5 1b_Pereskioideae-ss_P4637,
6 1b_Pereskioideae-ss_S7212,
7 2a_Opuntioideae-Opuntieae_P4585,
8 2b_Opuntioideae-Cylindropuntieae_P9253,
9 2c_Opuntioideae-Pterocacteae_P4571,
10 3_Maihuenioideae_S5849,
11 4_Blossfeldioideae_P8439,
12 5a_Cactoideae-Lymanbensonieae_P9185,
13 5b_Cactoideae-Copiapoeae_P8881,
14 5c_Cactoideae-Cacteae_P9261,
15 5d_Cactoideae-Phyllocacteae_P9255,
16 5e_Cactoideae-Fraileeae_P9233,
17 5f_Cactoideae-Rhipsalideae_P4563,
18 5g_Cactoideae-Notocacteae_P5169,
19 5h_Cactoideae-Cereeae_P9183;
((((((((((1,2),3),4),6),(5,((7,9),8))),11),(10,18)),((12,13),17)),14),(15,16),19); 154
(((((((((((1,2),3),4),6),((7,9),8)),5),11),(10,18)),((12,13),17)),14),(15,16),19); 91
(((((((((((1,2),3),4),6),5),((7,9),8)),11),(10,18)),((12,13),17)),14),(15,16),19); 43
(((((((((((1,2),3),4),6),((7,9),8)),5),11),((12,13),17)),(10,18)),14),(15,16),19); 18
((((((((((1,2),3),4),6),(5,((7,9),8))),11),((12,13),17)),(10,18)),14),(15,16),19); 11
((((((((((((1,2),3),4),6),((7,9),8)),5),11),17),(10,18)),(12,13)),14),(15,16),19); 10
((((((((((1,2),3),4),6),(5,((7,9),8))),(10,18)),11),((12,13),17)),14),(15,16),19); 8
((((((((((1,2),3),4),6),(5,((7,9),8))),11),((12,13),17)),14),(10,18)),(15,16),19); 8
(((((((((1,2),3),4),6),(5,((7,9),8))),((10,18),11)),((12,13),17)),14),(15,16),19); 8
(((((((((((1,2),3),4),6),(5,((7,9),8))),11),17),(10,18)),(12,13)),14),(15,16),19); 7
(((((((((((1,2),3),4),6),((7,9),8)),5),11),((12,13),17)),14),(10,18)),(15,16),19); 6
(((((((((((1,2),3),4),6),5),((7,9),8)),11),((12,13),17)),(10,18)),14),(15,16),19); 6
((((((((((1,2),3),4),6),(5,((7,9),8))),11),(10,18)),(12,13)),14),((15,17),16),19); 6
(((((((((1,2),3),4),6),(5,((7,9),8))),11),(10,18)),14),((((12,13),17),15),16),19); 6
((((((((((1,2),3),4),6),((7,9),8)),5),11),((10,18),((12,13),17))),14),(15,16),19); 5
((((((((((1,2),3),4),6),(5,((7,9),8))),11),(10,18)),(12,13)),14),((15,16),17),19); 5
(((((((((1,2),3),(4,6)),(5,((7,9),8))),11),(10,18)),((12,13),17)),14),(15,16),19); 5
(((((((((((1,2),3),4),6),((7,9),8)),5),11),(10,18)),(12,13)),14),((15,16),17),19); 4
(((((((((((1,2),3),4),6),5),((7,9),8)),11),((12,13),17)),14),(10,18)),(15,16),19); 4
(((((((((((1,2),3),4),6),((7,9),8)),5),11),(10,18)),(12,13)),14),((15,17),16),19); 3
((((((((((1,2),3),4),6),((7,9),8)),5),((10,18),11)),((12,13),17)),14),(15,16),19); 3
((((((((((1,2),3),4),6),(5,((7,9),8))),11),(10,18)),((12,17),13)),14),(15,16),19); 3
((((((((((1,2),3),4),6),(5,((7,9),8))),11),(10,18)),(12,(13,17))),14),(15,16),19); 3
((((((((((1,2),3),4),6),5),((7,9),8)),11),((10,18),((12,13),17))),14),(15,16),19); 3
((((((((((((1,2),3),4),6),5),((7,9),8)),11),17),(10,18)),(12,13)),14),(15,16),19); 2
((((((((((((1,2),3),4),6),5),((7,9),8)),17),11),(10,18)),(12,13)),14),(15,16),19); 2
(((((((((((1,2),3),4),6),((7,9),8)),5),(10,18)),11),((12,13),17)),14),(15,16),19); 2
(((((((((((1,2),3),4),6),((7,9),8)),5),11),(10,18)),(12,13)),14),(15,(16,17)),19); 2
(((((((((((1,2),3),4),6),5),((7,9),8)),(10,18)),11),((12,13),17)),14),(15,16),19); 2
(((((((((((1,2),3),4),6),5),((7,9),8)),(11,17)),(10,18)),(12,13)),14),(15,16),19); 2
(((((((((((1,2),3),6),4),((7,9),8)),5),11),(10,18)),((12,13),17)),14),(15,16),19); 2
((((((((((1,2),3),(4,6)),((7,9),8)),5),11),(10,18)),((12,13),17)),14),(15,16),19); 2
((((((((((1,2),3),4),6),5),((7,9),8)),((10,18),11)),((12,13),17)),14),(15,16),19); 2
((((((((((1,2),3),6),4),(5,((7,9),8))),11),(10,18)),((12,13),17)),14),(15,16),19); 2
(((((((((1,2),3),(4,6)),((7,9),8)),5),11),((10,18),((12,13),17))),14),(15,16),19); 2
(((((((((1,2),3),4),6),((7,9),8)),5),11),(((10,18),14),((12,13),17))),(15,16),19); 2
(((((((((1,2),3),4),6),(5,((7,9),8))),11),((10,18),((12,13),17))),14),(15,16),19); 2
(((((((((1,2),3),4),6),(5,((7,9),8))),11),(10,18)),14),((((12,13),17),16),15),19); 2
((((((((((((1,2),3),4),6),((7,9),8)),5),11),17),14),(12,13)),(10,18)),(15,16),19); 1
((((((((((((1,2),3),4),6),5),((7,9),8)),11),17),(12,13)),(10,18)),14),(15,16),19); 1
(((((((((((1,2),3),4),6),((7,8),9)),5),11),((12,13),17)),(10,18)),14),(15,16),19); 1
(((((((((((1,2),3),4),6),((7,9),8)),5),((12,13),17)),(10,18)),11),14),(15,16),19); 1
(((((((((((1,2),3),4),6),((7,9),8)),5),(10,18)),11),14),((12,17),13)),(15,16),19); 1
(((((((((((1,2),3),4),6),((7,9),8)),5),11),(10,18)),((12,17),13)),14),(15,16),19); 1
(((((((((((1,2),3),4),6),((7,9),8)),5),11),(10,18)),14),((12,13),17)),(15,16),19); 1
(((((((((((1,2),3),4),6),((7,9),8)),5),11),(12,13)),(10,18)),14),(15,(16,17)),19); 1
(((((((((((1,2),3),4),6),(5,((7,9),8))),11),17),(12,13)),(10,18)),14),(15,16),19); 1
(((((((((((1,2),3),4),6),(5,((7,9),8))),11),17),14),(10,18)),(12,13)),(15,16),19); 1
(((((((((((1,2),3),4),6),(5,((7,9),8))),11),17),18),(12,13)),(10,14)),(15,16),19); 1
(((((((((((1,2),3),4),6),5),((7,9),8)),((12,13),17)),11),(10,18)),14),(15,16),19); 1
(((((((((((1,2),3),4),6),5),((7,9),8)),11),(10,18)),((12,17),13)),14),(15,16),19); 1
(((((((((((1,2),3),4),6),5),((7,9),8)),11),(10,18)),(12,13)),14),((15,17),16),19); 1
(((((((((((1,2),3),6),4),(5,((7,9),8))),11),17),(10,18)),(12,13)),14),(15,16),19); 1
(((((((((((1,2),3),6),4),5),((7,9),8)),11),(10,18)),((12,13),17)),14),(15,16),19); 1
((((((((((1,2),3),(4,6)),((7,9),8)),5),11),((12,13),17)),(10,18)),14),(15,16),19); 1
((((((((((1,2),3),(4,6)),((7,9),8)),5),11),(10,18)),14),((12,13),17)),(15,16),19); 1
((((((((((1,2),3),(4,6)),(7,(8,9))),5),11),((12,13),17)),(10,18)),14),(15,16),19); 1
((((((((((1,2),3),(4,6)),5),((7,9),8)),11),(10,18)),((12,13),17)),14),(15,16),19); 1
((((((((((1,2),3),4),6),((7,9),8)),5),(10,18)),((11,17),(12,13))),14),(15,16),19); 1
((((((((((1,2),3),4),6),((7,9),8)),5),(10,18)),11),(((12,13),17),14)),(15,16),19); 1
((((((((((1,2),3),4),6),((7,9),8)),5),11),((10,18),14)),((12,13),17)),(15,16),19); 1
((((((((((1,2),3),4),6),((7,9),8)),5),11),(10,18)),(((12,13),17),14)),(15,16),19); 1
((((((((((1,2),3),4),6),((7,9),8)),5),11),(10,18)),14),((((12,13),17),15),16),19); 1
((((((((((1,2),3),4),6),((7,9),8)),5),11),(10,18)),14),((((12,13),17),16),15),19); 1
((((((((((1,2),3),4),6),((7,9),8)),5),11),(10,18)),14),(((12,13),17),(15,16)),19); 1
((((((((((1,2),3),4),6),(5,((7,8),9))),11),(10,18)),((12,13),17)),14),(15,16),19); 1
((((((((((1,2),3),4),6),(5,((7,9),8))),(10,18)),11),(12,13)),14),((15,16),17),19); 1
((((((((((1,2),3),4),6),(5,((7,9),8))),(11,17)),(12,13)),(10,18)),14),(15,16),19); 1
((((((((((1,2),3),4),6),(5,((7,9),8))),11),17),((10,18),(12,13))),14),(15,16),19); 1
((((((((((1,2),3),4),6),(5,((7,9),8))),11),18),(12,13)),(10,14)),((15,16),17),19); 1
((((((((((1,2),3),4),6),(5,((7,9),8))),17),11),14),((10,18),(12,13))),(15,16),19); 1
((((((((((1,2),3),4),6),5),((7,9),8)),(10,18)),11),(((12,13),17),14)),(15,16),19); 1
((((((((((1,2),3),4),6),5),((7,9),8)),(10,18)),11),14),(((12,13),17),(15,16)),19); 1
((((((((((1,2),3),4),6),5),((7,9),8)),11),((12,13),17)),((10,18),14)),(15,16),19); 1
((((((((((1,2),3),4),6),5),((7,9),8)),11),(10,18)),(((12,13),17),14)),(15,16),19); 1
((((((((((1,2),3),4),6),5),((7,9),8)),11),(10,18)),14),((((12,13),17),15),16),19); 1
((((((((((1,2),3),4),6),5),((7,9),8)),11),(10,18)),14),((((12,13),17),16),15),19); 1
((((((((((1,2),3),4),6),5),((7,9),8)),11),14),((10,18),((12,13),17))),(15,16),19); 1
(((((((((1,2),3),(4,6)),(5,((7,9),8))),11),((12,13),17)),(10,18)),14),(15,16),19); 1
(((((((((1,2),3),(4,6)),(5,((7,9),8))),11),((12,13),17)),14),(10,18)),(15,16),19); 1
(((((((((1,2),3),(4,6)),(5,((7,9),8))),11),17),((10,18),(12,13))),14),(15,16),19); 1
(((((((((1,2),3),(4,6)),5),((7,9),8)),((10,18),11)),((12,13),17)),14),(15,16),19); 1
(((((((((1,2),3),4),6),((7,9),8)),5),(((10,18),((12,13),17)),11)),14),(15,16),19); 1
(((((((((1,2),3),4),6),((7,9),8)),5),((10,18),11)),14),((((12,13),17),15),16),19); 1
(((((((((1,2),3),4),6),(5,((7,9),8))),((10,18),11)),((12,17),13)),14),(15,16),19); 1
(((((((((1,2),3),4),6),(5,((7,9),8))),11),((10,18),(12,13))),14),((15,17),16),19); 1
(((((((((1,2),3),4),6),(5,((7,9),8))),11),((12,13),17)),((10,18),14)),(15,16),19); 1
(((((((((1,2),3),4),6),(5,((7,9),8))),11),(10,18)),14),(((12,13),17),(15,16)),19); 1
(((((((((1,2),3),4),6),(5,((7,9),8))),11),(12,13)),((10,18),14)),((15,17),16),19); 1
((((((((1,2),3),(4,6)),(5,((7,9),8))),11),(((12,13),17),14)),(10,18)),(15,16),19); 1
