# Supplementary material for: Phylogenomics and classification of Cactaceae based on hundreds of nuclear genes
Source: Plant Syst Evol. 2025 Aug 11;311(5):28. doi: 10.1007/s00606-025-01948-z (PMC12339657; doi:10.1007/s00606-025-01948-z)
Supplement: Supplementary file 4 — Online Resource 4: Containing alignments and RAxML gene trees for all included loci and all phylogenetic datasets (ZIP 10372 KB) [file 606_2025_1948_MOESM4_ESM.zip › de Vos et al_ESM_4/ESM_data_bucky/6652_consensus.mafft.fastabuckytrees_pruned.t]

#NEXUS
[ID: 4513032012]
[Param: tree]
begin trees;
translate
1 0_Anacampserotaceae_P9315,
2 0_Anacampserotaceae_P9319,
3 0_Anacampserotaceae_P9321,
4 1a_Pereskioideae-Leu_P4619,
5 1b_Pereskioideae-ss_P4637,
6 1b_Pereskioideae-ss_S7212,
7 2a_Opuntioideae-Opuntieae_P4585,
8 2b_Opuntioideae-Cylindropuntieae_P9253,
9 2c_Opuntioideae-Pterocacteae_P4571,
10 3_Maihuenioideae_S5849,
11 4_Blossfeldioideae_P8439,
12 5a_Cactoideae-Lymanbensonieae_P9185,
13 5b_Cactoideae-Copiapoeae_P8881,
14 5c_Cactoideae-Cacteae_P9261,
15 5d_Cactoideae-Phyllocacteae_P9255,
16 5e_Cactoideae-Fraileeae_P9233,
17 5f_Cactoideae-Rhipsalideae_P4563,
18 5g_Cactoideae-Notocacteae_P5169,
19 5h_Cactoideae-Cereeae_P9183;
tree gen.0 = [&U] ((16:0.038475617,18:0.0253120108):0.0007303847,((17:0.015101313,(((13:0.009106434,11:0.03015239):0.004222072,14:0.02943227):0.0346197273,((12:0.00615428,(10:0.02257273,((5:0.01109636,(((3:0.01679157,(2:0.03907331,1:0.005165666):0.01010561):0.051270923,4:0.02389271):0.006613045,((8:0.0057525793,9:0.008296328):0.007388039,7:0.0808955125):0.02537208):0.001400974):0.0005308864,6:0.01408346):0.002351045):0.01000002):0.001272277,19:0.014184692):0.003460621):0.0012793633):0.0006627303,15:0.01361467):6.79135e-05);
tree gen.1 = [&U] (18:0.0279421417,(((15:0.0156007934,(16:0.01903448,17:0.0104596252):0.0156532528):5.623086e-05,(((10:0.01410667,(((((3:0.01671898,(1:0.01784984,2:0.03110516):0.008822169):0.042733974,4:0.03400605):0.007120783,(7:0.074588309,(8:0.015674138,9:0.0108754993):0.0009378538):0.02156216):0.007303768,5:0.01087914):0.000664278,6:0.01008041):0.002936392):0.017860225,12:0.005287241):0.00070511,19:0.015217242):0.003106555):0.003420298,((13:0.007495677,11:0.02726277):0.0202015717,14:0.059335818):0.0267880599):0.001354488);
tree gen.2 = [&U] (16:0.032296801,((17:0.0187229,(18:0.0325082189,(14:0.056909322,(13:0.02614483,11:0.02041543):0.001483986):0.0304862296):0.0004253562):0.0031069752,(15:0.01897211,(((((5:0.01003184,(((9:0.0071773553,8:0.010195856):0.0009797233,7:0.0738606096):0.01576779,(4:0.03548979,(3:0.01189276,(2:0.02681624,1:0.01500525):0.004981151):0.05402931):0.01312892):0.005360412):0.001069379,6:0.0175417):0.002487442,10:0.01718549):0.02216461,12:0.007865487):0.003347535,19:0.016941635):0.0015910603):0.0001758131):0.001225967);
tree gen.3 = [&U] (((13:0.01821525,11:0.03518648):0.004647684,14:0.074327205):0.0211738897,((15:0.01782082,(((12:0.008405399,(10:0.01141529,((5:0.003247922,((((2:0.01532538,1:0.008805667):0.02036616,3:0.02147906):0.05130089,4:0.03225232):0.01172287,((9:0.009322618,8:0.007999126):0.001586794,7:0.0908415714):0.03204305):0.001090431):0.002930029,6:0.009530462):0.006070342):0.014480996):0.003459887,19:0.011691126):0.001020085,(17:0.0088889584,16:0.028676931):0.015035408):0.001135119):0.0025041253,18:0.0239530451):0.002767906);
tree gen.4 = [&U] (((15:0.01863471,((12:0.006381709,(((5:0.01251375,((((2:0.02085678,1:0.01388732):0.01574759,3:0.01214728):0.05526068,4:0.03737521):0.007998163,(7:0.0973653328,(9:0.005041083,8:0.018724796):0.003156142):0.03099957):0.006072753):0.0001682604,6:0.01072115):0.002821842,10:0.01320478):0.011972799):0.0006571148,19:0.007364305):0.003331437):0.002563906,(18:0.0372972053,(14:0.07248084691,(13:0.02355977,11:0.0267973):0.01116649):0.0275717327):0.0031476625):0.0024011758,(17:0.007582924,16:0.0421789109):0.001916726);
tree gen.5 = [&U] ((16:0.021576657,17:0.01560211):0.015460756,(15:0.02131065,(((12:0.00752277,(((5:0.007559456,(((2:0.03155922,(1:0.02254841,3:0.007879394):0.008401285):0.037434104,4:0.03009273):0.009497492,((8:0.004683014,9:0.01308424865):0.001249208,7:0.0707874031):0.02327866):0.006966535):0.0004994721,6:0.01593873):0.002206325,10:0.01308671):0.0222484932):0.0004438378,19:0.0117152487):0.003316853,(18:0.026444275,((13:0.01178535,11:0.02476489):0.006096704,14:0.0592618837):0.0221575206):0.0024895):3.333658e-05):0.0016406763);
tree gen.6 = [&U] (16:0.035680324,(((((10:0.0203439,(((9:0.0129443971,8:0.0072923442):0.0004606696,7:0.0647102358):0.01572225,((5:0.008963437,6:0.009515678):0.008850135,(((1:0.00528976,2:0.02142271):0.01405747,3:0.01397714):0.06246101,4:0.02911469):0.007941735):0.001125533):0.003401065):0.01396553,12:0.01003071):0.0022575652,19:0.01814185):0.00037918,15:0.01611709):0.000377573,((17:0.014076776,18:0.0155145847):0.0008015738,(14:0.06090711,(13:0.01980532,11:0.03154188):0.0099860804):0.0318990714):0.0015347334):0.002118034);
tree gen.7 = [&U] ((15:0.016161605,(((12:0.005504946,19:0.0091670411):0.0003677652,(10:0.02094601,(6:0.01557619,(5:0.004411845,((7:0.0727545176,(9:0.006879598,8:0.0116173307):0.001692627):0.0289072,((3:0.01875335,(2:0.02813299,1:0.01308537):0.006264183):0.06416109,4:0.03192565):0.006823085):0.003871523):0.002714022):0.001510523):0.012725556):0.0009002424,((18:0.016501079,((11:0.03434984,14:0.05604016):0.014304131,13:0.02615749):0.0310830269):0.0008696619,17:0.011550144):0.004050996):0.0009907086):0.003710977,16:0.044157091);
tree gen.8 = [&U] ((((12:0.005204878,(10:0.02455751,(((((8:0.009420039,9:0.0083040206):0.002900913,7:0.0629559):0.02708875,((3:0.01421603,(1:0.01020941,2:0.03546897):0.002978409):0.05034826,4:0.03030879):0.008395685):0.003038197,5:0.009913774):0.0001432404,6:0.01199564):0.002293331):0.0096208722):0.002138411,19:0.010445221):0.003030756,(((13:0.001911654,11:0.01752588):0.0224237118,14:0.0647072544):0.02413794416,(17:0.023863854,18:0.0251838538):0.001338558):0.002762796):0.000529428,(15:0.023977469,16:0.036523675):0.0002925525);
tree gen.9 = [&U] (((15:0.0242982656,(18:0.0371819288,(14:0.046896898,(11:0.03099565,13:0.01327903):0.01040185):0.0305480265):8.524006e-05):2.317652e-05,(((((((4:0.02681566,((2:0.01880829,1:0.0173898):0.007913625,3:0.01155575):0.05191267):0.01091597,(8:0.021236326,(9:0.009112351,7:0.074088314):0.0004278401):0.02352362):0.005740417,5:0.01497792):0.00216577,6:0.009672285):0.003792617,10:0.01460331):0.0161709475,12:0.003467362):0.000660242,19:0.010097295):0.003680993):0.0012825096,(16:0.01427164,17:0.017908392):0.0076944689);
tree gen.10 = [&U] (((17:0.01213966,(18:0.03737268,((11:0.03141791,(14:0.047917778,13:0.02749244):0.001044988):0.036039575,12:0.005903052):0.0005055486):0.0015505799):0.0004418405,((((6:0.009437159,(5:0.009109709,(((8:0.009837987,9:0.006674596):0.002071812,7:0.071540922):0.02581032,(4:0.02976428,(1:0.01001952,(3:0.009790512,2:0.0339524):0.0002353572):0.042976454):0.01554684):0.00290173):0.002077153):0.006922344,10:0.0140305):0.015626591,19:0.0107014956):0.0018923733,15:0.02605206):0.001169779):0.001514981,16:0.028152506);
tree gen.11 = [&U] (((18:0.025794687,16:0.02758951328):0.001459662,(15:0.0210271701,((14:0.038764626,11:0.0332023):0.01546103,13:0.01741163):0.0258550094):0.0003720185):5.128177e-05,(17:0.01204566,(12:0.006962731,(19:0.014952625,(((((8:0.012082906,(7:0.0727670719,9:0.0097557508):0.001884845):0.02482622,((3:0.01726339,(1:0.009062126,2:0.02226018):0.001163338):0.047750164,4:0.02497292):0.007780988):0.002834935,5:0.009377896):0.001257127,6:0.01059304):0.00347243,10:0.01401058):0.018454677):0.0009220429):0.0001032824):0.001039665);
tree gen.12 = [&U] ((((18:0.02990833641,(16:0.02229874,17:0.01680672):0.012091516):0.002416761,(15:0.02056738,((((5:0.01043016,((7:0.0773284696,(9:0.009892381,8:0.0066513782):0.001335191):0.02978977,((3:0.0176288,(2:0.02985038,1:0.01994114):0.005551034):0.04205555,4:0.02827499):0.006210932):0.005970498):0.0007108787,6:0.008602855):0.004773786,10:0.02034629):0.0130914435,19:0.0086028818):0.00180931):0.0009330734):0.003271215,12:0.005756034):0.004149155,(13:0.01920507,(14:0.032954719,11:0.0316428):0.02326022):0.0248058652);
tree gen.13 = [&U] (16:0.037273661,(((18:0.044299342,((14:0.040081106,(11:0.03059922,13:0.0146704):0.0009611547):0.02978450247,12:0.005613497):0.00110826):0.0007267162,17:0.0154346848):0.003820232,((19:0.0145053513,((6:0.01270397,(5:0.009305038,(((8:0.022424741,7:0.082158613):0.001120774,9:0.01724052736):0.01946536,(4:0.02253557,((2:0.02534105,1:0.02416688):0.01287062,3:0.02189408):0.04905056):0.01036611):0.004728599):0.001769137):0.002230226,10:0.02121127):0.017398745):0.007608073,15:0.01605804):0.0001338972):0.004303562);
tree gen.14 = [&U] (16:0.0304695398,(15:0.01841201,((17:0.011866273,(18:0.026923656,(((11:0.03843879,14:0.049012656):0.01518832,13:0.02537397):0.049293258,12:0.009033158):0.0001619168):0.003961006):0.0016522101,(19:0.015857913,(((5:0.005921914,(((8:0.013303056,9:0.011037178):0.002605326,7:0.0793055202):0.01998975,(4:0.03928351,(3:0.01885009,(2:0.01773198,1:0.01536861):0.01808606):0.048349636):0.01022359):0.006165653):0.00123641,6:0.01573975):0.00412633,10:0.02058936):0.01565098):0.003296031):0.002888698):0.001350626);
tree gen.15 = [&U] ((((19:0.011999926,((6:0.008394313,(10:0.02441393,(5:0.00770458,((7:0.081587639,(9:0.0116821582,8:0.009196964):0.00206907):0.02203712,(((1:0.02274068,2:0.02102919):0.02204866,3:0.01564488):0.05648621,4:0.02861362):0.01311429):0.003951077):0.003362247):0.002396496):0.01727964,12:0.009847001):0.0013927198):0.001771681,(15:0.022682349,18:0.0223922172):0.0005763244):4.049597e-06,(17:0.010802791,(11:0.02287666,(14:0.05435809,13:0.02978602):0.002021085):0.041901346):0.0004636334):0.0007413687,16:0.028979782);
tree gen.16 = [&U] ((((17:0.01258262,16:0.017821603):0.0088684727,18:0.0279220563):0.001328329,(11:0.03240862,(14:0.06741807,13:0.01436021):0.005130393):0.02558987945):0.0002989613,(15:0.0147153138,(19:0.012536144,(12:0.007079586,(((5:0.01077553,6:0.007314426):0.002364561,(((9:0.010854124,8:0.008203043):0.002573179,7:0.070999688):0.02458183,((3:0.01443675,(2:0.03361985,1:0.01361199):0.007296208):0.043293206,4:0.02988625):0.01099728):0.001856816):0.003467429,10:0.01898987):0.0170180488):0.001698921):0.001676776):0.0002308);
tree gen.17 = [&U] ((15:0.014504,((((14:0.054966239,11:0.04188966):0.001455362,13:0.01480998):0.0405364601,18:0.02279871376):0.00269441931,(19:0.013793285,((10:0.01507816,(6:0.007196071,(5:0.009643493,(((8:0.010526376,9:0.012334855):0.002795201,7:0.0696318207):0.02153147,(((3:0.008523464,1:0.02183725):0.002983753,2:0.04389002):0.05171601,4:0.03350352):0.006982573):0.003226329):0.002674032):0.001021839):0.01705007,12:0.009668492):0.0002123671):0.004221414):0.001511674):0.001486226,(16:0.0282884287,17:0.017236549):0.01435157);
tree gen.18 = [&U] ((16:0.022509079,17:0.008821573):0.013805732,((18:0.0293990494,(14:0.084755303,(11:0.02285668,13:0.01346715):0.019658746):0.0228265022):0.0010731359,(15:0.0239832,(19:0.0123990696,(12:0.006502347,((6:0.0133321,((((3:0.01009983,(2:0.02365727,1:0.01979827):0.02861602):0.05617528,4:0.04346507):0.007921263,((7:0.0855618477,9:0.006638795):5.415424e-06,8:0.0051028725):0.02711748):0.001658029,5:0.008123487):0.004148577):0.001698344,10:0.01965431):0.007999984):0.0051685382):0.003363156):0.001125837):0.0009657652);
tree gen.19 = [&U] ((17:0.01481428,16:0.02164588):0.020179319,(((19:0.012393375,(12:0.0070262012,(10:0.01477049,((5:0.01043522,((7:0.0776813164,(9:0.009412737,8:0.0110067773):0.002660948):0.02262352,(((1:0.007539724,2:0.02667069):0.003855678,3:0.01671198):0.058825915,4:0.02926976):0.009641223):0.004926408):0.0004515198,6:0.009321978):0.004261693):0.0092318822):0.0008780281):0.001427607,15:0.01223755):0.003794065,(((14:0.0380962313,13:0.01387508):0.0001597451,11:0.03122278):0.0457294311,18:0.0350391257):0.001194044):0.001447966);
tree gen.20 = [&U] ((15:0.01873258,(((14:0.077862765,(13:0.01117207,11:0.02432572):0.0101575625):0.02472028133,18:0.0372513611):0.0002896553,(19:0.023332083,(12:0.009870702,((6:0.01609115,(5:0.006840169,((((1:0.03122204,2:0.02686537):0.01013732,3:0.01668715):0.05889394,4:0.03432553):0.01030756,((8:0.018120043,9:0.0071583917):0.002496915,7:0.08695753391):0.02445484):0.0003348577):0.0006753938):0.004737804,10:0.01748212):0.014088463):0.001193701):0.0013944909):0.0007387987):0.002645516,(17:0.011981874,16:0.033007349):0.0002090869);
tree gen.21 = [&U] (16:0.028710413,(17:0.02183224,((18:0.0175708003,((13:0.024034,11:0.02296275):0.00200167,14:0.07559000855):0.019192163):0.0013870239,((19:0.0145119262,((((6:0.01163652,5:0.006247721):0.001620172,(((8:0.0092644714,9:0.0084236286):0.0009725213,7:0.07626908039):0.02531074,(((1:0.01701613,3:0.008995382):0.008247043,2:0.04539266):0.05042938,4:0.05116832):0.005078264):0.004100787):0.004639419,10:0.02092401):0.01761321,12:0.007699022):0.0012860195):0.002467325,15:0.022756741):0.0025685189):0.002030635):0.0004414559);
tree gen.22 = [&U] (16:0.036968328,(15:0.01669976,(((6:0.007580927,(10:0.0191882,(5:0.0100974,(((8:0.0077057347,9:0.0102696061):0.001244042,7:0.0837556997):0.02601609,(((2:0.02622886,1:0.02830191):0.01725476,3:0.0205902):0.05334679,4:0.03298247):0.007487908):0.0007200729):0.00294385):0.001638729):0.01564094,(19:0.015139426,12:0.0085165896):0.00121243):0.001039138,((((13:0.01968992,14:0.0617175767):0.004778806,11:0.03285444):0.03731404181,17:0.00792285398):0.000382849,18:0.028900865):0.0009765894):0.001104633):0.0025779961);
tree gen.23 = [&U] ((16:0.018281585,17:0.008540179):0.0223780083,((((14:0.034551294,13:0.01826709):6.009482e-05,11:0.03106689):0.0381816515,18:0.0299029873):0.0004986509,(((19:0.011823741,12:0.004463958):0.004709738,((6:0.005600736,((((8:0.00989537698,9:0.008790391):0.001589045,7:0.0697771848):0.02515887,(((2:0.02527265,1:0.01902087):0.004952949,3:0.02233226):0.04974076,4:0.02825503):0.01553289):0.002459625,5:0.004059888):0.001174232):0.005443361,10:0.0107954):0.01017709):0.0028952689,15:0.01736981):0.0005861144):0.002508043);
tree gen.24 = [&U] ((15:0.01683629,(19:0.010460503,(((6:0.0110527,(5:0.009516105,(((8:0.009902799,9:0.011926987):0.002547899,7:0.0900469021):0.02338282,((3:0.01181275,(1:0.0107156,2:0.02033825):0.01539896):0.054488763,4:0.03752675):0.008270308):0.003477899):0.001559724):0.003884045,10:0.01505609):0.0205306238,12:0.007810272):0.00153891):0.003627903):0.0003221857,((16:0.019140528,17:0.007949798):0.026162112,((13:0.02077207,(14:0.051107173,11:0.02582041):0.001317442):0.02189695,18:0.04071063):0.003143797):0.0002931113);
tree gen.25 = [&U] (16:0.0378638716,((((10:0.02418725,(6:0.01524699,((((7:0.091291155,9:0.0062960477):0.002317795,8:0.009783875):0.02463686,((2:0.03639807,(1:0.02722451,3:0.008263824):0.01105467):0.0533087,4:0.02910156):0.01104448):0.002022827,5:0.01151836):0.001381327):0.004128824):0.0138170195,12:0.005673333):0.003593359,19:0.015955348):0.003802296,(15:0.01511191,((18:0.034018856,17:0.013610824):0.001333133,((14:0.033052719,13:0.0231411596):0.002360326,11:0.01936499):0.0401415562):0.001389285):0.00054512941):0.0003809702);
tree gen.26 = [&U] ((((12:0.008304234,((6:0.009393607,(5:0.009920756,(((9:0.0089560643,8:0.006059933):0.00989772,7:0.0834209597):0.03076829,((3:0.01855343,(1:0.0517784,2:0.03618266):0.001884895):0.0540951,4:0.03179807):0.01015355):0.001592089):0.002172554):0.002541574,10:0.01643141):0.01510928):0.0012806374,19:0.015694277):0.003108098,(15:0.0192978618,(18:0.0321545921,(13:0.01703284,(14:0.023023679,11:0.045769499):0.01125545):0.037150712):0.00160244):0.0008016592):0.00227420935,(16:0.0234563,17:0.007242594):0.015010397);
tree gen.27 = [&U] ((((18:0.0209711293,(11:0.02997175,(13:0.01637884,14:0.05210208):0.003338414):0.03591521522):0.002486064,15:0.0146961556):0.0002071542,((12:0.005479706,(10:0.01420015,((((9:0.008224748,7:0.076116517):0.0002236248,8:0.01155339913):0.02333513,(6:0.008377651,5:0.007697077):0.003252707):5.468737e-06,((3:0.01496161,(1:0.01804803,2:0.03793835):0.00757003):0.05223469,4:0.02825174):0.01115719):0.005136894):0.0170769545):0.001773417,19:0.014204596):0.000930951):0.00184872761,(17:0.008347832,16:0.025685409):0.0017876679);
tree gen.28 = [&U] (((15:0.0152387,(((10:0.01773865,(6:0.01573001,(5:0.005967543,((9:0.0085125399,(8:0.0120159309,7:0.0701962923):0.00321037):0.02730883,(((1:0.01814775,2:0.01761279):0.0127558,3:0.01307753):0.06155887,4:0.02513564):0.009169938):0.002107611):0.002290128):0.003719777):0.01154146,12:0.01261971):0.0010578267,19:0.014130499):0.003344841):0.000176252,(((13:0.02152603,11:0.02852832):0.001156781,14:0.053479079):0.03469487589,18:0.0291011264):0.0014964943):0.000921811,(17:0.01267332,16:0.025041762):0.01709045);
tree gen.29 = [&U] ((16:0.025121278,17:0.01406402):0.01601678,(15:0.017516171,((19:0.0061708629,(12:0.009043633,(10:0.01754112,(6:0.01407633,(5:0.006572043,((((1:0.01654817,2:0.02469408):0.009362172,3:0.01739794):0.042293004,4:0.02982608):0.01323884,((9:0.01192150116,8:0.02140164):0.0009980045,7:0.075195966):0.03623654):0.00370592):0.001701463):0.007252383):0.015393972):0.002486872):0.0031745016,((11:0.03312374,(14:0.045358153,13:0.01679571):0.003024903):0.0221802568,18:0.042365832):0.001160392):0.0006733592):0.002757446);
tree gen.30 = [&U] ((17:0.00686228,16:0.021279898):0.009144583,(((18:0.013176471,((14:0.058179739,13:0.01592646):0.003678391,11:0.02515579):0.0357174981):0.0001270301,15:0.0172536368):0.0005453155,((12:0.006231123,19:0.017561522):4e-06,(10:0.01155144,(((((1:0.01005571,2:0.02283636):0.01164581,3:0.01522891):0.04406192,4:0.02832892):0.005873315,(7:0.100559663,(9:0.009801474,8:0.0065006735):0.0003521176):0.01761908):0.003805952,(6:0.008456568,5:0.01397626):0.003556281):0.002523142):0.01496514):0.003478124):0.001297732);
tree gen.31 = [&U] ((((((((5:0.01070887,(((7:0.076062947,8:0.0058208):0.000485597,9:0.013636545):0.02714317,(((3:0.01998875,2:0.02888554):0.005735776,1:0.01713839):0.05326527,4:0.02524467):0.009515405):0.002612592):0.000229273,6:0.01384437):0.002176521,10:0.02359027):0.01881524622,12:0.007364693):0.0005053878,19:0.013832553):0.003466356,((17:0.0173358772,(14:0.10306966,(13:0.0225292,11:0.0364387):0.00180075):0.0255719594):0.001285665,18:0.026577868):0.0026912501):0.0002138878,15:0.0106891):0.0023723797,16:0.034479375);
tree gen.32 = [&U] ((((19:0.016098203,(12:0.008716641,(10:0.02542644,((5:0.008438095,(((9:0.006361462,8:0.008602205):0.008799178,7:0.0780638479):0.02639231,((3:0.01740519,(2:0.02152822,1:0.02217053):0.01432099):0.05453982,4:0.02154117):0.01090353):0.004922892):0.002482698,6:0.0126614):0.001431625):0.01216545):0.002908018):0.001305792,15:0.01460748):0.0005052817,(18:0.033022192,((14:0.029534737,11:0.02056665):0.0003106719,13:0.01630576):0.03752819213):0.0004268284):0.0014553704,(17:0.01060574,16:0.023962185):0.015637555);
tree gen.33 = [&U] (((15:0.0194746,(((10:0.02037545,(((3:0.01650093,(1:0.01240002,2:0.03204072):0.00155831):0.04175955,4:0.02590289):0.01099765,(((8:0.007232995,9:0.0070267886):0.002154796,7:0.080863381):0.02378145,(5:0.008690468,6:0.01327255):0.002852357):0.00174331):0.003529357):0.023446686,19:0.017420847):0.001202593,12:0.01502017):0.003562428):0.0003662663,(18:0.031233972,((14:0.062405546,(13:0.008296263,11:0.03031169):0.01373142):0.0363166315,17:0.0064499866):0.0006212343):0.002016085):0.0024987605,16:0.025995419);
tree gen.34 = [&U] ((17:0.003855361,16:0.017195385):0.008020544,(15:0.01460944,(((10:0.01990152,(6:0.01685732,(5:0.006472958,(((9:0.008656711,8:0.0090100503):0.001207588,7:0.0788547757):0.02644192,(((1:0.0078761,2:0.02407013):0.02607075,3:0.01327871):0.0491509,4:0.02638069):0.0130734):0.003778032):0.001357869):0.004287631):0.0135051,(12:0.005820966,19:0.0182357062):0.001339651):0.0032493887,(((14:0.037642524,11:0.0269821):0.02440363,13:0.02093743):0.0297964625,18:0.0272896044):0.002631125):0.0003935404):0.001764357);
tree gen.35 = [&U] ((15:0.01683519,(18:0.0235196438,((14:0.0766040923,(11:0.02653591,13:0.01615141):1.042824e-05):0.04500603633,((12:0.007776407,(10:0.02302963,(5:0.009360398,(((7:0.0699096808,(8:0.0107807378,9:0.0095277661):0.006722475):0.02568422,(((1:0.01680603,3:0.01518515):0.001230135,2:0.03704412):0.056334529,4:0.03506937):0.008988112):0.001439165,6:0.01578637):0.0001732555):0.00256369):0.01356058):0.001897035,19:0.0136498725):0.00124846):0.0003979592):0.00281807):0.001184454,(17:0.0170783193,16:0.02256788):0.003620431);
tree gen.36 = [&U] (16:0.03927199,(17:0.005694879,(15:0.01665636,((18:0.029421543,((11:0.02920363,14:0.035074269):0.008246458,13:0.01466253):0.0366574151):0.001340327,(19:0.016338351,((((5:0.00973913,((4:0.03767454,((1:0.03606044,3:0.01364656):0.009677669,2:0.03276061):0.04891246):0.01349002,(7:0.071209854,(8:0.015786039,9:0.0111439365):0.003486362):0.02684026):0.004956389):0.000634386,6:0.007935608):0.00195216,10:0.01770677):0.01625593,12:0.008214107):0.00233318):0.003929248):0.000902075):0.0027982865):0.001720618);
tree gen.37 = [&U] ((((((14:0.030314452,(13:0.00935846,11:0.02832487):0.0003359016):0.0541471356,17:0.016166383):0.003469935,18:0.037069136):0.002133909,((12:0.006086077,(10:0.01977272,((((4:0.02857241,(3:0.01943459,(1:0.0125914,2:0.03328286):0.004327266):0.048251802):0.008659809,(7:0.083110018,(8:0.010130066,9:0.006935573):0.002069143):0.02525735):0.004084865,5:0.007232254):0.001373366,6:0.01479128):0.003049676):0.0150416244):0.001087001,19:0.017328754):0.0031413321):0.00195705,15:0.01545864):0.0027248079,16:0.05139657138);
tree gen.38 = [&U] ((17:0.012173595,16:0.02060132):0.0086316843,((19:0.014252201,((10:0.01483882,((6:0.007062798,5:0.006782463):0.001787598,(((9:0.006437148,8:0.00762185):0.000935451,7:0.082192245):0.02801711,(((1:0.007532232,2:0.0300116):0.01511248,3:0.01113583):0.050531376,4:0.04764678):0.01138356):0.0026574):0.002139304):0.0147624689,12:0.009973398):0.001283959):0.0055088284,((18:0.0237603576,(14:0.049442007,(13:0.01190117,11:0.02926465):0.004880958):0.032343723):0.002538038,15:0.014165546):0.001180204):0.0042738639);
tree gen.39 = [&U] (((((((11:0.02998166,14:0.03921535):0.005584552,13:0.02958697):0.03730407,(18:0.045905954,17:0.0092864883):0.0002422424):0.0009357035,(12:0.0076305249,19:0.021889642):0.0011660415):0.0003869654,(10:0.02236605,((5:0.01238489,((7:0.074064866,(9:0.017132087,8:0.008651894):0.003760076):0.02426271,(((2:0.03255533,1:0.02733778):0.0006698095,3:0.01745847):0.04497648,4:0.02389892):0.01895146):0.003279158):0.004425791,6:0.008757497):0.004704462):0.01569912):0.0002545678,15:0.02019778):0.0020798101,16:0.040471776);
tree gen.40 = [&U] (((19:0.012968103,(12:0.01246216,((6:0.01216396,((((2:0.03357409,(1:0.01883681,3:0.01206678):0.008685295):0.03910158,4:0.03381209):0.007319055,(9:0.0062043541,(8:0.006518839,7:0.0739974843):0.0007792891):0.0279546):0.0007526732,5:0.009382598):0.001784021):0.00431732,10:0.0100995):0.01376057):0.0011506262):0.004093758,(15:0.01018874,((11:0.02279621,(13:0.01496674,14:0.063929887):0.003017964):0.02476708251,18:0.0254617567):0.0007512892):3.756471e-05):0.0016964023,(16:0.01816449,17:0.014573513):0.015755534);
tree gen.41 = [&U] ((16:0.027869721,17:0.01007231):0.0177472886,((((19:0.02739527,12:0.00408183):0.005811744,(((5:0.008467011,(((2:0.03071294,(3:0.006725609,1:0.00642867):0.015846):0.05754322,4:0.03475343):0.01603329,((8:0.016346364,7:0.0769015828):0.0009139854,9:0.0087226727):0.02691444):0.004377002):0.001786146,6:0.02042577):0.004304704,10:0.01947659):0.01836577):0.00317657,(18:0.021976439,(11:0.04435595,(13:0.01219304,14:0.0562819967):0.000995017):0.0380675333):0.001590703):0.002102038,15:0.01799829):0.0014892427);
tree gen.42 = [&U] (((12:0.0073572866,19:0.020590227):0.004269059,(15:0.01453887,((((14:0.04343691,13:0.016683):0.004979113,11:0.02819276):0.0210541044,((((((8:0.017237847,7:0.0655305724):0.002428682,9:0.0086892509):0.02147488,(4:0.03091086,(3:0.01267228,(2:0.04299915,1:0.01343822):0.002234217):0.051191453):0.007895832):0.001877761,5:0.007243314):0.001675363,6:0.01598136):0.005386272,10:0.02527278):0.01364391):0.002444089,18:0.0326162586):0.001110012):0.0005977071):0.004440733516,(17:0.015459565,16:0.01475657):0.012444061);
tree gen.43 = [&U] (((16:0.029851408,((12:0.00756884,(19:0.0144950341,(10:0.01354618,(((((9:0.0060696547,8:0.01110039):0.002572509,7:0.063794063):0.02631215,((3:0.01385933,(2:0.01424837,1:0.01539417):0.01710073):0.05690352,4:0.03054997):0.01134183):0.002510828,5:0.01240664):0.002617592,6:0.009482879):0.002257414):0.01322712):0.0009295603):0.002437359,((11:0.02919933,(14:0.038572436,13:0.02145163):0.006293904):0.026919755,18:0.0271621497):0.001325121):0.004981694):0.001086754,15:0.01717479):0.0001139927,17:0.020429997);
tree gen.44 = [&U] ((((((13:0.01602234,11:0.03082807):0.0001056842,14:0.04508333):0.03756663096,18:0.0261284824):0.0007132684,17:0.007349129):0.001270937,(15:0.0133033571,(19:0.013142569,((10:0.01797522,(6:0.01109099,(5:0.01053058,((9:0.0050656361,(7:0.0941457544,8:0.01035147):0.003234713):0.02398573,((1:0.02453509,(2:0.03714545,3:0.01454029):0.0006916878):0.046612825,4:0.03697882):0.009051323):0.004386487):0.001548245):0.004345691):0.01408764,12:0.013125452):0.002074597):0.001171071):0.0001564672):0.0005098031,16:0.02993397);
tree gen.45 = [&U] ((17:0.01252447,16:0.020692718):0.0101151176,((((18:0.02241804476,(11:0.02617875,(13:0.0194671,14:0.033391588):0.006036534):0.0303686864):0.0006395437,15:0.01128255):0.0006365112,(19:0.0070533842,12:0.011312603):0.002950365):0.002287543,(10:0.01573385,(6:0.01260553,(((7:0.0732875443,(8:0.0062933756,9:0.0117887614):0.0009991711):0.03416,((3:0.01415766,(2:0.03294177,1:0.01228564):0.008864606):0.04749129,4:0.03136775):0.009634894):0.001775407,5:0.007342842):0.001005392):0.003595019):0.02226567):0.0013970779);
tree gen.46 = [&U] (16:0.02388869969,(((((13:0.01050392,(14:0.036279002,11:0.03346764):0.02205932):0.0377562479,17:0.008705724):0.0004035379,18:0.0279075815):0.000580208,15:0.018186394):0.001051743,(((((5:0.01234834,(((9:0.005738178,7:0.064490341):6.797306e-06,8:0.009387092883):0.02335947,(4:0.02749086,((1:0.02173585,2:0.008685601):0.03042046,3:0.0136901):0.04520542):0.008035076):0.003765681):0.005799137,6:0.008114607):0.005070941,10:0.01551884):0.01622209,12:0.006001253):0.0020110518,19:0.008113904):0.001833883):0.00504147);
tree gen.47 = [&U] (16:0.0339716683,((((13:0.02413069,(11:0.02208734,14:0.048235709):0.01421681):0.0325731618,(17:0.0061576696,18:0.0368755364):0.001891959):0.003226625,(19:0.0132140744,((((((4:0.02912871,((1:0.01814854,2:0.02486316):0.001079115,3:0.01595115):0.0448888):0.01167123,((7:0.0822489164,8:0.0067273592):0.0001209049,9:0.00471212556):0.02611152):0.003045881,5:0.007160033):0.005433272,6:0.01025246):0.004693759,10:0.01560063):0.018071459,12:0.01097338):0.003304314):0.001446144):0.0007013367,15:0.01989726):0.002013916);
tree gen.48 = [&U] (16:0.02118486,(((10:0.01848255,(6:0.009332056,(5:0.01191685,(((9:0.004360769,8:0.0091055476):0.0004834466,7:0.071285773):0.02855928,((3:0.02644916,(2:0.02557308,1:0.01992232):0.001620272):0.039835437,4:0.02619335):0.0114263):0.00351807):0.0004126156):0.00425635):0.01306338,15:0.01935201):8.499331e-05,((19:0.012794495,12:0.0051796136):0.001922483,((18:0.0254152828,(14:0.05073837,(11:0.03015054,13:0.02175692):1.816228e-05):0.0425941104):0.002029946,17:0.0165310335):0.0019647775):0.0007194087):0.000684304);
tree gen.49 = [&U] ((16:0.03934027,17:0.01440507):0.018143136,((19:0.0116912934,((((((7:0.088073881,(8:0.015272431,9:0.007866842):0.0008650509):0.0300233,(4:0.02412177,(2:0.03443499,(3:0.02113718,1:0.01689014):0.003176193):0.04625305):0.008572447):0.001012433,5:0.01340073):0.0006160926,6:0.01319961):0.00404031,10:0.01024377):0.01134608,12:0.007844828):0.0003513109):0.0100646416,(((11:0.0260962,(14:0.05190854,13:0.01438915):0.00277469):0.043509829,18:0.0209880929):0.0022882235,15:0.01934674):0.0001524616):0.002705595);
tree gen.50 = [&U] (16:0.04681473,(15:0.0175731297,((18:0.030350559,((14:0.029140126,(11:0.02536581,17:0.045437606):0.002046809):0.007568146,13:0.01601935):0.029975288):0.003701784,(((((6:0.01963205,5:0.008930575):0.003521,((7:0.098264097,(9:0.0090105182,8:0.020410815):0.001833586):0.02298097,((3:0.01591145,(2:0.02246027,1:0.0187489):0.01707874):0.05817,4:0.02284938):0.01763872):0.001075743):0.002945938,10:0.0138341):0.01288701,12:0.010641445):0.002911603,19:0.0083054846):0.0014771049):0.0003017285):0.002252154);
tree gen.51 = [&U] (16:0.04158688,((12:0.005925665,((10:0.0231143,(((5:0.01551711,((3:0.01753179,(2:0.03332447,1:0.02463398):0.007892329):0.049620724,4:0.03353919):0.01698081):0.0003858747,(9:0.015452807,(7:0.082383611,8:0.016163487):0.001136853):0.03586714):0.002144009,6:0.01107974):0.003673667):0.0137417,19:0.0131969698):0.000405341):0.001882558,((((13:0.025216856,(11:0.04553055,14:0.034856346):0.036072663):0.018109189,18:0.0327590178):0.002147934,17:0.01585729):0.0005508751,15:0.0214256):0.0002895665):0.0059080548);
tree gen.52 = [&U] (16:0.042662331,((((17:0.0171640036,(13:0.02116381,(11:0.02549228,14:0.0584660531):0.00580966):0.02531505369):0.0004255105,18:0.022950399):0.000869757,15:0.02920672):0.001410349,(19:0.016031628,((((5:0.009261724,((7:0.07871637,(9:0.0069138116,8:0.015000287):0.0008427779):0.02988853,(((1:0.009619573,3:0.01633566):0.005943012,2:0.03207409):0.05218873,4:0.04511346):0.01644263):0.002355763):0.002231594,6:0.01226669):0.003866315,10:0.01499257):0.01876915,12:0.008187091):0.002756872):0.0036789033):0.003065354);
tree gen.53 = [&U] ((((6:0.01418305,5:0.008084131):0.0004524077,(((8:0.014127608,9:0.00814465613):0.0007415712,7:0.0726784853):0.03203792,((3:0.02501602,(2:0.03526169,1:0.01739553):0.01124713):0.05109767,4:0.026869):0.01462297):0.004124783):0.005679775,10:0.01969695):0.01968629,((((11:0.02742024,(14:0.0693798409,13:0.02467217):0.003224892):0.03465145172,18:0.044814923):0.0001103703,(12:0.009329617,19:0.008094761):0.005939555):0.001367707,(15:0.02055204,(16:0.022149649,17:0.005041368):0.020116546):0.0002367016):0.000340512);
tree gen.54 = [&U] ((16:0.023998655,17:0.03363697):0.0042908224,((((11:0.02863302,(14:0.051488142,13:0.01892076):0.002566789):0.0293811555,18:0.0281985028):0.0007483638,(15:0.01890328,(19:0.017108741,12:0.006125738):0.0051767565):0.001872301):0.001417619,(10:0.01252879,(6:0.01526212,((((3:0.01224993,(2:0.03359512,1:0.01366436):0.01290012):0.04749068,4:0.02795236):0.01470535,((9:0.01120275692,8:0.013096569):0.001343634,7:0.073228443):0.02124202):0.001178133,5:0.008665869):0.002098623):0.003794076):0.01083461):0.004320725);
tree gen.55 = [&U] (16:0.0350613543,((10:0.01947331,(6:0.009083364,(5:0.008979596,((((2:0.04269349,1:0.006956047):0.006303266,3:0.01799308):0.043087096,4:0.02598299):0.01342216,(7:0.0655363753,(8:0.0073729806,9:0.007514884):0.001500685):0.03684961):0.0007543296):0.001043124):0.0053463):0.01789118,((19:0.009846858,12:0.007300391):0.002290828,(15:0.017814905,(18:0.024638685,(((17:0.025962893,14:0.030568902):0.029680864,11:0.02851583):0.002070852,13:0.0306815):0.020416735):0.0002702946):2.18199e-05):0.0005813076):0.0004278071);
tree gen.56 = [&U] (((10:0.02121076,(6:0.01112412,((((3:0.02032746,(2:0.02526987,1:0.01290741):0.01546893):0.05462142,4:0.02895808):0.01009506,(7:0.067780728,(8:0.0106001401,9:0.0051691285):0.003863504):0.02554298):0.00290742,5:0.01025144):0.001000237):0.002176994):0.01672029,((15:0.01245859,(18:0.036391176,(14:0.0605740179,(11:0.03227742,13:0.02758937):0.002094555):0.018151041):0.0020513655):0.0004282573,(12:0.00711257,19:0.022011657):0.0034088665):0.0001737248):0.002135668,(17:0.003480865,16:0.02729754):0.017807875);
tree gen.57 = [&U] ((16:0.021739908,17:0.01614697):0.0167988253,((19:0.011085381,(12:0.01161589,(10:0.0159213,(((((1:0.01712871,2:0.03390653):0.004810042,3:0.01610298):0.04546079,4:0.0388087):0.01006522,((9:0.008443358,8:0.018103903):0.001989231,7:0.063532932):0.02341436):0.003633073,(5:0.01038335,6:0.01261671):0.001170362):0.003870711):0.019959805):0.002952408):0.003021776,(15:0.016934794,(18:0.0295006092,(13:0.01926747,(14:0.029018333,11:0.03208002):0.0084007287):0.02001492):0.002849508):0.0020289491):0.001703428);
tree gen.58 = [&U] ((17:0.02253987,16:0.009262317):0.014636754,(((((((((3:0.01457775,(2:0.03579627,1:0.02158862):0.004953353):0.05628305,4:0.02378664):0.01206121,((9:0.0073334137,8:0.0139009188):0.002831207,7:0.0666040609):0.01598625):0.00486489,5:0.007078124):0.001388124,6:0.01052574):0.003214613,10:0.0224656):0.01314469,12:0.006735478):0.001264905,19:0.01497562):0.002434639,(15:0.01923224,((11:0.03745955,(14:0.018868275,13:0.01737976):0.0005127998):0.0255819125,18:0.033382748):0.003874546):0.0011593049):0.0006360824);
tree gen.59 = [&U] ((17:0.005993121,16:0.02911654):0.0092174437,(((11:0.03788116,(13:0.01753743,14:0.03913489):0.008528991):0.02294802,18:0.029342177):0.004058596,((12:0.0048354322,(19:0.0178177918,(10:0.01946026,(6:0.0188965,(((7:0.070837146,(8:0.010358352,9:0.006169205):0.003077256):0.02684779,(((2:0.01970895,1:0.008034704):0.01463805,3:0.01577942):0.05368874,4:0.0361624):0.009655622):0.002265425,5:0.008892624):0.00164267):0.006329714):0.008191134):0.0040104394):0.004736104,15:0.02438036):0.0006263342):0.00476712);
tree gen.60 = [&U] ((((((10:0.01618926,((((4:0.04191932,(3:0.02018402,(1:0.01558372,2:0.0285868):0.006135325):0.045626225):0.01022934,(7:0.082473175,(8:0.00993034,9:0.007307742):0.002685789):0.02416241):0.004121662,5:0.01206975):0.0008499817,6:0.01278196):0.003296275):0.012003018,12:0.008798804):0.0007245733,19:0.013475119):0.0053391895,((17:0.015085359,((11:0.03143207,14:0.0276776047):0.01921278,13:0.02034865):0.0363039058):0.0003655778,18:0.03113418598):0.0020039116):4.138983e-05,15:0.0123920728):0.002230295,16:0.03055797);
tree gen.61 = [&U] (((18:0.0304491929,((11:0.02478039,14:0.032191337):0.001367059,13:0.02182856):0.03709373581):0.003011287,(17:0.0083687843,(((12:0.01151979,(10:0.015157,(6:0.01191575,(5:0.009700205,((4:0.02916148,((2:0.03336579,1:0.01660592):0.005922245,3:0.0116942):0.04376137):0.01580423,((9:0.005819032,8:0.0056361135):0.004903598,7:0.0810910054):0.02751921):0.0007902465):0.002017143):0.002247268):0.0108036):0.0015900076,19:0.011345324):0.003858437,15:0.02087371):6.993417e-05):0.0006728201):0.001811642,16:0.043510321);
tree gen.62 = [&U] ((15:0.02018816,(16:0.035194626,((12:0.007787147,(10:0.01295521,(6:0.01175082,(5:0.005776305,((4:0.0294002,((2:0.03077105,1:0.01187809):0.01072763,3:0.02592616):0.053124451):0.01136721,((9:0.007896699,8:0.006517319):0.00418515,7:0.069840442):0.02578209):0.007013334):0.0008032556):0.005875586):0.0166159466):0.0002328993,19:0.015716353):0.004433055):0.0007017186):0.0001025741,(17:0.016318032,(((13:0.02275003,14:0.05667619):0.004468917,11:0.03049376):0.03486132952,18:0.0257039844):0.002379498):0.001702121);
tree gen.63 = [&U] (16:0.022952193,(((15:0.0117866438,18:0.024972792):0.0007857591,(17:0.011969875,(13:0.0325726803,(14:0.051338633,11:0.02354157):0.003608611):0.024343964):0.001281247):0.0005824907,(19:0.006082225,(12:0.01154913,(10:0.01643537,((((9:0.004880613,(8:0.016477724,7:0.0822311104):0.0008967905):0.02911442,((3:0.0156378,(1:0.006625346,2:0.02525695):0.008388835):0.05968441,4:0.02793435):0.01113179):0.002001988,5:0.008441103):0.001636483,6:0.01363312):0.0007828127):0.01488817):0.00327503031):0.0038424225):0.00115062);
tree gen.64 = [&U] ((((18:0.029028542,((14:0.072335618,11:0.02226757):0.001412039,13:0.0168555):0.0478857348):0.0007435751,17:0.0181673991):0.005054713,((19:0.025287912,(12:0.01028623,(10:0.01883804,((5:0.008492054,((4:0.02591189,((3:0.01103172,1:0.0148823):0.012888,2:0.04443828):0.0556654):0.01472254,((8:0.0154257422,9:0.0094389302):0.002701662,7:0.067632363):0.03136738):0.007880649):0.002020664,6:0.008781069):0.004060629):0.0152668848):0.00222069):0.003146643,15:0.01572793):0.001779411):0.0001715663,16:0.023679558);
tree gen.65 = [&U] (((((((11:0.02800144,14:0.05006748):0.007666577,13:0.02373827):0.0263690717,(((10:0.02706872,(((4:0.03936659,((2:0.0256157,1:0.01814416):0.01677715,3:0.02010703):0.06120345):0.009679335,((8:0.009706732,7:0.0641985):5.090726e-05,9:0.0096539906):0.02540529):0.00159892,(5:0.009757715,6:0.01002802):0.001656927):0.004551425):0.018366862,19:0.0071709213):0.002190486,12:0.006271433):0.0008907386):0.001324767,15:0.0171663):0.0004845357,18:0.0305999527):0.002771275,17:0.01296994):0.0025557423,16:0.020747023);
tree gen.66 = [&U] (((((19:0.019609967,12:0.003717695):0.0008982896,(10:0.01362667,((5:0.007302112,((9:0.007480072,(8:0.013684977,7:0.075810104):0.0001096058):0.02781762,(((3:0.02337725,1:0.01708989):0.001125882,2:0.03899949):0.054595534,4:0.03874974):0.01354308):0.001852568):0.0002912123,6:0.01431655):0.003763358):0.01353038):0.00207279,15:0.02246766):0.0001239945,((17:0.009775898,((13:0.02225711,14:0.035467791):0.0009151706,11:0.02841433):0.0336185284):0.0005887214,18:0.034116707):0.0004143964):0.0023915014,16:0.0552681093);
tree gen.67 = [&U] (16:0.0316414367,((18:0.0338906507,(17:0.01721006,(11:0.01932383,(14:0.074067776,13:0.02203769):0.00512403):0.018151492):0.001381293):0.0009474989,((19:0.015561851,(12:0.004260286,(10:0.02886906,((5:0.006839774,6:0.01106554):0.001256382,((7:0.072447771,(9:0.0070771474,8:0.012280516):0.0004707758):0.02176148,((1:0.01293045,(3:0.01698865,2:0.03529684):0.002633166):0.0499932,4:0.02534778):0.00795326):0.001717375):0.007403769):0.013580601):0.001204226):0.001221037,15:0.01439044):0.0002367008):0.000866688);
tree gen.68 = [&U] ((17:0.01258209,16:0.037536341):0.003347675,(((12:0.008438196,(10:0.0146014,((5:0.009427883,((7:0.0700837269,(9:0.006458582,8:0.012641405):0.003035727):0.03489088,(((1:0.01395562,2:0.04305475):0.005929311,3:0.01538818):0.06079914,4:0.0284954):0.01454978):0.003079245):0.003979838,6:0.01531001):0.007054683):0.0169503319):0.0002489281,19:0.005392006):0.00210621,(15:0.02760713,((11:0.0340898,(13:0.01676696,14:0.045089341):0.004774391):0.0289117122,18:0.0268556006):0.0020293345):0.000519763):0.002447558);
tree gen.69 = [&U] ((16:0.0217219907,17:0.01019336):0.01444214,((((19:0.016223226,(10:0.01957554,(6:0.007064947,(5:0.004011123,((8:0.007685703,(7:0.070147052,9:0.008095458):5.200751e-05):0.03508946,(4:0.03293243,(2:0.032099,(1:0.0153977,3:0.009146038):0.001521912):0.0474357):0.008056417):0.0014902):0.001454762):0.003457373):0.01707792):0.001030136,12:0.008839402):0.001374696,15:0.01739466):0.0010265967,((11:0.03100279,(14:0.04692324,13:0.01934326):0.002252619):0.02752844469,18:0.034935306):0.0016340521):0.001350644);
tree gen.70 = [&U] (((((12:0.007774967,((6:0.01204682,(5:0.005449388,((((1:0.008317738,2:0.01862062):0.01788351,3:0.02022504):0.04971594,4:0.02505893):0.009256365,(7:0.0737108246,(8:0.0098815631,9:0.0072039619):0.002765685):0.02713343):0.003231599):0.003506517):0.002900109,10:0.01664354):0.01331073):0.001207149,19:0.014980075):0.0014991739,((13:0.01702864,(14:0.062712762,11:0.040856046):0.005703821):0.021909938,(18:0.0284151093,17:0.013255468):0.001298504):0.000485085):0.0003320793,15:0.01310792):0.002660888,16:0.025797638);
tree gen.71 = [&U] ((((13:0.01435133,(14:0.042117249,11:0.0280711):0.009591739):0.029451099,(18:0.022733626,17:0.017382586):0.001066078):0.003871704,(15:0.01140674,((12:0.007733023,((((((3:0.01400595,(1:0.01138313,2:0.02592577):0.02301041):0.041554231,4:0.03706541):0.007651284,(7:0.089402227,(8:0.011180914,9:0.0070410481):0.00303094):0.01759521):0.006327974,5:0.01148211):0.001041622,6:0.009564204):0.005651184,10:0.01437133):0.01067551):0.0028362995,19:0.015469975):0.002864731):0.0024391535):0.0008988974,16:0.024853723);
tree gen.72 = [&U] (16:0.027195515,((((18:0.0294783509,(14:0.083514439,(11:0.03440566,13:0.01400358):0.00568198):0.02761792145):8.423765e-05,17:0.010024416):0.001711163,15:0.0217525):0.0007911353,(((((5:0.01461756,(((3:0.01865214,(1:0.01966843,2:0.02784445):0.01364545):0.04523961,4:0.03085137):0.01707444,((8:0.010255116,9:0.0046831491):0.00180329,7:0.0717563386):0.02409712):0.004807339):0.004296803,6:0.01321314):0.00435658,10:0.0171062):0.015575234,12:0.01122276):0.001154957,19:0.016116845):0.0013151355):0.001459048);
tree gen.73 = [&U] ((((((13:0.02322747,(14:0.036486769,11:0.039631497):0.001236376):0.018381398,18:0.0366378821):0.0007803288,17:0.01756938):0.0005625123,((19:0.025876017,12:0.01109996):0.0026624656,(((((7:0.0867215677,(9:0.007007048,8:0.008157808):0.003225369):0.02818525,(4:0.02321799,((2:0.02678626,1:0.01283508):0.01289957,3:0.01572826):0.05071706):0.01351565):0.002241445,5:0.011821):0.0019064,6:0.007471722):0.003687996,10:0.01699663):0.02103476):0.006146941):0.0001671691,15:0.01309291):0.0010442317,16:0.041217587);
tree gen.74 = [&U] (16:0.019872127,(((19:0.0099831128,(12:0.01035018,(10:0.0104392,((((7:0.0765026281,(9:0.0069874365,8:0.0046956089):0.001399925):0.02522866,(4:0.04013768,((1:0.0131918,3:0.01471733):0.008686134,2:0.04119976):0.051830166):0.01008709):0.002561825,5:0.01180466):0.002758447,6:0.01962444):0.00351412):0.014512317):0.001741338):0.00300429,17:0.01371336):0.0001334629,(15:0.01735504,(18:0.0235807746,(14:0.019482971,(13:0.01697788,11:0.03191044):0.007638821):0.0154772022):0.0003487475):0.0005267632):0.003387708);
tree gen.75 = [&U] (15:0.02328385,((((14:0.050981669,(13:0.008321275,11:0.01512609):0.017611114):0.027324131,(17:0.0220057801,18:0.026264361):0.001742856):0.0001343722,(19:0.0128372755,(12:0.009499644,((6:0.01475246,(5:0.008907226,((((1:0.0208064,2:0.02406969):0.00461532,3:0.01076246):0.05141346,4:0.02389072):0.01023381,(7:0.073678453,(8:0.014187691,9:0.0075174356):0.005206738):0.02703656):0.00459004):0.003864035):0.006383218,10:0.01370235):0.015882476):0.002698617):0.001452271):6.37049e-05,16:0.027272957):0.0005966144);
tree gen.76 = [&U] ((16:0.021856593,17:0.01147793):0.005497379,(15:0.01811765,((12:0.0147116148,((10:0.0241315,(6:0.01113981,(((((2:0.03355835,1:0.01650587):0.004267807,3:0.01577456):0.049745189,4:0.04227135):0.01153673,((8:0.0191950246,9:0.008052535):0.002698011,7:0.0900952869):0.02677116):0.0007817927,5:0.008138074):0.004321492):0.004296755):0.01337343,19:0.0098079338):0.004337222):0.004638217,(((13:0.02055035,14:0.05657168):0.0006802092,11:0.02968665):0.016188962,18:0.0244545902):0.001454933):0.002212963):0.002115957);
tree gen.77 = [&U] (16:0.0247487559,(((19:0.01761462,(12:0.01373732,(((((7:0.080031158,(8:0.008578891,9:0.0135985603):0.003083457):0.02774664,(((3:0.01977845,2:0.02867264):0.005074226,1:0.01716144):0.041342591,4:0.02755798):0.005675885):0.001396073,6:0.009152511):0.001345836,5:0.008991337):0.003730325,10:0.01551439):0.017786466):0.0004073041):0.003282622,15:0.013717074):0.00063895448,(17:0.011135874,(18:0.0236149219,((14:0.018375308,13:0.01797781):0.00053372233,11:0.03586796):0.03247373):0.0003944583):0.0028148839):0.001532158);
tree gen.78 = [&U] (16:0.031675549,((((18:0.0336083042,17:0.0164129914):0.001840706,((14:0.07022046,11:0.02242549):0.0005670858,13:0.01224918):0.019575035):0.000608253,15:0.01872723):0.0010787,(((10:0.02609688,(((((8:0.012541503,9:0.0083986815):0.001539672,7:0.068702395):0.02590864,(4:0.03067262,(3:0.01610693,(1:0.01525739,2:0.02651092):0.00721169):0.04878691):0.01185869):0.001630871,5:0.00533896):0.002042273,6:0.007788572):0.003057041):0.01873655,12:0.006651931):0.003298491,19:0.0093008555):0.00193661):0.000934961);
tree gen.79 = [&U] (15:0.0154994,((16:0.023704367,18:0.0304566964):0.0006025267,(((19:0.01571386,17:0.02417592):0.000190746,(12:0.009206333,((6:0.0117802,(5:0.0101762,((((2:0.02412357,1:0.02393012):0.01275268,3:0.01772446):0.03955844,4:0.02613291):0.0190914,((9:0.008144696,7:0.075698502):0.0003248463,8:0.014441207):0.03564445):0.001279183):0.0009144071):0.003511427,10:0.02450179):0.0179311052):0.002829976):0.003052377,((14:0.066585546,11:0.0253884781):6.626661e-06,13:0.02681758):0.0227236518):0.001541556):0.00231242844);
tree gen.80 = [&U] ((17:0.01306738,16:0.030550648):0.0039382351,((12:0.010042448,19:0.009309904):0.003212646,((15:0.0140013,((14:0.05535839,(11:0.03341766,13:0.0262455):0.002994512):0.0271663428,18:0.033360249):0.00168622):0.0009496104,(10:0.01642528,((((4:0.03810545,(3:0.01404489,(2:0.01707395,1:0.008183273):0.01725419):0.04967657):0.01456803,(7:0.071588439,(8:0.018808811,9:0.0078545566):0.001429669):0.02589069):0.0008379901,5:0.01258903):0.003723185,6:0.01122481):0.0006749032):0.020612477):0.002262312):0.003001015);
tree gen.81 = [&U] ((16:0.0294333663,(15:0.01776208,((19:0.012268478,(12:0.007799965,(((5:0.005593381,((9:0.0096867862,(8:0.010578855,7:0.104336784):0.0007132657):0.02318963,((2:0.03526398,(3:0.02266935,1:0.003434889):0.00569203):0.04463214,4:0.02818987):0.01524868):0.001061103):0.001518134,6:0.009938137):0.002524861,10:0.01618847):0.01847461):0.00261191):0.002794406,17:0.01801437):0.004133395):0.0002425646):0.0004811984,(18:0.0355390334,((11:0.02639089,14:0.06938664):0.007764468,13:0.016865125):0.01761691):0.0003852754);
tree gen.82 = [&U] (16:0.041596203,((19:0.016844023,(12:0.006732718,(((5:0.007671413,6:0.0127331):0.002231468,(((8:0.009287026,9:0.009440502):0.003755241,7:0.104469093):0.02497987,((2:0.03668867,(3:0.01048985,1:0.0205052):0.007207708):0.043847225,4:0.03004343):0.01417469):0.003162931):0.004182033,10:0.02420901):0.016878688):0.002299105):0.002583451,(15:0.020663982,((18:0.0270309963,(11:0.02697996,(14:0.049568483,13:0.01526842):0.002746086):0.017394842):6.244528e-05,17:0.0067574616):0.0002664293):0.002017079):0.00101611);
tree gen.83 = [&U] (16:0.028730766,(((15:0.0261712286,17:0.023597576):0.001408174,(((((5:0.008973,((((1:0.01156004,3:0.01348729):0.003200203,2:0.03456292):0.04423193,4:0.03224741):0.01291899,((8:0.013131274,9:0.011675736):0.00185782,7:0.069934028):0.0178832):0.003413123):0.002853205,6:0.01059653):0.005154273,10:0.02358153):0.01500211,12:0.01091405):0.0019305398,19:0.013653749):0.001102246):0.001443497,(18:0.0248313826,(13:0.02301021,(14:0.042522498,11:0.02466423):0.012820709):0.024119994):0.003333029):0.0004953823);
tree gen.84 = [&U] (((17:0.01203214,((14:0.033420589,(11:0.02319202,13:0.0219786):0.003035335):0.018387417,18:0.03313021):0.0005739588):0.0006836457,(((12:0.008629952,((6:0.01174489,(((((2:0.03551763,1:0.02239061):0.00813296,3:0.01121739):0.06059239,4:0.03789262):0.006740327,((8:0.009115728,7:0.06801151779):0.0005347392,9:0.0088848466):0.0320209):0.001337541,5:0.01439588):0.001106408):0.002608786,10:0.01760722):0.018504651):0.000288271,19:0.0094152832):0.001201215,15:0.01077562):0.003230387):0.003569583,16:0.040666769);
tree gen.85 = [&U] (((((((6:0.01020497,(5:0.006389512,((7:0.0612214466,(9:0.009298353,8:0.0137499389):0.007864121):0.03913689,(((2:0.03401109,1:0.008195328):0.009195185,3:0.01814138):0.04158154,4:0.02619739):0.01104832):0.002826955):0.00139799):0.001105638,10:0.0203447):0.0189873304,12:0.01062789):0.001873627,19:0.013046762):0.004157352,15:0.01421161):3.712753e-05,(((13:0.02230972,(14:0.073490327,11:0.0194639056):0.007993367):0.015187684,17:0.010051432):0.0004613793,18:0.035649706):0.002466684):0.00704431,16:0.037652385);
tree gen.86 = [&U] (16:0.033981166,(((19:0.02118317,12:0.008561159):0.003078718,(((5:0.01338431,((7:0.0714712667,(9:0.005711497,8:0.012237526):0.006825452):0.02216436,(((1:0.02082745,3:0.0159166):0.003339605,2:0.03195244):0.052209435,4:0.03125416):0.01454923):0.003603119):0.001179364,6:0.01217563):0.00476311,10:0.02184912):0.014947):0.0003173698,((18:0.0255305456,((11:0.03318148,(13:0.01948716,14:0.048259463):0.001122844):0.016299073,17:0.018126362):0.0003858626):0.0005770635,15:0.01429325):0.000572974):0.002830191);
tree gen.87 = [&U] (((15:0.02134292,(((((5:0.01005245,6:0.01415054):0.001855977,((4:0.04225714,((2:0.02102091,1:0.01743143):0.01689496,3:0.02280696):0.04220244):0.008865955,((9:0.009905634,8:0.0099999416):0.0007275296,7:0.0887159753):0.02919045):0.00103037):0.004872218,10:0.01600266):0.01068093,12:0.0060853304):0.001190378,19:0.0128093034):0.001966769):0.0022814445,(18:0.032537131,((11:0.02445274,14:0.069425608):0.004390706,13:0.01451491):0.03100176992):0.001552139):0.0027410519,(16:0.023271014,17:0.006634994):0.01405781);
tree gen.88 = [&U] (16:0.051492076,(17:0.008377871,(15:0.01339737,((18:0.0347519379,((14:0.0617579398,11:0.0320831):0.0002987766,13:0.01281977):0.0229007461):0.000751158762,((((6:0.01009327,(5:0.008242829,((7:0.079819562,(9:0.010135784,8:0.0076538873):0.0008232624):0.02245533,(((3:0.01283323,1:0.01493958):0.01077751,2:0.02755627):0.040667597,4:0.02659281):0.006065317):0.006985785):0.001224351):0.005462358,10:0.01894356):0.01119193,12:0.005629558):0.002331223,19:0.0098722618):0.0027239751):0.0015805434):0.0003301826):0.001831963);
tree gen.89 = [&U] ((16:0.02208783,17:0.01095253):0.011968999,((((((6:0.01145666,(5:0.01019609,(((8:0.00564412,9:0.0050331):0.0009316417,7:0.070879881):0.02284337,(4:0.02309161,(2:0.03383375,(1:0.009346463,3:0.009660547):0.0171822):0.053607433):0.01193248):0.004152093):0.001365775):0.005408366,10:0.01794939):0.01326484,12:0.00721088):0.002722904,19:0.012934464):0.0024006935,18:0.0263539672):0.0003905135,(((13:0.01834788,14:0.0662355):0.003191252,11:0.02757089):0.0320001493,15:0.01350189):0.0002932529):0.002424614);
tree gen.90 = [&U] (16:0.030748136,(15:0.01780159,((18:0.033006718,(17:0.0196008162,(13:0.02455904,(11:0.02272464,14:0.0618099384):0.006448776):0.017008203):0.0001190274):0.0002118685,(((10:0.0145676,(5:0.01439316,((((8:0.011158283,7:0.0781419942):0.00231376,9:0.007522192):0.01966752022,(((2:0.02148748,1:0.01314408):0.002973652,3:0.01856894):0.05878506,4:0.02675886):0.01433453):0.004560438,6:0.01100085):0.003572291):0.003854306):0.013988,12:0.006257879):0.0023338531,19:0.010987605):0.004644698):0.0011696474):0.001871611);
tree gen.91 = [&U] ((16:0.032175601,17:0.01251227):0.00956484728,((18:0.0286868484,(11:0.02386363,(13:0.0171657,14:0.052604535):0.004499443):0.025970643):0.0004627261,((19:0.0101823802,((10:0.01947338,(6:0.01212352,(((9:0.009113594,(8:0.019052514,7:0.0861739069):0.0004288464):0.02658681,(4:0.03383001,((2:0.0289506,1:0.01637658):0.01157489,3:0.01119495):0.05111403):0.004775327):0.002977544,5:0.009971348):0.003675227):0.003245929):0.0087540153,12:0.01016718):0.001016904):0.003363629,15:0.01940251):0.001166157):0.0053842829);
tree gen.92 = [&U] (16:0.028490121,((((((14:0.0600960842,11:0.02183392):0.0012254773,13:0.01725194):0.013003366,18:0.030937916):0.0002623052,17:0.01671683968):0.0015982354,15:0.02056643):0.0001755477,((12:0.009249864,((6:0.01423547,(5:0.007450012,((7:0.0653142816,(8:0.008838974,9:0.0057781929):0.005615634):0.02402369,((3:0.01707997,(1:0.01078356,2:0.01402655):0.02297567):0.050580288,4:0.03539132):0.01173886):0.001905874):0.0004517058):0.005034364,10:0.01795673):0.012291647):0.0004159353,19:0.01316805483):0.004010769):0.002117839);
tree gen.93 = [&U] (16:0.026780436,(15:0.016604481,(((18:0.0246260333,(13:0.01714745,(11:0.03024456,14:0.06852289):0.00395087):0.0503119165):0.0001130006,17:0.009915247):0.001138704,((12:0.01022092,(10:0.02379006,(6:0.01326303,(5:0.01010825,((7:0.0733954885,(8:0.013626024,9:0.0110498801):9.939337e-05):0.02354941,(4:0.041492,(2:0.04006884,(1:0.01427538,3:0.008282587):0.008570993):0.047201199):0.01107319):0.003913776):0.002021249):0.004175284):0.0150452254):0.001719348,19:0.0083216688):0.001877626):0.0002310946):0.001873694);
tree gen.94 = [&U] (((17:0.005993423,((13:0.01254244,(11:0.02437334,14:0.051328467):0.004248296):0.0463106559,18:0.03123061326):0.003628645):0.004471143,(((10:0.01615289,((5:0.01429236,6:0.01128652):0.002852697,((7:0.074331453,(9:0.011400676,8:0.009078337):0.001672021):0.01604199,(4:0.03150812,((1:0.009287932,2:0.03745748):0.001903847,3:0.01538159):0.04167574):0.007822848):0.005092235):0.005053002):0.01561005,(12:0.010442203,19:0.013339022):0.0008296812):0.0023741647,15:0.02164904):0.0008902624):0.0030726771,16:0.019880316);
tree gen.95 = [&U] ((16:0.0257301763,17:0.01622249):0.01497663765,(((12:0.00808582,(10:0.01722622,(6:0.009447033,(5:0.009010157,((4:0.02957995,((2:0.03329226,1:0.02560997):0.01194158,3:0.01368395):0.0527408):0.007266762,((8:0.0056685763,7:0.08133211519):0.001657675,9:0.009789088):0.02972717):0.008472953):0.004216855):0.002504026):0.018240224):0.0004134177,19:0.018879888):0.002493171,((18:0.0368572946,((13:0.01820043,14:0.05022669):0.002381423,11:0.02709645):0.0296393313):0.0008213161,15:0.0205188104):0.0001256893):0.002183083);
tree gen.96 = [&U] ((((((10:0.01594556,((6:0.01327616,5:0.008567492):0.001594206,(((9:0.008977772,8:0.0050317044):0.004083625,7:0.0751455563):0.02615763,(4:0.0225105,(3:0.01784058,(2:0.02734367,1:0.02621931):0.005388808):0.042233095):0.008771022):0.001386167):0.005348234):0.01613369,12:0.0101152303):0.002096137,19:0.019072498):0.0009314554,15:0.01308943):0.001465812,((((11:0.02772287,14:0.048552589):0.001313937,13:0.02297075):0.03456310464,18:0.02780729624):0.000865566,17:0.014704641):0.001814398):0.0008393808,16:0.049682752);
tree gen.97 = [&U] (((17:0.00432991,((18:0.03979331117,(14:0.0513809873,(11:0.02212518,13:0.01108013):0.012385869):0.03085154146):0.0046014876,(19:0.0113463008,(12:0.01094771,(10:0.01595414,((5:0.009506781,((7:0.0873041286,(9:0.0097164245,8:0.006419254):0.004202574):0.02799416,((3:0.01432681,(1:0.007166897,2:0.02885774):0.01099966):0.05459142,4:0.03287783):0.01391331):0.005392205):0.0008406663,6:0.01335437):0.005552644):0.01424635):0.0009512448):0.005874045):0.0006040833):0.0002064272,15:0.0169597):0.003603387,16:0.0405088616);
tree gen.98 = [&U] (16:0.0285637081,((10:0.0130565,(5:0.009289798,(6:0.01642562,((7:0.097311455,(8:0.010188887,9:0.005430057):0.001734412):0.0276389,((1:0.02689982,(2:0.03922068,3:0.01939477):0.004960233):0.05927415,4:0.03118933):0.01270105):0.0005189555):0.0003452958):0.006554466):0.01543108,((12:0.01138551,19:0.0158488055):0.001790377,((((14:0.048808341,13:0.018993):0.0008592703,11:0.02582196):0.0301250281,(18:0.0274010707,17:0.0151155863):0.0006847208):0.0032351678,15:0.017677087):0.0006947866):0.004483351):0.0009863983);
tree gen.99 = [&U] (((15:0.01324123,((12:0.005526458,(10:0.01987515,((5:0.0102884,(((3:0.01543278,(2:0.01726205,1:0.007502274):0.02121212):0.05954673,4:0.03816283):0.01787408,((9:0.008969788,8:0.012562083):0.002291634,7:0.08315381):0.01882594):0.001515812):0.001087454,6:0.01307252):0.008756041):0.0153354693):0.000888829,19:0.020161081):0.001174552):0.00033520234,(18:0.029929294,(17:0.010798564,(14:0.055271881,(11:0.04026995,13:0.0198391):0.008230262):0.0329206909):9.491316e-05):0.001382416):0.0034407912,16:0.031665702);
tree gen.100 = [&U] (16:0.05188922,(15:0.0168648,(((((11:0.02915145,13:0.009346166):0.0085613,14:0.066720547):0.03034362064,18:0.0234968652):0.001661252,17:0.0141234064):0.001596786,((12:0.007553481,(10:0.01221009,((5:0.008777982,6:0.01171787):0.001270406,((((1:0.01985181,2:0.03582995):0.005729329,3:0.01694789):0.044038667,4:0.03613261):0.01466171,(7:0.076928112,(8:0.0113140451,9:0.007314168):0.001904863):0.02705459):0.001569388):0.004717594):0.0177792897):0.000352051,19:0.025480888):0.0007024083):0.002096637):0.0002272095);
tree gen.101 = [&U] (((15:0.02290332,((17:0.006324318,18:0.033325595):0.001147974,((11:0.02098844,13:0.01243895):0.007708014,14:0.0594926286):0.03634818532):0.001062597):0.0008038682,((12:0.007666773,(10:0.01873827,((5:0.01001031,(((8:0.003812463,9:0.01340096):0.0003927652,7:0.078397823):0.02486444,(((1:0.01727419,2:0.01683327):0.02914837,3:0.01780537):0.06495052,4:0.03239267):0.01684671):0.002461536):0.001401294,6:0.008959615):0.002317178):0.013136572):0.001613841,19:0.007131429):0.0032846825):0.001628344,16:0.032793205);
tree gen.102 = [&U] (16:0.0360186138,((15:0.0105791107,((17:0.006558649,18:0.0406004563):0.00097820229,(14:0.0614352265,(11:0.02953977,13:0.008212712):0.01598549):0.0295238827):0.0008270117):0.0009597972,(19:0.011838628,((((5:0.009954143,6:0.01057623):2.92949e-05,(((8:0.00570675337,9:0.008626151):0.0003740287,7:0.0761729475):0.0313191,((2:0.03406646,(3:0.007775356,1:0.01746423):0.00898305):0.04394681,4:0.02990834):0.01388648):0.001439034):0.006983195,10:0.01930417):0.009651162,12:0.007831462):0.0012625213):0.0005068257):0.002014509);
tree gen.103 = [&U] ((17:0.01083173,16:0.030483705):0.0122639813,(((18:0.03141291758,((14:0.063176511,13:0.01353121):8.55294e-05,11:0.02958706):0.04114934172):0.0009943303,(19:0.012169915,((((5:0.009376739,((4:0.02813905,(3:0.01305695,(1:0.004430181,2:0.02991832):0.01056231):0.048573314):0.01138145,(7:0.080790129,(9:0.0077141037,8:0.0209409978):0.0007926821):0.02601298):0.004309835):0.0006208328,6:0.01582789):0.003294219,10:0.01818004):0.016956647,12:0.005578754):0.0001204552):0.006216181):0.0008443292,15:0.01839449):0.001775972);
tree gen.104 = [&U] (((15:0.02593137,((((5:0.008910015,(((9:0.00703988,(7:0.0705116779,8:0.015368127):0.001113906):0.0284165,(4:0.03217839,((2:0.0233014,1:0.01042933):0.005404983,3:0.01483912):0.04740482):0.009400308):0.002017465,6:0.01298768):0.0005348304):0.003560948,10:0.01861793):0.01324435,12:0.004360866):0.0018568881,19:0.015659902):0.003283897):0.0005220382,(((13:0.01170392,11:0.02831066):0.002095123,14:0.039195076):0.0366841194,18:0.0278962308):0.001495745):0.0008300777,(17:0.007549991,16:0.016419204):0.01633529409);
tree gen.105 = [&U] ((17:0.01084502,16:0.01144953):0.010559324,((15:0.02195782,(18:0.0259037139,((14:0.035245883,11:0.0333003):0.0001162531,13:0.01813469):0.0357281108):0.0008284174):0.0003904531,(19:0.022784652,(((6:0.01716203,(((4:0.03583279,(3:0.01477379,(2:0.0379162,1:0.005872281):0.003213695):0.05465215):0.009307601,((9:0.008786999,8:0.022842332):0.0005317242,7:0.08110898169):0.02818497):0.004719097,5:0.01008584):0.002320171):0.002503526,10:0.01607245):0.021312237,12:0.01029042):0.001394897):0.0025779674):0.001885971);
tree gen.106 = [&U] ((15:0.01956015,((19:0.018900334,(12:0.008223626,(((5:0.00659086,((4:0.02470052,((2:0.03231707,1:0.02853913):0.01531007,3:0.01247192):0.05117055):0.01343569,((9:0.009075468,7:0.081942315):0.0001628883,8:0.003590234):0.02536334):0.002965045):0.001479066,6:0.01486577):0.005191405,10:0.02096031):0.01783218):0.0023448583):0.0018668074,(17:0.014653449,(18:0.029506134,(14:0.06362354,(13:0.01789536,11:0.03258088):0.00367499):0.0374417036):0.0005462396):0.0002409078):0.0002539957):0.0005424017,16:0.037918497);
tree gen.107 = [&U] (16:0.0115320602,(((19:0.0041353228,((10:0.01201188,((5:0.009509414,((4:0.02510967,((1:0.008618765,2:0.03019697):0.01455734,3:0.01209058):0.0461067):0.006401044,((9:0.0078843065,8:0.007385656):0.001926693,7:0.0788421127):0.02287979):0.007597164):0.001574653,6:0.01422651):0.003272269):0.01685998,12:0.008033141):0.0017801379):0.002018775,15:0.01299160776):0.0005957322,((18:0.02005295,17:0.013272084):5.532573e-05,(13:0.01740866,(11:0.03292105,14:0.027755846):0.01540613):0.0229284707):0.001158651):0.001351645);
tree gen.108 = [&U] ((((17:0.01292521,18:0.025535682):0.0013203826,((13:0.01326215,11:0.02397723):0.004217566,14:0.05306268):0.04291193159):0.0021704407,(15:0.01481457,((12:0.004342542,(10:0.01318849,(((4:0.03038047,(3:0.01250298,(2:0.03818803,1:0.008616574):0.004756392):0.05180113):0.00775926,((8:0.011243079,9:0.009320654):0.001426075,7:0.0813618814):0.02838588):0.002550037,(6:0.01131002,5:0.01165879):0.003273534):0.003404151):0.0179558656):0.001693279,19:0.0131489786):0.002994845):0.0006238636):0.0009744529,16:0.038481663);
tree gen.109 = [&U] ((((18:0.030106133,(11:0.02419207,(13:0.01797238,14:0.089223608):0.0001223429):0.0363873911):0.002021179,17:0.01139644):0.0003104881,(((((6:0.009571968,((((9:0.007128417,8:0.0048200411):0.0001835796,7:0.087297304):0.0281542,(4:0.03549705,((1:0.01057332,3:0.009987954):0.007989103,2:0.0341843):0.04537589):0.0159346):0.002831213,5:0.009133087):0.003293888):0.003150929,10:0.0146285):0.01390242,12:0.007373271):0.001517913,19:0.0107510708):0.002591328,15:0.021964502):0.00148948939):0.00275504,16:0.041666645);
tree gen.110 = [&U] ((17:0.0139582,16:0.018147283):0.005415294,(15:0.01864463,(((12:0.0058860713,(((5:0.006917079,((7:0.068278823,(8:0.012592965,9:0.01032166):0.001893111):0.02409115,(4:0.02709141,((1:0.008379572,2:0.02967122):0.01023571,3:0.02310855):0.04885322):0.0118182):0.001647875):0.001189444,6:0.01149863):0.004706823,10:0.0142744):0.01651139):0.001316365,19:0.016004864):0.002560262,(18:0.0333574648,(14:0.045441317,(13:0.01300412,11:0.02772511):0.002143219):0.0331262354):0.0005252762):0.0016608351):0.003431159);
tree gen.111 = [&U] (19:0.00772354,(12:0.003624671,(((((11:0.02711241,13:0.0142412):0.020431697,14:0.05598553118):0.032558706,18:0.0267519904):0.0001073946,17:0.008213153):0.00169630876,(16:0.031646341,((((5:0.008084255,((7:0.0723484973,(9:0.008930568,8:0.007894528):0.0004714822):0.02312156,((3:0.01563522,(1:0.02041406,2:0.03783691):0.00847826):0.05010068,4:0.02110981):0.01031185):0.003360636):0.003292871,6:0.01059543):0.00289204,10:0.01526136):0.01814341,15:0.01648857):0.0009223647):0.002312951):0.0004831214):0.0026834456);
tree gen.112 = [&U] (((15:0.0153846166,(18:0.02731213,(13:0.0194453,(11:0.03256553,14:0.036731248):0.0065447):0.0307572368):0.003263639):0.0002302054,((12:0.006110086,19:0.0201303439):0.00477523,(((5:0.005078673,(((9:0.006116052,8:0.011486538):0.003417304,7:0.088331168):0.01787258,(4:0.03775602,((2:0.02544092,1:0.01209848):0.01437249,3:0.01876546):0.06132956):0.007110904):0.002163911):0.002826815,6:0.01160349):0.004328242,10:0.01701175):0.01762582):0.004192601):0.0006550912,(17:0.01004785,16:0.03092184):0.016141946);
tree gen.113 = [&U] (((((18:0.0179004985,17:0.0085272302):0.0008202871,((13:0.01215195,11:0.01914202):0.005726076,14:0.0728358966):0.0246339941):0.003196151,15:0.0216878476):6.039851e-05,((((6:0.01110861,(((((1:0.01754797,3:0.01235773):0.009985964,2:0.03533063):0.06017307,4:0.02478185):0.01341166,(7:0.0620416807,(9:0.0096324687,8:0.012356785):0.005034115):0.02538786):0.001902204,5:0.006229702):0.002014958):0.007133792,10:0.01466707):0.016126104,12:0.004999459):0.002260955,19:0.022018381):0.002421662):0.001355948,16:0.0331359297);
tree gen.114 = [&U] ((16:0.01787165,17:0.020803975):0.024327194,((15:0.02463601,(19:0.0126430709,(12:0.009343158,(((4:0.02793296,(3:0.01341607,(2:0.02300703,1:0.02473854):0.009338041):0.05657185):0.02257588,(((9:0.0109690272,8:0.0102308899):0.0005932801,7:0.068721277):0.0263056,(5:0.01412925,6:0.01259553):0.004715414):0.0001926645):0.00566841,10:0.01674289):0.0143737077):0.001505004):0.0058607319):0.0001840529,((14:0.05977851,(11:0.02658141,13:0.01597559):0.003511526):0.02757969391,18:0.023746319):0.00305141):0.0008928657);
tree gen.115 = [&U] ((((12:0.008436023,(((6:0.009769421,5:0.01161437):5.518848e-05,((4:0.03566515,(3:0.01504821,(1:0.01589021,2:0.03171097):0.01740757):0.043324982):0.01015736,((9:0.0071185658,8:0.0091181663):0.001362925,7:0.0849186362):0.02322089):0.002139172):0.004134607,10:0.01683842):0.0177134744):0.001564913,19:0.016787186):0.001196353,(15:0.02111355,((14:0.054532873,(13:0.006792006,11:0.02809382):0.009759059):0.031159543,18:0.034534848):0.001918971):0.002405368):0.00086754952,(17:0.007215744,16:0.022982742):0.01231364);
tree gen.116 = [&U] (((15:0.0198999,(18:0.02625964478,(11:0.02634734,(14:0.053672489,13:0.01611234):0.0007980356):0.0340050088):0.0026325164):0.0024879043,(((((5:0.007007501,(((9:0.0048408426,8:0.007589439):0.006113784,7:0.0758072802):0.02867909,(4:0.03077202,((3:0.02504557,2:0.0339804):0.00157978,1:0.01458286):0.04945615):0.004879877):0.004267185):0.002196755,6:0.01205769):0.003222259,10:0.01120411):0.0179194,12:0.01195434):0.00272306,19:0.00910268):0.00255107):0.001748937,(17:0.006726676,16:0.01939271):0.0093543179);
tree gen.117 = [&U] ((16:0.01158319,17:0.0030945211):0.019517504,((15:0.01992303,(18:0.0274335272,((13:0.02628735,11:0.02653779):0.0006106462,14:0.044679766):0.03590404917):0.0015843032):0.0004075759,(19:0.009978267,(12:0.009085939,(10:0.01763885,((5:0.004806647,(((8:0.021371251,9:0.007416311):0.0001862695,7:0.074207598):0.02026457,(4:0.03236811,(3:0.01606185,(2:0.03927411,1:0.01054163):0.0001979808):0.05240458):0.006858599):0.001584762):0.00197185,6:0.01147777):0.001023064):0.013975838):0.003307178):0.000742059):0.0006949052);
tree gen.118 = [&U] (16:0.035292308,((17:0.016295889,(18:0.0289122014,((14:0.038579585,11:0.03608055):0.009921122,13:0.01856138):0.024820114):0.003455151):0.001740354,(15:0.01758445,((12:0.008182986,((5:0.009018554,((6:0.01114362,(7:0.074731386,(9:0.006016965,8:0.0118745293):0.002363545):0.02278914):0.00158372,(((1:0.01442599,2:0.03405792):0.009624992,3:0.02061534):0.04484845,4:0.03416225):0.01519891):0.001401815):0.003278654,10:0.02173338):0.01708972):0.0009864515,19:0.021292922):0.0009203118):0.0003529151):0.00460151305);
tree gen.119 = [&U] (16:0.042761776,(15:0.0161206588,((19:0.011325957,(12:0.008439971,(((5:0.008374736,6:0.01167111):0.001154005,(((3:0.02264119,(2:0.02951357,1:0.01932136):0.01858598):0.039068089,4:0.03441193):0.007913009,((8:0.017996396,7:0.079263445):0.001493238,9:0.0086183136):0.02900678):0.0009364966):0.004715247,10:0.02078219):0.01992263):0.001876435):0.0008483062,(17:0.011834082,(18:0.021316353,(13:0.01467908,(14:0.02263338,11:0.03332873):0.0046490947):0.018487334):0.0001051617):0.001233953):0.003352834332):0.002933062);
tree gen.120 = [&U] ((17:0.01176241,16:0.027344482):0.0275173587,((((12:0.01379523,((((4:0.03358564,((1:0.01613348,2:0.0280391):0.01570392,3:0.02607246):0.050764045):0.009336392,(7:0.077879668,(9:0.009412034,8:0.010906885):0.0005662477):0.02830472):0.0006634306,(5:0.00613715,6:0.01235605):0.0006686305):0.004447979,10:0.0195988):0.018770628):0.001550125,19:0.019888138):0.003270733,(((14:0.070116586,13:0.01345294):0.003916961,11:0.03191591):0.03109341646,18:0.03153005227):0.001360748):0.0012953643,15:0.01319555):0.001745519);
tree gen.121 = [&U] ((((19:0.019586804,(((6:0.009434875,(5:0.01123864,(((9:0.009775688,8:0.01533246301):0.0006419329,7:0.078980099):0.01826528,((3:0.01559421,(2:0.01475458,1:0.01931085):0.02225232):0.04739743,4:0.0255273):0.009760417):0.003168004):0.0009045261):0.004863657,10:0.02067995):0.02000208,12:0.003965198):0.004603489):0.002930709,15:0.01600638):0.0009921025,((17:0.016861103,((11:0.041385789,13:0.01889491):0.01313652,14:0.035918899):0.010419054):0.0001774522,18:0.0261024459):0.0013651336):0.0042406402,16:0.02854184);
tree gen.122 = [&U] (16:0.0256923547,(((10:0.02278929,((5:0.009343613,(((9:0.010926419,8:0.008484387):0.001977083,7:0.080717042):0.02169878,(((1:0.02584758,2:0.03990201):0.004332256,3:0.01736253):0.0460835,4:0.02301419):0.01387647):0.002292443):0.001864463,6:0.01092186):0.004472793):0.01540492,(19:0.017212061,12:0.01041936):0.0007857376):0.0008874608,((17:0.0260809088,(((11:0.040012469,13:0.02744084):0.011209198,14:0.021870744):0.002413146,18:0.0286316911):0.001153872):0.002289123,15:0.02191791):0.0008776099):0.005555477);
tree gen.123 = [&U] (((15:0.01842792,(19:0.009787925,((10:0.01927012,((5:0.005690072,((7:0.0861462562,(8:0.008147909,9:0.0086347255):0.001908496):0.02165131,(((1:0.02709324,2:0.04497691):0.01090441,3:0.01265171):0.05204387,4:0.02251631):0.01009417):0.0007362078):0.0008596589,6:0.009922427):0.005956025):0.012374007,12:0.005868359):0.0009824095):0.002954006):0.001629469,(17:0.018539083,(((14:0.07770374,13:0.01146816):0.003412717,11:0.03544538852):0.025750637,18:0.034232742):0.0005578041):0.0009904009):0.002502706,16:0.029488063);
tree gen.124 = [&U] ((((19:0.0092075566,(12:0.008151764,(10:0.02558148,((5:0.00646751,((7:0.0701028744,(8:0.010728733,9:0.0091551092):0.005045116):0.03278123,(((2:0.01840883,1:0.01639892):0.02018361,3:0.01921978):0.05150701,4:0.02766849):0.008948723):0.001909764):0.0004896008,6:0.008966136):0.005100912):0.0163033961):0.0008345041):0.002069417,(((11:0.01967068,13:0.01755038):0.0113656785,14:0.0537446827):0.03644209833,18:0.0244475956):0.0008770212):0.001314264,15:0.01399647):0.0033582462,(16:0.016576899,17:0.01148941):0.0353873113);
tree gen.125 = [&U] (15:0.0128443,(((17:0.01744345334,((14:0.028897271,11:0.038360727):0.02133548,13:0.02199117):0.017756138):0.000225192,(19:0.013891387,(12:0.00897135,(10:0.01573216,((((((3:0.004380069,1:0.009418919):0.01216536,2:0.03079679):0.04558484,4:0.03768484):0.01190647,(7:0.0634201857,(8:0.014068982,9:0.010455889):0.001445407):0.02188441):0.003570096,5:0.009408089):0.001526765,6:0.01105258):0.005684977):0.0134425):0.005053273):0.000886355):0.002682935,(18:0.018297789,16:0.026371517):9.897908e-06):0.002150452);
tree gen.126 = [&U] (((((18:0.0364841362,((13:0.01872212,11:0.01908091):0.008495922,14:0.063640826):0.01942603316):0.001643834,17:0.01298224):0.0005575438,(((10:0.0202219,((5:0.006934386,(((3:0.009504342,(1:0.02850844,2:0.02804601):0.0098632):0.041090076,4:0.03499278):0.01131921,((8:0.008996916,9:0.0066752875):0.004389543,7:0.08175891):0.01934724):0.005295396):0.001232414,6:0.01234035):0.004713672):0.019968028,12:0.007965873):0.004300205,19:0.0112173946):0.005562007):0.001748078,15:0.01261339):0.0009284883,16:0.032895494);
tree gen.127 = [&U] (((((18:0.038597706,(14:0.0692244611,(13:0.0148564,11:0.02597331):0.007189004):0.020782986):0.0007591542,17:0.0118608496):0.0004043151,((12:0.009488775,19:0.011914304):0.0006723002,((((2:0.0401469,(3:0.02018408,1:0.02843027):0.002142021):0.04401454,4:0.03393593):0.01084852,(((9:0.0051683616,8:0.015849918):0.001837617,7:0.089894511):0.02508784,(5:0.007480566,6:0.01197204):0.001895904):0.0002354499):0.004436313,10:0.01427898):0.00927195):0.001143825):0.0004148824,15:0.0251778717):0.0134728238,16:0.01786216);
tree gen.128 = [&U] (16:0.039935206,(((18:0.032541063,((11:0.02694991,14:0.059933963):0.001372587,13:0.0239098):0.0297091413):0.0003430414,15:0.01586762):0.000527039,((12:0.0105892925,(10:0.02547816,((((7:0.0681585238,(8:0.010474405,9:0.007250672):0.0004267293):0.02827594,((2:0.03783542,(3:0.009296875,1:0.01098721):0.01080014):0.037477564,4:0.02714545):0.007477053):0.004315863,5:0.006716473):0.0006474655,6:0.01212774):0.004652846):0.01229535):0.003321537,(17:0.01528839,19:0.017099275):0.0002869464):0.0025362555):0.001278157);
tree gen.129 = [&U] (16:0.05488937,(((19:0.0213849856,((((5:0.01029248,(((8:0.007611528,9:0.00698060027):0.0005442318,7:0.08202769):0.02920336,(((1:0.02121456,3:0.007579751):0.01892948,2:0.03846352):0.05296062,4:0.02486382):0.01397925):0.000915302):0.001050869,6:0.01368266):0.002571458,10:0.02031384):0.017069098,12:0.007093604):0.0002980927):0.0026297,((18:0.0271165025,((13:0.02612338,11:0.01939215):0.01193428,14:0.0744658923):0.018695476):0.001132747,17:0.018281329):0.002307403):8.6711487e-05,15:0.02537386):0.002756635);
tree gen.130 = [&U] ((17:0.01877059,16:0.019184496):0.02248655,(((19:0.018331254,(12:0.00654493,(10:0.01653547,((5:0.01257141,((7:0.0625199204,(8:0.013970251,9:0.0100807424):0.0008682431):0.03392639,((3:0.0128107,(1:0.01800953,2:0.02984676):0.005299933):0.05172344,4:0.03327008):0.0129944):0.001040537):0.001645252,6:0.01173527):0.004177773):0.015486043):0.001872302):0.00284450386,15:0.01770264):0.002149091,(18:0.021131944,(14:0.0603399633,(13:0.02001987,11:0.01718044):0.008013021):0.0184088181):0.000294683):0.001440238);
tree gen.131 = [&U] ((16:0.018638717,17:0.01497627):0.0185716772,(((12:0.005750475,(10:0.0186023,(((8:0.006342898,(9:0.0097927966,7:0.075049787):0.0008870019):0.02551,((3:0.01386443,(1:0.008837361,2:0.02617897):0.009484282):0.06255898,4:0.0282822):0.01140198):0.005311264,(6:0.01563034,5:0.006406563):0.0004139341):0.005018581):0.01215811):0.00286827,19:0.020290946):0.0033030079,(15:0.01645812,(18:0.0189616821,(14:0.0735748875,(13:0.01643813,11:0.02323402):0.007740397):0.0199894077):0.0005987728):0.0001319309):0.002165628);
tree gen.132 = [&U] (((19:0.012533542,12:0.005030584):0.001837501,((((14:0.05859768985,(13:0.009277433,11:0.02194589):0.0126906714):0.022695138,18:0.017687472):0.005698901,15:0.01168496):0.0008272789,((((7:0.06496565844,(8:0.0102196242,9:0.00756126753):0.002041264):0.02561354,((2:0.03858313,(3:0.01074345,1:0.01542614):0.004421766):0.0509263,4:0.02431395):0.0141704):0.0009135692,(5:0.006639749,6:0.01262295):0.001390402):0.0033597,10:0.01221743):0.01760448):4.753245e-06):0.002872639,(16:0.01689481586,17:0.01115566):0.005767091);
tree gen.133 = [&U] (16:0.039034264,((((18:0.039705857,((13:0.008450185,11:0.02260867):0.015115505,14:0.06994080897):0.033274782):0.003063005,((12:0.01745306,(((6:0.0129769,5:0.005330938):0.004676363,((7:0.0888707415,(8:0.012439828,9:0.0050642311):0.0008575734):0.02615163,((3:0.01307176,(2:0.03203826,1:0.02495869):0.006475664):0.04868447,4:0.03644117):0.01314258):0.004778252):0.005081701,10:0.01755288):0.0189112742):0.002532595,19:0.013233061):0.0019173209):0.0007291842,15:0.01520059):0.0016178868,17:0.01049055):0.0001945662);
tree gen.134 = [&U] ((((18:0.0398702407,(14:0.0564848333,(13:0.01551141,11:0.03593153):0.0119331724):0.020587752):0.001270287,15:0.021058716):0.00225474,((12:0.006803175,((6:0.009379075,(5:0.006425683,((7:0.0800803634,(9:0.005559886,8:0.016760197):0.0006704305):0.03337813,((3:0.0151638,(1:0.01543777,2:0.02451185):0.001551392):0.054528581,4:0.02441415):0.00601732):0.001641025):0.001788724):0.002489983,10:0.01437951):0.01630446):0.0024381126,19:0.0095853366):0.004112186):0.0004570455,(17:0.01708271,16:0.01758249):0.021822132);
tree gen.135 = [&U] ((15:0.01582399,((19:0.017652473,(((((((8:0.013706975,9:0.005393632):0.0006791657,7:0.06930672796):0.0335015,((1:0.01197519,(3:0.01274227,2:0.0400983):0.004023712):0.046140726,4:0.0192599):0.009126807):0.003389359,5:0.01133524):0.001267693,6:0.0118883):0.002943818,10:0.01792142):0.017614371,12:0.002310794):0.002830514):0.005466435,(18:0.0396957191,(14:0.0662340562,(13:0.007356656,11:0.03331698):0.006570961):0.0191808647):0.002930315):0.000297441655):0.0022608063,(17:0.01074153,16:0.022565668):0.0066821599);
tree gen.136 = [&U] ((((12:0.008775302,19:0.012425754):7.926966e-05,((6:0.01266469,(5:0.00975875,((7:0.059453655,(9:0.006980523,8:0.01094783):0.00131474):0.0295398,(((2:0.03516093,1:0.01451463):0.01221842,3:0.01446775):0.0532392,4:0.03408658):0.01128114):0.007162305):0.001584608):0.003806285,10:0.02443613):0.017097863):0.00788009368,((15:0.01207279,17:0.01944889):0.006506048,(18:0.040607551,(14:0.071694242,(13:0.01225973,11:0.0243324):0.01085984):0.0315807569):0.001292853):0.0004878107):0.003699381,16:0.0430693783);
tree gen.137 = [&U] (16:0.034010715,((((12:0.0103098873,19:0.0092529919):0.002263718,((10:0.01807212,((5:0.005126179,((4:0.04512155,(3:0.01896358,(2:0.02599223,1:0.02362189):0.01518195):0.05023663):0.008174182,((9:0.010657643,8:0.016410115):0.002541742,7:0.080089504):0.02834563):0.001730031):0.001071204,6:0.01183613):0.004015242):0.0175812,17:0.015285752):0.002504588):2.73427e-05,15:0.01167941):8.670872e-05,((13:0.017382,(14:0.07769341,11:0.02636977):0.009008692):0.0330869019,18:0.0294326825):0.00253355):0.0021826595);
tree gen.138 = [&U] (((19:0.01039523,(12:0.006079317,((6:0.01470306,((((8:0.014785785,9:0.005616174):0.002136316,7:0.067781668):0.02777022,((3:0.0183131,(1:0.01638082,2:0.02967525):0.01161167):0.04277176,4:0.03438134):0.0162787):0.0008504747,5:0.007081444):0.0004784246):0.005045299,10:0.01856135):0.0158056441):0.001525535):0.00170443159,(((((13:0.01516448,11:0.02077597):0.00992082,14:0.06000721):0.019173145,17:0.0146891964):0.0001649662,18:0.017624544):0.002217265,15:0.01278984):0.0001013622):0.0037548236,16:0.033828375);
tree gen.139 = [&U] (16:0.0289916289,(((12:0.007295868,(10:0.0211773,(5:0.008687806,(6:0.01015025,(((8:0.0145818769,9:0.017362631):0.00127761,7:0.0756108913):0.02521381,(((3:0.01819577,1:0.01254916):0.003382252,2:0.0427218):0.062687278,4:0.034465):0.01063954):0.007835248):8.127158e-05):0.003059652):0.02015919):0.006156449,19:0.010917882):0.001507126,(15:0.01891217,((18:0.02802393,17:0.017510353):0.0002754049,((14:0.044659972,11:0.0330669):0.005769074,13:0.0214876):0.030474925):0.001633155):0.0002395089):0.0033250907);
tree gen.140 = [&U] ((((10:0.01792836,((5:0.009215259,(((3:0.01608982,(1:0.009696001,2:0.03435404):0.009404663):0.04766885,4:0.03063978):0.01263231,(7:0.0768456302,(9:0.005312694,8:0.007684115):0.005626404):0.02736691):0.001794229):0.001656882,6:0.00766961):0.001891942):0.02621005,(19:0.0111938807,12:0.005676054):0.0009023104):0.002678627,(15:0.01670449,((13:0.01319539,(11:0.03464382,14:0.0566587591):0.0002268188):0.0341195863,(17:0.011404843,18:0.030410636):0.001670946):0.0022645797):0.0004437545):0.001112705,16:0.0295365519);
tree gen.141 = [&U] ((16:0.0209887532,18:0.0297154734):0.001995128,(((13:0.02410774,11:0.02559495):0.0152530754,14:0.0676549):0.0208299668,((12:0.014429464,((((6:0.008850658,(5:0.008078385,((7:0.0848906383,(9:0.005898791,8:0.007354831):0.002065765):0.02351048,((3:0.01749346,(1:0.01404702,2:0.02123774):0.00746758):0.05358621,4:0.02537868):0.01879876):0.003238718):0.002000931):0.006079956,10:0.02505761):0.01519614,19:0.017047358):0.0002684659,17:0.003927043):0.0009238496):0.00119484,15:0.0149760784):0.0001067026):0.0009686096);
tree gen.142 = [&U] (16:0.030866722,((17:0.014597627,(14:0.065217482,(13:0.01705142,11:0.02106835):0.0141321473):0.0344926861):3.027146e-05,((((12:0.005163446,((6:0.01099557,(((7:0.0778909009,(9:0.006734882,8:0.007873456):0.001499071):0.01915085,((3:0.02179828,(1:0.02360869,2:0.02811092):0.008644481):0.043768058,4:0.03597464):0.01397515):0.002713907,5:0.007564954):0.00041033):0.00206223,10:0.01548735):0.01434989):0.0008099421,19:0.018097465):0.001810102,15:0.01739852):0.0001960135,18:0.026413795):0.0008871982):0.0016632721);
tree gen.143 = [&U] (18:0.0229074606,((((17:0.004193824,16:0.039526272):0.00328676,(19:0.016160668,((6:0.004338415,(((4:0.03084619,((1:0.02096591,2:0.02410615):0.007081187,3:0.02198957):0.05273072):0.01569593,((7:0.0682114014,(9:0.00635095,8:0.012866318):0.002020452):0.02850196,5:0.01210565):0.003284493):0.002126293,10:0.01872557):0.0006383548):0.01499884,12:0.006307777):0.005332309):0.002559018):0.0001304639,15:0.0196406649):0.0006197792,(11:0.01820023,(14:0.042337382,13:0.01797993):0.002226108):0.0236004304):0.0010307693);
tree gen.144 = [&U] (16:0.028936561,((((12:0.005168474,((((((8:0.008434666166,7:0.0706691743):0.0003050673,9:0.007106294):0.02039521,(((3:0.01666323,2:0.03258063):0.001529339,1:0.0433915):0.05176736,4:0.03932896):0.00558585):0.001755246,5:0.007392724):0.002093927,6:0.01028165):0.004780181,10:0.02039076):0.012174288):0.002497981,19:0.0074120738):0.0045606414,((((11:0.0319019,13:0.01580478):0.001843934,14:0.05932395):0.0315577721,17:0.013250522):0.0004799288,18:0.0192859781):0.001138605):0.0002700653,15:0.01784522):0.0017975714);
tree gen.145 = [&U] (((((6:0.009059613,(5:0.005684397,(((2:0.04248671,(1:0.0169506,3:0.01243028):0.009276383):0.0414043,4:0.03871225):0.01668798,(9:0.00815434062,(7:0.07973298928,8:0.0083791835):0.003600666):0.01905157):0.00466359):0.001609111):0.003162318,10:0.01726256):0.01829792,(12:0.006685809,19:0.013613193):0.0017362703):0.001524628,(15:0.020091075,((13:0.02255163,11:0.0209683):0.004483731,14:0.0634234105):0.021864472):0.0006032672):0.0009565085,(16:0.018535779,(18:0.02141344524,17:0.009875451):0.002350699):0.0032181977);
tree gen.146 = [&U] ((17:0.009188453,16:0.02995518):0.012196908,((((11:0.03296151,14:0.06265714):0.002363702,13:0.01311149):0.0468077324,18:0.03158946502):0.0024644138,((19:0.012877107,((10:0.01461056,((((8:0.012594386,9:0.013484073):0.0006980631,7:0.074518201):0.03063641,((2:0.03833034,(3:0.009762754,1:0.01465781):0.006118701):0.048001505,4:0.02915203):0.01069299):0.001379616,(5:0.005734093,6:0.008897828):0.004596585):0.002969489):0.01379039898,12:0.006374873):0.0005644343):0.002941274,15:0.0165242616):0.000112204):0.0027686883);
tree gen.147 = [&U] (16:0.03971781,((((12:0.00825411,(10:0.01286591,(6:0.01209071,((((7:0.079122966,9:0.0112880943):0.0002460444,8:0.0117994042):0.0221639,((2:0.03658725,(1:0.007577568,3:0.01125331):0.01267172):0.04844686,4:0.02916641):0.01047384):0.002832971,5:0.01097879):7.028075e-05):0.001182907):0.02126762):0.002977934,19:0.0097807841):0.001715552,15:0.02182546):0.0018585116,(((14:0.04268818,11:0.0301647):0.01218392,13:0.02542641):0.0315789247,(18:0.0359134762,17:0.0161179595):0.0002225598):0.002797713):0.00208289606);
tree gen.148 = [&U] (16:0.044890793,(((19:0.0101459244,(12:0.005951968,(10:0.01720371,(6:0.00803073,(5:0.01072186,(((8:0.006708918,7:0.083839242):0.0004986243,9:0.0093487904):0.0378213,((2:0.04583851,(3:0.01422634,1:0.007203811):0.005169477):0.05474902,4:0.02876408):0.008004969):0.001984059):0.0004933403):0.005464766):0.015393133):0.002458278):0.0048942019,((18:0.0197437847,17:0.011579087):0.0003495234,((11:0.0296951,14:0.040511999):0.001636544,13:0.01568459):0.0355470261):0.0005957968):0.0007088795,15:0.02190274):0.00338335727);
tree gen.149 = [&U] ((15:0.01954921,(16:0.046198108,(((18:0.04348660036,(14:0.0385095,(11:0.02449543,13:0.016227409):0.0001402045):0.0280454828):0.0033627023,(12:0.0079569857,19:0.009950863):0.001674518):0.002049445,(((5:0.004495065,((4:0.03185958,(2:0.04156523,(1:0.01210604,3:0.006720377):0.009368071):0.05934664):0.009732446,(7:0.0718346193,(9:0.0079263317,8:0.007854636):0.004751255):0.02606888):0.002010338):0.002981896,6:0.009802565):0.002541804,10:0.009500987):0.01471112):0.00018093588):0.00778877):0.02887804,17:0.0117671);
tree gen.150 = [&U] (16:0.029278265,((15:0.02107502,((17:0.0096071724,(11:0.02322454,(14:0.04461072,13:0.02587369):0.003426005):0.023463155):0.0002798179,18:0.030920997):0.0006550098):0.005229071,(19:0.026348972,((((((2:0.03386607,(1:0.006319947,3:0.008310769):0.015108):0.05047996,4:0.04043372):0.0106044,(7:0.073683777,(8:0.01509519,9:0.012880026):0.001320777):0.02054713):0.001511025,(6:0.01257568,5:0.007852162):0.003191247):0.001924126,10:0.01569314):0.0124971137,12:0.0117524):0.00241632):0.006054104):0.008329521);
tree gen.151 = [&U] ((17:0.01134711,(18:0.0236150141,((13:0.009333134,11:0.0355033):0.0132563251,14:0.063260978):0.031779789):0.000287772):0.001725678,(16:0.0153995188,(15:0.01934558,((10:0.01722778,((5:0.01018918,((4:0.02530421,((1:0.006776415,3:0.01435007):0.004457185,2:0.04033349):0.06167539):0.009403865,(7:0.072293449,(8:0.0126041538,9:0.011660128):0.001249433):0.02841758):0.0007005865):0.0009370524,6:0.01215456):0.003183225):0.0256333,(19:0.016905965,12:0.004840103):0.00031733936):0.0025675242):0.0011083084):0.0003159106);
tree gen.152 = [&U] (16:0.02635878,(((14:0.0610621784,(13:0.0151481,11:0.02506933):0.013074045):0.026439856,18:0.029872921):0.0008435592,(17:0.009405252,((19:0.012315875,((10:0.0222304,((5:0.004036971,6:0.01417349):0.001103188,((4:0.03129939,(1:0.02603096,(3:0.0160664,2:0.03979756):0.0009472487):0.05365683):0.01176776,((7:0.0908924633,8:0.003545092):0.003066509,9:0.008293343):0.01995876):0.001999238):0.006788421):0.01108275,12:0.006029411):0.004295286):0.001264489,15:0.020615326):0.0002859091):0.0008324661):0.002859883);
tree gen.153 = [&U] ((15:0.01240357,((18:0.026603267,(17:0.01102346,(11:0.02386999,(14:0.02992513,13:0.01029284):0.004143923):0.0284596512):0.0009583786):0.0005726353,(19:0.020061027,(12:0.00189812,((((((8:0.019524306,9:0.009948366):5.892957e-05,7:0.089421947):0.02115445,(((1:0.01707854,2:0.03720716):0.003728784,3:0.01781447):0.0517687,4:0.02947605):0.01419939):0.00512085,5:0.007521659):0.0003029528,6:0.005710102):0.003287531,10:0.01539283):0.020750921):0.000393445):0.003290413):0.0042123596):0.002339185,16:0.055449573);
tree gen.154 = [&U] (16:0.030888955,((((14:0.04138036,11:0.02648243):0.00883795,13:0.02228712):0.0271491768,((((10:0.01574608,((5:0.007416561,((((2:0.03191477,1:0.01306856):0.003404637,3:0.01726802):0.051570481,4:0.04228516):0.01655279,((9:0.0081918596,8:0.0130832625):0.001175959,7:0.076983492):0.02429937):0.003181776):0.003149735,6:0.01541415):0.004335059):0.019088607,12:0.01023952):0.0003219464,19:0.018874689):0.0047551594,18:0.029557739):0.0007661661):0.001195592,(17:0.009931073,15:0.02147906):0.002989964):0.0031984589);
tree gen.155 = [&U] ((((19:0.0178307665,(12:0.00950485,(10:0.01651495,(5:0.007570747,((((3:0.02210911,(1:0.03715306,2:0.01661564):0.01657077):0.05395192,4:0.01839503):0.012398,((8:0.01226278,9:0.008082974):0.001027316,7:0.0674002122):0.02540709):0.002112093,6:0.01097436):0.001282077):0.006701602):0.0213674045):0.003222635):0.002802001,(18:0.0318771883,((14:0.061151792,13:0.02089647):0.001797841,11:0.02770993):0.02983803736):0.002802489):5.635972e-05,15:0.017650408):0.0011235013,(17:0.01810113,16:0.016076267):0.014270716);
tree gen.156 = [&U] (16:0.030496787,((19:0.017326152,((((5:0.008110567,((9:0.007421956,(7:0.0662023003,8:0.020184992):0.00451364):0.0242696,((2:0.0400335,(1:0.01306849,3:0.006148996):0.008655409):0.049341319,4:0.0290918):0.01199521):0.001014178):0.0006423208,6:0.01405479):0.004597277,10:0.01605474):0.0147305364,12:0.00810463):0.0003552335):0.001214313,(15:0.0172076998,((18:0.0205625844,17:0.01447134):0.001717203,(13:0.01931252,(14:0.061816139,11:0.02700929):0.001777297):0.04917145701):0.006221025):0.0001981855):0.0035945347);
tree gen.157 = [&U] (16:0.028950834,((19:0.023031907,(((6:0.0068572,(5:0.00624326,((4:0.02254657,(3:0.01374805,(2:0.0349945,1:0.01338762):0.01134014):0.04847245):0.01085717,(7:0.0753231231,(8:0.0069687291,9:0.00999923):0.00129405):0.0195034):0.002488166):0.002126075):0.001919861,10:0.01783132):0.010878093,12:0.006754388):0.003134303):0.0009258511,(15:0.01303782,((17:0.015381339,18:0.0321050984):0.0002483661,((13:0.00934735,11:0.03193642):0.007920125,14:0.0653277337):0.025451564):0.002161556):0.001554968):0.0009852518);
tree gen.158 = [&U] ((((((11:0.03116613,13:0.01252025):0.007915473,14:0.0953636557):0.021071339,18:0.03322272):0.00325874521,15:0.01572428):0.0013761048,(19:0.0117600004,(12:0.008932603,((5:0.01094402,(((2:0.04196863,(3:0.01115189,1:0.02653973):0.007361591):0.06263306,4:0.02880853):0.01233556,((7:0.079645659,(9:0.0080212745,8:0.006584364):0.00185405):0.02538035,6:0.01124391):0.0005073546):0.002775801):0.003257811,10:0.01845669):0.01493617):0.0006275968):0.002280571):0.0008072536,(16:0.024414872,17:0.01134428):0.0223539952);
tree gen.159 = [&U] (((((17:0.028600926,((11:0.02878223,13:0.01842293):0.01294441,14:0.0835764233):0.024184554):0.001190703,18:0.0287050732):0.001076328,15:0.016712889):0.0003003697,(((((((3:0.01987884,(2:0.03356864,1:0.02230262):0.003924073):0.05737958,4:0.02889688):0.005766476,(7:0.079609387,(9:0.0067495517,8:0.010193416):0.002841363):0.0203964):0.001490634,(6:0.009825464,5:0.009313037):0.0001645273):0.002476229,10:0.01347007):0.02425848,12:0.0062019591):0.001845484,19:0.0127550474):0.002997677):0.00461668616,16:0.04465955);
tree gen.160 = [&U] (16:0.041975007,(15:0.01657677,((18:0.0212139314,((13:0.01596801,11:0.02780232):0.007085945,14:0.0698631521):0.02505083371):0.0014321544,(((12:0.01166716,(10:0.01815617,(6:0.01012052,(((7:0.07830605,(9:0.0095979443,8:0.007490703):0.002205692):0.02250359,(4:0.0265502,((1:0.029248,3:0.01452488):0.01061898,2:0.02702397):0.05451216):0.008077983):0.00245128,5:0.01076162):0.001498605):0.006766034):0.0116192474):0.000144181,17:0.01513044):0.002704612,19:0.012994525):0.0008438758):0.005009599):0.002358759);
tree gen.161 = [&U] ((((10:0.01990627,(6:0.01694547,(((4:0.02730126,(2:0.03517083,(3:0.01868998,1:0.006987912):0.001677262):0.04756004):0.007678166,((9:0.0078079783,8:0.01826248):0.003146488,7:0.081952426):0.02407194):0.001575815,5:0.00730933):0.0009752411):0.003201348):0.01948435,(19:0.0177230254,12:0.006798917):0.0034208714):0.001351867,((((14:0.0519726768,11:0.02414463):0.005827568,13:0.01873423):0.0344584911,18:0.0363819149):0.0001996791,15:0.02117903):0.00018006769):0.010366575,(16:0.027253409,17:0.005648441):0.00704289);
tree gen.162 = [&U] (16:0.036243563,(15:0.01586083,(((14:0.0618554921,(13:0.01983398,11:0.02081994):0.005387715):0.0200522432,18:0.0349686122):0.0014681382,((19:0.015043676,17:0.01085389):0.002775761,((10:0.0126677,(6:0.01353452,(5:0.008553149,(((9:0.010560453,8:0.009632312):0.002470773,7:0.0809882921):0.019153,(4:0.02254087,(2:0.03714956,(1:0.01647955,3:0.003123936):0.007294518):0.05250996):0.01378031):0.0009705853):0.0001871455):0.003409123):0.018667411,12:0.004317662):0.001488446):0.001179406):0.0008331971):0.0006754834);
tree gen.163 = [&U] ((16:0.0148572306,17:0.009779863):0.0128642456,((15:0.01411635,(18:0.02335787411,(14:0.07301714843,(11:0.03095944,13:0.01371535):0.014723477):0.017043293):0.002127312):0.0007267617,((12:0.005471033,(10:0.01578597,((6:0.01385852,5:0.01051382):0.002169405,(((7:0.0710725979,8:0.0076588989):0.002046855,9:0.0114761113):0.02001804,(4:0.0359418,((1:0.01925675,2:0.02112689):0.009068186,3:0.02494536):0.0504775):0.01564077):0.0005360786):0.00480022):0.0114071):0.0014683434,19:0.017402995):0.0020768263):0.001085464);
tree gen.164 = [&U] ((17:0.01437046,16:0.028691469):0.001079167,(((14:0.0645915091,(11:0.03062974,13:0.007729871):0.0141116066):0.023021909,18:0.0296193944):0.0030207126,((((((((7:0.065979905,(9:0.00878424007,8:0.012385294):0.002603315):0.03851952,(4:0.02106344,(3:0.01958141,(1:0.01220345,2:0.02893046):0.005042536):0.04757826):0.01764745):0.001292278,5:0.006503717):0.002467168,6:0.01144556):0.002508369,10:0.02426445):0.01097584,12:0.006437219):0.003960221,19:0.010804544):0.001413098,15:0.02357524):0.0002382184):0.001917149);
tree gen.165 = [&U] ((17:0.01225382,16:0.016596434):0.018890224,((((((((1:0.01716732,2:0.03341089):0.003723624,3:0.01856347):0.048195523,4:0.03485939):0.01076841,(((8:0.0253683299,9:0.0149030346):0.003856074,7:0.077161555):0.02388742,(5:0.007922261,6:0.01222958):0.001077495):0.0003615917):0.004175725,10:0.01894647):0.01433125,(19:0.018714666,12:0.012885353):0.003329318):0.003372037,15:0.0163912):2.755478e-05,(((13:0.01157818,11:0.0293391):0.009880723,14:0.0880249998):0.0292273041,18:0.022353792):0.0002604361):0.00216901111);
tree gen.166 = [&U] (16:0.035448712,((18:0.0333429019,((14:0.078070118,(13:0.01002586,11:0.02336577):0.02451757204):0.0344782552,17:0.0112175753):0.001474849):0.002364876,(15:0.0181681,(((10:0.02720857,(((((1:0.008755527,3:0.005618809):0.00925141,2:0.03795174):0.04026441,4:0.03871371):0.01122299,(7:0.072830748,(8:0.015613766,9:0.008541888):0.001549255):0.02696695):0.003713148,(6:0.008730957,5:0.009418828):0.003925467):0.002499239):0.01225266,12:0.006296394):0.0023223139,19:0.0048353033):0.005928981):0.001186905969):0.001235792);
tree gen.167 = [&U] (((15:0.01570737,(19:0.00826725,(12:0.008107627,((6:0.01436422,((7:0.076879255,(9:0.00755385,8:0.010932401):0.00193822):0.02414212,(5:0.009125357,(4:0.03658949,((1:0.02154432,2:0.03360472):0.003658446,3:0.02134714):0.040630968):0.01451292):0.0008333332):0.0006204287):0.006488031,10:0.01930231):0.02309834):0.0004449613):0.004599769):0.0013185596,(16:0.03318654556,18:0.0319508259):0.003043781):9.720393e-05,(17:0.016016714,(14:0.0618564563,(11:0.02147225,13:0.01041694):0.007715285):0.030458447):0.003031568);
tree gen.168 = [&U] ((((13:0.01735619,11:0.02422884):0.009842813,14:0.087872621):0.0298216477,17:0.019920753):0.001517066,((16:0.0341969752,18:0.033192944):0.001936315,((12:0.01377734,(19:0.0179049964,(6:0.01037948,(10:0.02159091,(5:0.01214156,((9:0.0060160183,(8:0.009872159,7:0.078308981):0.003960999):0.02896028,(4:0.02397746,(3:0.01170273,(2:0.02895327,1:0.01950475):0.02394621):0.046712985):0.01067144):0.00144148):0.00626144):0.001592525):0.02057939):0.0011087387):0.003183996,15:0.02204775):0.0005811692):0.0005992971);
tree gen.169 = [&U] (((17:0.008621051,((15:0.0147404518,(((10:0.02326929,(6:0.008707849,(5:0.009630859,(((8:0.0072049578,9:0.0058018285):0.0001973871,7:0.070663156):0.02508445,(4:0.02839434,(3:0.01625555,(2:0.03042148,1:0.02773965):0.00428998):0.03806615):0.01249713):0.001441993):0.0009248769):0.003468917):0.02391997,12:0.00575960871):0.001427369,19:0.012723236):0.002137564):0.0003399793,16:0.032548566):8.588308e-05):0.0003497868,((13:0.01062962,11:0.02180529):0.0143415087,14:0.0727388252):0.0166844516):0.0002182786,18:0.033274011);
tree gen.170 = [&U] (((19:0.00954418,((10:0.01861647,((6:0.01831848,5:0.008233125):0.002917828,((((2:0.02094762,1:0.02544198):0.01516813,3:0.01169122):0.04635296,4:0.03490546):0.0109316,((8:0.009397853,9:0.009442936):0.001159103,7:0.092437451):0.02906488):0.002513981):0.004868378):0.01304781,12:0.009700387):0.0030423496):0.002396148,(16:0.0379045538,(17:0.013204238,(((11:0.01568292,13:0.01157314):0.011772242,14:0.0689261426):0.0285744881,18:0.035219094):0.001513045):0.0009186481):0.0002770322):0.002257385,15:0.02411173);
tree gen.171 = [&U] ((15:0.02182468,((19:0.013634703,((10:0.01602695,(6:0.01184804,((((8:0.006166562,9:0.005075485):0.002807591,7:0.0806268012):0.03121406,(4:0.03466334,(2:0.0335861,(1:0.01492756,3:0.00942339):0.01149849):0.05453642):0.01326733):0.002278832,5:0.006565311):0.001698443):0.005838354):0.01392648,12:0.00868873):0.0008067764):0.001473311,(((14:0.0436134217,11:0.02088065):0.020329348,13:0.02921619):0.024362691,18:0.0294580018):0.0037433204):0.0005291275):7.34588e-05,(16:0.01688608,17:0.0121523915):0.017386031);
tree gen.172 = [&U] ((((14:0.046166516,11:0.02853745):0.005062192,13:0.02294571):0.0152888084,(18:0.0295486758,16:0.0326710363):0.0006025784):0.0008143888,((17:0.01368151,15:0.009774442):0.00214683163,(12:0.01333479,(19:0.015056726,(10:0.01950761,(6:0.006363839,(5:0.008463473,(((8:0.013874343,9:0.00741508):0.001370366,7:0.075264281):0.02116538,(4:0.04727257,((3:0.01452998,1:0.03905516):0.0005211869,2:0.0320864):0.045347389):0.006239391):0.005899656):0.0003669023):0.005089113):0.01098184):0.00075921):0.00239358):0.000233037);
tree gen.173 = [&U] (((((11:0.0263172519,13:0.022554762):0.01316541,14:0.022096676):0.00581073261,18:0.0294022088):0.0005595734,((15:0.01031321,17:0.01022999):0.003621682,(19:0.013221907,(12:0.006393343,(10:0.01986831,(((5:0.008140168,(4:0.0272007,(3:0.01459066,(1:0.00755095,2:0.01548997):0.01445037):0.03876693):0.01016013):0.0004650808,((8:0.008644649,9:0.0083764491):0.001309215,7:0.0816645141):0.02505031):0.001779014,6:0.009377184):0.003088703):0.016537865):0.001177893):0.002560439):0.00048024701):0.00210876,16:0.030305031);
tree gen.174 = [&U] (((17:0.018160445,((14:0.0648100011,(11:0.02167993,13:0.01510642):0.006001246):0.024377383,18:0.028826733):0.001749028):0.002388612,(15:0.01785095,((((5:0.0142073,((4:0.03681293,((3:0.01197224,1:0.02783061):0.003336854,2:0.03562728):0.04383985):0.00791208,(7:0.067707894,(8:0.010372662,9:0.0071920446):0.004795125):0.01883844):0.002696781):0.002250729,6:0.00965345):0.001835635,10:0.01443832):0.0137564726,(19:0.0109342515,12:0.0061383701):0.003268985):0.0026086006):0.0006985977):0.0003926767,16:0.024746824);
tree gen.175 = [&U] (((((17:0.015817519,(18:0.0200866544,((11:0.02187397,13:0.01577358):0.008656884,14:0.0540329969):0.0201692305):0.0009360834):0.0004160652,16:0.0213437324):0.0004293559,(19:0.0082328201,12:0.0064785195):0.001381606):0.0008657794,15:0.01502937):0.001656475,(((5:0.005148178,6:0.008890913):0.0008545177,((4:0.02303924,(2:0.03310381,(3:0.00583532,1:0.01014439):0.0105754):0.04538202):0.009938519,(7:0.065729135,(9:0.0066670889,8:0.00779664):0.001508659):0.02339761):0.001862372):0.001994064,10:0.01562725):0.01079725);
tree gen.176 = [&U] (((((12:0.01067644,(((5:0.008077505,(((8:0.0100347188,9:0.00639794498):0.001259369,7:0.074742655):0.02945782,(4:0.02684424,((1:0.009322478,3:0.00780325):0.0159847,2:0.034518):0.05797699):0.01501161):0.001256004):0.001024817,6:0.01402869):0.001482979,10:0.009959289):0.011963352):0.002598375,19:0.008883104):0.00332938,15:0.02476438):0.0021203731,((11:0.02330522339,(14:0.042336035,13:0.0199433):0.0006942378):0.023358374,18:0.02970208):0.0024662517):0.0029975117,(17:0.007777474,16:0.031899499):0.016725464);
tree gen.177 = [&U] ((15:0.01426013,(((((((4:0.03113094,((2:0.0336732,1:0.008414995):0.00401111,3:0.009740903):0.04880246):0.006309459,(6:0.01620368,((8:0.0066366127,9:0.007593821):0.006718989,7:0.062235504):0.02758688):0.0003020752):0.0004901738,5:0.009747583):0.006486696,10:0.01009837):0.0082807665,12:0.005518348):0.0007228615,19:0.014907022):0.001625882,(((13:0.01697887,11:0.02823487):0.006923954,14:0.0674667274):0.019678832,18:0.033573765):0.0006537755):2.815815e-05):0.002071643,(17:0.021174641,16:0.01523131):0.01173544208);
tree gen.178 = [&U] ((16:0.030114013,17:0.02045028):0.0023985534,(15:0.01729205,((((14:0.0493058401,11:0.02533649):0.007368403,13:0.02122806):0.025684129,18:0.04613937):0.0007824111,((((6:0.01347993,(((4:0.02926205,((2:0.03281807,1:0.01273834):0.003178271,3:0.01860777):0.04812351):0.01353105,((9:0.0083978,8:0.009973585):0.003869685,7:0.071819135):0.02179309):0.002136361,5:0.009032076):0.004036777):0.003277928,10:0.01397214):0.0116858152,12:0.008849667):0.0005880236,19:0.0246247118):0.0020160381):0.0004502172):0.002646264);
tree gen.179 = [&U] ((16:0.0147253,17:0.012128971):0.016924541,(12:0.0086379558,((15:0.016650763,(18:0.029373288,(11:0.02492099,(14:0.061069057,13:0.01921697):0.003641716):0.0132412226):0.002918667):0.0006136713,((((5:0.006432073,((9:0.0189671668,(7:0.090453853,8:0.0076677096):0.0003846316):0.03061108,(4:0.03700337,(2:0.04017184,(1:0.01063272,3:0.01625328):0.007541904):0.053652398):0.00789689):0.002080866):0.0002487739,6:0.004005087):0.004962293,10:0.01595644):0.016546901,19:0.016661526):0.002849693):0.0009673839):0.002807456);
tree gen.180 = [&U] (16:0.0280055966,((15:0.01744524,(17:0.01080576,(18:0.0248324578,((13:0.01082798,11:0.02444599):0.010445179,14:0.08155191165):0.025137599):0.0013874792):0.00090503719):0.0007256987,(19:0.01695054,((10:0.0134575,(6:0.007869316,(((4:0.03254091,((1:0.008530501,2:0.02188012):0.005970031,3:0.01891317):0.036874923):0.01549562,((8:0.005654076,9:0.01213545738):0.002355641,7:0.0820600263):0.02140752):0.00494419,5:0.01083248):0.001296407):0.005373872):0.0185728001,12:0.005889187):0.0006581317):0.002715608):0.00417903);
tree gen.181 = [&U] (((((14:0.0392858,(11:0.031057149,13:0.02161515):0.0113502):0.008571098,18:0.0325965657):0.002721904,15:0.01273183):0.0027680932,(19:0.0123176003,((10:0.01664252,((6:0.00805523,(((9:0.007909821,8:0.012679201):0.0004843877,7:0.072297779):0.02337752,(4:0.04022187,((2:0.007802749,1:0.007016428):0.02543672,3:0.01807695):0.03971365):0.0118357):0.005111017):0.0008124845,5:0.009383249):0.005050307):0.017862161,12:0.01569215):0.0008451088):0.002889141):0.001608851,(16:0.036956907,17:0.008258656):0.003606933);
tree gen.182 = [&U] (((15:0.01547151,((((11:0.032206284,13:0.01713128):9.764376e-05,14:0.014698278):0.024461528,17:0.00889238):0.001011359,18:0.0257876366):0.0018629803):0.001244037,(19:0.0121621315,((((5:0.009179835,((4:0.03153379,((1:0.01940613,3:0.01197582):0.007604244,2:0.03468286):0.045650747):0.01127381,((8:0.008173729,9:0.006156181):0.0008574616,7:0.081024553):0.01708573):0.002699686):0.004211438,6:0.01649985):0.004411543,10:0.02107607):0.01912825,12:0.0071880636):0.002737876):0.005563343):0.000554999,16:0.050013557);
tree gen.183 = [&U] (16:0.03687374,((((17:0.013086545,18:0.02873998562):0.003461998,((13:0.01739156,11:0.02994031):0.009643527,14:0.0576837223):0.023985161):0.001397591,15:0.015801202):1.146124e-05,((12:0.0092130788,((6:0.007790523,(5:0.009182862,((7:0.064801681,(8:0.016803403,9:0.0101715324):0.00307915):0.02105183,(4:0.0426368,(3:0.01320333,(1:0.0122853,2:0.03445567):0.009519355):0.05290498):0.01952768):0.002600443):0.002255215):0.005246848,10:0.02201337):0.01498605):0.0009023071,19:0.019315484):0.003030741):0.002378014);
tree gen.184 = [&U] (((((18:0.040974008,((14:0.0584388765,(13:0.02496611,11:0.02924591):0.006061079):0.019503598,17:0.018650779):8.311381e-07):0.001121461,(19:0.011600226,12:0.007328031):0.004508277):0.0004395598,15:0.008477991):0.0011111935,((6:0.01102457,((((9:0.0068465568,8:0.008071197):0.0051116904,7:0.080100979):0.02510465,(4:0.02768133,((1:0.01466098,2:0.03145652):0.003441302,3:0.01194762):0.050221151):0.01004362):0.001965068,5:0.008808998):0.0002859063):0.003554323,10:0.01800096):0.02025053):0.0020955767,16:0.02380635);
tree gen.185 = [&U] (16:0.0296250624,(((18:0.034862218,17:0.01409629):0.0010159869,(14:0.0766893617,(11:0.026854,13:0.01684465):0.015384725):0.03032092463):0.0008673735,((19:0.017848,(12:0.0060766511,((((((8:0.0178568473,7:0.0793248842):0.001415369,9:0.01534489153):0.03179166,(4:0.02514039,(3:0.02042275,(1:0.01363301,2:0.02842011):0.01295465):0.0541714):0.01173475):0.002580345,5:0.005700487):0.0005007852,6:0.008024174):0.002938452,10:0.02205308):0.01654961):0.0005268048):0.00398447,15:0.01344358):0.002157037):0.00137401);
tree gen.186 = [&U] ((15:0.01711335,(((((10:0.01787842,((5:0.00799166,6:0.006853204):0.0005973145,((4:0.03341179,(2:0.03416356,(1:0.00983268,3:0.00535078):0.01870096):0.06581489):0.01343852,((8:0.0096682468,9:0.009473463):0.0006019232,7:0.0795743519):0.02544889):0.001735321):0.007421455):0.01349261016,19:0.025846453):0.0001405482,12:0.006977488):0.002496316,17:0.0163012203):0.002065604,(18:0.031793152,(13:0.02057282,(14:0.042486588,11:0.02900218):0.028063745):0.023596422):0.0008439):0.0001917615):0.0004929608,16:0.018372451);
tree gen.187 = [&U] (((14:0.0727803209,(11:0.03183083,13:0.01116846):0.014436066):0.025047715,(18:0.02334873935,(17:0.01240064,16:0.025828352):0.008769477):0.005674182):0.0005111022,(15:0.014386253,(19:0.014880734,(12:0.01000956,(((((9:0.008463879,8:0.011893791):0.001610843,7:0.079454763):0.02152018,(4:0.03474606,((3:0.01051978,1:0.0198613):0.006811359,2:0.03240337):0.050079446):0.004703574):0.001515979,(5:0.008384221,6:0.01301823):0.002325051):0.00542085,10:0.01858541):0.016753179):0.0002394194):0.003829095):0.0001607715);
tree gen.188 = [&U] ((15:0.01757349972,(((18:0.02550413882,((13:0.01655677,14:0.0552472816):0.00121383,11:0.02266901):0.0372157946):0.003756442,(((10:0.01892661,(5:0.009088304,(6:0.01489156,(((9:0.008518092,8:0.016198457):0.001120308,7:0.079210284):0.02930484,(4:0.02990046,(3:0.01820547,(2:0.02104341,1:0.03084482):0.02064739):0.04428396):0.01034234):0.003998798):0.0009537282):0.003962916):0.015225408,12:0.008063423):0.001947793,19:0.010835672):0.007227725):0.0006268593,17:0.0068115755):0.002026051):0.002527675,16:0.017589653);
tree gen.189 = [&U] (16:0.0347468194,((18:0.01858418371,(17:0.016800428,((14:0.030933599,11:0.02629039):0.01748671,13:0.02316448):0.0344027865):0.002174787):0.001550886,(15:0.0158871,(((10:0.01885083,((5:0.005477559,((8:0.0065408808,(9:0.004785522,7:0.075830339):9.576883e-05):0.02591731,(4:0.02901517,(2:0.03704693,(1:0.03063387,3:0.007672381):0.01573407):0.047235538):0.01577578):0.0009017365):0.0002901888,6:0.01355279):0.002442256):0.01545161,12:0.006681028):0.0038342062,19:0.011162426):0.0010837271):0.001193851):0.00066836696);
tree gen.190 = [&U] (16:0.04295211,((18:0.0255118,(11:0.02890483,(13:0.009958761,14:0.040308582):0.002380214):0.03507838178):0.0034904276,((17:0.02098862,15:0.01566685):0.001179921,(((10:0.02172969,((((7:0.065480751,(9:0.007505134,8:0.00977016):0.001293669):0.02421333,(4:0.03432501,(3:0.02273879,(2:0.02253625,1:0.01456769):0.00724545):0.0483901):0.00842339):0.00327171,5:0.01047604):0.002100584,6:0.01429175):0.003179988):0.01828888,12:0.0066341904):0.004319967,19:0.0106016728):0.003147992):1.587097e-05):0.0022607076);
tree gen.191 = [&U] (16:0.032181913,(15:0.018519455,(((17:0.0109345,19:0.01241282595):0.0002257206,((10:0.0161636,((5:0.009959111,((7:0.076959059,(9:0.0044464025,8:0.0064157617):0.002013966):0.03378417,(4:0.03704278,(3:0.02705049,(1:0.01022219,2:0.01583754):0.02943149):0.044454578):0.01509866):0.004135178):0.0008828506,6:0.0082569):0.004173835):0.01567687,12:0.0113262904):0.0008692793):0.0023743212,(18:0.03535459493,((11:0.03434439,14:0.05144841):0.01092306,13:0.01584504):0.03158984794):0.0001014187):0.000344348):0.003746095);
tree gen.192 = [&U] (16:0.036545285,((15:0.01430617,(19:0.014111628,((10:0.01637243,((5:0.006781832,((7:0.0783891103,(8:0.012553959,9:0.012903305):0.001426808):0.02314302,((3:0.009839864,(2:0.03266004,1:0.01008995):0.001819641):0.05249671,4:0.03588566):0.0140004):0.002576596):0.0006400368,6:0.01200158):0.001118101):0.0141841845,12:0.007136063):0.002023206):0.007462413):0.0009097295,((17:0.012330216,(13:0.0219868437,(14:0.0629434179,11:0.04474971):0.01132682):0.020542279):0.0002253231,18:0.029120387):0.002037245):0.001148556);
tree gen.193 = [&U] (16:0.0351637037,(15:0.02795093,((18:0.02789869952,(((13:0.009107127,14:0.034177047):0.003709717,11:0.03060707):0.0352676247,17:0.017690479):7.387879e-05):0.0004310204,((12:0.01308726,(10:0.01836924,(6:0.0136333,(5:0.008570004,((7:0.0743761917,(8:0.0137080158,9:0.008214227):0.000171105):0.02712157,(4:0.02451098,(3:0.01766387,(1:0.01106017,2:0.03090661):0.006243616):0.05553225):0.007291937):0.001624851):0.001000747):0.003093352):0.02029539):0.001184241,19:0.020572645):0.001407129):0.0008756636):0.0002571623);
tree gen.194 = [&U] (17:0.01146689,(16:0.0383193,(((19:0.0091045272,(((((4:0.01972061,((2:0.02483789,1:0.01018941):0.01317454,3:0.01525438):0.05436326):0.01653045,(5:0.008450758,((9:0.0104759277,8:0.014940901):0.001829793,7:0.072074409):0.02522215):0.0001427763):0.004342956,6:0.01776897):0.001622078,10:0.01341247):0.0123234472,12:0.008787125):0.001283847):0.00308017,(((14:0.05753563,13:0.0226659):0.003203229,11:0.02930312):0.0241826194,18:0.0288933409):0.002429566):0.0002882512,15:0.024395191):0.0040094797):0.00094046832);
tree gen.195 = [&U] ((16:0.03286905,17:0.01516887):0.0073496858,(((18:0.02944908,(13:0.01673223,(14:0.034121275,11:0.02986439):0.006438173):0.0272768415):0.0015682433,15:0.02009756):0.0002370639,((((((7:0.090390623,(8:0.013566274,9:0.0073729966):0.003877342):0.02188002,(4:0.03010056,((2:0.04113918,1:0.0113966):0.001757014,3:0.0106556):0.04763561):0.016714):0.002330992,(5:0.01502065,6:0.009955139):0.002821108):0.008305509,10:0.0162212):0.014054813,12:0.00847077):0.00189181,19:0.016573561):0.004336993):0.002834863);
tree gen.196 = [&U] (16:0.024208942,(((((((7:0.0693337697,8:0.011624778):0.0004563928,9:0.0119913823):0.02585843,((5:0.01099611,6:0.01814237):0.0009359716,(4:0.02708758,((1:0.02162154,2:0.03025322):0.004094004,3:0.01603788):0.06218003):0.01463331):2.910255e-05):0.004573119,10:0.01238503):0.01543555,19:0.0097192218):0.0015186913,12:0.01359301):0.0043876744,((17:0.01797217052,(((11:0.03236424,14:0.0542944848):0.003139379,13:0.02036172):0.02283617425,18:0.0287258484):0.0004143439):0.001333212,15:0.02453757):0.002327798):0.005995899);
tree gen.197 = [&U] ((((((5:0.009107138,(((8:0.006549621,7:0.0847345958):0.003204691,9:0.009789862):0.0339305,(4:0.0331344,(3:0.01747889,(1:0.003816854,2:0.03809241):0.01215478):0.055431404):0.0146023):0.005820667):0.0008405713,6:0.006290431):0.001752088,10:0.0155201):0.02484415,15:0.01716887):0.0001090013,((12:0.005286929,19:0.021018161):0.0009258308,16:0.028673322):0.002077927):0.0027141057,((17:0.017048052,18:0.031179144):0.0004420312,(11:0.02612601,(13:0.01588369,14:0.065920347):0.004655218):0.0293984704):0.001697062);
tree gen.198 = [&U] (16:0.0308394,((15:0.02020647,((17:0.023803093,(13:0.02766773,(11:0.03097209,14:0.036661907):0.006802016):0.0353913789):0.0005238318,18:0.0377513527):0.001437086):0.00168264,(19:0.0103804842,((10:0.01693575,(6:0.01558479,((((8:0.006901069,7:0.065658222):0.002040324,9:0.008502927):0.0305971587,(4:0.03255461,((2:0.04132654,3:0.01339007):0.002018443,1:0.02947878):0.05004482):0.007376733):0.002258809,5:0.01419728):0.0007289701):0.007236734):0.023171,12:0.0081284247):0.003014197):0.003022608):0.004281195);
tree gen.199 = [&U] ((((17:0.016926354,(18:0.0212654066,((14:0.047847746,13:0.01316337):0.001998582,11:0.03304909):0.0308440782):0.001631713):0.00270194,15:0.0177349258):1.00306e-05,(19:0.00908066027,(12:0.006429371,(10:0.01600233,((5:0.004553437,((7:0.0727777089,(8:0.018019544,9:0.0116358478):0.000653664):0.02833052,(4:0.02663946,(2:0.03052562,(1:0.01428032,3:0.008562238):0.006410064):0.05343297):0.007348919):0.002229937):0.0006030094,6:0.006639205):0.007528465):0.014383866):0.00285571):0.003033768):0.001374564,16:0.033640865);
tree gen.200 = [&U] (16:0.04809955,(((((13:0.01934203,(11:0.0314609,14:0.041897697):0.00578549):0.027195985,18:0.030717115):0.0003114305,17:0.01447706):0.00068260749,15:0.01663996):0.0010254133,(((10:0.02244841,(6:0.01049205,(5:0.007337213,((4:0.02940957,((1:0.0103439,2:0.02817745):0.01333685,3:0.01433386):0.05891774):0.007828997,(7:0.081008652,(8:0.011353369,9:0.0074155153):0.003836284):0.01870464):0.003088837):0.005561823):0.001446172):0.01541398,12:0.007232029):0.0009056748,19:0.0135907296):0.002165219):0.001712722);
tree gen.201 = [&U] ((16:0.02650007,17:0.01062995):0.008553488,((18:0.0300765614,(13:0.02169958,(11:0.02632557,14:0.047374968):0.01772812):0.0292131735):0.0013118257,(15:0.01499139,(((10:0.01814307,((5:0.005060961,((4:0.0333992,(1:0.01153448,(3:0.01641526,2:0.03577532):0.0005857878):0.04335469):0.007250535,((9:0.009150962,8:0.009142946):0.001821855,7:0.072596041):0.021724):0.0006758611):0.003204028,6:0.01398371):0.002959434):0.016486234,12:0.01288851):0.001963485,19:0.016213241):0.004061991):0.0002016072):0.0042616012);
tree gen.202 = [&U] ((17:0.01661967,16:0.008220611):0.008206184526,(15:0.0140763,(((19:0.0087700893,12:0.009984407):0.001867458,(10:0.01759299,(((4:0.03080661,((1:0.01055377,2:0.03729092):0.003974394,3:0.0150007):0.06131754):0.006187452,(9:0.0084492617,(7:0.076524812,8:0.0070395037):0.0006158122):0.03196311):0.002561579,(6:0.007305389,5:0.009011618):0.0008722897):0.00639338):0.01578832):0.0005010936,(18:0.0237751722,((14:0.0469224172,11:0.02562761):0.01346218,13:0.02424031):0.0262435704):0.0033791301):0.0001634037):0.0052038621);
tree gen.203 = [&U] ((((17:0.031184406,(14:0.065849482,(13:0.01846054,11:0.02642254):0.003185791):0.018563822):0.0009212792,18:0.029166923):0.00373961347,((19:0.0180564744,(10:0.02295819,((5:0.01248528,(((8:0.008947324,7:0.0721227811):0.001021566,9:0.009403728):0.0300524,(4:0.02932839,(3:0.01063963,(2:0.03142416,1:0.007733311):0.01132259):0.046836155):0.009859089):0.003098755):0.0006901779,6:0.01480547):0.001234404):0.01230436):0.0021791686,12:0.005080137):0.002919089):0.0014546929,(15:0.0196368,16:0.027118451):0.000805072);
tree gen.204 = [&U] ((((((13:0.0231576,(11:0.02866955,14:0.044578647):0.021092939):0.020569561,17:0.015100848):9.020497e-05,18:0.0240726561):0.001512768,15:0.017963052):0.0008153055,((12:0.005581497,(10:0.02096086,((5:0.006744759,((4:0.03156723,(1:0.01963001,(2:0.03428447,3:0.0190034):0.001271849):0.05295597):0.01280839,(7:0.0876832736,(8:0.014376449,9:0.010614286):0.004767488):0.02791502):0.002255119):0.001300396,6:0.01257446):0.00496724):0.0137405682):0.0007833433,19:0.02023532):0.0026360197):0.002877141537,16:0.0309992748);
tree gen.205 = [&U] (16:0.046366389,((((((5:0.005496718,6:0.01529616):0.002503491,(((9:0.010753552,8:0.006689928):0.00201597,7:0.0682048888):0.02118646,(((2:0.03185185,1:0.02178099):0.001717656,3:0.01678252):0.052317204,4:0.02626504):0.009989876):0.002520758):0.006604199,10:0.01704886):0.01491945,(19:0.0177053243,12:0.0070590761):0.0007247452):0.00101777,15:0.02151611):0.001007614,((17:0.0152670328,((14:0.059211299,13:0.01852287):0.003614342,11:0.03225969):0.0271116874):0.001109598,18:0.035742356):0.0028730964):0.0019728809);
tree gen.206 = [&U] (16:0.035487175,((17:0.0282572,((11:0.03528434,(13:0.02029895,14:0.04442213):0.004064438):0.0382492344,18:0.028129087):0.002858025):0.002418195,(15:0.0239121102,((10:0.01662599,(6:0.009676882,(5:0.009641557,((7:0.076428459,(8:0.016228651,9:0.007943419):0.002488624):0.02077738,(((3:0.02498123,2:0.0408325):0.001515791,1:0.02254446):0.04584314,4:0.02433917):0.008050304):0.005675482):0.003033238):0.004923828):0.01185175,(19:0.023103772,12:0.005209804):0.003116145):0.001170004):0.0006529821):0.001332997);
tree gen.207 = [&U] ((17:0.011278194,((((14:0.029994648,11:0.046333):0.0005002035,13:0.02263307):0.0276009047,18:0.02300514196):0.001732099,(15:0.01506096,(19:0.0108429775,((10:0.01793812,(((((3:0.01964354,(1:0.01659777,2:0.03832262):0.002806374):0.062107533,4:0.0298933):0.01328258,((9:0.0098691952,8:0.021541138):0.0007391982,7:0.078880656):0.03067601):0.00186457,5:0.01272096):0.002454773,6:0.01643733):0.006804908):0.007184528,12:0.005031998):0.002156159):0.003325048):0.001727751):4.213725e-05):0.0025850631,16:0.026852479);
tree gen.208 = [&U] ((17:0.01214717,(((19:0.012163087,(12:0.006625638,(10:0.01466263,(((6:0.01305357,5:0.01271295):0.001834842,((8:0.0127209377,7:0.0845938726):0.0004849461,9:0.013520052):0.02910595):0.0001004538,((3:0.01549272,(2:0.02961569,1:0.01374155):0.0111684):0.04830111,4:0.02731062):0.01486247):0.005230882):0.0109653014):0.000986782):0.003619179,15:0.0249869775):9.976277e-05,(((14:0.064509153,11:0.02064723):0.00729913,13:0.02900312):0.0499731354,18:0.0457518215):0.001222374):0.0017098395):0.0003848485,16:0.0347135515);
tree gen.209 = [&U] (16:0.0177584466,((15:0.0136012,((((13:0.02708893,14:0.041971881):0.0002527823,11:0.02911891):0.019999488,17:0.011413384):0.00208485,18:0.0310256357):0.0007316534):0.00103781,((12:0.0067510264,(((6:0.0135931,5:0.009079845):0.001135949,(((8:0.0095231279,9:0.0109053659):0.001154042,7:0.06978216):0.024361,(4:0.0328301,(3:0.01606377,(1:0.02263077,2:0.02394734):0.01558579):0.05287569):0.01133936):0.004319786):0.001842433,10:0.01336067):0.01199576):0.0001407382,19:0.02313868):0.005920866):0.0038258987);
tree gen.210 = [&U] ((((6:0.01244935,((((8:0.012412094,7:0.07198531282):0.0001695642,9:0.005908442):0.01859018,((2:0.04136519,(1:0.01212645,3:0.005427895):0.01129112):0.043001,4:0.03210588):0.01211371):0.005055285,5:0.008240804):0.001383221):0.001665,10:0.01502667):0.01304355,((19:0.011767138,12:0.00974462):0.005246218,(15:0.01614577,(((14:0.046054581,13:0.01396254):0.004810789,11:0.02740845):0.0396948005,18:0.023879168):0.0021570369):0.0003520888):0.0005090899):0.005630228,(17:0.01118992,16:0.0186941):0.016186085);
tree gen.211 = [&U] (((15:0.01663597,(((11:0.044267241,13:0.01635999):0.0154588872,14:0.02640497):0.003580967,(17:0.009814235,18:0.02823995):0.0002742658):0.0006134464):0.001377292,((12:0.01037046,19:0.017240225):0.003996532,((((((8:0.00640254174,9:0.0117791483):0.001269468,7:0.067941156):0.02916087,(4:0.02465252,((1:0.006340915,3:0.01239782):0.00504629,2:0.03456361):0.0508435):0.007097745):0.000842225,5:0.01000589):0.003154679,6:0.01043982):0.0008100305,10:0.02020555):0.01585941):0.0008707256):0.0013681573,16:0.0382092);
tree gen.212 = [&U] ((15:0.026442848,(((18:0.035185705,((13:0.02024403,11:0.038665688):0.008183427,14:0.034774548):0.014654006):0.001928896,17:0.0154726505):0.003268917,((((((9:0.0119522504,(8:0.013077759,7:0.074887168):0.0019039):0.01890109,(4:0.03001049,(3:0.0120036,(2:0.01286837,1:0.02393476):0.02753046):0.05106755):0.01486877):0.00555181,(6:0.01526614,5:0.008153815):0.00176133):0.002168025,10:0.0159959):0.0149466729,12:0.009260846):0.001196757,19:0.0134449611):0.006792236):0.0003443512):0.0003899996,16:0.04982169);
tree gen.213 = [&U] ((15:0.02065778,(((17:0.011641859,18:0.028922887):0.0003793389,((14:0.029797714,11:0.03183316):0.002111631,13:0.02440466):0.017302345):0.002293814,(12:0.012597411,((((6:0.01119006,5:0.00525418):0.0008177234,(((8:0.014428454,9:0.0061454329):0.003093287,7:0.088796113):0.03078842,(4:0.03039634,(3:0.01619167,(1:0.009646977,2:0.03309251):0.01145877):0.048520992):0.01140284):0.002097398):0.00471326,10:0.02413017):0.01278882,19:0.009026469):0.0010810767):0.0028912326):0.003424069):0.002705799,16:0.036526381);
tree gen.214 = [&U] ((17:0.010487457,16:0.026816878):0.0200736326,((15:0.02078297,(19:0.014544106,(12:0.006039388,((6:0.008558926,(((4:0.03228164,((1:0.01126474,3:0.01631322):0.002154418,2:0.03941256):0.048274186):0.01415003,((8:0.023917401,7:0.059414175):0.0004488316,9:0.0061043074):0.02568352):0.006512043,5:0.009439798):0.001331284):0.007787249,10:0.02049318):0.0147932541):0.0007935839):0.001720935):0.000373684,((14:0.020328862,(11:0.02395337,13:0.014416839):0.0149939501):0.00188604,18:0.0263883845):0.0017868982):0.00431763);
tree gen.215 = [&U] (16:0.03500092,((((10:0.02173415,(6:0.013518,(5:0.01127019,((4:0.03134195,((1:0.02102334,3:0.009227848):0.002601418,2:0.03391912):0.05157225):0.01315173,(7:0.0874672629,(8:0.006320455,9:0.014163652):0.001346893):0.02726419):0.002236982):0.003875411):0.002734504):0.01608501,12:0.007511798):0.004326995,19:0.0110282742):0.0046362621,(((17:0.0271440618,18:0.0280819992):0.0008314275,(11:0.021219676,(14:0.0765692438,13:0.02040402):0.002222498):0.017093831):0.0024507753,15:0.02544484):0.0007365689):0.004173275);
tree gen.216 = [&U] (16:0.0265034821,((((14:0.05921865,11:0.04058488):0.004939266,13:0.01650011):0.018237357,(18:0.030981648,17:0.0126543919):0.0009689143):0.0032280195,(((12:0.007959792,19:0.023029089):0.001387027,(((5:0.005439772,((8:0.008358609,(9:0.007249239,7:0.0699136861):0.0006078144):0.0275238,(4:0.03548772,((2:0.02052734,1:0.01676646):0.0123044,3:0.0186885):0.03965006):0.008729566):0.003587013):0.0006384116,6:0.009475438):0.006904038,10:0.0166678):0.01219687):0.0006394551,15:0.02444978):9.199747e-06):0.001352697);
tree gen.217 = [&U] (16:0.04341782,(((((((9:0.0080319132,(8:0.0141605343,7:0.095812688):0.0003496666):0.0205504,(4:0.02843962,((2:0.03163531,1:0.02558376):0.008539081,3:0.01682452):0.050248821):0.01266927):0.004810816,5:0.01398797):0.002637628,6:0.00874963):0.00320509,10:0.01985563):0.01336736,(19:0.007747862,12:0.01303949):0.0004868548):0.001623714,(15:0.01167185,((18:0.026702987,((13:0.01091757,11:0.02691213):0.002813053,14:0.078958308):0.022061676):0.0002063785,17:0.010053394):0.0006750896):0.0004987354):0.003678317);
tree gen.218 = [&U] ((16:0.014407181,17:0.008225247):0.019658595,((((14:0.041111126,11:0.02932873):0.006616938,13:0.020744939):0.014356142,18:0.0278983688):0.002273374,(15:0.01695681,(19:0.01451521,((((5:0.008463669,(((8:0.015061261,9:0.0115571778):0.002277164,7:0.0752340178):0.02186548,(4:0.03466352,(3:0.01806795,(1:0.005452269,2:0.03682003):0.002465866):0.04883247):0.0112299):0.001818565):0.001481714,6:0.01131529):0.002180044,10:0.01591553):0.01809929,12:0.004558972):0.0005516118):0.001031634):0.004257941):0.004476141);
tree gen.219 = [&U] ((17:0.008962649,16:0.02623442):0.016126264,((((((6:0.009311301,(5:0.01056919,((4:0.03603508,(2:0.03879566,(3:0.01054218,1:0.0263082):0.0008250808):0.05125702):0.01024285,(9:0.009929721,(7:0.070845616,8:0.007437104):0.000243242):0.02159921):0.01000704):0.002889295):0.005989792,10:0.0193804):0.01453494,12:0.00696278796):0.001471023,19:0.012014119):0.002801949,((13:0.01976039,(11:0.02732442,14:0.040901656):0.02370383):0.0249000717,18:0.0239009012):0.0001537996):1.593174e-05,15:0.01936974):0.0015626193);
tree gen.220 = [&U] ((((19:0.019424966,(12:0.009870244,((6:0.01048287,(5:0.007036973,((4:0.02282797,(2:0.03931776,(3:0.006935723,1:0.01655013):0.0122113):0.041186206):0.0182602,((9:0.01249286,8:0.0126093598):0.0002858867,7:0.0749811268):0.0220339):0.005306567):0.001698915):0.003382308,10:0.01478728):0.0141399623):0.000979023):0.003573706,(((13:0.009489263,14:0.060878728):0.00288099,11:0.03432943):0.0302207068,(18:0.0290295195,17:0.02058351):0.0029801311):0.0004667642):0.003001532,15:0.020808831):0.001749965,16:0.035665107);
tree gen.221 = [&U] (((((17:0.014778697,18:0.029216085):0.0013031224,((11:0.0380701,13:0.009770022):0.006480288,14:0.033376094):0.023310491):0.0005581333,15:0.01643755):0.002301863,((12:0.011263306,((6:0.01638748,(5:0.01358388,((4:0.03929278,(3:0.01819636,(2:0.0270345,1:0.01796341):0.002166958):0.06654539):0.009579983,((8:0.005967253,7:0.0891483157):0.0004535758,9:0.0134325059):0.02731088):0.001330942):0.0069959):0.006013897,10:0.01889789):0.01412756):0.001273685,19:0.0161535595):0.001025434):0.0015926018,16:0.03048623828);
tree gen.222 = [&U] (16:0.0347124216,(15:0.015552688,((10:0.01754347,(6:0.01623789,(5:0.005861274,((4:0.04113507,(3:0.01795226,(1:0.02954192,2:0.03395234):0.01221851):0.04749268):0.01557617,(7:0.06119543342,(9:0.010098759,8:0.0166287336):0.0002264692):0.02264438):0.002205973):0.0007774095):0.002890033):0.01768065,((12:0.007008263,19:0.010974298):0.006559279,(18:0.0219452561,((13:0.018113699,(11:0.02249757,14:0.040396856):0.001534062):0.016276563,17:0.0136531888):1.126436e-05):0.0018059322):0.003431771):0.0003850602):0.00116538);
tree gen.223 = [&U] ((((12:0.009088651,19:0.017592462):0.001131021,((6:0.01465404,(5:0.004455005,((7:0.088715005,(8:0.019334297,9:0.0077595004):0.0006235871):0.01749152,(4:0.02868055,(2:0.03646886,(1:0.01356694,3:0.01295173):0.006663134):0.04742237):0.01066695):0.001585099):0.001448781):0.005901833,10:0.01956479):0.0116081):0.002337297,(15:0.01131935,((17:0.014526619,((14:0.060576586,13:0.02195703):0.005473499,11:0.0353819):0.03819944258):0.0008155195,18:0.0205841286):0.00171279):0.001438823):0.0020785742,16:0.0326025402);
tree gen.224 = [&U] ((((13:0.02941139,(14:0.06532405,11:0.03291607):0.00528067):0.021660696,18:0.035663317):0.001576612,((19:0.014481538,(12:0.008591196,(((5:0.004795187,((4:0.03275372,(3:0.01677163,(2:0.04040392,1:0.007915283):0.004334961):0.05309489):0.01714801,(8:0.012245985,(7:0.0631070287,9:0.019324173):0.0007037893):0.02978716):0.002626839):0.001399936,6:0.01102626):0.003468807,10:0.01925839):0.01356132):0.0004303881):0.00436541,15:0.0149696):0.0013698483):0.0064037143,(16:0.0213624049,17:0.01313747):0.022571256);
tree gen.225 = [&U] ((17:0.01392751724,16:0.015851732):0.011307551,(((((((7:0.076031547,(8:0.017905059,9:0.0090574207):0.001294021):0.03300241,(4:0.02217595,((1:0.01083529,2:0.02911139):0.001482124,3:0.01326407):0.05315694):0.01167624):0.002207221,(5:0.009082997,6:0.01716123):0.001002003):0.007362516,10:0.017469):0.01410392,12:0.01351437577):0.001928919,19:0.008529618):0.0009705244,(15:0.01677936,(18:0.040246365,(13:0.026684537,(14:0.0425647293,11:0.03365466):0.008953499):0.023332891):0.0008521329):0.0016018383):0.0041285985);
tree gen.226 = [&U] ((15:0.01442013,(((18:0.033138879,(11:0.034615577,(14:0.030025887,13:0.01860319):0.0003259116):0.0218447476):9.79228e-05,17:0.010440301):0.0014999219,(19:0.027460259,((((5:0.01122111,((7:0.087902105,(8:0.022877685,9:0.0106278946):0.002839533):0.0260796,(4:0.03004766,((2:0.02346212,1:0.03205285):0.00508742,3:0.02386129):0.060997615):0.01407157):0.001873081):0.002416867,6:0.01309778):0.00298393,10:0.01724845):0.01598096,12:0.003673077):0.0054855952):0.00273694):0.0008539386):0.0026597692,16:0.0347529916);
tree gen.227 = [&U] ((16:0.02535462,17:0.029708856):0.00631595,(((19:0.02110629,(12:0.0104799,((6:0.01245368,(5:0.006797986,((7:0.0718287282,(8:0.00626318,9:0.010809171):0.001748789):0.03204797,(4:0.02759853,((2:0.02772415,1:0.01070886):0.004294279,3:0.02014864):0.053516833):0.01226892):0.003974449):0.002189992):0.00448618,10:0.01570722):0.025644614):0.000773449):0.0041824967,15:0.02258203):0.0002689205,(18:0.024123224,((11:0.02657072,14:0.037361694):0.006495179,13:0.01873723):0.023467616):0.0015374852):0.0025987456);
tree gen.228 = [&U] ((16:0.033903589,(19:0.01142388,((12:0.006996833,(10:0.013654,(6:0.01413042,(5:0.007451455,((7:0.0658473882,(9:0.012074254,8:0.012553983):0.0002592448):0.02784966,(4:0.03166385,(3:0.01342545,(1:0.02628258,2:0.03063027):0.0193301):0.04523427):0.007194435):0.00245574):0.001066125):0.004551496):0.0167708688):0.002974892,17:0.00706452):0.0001904747):0.0005782222):0.0006435506,((18:0.034086843,((11:0.03433726,14:0.046670255):0.00645021,13:0.01634527):0.02503113693):0.0011603653,15:0.0211373976):0.0006669979);
tree gen.229 = [&U] (16:0.0494327073,((((13:0.02502413,(11:0.02538387,14:0.056209208):0.0003499998):0.0267096343,18:0.0359356655):0.0009749544,17:0.0103206005):0.001127254,(15:0.01834574,((10:0.02039048,(((((9:0.006564004,8:0.0125159185):0.0009446445,7:0.0834994355):0.01903672,(4:0.03158601,((2:0.02255004,1:0.004326814):0.01174818,3:0.01212906):0.046896415):0.01277645):0.002054161,5:0.01178636):0.002425802,6:0.02245485):0.004060259):0.01354772,(19:0.0140858145,12:0.01531285):0.001062743):0.0022004361):3.527293e-05):0.002602968);
tree gen.230 = [&U] (16:0.02844828,((((((14:0.073419126,11:0.02921402):0.008986371,13:0.02108814):0.0394580993,17:0.0085245622):0.00220507607,(19:0.0155865,(12:0.009854433,(((((9:0.0127447395,8:0.008754552):0.002809564,7:0.081377983):0.0282937,(4:0.01844252,(3:0.02959964,(2:0.0289122,1:0.01530404):0.004249998):0.039660996):0.01117715):0.0009416025,10:0.02226213):0.002653127,(5:0.006627239,6:0.009223006):0.003452506):0.01666022):0.009505113):0.003814613):0.0004505869,18:0.0293889644):0.002572042,15:0.01409487):0.000966242);
tree gen.231 = [&U] (((18:0.0378074767,(13:0.01856777,(14:0.0330085699,11:0.039043164):0.006504423):0.015260792):0.001625063,((19:0.01592271,((10:0.01501754,((4:0.03095959,(2:0.03908697,(1:0.0118735,3:0.01678386):0.003012863):0.055547905):0.00864928,((7:0.076840965,(8:0.007871033,9:0.008681362):0.0006249495):0.02319495,(5:0.007411365,6:0.0139809):0.001717099):0.0006286128):0.005113356):0.013495731,12:0.004139516):0.0006010928):0.002073973,15:0.01585062):0.0001095518):0.0037103514,(16:0.02788806,17:0.008458611):0.018124646);
tree gen.232 = [&U] ((16:0.016704832,17:0.01025465):0.02283112652,(15:0.01649941,((((10:0.01988849,((5:0.007561545,(((8:0.0062420512,9:0.00697279):0.001792414,7:0.0768829546):0.02578601,(4:0.02687719,((1:0.0166356,2:0.02587833):0.00979264,3:0.008938061):0.06959248):0.01279476):0.004109512):0.001914378,6:0.01040575):0.003733293):0.017901765,19:0.0113159735):0.001012869,12:0.009749125):0.00329929,(((14:0.044150989,11:0.02341469):0.01036727,13:0.02056924):0.020909727,18:0.0342828554):0.0011821044):0.0010261544):0.0077931791);
tree gen.233 = [&U] (16:0.037945841,(15:0.01879919,((19:0.014853112,((10:0.01858453,(6:0.01079497,(5:0.01705123,(((9:0.005074598,8:0.0160044472):0.002177037,7:0.0667379585):0.0214482,(4:0.03491687,(3:0.01339762,(1:0.004982322,2:0.02977791):0.01150622):0.05225749):0.01064973):0.004293924):0.002868986):0.003066329):0.0101135229,12:0.006904868):0.003799349):0.004192828,((18:0.028323307,((11:0.01675345,14:0.037529825):0.02651236,13:0.02105766):0.03435865495):0.00036499,17:0.013509892):0.0008831499):8.651243e-05):0.00278439);
tree gen.234 = [&U] (16:0.028496487,((19:0.008741531,((10:0.02256897,(6:0.009817989,(((9:0.01398720172,(7:0.0722393995,8:0.012818327):0.0008976104):0.01925459,(4:0.0248217,((3:0.006421469,1:0.01275475):0.01081809,2:0.0326276):0.037303273):0.009630491):0.003027413,5:0.0100667):0.0007499842):0.002254706):0.0173253484,12:0.006496121):0.001228675):0.002970163,(15:0.01908349,((18:0.025821964,(13:0.01037906,(14:0.025463233,11:0.0321775):0.01069367):0.0388541974):0.001315562,17:0.01627724908):0.0010198894):0.001081387):0.001536038);
tree gen.235 = [&U] (((15:0.0219046204,(17:0.0086629334,(18:0.0347918916,((14:0.065117708,11:0.02770665):0.001677443,13:0.01889649):0.0294737576):0.002481673):0.0001008019):0.0002254004,(19:0.014698919,(12:0.009992177,(10:0.01726338,((5:0.007371577,(((8:0.010129386,7:0.074373048):2.053494e-06,9:0.00550676719):0.02541138,(4:0.03113842,((3:0.01380986,1:0.01634175):0.01075443,2:0.03103101):0.050811538):0.01096):0.0001728618):0.001029596,6:0.01344485):0.004244139):0.01396425):0.0008457281):0.005007388):0.0039520822,16:0.033659284);
tree gen.236 = [&U] (16:0.0342113033,((15:0.01523412,((12:0.007944617,(10:0.01494148,((5:0.005194049,(((9:0.0106450364,8:0.0034308803):6.516362e-05,7:0.0820000798):0.02182345,(4:0.03127856,(3:0.01344191,(1:0.02067025,2:0.03603723):0.009441187):0.05123179):0.0114074):0.001747484):0.001311563,6:0.01183306):0.003428904):0.016984221):0.001872524,19:0.0071052091):0.005622526):0.001968384,(17:0.0138835412,(18:0.023991139,((11:0.02945101,14:0.04265049):0.008916832,13:0.0164041):0.0306619652):0.0005429294):0.001196404):0.003181869);
tree gen.237 = [&U] (16:0.029007798,(((12:0.008266879,(10:0.0154248,((5:0.01186896,((4:0.03320892,(3:0.01770125,(2:0.02606355,1:0.008018734):0.01845294):0.05215502):0.01507339,(7:0.0802047101,(9:0.006799285,8:0.004363612):0.001409143):0.02165814):0.002873349):0.001451897,6:0.01433595):0.006028715):0.018099797):0.001046088,19:0.009703742):0.003001663,(((18:0.0335863517,(11:0.02800552,(13:0.01898193,14:0.032072088):4.96378e-05):0.031515013):0.001263685,17:0.01739934):0.0008345311,15:0.0155053265):0.0004964849):0.0023353222);
tree gen.238 = [&U] ((15:0.0190050271,(17:0.01016424,16:0.01988393):0.012358899):0.001146987,((((14:0.039363096,11:0.02673015):0.02449502,13:0.01571354):0.03167557836,18:0.0255659438):0.002820114,((10:0.01184617,((5:0.006719965,((4:0.03100751,(3:0.01875235,(1:0.02870762,2:0.01827022):0.02229336):0.05021603):0.01508027,((8:0.0072547918,9:0.007331466):0.003483506,7:0.0773379144):0.02646176):0.0007037548):0.00499095,6:0.008751893):0.004478254):0.015959922,(12:0.005519527,19:0.007982945):0.0004048264):0.004112185):0.001492092);
tree gen.239 = [&U] (16:0.040088171,(15:0.01704355,((19:0.0118848773,(12:0.01056758,(((5:0.01011106,(((9:0.0145414149,7:0.078806756):1.354196e-05,8:0.0093090221):0.01803338,(((2:0.02494519,3:0.0179366):0.002660115,1:0.01529904):0.038104934,4:0.03049769):0.01331206):0.004914605):0.0009030248,6:0.01315525):0.004901493,10:0.01440494):0.01970052):0.001952571):0.0061121452,((18:0.028596536,17:0.011260606):0.0006563021,((14:0.025420367,11:0.02416107):0.005210109,13:0.02692146):0.0323979453):0.0016318877):0.001413715):0.0046360941);
tree gen.240 = [&U] ((((5:0.008119682,((4:0.03091081,(2:0.02797073,(1:0.01915298,3:0.01183048):0.009288643):0.04773047):0.007981435,(7:0.07388142,(8:0.0095058404,9:0.0084717843):0.001402749):0.02657591):0.002054407):0.002854554,6:0.01450802):0.005277902,10:0.01542143):0.0129085984,(12:0.006804603,(19:0.009758479,((15:0.01413087,16:0.0255239303):0.0005971509,((18:0.0326645939,17:0.012124547):0.0001343375,((13:0.01525078,11:0.0259206):0.009361992,14:0.0428764225):0.013641393):0.0009606204):0.0036531236):0.001465685):0.0002227188);
tree gen.241 = [&U] (16:0.0323641846,(((17:0.01253115,15:0.01430465):0.0005308239,((((14:0.047080605,13:0.01823421):0.0009021812,11:0.02542938):0.0314721366,18:0.0242526605):0.0014107874,(19:0.011163425,12:0.015792242):0.001020865):0.001160711):0.0005365832,((((((9:0.0123060768,8:0.011245556):0.004049749,7:0.071477032):0.02471592,((2:0.02704367,(3:0.01898641,1:0.01397723):0.001648983):0.04478936,4:0.03403615):0.009857544):0.001466442,5:0.005840096):0.003176423,6:0.01054863):0.002560389,10:0.02120452):0.01460479):0.000489477);
tree gen.242 = [&U] (16:0.032828277,((15:0.02655482,((17:0.023688574,18:0.026030892):0.0001847348,((11:0.023844649,13:0.01644964):0.01326135,14:0.025919386):0.008726489):0.00378876):0.0003524633,((12:0.005820135,((6:0.01242167,(5:0.01037454,((4:0.02716708,(2:0.03810251,(1:0.02114002,3:0.008158183):0.006067583):0.05836731):0.01088783,((9:0.007341481,8:0.009587801):0.006147421,7:0.076074138):0.026321):0.002192868):0.002685557):0.001856087,10:0.01696522):0.020676169):0.0008597029,19:0.026618065):0.003150044):0.0035244092);
tree gen.243 = [&U] ((17:0.01287874,16:0.02872444):0.015035526,(((12:0.00551187,(10:0.01629272,(6:0.01117774,(5:0.006601101,(((8:0.015191566,9:0.009524103):0.001516963,7:0.086807852):0.02641163,(((3:0.01756422,1:0.01457587):0.006480691,2:0.03095772):0.05656268,4:0.03493929):0.008973382):0.00641057):0.001277724):0.002033527):0.019753821):0.001457296,19:0.012283165):0.003830599,((18:0.0289634051,((11:0.03232417,14:0.040151493):0.003760071,13:0.01390465):0.0355240207):0.0008675904,15:0.0173743104):0.0019182784):0.0006163398);
tree gen.244 = [&U] (((((13:0.02246427,(14:0.0483161635,11:0.02970531):0.005211419):0.0411190979,(18:0.0194540719,17:0.017246917):0.0003176373):0.003264466,15:0.01788074):0.0009785457,(19:0.020165724,(12:0.004705182,(10:0.01691303,((5:0.01065064,6:0.01235467):0.001139935,((7:0.075042316,(8:0.017763213,9:0.01146577):5.939156e-05):0.02921222,(((1:0.0243368,3:0.02075306):0.004837117,2:0.03457814):0.04390659,4:0.02406041):0.009667161):0.001788311):0.004877729):0.0119195):0.002063957):0.004725993):0.0068791884,16:0.021594167);
tree gen.245 = [&U] (((15:0.01827846,(12:0.00959257,19:0.013033592):0.003680524):0.002098267,((18:0.024619951,(17:0.0181067398,(11:0.02524797,(13:0.01726234,14:0.063406431):0.002137505):0.035047466):8.450787e-05):0.001117999,(((((3:0.01649902,(2:0.03183055,1:0.01304703):0.0105966):0.04971875,4:0.03424331):0.01433475,(5:0.006842055,(9:0.011674976,(7:0.0736587997,8:0.01327747129):0.001838933):0.03379643):0.0001893661):0.004542226,6:0.0113417):0.002543348,10:0.0184547):0.0145155236):0.0004337135):0.0022304174,16:0.032744991);
tree gen.246 = [&U] ((15:0.025616221,(((19:0.0152757581,17:0.01298831):0.0009878118,((10:0.0192047,(6:0.01141192,(5:0.01370231,((7:0.0861947509,(8:0.008649903,9:0.0097198073):0.003712592):0.02613623,(4:0.02956931,(3:0.0194361,(2:0.0329008,1:0.01755536):0.009915746):0.06083847):0.01290295):0.002375563):0.0003800194):0.001992606):0.01669818,12:0.0051865631):0.001035049):0.002590371,(13:0.0236295,(11:0.02583665,14:0.0236569213):0.008923756):0.0350068277):9.477956e-05):0.0018916115,(16:0.018993627,18:0.035797184):0.0036081945);
tree gen.247 = [&U] (16:0.0270927558,(15:0.013981239,((19:0.01343235,(((((((1:0.005719631,2:0.01960623):0.02455375,3:0.02243615):0.05601808,4:0.02278495):0.007418513,(7:0.080518106,(8:0.0059662325,9:0.0073371364):0.001471149):0.02514076):0.001580179,(6:0.01034217,5:0.009101575):0.0008289551):0.0087959,10:0.0185532):0.02007674,12:0.0050474324):0.0008876099):0.0006717787,(17:0.0197567658,(18:0.032213473,((11:0.02334779,13:0.015298633):0.001739071,14:0.022656987):0.044301526):0.001624937):0.00142338):0.0009654619):0.0041864794);
tree gen.248 = [&U] (16:0.035684614,(15:0.01292161,((17:0.006233623,((11:0.01853828,(13:0.012987401,14:0.02934049):0.0004822719):0.03960418307,18:0.0269495617):0.0004735189):0.0007600646,(((((((((1:0.01413071,2:0.0355101):0.01022137,3:0.01629178):0.04471838,4:0.01795995):0.01040696,(7:0.081229171,(9:0.0077495044,8:0.0077516009):0.001491974):0.02247456):0.005763661,5:0.01273984):0.001041938,6:0.009988633):0.001830979,10:0.01910424):0.018735287,12:0.005966523):0.002115066,19:0.0157263724):0.003133018):0.0004060956):0.0073601907);
tree gen.249 = [&U] ((17:0.007325622,16:0.017408754):0.017673365,(((((6:0.007845026,(((4:0.03779815,((2:0.02313612,1:0.0178413):0.01539097,3:0.01513578):0.0702046):0.01062388,(((9:0.007879271,8:0.022182116):0.002569693,7:0.058229):0.01761691,10:0.02873247):0.002436597):0.0009597196,5:0.008464007):0.00175386):0.01926228,12:0.0100916173):0.000849758,19:0.009246635):0.0017465612,15:0.014664979):0.0007253469,((13:0.01302738,(11:0.04231711,14:0.04005834):0.004555419):0.03503988,18:0.031315382):0.003478892):0.002166925);
tree gen.250 = [&U] ((16:0.029218791,17:0.01064247):0.006012085,(((12:0.00836489,((10:0.02397708,(((((8:0.012091727,9:0.008138207):0.00085896,7:0.067100457):0.03128899,(4:0.03231195,((2:0.02688466,1:0.002873051):0.02095668,3:0.01450155):0.05300618):0.007682902):0.001698587,5:0.009222106):0.0005562374,6:0.01179887):0.001224331):0.0178682279,19:0.0162594195):0.001387621):0.0021925154,(18:0.023497341,((13:0.01080495,14:0.057539377):0.0005980118,11:0.02897756):0.0342580404):0.003871713):0.0006552094,15:0.018103311):0.0036066286);
tree gen.251 = [&U] (((19:0.015537208,((10:0.01934721,((5:0.01021901,((((2:0.03539404,1:0.0326607):0.00980762,3:0.01510843):0.043837352,4:0.0238373):0.008246833,((9:0.011799609,8:0.010643826):0.001848622,7:0.07991531):0.03260403):0.001584521):0.001493729,6:0.006135399):0.003555429):0.014042542,12:0.005867443):0.0004588792):0.000220326,((((13:0.01492648,11:0.03186466):0.002598199,14:0.07010386):0.0379361159,(18:0.0196048738,17:0.008648177):0.0001802591):0.001195862,15:0.0168478673):0.0005446015):0.001019157,16:0.03305956436);
tree gen.252 = [&U] ((16:0.0241940209,(17:0.007711272,((12:0.01123784,(10:0.01474602,(((5:0.01278084,6:0.01035963):0.002786291,((1:0.03523623,(2:0.03856508,3:0.01540715):0.001523457):0.044833297,4:0.03042472):0.0107316):0.0001525112,((9:0.003820724,8:0.010798181):0.002501084,7:0.078685594):0.02502563):0.006650173):0.01389888):0.0018570282,19:0.01115645):0.0001008299):0.0006435804):4.797988e-05,(18:0.0223176669,(((13:0.01764041,14:0.059953976):0.003989635,11:0.03597921):0.0420361541,15:0.01521026):0.0002862531):0.0012436524);
tree gen.253 = [&U] ((16:0.034312127,17:0.01005266):0.0006970454,(15:0.0153478418,(((14:0.032804578,(11:0.03390577,13:0.01489969):0.002603811):0.03329583442,18:0.03220868441):0.001065176,(19:0.020928692,(12:0.004771267,(10:0.0152323,((5:0.009022542,(((9:0.0090611685,8:0.012593408):0.001030288,7:0.061621419):0.02656296,((3:0.01018617,(1:0.02202369,2:0.02231226):0.01645937):0.05035804,4:0.0334394):0.008219714):0.003684567):0.001488607,6:0.01442359):0.003808665):0.0134011812):0.002738335):0.002080945):9.559746e-05):0.002285418);
tree gen.254 = [&U] (((15:0.01647855,(18:0.0344200485,((13:0.01988858,11:0.03642901):0.005022909,14:0.077943674):0.0179211449):0.003323007):0.00081893177,(((10:0.01570178,((((9:0.009404167,8:0.008717448):0.0005041011,7:0.093251689):0.02020566,(4:0.02183087,((1:0.01643036,3:0.004406844):0.01813907,2:0.03163194):0.06190086):0.01136273):0.003281357,(5:0.008065031,6:0.02006591):0.0003474223):0.004760491):0.01306917,12:0.009096359):0.0013306671,19:0.0111079695):0.001482542):0.001184543,(16:0.028561529,17:0.0122135865):0.00887228);
tree gen.255 = [&U] (16:0.026933619,(((((6:0.009576357,(5:0.009863502,((7:0.0817322276,(8:0.006175674,9:0.016286527):0.001507725):0.02767189,(4:0.03159446,((1:0.006466608,3:0.01804513):0.005186375,2:0.04278272):0.05427625):0.01589774):0.001956063):0.003200826):0.005901179,10:0.02024929):0.01652056,(19:0.017374228,12:0.008584081):0.001439024):0.002586348,15:0.0163776107):9.60977e-05,(17:0.01614722135,((13:0.019523582,(11:0.03918539,14:0.021098612):0.0009982513):0.0373530987,18:0.035270466):0.001156454):0.006153692):0.002950954);
tree gen.256 = [&U] (18:0.0283666402,(((13:0.02017412,14:0.0613605616):0.007016153,11:0.03542483):0.0426462792,(((19:0.009334263,(((6:0.01364954,(5:0.006021608,((4:0.03642805,(1:0.01357493,(2:0.03599479,3:0.01238445):0.003489997):0.04571865):0.01306084,(7:0.079908846,(9:0.010032933,8:0.0144135001):0.002410299):0.0313779):0.0005309977):0.00201101):0.00237432,10:0.01104448):0.017932283,12:0.009116634):0.001400945):0.0005205739,(17:0.015977857,16:0.015499384):0.0130055357):0.001036395,15:0.0157729065):0.001351259):0.000355357);
tree gen.257 = [&U] (((((15:0.01947312,((13:0.02957343,(14:0.0474398424,11:0.037818692):0.021774687):0.017265017,18:0.0263641374):0.0007092302):0.000204099,(16:0.029085942,17:0.01099152):0.0106955625):0.0020260988,12:0.003327686):0.0004171594,19:0.0100011075):0.004303341,(10:0.01955521,((5:0.008958926,((4:0.02792044,((2:0.02275467,1:0.01652217):0.01239529,3:0.01460761):0.042606432):0.01194477,((9:0.0102462087,8:0.0082207613):0.003416607,7:0.076774837):0.02688565):0.002696968):0.004070504,6:0.01280381):0.003034315):0.009924707);
tree gen.258 = [&U] (((15:0.01916016,((12:0.01356884,19:0.0086981862):0.003441682,(((11:0.03788439,14:0.0245267405):0.007830088,13:0.0117263):0.03012174996,18:0.026006139):0.0025328584):0.0006166947):0.0002170182,(17:0.01197158,16:0.030059677):0.006298506):0.002182714,(10:0.01558354,((5:0.006185404,6:0.01218279):0.00492038,(((8:0.013412479,9:0.0116617471):0.002661254,7:0.075562159):0.02812505,(((2:0.02851065,1:0.02205739):0.01459939,3:0.02589377):0.05640057,4:0.02786143):0.009650957):0.003270374):0.002823406):0.0202765073);
tree gen.259 = [&U] (((((10:0.02037382,((5:0.006058665,((4:0.02475131,((1:0.00809894,2:0.02358189):0.005612282,3:0.01190035):0.04545434):0.01005401,(8:0.009053789,(7:0.075551502,9:0.0097388806):0.0009241942):0.03298303):0.005688669):0.003496561,6:0.01422123):0.002223039):0.013277181,(19:0.0135566395,12:0.00431939):0.003206653):0.002494089,15:0.01714344):0.0001282117,((11:0.02673243,(14:0.048624495,13:0.02508799):0.002423648):0.0225320205,18:0.0302753601):0.0004952192):0.0010925286,(17:0.019749559,16:0.02369782):0.01289449265);
tree gen.260 = [&U] ((17:0.008122867,16:0.02584661):0.0119747405,((15:0.01588796,(18:0.025234499,((13:0.01605969,14:0.064582104):0.0006853443,11:0.03079599):0.04173237503):0.002715692):4.049223e-05,(((10:0.01774185,((((4:0.02720482,((1:0.009982283,2:0.02629436):0.009703848,3:0.01499066):0.05818662):0.007936201,((8:0.008189074,9:0.005396428):0.002576986,7:0.071622479):0.02263831):0.0012834,5:0.009783554):0.001237602,6:0.01046021):0.002636511):0.01396834,12:0.006642113):0.003705612,19:0.025747138):0.0018937091):0.0045847978);
tree gen.261 = [&U] ((16:0.017999489,17:0.006839247):0.0231692243,(((12:0.006250367,(19:0.0072014475,(10:0.0157289,((((8:0.0133681025,9:0.004843369):0.0008141582,7:0.064772261):0.03087288,(4:0.02180989,((1:0.01352889,2:0.02494085):0.01490118,3:0.02353485):0.042969745):0.01595292):0.006427587,(6:0.01733008,5:0.009171641):0.0006025158):0.002170192):0.01538692):0.001259178):0.003496373,15:0.01535824):0.0020015517,(((14:0.051267814,13:0.0218567):0.0006306764,11:0.02781105):0.0252298305,18:0.0365240931):0.0005258512):0.001403457);
tree gen.262 = [&U] (16:0.028881984,(((12:0.004021334,(13:0.01927994,(14:0.021522489,11:0.035183455):0.02002734):0.0304002963):0.0004853295,(17:0.009433382,18:0.0340682028):0.0027250627):0.0009908661,(((10:0.01803236,(((((8:0.015258072,9:0.00250510151):0.002123003,7:0.0792236332):0.02494948,5:0.00648699):3.839814e-05,(4:0.03170238,(3:0.01538149,(1:0.02727109,2:0.03895227):0.007468625):0.05994253):0.01626978):0.001895021,6:0.01589395):0.002642283):0.017673554,19:0.019527871):0.002824864,15:0.022008257):7.6014876e-05):0.002607854);
tree gen.263 = [&U] (((16:0.031208361,17:0.007821917):0.00971817,((15:0.016232026,(12:0.010271362,19:0.009791354):0.00270736):0.0004257238,((13:0.02122372,(11:0.02822671,14:0.03483405):0.003998123):0.034959808,18:0.026847418):0.000757607):0.001363615):0.0007593605,(10:0.01771638,(((((8:0.016966234,9:0.0127621127):0.002151143,7:0.0676811679):0.02728301,(4:0.03360474,(3:0.01543889,(2:0.03186153,1:0.0129634):0.003743064):0.05758944):0.00865245):0.002856509,5:0.008671307):0.001480888,6:0.006034144):0.004714267):0.0227424971);
tree gen.264 = [&U] ((((17:0.0181724216,((13:0.01840399,(11:0.02532581,14:0.032216583):0.004372377):0.0264687838,18:0.025875072):0.0003367993):0.001279857,(((10:0.02290557,(((4:0.0432625,(3:0.01556898,(1:0.02561111,2:0.04158114):0.007065463):0.04608821):0.009505967,(7:0.06596678433,(8:0.024268201,9:0.007162797):0.001041516):0.03414747):0.004514987,(5:0.008386898,6:0.009727951):0.001740911):0.01002301):0.01327819,12:0.006974):0.00115911,19:0.0158670699):0.0011880142):0.0004326037,15:0.01771593):0.004282085,16:0.019976639);
tree gen.265 = [&U] ((((((14:0.03914109,11:0.02467707):0.009442067,13:0.02006168):0.0285859491,18:0.03748703732):0.0005372538,15:0.0190178696):0.0006022372,((19:0.014810087,12:0.0127638137):0.00215539,((6:0.007960318,(((7:0.0811460421,(9:0.009032003,8:0.0086597664):0.001416879):0.02348894,(4:0.02822338,((1:0.008082898,3:0.01804252):0.004708734,2:0.03862676):0.04687754):0.01161124):0.004161214,5:0.01142712):0.001711906):0.003000422,10:0.01901446):0.01868474):0.001618806):0.003173986,(17:0.010897656,16:0.02390677):0.00335766);
tree gen.266 = [&U] ((15:0.01357022,((19:0.014023241,((((4:0.02596965,((1:0.02075117,2:0.02752816):0.00610159,3:0.02526372):0.04579273):0.01268245,((6:0.007474476,5:0.005358738):0.002969882,(7:0.087000215,(9:0.0109262998,8:0.013220171):0.002150849):0.02427857):0.0003965604):0.003815118,10:0.01711932):0.01624803,12:0.0050586793):0.0009156804):0.002012458,((13:0.022740274,(11:0.02416291,14:0.014195134):0.002798712):0.0393602599,18:0.0154225694):0.0038951264):0.0002365197):0.001094734,(17:0.01498729,16:0.040086163):0.0024693);
tree gen.267 = [&U] ((((12:0.006346544,(((5:0.009704301,6:0.009944793):0.003944723,(((8:0.014682207,9:0.0068572099):0.003783231,7:0.073596886):0.02424292,(4:0.03711976,((1:0.01050365,2:0.02447981):0.02006815,3:0.01126266):0.05089187):0.006365722):0.002597822):0.003962776,10:0.0169177):0.012363282):0.004134382,19:0.017105159):0.003064393,((18:0.022477785,(11:0.02954059,(14:0.044234163,13:0.026605109):0.006895769):0.02874872281):0.00455589017,15:0.01773048):0.0005567057):0.001670712,(17:0.01280652,16:0.018305611):0.00416344045);
tree gen.268 = [&U] (17:0.055696661,((((12:0.01142367,(((6:0.009473412,((((8:0.008973665,9:0.0063436746):0.006173234,7:0.0697952674):0.02833367,(4:0.04366043,((2:0.01748205,1:0.02173417):0.02230952,3:0.01474455):0.05628219):0.01208783):0.002145432,5:0.005833763):0.001296163):0.001851103,10:0.02233191):0.01591329,19:0.0086553806):0.00137715679):0.001434848,15:0.01203693):0.0003721983,(18:0.020327377,((14:0.05340185,13:0.02040105):0.002322915,11:0.03435314):0.0340067018):0.001304056):0.002608035,16:0.0207646278):0.003069829);
tree gen.269 = [&U] (16:0.041120568,((((18:0.02124330844,(11:0.02041062,(13:0.0159783,14:0.069608288):0.002946919):0.0346508147):0.0011021733,17:0.008449569):0.0015454008,15:0.01958801):0.00033473365,(((((((4:0.02628674,((2:0.02391828,1:0.01368098):0.02329025,3:0.01610555):0.035690122):0.01246703,((7:0.080808552,8:0.011416467):0.0004624005,9:0.0087043432):0.02125444):0.001341508,6:0.01019917):0.0004848198,5:0.01153885):0.002584241,10:0.01652532):0.0187355629,12:0.00959232):0.001194881,19:0.017067082):0.0005656935):0.002976266);
tree gen.270 = [&U] (((15:0.0134710881,((12:0.007459305,((6:0.01540298,(5:0.010716,((4:0.03214927,((1:0.01633777,3:0.008356294):0.0043285,2:0.04311014):0.0524957):0.01173287,((8:0.014158095,9:0.0071424495):0.005756963,7:0.08245907):0.01715658):0.005009367):0.0004144882):0.003612777,10:0.01469981):0.0142883199):0.0006243045,19:0.0088185945):0.006503065):0.0023563119,(18:0.025030026,(((13:0.02097758,14:0.05720293):0.0009214749,11:0.0459059):0.0408768821,17:0.01461075):0.0018783):0.002942672):0.00438308,16:0.03189912);
tree gen.271 = [&U] ((((19:0.0125101564,((((5:0.009072265,((4:0.02954389,((3:0.01446343,1:0.003485944):0.008895192,2:0.03158295):0.043632438):0.005284065,((8:0.0097480187,7:0.0848145514):0.001433105,9:0.0124362497):0.02113008):0.006229138):0.002430208,6:0.00884174):0.00144226,10:0.01401478):0.020627544,12:0.008013582):0.001888491):0.0043158563,15:0.01326189):0.000205439,(17:0.012909193,(((11:0.03964986,14:0.02172426):0.007166824,13:0.02483261):0.02722962348,18:0.0295708036):0.001884014):0.004461483):0.0002771357,16:0.02600305);
tree gen.272 = [&U] ((16:0.037688927,((15:0.01332159,(18:0.0398556055,(11:0.02471229,(13:0.018368881,14:0.03163439):0.0004157128):0.0441750257):0.002590237):0.0005377931,((((6:0.008409126,(((4:0.03116096,((3:0.0142861,2:0.05212525):0.004537659,1:0.01873012):0.035760663):0.01208052,(9:0.008669859,(8:0.02130945,7:0.0870475533):0.0005360975):0.0273024):0.006522349,5:0.008653991):0.002635754):0.003768016,10:0.01952893):0.01496105,12:0.0056593415):0.002242527,19:0.007899268):0.002191581):0.001302684):0.0015494677,17:0.008374903);
tree gen.273 = [&U] (16:0.033217306,((17:0.015352174,15:0.01903042):0.0002361631,(((13:0.02161936,(14:0.0372212468,11:0.02957404):0.02651981):0.0270304451,18:0.035035788):0.0041821568,((12:0.006062938,((((4:0.02586007,(2:0.03953915,(3:0.01411896,1:0.01866915):0.005738481):0.05599185):0.01114351,(7:0.075292084,(9:0.0077719543,8:0.01318817302):0.001714395):0.01814444):0.0005597376,(6:0.01843422,5:0.006922542):0.00195912):0.00219355,10:0.01466877):0.01853859):0.0006206622,19:0.019346415):0.003415753):0.0007166047):0.0036291662);
tree gen.274 = [&U] ((17:0.01095861,16:0.028977921):0.0117585419,(((((14:0.0587429993,13:0.01687427):0.004561534,11:0.03582061):0.0396593018,18:0.0337267288):0.001685345,15:0.01647598):0.0021801962,((12:0.004775317,(10:0.01600426,((5:0.0113273,((4:0.02425662,(3:0.01569426,(1:0.005246929,2:0.01170762):0.01623393):0.05064883):0.007765558,((9:0.009614536,8:0.0052218644):0.0005887877,7:0.07600171718):0.02349344):0.009091579):0.001702642,6:0.01027338):0.009924199):0.0095741138):0.00243995,19:0.010911652):0.0005835355):0.005337254);
tree gen.275 = [&U] ((15:0.01590482,(((12:0.007225181,(10:0.02350972,(((4:0.03652245,((1:0.00933276,2:0.03998497):0.001927453,3:0.01886763):0.05750651):0.005506115,(8:0.015817008,(7:0.086187218,9:0.0108510724):0.0001350078):0.02386721):0.0007926363,(5:0.008210612,6:0.01065429):0.001416379):0.002609945):0.01640827):0.001781147,19:0.011867073):0.003459423,(18:0.0294635515,(11:0.01890624,(13:0.02049695,14:0.06063423):0.008237216):0.03017299409):0.0003892851):0.00985878):0.002704459,(16:0.026076792,17:0.01251896):0.01324559);
tree gen.276 = [&U] ((((19:0.01470627,(12:0.006414472,(10:0.0184527,((5:0.006542639,6:0.01346688):0.002031882,((4:0.03269077,((1:0.01014432,2:0.0154474):0.01670258,3:0.01126061):0.04372588):0.0149554,(7:0.077558863,(9:0.013833789,8:0.010937195):0.002296221):0.01960179):9.678064e-05):0.007799227):0.013868434):0.0008173444):0.001906937,15:0.019123946):0.001081706,((14:0.0448427,(13:0.01875756,11:0.03938669):0.002142087):0.0403557422,18:0.023677):0.002522942):0.0008301104,(17:0.01071155,16:0.017870465):0.002089221);
tree gen.277 = [&U] ((17:0.02175541302,16:0.0144444358):0.005443131,((((13:0.02033154,14:0.060956123):0.003118592,11:0.02719386):0.02430196456,18:0.027548675):0.001147494,(15:0.022252923,((19:0.019015777,(10:0.01729493,(6:0.01489954,(((4:0.03141712,((1:0.02082362,2:0.01121413):0.02777135,3:0.02163795):0.04462944):0.006000866,((8:0.009438309,9:0.010675619):0.000859848,7:0.078106484):0.03703131):0.001888994,5:0.01142273):0.0009046638):0.00698536):0.01231958):0.0002538144,12:0.005307817):0.001063459):0.0002652863):0.005433121);
tree gen.278 = [&U] ((15:0.01502075,((18:0.024963818,(13:0.01618896,(11:0.02691908,14:0.071694259):0.005415973):0.028127295):0.0015357792,(19:0.014450675,((10:0.01756952,((5:0.007402184,(((8:0.0135963601,9:0.00822185):0.000668681,7:0.09058624881):0.02439575,(4:0.02191382,((1:0.02311566,3:0.01283477):0.005688714,2:0.02596753):0.058622774):0.01556989):0.002009105):0.001143057,6:0.01632508):0.003296728):0.0136147091,12:0.004145369):0.002574483):0.002066888):0.0006029249):0.0027030221,(16:0.015607804,17:0.004527894):0.01016399509);
tree gen.279 = [&U] (16:0.030108168,((17:0.010316691,((18:0.0238840156,(14:0.063150014,(13:0.01956321,11:0.03246274):0.006398006):0.03304115385):0.002171716,15:0.01654923797):0.000389205):0.0004312742,(19:0.015876491,((10:0.01425043,(6:0.007571805,((((8:0.0113118349,9:0.0096141689):0.001713651,7:0.074429746):0.02560617,(4:0.02358869,(2:0.02876139,(1:0.003351152,3:0.01072758):0.01621963):0.039441004):0.007629123):0.003665306,5:0.006951743):0.001246442):0.003749979):0.01492983,12:0.007788165):0.0021329161):0.001944585):0.00209864);
tree gen.280 = [&U] ((((17:0.0142733359,(18:0.0268504971,((11:0.02612527,13:0.02156177):0.0003987386,14:0.0515943742):0.0332164901):0.0004788329):0.003547226,15:0.01933328):0.0007717744,(((10:0.01529289,(6:0.01057691,((5:0.006860949,(7:0.077595912,(8:0.033387954,9:0.0100593644):0.002897499):0.02620972):0.0004037367,(4:0.02870903,((1:0.01340489,2:0.02523042):0.02386752,3:0.01348135):0.0506005):0.01241047):0.0008373039):0.002564603):0.01618991,12:0.007597607):0.0048336781,19:0.026182348):0.001948661):0.003678262,16:0.035402763);
tree gen.281 = [&U] (16:0.034795198,((((12:0.00643772,(10:0.02736908,((5:0.006181969,((4:0.02474798,(2:0.02669342,(1:0.01980114,3:0.01626934):0.009886371):0.052312091):0.01306112,(9:0.010851105,(8:0.011474427,7:0.074473185):0.001727146):0.01933661):0.00350501):0.001902995,6:0.01215297):0.006564919):0.014684884):0.002364508,19:0.014607756):0.004706191,15:0.017957455):0.001720294,((18:0.0299626843,17:0.018408296):0.0001749245,(14:0.07145821474,(13:0.01722104,11:0.02160347):0.00227566):0.025216133):0.001170012):0.002412732);
tree gen.282 = [&U] (((((((11:0.03576809,14:0.045907938):0.004419372,13:0.02109033):0.02715233259,18:0.0173310749):0.0024731125,(12:0.0093623391,19:0.0111131002):0.005578269):0.00234044135,(10:0.01590203,((((4:0.02611976,((2:0.02199229,1:0.0462563):0.02444116,3:0.0128795):0.049101):0.01727419,((9:0.007228783,8:0.0124213245):0.0001590433,7:0.079800814):0.03162436):0.001315545,5:0.01112134):0.0002599465,6:0.01049702):0.001312036):0.0202795):0.001529913,15:0.01360786):0.002830092,(16:0.019892193,17:0.01082971):0.008210453);
tree gen.283 = [&U] (16:0.041428356,(((12:0.0084942405,(10:0.02041419,((((4:0.0362916,(2:0.03747282,(1:0.008150759,3:0.009566147):0.0091518):0.05243771):0.01411358,(7:0.079704036,(8:0.017198199,9:0.00867560739):0.0001035965):0.0270923):0.004560492,5:0.009235423):0.002020815,6:0.00932175):0.002445133):0.01510193):0.003113434,19:0.009530843):0.00373728,((18:0.02979013712,15:0.01394051):0.000235921,((17:0.04995778,11:0.03415176):0.001507188,(14:0.022430737,13:0.01595347):0.005963031):0.0272920818):0.002090487):0.004534859);
tree gen.284 = [&U] ((16:0.033321507,17:0.009127401):8.622795e-06,((10:0.0161092,((((4:0.03340266,(3:0.01470065,(2:0.02672344,1:0.01723473):0.005743314):0.045817049):0.01087129,(7:0.0606591092,(9:0.0090047868,8:0.01368046):0.004953765):0.03056596):0.001892154,5:0.009936609):0.002179781,6:0.01082122):0.002912125):0.02258865,((((12:0.007603783,(14:0.0415609157,(11:0.02420795,13:0.01474655):0.007697602):0.0371665676):0.0020345541,18:0.0289066873):0.0024734056,19:0.012980991):0.0006425062,15:0.01578224):0.0006735662):0.0004156674);
tree gen.285 = [&U] (16:0.022148053,(19:0.0119536034,(17:0.01024581,(15:0.02002022,((10:0.01276585,(6:0.01177679,((((9:0.010261386,7:0.071144446):0.0013756,8:0.0085634513):0.02842122,(4:0.03975689,(3:0.01568083,(2:0.02227913,1:0.02074474):0.01879623):0.05392799):0.01260059):0.003126245,5:0.010376):0.001643034):0.001693322):0.013716902,((14:0.051882975,(11:0.03228454,13:0.01956837):0.002607198):0.02998369706,(12:0.0121546402,18:0.0340721763):7.350499e-05):0.000620895058):9.999301e-05):0.0007005469):0.001000332):0.0089120582);
tree gen.286 = [&U] (((17:0.0123618568,((14:0.05643468,(11:0.02021921,13:0.0116174):0.009328526):0.0352096185,18:0.0339109494):0.0008356108):0.000155804,((((((((8:0.013341165,9:0.009630253):0.004179153,7:0.086594297):0.03126883,(4:0.02744459,(3:0.01666402,(2:0.02102854,1:0.02177149):0.01912785):0.05489065):0.009885952):0.002889921,5:0.01545129):0.00109324,6:0.01138244):0.000891359,10:0.02986229):0.01935295,(19:0.0148008335,12:0.01262049):0.002515536):0.004797751,16:0.04192921355):0.0004072823):0.006659351,15:0.01363685);
tree gen.287 = [&U] ((16:0.01939643,17:0.009761513):0.01334824,(((18:0.0187854636,(14:0.0646862618,(11:0.0253929,13:0.006641751):0.014300699):0.0358522806):0.0036973225,(19:0.011787745,(12:0.008950455,(((5:0.0124223,((8:0.008570122,(7:0.0778642929,9:0.0075668675):0.000477579):0.02337866,((3:0.02062353,(2:0.01685686,1:0.01544075):0.01493611):0.04860715,4:0.03404219):0.0144919):0.007176455):0.002211522,6:0.006704585):0.004925017,10:0.01626633):0.01276802):0.003553275):0.003390872):0.0007156068,15:0.01805448):0.002127342);
tree gen.288 = [&U] (((18:0.0265507622,(14:0.0646729556,(11:0.03393033,13:0.01371744):0.0087322876):0.0214989024):0.0030433864,((19:0.013537249,(((6:0.008246863,(5:0.01235827,(((8:0.0161670512,7:0.0648325268):0.001290501,9:0.010879476):0.02769093,(((2:0.0339084,1:0.01592286):0.009402313,3:0.01446934):0.042797979,4:0.02648645):0.009237894):0.005287715):0.0008561185):0.002840061,10:0.01671317):0.016572825,12:0.006457182):0.002363714):0.003697423,15:0.01692748):0.0005494591):0.0011356564,(17:0.01087272,16:0.029823774):0.01014739);
tree gen.289 = [&U] ((((19:0.0140313112,(12:0.006664093,(10:0.01779816,(((4:0.02841301,(3:0.02003288,(1:0.0207946,2:0.04052315):0.002748876):0.04311303):0.01123052,(7:0.075059612,(9:0.0108023135,8:0.004789214):0.0005686479):0.02218227):0.00178214,(5:0.0116828,6:0.01404752):0.005078556):0.002148078):0.01622912):0.0006576534):0.002322898,15:0.014907532):0.0003593469,(((13:0.02113452,14:0.036448081):0.002148724,11:0.01973421):0.0345142546,(17:0.0246834,18:0.03172892064):0.007218721):0.002104282):0.0029555803,16:0.04011483);
tree gen.290 = [&U] ((16:0.030005236,17:0.006509321):0.0214792475,((15:0.01913014,(18:0.0374353297,(11:0.0329246,(14:0.052135198,13:0.02091939):0.002681607):0.04369623541):0.0009204912):0.0001090965,((((((((9:0.0128818884,7:0.086879356):0.0006056026,8:0.0108427971):0.02648791,(4:0.02602415,((1:0.01359371,2:0.02589019):0.02325112,3:0.01199154):0.060025439):0.01862942):0.003077225,5:0.009183482):0.0004367006,6:0.007667338):0.002114131,10:0.01988557):0.01823809,12:0.004999714):0.0006594073,19:0.0193836129):0.001561993):0.00378484497);
tree gen.291 = [&U] ((17:0.01132362,(15:0.0201560589,(((12:0.00750046,((6:0.01326159,(((7:0.076597774,(8:0.0063302471,9:0.0075638839):0.001829216):0.02186819,((2:0.03255201,(3:0.01888484,1:0.01684215):0.01280788):0.041204394,4:0.0253604):0.01160027):0.005434435,5:0.006367898):0.001191907):0.00213019,10:0.01232303):0.009061476):0.0009983139,19:0.01310339):0.002704817,(((11:0.02860789,13:0.01472528):0.01163405,14:0.0679406204):0.0294083272,18:0.029713679):0.00124936104):0.0005508623):0.001494877):0.0008072788,16:0.03514299164);
tree gen.292 = [&U] (16:0.019373123,((17:0.014033928,(18:0.02884159266,(14:0.036414426,(11:0.03150028,13:0.0137728):0.0042577):0.0340247923):1.20967e-05):0.001010422,((19:0.012446558,(12:0.007547757,(10:0.01731199,((((9:0.008721335,8:0.01153896):0.004935134,7:0.091459748):0.0279247,(4:0.02935633,((1:0.01047201,2:0.04781457):0.005772676,3:0.02563769):0.04702216):0.007336177):0.003074463,(5:0.008268804,6:0.01366035):0.002089669):0.004878731):0.0120919838):0.001477476):0.00156923,15:0.02009181):0.0002636482):0.0008267171);
tree gen.293 = [&U] (16:0.039067838,(((((((((2:0.01883415,1:0.01376049):0.0187763,3:0.01770646):0.051596975,4:0.03142031):0.006467016,((8:0.00882753,9:0.0095323522):0.001428242,7:0.062045213):0.0240707):0.0003985948,(5:0.01292954,6:0.008761525):0.003857397):0.004524368,10:0.01537596):0.0141233524,(19:0.010348152,12:0.008326229):0.001302284):0.0016041596,((14:0.0610696555,(11:0.03399219,13:0.006803166):0.014626335):0.0269387587,(17:0.013716653,18:0.0191428772):0.0004908538):0.0004909523):0.001911126,15:0.01730871):0.000666711);
tree gen.294 = [&U] ((17:0.01738226,16:0.02983422):0.021641501,(((12:0.006146099,(6:0.01517322,((5:0.008271338,((4:0.03138226,((2:0.03495011,3:0.01500993):0.001974728,1:0.03298573):0.049748262):0.008979714,((8:0.0158308028,9:0.0062246252):0.001808501,7:0.0803906298):0.02686236):0.001527132):0.005309428,10:0.01916737):0.000246328):0.01207881):0.0020908577,19:0.0125585984):0.002903873,((18:0.0333269556,(13:0.01571813,(11:0.02191114,14:0.053666296):0.008958246):0.0275157414):0.0025722546,15:0.017179155):0.0006025208):0.001207449);
tree gen.295 = [&U] ((17:0.008222444,16:0.021538062):0.01664796,(((19:0.008428987,(12:0.006849263,(10:0.01276005,((5:0.01368258,((4:0.02757748,((3:0.01315111,1:0.02473054):0.009932297,2:0.02800961):0.041216196):0.008877072,(9:0.006190043,(8:0.0069416109,7:0.0675562294):0.0003512985):0.01827704):0.001201557):0.002416328,6:0.0124855):0.00277019):0.014701398):0.00036742):0.003845835,((13:0.01771322,(14:0.02974375721,11:0.02125304):0.020597):0.04030665317,18:0.0339998079):0.001001393569):0.001824959,15:0.01156907):0.003087942);
tree gen.296 = [&U] ((15:0.01767635,((18:0.0370589928,((11:0.02760623,14:0.026687968):0.0106851166,13:0.01587771):0.0346188209):0.0004049448,(19:0.016610194,(12:0.0101008807,(10:0.01521997,((5:0.01050028,(((8:0.006062186,9:0.006001048):0.002124765,7:0.06645063605):0.02389347,(4:0.02344042,((3:0.006450445,1:0.01963421):0.006770884,2:0.04048295):0.037005994):0.01897847):0.001209816):0.001896993,6:0.008230797):0.002763255):0.01445836):0.001247756):0.008307374):0.001792626):0.0005625931,(17:0.009913741,16:0.02801609):0.004494237);
tree gen.297 = [&U] ((15:0.017337138,((((((((7:0.0754817778,(9:0.015438776,8:0.006012351):0.001288217):0.0228375,(4:0.04073037,((1:0.01780353,3:0.01522631):0.0053791,2:0.03508543):0.05145718):0.00931944):0.003381258,10:0.02585956):0.002239626,5:0.006315897):0.002633685,6:0.01524579):0.01567917,12:0.004595833):0.0015362305,19:0.013496341):0.001442512,(18:0.022551687,(14:0.05183464,(11:0.02587579,13:0.01332522):0.004399948):0.0296045949):0.0013542458):0.0001607442):0.00290762571,(17:0.008019415,16:0.021417475):0.0068921826);
tree gen.298 = [&U] ((16:0.023216264,17:0.01039014):0.01887001,((18:0.0273120786,((14:0.04335588,11:0.04066972):0.002729096,13:0.02110338):0.0330523413):0.0005415468,(15:0.025740199,(19:0.014307275,(12:0.0068421046,(((5:0.008698459,(((8:0.015197015,9:0.00708520861):0.001146962,7:0.0807373825):0.02209805,(4:0.03659373,(3:0.01062355,(2:0.02614782,1:0.00907605):0.01692767):0.044733638):0.007673471):0.002715764):0.001446978,6:0.01301521):0.004213809,10:0.01727996):0.01533444):0.002018464):0.001892657):0.000577353):0.002611075);
tree gen.299 = [&U] (((12:0.008333662,(((5:0.006544671,6:0.01175825):0.002120546,((4:0.02785697,((1:0.02098676,3:0.009520804):0.004737643,2:0.03705246):0.04867373):0.01222067,((8:0.00900318,9:0.0063047128):0.004290299,7:0.0719823636):0.02564123):0.001354582):0.003241504,10:0.01783974):0.011536466):0.001536346,19:0.0126066707):0.0037513421,(((18:0.036319833,(13:0.0151723,(11:0.03530466,14:0.019969912):0.003745472):0.0425406073):0.0007225077,15:0.01921868):0.0008490538,(16:0.01612574,17:0.028043589):0.007723289):0.0009231101);
tree gen.300 = [&U] (15:0.01753312,((16:0.026875537,((17:0.0099102078,18:0.0327746628):0.0002889021,(11:0.02754691,(13:0.01600817,14:0.049066586):0.002205948):0.0271394174):0.000987285):0.00066512045,(19:0.00971441,(((6:0.008117597,(5:0.007318078,((4:0.02725374,(3:0.01760785,(2:0.02822588,1:0.01299958):0.009008901):0.05291928):0.007866348,((9:0.0049193108,8:0.010826406):0.003724451,7:0.0673956332):0.0266318):0.00333577):0.002740691):0.001656827,10:0.01534869):0.0170466532,12:0.009749354):0.0005142691):0.005399446):0.0005830282);
tree gen.301 = [&U] (15:0.0159164677,((((18:0.0456758244,((14:0.065640375,13:0.01848869):0.0007895708,11:0.0310588):0.0396590879):0.0005456558,17:0.013596543):0.001820541,16:0.037627057):0.0005091132,((12:0.0062863515,((6:0.01142596,(5:0.008929303,((4:0.02676586,((1:0.01685604,2:0.01727379):0.02108216,3:0.01959921):0.049767445):0.01467846,((9:0.010147296,7:0.083342148):0.0006867896,8:0.009490222):0.02492616):0.00234337):0.003632924):0.0006706925,10:0.01587299):0.01369094):0.002096036,19:0.014696165):0.001072532):0.0001128903);
tree gen.302 = [&U] ((((((5:0.006260156,((4:0.03053106,((1:0.01240453,2:0.02316679):0.01593571,3:0.01730108):0.032011937):0.01258352,(7:0.066569792,(8:0.01092449,9:0.0071634771):0.001244794):0.02823565):0.005224751):0.00124329,6:0.008656861):0.00557221,10:0.01922511):0.008023733,19:0.014442843):0.001242767,12:0.00574769):0.0040501228,(((18:0.033719778,((13:0.01845015,(11:0.0370307,14:0.04926152):0.0004225856):0.0357735096,17:0.01581394):0.0003262171):0.00072767,15:0.01806437):0.0008193769,16:0.0181491459):0.001918883);
tree gen.303 = [&U] ((15:0.01658179,((19:0.019721945,(((((4:0.02877652,(3:0.01949607,(1:0.01303548,2:0.02440669):0.01333564):0.052810061):0.005870027,((8:0.0078848627,9:0.0088318576):0.003320393,7:0.080168252):0.0284066):0.007004715,(5:0.005680275,6:0.01512027):0.001159284):0.00504534,10:0.01407337):0.01814503,12:0.009949075):0.0006665214):0.000583317,((17:0.0156770059,18:0.027663917):0.001078825,(11:0.03018098,(14:0.064508782,13:0.01423572):0.002606559):0.03581158201):0.001149857):0.0004794928):0.00055537,16:0.0323665266);
tree gen.304 = [&U] (16:0.046632077,((18:0.0186183294,(((11:0.03357504,14:0.0538697776):0.007269623,13:0.0168504):0.0320081244,17:0.0086350434):0.0006582875):0.000281751,((((((((4:0.03213206,((1:0.005380324,3:0.004375778):0.009881147,2:0.03579269):0.05388881):0.01165996,(8:0.011465607,(7:0.0763307039,9:0.0095242247):0.001507565):0.02891797):0.003620685,5:0.008443821):0.001134815,6:0.009659954):0.004268308,10:0.0231132):0.01139235,12:0.004238239):0.001775344,19:0.0178003913):0.0043201889,15:0.01413217):0.0002502983):0.002422807);
tree gen.305 = [&U] (((((10:0.0140638,((5:0.01181551,(((8:0.011742899,9:0.006044531):0.001787984,7:0.0732921776):0.01853061,((1:0.01059674,(2:0.03184992,3:0.01492863):0.001008012):0.03931792,4:0.02959322):0.01164474):0.002333734):0.001443145,6:0.01570382):0.001713672):0.0143250129,12:0.01231729):0.0010761267,19:0.012878218):0.0029160327,((14:0.058841516,(11:0.02688978,13:0.02144673):0.0046883953):0.0166542842,18:0.0154033265):0.0017141212):1.712444e-05,(15:0.01271771,(16:0.01100787,17:0.016479194):0.0113742663):0.0009557684);
tree gen.306 = [&U] ((15:0.021042147,((((13:0.004873929,11:0.02399071):0.0212071382,14:0.0923009049):0.028983872,18:0.0256361179):0.00036904304,(((((5:0.007425834,((8:0.0151427254,(7:0.066909118,9:0.010269282):4.853112e-05):0.022323,((1:0.008373359,(3:0.0213694,2:0.0414368):0.003681554):0.04382569,4:0.02944045):0.007108783):0.001109726):0.0008587202,6:0.009649152):0.004287298,10:0.01686449):0.01341522,19:0.014177438):0.0007451105,12:0.006774656):0.004529916):0.00142275):0.0025500119,(16:0.01715941,17:0.020766656):0.006666836);
tree gen.307 = [&U] ((16:0.0224961225,17:0.01353555):0.011186508,(15:0.0179676,(((12:0.01296133,(((5:0.006130027,(((3:0.02529916,(2:0.0280133,1:0.02575946):0.01594462):0.06415867,4:0.02375726):0.01395611,((7:0.072179297,8:0.016729825):0.001954278,9:0.013142899):0.026397297):0.003497742):0.002970422,6:0.01426767):0.003812216,10:0.01769534):0.012388301):0.0005188364,19:0.018959113):0.001746557,(((13:0.009600362,11:0.0221703):0.020800991,14:0.0716899543):0.0257177467,18:0.028966228):0.0011203977):0.001215374):0.0017320346);
tree gen.308 = [&U] ((((16:0.019355697,18:0.022457231):0.0019762934,17:0.01329):0.0006654656,(19:0.0186557257,((10:0.01623971,((5:0.008323958,(((8:0.010041974,7:0.0707368721):0.003076827,9:0.008148766):0.0329403046,(4:0.03147537,((1:0.02350755,2:0.02872349):0.007030474,3:0.01933664):0.042800492):0.009704073):0.003426408):0.0009433191,6:0.009028194):0.001386057):0.018957916,12:0.005674953):0.003133989):0.0019549417):0.0003723529,((13:0.0257173,(14:0.029795427,11:0.0363027048):0.02979464):0.034411231,15:0.01888896):0.0003699333);
tree gen.309 = [&U] (((15:0.01291817,((13:0.01597788,(14:0.05625319,11:0.03146123):0.005253676):0.03733259983,(((10:0.01559041,(6:0.01241105,(5:0.007829595,((9:0.0060253166,(8:0.0209874244,7:0.0812006184):0.001314293):0.0247128864,(4:0.02639306,((1:0.008867064,3:0.01716209):0.004290714,2:0.04209132):0.04899573):0.01452609):0.004140117):0.001182234):0.003324138):0.01148303,12:0.007118288):0.001082265,19:0.018974675):0.002026671):0.001183627):0.004741103,18:0.02636946319):0.0008276781,(17:0.01529895279,16:0.01289396):0.012767303);
tree gen.310 = [&U] ((18:0.0254451489,(17:0.014839527,(15:0.01814019,(16:0.03260494505,(((((5:0.006447623,((7:0.090308986,(8:0.009364531,9:0.0079063177):0.002187156):0.02334704,(4:0.03663533,((1:0.02148836,2:0.03779164):0.005430615,3:0.01773788):0.05895531):0.01067827):0.0005658908):0.000204893,6:0.009715438):0.003888533,10:0.01839062):0.02387127,12:0.0103359928):0.0006400963,19:0.009510117):0.003155301):0.00417294182):0.002881971):0.0001940168):0.0009618172,(13:0.02125701,(14:0.04906473,11:0.02652416):0.001729038):0.0320634099);
tree gen.311 = [&U] (((14:0.060479248,(13:0.01044575,11:0.0220954):0.004517112):0.0459867325,((19:0.0120123889,12:0.005179951):0.0007918295,((((4:0.0283366,((2:0.03448082,3:0.01225239):0.0007126789,1:0.01017602):0.038850003):0.01456478,5:0.009698202):0.0004791147,(9:0.006744452,(8:0.0063127923,7:0.0738236243):0.004076369):0.0293095635):0.0009752526,(6:0.01062256,10:0.02051678):0.0008254495):0.014994712):0.001985783):7.406347e-06,((18:0.02650073846,(16:0.0246285,17:0.01069499):0.008803342):0.00451108,15:0.013190792):0.0029090155);
tree gen.312 = [&U] ((15:0.01582398,((19:0.0067719163,(((((((2:0.03385633,(1:0.01357088,3:0.005873994):0.01225639):0.053685729,4:0.02603957):0.01700032,(7:0.0727708257,(8:0.0133960921,9:0.0106773889):0.0005991446):0.02351477):0.00423734,5:0.01268115):0.005023355,6:0.01236996):0.003512781,10:0.01968239):0.01264472,12:0.004679424):1.345396e-05):0.00341767,(17:0.0127257526,(((11:0.0263664,13:0.009640947):0.0124946245,14:0.0600645851):0.029912083,18:0.0330096495):0.001101795):0.0020172303):0.0003535185):0.001882918,16:0.04270828);
tree gen.313 = [&U] ((17:0.01605787,16:0.021981859):0.016465364,(((19:0.0088417666,((10:0.01389443,((6:0.006895967,((4:0.02841399,((1:0.01612548,2:0.01341153):0.02570115,3:0.01387208):0.04650687):0.01257745,((7:0.07940486,8:0.011808911):0.0001429877,9:0.0115640578):0.03189472):0.005527396):0.0001050501,5:0.01354963):0.002929242):0.014763869,12:0.006143602):0.0008708851):0.002391007,15:0.0223311435):0.0005272681,(((11:0.02173684,13:0.01640089):0.004293138,14:0.044272572):0.050297285,18:0.0208617631):0.001685931):0.0013760539);
tree gen.314 = [&U] (16:0.035157122,(15:0.01815902,((17:0.011130577,((14:0.07144476567,(11:0.03733815,13:0.02054706):0.005928325):0.030769589,18:0.0287501999):0.0002180161):0.002049978,(12:0.007915274,((10:0.0196993,(((7:0.077389596,(9:0.009258493,8:0.0041738169):0.003576662):0.02346353,((3:0.0138436,(2:0.01585837,1:0.04074717):0.02354713):0.04632361,4:0.03845049):0.01177102):0.001321701,(5:0.009398162,6:0.01060633):0.001096016):0.005529182):0.016321055,19:0.0181696851):0.0001333068):0.002049457):0.004477022):0.0006966747);
tree gen.315 = [&U] (16:0.03874332,(15:0.02526708,(((12:0.006198702,(10:0.01725175,((5:0.006701432,(((8:0.01694273,9:0.013121933):0.0001380455,7:0.07959003):0.04037852,(4:0.03172508,(3:0.01966427,(2:0.02759225,1:0.01517355):0.01893947):0.04661261):0.01984544):0.005584866):0.001254754,6:0.01698832):0.002898852):0.01403833):0.002650413,19:0.0074461093):0.002527914,((18:0.0279604802,((14:0.040956155,11:0.02466895):0.0250918212,13:0.02218861):0.03520437505):0.0007266378,17:0.0173458193):0.0020111464):0.002315373):0.0022580913);
tree gen.316 = [&U] (((19:0.020771236,(12:0.004260494,((6:0.007825489,((((8:0.008511928,9:0.009546523):0.002150676,7:0.071184067):0.02913155,(4:0.02301082,(3:0.01893077,(1:0.008163077,2:0.03387052):0.01772987):0.04449713):0.01170371):0.003510975,5:0.005814934):0.0008840657):0.003320641,10:0.0200531):0.01451643):0.001099531):0.002305076,(15:0.01377463,(18:0.029027918,(17:0.014399604,(13:0.02202178,(14:0.059782542,11:0.02027397):0.002580972):0.020485061):0.0007568383):0.0006690702):0.003524681):0.00261660821,16:0.038904091);
tree gen.317 = [&U] ((((((13:0.02504611,14:0.0890624824):0.0005063538,11:0.02913801):0.021335788,(18:0.0284761282,17:0.0091370382):4.539113e-05):0.003156652,(19:0.0142915578,(12:0.008979344,((6:0.01973609,((((8:0.008917306,9:0.0074916132):0.002110331,7:0.0743201925):0.02429614,(4:0.0291083,(3:0.02267843,(2:0.01619275,1:0.007570744):0.01791352):0.05335328):0.01789682):0.001137812,5:0.007369941):0.0007256906):0.005226178,10:0.01339171):0.009284784):0.001049852):0.001001954):0.00100019,15:0.012799):0.002289779,16:0.036047633);
tree gen.318 = [&U] (19:0.016387022,(12:0.01645689,(((10:0.01853495,(((4:0.03214989,(1:0.01988537,(3:0.02170392,2:0.04455587):0.0004112234):0.04640421):0.00853247,(7:0.082717711,(9:0.00543307,8:0.005513899):0.002030886):0.023135):0.006768998,(6:0.01454439,5:0.009012112):0.00340282):0.005900793):0.0231701371,(15:0.01831347,((17:0.009955351,18:0.034800987):0.0002150984,((11:0.02925183,14:0.04275661):0.00249056,13:0.02368944):0.017974336):0.0049737779):0.0001036202):0.0001108642,16:0.03004642):0.001082941):0.002464236);
tree gen.319 = [&U] ((15:0.02227411,(((19:0.020101808,(12:0.01011068,((((8:0.0165558712,9:0.009921695):0.004875851,7:0.0590250511):0.02968127,((4:0.02682996,((2:0.02348132,1:0.01875885):0.01135086,3:0.01482396):0.0563219):0.01395059,(6:0.01601857,5:0.01301379):0.001868541):5.171245e-05):0.005977223,10:0.0170173):0.01812072):0.001235005):0.00169095038,18:0.038289026):0.000850451,(((13:0.02453,14:0.039639362):0.0006817421,11:0.01875964):0.02013073,17:0.011004381):0.0005903515):0.0007620774):0.000848005,16:0.0285161733);
tree gen.320 = [&U] (((((6:0.008042743,(5:0.01682171,((4:0.02979341,((2:0.03120275,1:0.01457816):0.002105187,3:0.01458296):0.04352186):0.01344069,((8:0.01068061,9:0.00551261012):0.003227256,7:0.072620796):0.02698858):0.00372136):0.001704941):0.005393459,10:0.01322345):0.020952549,12:0.009161224):0.001365396,19:0.015305408):0.003425397,((((14:0.05670371057,(11:0.02141625,13:0.02090378):0.004605654):0.022193317,15:0.0174798119):0.0005165973,(18:0.0258090289,16:0.019010575):0.001616323):4.199245e-05,17:0.01785873):0.0002614095);
tree gen.321 = [&U] ((((((13:0.01235277,14:0.028590767):0.003920356,11:0.0322871303):0.026865555,(17:0.005735737,18:0.0242676147):0.0006642992):0.00041763542,(19:0.0112851335,(12:0.00798730529,(10:0.01850463,((((4:0.03099454,((3:0.01817743,1:0.01727129):0.001607756,2:0.03458692):0.041002495):0.008931451,((9:0.007929901,8:0.009523911):0.0009629929,7:0.069524248):0.02657076):0.003263658,5:0.008169032):0.001667002,6:0.01520162):0.002318823):0.01616486):0.001007315):0.001662351):0.002210207,15:0.01798246):0.001685521,16:0.0361641139);
tree gen.322 = [&U] ((16:0.026619709,(((((10:0.02020825,((((4:0.03343113,(3:0.01831694,(2:0.0335595,1:0.01601064):0.008526487):0.036588615):0.01355612,(7:0.077302756,(9:0.008165255,8:0.010221133):0.00191848):0.02320166):0.00431168,5:0.009815289):0.001314318,6:0.01923226):0.006062364):0.014048247,12:0.007721455):0.0007402118,19:0.013823375):0.003557034,15:0.0229294017):0.0001418394,(18:0.0295826074,((13:0.01394529,11:0.03055637):0.001945522,14:0.037360609):0.017252947):0.0014137311):0.00254660768):0.000194509,17:0.007782248);
tree gen.323 = [&U] ((((19:0.01522304,(((6:0.008709472,(5:0.008245584,((4:0.03677862,(3:0.02370629,(2:0.02369323,1:0.009167877):0.0220611):0.03867978):0.01274497,((7:0.084277354,8:0.0101625027):0.001448342,9:0.016651529):0.02450147):0.004762941):0.002955488):0.004623483,10:0.01406137):0.01543719,12:0.0055651373):0.001198008):0.001453003,((17:0.01342986,((13:0.007349318,11:0.02007254):0.009886454,14:0.06213412359):0.023795768):0.001540258,18:0.036935207):0.0011224133):0.002254486,15:0.01980389):0.001328691,16:0.041871747);
tree gen.324 = [&U] (((((((((4:0.03485747,((1:0.0161728,2:0.03225785):0.01267199,3:0.015559):0.06565053):0.01461038,((7:0.077607171,8:0.0102423389):0.0003220349,9:0.011674555):0.02797913):0.004839113,5:0.007245571):0.001360546,6:0.008805952):0.003413863,10:0.02230819):0.01269631,12:0.003936141):0.0019924014,19:0.0153360027):0.0015236487,(15:0.01667304,(((13:0.0237691,11:0.0274064168):0.002807847,14:0.017923075):0.0095549952,18:0.0334240298):0.001143657):0.0005587293):0.00086414946,(17:0.007210015,16:0.022940357):0.013137508);
tree gen.325 = [&U] ((17:0.004222125,16:0.019057466):0.01640497834,(15:0.02111134,(((11:0.03528481,(13:0.01837748,14:0.021174119):3.197119e-05):0.032309961,18:0.032300664):0.0008702469,(((((4:0.03139461,((1:0.003031093,3:0.003754119):0.0132478,2:0.04106189):0.0562151):0.01294421,((6:0.0103887,5:0.009166899):0.002295344,((9:0.010154775,8:0.014917689):0.000982202,7:0.0662870898):0.02258481):0.001667358):0.005023913,10:0.01656998):0.01146452,12:0.0064627289):0.001020306,19:0.0133068715):0.004394062):0.0006451153):0.001327146);
tree gen.326 = [&U] ((((18:0.0269528588,((13:0.01400853,14:0.062511641):0.0095466058,11:0.03340742):0.019891726):0.0012043422,((12:0.008055022,(10:0.01604271,(6:0.009093291,(5:0.003612963,((4:0.03276545,((1:0.01050439,2:0.03881146):0.003612896,3:0.01778873):0.04018625):0.004721389,((8:0.0092818376,9:0.011631721):0.003557577,7:0.0763606376):0.01927394):0.002769031):0.001970909):0.006036911):0.01178592):0.002580619,19:0.009081363):0.002107148):0.001762428,15:0.0229843557):0.003166631,(17:0.008419178,16:0.01855237):0.02307771592);
tree gen.327 = [&U] ((16:0.020529517,((((11:0.02644375,14:0.046081658):0.005419286,13:0.02029564):0.019292254,18:0.0334054776):0.002447626,15:0.02350655):0.0013621671):8.128615e-06,((19:0.012951788,(12:0.01090411,(10:0.01272154,((((8:0.00785467391,9:0.0117735676):0.0009448852,7:0.07236235):0.02386231,((4:0.02355514,(2:0.03539578,(1:0.01080785,3:0.008574569):0.006177673):0.05795543):0.00810288,5:0.01142621):0.0007568779):0.002687839,6:0.01827807):0.004299141):0.0141612):0.0012208052):0.0004372964,17:0.005140466):0.002778649);
tree gen.328 = [&U] (((17:0.010283886,((14:0.0627180062,(11:0.02889771,13:0.01876754):0.001782458):0.0311960346,18:0.0404041633):0.0005325143):0.004368212,(15:0.0173394,(19:0.0097394512,((10:0.01213996,((5:0.01038488,((4:0.03120061,(3:0.01714202,(1:0.03431563,2:0.02390707):0.01551941):0.0563212):0.00917392,((8:0.0138651415,9:0.0150849066):0.001655976,7:0.083954599):0.02554555):0.001662404):0.0002921986,6:0.01411626):0.005068):0.01840397,12:0.01010209):0.001550381482):0.001852092):0.0004705857):0.0020653409,16:0.016358686);
tree gen.329 = [&U] (((12:0.008852261,19:0.018827479):0.004350707,(10:0.015069,((5:0.007377435,((4:0.04057376,((2:0.02022873,1:0.01787176):0.0111976,3:0.01557197):0.051056667):0.009727365,(7:0.0776599287,(8:0.014014929,9:0.010472759):0.0008319672):0.03057343):0.003701141):0.002292581,6:0.01166153):0.002129045):0.01347121):0.0008833691,((18:0.028759297,(16:0.036286294,17:0.006108203):0.006808877):0.0009099343,(((13:0.02251601,14:0.0638596748):0.0068401963,11:0.031032098):0.029085413,15:0.01942474):0.0005293284):0.00066012115);
tree gen.330 = [&U] (((10:0.01694759,((((4:0.02585144,((1:0.01371375,3:0.01297003):0.002409862,2:0.03115616):0.052823854):0.01220593,((9:0.012295308,8:0.014919731):0.003668303,7:0.0782136162):0.0265025):0.0008849048,5:0.004838684):0.0002811898,6:0.01233277):0.006867591):0.01533818,((((18:0.0172833017,17:0.041392402):0.0002735735,16:0.02019449):0.001491579,(12:0.007885649,19:0.0101871525):0.002726684):1.584957e-05,((13:0.02433537,14:0.044037497):0.0008885092,11:0.03660382):0.03748667372):0.001340328):0.001269788,15:0.020266543);
tree gen.331 = [&U] (((16:0.02856871,15:0.01837513):3.137814e-05,(17:0.017930311,((11:0.02296441,(14:0.033730385,13:0.02146336):0.0006963624):0.0314544707,18:0.0299011052):0.0004296605):0.0016014111):0.001187177,(((10:0.01725603,(((4:0.02802255,((1:0.01948783,3:0.01277302):0.002689928,2:0.03217367):0.049897184):0.006527787,(7:0.06223616,(8:0.016036366,9:0.009447155):0.004047849):0.01753453):0.0003753372,(5:0.008787059,6:0.01138419):0.001747565):0.005249127):0.014152115,12:0.00704188):0.002721179,19:0.010372128):0.001569932);
tree gen.332 = [&U] (16:0.0298068068,(15:0.01894848,((18:0.0284912751,((14:0.04943726,(13:0.01565241,11:0.02685122):0.0006301067):0.04174304086,17:0.003994337):0.001327509):0.0012410303,(((10:0.01777043,(6:0.00795318,(5:0.01145089,((4:0.02966241,(3:0.01140034,(2:0.02256217,1:0.004143433):0.008181931):0.045514068):0.01594745,((7:0.0864271881,9:0.012249432):8.67272e-05,8:0.006774859):0.02370289):0.006617774):0.003460742):0.002173657):0.01319815,12:0.007848296):0.0006932259,19:0.024759536):0.002785692):0.002741032):0.003650553);
tree gen.333 = [&U] (((19:0.020543588,((10:0.01555677,(((4:0.02848332,((3:0.01099357,1:0.01850442):0.0123541,2:0.03314817):0.05573863):0.01197541,(7:0.086418051,(9:0.009395735,8:0.0032428239):0.002723374):0.01990705):0.003310988,(5:0.007076266,6:0.01226307):0.001220715):0.004202591):0.0179616611,12:0.006914355):0.00218539):0.004730012,(15:0.02297649,((17:0.009752835,18:0.028627813):0.0008986352,(14:0.0773282032,(11:0.02874865,13:0.01332538):0.004337882):0.040092789):0.0001930695):0.0063347639):0.002449932,16:0.032014073);
tree gen.334 = [&U] ((((19:0.017532253,(12:0.014349903,((((4:0.02536833,((1:0.01469108,2:0.02954006):0.01138763,3:0.01531667):0.054136173):0.006542973,(7:0.0871002887,(8:0.0094208294,9:0.010069731):0.00089298):0.03218317):0.003968698,(6:0.01047042,5:0.005793356):0.0001456491):0.002631824,10:0.02086875):0.01723842):0.002914213):0.004325797,15:0.02601752):0.001792335,((((14:0.052877703,13:0.01716204):0.001583979,11:0.02688817):0.02929804797,17:0.011655577):0.000108454,18:0.0306894907):0.0001651493):0.00332544822,16:0.045614);
tree gen.335 = [&U] (((((12:0.005690857,(10:0.01907343,((((8:0.019671099,9:0.0084237258):0.002280858,7:0.074348087):0.02441129,(4:0.02949803,(3:0.02066919,(1:0.01686336,2:0.02934754):0.004182305):0.056141035):0.01138353):0.002229641,(6:0.01746195,5:0.007987181):0.00177809):0.007087427):0.017766796):0.0003252594,19:0.018575628):0.001166609,17:0.006982631):0.000750297,(((14:0.0852347762,(13:0.01690227,11:0.0231324):0.01234542567):0.022442816,18:0.02865437):0.0016491131,15:0.02347432):9.03326e-05):0.003710447,16:0.035445172);
tree gen.336 = [&U] ((((18:0.0324325174,(14:0.088245733,(11:0.02831546,13:0.01780076):0.01132491):0.0211295553):0.0024253007,(19:0.019239049,(((((9:0.007942872,8:0.013412656):0.0007405403,7:0.07547685332):0.02034718,((4:0.03810008,(1:0.01379414,(3:0.013226,2:0.04404689):0.0002819943):0.048273324):0.01230616,(5:0.007651073,6:0.01165534):0.001430807):0.001072172):0.002211584,10:0.01748253):0.016902788,12:0.009566543):0.0007922783):0.00176099):0.0009264459,15:0.0146863):0.0087367208,(16:0.015760359,17:0.009334361):0.015546074);
tree gen.337 = [&U] ((16:0.023018279,(((((((((9:0.0092347343,8:0.016277112):0.003449859,7:0.060837592):0.02784063,(4:0.0260388,(3:0.01513198,(2:0.02114259,1:0.02269416):0.007762585):0.052099529):0.01446473):0.009875947,(6:0.009236902,5:0.006276026):0.0002572067):9.493028e-05,10:0.02581756):0.0195516,12:0.006118962):0.000995381,19:0.0206372189):0.002123309,15:0.0150251771):0.0002713355,((14:0.0720702923,(11:0.02531857,13:0.01914709):0.0062771739):0.0262127805,18:0.0261681408):0.004133317):0.003249194):0.0025132801,17:0.0618810883);
tree gen.338 = [&U] ((17:0.007235473,16:0.029242174):0.012632286,(15:0.01376966,(((19:0.0206685783,12:0.0102284):0.001329107,(((5:0.01439411,((4:0.03068687,(3:0.009769575,(1:0.01470589,2:0.02777827):0.002430581):0.05704088):0.01743088,((9:0.007399483,8:0.008508197):0.001119891,7:0.0698546346):0.01920513):0.002186323):0.002879722,6:0.01220564):0.002013998,10:0.01776388):0.01666939):0.00228476226,((14:0.050489992,(11:0.02367393,13:0.01860147):0.00873240707):0.0257595017,18:0.0340471621):0.0010436252):0.000778899):0.002178909);
tree gen.339 = [&U] (((19:0.011269212,(12:0.0106584036,(10:0.02029915,((5:0.004166007,6:0.01230101):0.002545348,((4:0.02488418,((2:0.0322063,1:0.01419062):0.01262145,3:0.01651265):0.05684377):0.004810868,((8:0.0142460702,7:0.0754187472):0.004129607,9:0.0072929784):0.02963141):0.00140712):0.005155996):0.01489232):0.000337499):0.0060071878,(15:0.0139313004,(((11:0.02557135,14:0.061049151):0.001698831,13:0.02106257):0.02459898042,(17:0.0113961544,18:0.042169778):0.001878638):0.00163369):0.001390452):0.003110626,16:0.021372971);
tree gen.340 = [&U] (((12:0.006756788,(10:0.01666293,(6:0.009179999,(5:0.01113265,((4:0.03927038,((1:0.01469417,3:0.0176881):0.003017293,2:0.02720821):0.038034343):0.01019668,(7:0.061159575,(8:0.00518466,9:0.008539281):0.003507292):0.0216229):0.002326089):0.004166361):0.005296431):0.021183479):0.0005643592,19:0.019153849):0.002767942,(16:0.034319839,(((17:0.013582009,(13:0.02642883,(14:0.0583498612,11:0.02918896):0.001134569):0.0345408778):0.0034724874,18:0.02275559523):0.0011983122,15:0.01588665):0.00236363611):0.0001381696);
tree gen.341 = [&U] (16:0.03646972,(((((11:0.02600905,13:0.01784945):0.01224975,14:0.0858755738):0.0310979779,(18:0.025937334,17:0.01585625741):2.224441e-05):0.0001556619,15:0.01499181):0.0004796473,(((((((8:0.01568237,9:0.0061766064):0.00352532,7:0.077900614):0.01670494,(4:0.04130716,(3:0.01425603,(1:0.01050945,2:0.02659979):0.006128627):0.047633):0.01298485):0.004533518,(6:0.01651268,5:0.01075052):0.002169193):0.003363389,10:0.01928607):0.01375465,12:0.00563924):0.003766658,19:0.0072202683):0.0042049147):0.0013069593);
tree gen.342 = [&U] (16:0.02847793192,((((12:0.006134248,(10:0.0136419,(6:0.01536786,(((4:0.03634867,(2:0.03969319,(3:0.01583122,1:0.01632665):0.001070102):0.05084118):0.008742983,((9:0.0079681898,8:0.003225066):0.002527204,7:0.082044116):0.02214579):0.0005945767,5:0.01278312):0.00338611):0.003855019):0.02180361):0.0011885244,19:0.018371928):0.0054629425,15:0.01585562):0.001511132,((11:0.04137841,(14:0.044065379,13:0.01868912):0.003510161):0.0253215241,(18:0.0188719241,17:0.00998601):0.0001756315):4.516028e-05):0.0009999558);
tree gen.343 = [&U] (((((10:0.02521611,(((4:0.03658792,((1:0.01378724,3:0.01171613):0.004246814,2:0.04598451):0.04437402):0.01228869,(6:0.01190184,5:0.01097045):0.006725283):0.001503185,((9:0.007272393,8:0.008391228):0.0005435974,7:0.08376123):0.02337464):0.003006327):0.01460997,12:0.007245377):0.004815061,19:0.022050493):0.0047670738,(((18:0.0307876956,(13:0.02340476,(14:0.059621955,11:0.01764391):0.001607667):0.030566615):0.0007363485,17:0.016992733):0.0004891355,15:0.02349013):8.23963e-06):0.001958886,16:0.027824007);
tree gen.344 = [&U] (16:0.037805967,(15:0.01745109,((19:0.005985359,((10:0.01442452,((5:0.01060308,(((8:0.017409521,7:0.074790216):0.0003021737,9:0.0065281482):0.02862241,(4:0.02943005,(3:0.01752471,(1:0.03117206,2:0.02119993):0.01683752):0.06053322):0.01167573):0.01146393):0.002783463,6:0.01387284):0.002752409):0.02299431628,12:0.0093219):0.001685901):0.003191305,((17:0.0137488051,((14:0.05909909,11:0.03880114):0.008837604,13:0.01826938):0.0307044359):0.0003075229,18:0.028556435):0.001354719):0.0007859434):0.0021575);
tree gen.345 = [&U] (16:0.0363580049,(15:0.01936359,((((12:0.005532368,(10:0.02665278,(((((8:0.006067828,9:0.00985402):0.0008608416,7:0.0746846126):0.02644319,(4:0.03828542,(3:0.01958511,(1:0.01618395,2:0.01266122):0.02405179):0.047737181):0.01130688):0.003898901,5:0.006655269):0.004424777,6:0.01215502):0.005410879):0.0156234655):0.001319688,19:0.0148644168):0.0004511407,(18:0.0312816614,((14:0.043360631,11:0.02099907):0.01288996,13:0.01760052):0.03847976836):0.0023566147):1.50449e-05,17:0.0093961434):0.001224916):0.002355218);
tree gen.346 = [&U] (((12:0.005185527,(((((4:0.04225493,(2:0.04636278,(3:0.01607396,1:0.01916389):0.004711349):0.04091627):0.01493696,(9:0.0109573932,(8:0.014943407,7:0.0760110599):0.002122034):0.0252387):0.00262242,5:0.006980518):0.0003949582,6:0.01043197):0.003761366,10:0.020003):0.01069522):0.0005862199,19:0.018517806):0.00170732,((15:0.01758113,((14:0.0560398343,(13:0.01722541,11:0.01418873):0.010871302):0.025388498,17:0.010440943):0.0017161496):0.001008674,(18:0.0229013663,16:0.025336946):0.0034604654):0.0002045397);
tree gen.347 = [&U] (16:0.0344338008,(15:0.02275483,(((14:0.06799657033,(13:0.01486422,11:0.0332727):0.004204525):0.017793087,(17:0.01507779,((12:0.005787335,(10:0.02396985,(((((3:0.01419368,1:0.01505884):0.008883848,2:0.04343965):0.04275305,4:0.03307109):0.01136309,((8:0.004235715,9:0.0078537976):0.0005749354,7:0.075530994):0.02487755):0.003796408,(5:0.00808842,6:0.008370806):0.0006894027):0.003686569):0.0152936105):0.0004090728,19:0.012087514):0.001120604):0.003081783):0.0001172832,18:0.03143071):0.0001001798):0.0027719515);
tree gen.348 = [&U] ((16:0.014137309,18:0.03073405694):0.001170123,(((13:0.01390886,11:0.02871429):0.0231867028,(17:0.015406501,14:0.0250197063):0.036734332):0.0293757544,((19:0.0155913244,((((5:0.007263734,((4:0.03567021,(3:0.01447258,(2:0.03673895,1:0.01234501):0.008516395):0.044222347):0.01502505,(8:0.014151698,(9:0.011386218,7:0.076003001):0.001376668):0.02875093):0.004670239):0.002417957,6:0.007739855):0.006162654,10:0.01719884):0.014198825,12:0.01042174):0.001453186):0.00272968,15:0.017559398):0.0012780605):0.002643544);
tree gen.349 = [&U] (((14:0.066020011,(13:0.01067832,11:0.02640317):0.02231858):0.0243348989,(15:0.02290668,(18:0.022871038,(17:0.006594639,16:0.02610286):0.0125351347):0.004456147):1.221746e-05):0.0002110275,(19:0.00818428,(((6:0.01143691,((((8:0.012804253,9:0.009773789):0.0006909871,7:0.0769853871):0.02267807,(4:0.02671119,(3:0.01349867,(2:0.03095044,1:0.03382815):0.004492371):0.06351902):0.008528803):0.002849384,5:0.01002873):0.001851233):0.002106197,10:0.02035548):0.01682425,12:0.006905821):0.001409489):0.0010684018);
tree gen.350 = [&U] (15:0.01841221,(((18:0.03077250218,(17:0.01239194,16:0.022833953):0.0076277839):0.0009184717,((12:0.012629913,19:0.011361854):0.001323627,((13:0.01522694,11:0.02811215):0.0122925311,14:0.052340486):0.0231361445):0.0001476764):0.0012841198,((((((8:0.0067371672,9:0.0125023374):0.00162149,7:0.0738562751):0.02828552,(4:0.02160506,(3:0.01186762,(2:0.0367592,1:0.01086503):0.001428599):0.04716798):0.01131102):0.001089906,5:0.01003982):0.001419402,6:0.01409856):0.003810505,10:0.01850717):0.0174912584):0.002195675);
tree gen.351 = [&U] ((((((5:0.007083171,((4:0.02772598,(3:0.01729315,(2:0.02564678,1:0.007947923):0.007290775):0.047134473):0.009405767,((9:0.0130443401,8:0.008808141):0.001555054,7:0.071029941):0.02564002):0.002384455):0.0007262591,6:0.01182622):0.003446301,10:0.01419977):0.01750804,(12:0.0119828671,19:0.016235264):0.001715816):0.002617228,(15:0.0125207616,(((11:0.02668513,13:0.01010206):0.011821502,14:0.064894363):0.02670057971,18:0.031783377):0.001825727):0.001450505):0.001450998,(17:0.00420781,16:0.021260253):0.0110840514);
tree gen.352 = [&U] (16:0.036380297,(((19:0.007166936,(12:0.0139903455,(10:0.02245755,(((9:0.008803598,8:0.0053669342):0.005400488,7:0.073916023):0.02320595,((((2:0.0195738,1:0.01430014):0.01665117,3:0.01516602):0.047720308,4:0.0235313):0.01615553,(6:0.00983713,5:0.007095499):0.002221152):0.0007414817):0.003605772):0.01212149):0.0021358371):0.000720415,(17:0.020656166,(18:0.0269471247,(14:0.0639404763,(13:0.01915002,11:0.02990098):0.004644094):0.02960962154):0.0004642038):0.0020916368):0.0006756666,15:0.01612411):0.003014508);
tree gen.353 = [&U] ((15:0.027377709,(((12:0.01139784,19:0.011397205):6.317371e-05,(((((7:0.063441683,(8:0.017783365,9:0.0079478265):0.002141727):0.0334474,(4:0.03715874,((1:0.009420558,2:0.03143968):0.01969904,3:0.01071425):0.042278736):0.01266051):0.001591952,5:0.006757886):0.002697489,6:0.009043947):0.0057164,10:0.01528831):0.0102857121):0.004330609,((14:0.0555505268,(11:0.02663535,13:0.01595548):0.015035318):0.019988489,(18:0.034430579,17:0.016755146):0.001828733):0.0018585256):0.001354953):0.0009989176,16:0.0402506385);
tree gen.354 = [&U] ((16:0.027918221,17:0.010207724):0.0002478553,((15:0.01855988,(19:0.015741271,((((((2:0.03264818,(3:0.004455036,1:0.01603218):0.01466792):0.039390182,4:0.02926558):0.01148933,((8:0.016187941,9:0.0070669717):0.0007158418,7:0.0704677568):0.01776211):0.00443542,(5:0.005092411,6:0.009685851):0.007687682):0.005970844,10:0.01591613):0.01382833782,12:0.01002107):0.001460665):0.00168060896):0.0003898727,(18:0.0307653724,((13:0.01614165,11:0.02734646):0.0042549018,14:0.0741289125):0.018003779):0.003773598):0.0009286837);
tree gen.355 = [&U] ((((12:0.004417175,(10:0.0251955,(((((3:0.01727061,(1:0.007568712,2:0.04085972):0.008743725):0.05267125,4:0.02186943):0.0149646,((8:0.009634318,9:0.0120199609):0.003985852,7:0.0651890715):0.01973103):0.005102983,5:0.009414022):0.002708311,6:0.01602755):0.001872938):0.021247794):0.002311416,19:0.012555837):0.003013028,(15:0.0224893652,(17:0.013948648,(18:0.025944865,((11:0.02891602,13:0.02047771):0.01050801,14:0.0776330139):0.021785932):0.001158975):0.002685735):0.0007132259):0.0018918309,16:0.03276326);
tree gen.356 = [&U] (16:0.029513766,(((19:0.017776269,12:0.009823719):0.0006392654,(10:0.01996426,((5:0.01260613,((4:0.03350911,(3:0.01704957,(2:0.03687595,1:0.01327545):0.006732949):0.052229586):0.01478341,(7:0.075196034,(9:0.007810723,8:0.006636313):0.002938897):0.0234178):0.003512789):0.003739793,6:0.01294821):0.007087861):0.01329982):0.002084981,((18:0.0341122596,((14:0.0653274053,(11:0.02995816,13:0.01043927):0.008546766):0.02818607195,17:0.009250991):6.443936e-05):0.0013654773,15:0.01953091):0.0006335293):0.001612794);
tree gen.357 = [&U] (((15:0.01960803,((18:0.039854234,((11:0.02437941,13:0.005044202):0.017491335,14:0.08179727829):0.0301182094):0.001087463,17:0.0225002059):0.003766664):0.0001087985,((12:0.007947882,(((((3:0.0170803,(1:0.02179247,2:0.03276854):0.01183962):0.05576011,4:0.02222938):0.008958289,(9:0.0044239781,(7:0.07691594847,8:0.007488594):0.003208887):0.02391138):0.001777468,(5:0.01081354,6:0.01359477):0.002589748):0.005430877,10:0.0172127):0.0163213233):0.002832139,19:0.016011187):0.002813632):0.002184204,16:0.035862694);
tree gen.358 = [&U] ((15:0.0211295,(((18:0.033047996,17:0.017581617):0.0009558152,((11:0.02567668,13:0.006335373):0.01151827,14:0.07986338):0.015219828):0.0019327194,((12:0.006516683,19:0.0096474079):0.0013521062,(((((2:0.04080959,(3:0.01731999,1:0.00568609):0.002835504):0.051087668,4:0.03482355):0.01180051,((8:0.008773223,9:0.009047215):0.0006930026,7:0.078166208):0.02764205):0.001063617,(5:0.01225323,6:0.01037842):0.003418954):0.006536392,10:0.02587788):0.01292208):0.001472903):0.0003718938):0.0017918393,16:0.025433036);
tree gen.359 = [&U] ((15:0.02443451,((19:0.014471819,((((5:0.006217175,((((2:0.02803288,1:0.004739124):0.004240659,3:0.02311583):0.04526142,4:0.02965523):0.01230671,((9:0.00866001,8:0.0070571536):0.001952127,7:0.0748680291):0.02589235):0.002024415):0.002198384,6:0.01107379):0.003665632,10:0.01799568):0.01655085,12:0.004915766):0.008229615):0.0005366332,((17:0.00871207,18:0.021328138):0.001024853,(14:0.0799043003,(11:0.03174166,13:0.01668462):0.009468095):0.0183079179):0.001168853):0.0004106843):0.002771412,16:0.0392226377);
tree gen.360 = [&U] ((((12:0.01001117,((6:0.009102858,(5:0.006715374,(((8:0.011298119,9:0.010477613):0.002228558,7:0.0803615191):0.02171391,(((3:0.01712275,1:0.03368842):0.0006930725,2:0.03951778):0.04834315,4:0.03362385):0.0159721):0.001571898):0.001638882):0.003153803,10:0.02085331):0.0258404908):0.000995545,19:0.01772716):0.0024402177,(15:0.01270325,(18:0.0331542652,((14:0.0627242174,(11:0.0342829,13:0.02063878):0.002481645):0.0273397362,17:0.007786552):0.001205478):0.001116598):0.00354571):0.001444399,16:0.027227175);
tree gen.361 = [&U] ((17:0.0117499725,((((12:0.00628854,19:0.0144100605):0.0031198557,15:0.01668406):0.0001624911,(18:0.0333668244,((11:0.03773539,13:0.01259969):0.006867818,14:0.0678100842):0.0247703):0.0009405797):0.0016276981,(10:0.01480797,(((((9:0.00876534096,8:0.011783877):0.000329833,7:0.0819352546):0.02674933,(((1:0.01238367,2:0.025809):0.01815648,3:0.01718907):0.042699606,4:0.0289227):0.01385716):0.004293225,5:0.009562732):0.001943884,6:0.01070806):0.003792567):0.02672202):0.0005165364):0.0006504228,16:0.018908539);
tree gen.362 = [&U] (16:0.0434789564,((((10:0.01750186,(6:0.014383,(((7:0.073465362,(9:0.00558897981,8:0.013550336):0.0004556211):0.02527475,(((2:0.02529905,1:0.01031901):0.01638477,3:0.02077695):0.04041258,4:0.0321184):0.01650712):0.0002687004,5:0.009867655):0.001923421):0.002050684):0.01424491,12:0.009138192):0.002071696,19:0.011342484):0.004681375,(17:0.006492143,(15:0.02370614,((14:0.063298645,(13:0.01394118,11:0.03238212):0.0128365269):0.0257487544,18:0.03817165916):0.003462218):0.0006303135):0.0001001621):0.00393709);
tree gen.363 = [&U] (((19:0.00747579,((10:0.01583172,(6:0.0121904,((((2:0.0334268,(3:0.01929012,1:0.02356777):0.003969416):0.044753928,4:0.02996635):0.00597184,((8:0.006784996,9:0.007729254):0.001647059,7:0.066175017):0.02278778):0.001029897,5:0.004594837):0.0004465603):0.003510543):0.009528752,12:0.008567836):0.001730809):0.003032826,(15:0.016961053,(((14:0.065426852,(11:0.03522777,13:0.009259294):0.007048376):0.022925568,18:0.0308668363):0.000790186,17:0.0075901618):0.001199859):0.0002329974):0.001870193,16:0.031396981);
tree gen.364 = [&U] (((18:0.0241522872,(17:0.016915892,((11:0.01967286,13:0.007029442):0.027088322,14:0.0834297618):0.0227313458):0.000894598):0.000647521,(15:0.01547954,(((10:0.02070013,(6:0.01662578,(((((1:0.00850579,2:0.03006575):0.001861602,3:0.01404665):0.046341366,4:0.04290216):0.006397955,((8:0.017815307,9:0.013244967):0.002329944,7:0.0712874326):0.02676048):0.003418301,5:0.009326589):0.001119469):0.007601482):0.019284356,19:0.00658915):0.0004760167,12:0.008481174):0.003548712):3.816676e-05):0.00951914,16:0.024652199);
tree gen.365 = [&U] (16:0.02114270267,(((19:0.013976583,(12:0.007770194,(((5:0.01030656,(((3:0.01722983,(2:0.03463418,1:0.01134136):0.01065829):0.048169946,4:0.02871155):0.008359614,(8:0.012599614,(7:0.072802922,9:0.012559811):0.0006133452):0.0285693):0.003791244):0.001015811,6:0.01542552):0.007208529,10:0.02495833):0.017457893):0.0009004553):0.002100292,(17:0.024014368,(18:0.02039157,((11:0.02303323,13:0.0128933):0.00779619818,14:0.0643426449):0.03298899641):0.0006139604):0.0009031759):0.00074948231,15:0.01127991):0.0003128537);
tree gen.366 = [&U] ((15:0.01863229,((((14:0.0798085428,(11:0.01961723,13:0.01381491):0.003480804):0.0322273916,17:0.0217078834):0.0001287899,18:0.033782208):0.001689493,(19:0.019174949,(12:0.007582199,(((5:0.00847697,(((2:0.03355404,(3:0.01086219,1:0.01582107):0.001318674):0.06098585,4:0.02982):0.01495371,(7:0.0945269701,(9:0.011400095,8:0.014342375):0.002713629):0.03265905):0.002659371):0.001132535,6:0.005592033):0.005056093,10:0.01946864):0.01019267):0.007875849):0.0044946201):0.001353043):0.001947545,16:0.027920659);
tree gen.367 = [&U] (16:0.0451523154,((17:0.016934057,(18:0.034122829,(14:0.062180833,(11:0.02772471,13:0.01367487):0.0080122576):0.02564055407):0.0003967245):0.001240765,(15:0.012608953,(19:0.016425167,(12:0.003500974,(((5:0.0104548,(((8:0.011706591,9:0.0100562141):0.0003648286,7:0.0654576841):0.0294653,(((2:0.01262041,1:0.02093956):0.01452111,3:0.01936983):0.0515492,4:0.03058877):0.0155718):0.004312846):0.005148431,6:0.01097892):0.003010224,10:0.01419779):0.01532627):0.0009006151):0.003068146):0.001106403):0.0017569933);
tree gen.368 = [&U] (((((12:0.009171951,(((((8:0.0113164847,9:0.012047756):0.0007683603,7:0.09114764296):0.03017091,(5:0.01043325,6:0.01558597):0.002233043):0.001338881,((1:0.01639482,(3:0.01426113,2:0.03821626):0.004763068):0.039346887,4:0.03905888):0.007318762):0.002395511,10:0.01500289):0.011966732):0.000247221,19:0.013913668):0.0016405887,(18:0.036918267,(17:0.02218349,((11:0.03397203,13:0.01505564):0.009310559,14:0.0601457335):0.0220819288):0.0003740579):0.001318609):0.0002607825,15:0.01247227):0.004113729,16:0.0222822387);
tree gen.369 = [&U] ((16:0.014060096,17:0.02123796):0.008561544,(((19:0.0061350153,(12:0.009423349,((6:0.009863872,(5:0.0122534,(((9:0.008481983,8:0.005522435):0.003125256,7:0.078849886):0.01981884,(((1:0.01460432,2:0.03566029):0.002061927,3:0.01204859):0.04474747,4:0.02624922):0.009180644):0.002163858):0.001566215):0.001921709,10:0.01694687):0.0133575893):0.0006447501):0.002814813,15:0.01890222):0.0001087403,(((11:0.02346013,13:0.02134067):0.002686496,14:0.0774133436):0.028386734,18:0.0261527737):0.0024742186):0.002599782);
tree gen.370 = [&U] (16:0.042034116,(((18:0.02630601837,(12:0.01214207,((13:0.01432933,11:0.02418061):0.007466129,14:0.0762497983):0.021749102):0.0008402854):0.001971324,((17:0.008573628,(10:0.01962966,((5:0.01043813,(((9:0.008694739,8:0.011344263):0.004784474,7:0.0707614487):0.01864009,(((1:0.008298443,3:0.004241968):0.007952944,2:0.03570807):0.05766154,4:0.0260305):0.008041066):0.005027702):0.002484901,6:0.01237664):0.0028061):0.021606673):0.0002428967,19:0.013625909):0.001323941):0.0001270907,15:0.01513677):0.003111136);
tree gen.371 = [&U] (((15:0.01471287,(18:0.0310693212,((13:0.01542742,14:0.053128243):0.0008518501,11:0.02303123):0.03026235208):0.0028957066):0.0002159312,(((10:0.01817352,((5:0.005256105,6:0.009853742):0.00107879,((4:0.03987507,((1:0.01155853,2:0.03164817):0.005046796,3:0.01206968):0.04853334):0.008929783,((9:0.004846075,8:0.016162249):0.002594727,7:0.0740437949):0.03073051):0.00551552):0.005263139):0.01335469,12:0.011708818):0.001612882,19:0.0074745053):0.002259866):0.0045048192,(16:0.021427917,17:0.009836347):0.0062186779);
tree gen.372 = [&U] ((17:0.008552271,16:0.02733399):0.012877585,((((13:0.01353029,11:0.02390502):0.012945484,14:0.07248324):0.0276623851,18:0.03692307):0.001274403,((12:0.0092584263,((10:0.0192687,((5:0.01029486,(((8:0.0109773863,7:0.094003402):0.001346047,9:0.0075501699):0.02585397,((1:0.0402727,(3:0.0112868,2:0.04750021):0.009547269):0.04848848,4:0.03746488):0.01076572):0.0007299174):0.002695379,6:0.0148035):0.007654771):0.0207698,19:0.012746809):7.061182e-05):0.0009186676,15:0.011730811):0.0004883429):0.0009991939);
tree gen.373 = [&U] (((19:0.0083796929,((10:0.01831493,((6:0.01238067,5:0.004782194):0.002280613,((((3:0.01159788,2:0.03900477):0.003147112,1:0.01683757):0.05005016,4:0.02607239):0.01019122,((9:0.007983387,8:0.0034567165):0.001025408,7:0.0587783904):0.03024723):0.0003257777):0.004968512):0.015715762,12:0.005416292):0.00344318):0.0034960004,(15:0.01238356,17:0.005536325):0.001556191):0.001559266,((16:0.02789551,18:0.025557859):0.002255028,((11:0.03134104,13:0.01059947):0.0103547012,14:0.07899268):0.02621812648):0.0009911973);
tree gen.374 = [&U] (16:0.023571917,((15:0.025759885,(19:0.017012758,(12:0.01408451,(((((4:0.03306991,((2:0.02734102,1:0.02330601):0.01057017,3:0.02030586):0.05325211):0.007708074,((8:0.01989506,9:0.014924581):0.0008586919,7:0.071266193):0.03134082):0.002936643,5:0.007460386):0.001958489,6:0.007882938):0.004022019,10:0.01433474):0.017354983):0.0003117199):0.002594281):0.001431256,((18:0.0293010329,17:0.006438153):0.00193101475,(13:0.01763911,(11:0.02547999,14:0.031253964):0.009599088):0.0298131756):0.001856719):0.0025720706);
tree gen.375 = [&U] (((15:0.01909999,((12:0.01145092,19:0.014465204):0.000673027,(10:0.01630225,((5:0.01018218,(((8:0.0059989962,9:0.0073161676):0.002814581,7:0.074597344):0.02657274,((1:0.01284899,(3:0.02029635,2:0.040344):0.001238811):0.04080943,4:0.03083942):0.01150151):0.004999896):0.0004977137,6:0.007750341):0.002138197):0.017563474):0.003413512):0.000738975,((((11:0.02476292,13:0.00859199):0.01587103,14:0.063047841):0.019601938,18:0.0384310406):0.001269586,17:0.0149473984):0.00236442):0.0009874679,16:0.0268355126);
tree gen.376 = [&U] (16:0.019537347,((19:0.019951112,(12:0.00674664,(10:0.02100681,((6:0.008568361,5:0.01277565):0.002642787,((4:0.03466591,((1:0.01225844,2:0.01255575):0.02095571,3:0.02017111):0.039654225):0.01739002,(7:0.074232828,(8:0.00868332,9:0.007543933):0.002282579):0.028774):0.0004822031):0.004709413):0.0165917487):0.002087051):0.004851133,(15:0.01293572,(((14:0.053320403,13:0.02432323):0.005605364,11:0.02576317):0.0303604966,(17:0.01065062,18:0.03594232427):0.000655659):0.00530294688):0.0001600545):0.002259006);
tree gen.377 = [&U] ((17:0.006174844,((15:0.02167557,(((11:0.03424088,13:0.01766859):0.007506762,14:0.0801828159):0.025732092,18:0.030718991):0.003399672):0.0007591274,(19:0.00833597,(12:0.007616453,(10:0.02068278,((6:0.01075986,5:0.00695711):0.003371997,((7:0.0740441631,(9:0.008685348,8:0.016063776):0.00331107):0.02546741,((2:0.0369769,(3:0.01829676,1:0.02098369):0.003597975):0.05641656,4:0.04333917):0.01171663):0.001292901):0.0037124):0.01423729):0.0012746714):0.0008271175):0.0005298584):0.000142232,16:0.027923792);
tree gen.378 = [&U] (((18:0.020279814,(14:0.077650574,(13:0.01823291,11:0.02726752):0.005605677):0.03017073615):0.002797616,((15:0.01776279,17:0.01224227):0.002350757,((19:0.012687115,12:0.0088829947):0.004283009,(10:0.01569735,((5:0.004382451,(((8:0.006600257,7:0.067752431):0.001835508,9:0.0120034126):0.02324771,((3:0.01860331,(2:0.02799505,1:0.01843837):0.01654693):0.04983579,4:0.02888996):0.01375857):0.00189576):0.001336514,6:0.01520763):0.003723559):0.01539677):0.001031041):0.00187916):0.002646594,16:0.043870964);
tree gen.379 = [&U] ((15:0.01288528,((((13:0.01354831,11:0.02718691):0.003973331,14:0.051476235):0.0283794142,(17:0.0188399208,18:0.036138671):0.00184904):0.0009373506,(((((((4:0.03025894,((2:0.0342157,1:0.00922784):0.002460485,3:0.0116349):0.04442012):0.01202053,((8:0.0046457931,7:0.0764459628):0.0009827532,9:0.0114184545):0.02912988):0.001077896,5:0.006179155):0.0008100023,6:0.01487635):0.003742981,10:0.01759744):0.0142329435,12:0.009303756):0.001507687,19:0.009743605):0.00256132024):0.001426094):0.0009820238,16:0.04109153);
tree gen.380 = [&U] (16:0.039963491,((((12:0.003298538,(10:0.02288643,(6:0.007784519,(5:0.006452679,(((8:0.020916435,9:0.011860631):0.005350012,7:0.0792383508):0.02364989,((3:0.02169956,(2:0.03101415,1:0.01240783):0.003020174):0.05062746,4:0.03666364):0.007443424):0.005054609):0.0008177255):0.003455197):0.01505863):0.0006809649,19:0.021834096):0.004816482,(17:0.01145485,15:0.009031177):0.005559942):0.0003231854,((14:0.06500572518,(13:0.007854839,11:0.02486427):0.01472764):0.022082454,18:0.0324141827):0.00150069):0.0004086898);
tree gen.381 = [&U] ((((17:0.013197114,((13:0.0173206,(14:0.046627231,11:0.03006993):0.009904139):0.0299589306,18:0.0315182266):0.0007544577):0.0009642647,15:0.0152791):0.001508856,((12:0.0057985018,((6:0.007623784,(5:0.0102942,(((9:0.007044236,8:0.007931739):0.001197672,7:0.074117379):0.03316409,(4:0.03370808,(3:0.03297596,(2:0.02348371,1:0.01272635):0.01445791):0.048952611):0.008373119):0.002319714):0.002371687):0.003936552,10:0.01851063):0.014349951):0.003603873,19:0.01559625):0.0052357):0.0017173057,16:0.053950272);
tree gen.382 = [&U] (16:0.055258855,((15:0.01053778,((((((((8:0.027768685,9:0.00794507024):0.001523821,7:0.080662245):0.03331806,(((1:0.004627535,2:0.03493427):0.0007180586,3:0.01894953):0.04778942,4:0.03757058):0.01342726):0.003209942,5:0.00770034):0.0008096687,6:0.01104483):0.003293606,10:0.01988259):0.014718994,12:0.009513159):0.004675806,19:0.0129406749):0.002027807):0.0001843958,((14:0.06242664395,(13:0.01320774,11:0.03392877):0.006500118):0.02417981046,(17:0.0139578271,18:0.021090828):0.000633033):0.0009162031):0.002265892);
tree gen.383 = [&U] (16:0.0260443756,(((17:0.01080376,((14:0.06848741252,(11:0.03183799,13:0.01412152):0.01273095):0.0221498472,18:0.03380658):0.0009596422):0.003133341,((10:0.01915925,((((2:0.0447381,(3:0.01150502,1:0.01322823):0.008538527):0.050667188,4:0.03067458):0.009387793,(5:0.005016021,6:0.01120117):0.002305829):0.002629534,(9:0.006620393,(8:0.008407293,7:0.089678135):0.0009324067):0.034764561):0.004323632):0.01572976,(12:0.01061683,19:0.0138354729):0.0031665705):0.003034534):0.0003704906,15:0.01849568):0.0005058379);
tree gen.384 = [&U] (((19:0.018152751,((10:0.02448444,((5:0.01339478,((9:0.00958856981,(8:0.026712384,7:0.0915801447):0.002087544):0.02126369,(4:0.02593931,(3:0.01675761,(1:0.02020946,2:0.02981478):0.004425669):0.05251208):0.006426968):0.00213156):0.005236721,6:0.009815846):0.002953336):0.0126161609,12:0.0078864):0.00142761):0.002912027,((18:0.03743126324,15:0.01778912):0.0004831814,((13:0.02433007,14:0.039631075):0.003687278,11:0.03770131):0.0342033682):0.0001944973):0.0004782842,(17:0.007565078,16:0.009975024):0.01377721);
tree gen.385 = [&U] ((((18:0.035285928,((11:0.03111691,13:0.01679443):0.01712502,14:0.0550525798):0.03280443225):0.0008249602,15:0.01588837):6.464524e-05,(17:0.009063137,(19:0.008063084,(12:0.005651751,(10:0.01587879,(((((8:0.017222996,7:0.080922249):0.001563256,9:0.005584792):0.03246696,((3:0.01603859,(1:0.02951557,2:0.03024694):0.01005458):0.05337039,4:0.02817251):0.009075681):0.0009551078,5:0.01321949):0.004340589,6:0.01134027):0.005345679):0.01250767):0.0022676994):0.00179462):0.0003285692):0.004674218619,16:0.025893039);
tree gen.386 = [&U] (16:0.0414163603,((((((((((8:0.00419075,9:0.008136799):0.001869271,7:0.0800343766):0.01966511,(((2:0.03706101,1:0.01604961):0.001640642,3:0.01456166):0.05049418,4:0.03224339):0.009546644):0.0007661684,6:0.009615965):0.0005892083,5:0.01068396):0.005671563,10:0.01682891):0.01179521,19:0.0136996633):0.002488287,12:0.009285181):0.0029907558,15:0.01871652):0.0040551687,((18:0.0340011727,(14:0.0599954079,(13:0.0098844,11:0.02717968):0.01177404):0.0356855684):0.0003290809,17:0.01525449):0.001451106):0.000571063);
tree gen.387 = [&U] ((((19:0.0141832561,((6:0.009746974,(5:0.008981944,((4:0.03006976,(3:0.02434917,(2:0.02750057,1:0.0140356):0.01182365):0.04746833):0.01452552,((8:0.0105183591,9:0.0153454814):0.000329926,7:0.078997321):0.02210295):0.002206423):0.001075088):0.002758909,10:0.008639703):0.01556511):0.0006848024,((14:0.024130307,(13:0.01706465,11:0.024574763):0.01274153):0.007958578,(12:0.00773168,18:0.0128840456):0.003195953):0.001819355):0.0012906931,(16:0.018816784,17:0.006727819):0.0010207965):0.0024315828,15:0.018072203);
tree gen.388 = [&U] (16:0.043520269,((((18:0.025405715,12:0.01260006):0.002876433,(17:0.013587178,((14:0.051851974,11:0.03061349):0.020126192,13:0.02234038):0.022154179):0.0014544026):0.0002392535,15:0.019841395):0.0024408014,((((5:0.007410164,((4:0.03329943,((1:0.01337806,3:0.00943447):0.01052349,2:0.03009795):0.038842205):0.004224036,((8:0.007871283,9:0.006129084):0.0008488235,7:0.0828091912):0.01989312):0.004760196):0.002038349,6:0.02292258):0.0007166052,10:0.02461784):0.01941505,19:0.0175273644):0.004341134):0.003282768);
tree gen.389 = [&U] (16:0.037826496,((17:0.010040326,18:0.0316134012):0.00222268,((14:0.0668875615,(11:0.02283447,13:0.009588011):0.01324091):0.028828102,((19:0.0126358354,(12:0.007062856,(((5:0.0139744,((((2:0.01915744,1:0.01447674):0.01398757,3:0.01957464):0.05258665,4:0.03328021):0.005757205,(9:0.007752512,(8:0.011729633,7:0.0789502197):0.002780696):0.0389301437):0.0009826448):0.003280411,6:0.00898119):0.006739165,10:0.02038568):0.01723201):0.0016640414):0.001432064,15:0.02591469):0.0021639067):0.0002089955):0.0006645275);
tree gen.390 = [&U] (((17:0.011525733,(((14:0.052290058,11:0.0200665):0.003149034,13:0.01297933):0.0324791676,18:0.023494506):0.0006777596):0.00045995691,((19:0.014429669,(12:0.008361595,(10:0.0175418,(6:0.00920062,(5:0.01087453,((4:0.03275607,(3:0.01481657,(2:0.02830515,1:0.01463897):0.009471019):0.043150154):0.02268834,((9:0.008796959,8:0.010830968):0.00208584,7:0.0655015186):0.02067613):0.003277798):0.002338458):0.003944044):0.0152825122):0.003390021):0.00172005,15:0.01697238):0.0001658209):0.0020153291,16:0.032565421);
tree gen.391 = [&U] (((18:0.023698284,(((11:0.02234841,13:0.025996684):0.03435420581,14:0.035586221):0.002152663,17:0.00788447699):0.001523972):0.004795349,((12:0.00891032,(19:0.0093089351,(10:0.02352983,((5:0.007353988,(((9:0.008406693,8:0.007038566):0.0005210173,7:0.069099773):0.03560338,(4:0.05174597,((3:0.005138592,1:0.02245942):0.01989071,2:0.03071453):0.050016793):0.01190938):0.001355626):0.00125562,6:0.01149776):0.007435855):0.024217296):0.0004038675):0.001889501,15:0.01840666):0.0004223044):0.0026674612,16:0.037233864);
tree gen.392 = [&U] ((((14:0.044038756,13:0.02396293):0.001378774,11:0.02677683):0.019481065,18:0.037374118):0.003331584,(16:0.026996655,((15:0.01437411,17:0.02230057):0.0004688851,(19:0.0090555642,(12:0.006686813,((6:0.01506666,(5:0.00766526,((7:0.071162496,(8:0.0207028624,9:0.0070267078):0.003674131):0.02361957,(4:0.03256297,((2:0.01505909,1:0.01280705):0.02215241,3:0.01954833):0.044756066):0.01063612):0.001222826):0.001122576):0.004324233,10:0.01071261):0.0199248809):0.0004672872):0.00370341):0.002812203):1.677981e-05);
tree gen.393 = [&U] ((((14:0.0867854376,(11:0.02986759,13:0.009793038):0.00894448):0.018321798,(15:0.0179757378,18:0.0425637127):0.0006867212):0.0001237472,(((10:0.01637419,(5:0.007842266,(6:0.01437699,((8:0.010191589,(7:0.0754047116,9:0.0080309619):0.001169135):0.02554687,((3:0.01641491,(2:0.03398983,1:0.009480286):0.01038329):0.0438532,4:0.0330853):0.009549384):0.002772095):0.001276824):0.002154945):0.018183041,12:0.007932745):0.003487699,19:0.010214062):0.005467292):0.001312998,(16:0.017215914,17:0.008752048):0.010481777);
tree gen.394 = [&U] (16:0.032297624,(((15:0.0147929208,(19:0.022883402,((((6:0.01604758,5:0.005742736):0.0002258739,(((7:0.07407192,8:0.009700326):0.0007415754,9:0.007823025):0.03292773,(4:0.03092009,((2:0.02460305,1:0.0163648):0.004022238,3:0.02407797):0.05848032):0.01405953):0.002013373):0.005181406,10:0.02155828):0.01778851,12:0.00744961):0.0013586853):0.001020318):0.00150693,(18:0.02848128368,(11:0.03278739,(13:0.0283971,14:0.065964049):0.001610451):0.022181458):0.0012861274):0.003559724,17:0.007800874):0.001262174);
tree gen.395 = [&U] ((((13:0.01564198,(11:0.0395047,14:0.0532200965):0.002888268):0.016518007,18:0.0358556172):0.001917893,((19:0.017830238,(12:0.006567152,((6:0.00635901,(5:0.00856465,((7:0.0648181735,(9:0.0096490913,8:0.007939758):0.004049021):0.0197502,(4:0.03782897,(2:0.04254462,(3:0.007556028,1:0.01390684):0.005934486):0.031903488):0.01117494):0.003256805):0.0007308249):0.003983226,10:0.01461056):0.0133919778):0.002899473):0.0007755371,15:0.021354909):0.0006542317):0.001325345,(17:0.008285581,16:0.024514468):0.0163307706);
tree gen.396 = [&U] (15:0.01426502,(((19:0.012205457,((((6:0.009179273,5:0.009987178):0.0008050031,((7:0.06861933989,(8:0.0072424879,9:0.0136944219):0.001525099):0.03788862,(4:0.03702021,(2:0.03262485,(1:0.04386067,3:0.01346642):0.005373122):0.053511269):0.008569684):0.0009470437):0.005161844,10:0.01723017):0.0163972805,12:0.006346272):0.000744586):0.005121988,((((11:0.0259728,13:0.01305556):0.011342869,14:0.05068769):0.015734687,17:0.01974252):0.0008623334,18:0.02328007809):0.0010446568):0.003179716,16:0.0276673802):0.001288507);
tree gen.397 = [&U] (16:0.019909023,(((((((7:0.090803569,(8:0.0040548863,9:0.0140402664):0.0009716678):0.01894204,(4:0.03454407,(3:0.01792047,(2:0.02781056,1:0.008784076):0.01406768):0.04668699):0.01360116):0.001489635,5:0.01023372):0.001171574,6:0.007529282):0.002045887,10:0.01939772):0.01883702,15:0.0205173):5.879494e-05,((19:0.0165783602,12:0.008637269):0.001387175,((18:0.0359413231,((11:0.02849574,14:0.020803331):0.029710425,13:0.0159609):0.030647598):0.0024239491,17:0.009773842):0.0008391532):0.001529475):0.0005363052);
tree gen.398 = [&U] ((17:0.01137929,16:0.0221084216):0.024605028,((((12:0.005860797,19:0.0152612871):0.0005162888,(((((7:0.0726255912,(8:0.013211265,9:0.01479661):0.001551182):0.03046115,(4:0.03404729,(3:0.01229283,(2:0.01025464,1:0.01265455):0.02462113):0.0508261):0.01365034):0.003542719,5:0.01325428):0.001422165,6:0.01200051):0.001152317,10:0.01184506):0.012655104):0.002487572,(18:0.038141823,(11:0.03186256,(13:0.02901706,14:0.06405677):0.002190422):0.0314624):0.001386495):0.0001311641,15:0.02340657):0.0017753826);
tree gen.399 = [&U] (((15:0.0185303205,(((((((1:0.007286467,2:0.02896429):0.007226588,3:0.01392323):0.04913802,4:0.02901945):0.005740987,(9:0.00882262216,(8:0.013131999,7:0.075920855):0.0008857156):0.02330776):0.00123632,(5:0.01025314,6:0.009059408):0.0006290846):0.004847837,10:0.01498967):0.01189387,(19:0.021551857,12:0.007602597):0.001807462):0.002452649):0.0003938294,(17:0.011795965,(18:0.023842319,((11:0.02069105,13:0.01598471):0.00978027,14:0.07285466):0.02889114698):0.0004873594):0.00350935):0.0009752061,16:0.023717639);
tree gen.400 = [&U] ((15:0.01715204,((17:0.0159455341,(18:0.029901143,(14:0.0796855261,(11:0.02665429,13:0.008638217):0.011841162):0.019736212):0.001029157):0.001035926,(((((5:0.01011035,(((3:0.01580537,(1:0.0187335,2:0.03348593):0.005897399):0.0532174,4:0.03223342):0.007541997,((8:0.01191246,9:0.007780349):0.0006904284,7:0.0802934633):0.02822593):0.00226773):0.001167134,6:0.01320183):0.008575639,10:0.01505587):0.0156293961,12:0.0139784):0.001054424,19:0.01221073):0.003351629):0.00288213555):0.0041028354,16:0.024033313);
tree gen.401 = [&U] (((17:0.01030799,16:0.030051093):0.0003115878,(15:0.01132787,(((11:0.0246556,13:0.01832001):0.0207410973,14:0.0750524251):0.030510129,18:0.0322371771):0.0008435222):0.0002187587):0.001633435,((12:0.0090232754,(((5:0.009123362,6:0.01639968):0.004361387,((((3:0.01172181,1:0.009588544):0.01193524,2:0.0439978):0.05532188,4:0.0318944):0.01313303,((8:0.0095059184,9:0.00597352053):0.00107021,7:0.0875253028):0.02134829):0.003289682):0.001363968,10:0.01417115):0.01640815):0.002467589,19:0.012269964):0.0051354);
tree gen.402 = [&U] ((16:0.014687177,17:0.008792047):0.0130783812,(15:0.01633804,(((11:0.02245557,(14:0.06133208,13:0.02321561):0.002908246):0.0321979243,18:0.0299056349):0.0007154978,((12:0.005196434,(10:0.01671428,(((7:0.088190261,(9:0.013929691,8:0.012885321):0.003125534):0.022813,(6:0.0111261,5:0.01004344):0.001306237):0.0001864389,(4:0.03077138,((1:0.01090375,2:0.01023297):0.02080856,3:0.018706):0.049213232):0.009717124):0.004722063):0.0114465194):0.0009886545,19:0.019632284):0.001416752):6.804278e-06):0.00504107829);
tree gen.403 = [&U] ((16:0.0304427532,17:0.01767464):0.00212031,((18:0.0242208488,(11:0.02407199,(14:0.07057051,13:0.01550914):0.006016477):0.02944248544):0.003008506,((19:0.010874905,(12:0.008906575,(10:0.02412824,(6:0.01113088,(5:0.006827025,((4:0.03840138,((1:0.01667691,2:0.01747119):0.0134669,3:0.01612893):0.045142775):0.01793976,((8:0.010116579,9:0.0088779067):0.001857233,7:0.069845616):0.02336312):0.002573672):0.001030109):0.005653863):0.018411421):0.001203864):0.006676304,15:0.028263314):0.0006775048):0.00387552828);
tree gen.404 = [&U] ((15:0.0179588903,(18:0.0342287225,((13:0.02508868,(14:0.04909897,11:0.02546778):0.011173013):0.018246262,17:0.008374691):0.0004702342):0.0006822667):0.0008628141,(16:0.034075641,(12:0.006306432,(19:0.011987832,(10:0.01981259,((((7:0.062052473,(9:0.00775785216,8:0.010436847):0.001027247):0.01692353,(4:0.03441987,(3:0.01071331,(1:0.01531798,2:0.02072497):0.01474695):0.04594124):0.009654353):0.003594875,5:0.01009695):0.0006702975,6:0.009814546):0.003212771):0.02129455):0.0007368568):0.002261528):0.0004127865);
tree gen.405 = [&U] (((17:0.0142036,((12:0.01346039,(10:0.01477285,((((9:0.009284891,(8:0.019921496,7:0.0634574614):0.000252073):0.01884657,(4:0.03912939,(3:0.0145353,(2:0.04228908,1:0.02847297):0.0005667086):0.04515857):0.007612885):0.00355112,5:0.01484436):0.001663819,6:0.01062219):0.006252489):0.0167253632):0.0008086679,19:0.00842417032):0.002824932):0.0001591929,((((11:0.02516024,14:0.045773873):0.009871417,13:0.01680217):0.023053089,18:0.0235174201):0.002436994,15:0.01852272):0.0009387083):0.0014986901,16:0.028247752);
tree gen.406 = [&U] (((19:0.017281862,(12:0.0059368792,(10:0.02021758,(6:0.01342003,(5:0.01193055,(((8:0.019122931,9:0.0052222013):0.0009621329,7:0.066659769):0.02649846,(4:0.03068886,(3:0.01506304,(1:0.009018883,2:0.02540344):0.01614784):0.04768679):0.004334194):0.001905801):0.001099775):0.005025259):0.01412457):0.001111459):0.004103132,(15:0.01909697,((14:0.035211363,(11:0.03613098,13:0.01781916):0.0003455052):0.02818062074,18:0.031692969):0.0005081945):0.0004818602):0.0016094692,(16:0.0515079731,17:0.017396971):0.0008210689);
tree gen.407 = [&U] ((((18:0.022945844,(17:0.013913885,(13:0.02019627,(14:0.059171904,11:0.03168084):0.0061681186):0.018490661):0.001248889):0.001745718,(19:0.0104565285,(12:0.0059536249,((((7:0.0680576848,(8:0.010853666,9:0.00801352):0.0003994178):0.02864433,(4:0.0348224,(3:0.02047841,(2:0.03330952,1:0.008393944):0.009738501):0.04133255):0.01000694):0.003404044,(6:0.009406456,5:0.01187167):0.0004194243):0.001627998,10:0.01519386):0.01209649):0.0017769164):0.003719699):0.000698305,16:0.035296261):0.000974516,15:0.017859014);
tree gen.408 = [&U] (((18:0.02822278236,((11:0.03451631,14:0.04602631):0.01017422,13:0.02099805):0.0207424671):0.000205723843,(15:0.01562088,(19:0.016060067,(12:0.01093672,((((5:0.01483308,(8:0.0089725988,(7:0.07512688,9:0.00989666239):0.0007080185):0.02513868):1.794537e-05,(4:0.02908198,(3:0.01328171,(1:0.02068607,2:0.03087619):0.0023339):0.05344462):0.01255478):0.004067412,6:0.007468509):0.00288655,10:0.01608385):0.012928263):0.0001474615):0.001292224):0.0010531858):0.002819844,(17:0.008445113,16:0.03694295):0.010252358);
tree gen.409 = [&U] (16:0.019740803,(((15:0.01384793,17:0.007707797):0.0086528715,(((14:0.038416453,11:0.03420436):0.02850409,13:0.010901387):0.018089301,18:0.035318513):0.0011209348):0.0002805316,((12:0.01041277,(((5:0.006935864,6:0.02193257):0.001178621,((7:0.0748508232,(8:0.0102963273,9:0.010565418):0.002918553):0.0350989,(4:0.03178894,(2:0.02922305,(3:0.01265196,1:0.01653727):0.004623989):0.0589928):0.01734678):0.0009884523):0.003886651,10:0.0145708):0.0122534423):0.002074314,19:0.021313792):0.0018154993):0.001241719);
tree gen.410 = [&U] (16:0.043579583,((((((14:0.047302456,11:0.02798683):0.00795467,13:0.01581133):0.018334655,18:0.037123092):0.001578811,17:0.01096007):0.0001348638,(19:0.010666834,((((((7:0.0774895956,(9:0.0087173112,8:0.008289856):0.006046839):0.02297324,(4:0.02636029,(2:0.03508693,(3:0.006676583,1:0.02937446):0.002339607):0.04723823):0.01159025):0.0008911536,5:0.006059792):0.000953404,6:0.008012816):0.003595656,10:0.01684054):0.015993541,12:0.00696629579):0.003689558):0.00167309844):0.0022671661,15:0.01938925):0.003417158);
tree gen.411 = [&U] (((18:0.02544424,((14:0.0531606067,11:0.03602333):0.002894194,13:0.02398073):0.018552929):0.0009787038,((((((5:0.01329558,(4:0.02770249,(2:0.04723707,(3:0.01418411,1:0.02779235):0.007286294):0.043516133):0.01061747):9.299015e-05,(7:0.076788899,(9:0.00854572,8:0.0068728525):0.005006064):0.02581823):0.001807177,6:0.01314803):0.002542788,10:0.02179847):0.01619296,(12:0.009736466,19:0.0142382083):0.002615755):0.00130488388,(17:0.007716447,15:0.01236102):0.003470775):0.0001790936):0.002903636,16:0.0259672276);
tree gen.412 = [&U] (15:0.018802632,((((10:0.01877531,((5:0.009394104,((4:0.02509085,((1:0.03815769,2:0.01921385):0.02671533,3:0.007525707):0.04282477):0.01116162,(8:0.008489023,(7:0.0744326128,9:0.0072916369):0.0003066476):0.02561654):0.002548615):0.001987339,6:0.01556942):0.002370659):0.01172092,12:0.008532636):0.001853085,19:0.0183919434):0.00245895,((16:0.029263208,17:0.009261137):0.014193929,((13:0.01910962,(11:0.02604383,14:0.063740712):0.00375053):0.0214872411,18:0.025068919):0.00113353):0.000550001):0.0006137506);
tree gen.413 = [&U] ((((((10:0.01828288,(((((9:0.0087475327,8:0.019344993):0.003587482,7:0.080201096):0.02689375,(4:0.0255544,(3:0.01544881,(2:0.02947322,1:0.008598257):0.007838852):0.0643475):0.009956999):0.002618706,5:0.01019532):0.0008717936,6:0.01177227):0.006713778):0.018707958,12:0.01049992):0.0007933471,19:0.0125353778):0.001501344,(((14:0.023008883,11:0.02122109):0.023690627,13:0.034468468):0.0332116819,18:0.0184877262):0.001120547):0.0001261285,15:0.01932887765):0.0021710474,(16:0.02205341,17:0.006056341):0.01030262);
tree gen.414 = [&U] ((((11:0.0237723754,13:0.01663569):0.0094614091,14:0.024420613):0.015707569,((19:0.0142278316,(12:0.007665547,(10:0.01964431,((((4:0.02911278,((1:0.00759682,3:0.0143551):0.007396358,2:0.03966256):0.05041546):0.01137416,(7:0.083232272,(9:0.0135619342,8:0.01702606757):0.001420535):0.0270504):0.005014969,5:0.009173733):0.001591288,6:0.01362562):0.005328451):0.0124480935):0.003779108):0.0022001411,(18:0.033201041,(15:0.01684878,17:0.007750767):4.150096e-05):0.0006304061):0.001471206):0.001274677,16:0.028934458);
tree gen.415 = [&U] (16:0.046191742,(15:0.024625617,(((12:0.01535988,(((5:0.01037676,(((8:0.012051065,9:0.00697080273):0.0008573034,7:0.079479593):0.02664587,(4:0.03715016,((1:0.01332295,3:0.01712502):0.004214918,2:0.0384521):0.047761359):0.01366593):0.005461508):0.002040427,6:0.01182391):0.003368561,10:0.02317786):0.017486834):0.0001020082,19:0.020918102):0.005826591,(18:0.0190788887,((13:0.01788184,(14:0.02455509,11:0.030676269):0.003478707):0.019070556,17:0.0173155227):0.0002942446):0.0009094047):0.00056890728):0.001488928);
tree gen.416 = [&U] ((16:0.0457749633,17:0.0111989):0.002355114,((18:0.0316698242,(14:0.04823039,(13:0.02053057,11:0.02759705):0.0118302537):0.02705452648):0.0019298359,((19:0.015480806,(12:0.005392468,((6:0.01368677,(5:0.005881875,((7:0.0644477159,(8:0.024593769,9:0.0096301904):0.001746821):0.01931928,(((2:0.04395341,3:0.01763095):0.0002806894,1:0.02561805):0.05811859,4:0.02444764):0.01331094):0.001795375):0.001363285):0.002847822,10:0.01630129):0.015035471):0.001735915):0.0021361433,15:0.01237255):0.0008351217):0.00108546);
tree gen.417 = [&U] ((((13:0.02583459,(11:0.03779975,14:0.026423226):0.00184358):0.0351103868,18:0.0344144947):0.0009262547,((17:0.02015146,16:0.031740449):0.002746416,(((10:0.01943854,(6:0.009510569,(((7:0.09335246447,(8:0.013187406,9:0.004893085):0.001695937):0.03535382,(4:0.02994998,((1:0.01107178,2:0.02366398):0.006159224,3:0.02040808):0.055581908):0.0150629):0.004124067,5:0.005739851):0.003094629):0.0006814177):0.015969577,12:0.003422246):0.003787648,19:0.011699242):0.001317696):0.0024468383):0.0003091206,15:0.014427573);
tree gen.418 = [&U] (((10:0.01475064,(6:0.009591384,(5:0.008273793,((8:0.012273144,(7:0.07972946,9:0.0110854598):0.003148709):0.0242157,(((2:0.02396143,1:0.01305069):0.007684088,3:0.01120805):0.037476296,4:0.03598045):0.01553408):0.00204754):0.002263239):0.003798017):0.01285033,(((18:0.02945394036,(17:0.0086732516,((14:0.049330538,11:0.02337608):0.02137046,13:0.01694248):0.0299778667):0.001191633):0.0009582357,(16:0.02173314328,15:0.01491012):0.0008054267):0.0008941844,19:0.0102248587):0.001862374):0.0022106248,12:0.00775859);
tree gen.419 = [&U] (16:0.0161931507,(17:0.01092778,((((18:0.0191835547,((14:0.029301924,13:0.01502894):0.0009578291,11:0.02473243):0.0312072007):0.0018062747,(12:0.004819352,19:0.01671383):0.001773193):0.002410939,15:0.01317472):0.00109405,(((((9:0.009802926,8:0.0072212699):0.002653199,7:0.066587845):0.01945732,(4:0.03192702,((3:0.01872265,2:0.03021562):0.003924911,1:0.01505479):0.047053862):0.009362636):0.003249238,(5:0.009100937,6:0.01461369):0.000957919):0.001055759,10:0.01585716):0.01389989):0.001999267):0.0007046345);
tree gen.420 = [&U] ((((15:0.015566768,(19:0.013112107,((((5:0.007695881,((4:0.02054884,((3:0.01054571,1:0.01569731):0.007961954,2:0.03447925):0.040930785):0.01490801,(7:0.0766058026,(9:0.009693542,8:0.0114441327):0.001808989):0.02889274):0.002459561):0.003013136,6:0.01366529):0.001970638,10:0.01976271):0.021037282,12:0.01155929):0.00111106):0.0006446212):0.0006320284,(((14:0.047154847,13:0.01817878):0.002780443,11:0.02764947):0.02959085234,18:0.0306277921):0.00053853921):0.003527393,16:0.042658537):0.0007182786,17:0.0211833924);
tree gen.421 = [&U] (16:0.042765184,((((17:0.0128532372,(13:0.01740265,(11:0.03079689,14:0.0676756114):0.0005104131):0.03236983911):0.001135897,18:0.0250599091):0.0005614759,((12:0.01064467,(((5:0.008505064,((4:0.0289043,(3:0.01829363,(1:0.008814735,2:0.03173724):0.008433581):0.05728429):0.009345266,(7:0.063551792,(8:0.008344136,9:0.006701137):0.0053635742):0.02446613):0.005400221):0.001467895,6:0.01206396):0.00383051,10:0.01719331):0.01925957):0.0005439011,19:0.0115662361):0.0032179239):0.0009873377,15:0.01416934):0.0033724247);
tree gen.422 = [&U] ((15:0.0196229947,(((17:0.00803721,((13:0.01523949,11:0.02853836):0.01804131,14:0.0722247857):0.0180702532):0.002553234,18:0.0320582931):0.001778779,(19:0.016975543,(((6:0.01374725,(5:0.006629587,(((8:0.011144823,9:0.008919147):0.001963638,7:0.0897999917):0.02698744,((1:0.01900224,(2:0.04226418,3:0.02177975):0.0001186405):0.05163983,4:0.03579899):0.007312106):0.004967341):0.0002532815):0.00383685,10:0.01810315):0.01620644,12:0.006954594):0.00304952):0.001271186):0.0007434318):0.001270279,16:0.040250743);
tree gen.423 = [&U] (((16:0.050748009,15:0.01551417):0.0001296693,((19:0.021336174,(((5:0.008534588,6:0.01536496):0.001466319,((9:0.00947361378,(7:0.0795778919,8:0.0127606326):0.0003706797):0.02586214,((3:0.01195131,(2:0.03405386,1:0.01723526):0.005547907):0.05144515,4:0.02321432):0.007902356):0.002513928):0.004471919,10:0.01901615):0.01352745):0.001099557,12:0.0095817611):0.0019826659):0.000304542,(18:0.03003563023,(17:0.01457926,(14:0.0766052642,(13:0.01753358,11:0.02864685):0.004594157):0.025456919):0.0003050908):0.0008054935);
tree gen.424 = [&U] (((((((5:0.007262208,((4:0.03323472,(1:0.0110262,(2:0.04474658,3:0.01870781):0.002302563):0.04195942):0.01186186,((8:0.004938235,7:0.0724069448):0.001513355,9:0.0087836129):0.03088804):0.005346313):0.003707031,6:0.01136953):0.0002507595,10:0.01843117):0.01530021,19:0.019538808):0.00036576,12:0.004303851):0.0032017037,((17:0.015062082,(18:0.0347887889,15:0.01416249):0.0004774517):0.0004589526,(13:0.01769691,(11:0.04475515,14:0.03258753):2.227427e-06):0.040533893):0.001892942):0.002000577,16:0.0302407304);
tree gen.425 = [&U] (((19:0.031474194,((6:0.02082446,((5:0.009838028,(((9:0.007635834,8:0.008597384):0.003594534,7:0.0836094791):0.03060553,(((3:0.01502994,2:0.04307975):0.003855087,1:0.01029923):0.0447286,4:0.02187692):0.007278209):0.004212769):0.001884075,10:0.01518227):0.001006669):0.01175835,12:0.0057216677):0.001683497):0.001552269,(15:0.01465171,(18:0.035234742,((13:0.01575965,14:0.024654369):0.002538735,11:0.036192037):0.0331409069):0.0006037005):0.0008053419):0.0039098995,(16:0.03174277,17:0.01219087):0.009783805);
tree gen.426 = [&U] (((18:0.035119045,(((13:0.02141554,(14:0.05813986,11:0.02350765):0.003839109):0.03226544612,17:0.012309693):0.004028322,15:0.018546362):0.001888434):0.0005987343,((12:0.006076676,(10:0.01981267,((((7:0.082811835,(9:0.0056650508,8:0.0072898803):0.0004128652):0.02667248,(((2:0.02323504,1:0.01049081):0.009348259,3:0.02476225):0.05045597,4:0.02761897):0.01215896):0.00218573,5:0.01107306):0.00111961,6:0.01425226):0.003945782):0.017090187):0.001785543,19:0.0144456444):0.003262173):0.0009375242,16:0.022391283);
tree gen.427 = [&U] (16:0.029333252,(15:0.01660655,((19:0.011070663,(12:0.011968349,((((((8:0.010041942,7:0.0959332399):0.001267012,9:0.01126747999):0.02779602,(((2:0.02674118,1:0.00828043):0.008617728,3:0.01979239):0.039225845,4:0.03160817):0.01307804):0.004815033,5:0.008513842):0.002185512,6:0.01283867):0.002211348,10:0.02043819):0.01670817):0.001069862):0.003269942,(17:0.020690944,(((11:0.03667009,14:0.03489773):0.0154518902,13:0.021424126):0.0259798329,18:0.037216448):0.0005896235):0.002687133):0.0008440636):0.000723341);
tree gen.428 = [&U] ((18:0.02758271219,((13:0.0124431732,11:0.02907825):0.0131635228,14:0.01950015):0.0071801857):0.0009809228,(15:0.01495944,((17:0.01863738,16:0.0131761972):0.003880127,(19:0.0141904166,(((((5:0.009641101,6:0.01181896):0.001323736,(7:0.0655775394,(8:0.00422893,9:0.0066946498):0.00342535):0.02075283):0.0001684516,(4:0.04526243,((1:0.01441705,2:0.03134904):0.001711973,3:0.01548248):0.06321788):0.01015936):0.004959258,10:0.02401546):0.0140094582,12:0.009296254):0.001093051):0.002815226):0.00035926022):0.001650839);
tree gen.429 = [&U] ((18:0.02276244096,16:0.028251393):0.002444822,((((((6:0.01754584,((((3:0.02840066,(2:0.04391529,1:0.01177094):0.00689799):0.04668814,4:0.03034784):0.01287136,((8:0.006978869,9:0.011912705):0.003950702,7:0.0721008613):0.01829183):0.003493932,5:0.009020878):0.003148182):0.003407073,10:0.01488351):0.0108062,12:0.006997702):0.0026761044,19:0.030277081):0.00154668,(17:0.011317171,(11:0.02505268,(14:0.063271604,13:0.02182005):0.008080715):0.0260357116):0.0011119295):0.0008443807,15:0.01778916):0.0008142425);
tree gen.430 = [&U] (((15:0.0117191,(((((((4:0.03113401,((1:0.02223114,3:0.003733465):0.009839367,2:0.02998862):0.0440185):0.009375983,(7:0.067341918,(9:0.009635745,8:0.0081457808):0.0003989131):0.02650363):0.0001060707,5:0.01369645):0.001503327,6:0.011543):0.004468478,10:0.01953132):0.01560678,19:0.0193752882):0.0001403875,12:0.007623238):0.003372772):0.0010097971,((17:0.0150772086,18:0.02513804):0.0006181139,(14:0.033295463,(11:0.0176669,13:0.02116335):0.00328636):0.013248037):0.001010953):0.001649349,16:0.0282244282);
tree gen.431 = [&U] (16:0.031774823,((15:0.0181776,(17:0.01013759,((11:0.0357440931,(13:0.01838542,14:0.069570326):0.0007608452):0.024399091,18:0.0235635012):0.0002588958):0.0006677618):0.003890353,(19:0.0213023511,((6:0.006391775,(10:0.02222359,(5:0.01314115,((4:0.03227086,((3:0.02079078,2:0.03453904):0.0003658959,1:0.01259533):0.04122422):0.01471193,(7:0.0772323629,(8:0.014845775,9:0.0079239946):0.004339363):0.02794731):0.003319985):0.002685083):0.0004896468):0.01337586,12:0.005644224):0.0007582415):0.002899879):0.001532795);
tree gen.432 = [&U] (((19:0.00775139,((((5:0.01024986,(((8:0.006834106,9:0.009521679):0.001389051,7:0.075700906):0.02403605,(4:0.02779955,(3:0.01337462,(2:0.02759703,1:0.007244614):0.007891587):0.046752239):0.01631528):0.003499441):0.005256672,6:0.01380189):0.002630098,10:0.01498884):0.01188665,12:0.0088520116):0.003376875):0.001396716,((18:0.0253909679,((14:0.053310733,(11:0.02765237,13:0.03052661):0.002284935):0.0429696194,17:0.0116494277):0.0004663166):0.002452503,15:0.01464391):0.0015048421):0.001430482,16:0.025645532);
tree gen.433 = [&U] ((((12:0.008988693,(((5:0.007465697,((9:0.006254616,(7:0.069438441,8:0.0039513268):0.0003813179):0.02714821,(4:0.03455737,((2:0.03864567,1:0.01836702):0.01052836,3:0.01473703):0.05786861):0.0221912):0.008190119):0.003319717,6:0.01620398):0.003836885,10:0.01592739):0.0178390432):0.001494734,19:0.012703469):0.003749162,(17:0.009391036,((15:0.017706115,18:0.028312712):0.0006328487,(13:0.02424141,(14:0.061935398,11:0.03185402):0.007430313):0.0287729556):0.0008382569):0.003304099):0.001875637,16:0.058982788);
tree gen.434 = [&U] (16:0.021252665,(((((11:0.03508787,14:0.034023036):0.02459883,13:0.01256388):0.03966068188,18:0.031295078):0.0007085997,(15:0.01288425,17:0.01039742):0.004144828):0.0018475309,(19:0.0096466471,(12:0.01021373,(6:0.01158172,((((4:0.03017182,((2:0.02455808,1:0.02194478):0.007764992,3:0.01642756):0.04704753):0.009940918,((9:0.0136985559,8:0.020479385):0.003782084,7:0.071516695):0.02398396):0.003587412,5:0.0068057):0.001789103,10:0.01771887):0.002961121):0.013235845):0.00142754):0.005620819):0.004305916);
tree gen.435 = [&U] (16:0.0342456323,((12:0.009965444,((((((4:0.0272256,((1:0.00638129,2:0.02710238):0.003165238,3:0.02102831):0.049295825):0.0109964,(9:0.008942402,(7:0.0771826514,8:0.009875195):0.0002189696):0.03013289):0.003660229,5:0.007579735):0.003816991,6:0.00733292):0.002363656,10:0.02065884):0.01280978,19:0.0172097484):0.001091977):0.0009680827,(((((11:0.02992536,14:0.04654714):0.002427624,13:0.02668925):0.0357874033,17:0.0170446945):0.0009505846,18:0.028681401):0.0011654769,15:0.01582843):0.000524612):0.003421844);
tree gen.436 = [&U] ((((18:0.021166875,16:0.03128148):0.001349028,15:0.01536084):0.001122277,(17:0.0062392837,((13:0.01752679,11:0.03239523):0.004024226,14:0.0381873):0.0326206175):0.0009356154):0.0003339608,((12:0.0065618927,((6:0.007765446,((((8:0.011591403,9:0.010597734):0.001903796,7:0.0710805005):0.02740317,(4:0.01986787,((1:0.02287337,2:0.03181675):0.005033587,3:0.01432283):0.03713389):0.01107569):0.001466629,5:0.01143968):0.003695175):0.003677673,10:0.02246312):0.01565817):0.00049871963,19:0.009403112):0.004259901);
tree gen.437 = [&U] ((((18:0.0227982064,16:0.026358098):0.003964691,(((14:0.03318242,17:0.032834476):0.01017369,13:0.01899664):0.006144377,11:0.03374211):0.023007008):0.0003755881,15:0.01825827):0.0013475024,(12:0.009206331,((((((7:0.0743818262,(9:0.0064603725,8:0.008348191):0.0002192646):0.02733054,(4:0.04262662,(3:0.02000109,(1:0.01336879,2:0.04204831):0.008582217):0.045004309):0.008214696):0.001721107,5:0.005996767):9.326877e-05,6:0.008004954):0.004215029,10:0.01641154):0.0188882518,19:0.0094063927):0.0007850667):0.002610471);
tree gen.438 = [&U] (((15:0.01900353,((18:0.0278241871,((14:0.0568605487,(13:0.01170343,11:0.03509363):0.0059408179):0.01927381523,17:0.0162217):0.0001390236):0.002455699,(12:0.0097252667,19:0.021772307):0.0028898987):0.0004442325):0.00139034498,16:0.029806453):0.001310486,(10:0.01840823,((5:0.009241744,((7:0.0728218183,(9:0.0093487183,8:0.012360669):0.003726959):0.02124602,((3:0.009776277,(1:0.006858069,2:0.02772575):0.01110224):0.04636304,4:0.04458166):0.01425275):0.001479777):0.0004483276,6:0.009580157):0.003052976):0.01668925);
tree gen.439 = [&U] (16:0.0288953855,((((10:0.014898,((((4:0.02953463,((2:0.04191965,1:0.02148289):0.001648514,3:0.01718998):0.04916369):0.008028724,(7:0.0736793908,(8:0.010815517,9:0.006796058):0.00127174):0.02868027):0.00309936,5:0.01228283):0.002409563,6:0.01514707):0.002546482):0.009177382,(12:0.008413204,19:0.0103884443):0.0020073543):0.002405452,(18:0.0226839207,(17:0.0149630187,((14:0.032847536,11:0.03648273):0.0002207864,13:0.01531075):0.034986662):0.0001506289):0.0024433969):0.002864893,15:0.01474154):0.0006528085);
tree gen.440 = [&U] ((11:0.02834957,(13:0.01257776,(14:0.023980337,17:0.015298631):0.0263684987):0.003409322):0.02860937759,(((((((7:0.0732436639,(8:0.01061114,9:0.007552163):0.002390329):0.01808591,((6:0.01461945,5:0.009693027):0.001757555,(4:0.02036781,((1:0.01571823,2:0.03920552):0.002403083,3:0.01538772):0.042720542):0.013958):0.0004844439):0.002164309,10:0.01227529):0.01378319,12:0.01149907):0.002586371,19:0.01338814119):0.002329299,(18:0.021431849,15:0.02052233158):0.0005045161):0.002827034,16:0.042317881):0.0003486137);
tree gen.441 = [&U] (16:0.033462503,((12:0.00620050538,(19:0.012094595,((6:0.01883105,(5:0.00874259,((4:0.02714234,(3:0.0154617,(1:0.01181216,2:0.02644668):0.00991932):0.05208641):0.01481332,(8:0.0215509326,(7:0.0690937256,9:0.009374102):0.001351778):0.02289446):0.001957823):0.002385747):0.0073659,10:0.01228816):0.0235712):0.001992016):0.002171709,(15:0.01830379,((17:0.012282485,18:0.0283031996):0.000555597,((13:0.0184151,14:0.070359371):0.003341858,11:0.03492952):0.0239855378):0.001032428):0.001353944):0.0004542175);
tree gen.442 = [&U] (16:0.051443042,((19:0.022808047,(((6:0.0116832,(5:0.007838604,((9:0.0171590203,(8:0.00686419,7:0.071923585):0.002317911):0.01903243,(4:0.04268981,((1:0.01850127,2:0.03008545):0.004100061,3:0.01238758):0.04728632):0.01018698):0.0074703):0.001354158):0.009198832,10:0.02178897):0.007583466,12:0.003632393):0.0018776564):0.0039984912,(15:0.0190216,((13:0.02193919,((14:0.037066341,17:0.022883391):0.025649097,11:0.02532546):0.01220417):0.0231924316,18:0.0190358575):0.004025053):0.0003237747):0.002563302);
tree gen.443 = [&U] (((15:0.01271891,(((13:0.01667281,14:0.028439597):0.00256303,11:0.02470135):0.0321428461,18:0.0256390482):0.0020492159):0.0001122999,(((((((3:0.01920677,(2:0.02014984,1:0.01478053):0.01444134):0.05768243,4:0.03047883):0.01167024,(7:0.087644213,(8:0.0043866228,9:0.009870993):0.0001569412):0.01967961):0.003458162,(5:0.01084013,6:0.01056002):0.0008329317):0.001274828,10:0.02098856):0.009472635,12:0.00935134):0.003250892,19:0.0160209868):0.001955683):0.00676421,(17:0.005170706,16:0.03102496):0.005006535);
tree gen.444 = [&U] ((16:0.0177396387,17:0.008858141):0.011221159,((((11:0.0218706,13:0.01644047):0.004757557,14:0.074243956):0.02664950381,18:0.0351278098):0.002970124,(((12:0.00820376,((6:0.01295635,(((7:0.0634358956,(8:0.015882947,9:0.010647635):0.002635472):0.02097785,((3:0.01626863,(2:0.02695463,1:0.01928668):0.0108805):0.041626185,4:0.02348532):0.0117472):0.002401641,5:0.009857938):0.002555434):0.0030557,10:0.01723459):0.010375965):0.0003593751,19:0.016516578):0.004884145,15:0.0210071233):0.001957277):0.0009899336);
tree gen.445 = [&U] ((15:0.01956734,((18:0.033764835,(14:0.07625371,(11:0.02240129,13:0.0133751):0.0004501692):0.0374140827):0.002228778,((12:0.004239593,(10:0.02313254,(6:0.0128829,(5:0.00999863,(((8:0.0076396536,9:0.006645999):0.0007146661,7:0.0715125229):0.02359083,((1:0.03535333,(2:0.02900279,3:0.01649074):0.004055426):0.0499791,4:0.02415015):0.01051606):0.006866264):0.002364666):0.003836818):0.01299436):0.0052500084,19:0.010689675):0.004648391):0.002720447):0.0038360621,(16:0.02277985,17:0.008897669):0.009727529);
tree gen.446 = [&U] (16:0.023004345,(((((11:0.01786439,13:0.01133978):0.00202063446,14:0.027257356):0.02097043966,18:0.02191950729):0.002750602,(17:0.01320254,(19:0.017527378,((10:0.01876097,(((9:0.007250535,(8:0.016635706,7:0.0702312757):0.003883783):0.033785309,(4:0.02970579,(1:0.01779219,(3:0.009886998,2:0.03225677):0.002023199):0.05227106):0.006944684):0.003704653,(6:0.01319298,5:0.009819856):0.0003154353):0.002287062):0.017670091,12:0.009277267):0.005041636):0.0008126056):0.002231966):0.0018755903,15:0.02358358):0.002627782);
tree gen.447 = [&U] (((15:0.0158045516,((18:0.0283510547,17:0.022589424):0.001219161,((11:0.02834379,13:0.02007069):0.002270882,14:0.05914976499):0.0301555081):0.0016534428):9.5959e-05,(19:0.021127016,((10:0.01804456,((5:0.007534499,6:0.009781432):0.00153514,((((2:0.03050852,1:0.01324922):0.004714241,3:0.02047321):0.045190736,4:0.0162324):0.01359617,((9:0.0080754535,8:0.0082174549):0.003081326,7:0.0655758845):0.02964783):0.001337527):0.003117294):0.012726851,12:0.008456669):0.0007672208):0.0045498729):0.0006697425,16:0.0517059376);
tree gen.448 = [&U] ((17:0.006742326,16:0.024530812):0.0104251885,((19:0.022142618,(12:0.009953303,(10:0.01843197,(6:0.01124368,(5:0.01531089,(((3:0.01353546,(2:0.01140592,1:0.009928741):0.02315644):0.045205092,4:0.0286321):0.005903456,((9:0.0100051306,8:0.00700983):0.002495267,7:0.083458217):0.03164326):0.004941358):0.004978378):0.006845541):0.01497027):0.0074022332):0.001650123,(15:0.012795592,(((11:0.02473612,13:0.01335939):0.011522531,14:0.0793804562):0.031730082,18:0.0246790385):0.001610493):1.786767e-06):0.0022116066);
tree gen.449 = [&U] ((16:0.02078618,17:0.009211607):0.0005100276,((((11:0.02221629,14:0.0184431624):0.006617714,13:0.01694506):0.022751364,18:0.0202040185):0.0005334636,((19:0.012100717,(12:0.004155482,(10:0.01650443,((5:0.005339482,6:0.02190253):0.002578814,((7:0.078220421,(8:0.013489198,9:0.0069276521):0.005209422):0.02496759,(4:0.02583212,(3:0.01791204,(1:0.01197763,2:0.03045114):0.01430373):0.05117448):0.01243157):0.002395878):0.001975281):0.02113544255):0.005651039):0.0017796107,15:0.008837459):0.0009369859):0.002286835);
tree gen.450 = [&U] (((((14:0.0628690216,(11:0.0317981,13:0.01077954):0.008748149):0.0199046645,18:0.025950628):0.002084589,15:0.01336427):0.001911485,(19:0.0153638512,((10:0.01985431,((5:0.007453747,((7:0.0795800041,(9:0.005986383,8:0.016847755):0.001562544):0.02841489,(((1:0.02054075,2:0.03421851):0.008336936,3:0.01625277):0.043500089,4:0.02629033):0.01587013):0.004613755):0.003713089,6:0.008592481):0.002673023):0.01432747,12:0.005009918):0.001298147):0.002394383):0.0031842078,(17:0.01114024,16:0.027644552):0.001361436);
tree gen.451 = [&U] (16:0.02852181,((((5:0.01421463,(((2:0.0369194,(3:0.003943782,1:0.03715326):0.01676398):0.0390543,4:0.03332693):0.01185863,((9:0.0079626394,8:0.014487412):0.004053318,7:0.0712736246):0.02628793):0.002623625):0.0006624467,6:0.01109742):0.00589729,10:0.0184723):0.01574204,(((12:0.016264713,19:0.0085246):0.003221231,((18:0.033503034,17:0.016188841):0.002489881,(11:0.02018018,(13:0.01388236,14:0.061775029):0.005461077):0.03094430157):0.00066082686):0.003171639,15:0.02393531):0.001629951):0.0009696294);
tree gen.452 = [&U] (((((((6:0.009762672,(5:0.008442996,(((3:0.01732302,(1:0.01178924,2:0.0313055):0.002029344):0.04958201,4:0.03411994):0.00783606,((8:0.011917117,9:0.009519002):0.0006756235,7:0.06906923396):0.03162016):0.001689476):0.001327174):0.002174287,10:0.01504883):0.01820865,12:0.013932805):0.0003592948,19:0.007385669):0.00164782173,15:0.013588826):0.0006296011,((14:0.0729269982,(11:0.02111583,13:0.01215059):0.0109434):0.0276065142,18:0.0201375303):0.0005915291):0.002985004,(16:0.02128408,17:0.027052714):0.01063734);
tree gen.453 = [&U] ((((((14:0.065024615,11:0.04080797):0.0005882128,13:0.01673939):0.0321872404,18:0.0269273205):0.0004135277,17:0.011974307):0.002128665,(15:0.01424655,(19:0.012669434,(12:0.006160767,((6:0.01085007,(5:0.007715719,(((2:0.04650303,(3:0.0132711,1:0.02087549):0.00778989):0.03946652,4:0.02964856):0.01179287,(7:0.088926227,(8:0.01042438354,9:0.00765372):0.001949953):0.02187311):0.005473844):0.0013615):0.002590437,10:0.02243975):0.017379585):0.0004115083):0.001613959):0.001473083):0.0077213736,16:0.02744267335);
tree gen.454 = [&U] (16:0.025576357,((((18:0.0315293233,17:0.014169357):0.001825119,(14:0.05889494,(13:0.03097463,11:0.03618719):0.003283437):0.0375113199):0.001964307,15:0.01675025):0.0027404901,(19:0.012643171,(12:0.006050811,((((((1:0.008361179,(3:0.01553687,2:0.03670701):0.001201309):0.05452228,4:0.03496943):0.01029542,(7:0.091669368,(8:0.015196947,9:0.0085219784):0.003399477):0.0304246):0.004920038,5:0.009606548):0.002499309,6:0.008185544):0.002872673,10:0.02206792):0.01412628):0.00272668):0.003160237):0.001082947);
tree gen.455 = [&U] ((((17:0.017072818,18:0.042232636):8.410593e-05,((13:0.02136146,(14:0.038888083,11:0.01887639):0.021671997):0.0328299765,12:0.007500461):0.002341247):0.0016856962,16:0.024269742):0.0022930941,(15:0.01264596,(19:0.015306772,((6:0.01637143,(5:0.006803509,((((1:0.01024562,3:0.009977279):0.00518907,2:0.03641392):0.042176719,4:0.03396163):0.01933244,(7:0.075449506,(9:0.012475748,8:0.01057123):0.0006024924):0.0269538):0.003898802):0.001388115):0.0004748091,10:0.02962868):0.02009018):0.003294988):0.0002048167);
tree gen.456 = [&U] ((15:0.01108645,(((17:0.012330046,18:0.028508527):0.0009996223,((11:0.03264422,14:0.04082221):0.02165509,13:0.02872945):0.0376484505):9.861829e-05,((12:0.00536755,(10:0.01382418,((5:0.009419295,6:0.0092175):0.003043434,((((1:0.01586812,2:0.01944234):0.0106953,3:0.01464564):0.060497249,4:0.03132866):0.008226407,(7:0.080436853,(9:0.011465686,8:0.0094625722):0.0002330684):0.02192469):0.002764741):0.003173325):0.01367257):0.0008572777,19:0.025399018):0.003065653):0.0015084006):0.001795652,16:0.0287404803);
tree gen.457 = [&U] ((16:0.0205410883,17:0.01375488):0.0088767237,(15:0.01833988,((19:0.014629758,((10:0.01845555,(6:0.01423663,(5:0.006948342,((4:0.03898489,(2:0.0260942,(1:0.02578137,3:0.02155979):0.006088817):0.05006366):0.01660486,((8:0.011919778,9:0.013955733):0.0003406122,7:0.0816464115):0.02882964):0.003243871):0.0025349):0.001377987):0.01732056,12:0.008947407):0.0041384793):0.0032484008,(18:0.03812745826,((11:0.02058913,14:0.0492913197):0.017780227,13:0.01625398):0.030642289):0.000378999):0.0005056962):0.00418551);
tree gen.458 = [&U] ((((13:0.019145573,(11:0.03200106,14:0.0715981432):0.00248105):0.024554299,18:0.0313757163):0.001636198,((19:0.0135001792,(12:0.003758502,(10:0.0154201,((5:0.00835262,6:0.01259887):0.001108334,(((3:0.01340136,(1:0.008765195,2:0.04027221):0.006876797):0.04616002,4:0.03329692):0.01330308,((8:0.010878762,9:0.0081456157):0.001819159,7:0.065948988):0.03401685):0.002657083):0.00761549):0.0157438779):0.0009328491):0.003675398,15:0.01497386):0.0001829517):0.003011009,(17:0.01100879,16:0.01924514):0.020816698);
tree gen.459 = [&U] ((16:0.0253838,17:0.007434545):0.004605024,((((12:0.009983246,(10:0.01482212,((5:0.009009336,((((2:0.03117359,3:0.01298148):0.0001456965,1:0.007827463):0.05139949,4:0.02708168):0.01624636,((8:0.008013945,9:0.0085786367):0.0002082056,7:0.06144502):0.02258464):0.004637911):0.001282851,6:0.01335092):0.002985768):0.01511237):0.001030951,19:0.016723786):0.001526486,15:0.0201763416):0.001923797,((13:0.01564531,(11:0.0282119,14:0.040829241):0.006764118):0.015877181,18:0.0269263252):0.0020562009):0.001638);
tree gen.460 = [&U] (((15:0.02792105,(16:0.030664573,17:0.01474409):0.00696791718):0.00060872,(12:0.008662045,((((((9:0.013734903,8:0.010794735):0.006947862,7:0.0824346302):0.0213354,(((1:0.005287984,3:0.01619992):0.003561444,2:0.03742246):0.06151358,4:0.03912717):0.01355528):0.00093438,(5:0.007531282,6:0.009803377):0.001618539):0.002177522,10:0.01888907):0.017273919,19:0.0183294095):0.001139973):0.001210658):0.0006991996,(18:0.0314794586,((13:0.012619,11:0.02437474):0.0087852599,14:0.0696383179):0.019774942):0.0020516165);
tree gen.461 = [&U] (((19:0.013208934,((10:0.01539942,((5:0.006510138,((7:0.0762079952,(9:0.0046249921,8:0.013804347):0.00299375):0.0288448,((3:0.02671705,(2:0.02815932,1:0.0334747):0.004735998):0.04693377,4:0.02409279):0.01380242):0.003556612):0.002303447,6:0.01372034):0.002355799):0.01310604,12:0.005380164):0.001357407):0.0009096597,(((13:0.0229449,(11:0.01936897,14:0.032268096):0.01190391):0.027360068,18:0.0359148051):0.0010138185,15:0.016201914):0.0010582429):0.001462481,(16:0.014943685,17:0.008094694):0.005940795);
tree gen.462 = [&U] ((15:0.01362467,(((18:0.024769646,17:0.0095177088):0.0006053376,((14:0.062603955,13:0.02185646):0.0022357961,11:0.03254651):0.012229946):0.0005329167,(19:0.007579161,(((6:0.009707533,(5:0.007665221,((7:0.0866104755,(8:0.009124116,9:0.008776816):6.913185e-05):0.02361367,(4:0.03270081,(3:0.01085231,(1:0.01101492,2:0.02320085):0.02741227):0.05522253):0.01360235):0.00369412):0.00199073):0.003828508,10:0.01592995):0.02084886742,12:0.007132182):0.000327921582):0.0026322521):0.0005635815):0.000902871,16:0.036122237);
tree gen.463 = [&U] (16:0.0374329467,(15:0.0273063,(((18:0.0388064958,((((((((9:0.008068046,8:0.014748329):0.001368023,7:0.09308358):0.02508939,(4:0.02988921,((1:0.02063852,3:0.01345379):0.002115133,2:0.04009984):0.042907866):0.01008665):0.003551309,5:0.008848333):0.002326069,6:0.008410841):0.006202208,10:0.01797962):0.01698177,12:0.00646458668):0.00299274881,19:0.019873126):0.003878257):0.00129772,17:0.0136259813):0.002047902,(13:0.02142609,(14:0.028993044,11:0.02738832):0.029254705):0.022323799):0.0001074074):0.0006830521);
tree gen.464 = [&U] (15:0.02324166,((16:0.030571683,((12:0.014258757,19:0.01034387927):0.0009138338,((6:0.01436622,(5:0.007757253,(((9:0.008815144,8:0.0156054228):0.002583882,7:0.100113422):0.0288449,(4:0.0270323,((1:0.02112412,2:0.03634927):0.00168376,3:0.01342663):0.045510026):0.01338715):0.004271129):0.001093075):0.002918524,10:0.01744427):0.01696166):0.002211194):0.001637197,(17:0.007875198,((13:0.02023053,(14:0.04699602,11:0.0258003):0.0009680399):0.028521125,18:0.030884219):0.0007947117):0.003744311):0.00079279462);
tree gen.465 = [&U] (16:0.040120491,(((15:0.0119425,17:0.01518281):0.0008793693,(19:0.016522707,12:0.010962885):0.001364479):0.0005558454,((18:0.0290426419,(13:0.01771507,(11:0.034765955,14:0.028164955):0.01304758):0.0349187061):0.0019106085,(10:0.01999761,(((((1:0.01137525,2:0.02468942):0.02019874,3:0.01498867):0.04781981,4:0.02378002):0.01312703,((7:0.076031151,8:0.0213649632):0.0008519658,9:0.0064128893):0.02371829):0.001865891,(5:0.008322662,6:0.01320033):0.0005184264):0.003724321):0.0217728466):0.0005373986):0.0013726811);
tree gen.466 = [&U] ((16:0.012306,17:0.01840856):0.002444424,((((10:0.01873642,((5:0.008283012,((7:0.073780331,(9:0.0110412388,8:0.0121687912):0.002001824):0.02515665,(((1:0.00878501,2:0.03624734):0.009667737,3:0.01091315):0.03668665,4:0.02367098):0.01582289):0.002102779):0.0004183174,6:0.01090255):0.003942584):0.01022149,19:0.016462075):0.000704416,12:0.00653793304):0.001619233,((18:0.033313584,(14:0.063721504,(11:0.01852004,13:0.01124758):0.009294672):0.028959194):0.002704406,15:0.01869451):0.0022454976):1.095883e-05);
tree gen.467 = [&U] (17:0.01121112,(16:0.037168134,(15:0.0162507226,((((((5:0.01072107,6:0.01469086):0.0006830783,((4:0.02742366,(1:0.01040556,(3:0.02307834,2:0.03381209):0.003053662):0.05229866):0.01513653,((7:0.0787610178,8:0.0051820441):0.0001865608,9:0.010242028):0.02828881):0.002369929):0.003844844,10:0.0171535):0.01860085,12:0.01803289):0.00126970192,19:0.0171116837):0.0006018408,((14:0.025928056,(11:0.03228464,13:0.01318494):0.021898057):0.002285339,18:0.0352484473):0.0004360777):0.00259300027):0.001529149):0.001011206);
tree gen.468 = [&U] ((17:0.0194433083,16:0.02292426):0.019754384,(((18:0.0298069568,((11:0.034640231,13:0.02564478):0.004138748,14:0.042833201):0.017187391):0.0053694671,(19:0.012306224,((((5:0.008396229,((4:0.02275657,(3:0.01973986,(1:0.009386766,2:0.01709918):0.01369397):0.048589814):0.01040979,(7:0.07549925793,(8:0.006924503,9:0.0067510382):0.0009565954):0.02745034):0.005021024):0.002975487,6:0.006686707):0.003131726,10:0.01772074):0.0183821313,12:0.003929948):0.001201584):0.002519255):0.0008569571,15:0.01440401):0.0005032221);
tree gen.469 = [&U] ((((17:0.019298798,(18:0.02884787625,16:0.01550769):0.00378174981):0.0001962363,(19:0.021324582,(12:0.006884438,(10:0.01348156,(6:0.00945319,(((7:0.0788277275,(9:0.0076029103,8:0.00923394):0.005877099):0.01909983,(((2:0.02353838,1:0.00654545):0.01636998,3:0.01592629):0.05011219,4:0.03335924):0.009818009):0.004017043,5:0.008163417):0.00284427):0.002953807):0.019213557):0.000742022):0.002633368):0.001992061,((11:0.02693699,14:0.0688146397):0.004193057,13:0.02349026):0.0213806915):0.001341277,15:0.01727918);
tree gen.470 = [&U] (((18:0.0294591481,((11:0.02039109,13:0.0186515):0.005876335,14:0.055959669):0.024319197):0.0045124203,(15:0.01720073,((12:0.01428421,(10:0.02525067,((5:0.006011067,((4:0.03624387,((1:0.006847955,3:0.01716886):0.002480351,2:0.03461468):0.05195876):0.01258826,((8:0.009753434,9:0.0057890306):0.003387699,7:0.0882733997):0.03025072):0.001080732):0.001342601,6:0.01456826):0.002586345):0.0171748656):0.001294857,19:0.012295735):0.002126489):0.001716273352):0.0058323827,(17:0.009532368,16:0.022099209):0.006474418);
tree gen.471 = [&U] (17:0.010673586,((((18:0.0303575152,(13:0.01414757,(11:0.039394534,14:0.02454615):0.008976027):0.020929015):0.000837816,15:0.0187148648):0.0004418352,(((10:0.02123812,((5:0.007642803,((4:0.04179689,((1:0.008634357,3:0.01366447):0.0006158673,2:0.03288103):0.040332544):0.0102159,((8:0.0066832454,9:0.010655298):0.0002524474,7:0.0820434592):0.02352857):0.003349048):0.001260367,6:0.009068043):0.005604263):0.01289529,19:0.01845166):0.00062382,12:0.01221943):0.0037311278):0.0007655572,16:0.0371421287):0.000578972);
tree gen.472 = [&U] ((((18:0.01635037722,((13:0.02339058,11:0.038625684):0.01374885,14:0.020133449):0.009581704):0.003595325,15:0.01599782):0.00050738646,(19:0.012765491,((12:0.0080473514,(((5:0.009952029,((4:0.04673763,((3:0.007613002,1:0.01093858):0.01337195,2:0.04396523):0.04837029):0.01299321,(9:0.0069928144,(8:0.01144862,7:0.083853103):0.0004455117):0.02871285):0.001817481):0.005013198,6:0.009644505):0.009092748,10:0.01975196):0.02070934):0.002040269,17:0.01050631):0.001109184):0.001193576):0.001911545,16:0.03655349);
tree gen.473 = [&U] (((15:0.0181386951,(18:0.023510721,((11:0.03216537,13:0.01898177):0.01447166,14:0.0212649957):0.00456269329):0.002337644):0.0005211227,(19:0.0072794694,(12:0.003825201,((6:0.008811843,(((4:0.02984965,((1:0.02263264,2:0.02717809):0.02166853,3:0.01816314):0.053545861):0.01109526,((8:0.009682705,7:0.068764324):0.0003913046,9:0.008067363):0.03038804):0.0006433676,5:0.009091558):0.0003940707):0.006634978,10:0.01159168):0.015797385):0.001670007):0.002228282):0.0007784202,(16:0.0136465651,17:0.015051314):0.00435033);
tree gen.474 = [&U] ((17:0.01293466,16:0.015784155):0.003145511,((19:0.0131966208,(((6:0.0105959,(5:0.006840983,((4:0.02823817,(3:0.01107318,(1:0.01041378,2:0.03572089):0.006717814):0.040428563):0.01325323,((8:0.0096546902,9:0.01189478):0.00162648,7:0.0712998619):0.0303273):0.001656515):0.001507511):0.001860309,10:0.01646236):0.02083118,12:0.0071758774):0.0009793979):0.0025526,(15:0.0155345001,(18:0.026174197,((11:0.049766465,13:0.01218946):0.0236139899,14:0.022973238):0.007002019):0.001157159):0.0038996978):0.002776503);
tree gen.475 = [&U] (16:0.0226977596,(((((13:0.02720207,11:0.03272846):0.007927076,14:0.022649441):0.009134365,(17:0.0090822263,18:0.029350928):0.0005233151):0.00141172,15:0.02262793):0.0021555869,(19:0.0141305013,((((((9:0.0075308659,8:0.005671412):0.00423524,7:0.075256126):0.02594477,(5:0.01051306,(4:0.04054379,((1:0.01328344,2:0.03149042):0.007374595,3:0.01233442):0.06386805):0.01368676):0.0009068712):0.00113,6:0.01645433):0.002978083,10:0.01278935):0.021402713,12:0.0110681):0.00158234):0.005510505):0.0007374794);
tree gen.476 = [&U] (16:0.0151407727,((19:0.010389356,(((6:0.01289372,((((9:0.00792568,8:0.02115551):0.001092293,7:0.0654745098):0.0213599,(4:0.02311224,(3:0.0156915,(2:0.01475765,1:0.01717321):0.02209985):0.04953178):0.01295419):0.004007814,5:0.01022737):0.0003257177):0.003359051,10:0.01520908):0.009916961,12:0.006206193):0.008263445):0.003149955,((17:0.01028869,(18:0.0179180414,((14:0.061157864,13:0.02814861):9.532059e-05,11:0.02843728):0.019401819):0.0003360946):0.0003003285,15:0.02550788):0.0008428265):0.002778486);
tree gen.477 = [&U] ((15:0.01553835,((12:0.005072861,(((((3:0.01923481,(2:0.03240943,1:0.02419788):0.01382888):0.05599995,4:0.04783179):0.0144256,((7:0.070957402,(9:0.0080866468,8:0.015533631):0.0002252735):0.02815953,(5:0.01309985,6:0.00838025):0.000609195):0.0001836089):0.0058492,10:0.02436559):0.01179289685,19:0.020887188):0.0002470542):0.003921286,(18:0.0170536666,((13:0.007886606,11:0.02784715):0.0142499953,14:0.070285696):0.0237372264):0.001096871):0.00116900815):0.0015002012,(16:0.025918975,17:0.01341054):0.02651214);
tree gen.478 = [&U] (((((((((7:0.082829123,(8:0.013337587,9:0.007108797):0.003163075):0.03668866,(4:0.02664412,(3:0.02950655,(2:0.03791627,1:0.009060547):0.009062221):0.04762994):0.007750596):0.00135036,5:0.007326542):0.004039442,6:0.0114134):0.003230048,10:0.01605024):0.01406924,12:0.0092919366):0.0007720191,19:0.011081375):0.001394791,(15:0.02370659,(18:0.028960017,(17:0.00640011,(13:0.01259318,(14:0.053394587,11:0.0275739):0.01330282):0.028501325):0.001458937):0.0009624505):0.0005462668):0.002378133,16:0.028944861);
tree gen.479 = [&U] ((((12:0.007280606,(((((7:0.07054688616,(8:0.0046114541,9:0.006767337):0.00254858):0.02603151,(4:0.04245301,(1:0.01435094,(2:0.05029925,3:0.01562545):0.002152561):0.034829741):0.009241297):0.001353945,5:0.007633792):0.001946393,6:0.01327462):0.003126741,10:0.01477624):0.01107837):0.0013663206,19:0.0108054744):0.003997534,(15:0.01546393,((17:0.01447724,18:0.02983888938):0.0009358657,(14:0.044074606,(11:0.02815709,13:0.02546892):3.227187e-05):0.018028422):0.001236128):0.0002122099):0.0007252119,16:0.040429855);
tree gen.480 = [&U] (16:0.02909064,((((19:0.014035713,12:0.013529212):0.002384786,((18:0.032027315,17:0.025156909):0.0001733214,((11:0.02288329,14:0.080032311):0.002908368,13:0.02345797):0.01587154878):0.002236457):0.0024428049,15:0.01898048):0.003473911,(((5:0.008975699,((7:0.080833119,(8:0.0075295518,9:0.007201514):0.001127132):0.02480812,(4:0.03175006,((1:0.01549513,2:0.03524075):0.004277493,3:0.01316018):0.04812419):0.01723675):0.003623606):0.001041982,6:0.01521247):0.004347316,10:0.02629973):0.01354862):0.0006725845);
tree gen.481 = [&U] ((17:0.01802965,16:0.023005894):0.007199503,(((((((5:0.007442816,((7:0.073449605,(8:0.01423804,9:0.010952096):0.0001616293):0.02402006,(4:0.03242997,((1:0.01142926,2:0.02534823):0.004311187,3:0.01200681):0.035948403):0.009076689):0.005101617):0.00138834,6:0.00808543):0.003660986,10:0.02428194):0.0110719,12:0.005599552):0.002929158,19:0.008097653):0.002099956,15:0.01722859):0.0009795962,(18:0.029403177,(13:0.0187287,(14:0.048911677,11:0.02048782):0.005582718):0.0199854):0.0083345604):0.0026406614);
tree gen.482 = [&U] ((((18:0.0265113705,((14:0.04072111,11:0.02590072):0.005587489,13:0.01330563):0.019529849):0.00067167957,(((((6:0.01166428,5:0.003581151):0.002239936,((4:0.03156038,((1:0.006393042,2:0.0218262):0.01109525,3:0.01640301):0.047731678):0.007794188,(7:0.072439682,(9:0.010237095,8:0.010327711):0.0002118488):0.02137735):0.003315671):0.005343861,10:0.01649915):0.01249528,12:0.009593462):0.001412942,19:0.01392359):0.001470018):0.00024533756,15:0.01345519):0.003808396,(16:0.030768488,17:0.01152295):0.010697196);
tree gen.483 = [&U] ((15:0.016998788,(((((5:0.008611807,(((4:0.02984817,((2:0.02792834,1:0.02503819):0.007401417,3:0.01318847):0.046634659):0.01260426,((7:0.087673228,8:0.0102651543):0.0035224674,9:0.00835563):0.0302503181):0.00105259,6:0.01241804):0.0004094088):0.007003445,10:0.02086289):0.013901178,12:0.01261368):0.003419795,19:0.021232656):0.0008916936,(18:0.0333182901,(13:0.01630803,(11:0.02679018,14:0.0511375):0.01047008):0.0244879295):0.002954797):0.001302102):0.005739064,(16:0.033758466,17:0.007364064):0.002355077);
tree gen.484 = [&U] (18:0.0176194839,((((14:0.071893103,11:0.02220779):0.001768046,13:0.01867363):0.02625674926,17:0.0087596929):0.0007401746,(15:0.02207496,(((10:0.01621073,((((8:0.0098140382,9:0.008689408):0.0006114493,7:0.0623876868):0.02741711,6:0.01295869):0.0001710052,(5:0.006997549,(4:0.02688549,((1:0.01452603,3:0.003059221):0.01658666,2:0.03957994):0.06068027):0.01252801):0.001503731):0.004836189):0.01106892,(12:0.0125351,19:0.0150365866):0.001161853):0.001658614,16:0.0434248579):0.0005249147):0.0003348525):0.0008760146);
tree gen.485 = [&U] (16:0.029623271,(15:0.02156262,((18:0.02841837,((13:0.02473569,11:0.02531647):0.013507242,14:0.07185953087):0.0256505104):0.003566858,((19:0.015494392,((10:0.0233319,((((7:0.081334357,8:0.0089196114):8.824716e-05,9:0.0074384222):0.0279718,((3:0.0161803,(2:0.02978572,1:0.01502887):0.01208684):0.040008351,4:0.02709145):0.01101233):0.0004167181,(5:0.008198065,6:0.01585671):0.001732843):0.003508705):0.0172466174,12:0.008332728):0.0006759494):9.837417e-05,17:0.01539846):0.003924944):0.00025862928):0.002728184);
tree gen.486 = [&U] ((15:0.01236068,(((13:0.01695058,(14:0.052887003,11:0.0242324):0.024388562):0.01872713516,17:0.008907791):0.002562703,((12:0.01081065,18:0.0403229454):0.005990966,(19:0.010926942,(10:0.01494002,((5:0.006278832,((4:0.03762176,(1:0.01365256,(2:0.03987347,3:0.02315513):0.0008426116):0.05982507):0.008514959,(7:0.0787520777,(8:0.014806811,9:0.013713394):0.001425739):0.02810675):0.003996893):0.001509918,6:0.008860132):0.003131627):0.019614027):0.001278649):0.00039129396):0.0006753781):0.0073506044,16:0.033916417);
tree gen.487 = [&U] (((((13:0.0196418,14:0.04934417):0.0004395005,11:0.03450465):0.0378612503,(17:0.017379152,18:0.030679957):0.001287453):0.0009313751,(15:0.01603488,(19:0.015405083,((10:0.02255498,(6:0.006656284,(5:0.007130677,((4:0.03359551,((1:0.0142503,2:0.02155686):0.01635516,3:0.01935042):0.05852145):0.01458107,(8:0.01146599,(9:0.007831913,7:0.0777862309):8.801967e-05):0.03083601):0.002917863):0.0006728378):0.006181103):0.0153069716,12:0.01110798):0.001032435):0.001901833):0.0006239111):0.0025418833,16:0.0220472289);
tree gen.488 = [&U] (16:0.028942691,(15:0.017480674,(((17:0.012601852,18:0.02894391386):7.886492e-05,(11:0.02695925,(14:0.07041304,13:0.01127534):0.002792747):0.03824723237):0.00057968415,((12:0.003688866,(((6:0.01156249,5:0.005465083):0.002424571,((7:0.0750655307,(8:0.01450855,9:0.008677855):0.003433594):0.02553953,(((1:0.02789268,2:0.01811985):0.02300776,3:0.02153727):0.0475278,4:0.0307722):0.01069665):0.006242048):0.004373901,10:0.01875391):0.01032289):0.00158622,19:0.02684783):0.00101403):0.0004065898):0.0006125343);
tree gen.489 = [&U] (((((12:0.004055568,(((5:0.01216094,((7:0.080465665,(8:0.01205258,9:0.007423729):0.003796979):0.02613278,((2:0.03709847,(1:0.00963399,3:0.01527492):0.009386244):0.051965578,4:0.04150909):0.010242):0.002883331):0.003181944,6:0.008348592):0.002776288,10:0.01946653):0.0179618233):0.0009329156,19:0.0120342207):0.001184329,((18:0.0240879007,17:0.01599306026):0.00070325,(13:0.02028307,(14:0.046507206,11:0.02501006):0.001892856):0.0312827429):0.00270597):0.0009148813,15:0.02091503):0.0026420021,16:0.033898431);
tree gen.490 = [&U] (16:0.028575836,(((12:0.00465007,(((5:0.008748472,6:0.008867961):0.001774272,((7:0.07610122,(8:0.013841119,9:0.00789231):0.001106749):0.02254564,(((1:0.01791537,2:0.02374127):0.01555703,3:0.02437847):0.045566974,4:0.03515682):0.007682744):0.00286228):0.001832386,10:0.01273679):0.0107849057):0.0007710244,19:0.024892329):0.0005451075,(15:0.01902788,(18:0.032156584,(17:0.0098071623,((11:0.03394875,14:0.07211207574):0.001302802,13:0.01192291):0.0323032423):0.0001493699):0.001931432):0.0005231015):0.0024440988);
tree gen.491 = [&U] ((15:0.008234039,(((((4:0.03159461,((3:0.005134548,1:0.01779589):0.007434412,2:0.04063554):0.05429793):0.01267258,((9:0.0091927917,8:0.020765475):0.002222863,7:0.078558477):0.02487927):0.001040946,5:0.007646383):0.00249712,6:0.01425069):0.001624224,10:0.02004653):0.02006798):0.0004300701,(((19:0.015053519,12:0.009169416):0.001052876,(11:0.01783913,(14:0.07307752,13:0.02692131):0.003022637):0.03547192877):0.001304017,(18:0.0178707846,(16:0.018930413,17:0.01859897):0.025406381):0.001833678):0.0009704494);
tree gen.492 = [&U] ((((((11:0.02260713,14:0.050927509):0.009623918,13:0.01425562):0.04671481201,15:0.01927283):0.0001702137,((19:0.0121097202,(((5:0.01216864,((((3:0.01745641,1:0.01667481):0.003262414,2:0.03769547):0.044549,4:0.0374887):0.004516008,(7:0.068127567,(8:0.0107080458,9:0.011737639):0.001577624):0.02256987):0.00308089):0.002353302,6:0.01261701):0.002444267,10:0.02381437):0.01905066):0.0008505527,12:0.00765448):0.006727422):0.00084491567,18:0.043353896):0.002250419,(16:0.032169561,17:0.008198367):0.0008245786);
tree gen.493 = [&U] ((((11:0.03326781,14:0.04844268):0.01046271,13:0.02805532):0.0233254101,(15:0.012665129,(18:0.035110527,(19:0.0089945866,(((6:0.01222177,(5:0.01117194,((((2:0.02668272,1:0.02020813):0.009530272,3:0.01358513):0.0444328,4:0.03303902):0.006360755,((9:0.00674042,8:0.009301607):0.001844607,7:0.072592499):0.02323382):0.001280465):0.0006105547):0.00285947,10:0.01371516):0.019990039,12:0.006511313):0.00277306):0.003778948):0.0007111477):0.0001720869):0.001710285,(17:0.007513937,16:0.03057091):0.0211821759);
tree gen.494 = [&U] (16:0.039554763,(((15:0.01924097,(12:0.0043057365,19:0.0120371614):0.0009783792):0.001094264,((13:0.02272344,(11:0.0256213,14:0.065414483):9.037829e-05):0.024274599,(18:0.0324792925,17:0.018958662):4.925523e-06):0.001702304):0.00279081881,(((5:0.007169979,(((8:0.026286718,9:0.0077862827):0.004423942,7:0.0808538584):0.01489924,(4:0.02794021,((1:0.01588134,3:0.01364776):0.007598623,2:0.02294377):0.0468617):0.01281904):0.002309693):0.001106101,6:0.0110737):0.005130524,10:0.01649829):0.01439858):0.0026191475);
tree gen.495 = [&U] (((((17:0.015410565,((13:0.01910145,(11:0.02642347,14:0.051380488):0.0008541429):0.0333108681,18:0.026615223):0.000139983):0.002133704,(12:0.00885216,19:0.008601692):0.004114283):0.0004303867,((((((9:0.007295203,8:0.010040779):0.002482464,7:0.086705142):0.02491748,(4:0.02872635,((2:0.01386042,1:0.008977603):0.01845737,3:0.01371268):0.052499664):0.01255101):0.00416339,5:0.00787371):0.002901151,6:0.01239861):0.00179423,10:0.02162002):0.01796101):0.0003060874,15:0.01902866):0.0001085234,16:0.02413967);
tree gen.496 = [&U] ((((15:0.01711888,((17:0.0154387654,18:0.028831995):0.00025525,((14:0.064881469,13:0.02495558):0.0003726879,11:0.03089128):0.0292193639):0.001364431):0.0001906068,(12:0.009899138,19:0.019750746):0.001563648):0.0020133927,(((5:0.006665111,(((9:0.014192304,8:0.009751936):0.001115342,7:0.0749088932):0.02560195,(4:0.03120789,((2:0.02567342,1:0.02962115):0.01806417,3:0.0167339):0.04715735):0.008136703):0.002612601):0.004812044,6:0.009377091):0.007351258,10:0.01810649):0.007966784):0.0004276526,16:0.035183169);
tree gen.497 = [&U] (((((((14:0.05348301,11:0.0342228):0.007600283,13:0.01771608):0.0311469904,18:0.025430718):0.0004314454,17:0.013174228):0.001797705,15:0.0190428):0.0028759781,((12:0.014326961,19:0.013255075):0.001040879,16:0.037585916):0.0001970642):0.001402407,(((6:0.008408327,5:0.00682209):1.64115e-05,(((7:0.0775348331,8:0.01534059):0.0003083538,9:0.006479424):0.03508636,(4:0.03378249,(2:0.03286917,(1:0.01381996,3:0.01425528):0.001777089):0.05162215):0.01267304):0.003830603):0.002955475,10:0.02193047):0.0177287);
tree gen.498 = [&U] ((16:0.019236624,17:0.01329943):0.0329018805,(15:0.02389723,((18:0.0256309107,(11:0.03191024,(14:0.0450568,13:0.03061994):0.003402241):0.036251204):0.0008827845,(19:0.0149829944,(12:0.01008234,(10:0.01491076,(6:0.0209997,(5:0.008918701,(((1:0.01995188,(3:0.01361575,2:0.03574736):0.004159883):0.045371271,4:0.03174073):0.01514095,((9:0.00961611,8:0.008344091):0.001518017,7:0.083986851):0.02706316):0.007179849):0.001908569):0.001715396):0.013114423):0.004083572):0.001366502):0.000798891):0.0011205882);
tree gen.499 = [&U] ((16:0.0395307905,17:0.01115026):0.006594699,((15:0.0162796,((13:0.01986775,(14:0.052687463,11:0.03106128):0.00417408):0.0240731051,18:0.033371159):0.005430009):0.0021645523,(19:0.016307641,((10:0.01799531,(6:0.01026603,((((3:0.01918123,(1:0.01836209,2:0.01685044):0.02942672):0.05193728,4:0.02678611):0.01263271,(7:0.083135112,(9:0.0065365865,8:0.011204198):0.0006271568):0.02294688):0.005739687,5:0.01006861):0.001756417):0.004416437):0.01093962,12:0.009811931):0.00248399288):0.001064435):0.0009837506);
end;
