# Supplementary material for: Phylogenomics and classification of Cactaceae based on hundreds of nuclear genes
Source: Plant Syst Evol. 2025 Aug 11;311(5):28. doi: 10.1007/s00606-025-01948-z (PMC12339657; doi:10.1007/s00606-025-01948-z)
Supplement: Supplementary file 4 — Online Resource 4: Containing alignments and RAxML gene trees for all included loci and all phylogenetic datasets (ZIP 10372 KB) [file 606_2025_1948_MOESM4_ESM.zip › de Vos et al_ESM_4/ESM_data_bucky/4992_consensus.mafft.fastabuckytrees_pruned.in]

translate
1 0_Anacampserotaceae_P9315,
2 0_Anacampserotaceae_P9319,
3 0_Anacampserotaceae_P9321,
4 1a_Pereskioideae-Leu_P4619,
5 1b_Pereskioideae-ss_P4637,
6 1b_Pereskioideae-ss_S7212,
7 2a_Opuntioideae-Opuntieae_P4585,
8 2b_Opuntioideae-Cylindropuntieae_P9253,
9 2c_Opuntioideae-Pterocacteae_P4571,
10 3_Maihuenioideae_S5849,
11 4_Blossfeldioideae_P8439,
12 5a_Cactoideae-Lymanbensonieae_P9185,
13 5b_Cactoideae-Copiapoeae_P8881,
14 5c_Cactoideae-Cacteae_P9261,
15 5d_Cactoideae-Phyllocacteae_P9255,
16 5e_Cactoideae-Fraileeae_P9233,
17 5f_Cactoideae-Rhipsalideae_P4563,
18 5g_Cactoideae-Notocacteae_P5169,
19 5h_Cactoideae-Cereeae_P9183;
((((((((((((1,2),3),(5,6)),4),((7,8),9)),10),11),16),((13,15),14)),12),17),18,19); 48
((((((((((((1,2),3),(5,6)),4),((7,8),9)),10),11),16),12),((13,15),14)),17),18,19); 35
((((((((((((1,2),3),(5,6)),4),((7,8),9)),10),11),16),((13,14),15)),12),17),18,19); 23
((((((((((((1,2),3),(5,6)),4),((7,8),9)),10),11),16),(13,(14,15))),12),17),18,19); 22
(((((((((((((1,2),3),(5,6)),4),((7,8),9)),10),11),16),(13,15)),14),12),17),18,19); 21
((((((((((((((1,2),3),(5,6)),4),((7,8),9)),10),11),16),13),15),14),12),17),18,19); 15
((((((((((((1,2),3),4),(5,6)),((7,8),9)),10),11),16),((13,15),14)),12),17),18,19); 11
((((((((((((1,2),3),4),(5,6)),((7,8),9)),10),11),16),12),((13,15),14)),17),18,19); 11
(((((((((((1,2),3),(5,6)),4),((7,8),9)),10),11),((13,15),14)),(12,16)),17),18,19); 9
(((((((((((1,2),3),(5,6)),4),((7,8),9)),10),11),16),(12,((13,15),14))),17),18,19); 9
(((((((((((1,2),3),4),(5,6)),((7,8),9)),10),11),16),(12,((13,15),14))),17),18,19); 9
((((((((((((1,2),3),4),(5,6)),((7,8),9)),10),11),16),(13,(14,15))),12),17),18,19); 8
((((((((((((((1,2),3),4),(5,6)),((7,8),9)),10),11),16),15),13),14),12),17),18,19); 7
(((((((((((((1,2),3),4),(5,6)),((7,8),9)),10),11),16),(13,15)),14),12),17),18,19); 7
(((((((((((1,2),3),(4,(5,6))),((7,8),9)),10),11),16),((13,15),14)),12),17),18,19); 7
((((((((((((((1,2),3),(5,6)),4),((7,8),9)),10),11),16),15),13),14),12),17),18,19); 6
((((((((((((1,2),3),(5,6)),4),((7,8),9)),10),11),((13,15),14)),12),16),17),18,19); 6
((((((((((((1,2),3),(5,6)),4),((7,8),9)),10),11),16),(13,15)),(12,14)),17),18,19); 6
(((((((((((1,2),3),(4,(5,6))),((7,8),9)),10),11),16),12),((13,15),14)),17),18,19); 6
(((((((((((1,2),3),(5,6)),4),((7,8),9)),10),11),((13,(15,16)),14)),12),17),18,19); 6
((((((((((((((1,2),3),4),(5,6)),((7,8),9)),10),11),16),13),15),14),12),17),18,19); 5
((((((((((((1,2),3),(5,6)),4),((7,8),9)),10),11),(13,(14,15))),16),12),17),18,19); 5
((((((((((((1,2),3),(5,6)),4),((7,8),9)),10),11),(13,15)),14),(12,16)),17),18,19); 5
((((((((((((1,2),3),4),(5,6)),((7,8),9)),10),11),16),((13,14),15)),12),17),18,19); 5
(((((((((((1,2),3),(5,6)),4),((7,8),9)),10),11),12),((13,(15,16)),14)),17),18,19); 5
(((((((((((1,2),3),4),(5,6)),((7,8),9)),10),11),((13,15),14)),(12,16)),17),18,19); 5
(((((((((((((1,2),3),(5,6)),4),((7,8),9)),10),11),15),13),14),(12,16)),17),18,19); 4
((((((((((((1,2),3),(5,6)),4),((7,8),9)),10),11),((13,15),14)),16),12),17),18,19); 4
(((((((((((1,2),3),(4,(5,6))),((7,8),9)),10),11),16),(13,15)),(12,14)),17),18,19); 4
((((((((((1,2),3),(5,6)),4),((7,8),9)),10),11),(12,(((13,16),15),14))),17),18,19); 4
(((((((((((((1,2),3),(5,6)),4),((7,8),9)),10),11),16),(13,15)),12),14),17),18,19); 3
((((((((((((1,2),3),(5,6)),4),((7,8),9)),10),11),16),12),((13,14),15)),17),18,19); 3
((((((((((((1,2),3),(5,6)),4),((7,9),8)),10),11),16),((13,14),15)),12),17),18,19); 3
((((((((((((1,2),3),(5,6)),4),((7,9),8)),10),11),16),((13,15),14)),12),17),18,19); 3
(((((((((((1,2),3),(4,(5,6))),((7,8),9)),10),11),16),((13,14),15)),12),17),18,19); 3
(((((((((((1,2),3),(4,(5,6))),((7,8),9)),10),11),16),(13,(14,15))),12),17),18,19); 3
(((((((((((1,2),3),(5,6)),4),((7,9),8)),10),11),16),(12,((13,15),14))),17),18,19); 3
(((((((((((1,2),3),4),(5,6)),((7,8),9)),10),11),(((13,15),14),16)),12),17),18,19); 3
((((((((((1,2),3),(4,(5,6))),((7,8),9)),10),11),(((13,15),16),14)),12),17),18,19); 3
((((((((((1,2),3),(5,6)),4),((7,8),9)),10),11),(12,((13,(15,16)),14))),17),18,19); 3
((((((((((((((1,2),3),(5,6)),4),((7,8),9)),10),11),13),15),14),12),16),17),18,19); 2
((((((((((((((1,2),3),(5,6)),4),((7,8),9)),10),11),13),15),14),16),12),17),18,19); 2
((((((((((((((1,2),3),(5,6)),4),((7,8),9)),10),11),15),13),14),12),16),17),18,19); 2
((((((((((((((1,2),3),(5,6)),4),((7,9),8)),10),11),16),13),15),14),12),17),18,19); 2
(((((((((((((1,2),3),(4,(5,6))),((7,8),9)),10),11),16),13),15),14),12),17),18,19); 2
(((((((((((((1,2),3),(4,(5,6))),((7,8),9)),10),11),16),15),13),14),12),17),18,19); 2
(((((((((((((1,2),3),(5,6)),4),((7,8),9)),10),11),(13,16)),15),14),12),17),18,19); 2
(((((((((((((1,2),3),(5,6)),4),((7,9),8)),10),11),16),(13,15)),14),12),17),18,19); 2
(((((((((((((1,2),3),4),(5,6)),((7,8),9)),10),11),(13,15)),14),12),16),17),18,19); 2
((((((((((((1,2),3),(5,6)),4),((7,8),9)),10),11),((13,14),15)),16),12),17),18,19); 2
((((((((((((1,2),3),(5,6)),4),((7,8),9)),10),11),(13,(14,15))),12),16),17),18,19); 2
((((((((((((1,2),3),(5,6)),4),((7,8),9)),10),11),16),12),(13,(14,15))),17),18,19); 2
((((((((((((1,2),3),(5,6)),4),((7,9),8)),10),11),16),(13,(14,15))),12),17),18,19); 2
((((((((((((1,2),3),4),(5,6)),((7,8),9)),10),11),12),16),((13,15),14)),17),18,19); 2
(((((((((((1,2),3),(4,(5,6))),((7,8),9)),10),11),((13,15),14)),12),16),17),18,19); 2
(((((((((((1,2),3),(5,6)),4),((7,8),9)),10),11),(((13,16),15),14)),12),17),18,19); 2
(((((((((((1,2),3),(5,6)),4),((7,8),9)),10),11),((13,(14,15)),16)),12),17),18,19); 2
(((((((((((1,2),3),(5,6)),4),((7,8),9)),10),11),((13,14),15)),(12,16)),17),18,19); 2
(((((((((((1,2),3),(5,6)),4),((7,8),9)),10),11),(12,((13,15),14))),16),17),18,19); 2
(((((((((((1,2),3),(5,6)),4),((7,8),9)),10),11),(13,(14,(15,16)))),12),17),18,19); 2
(((((((((((1,2),3),4),(5,6)),((7,8),9)),10),11),(((13,15),16),14)),12),17),18,19); 2
((((((((((((((1,2),3),(5,6)),4),((7,8),9)),10),11),13),14),15),16),12),17),18,19); 1
((((((((((((((1,2),3),(5,6)),4),((7,8),9)),10),11),13),15),16),14),12),17),18,19); 1
((((((((((((((1,2),3),(5,6)),4),((7,8),9)),10),11),15),13),14),16),12),17),18,19); 1
((((((((((((((1,2),3),(5,6)),4),((7,8),9)),10),11),15),14),13),16),12),17),18,19); 1
((((((((((((((1,2),3),(5,6)),4),((7,8),9)),10),11),15),16),13),14),12),17),18,19); 1
((((((((((((((1,2),3),(5,6)),4),((7,8),9)),10),11),16),13),14),15),12),17),18,19); 1
((((((((((((((1,2),3),(5,6)),4),((7,8),9)),10),11),16),13),15),12),14),17),18,19); 1
((((((((((((((1,2),3),(5,6)),4),((7,8),9)),10),11),16),14),13),15),12),17),18,19); 1
((((((((((((((1,2),3),(5,6)),4),((7,9),8)),10),11),16),15),13),14),12),17),18,19); 1
((((((((((((((1,2),3),(5,6)),4),(7,(8,9))),10),11),15),13),14),12),16),17),18,19); 1
((((((((((((((1,2),3),(5,6)),4),(7,(8,9))),10),11),16),15),13),14),12),17),18,19); 1
((((((((((((((1,2),3),4),(5,6)),((7,8),9)),10),11),13),15),14),12),16),17),18,19); 1
((((((((((((((1,2),3),4),(5,6)),((7,8),9)),10),11),13),16),15),14),12),17),18,19); 1
((((((((((((((1,2),3),4),(5,6)),(7,(8,9))),10),11),16),13),15),14),12),17),18,19); 1
(((((((((((((1,2),3),(4,(5,6))),((7,8),9)),10),11),15),13),14),12),16),17),18,19); 1
(((((((((((((1,2),3),(4,(5,6))),((7,9),8)),10),11),16),13),15),14),12),17),18,19); 1
(((((((((((((1,2),3),(5,6)),4),((7,8),9)),10),11),(13,15)),16),14),12),17),18,19); 1
(((((((((((((1,2),3),(5,6)),4),((7,8),9)),10),11),(15,16)),13),12),14),17),18,19); 1
(((((((((((((1,2),3),(5,6)),4),((7,8),9)),10),11),13),15),14),(12,16)),17),18,19); 1
(((((((((((((1,2),3),(5,6)),4),((7,8),9)),10),11),15),(13,16)),14),12),17),18,19); 1
(((((((((((((1,2),3),(5,6)),4),((7,8),9)),10),11),15),14),13),(12,16)),17),18,19); 1
(((((((((((((1,2),3),(5,6)),4),((7,8),9)),10),11),16),(13,14)),15),12),17),18,19); 1
(((((((((((((1,2),3),(5,6)),4),((7,8),9)),10),11),16),(14,15)),13),12),17),18,19); 1
(((((((((((((1,2),3),(5,6)),4),((7,8),9)),10),11),16),12),(13,15)),14),17),18,19); 1
(((((((((((((1,2),3),(5,6)),4),((7,8),9)),10),11),16),14),(13,15)),12),17),18,19); 1
(((((((((((((1,2),3),(5,6)),4),((7,9),8)),10),11),13),15),14),(12,16)),17),18,19); 1
(((((((((((((1,2),3),(5,6)),4),((7,9),8)),10),11),16),(13,15)),12),14),17),18,19); 1
(((((((((((((1,2),3),(5,6)),4),(7,(8,9))),10),11),(13,15)),14),12),16),17),18,19); 1
(((((((((((((1,2),3),(5,6)),4),(7,(8,9))),10),11),16),(13,15)),14),12),17),18,19); 1
(((((((((((((1,2),3),4),(5,6)),((7,8),9)),10),11),13),(15,16)),14),12),17),18,19); 1
(((((((((((((1,2),3),4),(5,6)),((7,8),9)),10),11),13),14),15),(12,16)),17),18,19); 1
(((((((((((((1,2),3),4),(5,6)),((7,8),9)),10),11),13),15),14),(12,16)),17),18,19); 1
(((((((((((((1,2),3),4),(5,6)),((7,8),9)),10),11),16),(13,15)),12),14),17),18,19); 1
(((((((((((((1,2),3),4),(5,6)),((7,9),8)),10),11),(13,15)),14),12),16),17),18,19); 1
(((((((((((((1,2),3),4),(5,6)),(7,(8,9))),10),11),16),(13,15)),12),14),17),18,19); 1
(((((((((((((1,2),3),4),(5,6)),(7,(8,9))),10),11),16),(13,15)),14),12),17),18,19); 1
((((((((((((1,2),3),(4,(5,6))),((7,8),9)),10),11),15),13),14),(12,16)),17),18,19); 1
((((((((((((1,2),3),(4,(5,6))),((7,9),8)),10),11),16),(13,15)),14),12),17),18,19); 1
((((((((((((1,2),3),(4,(5,6))),(7,(8,9))),10),11),16),14),(13,15)),12),17),18,19); 1
((((((((((((1,2),3),(5,6)),4),((7,8),9)),10),11),((13,14),15)),12),16),17),18,19); 1
((((((((((((1,2),3),(5,6)),4),((7,8),9)),10),11),12),((13,15),14)),16),17),18,19); 1
((((((((((((1,2),3),(5,6)),4),((7,8),9)),10),11),14),(13,(15,16))),12),17),18,19); 1
((((((((((((1,2),3),(5,6)),4),((7,9),8)),10),11),((13,14),15)),16),12),17),18,19); 1
((((((((((((1,2),3),(5,6)),4),((7,9),8)),10),11),((13,15),14)),16),12),17),18,19); 1
((((((((((((1,2),3),(5,6)),4),((7,9),8)),10),11),(13,15)),14),(12,16)),17),18,19); 1
((((((((((((1,2),3),(5,6)),4),((7,9),8)),10),11),12),16),((13,15),14)),17),18,19); 1
((((((((((((1,2),3),(5,6)),4),((7,9),8)),10),11),16),12),((13,15),14)),17),18,19); 1
((((((((((((1,2),3),(5,6)),4),(7,(8,9))),10),11),(13,15)),14),(12,16)),17),18,19); 1
((((((((((((1,2),3),(5,6)),4),(7,(8,9))),10),11),12),16),((13,15),14)),17),18,19); 1
((((((((((((1,2),3),(5,6)),4),(7,(8,9))),10),11),16),((13,14),15)),12),17),18,19); 1
((((((((((((1,2),3),(5,6)),4),(7,(8,9))),10),11),16),((13,15),14)),12),17),18,19); 1
((((((((((((1,2),3),(5,6)),4),(7,(8,9))),10),11),16),(13,15)),(12,14)),17),18,19); 1
((((((((((((1,2),3),(5,6)),4),(7,(8,9))),10),11),16),12),((13,15),14)),17),18,19); 1
((((((((((((1,2),3),(5,6)),4),(7,(8,9))),10),11),16),12),(13,(14,15))),17),18,19); 1
((((((((((((1,2),3),4),(5,6)),((7,8),9)),10),11),((13,15),14)),12),16),17),18,19); 1
((((((((((((1,2),3),4),(5,6)),((7,8),9)),10),11),((13,15),14)),16),12),17),18,19); 1
((((((((((((1,2),3),4),(5,6)),((7,8),9)),10),11),((13,15),16)),14),12),17),18,19); 1
((((((((((((1,2),3),4),(5,6)),((7,8),9)),10),11),(13,(14,15))),16),12),17),18,19); 1
((((((((((((1,2),3),4),(5,6)),((7,8),9)),10),11),12),((13,15),14)),16),17),18,19); 1
((((((((((((1,2),3),4),(5,6)),((7,8),9)),10),11),15),((13,16),14)),12),17),18,19); 1
((((((((((((1,2),3),4),(5,6)),((7,8),9)),10),11),16),12),(13,(14,15))),17),18,19); 1
((((((((((((1,2),3),4),(5,6)),((7,9),8)),10),11),16),((13,15),14)),12),17),18,19); 1
(((((((((((1,2),3),(4,(5,6))),((7,8),9)),10),11),((13,14),15)),12),16),17),18,19); 1
(((((((((((1,2),3),(4,(5,6))),((7,8),9)),10),11),((13,14),15)),16),12),17),18,19); 1
(((((((((((1,2),3),(4,(5,6))),((7,8),9)),10),11),(13,15)),14),(12,16)),17),18,19); 1
(((((((((((1,2),3),(4,(5,6))),((7,8),9)),10),11),16),12),((13,14),15)),17),18,19); 1
(((((((((((1,2),3),(4,(5,6))),((7,9),8)),10),11),((13,15),14)),12),16),17),18,19); 1
(((((((((((1,2),3),(4,(5,6))),((7,9),8)),10),11),16),12),((13,15),14)),17),18,19); 1
(((((((((((1,2),3),(5,6)),4),(((7,8),9),10)),11),((13,15),14)),16),12),17),18,19); 1
(((((((((((1,2),3),(5,6)),4),(((7,8),9),10)),11),16),(13,(14,15))),12),17),18,19); 1
(((((((((((1,2),3),(5,6)),4),((7,8),9)),10),11),(((13,14),15),16)),12),17),18,19); 1
(((((((((((1,2),3),(5,6)),4),((7,8),9)),10),11),(((13,14),16),15)),12),17),18,19); 1
(((((((((((1,2),3),(5,6)),4),((7,8),9)),10),11),(((13,16),14),15)),12),17),18,19); 1
(((((((((((1,2),3),(5,6)),4),((7,8),9)),10),11),((12,14),(13,15))),16),17),18,19); 1
(((((((((((1,2),3),(5,6)),4),((7,8),9)),10),11),((13,16),(14,15))),12),17),18,19); 1
(((((((((((1,2),3),(5,6)),4),((7,8),9)),10),11),(12,(13,(14,15)))),16),17),18,19); 1
(((((((((((1,2),3),(5,6)),4),((7,8),9)),10),11),12),(((13,15),14),16)),17),18,19); 1
(((((((((((1,2),3),(5,6)),4),((7,8),9)),10),11),12),(((13,15),16),14)),17),18,19); 1
(((((((((((1,2),3),(5,6)),4),((7,8),9)),10),11),12),(((13,16),15),14)),17),18,19); 1
(((((((((((1,2),3),(5,6)),4),((7,8),9)),10),11),16),(((12,15),14),13)),17),18,19); 1
(((((((((((1,2),3),(5,6)),4),((7,9),8)),10),11),(((13,15),16),14)),12),17),18,19); 1
(((((((((((1,2),3),(5,6)),4),((7,9),8)),10),11),((13,14),15)),(12,16)),17),18,19); 1
(((((((((((1,2),3),(5,6)),4),((7,9),8)),10),11),((13,15),14)),(12,16)),17),18,19); 1
(((((((((((1,2),3),(5,6)),4),((7,9),8)),10),11),12),(((13,15),16),14)),17),18,19); 1
(((((((((((1,2),3),(5,6)),4),((7,9),8)),10),11),12),((13,15),(14,16))),17),18,19); 1
(((((((((((1,2),3),(5,6)),4),(7,(8,9))),10),11),((13,(14,16)),15)),12),17),18,19); 1
(((((((((((1,2),3),(5,6)),4),(7,(8,9))),10),11),(12,((13,15),14))),16),17),18,19); 1
(((((((((((1,2),3),(5,6)),4),(7,(8,9))),10),11),12),(((13,16),15),14)),17),18,19); 1
(((((((((((1,2),3),(5,6)),4),(7,(8,9))),10),11),16),(12,((13,15),14))),17),18,19); 1
(((((((((((1,2),3),(5,6)),4),10),((7,9),8)),11),((13,15),14)),(12,16)),17),18,19); 1
(((((((((((1,2),3),4),(5,6)),(((7,8),9),10)),11),16),(13,15)),(12,14)),17),18,19); 1
(((((((((((1,2),3),4),(5,6)),((7,8),9)),10),11),(((13,16),15),14)),12),17),18,19); 1
(((((((((((1,2),3),4),(5,6)),((7,8),9)),10),11),((13,(15,16)),14)),12),17),18,19); 1
(((((((((((1,2),3),4),(5,6)),((7,8),9)),10),11),((13,14),15)),(12,16)),17),18,19); 1
(((((((((((1,2),3),4),(5,6)),((7,8),9)),10),11),(13,((14,16),15))),12),17),18,19); 1
(((((((((((1,2),3),4),(5,6)),((7,8),9)),10),11),12),(((13,15),14),16)),17),18,19); 1
(((((((((((1,2),3),4),(5,6)),((7,8),9)),10),11),12),(((13,15),16),14)),17),18,19); 1
(((((((((((1,2),3),4),(5,6)),((7,8),9)),10),11),12),((13,(15,16)),14)),17),18,19); 1
(((((((((((1,2),3),4),(5,6)),((7,9),8)),10),11),((13,15),14)),(12,16)),17),18,19); 1
((((((((((1,2),3),(4,(5,6))),((7,8),9)),10),11),12),((13,(15,16)),14)),17),18,19); 1
((((((((((1,2),3),(4,(5,6))),((7,8),9)),10),11),16),(12,((13,15),14))),17),18,19); 1
((((((((((1,2),3),(4,(5,6))),((7,9),8)),10),11),(((13,15),16),14)),12),17),18,19); 1
((((((((((1,2),3),(4,(5,6))),(7,(8,9))),10),11),((13,(15,16)),14)),12),17),18,19); 1
((((((((((1,2),3),(5,6)),4),(((7,8),9),10)),11),(12,16)),((13,15),14)),17),18,19); 1
((((((((((1,2),3),(5,6)),4),(((7,8),9),10)),11),(13,(14,15))),(12,16)),17),18,19); 1
((((((((((1,2),3),(5,6)),4),(((7,9),8),10)),11),((13,16),15)),(12,14)),17),18,19); 1
((((((((((1,2),3),(5,6)),4),((7,8),9)),10),11),(12,(((13,15),16),14))),17),18,19); 1
((((((((((1,2),3),4),(5,6)),((7,8),9)),10),11),(12,(((13,15),16),14))),17),18,19); 1
((((((((((1,2),3),4),(5,6)),((7,8),9)),10),11),(12,(((13,16),15),14))),17),18,19); 1
(((((((((1,2),3),(4,(5,6))),((7,8),9)),10),11),(12,((13,(15,16)),14))),17),18,19); 1
