# Supplementary material for: Phylogenomics and classification of Cactaceae based on hundreds of nuclear genes
Source: Plant Syst Evol. 2025 Aug 11;311(5):28. doi: 10.1007/s00606-025-01948-z (PMC12339657; doi:10.1007/s00606-025-01948-z)
Supplement: Supplementary file 4 — Online Resource 4: Containing alignments and RAxML gene trees for all included loci and all phylogenetic datasets (ZIP 10372 KB) [file 606_2025_1948_MOESM4_ESM.zip › de Vos et al_ESM_4/ESM_data_bucky/6500_consensus.mafft.fastabuckytrees_pruned.t]

#NEXUS
[ID: 4513032012]
[Param: tree]
begin trees;
translate
1 0_Anacampserotaceae_P9315,
2 0_Anacampserotaceae_P9319,
3 0_Anacampserotaceae_P9321,
4 1a_Pereskioideae-Leu_P4619,
5 1b_Pereskioideae-ss_P4637,
6 1b_Pereskioideae-ss_S7212,
7 2a_Opuntioideae-Opuntieae_P4585,
8 2b_Opuntioideae-Cylindropuntieae_P9253,
9 2c_Opuntioideae-Pterocacteae_P4571,
10 3_Maihuenioideae_S5849,
11 4_Blossfeldioideae_P8439,
12 5a_Cactoideae-Lymanbensonieae_P9185,
13 5b_Cactoideae-Copiapoeae_P8881,
14 5c_Cactoideae-Cacteae_P9261,
15 5d_Cactoideae-Phyllocacteae_P9255,
16 5e_Cactoideae-Fraileeae_P9233,
17 5f_Cactoideae-Rhipsalideae_P4563,
18 5g_Cactoideae-Notocacteae_P5169,
19 5h_Cactoideae-Cereeae_P9183;
tree gen.0 = [&U] (12:0.009787243,((11:0.007056559,(((5:0.01223252,6:0.01922123):0.001324445,((4:0.01971916,((2:0.02044202,1:0.01625445):0.001387342,3:0.01267545):0.029878817):0.01236256,((7:0.01332631349,8:0.012649123):0.0003412897,9:0.0107473747):0.03031114):0.0002936358):0.005204521,10:0.009731459):0.01228228):0.003142907,((19:0.0172957003,18:0.0123412964):0.00324573,(14:0.0239419911,((16:0.02341393,13:0.01007089):0.004164186,(15:0.00776934142,17:0.018677638):0.001998648):0.003299889):0.0005264374):0.004410578):0.01004458);
tree gen.1 = [&U] (12:0.008787226,((14:0.024143156,((16:0.02431621,13:0.009863782):0.001772021,(15:0.00797241755,17:0.0145336291):0.003692781):0.002573429):0.002886591,((19:0.0141901549,18:0.0099252846):0.004411811,(11:0.004328264,((((5:0.009929652,6:0.01782657):0.001841215,((1:0.01667636,(2:0.02312194,3:0.01349112):0.0004611848):0.037109124,4:0.02494928):0.01075888):0.001728582,((8:0.0128501141,7:0.0165464295):0.005199141,9:0.008862526):0.02979049):0.006416376,10:0.01247628):0.01165602):0.00810251):0.002843873):0.006316766);
tree gen.2 = [&U] (12:0.009999328,(((18:0.0131143311,19:0.019638453):0.003008713,(11:0.00933288,(((((1:0.006172929,(2:0.01945666,3:0.01193167):5.185504e-05):0.039565395,4:0.0218408):0.005628449,(5:0.0122112,6:0.009646551):0.003843828):0.0003950087,((7:0.0133289704,8:0.007799854):0.0007132812,9:0.007827916):0.02829354):0.002314509,10:0.01155544):0.007388386):0.003315068):0.001556935,(((15:0.0077970889,17:0.009952538):0.00463132,(16:0.01083904,13:0.01010331):0.002678871):0.002238375,14:0.02158424):0.001343884):0.0063502);
tree gen.3 = [&U] (12:0.0103942,((((15:0.0110630892,17:0.0116141439):0.004314822,(16:0.01723661,13:0.006173033):0.001267226):0.002069135,14:0.024839028):0.001638013,((18:0.009141815,19:0.0203720361):0.003449985,(11:0.007012023,(((5:0.01161326,6:0.01311321):0.007077382,(((3:0.01342536,(1:0.009314386,2:0.02483553):0.001631701):0.030900835,4:0.02978687):0.006480674,(9:0.012859707,(7:0.010732765,8:0.0133186877):0.0006427512):0.04110879):0.002243855):0.003956794,10:0.009764537):0.008463311):0.003386959):0.0005517503):0.005388739);
tree gen.4 = [&U] (12:0.01023512,((((18:0.0073769823,19:0.0150258933):0.002602901,((15:0.0139992606,(16:0.024296033,17:0.0203072609):0.001329423):0.002702472,13:0.01046103):0.001588088):0.00141474,(11:0.01105476,((((7:0.0085846647,8:0.0105725232):0.002593759,9:0.010536839):0.03278525,((5:0.01299969,6:0.01144387):0.005483899,(((3:0.01099371,1:0.00955262):0.006226272,2:0.02741396):0.02638412,4:0.03025016):0.008843101):0.0005094541):0.007073911,10:0.007301748):0.006767931):0.006415612):0.0002385638,14:0.022643712):0.006800686);
tree gen.5 = [&U] (12:0.009352392,(((18:0.007458654,19:0.0223664227):0.004227888,(11:0.008143354,(((5:0.02118283,6:0.01001105):0.007060834,(((1:0.01182836,(3:0.01224725,2:0.02172786):0.000359602):0.05018244,4:0.03020971):0.008985914,((7:0.010778545,9:0.0145855449):0.0008400271,8:0.015903232):0.04241641):0.0003864662):0.006569361,10:0.008031801):0.006070904):0.00242996):0.001952888,(14:0.025191974,((17:0.0152341032,15:0.0091511639):0.001253026,(16:0.01762454,13:0.007710806):0.003613263):0.004401186):0.001980335):0.003395771);
tree gen.6 = [&U] (12:0.00888129,(((19:0.0185304497,18:0.008772041):0.00586957,(11:0.005324214,((((7:0.011390782,(8:0.007060924,9:0.007046971):0.001649295):0.02643456,(5:0.01280745,6:0.01026326):0.004395354):0.0007284256,(4:0.0343037,((3:0.009143395,1:0.007534804):0.001495214,2:0.02133792):0.02689656):0.01120115):0.00842961,10:0.009618285):0.007233637):0.003050766):0.0008678425,(((13:0.007882633,16:0.0206554):0.003752012,(15:0.0105769846,17:0.019153257):0.0072959111):0.0007287049,14:0.0247279893):0.001353052):0.004014954);
tree gen.7 = [&U] (12:0.01027538,((14:0.024176283,((16:0.01873544,(15:0.0072701772,17:0.0107804204):0.002791395):0.00293743,13:0.004655293):0.001107804):0.001195226,((11:0.00430439,(((((1:0.01403551,(3:0.007331108,2:0.02307186):0.0003288414):0.04424728,4:0.01739377):0.01159621,(5:0.02193951,6:0.0109724):0.002198054):0.002143631,((7:0.0143356615,8:0.010736788):0.001097668,9:0.00899884):0.03539938):0.007368475,10:0.01119248):0.004279023):0.006584007,(18:0.0072682807,19:0.01564662067):0.00422742554):0.001452313):0.00356264);
tree gen.8 = [&U] (12:0.01067183,(((14:0.021011933,(18:0.00707008709,19:0.0322417146):0.003500705):0.0004099214,(((17:0.0124175938,16:0.020633474):0.0004167549,15:0.0065034685):0.002014935,13:0.00593267):0.002464595):0.001921665,(11:0.009060756,((((3:0.0101792,(1:0.009664772,2:0.02042173):0.0003694388):0.042169382,4:0.02609663):0.008677248,((5:0.0133325,6:0.01055027):0.004622801,(9:0.0063957121,(7:0.01706063398,8:0.0111580636):0.00166548):0.02587759):0.004064073):0.005727163,10:0.008834707):0.01488002):0.005832032):0.005244592);
tree gen.9 = [&U] ((((11:0.009267767,(((5:0.02072815,6:0.009923287):0.002395239,((8:0.010683345,(7:0.014412804,9:0.005748664):0.0001271108):0.02974036,((3:0.01328864,(1:0.01617563,2:0.02890443):0.001604174):0.04242976,4:0.02266639):0.01124606):0.002767947):0.004396618,10:0.0120501):0.009389304):0.004294514,(((17:0.013014295,15:0.009342768):0.0034875499,(13:0.00515749,16:0.01713865):0.002755393):0.001565011,14:0.02054932677):0.001556731):0.0004102718,(19:0.02734463976,18:0.013780655):0.004443678):0.002509654,12:0.01147425);
tree gen.10 = [&U] (12:0.01263981,(((11:0.00935355,((((((3:0.01811306,2:0.0276578):0.008343821,1:0.007867078):0.025299119,4:0.02993184):0.004660331,(9:0.0043512059,(8:0.008625733,7:0.0090750014):0.0007696043):0.04066989):0.002175743,(5:0.0165336,6:0.01061639):0.002805699):0.0042257,10:0.009816166):0.01132692):0.006213521,(18:0.0108641931,19:0.0189326088):0.003816292):0.000522046,(14:0.025976093,((16:0.01723346,13:0.00823109):0.002676564,(17:0.01406700462,15:0.0125135159):0.0022675):0.001199738):0.003480086):0.002726271);
tree gen.11 = [&U] (12:0.008511343,((((10:0.01082839,(((7:0.00745394,8:0.0108712325):0.001451378,9:0.0038157648):0.0452626,((4:0.02538984,(3:0.01281909,(1:0.009056572,2:0.01719936):0.002983277):0.03421179):0.01191768,(6:0.01181296,5:0.0121487):0.01080327):0.001386349):0.005069026):0.005870384,11:0.006342082):0.003645775,(19:0.02324998445,18:0.0076337051):0.004186916):0.001880544,(14:0.027124364,((16:0.02496882,13:0.006278495):0.002775814,(17:0.011454498,15:0.0118538078):0.001488518):0.001694833):0.003327825):0.004818838);
tree gen.12 = [&U] (12:0.0103648,(((18:0.0089266174,19:0.0237182715):0.007303907,(14:0.0182523451,(((16:0.02183937,13:0.004624132):0.002748761,15:0.009064092):0.0029873696,17:0.008237619):0.002434411):0.002082113):0.005389182,((10:0.007530401,(((9:0.018165124,(7:0.011109317,8:0.0149602377):0.003211707):0.02737518,(6:0.01365357,5:0.01004523):0.001969458):0.001243884,(4:0.02821652,((1:0.006949873,3:0.01130768):0.0002600726,2:0.01613856):0.03362626):0.003168322):0.00590313):0.008667785,11:0.007267194):0.002644705):0.004542861);
tree gen.13 = [&U] (12:0.009626461,((((16:0.01264114,13:0.009563209):0.0007337859,(17:0.008159691,15:0.0072643014):0.0019185369):0.003192106,((18:0.0106410858,19:0.0160391986):0.00518003,14:0.0179856817):0.0002205338):0.003789165,((10:0.01245413,((9:0.0065602725,(7:0.0084354143,8:0.009361085):0.000778503):0.02524012,((4:0.01731531,((2:0.01732504,1:0.007514748):0.002134515,3:0.01479828):0.04056618):0.00528607,(6:0.01272483,5:0.01176781):0.006520105):0.0004396947):0.007131369):0.008011388,11:0.01084691):0.004845541):0.005649878);
tree gen.14 = [&U] (12:0.005116437,((((16:0.01417983,13:0.00610061):0.0003108657,(15:0.008148957941,17:0.01016305212):0.002692866):0.004240662,14:0.01966014559):0.002365054,((18:0.016109127,19:0.0175311112):0.003705532,(11:0.003347947,(((5:0.01191236,6:0.01609732):0.005171,(((3:0.01578169,(1:0.0059444,2:0.01258186):0.006897181):0.034142514,4:0.02477439):0.008384609,(9:0.0029222901,(7:0.0122713122,8:0.016586509):0.000945634):0.02559578):0.003440671):0.002969644,10:0.008459798):0.009803258):0.002656867):0.00127559):0.003582923);
tree gen.15 = [&U] (12:0.00812612,((14:0.0211614621,((16:0.02161904,13:0.003533713):0.00199327,(17:0.0110412726,15:0.007963613):0.00246904):0.001145504):0.0006153704,((18:0.01274526896,19:0.0236102764):0.005837536,(11:0.006687345,((((4:0.02229033,((2:0.02808264,3:0.01163995):0.001464857,1:0.004572159):0.032988874):0.01597612,(5:0.01236141,6:0.01173749):0.003759731):0.006031144,((7:0.0130772794,8:0.010853463):0.0009065367,9:0.007656327):0.02419268):0.004223901,10:0.02159865):0.006753179):0.004918426):0.0005055943):0.002430232);
tree gen.16 = [&U] (12:0.01285955,(((((13:0.008260601,16:0.01726225):0.002982259,(17:0.017361225,15:0.012457996):0.001667506):0.0003794297,14:0.0215737175):0.002622037,(11:0.006595827,(((((8:0.0070139,7:0.01459290008):0.002056692,9:0.003829796):0.02336951,((2:0.01608503,(3:0.01106977,1:0.0109503):0.005694641):0.046373427,4:0.02831292):0.01436477):0.005306245,(5:0.01184834,6:0.01419254):0.006125025):0.003866449,10:0.01711797):0.01137573):0.005549705):0.002061938,(18:0.0116463406,19:0.0173204561):0.0030787):0.001218347);
tree gen.17 = [&U] (12:0.01017603,((14:0.0270460188,((13:0.006657943,16:0.01883335):0.004876893,(15:0.009544012,17:0.016045477):0.0047067002):0.001610223):0.0006179655,((11:0.004486116,((((4:0.02430151,(2:0.02339651,(1:0.01635733,3:0.009738777):0.003373313):0.031761355):0.007339929,(5:0.006783896,6:0.02191108):0.004375694):0.002450104,(8:0.0161474566,(7:0.010028653,9:0.00721443225):0.0001291444):0.03501748):0.001596504,10:0.007611421):0.0111242):0.003618577,(18:0.01317687535,19:0.0171203361):0.001473467):0.001001991):0.004380563);
tree gen.18 = [&U] (12:0.01203275,(((19:0.020399584,18:0.00901603):0.002218626,(11:0.007857502,(((5:0.01368643,6:0.008490717):0.009236124,(((1:0.01140626,(3:0.01603626,2:0.02950229):0.0008951305):0.025716224,4:0.03206107):0.006969619,((9:0.0127326363,8:0.0141412):4.798114e-05,7:0.016922406):0.02814582):0.0006261769):0.007201252,10:0.008911936):0.005813682):0.001202389):0.002704927,(14:0.017676124,((13:0.003930169,16:0.01933649):0.002138208,(15:0.01116991195,17:0.010059127):0.0006194142):0.004699098):0.002188665):0.003720386);
tree gen.19 = [&U] (12:0.01151953,(((19:0.0168747233,18:0.0138467162):0.00607133,((((13:0.004276873,16:0.01247381):0.001935015,15:0.0097310268):0.0002350044,17:0.013403751):0.003663615,((10:0.0130612,((4:0.02797004,((1:0.006784397,3:0.01385476):0.000821836,2:0.03213044):0.04153338):0.008879353,((6:0.008848999,5:0.01156553):0.003925419,((9:0.011792443,7:0.012813049):0.0003946771,8:0.01632333):0.02934011):0.0004300047):0.0142835):0.01361957,11:0.008736106):0.005207525):0.001408999):0.0007962247,14:0.0300140697):0.002918466);
tree gen.20 = [&U] (12:0.007836358,((14:0.02659364316,(13:0.003899966,(16:0.01293553,(15:0.0064545225,17:0.0128030351):0.0001994275):0.0008515359):0.0003953994):0.0004886024,((11:0.007732581,((((((3:0.01734183,2:0.0165272):0.007560177,1:0.007829563):0.031575601,4:0.02363795):0.008988103,(5:0.01292232,6:0.006238781):0.001402452):0.003027317,(9:0.006577234,(7:0.006835072,8:0.015049212):0.001444996):0.02707857):0.002255794,10:0.01263145):0.01264795):0.0009506614,(19:0.01521755947,18:0.0105343831):0.004332519):0.002610512):0.007616109);
tree gen.21 = [&U] (((18:0.009612959,19:0.01787608462):0.002383659,((11:0.005743298,(((5:0.01177509,6:0.01452344):0.00474107,((((1:0.004962824,2:0.01763594):0.0001386834,3:0.0146259):0.025589418,4:0.02724012):0.004587396,(7:0.005532016,(8:0.0142259635,9:0.0092026618):0.002282764):0.03888029):5.954272e-05):0.008004834,10:0.009430047):0.007844119):0.002439954,(14:0.0178809296,((15:0.015596093,17:0.016127848):0.002539071,(16:0.0215674,13:0.009227701):0.001489341):0.001403022):0.00230528):0.0002420224):0.00332995,12:0.01332273);
tree gen.22 = [&U] (12:0.006155867,(((18:0.0155932926,19:0.0269804444):0.00217023,(11:0.01099054,((((2:0.02509441,(3:0.01147206,1:0.006269017):0.0004167515):0.03460892,4:0.0234921):0.006328135,((5:0.01449862,6:0.01162964):0.003801358,(9:0.0074229771,(8:0.0123438328,7:0.016895434):0.00114582):0.04038859):0.0004281622):0.00527153,10:0.008168081):0.008667371):0.003208863):0.001574837,(((16:0.01831131,13:0.007556714):0.005230699,(17:0.013056836,15:0.0108360322):0.003241659):0.0009676804,14:0.0194239876):0.0001974574):0.003364792);
tree gen.23 = [&U] (12:0.008583766,(((11:0.006162479,(((((8:0.0090497726,7:0.0158120544):0.001126176,9:0.004461267):0.02128402,((3:0.01250243,(1:0.008988531,2:0.0276069):0.00385238):0.03695329,4:0.03208496):0.00641838):0.0003286928,(5:0.01104764,6:0.01314586):0.006865117):0.004573686,10:0.0148422):0.01111775):0.004050479,(19:0.0193736232,18:0.0088632662):0.004429022):0.001001145,(((13:0.006051945,16:0.01505837):0.002513416,(15:0.01284622254,17:0.008841729):0.0004382622):0.002801763,14:0.018555132):0.001167938):0.003997034);
tree gen.24 = [&U] (12:0.01187207,((((17:0.0112061274,(15:0.00538003239,16:0.014809298):0.000644852):0.002864985,13:0.005876773):0.00304999,14:0.02383465):0.0009106826,((18:0.008037026,19:0.01968126185):0.00445897,(11:0.005129814,((((7:0.010236143,9:0.0063233873):0.001120956,8:0.013372234):0.03329299,(((3:0.0140288,(2:0.02036406,1:0.006139521):0.0007416911):0.041472578,4:0.02540876):0.007586835,(5:0.014446,6:0.01129485):0.007359403):0.00201306):0.003160165,10:0.01903688):0.01052515):0.003643837):0.003023769):0.005214227);
tree gen.25 = [&U] (12:0.009937619,((19:0.02325545287,18:0.0113562138):0.005725929,((14:0.022792596,((17:0.0129989227,15:0.01085369358):0.0047317193,(16:0.0151822,13:0.007943283):0.001965872):0.001597325):0.002263682,(11:0.01085448,(((5:0.01493621,6:0.01123462):0.006685752,((9:0.004294193,(8:0.014435089,7:0.01724666):0.004740414):0.03089246,(((1:0.0196853,3:0.01314182):0.001108864,2:0.02555052):0.04372639,4:0.02925154):0.01123392):0.0009295918):0.01040304,10:0.01500122):0.0179045):0.003781384):0.001683177):0.00576895);
tree gen.26 = [&U] (12:0.008544434,((11:0.006613233,(((9:0.0066971661,(7:0.0118253481,8:0.013367874):0.002877718):0.02682872,((5:0.01539353,6:0.01084031):0.00834509,((3:0.01099197,(1:0.009938603,2:0.01778159):0.001371641):0.04409029,4:0.0224092):0.005144496):0.001188929):0.001561349,10:0.0162493):0.009535504):0.005043709,(((19:0.0163006903,18:0.0099689172):0.004857325,((15:0.0111702506,17:0.012672547):0.0009672279,(16:0.01687019,13:0.006468691):0.0005973082):0.004791946):0.0002837872,14:0.0262084166):0.001971101):0.01144246);
tree gen.27 = [&U] (12:0.01206881,(((19:0.0217405702,18:0.01285424924):0.004634954,(11:0.01064986,(((5:0.01546721,6:0.01480072):0.005313388,((((2:0.0184345,3:0.009953532):0.0007826818,1:0.005859437):0.04287096,4:0.03175254):0.01342675,((7:0.0130014856,8:0.020338893):0.001830276,9:0.0051947705):0.03402335):0.001217918):0.00305649,10:0.006389687):0.005628439):0.005640598):7.277665e-05,(14:0.0266550134,(13:0.008709861,((17:0.0101642613,15:0.01387581366):0.0002212261,16:0.0169320933):0.002513598):0.0009671993):0.002425832):0.002276238);
tree gen.28 = [&U] (12:0.01171419,(((18:0.0082285566,19:0.02223276969):0.0068206288,(((15:0.01645785923,17:0.0146737968):0.00114738,(13:0.008443899,16:0.01128365):0.002777663):0.003114817,14:0.017527875):0.001443492):0.002074428,(11:0.005820469,(((5:0.01089629,6:0.0166898):0.003360259,(((3:0.01159125,(2:0.01774513,1:0.01318275):0.003311652):0.03406358,4:0.02365338):0.006898738,((7:0.009684565,8:0.0111004941):0.001965444,9:0.006663255):0.03846087):0.001050653):0.002547852,10:0.01466043):0.01286083):0.007367097):0.005911782);
tree gen.29 = [&U] (12:0.01205415,(((19:0.02000302687,18:0.0129915581):0.002781145,(11:0.009381233,((((5:0.01637008,6:0.01036198):0.005186318,((3:0.01338766,(2:0.01779585,1:0.005884611):0.002629337):0.035160469,4:0.0240921):0.008312495):0.001964205,(7:0.010028762,(9:0.008735887,8:0.0118637546):0.0005195281):0.03416038):0.00577071,10:0.005515075):0.006900593):0.003492642):0.000581585,(14:0.019437724,((17:0.01517543055,15:0.0103458387):0.002689559,(16:0.01549789,13:0.003959758):0.001259071):0.00352261):0.004036686):0.003547256);
tree gen.30 = [&U] (12:0.008129128,(((17:0.013221574,15:0.00881572423):0.001547865,(16:0.01597172,13:0.003939422):0.001124594):0.005097347,(14:0.0179498574,((19:0.0213796406,18:0.012056979):0.002982207,((10:0.01028513,((4:0.03679635,(1:0.01534316,(3:0.007266993,2:0.02416617):0.005058723):0.03711326):0.006213749,(((8:0.0221458818,7:0.013319787):0.001205635,9:0.009571556):0.02733997,(6:0.01615794,5:0.01280838):0.004706639):0.0007861924):0.002539582):0.01494688,11:0.007963207):0.004406288):0.0009458388):0.001543454):0.002778611);
tree gen.31 = [&U] (12:0.01307988,((((10:0.01451672,((6:0.01008194,5:0.01828483):0.003976651,((4:0.01894278,((1:0.007932848,2:0.01657345):0.0003585145,3:0.01343929):0.03690484):0.01126825,(9:0.007384846,(7:0.0118581972,8:0.0129778427):0.002494257):0.02286684):0.0004528171):0.003499749):0.006529758,11:0.01389662):0.003185277,(18:0.01510450708,19:0.0188849985):0.003164213):0.0004622386,(14:0.02363028394,((17:0.017664806,15:0.0112298655):0.003622298,(16:0.01399348,13:0.002870985):0.001969039):0.004220129):0.002585457):0.002943551);
tree gen.32 = [&U] (12:0.006802624,((11:0.01012378,(10:0.01194595,((((1:0.007959998,(3:0.02043624,2:0.02421545):0.00276318):0.029736531,4:0.02660689):0.008386275,((9:0.007004035,7:0.0082506551):0.001010185,8:0.0161304921):0.02992257):0.002247785,(5:0.01634226,6:0.01225465):0.006687807):0.005280364):0.0108025):0.006820468,((18:0.0109715461,19:0.0202279234):0.002488626,(((16:0.01375092,13:0.00616078):0.0008679513,(17:0.009848867,15:0.0103126012):0.0006516133):0.002213002,14:0.028584257):0.0001949844):0.002668827):0.002537161);
tree gen.33 = [&U] (12:0.008442119,(((18:0.0121579362,19:0.023353791):0.002676701,(14:0.030110503,((17:0.012880766,15:0.0081790471):0.002510815,(13:0.00413112,16:0.009113448):0.002928267):0.001690332):0.002751776):0.001296781,(11:0.006385042,(((((9:0.0084259819,8:0.012278883):0.0009796952,7:0.011768538):0.04515174,(5:0.0107188,6:0.01786757):0.003547412):0.000144802,((1:0.01538671,(2:0.02196757,3:0.01909995):0.001678847):0.03628807,4:0.03110107):0.005297789):0.005161029,10:0.008937988):0.009735213):0.006614586):0.006644333);
tree gen.34 = [&U] (12:0.007998741,(((19:0.0194900216,18:0.0087853631):0.001894449,(11:0.007534422,(((((7:0.013574427,8:0.0095355216):0.0008142616,9:0.006428483):0.03134863,(((2:0.01423063,1:0.01272703):0.003770644,3:0.01496376):0.033041758,4:0.02283664):0.01100051):0.001693986,(5:0.01455758,6:0.01098926):0.003443166):0.006413479,10:0.0169757):0.006965467):0.004272957):0.002663062,(((15:0.00879995,17:0.0132274895):0.001672005312,(13:0.00653019,16:0.01643522):0.001320037):0.002267739,14:0.0184345594):0.0006709153):0.004528547);
tree gen.35 = [&U] (12:0.01003968,(((19:0.0154244848,18:0.0094690519):0.005858841,(14:0.0198303877,((17:0.011234722,15:0.0138798105):0.002879996,(13:0.004665369,16:0.01651986):0.0006148474):0.001924408):0.001661109):0.001117378,(11:0.009781241,(((5:0.01669165,6:0.01073996):0.004012989,(((7:0.01321709,8:0.012971257):0.001890356,9:0.0051295111):0.0300916,((3:0.01023239,(1:0.006134416,2:0.01396764):0.003922781):0.04613863,4:0.02662804):0.01181964):0.00323847):0.004628099,10:0.009490035):0.01223742):0.004427035):0.005631885);
tree gen.36 = [&U] (12:0.01552925,(((18:0.009262855,19:0.01705830392):0.004620317,(11:0.01375231,(((5:0.008591351,6:0.008878263):0.005714592,(((3:0.01165475,(1:0.009322267,2:0.01487617):0.009403318):0.02694692,4:0.0263205):0.004966742,((8:0.0094644282,7:0.0095406783):0.002441764,9:0.008035039):0.02906078):0.0005225743):0.004768915,10:0.01332853):0.01494511):0.006378457):0.001792894,(14:0.021818748,((15:0.00893409887,17:0.010744943):0.005447929,(13:0.003456433,16:0.01837135):0.0003176067):0.003090903):0.000917605):0.003120389);
tree gen.37 = [&U] (12:0.007698671,((((16:0.01481527,13:0.007552848):0.002005833,(17:0.013487934,15:0.0089192392):0.00161545):0.001153603,14:0.0251564472):0.001283885,((19:0.0138260887,18:0.0073480934):0.002375696,(11:0.01094832,(10:0.009527789,(((5:0.01253113,6:0.01569234):0.006621449,(((1:0.007632306,2:0.0206599):0.00170517,3:0.01547397):0.04213752,4:0.02066199):0.005528485):0.000417424,(9:0.0113252981,(8:0.0090435967,7:0.0054797303):0.001309349):0.03566891):0.007479668):0.007685118):0.002699118):0.0006572618):0.005992606);
tree gen.38 = [&U] (((11:0.009213298,((((5:0.01580693,6:0.007047468):0.004144524,((1:0.01059793,(2:0.02250075,3:0.008748817):0.001681399):0.04284541,4:0.02871339):0.007491489):0.0008318075,((8:0.0144518568,7:0.00806243224):0.0004257081,9:0.0062813148):0.03147149):0.005697935,10:0.007114153):0.01217244):0.008271365,((18:0.0105424061,19:0.01470966342):0.002646377,((13:0.008732029,((17:0.018327508,15:0.0105805807):0.0004199018,16:0.01349156):0.002895438):0.002706915,14:0.0227831823):0.000880316):0.003533054):0.0024237,12:0.01284251);
tree gen.39 = [&U] (((14:0.0270361518,((16:0.01328361,13:0.005267924):0.003471505,(17:0.0107263178,15:0.0100697379):0.002154783):0.002140728):0.002411197,((18:0.0069904097,19:0.01418047497):0.001210176,(11:0.008303282,(((((2:0.01603263,(1:0.0219696,3:0.01124972):0.001265663):0.024942469,4:0.02867695):0.007637152,((7:0.0080399618,8:0.0100111586):0.001230424,9:0.0076349045):0.02582669):0.0002333145,(5:0.02098869,6:0.01058541):0.003124021):0.004629144,10:0.01068845):0.006179855):0.001839149):0.00104279):0.004622298,12:0.008856849);
tree gen.40 = [&U] ((((19:0.0173305052,18:0.0159876358):0.005281327,(14:0.024047074,((16:0.02176574,13:0.006449467):0.002426435,(17:0.018129977,15:0.0181565085):0.001314628):0.001579154):0.001063645):0.004007237,(11:0.01460714,((((((3:0.01487428,1:0.01183866):0.0004879274,2:0.03336901):0.02867028,4:0.03243003):0.006355741,((8:0.012289451,7:0.0133550525):0.002782242,9:0.005995138):0.0364657):0.0002893348,(5:0.01482109,6:0.009369899):0.006544891):0.009314471,10:0.009514283):0.01001065):0.008616185):0.005503742,12:0.01361819);
tree gen.41 = [&U] (12:0.01173004,(((17:0.012547005,15:0.010201076):0.0021803775,(13:0.006986013,16:0.01053705):0.002170579):0.002947616,(((18:0.008816782,19:0.0145627671):0.003576619,(11:0.009100751,(((6:0.01230886,5:0.01169812):0.002613079,(((7:0.0179436346,8:0.0118226044):0.002675121,9:0.007039648):0.02763776,(((2:0.01944337,1:0.01206388):0.0009947898,3:0.01133123):0.03895064,4:0.01968548):0.003807046):0.001055333):0.00522074,10:0.01474033):0.01098408):0.005746212):0.001427912,14:0.0178775244):0.0006576541):0.00119509);
tree gen.42 = [&U] (12:0.01102079,((14:0.024444071,((15:0.0144880861,17:0.008331932891):0.005149252,(13:0.004631135,16:0.01946318):0.004441353):0.002802795):0.005903023,((19:0.0218289058,18:0.0137490483):0.010633558,(11:0.003548156,((((7:0.010261139,8:0.011217959):0.006040844,9:0.0050503131):0.03136443,((6:0.0188777,5:0.009406244):0.002771241,(((2:0.02117479,1:0.01691428):0.0001019456,3:0.01112221):0.0378669,4:0.02455104):0.002279836):0.0003416056):0.003982224,10:0.01350554):0.0128373):0.002944249):0.001378121):0.004770305);
tree gen.43 = [&U] (12:0.008284474,(((((15:0.00593837005,17:0.0112839122):0.001778509,(13:0.007747527,16:0.01467044):0.003532388):0.002306303,14:0.0180867541):0.002657703,(19:0.0188730152,18:0.0117796066):0.006208834):0.002601491,(11:0.00698883,(((((3:0.01057725,(2:0.01768392,1:0.005514333):0.008385139):0.03694578,4:0.02325977):0.008365967,(9:0.0072156657,(8:0.0115047724,7:0.007955066):0.0005526337):0.02975615):0.002348233,(6:0.0122155,5:0.009188772):0.008007625):0.009485624,10:0.01208309):0.009419096):0.003477357):0.003720223);
tree gen.44 = [&U] (12:0.009461357,((14:0.021340341,((18:0.006625127,19:0.0128152106):0.004116965,(11:0.006084166,((((9:0.005732965,(7:0.00953707863,8:0.0105876837):0.002028486):0.03035462,(6:0.009416948,5:0.01226561):0.00690881):0.000187449,((2:0.02204321,(1:0.009750885,3:0.02045054):0.0008362134):0.035434863,4:0.01859564):0.008030425):0.003913894,10:0.01780545):0.01144704):0.005828595):0.003033425):0.001078207,((16:0.01414178,13:0.01085181):0.001967787,(15:0.010068826,17:0.012707736):0.000414743692):0.003243234):0.007250739);
tree gen.45 = [&U] ((((19:0.0218739842,18:0.011563037):0.005884902,(14:0.0172360301,((16:0.01358428,13:0.005086964):0.001710718,(17:0.0081217003,15:0.01100970873):0.0005177707):0.001766513):0.003749003):0.0012964,(11:0.004841492,(10:0.0148588,((((7:0.0115021438,8:0.009275431):0.001518189,9:0.01321548404):0.02570689,(((1:0.01017147,2:0.02085219):0.001062042,3:0.0154502):0.0385871,4:0.01940611):0.009319676):0.0008787512,(5:0.008973843,6:0.01237794):0.005129496):0.006172559):0.0111444):0.002859808):0.003977219,12:0.007676068);
tree gen.46 = [&U] (12:0.009948456,((14:0.0153419897,((17:0.016104595,15:0.0147029647):0.0004644848,(16:0.02081823,13:0.01222653):0.001596823):0.00313033):0.001059079,((11:0.004668511,((((((3:0.01414884,2:0.01969539):0.0006659978,1:0.01853212):0.030049825,4:0.02311066):0.01477134,(7:0.0134054663,(8:0.0164102339,9:0.006749155):0.001421913):0.036416):0.001200658,(6:0.01045951,5:0.01027404):0.006039973):0.005525152,10:0.01257154):0.008559086):0.004692655,(18:0.0067014603,19:0.0183916225):0.00379083):0.001294934):0.004354854);
tree gen.47 = [&U] ((((11:0.00538381,(10:0.01416487,(((5:0.01003285,6:0.009254272):0.005500506,(((2:0.01363799,1:0.01839144):0.002725593,3:0.00959632):0.04150203,4:0.02382407):0.006036153):0.006381318,(9:0.007807552,(8:0.00933905116,7:0.0163351856):0.003060618):0.03748711):0.002216464):0.006855635):0.002890321,(19:0.0186812865,18:0.010470485):0.007435059):0.0009980358,(14:0.025631409,((17:0.0194078723,15:0.00784047):0.004159251,(16:0.01301653,13:0.007435196):0.002298889):0.002403895):0.0008055581):0.001907925,12:0.00692295);
tree gen.48 = [&U] (12:0.01131719,(((14:0.027901569,(18:0.0126464605,19:0.0143947258):0.00677931):0.001368809,((13:0.008263265,16:0.02074986):0.003643413,(17:0.0147256253,15:0.0122686786):0.0007599038):0.001698803):0.001092128,((10:0.009679021,(((4:0.03426393,((2:0.03179866,3:0.0181968):0.002398235,1:0.00696874):0.031019171):0.006211867,(6:0.005411534,5:0.01237347):0.00730008):0.001140739,(9:0.006624914,(7:0.0062021909,8:0.011252971):0.004108201):0.0383507):0.008389837):0.005678504,11:0.006584927):0.00498098):0.004591509);
tree gen.49 = [&U] (12:0.007425422,((((16:0.02723755,13:0.006589424):0.003108372,(17:0.0126248618,15:0.0076448059):0.003745414):0.0009134667,(14:0.016176568,(18:0.0107199963,19:0.01858417324):0.004590678):0.0001573716):0.002576809,((10:0.021223,((6:0.01041405,5:0.01461928):0.008153143,(((7:0.0129468487,9:0.0091685599):0.0003730736,8:0.0103991837):0.04107398,(4:0.03239645,(3:0.01078536,(2:0.01073266,1:0.009155498):0.008671209):0.03724677):0.009008664):0.001884881):0.004583189):0.007370395,11:0.01263837):0.0009268591):0.005478466);
tree gen.50 = [&U] ((((19:0.0207839412,18:0.0137624375):0.002795217,(11:0.006177199,((((9:0.0051590613,(7:0.009415414,8:0.008791694):0.00162492):0.04312922,((3:0.01190455,(1:0.009929853,2:0.01923095):0.003342283):0.03254598,4:0.03028153):0.009900726):0.001660566,(5:0.009977681,6:0.007945332):0.004717755):0.005399223,10:0.01040578):0.01010696):0.004668704):0.001547955,(14:0.024647027,((16:0.0135009,13:0.006494432):0.002697457,(15:0.0114898439,17:0.01046103408):0.002414591):0.003454931):0.001869534):0.003609428,12:0.008249429);
tree gen.51 = [&U] ((((19:0.0203884855,18:0.00645603766):0.0044781447,(11:0.004325444,(((5:0.01066879,6:0.008401931):0.002841003,(((3:0.00908452,(1:0.008514592,2:0.02277426):0.006787841):0.04458272,4:0.02647668):0.005822998,((8:0.0115783689,7:0.0108400587):0.001817909,9:0.013102501):0.02962174):0.001124043):0.006581626,10:0.009125118):0.009684588):0.002961549):0.001405383,(14:0.0176202294,((15:0.0072042421,17:0.008120397):0.00261027,(13:0.003295129,16:0.01351915):0.0009517626):0.002237547):0.001137682):0.003169517,12:0.009791789);
tree gen.52 = [&U] (12:0.006996823,(((11:0.01202002,(((6:0.0146088,5:0.0103818):0.003135411,(((8:0.0117776365,7:0.016864781):0.0024331,9:0.0062387584):0.03602099,(((1:0.006855921,3:0.009450212):0.008134421,2:0.0245983):0.036526115,4:0.02895679):0.009995325):0.002532749):0.003243919,10:0.01294288):0.007422062):0.001668607,(18:0.013057861,19:0.0174741657):0.01048684):0.0002209238,(((16:0.01718128,13:0.01080831):0.00166781,(17:0.0071572909,15:0.01166405244):0.002609774):0.006210603,14:0.024436454):0.001541242):0.003413746);
tree gen.53 = [&U] ((((17:0.014430864,((13:0.007254029,16:0.01606041):0.006261646,15:0.0081817892):0.0005882766):0.003820132,((19:0.0261152141,18:0.011543128):0.004610934,14:0.0241354209):0.0007527432):0.00142539,((10:0.01243251,((9:0.012221215,(8:0.0135434974,7:0.0105220033):0.0003991262):0.02807515,((4:0.02921167,((1:0.00782287,2:0.01886252):0.005333967,3:0.01760064):0.036077066):0.0109054,(6:0.01327417,5:0.01456748):0.004728905):0.002675814):0.0023087):0.01384886,11:0.006640654):0.001661669):0.00430878,12:0.009373531);
tree gen.54 = [&U] (((14:0.020149879,((15:0.01100933354,17:0.0121950788):0.001240527,(16:0.02433634,13:0.005842959):0.001997465):0.001989447):0.00046776,((19:0.0220584645,18:0.0149771016):0.0008520909,(11:0.004075174,(10:0.01028461,((8:0.007262115,(7:0.0099996965,9:0.009436302):0.002519444):0.03107421,(((2:0.03107777,(1:0.009047908,3:0.007684696):0.002195413):0.03378991,4:0.03341101):0.009759632,(5:0.01100914,6:0.01452221):0.004916712):0.0003168661):0.00437745):0.008575714):0.002898007):0.002590256):0.004396438,12:0.009175836);
tree gen.55 = [&U] (12:0.01177957,((19:0.01651022786,18:0.011135433):0.00512149,((11:0.005390915,((((9:0.0071350743,(8:0.013661555,7:0.0134414592):0.00224095):0.03758785,(6:0.009526178,5:0.007209017):0.004840555):0.0003462536,(((1:0.01211774,2:0.02260442):0.00578083,3:0.01193681):0.04344615,4:0.02163166):0.005511011):0.003532704,10:0.01121099):0.01046935):0.005087763,(((16:0.01453295,13:0.006209861):0.001336646,(15:0.01690738014,17:0.0093300185):0.0027042408):0.001658739,14:0.0234031019):0.001151222):0.0008311392):0.006680297);
tree gen.56 = [&U] (((14:0.0236686913,((16:0.01969601,13:0.007581327):0.003920572,(17:0.0076407252,15:0.0091734393):0.003854379):0.0006907201):0.002521948,(((10:0.009437692,((6:0.008476803,5:0.01128368):0.005068475,(((8:0.0152038438,7:0.0115226772):0.002125055,9:0.0070804998):0.02766011,(4:0.02164437,(2:0.02136994,(1:0.01139467,3:0.01142273):0.0009638158):0.033505787):0.005872702):3.905885e-05):0.004640611):0.009379293,11:0.005774821):0.006214265,(19:0.024344109,18:0.004043117):0.003533149):0.001043709):0.006352196,12:0.007768355);
tree gen.57 = [&U] ((((19:0.019181821,18:0.014882054):0.002399399,((10:0.0172313,(((6:0.006651114,5:0.01295191):0.007136592,((7:0.0141612948,8:0.010675271):0.002442559,9:0.006545412):0.03051741):0.001146174,(4:0.02695004,((2:0.02054925,3:0.01161574):0.0002656885,1:0.008570925):0.0328701):0.006185071):0.003874049):0.006239193,11:0.009235259):0.005138307):0.001394665,(14:0.0226177105,((17:0.009657188,15:0.011805323):0.003190491,(16:0.01082409,13:0.003888814):0.001913222):0.001169351):0.003345211):0.008212573,12:0.01390741);
tree gen.58 = [&U] (((14:0.019856938,((15:0.0126007876,17:0.015538123):0.0030209157,(16:0.01550386,13:0.007100711):0.002327274):0.002543504):0.003154854,((19:0.0235943613,18:0.0112821509):0.008100995,(11:0.005303589,(((5:0.01355002,6:0.007122073):0.00305957,(((1:0.015228,(3:0.01268392,2:0.01925843):0.001739703):0.031873012,4:0.02903436):0.003771439,(9:0.011152134,(7:0.0103653856,8:0.015958492):0.003107653):0.03001109):0.00646928):0.003982315,10:0.01093331):0.008068394):0.003054679):0.00160341):0.004312761,12:0.01118331);
tree gen.59 = [&U] (12:0.01170282,(((19:0.017881133,18:0.0091710135):0.004176997,(11:0.01050572,((((9:0.0096097878,8:0.011679427):0.001921848,7:0.00666137201):0.04107697,((6:0.0118437,5:0.01398004):0.006325189,(((3:0.01011752,1:0.007784579):0.003719961,2:0.02525126):0.037113161,4:0.01779887):0.008892434):0.001896281):0.008849067,10:0.01650763):0.007131312):0.002638484):0.003656468,(14:0.0262092099,((16:0.01301627,13:0.009813365):0.002805449,(17:0.01214442,15:0.009995643):0.00157814006):0.003350682):0.002917886):0.008204364);
tree gen.60 = [&U] (((14:0.017938229,((15:0.0088345616,17:0.0151083523):0.002265624,(16:0.01194668,13:0.005796643):0.002432113):0.0005725527):0.007260129,((11:0.00775151,(10:0.01495958,(((7:0.014475736,8:0.008857163):0.001766097,9:0.008488306):0.02453377,(((3:0.01032169,(1:0.008013784,2:0.01950157):0.000183306):0.035502192,4:0.02208172):0.008930578,(5:0.01079907,6:0.01054998):0.003566957):0.00141982):0.006398571):0.007897439):0.003082243,(19:0.0245505081,18:0.00928172319):0.006115039):0.002354379):0.001674821,12:0.00941523);
tree gen.61 = [&U] (12:0.0122573,((19:0.01285823586,18:0.0115379857):0.001156498,((((16:0.0119787,13:0.00801125):0.002292172,(15:0.01148688787,17:0.0078171282):0.001637377):0.001504803,14:0.0160652685):0.002674645,(11:0.009099117,(((9:0.0108358741,(8:0.0121950123,7:0.016372652):0.001616153):0.03017631,((5:0.01477102,6:0.01104834):0.004074597,(((2:0.02065234,1:0.01034511):0.001647629,3:0.01282605):0.03403253,4:0.01740997):0.00596201):0.00127471):0.002884139,10:0.01174235):0.009620604):0.006416323):8.395818e-05):0.003429938);
tree gen.62 = [&U] (12:0.01776724,(((19:0.01485614622,18:0.0097307865):0.007463644,(((13:0.005755214,16:0.01734406):0.0009873081,(17:0.010625693,15:0.01088952275):0.0011045):0.001719769,14:0.025887086):0.001774818):0.0009326438,(11:0.008382611,(((((1:0.0116991,(2:0.02372194,3:0.01684539):0.002819499):0.034162564,4:0.02110986):0.0113211,(5:0.01282669,6:0.01177168):0.004009285):0.001530058,((7:0.012196728,8:0.0114817089):0.0003288533,9:0.0055291558):0.02682699):0.006398205,10:0.01038978):0.007975762):0.002589881):0.005219125);
tree gen.63 = [&U] ((((19:0.018912486,18:0.0121897641):0.005942934,((13:0.007282063,((17:0.011782941,16:0.021916584):3.546282e-05,15:0.0070905173):0.001822946):0.003003353,14:0.024039796):0.001554424):0.003856874,(11:0.00854966,(10:0.01473486,(((5:0.01693659,6:0.01013109):0.005259177,((8:0.015820088,7:0.0201721534):0.00279892,9:0.010317834):0.03266514):0.0008470842,(((2:0.02104713,1:0.01143961):5.586004e-05,3:0.0123316):0.04344752,4:0.03068651):0.006816759):0.009961194):0.0141059):0.00229699):0.00478061,12:0.007975766);
tree gen.64 = [&U] ((((19:0.0211029659,18:0.0082059284):0.003791964,(11:0.005374694,((((9:0.00559394,(7:0.00636906135,8:0.0094921899):0.000513969):0.03140466,(6:0.01299332,5:0.01427851):0.005631047):0.0001669441,(((3:0.01151635,1:0.01032838):0.003918394,2:0.01845432):0.037953158,4:0.03171351):0.004961691):0.004483476,10:0.01963324):0.011654):0.005603885):0.001600832,(14:0.022698208,(((15:0.01219042,17:0.0088978824):0.001384401,16:0.0180647237):0.0001885178,13:0.009669195):0.002481055):0.001958737):0.004202147,12:0.007712176);
tree gen.65 = [&U] ((((18:0.011816304,19:0.020903686):0.003660539,(11:0.01361483,(((((1:0.01212338,3:0.008324116):0.0005975284,2:0.02059779):0.03860102,4:0.02287139):0.01299604,(((7:0.0104735929,8:0.014874734):0.00455309,9:0.005879417):0.02894252,(6:0.01752412,5:0.01467733):0.005101848):0.001385875):0.006586275,10:0.00971871):0.009342341):0.003537795):0.0008572044,(14:0.0186759441,(13:0.00471659,(16:0.022165056,(15:0.0145830911,17:0.010661896):0.00130017):0.004089263):0.0006220271):0.001423413):0.002168162,12:0.006901813);
tree gen.66 = [&U] (12:0.009029572,(((10:0.01739896,(((4:0.02426986,((2:0.02224765,3:0.0130277):0.0005393176,1:0.009445768):0.033751635):0.009482229,(6:0.009128109,5:0.01125887):0.005151713):7.186999e-05,((8:0.0117796109,7:0.0103780406):0.001638306,9:0.009838116):0.02251266):0.007453045):0.007879281,11:0.007867438):0.00986193,(14:0.0185501654,(((16:0.02175971,(17:0.0142862255,15:0.0154257):0.0027488493):9.680473e-05,13:0.01256725):0.005724812,(18:0.0123298562,19:0.0137525743):0.006777624):0.0002846896):0.0006265389):0.002722398);
tree gen.67 = [&U] (12:0.00877143,((((13:0.009245147,(17:0.00763558778,15:0.006630856):0.00136315):0.0003932109,16:0.02452467):0.000797451,14:0.024996908):0.003758874,(((10:0.00879994,((6:0.01454223,5:0.01167601):0.006809704,(((8:0.0086988743,7:0.0119550219):0.001738894,9:0.0068116859):0.02952584,(4:0.02092656,(3:0.009017429,(1:0.01113114,2:0.01504826):0.006104009):0.046640792):0.01404214):0.001632021):0.00941117):0.007355487,11:0.01090038):0.003008566,(19:0.01377193289,18:0.0098922434):0.007968253):0.003127811):0.004296417);
tree gen.68 = [&U] (12:0.009945466,((14:0.0339698971,((16:0.02203614,13:0.009160163):0.007497552,(17:0.012939101,15:0.0121963197):0.001425699):0.002627674):0.004805644,((18:0.0126169474,19:0.0163140214):0.003139728,(11:0.005508344,(((6:0.01415332,5:0.01288362):0.003274906,((9:0.005406814,(7:0.01055818507,8:0.013614805):0.005798417):0.02886483,((3:0.01235423,(1:0.02123089,2:0.02070778):0.0006265451):0.027846972,4:0.02265659):0.006391316):0.0006754365):0.00427939,10:0.0117301):0.01052822):0.001461455):0.0004376801):0.004364635);
tree gen.69 = [&U] (12:0.0121060769,((((10:0.00940686,(((4:0.02915783,(3:0.02467861,(2:0.01496119,1:0.006354263):0.009187155):0.037484128):0.009042675,(6:0.01487665,5:0.01399285):0.003400104):0.002682475,(9:0.011580813,(7:0.0143540087,8:0.01212340637):0.001656491):0.03445809):0.00639304):0.008761114,11:0.007453284):0.003473915,(19:0.024804227,18:0.0154864636):0.004467251):0.001628873,(((13:0.006526407,16:0.01561523):0.001135625,(15:0.0088842243,17:0.012203989):0.005432423):0.0009701706,14:0.020360416):0.00219631):0.0048098554);
tree gen.70 = [&U] (12:0.007937359,(((18:0.0115385647,19:0.0297138652):0.002414478,(((17:0.012652593,15:0.01065092681):0.001213525,(13:0.00655949,16:0.0150984):0.001436489):0.0005414597,14:0.0252008437):0.002713239):0.0007091663,((10:0.008406249,(((9:0.0075413658,7:0.0112150247):0.00297511,8:0.013305731):0.03683619,((6:0.01420104,5:0.01104132):0.00238714,(4:0.02857824,(3:0.01202872,(1:0.0244393,2:0.01790212):0.005538045):0.031509945):0.007117328):0.000779065):0.004781828):0.006558099,11:0.007388101):0.002395025):0.008703243);
tree gen.71 = [&U] (12:0.007126342,(((11:0.01106661,((((((2:0.02672455,3:0.01357195):0.008003348,1:0.01537014):0.025645572,4:0.02965307):0.007717202,(9:0.007290931,(7:0.0134569638,8:0.0158412735):0.00221289):0.04004192):0.002922716,(6:0.0181537,5:0.01644137):0.00479641):0.004370857,10:0.00971187):0.009626377):0.005631349,(18:0.0094220822,19:0.017863672):0.002401397):0.001144896,(14:0.016243095,((15:0.013307392,17:0.016508351):0.003969046,(13:0.006742198,16:0.02199536):0.005072517):0.006043359):0.001335201):0.004685533);
tree gen.72 = [&U] (12:0.01078357,((((13:0.005881528,16:0.01083363):0.00404156,(17:0.007894291,15:0.010151189):0.001765446):0.003743376,14:0.0206037787):0.0008136298,((18:0.0101027186,19:0.0185344649):0.002188555,((10:0.01275144,((((7:0.0157524132,8:0.0141309628):0.001158144,9:0.003680188):0.02627346,(6:0.01142828,5:0.01461675):0.006502818):0.0003476888,(4:0.0269715,(1:0.01701299,(2:0.01739655,3:0.01437335):0.002800961):0.03396298):0.01066528):0.008799837):0.007275956,11:0.004206809):0.005160757):0.002279852):0.003625486);
tree gen.73 = [&U] (12:0.01161012,((((16:0.01442657,13:0.003662463):0.00374553,(17:0.009071066,15:0.0103227741):0.0029976703):0.001771513,14:0.0177485654):0.002696566,((11:0.01211785,(((5:0.01719315,6:0.006334336):0.005341692,(((3:0.01224329,(1:0.008253733,2:0.02150058):0.009145711):0.039613341,4:0.01854624):0.01155391,((7:0.007149753,8:0.012195952):0.001931975,9:0.012572733):0.03935591):6.471707e-05):0.003912687,10:0.009013563):0.00619579):0.003834759,(19:0.0165476416,18:0.0103850354):0.004128822):0.0008634441):0.00414484);
tree gen.74 = [&U] ((((19:0.0210217928,18:0.0111497251):0.003519783,(14:0.02254703653,((15:0.0114618801,17:0.014928861):0.001446136,(16:0.01571401,13:0.004006826):0.004185814):0.004114094):0.001281259):0.003599783,(11:0.008370254,((((((2:0.02511159,3:0.007859151):0.003615301,1:0.004774841):0.028144393,4:0.02114298):0.003048382,(9:0.005129096,(7:0.01324903,8:0.0120361481):0.001382574):0.02650477):0.0003969598,(5:0.01364052,6:0.0110311):0.005589289):0.00160734,10:0.01354819):0.006232631):0.001391876):0.0049208496,12:0.01091178);
tree gen.75 = [&U] (12:0.007315876,((14:0.02656060678,((16:0.02122209,13:0.008967143):0.000897629,(15:0.0126977971,17:0.01497210463):0.00190151):0.003243808):0.003704882,((18:0.0122351839,19:0.0158069014):0.002134609,(11:0.009511716,(10:0.01511367,((((1:0.008742271,(3:0.01219951,2:0.01500908):0.0004035154):0.044052009,4:0.01890777):0.00628307,((7:0.01679390718,8:0.00974886734):0.001586628,9:0.006835873):0.03753253):0.004063069,(5:0.01170373,6:0.0110029):0.005296022):0.003055165):0.01106077):0.006349222):0.006369657):0.006589101);
tree gen.76 = [&U] (((((10:0.01206055,(((4:0.03465882,(1:0.01127905,(2:0.02569058,3:0.01113444):0.008152137):0.04382523):0.003686906,(6:0.01321061,5:0.0104925):0.005135611):0.001325367,((8:0.015891016,7:0.0109140291):0.0002658247,9:0.0049500006):0.02831043):0.009122633):0.01312707,11:0.008285159):0.004449611,(((15:0.0089717682,17:0.012589547):0.0031952196,(16:0.01285247,13:0.01094641):0.0003263794):0.002103661,14:0.019630914):0.0036935):0.0006878129,(18:0.01156572,19:0.0168972455):0.01182309):0.003981597,12:0.01082635);
tree gen.77 = [&U] (12:0.009101656,((14:0.02238375,(13:0.005513564,(16:0.01973268,(17:0.0123235214,15:0.0060445557):0.001180805):0.0002245424):0.001084945):0.002691452,((19:0.0227149,18:0.01553263804):0.003993629,(11:0.009729511,((((9:0.0064412087,(7:0.0103840433,8:0.009551179):0.001798365):0.03181313,(6:0.01466295,5:0.01010942):0.002079479):0.0008760327,((3:0.01241036,(1:0.01100888,2:0.01177742):0.01115663):0.031219497,4:0.03135013):0.009881296):0.005708536,10:0.008899754):0.005212501):0.003021035):0.000404617):0.005037578);
tree gen.78 = [&U] (12:0.008851724,(((11:0.007247526,(10:0.01610592,((((1:0.01540028,3:0.01096014):0.001272981,2:0.02446639):0.034345771,4:0.02332189):0.01016369,(((7:0.0111754303,9:0.005128974):0.001539783,8:0.0104026992):0.02995972,(5:0.01192998,6:0.008212223):0.007814616):0.002246526):0.007245437):0.01018313):0.004036298,(18:0.01693625478,19:0.0224745307):0.002639158):0.001115477,(((16:0.02814439,13:0.006199904):0.0008499661,(17:0.010318617,15:0.0145577518):0.0008788553):0.003382493,14:0.0254366257):0.000774506):0.003579351);
tree gen.79 = [&U] (((14:0.023779444,((16:0.01529509,13:0.007413364):0.002729636,(15:0.015495705,17:0.01709214296):0.0009395869):0.004352043):6.58894e-05,((19:0.0148331163,18:0.0081471338):0.004911418,((10:0.01445759,((((8:0.0101209249,7:0.0120049332):0.0007296032,9:0.0053669007):0.03054946,(6:0.01170209,5:0.01191447):0.004529823):0.002004092,(4:0.02567661,(3:0.01431199,(1:0.009819457,2:0.01664564):0.003639232):0.04537141):0.007562381):0.006306001):0.01025977,11:0.01418634):0.007149024):0.00304764):0.001896407,12:0.01042366);
tree gen.80 = [&U] ((((11:0.007276452,(((((3:0.01888866,(1:0.007137156,2:0.01900117):0.0001205166):0.030618913,4:0.03182709):0.004166323,(6:0.009899625,5:0.01692556):0.007011729):0.001133558,((7:0.0150573013,9:0.0067416239):0.0002308529,8:0.0103339853):0.03517102):0.003988973,10:0.01213451):0.006002126):0.004356537,(19:0.0184509893,18:0.0082539412):0.004146346):0.001307067,(((15:0.0084055629,17:0.0091323451):0.00139776903,(16:0.01449822,13:0.00581423):0.002792708):0.001436505,14:0.0142922888):0.001731714):0.003744795,12:0.006512555);
tree gen.81 = [&U] ((((13:0.0097123,(17:0.012368657,(15:0.0098388657,16:0.019704275):0.002436498):0.002062179):0.002487424,14:0.016197545):0.00436594,((19:0.021714877,18:0.0103298597):0.004974057,((10:0.01544716,(((6:0.009744706,5:0.009911228):0.004950967,(4:0.0187859,(2:0.01994227,(3:0.01030825,1:0.02108291):0.0007533452):0.031307926):0.006016505):0.001536428,(9:0.004271438,(7:0.0094324765,8:0.0117539205):0.003580792):0.02763696):0.006294446):0.01021934,11:0.007900869):0.001237137):0.0001588332):0.00582001285,12:0.005625776);
tree gen.82 = [&U] (((((16:0.02244007,(17:0.015228719,15:0.0125896364):0.0024175152):0.001206377,13:0.005514365):0.006291377,14:0.0225373442):0.001158565,(((10:0.01646586,(((4:0.01949109,((2:0.01602577,1:0.01204486):0.007273792,3:0.01111723):0.02825316):0.009104972,(6:0.01289539,5:0.01303312):0.005018488):0.0009197817,(9:0.0064368522,(7:0.0093103744,8:0.010547755):0.00316):0.03125626):0.003972688):0.01291404,11:0.006990303):0.003820817,(19:0.0167354731,18:0.011729149):0.003217367):0.002467935):0.003815022,12:0.01293826);
tree gen.83 = [&U] (((((16:0.02146563,13:0.007406833):0.002353418,(15:0.009995754,17:0.01157151668):0.002335604):0.002090614,(14:0.024782626,(18:0.0082728694,19:0.0162887434):0.004248033):0.0006050359):0.005761809,((10:0.01257934,((6:0.01248483,5:0.01516608):0.003144719,((4:0.03180502,((2:0.01880929,1:0.02995436):0.009210141,3:0.01186536):0.03851883):0.0101429,((7:0.0139495355,8:0.015640023):0.001107427,9:0.0026215108):0.02556755):0.0001737253):0.007178385):0.006903183,11:0.003306788):0.006412782):0.002161483,12:0.008971221);
tree gen.84 = [&U] (12:0.007694056,(((18:0.0082078621,19:0.0151150882):0.005810551,(14:0.0166256904,((16:0.01712996,13:0.01002081):0.001033657,(15:0.0131230574,17:0.0142186707):0.0009387824):0.002839581):0.0004153187):0.0006112007,(11:0.01152223,((((6:0.010532,5:0.009025857):0.006680707,((7:0.017722661,8:0.015710264):0.001678458,9:0.0057347941):0.03084482):0.0001041797,(((1:0.009410789,2:0.02116072):0.003181247,3:0.01409717):0.03336095,4:0.021237):0.008183334):0.007609837,10:0.007006519):0.005961296):0.009223963):0.002166961);
tree gen.85 = [&U] (12:0.01425806,(((19:0.020782293,18:0.007015039):0.003999195,(11:0.008904813,((((9:0.0095439655,(7:0.00782070809,8:0.0090492161):0.001581655):0.02769667,(((1:0.00569976,2:0.01765548):0.006387526,3:0.01356175):0.03471143,4:0.02837565):0.01273675):6.01753e-05,(6:0.01538353,5:0.009773838):0.007079005):0.007478409,10:0.01298189):0.007343202):0.003168578):0.001602936,(14:0.0296046132,(15:0.0066257277,((16:0.01308697,13:0.002853776):0.001310074,17:0.0103225813):0.001269715):0.002752443):0.002444809):0.005340737);
tree gen.86 = [&U] ((((18:0.010409292,19:0.0116567831):0.001880077,((10:0.01321587,(((6:0.009301441,5:0.01806821):0.003428969,(4:0.01814553,(1:0.007025952,(2:0.01974496,3:0.01061629):0.0001749079):0.038374742):0.009330254):0.007495632,(8:0.010702144,(7:0.0172390542,9:0.007874512):0.00034778):0.03289865):0.001060224):0.01317512,11:0.008547442):0.003749417):0.0002968921,(14:0.024468344,((13:0.007464379,16:0.01664677):0.001271473,(17:0.0177967961,15:0.0107465845):0.002815483):0.003070383):0.003150557):0.003237597,12:0.006883433);
tree gen.87 = [&U] (12:0.01094983,(((11:0.01143075,(10:0.007670104,((((7:0.015262592,8:0.017081912):0.003677778,9:0.0049256345):0.03029493,((2:0.021739,(3:0.00534809,1:0.01160069):0.003959699):0.0479605,4:0.03162187):0.006071766):0.001061069,(5:0.008419614,6:0.01004612):0.004932938):0.00565178):0.006834662):0.003939567,(19:0.021029382,18:0.0090982944):0.003532219):0.003009643,(((13:0.005645084,16:0.02660717):0.0003404615,(17:0.0202212206,15:0.0099236575):0.002608238):0.006484705,14:0.026972487):0.002845021):0.003918957);
tree gen.88 = [&U] (12:0.007947334,((14:0.026203363,((16:0.01434508,13:0.008606737):0.006263063,(17:0.01371438916,15:0.0154601342):0.0007952735):0.009163702):0.00201996,((18:0.0161786003,19:0.0173932595):0.003218904,(11:0.008589916,((((((2:0.03352102,3:0.02116859):0.003104097,1:0.005241641):0.03581262,4:0.02930632):0.007229322,(5:0.0139933,6:0.007041495):0.008209982):0.002085096,(9:0.011039739,(8:0.0196134979,7:0.01328067271):0.0003071307):0.04238363):0.0106831,10:0.009123766):0.006916201):0.005158917):0.001906523):0.004527158);
tree gen.89 = [&U] (12:0.01181796,((((15:0.0101737,17:0.00966507943):0.001431691,(16:0.01267629,13:0.003613498):0.002930661):0.006148837,14:0.012618135):0.001473853,((18:0.01130128228,19:0.01758603536):0.003677123,(11:0.0131799,(10:0.008617124,(((7:0.0177351606,9:0.00604395397):0.004418621,8:0.0182236521):0.03763246,((5:0.008499228,6:0.01417546):0.007340504,(((1:0.02117531,2:0.01966745):0.003979388,3:0.008876146):0.0308829,4:0.03728944):0.009075026):4.519707e-05):0.005889861):0.012397):0.005496675):0.0003347378):0.003346966);
tree gen.90 = [&U] (12:0.005868734,(((11:0.006910732,(((((7:0.00899537776,8:0.0147427535):0.003123596,9:0.0032425295):0.0314446,(((2:0.01528047,1:0.01542501):0.001087688,3:0.01494191):0.04097112,4:0.0228538):0.01009186):0.0005604775,(6:0.009502334,5:0.009350938):0.00443238):0.005627847,10:0.008379711):0.008358478):0.003411383,(19:0.01601532759,18:0.0107537759):0.004181165):0.0007566308,(14:0.015638877,((13:0.006483153,16:0.01741619):0.001656765,(15:0.0135718708,17:0.010579958):0.005548658):0.002332638):0.0002438929):0.002104711);
tree gen.91 = [&U] (12:0.009251418,(((18:0.01161285091,19:0.0142837983):0.01087901,(14:0.02512240498,((13:0.008954012,16:0.01638774):0.003621903,(17:0.01546845845,15:0.00982442987):0.0004959375):0.001671833):0.0009920712):0.0001915581,(11:0.008436324,((((((2:0.02132949,1:0.01210372):0.002890385,3:0.01518715):0.05020778,4:0.02949958):0.008570497,(9:0.007249231,(8:0.012293318,7:0.0125361206):0.001819486):0.03196446):0.0002008592,(6:0.01437724,5:0.009086072):0.006075022):0.008236592,10:0.02171799):0.005064505):0.002921312):0.004654652);
tree gen.92 = [&U] (12:0.01015582,(((18:0.0117883601,19:0.02007798258):0.002532515,(11:0.01362545,((((8:0.014283325,(9:0.007429077,7:0.008558091):0.0008536209):0.02527093,((1:0.005003496,(2:0.01553255,3:0.01012511):0.005736333):0.04626698,4:0.0196515):0.01019702):0.003750415,(6:0.0133575,5:0.01091603):0.01170696):0.006079411,10:0.01276401):0.01061441):0.002895152):0.0007023111,(14:0.0267512173,((13:0.007967516,16:0.01003736):0.002916808,(17:0.0082378391,15:0.0115825419):0.001076111):0.006315623):0.0006989888):0.002006877);
tree gen.93 = [&U] (((11:0.008019653,(((9:0.0058192545,(7:0.0161976268,8:0.00858645081):0.002721352):0.03362584,(((1:0.01158394,(2:0.02539904,3:0.009501484):0.001645639):0.033870749,4:0.02510885):0.01389752,(5:0.01053973,6:0.01380054):0.005458626):0.0001609834):0.005921282,10:0.01247983):0.01297858):0.003451527,((19:0.0127976621,18:0.0080884511):0.002864514,(14:0.017965416,((13:0.00960835,16:0.01288493):0.002834373,(15:0.009289224,17:0.016152687):0.00060851493):0.003331194):0.0008128276):0.003139242):0.001941563,12:0.008900992);
tree gen.94 = [&U] (((((17:0.0138514138,15:0.0101629533):0.006006706,(16:0.01853319,13:0.009511591):0.002168565):0.001826117,14:0.0189651493):0.00153301,((18:0.0134412954,19:0.0244146758):0.001775966,(11:0.010398,(((((3:0.01126482,(2:0.02133906,1:0.008554608):0.00213324):0.041590163,4:0.03539224):0.007918709,((7:0.0109480108,8:0.012470868):0.0002663632,9:0.00584856):0.02105268):0.001015378,(6:0.01299944,5:0.01161064):0.003579209):0.004573621,10:0.01188298):0.005857131):0.005728595):0.0009673533):0.005611759,12:0.008389735);
tree gen.95 = [&U] (12:0.01346893,((14:0.024413211,((15:0.008386836,17:0.0111299295):0.0002688067,(16:0.01870458,13:0.006900045):0.003343643):0.001706296):0.005080083,((19:0.0212728446,18:0.0109144055):0.004332214,((10:0.008632193,(((8:0.0136873801,9:0.005591372):0.002282552,7:0.010108385):0.0351675,((4:0.02671561,((3:0.01170276,1:0.01122866):0.003104533,2:0.02782445):0.031804499):0.009910524,(6:0.008673367,5:0.0114466):0.003153909):0.001862789):0.003008233):0.01455479,11:0.006117774):0.006175124):0.0002591596):0.004667196);
tree gen.96 = [&U] (12:0.01146126,(((11:0.005900827,(10:0.01045404,(((5:0.01206869,6:0.007923696):0.004539721,((7:0.0094904256,8:0.0111931632):0.0009657061,9:0.006431517):0.02998361):0.002791775,(((1:0.02244264,2:0.0211869):0.001026515,3:0.01369009):0.04484059,4:0.02919658):0.008896397):0.003857667):0.007288235):0.003107454,(18:0.009309739,19:0.0262243558):0.007778117):0.0004965381,(14:0.0244858316,((16:0.01537519,13:0.007679094):0.001708979,(17:0.0135534145,15:0.0159242562):0.0013188353):0.0006673994):0.000629104):0.002515138);
tree gen.97 = [&U] (((((16:0.01508803,13:0.003846909):0.00208749,(15:0.012953148,17:0.012517719):0.001722105):0.001720884,14:0.017862456):0.001584267,(((10:0.0122474,(((9:0.005829064,7:0.0112801611):0.0005781445,8:0.0119209872):0.02865828,((4:0.02346727,((1:0.00758686,2:0.01516195):0.008097071,3:0.01041944):0.032549235):0.01335956,(6:0.01139797,5:0.01173464):0.004877689):0.0007287051):0.0098443):0.00493144,11:0.009057589):0.004900544,(18:0.01191039,19:0.0202288903):0.006423414):0.0004297689):0.006517048,12:0.007750786);
tree gen.98 = [&U] (12:0.006889919,(((13:0.007223237,(16:0.019586644,(15:0.009884727,17:0.0091570347):0.0007690077):0.001711301):0.003518185,14:0.018739597):0.001740967,((11:0.005620147,(10:0.009653757,((((3:0.01025766,(2:0.0236054,1:0.01255803):0.003641996):0.032586615,4:0.03491356):0.008078861,(5:0.009405125,6:0.01389047):0.005268766):0.00115255,((8:0.009220404,9:0.01342975178):0.001563581,7:0.0114284389):0.02788208):0.008166636):0.009286351):0.001234325,(18:0.0148396556,19:0.0162437837):0.006274777):6.773265e-05):0.003689959);
tree gen.99 = [&U] (((14:0.017595813,((16:0.0258095,13:0.008980961):0.001583352,(17:0.0149870489,15:0.0114350232):0.0007445623):0.002221245):0.00150182,((18:0.0122925967,19:0.01580342265):0.003943395,(11:0.01126888,(((9:0.008892215,(8:0.0141276325,7:0.0118469249):0.002065442):0.03525568,((((2:0.02281445,3:0.01349661):0.00330234,1:0.01043766):0.04667371,4:0.02360199):0.01171626,(6:0.01395227,5:0.01023822):0.008072992):0.0009447459):0.004234039,10:0.01115985):0.008835315):0.001955442):0.001155898):0.004800027,12:0.01039165);
tree gen.100 = [&U] ((((18:0.0100558773,19:0.01999705281):0.008095506,((10:0.009575073,((6:0.01042987,5:0.009608406):0.004387953,((4:0.01961038,((1:0.009207133,2:0.01389471):0.006190065,3:0.01212183):0.03298521):0.005798154,((7:0.01648716155,8:0.0083527503):0.004486971,9:0.0049945824):0.02631791):0.003611638):0.003459863):0.008663497,11:0.008037634):0.003915512):0.0004965424,(((16:0.01375888,(15:0.012704037,17:0.014406485):0.0007660162):0.00131368,13:0.007614536):0.000591636,14:0.029285854):0.002242163):0.005225259,12:0.01173968);
tree gen.101 = [&U] (12:0.009209334,(((18:0.0094263271,19:0.01949294573):0.003215505,(11:0.008606749,(((((8:0.0103186005,7:0.0144490822):0.001482628,9:0.0036434943):0.03075867,((1:0.00587272,(3:0.02016748,2:0.01548825):0.0007467703):0.04310449,4:0.02412973):0.003740731):0.001131835,(5:0.0160851,6:0.009796882):0.00307368):0.004291388,10:0.01969385):0.00832054):0.008142585):0.0006529515,(14:0.02214025654,(((16:0.01489658,13:0.005126936):0.0009438974,17:0.010550559):0.00022488654,15:0.0112798026):0.003060023):0.002832788):0.004743954);
tree gen.102 = [&U] (((11:0.005795196,((((((2:0.01961667,1:0.01899041):0.004529075,3:0.01312461):0.037022141,4:0.02642753):0.01045625,(9:0.0073363052,(7:0.00914819216,8:0.011739951):0.001380331):0.03979152):0.003575753,(6:0.009064493,5:0.01452322):0.008378774):0.003197075,10:0.008282522):0.01168999):0.0024542,(14:0.0305106818,(((17:0.0180988885,15:0.0107120161):0.0007551656,(16:0.01889117,13:0.004699311):0.0005281503):0.001509114,(18:0.0100288245,19:0.0209909929):0.002298003):0.001175478):0.003110762):0.001758865,12:0.007748935);
tree gen.103 = [&U] ((((18:0.0105065887,19:0.0207902606):0.006535455,(11:0.0103755,((((9:0.0082016935,(7:0.0112374297,8:0.013221916):0.0009172231):0.03479322,(((3:0.01573215,1:0.01024633):0.0002465367,2:0.0178482):0.03503119,4:0.02880609):0.008878822):0.0006924439,(6:0.01043659,5:0.0206339):0.009626764):0.006292278,10:0.00904863):0.008060571):0.003652661):0.005653273,(14:0.0238627343,((17:0.0135278559,15:0.01066690777):0.0008991581,(16:0.01560992,13:0.007048829):0.003060046):0.004385331):0.002735761):0.002315564,12:0.01676536);
tree gen.104 = [&U] (((14:0.0247461817,((16:0.01600503,(17:0.0121343973,15:0.011218201):0.0022738192):0.003421186,13:0.01043184):0.0003882624):0.001037067,(((10:0.01485246,(((4:0.02904969,(3:0.01174585,(2:0.02487693,1:0.0164775):0.0003713168):0.04642171):0.007742096,((7:0.007005183,8:0.0135437301):0.001618941,9:0.004417833):0.02973859):4.043671e-05,(6:0.01123889,5:0.0114228):0.004870231):0.004636905):0.0108813,11:0.007514928):0.003765523,(19:0.0188444832,18:0.015945925):0.008546989):0.0006484685):0.005046789,12:0.009446841);
tree gen.105 = [&U] ((((11:0.007300406,(((((3:0.01706425,(2:0.01713895,1:0.003615656):0.00621256):0.034371917,4:0.02599038):0.008783076,(5:0.01133658,6:0.01976457):0.00554919):0.001944164,(9:0.005776982,(7:0.01641000438,8:0.0217463612):0.001644159):0.03933732):0.005088675,10:0.01438983):0.01754645):0.004940767,(18:0.0112626018,19:0.02438083287):0.005588434):0.003285194,(14:0.0192753704,((16:0.01807378,13:0.01307406):0.003814855,(17:0.015599443,15:0.0125793258):0.002105365):0.001591874):0.0009831354):0.002661126,12:0.009665609);
tree gen.106 = [&U] ((((19:0.023479169,18:0.0093566832):0.003072556,((10:0.007298687,(((9:0.005674509,(8:0.013703653,7:0.0160138972):0.002042476):0.04140415,(6:0.009820481,5:0.01083472):0.003910531):0.001500513,(4:0.02636418,(2:0.02361502,(3:0.01098491,1:0.02042494):0.00160605):0.05120137):0.009737012):0.002899035):0.010883,11:0.01224606):0.00542019):0.001279357,(((15:0.0088135296,17:0.0117617881):0.00413747,(13:0.006249591,16:0.01749467):0.00186038):0.002925229,14:0.0127890987):0.001442778):0.005734727,12:0.01168877);
tree gen.107 = [&U] ((((19:0.0251039452,18:0.010556499):0.002586458,((10:0.01697187,((6:0.007844465,5:0.01069672):0.006078865,((4:0.02200993,(3:0.009996869,(1:0.01399969,2:0.01321994):0.006460757):0.03151568):0.006436588,((8:0.0095085459,7:0.0173461908):0.001960015,9:0.012431837):0.03380682):0.0006371637):0.007752858):0.01370854,11:0.01001717):0.001905774):0.0004384929,(((13:0.01007304,16:0.01158857):0.001187064,(17:0.0133484646,15:0.01036394595):0.000170919):0.001290813,14:0.022688003):0.005486736):0.00344774,12:0.00787427);
tree gen.108 = [&U] (((14:0.0216508765,(((17:0.0109926662,15:0.007682472):0.002763552,16:0.01210149):0.001130125,13:0.005663522):0.003179136):0.002064229,((18:0.015313845,19:0.0153809567):0.003747044,(11:0.005797545,(((5:0.01370819,6:0.01240043):0.003548832,(((7:0.0119044545,8:0.00947239):0.001644557,9:0.009612023):0.02801089,(((2:0.0288172,1:0.008767648):0.00524543,3:0.0104366):0.039659738,4:0.0242122):0.005191698):0.0003194106):0.002280978,10:0.01823391):0.007304079):0.002618094):0.001055122):0.004635384,12:0.01714148);
tree gen.109 = [&U] ((((18:0.0076057165,19:0.01437270749):0.004285242,(11:0.00779554,(10:0.01017089,(((((1:0.005044915,2:0.01698404):0.004713003,3:0.01218136):0.032985068,4:0.02599066):0.01515989,(9:0.0056662618,(7:0.01013247,8:0.0107180084):0.0009215068):0.0341046):0.00214186,(5:0.01055671,6:0.01254506):0.004008104):0.002702002):0.01175922):0.002067847):0.0005446834,(14:0.0207382256,((13:0.005673446,16:0.01279909):0.0041321,(17:0.010932861,15:0.0099629015):0.004171534):0.002559572):0.002868437):0.008280498,12:0.01159576);
tree gen.110 = [&U] ((((18:0.0096363304,19:0.0311170227):0.007779426,(14:0.01573196547,((17:0.012924545,15:0.0152387409):0.000509864,(13:0.008486117,16:0.01319862):0.001910287):0.0007471951):0.0001900482):0.00135011,(11:0.009139689,(((((8:0.010938117,7:0.008470014):0.001944807,9:0.0045886476):0.03509526,(4:0.02069603,(2:0.0252173,(1:0.008398107,3:0.005898915):0.00247673):0.032825539):0.007523122):0.001310847,(6:0.01151575,5:0.01487154):0.004300835):0.004421553,10:0.01547353):0.007390882):0.002127766):0.006757325,12:0.01541571);
tree gen.111 = [&U] (((((13:0.008602155,16:0.009883591):0.002468746,(17:0.011773897,15:0.0111596786):0.0021537338):0.002389627,14:0.0217393176):0.0001574349,((18:0.00655596932,19:0.0207166987):0.003620838,(11:0.007097138,((((9:0.0063477423,(8:0.017774287,7:0.012374626):0.001508501):0.03846712,(4:0.02237091,(3:0.01059017,(2:0.01984055,1:0.01057802):0.001918562):0.03337061):0.0094346):0.001641095,(6:0.01413676,5:0.007222704):0.004197968):0.0085151,10:0.00771074):0.007086805):0.006110886):0.0005814035):0.00529657,12:0.007593892);
tree gen.112 = [&U] (((((16:0.0149992,13:0.004164407):0.003286845,(15:0.00870109238,17:0.008741338):0.0059368216):0.002290911,14:0.033471065):0.0007007891,((11:0.005805763,(((((3:0.01211747,(1:0.008786054,2:0.01487446):0.001752901):0.042754073,4:0.02939819):0.00908709,(9:0.009351875,(8:0.019598462,7:0.0095508098):0.004081907):0.03100546):0.001592601,(5:0.01674743,6:0.0151141):0.002997238):0.006336365,10:0.01608123):0.01034463):0.004047178,(18:0.0114236234,19:0.019416745):0.004273894):0.001144897):0.007809348,12:0.009269096);
tree gen.113 = [&U] ((((13:0.009011782,(17:0.010852308,(15:0.0062652518,16:0.021648047):0.0002426566):0.002752342):0.0005815085,14:0.0182091092):0.003243838,((11:0.008274387,((((4:0.02477571,(2:0.02489978,(3:0.01656995,1:0.01671315):0.0005096493):0.032049443):0.0111841,(6:0.009137199,5:0.01103884):0.004864625):0.001426521,(9:0.0032181651,(8:0.0089134742,7:0.0198510617):0.0005532388):0.0328793):0.00374399,10:0.01632102):0.006782675):0.003332435,(19:0.018521726,18:0.0119378167):0.0061260429):0.0001677006):0.004196066,12:0.01154594);
tree gen.114 = [&U] ((((18:0.0105738476,19:0.02238430146):0.00392562,(11:0.004191849,(((((2:0.02502035,(1:0.02429892,3:0.01140756):0.005578025):0.04472575,4:0.03255752):0.01089971,(5:0.02210552,6:0.01257925):0.005637824):0.0021253,((7:0.015150835,8:0.015912743):0.001185086,9:0.006652818):0.03035878):0.005981304,10:0.01166233):0.01107935):0.004455658):0.00104094,(14:0.02782183,((16:0.01495421,13:0.007064854):0.003372849,(15:0.014239389,17:0.0166954236):0.0031626034):0.003632354):0.004515842):0.001708342,12:0.01273322);
tree gen.115 = [&U] (((((17:0.0125446749,15:0.00896620556):0.005393139,(13:0.00645679,16:0.01933938):0.002028203):0.001073162,14:0.0223033549):0.001901356,((19:0.01546339327,18:0.0099354533):0.003474443,(11:0.009964493,(10:0.008149664,((((3:0.01509808,(1:0.01323991,2:0.02587792):0.005175037):0.037648156,4:0.02920207):0.005527932,((9:0.008762273,7:0.00799722):0.002301415,8:0.01012846):0.03494901):0.0004535147,(5:0.01022373,6:0.01111548):0.005503029):0.0064068):0.006201047):0.005658882):0.0007996171):0.01351387,12:0.01110237);
tree gen.116 = [&U] ((((11:0.01090472,(10:0.008290198,(((7:0.012761288,8:0.0153654915):0.002060598,9:0.00928011):0.02771621,(((1:0.01218579,(2:0.02013582,3:0.01287862):0.00891102):0.02534523,4:0.0183474):0.007400444,(5:0.01852096,6:0.005829489):0.005390662):0.0001327541):0.008272877):0.009272771):0.001509774,(19:0.01507386019,18:0.0094130938):0.002929931):0.0007679419,((13:0.008152484,((15:0.0142618806,16:0.0166191065):0.0007341245,17:0.0154992533):0.002249156):0.001184451,14:0.0156910331):0.001747413):0.004144562,12:0.01303464);
tree gen.117 = [&U] (12:0.01116868,((18:0.01465474,19:0.01508123412):0.001791259,((14:0.021673126,((17:0.012271672,15:0.0131283878):0.0048416912,(16:0.01646059,13:0.004812637):0.001411276):0.004530753):0.001309208,(11:0.009544281,((((7:0.0157149521,8:0.0133135371):0.006465877,9:0.009630012):0.03366984,((6:0.01515199,5:0.0123135):0.004460166,(4:0.02796519,((3:0.01828334,2:0.02433859):0.002650281,1:0.007330335):0.028919324):0.006905845):0.002915208):0.002965853,10:0.009690373):0.008549248):0.003473332):0.003888213):0.002448249);
tree gen.118 = [&U] (12:0.01548621,(((17:0.0144125902,15:0.01309840567):0.002652666,(16:0.01351536,13:0.005795122):0.001632631):0.002163678,(14:0.01848527,((11:0.01133713,((((6:0.0108173,5:0.01448338):0.001568944,(4:0.02530499,(1:0.0115936,(3:0.006712561,2:0.02244768):0.006907178):0.032049443):0.01080545):0.0007614186,((8:0.0098369669,7:0.0101986532):0.00257534,9:0.008651816):0.02871228):0.007222572,10:0.009261288):0.01264933):0.003513074,(19:0.0182293043,18:0.0100102455):0.005681787):0.0004088764):0.0002971359):0.004671629);
tree gen.119 = [&U] ((((19:0.0236358914,18:0.009382916):0.002073166,((10:0.01350546,((8:0.018552965,(9:0.013762851,7:0.01514954199):0.00148149):0.03039211,((4:0.02196492,((1:0.009318661,2:0.01812944):0.001350831,3:0.01641355):0.04365441):0.005108073,(6:0.01128283,5:0.01884572):0.007276572):0.0005546827):0.004357083):0.01582706,11:0.009317622):0.00404688):0.0008268545,(14:0.0189410117,((16:0.01645435,(17:0.01427288018,15:0.00788226485):0.0002555916):0.002209362,13:0.007903554):0.001390448):0.001141585):0.006330428,12:0.01385606);
tree gen.120 = [&U] (12:0.008648025,(((18:0.0089919218,19:0.0140773262):0.004016253,(14:0.0156926794,((17:0.0124912766,15:0.0119366925):0.002329669,(16:0.01901627,13:0.008746345):0.003966908):0.001794273):0.002075723):0.001458494,(11:0.006068739,((((6:0.009949587,5:0.01594037):0.00134392,(4:0.02798216,(2:0.0193923,(3:0.01246001,1:0.01646728):3.713803e-05):0.033726279):0.0118425):0.001891109,(9:0.008683838,(7:0.0071430381,8:0.00836031):0.001072974):0.03543892):0.008249544,10:0.01217348):0.01334316):0.004572547):0.003814698);
tree gen.121 = [&U] (((((18:0.0110161747,19:0.0232910626):0.004337548,((10:0.009773005,((6:0.01628022,5:0.01123159):0.004872913,((4:0.02149901,(1:0.004952866,(2:0.02189257,3:0.01508504):0.002744298):0.05490598):0.006140422,((7:0.00937432693,8:0.0159697149):0.002883825,9:0.004532746):0.02826862):0.0003239771):0.003399368):0.01044621,11:0.0111935):0.006247821):0.002213229,(((17:0.014062852,15:0.0118576615):0.001027542,16:0.018297963):0.003377828,13:0.004471303):0.002638892):0.001167993,14:0.025719302):0.0009869148,12:0.007519025);
tree gen.122 = [&U] (12:0.01221861,((11:0.004625931,(((4:0.02775253,((2:0.02274724,3:0.01094103):0.001647739,1:0.008022133):0.04648154):0.007147647,(((9:0.0067671828,8:0.0131673835):0.0010191,7:0.0096830459):0.03123427,(6:0.01748224,5:0.01019435):0.005805605):1.132542e-05):0.004579082,10:0.01166573):0.01054607):0.006534241,(((18:0.00979456494,19:0.0206280712):0.007710517,14:0.01921303981):4.391059e-05,((16:0.01984882,13:0.01196869):0.001234571,(17:0.0107099467,15:0.01541884014):0.001497315):0.002926794):0.0005358482):0.003385266);
tree gen.123 = [&U] (((((16:0.01078676,13:0.009312498):0.001436945,(15:0.01131265441,17:0.015121187):0.003775792):0.004966787,14:0.014374476):0.0009288573,((11:0.008736655,(10:0.009745451,(((6:0.01024889,5:0.01280732):0.006278946,((2:0.02109629,(3:0.01238282,1:0.01348879):0.001022864):0.04084886,4:0.02601282):0.004021095):0.003023474,((8:0.016167746,7:0.0148206793):0.0007043471,9:0.003773994):0.02800267):0.004423885):0.01476112):0.005828549,(19:0.02206208882,18:0.0098559758):0.003819226):0.0004469472):0.005322312,12:0.008267097);
tree gen.124 = [&U] ((((18:0.005978615,19:0.01878858786):0.0038493666,((10:0.01137642,((6:0.009272791,5:0.01163386):0.006563547,((4:0.02958077,(1:0.01228234,(3:0.01548245,2:0.02257346):0.005500093):0.026981987):0.005873108,(9:0.0078078818,(7:0.01107872303,8:0.014146944):0.001410989):0.03892908):0.0003380945):0.01064268):0.009858118,11:0.006394875):0.004680699):0.003405567,(14:0.0236789769,((17:0.0092505342,15:0.005103926):0.001432019,(16:0.01762583,13:0.005049694):0.001843777):0.005276528):0.004009666):0.003692588,12:0.009534598);
tree gen.125 = [&U] (12:0.01248828,((11:0.006751351,(((((3:0.01485085,(1:0.006359231,2:0.01859263):0.005501931):0.03596363,4:0.01397251):0.01124109,((7:0.0107885082,8:0.00843107):0.00214545,9:0.00693182572):0.03054915):0.0008419727,(5:0.01303827,6:0.009081247):0.007141809):0.004056986,10:0.0142016):0.01320422):0.01000247,(((13:0.006959432,(16:0.01299447,(17:0.01951138141,15:0.010726887):0.002505412):0.0009502861):0.002133366,14:0.018466508):0.003859391,(18:0.0149710431,19:0.02243221618):0.004001981):0.0002880207):0.003929317);
tree gen.126 = [&U] (12:0.01203458,((((17:0.0117074536,15:0.0113699888):0.0037547996,(16:0.01569134,13:0.006209858):0.002498103):0.001881668,14:0.0193523127):0.0005817771,((19:0.0199175091,18:0.0144183978):0.003413491,(11:0.009339408,((((9:0.011166867,(7:0.0124349318,8:0.0117438044):0.001147133):0.0397639,(5:0.01282981,6:0.01561321):0.003209956):0.0002324894,(((2:0.01748703,1:0.01039815):0.002611722,3:0.0156105):0.035551293,4:0.02059259):0.01088773):0.007213686,10:0.01673051):0.006852823):0.001886381):0.003849369):0.004726464);
tree gen.127 = [&U] ((((11:0.01169029,(10:0.01092121,((9:0.0050607915,(7:0.009740466,8:0.008323654):0.003516377):0.02956541,((6:0.007273072,5:0.01489202):0.006770928,((3:0.01174323,(2:0.02092217,1:0.01092062):0.003415379):0.031555989,4:0.02973481):0.006505873):0.00375481):0.004899169):0.01469103):0.005991364,(18:0.0062741437,19:0.0171453217):0.004511778):0.0006611352,(((16:0.01421129,13:0.004719278):0.0119086,(17:0.017348572,15:0.012235661):0.0025762232):0.001777827,14:0.0165841321):0.0007661855):0.005053193,12:0.01118923);
tree gen.128 = [&U] (((11:0.01513755,(10:0.01233684,(((((2:0.02277937,3:0.01100293):0.005187405,1:0.01124487):0.04239283,4:0.03075212):0.007929638,((7:0.0138392347,8:0.016130011):0.003359178,9:0.010282261):0.0327492):0.002100315,(6:0.01450602,5:0.01785602):0.001802318):0.01136753):0.007815997):0.00813138,((14:0.027733515,(((15:0.0106101533,17:0.0140022037):0.0016766902,16:0.01197499):0.0008425866,13:0.007800267):0.0009056147):0.00122416,(18:0.0119944444,19:0.018549692):0.004476494):0.001617847):0.002458706,12:0.009037902);
tree gen.129 = [&U] (((13:0.006568927,(((16:0.0168838038,17:0.009136285):1.877391e-05,15:0.0101066599):0.00116714,14:0.01732098092):0.001090469):0.005922221,((11:0.006207714,(((9:0.007497839,(8:0.0182524596,7:0.0132320819):0.001032487):0.02304121,((4:0.02098424,((2:0.032712,3:0.01778592):0.0009415508,1:0.01044077):0.03306659):0.009083878,(6:0.01670128,5:0.0151286):0.008924229):0.002798777):0.00937817,10:0.006662074):0.007273755):0.001758628,(18:0.0124489731,19:0.0168859222):0.002393749):0.0009077179):0.005543666,12:0.009774798);
tree gen.130 = [&U] ((((19:0.0188505031,18:0.011397582):0.004479402,((10:0.01793871,(((6:0.01371276,5:0.01413265):0.002762067,(4:0.02291714,((2:0.022782,1:0.006439919):0.0006241696,3:0.01819009):0.032082219):0.005227694):0.000662408,((8:0.0137171447,7:0.01083750574):0.002909551,9:0.0094398824):0.0320554):0.004424378):0.006539475,11:0.009799765):0.004287724):0.000688737,(((15:0.0058123875,17:0.00778904063):0.002405065,(16:0.01392072,13:0.01060712):0.001987956):0.003198275,14:0.023043457):0.004138047):0.002883775,12:0.006914801);
tree gen.131 = [&U] (12:0.007768852,((((16:0.01608286,13:0.006328982):0.003376,(17:0.01422594333,15:0.0123578466):0.001531267):0.002623844,14:0.0218242373):0.003126013,((18:0.01540096,19:0.018305634):0.003847335,(11:0.01638407,(((5:0.009126438,6:0.007588199):0.003091172,(((2:0.02086794,(1:0.01578792,3:0.01083662):0.001517382):0.023819674,4:0.01724878):0.01177739,(9:0.008191604,(7:0.012908891,8:0.008192824):0.001376307):0.03558065):0.0006464551):0.01212863,10:0.01099991):0.008287406):0.003599784):0.002151355):0.00667657);
tree gen.132 = [&U] (((14:0.0194151577,((15:0.0112001494,17:0.0109290028):0.0008536663,(16:0.01846453,13:0.003295082):0.001260255):0.004293453):0.002856015,((19:0.0176211185,18:0.0163872967):0.007073145,(11:0.003985933,(10:0.0169746,((6:0.01196049,5:0.0107351):0.007162604,(((7:0.0048880298,9:0.0108282754):0.00122444,8:0.020225114):0.02722008,((2:0.02074989,(3:0.01503708,1:0.01029123):0.004893823):0.03782919,4:0.02707877):0.01140558):0.001855365):0.006454599):0.008132483):0.003834209):0.001867091):0.003213873,12:0.01135795);
tree gen.133 = [&U] ((((14:0.0199063479,((17:0.0135972928,(16:0.01320263,15:0.011917841):7.020919e-06):0.001325307,13:0.01811952):0.001884498):0.0006508495,(19:0.01739138247,18:0.0095695347):0.00190811):0.002407484,(11:0.01227893,(10:0.01287065,((((2:0.01647736,(3:0.008237991,1:0.005631969):0.002476046):0.04145908,4:0.01832517):0.00485045,(6:0.01049886,5:0.01413633):0.00385554):0.002171062,((9:0.012994449,8:0.0163841962):0.004051471,7:0.0089272414):0.03023449):0.00365178):0.01083594):0.005381271):0.0115570001,12:0.01487515);
tree gen.134 = [&U] ((((11:0.0055481,(((5:0.01326338,6:0.00722225):0.004070872,((((2:0.01933722,1:0.007056027):0.001024124,3:0.008860924):0.04413997,4:0.02017398):0.01146284,(9:0.005916231,(7:0.0105268864,8:0.011799276):0.00123547):0.03287933):0.0004283758):0.00444345,10:0.01243275):0.01182406):0.0105394,(18:0.0127802622,19:0.0145384868):0.003191581):0.0003793225,(((16:0.01388366,13:0.005762792):0.002707464,(15:0.0150963807,17:0.0136346908):0.0005391336):0.002068145,14:0.024592349):0.002256653):0.003944532,12:0.009709342);
tree gen.135 = [&U] (12:0.009628583,(((18:0.01503208237,19:0.01907286609):0.005988117,(14:0.0241687799,((15:0.013239229,17:0.0141481427):0.0027143,(16:0.01581815,13:0.00730362):0.001631601):0.003741698):0.0001438482):0.001795416,(11:0.007906609,(10:0.0107845,(((9:0.004863643,(8:0.020711034,7:0.0085001293):0.0006653802):0.03796089,(((1:0.008226784,2:0.02278263):0.001302144,3:0.01184207):0.039041696,4:0.03382111):0.01147488):0.001369877,(6:0.01699457,5:0.0134248):0.005740032):0.001556192):0.00593942):0.005754039):0.001909815);
tree gen.136 = [&U] (12:0.01464456914,((11:0.007494073,(((((2:0.01822408,1:0.007262255):0.007160688,3:0.01507584):0.04010736,4:0.02047491):0.01032252,(((7:0.0105223565,8:0.0109082758):0.001254349,9:0.009542441):0.0267242,(5:0.0160327,6:0.01388057):0.004247215):0.00276639):0.005402006,10:0.01034012):0.005922094):0.008022858,((18:0.0104050008,19:0.0217313166):0.003603588,((((15:0.0099062489,16:0.0133777124):0.0002137788,17:0.01122766):0.001009003,13:0.006360689):0.001090316,14:0.0301589242):0.002540209):0.0003180502):0.005669705);
tree gen.137 = [&U] (12:0.01206033,((((15:0.00864858811,17:0.014645561):0.002164563,(13:0.002718465,16:0.0101651):0.001675616):0.002274126,14:0.021970736):0.001732087,((18:0.014160256,19:0.01778921185):0.006029656,(11:0.005384895,(10:0.01128845,((6:0.007608987,5:0.01134004):0.003384069,((((2:0.02052404,3:0.0113898):0.001753094,1:0.01236363):0.028866118,4:0.0229068):0.005412981,(9:0.0137966813,(7:0.00868547122,8:0.015023396):0.000654038):0.03646941):0.005360916):0.003103196):0.01230011):0.004083864):0.001614213):0.006455947);
tree gen.138 = [&U] (12:0.01270224,(((19:0.0196510987,18:0.0129895893):0.005530061,(11:0.01290025,(((5:0.0155251,6:0.009252369):0.006451298,(((8:0.0100753901,7:0.01333966497):0.003935767,9:0.007228721):0.03176204,(((3:0.01633247,2:0.02467138):0.001817055,1:0.01358206):0.038225439,4:0.03557617):0.01002842):0.002969068):0.005313968,10:0.009721288):0.007345155):0.002227495):0.0006764055,(14:0.019872653,((15:0.0103828715,17:0.016413134):0.002722494,(16:0.01072124,13:0.005526606):0.0004157244):0.0008410782):0.003436017):0.006361115);
tree gen.139 = [&U] (12:0.00982166,(((10:0.01363996,((9:0.006212626,(8:0.016291828,7:0.0094799996):0.002432226):0.0359901,((6:0.01135941,5:0.01224369):0.005073442,(4:0.02590041,(2:0.02930922,(3:0.01422368,1:0.01900886):0.0001739138):0.03156324):0.01057911):0.002673086):0.004779404):0.009285045,11:0.003180777):0.005231524,(14:0.0231804527,((19:0.03483297435,18:0.0085566271):0.004059005,((16:0.01322939,(17:0.0139809116,15:0.0121394722):0.000925294):0.0005591119,13:0.005912506):0.002229875):0.0006157488):0.001057557):0.007035247);
tree gen.140 = [&U] (12:0.00751519,((((13:0.00885189,16:0.01870345):0.004847036,(17:0.009081382,15:0.0136741156):0.00175013):0.002836066,14:0.025295377):0.002682354,((11:0.01064075,((((3:0.01249589,(1:0.009711212,2:0.02508185):0.005640047):0.0378635,4:0.02557763):0.01172395,((9:0.006016419,(8:0.021843959,7:0.0116664701):0.003213274):0.02917053,(5:0.01067394,6:0.01041277):0.002772016):0.0001960372):0.00795552,10:0.0114673):0.005806563):0.0049747,(19:0.0252050008,18:0.0130152002):0.002787159):0.0006865342):0.00923665);
tree gen.141 = [&U] (12:0.008837023,(((19:0.0198659415,18:0.0129003516):0.00528378,(11:0.007190991,(10:0.01376145,(((8:0.018177533,9:0.006493175):0.005472186,7:0.00790626):0.03674962,((6:0.007277367,5:0.01277916):0.006967876,(((3:0.008860343,1:0.00408337):0.001318708,2:0.02399259):0.04142014,4:0.02054752):0.007418746):1.518168e-05):0.006094247):0.009311592):0.006555199):0.001191945,(14:0.0162050297,(13:0.01008299,(16:0.02234481,(17:0.0106699197,15:0.0104053833):0.000436386):0.001405232):0.001132264):0.002855696):0.005320007);
tree gen.142 = [&U] (12:0.00831109,((11:0.01242517,((((6:0.01250202,5:0.01307325):0.005993634,(4:0.02831112,((1:0.006819263,3:0.01015595):0.001892332,2:0.01911051):0.03233795):0.005952255):0.000143423,((8:0.0117478643,7:0.0142922247):0.005861187,9:0.005950592):0.04421177):0.008050544,10:0.01063347):0.009481959):0.004090766,((14:0.0204670038,(19:0.0261204719,18:0.0127425709):0.006277447):0.0003326443,((15:0.010029481,17:0.0126485338):0.002127475,(13:0.007565279,16:0.01461688):0.003381354):0.004513054):0.001081781):0.009935632);
tree gen.143 = [&U] (12:0.01115874,((((13:0.005621105,16:0.01707455):0.002774837,(15:0.00558050812,17:0.0121378026):0.002567645):0.003394291,14:0.0212337416):0.001447702,((11:0.01044356,(10:0.0118046,((9:0.01025187,(7:0.0095602027,8:0.0113704946):0.001867705):0.02890547,((6:0.009035223,5:0.01843987):0.002186311,(((1:0.007553167,2:0.02499313):0.002227731,3:0.0115053):0.03839317,4:0.02327503):0.006741722):0.003052373):0.006006012):0.006475723):0.005535409,(19:0.0228525797,18:0.0127735943):0.003649043):0.0005600905):0.002443798);
tree gen.144 = [&U] ((((11:0.008279014,((((5:0.009127562,6:0.01734366):0.003759058,((3:0.01556787,(1:0.003347842,2:0.01705219):0.002426338):0.03894061,4:0.02188443):0.005201588):0.001320751,(9:0.0058270923,(8:0.0154656241,7:0.0075596418):0.00061674):0.03071522):0.007488419,10:0.01040859):0.008688347):0.004649519,(19:0.0203166248,18:0.0108931173):0.001822723):0.001133469,(14:0.0254267508,((15:0.0086878259,17:0.0098604293):0.0037681604,(16:0.01609438,13:0.005279431):0.00130226):0.003123384):0.0006036329):0.001681106,12:0.00588775);
tree gen.145 = [&U] (12:0.009010552,((((17:0.0170811226,15:0.009105288):0.0009806664,(16:0.01846285,13:0.01460345):0.003040191):0.001198232,14:0.0215063674):0.003358972,((19:0.0125751948,18:0.0127838452):0.006195919,(11:0.007674452,((((4:0.03210367,(2:0.02207476,(1:0.01024369,3:0.01538301):0.002551516):0.026714734):0.01143058,(9:0.007888532,(8:0.0175380588,7:0.009764187):0.0007555885):0.03356808):0.0003276208,(6:0.01081615,5:0.0182657):0.008136405):0.007417236,10:0.009480175):0.004735966):0.003116002):0.0003053209):0.002460935);
tree gen.146 = [&U] ((((14:0.0172715574,(19:0.01627034,18:0.0096295303):0.003708146):0.003488478,((13:0.007577909,16:0.008269268):0.002300635,(17:0.013292394,15:0.0084725499):0.0006254482):0.003607976):0.001929809,(11:0.009442047,(((((2:0.01466825,(3:0.005531274,1:0.009677625):0.003029845):0.04564339,4:0.01660834):0.01065275,(5:0.009931735,6:0.0137088):0.005368931):0.001263238,((9:0.0047241078,8:0.017505932):0.001651601,7:0.0094481386):0.02920819):0.005951286,10:0.01124922):0.008243387):0.005139877):0.005760227,12:0.01240552);
tree gen.147 = [&U] (12:0.01027581,((((16:0.02454637,13:0.003989804):0.002476823,(17:0.0083781982,15:0.0103977295):0.001905618):0.001795247,(14:0.018425427,(19:0.0224969307,18:0.0147242269):0.007057936):0.001567766):0.002629298,(11:0.01376586,((((6:0.01249093,5:0.01359273):0.005410549,(4:0.02938915,((1:0.01373114,2:0.02324632):0.002274613,3:0.01928616):0.028923252):0.009549367):0.0008830933,((7:0.0130438907,8:0.0120563958):0.002239097,9:0.006491229):0.03825164):0.007213862,10:0.008633438):0.01063681):0.005695118):0.00644326);
tree gen.148 = [&U] (((((15:0.0097281496,17:0.0136138296):0.001667518,(16:0.01947899,13:0.005802368):0.001498854):0.0006685103,(((10:0.0150868,(((6:0.01488886,5:0.009645936):0.004929131,(9:0.008150054,(7:0.01197428006,8:0.010554469):0.0004759726):0.02855729):8.280104e-05,(4:0.02282948,((3:0.01028011,1:0.01224062):0.001239076,2:0.01908152):0.030124267):0.01444485):0.003168363):0.009527337,11:0.009683306):0.007231429,(18:0.011398975,19:0.0182719898):0.003209389):0.002930994):0.002632738,14:0.0234864649):0.004372344,12:0.01091766);
tree gen.149 = [&U] (((11:0.007074239,((((5:0.01221608,6:0.009117898):0.003131067,((8:0.007867195,7:0.018167913):0.001761865,9:0.00552105317):0.03309132):0.0002511307,(((3:0.02255668,2:0.02164902):0.001289571,1:0.00748303):0.03174497,4:0.02065099):0.00504174):0.009134274,10:0.0132141):0.01075208):0.00488747,(((18:0.0167654512,19:0.02099753354):0.00550499,((17:0.0122321886,(16:0.01530901,13:0.008487288):0.00273745):0.000172163,15:0.0157574811):0.003904545):0.000579452,14:0.0303134917):0.001595314):0.003824975,12:0.01688315);
tree gen.150 = [&U] ((((18:0.0137272084,19:0.0195621244):0.004749045,(((16:0.01604243,13:0.007640397):0.002221253,(15:0.0114632667,17:0.01959240752):0.0005559306):0.003054564,14:0.0202602704):0.001840712):0.0003618722,((10:0.01200172,((6:0.008623056,5:0.01644277):0.004006147,((9:0.005668982,(7:0.0099328948,8:0.0134479755):0.001170041):0.03343436,(4:0.02379844,((2:0.02928124,1:0.02459451):0.001876769,3:0.01525863):0.044321708):0.008640885):0.0003325904):0.01161683):0.00774275,11:0.00831644):0.009532807):0.005934407,12:0.01026992);
tree gen.151 = [&U] (12:0.01161942,((((17:0.008439891,15:0.0076709426):0.001616977,(16:0.0226841,13:0.006057021):0.001212584):0.002535149,14:0.0189194037):0.006113801,((18:0.015191928,19:0.025826376):0.003775771,(11:0.01431126,(((5:0.01430657,6:0.006751072):0.003720708,((((3:0.0101166,1:0.01532456):0.001067566,2:0.02119557):0.04084566,4:0.02580389):0.007367011,((9:0.0063327499,8:0.0130773161):0.004149026,7:0.018620071):0.02947456):0.000130463):0.009303046,10:0.01485799):0.005213961):0.00643801):0.001434486):0.003159142);
tree gen.152 = [&U] (12:0.01092622,((11:0.01008082,((((5:0.01576827,6:0.01429788):0.003425373,((2:0.02188822,(1:0.01093334,3:0.01127957):0.001247451):0.03863012,4:0.02484391):0.006144184):0.001421797,(9:0.008821676,(7:0.008365249,8:0.016876893):0.001226746):0.03943709):0.008082186,10:0.006275675):0.01261695):0.003273709,((14:0.0305425464,(18:0.0059014178,19:0.0193317464):0.002276602):0.002318668,((15:0.0102726334,17:0.012929413):0.003293433,(16:0.01880826,13:0.005288767):0.005508571):0.002600437):0.002968082):0.007204287);
tree gen.153 = [&U] (((((15:0.0115221447,17:0.0116018587):0.001023347,(16:0.0146246,13:0.008020806):0.002943145):0.006202021,14:0.0222079124):0.0008338544,((19:0.0193850954,18:0.0096448822):0.004370358,((10:0.009700818,((4:0.02008291,((1:0.007842725,2:0.02295559):0.0005443662,3:0.01003235):0.03893725):0.01122555,((6:0.0134163,5:0.01957888):0.002444597,(9:0.007251694,(7:0.008636947,8:0.012845777):0.004887912):0.0302304):0.0005195963):0.004408508):0.01039046,11:0.008168868):0.002960646):0.0006525865):0.003274708,12:0.009938971);
tree gen.154 = [&U] (12:0.01274074,(((11:0.01119113,(10:0.009537124,(((((3:0.0105733,2:0.01485101):0.0006738491,1:0.01037622):0.03771535,4:0.03444569):0.01026088,(8:0.012484147,(9:0.0080458188,7:0.0131236695):0.0021611):0.03303326):0.0005270906,(6:0.01133066,5:0.009816042):0.004088102):0.004700503):0.008795044):0.001958375,(14:0.023686864,((16:0.01342867,13:0.01001543):0.001765898,(17:0.0133226602,15:0.0118758146):0.003662665):0.003333443):0.001446039):1.326714e-05,(18:0.0122467025,19:0.0194055118):0.005766682):0.003326588);
tree gen.155 = [&U] ((((10:0.01784629,(((9:0.00832555,(7:0.0200025754,8:0.00664724047):0.002241521):0.03089976,(4:0.02621963,((2:0.02346421,3:0.0150919):0.00602029,1:0.01433475):0.033255482):0.005857495):0.002305295,(6:0.005690106,5:0.02062076):0.00716839):0.002094843):0.004980303,11:0.00981381):0.009050018,(((16:0.02033802,13:0.008224391):0.003150663,(15:0.0097839495,17:0.017020732):0.004100407):0.00234576,((18:0.0152133608,19:0.0189782466):0.001667582,14:0.019170395):0.001148884):0.001481242):0.004207043,12:0.005168379);
tree gen.156 = [&U] (((14:0.02168011,(((16:0.01602075,13:0.00635472):0.0009426416,15:0.0155539998):0.002138193,17:0.008390954):0.002390409):0.001824202,((18:0.0114409301,19:0.0227342224):0.003644437,((10:0.01189831,(((4:0.02346561,(2:0.02557129,(1:0.007310705,3:0.01383236):0.0008795012):0.034839939):0.009510771,(6:0.007255553,5:0.01223278):0.00196386):0.002995824,((8:0.0087470565,7:0.0106829756):0.002113319,9:0.009920274):0.04029922):0.007451841):0.011866,11:0.003988978):0.002640613):0.002091013):0.00555392,12:0.01365131);
tree gen.157 = [&U] (12:0.01236359,(((11:0.006834543,(10:0.007176459,(((8:0.012403075,(7:0.015870627,9:0.0067170855):0.00286512):0.03498717,(6:0.01237359,5:0.01415274):0.001975236):0.001508048,(((1:0.01008913,2:0.02475699):0.006514674,3:0.01339419):0.04616703,4:0.01833145):0.009427159):0.006007507):0.01074554):0.0035383,(18:0.0109453057,19:0.0235654125):0.002637857):0.0008265598,(14:0.021195089,((16:0.01166587,13:0.006526567):0.001447655,(15:0.0151667657,17:0.0159113302):0.0007449354):0.00218244):0.001684274):0.001818433);
tree gen.158 = [&U] (12:0.01681152,(((10:0.008553768,(((4:0.03816736,((1:0.01509288,2:0.01702161):0.004856891,3:0.007918575):0.03515974):0.01203463,(9:0.0068523317,(7:0.012474897,8:0.00873460649):0.002572312):0.02698925):0.003185438,(6:0.01415991,5:0.0113042):0.005102208):0.002280135):0.012289,11:0.01159226):0.008192127,((((17:0.009199287,15:0.0074340696):0.00092100461,(16:0.02103141,13:0.004033731):0.002586851):0.005283452,14:0.01748931295):0.001915826,(18:0.0128449696,19:0.0195103325):0.00362508):0.0005107524):0.004461557);
tree gen.159 = [&U] (12:0.007539749,(((18:0.0068942552,19:0.01817242191):0.004434763,(11:0.009099669,(10:0.01391664,((((3:0.01072677,(1:0.006104657,2:0.02254675):0.00855247):0.04550141,4:0.04061736):0.005880309,((7:0.0165070302,8:0.011845751):0.0007403377,9:0.006868083):0.02529951):0.003054785,(6:0.01384894,5:0.008994925):0.002537953):0.003985153):0.01153417):0.002852204):0.001984658,((17:0.0118364912,((13:0.008054899,16:0.01330153):0.0024394284,15:0.011250128):0.001720564):0.002607913,14:0.0125789815):0.0004287142):0.003871318);
tree gen.160 = [&U] (12:0.008548881,((((17:0.0092528972,15:0.0097271963):0.0038173691,(13:0.007821673,16:0.01670889):0.002554646):0.001488467,14:0.0185459578):0.001393478,((18:0.0088496317,19:0.0170283999):0.004093647,(11:0.007006515,(10:0.009969524,(((((1:0.004005278,3:0.01444802):0.001799744,2:0.02451457):0.039949205,4:0.02431954):0.004157537,(6:0.009808114,5:0.01696902):0.007481247):0.000126619,((8:0.0084697043,7:0.0139497836):0.003166659,9:0.0050213503):0.0432424):0.004381885):0.0073112):0.002144018):0.0004744242):0.005217767);
tree gen.161 = [&U] (12:0.009134293,((14:0.0284849357,((15:0.0115915059,17:0.01420952703):0.002375189,(13:0.006282664,16:0.01512306):0.0009309656):0.003101583):0.002315249,((18:0.0081095074,19:0.020231721):0.003144063,(11:0.008456604,(10:0.01166257,(((6:0.01424817,5:0.01830432):0.003382447,(((1:0.009768789,2:0.02526417):0.0001026618,3:0.01343063):0.032635433,4:0.02721046):0.01220812):0.0007123669,(9:0.005074776,(8:0.0082891262,7:0.0149068985):0.003306042):0.0394206):0.004257895):0.005930691):0.002987872):0.0007397117):0.005018267);
tree gen.162 = [&U] (12:0.007905215,((((18:0.0178930455,19:0.02426614978):0.005471493,((17:0.011869584,15:0.012366117):0.002763017,(13:0.005632486,16:0.01442609):0.0002279625):0.002456846):0.001138804,14:0.02059692728):0.002003797,(11:0.005588346,(10:0.01377264,((((2:0.02059141,1:0.0113172):6.130558e-05,3:0.01054251):0.03535697,4:0.02296757):0.007245401,((6:0.007481869,5:0.01601293):0.01040643,((7:0.0135719088,8:0.013893288):0.0001661285,9:0.003739782):0.02176581):0.0005035824):0.005428777):0.006990777):0.01017851):0.004608452);
tree gen.163 = [&U] (12:0.01277943,((19:0.016776284,18:0.010693182):0.003955679,((11:0.003650345,((((7:0.01277358439,(8:0.0121235,9:0.0077905306):0.0003797406):0.03623407,(((2:0.02168003,3:0.006345664):0.005584505,1:0.005587565):0.022849508,4:0.02495448):0.00603834):0.000475859,(5:0.01271734,6:0.014745):0.009653486):0.005354168,10:0.01232788):0.009946508):0.002897951,(((16:0.01780429,13:0.004958138):0.001362668,(15:0.0083080712,17:0.02301285):0.0021968478):0.002457152,14:0.0152111261):0.004537765):9.893461e-05):0.002495688);
tree gen.164 = [&U] (12:0.008976746,(((19:0.0192707164,18:0.017556239):0.003139087,(11:0.006879902,(((4:0.02248566,((1:0.0121122,3:0.0130971):0.003035428,2:0.0226937):0.04518963):0.00321469,(((7:0.0129817813,9:0.008602796):0.0003270475,8:0.0280919684):0.02658709,(6:0.02449777,5:0.0168591):0.008235641):0.000607512):0.004054779,10:0.0106275):0.006222765):0.004693167):0.00150496,(14:0.0213216213,((15:0.006140152,17:0.007604847):0.002656582,(16:0.01663534,13:0.01239221):0.002280427):0.005007851):0.003755231):0.001447257);
tree gen.165 = [&U] (12:0.007750193,((14:0.0237496282,((17:0.018205783,15:0.00537318439):0.001678907,(16:0.01848613,13:0.004033472):0.002201497):0.001720489):0.0006265171,((11:0.005057932,(((4:0.0315709,((1:0.01228801,2:0.020863):0.003311615,3:0.01407094):0.03638296):0.009472978,(((8:0.01273579,7:0.00868558407):0.0008161293,9:0.009277585):0.02296886,(6:0.009651829,5:0.01358265):0.008110203):0.0008879873):0.004475394,10:0.01590022):0.004632559):0.003285793,(19:0.0182128799,18:0.0115452039):0.004961135):0.001507644):0.001575027);
tree gen.166 = [&U] (12:0.00791297,(((17:0.0112969568,15:0.0149790099):0.001494099,(13:0.0104114,16:0.01753314):0.002264146):0.004871115,(14:0.0184251354,((11:0.007267974,((((7:0.01154742997,8:0.007924738):0.0009307201,9:0.005910171):0.02392114,(((1:0.005919239,(2:0.0183604,3:0.01326317):0.001342302):0.028423657,4:0.02538531):0.01068377,(5:0.009051596,6:0.009599771):0.007738587):0.001026717):0.004380633,10:0.01596735):0.009186629):0.00648713,(18:0.014386551,19:0.0222853917):0.003530712):0.0006422158):0.003592467):0.004733022);
tree gen.167 = [&U] (12:0.01507129,((((19:0.012699195,18:0.0112802862):0.005264995,14:0.0230399076):0.00101713,((13:0.005851871,16:0.01549336):0.002169957,(17:0.017773399,15:0.0062118856):0.001590539):0.002117026):0.001593259,(11:0.008633768,(((6:0.01359422,5:0.00712969):0.006047526,((4:0.02144535,((3:0.01160587,1:0.006875426):0.001735548,2:0.03400281):0.0390665):0.004989418,(9:0.007654377,(8:0.00735259445,7:0.0111120082):0.001569293):0.04120958):0.006253):0.002517425,10:0.01044171):0.00956994):0.00541975):0.003202383);
tree gen.168 = [&U] (12:0.008605453,((14:0.0247955101,((13:0.005439565,16:0.01018445):0.002674596,(15:0.009452149581,17:0.01929843046):0.0009402502):0.002963862):0.004891785,((18:0.0138900237,19:0.0203224793):0.003876554,(11:0.006165077,((((4:0.02754947,(2:0.02534978,(3:0.01698008,1:0.004955761):0.001546528):0.033253196):0.01278162,((7:0.0135155588,8:0.015223912):0.002680321,9:0.0052998091):0.03209656):1.230424e-05,(6:0.007918783,5:0.009580522):0.00309732):0.004620679,10:0.0111365):0.008105555):0.006028845):0.003694364):0.003490545);
tree gen.169 = [&U] ((((11:0.004596517,((((1:0.01672015,(3:0.01574098,2:0.02837119):0.00118422):0.038308705,4:0.02576882):0.01101879,(((9:0.01155954,8:0.01609184548):0.001787894,7:0.0086634594):0.03761393,(5:0.01135077,6:0.01115408):0.004172235):0.002667896):0.006609258,10:0.009631354):0.006926106):0.002569646,(19:0.0199670875,18:0.01200365716):0.003915354):0.0009717009,(((16:0.01602373,13:0.00730585):0.001644365,(17:0.015811563,15:0.008600363):0.0023751511):0.002587653,14:0.023155335):0.00173722):0.005101197,12:0.0100791);
tree gen.170 = [&U] (12:0.0129811,(((19:0.0213322481,18:0.0064454122):0.00148138,(11:0.01047879,(10:0.009948779,(((6:0.01355613,5:0.0121064):0.002376925,(9:0.0071694397,(7:0.0192459988,8:0.0112279584):0.002020442):0.03983226):0.000132581,(((3:0.01366008,1:0.01484158):0.002249479,2:0.02870836):0.04062043,4:0.02103619):0.009538245):0.01494129):0.008742054):0.001856825):0.001149442,(((17:0.012209083,15:0.01464105054):0.0086133646,(13:0.003930491,16:0.01302186):0.003676372):0.002658648,14:0.03107254036):0.002949004):0.007134493);
tree gen.171 = [&U] (((19:0.0163419209,18:0.0089525032):0.004921023,((11:0.008960293,(((5:0.01046222,6:0.006475698):0.001849973,(((7:0.01244138731,8:0.012208613):0.0008941891,9:0.005928062):0.03400345,((2:0.03008869,(3:0.01921769,1:0.005144693):0.0003659935):0.03847881,4:0.01794105):0.008227236):0.00262751):0.004819428,10:0.01390934):0.01112617):0.006357192,((13:0.01041809,(16:0.0261690566,(15:0.00985439988,17:0.0096410017):0.0005713654):0.003303852):0.002683978,14:0.0266781256):0.001559904):0.0007697837):0.007591459,12:0.007735289);
tree gen.172 = [&U] (12:0.006229724,(((18:0.01048177466,19:0.0200084746):0.004300357,(11:0.01429191,(10:0.00895631,(((8:0.016446182,7:0.0131503951):0.002140998,9:0.008292406):0.02628249,((6:0.01562374,5:0.01340212):0.001866293,((1:0.01270228,(3:0.01254759,2:0.02396459):0.0001323642):0.03769466,4:0.02697009):0.01239148):0.0002889872):0.009317188):0.006753668):0.002554025):0.0006029841,(14:0.021504118,(13:0.01313764,(16:0.01787461,(15:0.00865891624,17:0.0108757344):0.0001994151):0.00175724):0.001873166):0.001892428):0.001807971);
tree gen.173 = [&U] ((((14:0.0212550026,(13:0.005593823,(16:0.01519963,(15:0.0119380317,17:0.018156019):0.002211982):0.0009660925):0.00158578):0.00146072,(19:0.021347897,18:0.0095103111):0.004358272):0.003103084,((10:0.0171111,((8:0.010966831,(9:0.0051250478,7:0.0149494803):0.0006004574):0.03746576,((6:0.01195764,5:0.01400745):0.002737524,(4:0.02804218,((1:0.01082847,2:0.02161571):0.007986799,3:0.009292352):0.03863461):0.009150072):0.002865057):0.005516527):0.007616002,11:0.009753322):0.001911634):0.004474529,12:0.008252011);
tree gen.174 = [&U] ((((((16:0.02096451,13:0.002979645):0.002861,(17:0.013517223,15:0.0098642518):0.002910287):0.003002499,14:0.02586598194):0.004168444,((10:0.01848907,(((4:0.02958281,(3:0.01844272,(1:0.00981137,2:0.02513548):0.006988468):0.03831079):0.006132522,(6:0.009655631,5:0.01457822):0.00357327):0.004310704,((7:0.0124808508,8:0.0090440169):0.001470273,9:0.0077019283):0.03718531):0.006756966):0.008434841,11:0.00857037):0.00634323):0.0002312284,(18:0.0089318213,19:0.021299648):0.005827527):0.00321692,12:0.009578376);
tree gen.175 = [&U] (12:0.01049666,((14:0.02414730212,((15:0.012244239,17:0.01122622104):0.004092238,(16:0.02144099,13:0.006699683):0.001632772):0.001093418):0.000262424,((19:0.02171734722,18:0.018058312):0.0028744296,(11:0.01117864,(10:0.01286327,(((9:0.006939611,(7:0.0154883194,8:0.013831149):0.00474721):0.03729015,(((2:0.02532209,1:0.01863077):0.005763277,3:0.01224875):0.034226908,4:0.02509606):0.004073858):0.0009889083,(6:0.01361841,5:0.009852739):0.006436613):0.005033734):0.00871365):0.004374275):0.003944967):0.002580735);
tree gen.176 = [&U] (12:0.01316277,((((15:0.012276022,17:0.0140591688):0.0004878515,(16:0.01803851,13:0.006422697):0.00217512):0.00535044,14:0.014364001):0.003743758,((19:0.0215149368,18:0.0105409354):0.004355324,(11:0.007546023,(10:0.01233444,((6:0.01084304,5:0.01490259):0.004719903,((9:0.0092658557,(7:0.0156199991,8:0.0141659874):0.002216539):0.03877244,((2:0.02641059,(3:0.01334136,1:0.01037783):0.001187295):0.041819884,4:0.03292471):0.006042028):0.0005110038):0.004309517):0.01553728):0.005938913):0.001430576):0.003542029);
tree gen.177 = [&U] (((((17:0.0095446065,15:0.0102268215):0.002797884,(16:0.01912279,13:0.01001185):0.0006054485):0.001312546,14:0.0158406502):0.001915558,((19:0.017921532,18:0.0075572852):0.004620836,((10:0.0160339,(((4:0.02694095,(3:0.009165449,(1:0.01134036,2:0.0212645):0.006954973):0.04387786):0.01047548,(9:0.006619164,(7:0.0133492768,8:0.0088838148):0.0008868138):0.04406622):0.001375563,(6:0.01224078,5:0.01695822):0.0026185):0.006850494):0.007029899,11:0.009790321):0.002005138):0.001255672):0.007706668,12:0.00729663);
tree gen.178 = [&U] (12:0.009171809,(((19:0.018604058,18:0.0188418928):0.008082824,(11:0.007365212,(10:0.01508357,((6:0.01144041,5:0.01514433):0.005289955,((((1:0.004879966,3:0.005731599):0.0001951674,2:0.02019468):0.05087986,4:0.03379627):0.004857348,(9:0.005104559,(8:0.015763561,7:0.01502607):0.002090626):0.02293222):0.002206096):0.005879244):0.009979582):0.004447225):0.0004092986,(((15:0.0082340484,17:0.011402109):0.004645626,(16:0.01780305,13:0.007431635):0.001631429):0.003385134,14:0.020829745):0.001865985):0.003705729);
tree gen.179 = [&U] (12:0.00633077,(((11:0.01143664,((((((3:0.01518153,2:0.02224174):0.00923282,1:0.0133408):0.02470843,4:0.02493307):0.004965379,(5:0.01382925,6:0.02007934):0.002129385):0.002423706,((8:0.018296668,7:0.0137240852):0.0004224255,9:0.0071152566):0.03370454):0.004938442,10:0.008536315):0.008847193):0.003016926,(19:0.0219071262,18:0.0147366218):0.003934755):0.002062343,(14:0.0198727477,(13:0.003863635,(17:0.01396616,(16:0.019412218,15:0.010201288):8.387519e-05):0.001249261):0.001103391):0.002544486):0.006096471);
tree gen.180 = [&U] (12:0.009771726,(((18:0.0105443285,19:0.0176089836):0.0027815149,(11:0.010677,((((7:0.0144584067,9:0.010134758):0.0002962485,8:0.011574964):0.04025791,((5:0.008877271,6:0.007258535):0.007365829,((1:0.02027456,(2:0.02083967,3:0.01116458):1.526509e-06):0.03584432,4:0.02604882):0.00844487):0.002141875):0.009344066,10:0.01140058):0.00940898):0.00461517):0.001701492,(14:0.0185518854,((16:0.02042596,(15:0.0090129522,17:0.0174567428):0.0011823398):0.003959708,13:0.01062514):0.003999672):0.0009611982):0.005159447);
tree gen.181 = [&U] ((((19:0.0155498987,18:0.0122531022):0.002551961,(11:0.009946516,(((((9:0.0052455668,7:0.0100042418):0.003410652,8:0.011946437):0.02580856,(6:0.01061142,5:0.01131868):0.008724761):0.003799713,(4:0.03264205,((2:0.01764493,3:0.008935713):0.001401612,1:0.01790131):0.04071638):0.007596301):0.006794631,10:0.01207311):0.006328423):0.001968465):0.002143758,(((16:0.01744744,13:0.003251678):0.00190309,(17:0.0087022693,15:0.0063935651):0.002715115):0.0008948772,14:0.0202756045):0.002667968):0.003563753,12:0.007997894);
tree gen.182 = [&U] (12:0.01305994,(((18:0.0099500006,19:0.0225262586):0.004600222,(11:0.007685916,(((5:0.009865206,6:0.01234197):0.009521873,(((8:0.012346889,7:0.0127010285):0.002038658,9:0.008024138):0.0333886,(((3:0.01185838,1:0.009460155):0.003192293,2:0.0205886):0.04432307,4:0.0210613):0.003500049):0.003238121):0.003993212,10:0.007090038):0.006210516):0.003878951):0.0004162992,(((15:0.0095055028,17:0.0098355158):0.0009321899,(13:0.006154559,16:0.02191297):0.000724293):0.002711868,14:0.019990998):0.002766357):0.003818528);
tree gen.183 = [&U] (12:0.0105491,(((18:0.0146684767,19:0.01894874353):0.008150013,(11:0.01143278,(10:0.005054776,((6:0.01876562,5:0.01997335):0.004322027,((((3:0.01917142,2:0.01877547):0.003897568,1:0.01542877):0.04184788,4:0.02034671):0.005413827,((9:0.007203063,7:0.0111649355):0.0002923032,8:0.01071913896):0.0299022):0.003536359):0.007857626):0.005627137):0.003842304):0.0003778535,(14:0.023596422,((16:0.01715553,13:0.003762264):0.007170098,(17:0.013666418,15:0.012110573):0.002346771):0.001671616):0.001197694):0.003996714);
tree gen.184 = [&U] (12:0.01153551,((14:0.0152466858,((16:0.01861126,13:0.006761617):0.00368646,(17:0.017988762,15:0.01073678047):0.001242721):0.002495148):0.001399544,((19:0.0147274566,18:0.0126246275):0.006242365,(11:0.00640545,(10:0.01136907,(((6:0.01094566,5:0.009244008):0.005301952,((3:0.01403295,(1:0.01180177,2:0.02202698):0.003316188):0.04136523,4:0.02545123):0.009372523):0.0001272589,((7:0.0144188197,8:0.0080830375):0.003384949,9:0.0056263418):0.03217169):0.004699047):0.01117715):0.008752861):0.0008171574):0.009308504);
tree gen.185 = [&U] (12:0.008487169,(((19:0.017138055,18:0.0115693972):0.004627547,(11:0.0107539,(10:0.005965514,((9:0.007275644,(8:0.0147585263,7:0.018008035):0.004726475):0.03094606,((6:0.01535662,5:0.01790068):0.008216268,((1:0.006542949,(3:0.01512845,2:0.02012336):0.005941827):0.03999022,4:0.0233902):0.007352021):0.0001054356):0.005769721):0.007499103):0.007471254):0.002133292,(14:0.0225206944,((16:0.01602102,13:0.005757538):0.007184209,(17:0.010639614,15:0.0075653048):0.0010016556):0.003869965):0.003679599):0.003156886);
tree gen.186 = [&U] (((18:0.011794598,19:0.0241900266):0.009089177,(((10:0.01150826,((((8:0.012191082,7:0.01685486942):0.003415626,9:0.00989605):0.03095435,(4:0.02299189,(2:0.02467166,(3:0.01932571,1:0.01474187):9.347061e-05):0.03796203):0.009711169):0.001513067,(6:0.01104024,5:0.01081453):0.004570674):0.008473182):0.01144497,11:0.01236159):0.003388246,(14:0.019633581,((13:0.004040037,16:0.02071464):0.0007953511,(17:0.0150504467,15:0.0088094549):0.0008022887):0.001446471):0.001801369):0.002547336):0.003652958,12:0.01334398);
tree gen.187 = [&U] (12:0.008165332,((((13:0.006856873,16:0.01437721):0.00299885,(17:0.021803774,15:0.0105042182):0.003339372):0.004739557,14:0.0259648161):0.001355487,((11:0.01560069,(10:0.0108806,(((8:0.0130913954,(7:0.0206733404,9:0.00865794314):0.001729169):0.03074295,(6:0.0128819,5:0.01469298):0.005367002):3.005868e-05,(((1:0.01023459,3:0.01098056):0.004693722,2:0.02464006):0.03587871,4:0.0236636):0.01265315):0.006136991):0.008074065):0.004575397,(18:0.0087006005,19:0.0237367676):0.005411539):0.002602915):0.005823081);
tree gen.188 = [&U] (12:0.009071574,((14:0.0315199181,((13:0.005455157,16:0.01862803):0.001958043,(15:0.0086732245,17:0.01373600203):0.0009893179):0.002339021):0.001749921,((11:0.01102195,(((9:0.0023377067,(7:0.013196162,8:0.017509386):0.001249108):0.03621909,((6:0.01379211,5:0.009197246):0.003552396,(4:0.02040763,(3:0.007437112,(2:0.02253322,1:0.00542885):0.008754173):0.04751537):0.005197945):0.002998039):0.005621414,10:0.01530679):0.007740582):0.00961908,(19:0.0211564063,18:0.01062136623):0.00420165):0.001628019):0.007662989);
tree gen.189 = [&U] (((14:0.0228456799,((13:0.005228745,16:0.01836962):0.00624805,(17:0.017627019,15:0.0100246462):0.004753055):0.0005706386):0.0006458987,((18:0.013811156,19:0.0177882715):0.003787166,((10:0.01629229,(((4:0.03203554,(3:0.01319196,(1:0.01303751,2:0.01779692):0.004636553):0.03972487):0.009826392,(6:0.007737022,5:0.01292998):0.007092039):0.00165975,(9:0.0070304016,(7:0.0121059362,8:0.012418892):0.002941994):0.03007381):0.002795128):0.007438688,11:0.006247032):0.007010405):0.001148253):0.004784592,12:0.01092808);
tree gen.190 = [&U] (12:0.01339501,(((18:0.012418753,19:0.0167052148):0.001828982,(11:0.01110802,(((6:0.01255715,5:0.01182323):0.002885997,((4:0.02414252,((2:0.02281814,1:0.01107028):0.006997501,3:0.011394):0.031678035):0.003931349,(8:0.013315958,(9:0.00422904,7:0.0146180762):0.004757893):0.03313123):0.002641177):0.007285633,10:0.01872413):0.005983091):0.002340028):0.0001147275,(((15:0.012720248,17:0.011185663):0.001627403,(13:0.008933125,16:0.01506729):0.002739084):0.00189619,14:0.020678138):0.004275082):0.001973902);
tree gen.191 = [&U] (((((10:0.01830904,((6:0.009761423,5:0.0195416):0.005153309,((4:0.02895592,((2:0.02161512,1:0.01454676):0.001081269,3:0.01096306):0.03592347):0.005318465,(9:0.0056066653,(8:0.0112470828,7:0.0105646222):0.002165404):0.033684):0.002378457):0.004491169):0.007508587,11:0.006877498):0.005718625,(18:0.0122875085,19:0.0221570092):0.005324336):0.0006043676,(((15:0.0103408705,17:0.0162644127):0.002345427,(16:0.01274257,13:0.004074992):0.002076229):0.002640187,14:0.0185748219):0.0007825155):0.006361731,12:0.0128175);
tree gen.192 = [&U] ((((19:0.0255580577,18:0.0075843892):0.002792971,(11:0.009303321,((((6:0.009728601,5:0.01359154):0.004041916,(4:0.02795311,((2:0.02238977,3:0.01034505):0.01334672,1:0.01293861):0.023222494):0.007076572):0.0006833028,(9:0.0040654476,(8:0.01841661198,7:0.0098493329):0.005488507):0.02826936):0.007670623,10:0.01025746):0.01146233):0.005769319):0.0005365705,(14:0.018231347,((16:0.01835651,13:0.007417671):0.004481998,(17:0.0088956814,15:0.0123317254):0.003866977):0.001444545):0.002114749):0.004488106,12:0.01493869);
tree gen.193 = [&U] (12:0.01623489,(((19:0.02320207176,18:0.012224641):0.006040206,(14:0.0196093888,((15:0.00639906288,17:0.0117274135):0.001673435,(13:0.006969772,16:0.01931153):0.002100365):0.002384788):0.0004494431):0.001743245,(11:0.00699852,(10:0.007795822,((((3:0.01748212,(2:0.0163672,1:0.01646176):0.003237715):0.03904683,4:0.02299306):0.009541425,(6:0.01022461,5:0.01663469):0.004411261):0.0001727879,((7:0.011332108,8:0.013637922):0.001071246,9:0.0034623637):0.03013554):0.005472155):0.008037486):0.003853757):0.005479523);
tree gen.194 = [&U] ((((11:0.01391165,((((8:0.016327232,(7:0.0103699357,9:0.0050893349):0.0004686798):0.03714213,(4:0.02044529,((1:0.01393309,2:0.0237245):0.003136751,3:0.009394469):0.04057541):0.006352597):0.000637378,(6:0.01311051,5:0.01115015):0.002096496):0.005291905,10:0.01105099):0.009751832):0.00454286,(18:0.009935219,19:0.0175896037):0.0028537775):0.002734799,(14:0.023574121,((17:0.0146010285,15:0.009600725):0.001701559,(16:0.0153721,13:0.008303281):0.002310954):0.000416282):0.0006254962):0.003458406,12:0.00994456);
tree gen.195 = [&U] (12:0.01211759,(((19:0.0183642488,18:0.0079948255):0.002132475,(11:0.008448649,((((5:0.01676853,6:0.01541286):0.00512902,(((2:0.02466407,3:0.01267334):0.003375698,1:0.009004534):0.03068484,4:0.0273228):0.006078706):4.334095e-05,((7:0.008496484,8:0.0124690424):0.002533424,9:0.0097294264):0.0290219):0.008713723,10:0.01465186):0.008862842):0.01007648):0.0001804276,(14:0.021909112,((17:0.013175556,15:0.0092597858):0.001041387,(13:0.006002341,16:0.01566208):0.002358476):0.001043447):0.0009560862):0.003687782);
tree gen.196 = [&U] (12:0.006535343,(((18:0.012887714,19:0.0240484872):0.00462588,(11:0.005134524,(10:0.008810164,(((9:0.008309766,8:0.00859155):0.0001665799,7:0.0087773639):0.03683757,((6:0.01218099,5:0.01083923):0.002684098,((1:0.006992825,(3:0.0107529,2:0.02519541):0.0005831836):0.037365201,4:0.02372086):0.00689548):0.003834426):0.008856802):0.008211989):0.002763037):0.001257397,(((15:0.0105798649,17:0.0106351456):0.003336405,(13:0.005809182,16:0.02748568):0.001966508):0.00431494,14:0.012786323):0.001527586):0.004098703);
tree gen.197 = [&U] (12:0.005537958,((((13:0.008110834,16:0.01427707):0.002386067,(17:0.012141382,15:0.0076995737):0.0003951821):0.002463561,14:0.022907044):0.002534498,(((10:0.01544167,(((4:0.02701081,(3:0.02019738,(2:0.02087477,1:0.01402914):0.0005971984):0.029428983):0.008730328,(6:0.01177926,5:0.01626025):0.004924726):0.0003357186,(7:0.0102175754,(8:0.0137832136,9:0.0050771867):0.003542186):0.02793558):0.002535431):0.005452222,11:0.0102371):0.005654484,(19:0.0175099959,18:0.0099524158):0.00270429):0.001401297):0.002407489);
tree gen.198 = [&U] (12:0.007993725,((14:0.017469878,((13:0.008283275,16:0.01487773):0.001439978,(15:0.0104775399,17:0.0167186482):0.003767402):0.000565829):0.001370026,((19:0.0207160108,18:0.011210321):0.001792729,(11:0.007723801,(10:0.006823825,((6:0.01345111,5:0.01001243):0.005766243,(((2:0.01689278,(1:0.02045821,3:0.01305747):0.0001979004):0.035551218,4:0.02283586):0.005603897,((9:0.0062355629,8:0.0123499876):0.001982405,7:0.0131460481):0.03054951):0.004675041):0.00529634):0.01022012):0.002665206):0.0009212633):0.007619318);
tree gen.199 = [&U] (12:0.01001761,(((16:0.01396142,(14:0.0407041323,13:0.004666798):0.000994519):0.0008096456,(17:0.0157828856,15:0.010227054):0.003063983):0.006311718,((11:0.005682092,(10:0.0088291,((6:0.008075131,5:0.0189064):0.004342902,((((3:0.0155621,1:0.01105305):0.000443791,2:0.01924318):0.040479621,4:0.0257033):0.01434262,((7:0.0124748233,8:0.01643792063):0.001329458,9:0.008042801):0.02401603):0.001624033):0.006675961):0.009908184):0.005343137,(19:0.01065181384,18:0.0135777897):0.002127152):0.001121895):0.002938577);
tree gen.200 = [&U] (12:0.007871008,((11:0.007068559,(10:0.01419639,((6:0.00923118,5:0.01153743):0.005792161,((9:0.007389242,(8:0.012302184,7:0.01294976043):0.00276514):0.02381613,((1:0.01996726,(2:0.02460639,3:0.0120584):0.003529448):0.03090616,4:0.02970776):0.009697829):0.001239928):0.004013707):0.009858809):0.004221019,((14:0.024273564,(19:0.01825226719,18:0.014918148):0.004015565):0.001471479,((17:0.0139861042,15:0.013488357):0.0007576054,(16:0.01356868,13:0.005162182):0.0005517798):0.001546482):0.003263599):0.003404154);
tree gen.201 = [&U] ((((10:0.01390952,((((8:0.010918806,9:0.0086165253):0.0004081843,7:0.0086314522):0.03388457,(4:0.02603568,(3:0.01104029,(1:0.01174983,2:0.01622159):0.000769993):0.03413482):0.006024151):0.001349698,(6:0.01398114,5:0.01223869):0.003359282):0.005879736):0.008986187,11:0.01666693):0.006378253,((19:0.0241048289,18:0.0126242219):0.006000639,(14:0.014959498,((13:0.006465802,16:0.01849352):0.0004900194,(17:0.0200450668,15:0.0072783661):0.001659405):0.002732378):0.002649238):0.001234562):0.005719515,12:0.0121671);
tree gen.202 = [&U] ((((18:0.0131460924,19:0.0247765041):0.007690492,(11:0.01037249,(((((1:0.006530732,(3:0.01356604,2:0.02138696):1.896552e-05):0.04014861,4:0.02631895):0.01170464,(5:0.01260072,6:0.01324266):0.00467425):0.0002974347,((9:0.007587715,7:0.0198160179):0.001663384,8:0.013136355):0.02973516):0.006332185,10:0.01696826):0.01225882):0.004555552):0.0006283649,(14:0.018569847,((15:0.0148639651,17:0.016142175):0.0009598283,(16:0.01263042,13:0.006393477):0.0005270567):0.0009635655):0.001564558):0.003541756,12:0.01177766);
tree gen.203 = [&U] (12:0.008176311,(((14:0.025214575,((13:0.007439089,16:0.01276099):0.001403991,(15:0.008310369,17:0.0088661369):0.0013184747):0.001980372):0.003152007,(18:0.0132952054,19:0.0188048395):0.00232878):0.002907744,((10:0.009773654,((6:0.0115509,5:0.01368399):0.005438638,((4:0.03340441,((1:0.006698388,2:0.01235516):0.008962027,3:0.01109492):0.03438323):0.005037879,((7:0.0134999129,8:0.0093477342):0.0008533585,9:0.006483129):0.03478481):0.001234456):0.004229565):0.009458547,11:0.008956044):0.003688568):0.003865063);
tree gen.204 = [&U] (12:0.0112343,((14:0.026436605,(((17:0.0086990317,16:0.020811301):7.6218e-05,15:0.009148576):0.004427731,13:0.01104815):0.001794196):0.001111468,((19:0.02052787368,18:0.00656674128):0.004326558,(11:0.01138804,(10:0.01161514,((((1:0.009924426,(3:0.01859378,2:0.02737158):0.009861171):0.034843312,4:0.01913314):0.004635681,(6:0.01160077,5:0.0134807):0.005653404):0.002457206,((8:0.010340195,7:0.0167579226):0.003764988,9:0.007615778):0.0297327):0.004462507):0.0117075):0.004076715):0.0006415738):0.003068567);
tree gen.205 = [&U] (12:0.009944794,((((15:0.008811077,17:0.0173087941):0.005998811,(16:0.0109782,13:0.002137441):0.003532669):0.003293571,14:0.02069528):0.002319632,((11:0.008191506,(10:0.01123831,((((3:0.01403945,(2:0.02452313,1:0.01835499):0.00277334):0.03693374,4:0.02698244):0.01247782,(9:0.00801114841,(8:0.010977897,7:0.0117335836):0.0009876211):0.03756674):0.002484561,(6:0.01599154,5:0.01236017):0.005459729):0.003008556):0.008188066):0.004766616,(19:0.019220514,18:0.016332507):0.004413764):0.0009742532):0.003238971);
tree gen.206 = [&U] (((14:0.020309007,((15:0.006842775,17:0.0117049183):0.0026360131,(13:0.004055959,16:0.01388137):0.002999865):0.003849073):0.00196064,((18:0.00862841214,19:0.0258294415):0.001612316,(11:0.00692975,((((((2:0.02042445,1:0.01789547):8.853906e-05,3:0.01028061):0.033468672,4:0.02405002):0.009156092,(5:0.01180748,6:0.01251519):0.005749587):0.001445368,((9:0.0132272093,8:0.0168592658):0.0006320352,7:0.0106450447):0.03984518):0.005299766,10:0.01207484):0.01157206):0.004447177):0.0008251695):0.005171262,12:0.01100635);
tree gen.207 = [&U] (12:0.0146035,(((11:0.01171182,(10:0.009722437,((6:0.01078222,5:0.01094287):0.003293922,((8:0.0122298319,(7:0.0109394185,9:0.007530174):0.001033249):0.03141312,(((1:0.01527239,2:0.02178219):0.00231781,3:0.01331062):0.03622052,4:0.03202733):0.01576565):0.001461372):0.004988141):0.007911349):0.004969492,(19:0.0238930299,18:0.00763902156):0.003940458):0.001286271,(((16:0.01553308,13:0.007404526):0.00256519,(17:0.010019887,15:0.0168001123):0.003423871):0.001226233,14:0.018185314):0.001132707):0.00441951);
tree gen.208 = [&U] (12:0.009947455,(((19:0.03478313167,18:0.0097762398):0.005505936,(((16:0.02420867,13:0.006553354):0.004550302,(17:0.0118493274,15:0.0102773699):0.0005622404):0.002765298,14:0.0279784786):0.0009752456):0.0006394973,(11:0.006717024,(10:0.009820989,(((6:0.01048229,5:0.01011051):0.002195655,((7:0.0145662028,8:0.009520439):0.0007731864,9:0.0072345464):0.03680303):0.002304618,((3:0.01791138,(2:0.02108413,1:0.01523859):0.004148395):0.039099252,4:0.03116887):0.006200306):0.005224936):0.01096885):0.003316863):0.004257778);
tree gen.209 = [&U] (((11:0.007516217,((((4:0.0276812,(2:0.02160212,(1:0.009630308,3:0.005081558):0.006099466):0.038989835):0.008144719,(6:0.01430564,5:0.01404016):0.003721617):0.001790103,((7:0.0122081157,8:0.0096761818):0.001357382,9:0.007068129):0.0213024):0.005086428,10:0.008853367):0.008982199):0.003957393,((14:0.0193331669,(19:0.0115653027,18:0.0089551907):0.005436098):9.842046e-05,((16:0.01208341,13:0.007432755):0.001544565,(17:0.0178967239,15:0.0091599759):0.001115612):0.00366509):0.001872938):0.004010422,12:0.007603706);
tree gen.210 = [&U] ((((11:0.008552056,(((((3:0.01245231,(2:0.01730303,1:0.008865466):0.0001929096):0.026127667,4:0.03817189):0.006831184,(5:0.01092897,6:0.008791816):0.006201942):0.002162971,((8:0.011063584,7:0.00898028919):0.001090932,9:0.0049632761):0.02811243):0.007290704,10:0.007616592):0.01225956):0.003049473,(19:0.0154932585,18:0.0113122842):0.004361357):0.001779755,(((17:0.0113974436,15:0.00731413356):0.001148275,(13:0.0101933,16:0.01240264):0.005109344):0.002213651,14:0.015566709):0.001419975):0.002904175,12:0.008639978);
tree gen.211 = [&U] (12:0.01154097,(((19:0.017267797,18:0.011671026):0.002020555,(11:0.01230613,(10:0.01240514,((((8:0.017917198,7:0.0081021678):0.002505457,9:0.0077225698):0.02781555,(((1:0.009681792,3:0.006062073):0.006697712,2:0.02480296):0.033191503,4:0.02532654):0.01025156):0.000801881,(6:0.01088108,5:0.01513447):0.00656437):0.008122373):0.01331607):0.002583113):0.0001014477,(((13:0.004899011,16:0.01394786):0.002507545,(15:0.009355575,17:0.008947946):0.001673744):0.00309661,14:0.0228334657):0.001405474):0.003080625);
tree gen.212 = [&U] (12:0.01054704,((14:0.0207324726,(((16:0.01298593,13:0.005249385):0.007531398,(17:0.014500563,15:0.0049852179):0.00237821834):0.004697172,(18:0.00859447496,19:0.0138819801):0.005618987):0.0002584485):0.001808465,((10:0.01481533,(((7:0.0066354727,8:0.011757567):0.005066925,9:0.0072774103):0.0298658,((6:0.01320176,5:0.01150399):0.005283469,(4:0.021857,((1:0.006517041,2:0.02054166):0.0006450075,3:0.0142977):0.027213886):0.00987271):0.0002300237):0.005121655):0.009468859,11:0.008483843):0.009357362):0.004653368);
tree gen.213 = [&U] (12:0.005346464,(((19:0.0178809173,18:0.00894498541):0.003550525,((10:0.01249668,(((4:0.0196675,((2:0.01915127,3:0.01388065):0.002236777,1:0.008973523):0.03325859):0.0111412,(6:0.01536511,5:0.01184539):0.004913623):6.795838e-05,((9:0.0064981938,7:0.009056798):0.0002089707,8:0.009277778):0.03134312):0.00766472):0.01260303,11:0.007623747):0.00441611):0.001199623,(((16:0.01522624,13:0.003150118):0.002296995,(17:0.00848483,15:0.00696860195):0.001529545):0.001774528,14:0.0218591223):0.0005658127):0.006564005);
tree gen.214 = [&U] (((((16:0.01518658,13:0.007245524):0.003085054,(15:0.0102714297,17:0.0101745749):0.0014095313):0.002404852,14:0.0200613225):0.0008488363,((11:0.006692864,((((5:0.01820867,6:0.006910031):0.005764249,((3:0.01224467,(2:0.02503967,1:0.01582929):0.000827255):0.041450305,4:0.02663416):0.005974899):0.0002969982,((7:0.0141775134,8:0.011255903):0.002303729,9:0.008646238):0.03908306):0.003014307,10:0.009175581):0.009089913):0.003178566,(19:0.0210236525,18:0.0098739739):0.006138371):0.001161621):0.005017627,12:0.007875064);
tree gen.215 = [&U] (12:0.01223037,(((18:0.013422229,19:0.0164705486):0.001082836,((10:0.009008855,((6:0.01355121,5:0.01123192):0.005889169,((4:0.0281705,(3:0.01020211,(2:0.02357327,1:0.008186424):0.0001088521):0.04279162):0.01075643,((7:0.01043581,9:0.00898318734):0.0009618181,8:0.0126933411):0.03318358):0.0005314263):0.003625582):0.0149761,11:0.008177409):0.002197396):0.003243537,(14:0.015934065,(((15:0.0107140316,17:0.014331932):0.003525798,16:0.01436337):0.0008212862,13:0.003407815):0.004424937):0.001519676):0.003817061);
tree gen.216 = [&U] (((14:0.0231107035,((15:0.012511144,17:0.012342748):0.004704161,(13:0.006374994,16:0.01304589):0.00439174):0.003020741):0.001945365,((18:0.0126819272,19:0.01918318002):0.002082134,(11:0.01462088,(((((2:0.01795699,(1:0.009873269,3:0.009879514):0.002627138):0.034329448,4:0.02187492):0.009291207,(5:0.02095542,6:0.01192911):0.003212014):0.003536245,((8:0.0133679725,7:0.008674392):0.003230562,9:0.0057777671):0.03087231):0.005384411,10:0.01385503):0.008137389):0.005879293):0.001406131):0.00467223,12:0.006625603);
tree gen.217 = [&U] (12:0.01119133,((((16:0.02045784,13:0.006136858):0.002959728,(17:0.0099802125,15:0.0140487666):0.001220964):0.002222564,14:0.0198691429):0.004690299,(((10:0.006068692,(((6:0.01516325,5:0.01401014):0.00447943,(4:0.02443956,((3:0.01578428,1:0.01498455):0.004927718,2:0.02207951):0.03887862):0.007332075):6.508858e-05,((8:0.0128243949,7:0.007900194):0.00165057,9:0.006724125):0.0274215):0.005966384):0.009077802,11:0.008455579):0.003263537,(18:0.0080331999,19:0.02377645025):0.0029230241):0.0006324694):0.005451496);
tree gen.218 = [&U] (((14:0.0196833406,((16:0.01596721,13:0.003266488):0.001529726,(15:0.0095589863,17:0.0115475123):0.002809086):0.001707573):0.003111691,((18:0.0091795775,19:0.0141494351):0.005280615,(11:0.009590969,(((9:0.006549348,(8:0.0121362268,7:0.01372573367):0.00213892):0.03897078,((6:0.01308862,5:0.01375764):0.003425713,(4:0.02470732,((1:0.01151832,2:0.01677594):0.002386058,3:0.008637944):0.033209498):0.01508217):0.002148983):0.003719189,10:0.01337088):0.009716021):0.00341802):0.002025551):0.00471571,12:0.004703713);
tree gen.219 = [&U] (12:0.01280397,(((19:0.01683646546,18:0.0147689372):0.003706846,(11:0.009964355,(((((8:0.011663033,7:0.0125131996):0.002608082,9:0.0058953754):0.03082871,(4:0.02511405,(3:0.0103088,(2:0.01630092,1:0.009968338):0.008148773):0.03430561):0.004226078):0.002473959,(6:0.008114529,5:0.01124026):0.003856928):0.006788662,10:0.01642369):0.009402455):0.003526952):0.0002435271,(14:0.03102705571,((15:0.0124136544,17:0.012154645):0.001853341,(16:0.01343632,13:0.0052552):0.004299355):0.003250889):0.0009014752):0.001826113);
tree gen.220 = [&U] ((((11:0.004564009,((((8:0.016382456,7:0.00973449379):0.001150926,9:0.00754383):0.03254308,((((2:0.01836118,3:0.00885709):0.001190242,1:0.008533386):0.032511155,4:0.03525841):0.01098646,(5:0.008635568,6:0.008307319):0.00524751):0.003212717):0.00363892,10:0.01114807):0.008826206):0.003005476,(14:0.019891482,((17:0.0083112677,15:0.008534155):0.002422541,(16:0.01138508,13:0.002616702):0.002306143):0.00196135):0.004029842):0.0006628812,(19:0.01747283,18:0.0106140826):0.002664657):0.005754318,12:0.008836057);
tree gen.221 = [&U] (((14:0.0204250275,((17:0.011296021,15:0.0125170323):0.002384857,(16:0.0153063,13:0.00596486):0.002021423):0.001831947):0.002449289,((11:0.004581821,(((((2:0.01834981,(3:0.01011043,1:0.01360457):0.0005566517):0.029359489,4:0.01795653):0.008137788,((7:0.0127282894,8:0.011810213):0.0007871899,9:0.0020944575):0.03298306):0.001834293,(5:0.01199637,6:0.005627849):0.006164402):0.00234707,10:0.01493503):0.01324783):0.005553453,(19:0.0141959797,18:0.013619836):0.008497638):0.00131783):0.003692842,12:0.01254871);
tree gen.222 = [&U] (12:0.007954205,((11:0.0100575,((((((2:0.02021802,1:0.01375017):0.004091163,3:0.01399026):0.03110403,4:0.02217412):0.008098644,((7:0.0107320425,9:0.0063027248):0.003000672,8:0.008676051):0.02686962):0.0003569101,(5:0.01208775,6:0.00767012):0.004853543):0.005529804,10:0.007941317):0.008679519):0.004871997,(((19:0.0158969714,18:0.0134475402):0.006277978,14:0.0186076466):0.001233141,((16:0.01846556,13:0.00250768):0.00109395,(17:0.0205268876,15:0.0078820154):0.0018086):0.0009218228):0.001245573):0.001888159);
tree gen.223 = [&U] (((11:0.005923377,(10:0.01232918,((((3:0.01268821,(1:0.003852454,2:0.01568259):0.008973657):0.032682,4:0.02898989):0.007137622,(8:0.0083009045,(7:0.0121772564,9:0.00530385):0.0005601849):0.03447905):0.0005293914,(6:0.01015353,5:0.01051435):0.005374025):0.004230929):0.005563155):0.005134879,(14:0.023941767,((19:0.0244680654,18:0.0137274506):0.003221934,((17:0.0103832569,15:0.0079493595):0.0024946624,(13:0.00855299,16:0.01365198):0.005107458):0.002825342):0.0006996533):0.0004267219):0.003899268,12:0.01189117);
tree gen.224 = [&U] (12:0.006296945,((((17:0.008829674,15:0.0147924638):0.001703238,(13:0.009243873,16:0.01287119):0.00288354):0.002438146,14:0.01968136):0.001037297,((11:0.01396539,((((((1:0.008108684,3:0.008490604):0.003834711,2:0.02413864):0.04623226,4:0.02510913):0.008706514,(5:0.009070706,6:0.01169498):0.007293744):0.0006505174,(7:0.0059183395,(8:0.018660594,9:0.008588705):0.0020752):0.04082913):0.007609987,10:0.006746646):0.01034673):0.003119259,(18:0.0108103636,19:0.0237975622):0.006588837):0.0003010562):0.002903536);
tree gen.225 = [&U] (12:0.007427813,(((13:0.007064919,((17:0.0124049322,15:0.010182222):0.0030311095,16:0.01716668):0.0009458686):0.001684625,14:0.0239667525):0.0008669549,((11:0.005757063,((((5:0.01318756,6:0.01574324):0.004034977,(9:0.008213032,(7:0.0184031331,8:0.0096827945):0.004382332):0.02917945):0.00130521,(((2:0.01800411,3:0.0150616):0.00488923,1:0.01142439):0.035835559,4:0.02186746):0.005653524):0.004723376,10:0.01450437):0.008243286):0.00623048,(18:0.010198637,19:0.0179102356):0.005942394):0.001225494):0.002902869);
tree gen.226 = [&U] (12:0.01007918,((14:0.02319360776,(13:0.005234944,((16:0.0189567891,15:0.0126288797):0.001364355,17:0.0128431729):0.0009277199):0.001985648):0.006606387,((18:0.0116537619,19:0.021771819):0.0047984,(11:0.006471026,((((5:0.01455937,6:0.0126143):0.006725872,(((2:0.02510224,1:0.01575217):6.477683e-05,3:0.01283378):0.05059445,4:0.02002506):0.01080373):0.0005771268,((7:0.01115884,8:0.0079837811):0.002884289,9:0.0103912771):0.03569852):0.001133486,10:0.0101243):0.01000517):0.003762173):0.001187687):0.006885999);
tree gen.227 = [&U] ((((11:0.01325356,(10:0.01144439,(((6:0.01013541,5:0.009359728):0.006258524,(((1:0.0166467,2:0.01882802):0.008578532,3:0.01512365):0.03497067,4:0.02307147):0.006523838):0.0006837721,(9:0.00494600987,(7:0.0129982777,8:0.00909872886):0.001542705):0.02743555):0.007414635):0.005616561):0.003585575,(19:0.0158041082,18:0.0129072289):0.003507363):0.002613658,(14:0.0210189901,((15:0.00719843131,17:0.0090782973):0.001887989,(16:0.01708046,13:0.008598017):0.004771661):0.001136582):0.00067059):0.002852756,12:0.014786);
tree gen.228 = [&U] (12:0.005852846,(((19:0.0173688753,18:0.0113893459):0.006006831,(11:0.006494987,((((9:0.0085829067,(8:0.014006731,7:0.0088558076):0.001675353):0.03262873,(4:0.03143199,((2:0.01979931,3:0.011785):0.006095089,1:0.009394203):0.03772326):0.004914125):0.0002691703,(5:0.01760359,6:0.01457604):0.005192715):0.007019343,10:0.01387608):0.009592861):0.004094427):0.0004045185,(((17:0.013983395,15:0.0087627639):0.0008977745,(16:0.02012498,13:0.007902672):0.0009504863):0.005611099,14:0.0215889592):0.0007720439):0.002991268);
tree gen.229 = [&U] (12:0.01185524,(((18:0.01239890389,19:0.0161046757):0.004671682,(11:0.01049007,(((((7:0.0142424508,8:0.009378961):0.0005716482,9:0.010907044):0.02564342,(6:0.01212177,5:0.01487387):0.005171558):0.0004667527,(4:0.02388743,((1:0.0186607,3:0.00858757):0.006166601,2:0.02170494):0.0429127):0.009424379):0.008736335,10:0.007217583):0.008519397):0.003662795):0.0003162319,(14:0.0216173815,(13:0.0131619,((15:0.006793024219,16:0.020944934):0.0004516347,17:0.01013300319):0.001236576):0.00284321):0.001627061):0.007092876);
tree gen.230 = [&U] (12:0.007126912,(((11:0.004366393,(10:0.008002023,(((9:0.0082813933,(7:0.011876732,8:0.0152147413):0.002189864):0.02798934,((1:0.01268868,(3:0.01347737,2:0.02080608):0.003185888):0.026365519,4:0.03010713):0.006907678):0.0004462375,(6:0.01072355,5:0.009142166):0.00452832):0.005154734):0.01365174):0.005723652,(19:0.0194175985,18:0.012682986):0.002189354):0.001078467,(((13:0.007169818,16:0.01751438):0.0002259157,(15:0.0077790034,17:0.0073271364):0.0021362119):0.0003877983,14:0.0208686929):0.003401741):0.00416278);
tree gen.231 = [&U] (12:0.01259975,(((19:0.0190347829,18:0.0093556924):0.003529913,(14:0.019920553,((13:0.005139015,16:0.01632772):0.001863933,(17:0.010520509,15:0.0055606755):0.004131845):0.002867641):0.0005675201):0.002940196,((10:0.008149842,(((6:0.009992187,5:0.01667318):0.005003079,(4:0.02024964,((1:0.003295722,2:0.01666748):0.005474307,3:0.007578421):0.032054866):0.00379536):0.001630784,((7:0.00924182321,8:0.008696788):0.001024865,9:0.005497762):0.0261875):0.004815235):0.007990518,11:0.0103732):0.002822914):0.003331031);
tree gen.232 = [&U] (12:0.01069623,((11:0.008762849,(10:0.01203703,(((8:0.011797519,(9:0.0114413992,7:0.0097824759):0.0008942394):0.03025481,((2:0.02554159,(1:0.02869281,3:0.009840485):0.001930203):0.0367068,4:0.03238753):0.01160143):0.0009548617,(6:0.01339786,5:0.009263187):0.004199955):0.006168128):0.01056391):0.002968385,((18:0.01137183,19:0.01948142249):0.005349673,(14:0.0201913844,((17:0.0114451783,15:0.0132078341):0.001946953,(16:0.01600056,13:0.002884876):0.003534261):0.006315876):0.002279781):0.000327477):0.004345233);
tree gen.233 = [&U] (((14:0.0196751072,((15:0.010170844,17:0.015783687):0.002196735,(16:0.01558303,13:0.006209553):0.00221916):0.003079233):0.001126662,((18:0.0096519256,19:0.0185800073):0.004348469,(11:0.007791704,(10:0.01049202,((6:0.01463421,5:0.007807408):0.004687874,((((2:0.0196601,3:0.01177348):0.004065109,1:0.01372343):0.03775578,4:0.02449216):0.00826295,(9:0.008089766,(7:0.01394530986,8:0.012960351):0.001875127):0.03369419):0.0001543582):0.002932678):0.01724223):0.00326257):0.001548732):0.003969254,12:0.01033687);
tree gen.234 = [&U] (12:0.003849149,((((10:0.01112024,((4:0.02761072,(3:0.01148777,(1:0.01107172,2:0.01567221):0.0003776588):0.028073372):0.008369299,((6:0.009985375,5:0.009346563):0.008899379,((7:0.0110059558,8:0.00782885):0.001265846,9:0.0075999944):0.02810325):0.001796645):0.006392446):0.01330315,11:0.01308575):0.00609237,(18:0.01180218,19:0.0163449024):0.001442229):0.001880926,(14:0.0246940919,((17:0.012225335,15:0.0158362829):0.00141293714,(16:0.01329393,13:0.009406313):0.001067173):0.002861379):0.0006148654):0.004015559);
tree gen.235 = [&U] ((((18:0.0148215983,19:0.027254424):0.005381304,(14:0.0185495084,((13:0.005494827,16:0.01437003):0.002511865,(15:0.0125879279,17:0.0152099113):0.002363077):0.001646353):0.0009507826):0.004847277,(11:0.005753882,(((6:0.01184101,5:0.009676684):0.003081768,((9:0.00540676383,(8:0.013882931,7:0.006524315):0.001565222):0.04333405,(4:0.02535583,((2:0.02064285,3:0.01511811):0.0006984647,1:0.006325726):0.03834417):0.005201697):0.0008790494):0.003812571,10:0.01305548):0.01353318):0.007347617):0.002473301,12:0.01398937);
tree gen.236 = [&U] (12:0.009278298,(((18:0.0089150525,19:0.0141079145):0.001503518,((10:0.01221151,((6:0.01289107,5:0.006424301):0.006170517,((4:0.02905105,((1:0.007906402,3:0.01840567):0.0001944322,2:0.02521892):0.03042652):0.008585185,((7:0.0114427204,8:0.011980532):0.001615902,9:0.008487437):0.02254545):0.002898689):0.00437456):0.008617105,11:0.006406388):0.003817139):0.001726728,(14:0.0184556087,((16:0.01947733,13:0.003203969):0.001280442,(15:0.009260667,17:0.01001782577):0.0009266056):0.003242996):0.002769054):0.002377958);
tree gen.237 = [&U] ((((11:0.008783277,(10:0.009686308,(((6:0.01284324,5:0.01241718):0.005965799,((3:0.01274052,(1:0.01053294,2:0.02804642):0.0004955831):0.03145963,4:0.02736441):0.01562632):0.003006252,((8:0.011742099,7:0.0144561829):0.001644482,9:0.004995039):0.03501014):0.001662707):0.01050212):0.003364545,(18:0.0098397057,19:0.0147845082):0.003596979):0.002915848,(14:0.0227126724,((16:0.01639321,13:0.01227893):0.003108237,(15:0.009014742,17:0.011918858):0.0032523499):0.00482151):0.005006131):0.003243941,12:0.008074761);
tree gen.238 = [&U] ((((19:0.0171481513,18:0.010811372):0.001499937,(11:0.01168711,((((6:0.01542907,5:0.01236519):0.003628565,(4:0.0223399,((1:0.00718802,2:0.01548574):0.005973511,3:0.01183419):0.048789862):0.0124515):0.001786747,(7:0.010748903,(9:0.0065644695,8:0.01471559726):0.001390379):0.03113622):0.002463871,10:0.01168831):0.01393827):0.004270308):0.004407025,(((16:0.009397833,13:0.005828141):0.001182822,(15:0.0124959402,17:0.015626253):0.0006997039):0.002254284,14:0.0190063523):0.002069593):0.002447075,12:0.01098243);
tree gen.239 = [&U] (((((16:0.01161673,13:0.008403546):0.00274226,(15:0.0118444128,17:0.0089412936):0.006038272):0.003201575,((18:0.0112684308,19:0.0252092742):0.004260669,14:0.0196274138):0.001520462):0.001242477,(11:0.009458176,((((4:0.03346444,((2:0.02204254,1:0.01044638):0.004265699,3:0.01564213):0.03604661):0.007968818,((7:0.0054512089,8:0.00983182):0.004257485,9:0.0102238287):0.03471548):0.0003641237,(5:0.009589854,6:0.01147621):0.003140567):0.003404991,10:0.01061963):0.007609952):0.003604352):0.004368455,12:0.00810503);
tree gen.240 = [&U] (((11:0.00614351,(((((7:0.017389688,8:0.0088881262):0.002324317,9:0.0054204318):0.03619485,(4:0.02595844,((1:0.01393899,3:0.01538574):0.003627509,2:0.02790399):0.03813592):0.01402392):0.001723808,(5:0.01623216,6:0.009368526):0.003479883):0.007316818,10:0.006865711):0.01277101):0.00233879,((18:0.0128066659,19:0.0155202808):0.002049952,(14:0.022659415,((17:0.0142369905,15:0.0072567566):0.001878941,(16:0.01390122,13:0.007895009):0.004623692):0.003583621):0.0006392919):0.001663171):0.005513029,12:0.009636359);
tree gen.241 = [&U] ((((18:0.015442842,19:0.0261427539):0.005984251,(11:0.008860869,((((4:0.0225508,(3:0.01021437,(1:0.009712365,2:0.02314871):0.002352437):0.04789467):0.01419801,(6:0.01416476,5:0.01485257):0.01191968):0.0001618354,(9:0.010030835,(7:0.0093489391,8:0.0156146203):0.001181835):0.02626139):0.007621384,10:0.008851176):0.01003881):0.001115885):0.002992536,(14:0.022365365,((15:0.0108209128,17:0.0103444605):0.002217568,(13:0.003907228,16:0.01742068):0.001837371):0.001147296):0.002929902):0.003988512,12:0.01223959);
tree gen.242 = [&U] (12:0.0139194,(((11:0.005813353,(((9:0.013560867,(8:0.018311314,7:0.00832866466):0.001493888):0.02708247,((4:0.02444866,((3:0.01137506,2:0.02014887):0.001813234,1:0.01156944):0.04035317):0.00743943,(6:0.01274696,5:0.01366983):0.004759998):0.002892422):0.002994163,10:0.01286669):0.01066688):0.004075605,(18:0.0164523052,19:0.0210496519):0.005445811):0.001873042,(14:0.0237700464,((17:0.0131457005,15:0.0080390526):0.001658666,(13:0.005449857,16:0.01523965):0.001393697):0.00107135):0.002490356):0.002841422);
tree gen.243 = [&U] ((((10:0.00959246,((((9:0.0109450068,7:0.00876869435):0.001556375,8:0.018426046):0.03278522,(6:0.01079799,5:0.01430797):0.003396135):0.000386247,(4:0.02367153,(3:0.009744445,(2:0.00913847,1:0.004445079):0.008007907):0.028023603):0.008402624):0.007092479):0.007017622,11:0.009982872):0.005114298,((((16:0.01979637,13:0.003197491):0.002887705,(15:0.006390152,17:0.017699721):0.0041125052):0.002134872,14:0.0199372752):0.0002776987,(18:0.0085521631,19:0.020657149):0.0028892):0.001856696):0.005317295,12:0.01482519);
tree gen.244 = [&U] (((14:0.028974945,((15:0.0040893348,17:0.01169123713):0.001570954,(13:0.006122606,16:0.01699131):0.002977407):0.001303505):0.001221366,((11:0.00872046,(10:0.01128595,((((1:0.01106915,3:0.009186298):0.002623791,2:0.02664227):0.03628098,4:0.02605783):0.006503476,((6:0.01318851,5:0.01039826):0.003553759,(9:0.008888391,(7:0.0103345337,8:0.00956292):0.001234325):0.03340478):0.001792764):0.004298786):0.008407988):0.00394677,(18:0.0092756425,19:0.02182035193):0.004942806):0.001439154):0.004626638,12:0.008500002);
tree gen.245 = [&U] (12:0.01650756,((14:0.0213326238,((15:0.0133008495,17:0.0122530922):0.0010549826,(16:0.01626616,13:0.005025506):0.002970804):0.002791732):0.004806314,((11:0.006884326,((((4:0.03385027,(3:0.01240429,(1:0.01249685,2:0.02688289):0.0007489854):0.03449822):0.006908335,(6:0.01227497,5:0.01449847):0.002530281):0.001178316,(7:0.012272505,(9:0.006684602,8:0.010594929):0.0009938695):0.03562586):0.004722477,10:0.01819888):0.007615876):0.006264554,(19:0.0184072807,18:0.0105031339):0.004499788):0.0007150722):0.002862738);
tree gen.246 = [&U] (12:0.008897235,(((((17:0.009170862,15:0.010034746):0.0010315338,(16:0.01128344,13:0.007092327):0.001335317):0.006313643,14:0.022963175):7.742663e-05,(18:0.01118541898,19:0.0139623418):0.003216145):0.000397099,(11:0.005629435,((((6:0.01161343,5:0.009735597):0.004882778,((8:0.0094890088,7:0.015056535):0.001985096,9:0.008357288):0.03091072):0.0007821764,(4:0.0261444,((1:0.01159103,2:0.01992212):0.005706896,3:0.01402852):0.03905746):0.00335699):0.005706193,10:0.01014142):0.01078643):0.003503541):0.007386764);
tree gen.247 = [&U] (12:0.008130174,(((11:0.009848226,(((7:0.0092198746,(9:0.0075017377,8:0.0096064429):0.002451845):0.01948513,((4:0.02648125,(3:0.01017665,(2:0.0122257,1:0.02260266):0.008397335):0.052187083):0.007993136,(6:0.01532552,5:0.0104989):0.007259978):0.001282507):0.004807507,10:0.0162716):0.008883227):0.007151111,(19:0.0176672625,18:0.0179638381):0.004976738):0.001383332,(14:0.0247905532,((15:0.0111517796,17:0.011979201):0.0005899968,(16:0.01519293,13:0.008230256):0.00273585):0.004807099):0.001246956):0.002866286);
tree gen.248 = [&U] (((((10:0.01197209,(((6:0.01363823,5:0.01636411):0.002297214,(8:0.008635947,(7:0.0136406711,9:0.0088524283):0.001785074):0.03462465):0.001286688,(4:0.02775938,((1:0.01452407,2:0.01564462):0.002385442,3:0.01366113):0.03278573):0.01103809):0.001273197):0.008799412,11:0.006503932):0.01136143,(18:0.0130869988,19:0.0211467593):0.00713517):0.001323806,(14:0.023035326,((13:0.004489899,16:0.02013745):0.002803548,(17:0.0162816597,15:0.0106984023):0.002088755):0.002353806):0.0007084667):0.003199983,12:0.005987886);
tree gen.249 = [&U] ((((18:0.0142419776,19:0.01876394126):0.005982136,(((13:0.004440834,16:0.01355577):0.003106771,(15:0.0068512014,17:0.014277382):0.005296213):0.001949633,14:0.0148024209):0.002492851):0.002133862,((10:0.009109454,(((4:0.0246601,((1:0.01082637,3:0.0087715):0.007418097,2:0.01773594):0.040716203):0.009751627,((8:0.012170429,7:0.0196183986):0.0007705674,9:0.009900371):0.02414328):0.0004591678,(6:0.01239786,5:0.01135425):0.004763299):0.005328244):0.01173656,11:0.006469185):0.003527062):0.005853104,12:0.008834568);
tree gen.250 = [&U] (12:0.007433622,((14:0.0270314906,((15:0.0075265865,17:0.013368091):0.001292922,(16:0.01446618,13:0.004911277):0.001510314):0.00304912):0.003163875,((18:0.014793188,19:0.0176235992):0.004167754,(11:0.005869185,(10:0.007872234,(((5:0.01224151,6:0.008659808):0.003028396,(9:0.008864129,(7:0.01077115518,8:0.010281974):0.001341817):0.03351752):0.001626969,(4:0.01763361,((3:0.01915382,1:0.00619717):0.0002418904,2:0.02164562):0.0361076):0.006252764):0.001225932):0.01410185):0.01013535):0.001073394):0.003193517);
tree gen.251 = [&U] (12:0.01159529,(((11:0.006036886,(10:0.01574964,((((7:0.0192586486,9:0.006628467):0.0001933186,8:0.0172486087):0.03038016,(((3:0.009534017,1:0.01441703):0.001406068,2:0.02223884):0.026858825,4:0.01520271):0.01062912):0.002429329,(5:0.01365069,6:0.01331635):0.005384134):0.005103049):0.004006274):0.002426329,(19:0.02078117468,18:0.0102098252):0.007087124):0.001103719,(14:0.031199963,((16:0.02099948,13:0.01361789):0.002042944,(15:0.0076905447,17:0.012316225):0.0033665652):0.001450786):0.0006330609):0.00245151);
tree gen.252 = [&U] (12:0.01333229,((((((((1:0.02176017,3:0.009125181):0.004476065,2:0.0190244):0.03651779,4:0.02708533):0.01131909,((6:0.0105471,5:0.01211838):0.008399938,(9:0.0074697996,(8:0.013513314,7:0.012348108):0.004242357):0.03017523):0.0006047041):0.006987993,10:0.0143533):0.007041086,11:0.009177157):0.005052724,(18:0.00942426,19:0.0158585412):0.002637417):0.003393084,(14:0.021888024,((15:0.0076710988,17:0.01894172):0.0024348788,(16:0.01814742,13:0.005983259):0.005235831):0.00500214):0.001263724):0.007541416);
tree gen.253 = [&U] (12:0.005824977,((((16:0.01373108,13:0.006798497):0.003624183,(15:0.0124102588,17:0.013041884):0.003773337):0.001611492,14:0.0260333532):0.003404249,(((((((1:0.005165558,(3:0.0139917,2:0.01886344):0.001646029):0.031621975,4:0.0275082):0.007448679,(6:0.009141808,5:0.01335228):0.001862716):0.0018317,(9:0.0049047314,(7:0.0112495513,8:0.01459665):0.003358201):0.03789946):0.002091,10:0.01216959):0.01029742,11:0.007989993):0.00346808,(19:0.0237918931,18:0.0112930779):0.01056533):0.0001485952):0.0036213);
tree gen.254 = [&U] (12:0.01530569,(((((((1:0.01692497,(3:0.01913994,2:0.02703393):0.002302291):0.046535125,4:0.03262582):0.006864662,(6:0.01434184,5:0.01087008):0.00833799):0.003925108,(7:0.019430295,(8:0.00940294595,9:0.0128788617):0.0007307299):0.03452646):0.01092058,10:0.01132505):0.01441792,11:0.009719745):0.003873849,((14:0.0304355769,((15:0.0141421779,17:0.0120884745):0.0037915386,(16:0.01761613,13:0.006613601):0.0006535073):0.003010364):0.0007203647,(19:0.02031611385,18:0.010651441):0.002928098):0.001541838):0.004118165);
tree gen.255 = [&U] (12:0.01315344,((11:0.009994228,(10:0.01460969,(((5:0.01518713,6:0.00993218):0.007462213,(9:0.0021427357,(7:0.009669563,8:0.013213342):0.001234325):0.02893316):0.0004013399,(((3:0.007700699,2:0.02647693):0.002913561,1:0.0114748):0.02790733,4:0.01977516):0.01067052):0.003489091):0.005777991):0.005424738,((14:0.0202709436,((15:0.0072718009,17:0.0195115367):0.002913384,(16:0.014774,13:0.006046635):0.002248358):0.004437454):0.0009198508,(18:0.0142260305,19:0.0161361176):0.006629114):0.002340339):0.005587);
tree gen.256 = [&U] (12:0.008900938,((11:0.007397603,(10:0.008403963,((7:0.0159388685,(9:0.01164757,8:0.01397301):0.0005406924):0.02603266,(((1:0.01779013,(2:0.01723621,3:0.01566312):0.000798641):0.025083521,4:0.02547859):0.01086388,(5:0.01388875,6:0.007254263):0.004282242):0.0007357065):0.005041404):0.01498872):0.004715859,(((19:0.017814542,18:0.0090344503):0.003577006,((17:0.0128071632,15:0.0115020046):0.001701422,(16:0.01172213,13:0.006511537):0.001313524):0.001156718):0.00118533,14:0.0179861562):0.0002343101):0.003654896);
tree gen.257 = [&U] (12:0.00894355,((((16:0.01950364,13:0.008424245):0.004911997,(15:0.0158013282,17:0.0187507156):0.001288646):0.004485145,14:0.0206028839):0.002361534,((19:0.0190587928,18:0.0127740129):0.004139328,((((((3:0.01964364,(1:0.007815021,2:0.03407006):0.001441986):0.03920268,4:0.02642278):0.01329712,(9:0.009576283,(7:0.012173726,8:0.013095815):0.003730429):0.03820374):0.0003719696,(6:0.01493938,5:0.01343392):0.008491579):0.005069006,10:0.01957266):0.01209509,11:0.01069995):0.005402984):0.00204229):0.003946368);
tree gen.258 = [&U] ((((13:0.00856894,16:0.01701973):0.001725177,(17:0.0097897192,15:0.0126668737):0.002646779):0.002975952,(((19:0.01884887475,18:0.0080168026):0.0084025169,(11:0.01170313,(10:0.01281203,(((4:0.02844658,(1:0.006954858,(2:0.02041709,3:0.01229699):0.00342735):0.040961337):0.009500558,(9:0.0074853314,(7:0.01161502627,8:0.00973472):0.001149258):0.02970609):0.002230814,(6:0.01320647,5:0.01477606):0.008293652):0.00512386):0.0117744):0.004687665):0.001216211,14:0.021767867):8.879627e-06):0.002722605,12:0.006871991);
tree gen.259 = [&U] (12:0.01659263,((((16:0.01564228,13:0.006855329):0.0007010902,(17:0.0144492688,15:0.009929701):0.005138214):0.002288696,(14:0.020511241,(18:0.00727412974,19:0.0186223031):0.003080273):0.0002508783):0.001945931,((((((1:0.01902132,2:0.02661795):0.001008259,3:0.007831097):0.03537789,4:0.02531702):0.00953676,((6:0.01223113,5:0.009685953):0.005681223,(7:0.00985944147,(9:0.006863679,8:0.01307567):2.242482e-05):0.02637995):0.001102287):0.002225987,10:0.01094587):0.007172187,11:0.00573208):0.002723704):0.003081569);
tree gen.260 = [&U] (12:0.0105234,((((15:0.0106102798,17:0.006787191016):0.001364201,(16:0.0181778,13:0.00603959):0.003945918):0.001746177,((18:0.0100364195,19:0.0190027859):0.004464423,14:0.024617749):0.0002735907):0.004431006,(11:0.01089478,(10:0.007944122,((5:0.009845102,6:0.01385881):0.0126281,(((7:0.011330332,9:0.0064617148):0.0009255729,8:0.01321073525):0.02973642,(((2:0.02532374,3:0.01641714):0.00449237,1:0.02061196):0.03503285,4:0.03510717):0.009269478):0.0002674441):0.003209342):0.006733169):0.005349876):0.004313559);
tree gen.261 = [&U] (((((((((8:0.016120587,7:0.0124186745):0.006857944,9:0.0040118396):0.02971629,(6:0.01199676,5:0.01177225):0.00455385):0.001925438,((3:0.0144761,(2:0.02317637,1:0.01151557):0.0001281055):0.03419676,4:0.03133069):0.01419466):0.00513982,10:0.01297361):0.01103922,11:0.008853448):0.001673495,(19:0.01521815893,18:0.0110530009):0.003979573):0.0009137578,(14:0.02437131,((17:0.02436403,15:0.01136432143):0.002180688,(16:0.01989715,13:0.008039553):0.005671139):0.000944068):0.0006165196):0.005114126,12:0.01163504);
tree gen.262 = [&U] (12:0.01319157,((11:0.01094748,(10:0.01131266,(((5:0.01799593,6:0.01437734):0.003629431,((7:0.0089770297,8:0.010418693):0.001849654,9:0.009949408):0.03659487):0.0006873464,(((2:0.01948638,3:0.01934915):0.003974152,1:0.007397096):0.029874729,4:0.02836955):0.007389962):0.003194552):0.006658672):0.006618345,((18:0.0094259757,19:0.0108319411):0.005006164,(((17:0.0159354175,15:0.015517245):0.0037606765,(16:0.01588708,13:0.00493295):0.001227312):0.001510011,14:0.0250344232):0.0008479115):0.001461432):0.002959883);
tree gen.263 = [&U] (12:0.008341763,((14:0.025353655,(13:0.006852147,(17:0.011669809,(16:0.018457724,15:0.01364853):0.0008717852):0.002677556):0.000704598):0.002482707,((18:0.0073605957,19:0.01580412442):0.004394525,((((6:0.008724089,5:0.01394006):0.00339089,(((3:0.008198896,(1:0.01395728,2:0.02181739):0.005788066):0.039261224,4:0.02837611):0.006171111,(9:0.0040702964,(8:0.015268322,7:0.016095121):0.002586025):0.03899442):0.0013913):0.005537624,10:0.009700212):0.008859601,11:0.01430699):0.004317762):0.0009665823):0.005904276);
tree gen.264 = [&U] ((((18:0.0102115016,19:0.0194215086):0.002806774,(14:0.0199580398,((16:0.0194541,13:0.005686971):0.002406003,(15:0.0139401219,17:0.0144781898):0.0009746063):0.001365368):0.000427914):0.003080011,(((((8:0.011008788,7:0.0122868409):0.001713663,9:0.009173855):0.03086233,((((3:0.01061921,2:0.02869575):0.003751361,1:0.01442427):0.034302465,4:0.02753436):0.01175575,(6:0.01499816,5:0.01509904):0.004366054):0.0006295388):0.007638566,10:0.01271052):0.01057701,11:0.004994493):0.004280693):0.006009925,12:0.01713366);
tree gen.265 = [&U] (((((((((((3:0.01704758,1:0.01330017):0.000478764,2:0.02866671):0.037848698,4:0.02323386):0.006996011,((7:0.00881260532,8:0.014525515):0.001709023,9:0.0113342181):0.02862346):0.001783648,(6:0.009407158,5:0.01172452):0.008289039):0.008326945,10:0.009611909):0.00769186,11:0.005926085):0.005162691,(19:0.030095145,18:0.0078929649):0.002026608):0.0005530118,(13:0.006242322,(17:0.013277876,(15:0.0121930841,16:0.013587344):0.0005354384):0.001539382):0.00448528):0.0002081242,14:0.016180808):0.005622331,12:0.01304591);
tree gen.266 = [&U] ((((14:0.0244485948,(18:0.0096356459,19:0.0199282507):0.004341796):0.0002309706,(15:0.0092620311,(17:0.0109741321,(16:0.01197765,13:0.006506943):0.005473554):0.0011865973):0.002711161):0.002671327,(11:0.007900932,(10:0.007258673,((4:0.03021335,((2:0.02645672,1:0.009625059):0.001746721,3:0.01361088):0.038870936):0.01282285,((9:0.007648594,(8:0.015523519,7:0.016905159):0.0003145798):0.03292085,(6:0.0132746,5:0.0123341):0.007375565):0.001927681):0.008198937):0.008552103):0.005401951):0.004669277,12:0.01415067);
tree gen.267 = [&U] (((((16:0.01534419,13:0.008411356):0.002981072,(17:0.0155335149,15:0.0148120359):0.001363776):0.00077987,14:0.0271539936):0.004003348,((11:0.01033547,(10:0.0189308,(((4:0.02598317,((3:0.0166706,2:0.02902588):0.001824261,1:0.02073962):0.035454018):0.003563667,(6:0.01401978,5:0.01154856):0.003885089):0.0008619927,(7:0.0126186293,(9:0.011170517,8:0.011044501):0.002189744):0.03355916):0.004000731):0.008801279):0.002840117,(18:0.009306278,19:0.0251110646):0.006353572):0.0005476443):0.004491692,12:0.01252282);
tree gen.268 = [&U] (12:0.008738951,(((18:0.0084119859,19:0.014859998):0.006668508,(14:0.018877035,((13:0.006205858,16:0.02484312):0.002758964,(15:0.0107150712,17:0.0135479314):0.0006151824):0.005453673):0.002358961):0.0008693378,((((((1:0.01277208,2:0.01571917):0.003281442,3:0.01053412):0.035615582,4:0.0239476):0.01051962,((6:0.009793859,5:0.008597897):0.004236714,(7:0.0106208819,(8:0.005681838,9:0.0031409522):0.0007539584):0.03396713):0.0006092656):0.005861348,10:0.01158489):0.01080964,11:0.007731323):0.008997448):0.006361856);
tree gen.269 = [&U] ((((19:0.026665917,18:0.0112187847):0.003879507,(11:0.01043771,(10:0.01056878,(((4:0.02582185,((3:0.01289617,2:0.01978165):0.004119732,1:0.01490774):0.038209625):0.009373879,((7:0.0072715259,8:0.0164236913):0.003669847,9:0.0074490722):0.02672195):0.001693367,(6:0.008018981,5:0.01483161):0.004959513):0.002495282):0.01095621):0.006912948):0.002269474,(14:0.0209210005,((13:0.0109066,16:0.01898801):0.0007599705,(15:0.00720854992,17:0.010644337):0.001626788):0.001931635):0.0009118197):0.003001654,12:0.0105146);
tree gen.270 = [&U] ((((16:0.0183571,13:0.007227376):0.003701313,((17:0.007415464364,15:0.010236718):0.002592698,14:0.017081928):0.0009860732):0.001936319,((19:0.0185884508,18:0.0092665384):0.005480975,(((((1:0.01059234,(2:0.01975317,3:0.01317514):0.004605746):0.03911582,4:0.0258452):0.007567732,((6:0.008587463,5:0.007943862):0.005994419,((9:0.005917518,7:0.0132888279):0.003298169,8:0.012131564):0.03472882):0.001092315):0.002641748,10:0.01062653):0.007885329,11:0.002816041):0.003996374):0.0009562973):0.001909018,12:0.008426743);
tree gen.271 = [&U] ((((19:0.0286324935,18:0.0108830905):0.005090303,(((16:0.01355075,13:0.008700945):0.004666277,(15:0.0076410287,17:0.0120132235):0.00526362):0.000538009,14:0.0189565421):0.002161836):0.001743625,((((9:0.008806437,(7:0.01494759938,8:0.0108276052):0.002455881):0.04082486,(((3:0.006887792,(2:0.01796679,1:0.0157001):0.001559138):0.04712622,4:0.02769735):0.007047213,(6:0.008004083,5:0.01440225):0.002413939):0.001931333):0.007335351,10:0.01795324):0.008092451,11:0.01032227):0.006529046):0.003875394,12:0.00702625);
tree gen.272 = [&U] (12:0.01147359,(((19:0.0157851802,18:0.0091245837):0.001896681,((((((3:0.01056581,1:0.01662854):0.002572293,2:0.01838423):0.042252938,4:0.02881796):0.01237016,((9:0.00620745,(8:0.010900291,7:0.0145526106):0.003719546):0.02420845,(6:0.01766043,5:0.01271995):0.004011928):0.0004573504):0.005432259,10:0.01220109):0.01014522,11:0.009047613):0.005389582):0.001582144,(((16:0.01721953,13:0.008143511):0.001960244,(17:0.0107870202,15:0.008601191):0.002957219):0.001938649,14:0.0205288229):0.001039674):0.003015005);
tree gen.273 = [&U] (12:0.009085531,(((13:0.008669866,(16:0.018291034,(15:0.0073718625,17:0.0103065862):0.0002457434):0.002296663):0.003785674,14:0.0210328366):0.0003815483,((19:0.0161894951,18:0.00941081517):0.003225467,((((9:0.006036055,(8:0.011747351,7:0.011493304):0.001910828):0.02942522,((6:0.01009754,5:0.01513987):0.004618279,(((3:0.01128414,2:0.02776545):0.0008796694,1:0.005547074):0.03407582,4:0.02459181):0.008396131):0.0006475907):0.002923526,10:0.01138005):0.008373737,11:0.01158199):0.003575175):0.001565136):0.00478349);
tree gen.274 = [&U] (12:0.01090562,((((17:0.009013071,15:0.01072286):0.0018958927,(16:0.01249509,13:0.01258837):0.00368255):0.001205096,14:0.0231512023):0.001915761,((19:0.0208116175,18:0.0047083321):0.0062304491,((((((8:0.018603412,9:0.009665912):0.002059061,7:0.01196907353):0.02988802,(((2:0.0183211,1:0.005348079):0.0007645224,3:0.009730926):0.05565614,4:0.0264269):0.008953528):0.0001913679,(6:0.01582002,5:0.01525184):0.006158928):0.004505837,10:0.009487292):0.01349789,11:0.01159166):0.006716664):0.0005247698):0.003565184);
tree gen.275 = [&U] (12:0.006601223,(((19:0.0227332756,18:0.0141145423):0.002767576,(((((9:0.015410397,(7:0.0134128612,8:0.0161015244):0.000690426):0.03377073,(((2:0.01963844,1:0.007215356):0.0003397237,3:0.0164018):0.05576493,4:0.01763026):0.008999594):8.539077e-05,(6:0.0125297,5:0.009622262):0.005157798):0.004643596,10:0.008294253):0.01184346,11:0.007982709):0.003266828):0.001247537,(14:0.0202266738,((16:0.01047788,13:0.005522944):0.001704606,(15:0.0141534289,17:0.0129210492):0.0026937397):0.003667711):0.009673178):0.003528093);
tree gen.276 = [&U] (12:0.01214739,(((18:0.0089493719,19:0.01484542813):0.005239841,(((15:0.005635395,17:0.0146850864):0.003117902,(16:0.01775712,13:0.004406274):0.001992991):0.003196179,14:0.0201157773):0.002459006):0.000643434,(((((9:0.01089077315,(8:0.012881075,7:0.0097896271):0.002328986):0.0329078,(((1:0.01255542,2:0.02327012):0.0005587244,3:0.01901048):0.03699067,4:0.01959161):0.006452589):0.001453581,(6:0.007703053,5:0.01189669):0.004568053):0.005561418,10:0.006437573):0.008286287,11:0.007170776):0.001287109):0.00614204);
tree gen.277 = [&U] (12:0.007759543,(((19:0.0197332141,18:0.0120987448):0.005747221,(11:0.007826845,(10:0.009366587,(((4:0.02025398,((2:0.01770754,3:0.01625367):0.009444118,1:0.0229798):0.022342531):0.01249827,((8:0.011768423,7:0.006948116):0.002120817,9:0.0068590198):0.0306974):0.0005400731,(6:0.009779268,5:0.01578763):0.005102701):0.004007623):0.008597369):0.003869684):0.0005056468,(14:0.020506383,((17:0.0112045825,15:0.0103313169):0.001315391,(13:0.004859995,16:0.02341347):0.001966457):0.000569274):0.0006899841):0.00351274);
tree gen.278 = [&U] (((((16:0.01943763,13:0.003830675):0.0004211581,(17:0.014471088,15:0.011070053):0.003509878):0.001229426,14:0.0185085076):0.001813855,((18:0.0095393802,19:0.017087852):0.004747797,((((((7:0.01171854297,8:0.011965826):0.004067855,9:0.006645926):0.02758336,(4:0.02906793,((2:0.02572725,1:0.002696464):0.002448868,3:0.0177385):0.037338905):0.007512725):0.0002328127,(6:0.0136364,5:0.01394048):0.004899254):0.004412982,10:0.01115035):0.01078803,11:0.01028123):0.003731945):0.002223612):0.001055998,12:0.009980967);
tree gen.279 = [&U] ((((18:0.011060084,19:0.0172471175):0.003811189,(((((4:0.02635058,((3:0.01413371,1:0.02004055):0.003536978,2:0.02481813):0.033986251):0.006718124,(9:0.008157181,(7:0.0097557986,8:0.0130135509):0.003623757):0.03113655):0.001043956,(6:0.01819647,5:0.01518822):0.01088843):0.005597303,10:0.01222401):0.008831281,11:0.008977031):0.002063725):0.002801133,(14:0.032400149,((16:0.02117117,13:0.004199619):0.002505094,(17:0.011594595,15:0.0068707445):0.00090154141):0.002985792):0.0005089016):0.006511957,12:0.01095464);
tree gen.280 = [&U] ((((((15:0.0081502162,17:0.011453451):0.003533824,(16:0.01703605,13:0.009167065):0.004310546):0.001489673,14:0.0285082067):0.0004516661,(18:0.0101628562,19:0.02800723471):0.005593854):0.001248893,(((((4:0.02364931,(3:0.01510957,(1:0.01340841,2:0.02974377):0.001191428):0.037648066):0.009192405,(6:0.0146383,5:0.01112622):0.005357974):0.001991289,((8:0.007106692,7:0.0106703243):0.0006629482,9:0.008076913):0.03876794):0.004478787,10:0.01366149):0.007565972,11:0.008533358):0.002978836):0.00736108,12:0.01081578);
tree gen.281 = [&U] (((((((4:0.02950693,((3:0.01407743,2:0.02385854):0.0004512152,1:0.01479914):0.04052242):0.007690949,(8:0.012315088,(7:0.0155534111,9:0.0063636264):0.001143077):0.03409816):0.0006313439,(6:0.01385314,5:0.01083532):0.002068661):0.0039565,10:0.0134383):0.007862335,11:0.008046684):0.00421072,((((15:0.009331199,17:0.0109591211):0.003296004,(16:0.01819003,13:0.0105263):0.002143061):0.005633315,14:0.0227593206):0.0002702469,(18:0.0116336559,19:0.0189583378):0.006523822):0.000716225):0.006779989,12:0.009053692);
tree gen.282 = [&U] (12:0.0127829,((((13:0.004269741,16:0.01649245):0.0009642799,(17:0.0117050795,15:0.011208006):0.001482367):0.002314435,14:0.0196194923):0.002442292,((18:0.0126948514,19:0.02196131529):0.002096161,(11:0.01019417,(10:0.01115203,((((1:0.01263218,(2:0.02123813,3:0.006837877):0.00014913):0.03584066,4:0.02525595):0.00708699,(5:0.01085977,6:0.009447005):0.005417507):0.00104189,((8:0.014509375,7:0.0096362635):0.001477648,9:0.007959087):0.0253216):0.00562868):0.00337795):0.004888401):0.00161632):0.005298259);
tree gen.283 = [&U] ((14:0.0198012768,((((((6:0.01481802,5:0.006580285):0.005639506,((((2:0.0127863,1:0.01048456):0.006375303,3:0.01332718):0.0412377,4:0.02693324):0.005414576,(7:0.008760736,(9:0.0072923762,8:0.00891372):0.003422938):0.02948443):0.003470105):0.003900479,10:0.009233191):0.01291573,11:0.01273747):0.006230152,(18:0.0120537242,19:0.015084592):0.004487409):0.002787743,((16:0.02684892,13:0.00767181):0.001395932,(17:0.018213177,15:0.008831148):0.003418192):0.00109685):8.585207e-05):0.004452513,12:0.007797381);
tree gen.284 = [&U] ((((((((6:0.009922049,5:0.009419513):0.004815766,((8:0.014390188,7:0.0084888237):0.003302729,9:0.005952992):0.03489665):0.0003315427,(4:0.03249665,((1:0.008795177,2:0.02285907):0.0008597016,3:0.01233954):0.0381341):0.00531879):0.007130579,10:0.007834646):0.007993543,11:0.004294742):0.004777325,(18:0.014059139,19:0.0160577213):0.001906772):0.0007251253,(((17:0.012175464,(15:0.0094559169,16:0.0155853495):0.0002195192):0.0008898946,13:0.00813941):0.003912145,14:0.028958577):0.003292069):0.003788925,12:0.01456373);
tree gen.285 = [&U] (((((((9:0.0118005186,(8:0.0126057383,7:0.0082263489):0.004678057):0.02738029,((2:0.01780928,(3:0.01229759,1:0.01273547):0.0009419463):0.044066915,4:0.02470979):0.011038):0.0008093181,(6:0.008881171,5:0.01663449):0.004543064):0.005672038,10:0.009442484):0.008919027,11:0.008538028):0.004612677,((((17:0.0121700636,15:0.0100483709):0.001610422,(16:0.01231222,13:0.006791488):0.004667684):0.001126287,14:0.021878791):0.0009781197,(18:0.0101869282,19:0.0150834372):0.002851755):0.002185809):0.003970956,12:0.007865797);
tree gen.286 = [&U] (12:0.0102083,((14:0.0176588653,(16:0.01135946,((15:0.0125647349,17:0.012077119):0.001064822,13:0.006710346):0.0001195834):0.001490666):0.001606543,((18:0.0146636945,19:0.0151099663):0.005956017,(11:0.008603848,(10:0.0103945,(((2:0.01796069,(1:0.009438025,3:0.01421546):0.0007045019):0.02870611,4:0.02976511):0.006468664,(((8:0.014787072,7:0.008925068):0.002994686,9:0.005623501):0.02730917,(5:0.01516846,6:0.01336066):0.002960536):0.0008037091):0.003536359):0.01123647):0.004444732):0.002975001):0.004954292);
tree gen.287 = [&U] ((((16:0.01871597,13:0.004918278):0.002839201,(15:0.0111714405,17:0.013381742):0.003210987):0.0002110296,(((((((6:0.01052009,5:0.01575541):0.002315802,(4:0.02742747,(3:0.01119845,(1:0.0142537,2:0.02051505):7.926677e-05):0.03928762):0.008287062):4.810488e-05,((7:0.0097082076,8:0.0077764156):0.001958541,9:0.009141722):0.05045737):0.01239811,10:0.009715464):0.01064565,11:0.00902869):0.005064807,(19:0.019647526,18:0.0170786637):0.006312592):0.0007725265,14:0.0237084886):0.001215842):0.002128332,12:0.01063466);
tree gen.288 = [&U] (((((15:0.010457111,17:0.01222026814):0.002712688,(13:0.007677418,16:0.01950949):0.001701667):0.004489968,14:0.0226015311):0.000220131,((19:0.0207671728,18:0.010062728):0.006145268,(((((9:0.0036441167,(7:0.0111813594,8:0.011714667):0.0027412):0.03254418,(4:0.02920557,(1:0.01099635,(2:0.01978662,3:0.01735503):0.0006692906):0.039325306):0.007653221):0.001217258,(6:0.01316018,5:0.01407813):0.009540755):0.006524363,10:0.01784194):0.004993184,11:0.008630074):0.003502943):0.00237957):0.006169104,12:0.005706982);
tree gen.289 = [&U] (((((15:0.0147037931,17:0.013824285):0.0008205264,(13:0.003255469,16:0.01535377):0.007497338):0.001350048,14:0.023661439):0.001696442,((19:0.01534059655,18:0.0119749951):0.005160442,((((((7:0.0089970374,8:0.01359204119):0.0009895999,9:0.007030414):0.03464731,(4:0.02760364,((1:0.01928461,2:0.01648662):0.002123876,3:0.01254286):0.046156626):0.009159727):0.001373908,(6:0.009457897,5:0.01194229):0.003382113):0.006438581,10:0.01709012):0.01151243,11:0.01270611):0.005505306):0.001427069):0.007094272,12:0.00415913);
tree gen.290 = [&U] ((((((16:0.020532591,(17:0.013666819,15:0.010439858):0.0009067725):0.001360979,13:0.008678933):0.002005518,14:0.0172991019):0.002299667,(18:0.011676462,19:0.01949407329):0.005065657):0.003640841,(11:0.01003557,(10:0.0127408,((7:0.0129345337,(8:0.0176177226,9:0.0073102283):0.0004925414):0.02483609,((4:0.02739346,((3:0.01397271,1:0.00969001):0.001659416,2:0.02575672):0.034149877):0.01413798,(6:0.01001584,5:0.01672722):0.008082074):0.0004501214):0.002908996):0.008659284):0.006147286):0.002439804,12:0.006432275);
tree gen.291 = [&U] ((((19:0.0206155125,18:0.0088430784):0.006605402,(14:0.019726459,((13:0.005886077,16:0.01988733):0.001158071,(17:0.016344878,15:0.008128526):0.003960555):0.002204543):0.002297186):0.002860864,(((((7:0.0155971146,8:0.017990445):0.003624581,9:0.0078338506):0.02762112,((6:0.01127844,5:0.01187355):0.005407409,(4:0.02987957,(3:0.01356697,(2:0.02527563,1:0.01117903):0.002372578):0.039550628):0.008796862):0.001811971):0.006587957,10:0.01121999):0.008795884,11:0.01337415):0.002737575):0.003919183,12:0.008116645);
tree gen.292 = [&U] (12:0.01251731,((18:0.0053199902,19:0.0122315982):0.006511154,((14:0.0240463441,((17:0.008981259,15:0.00546408449):0.002155542,(13:0.006066155,16:0.02421805):0.003626756):0.001603763):0.002464583,(11:0.008520581,(10:0.009924913,(((6:0.01185365,5:0.01225098):0.004870247,(4:0.02238935,((1:0.01756454,2:0.0169038):0.002226349,3:0.01316578):0.032163986):0.007402643):0.0009218041,(9:0.006311626,(7:0.008921155,8:0.012500506):0.0005420557):0.04276667):0.006723638):0.006784711):0.00401237):0.0001722309):0.01062783);
tree gen.293 = [&U] (12:0.01443348,(((((16:0.02142411,13:0.007809808):0.001394344,(17:0.010005603,15:0.012319777):0.0006854942):0.003032916,(19:0.0194105652,18:0.015250586):0.005254319):6.660662e-05,14:0.02156880759):0.0004659619,((((6:0.01217271,5:0.01040903):0.004932242,(((7:0.0121966832,8:0.008394977):0.003384676,9:0.0088290193):0.0309545,(4:0.01949457,((2:0.0174749,1:0.005220029):0.004162408,3:0.01035808):0.03976027):0.004632879):0.000472976):0.004107168,10:0.007953023):0.01484387,11:0.005900361):0.002619533):0.005303979);
tree gen.294 = [&U] (12:0.01425227,(((((((1:0.02320328,(2:0.02551969,3:0.01464338):0.002576993):0.036495704,4:0.03299684):0.009358502,(6:0.0105061,5:0.01565987):0.007675161):0.0005233766,(7:0.0121076009,(9:0.005181821,8:0.0114858293):0.0005255578):0.03369181):0.005363829,10:0.01450798):0.008515575,11:0.008999111):0.00235252,((19:0.017120646,18:0.0102206889):0.002468207,(14:0.0267718661,((16:0.01685675,13:0.009281243):0.005275486,(15:0.007992613,17:0.015391192):0.0012094494):0.001768064):0.001341118):0.00171093):0.004254852);
tree gen.295 = [&U] ((((19:0.0260000089,18:0.0131364975):0.001626443,(((((9:0.0054039492,(7:0.00911542847,8:0.013516411):0.001518745):0.0328989,(4:0.02650741,(2:0.02031755,(1:0.005432723,3:0.01011168):0.005676218):0.03023706):0.006758268):0.003207046,(6:0.008320698,5:0.007556143):0.006530987):0.005867407,10:0.01431827):0.008678185,11:0.008606121):0.004213726):0.001558556,(14:0.0185863376,(((13:0.009438672,16:0.01469787):0.003591749,15:0.0064587923):0.0002478069,17:0.015618268):0.004656167):0.001275194):0.00640719,12:0.009271229);
tree gen.296 = [&U] (((14:0.0130211463,((17:0.01372875763,15:0.011273419):0.0004895445,(16:0.01744692,13:0.003370588):0.002065695):0.001883819):0.001234358,(((((9:0.00981250773,(7:0.00884418315,8:0.016087363):0.001877407):0.04275342,((6:0.008399987,5:0.0147034):0.005320217,(4:0.02537437,((2:0.02542526,1:0.00988114):6.267462e-06,3:0.01505793):0.03644459):0.008920788):0.001216822):0.00863599,10:0.01364875):0.008185388,11:0.0130261):0.00284275,(19:0.0211103461,18:0.0105246537):0.005970481):0.001193793):0.00629027,12:0.01174462);
tree gen.297 = [&U] (((14:0.0198454969,(15:0.008209033,(17:0.0078117948,(16:0.01506905,13:0.005070736):0.005189118):0.001073126):0.006290815):0.001424054,((19:0.0179572703,18:0.011686252):0.003841353,(11:0.004719441,(10:0.01130545,(((((3:0.01040466,2:0.02532255):0.0001332716,1:0.02188371):0.04280263,4:0.02178314):0.009231495,((7:0.00776467933,8:0.0138715192):0.004092868,9:0.010233176):0.03815236):0.002194162,(5:0.01059725,6:0.01124811):0.006063041):0.006541502):0.007786464):0.005105818):0.001333665):0.00846801,12:0.009054042);
tree gen.298 = [&U] ((((18:0.0131798031,19:0.0215321922):0.00663896,(11:0.00843367,(10:0.01307941,(((((2:0.01378913,1:0.01115735):0.01008859,3:0.01512415):0.027581162,4:0.0173169):0.006697254,(5:0.01339744,6:0.01275978):0.004671215):0.002574338,(9:0.0066997403,(7:0.019348695,8:0.0177550738):0.002096909):0.03069025):0.003541063):0.01283645):0.003672736):0.0005984029,(((13:0.004179343,16:0.01283682):0.0004236563,(17:0.0121682644,15:0.011004141):0.00155621):0.0006148565,14:0.0260928546):0.002631022):0.003860538,12:0.009390039);
tree gen.299 = [&U] ((((11:0.008533194,(10:0.01796482,((((8:0.011726768,7:0.0154555461):0.003708626,9:0.0102815131):0.03969794,(((3:0.01635377,1:0.0117267):0.006555499,2:0.02007356):0.04352019,4:0.02169566):0.007750146):0.001043676,(5:0.01561799,6:0.01303547):0.004319772):0.006343499):0.008478506):0.001642724,(18:0.007268223,19:0.02245436727):0.009197707):0.00068116,(((13:0.007058977,16:0.01446655):0.003316212,(15:0.00776140475,17:0.014098934):0.0008346037):0.001711966,14:0.0276633702):0.005007085):0.001253725,12:0.005669704);
tree gen.300 = [&U] ((((((((8:0.009432545,9:0.006638542):0.00456951,7:0.0069098281):0.0297312,(4:0.0282193,(1:0.01016624,(2:0.02799158,3:0.01369951):0.002309965):0.02963559):0.01153337):0.00180157,(6:0.01858587,5:0.01232226):0.002666354):0.002708984,10:0.01363433):0.006577289,11:0.00443686):0.004316077,((19:0.0185699104,18:0.0147358307):0.008573835,(((16:0.01329187,13:0.004913125):0.0006599571,(15:0.0102121244,17:0.0148083828):0.0005199277):0.0006557225,14:0.0194085594):0.002405942):0.00284681):0.002719319,12:0.009123607);
tree gen.301 = [&U] (((14:0.035307282,((16:0.01458539,13:0.004670128):0.004311138,(17:0.0117418739,15:0.0092615571):0.001037752):0.004077807):0.002165028,(((((6:0.009189009,5:0.01847391):0.008856296,((4:0.03118895,((3:0.008589005,1:0.006191629):0.002878412,2:0.02704834):0.044904909):0.007948162,(9:0.0085457589,(7:0.01113517788,8:0.0118727104):0.0005796621):0.03813635):0.003783941):0.00227842,10:0.01424761):0.008520888,11:0.007389009):0.00409917,(19:0.01807225172,18:0.012262265):0.007466107):0.002148618):0.002766332,12:0.01000122);
tree gen.302 = [&U] ((((11:0.01292982,(10:0.01058749,(((4:0.03103762,((1:0.02213554,2:0.02098895):0.003860052,3:0.008696508):0.04422345):0.009132692,(6:0.01480821,5:0.01497793):0.002327913):0.001374176,((7:0.0108487392,8:0.0140810703):0.001515248,9:0.011337012):0.046305):0.005505671):0.006670751):0.00408463,(19:0.0223687307,18:0.014055692):0.002689092):0.001345084,(14:0.02797983219,((15:0.0101071694,(16:0.0156372,13:0.006508534):0.004183702):0.00047858,17:0.013951948):0.004879251):0.0009239237):0.003390741,12:0.01230718);
tree gen.303 = [&U] ((((((16:0.01614349,13:0.005542998):0.001835051,(15:0.00537250708,17:0.016593086):0.0016344585):0.004402987,14:0.021341891):0.0001150566,(18:0.00672320051,19:0.01707873683):0.003825104):0.006245324,((((4:0.02626529,(2:0.03407736,(1:0.009930436,3:0.01303812):0.004184866):0.032138864):0.01176687,((6:0.01177502,5:0.01017976):0.004264454,(9:0.007481576,(8:0.012682058,7:0.013879969):0.005132106):0.03816697):0.0009389819):0.006518489,10:0.006991072):0.01153065,11:0.01118472):0.004367483):0.002236539,12:0.007912201);
tree gen.304 = [&U] (((14:0.0193004517,((15:0.01340914035,17:0.009723364):0.01030929,(16:0.01712386,13:0.003415703):0.002987631):0.001191356):0.006913255,((19:0.020674517,18:0.012670998):0.001477801,((((((3:0.01328647,(2:0.02658981,1:0.007383974):0.0002235838):0.04004741,4:0.02475054):0.004462909,(9:0.0081060707,(7:0.0101171431,8:0.01276481161):0.001422951):0.02968512):0.0003422306,(6:0.0101335,5:0.01879749):0.00579049):0.006611146,10:0.008711157):0.01140455,11:0.008530571):0.001551105):0.002813336):0.002667686,12:0.009375912);
tree gen.305 = [&U] (((14:0.0232721321,((16:0.01852498,13:0.007494263):0.00150585,(17:0.0148686069,15:0.012930814):0.002808823):0.001043104):0.001603511,((19:0.0206587629,18:0.014819083):0.0030409,((((6:0.0101441,5:0.01844239):0.003060615,(((3:0.01242109,(1:0.01358116,2:0.02354885):0.0003152768):0.037252404,4:0.03233967):0.006539176,(9:0.005874411,(8:0.0119679681,7:0.010131088):0.001424845):0.04112248):0.001205979):0.00719136,10:0.009249083):0.007438885,11:0.007015505):0.00234776):0.0008625819):0.007553043,12:0.00907331);
tree gen.306 = [&U] (((((((1:0.01506126,(2:0.0179237,3:0.01105417):0.00527922):0.027041223,4:0.02710627):0.006087478,((9:0.006559018,(8:0.013632691,7:0.014263918):0.001201091):0.04084675,(6:0.0114823,5:0.01343932):0.004291829):0.0001927509):0.005530879,10:0.01951498):0.007515369,11:0.006497004):0.00567999,(((19:0.0151267406,18:0.0119802282):0.002523309,14:0.022163211):0.0001909449,((16:0.01364421,13:0.007349703):0.004155554,(17:0.011320918,15:0.0104748322):0.0023669898):0.003853316):0.002048613):0.003146606,12:0.00673757);
tree gen.307 = [&U] (12:0.00783358,(((19:0.019196093,18:0.0079528492):0.004039888,(11:0.01528875,(10:0.01012831,((6:0.01190437,5:0.01252434):0.007707966,((4:0.02185347,((1:0.01259232,3:0.01757223):0.001866268,2:0.02064995):0.04718009):0.01287218,((7:0.009836043,8:0.00812499):0.002731063,9:0.00939218):0.03240755):0.001668659):0.008360021):0.009754562):0.003041699):0.001666271,(((16:0.01886505,13:0.008891614):0.005347823,(17:0.0102676082,15:0.0086725841):0.002441214):0.001175837,14:0.021616655):0.006155129):0.006018027);
tree gen.308 = [&U] ((((18:0.0173265087,19:0.0173072533):0.004378921,((((9:0.005718424,(7:0.00916322964,8:0.012043003):0.005594342):0.03853996,((((1:0.003148233,2:0.02641278):0.00278053,3:0.007863361):0.042651683,4:0.02803153):0.006132163,(6:0.01378066,5:0.01893041):0.004421662):0.002500214):0.002917845,10:0.01257967):0.008180063,11:0.005229998):0.005444905):0.00167682,(((15:0.017746605,17:0.0159840217):0.001090953,(13:0.005540528,16:0.01801323):0.002974603):0.002098544,14:0.020213349):0.001832172):0.004225542,12:0.01070192);
tree gen.309 = [&U] (12:0.007116179,(((13:0.006324988,((16:0.0196935803,17:0.0117440314):0.0004446343,15:0.008327408):0.001603327):0.001477092,14:0.031132713):0.002600376,((18:0.0084768165,19:0.0161606712):0.003309255,(11:0.009181579,(10:0.01264231,((5:0.0153081,6:0.01238214):0.005339409,(((7:0.015516762,8:0.0068373648):0.007641018,9:0.005782546):0.02836782,(((1:0.01496695,2:0.01702206):0.00926762,3:0.01669991):0.032927857,4:0.020408):0.00970781):0.001232957):0.007670707):0.01015003):0.005999587):0.0004856441):0.002546239);
tree gen.310 = [&U] ((((18:0.011643311,19:0.0142035428):0.005585057,((((6:0.01135383,5:0.009221563):0.005932552,(((1:0.006853108,(2:0.03194889,3:0.01712779):0.003697969):0.02818199,4:0.02434395):0.0114229,(7:0.01169035741,(8:0.0172993403,9:0.008937059):0.004084895):0.02921342):0.0002849387):0.006598991,10:0.01339516):0.009652383,11:0.00691706):0.002887834):0.002498798,(14:0.019513905,((15:0.0088880704,17:0.012145542):0.001455341,(13:0.00187462,16:0.01904466):0.001743165):0.001802003):0.001789051):0.006201031,12:0.006876287);
tree gen.311 = [&U] (((((13:0.002914741,16:0.01074945):0.005741527,(15:0.01121148,17:0.0088447027):0.0030391884):0.0009507891,14:0.021377194):0.003565535,(((((((7:0.0099654757,8:0.014527347):0.002268516,9:0.008899565):0.03598578,(4:0.02006863,(1:0.01025953,(3:0.01335973,2:0.03204032):0.0003480627):0.039893147):0.005015155):0.001153768,(6:0.01123534,5:0.01084312):0.003524018):0.005419677,10:0.01415763):0.006127633,11:0.005345181):0.002209006,(18:0.0108862242,19:0.0204981339):0.003353817):0.0007780919):0.007905092,12:0.009698805);
tree gen.312 = [&U] ((((14:0.020896169,((13:0.004001588,16:0.01343992):0.002674526,(15:0.0163347004,17:0.0073895053):0.002007118):0.000860558):0.0006268652,(((((4:0.02537009,((3:0.01537666,2:0.02147705):0.0005957621,1:0.01243243):0.03423147):0.003424075,(6:0.0135688,5:0.01355479):0.004810939):0.00380391,((8:0.013277696,7:0.0139144751):0.002017992,9:0.0044058117):0.03452629):0.007563526,10:0.008892969):0.01122622,11:0.007298015):0.00865593):0.000271165,(19:0.0245048826,18:0.0137810005):0.005450714):0.001610116,12:0.009067243);
tree gen.313 = [&U] ((((18:0.00809268813,19:0.02275302121):0.004442082,((((((1:0.01169009,(3:0.01367041,2:0.02016682):0.006078507):0.026758297,4:0.02151419):0.004373482,(6:0.009878667,5:0.0140986):0.003421682):0.0007002155,(9:0.0069812954,(7:0.0099737351,8:0.0130742478):0.004014171):0.03373282):0.004806738,10:0.01178817):0.006815698,11:0.01378073):0.004883769):0.002760666,((17:0.0148712523,(15:0.00956070627,(16:0.0192254,13:0.009674299):0.001640957):0.0011896692):0.005736819,14:0.0304218756):0.004221339):0.0008953373,12:0.00639109);
tree gen.314 = [&U] (((11:0.009569115,(10:0.01464405,((9:0.0090368406,(7:0.0150435007,8:0.012591332):0.002529752):0.02068658,((5:0.02012138,6:0.01038532):0.001121072,(((3:0.01523462,1:0.01188336):0.001230217,2:0.02318822):0.02875763,4:0.01765455):0.00701075):0.000387365):0.001582808):0.008006954):0.008870698,((18:0.0087024657,19:0.0222121892):0.00458629,(((15:0.0121401597,17:0.0117960392):0.0028787696,(16:0.01931805,13:0.01035807):0.002341583):0.003454337,14:0.0260278237):0.001664456):0.007174842):0.008680635,12:0.01289923);
tree gen.315 = [&U] ((((13:0.005886268,(16:0.01916488,(15:0.0097080588,17:0.010611994):0.002496075):0.001345984):0.001931051,14:0.01981584805):0.001999972,(((((6:0.01474866,5:0.01095461):0.005178083,((4:0.03553808,(2:0.02824551,(1:0.01344576,3:0.01485818):0.002615161):0.03573791):0.008710401,(7:0.0117050953,(9:0.010459388,8:0.0132338379):0.0002904426):0.03824791):0.001533538):0.004303881,10:0.008130809):0.0118473,11:0.009483214):0.008100853,(18:0.012692245,19:0.020395817):0.00470342):0.000670259):0.002865179,12:0.00959631);
tree gen.316 = [&U] (((14:0.021596049,((15:0.01076131,17:0.009047001):0.002072857,(13:0.007394305,16:0.008446209):0.002869257):0.001812428):0.0008719751,((11:0.005641379,(10:0.01140286,((5:0.01392812,6:0.01438478):0.008305474,(((1:0.0123538,(3:0.006865527,2:0.03222174):0.00189274):0.05302482,4:0.02035921):0.01233435,((8:0.016018061,7:0.0097575991):0.002794031,9:0.008458507):0.03740545):0.0009302513):0.00285467):0.00863292):0.005207459,(19:0.0226143361,18:0.0117380449):0.003243187):0.0004821296):0.007648353,12:0.006628094);
tree gen.317 = [&U] ((((18:0.0113166506,19:0.0215885808):0.002737968,(((((4:0.02293758,((3:0.01133243,2:0.01955698):0.002361781,1:0.005327726):0.041041886):0.01448314,(6:0.01621941,5:0.01088703):0.005427735):0.002000835,(7:0.009065651,(8:0.014044112,9:0.007221248):0.003777808):0.03511023):0.00374996,10:0.01590733):0.01166923,11:0.007386299):0.00417883):0.003275466,(((16:0.01688216,13:0.006072195):0.003229052,(17:0.01156684,15:0.01127708886):0.00122960594):0.001844968,14:0.0207498807):0.001550876):0.006277495,12:0.005525307);
tree gen.318 = [&U] (((((16:0.01524518,13:0.006838048):0.002430031,(17:0.014012956,15:0.0094861523):0.002062216):0.004610845,14:0.0256328973):0.0009042149,((18:0.011711428,19:0.023011314):0.003878585,(((((9:0.004976064,(8:0.0103918072,7:0.0070224322):0.001159711):0.03228181,(4:0.02841231,((2:0.01329947,1:0.01807272):0.0019119,3:0.01269691):0.037200613):0.0154335):0.001573843,(6:0.01376829,5:0.007784367):0.003074546):0.00413875,10:0.01490006):0.01003966,11:0.007526169):0.00312809):0.003243467):0.006159015,12:0.01448983);
tree gen.319 = [&U] (((((16:0.01527517,(17:0.010529964,15:0.01342785715):0.000491373):0.0007124048,13:0.007363112):0.001615061,14:0.024664884):0.002871969,((19:0.0147897723,18:0.0083242007):0.00409372,((((((2:0.02825026,(3:0.01105987,1:0.009805091):0.0005515599):0.024392172,4:0.02500843):0.0107734,(9:0.0080776546,(7:0.015902734,8:0.010698941):0.003193239):0.03887506):0.002282169,(6:0.009015379,5:0.01628099):0.005103496):0.00470149,10:0.009150746):0.009138554,11:0.01073916):0.0050218):0.000179981):0.002713711,12:0.006987987);
tree gen.320 = [&U] (((((13:0.004767365,16:0.01516921):0.0004713669,(17:0.009870002,15:0.0119246058):0.002748913876):0.002566236,14:0.0280440125):0.00272421,((11:0.005286796,(10:0.009473877,((9:0.005974223,(8:0.009761994,7:0.010503639):0.002642128):0.02840994,((((2:0.01949066,3:0.01518081):0.002782898,1:0.004040859):0.02228772,4:0.02314175):0.01151245,(5:0.01268862,6:0.007492478):0.005711283):0.001229582):0.002233573):0.006247015):0.003229019,(18:0.0065057675,19:0.0265498549):0.0082941005):0.0004049141):0.005875493,12:0.009459904);
tree gen.321 = [&U] (((14:0.0270237999,(((16:0.01351514,13:0.007122835):0.002362665,(15:0.0076591396,17:0.0106074997):0.001409044):0.004264665,(19:0.017185282,18:0.0065869531):0.01288486):0.0002515913):0.001085885,((((9:0.013945622,(7:0.0119703196,8:0.010996548):0.002325492):0.02835081,((((3:0.009199114,1:0.008794314):0.001679185,2:0.02222229):0.027739869,4:0.02656877):0.005169335,(6:0.01425781,5:0.01448038):0.003834275):0.002115682):0.007086628,10:0.01140158):0.006245834,11:0.008225647):0.0101783):0.004942396,12:0.008535392);
tree gen.322 = [&U] ((((11:0.01102097,(10:0.0117198,(((6:0.01342001,5:0.01079321):0.005919531,(4:0.02368594,(1:0.0145276,(2:0.02364271,3:0.01284208):0.005048359):0.030125475):0.01381632):0.0001745262,((9:0.0061959695,8:0.014291526):0.002212511,7:0.0182288371):0.03595472):0.00500938):0.009952654):0.006943447,(19:0.02361931058,18:0.011045105):0.008069103):0.0005610716,(14:0.021928643,((16:0.01917837,13:0.003772472):0.001436111,(15:0.00646430454,17:0.011904057):0.0015533622):0.003641551):0.003038253):0.005807316,12:0.009058758);
tree gen.323 = [&U] (((((16:0.01559832,13:0.005049939):0.001394554,(17:0.0085846984,15:0.011334754):0.002774396):0.003191742,14:0.0204969485):0.002124721,(((((6:0.008999668,5:0.01349478):0.005576016,(((3:0.01228408,(1:0.004657045,2:0.02882391):0.002713703):0.036970992,4:0.02520387):0.008798199,(9:0.005842124,(7:0.008710131,8:0.011286492):0.001692637):0.03896104):0.0001119265):0.006752775,10:0.01093197):0.01155867,11:0.007147298):0.006158802,(19:0.0184700081,18:0.0086303513):0.005690532):0.001414955):0.0009754595,12:0.006705217);
tree gen.324 = [&U] ((((19:0.0196697506,18:0.0083813909):0.004842287,((((6:0.01255475,5:0.01320174):0.01104264,(((1:0.007017196,(3:0.01328854,2:0.02290105):0.0005030043):0.034198289,4:0.02063618):0.007794255,((7:0.0148590506,8:0.00926425):0.00266772,9:0.006751585):0.02798408):0.001805146):0.005487065,10:0.01471506):0.01037678,11:0.005784819):0.00475866):0.0004829731,(((17:0.0090217576,15:0.01372470322):0.002028032,(16:0.02131516,13:0.008633731):0.0008293504):0.0008011793,14:0.0153126368):0.0039578):0.004167977,12:0.005918306);
tree gen.325 = [&U] (((((13:0.004991825,16:0.01110378):0.003472701,(17:0.012704437,15:0.0136278726):0.003406247):0.006062199,14:0.0182916542):0.001845842,((19:0.01866193654,18:0.0085102089):0.008687571,(11:0.008238221,(10:0.01127586,(((6:0.01279035,5:0.01242746):0.004786266,(4:0.02158731,((1:0.01092948,2:0.01631002):0.003354983,3:0.01689187):0.040831649):0.008802223):0.0006075434,((8:0.0115334107,7:0.015705056):0.003867139,9:0.0087754778):0.03808077):0.004047798):0.009002101):0.00322742):0.001027565):0.005119674,12:0.008560513);
tree gen.326 = [&U] (((((13:0.002932489,16:0.01804964):0.003245827,(15:0.0108000235,17:0.016764222):0.003913157):0.00503964,14:0.021392138):0.003373359,((19:0.015558692,18:0.0095002):0.01150584,(11:0.005220692,(10:0.007848951,((6:0.01480496,5:0.01169503):0.003247484,((4:0.0318658,((3:0.01336766,1:0.006370609):0.002746242,2:0.02122501):0.04230623):0.009467462,(9:0.006978193,(8:0.0108084623,7:0.0150205396):0.001226732):0.03087361):0.001827275):0.005918198):0.004584248):0.007532551):0.001584392):0.00252364,12:0.00807094);
tree gen.327 = [&U] (((((((4:0.02938225,(1:0.007978494,(3:0.01431559,2:0.02323304):0.006403917):0.028878053):0.01100238,(6:0.008591149,5:0.01833087):0.003398475):0.002820125,(8:0.0086653727,(9:0.0067248198,7:0.0138225477):0.0008760393):0.03440491):0.005784864,10:0.01375789):0.009716968,11:0.009638662):0.006611943,((19:0.0169033709,18:0.008548775):0.007572354,(((17:0.0132784924,15:0.01175738681):0.003738031,(16:0.01685326,13:0.004585518):0.004277318):0.001231204,14:0.02596501):0.004739548):0.001402703):0.006771209,12:0.01706153);
tree gen.328 = [&U] (12:0.009348693,((((17:0.01484588957,15:0.0147710242):0.0006228283,(16:0.01278306,13:0.006296678):0.002913843):0.005957719,14:0.0248321457):0.004215576,((19:0.020180381,18:0.0139192217):0.002720842,(11:0.005190292,(10:0.01291419,((((7:0.01253522197,8:0.0133692487):0.0008967443,9:0.006245879):0.02825156,(4:0.02570102,(1:0.007149646,(2:0.02309074,3:0.01096569):0.007314765):0.018092295):0.005266813):0.00309661,(6:0.009367592,5:0.007978286):0.003816549):0.004401218):0.009430941):0.003497588):0.001317756):0.005421161);
tree gen.329 = [&U] ((((19:0.0235355822,18:0.005258255):0.006364428,(11:0.004189982,(10:0.01087771,((((7:0.01358371,8:0.009149551017):0.001881675,9:0.0071952362):0.0232576,((3:0.01322316,(1:0.009952213,2:0.02202124):0.0008452274):0.04221918,4:0.01654617):0.00717494):0.001309835,(5:0.01575603,6:0.00667437):0.003896843):0.007705348):0.007169256):0.00458588):0.002122017,(14:0.023157031,((13:0.004514785,16:0.01321987):0.001882405,(15:0.0141799042,17:0.01490447):0.004495224):0.001994932):0.001368995):0.003937408,12:0.01066532);
tree gen.330 = [&U] (12:0.007453023,(((19:0.01649950417,18:0.0047483):0.0074374571,(14:0.0218915279,((15:0.0080119809,17:0.01248708426):0.002651408,(16:0.01242587,13:0.004329639):0.002555757):0.002916626):0.001463256):0.001226763,((((6:0.01237766,5:0.009034593):0.002892742,((9:0.004346098,(7:0.0125637125,8:0.01052802):0.003418248):0.03286392,((2:0.02426822,(3:0.02020814,1:0.01285663):0.0004719094):0.03383004,4:0.02246909):0.006646359):0.003661207):0.005381111,10:0.01099999):0.01074084,11:0.002599351):0.004182406):0.004336541);
tree gen.331 = [&U] (12:0.01045403,((((17:0.01499323941,15:0.0046223818):0.0008564676,(16:0.01989384,13:0.004835633):0.000979361):0.001859356,14:0.0189251114):0.002528162,((18:0.0089833371,19:0.0191624172):0.002884772,((((((8:0.0099060491,7:0.0176950946):0.002562722,9:0.00630049):0.02770735,(6:0.01076159,5:0.01324082):0.004546965):0.00165732,(((3:0.008589951,1:0.01638898):0.002870796,2:0.01829936):0.030909187,4:0.02857459):0.01406843):0.004031723,10:0.01315316):0.009506429,11:0.007029311):0.005040184):0.0004975948):0.001633006);
tree gen.332 = [&U] (((11:0.007933956,(10:0.01588752,(((4:0.02313653,((2:0.02930759,3:0.01656611):0.003020279,1:0.009381):0.029104894):0.0126857,(9:0.004304474,(7:0.0096294827,8:0.010762976):0.001122041):0.03428729):0.0001243864,(6:0.0147271,5:0.01079829):0.003186534):0.00786457):0.006507781):0.006518603,(14:0.030650436,((18:0.0142593396,19:0.026136096):0.003037634,((16:0.01692362,13:0.01145475):0.0006883005,(15:0.0103683589,17:0.01039450498):0.0032571557):0.003207901):0.0002031167):0.00316228):0.004857021,12:0.01302925);
tree gen.333 = [&U] (((14:0.025512639,((16:0.01400785,13:0.00388994):0.0003853828,(17:0.013288088,15:0.015236104):0.001957905):0.0005826343):0.004504649,((11:0.01338296,(10:0.01233088,((4:0.02687174,(3:0.01246773,(1:0.009310736,2:0.02257212):0.00102385):0.033328152):0.0100219,(((7:0.0150205665,9:0.0079323336):0.002576734,8:0.0123562589):0.03617835,(6:0.01312342,5:0.01209845):0.002129568):0.003199011):0.005168264):0.008979485):0.003686542,(18:0.0135794787,19:0.019844056):0.00714125):0.0006609955):0.00422147,12:0.01062815);
tree gen.334 = [&U] ((((11:0.007735025,(10:0.007084387,((6:0.01261173,5:0.01359505):0.0051035,((4:0.02347633,((1:0.01123072,3:0.007253975):0.0008032902,2:0.03334876):0.0432539):0.008804512,(9:0.00980903,(7:0.0120794256,8:0.0134349032):0.001547626):0.0408567):0.003722723):0.009538392):0.006246228):0.00500295,(18:0.0130093912,19:0.0167667533):0.00130693):0.000487964,(((17:0.008248461,15:0.0137000617):0.004381402,(16:0.01954843,13:0.007010257):0.001061272):0.002815861,14:0.0179461366):0.001818286):0.003424131,12:0.008248826);
tree gen.335 = [&U] (12:0.00949082,(((19:0.02263577534,18:0.0106383297):0.004265191,(14:0.0178835182,((15:0.0117900885,17:0.012321109):0.0050301443,(13:0.003098711,16:0.01592497):0.0004490118):0.003794467):0.0001274292):0.004323332,(((((6:0.01690009,5:0.01345722):0.004610905,(((2:0.02186961,1:0.007538895):0.002401595,3:0.009963124):0.04390818,4:0.02475722):0.01234373):0.001152414,((8:0.015402338,7:0.0108848484):0.0009606358,9:0.0061156643):0.03082972):0.001951395,10:0.01239874):0.010346,11:0.008110458):0.004301833):0.003748373);
tree gen.336 = [&U] (12:0.01462013,((((15:0.0119756977,17:0.008796763):0.0013762007,(13:0.00382101,16:0.01574378):0.00416861):0.002100089,14:0.0245343156):0.002403129,(((((6:0.0136004,5:0.01642642):0.008631545,((9:0.008366157,(8:0.0098977955,7:0.0141027857):0.001799519):0.03219593,((1:0.007174296,(2:0.01734574,3:0.02422624):0.009634564):0.03587536,4:0.02402506):0.01666966):0.000315959):0.004181608,10:0.01380123):0.01152117,11:0.009527677):0.00474495,(19:0.02184018396,18:0.0062141139):0.004476992):0.001162326):0.002521196);
tree gen.337 = [&U] (12:0.01701881,((((15:0.0122901039,17:0.014893649):0.0008208303,(16:0.01746377,13:0.006117911):0.001521976):0.004772346,14:0.013791201):0.007339516,((((((4:0.02027802,(1:0.01364338,(2:0.02387333,3:0.01396899):0.003322825):0.032313485):0.008593679,(6:0.01124029,5:0.01502811):0.005819443):0.001666872,(9:0.008219828,(7:0.0196897319,8:0.0131596934):0.002856767):0.04315014):0.004402144,10:0.01137867):0.007289332,11:0.006179572):0.003456523,(18:0.0064928078,19:0.0284632771):0.0050662656):0.002135982):0.002975298);
tree gen.338 = [&U] (12:0.006047173,((((17:0.012239783,15:0.0096203127):0.003111429,(16:0.01560851,13:0.004634389):0.0009230901):0.002915193,14:0.0209588):0.001685762,((18:0.0095524788,19:0.0153119416):0.003683123,(((((7:0.01130929,8:0.0145883689):0.003330452,9:0.008811552):0.02316474,((6:0.007488689,5:0.01131754):0.005242146,(4:0.02941417,(2:0.02346268,(1:0.00782701,3:0.01189901):0.0009011179):0.03817405):0.005056791):0.002750575):0.00171899,10:0.01341534):0.003951343,11:0.006372282):0.006301121):0.0007611559):0.006012503);
tree gen.339 = [&U] (12:0.007776703,((14:0.027503294,(13:0.003523411,((15:0.01491616005,16:0.024451834):0.0001226156,17:0.009653292):0.002627613):0.002149231):0.002058217,((11:0.01280325,(10:0.01419433,((6:0.008123881,5:0.01445511):0.003030557,((9:0.00624561831,(8:0.012969218,7:0.0152555184):0.001461949):0.02909698,(4:0.02396797,(3:0.01109659,(2:0.02446135,1:0.007727692):0.005125383):0.04555266):0.009013365):0.00072023):0.003559802):0.004145337):0.003191552,(19:0.0211515883,18:0.0169687721):0.004266867):0.001910755):0.005411454);
tree gen.340 = [&U] (12:0.01743594,(((11:0.01179264,(10:0.009404872,((9:0.0087055639,(8:0.0086460662,7:0.0144662705):0.000916577):0.02588852,((4:0.03417745,(1:0.01618404,(2:0.02225007,3:0.0143843):0.00785457):0.029342558):0.01187263,(6:0.0184194,5:0.01716197):0.007632314):0.001867439):0.005976892):0.008893446):0.003126734,(19:0.0166875029,18:0.0086805044):0.008683893):0.0003288766,(14:0.0241951479,((16:0.01661506,13:0.005804304):0.0005447581,(17:0.010295456,15:0.0151991768):0.004916104):0.001435262):0.004757864):0.009700804);
tree gen.341 = [&U] (12:0.009034157,(14:0.022583108,(((((((6:0.009112474,5:0.01515443):0.003796301,(4:0.02544576,((3:0.007139115,2:0.01669005):0.000449606,1:0.008969822):0.020554498):0.006311348):0.002338678,((7:0.0079356243,8:0.012202255):0.001567318,9:0.009991041):0.03313266):0.004101612,10:0.007985086):0.00961662,11:0.008384831):0.005071083,(19:0.018992944,18:0.0117006024):0.002218439):0.002259248,((13:0.00911276,16:0.01661708):0.0009518436,(17:0.0110379834,15:0.01608411687):0.0009931409):0.002319789):3.378214e-05):0.004443684);
tree gen.342 = [&U] (12:0.01100458,(((((((4:0.02166023,((2:0.02307924,1:0.01247645):0.007219994,3:0.01079193):0.03744338):0.0111152,(6:0.008135305,5:0.01280359):0.002003413):3.113861e-05,((7:0.0101904412,8:0.01133325):0.002808586,9:0.007032294):0.03062265):0.007515739,10:0.01409716):0.004918766,11:0.009750737):0.003563658,(19:0.02172939568,18:0.0134633491):0.0031105):0.0008128926,(14:0.020181733,((16:0.01214681,13:0.008563178):0.002414604,(15:0.007003782,17:0.0067448402):0.0017991013):0.003235753):0.001126536):0.003938655);
tree gen.343 = [&U] (12:0.01036542,(((19:0.019654306,18:0.0064075284):0.004612272,(11:0.004366198,(10:0.01514112,(((6:0.01180976,5:0.01703328):0.004065809,(4:0.02539126,((1:0.008618167,2:0.01919956):0.002973489,3:0.01653657):0.033578223):0.01022102):2.048593e-05,(9:0.00883903,(7:0.0143957059,8:0.0130537372):0.002858509):0.0326105):0.006180409):0.008349619):0.007648345):0.0004687027,(14:0.01921691722,(13:0.006923991,((15:0.010116999,17:0.0105003319):0.0007887715,16:0.020901698):0.003873378):0.00250761):0.0001911415):0.00625738);
tree gen.344 = [&U] (12:0.01062073,(((19:0.02716692283,18:0.0124535273):0.003632462,(11:0.00475,(10:0.01162951,(((6:0.01378822,5:0.01503031):0.003632073,(4:0.0246737,(3:0.01853774,(2:0.01800671,1:0.004493584):0.002675073):0.03573144):0.006113414):0.001521226,((7:0.0098804102,8:0.0121234613):0.002520214,9:0.0073726223):0.03191675):0.004413973):0.01112901):0.001975299):0.003440416,(14:0.0148599512,(((17:0.012264965,15:0.01194662671):0.001008814,16:0.02091041):0.002806388,13:0.007746675):0.001688989):0.002699346):0.003943641);
tree gen.345 = [&U] ((((18:0.0143344206,19:0.01911924961):0.002272128,(11:0.007210186,(10:0.007960741,((5:0.01780286,6:0.01297561):0.005680646,(((7:0.01022110432,8:0.013680437):0.004932738,9:0.0088497947):0.03922905,(((3:0.01121152,1:0.009608082):0.01000691,2:0.02107541):0.04546073,4:0.02952718):0.009755003):0.0007278939):0.004811371):0.006995497):0.00498464):0.001531618,(((16:0.01897668,13:0.003445208):0.002730012,(15:0.015105403,17:0.0095760501):0.003282076):0.001087544,14:0.0155333917):0.002020861):0.003894853,12:0.01016185);
tree gen.346 = [&U] (((((19:0.0199674738,18:0.0084041161):0.004848256,((16:0.01659882,13:0.00833876):0.002282673,(15:0.0078146081,17:0.006727371):0.001335887):0.001662287):0.0005390763,14:0.018818909):0.004078824,(11:0.004889108,(10:0.01157198,(((5:0.01302657,6:0.01490325):0.003297532,((1:0.007635588,(2:0.01953393,3:0.01359868):0.001604615):0.033116596,4:0.03527042):0.006053456):0.001717049,((8:0.008489122273,7:0.012123483):0.002073875,9:0.0061974369):0.03622127):0.00431309):0.005249755):0.004214195):0.003197606,12:0.007225331);
tree gen.347 = [&U] (12:0.01027793,(((14:0.024319187,((16:0.01604171,13:0.006532677):0.002601949,(17:0.013196571,15:0.0088618071):0.0023933445):0.003519286):0.001613858,(19:0.0246222336,18:0.0120010391):0.003602707):0.00252236,(11:0.01147211,(10:0.00736099,((5:0.02264359,6:0.01635695):0.004170088,(((3:0.01438417,(1:0.01122972,2:0.02239938):0.002333155):0.03554871,4:0.01830963):0.005979844,(9:0.008120737,(7:0.0114112513,8:0.0144085425):0.001823323):0.02651833):0.001811773):0.004269075):0.01114559):0.004428077):0.0042813196);
tree gen.348 = [&U] (12:0.009569341,(((11:0.008355348,(10:0.0140445,((((8:0.014469283,7:0.0138213818):0.00190265,9:0.00802328):0.02777107,(5:0.01038742,6:0.01225564):0.002337213):0.001227593,(((2:0.02126528,1:0.009882289):0.0004930564,3:0.01129318):0.03912113,4:0.02287608):0.008969553):0.006268783):0.007735096):0.005784005,(14:0.0229720587,((17:0.0116632996,15:0.0088966547):0.00195782,(13:0.005578022,16:0.02470488):0.005886418):0.0007672929):0.005576336):0.001190814,(19:0.02218227165,18:0.0143379907):0.01067251):0.007019671);
tree gen.349 = [&U] (12:0.01053773,((11:0.01116516,(10:0.007494784,((((2:0.02929915,(3:0.01158994,1:0.0126588):0.003055547):0.03871371,4:0.02370243):0.006003982,(5:0.01579159,6:0.009581558):0.006589347):0.0008513684,((8:0.006825486,7:0.0088386677):0.002534645,9:0.005884244):0.02868741):0.005443223):0.0118817):0.002429619,((18:0.0111020036,19:0.0164147342):0.004907517,((15:0.012063949,(17:0.0105953675,(16:0.01447843,13:0.008802988):0.002063349):0.001068438):0.003762249,14:0.0169402182):0.001373394):0.0001276039):0.003397741);
tree gen.350 = [&U] ((((((((7:0.0109930056,9:0.007251601):0.005214371,8:0.01629597019):0.02775553,(((1:0.008684236,3:0.008364785):0.007112699,2:0.02250098):0.034118619,4:0.02604511):0.01307205):0.0004220605,(6:0.01007592,5:0.01882271):0.005126628):0.004844964,10:0.009412899):0.01488282,11:0.00835007):0.006857687,(14:0.02821274,(((16:0.0165215,13:0.006166541):0.002005792,(17:0.0146400704,15:0.00564939924):0.001771693):0.00417605,(18:0.0096277158,19:0.0169707098):0.003706399):0.0002134064):0.0006194543):0.002784627,12:0.01156831);
tree gen.351 = [&U] (12:0.008510618,(((11:0.00413017,(10:0.006514858,((((8:0.010450369,7:0.0130237764):0.000988979,9:0.00566562437):0.03929616,(4:0.02480579,((3:0.008082669,1:0.009759799):0.001606682,2:0.02272578):0.0419027):0.007533491):0.004549579,(6:0.008956856,5:0.009243349):0.002948976):0.004273096):0.01116354):0.00366101,(19:0.02022529172,18:0.0093291179):0.003723793):0.001263021,(((15:0.008319303,17:0.0149474888):0.004199858,(16:0.01773402,13:0.005935225):0.002132693):0.00552109,14:0.0238199535):0.006118428):0.004576726);
tree gen.352 = [&U] (((14:0.024817913,((15:0.0114716125,17:0.010740881):0.0023525792,(13:0.006387536,16:0.0121854):0.002267296):0.002001268):0.003450342,((18:0.011366445,19:0.01619675689):0.006613483,((((9:0.0068035688,(7:0.0092060227,8:0.004531851):0.00364384):0.03362258,((((2:0.02415377,3:0.01124821):0.002267387,1:0.0127797):0.04680864,4:0.02586072):0.005584477,(6:0.009276873,5:0.01223233):0.005015864):0.004408973):0.003543377,10:0.006621236):0.009376076,11:0.005609258):0.003486571):0.001757177):0.002703055,12:0.006620141);
tree gen.353 = [&U] ((((((((((3:0.01094954,1:0.01045507):0.001360681,2:0.03038468):0.04724905,4:0.02947534):0.006799089,(6:0.01050583,5:0.01255155):0.002817921):9.430241e-05,(9:0.007834226,(7:0.0175385578,8:0.0120601754):0.0006358449):0.04212421):0.006245322,10:0.01032914):0.0065694,11:0.008961241):0.003013686,(14:0.020488241,((16:0.01704111,13:0.007512262):0.001094406,(17:0.01699819,15:0.0109949761):0.002235656):0.00341538):0.00354834):0.0003344011,(18:0.0088245408,19:0.0220813098):0.005157287):0.005050088,12:0.01132492);
tree gen.354 = [&U] ((((14:0.026550889,((13:0.002174132,16:0.01406903):0.003381002,(15:0.007842157,17:0.0118895683):0.005004189):0.0007117147):0.001205105,(18:0.011109247,19:0.0220736286):0.005701534):0.0008618388,((((6:0.00809526,5:0.01351866):0.003894987,((((3:0.01163101,1:0.0119758):0.0002027753,2:0.02701331):0.04681742,4:0.0240192):0.005048434,(9:0.008344039,(7:0.0178239914,8:0.009310862):0.0021454):0.03315516):0.0006792514):0.005019428,10:0.01550716):0.006680701,11:0.008621136):0.002189738):0.005378442,12:0.007812571);
tree gen.355 = [&U] (12:0.01049072,((((13:0.005262627,16:0.01458127):0.003770855,(17:0.008400626,15:0.0070774656):0.00277017893):0.006133288,((18:0.00751442,19:0.0211152864):0.002222297,(((((4:0.02413749,((2:0.02343095,1:0.00670336):0.002852559,3:0.0142754):0.024348587):0.01077302,(6:0.00940071,5:0.009548948):0.004590589):0.002383456,(9:0.009170467,(7:0.01343025587,8:0.014087047):0.002432599):0.03220283):0.005441887,10:0.007779731):0.007364872,11:0.007166608):0.005156096):0.001265934):7.315635e-05,14:0.0172171866):0.004288194);
tree gen.356 = [&U] (((((((6:0.01117808,5:0.0124464):0.003909641,((7:0.01357827,8:0.018261016):0.001599842,9:0.004594505):0.02875072):0.001169589,(4:0.02677798,(1:0.003447093,(2:0.01468608,3:0.01123463):0.007348315):0.022097376):0.008859639):0.004645457,10:0.01189677):0.01167143,11:0.009258709):0.005427178,(((15:0.007600252,17:0.01147361746):0.001459897,(16:0.01964789,13:0.008121668):0.002498689):0.002493101,(14:0.01980047339,(18:0.015766907,19:0.01958140225):0.005377352):0.0005674468):0.001910516):0.001350576,12:0.01271036);
tree gen.357 = [&U] (((14:0.0213417839,((13:0.01390791,16:0.02034582):0.004074938,(17:0.0106636141,15:0.0089447246):0.003331688):0.004232685):0.0005837861,((18:0.0112250674,19:0.020959883):0.006017958,(((((((2:0.02942801,1:0.01124083):0.00317415,3:0.01046628):0.03357741,4:0.04249603):0.008038263,(6:0.01213267,5:0.01327941):0.01020909):0.0008247435,((7:0.014081705,8:0.013780657):0.001020861,9:0.0127785669):0.04151796):0.003883261,10:0.007639123):0.01333012,11:0.005493977):0.002365668):0.003106371):0.005719134,12:0.007190904);
tree gen.358 = [&U] (12:0.01076975,(((((6:0.009710158,5:0.02148545):0.005556939,(((7:0.008484566,9:0.009487788):0.002094663,8:0.012504426):0.02342251,(4:0.0229358,((2:0.02190771,3:0.01469355):0.0007998221,1:0.01138037):0.040973249):0.008598308):0.002448938):0.006497063,10:0.01071935):0.008819383,11:0.003740067):0.003213832,((14:0.0265555377,((16:0.01602276,(15:0.0072477115,17:0.0124329373):0.001481457):0.002234288,13:0.008121648):0.003291801):0.001082184,(19:0.01796396236,18:0.0132299699):0.005256364):0.001818036):0.007102586);
tree gen.359 = [&U] (12:0.009345831,((((16:0.02470332,13:0.007207153):0.003651019,(15:0.0063161369,17:0.006208412):0.0035988992):0.002702628,14:0.0240908296):0.0006617117,((19:0.018679656,18:0.0116625971):0.007283769,(((((9:0.0063261116,7:0.009631605):0.0006479819,8:0.01117404):0.02361113,((4:0.02565994,(1:0.01367658,(3:0.01624853,2:0.02454366):0.001814276):0.04290607):0.008847851,(6:0.008375613,5:0.01653515):0.003156967):7.102662e-05):0.004113284,10:0.009371494):0.007053742,11:0.006352774):0.007747294):0.001071172):0.003898634);
tree gen.360 = [&U] (12:0.01082251,((((17:0.0139310789,(15:0.0074580631,16:0.0181144239):0.002717628):0.001223287,13:0.009379694):0.001647006,14:0.023161387):0.006024002,(((((((8:0.0093851386,7:0.01187171095):0.002356726,9:0.0087223278):0.02337261,(4:0.03039683,(1:0.00881407,(3:0.01219478,2:0.02302196):1.29066e-05):0.03064515):0.007527159):2.508874e-05,(6:0.009352353,5:0.01407242):0.006497741):0.005861337,10:0.0125802):0.01244057,11:0.006874019):0.003588697,(18:0.0119919008,19:0.01963142637):0.004586738):0.001529869):0.004284995);
tree gen.361 = [&U] (12:0.008831078,(((((((9:0.008379271,(7:0.0113613281,8:0.018689823):0.0003861596):0.03164045,(6:0.01642592,5:0.0124053):0.009469174):0.001260106,(4:0.03202222,((1:0.008433443,2:0.02622104):0.001408812,3:0.01169055):0.037303223):0.009871459):0.007738485,10:0.008058571):0.00888187,11:0.008235323):0.007383627,(18:0.0175261045,19:0.0254926141):0.007183074):0.0009540763,(((16:0.02132111,(17:0.0157590145,15:0.01101089):0.0001191754):0.003355355,13:0.01760126):0.003163566,14:0.027793225):0.0002919436):0.001226174);
tree gen.362 = [&U] (12:0.01226367,(14:0.0276653919,(((17:0.017077397,15:0.0102332865):0.004392282,(16:0.01883442,13:0.01052771):0.001458677):0.002704922,((((((4:0.03394254,(3:0.01256688,(1:0.007822433,2:0.01864689):0.007107433):0.04728124):0.005957236,(6:0.01107304,5:0.01319575):0.002906274):0.00214981,((7:0.0180875978,8:0.010847569):0.004608285,9:0.003798752):0.03687317):0.005370518,10:0.01110953):0.01624378,11:0.005970039):0.00445997,(18:0.011801239,19:0.0180568289):0.005454429):0.001043243):0.0003525263):0.002424246);
tree gen.363 = [&U] (12:0.008954621,((11:0.01297955,(10:0.01000439,((5:0.01846999,6:0.009918294):0.003798749,((4:0.02729767,(1:0.007402156,(3:0.01034057,2:0.02815576):0.001430473):0.04618252):0.007221871,((7:0.015335575,8:0.018348313):0.00203005,9:0.0048686647):0.03271603):0.00177604):0.008335192):0.008990038):0.004450081,((18:0.00846388908,19:0.0182066259):0.002998349,(14:0.0233867138,((16:0.02252742,13:0.002471761):0.003565941,(15:0.0103297781,17:0.01123289889):0.001310984):0.001397459):0.001778809):0.002564619):0.005411028);
tree gen.364 = [&U] (12:0.01028092,(((19:0.0284615833,18:0.0180011633):0.005181653,(11:0.005425876,(10:0.01710836,(((9:0.0078103763,(8:0.008538942,7:0.0122442178):0.001275667):0.02474301,(4:0.01786965,((2:0.01555339,1:0.01450756):0.0009521346,3:0.01563199):0.03796026):0.008347864):0.002751444,(5:0.01744153,6:0.01221681):0.006574559):0.003774623):0.008145013):0.005260829):0.001513946,((((16:0.016894673,15:0.0111311845):0.0004835931,17:0.0122150926):0.004098256,13:0.007524473):0.001933501,14:0.0170491551):0.001074821):0.006353918);
tree gen.365 = [&U] (12:0.01103313,((14:0.022474128,((17:0.0119785,15:0.0167765367):0.0004163094,(16:0.01381365,13:0.005906442):0.001178151):0.004083279):0.002937622,((19:0.0241467192,18:0.0072727191):0.006270664,(11:0.01051998,(10:0.01168114,((((7:0.0188624241,8:0.011743234):0.001325893,9:0.0087378229):0.03699784,(5:0.00973161,6:0.009041083):0.00472413):0.0001924065,(((2:0.01607847,1:0.01160109):0.00446683,3:0.01746501):0.0313887,4:0.02075972):0.006169496):0.005910951):0.01029718):0.003786041):0.0004928587):0.001096766);
tree gen.366 = [&U] (((((((9:0.007072661,7:0.0166173318):0.0005996204,8:0.01414453823):0.02894458,(((3:0.01191402,(1:0.01033139,2:0.02635242):0.0003747554):0.03226694,4:0.03044913):0.01185904,(6:0.008690742,5:0.01432646):0.004595043):0.001114595):0.005310965,10:0.009976575):0.0129166,11:0.005119164):0.005668579,((19:0.0243260541,18:0.00888058768):0.005746424,((13:0.008111666,((15:0.005618224,17:0.0161550414):0.002509122,16:0.01934068):0.001807277):0.003405918,14:0.0160881597):0.0009364786):4.223193e-06):0.002345939,12:0.01151015);
tree gen.367 = [&U] ((((19:0.01628897007,18:0.0122122488):0.003500129,(((((6:0.01287846,5:0.01683886):0.003775647,((2:0.02404475,(1:0.01183852,3:0.01152346):0.0007403556):0.04616872,4:0.01927667):0.007370239):0.001947342,((8:0.014069429,7:0.0084789482):0.001476886,9:0.0068053948):0.03707959):0.004374654,10:0.02057262):0.01242799,11:0.009887692):0.003131283):0.001581405,(((13:0.008169028,16:0.01776385):0.001358789,(17:0.021139394,15:0.00756767745):0.001385964):0.001123228,14:0.0200754946):0.0054221):0.007385178,12:0.01120052);
tree gen.368 = [&U] (12:0.007436391,((11:0.008750634,(10:0.01368189,(((5:0.01082168,6:0.007946932):0.002939742,(4:0.0232395,((1:0.01223358,3:0.008832911):0.00184856,2:0.01967359):0.0382405):0.007860568):0.001215273,(9:0.006033333,(7:0.0108265675,8:0.0101225961):0.002397098):0.02575475):0.00590566):0.00651205):0.003458607,((14:0.0204725465,(16:0.02074252,(13:0.007360252,(15:0.013176009,17:0.014623008):0.0017752187):0.0008077964):0.00122273):0.003062159,(19:0.0144723239,18:0.013592054):0.00356995):0.002922803):0.007514051);
tree gen.369 = [&U] (12:0.00765601,(((15:0.015010046,(17:0.008372871,(13:0.00713046,16:0.01922022):0.002593611):0.0027493508):0.003794745,14:0.02513009826):0.001707139,((19:0.019014555,18:0.013954963):0.009509313,((((6:0.009965557,5:0.01291191):0.003475592,(((8:0.0136251122,7:0.0107204127):0.001419384,9:0.0088424495):0.03497565,(4:0.02814045,(1:0.01652704,(2:0.02255607,3:0.01149954):0.008537118):0.024626319):0.01444386):0.000999512):0.003704758,10:0.009393928):0.01292801,11:0.008020749):0.006075402):0.003391636):0.002454102);
tree gen.370 = [&U] (12:0.01270511,((((16:0.02492731,13:0.007902589):0.003626533,(17:0.011764583,15:0.008527067):0.0008828423):0.002130702,14:0.0273317839):0.0007112043,((18:0.01026401018,19:0.01806609962):0.005853704,(11:0.006708458,(10:0.01298899,((7:0.009151949,(9:0.010793168,8:0.014532804):0.000544019):0.03197721,((4:0.03333923,(2:0.03543877,(3:0.006368828,1:0.01179888):0.007931565):0.03710802):0.002974429,(5:0.0190451,6:0.008424791):0.004394347):0.001753566):0.01026481):0.01398931):0.00454878):0.002356306):0.007739594);
tree gen.371 = [&U] (((11:0.01283512,(10:0.01234144,(((8:0.018013029,7:0.0160540983):0.002628467,9:0.005226629):0.03035604,(((3:0.01787613,(1:0.007459685,2:0.02455313):0.001341546):0.035675412,4:0.02529081):0.01072261,(5:0.0140199,6:0.01076721):0.003552118):0.0002418988):0.00202007):0.01166128):0.002303043,((19:0.019113239,18:0.01051604532):0.005255297,((((17:0.0132644783,15:0.0104828247):0.001286837,16:0.01974983):0.002409681,13:0.007543201):0.001033201,14:0.021912874):0.001128055):0.002496217):0.003152948,12:0.01646711);
tree gen.372 = [&U] ((((11:0.005711123,(10:0.01075989,(((4:0.02893677,((2:0.02403509,1:0.01458056):0.005584616,3:0.01075992):0.04374903):0.005338611,(5:0.01235752,6:0.01102959):0.004203343):0.0009697243,(9:0.0045876531,(8:0.0085867834,7:0.0073627142):0.001749649):0.031632):0.009624514):0.006629348):0.003187149,(((16:0.01625787,13:0.004662641):0.0008038328,(17:0.0108201603,15:0.010188522):0.005401805):0.001762426,14:0.023395546):0.002771061):0.000743125,(18:0.0079916029,19:0.0242888463):0.005689902):0.002237482,12:0.004990144);
tree gen.373 = [&U] ((((11:0.002336264,(10:0.009859587,((4:0.0288709,((1:0.007173525,2:0.01941686):0.002002944,3:0.01616905):0.0364521):0.008001274,((5:0.01136119,6:0.0117762):0.003856191,((7:0.0120925523,9:0.009412131):0.0005980968,8:0.013488539):0.03851251):9.964001e-06):0.005348021):0.01366897):0.009771486,(18:0.0078315079,19:0.0168082302):0.00609012):0.001704138,(14:0.0144620628,((15:0.008507447,17:0.020332505):0.0009670608,(16:0.01531407,13:0.005886747):0.003349557):0.001353448):0.0003957981):0.00621154,12:0.00953852);
tree gen.374 = [&U] (((14:0.0234126536,((17:0.011789685,15:0.0079749693):0.0022330402,(16:0.01488378,13:0.006791164):0.00211891):0.001188511):0.003593124,((11:0.00711733,(10:0.009924564,((((7:0.0044446308,9:0.0046385108):0.001830113,8:0.010200841):0.03034874,(4:0.02374422,(3:0.01384325,(2:0.02123546,1:0.006700156):0.001300329):0.031759483):0.01012562):0.001149616,(5:0.009895024,6:0.0114621):0.005420132):0.007637956):0.01067778):0.007491415,(18:0.00838957223,19:0.0160689786):0.007092028):0.0009360597):0.003682954,12:0.008041831);
tree gen.375 = [&U] (((14:0.023260146,((13:0.00421095,16:0.0157747):0.001114445,(15:0.007563398,17:0.017772572):0.0024890325):0.002728973):0.002741385,((11:0.01027513,(10:0.009269874,(((4:0.03169506,((1:0.01557596,2:0.02151174):0.007415794,3:0.0189326):0.025938555):0.007765289,(5:0.01042294,6:0.01218302):0.003287897):0.000185208,((8:0.011039908,7:0.0156126616):0.001378157,9:0.0084582458):0.03630663):0.004977663):0.01337601):0.005138188,(18:0.01148600982,19:0.0194869598):0.003327113):0.00028472):0.004044516,12:0.01020499);
tree gen.376 = [&U] (12:0.0092003,(((((((7:0.01382763763,9:0.012268058):0.001790892,8:0.0079827035):0.02546645,((4:0.03588398,((3:0.006416259,1:0.0202169):0.002050837,2:0.02852783):0.03872018):0.01057155,(6:0.01814019,5:0.01063599):0.004730005):0.001978172):0.004712309,10:0.01138622):0.01174034,11:0.009146743):0.002406341,(19:0.0212985758,18:0.01182754459):0.004499958):0.002060818,(14:0.01985042,((13:0.006925088,16:0.02021834):0.002651099,(17:0.0150205939,15:0.00787012735):0.002131347):0.0005134043):0.0003157321):0.003667476);
tree gen.377 = [&U] (12:0.01071469,(((19:0.022274681,18:0.0097173071):0.0086443367,(((((4:0.03366933,(3:0.00807394,(2:0.01515398,1:0.01013513):0.002979277):0.03368674):0.00594965,(6:0.01688405,5:0.0117452):0.003184307):0.0006085707,(9:0.008829915,(7:0.0138702459,8:0.010821987):0.002832733):0.03068504):0.003492257,10:0.008701995):0.009579718,11:0.006807206):0.004817745):0.002805727,(14:0.023573019,((16:0.01915031,13:0.008539186):0.0009265821,(17:0.014770086,15:0.01401760733):0.001479654):0.001761551):0.002505555):0.003897925);
tree gen.378 = [&U] (12:0.007373241,(((19:0.0169022796,18:0.0110662945):0.0066798865,(14:0.0215900131,(13:0.01490642,((15:0.0246496514,17:0.01597638725):0.00115661,16:0.02601811):0.001373087):0.002560155):0.0007883372):0.0006985142,(11:0.008150503,(10:0.01023128,((4:0.0350805,(3:0.01564736,(2:0.02369505,1:0.0100726):0.0005242242):0.04182646):0.009652087,((5:0.01072755,6:0.007869939):0.01225133,(7:0.0088646326,(9:0.005529229,8:0.0168398032):0.001750469):0.02465787):0.0003955618):0.003075167):0.01115605):0.005671245):0.007050542);
tree gen.379 = [&U] (12:0.01240312,(((18:0.0099028581,19:0.018989156):0.005415674,(((((7:0.0140727107,(8:0.008377225,9:0.0049661954):0.0009298007):0.02715745,(4:0.03334961,((3:0.008527587,2:0.02444235):0.001831499,1:0.01638871):0.039452025):0.01141803):0.005533572,(6:0.01514111,5:0.01346088):0.004191787):0.001671369,10:0.009437064):0.01153697,11:0.005860778):0.004167355):0.0001812092,(14:0.01990039,((15:0.0164124875,17:0.011290632):0.001240469,(16:0.01819801,13:0.004677681):0.002821439):0.003135958):0.0002674083):0.002929822);
tree gen.380 = [&U] (12:0.006377204,((((((4:0.03033353,(1:0.007748765,(3:0.0178702,2:0.03171008):0.0008282821):0.05090445):0.009801855,((7:0.0119325604,8:0.0105161279):0.00211279,9:0.009774529):0.02933808):0.002312658,(6:0.01645685,5:0.0122741):0.005331837):0.004019006,10:0.01056201):0.007870546,11:0.008629213):0.006300389,((14:0.023689548,(17:0.0156005688,((13:0.00668827,16:0.01626298):0.003703499,15:0.0095472739):0.001270904):0.002560402):0.00228085,(19:0.01614946915,18:0.013048064):0.004701362):0.002270316):0.003792874);
tree gen.381 = [&U] (12:0.009925761,(((18:0.0128831946,19:0.02339239893):0.004384238,((((6:0.009184879,5:0.01682082):0.00434501,((((1:0.01553119,3:0.008825269):0.0008634526,2:0.02363858):0.04131172,4:0.02668707):0.005130304,((7:0.00922211934,8:0.008483573):0.001133,9:0.0037101186):0.02762775):0.00536672):0.004326855,10:0.01669331):0.009822364,11:0.003879165):0.009764352):0.0005360305,(((17:0.011288332,15:0.0095772519):0.003439349,(13:0.008635932,16:0.01099179):0.0005262456):0.005906998,14:0.0285925992):5.089636e-05):0.007393843);
tree gen.382 = [&U] (12:0.01055463,((((15:0.007079456,17:0.009966159):0.0004701156936,(13:0.01070706,16:0.01539817):0.003309958):0.001788333,14:0.01916543726):0.003267903,(((((9:0.0095585568,(7:0.0117764046,8:0.0151954135):0.002112132):0.02382515,((6:0.0102345,5:0.0133183):0.002942045,((3:0.008005623,(1:0.007492164,2:0.01340722):0.003304208):0.039359105,4:0.0258018):0.006277715):0.001876359):0.01115224,10:0.01032328):0.004484324,11:0.01254356):0.003373219,(18:0.0051773889,19:0.01798797357):0.006256702):9.816007e-05):0.002408669);
tree gen.383 = [&U] (12:0.01013369,((((((6:0.01189228,5:0.008531471):0.002879939,(9:0.0059030058,(8:0.015932788,7:0.010041601):0.001021238):0.02890019):2.910406e-05,(((2:0.02652359,3:0.01281008):0.0007617469,1:0.00880207):0.031374066,4:0.0294684):0.01302739):0.01132357,10:0.01318778):0.009557421,11:0.007749221):0.001951345,((19:0.018929206,18:0.0088844619):0.00361998,(((16:0.01493771,13:0.007534841):0.00182069,(15:0.00736228002,17:0.009224714):0.0030103438):0.002655278,14:0.02198097687):0.001009575):0.0001066158):0.003564736);
tree gen.384 = [&U] (12:0.01243123,((14:0.026066727,((17:0.011315723,15:0.0118583132):0.000701289,(13:0.01550618,16:0.01585055):0.002754276):0.00222357):0.002422674,((18:0.0068125571,19:0.0222772899):0.006075753,(11:0.006750257,(10:0.01360132,(((4:0.02371999,(1:0.01576609,(2:0.01859444,3:0.01340707):0.001045687):0.04603785):0.007136403,(5:0.01220755,6:0.007944093):0.01202494):0.0008968139,(9:0.01070291,(8:0.0113267153,7:0.008537616):0.001255783):0.02952451):0.01146028):0.01158318):0.003291004):0.0007905865):0.003709005);
tree gen.385 = [&U] (12:0.0117166,((11:0.01066983,(10:0.0108399,(((4:0.02220101,(1:0.02024731,(3:0.01189736,2:0.02677872):0.0001351245):0.03095307):0.01207129,(5:0.01399578,6:0.01146324):0.002059873):0.002159293,(9:0.0058281509,(7:0.011187543,8:0.0105495134):0.001227722):0.02881461):0.001472753):0.00881956):0.003881974,((19:0.02184227383,18:0.011265458):0.004506389,(14:0.02004486212,((15:0.012516476,17:0.01603615505):0.0009431837,(13:0.005799096,16:0.009142128):0.001169656):0.0008219237):0.0001437505):0.002860865):0.004299407);
tree gen.386 = [&U] (12:0.01217534,((((17:0.01102340372,15:0.0080796822):0.0007998439,(13:0.005534011,16:0.015893):0.003576713):0.003250756,14:0.0280318184):0.0007320879,((19:0.01413002072,18:0.0071312946):0.00723627,(11:0.0101894,(10:0.008947139,(((7:0.009176583,8:0.012476436):0.0003316619,9:0.010621411):0.03063492,((5:0.01592136,6:0.02276515):0.00594888,(4:0.02375822,(1:0.01270462,(3:0.01000599,2:0.0211934):0.00434028):0.03049463):0.005794861):0.004279016):0.006113244):0.01140626):0.004332632):0.0001788006):0.002490619);
tree gen.387 = [&U] (((((((((7:0.015553387,8:0.011837665):0.001342862,9:0.0064032431):0.03913201,(6:0.01435003,5:0.01038501):0.003775763):0.001271901,(4:0.017939,(2:0.01318596,(3:0.01701499,1:0.01155633):0.0008726189):0.02720405):0.003926298):0.003588305,10:0.01840992):0.01414146,11:0.007340009):0.00221349,(19:0.0168206873,18:0.01291506):0.004685956):0.0008673187,(14:0.0132853015,((16:0.02239857,13:0.01358673):0.001219859,(17:0.0089039408,15:0.0117060962):0.001364376):0.002572869):0.0004162399):0.002335215,12:0.01041934);
tree gen.388 = [&U] (((((16:0.01834693,13:0.005892687):0.001602429,(15:0.016876155,17:0.01482902316):0.001054897):0.002723073,(14:0.0226745007,(19:0.0250068424,18:0.0110877524):0.00866692):0.0009722154):0.0004561054,(((((8:0.010762462,7:0.0097391741):0.001961921,9:0.007153695):0.03177697,((6:0.01079552,5:0.01207419):0.0009489425,(4:0.0230993,((2:0.0183337,3:0.01223003):7.31552e-06,1:0.006117483):0.04371102):0.005494245):0.0001958225):0.006369597,10:0.01697719):0.01382603,11:0.004454032):0.007485658):0.002233953,12:0.006774727);
tree gen.389 = [&U] (12:0.01220836,((((16:0.02293572,13:0.005991514):0.002719576,(15:0.0166995332,17:0.016398425):0.0008530909):0.003063352,14:0.0180427598):0.001809307,((18:0.01278854091,19:0.0223979058):0.008637937,(11:0.005343393,(10:0.0164919,((5:0.02051466,6:0.01545661):0.005293692,((8:0.012209249,(7:0.0095409596,9:0.008053092):0.000841451):0.03805063,((3:0.02790377,(1:0.006426934,2:0.02418037):0.002249076):0.045757806,4:0.02800497):0.01547014):0.003445314):0.006925731):0.006444175):0.003351538):0.0007875045):0.007055929);
tree gen.390 = [&U] (12:0.0135028,((14:0.018863841,((16:0.01342206,13:0.009842322):0.001920799,(15:0.009723683,17:0.01335342325):0.001158787):0.001077425):0.001091336,((18:0.0169827984,19:0.0217526374):0.003036899,(((((((1:0.01706658,2:0.01647191):0.009464351,3:0.008872227):0.040585456,4:0.02527545):0.006453856,(6:0.01168676,5:0.01740048):0.005995815):0.002778184,(9:0.009963119,(7:0.0221229662,8:0.01179857406):0.003348724):0.02967349):0.006668219,10:0.01264058):0.01245655,11:0.008824392):0.004649748):0.001045141):0.003075229);
tree gen.391 = [&U] ((((11:0.007555668,(10:0.01018523,((5:0.01312607,6:0.01361885):0.003561502,((((2:0.01479234,1:0.01086105):0.005974912,3:0.01648027):0.036090083,4:0.02434792):0.003893992,(9:0.008470272,(7:0.0123309673,8:0.0194594868):0.002713792):0.02678866):0.001114483):0.003192189):0.01071407):0.005962407,(14:0.022041028,((16:0.01930928,13:0.006775044):0.0008150246,(17:0.0131824004,15:0.00830238811):0.003885867):0.003235199):0.003114358):0.0007021896,(18:0.01041396905,19:0.0158382527):0.008607326):0.006025282,12:0.01647541075);
tree gen.392 = [&U] (12:0.007347112,((((15:0.0127396102,17:0.014321524):0.00192149904,(13:0.006893684,16:0.01828215):0.001198347):0.003448482,14:0.02209685387):0.001236871,((18:0.0095879206,19:0.017332087):0.0054253,(11:0.009044348,(10:0.009400592,(((((3:0.007869443,1:0.01076964):0.004829315,2:0.02851741):0.04804687,4:0.02983169):0.007954721,((8:0.013589255,7:0.017089798):0.001228859,9:0.0093945681):0.02952021):0.0001796663,(5:0.009631994,6:0.008551845):0.01005145):0.00448598):0.01096093):0.004770833):0.002395211):0.003272561);
tree gen.393 = [&U] (12:0.01052668,(((18:0.007213013,19:0.0172634128):0.00262743,(11:0.01050629,(10:0.01188993,((9:0.007206139,(7:0.0174066199,8:0.010220432):0.0004700633):0.03182109,((5:0.01289022,6:0.02216678):0.007108422,((3:0.01573069,(2:0.02162272,1:0.008759141):0.003262649):0.039940523,4:0.03548757):0.005648328):0.0003717973):0.002848531):0.007156545):0.004534536):0.001527126,(((17:0.0190818117,15:0.0127692448):0.005053682,(13:0.004873315,16:0.02500216):0.002474179):0.001315482,14:0.0236421685):0.0001224145):0.004026053);
tree gen.394 = [&U] ((((11:0.004307637,(10:0.006376827,((((1:0.01472974,(2:0.0183502,3:0.01684153):0.004578473):0.03563239,4:0.032544):0.01013243,(5:0.01195232,6:0.01061482):0.004021814):0.000541893,((8:0.012963876,7:0.01090435732):0.001018152,9:0.006822197):0.03725308):0.00300281):0.006556115):0.003502431,(19:0.0233287706,18:0.0119878219):0.002122735):0.0002998681,(14:0.0161892354,((13:0.005603249,16:0.020995):0.001511831,(15:0.0066170426,17:0.01315429376):0.0004574472):0.001676256):0.0004504121):0.004183332,12:0.007039257);
tree gen.395 = [&U] (12:0.006122866,(((18:0.0175796797,19:0.0261112883):0.00258145,(11:0.007216457,(10:0.01298392,((5:0.01220136,6:0.01070323):0.005891969,((9:0.005729234,(8:0.0179300025,7:0.0103378801):0.004152279):0.03494236,(((2:0.02205545,3:0.01565133):0.001518801,1:0.01045217):0.037052836,4:0.02836286):0.0137668):0.001834323):0.002305289):0.01010014):0.003577738):0.001506253,(14:0.0177143053,((16:0.01874923,13:0.007483955):0.0007531931,(15:0.010804312,17:0.010792902):0.0052279498):0.004010557):0.001241136):0.00149062);
tree gen.396 = [&U] (12:0.007533199,(((19:0.0157835845,18:0.0207622018):0.003268669,(((13:0.00898943,16:0.0154788):0.00386428,(15:0.0101377891,17:0.0119398579):0.0024355591):0.002178014,14:0.0175248828):0.001204406):5.669668e-05,(11:0.009959937,(10:0.01162726,(((7:0.0064646086,8:0.0119629133):0.0009926146,9:0.007917239):0.03990576,((5:0.01674852,6:0.006694102):0.004249022,(((2:0.02505636,1:0.008013236):0.001739133,3:0.009136391):0.03862568,4:0.02826501):0.008636054):0.001210846):0.001410124):0.01039255):0.00224579):0.004201235);
tree gen.397 = [&U] (12:0.006960209,(((19:0.014064071,18:0.0092726935):0.008630976,(((15:0.011826404,(16:0.02377144,13:0.008259939):0.003064226):0.001158503,17:0.0136402721):0.002201784,14:0.028277694):0.002528823):0.0008530421,(11:0.007775805,(10:0.008094318,((5:0.01128715,6:0.01097434):0.005902656,(((3:0.009648641,(1:0.005663127,2:0.0269473):0.003754446):0.04321968,4:0.02450852):0.008386828,((9:0.0085119563,8:0.015451545):0.0009415153,7:0.015271895):0.03637398):0.001035004):0.006156846):0.01017272):0.003572195):0.007672821);
tree gen.398 = [&U] (12:0.01086438,(((19:0.0212349008,18:0.0101489264):0.001759696,(11:0.0080234,(10:0.00681334,((5:0.01471496,6:0.01269627):0.006674086,((8:0.0123529137,(9:0.0103060874,7:0.013735096):0.0002200469):0.03933881,(((1:0.006351292,3:0.01200299):0.001269457,2:0.02610388):0.033787429,4:0.02567585):0.01344342):0.001165269):0.01357374):0.003972686):0.004070754):0.0002299686,(14:0.0257737805,((17:0.009818727,15:0.0128745808):0.000488081,(16:0.02170535,13:0.006617746):0.001639877):0.003019391):0.002594644):0.009151318);
tree gen.399 = [&U] (12:0.005624475,((((15:0.0127026184,17:0.0098078349):0.004587614,(16:0.02281535,13:0.007231505):0.0006076794):0.003379542,14:0.0264307):0.001231919,((19:0.027589959,18:0.0104386149):0.006632907,(11:0.00538327,(10:0.01053376,(((((1:0.0163991,2:0.02347683):0.001656702,3:0.01115912):0.03844029,4:0.02290148):0.009355731,(5:0.01680975,6:0.01196111):0.003878881):0.001005824,((8:0.00680439151,7:0.0146002673):0.002157826,9:0.011467039):0.03748511):0.008363447):0.01147228):0.003308636):0.001460286):0.005142683);
tree gen.400 = [&U] (12:0.008269344,(((19:0.0186438869,18:0.0093964451):0.002662962,(11:0.008706539,(10:0.009350836,(((((1:0.004925462,2:0.02931647):0.003820358,3:0.01327408):0.03144981,4:0.02759858):0.006936229,(9:0.007693555,(7:0.00742851137,8:0.009230413):0.0008069005):0.03550217):0.0004430959,(5:0.0124119,6:0.009449248):0.003752719):0.004052016):0.009305338):0.003197909):0.001176035,(14:0.0190839291,((17:0.012374765,15:0.010661913):0.0021805306,(13:0.003086465,16:0.0195641):0.002356229):0.0005398196):0.006031037):0.004958996);
tree gen.401 = [&U] (((14:0.0229319365,((17:0.0082441813,15:0.0182797817):0.005268184,(16:0.01557866,13:0.0121609):0.003213404):0.001783485):0.0017837,(((((6:0.01130114,5:0.01090877):0.004252435,((4:0.02161701,(2:0.02914457,(3:0.01979984,1:0.006407339):0.0008367022):0.02910218):0.007557935,((7:0.0128018533,8:0.011683724):0.002902344,9:0.011563225):0.02238284):0.002522783):0.008281825,10:0.007589954):0.01300914,11:0.00799546):0.003821732,(19:0.0213843335,18:0.009247838):0.003695423):0.0005500337):0.003172126,12:0.01271614);
tree gen.402 = [&U] ((((((((9:0.0072182648,(8:0.015963845,7:0.0150523724):0.001629896):0.02948712,(4:0.01465192,(2:0.0185449,(1:0.0114655,3:0.01174077):0.0008796312):0.037475049):0.01073249):0.001483192,(6:0.007444841,5:0.01773454):0.004948312):0.003546489,10:0.01419144):0.008249195,11:0.006086932):0.003998185,(19:0.0200935732,18:0.0111195273):0.005182373):0.0003706457,(14:0.0262519771,((17:0.0129554018,(16:0.017078547,15:0.0079079977):0.0002540378):0.002053904,13:0.01325144):0.0008292895):0.004035035):0.004992771,12:0.01283052);
tree gen.403 = [&U] (((((16:0.01189758,13:0.004707062):0.003900335,(15:0.0134099524,17:0.011276536):0.001053748):0.003887399,(14:0.020128655,(18:0.0103713373,19:0.01351921636):0.004100938):0.0001130895):0.0007062261,(11:0.01138231,(10:0.008261453,(((3:0.01488763,(2:0.01543362,1:0.005919442):0.0007522952):0.03304219,4:0.02244999):0.008616074,((5:0.01393282,6:0.01509991):0.006729995,(7:0.0093495809,(9:0.0116603,8:0.011268768):0.002206357):0.02152589):0.002480236):0.007213296):0.01439198):0.004910914):0.006842978,12:0.0102644);
tree gen.404 = [&U] (12:0.009090862,(((19:0.0231923115,18:0.0071812556):0.005495428,((((((7:0.0109933859,8:0.010393171):0.001352603,9:0.006614896):0.03629411,(((3:0.01631239,1:0.009781633):0.0005913525,2:0.02832431):0.0327215,4:0.02045448):0.008747709):0.001130743,(6:0.0082634,5:0.01134678):0.003033741):0.003142469,10:0.010881):0.008072056,11:0.007145462):0.004620506):0.001637187,(14:0.0226832383,(13:0.007166747,(16:0.01720707,(17:0.00454372,15:0.01684911097):0.0008548334):0.002124398):0.0009957425):0.0005608496):0.002690836);
tree gen.405 = [&U] (12:0.01551878,((((((((7:0.0112132979,8:0.006294537):0.002578619,9:0.0099216098):0.03872166,((1:0.01295277,(2:0.02822498,3:0.00813369):0.0132079):0.04436646,4:0.03008241):0.009337464):0.002748079,(6:0.01668633,5:0.01769561):0.01113368):0.002038273,10:0.009122308):0.006748892,11:0.01339773):0.007035939,(19:0.02289746629,18:0.006449618):0.001529532):0.00295385,(((16:0.01673103,13:0.006445106):0.003775237,(15:0.00885576949,17:0.00787921):0.001703834):0.002628593,14:0.023374032):0.002153281):0.004622179);
tree gen.406 = [&U] (((((16:0.0109215,13:0.006727019):0.003909578,(15:0.00926460925,17:0.0170952663):0.0007557231):0.002884492,14:0.0301614407):0.002404207,((19:0.0164701019,18:0.0148275349):0.004239802,(11:0.006827969,(10:0.01454406,((((2:0.01886645,(3:0.01628514,1:0.0165021):0.0007978799):0.028187139,4:0.02739025):0.004609409,(5:0.01344476,6:0.0132799):0.004102448):0.001199739,(9:0.00817263,(8:0.01839195,7:0.01033647201):0.000824878):0.03249227):0.009940576):0.005020549):0.006528343):0.0005565391):0.001732103,12:0.007476801);
tree gen.407 = [&U] (((((((17:0.011091119,16:0.021499996):0.00019895,15:0.0114959869):0.003019591,13:0.0102451):0.005760397,14:0.02832710645):0.0007317928,(19:0.0237703434,18:0.012391275):0.004121633):0.001676297,(11:0.009973605,(10:0.009645122,((((3:0.01058853,2:0.02481728):0.00164822,1:0.008854077):0.035383616,4:0.0228657):0.01221067,(((8:0.0109135318,7:0.013734253):0.001437769,9:0.010023675):0.03862774,(5:0.01003537,6:0.0100439):0.00465454):0.0005294249):0.005904873):0.007164331):0.005217447):0.004996755,12:0.01099693);
tree gen.408 = [&U] (((((13:0.008618816,16:0.02257568):0.0002214497,(17:0.015229784,15:0.0089504863):0.002289126):0.001742408,14:0.0224601531):0.004564838,((19:0.017433894,18:0.0119550695):0.002921858,(11:0.006577651,(10:0.008668312,((9:0.0091003764,(7:0.0134128073,8:0.0112630737):0.002902131):0.03560349,((((3:0.008479119,1:0.01865027):0.009554443,2:0.02394831):0.032112031,4:0.01950004):0.005511948,(5:0.01025487,6:0.007649528):0.003529741):9.091561e-05):0.006664796):0.006844531):0.007209122):0.0005014599):0.003277197,12:0.01118938);
tree gen.409 = [&U] (((14:0.0170272963,((13:0.007870905,16:0.01280171):0.002409164,(17:0.01344241,15:0.0128864979):0.003431635):0.002723632):0.0008948344,((18:0.007854716,19:0.01818225977):0.00606283,(11:0.009784879,(10:0.02085628,((((1:0.01011956,2:0.01626997):0.001287482,3:0.01533353):0.03734906,4:0.02325208):0.01139368,(((7:0.0112757329,9:0.0117940669):0.001286687,8:0.0137148899):0.03183582,(5:0.01816725,6:0.00967349):0.00509513):0.000442041):0.00509848):0.005926456):0.00243617):0.0008871527):0.003170726,12:0.009382335);
tree gen.410 = [&U] (12:0.01703332,(((19:0.0168184573,18:0.0059189767):0.005898207,((((((8:0.011689811,7:0.0165019096):0.001312017,9:0.0116748687):0.02463257,(4:0.0257168,((1:0.02891369,3:0.01117309):0.0007534046,2:0.02037804):0.04000934):0.009512759):0.001613484,(6:0.01171484,5:0.01041566):0.004592419):0.004785769,10:0.008417658):0.00648376,11:0.008487498):0.006981198):0.002232301,(((13:0.006202131,16:0.01778005):0.001031973,(15:0.0114971426,17:0.0101866582):0.005762832):0.001868231,14:0.016990841):0.002590731):0.004365812);
tree gen.411 = [&U] (12:0.0121059,(((13:0.007686411,(17:0.0181093792,(16:0.01687346,15:0.0064928483):0.0001675461):0.0009857592):0.005569487,14:0.0285506):0.0007536323,((19:0.01922412438,18:0.0089749351):0.003050172,((((6:0.01505174,5:0.006539146):0.002946293,((4:0.01704061,((2:0.02706083,3:0.01146955):0.000358977,1:0.002894334):0.027032583):0.009438833,(9:0.008104139,(8:0.008287136,7:0.0091416365):0.00288211):0.01948016):0.002832747):0.004243728,10:0.01103031):0.008907653,11:0.004651513):0.005154986):0.003798236):0.003993396);
tree gen.412 = [&U] (((14:0.022841674,(((13:0.008505794,16:0.0150286):0.00217526,(15:0.0080153846,17:0.0105058888):0.002221711):0.001308692,(18:0.01346607316,19:0.0171671916):0.006684021):0.001061544):0.002054303,(((((6:0.01002531,5:0.01409608):0.003632994,(9:0.010088039,(8:0.0084468614,7:0.015541774):0.0009865881):0.03458916):6.807964e-05,((2:0.02657527,(1:0.01152922,3:0.009653866):0.00163426):0.03765287,4:0.02826131):0.006968307):0.003303084,10:0.01777933):0.01006639,11:0.007755029):0.003553404):0.003239779,12:0.01151845);
tree gen.413 = [&U] ((((18:0.00990131,19:0.0141101317):0.004767993,(((17:0.012689279,15:0.0086865464):0.002974652,(13:0.008037314,16:0.01144475):0.0007428716):0.002742068,14:0.025618218):0.002848898):0.001544028,(((((6:0.01032129,5:0.008772569):0.003413768,((3:0.00834994,(2:0.01758942,1:0.01030234):0.003368362):0.028177703,4:0.03140719):0.009335525):0.001802223,((7:0.0169359739,8:0.01091125734):0.002860981,9:0.008021708):0.03649553):0.005636104,10:0.01234131):0.01011403,11:0.01024227):0.006279706):0.008873971,12:0.007278761);
tree gen.414 = [&U] ((((11:0.01015642,(10:0.01273671,((7:0.0153008879,(9:0.008195102,8:0.015059899):0.003898341):0.03040401,((5:0.01457374,6:0.01358818):0.0045031,(((2:0.02039458,3:0.01134736):0.0006303039,1:0.01368319):0.03982512,4:0.02417622):0.008035094):0.0001257188):0.006552085):0.008373055):0.004839381,(18:0.0083060822,19:0.01528557514):0.005763393):0.003193114,(((17:0.02251911,(15:0.007982734,16:0.018463475):0.0004007926):0.001162053,13:0.007809556):0.002793527,14:0.022405554):0.004623501):0.007463812,12:0.01085894);
tree gen.415 = [&U] ((((18:0.0104042927,19:0.0159804093):0.001948993,(11:0.004547473,(10:0.005918707,(((5:0.01631489,6:0.01052397):0.002160172,(((3:0.009743664,2:0.02306325):0.005415373,1:0.01119534):0.026282947,4:0.02223945):0.0082789):0.001125786,((7:0.0093876304,8:0.014203841):0.001411783,9:0.00472479638):0.02771825):0.00469683):0.009862237):0.004327473):0.002192947,(((13:0.008922514,16:0.01362613):0.001554886,(17:0.008653856,15:0.0097146582):0.003069502):0.001274741,14:0.027283653):0.002212831):0.004780084,12:0.01050821);
tree gen.416 = [&U] (12:0.01187525,(((19:0.0134562607,18:0.014071641):0.003498053,(((((7:0.012907814,9:0.006626824):0.003153177,8:0.012866158):0.03311185,((((3:0.01372645,1:0.009487667):0.001216781,2:0.02901546):0.028295862,4:0.02905795):0.007375861,(6:0.007445714,5:0.01325879):0.0059662):0.0001578207):0.005486649,10:0.008416864):0.007699487,11:0.007370055):0.003056475):0.0007216966,(14:0.0311515347,((13:0.006390702,16:0.01855412):0.002525699,(17:0.0101946596,15:0.015765748):0.001392286):0.002881035):0.001188556):0.005403445);
tree gen.417 = [&U] (12:0.009982493,(((19:0.0133380258,18:0.0102211243):0.004330918,((((6:0.01740088,5:0.01287664):0.005040495,((9:0.0060183292,(7:0.013167151,8:0.011498878):0.001549985):0.02897968,(((3:0.01282287,2:0.02565186):0.002443321,1:0.008149114):0.03563332,4:0.02367896):0.005019571):0.002718774):0.004290123,10:0.01367):0.009403895,11:0.008275987):0.002792279):0.001891693,(14:0.0236512226,((13:0.006123964,16:0.01439126):0.003448802,(17:0.0106075391,15:0.006411284):0.003042606):0.001665877):0.002346199):0.002105958);
tree gen.418 = [&U] (12:0.01215172,((((17:0.0202912113,15:0.0061946103):0.00303237,(16:0.01619416,13:0.006273081):0.006916112):0.002672272,14:0.02673424424):0.001291374,((19:0.0238607316,18:0.0118692385):0.002828401,(11:0.005351269,(10:0.007045733,((5:0.01406801,6:0.01166643):0.004986167,(((1:0.01074241,(3:0.0172041,2:0.03290585):0.002058877):0.0295876,4:0.02458159):0.009203174,((7:0.0117349277,8:0.0133004882):0.002030233,9:0.006319579):0.03215158):0.002665197):0.002233654):0.01393944):0.00425717):0.00171963):0.002518628);
tree gen.419 = [&U] (12:0.0103214,((14:0.023758027,((15:0.0119525342,17:0.01666486876):0.001431165,(16:0.01643168,13:0.01124234):0.0005724098):0.002713583):0.0004167053,((18:0.0083235002,19:0.0230586532):0.002331057,(11:0.00980842,(10:0.008255931,(((((2:0.02014037,3:0.0191109):0.00496823,1:0.006236946):0.03831091,4:0.02769038):0.01388747,(8:0.0138183144,(9:0.0085686825,7:0.0121992262):0.001271837):0.03204937):0.001032725,(5:0.007777851,6:0.01327247):0.004712561):0.00379752):0.01391958):0.009889618):0.0004077003):0.001805702);
tree gen.420 = [&U] (12:0.007898915,((14:0.0225387659,((16:0.01604123,13:0.009143907):0.00127923,(15:0.0107987209,17:0.010984786):0.000897738):0.003581172):0.0005264214,(((((6:0.007213594,5:0.01582106):0.006330481,((9:0.0109781766,(7:0.0089822108,8:0.018272997):0.00743512):0.03128191,(4:0.02778269,((1:0.01036539,2:0.02152308):0.007798273,3:0.008739117):0.031104966):0.007717502):0.003079146):0.009060888,10:0.01374713):0.01149317,11:0.008645928):0.004979962,(19:0.020582454,18:0.00869234):0.0056664497):0.001847667):0.00221102);
tree gen.421 = [&U] (((((((6:0.01381975,5:0.01159582):0.004037874,(((3:0.01644285,(1:0.01618931,2:0.02081348):0.00537617):0.03854529,4:0.01818574):0.005036499,((7:0.0179893743,8:0.008948894):0.001655291,9:0.006068668):0.02488653):0.0009473731):0.005372429,10:0.01301756):0.009067194,11:0.007961874):0.00412632,(18:0.01947950237,19:0.0166085322):0.0049525):0.001241838,(14:0.025296861,((16:0.0152405,13:0.006766085):0.002182834,(17:0.014020931,15:0.0096588357):0.0005332104):0.001554884):0.0006816287):0.003113131,12:0.007837279);
tree gen.422 = [&U] ((((19:0.0188928369,18:0.007692347):0.0044807404,((((6:0.009595918,5:0.008491231):0.007366833,(((8:0.0140466485,9:0.008524494):0.003753696,7:0.007641189):0.02213746,((2:0.01643198,(1:0.008483461,3:0.0119789):0.002718365):0.029251032,4:0.02137816):0.006540631):0.001081771):0.003192121,10:0.01183933):0.00812417,11:0.009076959):0.006616551):0.002003533,(14:0.0150176659,((15:0.0056780406,17:0.01218436382):0.00106898557,(16:0.01653339,13:0.01417722):0.0022189):0.00197446):0.004133679):0.005319588,12:0.007992458);
tree gen.423 = [&U] (((((17:0.0119722992,15:0.01347935709):0.002580775,(16:0.01779819,13:0.004899667):0.002178977):0.001222281,14:0.02041911769):0.00119222,((19:0.0165165134,18:0.00970643451):0.004223283,(11:0.008230181,(10:0.01483733,((((2:0.01670922,(3:0.01406847,1:0.008804181):0.002338148):0.03157449,4:0.02747974):0.01218255,(9:0.010430342,(7:0.0134951608,8:0.010334853):0.003326285):0.03325031):0.002208354,(5:0.01912051,6:0.008839052):0.002763226):0.007056885):0.006582747):0.009325021):0.002194446):0.004963258,12:0.009124138);
tree gen.424 = [&U] (12:0.009400573,(((18:0.0100637652,19:0.0148338415):0.006154309,(11:0.01186012,(10:0.01047379,(((((3:0.01051809,1:0.007992799):0.002410028,2:0.02898722):0.04209551,4:0.02351479):0.007582829,(5:0.01651606,6:0.006384255):0.008477176):0.0009078158,((7:0.0087362277,9:0.01009669027):0.0003646193,8:0.0135601197):0.02892267):0.008923175):0.01043665):0.003835661):0.002370153,(((16:0.01563038,13:0.006467769):0.001739004,(17:0.018097308,15:0.0087659947):0.001550769):0.001838472,14:0.02472840583):0.004849134):0.002414161);
tree gen.425 = [&U] ((((18:0.0102076772,19:0.0186639133):0.006297944,(11:0.007624515,(10:0.01643064,(((2:0.02205881,(3:0.01361266,1:0.01719823):0.0002704964):0.038711,4:0.02856003):0.01308018,((5:0.01529071,6:0.008628386):0.006224829,((7:0.0107615575,8:0.01695478):0.0003373569,9:0.0062800236):0.03650861):0.002510307):0.004881829):0.007294801):0.008218726):6.674266e-05,(((16:0.01638774,13:0.00455611):0.001665893,(15:0.0089408005,17:0.0154340868):0.0027423137):0.0003020728,14:0.01581787347):0.004451043):0.009193891,12:0.01159116);
tree gen.426 = [&U] (((11:0.01177032,(10:0.01313455,(((((1:0.01949843,2:0.01890047):0.007217074,3:0.01458505):0.05223208,4:0.03046353):0.01041141,((8:0.013541609,7:0.012670754):0.0009711039,9:0.0039553304):0.02995488):0.0008614117,(5:0.01386073,6:0.01088165):0.005914362):0.005261636):0.009139169):0.005183161,((14:0.0324808876,(18:0.0058424352,19:0.01517298643):0.007797387):0.0004572105,(13:0.00526843,(17:0.012619096,(16:0.0150454502,15:0.00881832667):0.0006976813):0.002069082):0.002787392):0.0003529892):0.001721464,12:0.01240322);
tree gen.427 = [&U] ((((((6:0.01982993,5:0.01307185):0.006378898,((((2:0.02987981,3:0.01358851):0.001983262,1:0.01354578):0.02935053,4:0.02300601):0.007460448,(8:0.0084913631,(9:0.012980824,7:0.0144083008):0.001939121):0.02512125):0.002297076):0.009623386,10:0.00933437):0.01094054,11:0.01333443):0.003197224,((19:0.0179259935,18:0.0113829391):0.00208676,(((15:0.009276704,17:0.0117306402):0.001010868,(13:0.003552924,16:0.01794651):0.003825465):0.006932844,14:0.02321755075):0.0003958706):0.001634326):0.001845636,12:0.008208582);
tree gen.428 = [&U] (12:0.008732387,((14:0.0200713622,((18:0.0123077213,19:0.015014129):0.003614637,((13:0.004828322,16:0.01713408):0.0005426592,(17:0.016670797,15:0.009073362):0.00134055):0.003775364):0.000465146):0.0007227458,(11:0.009735519,(10:0.01276689,((((2:0.02098073,1:0.01860827):0.003354402,3:0.01123667):0.05229126,4:0.02372645):0.007892977,((9:0.004937548,(7:0.022421881,8:0.0113183189):0.00192989):0.03535966,(5:0.01376611,6:0.01123279):0.00521818):0.0005008574):0.007951251):0.009748687):0.005408877):0.003471632);
tree gen.429 = [&U] (12:0.005659332,((14:0.0153681213,((17:0.0101892076,15:0.01096735819):0.0020127037,(13:0.003782854,16:0.01469758):0.002741697):0.002080977):0.002388786,((11:0.005841957,(10:0.006996111,((5:0.01867937,6:0.0130644):0.004355327,((9:0.010470241,(8:0.0114493625,7:0.009398461):0.001129842):0.03511958,(((1:0.003636734,2:0.01449876):0.0005198256,3:0.01594531):0.02960428,4:0.03179724):0.01371577):0.0009536015):0.002569584):0.01466604):0.00318216,(19:0.0223684667,18:0.0152952159):0.002229798):0.0007090115):0.002952506);
tree gen.430 = [&U] ((((18:0.01222852327,19:0.0211487776):0.003723948,((((6:0.01224761,5:0.008752003):0.004122315,(((7:0.0167424731,9:0.006764344):0.001664753,8:0.008034199):0.03965001,(((3:0.01269764,2:0.0208587):0.0002261171,1:0.007685355):0.056269886,4:0.01953488):0.004434514):0.001048797):0.003462218,10:0.007810248):0.009201099,11:0.0088645):0.009525034):0.002200309,(14:0.0237129789,((16:0.01689185,13:0.007136376):0.001825417,(15:0.0113864252,17:0.0171985675):0.001925782):0.004286746):5.857091e-05):0.00395724,12:0.009219215);
tree gen.431 = [&U] ((((((6:0.007838718,5:0.01451066):0.007142501,((4:0.02518553,(2:0.02540365,(3:0.01603948,1:0.003450091):0.002434968):0.03188381):0.006047374,((7:0.015026726,8:0.0071295115):0.001065896,9:0.0064435693):0.03670355):0.001256199):0.004893921,10:0.005238793):0.01178231,11:0.01191259):0.007179204,((19:0.02334539962,18:0.0116607766):0.005604939,(14:0.0203872173,((17:0.007847487,15:0.0103537866):0.00186776083,(16:0.01884656,13:0.007490105):0.001137907):0.001235462):0.00160577):0.0002966193):0.00576774,12:0.00574184);
tree gen.432 = [&U] (((14:0.012588632,((16:0.02015586,13:0.00738304):0.003143478,(17:0.013988457,15:0.0088545147):0.0009338562):0.002305176):0.002175078,((((((4:0.0294425,((1:0.01322299,2:0.01563608):0.007815158,3:0.01462471):0.03860883):0.01071155,(6:0.005906288,5:0.01839644):0.001822097):0.0008968643,((9:0.0079007981,7:0.0065052451):0.00121044,8:0.009300996):0.0479952):0.005387305,10:0.008539083):0.009012347,11:0.009501761):0.00122469,(19:0.0210225384,18:0.0106019705):0.002364406):0.002845157):0.002670586,12:0.008936785);
tree gen.433 = [&U] ((((((16:0.01588805,13:0.004551198):0.0003051767,(17:0.016969494,15:0.01078978143):0.001688524):0.004231039,14:0.02787905829):9.573494e-05,(18:0.0107973799,19:0.0303802114):0.0045861738):0.003939214,((((9:0.007537363,(7:0.0194827364,8:0.01115525):0.001579748):0.0436914,((4:0.03174867,(2:0.02176066,(3:0.01750832,1:0.009156809):0.0009957107):0.032688023):0.007212873,(6:0.00602882,5:0.01816396):0.003149619):0.002745513):0.003751233,10:0.01033098):0.008566673,11:0.01202315):0.006689345):0.004677641,12:0.00885973);
tree gen.434 = [&U] (((((16:0.02022454,13:0.01069139):0.002789025,(17:0.0097214985,15:0.0148907288):0.0035152898):0.003289163,14:0.026559741):0.003179641,((((((6:0.01234075,5:0.01352255):0.005058273,(4:0.02574444,(3:0.01432638,(2:0.01915585,1:0.008972307):0.006662813):0.04720241):0.009716908):0.0007443243,(9:0.0072825758,(7:0.015229573,8:0.0129150997):0.0008854267):0.02972345):0.006956776,10:0.008823889):0.01464777,11:0.00773939):0.004093272,(18:0.0110965972,19:0.023641504):0.004815706):0.00191535):0.004019294,12:0.01435977);
tree gen.435 = [&U] (((((18:0.0042636176,19:0.0164708375):0.00228921,(((((4:0.02456034,(2:0.02135604,(1:0.007727431,3:0.01056611):0.001734379):0.0372516):0.008568608,(6:0.009764257,5:0.01201658):0.00555758):0.001357649,((8:0.01166208,7:0.0103753492):0.00140847,9:0.0057941278):0.03066331):0.004404631,10:0.0150201):0.01323881,11:0.009225882):0.00615062):0.002653358,14:0.026635016):0.0006716727,(13:0.008181708,((15:0.0081251354,16:0.0264723647):0.001867976,17:0.004475173):0.0005268376):0.004578287):0.009389344,12:0.01284353);
tree gen.436 = [&U] (12:0.01089228,((((13:0.007871198,16:0.01501468):0.00274851,(17:0.0114350775,15:0.0093700874):0.002639623):0.002130797,14:0.0202493527):0.001826238,((18:0.015270866,19:0.0191440222):0.003725052,(11:0.008503774,(10:0.005043297,((((1:0.01262749,(2:0.02622842,3:0.01160536):0.003608089):0.04173354,4:0.02532186):0.008956086,(5:0.01668404,6:0.009912237):0.005553341):0.0004182133,((7:0.0185763751,8:0.017288416):0.002868122,9:0.005213414):0.02867267):0.005100716):0.006876755):0.001743601):0.002008938):0.003753513);
tree gen.437 = [&U] (12:0.008079628,(((18:0.011503295,19:0.0182935655):0.004022471,(14:0.0189453514,((13:0.006640686,16:0.01713674):0.001967046,(17:0.00811924218,15:0.011183757):0.005095845):0.00228835):0.001415621):0.0004107392,(11:0.006948344,(10:0.01213575,(((9:0.008257124,(7:0.0121587306,8:0.0082913724):0.002577636):0.0273187,(5:0.01859869,6:0.01212571):0.003880974):0.0001211518,((2:0.02540785,(1:0.01301461,3:0.01117641):0.0006239314):0.03826464,4:0.02346222):0.009086575):0.004030058):0.009464161):0.004602144):0.002429986);
tree gen.438 = [&U] (12:0.006435306,(((18:0.0138783082,19:0.0172216833):0.003415509,(11:0.01017849,(10:0.01304569,(((5:0.01525088,6:0.01246133):0.004626411,(9:0.0073186939,(7:0.0147688945,8:0.013114763):0.001325729):0.03830009):0.002714023,(((1:0.01043249,3:0.01127872):0.001345472,2:0.02583237):0.03715274,4:0.02462235):0.004678077):0.008137818):0.008879105):0.006648651):0.0008276571,(14:0.0240423682,((16:0.01702292,13:0.009969146):0.002520501,(15:0.0137023509,17:0.018297465):0.0040585266):0.005465082):0.002802753):0.00752164);
tree gen.439 = [&U] (12:0.009316088,(((18:0.013889372,19:0.0213023572):0.002231512,(11:0.008192204,(10:0.01936054,(((5:0.0144,6:0.01487723):0.005183023,((1:0.01437733,(2:0.02288839,3:0.01340473):0.006222535):0.026046838,4:0.02401342):0.01543858):0.001122179,(9:0.0051948441,(8:0.011103864,7:0.019203833):0.003694138):0.03725734):0.007038797):0.008343235):0.003428356):0.0009518097,(14:0.0266873791,((16:0.02059253,13:0.008514742):0.0005534665,(17:0.011825672,15:0.010543854):0.0009690565):0.001806045):0.002611255):0.005554328);
tree gen.440 = [&U] (12:0.007291324,((11:0.008606681,(10:0.008616606,(((((2:0.01691468,3:0.01704914):0.004817243,1:0.0149889):0.04119042,4:0.02356869):0.007768979,(5:0.01099305,6:0.01614199):0.002695627):0.004223123,(8:0.013457241,(7:0.0086827702,9:0.0100202061):0.0004210545):0.03938414):0.005049951):0.009357281):0.003756368,(((18:0.0090086182,19:0.0181391774):0.003973077,((15:0.0114115049,17:0.0080878273):0.003235678,(16:0.01082191,13:0.01179054):0.00137985):0.00102912):0.001407731,14:0.024260407):0.002541663):0.002913754);
tree gen.441 = [&U] (12:0.009671962,((((((((1:0.01195124,(3:0.01123425,2:0.02395731):0.004056848):0.04241062,4:0.03303629):0.004649425,((9:0.0048628531,(8:0.008503536648,7:0.01250992):0.001499616):0.02779569,(6:0.007918314,5:0.01539431):0.001942985):0.0022737):0.002953175,10:0.008356664):0.01052732,11:0.008567749):0.004738578,(19:0.02568565593,18:0.0102735278):0.004775321):0.002275674,((16:0.01895688,13:0.007039588):0.001085289,(15:0.013548047,17:0.013224088):0.0038149571):0.002843809):0.0006944669,14:0.018744934):0.004231893);
tree gen.442 = [&U] ((((11:0.008568138,(10:0.009697236,(((2:0.02465264,(3:0.005587154,1:0.01159578):0.00231493):0.03765979,4:0.02546887):0.008495841,((9:0.0084076418,(8:0.01562110946,7:0.0098709426):0.0008842024):0.0367232,(5:0.01510516,6:0.01691686):0.004096799):6.614645e-06):0.005242272):0.0106213):0.004380559,(18:0.01046596602,19:0.0161515576):0.00496243):0.0004119955,(14:0.0298716506,((16:0.01945387,13:0.007114089):0.005056441,(15:0.00564788579,17:0.01539505806):0.001576805):0.002741684):0.001357696):0.004909309,12:0.009599997);
tree gen.443 = [&U] (12:0.01251409,((14:0.0257030285,(((13:0.007344646,16:0.02210384):0.002881086,(15:0.0117910554,17:0.0167475845):0.0015297858):0.003674229,(18:0.009537298,19:0.0203314447):0.0122166756):0.000428892):0.003240234,(((((6:0.01349953,5:0.01711485):0.004405849,(4:0.04492196,(3:0.01542424,(1:0.01199196,2:0.03025205):0.002167393):0.03696589):0.006637131):0.00260617,(7:0.00612502382,(9:0.004768145,8:0.01236919927):0.001551982):0.04509982):0.01005732,10:0.0117126):0.01035988,11:0.007577199):0.008439944):0.003776079);
tree gen.444 = [&U] (12:0.01251227,(((18:0.01481551325,19:0.0268222968):0.005565796,(((((7:0.0111393465,8:0.0178363977):0.0004858287,9:0.00737089):0.0282255,(((3:0.006153982,(2:0.02200006,1:0.006050003):0.004500962):0.04148707,4:0.02646968):0.009827506,(6:0.009171315,5:0.01014016):0.004519694):0.0009281359):0.008101242,10:0.01264557):0.008633481,11:0.006625909):0.007004641):7.022541e-05,(((17:0.0089656341,15:0.010627995):0.0001476141,(13:0.006247186,16:0.01824357):0.007724218):0.002904829,14:0.0331060738):0.004157304):0.003154042);
tree gen.445 = [&U] (12:0.008018736,(((18:0.0099557763,19:0.0195802075):0.001949417,((((((9:0.008520193,8:0.011810994):0.0004103824,7:0.0104656481):0.03775856,(6:0.01223897,5:0.01447897):0.009373385):0.0003472589,((2:0.02484238,(3:0.01523037,1:0.008782837):0.002048783):0.044993829,4:0.02334024):0.01591144):0.004136568,10:0.01178577):0.01237584,11:0.006875376):0.004773):0.002155534,((13:0.006697529,(17:0.015288612,(16:0.02163218,15:0.01276740358):4.208982e-06):0.0004411469):0.00458552,14:0.028623067):0.00267499):0.004846772);
tree gen.446 = [&U] (12:0.008884307,(((19:0.0176256286,18:0.0119101473):0.003288777,(((((6:0.01340102,5:0.01167621):0.004933659,(4:0.02554207,((3:0.01009055,1:0.01323658):0.001350765,2:0.0257406):0.035297061):0.003574607):0.0001190207,(9:0.007988955,(7:0.008594729,8:0.012016076):0.002623001):0.04243295):0.00723262,10:0.0191724):0.005354897,11:0.006711438):0.004835391):0.003590459,(((15:0.008753132,(16:0.01672063386,17:0.015608747):0.0001220642):0.001455218,13:0.005653284):0.003646142,14:0.017989062):0.001514722):0.002467622);
tree gen.447 = [&U] ((((18:0.009854387,19:0.0198597997):0.002982019,(11:0.007997904,(10:0.0155726,(((((2:0.01873483,1:0.004426734):0.008774542,3:0.009250823):0.036502271,4:0.0321796):0.006110803,((8:0.0133606301,7:0.0175654484):0.004485008,9:0.011121465):0.03816346):0.002372124,(5:0.01779081,6:0.01171564):0.004100445):0.007108915):0.008735775):0.003243011):0.001236088,(14:0.025564824,((15:0.0124884879,17:0.0182587783):0.003167009,(13:0.00513041,16:0.01638742):0.00314062):0.003010837):0.001154616):0.00304954,12:0.009188347);
tree gen.448 = [&U] (12:0.01265822,(((19:0.01926389047,18:0.0073893608):0.007666194,(((((7:0.0072158344,8:0.0158827701):0.002488847,9:0.006419504):0.03588662,((6:0.01510879,5:0.012413):0.004798681,(4:0.02122314,(1:0.01231565,(3:0.01555427,2:0.02382742):0.003992416):0.024418084):0.008455264):0.0001817577):0.002543845,10:0.01294326):0.006201601,11:0.009204152):0.002918082):0.001605322,(14:0.02300474284,((17:0.0085740129,15:0.0122234581):0.004847069,(13:0.007736929,16:0.01989053):0.002867258):0.002946912):0.004306206):0.004399901);
tree gen.449 = [&U] (12:0.006447574,((((((9:0.0046868604,(7:0.0086828399,8:0.012082886):0.0006207343):0.03686139,((6:0.01056975,5:0.0114074):0.003591665,(4:0.02906108,((3:0.01035923,2:0.02520456):0.002164977,1:0.01116189):0.02911668):0.008565436):0.0007596849):0.006268338,10:0.0100477):0.006490138,11:0.008745077):0.00775895,(19:0.0225355672,18:0.0128447766):0.002493726):0.0008640827,(((17:0.01009136801,15:0.01390963229):0.0023846414,(13:0.006025583,16:0.01920403):0.0006220306):0.002311159,14:0.0229246165):0.002162623):0.005043229);
tree gen.450 = [&U] (12:0.01518782,((((15:0.0115704298,(16:0.01513397,13:0.008938114):0.004399212):0.0019169264,17:0.012387104):0.004882489,((18:0.0094831144,19:0.0263169584):0.004408701,14:0.0201014271):0.0001125715):0.005801452,(11:0.01069009,(10:0.00569026,((5:0.01217516,6:0.00850777):0.005933427,(((8:0.017808153,7:0.0065293316):0.0007054974,9:0.0044748096):0.03065451,((3:0.01050496,(2:0.02082879,1:0.006562652):0.002510855):0.035153083,4:0.01553409):0.004449523):1.100613e-05):0.004549064):0.008314121):0.002695831):0.002672813);
tree gen.451 = [&U] (12:0.007374646,((14:0.031599124,((15:0.0099384271,17:0.010043582):0.00154447678,(13:0.00844764,16:0.01984159):0.001675291):0.002440564):0.003514496,((19:0.0230265913,18:0.011738509):0.003929447,((((4:0.02507383,((3:0.01346261,2:0.02445081):0.0005656332,1:0.02059776):0.026400094):0.01034196,((6:0.007338806,5:0.01297288):0.004933897,(9:0.006964688,(7:0.010488088,8:0.0134840072):0.0006125871):0.02561432):0.0001828207):0.005579478,10:0.01202117):0.01139904,11:0.006846955):0.004754623):0.001277451):0.004358971);
tree gen.452 = [&U] (12:0.006516882,(((19:0.0126318397,18:0.01376304):0.006280599,((((6:0.01133637,5:0.01194267):0.004013054,((9:0.010530471,(7:0.010356259,8:0.013362429):0.001128671):0.01518155,(((2:0.01465392,1:0.009595013):0.0003476237,3:0.01180271):0.041631562,4:0.02038954):0.008568125):0.0001447492):0.002320173,10:0.01162943):0.006830276,11:0.008953473):0.006731603):0.001618244,(14:0.0208319636,((17:0.011393212,15:0.0069064553):0.0029541811,(16:0.01743962,13:0.01012253):0.002228806):0.0007353122):0.003343981):0.00608775);
tree gen.453 = [&U] (12:0.009244302,((((13:0.008473562,16:0.01803375):0.003333852,(17:0.0143053808,15:0.01679283879):0.002230311):0.002509212,((18:0.0124649508,19:0.02374050738):0.005620158,14:0.0235445611):0.0003903758):0.004178066,(11:0.007098284,(10:0.008642396,((5:0.01104749,6:0.0154208):0.003181779,((((2:0.02442917,3:0.0115995):0.0003026301,1:0.01237155):0.035561383,4:0.02471873):0.005675003,(7:0.0122465216,(9:0.009571599,8:0.01445744538):0.001414444):0.02886612):0.001111582):0.004608266):0.006153203):0.004350891):0.004647518);
tree gen.454 = [&U] (12:0.01616799,(((18:0.011736114,19:0.02054865345):0.002380534,(11:0.007757456,(10:0.01431705,((5:0.01191406,6:0.01114877):0.003774923,((((3:0.0127798,2:0.02373253):0.006374833,1:0.008879457):0.031579224,4:0.02268597):0.01123591,((8:0.009798141,7:0.011197117):0.005168948,9:0.0135178212):0.03805527):0.0009891737):0.003778867):0.01450471):0.003386507):0.002152924,((17:0.0103891173,(15:0.011719059,(13:0.004901558,16:0.01654812):0.0044058098):0.0005905301):0.001395409,14:0.018480753):0.003763622):0.001870525);
tree gen.455 = [&U] (12:0.01500406,((11:0.006926019,(10:0.01094621,(((((2:0.01908724,3:0.01459354):0.002724063,1:0.015416):0.027941691,4:0.02930634):0.005251052,((7:0.0116737737,8:0.0105336955):0.003002158,9:0.0061518425):0.02480447):0.003108961,(5:0.01129417,6:0.01339108):0.006214654):0.006251146):0.01250472):0.006224872,(((15:0.0122317907,17:0.0146695028):0.001004209,(16:0.02187039,13:0.007819108):0.00101264):0.002214254,((18:0.0125358114,19:0.0112408209):0.004911916,14:0.016886797):0.001319231):0.0009596266):0.002815758);
tree gen.456 = [&U] (12:0.01099808,((14:0.0139021535,((17:0.010204419,15:0.0103335505):0.0014195231,(16:0.02187155,13:0.007941897):0.003930113):0.001457889):0.001096237,((19:0.0160656452,18:0.0140023473):0.001314095,(11:0.007856373,(10:0.0102005,(((5:0.01231176,6:0.01169034):0.003722884,(((1:0.0154677,3:0.008690932):0.004823842,2:0.02854215):0.03470232,4:0.03644736):0.008944525):0.003532951,(8:0.012288559,(7:0.016937604,9:0.00704333):0.0009100441):0.02331646):0.005624349):0.009350274):0.002404914):0.001948108):0.004901039);
tree gen.457 = [&U] (12:0.01278654,(((19:0.0186064126,18:0.0096535875):0.007412801,(((16:0.02323303,13:0.008029944):0.003364528,(17:0.013267121,15:0.00812456012):0.002929625):0.00617008,14:0.019254687):0.001711706):0.0009247145,(((((6:0.007594981,5:0.01180619):0.004776573,(8:0.011629319,(9:0.009222504,7:0.00846052382):0.0009974658):0.02369413):0.000486103,(4:0.03274908,(2:0.0204041,(3:0.0135556,1:0.01008976):0.00179839):0.02772738):0.006666728):0.002005755,10:0.01417932):0.006370741,11:0.007015561):0.006742298):0.004241002);
tree gen.458 = [&U] (12:0.008036583,((14:0.0240774731,((16:0.02302616,13:0.006733582):0.002559908,(15:0.01060411569,17:0.0186101715):0.001507644):0.0004746186):0.00299859,((11:0.006381416,(10:0.00799031,(((5:0.01373295,6:0.01323528):0.003837519,(9:0.0070201698,(8:0.0094741212,7:0.009599124706):0.001584676):0.0340182):0.0001248842,((2:0.02656218,(1:0.009752465,3:0.01360197):0.003532601):0.04235617,4:0.03047849):0.007721722):0.006142812):0.006633293):0.003293714,(18:0.0078201896,19:0.0132224539):0.0028735677):0.001540952):0.003716261);
tree gen.459 = [&U] (12:0.01223758,((11:0.008063537,(10:0.008328032,((((1:0.02241251,(2:0.02096345,3:0.008717655):0.005396754):0.03691983,4:0.02601854):0.006900197,(5:0.01277243,6:0.01131104):0.002136751):0.00109895,((8:0.0098413128,7:0.01060241):0.0009538657,9:0.007973508):0.02632431):0.004307297):0.00537389):0.006770142,((((15:0.010181865,17:0.017014988):0.0037504268,(16:0.0151479,13:0.005456391):0.00101472):0.001631018,14:0.0151805496):0.00311854,(19:0.0218093858,18:0.0079679003):0.0024939367):0.0009531156):0.005750792);
tree gen.460 = [&U] (12:0.009336431,((14:0.0270417799,((15:0.0132809917,17:0.0087203319):0.002189039,(13:0.009006305,16:0.01114431):0.003329874):0.001481475):0.00161683,((18:0.0120086022,19:0.0161425338):0.002722019,(((((((2:0.02756171,1:0.02024281):0.001112391,3:0.009517115):0.04403664,4:0.02137623):0.007135747,(8:0.0126704818,(7:0.0088926892,9:0.00811687555):0.003072377):0.02967533):0.0004754885,(6:0.0146068,5:0.01344756):0.00512913):0.003749002,10:0.009651682):0.007239831,11:0.005872317):0.00196364):0.001143916):0.009081411);
tree gen.461 = [&U] (12:0.009399902,(((11:0.006663071,(10:0.01511882,((5:0.0123291,6:0.01453284):0.003107062,(((1:0.008001796,(3:0.01302681,2:0.02859749):0.001038883):0.039726901,4:0.02723889):0.007897404,((7:0.0110968211,8:0.012765665):0.0004493698,9:0.010657698):0.02971177):0.0004700502):0.001968916):0.006542937):0.002779532,(19:0.0240200984,18:0.0086803856):0.004797699):0.001826711,(14:0.022454735,((15:0.0086202645,17:0.027252227):0.002980522,(16:0.01749602,13:0.007601163):0.003477944):0.001537216):0.003174028):0.005065157);
tree gen.462 = [&U] (12:0.01275035,((((((8:0.012341521,7:0.0147091535):0.002928692,9:0.008946946):0.04009532,(((1:0.01213205,(2:0.03098713,3:0.01530173):0.001899818):0.026533413,4:0.02313671):0.004959573,(6:0.008212082,5:0.01012947):0.004321861):0.002532993):0.004753871,10:0.01720501):0.008965416,11:0.006675887):0.003570931,(((16:0.02293421,13:0.004516733):0.00311843,(15:0.0089162777,17:0.009297461):0.0049956971):0.004322163,((18:0.0075128517,19:0.0117699639):0.005825311,14:0.02247979):0.0006644087):0.001919633):0.003618744);
tree gen.463 = [&U] (12:0.007519149,((((((9:0.004776217,(7:0.0139620831,8:0.013587838):0.001451598):0.02152945,((6:0.007219115,5:0.01378554):0.009512882,(4:0.02248851,((2:0.01488171,3:0.01558038):0.006325358,1:0.01017726):0.03549522):0.00812717):0.0006216244):0.005436607,10:0.009375916):0.005996065,11:0.007840705):0.002108911,(19:0.014661379,18:0.020984619):0.001888613):0.002132022,(((17:0.0114416803,15:0.007524457):0.003566012,(13:0.00736765,16:0.01526917):0.002657549):0.001917754,14:0.023775585):0.001521655):0.001902931);
tree gen.464 = [&U] (12:0.01647639,((((((4:0.02638327,((2:0.0225798,1:0.009069697):0.002528518,3:0.01435386):0.02872234):0.01344975,(8:0.0141956431,(9:0.0085261434,7:0.0114274227):0.0008097421):0.02751632):0.003318972,(6:0.01105237,5:0.01442157):0.01082829):0.007254251,10:0.01282668):0.01226903,11:0.01414455):0.004817062,((((16:0.01628342,(15:0.009547444,17:0.0099390155):0.00262410389):0.001922721,13:0.01013293):0.002482696,14:0.0267671463):0.0005646799,(19:0.0241571575,18:0.0146926203):0.005865584):0.001629285):0.005541648);
tree gen.465 = [&U] (((((15:0.009389133,17:0.01657870176):0.002484347,(16:0.02448215,13:0.006710194):0.003110581):0.00107387,14:0.031192525):0.003026378,((19:0.0171217502,18:0.0169371959):0.003613686,(11:0.01359926,(10:0.01200498,(((5:0.01623969,6:0.009022038):0.003600222,(((1:0.01489901,2:0.02347343):0.003435119,3:0.009537713):0.03746587,4:0.01837259):0.01029698):0.001309725,((7:0.007590128,8:0.015063172):0.00406715,9:0.006011589):0.03460975):0.01124094):0.007663214):0.00501256):0.002741528):0.003409404,12:0.007885656);
tree gen.466 = [&U] (((14:0.022554596,((17:0.0104240321,15:0.0076462279):0.002303474,(16:0.01453006,13:0.004927214):0.002175995):0.0008091139):0.001195334,((19:0.0141894306,18:0.0107836202):0.00310385,(11:0.009213747,(10:0.009454271,((((1:0.006644235,2:0.01638339):0.001110427,3:0.01171408):0.04524938,4:0.02745951):0.01107776,((5:0.009898574,6:0.008569595):0.002146534,((9:0.010905126,7:0.0103914867):0.002651517,8:0.009761176):0.04055244):0.003600881):0.0105602):0.008774802):0.003965465):0.0008499533):0.006178459,12:0.01149704);
tree gen.467 = [&U] ((((18:0.0130842019,19:0.0201187713):0.003896117,14:0.020640472):0.001428532,((11:0.006784049,(10:0.01036835,((5:0.007596226,6:0.01338132):0.001736027,(((3:0.009973789,(2:0.0164875,1:0.009804827):0.003796673):0.037030379,4:0.02836914):0.008160353,((7:0.00984932019,8:0.0141506657):0.002475251,9:0.006824871):0.0305662):0.002386155):0.007232045):0.01588531):0.005538755,((15:0.0116920529,17:0.0205930403):0.001750467,(16:0.01966487,13:0.005083326):0.001185303):0.0007207899):0.0009136114):0.005686025,12:0.01507729);
tree gen.468 = [&U] ((14:0.0263621692,(((19:0.020500909,18:0.008313875824):0.004378883,(11:0.009108141,(10:0.01135328,((5:0.01132856,6:0.005442131):0.00471451,(((1:0.007958872,(2:0.02978109,3:0.01197729):0.001899609):0.027026295,4:0.03046684):0.01070921,((7:0.01441079626,8:0.0158835739):0.002748668,9:0.0098304507):0.02860627):5.76746e-05):0.006373254):0.006493459):0.005272125):0.001380034,((15:0.0086224717,17:0.014381765):0.005119651,(13:0.00508592,16:0.01458096):0.003179718):0.001715236):0.0006430157):0.00587866,12:0.008105812);
tree gen.469 = [&U] (12:0.007791065,(((18:0.0089678256,19:0.01479616573):0.003459274,(((((9:0.006674891,(7:0.0134611058,8:0.01146455349):0.001279763):0.02603466,((3:0.01295465,(1:0.007394575,2:0.02014563):0.004759773):0.03834337,4:0.02315661):0.006318835):0.0004526458,(6:0.01166385,5:0.01316695):0.005658249):0.005026428,10:0.009703211):0.01095384,11:0.006235068):0.00366572):0.0006905251,(14:0.0199759706,(17:0.011320876,((13:0.008889777,16:0.009348769):0.003662321,15:0.0072800439):0.00121255511):0.002691918):0.00191344):0.003877445);
tree gen.470 = [&U] (((14:0.026637219,((17:0.014609397,15:0.014436414):0.003361975,(13:0.006116021,16:0.02214552):0.002865164):0.001106558):0.0002846751,((11:0.008702338,(10:0.01809872,((9:0.007604818,(7:0.0142644901,8:0.015491122):0.002553156):0.04294106,((((2:0.03659693,3:0.01150679):0.001915725,1:0.01112373):0.034437359,4:0.02604254):0.004696272,(5:0.01911239,6:0.01439957):0.004030293):0.0005923014):0.007297411):0.01482311):0.004270485,(19:0.01509258077,18:0.0116206903):0.00379959):0.0002030849):0.005410137,12:0.01363708);
tree gen.471 = [&U] (((14:0.0268492789,((17:0.0125459926,15:0.00643942):0.00121316867,(16:0.01418751,13:0.004126147):0.00127317):0.001013383):0.0008484948,((19:0.0191268818,18:0.0082539981):0.006502414,(11:0.008042712,(10:0.009665403,(((8:0.009405575,7:0.01205070968):0.00225349,9:0.008015324):0.0242668,((5:0.01583593,6:0.007829246):0.004976747,(((1:0.01228015,3:0.01509179):9.638872e-05,2:0.02546976):0.04133989,4:0.02961607):0.00531699):0.0005040233):0.00778104):0.009270681):0.003479129):0.003060567):0.003916528,12:0.01274505);
tree gen.472 = [&U] (((((((4:0.02472111,((3:0.0157334,2:0.01843405):0.001644403,1:0.017061):0.037007261):0.01292535,(9:0.006433478,(8:0.009541393,7:0.009854569):0.001557812):0.03054446):0.0001474307,(6:0.008845294,5:0.0168996):0.002470808):0.003493261,10:0.01212587):0.01147048,11:0.007088999):0.005847595,(((13:0.007633498,((17:0.0085007279,16:0.0176106469):0.001241468,15:0.0059482513):0.0006364138):0.001066568,14:0.023700996):0.002506102,(18:0.0065381878,19:0.02136889456):0.00671053472):0.0004852804):0.001347023,12:0.008406704);
tree gen.473 = [&U] ((((18:0.0135093703,19:0.0162803788):0.0042605028,(((((4:0.02679581,(3:0.01438858,(2:0.01624512,1:0.01399325):0.004620718):0.04040188):0.003465034,(9:0.00610017847,(7:0.019161874,8:0.010857181):0.002218049):0.03741133):0.0006050901,(6:0.009793323,5:0.01357401):0.008976894):0.003635528,10:0.01135704):0.0057316,11:0.00909242):0.00584302):0.001662029,(14:0.031274457,((17:0.011723537,15:0.0070786452):0.001187304,(13:0.005357438,16:0.02132678):0.003615695):0.0003334693):0.005036205):0.004780581,12:0.008183203);
tree gen.474 = [&U] (((11:0.0089847,(10:0.01114281,(((5:0.01001503,6:0.01606777):0.005191321,(((3:0.01078323,2:0.02811541):0.003577133,1:0.01232262):0.03776741,4:0.02156489):0.006943028):0.001529328,((7:0.01543381196,9:0.009493718):0.0012835,8:0.010824778):0.03684954):0.005080915):0.006307447):0.005130974,((((15:0.015024816,17:0.016825733):0.004303342,(16:0.02097252,13:0.004104312):0.002275634):0.001786049,14:0.019098781):0.004143303,(18:0.0055744458,19:0.0202157987):0.00404465):0.001328197):0.003721027,12:0.01302283);
tree gen.475 = [&U] (((((15:0.008412289,(13:0.006435057,16:0.02532836):0.003462627):0.0004998335,17:0.009276341):0.003032127,14:0.0171147876):0.00105769,((19:0.0156575446,18:0.0091756502):0.00848227,(11:0.009216596,(10:0.012632,((5:0.0153406,6:0.01380436):0.004576196,((9:0.007641211,(7:0.0119649906,8:0.007646086):0.001597077):0.03354618,(((2:0.009390872,1:0.01083481):0.01307244,3:0.01447276):0.03883839,4:0.03660008):0.007910186):0.0005240448):0.003455625):0.008271857):0.00720076):0.0004338909):0.005843472,12:0.008639952);
tree gen.476 = [&U] (12:0.007284436,(((18:0.0122145779,19:0.0270116002):0.005121558,((((7:0.012915467,(8:0.016628231,9:0.0068716618):0.001004276):0.03228983,((6:0.01643123,5:0.01030132):0.004010711,(((1:0.009034762,2:0.02854864):0.004863175,3:0.01779547):0.02992536,4:0.02978335):0.007236376):0.001453375):0.006155093,10:0.01003871):0.008963929,11:0.009698654):0.00381458):0.0008389535,(((17:0.00886575,15:0.007648883):0.0005554827,(16:0.01630618,13:0.004532465):0.002019607):0.00242412,14:0.02363813375):0.002082346):0.007387072);
tree gen.477 = [&U] (12:0.01262931,((14:0.0236135295,((17:0.01433652579,15:0.015512057):0.001457798,(13:0.006587899,16:0.02279463):0.0008547029):0.003137967):0.003830068,((11:0.01017912,(10:0.01523731,((7:0.0095652347,(9:0.008916821,8:0.017924905):0.003017349):0.02599158,((5:0.0130504,6:0.01001271):0.009009973,((3:0.009997602,(1:0.01790627,2:0.02290359):0.0007147586):0.047478526,4:0.03694399):0.009462176):0.002076012):0.006806373):0.01017608):0.004671675,(19:0.0213203713,18:0.009125873):0.00504653):0.001110366):0.003161888);
tree gen.478 = [&U] (((14:0.027435457,((15:0.00479790627,(16:0.0162871988,17:0.0166946064):0.0004201441):0.001206211,13:0.004860814):0.004362982):0.001379409,((19:0.01569162008,18:0.0146486562):0.003073548,(((((4:0.02860691,(2:0.01957257,(3:0.01088314,1:0.01556416):0.00258692):0.023735434):0.009481955,(6:0.006588206,5:0.01431735):0.005735792):0.001218616,((7:0.0178572561,8:0.0145290395):0.003011183,9:0.0060150837):0.03013579):0.009965073,10:0.009441026):0.007419113,11:0.008263588):0.003756811):0.0009586271):0.003546554,12:0.009208192);
tree gen.479 = [&U] (((14:0.02237971163,((16:0.02082204,13:0.006374624):0.001515799,(17:0.0110316033,15:0.0094217151):0.002167532):0.004158984):0.002037965,((11:0.007622125,(10:0.01099977,((((8:0.0159937758,7:0.0079349501):0.001090699,9:0.008775928):0.03610579,((1:0.01595385,(3:0.01229247,2:0.02530076):0.00138246):0.039843831,4:0.02831388):0.009123547):0.0002372429,(5:0.01105967,6:0.01378379):0.006857792):0.00352508):0.004256134):0.004181929,(18:0.006814664,19:0.0236595324):0.002086571):0.0003565023):0.005857582,12:0.00758473);
tree gen.480 = [&U] (12:0.00974959,(((18:0.012085208,19:0.0177393987):0.003184806,(11:0.008967909,(10:0.0077344,((9:0.0088119033,(7:0.0185593161,8:0.014965878):0.001364122):0.02873038,(((1:0.008930326,(2:0.02234372,3:0.01375946):0.0009435083):0.024072352,4:0.03217613):0.0073877,(5:0.009736969,6:0.008309389):0.003320833):0.002292403):0.01204055):0.008624098):0.003400118):0.0003887399,(14:0.0224934838,((13:0.004410047,16:0.01594906):0.001613171,(15:0.00903197794,17:0.013152343):0.005897284):0.005590958):4.052956e-05):0.001866575);
tree gen.481 = [&U] (12:0.009800431,(((19:0.0167524586,18:0.0120493085):0.004414276,((((((8:0.016231045,7:0.0165537816):0.0002079558,9:0.0051314937):0.03218468,((1:0.004884948,(2:0.01726188,3:0.01590444):0.005381):0.034285746,4:0.02196026):0.00874164):0.002888326,(6:0.00616066,5:0.01328148):0.007410224):0.004780394,10:0.009320352):0.01139757,11:0.008357664):0.003700659):0.001013731,(14:0.0245454656,((17:0.0154384022,15:0.007958257):0.002691929,(16:0.01397711,13:0.005536197):0.002565333):0.00233349):0.001710642):0.005450141);
tree gen.482 = [&U] (12:0.01003916,(((18:0.0114339311,19:0.0160322884):0.004880483,(14:0.016926271,((17:0.0133543513,(15:0.0063881698,16:0.0229082363):5.18289e-05):0.003839164,13:0.00856832):0.001674629):0.0008108852):0.0006754476,(((((((2:0.02432861,1:0.008545317):0.001966124,3:0.02185793):0.04498399,4:0.02132818):0.009917353,(9:0.0065063348,(8:0.012918212,7:0.0153128204):0.003249253):0.03623392):0.0005239662,(6:0.01083674,5:0.01429195):0.00602468):0.00548127,10:0.01154591):0.007280952,11:0.00698957):0.003909616):0.004519267);
tree gen.483 = [&U] (12:0.006779565,(((19:0.0218280503,18:0.01065430187):0.004410454,((((((3:0.009227493,(2:0.01429198,1:0.005648951):0.006887465):0.03639113,4:0.02745944):0.008649494,(9:0.011109087,(7:0.0098439785,8:0.011884442):0.001203038):0.02576254):3.101316e-07,(6:0.01015876,5:0.01674786):0.005411871):0.007423208,10:0.01184943):0.007054852,11:0.007700791):0.004559986):0.002039935,(((13:0.008514222,16:0.01224901):0.00164351,(15:0.0070463971,17:0.0160719449):0.0004248213):0.002525325,14:0.0221532917):0.004751794):0.003676552);
tree gen.484 = [&U] (12:0.007063785,((((16:0.02322873,13:0.006254412):0.00265035,(15:0.0099460235,17:0.0148887314):0.0002055674):0.0004323838,14:0.017882438):0.001926561,((18:0.0115086622,19:0.014728835):0.005514493,(11:0.01100048,(10:0.01069429,(((((3:0.01129454,1:0.007079647):0.003380836,2:0.01735657):0.030741804,4:0.02371362):0.01071679,(7:0.0146097406,(9:0.00905609,8:0.0088641974):0.003506111):0.03468173):0.0001964089,(5:0.01039811,6:0.01506624):0.002679642):0.003959771):0.01266054):0.006150548):0.0002216173):0.005139195);
tree gen.485 = [&U] (((14:0.02016913975,((16:0.00977048,13:0.007922019):0.0004709502,(15:0.010454434,17:0.0145451579):0.0024880547):0.00186985):0.002607266,((11:0.009614606,(10:0.01255958,((((2:0.02452787,1:0.01343902):0.002650955,3:0.00896054):0.03905647,4:0.02221873):0.009280017,((5:0.01145419,6:0.01536546):0.006229638,(8:0.008890942,(9:0.011935414,7:0.0079554297):0.001773106):0.04450335):0.0007493236):0.007006974):0.01221333):0.004560532,(19:0.0165636561,18:0.0085768502):0.004555438):0.00172967):0.003970026,12:0.01003188);
tree gen.486 = [&U] (12:0.01148645,(((11:0.008466516,(10:0.006250361,((((2:0.02400918,(3:0.005419151,1:0.008652094):0.003923951):0.027873822,4:0.02282711):0.009887986,(5:0.008364918,6:0.01533116):0.002626005):0.002405914,(9:0.008165479,(8:0.01147262,7:0.013163266):0.0009294997):0.02619203):0.004142987):0.009348103):0.001830353,(18:0.01073845,19:0.0158429534):0.002983764):0.0009678881,(((13:0.003848154,16:0.01680995):0.001918788,(15:0.0078543845,17:0.012932582):0.0010874025):0.003414973,14:0.0193747497):0.002378436):0.003154371);
tree gen.487 = [&U] (((((16:0.01375346,13:0.007211615):0.004258273,(17:0.017210169,15:0.0074659111):0.0034820475):0.001519332,14:0.026244553):0.000370399,((19:0.01598240124,18:0.010416683):0.001923561,(11:0.00683635,(10:0.01374048,((((1:0.01101545,2:0.02186994):0.003478629,3:0.01521329):0.041338068,4:0.01922188):0.009289603,((7:0.0097540299,(9:0.009333549,8:0.011989653):0.0009248101):0.02949832,(5:0.01214727,6:0.01481542):0.004251864):0.0001435988):0.006055135):0.01049759):0.00571295):0.0002219244):0.003884233,12:0.0083615);
tree gen.488 = [&U] ((((13:0.004918612,(15:0.0076390038,(17:0.0111238655,16:0.018654148):0.003212759):0.002717396):0.0008942659,14:0.0227092447):0.006254677,((((((9:0.007767962,7:0.011579302):0.0005815379,8:0.0111068179):0.03706798,(((1:0.01825039,(3:0.01271598,2:0.02600511):0.009477002):0.03176308,4:0.02959075):0.007555428,(6:0.01036205,5:0.01162573):0.003486275):0.002752282):0.003455967,10:0.01136749):0.006975943,11:0.01091138):0.002979165,(19:0.017123588,18:0.0069889403):0.0062554777):0.002049156):0.003275898,12:0.01495471);
tree gen.489 = [&U] (12:0.007107471,(((18:0.0106427533,19:0.0174419558):0.003885281,(11:0.01569504,(10:0.007678804,(((((2:0.02201561,1:0.01527117):0.00486586,3:0.01152364):0.04089718,4:0.0219626):0.008393667,(5:0.01376324,6:0.01042218):0.004055345):0.001009474,(9:0.0072742355,(7:0.0151277693,8:0.0134100433):0.002328005):0.0217866):0.005662722):0.007178893):0.003364216):0.003403201,(((16:0.01551374,13:0.007342459):0.0007744018,(15:0.00940283,17:0.0112651035):0.0015637446):0.003002482,14:0.0168174578):0.001185523):0.007882191);
tree gen.490 = [&U] (12:0.01626308,(((15:0.0109394498,((16:0.01480563,13:0.004303102):0.001772825,17:0.0167856706):0.001641826):0.001858132,14:0.02811981):0.002745868,((18:0.0083888257,19:0.0167909625):0.003054021,(11:0.009702298,(10:0.01022875,((5:0.009312774,6:0.01369608):0.008649733,(((8:0.012045482,7:0.0153612742):0.004515403,9:0.0035237251):0.03145509,(((3:0.00874501,2:0.01555712):0.0009187756,1:0.01200171):0.03894415,4:0.02259696):0.008144967):0.0008419025):0.004812487):0.01306098):0.003098959):0.003354693):0.003973975);
tree gen.491 = [&U] ((((((17:0.010384378,15:0.0152264976):0.0003208554,(16:0.01562552,13:0.008298581):0.00399972):0.001847229,14:0.0171440669):0.001448277,(19:0.0199104255,18:0.0105989206):0.002675682):0.001511367,(11:0.01158766,(10:0.01260796,((((2:0.01664353,(3:0.006160067,1:0.01050201):0.002982867):0.047930995,4:0.02744618):0.009649607,(5:0.009784814,6:0.01313273):0.003795618):0.001140209,((7:0.006499275,8:0.012213448):0.001688484,9:0.010773794):0.0376565):0.003059437):0.01029057):0.009429456):0.001859051,12:0.01132011);
tree gen.492 = [&U] (((14:0.01921908172,((16:0.01695741,13:0.0109569):0.001942885,(17:0.0150484056,15:0.0075635293):0.0013534718):0.001780918):0.001957723,((19:0.0119375217,18:0.0095369523):0.001993576,(11:0.007251945,(10:0.008660829,((7:0.0096373881,(8:0.009490348,9:0.0107567637):0.00340385):0.02698635,((5:0.009915587,6:0.006994188):0.002955664,(((3:0.01296908,2:0.01870191):0.00370428,1:0.02203592):0.036884895,4:0.02520568):0.01444006):0.002059857):0.002358765):0.01061971):0.006150543):0.002522523):0.002909403,12:0.008241018);
tree gen.493 = [&U] (((11:0.006837792,(10:0.01104254,(((9:0.0090993465,(8:0.012349023,7:0.012916175):0.0008013475):0.04027097,((2:0.02128689,(3:0.0106166,1:0.005048878):0.002736102):0.034993068,4:0.02534756):0.006449458):0.00222122,(5:0.01231595,6:0.01272415):0.00383211):0.005022692):0.01436687):0.006076669,((14:0.024470289,((15:0.0100055295,17:0.0184107815):0.002987013,(16:0.02087119,13:0.006565454):0.000285683):0.006318304):0.002740001,(19:0.01622289354,18:0.0125111414):0.0046620248):0.0005862237):0.003655208,12:0.01094351);
tree gen.494 = [&U] (((14:0.02394296857,((16:0.01373814,13:0.01378853):0.0002065279,(17:0.01459297364,15:0.0097737161):0.001033886):0.0005014229):0.001303791,(((((4:0.03799204,((1:0.01366344,3:0.01202356):0.003173312,2:0.02706214):0.04320721):0.007264282,((6:0.008237681,5:0.01528448):0.005452034,((8:0.0142089631,7:0.0126759322):0.00444797,9:0.0095156253):0.02817745):0.001128027):0.001644838,10:0.009515304):0.00719887,11:0.005990595):0.005470647,(18:0.0120240015,19:0.0182908277):0.005120692):0.0009557944):0.005817628,12:0.01003863);
tree gen.495 = [&U] (12:0.01451368,((14:0.0291092649,((17:0.015457523,15:0.0166014509):0.00391404,(13:0.003701283,16:0.0171849):0.002648778):0.002210577):0.0009361369,((18:0.0127517427,19:0.0157774337):0.004337309,((((6:0.01330955,5:0.01150764):0.005553036,(((3:0.01304281,(2:0.02673106,1:0.01255988):0.002745975):0.037672048,4:0.02080141):0.01217844,(8:0.0120431716,(9:0.0050293163,7:0.015072408):0.0006332933):0.02814647):0.0001842169):0.005886924,10:0.01344839):0.007610715,11:0.009243254):0.003469562):0.001307535):0.004441111);
tree gen.496 = [&U] ((((((((8:0.0164035108,7:0.01541075269):0.001326839,9:0.010546096):0.0398978,(6:0.009223145,5:0.006490827):0.005646108):0.002594684,(4:0.0300037,(2:0.02114129,(3:0.01476448,1:0.01511766):0.0007613462):0.04487134):0.005945636):0.003193057,10:0.0126079):0.007628297,11:0.009732921):0.008267917,((((16:0.019781537,(17:0.009042842759,15:0.010331698):7.384515e-05):0.005523296,13:0.01277752):0.005458031,(19:0.0208416882,18:0.0133207831):0.006455942):0.0001843787,14:0.022722371):0.001051641):0.003194605,12:0.01309862);
tree gen.497 = [&U] (((((17:0.0101378696,15:0.010534567):0.0009017954,(13:0.00763024,16:0.0183684):0.005072991):0.002163809,14:0.0187900508):0.001330833,((11:0.00967718,(10:0.01345989,(((5:0.01675398,6:0.009420319):0.008960055,(8:0.0082984497,(7:0.0085386231,9:0.0074576779):0.0007226603):0.03290354):0.0009374061,((3:0.01357259,(2:0.01551028,1:0.01376124):0.01061357):0.027685743,4:0.03239924):0.009397232):0.00566669):0.006203692):0.002028643,(18:0.0105453003,19:0.015406584):0.004328778):0.002328888):0.005719297,12:0.008336748);
tree gen.498 = [&U] ((((((17:0.007696533,15:0.0091754275):0.003356832,(16:0.0156656,13:0.01271789):0.002531001):0.001333219,14:0.02958675999):0.0001176679,(19:0.016694672,18:0.012624577):0.005865057):0.004431022,(11:0.00828347,(10:0.009075052,(((5:0.009787989,6:0.01050307):0.002859093,((3:0.0149451,(2:0.02108096,1:0.01114623):0.0008262516):0.023125364,4:0.02499938):0.01127865):0.001610847,(9:0.0076179255,(8:0.010233174,7:0.0099325615):0.005450383):0.03208783):0.008059879):0.007987365):0.001378764):0.007433544,12:0.01004505179);
tree gen.499 = [&U] (((((15:0.0114878231,17:0.01867151):0.001974431,(13:0.008613833,16:0.0246574):0.00378069):0.002428869,14:0.022918978):0.004162497,((19:0.024743981,18:0.019224511):0.005572922,(11:0.01575872,(10:0.01379618,(((7:0.0108432435,(9:0.005476751,8:0.011150557):0.001342597):0.02690844,(5:0.007464455,6:0.01557604):0.0060708):0.0004007942,((1:0.02091991,(2:0.02301885,3:0.00876384):0.001090091):0.03634265,4:0.02563012):0.006917407):0.007403023):0.00598428):0.001555509):0.002072982):0.002979283,12:0.004661135);
end;
