# Supplementary material for: Phylogenomics and classification of Cactaceae based on hundreds of nuclear genes
Source: Plant Syst Evol. 2025 Aug 11;311(5):28. doi: 10.1007/s00606-025-01948-z (PMC12339657; doi:10.1007/s00606-025-01948-z)
Supplement: Supplementary file 4 — Online Resource 4: Containing alignments and RAxML gene trees for all included loci and all phylogenetic datasets (ZIP 10372 KB) [file 606_2025_1948_MOESM4_ESM.zip › de Vos et al_ESM_4/ESM_data_bucky/5921_consensus.mafft.fastabuckytrees_pruned.in]

translate
1 0_Anacampserotaceae_P9315,
2 0_Anacampserotaceae_P9319,
3 0_Anacampserotaceae_P9321,
4 1a_Pereskioideae-Leu_P4619,
5 1b_Pereskioideae-ss_P4637,
6 1b_Pereskioideae-ss_S7212,
7 2a_Opuntioideae-Opuntieae_P4585,
8 2b_Opuntioideae-Cylindropuntieae_P9253,
9 2c_Opuntioideae-Pterocacteae_P4571,
10 3_Maihuenioideae_S5849,
11 4_Blossfeldioideae_P8439,
12 5a_Cactoideae-Lymanbensonieae_P9185,
13 5b_Cactoideae-Copiapoeae_P8881,
14 5c_Cactoideae-Cacteae_P9261,
15 5d_Cactoideae-Phyllocacteae_P9255,
16 5e_Cactoideae-Fraileeae_P9233,
17 5f_Cactoideae-Rhipsalideae_P4563,
18 5g_Cactoideae-Notocacteae_P5169,
19 5h_Cactoideae-Cereeae_P9183;
(((((((((1,2),3),5),4),(6,((7,9),8))),11),12),((10,((14,18),17)),(15,16))),13,19); 42
((((((((1,2),3),5),4),(6,((7,9),8))),11),(((10,((14,18),17)),(15,16)),12)),13,19); 33
(((((((((1,2),3),5),4),(6,((7,9),8))),11),((10,((14,18),17)),(15,16))),12),13,19); 23
(((((((((1,2),3),5),4),(6,((7,9),8))),11),(10,((14,18),17))),(12,(15,16))),13,19); 12
((((((1,2),3),(10,((14,18),17))),(15,16)),((((4,5),(6,((7,9),8))),11),12)),13,19); 12
((((((((1,2),3),5),4),(6,((7,9),8))),11),((10,((14,18),17)),(15,16))),(12,13),19); 11
(((((((1,2),3),((14,18),17)),10),(15,16)),((((4,5),(6,((7,9),8))),11),12)),13,19); 10
((((((((1,2),3),((14,18),17)),10),(15,16)),(((4,5),(6,((7,9),8))),11)),12),13,19); 9
(((((((1,2),3),10),((14,18),17)),(15,16)),((((4,5),(6,((7,9),8))),11),12)),13,19); 8
((((((((1,2),3),((14,18),17)),10),(((4,5),(6,((7,9),8))),11)),(15,16)),12),13,19); 7
((((((((1,2),3),((14,18),17)),10),(15,16)),12),(((4,5),(6,((7,9),8))),11)),13,19); 7
(((((((1,2),3),(10,((14,18),17))),(15,16)),(((4,5),(6,((7,9),8))),11)),12),13,19); 7
(((((((1,2),3),(10,((14,18),17))),(15,16)),12),(((4,5),(6,((7,9),8))),11)),13,19); 7
(((((((((1,2),3),5),4),(6,((7,9),8))),11),12),(((10,(14,18)),17),(15,16))),13,19); 6
((((((((1,2),3),((14,18),17)),10),(((4,5),(6,((7,9),8))),11)),12),(15,16)),13,19); 6
((((((((1,2),3),10),((14,18),17)),(15,16)),12),(((4,5),(6,((7,9),8))),11)),13,19); 6
((((((((1,2),3),5),4),(6,((7,9),8))),11),((((10,(14,18)),17),(15,16)),12)),13,19); 6
((((((((((1,2),3),5),4),(6,((7,9),8))),11),(10,((14,18),17))),12),(15,16)),13,19); 5
((((((((1,2),3),10),((14,18),17)),(15,16)),(((4,5),(6,((7,9),8))),11)),12),13,19); 5
(((((((1,2),3),((10,(14,18)),17)),(15,16)),12),(((4,5),(6,((7,9),8))),11)),13,19); 5
(((((((1,2),3),5),4),(6,((7,9),8))),11),((((10,((14,18),17)),(15,16)),12),13),19); 5
(((((((1,2),3),5),4),(6,((7,9),8))),11),(((10,((14,18),17)),(15,16)),(12,13)),19); 5
(((((((((1,2),3),5),4),(6,((7,9),8))),11),12),(((10,((14,18),17)),15),16)),13,19); 4
((((((((1,2),3),((14,18),17)),10),15),16),((((4,5),(6,((7,9),8))),11),12)),13,19); 4
((((((((1,2),3),10),((14,18),17)),(((4,5),(6,((7,9),8))),11)),(15,16)),12),13,19); 4
((((((((1,2),3),10),((14,18),17)),16),15),((((4,5),(6,((7,9),8))),11),12)),13,19); 4
(((((((1,2),3),((14,18),17)),10),(((4,5),(6,((7,9),8))),11)),(12,(15,16))),13,19); 4
(((((((1,2),3),5),4),(6,((7,9),8))),11),((10,((14,18),17)),((12,13),(15,16))),19); 4
(((((((((1,2),3),5),(6,((7,9),8))),4),11),12),((10,((14,18),17)),(15,16))),13,19); 3
(((((((((1,2),3),5),4),(6,((7,9),8))),11),(((10,((14,18),17)),15),16)),12),13,19); 3
(((((((((1,2),3),5),4),(6,((7,9),8))),11),((10,((14,18),17)),(15,16))),13),12,19); 3
(((((((((1,2),3),5),4),(6,((7,9),8))),11),12),(((10,17),(14,18)),(15,16))),13,19); 3
((((((((1,2),3),((14,18),17)),10),(15,16)),12),((4,(5,(6,((7,9),8)))),11)),13,19); 3
((((((((1,2),3),5),4),(6,((7,9),8))),11),((((10,((14,18),17)),15),16),12)),13,19); 3
((((((((1,2),3),5),4),(6,((7,9),8))),11),13),(((10,((14,18),17)),(15,16)),12),19); 3
(((((((1,2),3),(10,((14,18),17))),(((4,5),(6,((7,9),8))),11)),(15,16)),12),13,19); 3
(((((((1,2),3),(10,((14,18),17))),15),16),((((4,5),(6,((7,9),8))),11),12)),13,19); 3
((((((((((1,2),3),5),4),(6,((7,9),8))),11),(10,((14,18),17))),(15,16)),12),13,19); 2
(((((((((1,2),3),((14,18),17)),10),15),16),(((4,(6,((7,9),8))),5),11)),12),13,19); 2
(((((((((1,2),3),((14,18),17)),10),15),16),12),(((4,5),(6,((7,9),8))),11)),13,19); 2
(((((((((1,2),3),((14,18),17)),10),16),15),(((4,5),(6,((7,9),8))),11)),12),13,19); 2
(((((((((1,2),3),10),((14,18),17)),16),15),12),(((4,5),(6,((7,9),8))),11)),13,19); 2
(((((((((1,2),3),5),4),(6,((7,9),8))),11),(((10,(14,18)),17),(15,16))),12),13,19); 2
(((((((((1,2),3),5),4),(6,((7,9),8))),11),(10,((14,18),17))),(12,15)),(13,16),19); 2
(((((((((1,2),3),5),4),(6,((7,9),8))),11),12),(((10,((14,18),17)),16),15)),13,19); 2
(((((((((1,2),3),5),4),(6,((7,9),8))),11),12),13),((10,((14,18),17)),(15,16)),19); 2
(((((((((1,2),3),5),4),(6,((7,9),8))),11),13),12),((10,((14,18),17)),(15,16)),19); 2
((((((((1,2),3),((14,18),17)),10),(15,16)),((4,(5,(6,((7,9),8)))),11)),12),13,19); 2
((((((((1,2),3),((14,18),17)),10),15),(((4,5),(6,((7,9),8))),11)),(12,16)),13,19); 2
((((((((1,2),3),(10,((14,18),17))),15),16),12),(((4,5),(6,((7,9),8))),11)),13,19); 2
((((((((1,2),3),10),((14,18),17)),(15,16)),((4,(5,(6,((7,9),8)))),11)),12),13,19); 2
((((((((1,2),3),5),4),(6,((7,9),8))),11),((((10,((14,18),17)),16),15),12)),13,19); 2
((((((((1,2),3),5),4),(6,((7,9),8))),11),((((10,17),(14,18)),(15,16)),12)),13,19); 2
((((((((1,2),3),5),4),(6,((7,9),8))),11),(((10,((14,18),17)),12),(15,16))),13,19); 2
((((((((1,2),3),5),4),(6,((7,9),8))),11),(((10,((14,18),17)),16),(12,15))),13,19); 2
((((((((1,2),3),5),4),(6,((7,9),8))),11),((12,(15,16)),13)),(10,((14,18),17)),19); 2
((((((((1,2),3),5),4),(6,((7,9),8))),11),(10,((14,18),17))),(12,(13,(15,16))),19); 2
(((((((1,2),3),((10,(14,18)),17)),(15,16)),(((4,5),(6,((7,9),8))),11)),12),13,19); 2
(((((((1,2),3),((10,(14,18)),17)),15),16),((((4,5),(6,((7,9),8))),11),12)),13,19); 2
(((((((1,2),3),((10,17),(14,18))),(15,16)),(((4,5),(6,((7,9),8))),11)),12),13,19); 2
(((((((1,2),3),((14,18),17)),10),(15,16)),(((4,5),(6,((7,9),8))),11)),(12,13),19); 2
(((((((1,2),3),((14,18),17)),10),(15,16)),12),((((4,5),(6,((7,9),8))),11),13),19); 2
(((((((1,2),3),(10,((14,18),17))),(15,16)),12),((4,(5,(6,((7,9),8)))),11)),13,19); 2
(((((((1,2),3),(10,((14,18),17))),(15,16)),12),13),(((4,(6,((7,9),8))),5),11),19); 2
(((((((1,2),3),(10,((14,18),17))),(15,16)),12),13),(((4,5),(6,((7,9),8))),11),19); 2
(((((((1,2),3),10),((14,18),17)),(15,16)),(((4,(6,((7,9),8))),5),11)),(12,13),19); 2
(((((((1,2),3),10),((14,18),17)),(15,16)),(((4,5),(6,((7,9),8))),11)),(12,13),19); 2
(((((((1,2),3),5),4),(6,((7,9),8))),11),((10,((14,18),17)),(12,(13,(15,16)))),19); 2
((((((1,2),3),((14,18),17)),10),(((4,5),(6,((7,9),8))),11)),(12,(13,(15,16))),19); 2
((((((1,2),3),((14,18),17)),10),((12,(15,16)),13)),(((4,5),(6,((7,9),8))),11),19); 2
((((((1,2),3),((14,18),17)),10),((12,13),(15,16))),(((4,5),(6,((7,9),8))),11),19); 2
((((((1,2),3),(10,((14,18),17))),(15,16)),((((4,(6,((7,9),8))),5),11),12)),13,19); 2
(((((((((((1,2),3),5),4),(6,((7,9),8))),11),((10,(14,18)),17)),15),16),12),13,19); 1
(((((((((((1,2),3),5),4),(6,((7,9),8))),11),(10,((14,18),17))),16),15),12),13,19); 1
((((((((((1,2),3),5),4),(6,((7,8),9))),11),(10,((14,18),17))),(15,16)),12),13,19); 1
((((((((((1,2),3),5),4),(6,((7,9),8))),11),(((14,18),17),(15,16))),10),12),13,19); 1
((((((((((1,2),3),5),4),(6,((7,9),8))),11),(((14,18),17),15)),12),(13,16)),10,19); 1
((((((((((1,2),3),5),4),(6,((7,9),8))),11),(10,((14,18),17))),(12,16)),15),13,19); 1
((((((((((1,2),3),5),4),(6,((7,9),8))),11),(10,((14,18),17))),(15,16)),13),12,19); 1
((((((((((1,2),3),5),4),(6,((7,9),8))),11),(15,16)),((10,(14,18)),17)),13),12,19); 1
((((((((((1,2),3),5),4),(6,((7,9),8))),11),12),((10,((14,18),17)),15)),16),13,19); 1
((((((((((1,2),3),5),4),(6,((7,9),8))),11),12),((10,(14,18)),17)),(15,16)),13,19); 1
((((((((((1,2),3),5),4),(6,((7,9),8))),11),12),(15,16)),((10,(14,18)),17)),13,19); 1
(((((((((1,2),3),((14,18),17)),10),15),16),13),12),(((4,5),(6,((7,9),8))),11),19); 1
(((((((((1,2),3),10),((14,18),17)),15),16),12),(((4,5),(6,((7,9),8))),11)),13,19); 1
(((((((((1,2),3),10),((14,18),17)),15),16),13),12),(((4,5),(6,((7,9),8))),11),19); 1
(((((((((1,2),3),5),(6,((7,9),8))),4),11),((10,((14,18),17)),(15,16))),12),13,19); 1
(((((((((1,2),3),5),4),(6,((7,9),8))),11),(((10,((14,18),17)),16),15)),12),13,19); 1
(((((((((1,2),3),5),4),(6,((7,9),8))),11),(((10,17),(14,18)),(15,16))),12),13,19); 1
(((((((((1,2),3),5),4),(6,((7,9),8))),11),(((14,18),17),(15,16))),13),(10,12),19); 1
(((((((((1,2),3),5),4),(6,((7,9),8))),11),((10,(14,(17,18))),(15,16))),12),13,19); 1
(((((((((1,2),3),5),4),(6,((7,9),8))),11),((10,(14,18)),17)),(12,(15,16))),13,19); 1
(((((((((1,2),3),5),4),(6,((7,9),8))),11),((10,(14,18)),17)),(15,16)),(12,13),19); 1
(((((((((1,2),3),5),4),(6,((7,9),8))),11),(10,((14,18),17))),(12,13)),(15,16),19); 1
(((((((((1,2),3),5),4),(6,((7,9),8))),11),(10,((14,18),17))),(15,16)),(12,13),19); 1
(((((((((1,2),3),5),4),(6,((7,9),8))),11),(12,15)),((10,((14,18),17)),16)),13,19); 1
(((((((((1,2),3),5),4),(6,((7,9),8))),11),(15,16)),(10,((14,18),17))),(12,13),19); 1
(((((((((1,2),3),5),4),(6,((7,9),8))),11),10),13),(12,(((14,18),17),(15,16))),19); 1
(((((((((1,2),3),5),4),(6,((7,9),8))),11),12),((((10,18),14),17),(15,16))),13,19); 1
((((((((1,2),3),((10,(14,18)),17)),(((4,5),(6,((7,9),8))),11)),15),16),12),13,19); 1
((((((((1,2),3),((10,(14,18)),17)),16),15),(((4,5),(6,((7,9),8))),11)),13),12,19); 1
((((((((1,2),3),((10,(14,18)),17)),16),15),12),(((4,5),(6,((7,9),8))),11)),13,19); 1
((((((((1,2),3),((14,18),17)),(15,16)),(((4,5),(6,((7,9),8))),11)),12),10),13,19); 1
((((((((1,2),3),((14,18),17)),(15,16)),12),(((4,5),(6,((7,9),8))),11)),10),13,19); 1
((((((((1,2),3),((14,18),17)),10),((((4,5),(6,((7,9),8))),11),15)),12),16),13,19); 1
((((((((1,2),3),((14,18),17)),10),(((4,(6,((7,9),8))),5),11)),(15,16)),12),13,19); 1
((((((((1,2),3),((14,18),17)),10),((4,(5,(6,((7,9),8)))),11)),(12,15)),16),13,19); 1
((((((((1,2),3),((14,18),17)),10),(15,16)),(((4,5),(6,((7,9),8))),11)),13),12,19); 1
((((((((1,2),3),((14,18),17)),10),(15,16)),(((4,5),(6,(7,(8,9)))),11)),12),13,19); 1
((((((((1,2),3),((14,18),17)),10),(15,16)),12),(((4,(6,((7,9),8))),5),11)),13,19); 1
((((((((1,2),3),((14,18),17)),10),(15,16)),13),12),(((4,5),(6,((7,9),8))),11),19); 1
((((((((1,2),3),((14,18),17)),10),12),(15,16)),(((4,5),(6,((7,9),8))),11)),13,19); 1
((((((((1,2),3),((14,18),17)),10),15),(12,16)),(((4,5),(6,((7,9),8))),11)),13,19); 1
((((((((1,2),3),((14,18),17)),10),15),16),((((4,(6,((7,9),8))),5),11),12)),13,19); 1
((((((((1,2),3),((14,18),17)),10),16),(((4,5),(6,((7,9),8))),11)),(12,15)),13,19); 1
((((((((1,2),3),((14,18),17)),10),16),15),((((4,5),(6,((7,9),8))),11),12)),13,19); 1
((((((((1,2),3),(10,((14,18),17))),(((4,5),(6,((7,9),8))),11)),12),15),16),13,19); 1
((((((((1,2),3),(10,((14,18),17))),(((4,5),(6,((7,9),8))),11)),15),16),12),13,19); 1
((((((((1,2),3),(10,((14,18),17))),15),16),(((4,5),(6,((7,9),8))),11)),12),13,19); 1
((((((((1,2),3),(10,((14,18),17))),15),16),((4,(5,(6,((7,9),8)))),11)),12),13,19); 1
((((((((1,2),3),(10,((14,18),17))),16),15),(((4,5),(6,((7,9),8))),11)),12),13,19); 1
((((((((1,2),3),(10,((14,18),17))),16),15),((4,(5,(6,((7,9),8)))),11)),12),13,19); 1
((((((((1,2),3),10),((14,18),17)),(((4,(6,((7,9),8))),5),11)),(15,16)),12),13,19); 1
((((((((1,2),3),10),((14,18),17)),(((4,5),(6,((7,9),8))),11)),12),(15,16)),13,19); 1
((((((((1,2),3),10),((14,18),17)),(15,16)),12),((4,(5,(6,((7,9),8)))),11)),13,19); 1
((((((((1,2),3),10),((14,18),17)),15),16),((((4,5),(6,((7,9),8))),11),12)),13,19); 1
((((((((1,2),3),5),(4,(6,((7,9),8)))),11),((10,((14,18),17)),(15,16))),12),13,19); 1
((((((((1,2),3),5),(4,(6,((7,9),8)))),11),12),((10,((14,18),17)),(15,16))),13,19); 1
((((((((1,2),3),5),(6,((7,9),8))),4),11),(12,(13,(15,16)))),(10,((14,18),17)),19); 1
((((((((1,2),3),5),(6,((7,9),8))),4),11),(12,13)),((10,((14,18),17)),(15,16)),19); 1
((((((((1,2),3),5),4),(6,((7,8),9))),11),(((10,((14,18),17)),(15,16)),12)),13,19); 1
((((((((1,2),3),5),4),(6,((7,8),9))),11),(10,((14,18),17))),((12,15),(13,16)),19); 1
((((((((1,2),3),5),4),(6,((7,9),8))),11),(((((10,17),(14,18)),15),16),12)),13,19); 1
((((((((1,2),3),5),4),(6,((7,9),8))),11),((((10,((14,18),17)),15),12),16)),13,19); 1
((((((((1,2),3),5),4),(6,((7,9),8))),11),(((10,(14,18)),17),(15,16))),(12,13),19); 1
((((((((1,2),3),5),4),(6,((7,9),8))),11),((10,((14,18),17)),(12,15))),(13,16),19); 1
((((((((1,2),3),5),4),(6,((7,9),8))),11),((10,((14,18),17)),15)),((12,16),13),19); 1
((((((((1,2),3),5),4),(6,((7,9),8))),11),(10,((14,18),17))),((12,13),(15,16)),19); 1
((((((((1,2),3),5),4),(6,((7,9),8))),11),(12,(((14,17),18),(15,16)))),(10,13),19); 1
((((((((1,2),3),5),4),(6,((7,9),8))),11),(12,(13,(15,16)))),(10,((14,18),17)),19); 1
((((((((1,2),3),5),4),(6,((7,9),8))),11),(12,13)),((10,((14,18),17)),(15,16)),19); 1
((((((((1,2),3),5),4),(6,((7,9),8))),11),(13,16)),(((10,((14,18),17)),15),12),19); 1
((((((((1,2),3),5),4),(6,((7,9),8))),11),12),(((10,((14,18),17)),(15,16)),13),19); 1
((((((((1,2),3),5),4),(6,(7,(8,9)))),11),(((10,((14,18),17)),(15,16)),12)),13,19); 1
(((((((1,2),3),((10,(14,18)),17)),(((4,(6,((7,9),8))),5),11)),12),(15,16)),13,19); 1
(((((((1,2),3),((10,(14,18)),17)),(((4,5),(6,((7,9),8))),11)),(15,16)),12),13,19); 1
(((((((1,2),3),((10,17),(14,18))),(((4,5),(6,((7,9),8))),11)),(15,16)),12),13,19); 1
(((((((1,2),3),((10,17),(14,18))),(15,16)),((4,(5,(6,((7,9),8)))),11)),12),13,19); 1
(((((((1,2),3),((10,17),(14,18))),(15,16)),12),(((4,(6,((7,9),8))),5),11)),13,19); 1
(((((((1,2),3),((10,17),(14,18))),(15,16)),12),(((4,5),(6,((7,9),8))),11)),13,19); 1
(((((((1,2),3),((10,17),(14,18))),15),(12,16)),(((4,5),(6,((7,9),8))),11)),13,19); 1
(((((((1,2),3),((14,18),17)),(15,16)),(((4,5),(6,((7,9),8))),11)),(10,12)),13,19); 1
(((((((1,2),3),((14,18),17)),(15,16)),(((4,5),(6,((7,9),8))),11)),12),(10,13),19); 1
(((((((1,2),3),((14,18),17)),(15,16)),12),((((4,5),(6,((7,9),8))),10),11)),13,19); 1
(((((((1,2),3),((14,18),17)),(15,16)),12),(((4,5),(6,((7,9),8))),(10,11))),13,19); 1
(((((((1,2),3),((14,18),17)),(15,16)),12),(10,13)),(((4,5),(6,((7,9),8))),11),19); 1
(((((((1,2),3),((14,18),17)),10),(((4,(6,((7,9),8))),5),11)),(15,16)),(12,13),19); 1
(((((((1,2),3),((14,18),17)),10),(((4,5),(6,((7,9),8))),11)),((12,15),16)),13,19); 1
(((((((1,2),3),((14,18),17)),10),(((4,5),(6,((7,9),8))),11)),(15,16)),(12,13),19); 1
(((((((1,2),3),((14,18),17)),10),((4,(5,(6,((7,9),8)))),11)),((12,15),16)),13,19); 1
(((((((1,2),3),((14,18),17)),10),(12,(15,16))),13),(((4,5),(6,((7,9),8))),11),19); 1
(((((((1,2),3),((14,18),17)),15),16),((((4,5),(6,((7,9),8))),11),12)),(10,13),19); 1
(((((((1,2),3),((14,18),17)),16),15),((((4,5),(6,((7,9),8))),11),12)),(10,13),19); 1
(((((((1,2),3),(10,((14,18),17))),(((4,(5,(6,((7,9),8)))),11),16)),12),15),13,19); 1
(((((((1,2),3),(10,((14,18),17))),(((4,(6,((7,9),8))),5),11)),12),(15,16)),13,19); 1
(((((((1,2),3),(10,((14,18),17))),(12,15)),16),13),(((4,5),(6,((7,9),8))),11),19); 1
(((((((1,2),3),(10,((14,18),17))),(15,16)),(((4,(6,((7,9),8))),5),11)),12),13,19); 1
(((((((1,2),3),(10,((14,18),17))),(15,16)),(((4,5),(6,((7,9),8))),11)),13),12,19); 1
(((((((1,2),3),(10,((14,18),17))),(15,16)),((4,(5,(6,((7,9),8)))),11)),12),13,19); 1
(((((((1,2),3),(10,((14,18),17))),(15,16)),12),(((4,(6,((7,9),8))),5),11)),13,19); 1
(((((((1,2),3),(10,((14,18),17))),15),(12,16)),(((4,5),(6,((7,9),8))),11)),13,19); 1
(((((((1,2),3),10),((14,18),17)),(((4,5),(6,((7,9),8))),11)),(12,(15,16))),13,19); 1
(((((((1,2),3),10),((14,18),17)),(12,(15,16))),(((4,5),(6,((7,9),8))),11)),13,19); 1
(((((((1,2),3),10),((14,18),17)),(15,16)),((((4,(6,((7,9),8))),5),11),12)),13,19); 1
(((((((1,2),3),10),((14,18),17)),(15,16)),(((4,(5,(6,((7,9),8)))),11),12)),13,19); 1
(((((((1,2),3),10),((14,18),17)),(15,16)),(12,13)),(((4,5),(6,((7,9),8))),11),19); 1
(((((((1,2),3),10),((14,18),17)),15),((((4,5),(6,((7,9),8))),11),(12,16))),13,19); 1
(((((((1,2),3),10),((14,18),17)),15),(((4,(6,((7,9),8))),5),11)),((12,16),13),19); 1
(((((((1,2),3),5),4),(6,((7,9),8))),11),(((((10,((14,18),17)),16),15),12),13),19); 1
(((((((1,2),3),5),4),(6,((7,9),8))),11),(((((10,(14,18)),17),(15,16)),12),13),19); 1
(((((((1,2),3),5),4),(6,((7,9),8))),11),((((10,(14,18)),17),(15,16)),(12,13)),19); 1
(((((((1,2),3),5),4),(6,((7,9),8))),11),(((10,((14,18),17)),(12,(15,16))),13),19); 1
(((((((1,2),3),5),4),(6,((7,9),8))),11),(((10,17),(14,18)),((12,16),(13,15))),19); 1
(((((((1,2),3),5),4),(6,((7,9),8))),11),((10,((14,18),17)),(((12,16),13),15)),19); 1
(((((((1,2),3),5),4),(6,((7,9),8))),11),((10,((14,18),17)),(((12,16),15),13)),19); 1
(((((((1,2),3),5),4),(6,((7,9),8))),11),((10,((14,18),17)),(12,((13,16),15))),19); 1
((((((1,2),3),((10,(14,18)),17)),(((4,5),(6,((7,9),8))),11)),(12,(15,16))),13,19); 1
((((((1,2),3),((10,(14,18)),17)),((12,15),16)),(((4,5),(6,((7,9),8))),11)),13,19); 1
((((((1,2),3),((10,(14,18)),17)),(15,16)),((((4,5),(6,((7,9),8))),11),12)),13,19); 1
((((((1,2),3),((10,(14,18)),17)),(15,16)),(((4,(5,(6,((7,9),8)))),11),12)),13,19); 1
((((((1,2),3),((10,17),(14,18))),(15,16)),((((4,5),(6,((7,9),8))),11),12)),13,19); 1
((((((1,2),3),((14,18),17)),10),(((4,(6,((7,9),8))),5),11)),((12,(15,16)),13),19); 1
((((((1,2),3),((14,18),17)),10),(((4,(6,((7,9),8))),5),11)),((12,15),(13,16)),19); 1
((((((1,2),3),((14,18),17)),10),((12,15),(13,16))),(((4,5),(6,((7,9),8))),11),19); 1
((((((1,2),3),((14,18),17)),10),(15,16)),(((((4,5),(6,((7,9),8))),11),12),13),19); 1
((((((1,2),3),(10,((14,18),17))),((((4,5),(6,((7,9),8))),11),(15,16))),13),12,19); 1
((((((1,2),3),(10,((14,18),17))),(((4,5),(6,((7,9),8))),11)),((12,15),16)),13,19); 1
((((((1,2),3),(10,((14,18),17))),(((4,5),(6,((7,9),8))),11)),(12,(15,16))),13,19); 1
((((((1,2),3),(10,((14,18),17))),(12,(15,16))),(((4,5),(6,((7,9),8))),11)),13,19); 1
((((((1,2),3),(10,((14,18),17))),(15,16)),(((4,(5,(6,((7,9),8)))),11),12)),13,19); 1
((((((1,2),3),(10,((14,18),17))),(15,16)),(((4,(6,((7,9),8))),5),11)),(12,13),19); 1
((((((1,2),3),(10,((14,18),17))),(15,16)),(((4,5),(6,((7,9),8))),11)),(12,13),19); 1
((((((1,2),3),(10,((14,18),17))),(15,16)),((4,(5,(6,((7,9),8)))),11)),(12,13),19); 1
((((((1,2),3),(10,((14,18),17))),15),((((4,5),(6,((7,9),8))),11),(12,16))),13,19); 1
((((((1,2),3),(10,((14,18),17))),16),(((((4,(6,((7,9),8))),5),11),12),15)),13,19); 1
((((((1,2),3),10),((14,18),17)),(((4,5),(6,((7,9),8))),11)),(12,(13,(15,16))),19); 1
(((((1,2),3),((14,18),17)),10),(((((4,5),(6,((7,9),8))),11),(12,(15,16))),13),19); 1
(((((1,2),3),(10,((14,18),17))),((((4,(6,((7,9),8))),5),11),(12,(15,16)))),13,19); 1
(((((1,2),3),(10,((14,18),17))),(((4,5),(6,((7,9),8))),11)),(12,(13,(15,16))),19); 1
(((((1,2),3),(10,((14,18),17))),((12,15),(13,16))),(((4,(6,((7,9),8))),5),11),19); 1
(((((1,2),3),(10,((14,18),17))),((4,(5,(6,((7,9),8)))),11)),((12,16),(13,15)),19); 1
(((((1,2),3),(10,((14,18),17))),(12,(13,(15,16)))),(((4,5),(6,((7,9),8))),11),19); 1
(((((1,2),3),10),((14,18),17)),((((4,5),(6,((7,9),8))),11),((12,13),(15,16))),19); 1
((((1,2),3),(10,((14,18),17))),(((4,(5,(6,((7,9),8)))),11),(12,(13,(15,16)))),19); 1
