# Supplementary material for: Phylogenomics and classification of Cactaceae based on hundreds of nuclear genes
Source: Plant Syst Evol. 2025 Aug 11;311(5):28. doi: 10.1007/s00606-025-01948-z (PMC12339657; doi:10.1007/s00606-025-01948-z)
Supplement: Supplementary file 4 — Online Resource 4: Containing alignments and RAxML gene trees for all included loci and all phylogenetic datasets (ZIP 10372 KB) [file 606_2025_1948_MOESM4_ESM.zip › de Vos et al_ESM_4/ESM_data_bucky/5639_consensus.mafft.fastabuckytrees_pruned.t]

#NEXUS
[ID: 4513032012]
[Param: tree]
begin trees;
translate
1 0_Anacampserotaceae_P9315,
2 0_Anacampserotaceae_P9319,
3 0_Anacampserotaceae_P9321,
4 1a_Pereskioideae-Leu_P4619,
5 1b_Pereskioideae-ss_P4637,
6 1b_Pereskioideae-ss_S7212,
7 2a_Opuntioideae-Opuntieae_P4585,
8 2b_Opuntioideae-Cylindropuntieae_P9253,
9 2c_Opuntioideae-Pterocacteae_P4571,
10 3_Maihuenioideae_S5849,
11 4_Blossfeldioideae_P8439,
12 5a_Cactoideae-Lymanbensonieae_P9185,
13 5b_Cactoideae-Copiapoeae_P8881,
14 5c_Cactoideae-Cacteae_P9261,
15 5d_Cactoideae-Phyllocacteae_P9255,
16 5e_Cactoideae-Fraileeae_P9233,
17 5f_Cactoideae-Rhipsalideae_P4563,
18 5g_Cactoideae-Notocacteae_P5169,
19 5h_Cactoideae-Cereeae_P9183;
tree gen.0 = [&U] ((18:0.01006584,((17:0.016543748,16:0.02024774):0.0004104,((12:0.02415697,15:0.004456379):0.0034571328,(14:0.0147755261,(13:0.00551909,((10:0.03084502,(((6:0.01468676,5:0.00976914):0.009517856,(4:0.04617389,((2:0.01013295,1:0.01615501):0.007678875,3:0.01795682):0.05664132):0.006931686):0.0143815,((7:0.015822833,8:0.0502562613):0.005018486,9:0.01409461):0.039895835):0.003770307):0.004179843,11:0.01048407):0.005020611):0.008731171):0.002054173):0.0016631768):0.04460056056):0.007973557,19:0.0303339167);
tree gen.1 = [&U] (18:0.0094210453,(16:0.03069302,(((14:0.019810831,((((((5:0.02124799,6:0.01546379):0.01032894,((3:0.02330675,(1:0.01392386,2:0.008196903):0.01229099):0.07276816,4:0.03801014):0.01794666):0.008721227,(9:0.008701157,(7:0.008440206,8:0.059864507):0.001742778):0.02576158):0.001718987,10:0.01665965):0.00493056,11:0.01734802):0.0004549044,13:0.00716398):0.00721968):0.003369405261,(15:0.010046218,12:0.0228486):0.002029601):0.0004247971,(17:0.017646959,19:0.0202846215):0.0007241026):0.005464115):0.0222718905);
tree gen.2 = [&U] (19:0.0293837408,(((((12:0.02259901,15:0.008289707):0.0015295,((13:0.00325806,((10:0.015133407,(((((2:0.0149079,1:0.007658016):0.006652164,3:0.0226424):0.064233759,4:0.0662193):0.003447417,(6:0.01372389,5:0.01462582):0.00945308):0.009583228,(9:0.00888454,(8:0.056040086,7:0.011861875):0.003572968):0.031673486):0.003680935):0.0007253499,11:0.01429542):0.005889734):0.011145167,14:0.0158970101):0.0078279961):0.0073438213,17:0.0127551439):0.009523799,16:0.0242401614):0.034351619,18:0.006155458):0.003659404);
tree gen.3 = [&U] (18:0.004192699,(((16:0.04321092245,((14:0.022472078,(13:0.003415555,((10:0.024690613,(((8:0.042139734,7:0.011238446):0.00919804,9:0.008454729):0.04371001,((6:0.02002381,5:0.01489325):0.01851639,(4:0.0445784,((2:0.02026707,1:0.01542118):0.01121209,3:0.02198018):0.06667349):0.00858795):0.007008992):0.00158569):0.005640093,11:0.009227654):0.003284351):0.011883239):0.003771328,(12:0.01658022,15:0.004103085):0.0097265125):0.002648818):0.003842893,17:0.019123204):0.051871091,19:0.053424896):0.004878494);
tree gen.4 = [&U] (((((14:0.040801399,((12:0.01875212,15:0.01062424):0.002425708,(13:0.008157899,(((((6:0.02381191,5:0.01695073):0.0117437,(4:0.04930234,((2:0.01101565,1:0.01577758):0.0168013,3:0.01014825):0.071231078):0.009199756):0.008536169,(9:0.007526673,(8:0.048268441,7:0.0152156331):0.007226083):0.04297424):0.002247837,10:0.020208594):0.006766266,11:0.01253316):0.004058029):0.0132176922):0.0068714828):0.0009065487,16:0.02686403):0.0009246474,17:0.0145019993):0.0489015429,18:0.002555927):0.005798367,19:0.012292105);
tree gen.5 = [&U] (((16:0.02585815,(17:0.02220005,((((11:0.01054959,(10:0.017280006,(((8:0.033201087,9:0.020044195):0.004557911,7:0.0120293421):0.035047433,((4:0.03397796,((2:0.01387071,1:0.01789788):0.01473972,3:0.03333914):0.0753186):0.01612675,(6:0.0166107,5:0.01846515):0.007573902):0.008975238):0.009931279):0.007079371):0.001684722,13:0.003317327):0.0065127059,(15:0.005043641,12:0.01970413):0.004772171):0.0003268256,14:0.0230731647):0.0008463102):0.001694465):0.038138142,18:0.006741068):0.0015551992,19:0.0374792147);
tree gen.6 = [&U] ((16:0.0230906,(17:0.01305557,((15:0.0034585115,12:0.01525904):0.0017006338,(14:0.0136358853,((11:0.01013288,(10:0.017927026,(((4:0.04785098,((2:0.01641287,1:0.01036039):0.01515249,3:0.01139756):0.076369881):0.005131795,(6:0.01642957,5:0.01797822):0.005734384):0.004637242,((7:0.0076089068,8:0.035475336):0.003481532,9:0.00834928):0.037808567):0.004177402):0.002027489):0.0003896363,13:0.00261945):0.011955525):0.002711624):0.0034088335):0.000682199):0.0270278151,(18:0.003455269,19:0.03005704):0.0015067953);
tree gen.7 = [&U] ((18:0.01004084,(((15:0.005555839,12:0.01757504):0.002942139,(16:0.02262982,(((11:0.01039771,(10:0.015482156,(((4:0.04275216,((2:0.005596207,1:0.008836971):0.0110662,3:0.01508301):0.06951257):0.00481806,(6:0.01539469,5:0.01337349):0.009947743):0.005582831,((8:0.046626576,7:0.005139749):0.002320955,9:0.012274511):0.034470986):0.001118922):0.006029095):0.004585243,13:0.001990726):0.012801504,14:0.02145952034):0.0007400469):0.0002544858):0.0017172393,17:0.0118069469):0.05399055759):0.007532352,19:0.018633587);
tree gen.8 = [&U] (((((15:0.0049589329,12:0.0117105):0.0125448802,((((11:0.02230696,(10:0.0122370494,(((4:0.03863962,((2:0.009508552,1:0.01349188):0.01174119,3:0.02501988):0.0543127):0.007990141,(6:0.01839815,5:0.01387039):0.008094354):0.00257282,((8:0.032899529,7:0.0087722467):0.0040261,9:0.01034279):0.030779437):0.001548942):0.0056081):0.002190017,13:0.004546369):0.007747622,16:0.01629088):0.0008188806,14:0.020679456):0.006934294):0.0002146645,17:0.0188579481):0.026951232,18:0.01393547):0.020947293,19:0.035562415);
tree gen.9 = [&U] (19:0.015117283,(((17:0.0103635615,((14:0.026166088,((11:0.007829726,(10:0.010144998,(((4:0.0478843,((2:0.01037106,1:0.01081694):0.009508394,3:0.02156833):0.048350501):0.008682733,(6:0.01866884,5:0.02129307):0.007979675):0.00982669,(7:0.009561864,(8:0.043699779,9:0.00764893):0.002998064):0.026963355):0.005289843):0.001410682):0.00205313,13:0.004089137):0.011644257):0.0022761552,16:0.02722635):0.005242375):0.0025399437,(12:0.008186892,15:0.0081718929):0.0082778981):0.0709755186,18:0.00918759):0.004693693);
tree gen.10 = [&U] ((18:0.008860912,(16:0.03484029,(17:0.009509529,(14:0.0202135471,((((10:0.020329701,(((4:0.0530115,((2:0.01846167,1:0.008411669):0.01240921,3:0.01897958):0.070836275):0.00456731,(6:0.02165764,5:0.0111557):0.007929949):0.00862979,(9:0.01167576,(7:0.0069581887,8:0.048100911):0.002016257):0.034289535):0.003564136):0.004973454,11:0.01805686):0.002651405,13:0.004165972):0.01490436,(12:0.01668134,15:0.009847967):0.0041952905):0.0005516015):0.0068999109):0.002993386):0.0414315424):0.007028454,19:0.025086364);
tree gen.11 = [&U] ((18:0.002717663,(16:0.01589171,(17:0.02212768,((12:0.01571875,15:0.004103459):0.004226515,(14:0.0242010161,(((((9:0.006380621,(8:0.04495994,7:0.01169340676):0.006748211):0.024429251,((4:0.05184256,((2:0.006871068,1:0.01083631):0.01358199,3:0.02845934):0.07264923):0.006837762,(6:0.01889657,5:0.01198781):0.007367206):0.01249753):0.0007058723,10:0.024476807):0.01078337,11:0.01743826):0.003183795,13:0.005772411):0.015568486):0.0027888264):0.001412909):0.001563439):0.021110647):0.01468364,19:0.044745451);
tree gen.12 = [&U] (((16:0.02262436828,(17:0.016803245,(14:0.02142768431,((12:0.01650591,15:0.003561162):0.001971655,(((((9:0.009425261,(8:0.051280335,7:0.0085041466):0.004737993):0.026679257,(((2:0.009402687,1:0.01646972):0.005643783,3:0.02915863):0.054516448,(4:0.04778705,(6:0.006349243,5:0.01367511):0.008929496):0.00574072):0.004240693):0.001414227,10:0.023022487):0.004441732,11:0.01700446):0.002965834,13:0.006396767):0.013930065):0.00023168):0.0013118462):0.00383181):0.044247296,18:0.006099363):0.00364003,19:0.032407133);
tree gen.13 = [&U] ((((((14:0.02044450345,((11:0.01904555,(((9:0.008443876,(7:0.008994059,8:0.053296661):0.009001974):0.044279232,((4:0.07396284,((2:0.01087103,1:0.01713084):0.01474831,3:0.02035444):0.05863324):0.006345309,(6:0.02467907,5:0.01403707):0.01269092):0.005309123):0.001214504,10:0.014712338):0.004656995):0.002460042,13:0.009388773):0.020463883):0.0008292512,(15:0.012564631,12:0.01124916):0.005182648):0.002143832,17:0.0096878761):0.0067826616,16:0.01466552):0.0324144937,18:0.003760715):0.006084927,19:0.0316712471);
tree gen.14 = [&U] (((16:0.0226011932,(((12:0.02060366,15:0.0060345202):0.004039449,(((((((6:0.01286469,5:0.0135876):0.01017776,(4:0.05417323,((2:0.01126402,1:0.009150489):0.01538658,3:0.01552014):0.07079255):0.005674884):0.008929729,((9:0.009102918,8:0.06653375):0.003862754,7:0.0216021197):0.0211583523):0.001407662,10:0.019419783):0.001949904,11:0.0189151):0.003365571,13:0.005302768):0.007458897,14:0.0225981098):0.0008035635):0.00310581,17:0.0144482289):0.00500706376):0.0291392219,18:0.006524313):0.03079441,19:0.02152025);
tree gen.15 = [&U] (19:0.0337999,(((14:0.02543913,((17:0.016301935,(12:0.009238547,15:0.004345289):0.001622352):0.001227444,((((((6:0.02052139,5:0.01474482):0.01240459,(((2:0.01750073,1:0.01801221):0.004351363,3:0.02274542):0.07591812,4:0.03338078):0.007566763):0.009029781,(7:0.014836096,(8:0.050840431,9:0.019816502):0.005541537):0.035411643):0.004307642,10:0.016075223):0.004402508,11:0.01424204):0.00648439,13:0.006621402):0.018043387):0.0013321257):0.003324491,16:0.038450063):0.0246233036,18:0.005388779):0.031183551);
tree gen.16 = [&U] ((18:0.01054141,(17:0.018503615,(((((11:0.01544775,(10:0.016378837,(((4:0.0468006,((2:0.008312203,1:0.01429215):0.006771041,3:0.02580487):0.071102771):0.003971781,(6:0.009080709,5:0.01386599):0.006897576):0.008974616,(9:0.006752977,(7:0.014023273,8:0.042902081):0.004879019):0.031583902):0.001061316):0.007873354):0.006440954,13:0.006938639):0.0147507675,14:0.0141486439):0.0046640227,(12:0.01234733,15:0.013097202):0.003853468):0.003574479,16:0.01815849):0.0003631189):0.03951917629):0.004766482,19:0.020699884);
tree gen.17 = [&U] (19:0.041550065,((17:0.018474409,(((12:0.01733688,15:0.008733545):0.0016762683,(14:0.015849324,((11:0.01102374,(10:0.015385944,((9:0.01051762,(8:0.035868657,7:0.0109578229):0.004639234):0.043748955,((6:0.01873088,5:0.02167615):0.01364048,(((2:0.01314733,1:0.01746192):0.01668738,3:0.02356477):0.0635126,4:0.056735):0.006025176):0.003112317):0.002104231):0.01177255):0.003829618,13:0.002331216):0.0080545763):0.0049882265):0.0009478283,16:0.0252384257):0.0009292579):0.037077425,18:0.004776426):0.001850112);
tree gen.18 = [&U] (((17:0.0157757767,(((14:0.0286492969,((11:0.008668544,((10:0.016636489,((6:0.02120681,5:0.02298127):0.005375809,(((2:0.007144667,1:0.01280509):0.01148287,3:0.02924389):0.073694989,4:0.06221493):0.007402357):0.01055154):0.001120263,(9:0.00936378,(8:0.061278074,7:0.0170858211):0.005218356):0.0276062771):0.01159607):0.004596221,13:0.002429166):0.0095833185):0.002029055,(12:0.01781157,15:0.0079037949):0.004506284):0.001177976,16:0.0250617575):0.00055534335):0.0646017746,18:0.003624008):0.009836022,19:0.02748766);
tree gen.19 = [&U] ((((((13:0.005576056,((10:0.01351777444,(((((2:0.009366981,1:0.01134495):0.010393,3:0.01967004):0.0601919,4:0.04587566):0.009988891,(6:0.01430217,5:0.01716701):0.006597081):0.007650487,((7:0.0129384279,8:0.036308665):0.001632766,9:0.009712581):0.026138239):0.005769909):0.002876629,11:0.00796055):0.004513974):0.0079379809,((12:0.01196345,15:0.005294105):0.004011804,14:0.01833041086):0.0013610839):0.0038901024,17:0.0160701152):0.0004548574,16:0.021656841):0.034449238,18:0.005634934):0.01428225,19:0.024396919);
tree gen.20 = [&U] (((16:0.0223931374,(((15:0.0025926056,12:0.01584423):0.009639553,((13:0.009864156,(11:0.01281888,(((8:0.044964433,(7:0.01373003,9:0.006958898):0.004300652):0.02757823,((6:0.01602629,5:0.01468113):0.007145459,(((2:0.01806947,1:0.009966819):0.01152917,3:0.03123264):0.066520206,4:0.0497816):0.007805812):0.008778276):0.001047998,10:0.01566075):0.00724158):0.001146412):0.017268308,14:0.0156239801):0.001120809):0.00201932,17:0.0138139612):0.001539775):0.0470840125,18:0.008153113):0.00163401,19:0.0157389276);
tree gen.21 = [&U] ((18:0.006461557,((((13:0.001662025,(((((((2:0.008083699,1:0.01210285):0.01233825,3:0.02164048):0.075429377,4:0.04516032):0.008254127,(6:0.01358116,5:0.02522726):0.01695726):0.005878942,((8:0.04279671,7:0.006563995):0.005346629,9:0.006100946):0.035448535):0.004388129,10:0.0151611898):0.004820838,11:0.0151423):0.006872547):0.009339789,14:0.0190522562):0.005194838,((12:0.01318455,15:0.004317986):0.00132285,16:0.0242297428):0.0005697776):0.0007002792,17:0.011010027):0.066646067):0.005682823,19:0.034699029);
tree gen.22 = [&U] ((18:0.00938095692,(((13:0.00640347,(((((((2:0.01171969,1:0.0170135):0.01053432,3:0.01862564):0.06210602,4:0.05685625):0.006336812,(6:0.01846432,5:0.01400782):0.01484355):0.01067629,(9:0.01114127,(8:0.04169255,7:0.0082886968):0.002392893):0.027287808):0.003360155,10:0.0181381627):0.005278763,11:0.009792058):0.002701992):0.0153012194,(14:0.018810329,16:0.01773892):0.005180099):0.003407087,((12:0.01378195,15:0.006547171):0.003099253,17:0.015870195):0.001944329):0.0370275489):0.01300832,19:0.022208964);
tree gen.23 = [&U] ((18:0.00763895992,((((14:0.0199757179,(13:0.005629527,((10:0.017255414,(((9:0.00823423,7:0.0201642795):0.004051496,8:0.056782421):0.03281446,((4:0.04156654,((2:0.01400668,1:0.009084406):0.005721166,3:0.03413194):0.09034587):0.004321268,(6:0.01105881,5:0.02099188):0.01015109):0.00641197):0.002725322):0.01523554,11:0.009799455):0.010833):0.0090937722):0.0010572041,(12:0.007714331,15:0.007452946):0.0072911012):0.00194409,17:0.013921758):0.0191943658,16:0.02139529):0.02488204):0.007655278,19:0.023219153);
tree gen.24 = [&U] ((((17:0.019226158,(((13:0.002253688,(((((7:0.0191218504,9:0.01092393):1.805922e-05,8:0.038882329):0.036523304,((4:0.04835903,(6:0.02097988,5:0.01549642):0.00909093):0.004613476,((2:0.0166813,1:0.0235016):0.01933885,3:0.03470987):0.06667262):0.01186582):0.002748472,10:0.02268935):0.008271573,11:0.01908173):0.002462755):0.01842363465,14:0.0162359773):0.0046941198,(12:0.01673991,15:0.012675256):0.005603425):0.003791583):0.0004971741,16:0.015080335):0.02652927271,18:0.004268631):0.013633653,19:0.022136774);
tree gen.25 = [&U] (19:0.028537116,((16:0.03203962,(17:0.021508849,((13:0.005409091,(11:0.009621035,(10:0.011510707,(((4:0.05079999,((2:0.01069299,1:0.01180858):0.01635908,3:0.01269637):0.06335474):0.003648764,(6:0.02077146,5:0.01596685):0.0143399):0.009828379,((8:0.040106254,7:0.0104375459):0.004804752,9:0.006744128):0.029056978):0.002285051):0.007020161):0.004570112):0.009582173,(14:0.031906822,(12:0.009444396,15:0.004034566):0.00433218452):0.0005831989):0.0052539212):0.0032381045):0.041896615,18:0.003354656):0.004000461);
tree gen.26 = [&U] (19:0.018528092,((16:0.02021197,(17:0.019841653,(14:0.0211272478,((13:0.00527661,((10:0.019610599,((9:0.008104359,(8:0.053028176,7:0.016076645):0.007471021):0.028325559,((((2:0.009871863,1:0.02142639):0.01448662,3:0.02216132):0.063378951,4:0.04890245):0.002102556,(6:0.0120283,5:0.009569962):0.009990661):0.005020324):0.0009466789):0.008769209,11:0.01278869):0.004673248):0.011699347,(12:0.00927262918,15:0.0027025846):0.002857091):0.001594786):0.008303572):0.0002965729):0.027923356,18:0.005128446):0.037081848);
tree gen.27 = [&U] ((19:0.037729862,(((((11:0.006486151,(10:0.0179933866,(((4:0.04082281,(6:0.01655554,5:0.02632085):0.01840247):0.000668076,((2:0.005748532,1:0.01791247):0.008964266,3:0.0249552):0.08226837):0.009385828,((8:0.061022234,7:0.0065060895):0.008137568,9:0.00927956):0.0272713489):0.001083682):0.006745986):0.003982079,13:0.002447038):0.008659556,(14:0.0288933589,(12:0.01521563,15:0.003911545):0.001892286):0.0012724953):0.002681789,17:0.009893848):0.004037501,16:0.015864249):0.026019624):0.003511917,18:0.005953826);
tree gen.28 = [&U] ((((17:0.011222303,((12:0.016654789,15:0.013012096):0.00329502,(14:0.027756818,(13:0.003703701,((10:0.027048806,((9:0.007629406,(8:0.038311486,7:0.0109730987):0.003545564):0.036767417,((4:0.04939645,(3:0.02508923,(1:0.01461913,2:0.01345598):0.01402034):0.05697978):0.008776109,(5:0.02195831,6:0.01020316):0.01113359):0.009059593):0.002563032):0.00707381,11:0.008833366):0.005071245):0.005011353):0.001686225):0.0061901598):0.002146191,16:0.02269836):0.0007703154,19:0.0363364409):0.01928675,18:0.008821109);
tree gen.29 = [&U] (((16:0.0165155,(((14:0.0172126959,((11:0.01415071,(10:0.01307029333,(((8:0.040068779,7:0.0167619251):0.002248839,9:0.01072095):0.034631776,((6:0.01801467,5:0.01865626):0.006416051,(((2:0.009143953,1:0.01693982):0.01892782,3:0.02425863):0.05937603,4:0.03407316):0.009765314):0.006565043):0.002488376):0.01306804):0.002500566,13:0.002805601):0.007549682):0.002143245,(15:0.004936132,12:0.01331951):0.001138358):0.0019168398,17:0.014863433):0.00201767):0.0339189673,18:0.0105235):0.0305817,19:0.024044123);
tree gen.30 = [&U] ((18:0.01211505,((17:0.017376328,16:0.02326267):0.0011320417,(14:0.0233375069,((12:0.01390983,15:0.004620663):0.00357165866,(13:0.004651307,(((((4:0.05657512,(3:0.02117457,(1:0.01140088,2:0.01033872):0.006515657):0.07700311):0.006781184,(5:0.02120132,6:0.01280582):0.009090333):0.005545029,((9:0.01131816,8:0.039508373):0.002706302,7:0.0121815018):0.0297333):0.003017274,10:0.023163752):0.007479431,11:0.01457758):0.001472431):0.0061711246):0.003998093):0.002389673):0.0173798679):0.007252692,19:0.044981467);
tree gen.31 = [&U] ((18:0.01102355,((17:0.015414867,((12:0.01640989,15:0.0057220083):0.0028459822,(14:0.0226879178,(13:0.006020479,((10:0.011826195,(((4:0.04932902,(3:0.01569796,(1:0.02337315,2:0.009538214):0.01577062):0.07087654):0.005904066,(5:0.01838039,6:0.01145296):0.007216995):0.009796323,((8:0.033699112,7:0.0082298111):0.001786779,9:0.01535348):0.035426644):0.005510625):0.005566273,11:0.01170551):0.001268972):0.018930987):0.0008148076):0.0008640438):0.002251056,16:0.01851277):0.0296729707):0.01381502,19:0.03555686);
tree gen.32 = [&U] ((((16:0.01911212,17:0.02006958704):0.0001646634,((12:0.01222434,15:0.005665032):0.004307573,(14:0.021141511,(13:0.008070638,(((((8:0.06434006,7:0.0139580804):0.0039175087,9:0.01152162):0.030345989,((4:0.04916306,(3:0.02571522,(1:0.0163955,2:0.00726771):0.01268079):0.07625184):0.01019052,(5:0.02200935,6:0.01862936):0.004996258):0.00481321):0.001577614,10:0.017884609):0.007580523,11:0.01468352):0.002863519):0.0084299514):0.0027462798):0.0045179501):0.0363494256,18:0.003401399):0.013109185,19:0.020281106);
tree gen.33 = [&U] (19:0.021714446,(((14:0.020221421,((13:0.004922246,((10:0.022760743,(((4:0.05047066,(3:0.01936566,(1:0.008870043,2:0.02316457):0.01537747):0.0717869):0.01377626,(5:0.01627006,6:0.016019):0.006943302):0.00421923,(9:0.01167997,(8:0.051590304,7:0.00583606):0.003295234):0.0406849885):0.000278642):0.008593223,11:0.01903467):0.005500954):0.0072099689,(12:0.02443594,15:0.001763372):0.008123344):0.0002727734):0.0055813292,(17:0.0156477535,16:0.022426):0.002178285):0.0302180525,18:0.010359346):0.02007756);
tree gen.34 = [&U] (19:0.020344116,(18:0.00591678071,(((((15:0.0040069609,12:0.01544212):0.0062633084,14:0.016670924):0.001853544,(13:0.006860659,(((((6:0.01355255,5:0.0167759):0.008493241,(4:0.05571172,((2:0.01471266,1:0.009014162):0.01487275,3:0.02484231):0.07083844):0.00999943):0.004726733,(9:0.007919404,(8:0.0454362339,7:0.0110751294):0.01027597):0.035235249):0.003188882,10:0.023496041):0.005559729,11:0.01238905):0.003234124):0.007683378):0.005227345,17:0.016234175):0.001593099,16:0.0285221758):0.04639584475):3.273896e-05);
tree gen.35 = [&U] (((17:0.020819994,(16:0.0163651,(((12:0.01776399,15:0.0029203483):0.005709388,14:0.02445149877):0.0001733399,(13:0.006346969,((((9:0.009859311,(8:0.058665384,7:0.0082665924):0.005687301):0.033394925,((5:0.02077568,6:0.01093995):0.007553022,((3:0.03228824,(1:0.01579543,2:0.00759606):0.006817135):0.080330447,4:0.05570972):0.01109603):0.005605581):0.0002735047,10:0.019661286):0.001157706,11:0.01461121):0.003225713):0.0078670893):0.0054870971):0.001851522):0.0265584606,18:0.009930821):0.003574364,19:0.053442244);
tree gen.36 = [&U] (18:0.0029033009,(((((14:0.03037303817,((11:0.01325864,(10:0.018075858,(((8:0.051893955,7:0.0100442016):0.003742696,9:0.0111379):0.02376342,((4:0.05138219,((2:0.01339377,1:0.01673849):0.02272822,3:0.01479609):0.07567596):0.01060138,(6:0.01293909,5:0.02288446):0.007146189):0.007404595):6.427878e-05):0.006784124):0.001840068,13:0.001831087):0.0067731812):0.006039684,(12:0.0144442,15:0.012738836):0.002453241):0.0027197231,19:0.0335487314):0.0048358821,17:0.02147106):0.002145006,16:0.02528322):0.0296022565);
tree gen.37 = [&U] (((((15:0.0091553285,12:0.006554693):0.00877994,(14:0.0126049973,(13:0.002536005,(((((6:0.02883592,5:0.01930504):0.01080958,(4:0.05334309,((2:0.01294882,1:0.02053655):0.007458541,3:0.01713547):0.07220847):0.01607706):0.009247833,(8:0.038548089,(9:0.018088445,7:0.011258931):0.002916626):0.03965044):0.003643617,10:0.011676234):0.00788562,11:0.009883235):0.002705841):0.0103296827):0.0014976621):0.0064310569,(17:0.023743555,16:0.02058884):7.108298e-05):0.02208167,18:0.005071073):0.01705544,19:0.040955052);
tree gen.38 = [&U] (19:0.026090246,((16:0.01471856,(17:0.01797581,(14:0.0262409853,((13:0.004185245,(((((6:0.007034587,5:0.009366525):0.004591422,(4:0.02845091,((2:0.01549553,1:0.01194395):0.01195648,3:0.01405965):0.063087157):0.006813155):0.008542995,((8:0.036019931,9:0.006971089):0.003196071,7:0.0059814022):0.025158011):0.0007186766,10:0.0213303453):0.00569366,11:0.01347043):0.002703979):0.013282777,(15:0.004625123,12:0.01813508):0.0044523913):0.001080017):0.0016876828):0.0009955966):0.0198737166,18:0.003427044):0.01008266);
tree gen.39 = [&U] (19:0.0256359128,(18:0.005901301,(((14:0.0171992838,(13:0.003985504,(((((7:0.009674196,8:0.047332407):0.002943805,9:0.01102203):0.043483353,((6:0.01670025,5:0.01543774):0.00598989,(4:0.04518092,((2:0.007352326,1:0.008408303):0.00828393,3:0.02565403):0.09172739):0.008625693):0.01383127):0.0008615981,10:0.0199925899):0.001773518,11:0.01529138):0.002811828):0.011559052):0.0009423241,(15:0.0108027424,12:0.01062966):0.0024263113):0.007128746,(16:0.03905396,17:0.014043963):0.0006341549):0.0374842322):0.009603195);
tree gen.40 = [&U] ((19:0.066663218,((17:0.0162199466,(((12:0.01670082,15:0.004081733):0.004880019,((11:0.01403802,(10:0.0143773796,(((4:0.04617612,((2:0.009625608,1:0.01553731):0.007740145,3:0.01621702):0.06433366):0.01054086,(6:0.02486643,5:0.0166697):0.008316082):0.01051416,((7:0.0051997507,8:0.052964413):0.005468326,9:0.012909061):0.027962931):0.003409663):0.006122421):0.003952228,13:0.004809557):0.008220522):0.0005928837,14:0.02022665518):0.00745222):0.0024148824,16:0.0405980168):0.0274563433):0.002752819,18:0.009636124);
tree gen.41 = [&U] (19:0.0188669084,(((17:0.014219962,((((((((5:0.01238103,6:0.0216655):0.005762641,(4:0.05578375,(3:0.02171757,(1:0.01288458,2:0.01470308):0.01035501):0.06251736):0.005171217):0.01022742,((8:0.04039542,7:0.01007327357):0.004937037,9:0.003215195):0.034927607):0.005731002,10:0.015673932):0.008035738,11:0.01592068):0.003081809,13:0.00303636):0.0037686499,(12:0.01433585,15:0.007909359):0.002851497):0.004327717,14:0.028265455):0.004110956374):0.003951974926,16:0.0276577295):0.03247263,18:0.008237497):0.0138035413);
tree gen.42 = [&U] ((((((14:0.03114414706,((11:0.01908189,(10:0.012601463,((9:0.007976434,(7:0.008781187,8:0.054967313):0.003601072):0.041377545,((6:0.01581368,5:0.01864249):0.006711395,(4:0.0558493,((2:0.01483513,1:0.009051842):0.01135882,3:0.0229119):0.052617929):0.004570017):0.007647138):0.002079977):0.003165013):0.003612163,13:0.005719893):0.008391479):0.0025684776,(15:0.008937509,12:0.009056386):0.002901939):0.0068007815,17:0.014655971):0.0002437879,16:0.021061418):0.02508896643,18:0.0032887948):0.01358772,19:0.039446696);
tree gen.43 = [&U] (((16:0.0309184143,(17:0.021217928,((15:0.003603838,12:0.01952173):0.004644443,(((11:0.008675169,(10:0.026533884,(((8:0.058077175,7:0.01208403079):0.004172426,9:0.006162299):0.02499212,((6:0.02070065,5:0.01647455):0.01962405,(4:0.06569246,((2:0.01040786,1:0.007623284):0.007212784,3:0.01990368):0.07187846):0.007753255):0.01064832):0.001618756):0.00623434):0.001366713,13:0.003165194):0.0119627082,14:0.0144068982):0.0016195102):0.002118312):0.00672317):0.02957502,18:0.02641588):0.016351427,19:0.036737999);
tree gen.44 = [&U] (((16:0.02884826,(17:0.021729848,(14:0.02139223177,(((11:0.01087668,(10:0.022527892,(((8:0.042674732,7:0.01326016):0.002336548,9:0.014059428):0.033266677,((((2:0.009794814,1:0.007550645):0.006730704,3:0.0227488):0.06265861,4:0.05231535):0.01175694,(6:0.02872069,5:0.02124367):0.01077058):0.00715479):0.002274349):0.001893928):0.00421859,13:0.003358625):0.007588759,(15:0.005884686,12:0.01642378):0.0019553643):0.001061094):0.008123108):0.00171379134):0.025984418,18:0.01477021):0.0003893846,19:0.04366622);
tree gen.45 = [&U] ((18:0.007243177,(16:0.02270744,(((15:0.009937242,12:0.01868949):0.002016003,((((10:0.014687689,((9:0.01055743,(7:0.0081031343,8:0.04964028):0.004955251):0.019231265,((4:0.03548326,(3:0.01468894,(1:0.007042225,2:0.007818355):0.01059513):0.065575448):0.01407604,(5:0.01459227,6:0.007080835):0.008031621):0.01180207):0.002356339):0.007751464,11:0.01178584):0.004004593,13:0.005867374):0.014108419,14:0.0101683398):0.005018326):0.0018400029,17:0.0100535218):0.002995138):0.033053445):0.02176996,19:0.023277095);
tree gen.46 = [&U] ((18:0.01020664,(((((((((4:0.05209119,(3:0.02038576,(1:0.01318578,2:0.01303366):0.01164278):0.062073497):0.01127853,(5:0.01229414,6:0.01953527):0.006546441):0.01021515,((7:0.0083438781,8:0.054750543):0.0008485314,9:0.007184648):0.028154481):0.00321119,10:0.011534126):0.004516217,11:0.01353634):0.006851697,13:0.002698712):0.011251986,((15:0.003456387,12:0.0159302):0.004598618,14:0.0163087515):0.0002936138):0.007860164,16:0.036515679):0.001120554,17:0.020877752):0.0351369917):0.01408343,19:0.0209004865);
tree gen.47 = [&U] ((19:0.0196654704,18:0.0115434):0.002394615,(16:0.02234619,(17:0.013619567,((12:0.01296362,15:0.005224268):0.00607753,(14:0.0167739567,((11:0.0149671,((((((2:0.007233299,1:0.01001429):0.01550869,3:0.01643058):0.068312772,4:0.04968788):0.01803085,(6:0.01129874,5:0.02089211):0.008668733):0.004308751,(9:0.01271556,(8:0.041402914,7:0.01586090291):0.008084407):0.030512068):0.002298913,10:0.018401828):0.003297417):0.002282139,13:0.004619749):0.017554261):0.001424899):0.0059676984):0.0092952156):0.04325284);
tree gen.48 = [&U] ((((16:0.021226464,17:0.016537849):0.007547464,(((((10:0.020407237,((9:0.005203243,(7:0.01336739,8:0.0510857):0.004179348):0.04861543,((5:0.01386461,6:0.01976245):0.006096393,(4:0.03731245,(3:0.01353715,(1:0.01884213,2:0.01285027):0.01142143):0.080102705):0.006989372):0.0123964):0.003920099):0.005726674,11:0.01554222):0.002661592,13:0.005497354):0.007217659,14:0.025151221):0.0003859953,(15:0.0081408785,12:0.01997833):0.0006077395):0.003775678):0.05608067045,18:0.005260085):0.00699042,19:0.031797406);
tree gen.49 = [&U] ((18:0.0088054447,((15:0.0076797168,12:0.02232116):0.0057584404,((((((10:0.022934676,(9:0.005174015,(8:0.045625198,7:0.0097811644):0.003328355):0.038457935):0.0003788302,((4:0.04537466,(3:0.02236929,(1:0.01094628,2:0.009095708):0.0180051):0.053767902):0.009401306,(5:0.01456578,6:0.01524693):0.002657929):0.01292005):0.003837612,11:0.01393593):0.003736497,13:0.005718341):0.019688517,14:0.023136648):0.006780667,(17:0.021947545,16:0.026200401):0.0005999206):0.0004834421):0.03528632):0.008340993,19:0.035316222);
tree gen.50 = [&U] (19:0.0242652292,(((15:0.006624937,12:0.007687218):0.0133557832,(((14:0.018724792,(((((4:0.04559333,(3:0.0342068,(1:0.007191261,2:0.004188816):0.007023939):0.0605537):0.01007432,(5:0.01979752,6:0.01809463):0.009142855):0.005021855,(10:0.033416371,((8:0.04118739,7:0.008367889):0.003803528,9:0.004956458):0.03927692):0.0004811889):0.008331711,11:0.01325911):0.003333202,13:0.00226004):0.0123348916):0.004734753,16:0.03242419):0.0021694697,17:0.03251505):0.0006646608):0.0265857411,18:0.003656883):0.005076689);
tree gen.51 = [&U] ((18:0.003432015,(16:0.020862292,((17:0.009654791,(14:0.0223451969,((11:0.0104825,(10:0.020173963,(((4:0.05901393,((2:0.007987927,1:0.01016659):0.02229048,3:0.03964732):0.05963983):0.008074617,(6:0.02598665,5:0.0166793):0.006569246):0.009038248,(9:0.006372311,(7:0.0080139329,8:0.0756245572):0.0007281175):0.044092122):0.001791539):0.01098886):0.003114374,13:0.004128939):0.0096415244):0.003218619):0.001182308,(12:0.01280189,15:0.0042912499):0.00274359):0.00951927737):0.023010517):0.018273887,19:0.020936549);
tree gen.52 = [&U] (((((15:0.0066149979,12:0.01175637):0.004390011,((14:0.027022784,16:0.0249192049):0.001481596,(((10:0.014112187,(((4:0.05008326,(3:0.02971628,(1:0.01392976,2:0.007789956):0.00729021):0.067299032):0.0103643,(5:0.02367941,6:0.01213271):0.007380274):0.005293695,((8:0.047489277,7:0.0175928745):0.0009511968,9:0.011013):0.030547871):0.006061427):0.006012351,11:0.0124946):0.00289819,13:0.002885595):0.009005806):0.00308057605):0.0007233642,17:0.012935652):0.0465243145,18:0.01664877):0.004583182,19:0.0278747027);
tree gen.53 = [&U] ((18:0.007226121,19:0.024243478):0.019965415,(((((11:0.01143511,(10:0.0240097733,(((4:0.04085181,((2:0.01746628,1:0.01588538):0.005640006,3:0.01702592):0.06885839):0.003729955,(6:0.02027204,5:0.01242245):0.01054841):0.006033255,((8:0.044152692,7:0.01432398594):0.001941397,9:0.006559023):0.025200196):0.003011802):0.005274189):0.001370294,13:0.002134842):0.011656661,((12:0.01210936,15:0.0036645699):0.003944275,14:0.0243614886):0.0007297952):0.008357502,17:0.014700745):0.00104636545,16:0.02144825):0.0312733877);
tree gen.54 = [&U] (((16:0.02881948,((((((((((3:0.01678191,(1:0.01277274,2:0.01630396):0.01104847):0.07187337,4:0.0521207):0.003044535,(5:0.01296461,6:0.01346253):0.01479601):0.003834687,((8:0.034088041,7:0.0180923652):0.002734003,9:0.006542221):0.025163565):0.002673413,10:0.020824479):0.01059692,11:0.01250463):0.00455579,13:0.001975855):0.00973428,14:0.0163050795):0.0018323684,(15:0.014576842,12:0.01655951):0.004479672):0.003836047,17:0.011658572):0.0040453031):0.0471445087,18:0.007688764):0.003498517,19:0.012382663);
tree gen.55 = [&U] ((18:0.009445759,(17:0.02041062,(16:0.017486224,(((((((((3:0.02465653,(1:0.01196011,2:0.01068296):0.01276992):0.055203515,4:0.04522382):0.003728224,(5:0.01305663,6:0.008737309):0.01735957):0.005237161,(9:0.005715122,(7:0.00869147586,8:0.050462429):0.002892969):0.028170042):0.004682872,10:0.015648922):0.01087582,11:0.01172795):0.00324087,13:0.009492672):0.01316807,14:0.0282370795):0.0007268268,(15:0.002595364,12:0.01449352):0.003794614):0.0018241704):0.0011032408):0.0539172898):0.01114586,19:0.0251574742);
tree gen.56 = [&U] ((18:0.004761814,19:0.030071385):0.003572065,((17:0.0118762726,(14:0.015986331,(((11:0.01442176,((10:0.017580058,((6:0.01740595,5:0.01176913):0.00872116,(((2:0.0123248,1:0.01786755):0.0183044,3:0.02466333):0.06528487,4:0.05034306):0.005915871):0.0192406):0.0001153896,((7:0.0092239872,8:0.04156211):0.00596788,9:0.01173214):0.035271371):0.00871453):0.003764332,13:0.002579271):0.009300719,(15:0.009088829,12:0.01981926):0.00344338):0.001763126):0.0028272554):0.004145273,16:0.03087908):0.0394573389);
tree gen.57 = [&U] ((19:0.023342951,((16:0.02314448,((((11:0.008509351,(10:0.020021767,((9:0.01078142,(8:0.0689482343,7:0.01551377):0.009122998):0.06103038,((4:0.05129694,((2:0.006715711,1:0.01158896):0.01147887,3:0.02293486):0.093395685):0.006211166,(6:0.01397952,5:0.02335544):0.005304997):0.01778984):6.122057e-06):0.004458276):0.00187632,13:0.00154454):0.015223273,14:0.0268699878):0.0016779542,(12:0.02196412,15:0.006245925):0.001425362):0.005488346):0.003814922,17:0.013144474):0.0009113968):0.035312488,18:0.01117105);
tree gen.58 = [&U] ((18:0.01978226,(16:0.0333761814,(17:0.011371714,((14:0.0207778168,(((10:0.0262602685,((9:0.008334232,(8:0.051614883,7:0.0096329276):0.0009467198):0.0262069986,((5:0.0172261,6:0.02107603):0.01234227,(4:0.03515653,(3:0.02460418,(1:0.006639298,2:0.009911563):0.009270619):0.0708782):0.00300545):0.007399459):0.0005759113):0.004220665,11:0.01015995):0.001040695,13:0.006090208):0.0113279967):0.001380888,(12:0.01741995,15:0.0040460973):0.001708738):0.0059651376):0.0059601588):0.024183213):0.01193919,19:0.028498599);
tree gen.59 = [&U] (19:0.037433853,((16:0.0174507,(17:0.012485375,(((((10:0.017561061,(((8:0.039742405,7:0.00656109776):0.011230147,9:0.01186934):0.040246252,((5:0.0134854,6:0.02432661):0.02019462,(4:0.042103,(3:0.0338761,(1:0.01260404,2:0.01967442):0.01519718):0.07621779):0.01191117):0.008161795):0.0008790385):0.005104906,11:0.006710277):0.001717482,13:0.006013169):0.0113413769,14:0.021977856):0.0045457833,(12:0.02194714,15:0.013127315):0.003554758):0.006430869):0.0004698687):0.026875867,18:0.01017289):0.0147459371);
tree gen.60 = [&U] (19:0.035190564,(18:0.013307629,((17:0.024923349,((12:0.01568329,15:0.005802136):0.005205445,(((((((7:0.016714331,8:0.039943391):0.002816188,9:0.019385607):0.02082486,10:0.013857793):0.0009749874,((5:0.03194587,6:0.01445225):0.01141945,(4:0.04977912,(3:0.02654352,(1:0.01131221,2:0.01589275):0.01296736):0.093852485):0.008835577):0.01056683):0.006273596,11:0.01129209):0.004148254,13:0.003859844):0.018749451,14:0.0156360814):0.001267211):0.0023005051):0.0017713959,16:0.01946469):0.0306261158):0.007143021);
tree gen.61 = [&U] (((((14:0.0162562889,(13:0.007907745,(11:0.00620281,(((9:0.007124639,(8:0.052328027,7:0.013545681):0.003964343):0.027716968,(4:0.03848805,(((2:0.01020142,1:0.02321776):0.01244702,3:0.02266776):0.06780358,(6:0.01422291,5:0.01827146):0.01027606):0.001987333):0.007929397):0.001131998,10:0.0110864527):0.004508138):0.001316159):0.0125457):0.0026083491,(15:0.006150843,12:0.0223284):0.004011402):0.006030931,(17:0.011737946,16:0.022272718):0.0017501472):0.0338640772,18:0.00845595):0.003334703,19:0.0416953704);
tree gen.62 = [&U] (((16:0.017406467,((15:0.0035312225,12:0.01052163):0.002859927,((13:0.006733762,(11:0.009995262,(10:0.013270615,((9:0.007796384,(8:0.053865288,7:0.00833968582):0.0008112781):0.034856553,((4:0.03036082,((2:0.01519512,1:0.02327674):0.01768198,3:0.0211018):0.09026966):0.01103936,(6:0.01190571,5:0.0125544):0.009515281):0.008861988):0.003968632):0.004372075):0.003247646):0.008436118,14:0.022720692):0.002480163):0.0073347489):0.001192969,17:0.013633926):0.030832957,(19:0.041253738,18:0.006723367):0.008046469);
tree gen.63 = [&U] (((17:0.014093148,(16:0.021008618,(14:0.029527337,((15:0.005809634,12:0.02268934):0.002945273,(13:0.004246871,(11:0.009951224,(10:0.022703192,(((8:0.048573277,9:0.009898696):0.002995462,7:0.0177165684):0.04274446,((4:0.04209015,((2:0.006857939,1:0.01052437):0.009738439,3:0.0250287):0.07119295):0.009305984,(6:0.02107465,5:0.0242747):0.01070646):0.01374262):0.003561333):0.004068712):0.002361253):0.0169319765):0.002800118):0.00517034):0.0007156002):0.060810378,19:0.0313908267):7.301451e-05,18:0.01035802);
tree gen.64 = [&U] (19:0.027506648,(18:0.00777646,((16:0.0151004323,(((13:0.002808205,(11:0.01032645,((9:0.006197521,(7:0.00940593865,8:0.059472217):0.001543854):0.030617315,(((6:0.01832049,5:0.01391068):0.005539587,(((2:0.01520663,1:0.008926321):0.012103,3:0.02534662):0.0562954,4:0.04314418):0.01399825):0.008055096,10:0.016400182):0.0005674421):0.00632636):0.0007579468):0.007251245,(15:0.00271876,12:0.01332234):0.006194227):0.001630502,14:0.0237258277):0.00278802):0.0004931983,17:0.014202784):0.0518481946):0.004199365);
tree gen.65 = [&U] (18:0.013105305,(((17:0.014030442,19:0.0399936008):0.00464671,((14:0.0199226346,(13:0.005362705,(11:0.01069725,(((9:0.0132858007,(8:0.031789005,7:0.0136880824):0.003058882):0.028765738,((((2:0.006970364,1:0.01067721):0.01312882,3:0.02511194):0.06635783,4:0.05491647):0.004626566,(6:0.01615686,5:0.01400024):0.009241898):0.009061567):0.003922923,10:0.014197635):0.01408009):0.006243812):0.01145387):0.0030452532,(15:0.012429663,12:0.006720354):0.0012836768):0.001527938):0.00090733141,16:0.01682902):0.030174842);
tree gen.66 = [&U] ((18:0.0097775541,(16:0.030698309,((((12:0.0143072,15:0.0037619202):0.014736262,14:0.0173078287):0.0004835118,((11:0.01427837,(((9:0.01158664,(8:0.054210139,7:0.014252751):0.001380994):0.025704198,(((3:0.02702336,(1:0.0131984,2:0.01008218):0.007576525):0.072833072,4:0.04910609):0.004844071,(5:0.01666352,6:0.01893807):0.004652142):0.01048422):0.003920828,10:0.021454568):0.009630335):0.003599715,13:0.003586742):0.012951899):0.002507235,17:0.011476959):0.001589481):0.02577234):0.003136232,19:0.035118115);
tree gen.67 = [&U] (19:0.016919379,((((((11:0.01245099,(((8:0.055560419,(9:0.00947962,7:0.0205324334):0.007756181):0.02838718,10:0.019565212):0.001118101,((6:0.008058006,5:0.01479032):0.01312794,(((2:0.01279778,1:0.02098185):0.01452012,3:0.01414057):0.078422466,4:0.0417977):0.009132723):0.0127397):0.002976215):0.001285516,13:0.002812717):0.0114714904,14:0.020431151):0.0053667,(15:0.007043995,12:0.01414863):0.003745211):0.0043350687,(16:0.02376979,17:0.0173487404):0.0002173236):0.0286103296,18:0.005442866):0.016425727);
tree gen.68 = [&U] (((17:0.018351596,((15:0.009066984,12:0.01231243):0.002561338,(((11:0.01490613,(((((3:0.02289421,(1:0.01649549,2:0.01313705):0.01495834):0.08261643,4:0.03813759):0.009758517,(5:0.01395099,6:0.02315177):0.01367224):0.004100381,((7:0.0091399753,8:0.059729628):0.002178975,9:0.011875814):0.025397858):0.0006227174,10:0.019360537):0.005337849):0.003261076,13:0.007262346):0.004542781,14:0.017838383):0.001595434):0.0080336877):0.0006732502,16:0.029269622):0.049147205,(19:0.0180168184,18:0.002655574):0.002770583);
tree gen.69 = [&U] (18:0.01381453,(((((13:0.004331866,(11:0.02023688,((((7:0.01118877755,8:0.048316142):0.00659969,9:0.008956774):0.023451552,((((1:0.006070831,2:0.01080168):0.009326015,3:0.02439838):0.062927148,4:0.05290573):0.006586149,(6:0.01453626,5:0.02143774):0.01056855):0.007620365):0.005466269,10:0.0158779592):0.00863381):0.003784953):0.012162116,14:0.018205259):0.001220981,(15:0.004406217,12:0.01850448):0.004405119):0.005631895,16:0.014150763):0.00334899451,(19:0.0225103276,17:0.023042816):0.010243762):0.0283167444);
tree gen.70 = [&U] (18:0.005478449,(16:0.02441536,(((14:0.025579904,((15:0.008379922,12:0.01306108):0.001717874,(13:0.007622474,(11:0.01184613,(10:0.0193803717,((9:0.007742794,(8:0.037239904,7:0.010235682):0.004318379):0.041192361,((6:0.03132281,5:0.01323094):0.01393766,(4:0.0446846,((1:0.008520697,2:0.01703755):0.009529716,3:0.0164291):0.06999451):0.009649697):0.006648799):0.007121329):0.003447993):0.006404429):0.0133180465):0.00238314772):0.001187516,19:0.0365917059):0.001578023,17:0.012724309):0.002496125):0.04921876012);
tree gen.71 = [&U] ((((((16:0.01785665,14:0.026488884):0.004042469,((11:0.01824867,((((8:0.047514776,7:0.0096693468):0.002456538,9:0.009551501):0.032294335,((4:0.05612321,(3:0.03384242,(1:0.004726362,2:0.01019214):0.01104551):0.058053986):0.01289125,(5:0.02768173,6:0.01668202):0.00726942):0.007623737):0.001071857,10:0.01266626):0.006679625):0.003332582,13:0.00999591):0.019863854):0.001213504,(12:0.01416325,15:0.0029884483):0.003438591):0.001305576,17:0.013977151):0.0406068788,18:0.014999948):0.004298355,19:0.031964438);
tree gen.72 = [&U] ((18:0.01011967,(16:0.02791937,(17:0.0106053272,(((12:0.01012175,15:0.010926257):0.0044218877,14:0.0300685005):0.001009091,((11:0.00732243,((((4:0.06082628,(3:0.01963526,(1:0.01388099,2:0.0211807):0.01045924):0.058116793):0.005962408,(5:0.02173119,6:0.01321374):0.006024053):0.004125529,(9:0.0122467,(8:0.044948212,7:0.011866145):0.004558612):0.04176624):0.000797913,10:0.023251078):0.0031958):0.003100924,13:0.003722617):0.0170020919):0.0042561144):0.003931684):0.028353108):0.005786469,19:0.032161997);
tree gen.73 = [&U] ((16:0.02246822,((17:0.01190026,19:0.033256653):0.006803901,((12:0.01496518,15:0.006741616):0.0046650059,((13:0.009167607,(11:0.008214188,((((6:0.02489715,5:0.01008487):0.004164581,(((1:0.01504955,2:0.007170966):0.005404632,3:0.02185388):0.064912385,4:0.04047933):0.009421319):0.01070409,((8:0.048347243,7:0.0124989507):0.006426913,9:0.005721879):0.040754229):0.002166194,10:0.015646598):0.01677449):0.002076193):0.010671358,14:0.0201080617):0.001111676):0.0030101892):0.001596166):0.0455338946,18:0.0106512);
tree gen.74 = [&U] (19:0.0161195303,((16:0.02449854,(17:0.01320842,((((11:0.01492788,((((4:0.05231406,(5:0.01999816,6:0.02217757):0.007202546):0.002167277,(3:0.03293939,(1:0.00733208,2:0.01015867):0.008473969):0.07953627):0.003346951,10:0.017918768):0.0002658278,(9:0.01860395,(8:0.058687786,7:0.0106041257):0.005255323):0.031759939):0.003120266):0.003568473,13:0.007473841):0.0120679101,14:0.0274551544):0.004959096,(12:0.01569039,15:0.0074415237):0.002404366):0.00859196377):0.00138406):0.022367557,18:0.01423911):0.0364625);
tree gen.75 = [&U] (((17:0.0105179117,19:0.0149544109):0.003616258,(((13:0.002712817,(11:0.01635513,((((6:0.0180493,5:0.01468111):0.01161903,(((1:0.01088046,2:0.01564431):0.01461479,3:0.01240768):0.07995738,4:0.04557633):0.01191486):0.007908608,((7:0.009833551,8:0.050826737):0.006554298,9:0.01451156):0.02260242743):0.003780486,10:0.01559179):0.009301249):0.0005833803):0.005851324,(14:0.0195726759,(15:0.006626518,12:0.02248989):0.002127188):0.0027891056):0.0064651963,16:0.02807576):0.0002706189):0.0211901974,18:0.01557586);
tree gen.76 = [&U] (((16:0.025639231,(17:0.01667083,((((11:0.01452754,((((8:0.070491807,7:0.018204721):0.004144506,9:0.006924392):0.033462731,((4:0.04286362,(3:0.01988489,(1:0.0282036,2:0.01403791):0.01281292):0.062324508):0.006403377,(5:0.01993971,6:0.01740344):0.01102183):0.009838109):0.002528683,10:0.016698355):0.00550106):0.002492607,13:0.006644974):0.0081091094,14:0.0188406543):0.002801278,(12:0.01601383,15:0.005526797):0.005536971):0.0077969691):0.001103074):0.02751317,18:0.02384429):0.0063518807,19:0.0276619459);
tree gen.77 = [&U] ((19:0.023562852,(((14:0.019971349,((11:0.01287557,(((9:0.009724708,(7:0.01471416884,8:0.056030853):0.003571851):0.023636301,((5:0.02116939,6:0.01657321):0.007897627,((3:0.03594004,(1:0.02072029,2:0.009260879):0.01315038):0.07029972,4:0.04743389):0.002268455):0.005872393):0.003843589,10:0.017595964):0.004891321):0.001301803,13:0.002867201):0.01040952):0.0006390276,(12:0.01685639,15:0.0041520434):0.005281419):0.0043934592,(17:0.011298459,16:0.0277349103):0.0009029079):0.0491609676):0.0025718,18:0.005608408);
tree gen.78 = [&U] (18:0.001472185,((((14:0.0260224173,(13:0.0008235583,(11:0.006364824,(10:0.016471979,(((8:0.035965176,7:0.0127538336):0.001574432,9:0.006527408):0.022486413,((4:0.03764709,((1:0.009709443,2:0.005215052):0.01312295,3:0.01415224):0.056921):0.003243609,(6:0.01322736,5:0.01018865):0.01744593):0.005244591):0.0009435903):0.005131909):0.004570931):0.0082716089):6.179132e-05,(12:0.01548037,15:0.003596481):0.006940686):0.011646633,(17:0.0135368,19:0.013062536):0.0031834298):0.0007977081,16:0.01691134):0.0267149251);
tree gen.79 = [&U] (18:0.004214823,((16:0.01399006,(17:0.017458961,19:0.02006937646):0.004384624):0.0006550509,(14:0.028832492,((13:0.00389151,(11:0.01539959,(10:0.017697935,(((((1:0.01611649,2:0.01220132):0.02154608,3:0.0202965):0.057564283,4:0.04104234):0.003140134,(6:0.01543861,5:0.01221849):0.009491784):0.003107096,(9:0.005648179,(8:0.043998958,7:0.0035713864):0.003379575):0.029364342):0.003479978):0.002019042):0.002074239):0.0048814431,(12:0.008756709,15:0.009911323):0.003461852):0.002616946):0.0054093631):0.02436489586);
tree gen.80 = [&U] (19:0.029746907,(18:0.007809223,((17:0.0167944941,16:0.0269022):0.000361148,((15:0.0025296156,12:0.006349636):0.001834447,(((11:0.01171419,(10:0.01827735927,(((4:0.05617302,(3:0.02369445,(1:0.01433184,2:0.009296639):0.01081029):0.08187316):0.004737931,(5:0.01068034,6:0.02221356):0.009981565):0.002046671,(9:0.007301326,(7:0.01086160934,8:0.042614564):0.007508246):0.029306317):0.008074938):0.007829964):0.005883691,13:0.002331258):0.0067218682,14:0.02941822072):0.0012156343):0.0053137565):0.04569172):0.00758328);
tree gen.81 = [&U] (19:0.020790143,(18:0.002749915,((((14:0.029982572,(13:0.00130531,(11:0.01497319,(((6:0.01937683,5:0.01519969):0.00653754,(4:0.0476846,((1:0.01320923,2:0.01388844):0.01317178,3:0.02203337):0.08756996):0.0105649):0.01031322,(((7:0.00922138474,8:0.039951189):0.001505505,9:0.007256696):0.050416463,10:0.0266750656):0.0007376505):0.003467066):0.001031486):0.0132679582):0.006492998,(15:0.007083866,12:0.01552618):0.003735472):0.004641825,17:0.010033889):0.0026538197,16:0.02762146):0.0323005553):0.023425873);
tree gen.82 = [&U] ((19:0.024934867,18:0.00343501):0.009273069,((16:0.019280788,17:0.025824919):0.001180803,((((11:0.01421504,((10:0.019260511,((7:0.0112631821,8:0.040927357):0.003706823,9:0.01435361):0.03779399):0.0004024456,((4:0.0569729,(3:0.02076723,(1:0.009463075,2:0.01351568):0.01531207):0.080684275):0.007945817,(5:0.01081028,6:0.01739297):0.01601281):0.006885204):0.006987936):0.003335474,13:0.002642987):0.0126721564,(12:0.0278944,15:0.011797104):0.003430689):0.0009534615,14:0.01880068163):0.007415568):0.0366630393);
tree gen.83 = [&U] ((18:0.006180133,19:0.03069327):0.003723499,((17:0.017531273,((15:0.004106156,12:0.01753121):0.004832547,(14:0.0248405582,((11:0.01573479,(10:0.020124621,(((8:0.047170352,7:0.0072488485):0.004047669,9:0.01227193):0.040344167,((4:0.03420224,(3:0.02279061,(1:0.01107717,2:0.01494102):0.01573285):0.09351634):0.009362076,(5:0.01482065,6:0.01753846):0.01259393):0.01367376):0.001284184):0.007410156):0.003947626,13:0.01196917):0.009873455):7.962638e-05):0.00189001173):0.0020627569,16:0.0214803639):0.0288319646);
tree gen.84 = [&U] (19:0.019795036,(18:0.0124216655,((17:0.0146119628,16:0.03229572):0.002363704,(((15:0.009940765,12:0.0186981):0.001533542,((11:0.01117484,(10:0.0124210069,(((8:0.047942362,9:0.01435702):0.002464156,7:0.01565525):0.033611564,(((3:0.02281616,(1:0.01399578,2:0.01006346):0.01432291):0.08677484,4:0.04374538):0.01221347,(5:0.01887866,6:0.01080133):0.01148022):0.00267669):0.003981219):0.005860384):0.0009002269,13:0.005094093):0.0098672117):0.0006974474,14:0.037608262):0.0059208785):0.05287122645):0.008105533);
tree gen.85 = [&U] (19:0.044447275,(18:0.005640928,((16:0.02443833,14:0.021192727):0.002864945,((12:0.01212431,15:0.005995221):0.001233423,(17:0.026987548,(13:0.005679295,(11:0.01149274,(((9:0.002818529,(8:0.04331886,7:0.0076380233):0.002856102):0.041713046,((6:0.01454006,5:0.0182466):0.01018086,(((2:0.01330924,1:0.008583853):0.01795284,3:0.01392121):0.070431868,4:0.04873646):0.008049713):0.004299994):0.003386683,10:0.020665194):0.004885399):0.004303333):0.0119560682):0.004443256):0.003438457):0.0471255102):0.009981455);
tree gen.86 = [&U] (19:0.037813725,(18:0.007827718,((16:0.02371085,17:0.0134632394):0.0008506834,((13:0.003363201,(11:0.01679548,(((9:0.01118905,(8:0.055485919,7:0.0125856247):0.005765589):0.039824841,((6:0.01773691,5:0.02520234):0.006275134,(((2:0.007601467,1:0.01608448):0.02042706,3:0.02489737):0.070228412,4:0.03851945):0.01488239):0.006461002):0.002190125,10:0.020315713):0.007046332):0.004882624):0.0128638041,(14:0.034019709,(12:0.0112116,15:0.007052958):0.003229814):0.003718839):0.005150362):0.0412811223):0.0007533665);
tree gen.87 = [&U] (((((12:0.01495706,15:0.005969714):0.0087815855,(14:0.023754435,(13:0.002372395,((10:0.0172966258,(((4:0.04922354,((1:0.01266431,2:0.01271356):0.008800927,3:0.0154574):0.06828543):0.01331749,(6:0.00990456,5:0.01603075):0.01274579):0.009224624,(9:0.007617221,(8:0.048884797,7:0.0177368178):0.003738263):0.034902917):0.002373271):0.004749866,11:0.01926545):0.002026983):0.01458098):0.005870195):0.0004375328,(17:0.015162634,19:0.0407755448):0.001424347):0.001422637,16:0.02886736):0.0443073793,18:0.007367239);
tree gen.88 = [&U] (19:0.016066665,((16:0.034016649,((((15:0.0096862306,12:0.02119658):0.003313912,((11:0.008749181,(((9:0.0067089293,(8:0.069032231,7:0.014509891):0.003992297):0.034957943,(((3:0.02479635,(1:0.01868944,2:0.01224706):0.01547623):0.06506676,4:0.0621768):0.01340288,(5:0.01853665,6:0.01401465):0.008144043):0.006257992):0.004302639,10:0.024495269):0.009039097):0.006814179,13:0.003191135):0.015013979):0.0018790787,14:0.02143801318):0.003148786,17:0.0153079846):0.0002507342):0.0600359825,18:0.01183566):0.008304676);
tree gen.89 = [&U] (18:0.0004480813,(((((13:0.001722978,((10:0.024143976,(((4:0.04179276,((1:0.01162736,2:0.008509419):0.009760111,3:0.0206396):0.055309212):0.006842458,(6:0.01744062,5:0.01404184):0.0100728):0.006088763,(9:0.002186698,(8:0.043348876,7:0.0165468878):0.01452378):0.034937459):0.001166921):0.01300377,11:0.01290742):0.004788267):0.0128475776,14:0.0148087448):0.006200159,(12:0.0169117,15:0.004749371):0.004886071):0.00670003824,16:0.01761781):0.0007855096,(19:0.03851347634,17:0.011801515):0.001094678):0.0271608182);
tree gen.90 = [&U] ((18:0.009032706,(16:0.02259679,(((14:0.0210604373,((11:0.01114697,(((9:0.008783048,(7:0.0050840659,8:0.048040441):0.0041968785):0.040124903,((5:0.01635661,6:0.01153087):0.01170626,((3:0.02585307,(1:0.01546665,2:0.01117865):0.01211074):0.068311512,4:0.05040074):0.0246043):0.001793688):0.005870925,10:0.018388164):0.004266711):0.004456763,13:0.006859064):0.009877072):0.0002633545,(15:0.009102215,12:0.01754811):0.005375983):0.001723788,17:0.016526901):0.00484283367):0.03179804):0.020761412,19:0.0400871109);
tree gen.91 = [&U] (((17:0.021685986,(16:0.02600435,((15:0.004391728,12:0.0196462):0.008366342,(((11:0.01014979,((((5:0.01557738,6:0.01896006):0.01776061,((3:0.01948294,(1:0.008350674,2:0.007464303):0.02148504):0.06665349,4:0.05078323):0.008816612):0.004752135,(7:0.0042733813,(9:0.005233035,8:0.044247886):0.002633609):0.031351107):0.000711963,10:0.014631761):0.00791317):0.001915019,13:0.00842946):0.0088423502,14:0.023965596):0.0003255453):0.0054675512):0.0003104675):0.027002846,18:0.003419198):0.013234425,19:0.0140138815);
tree gen.92 = [&U] ((16:0.02124018,(17:0.0161934329,((14:0.02345175331,(13:0.005608397,(11:0.00999306,((((6:0.01483876,5:0.01903669):0.01457178,(((2:0.01425527,1:0.01251421):0.01461973,3:0.03252802):0.08204167,4:0.05868662):0.004084947):0.001827607,((8:0.053632435,7:0.0111214678):0.005481305,9:0.004665338):0.035305856):0.000375177,10:0.016530921):0.007591245):0.006549461):0.0102476486):0.0001513055,(15:0.003727454,12:0.01562035):0.001058235):0.0002660113):0.0010831675):0.0374638523,(18:0.006411365,19:0.061521408):0.00427619);
tree gen.93 = [&U] (((16:0.019671291,(17:0.0078965293,(((13:0.00366366,(11:0.01797929,((((4:0.05315871,((2:0.01197354,1:0.009477371):0.01171135,3:0.02316607):0.06638138):0.007754197,(6:0.009951538,5:0.01660658):0.005081051):0.004584814,((8:0.037585519,7:0.007590802):0.01445594,9:0.003714043):0.042493367):0.00144083,10:0.0131639164):0.005113229):0.002388564):0.00953752702,14:0.0173918001):0.0005177139,(15:0.0018213418,12:0.0118217):0.002902849):0.00030236813):0.001335622):0.0528982222,18:0.009945744):0.011147776,19:0.036198621);
tree gen.94 = [&U] (((17:0.021962875,((14:0.0228241775,(15:0.005125102,(12:0.019069468,(13:0.007099356,(11:0.009034577,(10:0.0150969384,(((4:0.05935047,((2:0.006966235,1:0.007627801):0.006447626,3:0.02125431):0.059353319):0.01161966,(6:0.0164411,5:0.02016739):0.01265216):0.007987366,((7:0.015982235,8:0.046832181):0.004650284,9:0.008121398):0.030383381):0.001049938):0.004561057):0.007562759):0.011310977):0.0003506767):0.0006702028):0.007236823,16:0.016981311):0.0007108823):0.07087577401,18:0.003487214):0.01000686,19:0.020709116);
tree gen.95 = [&U] (19:0.027794221,(((17:0.01895059,16:0.021573634):0.0009650224,(14:0.0230819352,((13:0.004294766,(11:0.008293311,(10:0.0164698366,(((6:0.014273,5:0.01875235):0.006307979,(4:0.04528627,((2:0.02013876,1:0.01765716):0.0122262,3:0.0300169):0.06884068):0.005564393):0.01208619,((7:0.0082707231,8:0.044617914):0.003684052,9:0.0120392):0.03510755):0.001306237):0.003797265):0.00246476):0.008587454,(12:0.01564552,15:0.0070770971):0.002344561):0.0004990362):0.014851064):0.0414838542,18:0.007340602):0.002013505);
tree gen.96 = [&U] (((16:0.0180188141,(17:0.010794292,((12:0.01329019,15:0.011315707):0.001597656,((13:0.00837408,((((9:0.01111178,(8:0.043190894,7:0.0078525215):0.007673841):0.027044789,((((1:0.01920211,2:0.013117):0.02037596,3:0.01284117):0.07266052,4:0.05912391):0.008685799,(6:0.01419405,5:0.01768835):0.01312134):0.01867158):0.004960166,10:0.024462544):0.001968943,11:0.01363513):0.002852435):0.0104200024,14:0.0201062366):0.002030223):0.004698046):0.002803808):0.0372811225,18:0.01016601):0.009964278,19:0.037301501);
tree gen.97 = [&U] ((18:0.009772691,((17:0.01856157,((12:0.01915265,15:0.0056544809):0.0045854968,(14:0.028879946,(13:0.005585173,(11:0.02017563,((((4:0.05809261,((2:0.02156528,1:0.01068509):0.01011854,3:0.01792446):0.07689734):0.006552173,(6:0.01774078,5:0.01985593):0.004530727):0.01414438,(9:0.01494414,(7:0.0106303156,8:0.035550599):0.006179828):0.041024888):0.002078873,10:0.026502911):0.002368922):0.006620761):0.014369517):0.0011656206):0.0004503953):0.0043627782,16:0.0236091461):0.040890865):0.007282559,19:0.05154046);
tree gen.98 = [&U] (19:0.036082536,(18:0.005820194,(16:0.0344265235,(((14:0.0270569099,(13:0.003621524,(11:0.0109956,((((6:0.006585019,5:0.01801767):0.01313851,(((2:0.01462786,1:0.01648251):0.01208359,3:0.02019447):0.07150489,4:0.04168765):0.00691101):0.01071835,(7:0.0079720635,(8:0.038513456,9:0.008019719):0.001551829):0.0342481008):0.001726973,10:0.01899309):0.005832329):0.001568769):0.0076469599):0.006779872,(12:0.01795473,15:0.00702211):0.007672426):0.00617868031,17:0.015940819):0.001332104):0.028917207):0.01964745);
tree gen.99 = [&U] ((18:0.006428008,((((12:0.02136804,15:0.007917046):0.005287704,(14:0.01455838,(13:0.001598969,(11:0.01325506,(((6:0.02654598,5:0.01975747):0.005434307,(((2:0.01599607,1:0.01022702):0.01637727,3:0.0239044):0.06846342,4:0.04708808):0.01276883):0.009032091,((9:0.0063600717,(7:0.0181755559,8:0.05709705):0.003167648):0.037188132,10:0.018386523):1.813212e-05):0.007724319):0.001668302):0.010956126):0.0014190473):0.005745575,17:0.018584746):0.01701300172,16:0.0238897128):0.0280792589):0.015490994,19:0.034679598);
tree gen.100 = [&U] (19:0.029932642,((17:0.009866339,((((13:0.004906541,(((((9:0.007511104,7:0.0073653636):0.007626809,8:0.045072868):0.01821816,((6:0.01293565,5:0.01677077):0.008499884,(4:0.03433979,((1:0.006915761,2:0.009766628):0.01894438,3:0.01038322):0.07212625):0.008401402):0.006813923):0.001597694,10:0.013744862):0.004927755,11:0.01352961):0.003873002):0.006784812086,14:0.0240627626):0.002363812,(15:0.008696693,12:0.01116743):0.001987615):0.0053470167,16:0.0183383995):0.0001001958):0.0168106886,18:0.008384149):0.039494889);
tree gen.101 = [&U] ((18:0.01153099,(16:0.0270171085,((((13:0.008243462,(11:0.02340696,((((4:0.047128,((2:0.008028304,1:0.01876844):0.01939752,3:0.02400183):0.072927085):0.01143494,(6:0.01632931,5:0.02008299):0.008286151):0.006781573,((8:0.052623273,7:0.0125991482):0.003137771,9:0.007997599):0.041773553):0.004896411,10:0.0246421):0.006783946):0.002574098):0.015777474,14:0.0256803251):0.0025009809,(15:0.010743528,12:0.01931439):0.001959354):0.002104913,17:0.019401472):0.003048658):0.0769357764):0.003099037,19:0.022810889);
tree gen.102 = [&U] (18:0.006984448,(((19:0.02455573781,17:0.011466551):0.0058780707,((12:0.01095506,15:0.004477717):0.0071945741,(((11:0.01115723,((((7:0.0170530172,8:0.043329193):0.002283622,9:0.01030361):0.030766866,(((3:0.01593303,(1:0.007642702,2:0.008635428):0.01274449):0.06521033,4:0.04318898):0.00640299,(5:0.01446452,6:0.03403125):0.01199986):0.007929416):0.0006080917,10:0.022918817):0.00339989):0.002692143,13:0.004902961):0.010556829,14:0.0192084074):6.838105e-05):0.0039952203):0.0009171668,16:0.0264922):0.0398393176);
tree gen.103 = [&U] (18:0.008660624,(16:0.01229904,(((14:0.0120425482,(12:0.01212306,15:0.004099488):0.002184622):0.0005775925,((11:0.0108866,(10:0.024424185,((((3:0.03271225,(1:0.008540299,2:0.007801699):0.01489303):0.053257878,4:0.04952689):0.001942846,(5:0.0143588,6:0.01341168):0.0129057):0.009468996,((8:0.036369973,7:0.0081586969):0.0031680246,9:0.01578557):0.03610135):0.001453174):0.004893248):0.002181507,13:0.004624926):0.0091541646):0.008318388,(17:0.01210438,19:0.0164246427):0.00333336749):0.00178342661):0.05543534136);
tree gen.104 = [&U] ((18:0.004977698,(((15:0.010491401,12:0.0199753):0.002088534,((13:0.00435098,(11:0.01376532,((((((2:0.0188512,1:0.01229551):0.02167037,3:0.0295373):0.09302811,4:0.05243132):0.00446465,(6:0.01447396,5:0.01973876):0.005565962):0.01012679,(9:0.005780195,(7:0.0144718182,8:0.051488799):0.002846375):0.035202111):0.002918118,10:0.025608491):0.003481232):0.003619155):0.0156533955,14:0.0223501571):0.0016331629):0.003883932,(16:0.0291544284,17:0.013486783):0.0001068612):0.0590495788):0.024796729,19:0.02296746);
tree gen.105 = [&U] ((((17:0.010805335,(((13:0.004992537,((((4:0.04749507,((1:0.01713106,2:0.01168754):0.002038385,3:0.02691549):0.07464019):0.005078286,(6:0.010157,5:0.01992402):0.01025684):0.007496455,(10:0.024466934,(7:0.015770678,(8:0.042103997,9:0.01384348):0.003350446):0.0250653608):0.0009920535):0.005776173,11:0.006709162):0.009226145):0.007223115,14:0.02034797037):0.0003286687,(12:0.013616303,15:0.00591122):0.007403594):0.0003891771):0.005186012,16:0.0298793007):0.0279532382,18:0.0045898704):0.004885554,19:0.027639455);
tree gen.106 = [&U] ((16:0.016369197,((19:0.05092046225,17:0.011366606):0.002157271,((((11:0.009581964,(10:0.016770672,(((5:0.01718918,6:0.03247405):0.00975847,((3:0.01930026,(1:0.004674638,2:0.0132871):0.01252019):0.06614405,4:0.06174804):0.007403953):0.004943128,(9:0.01295658,(7:0.012254379,8:0.057130397):0.001975087):0.0352094645):0.006036222):0.005454424):0.00302954,13:0.003108609):0.014366476,14:0.015113375):0.0004655257,(12:0.02094998,15:0.012472525):0.005034111):0.0064827611):0.001117391):0.0331935044,18:0.015262147);
tree gen.107 = [&U] (((19:0.0271965715,((12:0.01560682,15:0.006162117):0.0007712766,(14:0.02859576208,((11:0.01235194,(10:0.0202720736,(((5:0.0256997,6:0.02198988):0.007147091,((3:0.02122172,(1:0.009438144,2:0.01446537):0.007463593):0.06316103,4:0.05017742):0.01069201):0.003686071,(9:0.018761828,(8:0.052496038,7:0.0127454979):0.002449846):0.035548302):0.001665584):0.008126488):0.002206827,13:0.002848302):0.0097353427):0.001123672):0.0022098185):0.003668296,(16:0.023401587,17:0.010445182):0.0014153487):0.030518176,18:0.01212246);
tree gen.108 = [&U] (18:0.007798401,((16:0.019439741,(17:0.013782602,19:0.0140524553):0.002336787):0.004683878,((12:0.01668484,15:0.00706972):0.005811072,(14:0.0155749701,((11:0.01240166,(10:0.018172632,(((5:0.01080653,6:0.01063169):0.008556788,((3:0.02474253,(1:0.01041498,2:0.0121685):0.005402821):0.07428726,4:0.03801654):0.007427222):0.007134479,(9:0.0061104586,(8:0.043893845,7:0.01162254448):0.006153459):0.039992349):0.0005682943):0.002292189):0.002475722,13:0.004800082):0.0051550332):0.0002960753):0.002399607):0.0422615039);
tree gen.109 = [&U] (((((((13:0.003134071,(11:0.01839383,((((6:0.01546642,5:0.017743):0.01179119,(4:0.0512316,((2:0.01080271,1:0.008937775):0.008632385,3:0.01642628):0.05807684):0.01385736):0.003776236,((8:0.063044774,7:0.011453581):0.006565533,9:0.005964859):0.03751071):0.004808858,10:0.017223232):0.004298378):0.002118162):0.011639052,16:0.02148758):0.00240666552,14:0.0154460564):0.003025296,(12:0.01330838,15:0.009144885):0.01064459919):0.0004968913,17:0.017989334):0.032335078,18:0.005177649):0.0097849006,19:0.031913097);
tree gen.110 = [&U] (((17:0.016816947,(19:0.01956021382,((12:0.01730653,15:0.005250733):0.00113348,(((11:0.01361617,(((9:0.0075943438,(8:0.044915246,7:0.0070363739):0.003074415):0.029664246,((5:0.006768677,6:0.01654353):0.008768482,(4:0.04644544,(3:0.01891184,(1:0.02250165,2:0.005650333):0.007653848):0.05631362):0.01621429):0.00633348):0.001465543,10:0.023532895):0.005736595):0.003543679,13:0.004530776):0.018298218,14:0.0352014647):0.0006645445):0.001705397):0.001192404):0.00062569044,16:0.0260075247):0.029227969,18:0.0226466224);
tree gen.111 = [&U] (18:0.01551492,(((17:0.012336502,19:0.037239254):0.001083712,16:0.0185073238):0.000429089,((((11:0.015481,((((8:0.057795805,9:0.007368806):0.001600955,7:0.014167319):0.031614034,((5:0.01625449,6:0.02788327):0.007604488,(4:0.05034446,(3:0.01699618,(1:0.01121627,2:0.02002368):0.008319928):0.057525157):0.004750296):0.01109236):0.002278834,10:0.022058527):0.007045516):0.001779479,13:0.0009637972):0.01389779,14:0.0127689409):0.0032556777,(12:0.02264062,15:0.0056019236):0.004831316):0.001151626):0.053047518);
tree gen.112 = [&U] (((16:0.01417925,(17:0.016606069,19:0.0279568698):0.0023636649):0.0009617919,(((11:0.01540973,(10:0.02237997,(((5:0.01690791,6:0.01288867):0.01276313,(4:0.04879143,(3:0.02845127,(1:0.005693545,2:0.0239236):0.0166126):0.074566667):0.01098115):0.006786378,(7:0.017620416,(9:0.01152597,8:0.056221258):0.002644833):0.031309221):0.000846751):0.006263178):0.002176299,13:0.007048398):0.0074937961,((12:0.01098966,15:0.007872822):0.0015447821,14:0.0201436144):0.000588442):0.0060547742):0.022977299,18:0.00946615);
tree gen.113 = [&U] (19:0.035252199,(18:0.0043619,((((((11:0.01122619,(10:0.015506628,((8:0.053515077,(7:0.0098924431,9:0.01053574):0.001593942):0.032480607,((4:0.04791563,(3:0.01571419,(1:0.01730069,2:0.01181192):0.009400266):0.07393612):0.009124273,(5:0.01797369,6:0.01414177):0.01017807):0.01561494):0.0006397481):0.008105632):0.002444711,13:0.006045459):0.0055005773,14:0.026380814):0.0007279996,(12:0.015563305,15:0.005850053):0.004721549):0.004096153,17:0.013015566):0.001130823,16:0.0232724359):0.0316666572):0.01263159);
tree gen.114 = [&U] (((16:0.023125398,(17:0.0155476237,((14:0.03699517,(13:0.006899682,(((((((2:0.02027117,1:0.008388591):0.01701915,3:0.03492383):0.08276904,4:0.0505043):0.0152133,(6:0.0171086,5:0.02782144):0.01024998):0.01027974,(9:0.005811782,(7:0.0114786993,8:0.04678533):0.005437774):0.035377137):0.003376914,10:0.0226250532):0.007112309,11:0.0117446):0.007050626):0.016196912):0.005007135,(12:0.01649926,15:0.00942405):0.004389879):0.0033398416):0.00946365398):0.04982598885,18:0.0072657183):0.003812486,19:0.02630885);
tree gen.115 = [&U] (19:0.031186304,(18:0.01309386,(((12:0.01352222,15:0.007007405):0.001504256,((13:0.003696213,(11:0.01345353,((((((2:0.01056417,1:0.01915258):0.008661505,3:0.0213608):0.061053011,4:0.04952917):0.004495481,(6:0.01858816,5:0.017087):0.008819633):0.006526906,(9:0.005254751,(8:0.033656396,7:0.005647656):0.005610548):0.034116513):0.001965482,10:0.0119674613):0.01133341):0.003410998):0.0115654715,14:0.0230931489):0.0047973376):0.0032421554,(16:0.0228712799,17:0.013460921):0.0003298042):0.023483323):0.016094114);
tree gen.116 = [&U] ((18:0.01021689,(16:0.02399327,(((12:0.01425738,15:0.0050658962):0.0019734606,(14:0.0160785098,(13:0.00225565,(11:0.01615753,((((((2:0.01243462,1:0.01343533):0.01310613,3:0.02059665):0.06088369,4:0.05275378):0.006819319,(6:0.01217892,5:0.02009933):0.01464035):0.007465617,(9:0.005521394,(8:0.040264666,7:0.0093327655):0.001454987):0.043360868):0.002079319,10:0.02553816):0.003381717):0.001776886):0.009900209):0.003284242):0.0072273552,17:0.0169131211):0.0007101413):0.021748895):0.01011089,19:0.036977041);
tree gen.117 = [&U] ((18:0.012829688,((17:0.012591722,(14:0.0211103686,(((11:0.01190731,(10:0.0245262577,(((4:0.0339886,(3:0.03101197,(1:0.01367854,2:0.01124191):0.006858782):0.07348412):0.007714358,(5:0.01394893,6:0.01823632):0.008666804):0.002457486,(9:0.009189199,(8:0.061787954,7:0.0072090485):0.003001387):0.040691692):0.001762368):0.002478364):0.009047262,13:0.003456001):0.016051848,(12:0.02450994,15:0.005189705):0.006493204):0.001119711):0.001234658):0.0002275291,16:0.0198350715):0.0410198389):0.0004141635,19:0.034182151);
tree gen.118 = [&U] (19:0.038567039,(18:0.003400108,(16:0.03009441,(17:0.018511342,((14:0.01603388393,((11:0.01512892,(10:0.020391202,(((8:0.05733012,7:0.01490533347):0.007984714,9:0.004500974):0.029438231,((4:0.04606692,(3:0.02147823,(1:0.02350071,2:0.01757859):0.01248747):0.065611275):0.006864506,(5:0.01418048,6:0.0228672):0.008956191):0.01299092):0.001935053):0.01181413):0.00479805,13:0.004803596):0.0102357408):0.0004629865,(12:0.01104181,15:0.007111785):0.002790477):0.003596748):0.0025877772):0.0497271945):0.01169823);
tree gen.119 = [&U] ((16:0.026295494,((17:0.020863601,(12:0.01314569,15:0.0059708961):0.009529914):0.002796732,(((11:0.01693988,((((8:0.046950634,7:0.00652660408):0.001499399,9:0.010393182):0.022726929,10:0.019050859):0.000399376,((4:0.044365,(3:0.01848399,(1:0.007522902,2:0.009695606):0.01090422):0.070706513):0.003224089,(5:0.0185532,6:0.02849123):0.01455873):0.008622329):0.005156576):0.002256858,13:0.001216866):0.014246868,14:0.0229961269):0.0019763067):0.0063716247):0.02972639433,(18:0.004208257,19:0.017685057):0.017647654);
tree gen.120 = [&U] (((((12:0.01599049,15:0.00966431):0.002096252,(14:0.020826115,(13:0.002012044,(11:0.006021506,(((9:0.008463644,(7:0.014226685,8:0.058749055):0.005407559):0.032163873,((4:0.0444792,((2:0.01415246,1:0.01142969):0.007585191,3:0.03391646):0.05296893):0.006172802,(6:0.009584199,5:0.01371662):0.005478279):0.002751238):3.232012e-05,10:0.017623233):0.01001551):0.002805458):0.0130384094):0.0018193676):0.0025184307,(19:0.0374586316,17:0.013664215):0.001150253):0.001539046,16:0.021935099):0.02213795,18:0.005511325);
tree gen.121 = [&U] (18:0.003403797,(((19:0.0430112254,17:0.01316535):0.0061755643,((12:0.01543395,15:0.005018245):0.005211803752,((((10:0.029302668,((9:0.006800396,(7:0.0168774178,8:0.046930803):0.009961901):0.030553574,((((1:0.02125797,2:0.007968439):0.01193402,3:0.01836457):0.057028651,4:0.0481723):0.005207317,(6:0.00929428,5:0.02402366):0.01152748):0.0130765):0.008058217):0.005835686,11:0.01645969):0.001139015,13:0.002326969):0.007279123,14:0.0274152543):0.001772477):0.00139999):0.0039755423,16:0.01802135):0.0305673697);
tree gen.122 = [&U] (((((12:0.0225207,15:0.002771603):0.004249323,(14:0.0203390492,((11:0.01152799,(10:0.015305013,((((3:0.02274631,(1:0.007816636,2:0.004887061):0.01102116):0.053690154,4:0.04205805):0.004758862,(5:0.02266904,6:0.01429422):0.006586738):0.008107312,(9:0.008732714,(8:0.048501875,7:0.015707543):0.006743364):0.032844399):0.005749249):0.008758999):0.005253324,13:0.005489977):0.0145353185):0.00264266):0.0020536205,(17:0.015998669,16:0.01845315):0.001896695):0.02010081,18:0.005722187):0.001231962,19:0.0485506865);
tree gen.123 = [&U] (((16:0.035658732,(17:0.015914442,((12:0.01064271,15:0.007371762):0.005850034,(((11:0.01457101,(10:0.012824222,(((6:0.01060847,5:0.0142241):0.00952002,(4:0.05092492,((2:0.0161496,1:0.009020472):0.01490799,3:0.01450101):0.09125002):0.01435181):0.008177339,(9:0.01222451,(8:0.045081911,7:0.01237186755):0.002135601):0.030558981):0.002331174):0.003422887):0.004657709,13:0.002221019):0.021803621,14:0.02459673032):0.0038375042):0.005422288):0.0033957141):0.025211,18:0.009564846):0.012058796,19:0.039159671);
tree gen.124 = [&U] ((14:0.0313956319,(16:0.033733965,((19:0.02535376,17:0.0124710753):0.0013467123,((12:0.01834479,15:0.006550837):0.0068062454,(13:0.007730542,(11:0.02764474,((((6:0.01247772,5:0.01363433):0.01469092,(4:0.06604962,((2:0.01746838,1:0.01221222):0.02034758,3:0.01377793):0.080468):0.001735431):0.00896688,((7:0.0104834005,8:0.056239227):0.005533521,9:0.01190994):0.028196557):0.00735458,10:0.0182521281):0.008489941):0.004546945):0.0060920827):0.001061819):0.001120371):0.000620718):0.0352494966,18:0.00944459);
tree gen.125 = [&U] (((((13:0.009299861,(11:0.01427335,(10:0.0204214401,(((6:0.01865035,5:0.0181726):0.007045568,(4:0.04532275,((2:0.01208422,1:0.01195128):0.0140375,3:0.02021036):0.053919582):0.01262002):0.007782647,(9:0.01144711,(8:0.043100926,7:0.0094746897):0.004321081):0.037799707):0.002348418):0.001427073):0.009825651):0.008238145,((12:0.01319444,15:0.00583469):0.001769317,14:0.0421814114):0.0017322393):0.0067312,(19:0.0223105885,17:0.009342435):0.006722507):0.0011656436,16:0.028339516):0.0405432623,18:0.020712956);
tree gen.126 = [&U] ((18:0.006494692,((14:0.0307038408,((12:0.01334599,15:0.0065040475):0.0009885494,((((((6:0.01956477,5:0.01460618):0.01011478,(4:0.05865269,((2:0.005575716,1:0.009565959):0.01007034,3:0.02207809):0.08639824):0.008060778):0.002969903,(9:0.010081223,(8:0.047747438,7:0.0110148447):0.003272592):0.04526988):0.004711243,10:0.02682036):0.006507221,11:0.01442642):0.002456474,13:0.003349681):0.018703209):0.0024409566):0.001983953,(16:0.02887492,17:0.012731199):0.002416555):0.0181865353):0.00723801122,19:0.033146906);
tree gen.127 = [&U] (19:0.03508982,(18:0.01040415,((17:0.035043543,((12:0.01418738,15:0.0062695004):0.003160538,(14:0.0281492818,(((((9:0.006354804,(7:0.01141193446,8:0.060864181):0.003329211):0.040161867,((4:0.04414968,((2:0.0167381,1:0.02088781):0.01804455,3:0.01093979):0.08478434):0.004313214,(6:0.01884344,5:0.0157925):0.01283446):0.007281221):0.00451505,10:0.022539817):0.007180521,11:0.02103185):0.004281451,13:0.002478996):0.010345524):0.006820933):0.005943332):0.001116339,16:0.041868662):0.0580249433):0.005075636);
tree gen.128 = [&U] (((16:0.023127162,(((12:0.025985533,15:0.0087904535):0.00236832,(((((((7:0.0115796732,8:0.043996994):0.004787195,9:0.009536942):0.035970683,((4:0.03504973,((2:0.01699449,1:0.01219253):0.005025693,3:0.02453884):0.071733317):0.01060038,(6:0.01692091,5:0.02288831):0.01035549):0.01019267):0.001081314,10:0.018041506):0.00441592,11:0.01837289):0.004509719,13:0.00656558):0.0092924735,14:0.030937436):0.0002202209):0.003533461,17:0.030223114):0.003223497):0.0443738023,18:0.004383747):0.0173272505,19:0.043516223);
tree gen.129 = [&U] (19:0.026911299,(18:0.008347954,((16:0.021363386,((12:0.025348,15:0.0079292939):0.0046766926,((13:0.004482245,(11:0.01287078,((9:0.007333585,(8:0.041059927,7:0.012370624):0.003574437):0.032244233,(10:0.020342344,(((3:0.01488755,(1:0.01006935,2:0.008197793):0.0151264):0.06035661,4:0.04491416):0.003583969,(5:0.01746873,6:0.01901343):0.008574539):0.00756782):0.0007869796):0.008404097):0.002887226):0.00303296,14:0.0144991714):0.0001910652):0.002090119):0.0028797642,17:0.010321951):0.0349781535):0.02600028);
tree gen.130 = [&U] ((((17:0.021879173,16:0.0160993983):0.0008798668,(((13:0.004318446,(11:0.01221512,(10:0.018325107,(((7:0.0062735181,8:0.038567136):0.003820897,9:0.008876173):0.025280854,((4:0.04254037,(3:0.03415642,(1:0.0122669,2:0.01372174):0.01148957):0.062391392):0.01105122,(5:0.02120189,6:0.01293394):0.003601186):0.01687012):0.001499131):0.004827316):0.005166672):0.0103999,14:0.0290667918):0.0005665527,(12:0.01908828,15:0.0024980846):0.0049616128):0.002977166):0.0362871435,18:0.002775177):0.008347026,19:0.028097874);
tree gen.131 = [&U] (19:0.030886901,(18:0.004608954,((17:0.015141785,((12:0.01662618,15:0.007168322):0.001369221,((13:0.006008311,(11:0.009745578,((((8:0.048708728,7:0.0091564095):0.008026266,9:0.007649854):0.039155769,((4:0.05363224,((2:0.01514169,1:0.007723198):0.008857952,3:0.02519942):0.06664194):0.002091509,(6:0.01276435,5:0.01166464):0.01026514):0.01013788):0.004658599,10:0.023723679):0.005164548):0.005141361):0.004075686,14:0.02197658764):0.0004361504):0.005871808):0.00088183,16:0.028635579):0.02332796863):0.01137591);
tree gen.132 = [&U] (19:0.03265083,(18:0.01026797,((16:0.0266752184,((14:0.022313369,(13:0.005192825,(11:0.01615331,(((9:0.007642782,(7:0.0065126615,8:0.044000711):0.0030997283):0.020127472,((4:0.06148347,((2:0.0230015,1:0.006433789):0.00260806,3:0.02697379):0.06327732):0.00884635,(6:0.01560418,5:0.01738605):0.01267396):0.007960893):0.003393947,10:0.015212999):0.003417812):0.003711899):0.0120823827):0.004857564,(12:0.0143916,15:0.004812785):0.001671825):0.014374982):0.006081651,17:0.0151900273):0.051057609):0.005216546);
tree gen.133 = [&U] ((18:0.01011609,(16:0.03325787947,(17:0.021192378,(((13:0.005934391,(11:0.01571222,((((4:0.04764568,((2:0.01280701,1:0.01448148):0.01557551,3:0.02564951):0.067181349):0.004231815,(6:0.03100817,5:0.007961735):0.006192185):0.01203913,(9:0.004687385,(8:0.033802279,7:0.00974151241):0.005187358):0.035736979):0.001916457,10:0.012416027):0.006651146):0.002828592):0.023042883,14:0.0254249106):0.004231842,(12:0.01984795,15:0.005619142):0.003868606):0.009150727):0.0082773063):0.0395462974):0.01173648,19:0.037010683);
tree gen.134 = [&U] ((18:0.004034446,((17:0.0175281943,16:0.02839147):0.0009014254,((12:0.009771681,15:0.008153397):0.0084964186,(14:0.020519254,(13:0.003014864,(11:0.01167138,((((4:0.04055575,((2:0.008428261,1:0.009253376):0.01225457,3:0.02791832):0.07225166):0.008348952,(6:0.0140652,5:0.02339943):0.01862109):0.008379076,((9:0.013066125,8:0.032234882):0.003519343,7:0.00691291381):0.03292579):0.001672626,10:0.018855292):0.007443463):0.005219191):0.016392519):0.001028458):0.001118795):0.0390512446):0.005655631,19:0.027062043);
tree gen.135 = [&U] ((((16:0.022956282,(((13:0.003138728,(11:0.01261574,(10:0.017034717,((((3:0.02479431,(1:0.01242987,2:0.01422416):0.005453214):0.07285907,4:0.03034197):0.01343903,(5:0.01406268,6:0.009936802):0.006952798):0.00193084,(7:0.0079423983,(8:0.037837938,9:0.008077714):0.002573425):0.0215234):0.001497002):0.008626633):0.007111328):0.0159291255,14:0.02316643):0.002666152,(12:0.02345804,15:0.005031493):0.001518553):0.00357191):0.001006407,17:0.020159316):0.0391522088,18:0.007970949):0.017125247,19:0.031196948);
tree gen.136 = [&U] ((18:0.00831594,((17:0.024873699,(14:0.0241236035,((13:0.001809187,(11:0.01203979,(((9:0.0092888346,(8:0.040325827,7:0.0083409023):0.00259344834):0.02484605,10:0.015196544):0.001914345,((4:0.04058851,((2:0.01638146,1:0.01791161):0.008616883,3:0.02091225):0.060624301):0.005293189,(6:0.02159194,5:0.01168411):0.007687798):0.007787127):0.005319685):0.00447159):0.00538317663,(15:0.003328303,12:0.01772712):0.0005545092):0.0031284632):0.0019717463):0.002149136,16:0.018279051):0.0403251036):0.002752927,19:0.0346438705);
tree gen.137 = [&U] ((18:0.006890324,(((14:0.0323342307,(13:0.009252087,(11:0.01918334,(10:0.0125911583,(((4:0.04977945,((2:0.01277518,1:0.01900171):0.01807163,3:0.0270374):0.07788857):0.003840163,(6:0.01450104,5:0.01751226):0.01308659):0.005052661,((8:0.060311062,7:0.00940168791):0.005059979,9:0.009303415):0.032232955):0.002143805):0.006895479):0.0005006436):0.0257988574):0.00337041,(15:0.006639059,12:0.02437658):0.002228775):0.003895208,(17:0.0113389584,16:0.023495519):0.000346082):0.0326877341):0.004638614,19:0.0471444007);
tree gen.138 = [&U] (((16:0.0271640132,(((14:0.014211466,((((((7:0.0140911478,8:0.036458242):0.008287834,9:0.01108412):0.045023266,((6:0.006505872,5:0.01522864):0.007054984,(4:0.04872042,((1:0.009813896,2:0.01335579):0.01006412,3:0.02155796):0.07324174):0.004741614):0.004719851):0.0009157294,10:0.019547855):0.003542142,11:0.01619351):0.002861511,13:0.000476312):0.016219424):0.0028484777,(15:0.0078921158,12:0.02074091):0.004376558):0.0001284499,17:0.014540577):0.0001988083):0.057214168,18:0.006009896):0.013499509,19:0.030940926);
tree gen.139 = [&U] (19:0.036176965,(((17:0.024696542,((15:0.008307556,12:0.01269937):0.005422083,((((((9:0.006959489,(8:0.051942076,7:0.0070735048):0.009184285):0.040573508,((6:0.02420485,5:0.02320334):0.007161252,(((1:0.01664728,2:0.01715949):0.01379631,3:0.0363496):0.047022579,4:0.05987866):0.01078972):0.01366958):0.004375971,10:0.019756135):0.002351706,11:0.01842306):0.008906245,13:0.004519974):0.009149183,14:0.0182909641):0.002905564):0.0020856212):0.0061746381,16:0.02395648):0.0304713818,18:0.004344339):0.005281523);
tree gen.140 = [&U] (19:0.01860966,(18:0.0109660933,(16:0.0372144891,(((12:0.02097698,15:0.004607546):0.004671877,17:0.010546346):0.002267184,(14:0.0205422532,(13:0.001745304,(11:0.01581224,(((8:0.039411912,7:0.01279316238):0.006136658,9:0.003239691):0.0302078028,(((4:0.04032215,((2:0.01374274,1:0.007721126):0.009324975,3:0.01864047):0.07743623):0.009390683,(6:0.02878452,5:0.01797181):0.01336733):0.0078325,10:0.016871787):0.0008019457):0.002823834):0.003332021):0.013157097):0.007361003):0.00287293514):0.028041946):0.024883687);
tree gen.141 = [&U] ((17:0.020027628,(((15:0.008490746,((13:0.004397244,(11:0.00724965,(10:0.0214596858,(((4:0.03709997,((2:0.01526788,1:0.01916612):0.01235954,3:0.01810209):0.057704664):0.006213381,(6:0.01843773,5:0.02469624):0.005987698):0.004563727,(9:0.00509856,(8:0.034185251,7:0.008718769):0.002959046):0.034736167):0.001543147):0.004254255):0.004808653):0.011135827,16:0.01370536):0.004685062):0.001389473,12:0.01711173):0.002316715,14:0.03316426413):0.002099576):0.04492426644,(19:0.031079651,18:0.006359362):0.008334671);
tree gen.142 = [&U] ((16:0.02129072,((14:0.025870301,((((10:0.015967214,(((4:0.05501937,((1:0.01166323,2:0.008402993):0.008737362,3:0.01778897):0.05858055):0.006333024,(6:0.009412826,5:0.0210398):0.01262966):0.01209642,((7:0.0106841221,8:0.061789563):0.002550806,9:0.005126821):0.047124056):0.0003020185):0.007235531,11:0.01156052):0.001900304,13:0.003138032):0.014303067,(15:0.004476972,12:0.0176654):0.003930097787):0.002200339):0.005703774,17:0.019120991):0.0001208844):0.0233014974,(18:0.01184346,19:0.037479905):0.019932764);
tree gen.143 = [&U] (19:0.0198271644,(((17:0.0117299177,16:0.04005241):0.0008130491,((15:0.0037843287,12:0.0279542):0.0018604037,(14:0.016397616,((11:0.01622302,(10:0.023382811,(((7:0.013146976,8:0.063979165):0.005290273,9:0.008714579):0.025998791,((6:0.01189648,5:0.02260531):0.007869276,(4:0.05020686,((2:0.00902663,1:0.0121894):0.009964939,3:0.02552951):0.064353976):0.006353391):0.006627192):0.0007576589):0.004183104):0.005852815,13:0.005336598):0.018549):0.0009906572):0.004140331):0.0399726439,18:0.01182762):0.02688496);
tree gen.144 = [&U] ((18:0.002132515,((16:0.01448336,(14:0.0246322943,((15:0.006080476,12:0.01356089):0.002894323,(13:0.003141067,((((8:0.038726155,7:0.0099727616):0.00296373,9:0.003410231):0.0249868317,(10:0.0139726719,((4:0.03130167,((2:0.02032691,1:0.01811419):0.01278137,3:0.01801271):0.051736259):0.008598735,(6:0.01913711,5:0.008584):0.008594434):0.008377652):0.0008877285):0.004819755,11:0.01302173):0.005258927):0.0106621073):0.0001746141):0.002606151):0.00310987,17:0.0149713164):0.040068458):0.014214,19:0.024620511);
tree gen.145 = [&U] (19:0.019088773,(18:0.004739697,(((((12:0.01769861,15:0.0073202256):0.003043268,(13:0.005652346,(((((4:0.05653913,((2:0.01532048,1:0.0151318):0.00888895,3:0.01927998):0.06096062):0.008602813,(6:0.01054284,5:0.01269688):0.01831532):0.0118447,(9:0.007873056,(8:0.039774429,7:0.018516773):0.003292821):0.029488429):0.005241164,10:0.018813283):0.009468133,11:0.01482604):0.001941273):0.0103565415):0.001487335,14:0.02531003717):0.002568632,17:0.0165544178):0.0001814164,16:0.02061181):0.023965912):0.017617389);
tree gen.146 = [&U] (18:0.0035521262,(((16:0.02611316,((15:0.006103059,12:0.01019301):0.0032029587,((13:0.002974903,((((4:0.06006526,((1:0.01816835,2:0.01422864):0.0100856,3:0.018018):0.048879839):0.01444913,(6:0.02835129,5:0.01627815):0.009605587):0.01361168,(((8:0.044200374,7:0.0074410347):0.002511015,9:0.012361351):0.030266701,10:0.013815014):0.001572598):0.00626232,11:0.0144236):0.004445237):0.0132054176,14:0.028725083):0.001855122):0.0044576429):0.0004685916,17:0.008813424):0.078804623,19:0.002182558):0.020214887);
tree gen.147 = [&U] ((16:0.02863261,((14:0.029164202,((13:0.004828146,((10:0.013144246,(((8:0.040771374,7:0.014495581):0.001759286,9:0.010804982):0.029462706,((6:0.01915086,5:0.012767):0.01092197,(((2:0.009165683,1:0.01810609):0.008014248,3:0.02740225):0.07621663,4:0.03814463):0.006514562):0.007014894):0.001868143):0.003890613,11:0.009668154):0.004811787):0.01385566921,(12:0.01064138,15:0.0018670453):0.001140257):0.00349859):0.0028582707,17:0.018364497):0.001809753):0.026774196,(19:0.012483603,18:0.002338027):0.03894544);
tree gen.148 = [&U] ((18:0.002776796,19:0.040007581):0.007426329,(((14:0.029782532,((15:0.007750322,12:0.02312846):0.0005834206,(13:0.004194957,((10:0.019967245,(((8:0.04959818,7:0.0050839913):0.004299215,9:0.009279665):0.030097103,((6:0.02049084,5:0.01649982):0.009017979,(((2:0.01292898,1:0.01283485):0.01216672,3:0.02151869):0.048000684,4:0.04556715):0.006086825):0.01274408):0.002774156):0.006331765,11:0.01552179):0.001664062):0.008004617):0.0051438311):0.003568935,16:0.022959497):0.0001766739,17:0.015136587):0.03559168057);
tree gen.149 = [&U] ((18:0.005319184,(16:0.01640172,(17:0.0115188649,((14:0.0220580359,(13:0.003906676,(((((8:0.044632085,7:0.0067714731):0.003685244,9:0.005744048):0.026331703,((6:0.01859942,5:0.01894658):0.007853872,(((2:0.006837732,1:0.01276436):0.01543475,3:0.01690518):0.05966974,4:0.05866097):0.003490394):0.009154817):0.001575816,10:0.0111193593):0.003946224,11:0.01492147):0.003038344):0.0131013391):0.001241363,(15:0.003814776,12:0.01393895):0.00525849):0.0024509094):0.0011600948):0.0350564051):0.005216472,19:0.038827172);
tree gen.150 = [&U] (19:0.028668767,((16:0.014513108,(17:0.012923761,((15:0.007821841,12:0.01721977):0.002240213,((13:0.005077421,(11:0.01088374,((((5:0.01374158,6:0.009915055):0.00808744,(4:0.05010512,(3:0.01948718,(1:0.004618521,2:0.01398425):0.02025072):0.062105874):0.009512732):0.004461053,((8:0.0531679452,7:0.0093864394):0.002899658,9:0.009454495):0.03845044):0.002426112,10:0.0197336632):0.003773753):0.001666086):0.013571753,14:0.021863061):0.00085622728):0.002479677625):0.0063919817):0.0293090743,18:0.009527698):0.007801494);
tree gen.151 = [&U] ((18:0.007037142,(16:0.022103307,(17:0.0119624002,((15:0.009663445,12:0.02103203):0.005073472,(14:0.024509341,(13:0.00681055,((((9:0.01061571,(7:0.0100812798,8:0.046119684):0.00530149):0.03492523,((6:0.01499259,5:0.0228094):0.007713527,(((2:0.01981239,1:0.01441321):0.01669597,3:0.02089012):0.06478021,4:0.04656949):0.007763277):0.007685112):0.00561377,10:0.0113987432):0.006448893,11:0.01187671):0.002940789):0.009906903):0.001678532):0.001561436):0.00471070539):0.0357040662):0.006284413,19:0.021868349);
tree gen.152 = [&U] (19:0.028018317,(18:0.006568814,(((15:0.00533757,12:0.0185176):0.0026112919,(14:0.0329377365,(13:0.004170503,(((((7:0.0085005,8:0.03837472):0.005106341,9:0.004932452):0.0247650575,((6:0.01071874,5:0.01228299):0.007694882,(((2:0.01300164,1:0.01816049):0.01180831,3:0.03048309):0.056902667,4:0.05523566):0.005684852):0.003703253):0.001044296,10:0.023187339):0.002258224,11:0.009765783):0.004535139):0.010283895):0.0025052226):0.003585175,(17:0.017153713,16:0.019770575):5.283222e-06):0.0269500174):0.019948364);
tree gen.153 = [&U] (((16:0.0225643852,(((15:0.0042290763,12:0.01302835):0.006910213,(14:0.024497869,(13:0.005643287,(11:0.0156071,(((9:0.009811231,(7:0.009188145,8:0.048126199):0.002127984):0.037055967,((5:0.02000036,6:0.01141558):0.01116944,(4:0.05673273,(3:0.01450075,(1:0.01629351,2:0.01122701):0.01136819):0.062415597):0.007935725):0.003680834):0.001774177,10:0.0176998726):0.01075567):0.005515531):0.0102455052):0.001427825):0.004892432,17:0.014445759):0.002151953):0.0419267797,18:0.006196686):0.01155896,19:0.030443578);
tree gen.154 = [&U] ((((17:0.017907437,16:0.020638795):0.0009040919,((14:0.0283002924,(13:0.003839374,(((((6:0.01422794,5:0.01981827):0.01376071,(((2:0.01593334,1:0.01146623):0.01733489,3:0.02864086):0.07020199,4:0.04956243):0.01205075):0.008306269,((8:0.036567567,9:0.0111283426):0.001794154,7:0.01511375855):0.032001852):0.001737147,10:0.02176386):0.00496561,11:0.008706305):0.004174004):0.020603367):0.0031624559,(15:0.0085509495,12:0.01245038):0.001640426):0.007777317):0.037757598,18:0.004515807):0.024316345,19:0.011712091);
tree gen.155 = [&U] ((18:0.005154773,(((((15:0.0027261582,12:0.01290065):0.005622642,(13:0.003058967,(((((7:0.0069075107,8:0.035977406):0.002063093,9:0.005298678):0.03554664,((4:0.045975,((2:0.008801212,1:0.01135233):0.01158358,3:0.02705271):0.063350425):0.006299223,(6:0.01556335,5:0.01327909):0.0142473):0.00650217):0.001787502,10:0.021815298):0.01268001,11:0.01711725):0.006851942):0.005292584):0.0007991673,14:0.02296130038):0.0133586308,16:0.0151324815):0.001696921,17:0.01392996):0.034342444):0.01582093,19:0.0084060107);
tree gen.156 = [&U] ((18:0.007632589,(((((13:0.004180194,((10:0.017437832,((9:0.01310907,(7:0.006741931,8:0.046332768):0.004550471):0.02920349,((6:0.01363072,5:0.0114859):0.007894685,(((1:0.02794249,2:0.00929137):0.007938492,3:0.01330642):0.051066394,4:0.07793145):0.003757478):0.007893996):0.002382862):0.01014324,11:0.01550668):0.001426637):0.011001517,14:0.0204824139):0.00396135303,(15:0.002850468,12:0.0238034):0.003613737):0.0047205727,16:0.01262084):0.00101331,17:0.009143877):0.0416632556):0.002276142,19:0.0176714415);
tree gen.157 = [&U] ((18:0.01176246,(16:0.02044741,(17:0.017134505,((15:0.008110433,12:0.0180142):0.003850985,(14:0.018608153,(13:0.009049224,((10:0.019409373,((9:0.009089666,(7:0.0218159132,8:0.055174369):0.0010903978):0.037501741,((4:0.04963094,(6:0.02014939,5:0.02089861):0.005261814):0.001867726,((2:0.008052548,1:0.01103532):0.01715203,3:0.01338181):0.07928043):0.007776505):0.0007136104):0.003094072,11:0.01273886):0.001207785):0.0088435392):0.00180968355):0.00334668271):0.001435796):0.0376436581):0.00595873,19:0.04434448);
tree gen.158 = [&U] (((16:0.02855685421,(((((((((6:0.01419867,5:0.01777667):0.009492993,(4:0.04074489,((2:0.006656252,1:0.0127681):0.01463294,3:0.0231567):0.07175471):0.01316672):0.007285847,((8:0.046435224,7:0.015961465):0.00420175,9:0.01117):0.0342637866):0.00162034,10:0.014299422):0.005308403,11:0.01057296):0.002353886,13:0.00439791):0.0077653248,14:0.021074129):0.00806609,(12:0.01376572,15:0.003017348):0.00432709):0.003109306488,17:0.0090087759):7.526228e-06):0.0307703323,18:0.004761794):0.01055596,19:0.02919203);
tree gen.159 = [&U] ((((17:0.0180459941,(14:0.0232859258,((13:0.004765032,(((((4:0.0522898,((2:0.01045623,1:0.01013157):0.01892102,3:0.02271464):0.07162751):0.005169843,(6:0.02219644,5:0.02240252):0.01605317):0.006652395,(9:0.009085783,(7:0.0185469074,8:0.044840826):0.008116148):0.02817795):0.003357442,10:0.018814951):0.008388943,11:0.0170886):0.004424236):0.01474589,(12:0.01675341,15:0.0039775778):0.006377825):0.0037655259):0.0026718157):0.001038734,16:0.0449722):0.0764312165,19:0.030080451):0.004312058,18:0.01021737);
tree gen.160 = [&U] (((17:0.014096354,19:0.0201719193):0.0041906641,((((13:0.004804054,((10:0.012653734,(((((2:0.007280914,1:0.01093413):0.007283972,3:0.02483198):0.04990131,4:0.05640792):0.009311998,(6:0.01140838,5:0.02092019):0.01780005):0.006590767,(9:0.005847942,(8:0.05999653,7:0.0078981761):0.002171633):0.025803353):0.008497566):0.005753783,11:0.01197575):0.004903647):0.010374135,(12:0.01019146,15:0.007365448):0.0085484082):0.0020153568,14:0.019863871):0.0030306237,16:0.021447):0.001956912):0.0620389366,18:0.005585143);
tree gen.161 = [&U] (((16:0.02626415,(17:0.0146060708,(((13:0.004982056,(((((6:0.01781974,5:0.01656108):0.01045986,(((1:0.0115264,2:0.008789714):0.01477921,3:0.01789708):0.054246731,4:0.04312163):0.004539299):0.01019042,(9:0.0152927,(7:0.013602845,8:0.053228921):0.003718212):0.042704852):0.0008201756,10:0.020575193):0.004321572,11:0.01411048):0.005835005):0.01132222,14:0.0231552554):0.0045893219,(15:0.009945754,12:0.01755349):0.002758688):0.00175181049):4.879294e-05):0.03295650982,18:0.003467937):0.005956902,19:0.025175457);
tree gen.162 = [&U] (19:0.0250372234,(18:0.01729471,((16:0.02398881,((13:0.005245588,((10:0.016615011,(((6:0.02042544,5:0.01961324):0.01131031,(((1:0.007559878,2:0.0181427):0.01966098,3:0.02537304):0.063660212,4:0.04185807):0.003432819):0.004818845,((7:0.0082180828,8:0.039356017):0.003639572,9:0.01625065):0.032859991):0.001223677):0.006968321,11:0.01442936):0.002412079):0.0101764754,((15:0.013893697,12:0.01296015):0.009437232,14:0.0257605841):0.000118405):0.0027054744):0.0007530646,17:0.01095956791):0.03765376236):0.01571441);
tree gen.163 = [&U] ((((17:0.019148433,((14:0.0250521315,(15:0.005979678,12:0.01087822):0.002604748):0.00464334,(13:0.004233728,((10:0.020725457,((9:0.006702068,(7:0.0166585888,8:0.059240566):0.001503015):0.031415137,((6:0.02224565,5:0.01294712):0.009506805,(((1:0.01607549,2:0.008517201):0.01179706,3:0.02413191):0.071613657,4:0.05400586):0.009547576):0.008433894):0.002980243):0.00646265,11:0.01305414):0.009020403):0.009003448):0.0049946942):0.0007138142,16:0.02280372):0.0456862717,18:0.005244837):0.0005294486,19:0.036747601);
tree gen.164 = [&U] ((18:0.00413076,(16:0.0430358705,(((14:0.02587483,(13:0.008622218,((((9:0.015626806,(7:0.009139427,8:0.042778833):0.006314477):0.032814746,((6:0.01191833,5:0.01985732):0.01042429,(((1:0.01012792,2:0.01237812):0.00684231,3:0.02399917):0.06010351,4:0.04928355):0.02265639):0.008222582):0.0003507526,10:0.021404542):0.003876479,11:0.007233273):0.002063389):0.0106629028):0.00297453159,(15:0.005180124,12:0.01297767):0.004637634):0.002744653,17:0.015015414):0.0001418432):0.0352242927):0.013621782,19:0.039675394);
tree gen.165 = [&U] ((18:0.006509832,(((((13:0.004861395,((((8:0.050415236,7:0.0082074999):0.002058218,9:0.006307355):0.027543839,(10:0.013894835,((6:0.01245593,5:0.00988511):0.006317605,(((1:0.0112127,2:0.00795354):0.00709603,3:0.02223162):0.06829391,4:0.03896238):0.01221571):0.00520371):0.002493691):0.006109415,11:0.01981476):0.00101803):0.01232309,14:0.0177079166):0.011829857,(15:0.005928181,12:0.01725776):0.002707182):0.002985167,17:0.0126125265):0.0032538981,16:0.018679069):0.0186823918):0.020934159,19:0.020834518);
tree gen.166 = [&U] ((18:0.0113524,((((17:0.018523107,14:0.029596808):6.917475e-05,(15:0.005307314,12:0.01967689):0.001610969):0.002778485,(13:0.001926168,((((9:0.006858309,(7:0.0103159216,8:0.048989029):0.00463792):0.038209845,((6:0.02128438,5:0.01621919):0.009863531,(((2:0.0172378,1:0.009347319):0.02159102,3:0.02205696):0.07693425,4:0.0455699):0.01095213):0.01012802):0.0004349655,10:0.019445308):0.006693531,11:0.01424611):0.002716563):0.007475878):0.0177525298,16:0.01746858):0.037628155):0.0028235526,19:0.034200785);
tree gen.167 = [&U] (19:0.020980108,(18:0.005546842,((17:0.012920284,((12:0.02276596,15:0.004319653):0.001918841,(14:0.02441958519,(((((7:0.0123524714,(8:0.052093719,9:0.01247035):0.006226699):0.03693409,((6:0.01606642,5:0.01662996):0.01168119,(4:0.04086862,((2:0.01781474,1:0.01249108):0.01182443,3:0.0240981):0.06442893):0.01207993):0.01096117):0.0003563422,10:0.013172764):0.00599265,11:0.01229793):0.001780028,13:0.004913682):0.014315717):0.0026150091):0.0073321892):0.001845987,16:0.0270444999):0.03769057293):0.01452235);
tree gen.168 = [&U] (19:0.0339968041,(18:0.006237002,((17:0.02574889,16:0.03697525):0.0007638849,((12:0.01175514,15:0.009045711):0.001764358,(14:0.0267135106,(((10:0.0128535377,(((6:0.0163893,5:0.01528226):0.01120807,(4:0.04099493,((2:0.01818314,1:0.008663115):0.005895223,3:0.02297494):0.07748224):0.009844552):0.002530273,(9:0.01177898,(7:0.01154854,8:0.0553684979):0.0003753149):0.034431611):0.0003179496):0.002211496,11:0.01681553):0.001433887,13:0.004885558):0.007724509):0.003765544):0.008613406):0.0277762835):0.006903017);
tree gen.169 = [&U] (18:0.003035181,(19:0.030682904,(((14:0.020412768,((13:0.004349751,(((((7:0.030403615,8:0.05725523):0.004050283,9:0.0077531379):0.033984986,((6:0.02769258,5:0.01305684):0.01025579,(4:0.03870154,((2:0.01198993,1:0.01997197):0.01025512,3:0.01431428):0.071656232):0.006083403):0.005747378):0.001778444,10:0.0183769491):0.00650076,11:0.00701228):0.002796869):0.0080855965,16:0.0283728):0.0002328073):0.0071549226,(12:0.02110713,15:0.007091189):0.002837252):0.007868363,17:0.0162167826):0.05458781348):0.004674762);
tree gen.170 = [&U] (19:0.047745555,(18:0.008094525,((((14:0.028214644,16:0.0155159):0.009296576,(13:0.004083308,(((((6:0.02592304,5:0.01932581):0.0127424,(4:0.04131275,((2:0.01528219,1:0.01687357):0.01376618,3:0.0240769):0.063892647):0.005928318):0.01059177,((8:0.053066797,7:0.0135025036):0.001604691,9:0.009334121):0.03113771):0.0006298065,10:0.015024098):0.004254589,11:0.0126134):0.003670899):0.010632932):8.650601e-05,(12:0.01684368,15:0.004917773):0.007563531):0.002488393592,17:0.016139034):0.03446549147):0.008258298);
tree gen.171 = [&U] ((((((((10:0.020591994,(((9:0.008821664,8:0.038747599):0.003094886,7:0.017729689):0.025407478,((4:0.04217581,((2:0.009443646,1:0.01428148):0.01948198,3:0.02212781):0.059080921):0.007299604,(6:0.009289154,5:0.01692314):0.005756347):0.005865336):0.003899409):0.008667639,11:0.01030572):0.001701751,13:0.00477465):0.008459275,14:0.0186322434):0.0040593386,(12:0.01493662,15:0.007354047):0.003348512):0.0026698325,(17:0.013870086,19:0.01621794962):0.004083216):0.0044001903,16:0.0266348564):0.032966843,18:0.002382355);
tree gen.172 = [&U] (18:0.01081328,(((17:0.013532772,19:0.02460558288):0.0006470063,((12:0.01840357,15:0.006266091):0.0024679966,(14:0.027212563,(((10:0.023161195,((9:0.008712922,(7:0.0146262777,8:0.050975944):0.0042370197):0.025841104,((4:0.04450299,((2:0.01042644,1:0.009332054):0.008289488,3:0.021383):0.08918901):0.01728012,(6:0.01626734,5:0.0161021):0.01549764):0.003611168):0.003030672):0.009487602,11:0.01501676):0.001991267,13:0.002588874):0.01172103246):0.002283415):0.0009361456):0.0066050212,16:0.02815148):0.0362275978);
tree gen.173 = [&U] (19:0.035588896,(18:0.005518225,((((12:0.01168541,15:0.004494722):0.00372235,(14:0.02101228,((((((4:0.05452605,((2:0.01035816,1:0.008092985):0.02105741,3:0.02877393):0.05837833):0.00820264,(6:0.02042648,5:0.01608795):0.006170115):0.01467925,(9:0.01018807,(8:0.030506563,7:0.0080613012):0.002343163):0.035343947):0.001295609,10:0.01831627):0.00768573,11:0.009543522):0.001681369,13:0.00286806):0.005379218):0.00129236):0.0069394657,17:0.019608547):0.001484606,16:0.02082683):0.0297782652):0.003277781);
tree gen.174 = [&U] (19:0.019107741,(((((14:0.0154241529,((((((((2:0.009679968,1:0.007601019):0.009423816,3:0.02017385):0.106079112,4:0.0472338):0.0022549,(6:0.01434313,5:0.01544386):0.01453844):0.00694932,((7:0.0063777378,8:0.025331356):0.002887951,9:0.012118288):0.024186198):0.001761561,10:0.019265193):0.001889954,11:0.008313213):0.002444054,13:0.004779337):0.011769811):0.002198106,(12:0.016150636,15:0.00588623):0.0039442969):0.0014376194,16:0.02572919):0.00026226,17:0.014840456):0.058599767,18:0.006565458):0.005929486);
tree gen.175 = [&U] (18:0.00389154,((19:0.0309289684,((12:0.01453397,15:0.007287763):0.004165749,((13:0.009951503,(((((8:0.040909002,7:0.0134309547):0.01033368,9:0.008766281):0.0264673051,((6:0.01311604,5:0.008429118):0.01006816,(4:0.06386581,((1:0.01829813,2:0.0129858):0.004173841,3:0.02173041):0.075482114):0.005155186):0.008376726):0.003968227,10:0.0188320156):0.006556059,11:0.01273227):0.001339745):0.0098569423,14:0.0258434721):0.00404508):0.001880492):0.002426479,(16:0.01458772,17:0.01579038998):8.66348e-05):0.024892673);
tree gen.176 = [&U] ((((14:0.03111314608,16:0.02303092):0.0045421465,((12:0.01333488,15:0.006333364):0.000854891,((11:0.01773425,(10:0.01932987611,((9:0.007271274,(8:0.060435744,7:0.0132780118):0.006106827):0.029886161,((((2:0.02055081,1:0.007372692):0.02087303,3:0.01965676):0.072252445,4:0.03178035):0.007127956,(6:0.01404414,5:0.01662347):0.01180884):0.008007067):0.00425471):0.009663059):0.002835153,13:0.001780397):0.0065229237):0.002365649):0.007251948,17:0.012060886):0.0493319973,(18:0.011541617,19:0.0313643):0.001137394);
tree gen.177 = [&U] (19:0.030806396,(18:0.005739551,((((11:0.01476554,(((9:0.01130616,(8:0.050767075,7:0.0082653146):0.004900826):0.029210785,((6:0.02418484,5:0.01585056):0.01846959,(4:0.0458657,((2:0.01011626,1:0.01983749):0.01064057,3:0.01536419):0.06311847):0.007530329):0.002942682):0.00607443,10:0.0186803092):0.006447162):0.0008039202,13:0.00855969):0.012785111,(12:0.007718202,15:0.004083512):0.002088728):0.003904148,((16:0.02492801,14:0.0219127682):0.001531486,17:0.021242562):0.0018530212):0.030399659):0.001634861);
tree gen.178 = [&U] (19:0.0385688556,((((((11:0.008040472,(((7:0.0130320198,(8:0.041366632,9:0.007039715):0.003229522):0.033491705,((6:0.02853487,5:0.02011733):0.009871955,(4:0.0539738,((2:0.01303903,1:0.0130417):0.006262785,3:0.02327248):0.065414605):0.01037104):0.00843183):0.008639362,10:0.021672616):0.00322655):0.001149255,13:0.003596971):0.0122845,(12:0.01484373,15:0.006505938):0.004096012):0.005295508,(16:0.02248679,14:0.0186798322):0.0062067699):0.0010652428,17:0.020301509):0.0422233882,18:0.009611164):0.005804594);
tree gen.179 = [&U] ((16:0.0160395462,((17:0.015157096,19:0.02747531123):0.002734463,(((13:0.002565816,((10:0.019228955,(((((1:0.01294291,2:0.01091082):0.008695065,3:0.02157283):0.05734244,4:0.05667021):0.002360363,(6:0.02005883,5:0.01104966):0.008030333):0.009263309,(9:0.00724355,(8:0.062027097,7:0.0109746873):0.002017115):0.0467654392):0.002377237):0.003529022,11:0.00861349):0.003254745):0.0066962026,14:0.0281132399):0.0015220591,(12:0.01440173,15:0.007650102):0.0007509066):0.0025858778):0.0014705006):0.04089536,18:0.007046735);
tree gen.180 = [&U] (18:0.005396294,(((19:0.0287938558,17:0.010984954):0.000982166,16:0.02878903):0.0067820424,(((13:0.003963832,((10:0.0203469212,(((6:0.02298576,5:0.0246395):0.007604311,((3:0.01731499,(2:0.01126532,1:0.0353294):0.001743671):0.057268868,4:0.04630499):0.008194154):0.004055932,(9:0.009167556,(8:0.050817555,7:0.012176189):0.004400169):0.030384738):0.005748582):0.009421766,11:0.01533815):0.005152051):0.008022491,14:0.033029867):0.00188808921,(12:0.00888926,15:0.006080631):0.001678306):0.012514983):0.054477233);
tree gen.181 = [&U] (18:0.008779419,((((((12:0.02589786,15:0.011642043):0.0006127787,(13:0.003834754,(((((8:0.039283792,7:0.0118460166):0.00313168,9:0.008165834):0.0293834741,((5:0.01291623,6:0.01552206):0.006933708,((3:0.02042149,(1:0.01225863,2:0.008003648):0.01965148):0.09932558,4:0.05553968):0.001194113):0.008552226):0.004962349,10:0.026314926):0.004427563,11:0.01466788):0.002192095):0.005051148):0.003357647,14:0.0287946244):0.0061304926,17:0.0209522723):0.0013796065,16:0.01632488):0.054800398,19:0.029606636):0.001713681);
tree gen.182 = [&U] (18:0.006359804,((12:0.01155521,15:0.008588033):0.0097378888,(((14:0.026251488,(13:0.00211503,(((10:0.010253852,((6:0.01451365,5:0.01410796):0.005946297,(4:0.05151048,(3:0.01860686,(2:0.003961846,1:0.01026937):0.01204735):0.045536946):0.002876769):0.007770207):0.003543027,((8:0.0420641,7:0.0109848054):0.001276965,9:0.0072819444):0.033559216):0.009286887,11:0.01074066):0.001608315):0.013652562):0.003406821,16:0.025187066):0.0009324955,(17:0.00772518,19:0.0225966313):0.0006305372):0.001759931):0.0265702486);
tree gen.183 = [&U] (19:0.012589507,(((((13:0.003005357,((((9:0.007659673,(8:0.04703542,7:0.019826264):0.003047932):0.048643378,((5:0.01790875,6:0.01118705):0.00699559,((3:0.02410214,(1:0.01630431,2:0.01217357):0.01779421):0.04116726,4:0.04997124):0.01330964):0.009486008):0.004244474,10:0.022958544):0.006298808,11:0.009216055):0.0008522717):0.0112962557,14:0.0184616044):0.00348019431,(12:0.01723087,15:0.011282774):0.001880761):0.007535946,(16:0.0129498056,17:0.018130197):0.0004942077):0.0190404498,18:0.005122895):0.02701564);
tree gen.184 = [&U] ((18:0.00696347,((17:0.018793422,(((13:0.004962421,(((((5:0.01608349,6:0.01666336):0.009238972,(4:0.0381462,(3:0.01227592,(1:0.009422982,2:0.01085846):0.01271603):0.06856879):0.005231356):0.01232835,(9:0.0049668053,(7:0.0047620071,8:0.049154515):0.001949508):0.04404165):0.002604909,10:0.016123561):0.00521091,11:0.01858455):0.001765706):0.0147987294,14:0.0298129324):0.0037910427,(12:0.0104881,15:0.006933825):0.004122685):0.004644599):0.00619688282,16:0.021818576):0.040964069):0.004436985,19:0.0256098939);
tree gen.185 = [&U] (19:0.0270723912,(18:0.009309783,(16:0.01418373,(17:0.02037648,(14:0.0155191892,((12:0.006801439,15:0.009158672):0.008609937,(13:0.008814309,(((((5:0.0174539,6:0.02087421):0.01473726,(4:0.04293336,(3:0.01514742,(1:0.005482468,2:0.01743459):0.009209997):0.07709333):0.005855047):0.004918482,(9:0.01502115,(7:0.0036492497,8:0.075902474):0.008153799):0.030564899):0.001940242,10:0.018138232):0.003464661,11:0.0135222):0.006276449):0.008844214):0.0003520325):0.0047815021):0.002845768):0.03136000712):0.005783704);
tree gen.186 = [&U] (18:0.01757544,((16:0.037928176,((((((((9:0.00777781,(7:0.0152440212,8:0.05221931):0.002733147):0.029117057,((6:0.01974346,5:0.01002981):0.006379485,(4:0.05073911,((2:0.01560342,1:0.01362595):0.01645115,3:0.01879716):0.05464052):0.01899276):0.01044652):0.003027791,10:0.022103192):0.009686982,11:0.009317192):0.004035158,13:0.004621396):0.008798429,14:0.01982022953):0.0026255443,(15:0.005007029,12:0.006099133):0.005492482):0.002482553,17:0.02258214043):0.004023039):0.013155036,19:0.08957332):0.0009630202);
tree gen.187 = [&U] (19:0.037509085,(((17:0.011774734,((15:0.005735761,12:0.01016053):0.0037980894,(14:0.0295335533,((((((6:0.01060919,5:0.01686163):0.008752336,(4:0.06147274,((2:0.01120716,1:0.009749153):0.01407384,3:0.03400567):0.06766361):0.01164011):0.004820944,(9:0.012482,(7:0.0052658596,8:0.063038402):0.0062557885):0.042760609):0.001782165,10:0.016281357):0.00832481,11:0.01537409):0.0024949,13:0.004509463):0.0072767337):0.0046980226):0.001831994):0.0075443558,16:0.04040505454):0.0186207371,18:0.01351557):0.014676242);
tree gen.188 = [&U] (((16:0.0295684593,(((15:0.002847519,12:0.01621758):0.00654471,((13:0.005567687,(11:0.0114812,((((7:0.01073236,8:0.035042602):0.0008390246,9:0.02306124):0.042519171,((6:0.006993483,5:0.01446494):0.01204424,(4:0.05708181,(3:0.03664091,(2:0.01681938,1:0.01090017):0.02939956):0.053337202):0.01218449):0.007198771):0.0013506,10:0.019433481):0.004887951):0.004929511):0.019029033,14:0.0166846463):0.0017176385):0.0005716675,17:0.0110832285):0.0017713912):0.046734087,18:0.00783150738):0.018981849,19:0.024887194);
tree gen.189 = [&U] (19:0.0342150718,((16:0.020681077,((((((9:0.011109825,(8:0.038862139,7:0.012778871):0.006522096):0.030986382,((4:0.04012113,((2:0.01509295,1:0.01440008):0.01966799,3:0.01737862):0.06538069):0.01554264,(6:0.01415274,5:0.02365765):0.01047959):0.007445977):0.001119269,10:0.016893372):0.001518353,11:0.01407526):0.002079693,13:0.00771715):0.010068372,(17:0.017358568,((15:0.003180775,12:0.009546055):0.001391554,14:0.0239193725):7.13207e-05):0.006479493):0.004135722):0.02919061069,18:0.003474138):0.010942233);
tree gen.190 = [&U] (18:0.0135117935,((17:0.016460743,19:0.0404330721):0.0006003616,((((13:0.007382219,((10:0.01073428,(((4:0.04505342,(3:0.02478091,(1:0.009756219,2:0.007494276):0.01336354):0.06507976):0.003905035,(5:0.01833212,6:0.01262131):0.009208676):0.008462546,(9:0.007657789,(8:0.048485923,7:0.009273214):0.001462169):0.033722386):0.001419494):0.001905714,11:0.008200787):0.001063565):0.012190605,14:0.02688917237):0.003267036,(15:0.0023211245,12:0.0140091):0.00188633):0.0034718319,16:0.01755978):0.0004103125):0.0363684537);
tree gen.191 = [&U] (19:0.0230692999,((16:0.016707324,(17:0.00754155,((14:0.0264595006,((11:0.01964133,((((8:0.071511514,7:0.0130177494):0.00230946,9:0.009539976):0.03911073,((4:0.04738877,((2:0.01466152,1:0.01011427):0.00895825,3:0.01738087):0.06952266):0.004643707,(6:0.01891283,5:0.02022851):0.01567768):0.004615151):0.0003486398,10:0.0182678764):0.007556631):0.003735103,13:0.005286838):0.004823103):0.002752579,(12:0.01407984,15:0.016484249):0.003995141):0.001194611):0.00299744):0.0274694992,18:0.008530079):0.020800971);
tree gen.192 = [&U] (((17:0.024514485,19:0.0207110899):0.0014621949,(((14:0.0277958531,(13:0.006424192,(((10:0.014133012,((4:0.03852072,(3:0.03316392,(1:0.01259959,2:0.008212064):0.008717468):0.0691456):0.0093805,(5:0.0126438,6:0.02460708):0.006577719):0.005768657):0.001971956,((7:0.01309327209,8:0.05042897):0.005592215,9:0.01023872):0.0411144077):0.004850761,11:0.01138225):0.00501176):0.007230956):0.0030950729,(15:0.00345075,12:0.01107217):0.001980435):0.001984391,16:0.02913073):0.0004801588):0.028727456,18:0.008867009);
tree gen.193 = [&U] (19:0.030586632,(18:0.01812714,(((((12:0.01421572,15:0.002600574):0.008606092,14:0.020567617):0.0006999151,((11:0.01836861,(10:0.028586573,(((4:0.05325676,((2:0.0091451,1:0.009298469):0.01674247,3:0.02186064):0.07145068):0.003759014,(6:0.0188437,5:0.0107141):0.01164278):0.009528282,((9:0.0068331027,8:0.05206797):0.002792486,7:0.0065755011):0.031658495):0.0008283163):0.006204059):0.00559483,13:0.01501298):0.0052775326):0.006488764,17:0.01265702033):0.0007287468,16:0.02150092):0.0421853229):0.03107994);
tree gen.194 = [&U] ((18:0.01210454,19:0.02500049):0.005892718,(16:0.018692567,(((12:0.02450613,15:0.012559752):0.0028236409,(14:0.03086039,((11:0.0141924,((((4:0.03473839,((2:0.01009959,1:0.01158587):0.007292111,3:0.02299048):0.046669149):0.002926896,(6:0.02631785,5:0.01215905):0.004637738):0.01154497,((8:0.054994552,9:0.017129063):0.00173535,7:0.009405831):0.035659328):0.002056005,10:0.024683789):0.005373569):0.002106574,13:0.00238956):0.01080057962):0.0007331525):0.0036288273,17:0.012819023):0.005500516):0.040872761);
tree gen.195 = [&U] (19:0.041727161,(((17:0.017433556,((12:0.01738685,15:0.010013641):0.0048326296,(((11:0.01102881,((((4:0.0518237,((2:0.01550202,1:0.008643637):0.01978758,3:0.02176165):0.073862117):0.002260356,(6:0.01253777,5:0.02119581):0.006859765):0.01560077,((8:0.038491195,7:0.0137225246):0.001823145,9:0.01003924):0.035046061):0.002730657,10:0.009889974):0.005579654):0.0009756724,13:0.002209765):0.017342572,14:0.026812602):0.000220679):0.005673981):0.002641726,16:0.028074766):0.0300510191,18:0.00652575):0.006338403);
tree gen.196 = [&U] (19:0.016499153,(((((((11:0.01763582,(10:0.013581816,((((2:0.01188696,1:0.02337047):0.009108941,3:0.02829336):0.07669133,(4:0.03809531,(6:0.01853801,5:0.02328186):0.0128217):0.001666571):0.006064534,((8:0.0622669345,7:0.00707736147):0.003702412,9:0.006811172):0.037389401):0.003259651):0.002844528):0.000661725,13:0.005334638):0.012238602,14:0.0188988187):0.0006624172,(12:0.01452519,15:0.00703289):0.002184799):0.001845287,17:0.01409209152):0.002230983,16:0.033251246):0.0334272874,18:0.00581743):0.01243136);
tree gen.197 = [&U] (18:0.003461884,(19:0.045035251,(((17:0.015706463,(((11:0.01924042,(10:0.020217698,(((((2:0.01548029,1:0.01258621):0.008157442,3:0.02516211):0.059420011,4:0.04172632):0.01250203,(6:0.02338816,5:0.01426801):0.007939796):0.002503722,((7:0.0038328106,8:0.038494927):0.004748805,9:0.01078796):0.0267136771):0.003392664):0.002500966):0.003136578,13:0.002083489):0.011249954,(12:0.007180754,15:0.005314595):0.002891036):0.0009531248):0.00613852,14:0.0326481937):0.009978766,16:0.0241175):0.0305122553):0.0014048181);
tree gen.198 = [&U] ((19:0.0269368978,18:0.007289398):0.0004087491,(16:0.01883318,(17:0.01510352,(14:0.0217360528,((13:0.00432069,((10:0.015472466,(((7:0.0077493349,8:0.040834596):0.001934196,9:0.01312682):0.020677756,((3:0.0179558,(1:0.008806572,2:0.0139165):0.01160871):0.05227205,((5:0.01499247,6:0.01505033):0.006661456,4:0.03909222):0.002634647):0.008293245):0.0006641356):0.01201107,11:0.01168031):0.002084486):0.012017935,(15:0.0038128179,12:0.01213292):0.001345806):0.0052098941):0.0006373776):0.0027967759):0.0429493551);
tree gen.199 = [&U] ((18:0.004275845,19:0.018141973):0.011599732,((16:0.02037937,((14:0.0237471082,(13:0.003012324,(((((5:0.02238428,6:0.01492353):0.004555699,(4:0.06389466,(3:0.01707758,(1:0.008701634,2:0.01625272):0.008899293):0.054326395):0.01403537):0.007257884,((7:0.0162952605,8:0.043473895):0.003285628,9:0.01332835):0.027694565):0.003806796,10:0.015253191):0.007496853,11:0.008926447):0.006477212):0.013662175):0.001206597,(15:0.015838754,12:0.02327632):0.0005753444):0.009092946):0.0002870841,17:0.0166416942):0.0303339188);
tree gen.200 = [&U] (19:0.040494426,((16:0.0158034,(((14:0.032770864,(((10:0.017599775,((9:0.011219501,(8:0.043911919,7:0.006646082):0.006430359):0.028475448,((6:0.01683623,5:0.01775843):0.004907575,(4:0.04692271,((2:0.01258205,1:0.03310416):0.01702181,3:0.02765908):0.06672612):0.00537289):0.01144864):0.002426117):0.007419434,11:0.02086656):0.003971839,13:0.002122106):0.0129843341):0.0015773895,(12:0.02276416,15:0.005212536):0.0033251293):0.003061002,17:0.0131352998):0.0017325181):0.014620359,18:0.005296384):0.023566364);
tree gen.201 = [&U] ((19:0.029288365,18:0.009062687):0.01067682,(17:0.0157803047,(((12:0.01181013,15:0.004224975):0.002220528,((((((9:0.007500527,(8:0.031998711,7:0.0056094989):0.00533301):0.038392357,((6:0.01807807,5:0.02348068):0.01065219,(4:0.04228392,((2:0.01772007,1:0.01787653):0.01242204,3:0.01287954):0.07054499):0.003882411):0.005766918):0.005078271,10:0.013474857):0.009239126,11:0.01106746):0.0004099003,13:0.003811859):0.005450865,14:0.02817345403):0.001006765):0.007422295,16:0.023971095):0.0004204063):0.01286069986);
tree gen.202 = [&U] (((((14:0.024024211,((11:0.01049206,(((9:0.009679787,(7:0.0113480403,8:0.039579642):0.000937378):0.036452868,((6:0.01389933,5:0.02024023):0.01211017,(4:0.03593279,((2:0.01130955,1:0.01480909):0.01154853,3:0.01618707):0.07865619):0.00620204):0.005469024):0.01272652,10:0.019962035):0.004322252):0.002730742,13:0.002699109):0.0115959151):0.004241644,(15:0.0038097772,12:0.02494854):0.0019594432):0.001155255,17:0.0114807458):0.000830419,16:0.01842588):0.01320552,(19:0.034032771,18:0.009961621):0.00771743);
tree gen.203 = [&U] (19:0.0339506458,(((((14:0.0284508426,((((((6:0.02307295,5:0.02956401):0.01097194,(4:0.04971287,((2:0.01252204,1:0.0137999):0.004488377,3:0.01775937):0.061793306):0.01085104):0.004911414,((7:0.0101173882,8:0.050082413):0.001861321,9:0.008722559):0.028967179):0.001912466,10:0.018432438):0.003184182,11:0.01278147):0.0008048489,13:0.003806103):0.021658935):0.0007384316,(12:0.019721,15:0.009278817):0.0016048):0.0039098083,17:0.0103426127):0.002231007,16:0.02217651):0.02483075417,18:0.016645679):0.0007916334);
tree gen.204 = [&U] ((18:0.009501071,((17:0.013128539,((12:0.02159652,15:0.008155096):0.003225964,(14:0.0197743431,((((((6:0.01069478,5:0.01850963):0.008545739,(4:0.05250424,((2:0.01984415,1:0.006715295):0.01493633,3:0.01905615):0.06306915):0.007189503):0.005454596,((7:0.0069350168,8:0.038922299):0.0006784263,9:0.005603113):0.038409713):0.002330739,10:0.011988037):0.003151601,11:0.01405279):0.003887797,13:0.00339732):0.010651329):0.0025941323):0.003928384):0.006724642,16:0.027925226):0.014484342):0.017729325,19:0.018860755);
tree gen.205 = [&U] (19:0.028208123,(18:0.004712413,((16:0.02192508,(14:0.0229189536,((12:0.0233415,15:0.010696032):0.001241236,(((10:0.027366376,(((4:0.04236434,((2:0.01538852,1:0.003399978):0.01487382,3:0.01913956):0.059923934):0.006370862,(6:0.02614411,5:0.01730334):0.00878404):0.007779617,((8:0.046899984,7:0.01745908):0.002086257,9:0.01927066):0.037421871):0.0002603809):0.005948742,11:0.01282655):0.003993462,13:0.003670607):0.015212541):0.00131914071):0.007890849):0.0005047111,17:0.020910863):0.0303484709):0.005399062);
tree gen.206 = [&U] (19:0.024293685,(((((((((((4:0.04172277,((2:0.008208523,1:0.02806313):0.0131622,3:0.01500905):0.053897195):0.008648641,(6:0.01214763,5:0.02369061):0.01170999):0.007255081,(9:0.003427817,(7:0.0065883977,8:0.046209553):0.002000783):0.032803695):0.005557303,10:0.022196315):0.001191273,11:0.01329662):0.001945161,13:0.005967274):0.0110355087,14:0.023393602):0.001827272,(12:0.01334896,15:0.0034219932):0.00478781):0.003664992,16:0.026699638):0.0004518537,17:0.009903788):0.037997473,18:0.003715275):0.003851366);
tree gen.207 = [&U] ((((17:0.010798988,16:0.0200027864):0.0007108246,(14:0.0179530955,((((((9:0.005429891,(8:0.040332885,7:0.010954225):0.006882451):0.037667413,10:0.0173682467):0.001079976,(4:0.05653005,(((2:0.01390048,1:0.01489261):0.009771514,3:0.02720712):0.05999521,(6:0.0207669,5:0.01919507):0.007197826):0.002122191):0.002640396):0.005400545,11:0.01696877):0.004437826,13:0.003797836):0.0152187433,(12:0.01190572,15:0.01021045):0.003422819):0.00115002):0.005490148):0.0353437176,18:0.0108081048):0.0005006699,19:0.0356791219);
tree gen.208 = [&U] ((18:0.006721444,((((12:0.02023669,15:0.004786395):0.005891445,(14:0.017105227,(((10:0.017918684,((9:0.01162242,(8:0.04557081,7:0.00765988931):0.002853253):0.024326105,((4:0.04165131,((2:0.01265312,1:0.01553022):0.00414977,3:0.01684891):0.06972614):0.0158545,(6:0.01615418,5:0.02097061):0.009339735):0.003604582):0.001718887):0.002741831,11:0.0119441):0.003456302,13:0.004585599):0.008729815):0.002468393):0.004536846,17:0.01334687896):0.0029834957,16:0.020367544):0.03581689):0.006668085,19:0.032924483);
tree gen.209 = [&U] (19:0.030168353,(18:0.004857014,(16:0.029520112,(((14:0.0224357298,(((10:0.018720483,((9:0.01088515,(7:0.0140574848,8:0.046876135):0.00672829):0.018509797,((4:0.03045974,((2:0.01982161,1:0.01002774):0.00776045,3:0.02003361):0.07722097):0.00848414,(6:0.01555932,5:0.01397239):0.01326644):0.007717634):0.003172568):0.003067113,11:0.02286443):0.00431377,13:0.004335093):0.015128443):0.0003759332,(12:0.01341251,15:0.0018335212):0.001298789):0.015477574,17:0.025988506):0.005868767):0.0386704868):0.003147927);
tree gen.210 = [&U] ((18:0.006053815,(16:0.02731805,(17:0.021643796,((12:0.01597386,15:0.007059666):0.00217946943,((((10:0.021659246,(((7:0.0138950853,8:0.052748784):0.00249503,9:0.00484797):0.0188769264,((4:0.0543117,((2:0.01700449,1:0.008606838):0.01168583,3:0.02449904):0.06778177):0.005199684,(6:0.02052653,5:0.02023465):0.01126973):0.005833359):0.003207516):0.003628073,11:0.01324984):0.001200117,13:0.003934432):0.020171426,14:0.015290759):0.00090187232):0.003264772):0.0002692629):0.0360663045):0.01024352,19:0.036916325);
tree gen.211 = [&U] ((((17:0.012037552,((14:0.0146913403,((11:0.01706136,(10:0.01631406782,(((5:0.0181854,6:0.01528549):0.01289689,((3:0.02397603,(1:0.01273246,2:0.01187294):0.02214108):0.06163335,4:0.04774226):0.003527039):0.006042217,((7:0.006941841,8:0.042935058):0.006235161,9:0.01663512):0.018778399):0.004026466):0.005634314):0.003847346,13:0.001874956):0.009764092):0.0009981344,(15:0.0043556462,12:0.0224442):0.00411412):0.0027548975):0.00351656989,16:0.029488702):0.03861091,18:0.01008991):0.020911142,19:0.010500466);
tree gen.212 = [&U] (19:0.0146132124,(((((14:0.022833558,((11:0.008488741,(10:0.019610186,(((4:0.03990337,(3:0.02108445,(1:0.007500387,2:0.01311516):0.01513047):0.062255725):0.01076825,(6:0.01864499,5:0.02535764):0.01036087):0.01039037,((8:0.043142511,7:0.01049424688):0.001946676,9:0.009970466):0.02645662):0.001674991):0.007736077):0.002465919,13:0.004806697):0.0084817149):0.001071044,(15:0.005326543,12:0.007054195):0.001330488):0.0019078519,17:0.01561716):0.002475601,16:0.02350837):0.0408654045,18:0.003181755):0.0146477339);
tree gen.213 = [&U] (19:0.0436419696,((16:0.01984465,(17:0.017295882,(((12:0.009771279,15:0.003182819):0.001020893,(((10:0.021450448,(((4:0.0441327,((2:0.00521021,1:0.01034239):0.008003003,3:0.02195638):0.08083673):0.006849145,(6:0.01584692,5:0.01683423):0.01219886):0.01132791,((7:0.019538952,8:0.040311203):0.004084989,9:0.008207088):0.034953794):0.001660788):0.003838936,11:0.0117019):0.002080546,13:0.008528829):0.010226812):0.0003178489,14:0.0199811121):0.00505365777):0.0049613492):0.017658539,18:0.01555731):0.013482656);
tree gen.214 = [&U] (((16:0.02396379,(17:0.011584897,((12:0.014201,15:0.00858935):0.00206158,((((10:0.0092438263,(((6:0.01816263,5:0.01861456):0.007302544,(((2:0.01748761,1:0.01380031):0.01032396,3:0.0120781):0.06559024,4:0.04324361):0.009041724):0.004765532,(9:0.009279074,(8:0.047537081,7:0.0095126384):0.002975518):0.039766354):0.0001090468):0.004035543,11:0.01573405):0.001975452,13:0.002740916):0.0168380385,14:0.0205285137):0.00100204761):0.0084389389):0.0022073039):0.029224551,18:0.008775992):0.023466112,19:0.037448416);
tree gen.215 = [&U] (18:0.008958777,(((((13:0.006479906,(11:0.009181213,((10:0.010873595,((7:0.0094927205,8:0.03620733):0.001264952,9:0.018901945):0.024533066):0.009786703,((6:0.0148672,5:0.02319684):0.006012887,(4:0.05741225,(3:0.03186335,(2:0.01162269,1:0.01370547):0.009296973):0.06627893):0.007174565):0.009864902):0.006532017):0.007652586):0.010002636,14:0.0214473551):0.0078025109,(15:0.004288387,12:0.01833058):0.004343521):0.0007923071,(17:0.012652402,19:0.033451481):0.002497068):0.002856018,16:0.01722383):0.0395694985);
tree gen.216 = [&U] ((16:0.0249982633,(17:0.012208086,((14:0.0204880218,((((((6:0.01304413,5:0.0130792):0.009032048,(((2:0.008652769,1:0.01621086):0.01267748,3:0.03219502):0.06159588,4:0.03754523):0.005780476):0.01172715,(7:0.0113895941,(9:0.009693712,8:0.064794106):0.003261655):0.028685623):0.002215623,10:0.017323916):0.005458422,11:0.01164761):0.004638251,13:0.003673487):0.0168318149):0.001611544,(15:0.007478045,12:0.01612793):0.005237959):0.0017313355):0.0006848029):0.0239960243,(19:0.045353788,18:0.006177143):0.001982124);
tree gen.217 = [&U] (19:0.017615276,(18:0.00988446,(17:0.0161318402,(16:0.02335938,((((11:0.01273386,(10:0.023518364,((9:0.008682007,(8:0.044411821,7:0.0094622096):0.000870683):0.036853419,((6:0.01553304,5:0.01873478):0.00701326,(4:0.05311792,(3:0.02414375,(2:0.0115732,1:0.007633958):0.01142858):0.073775869):0.005320097):0.005887373):0.0005705357):0.007911202):0.007849598,13:0.004811683):0.010314588,14:0.0249488701):0.01814262,(15:0.0047566807,12:0.01828135):0.001326782):0.0012643379):2.773769e-05):0.025975896):0.017725882);
tree gen.218 = [&U] (((((12:0.020225938,15:0.006405858):0.003509858,(((11:0.02085131,(10:0.012588888,((9:0.01068102,(7:0.0114613462,8:0.070438166):0.005934973):0.0251203235,((6:0.02226085,5:0.01520803):0.01027452,(((2:0.01258548,1:0.007628171):0.01698011,3:0.01049935):0.04968236,4:0.05164284):0.004011937):0.01142775):0.004771352):0.009169675):0.002968377,13:0.004229161):0.021909768,14:0.0161728359):0.005296487):0.001583125,17:0.0166716872):0.0023220335,16:0.02387758):0.029860435,(19:0.038645686,18:0.007054568):0.000230679);
tree gen.219 = [&U] (19:0.028878672,((16:0.03004311,(17:0.0111617241,((15:0.0072486618,12:0.007758169):0.0041660835,(14:0.019554675,((11:0.01635458,(10:0.011514754,(((8:0.044600165,7:0.020399886):0.003455456,9:0.008047817):0.033761361,((6:0.0271789,5:0.01812284):0.01279667,(4:0.03355471,((2:0.01034694,1:0.01132305):0.01041955,3:0.02661177):0.072872302):0.004927068):0.00512157):0.004657758):0.005512317):0.004268377,13:0.002373611):0.022949789):0.0078470724):0.003723561):0.001702578):0.051462183,18:0.01053087):0.006733155);
tree gen.220 = [&U] ((16:0.02820466,(17:0.01624896847,(19:0.03782468243,((15:0.004889133,12:0.01576089):0.001157421,(((11:0.01367445,(((9:0.006474426,(8:0.058981048,7:0.0077955731):0.003981963):0.0366283491,10:0.0146372443):0.0008856206,((6:0.01609699,5:0.01425067):0.01341562,(4:0.03432578,((2:0.02405985,1:0.01613513):0.01343772,3:0.02476132):0.06730756):0.01974427):0.006845075):0.005693072):0.005874452,13:0.003052089):0.0156892603,14:0.0226715666):0.0061793591):0.0021181163):0.001244281):0.0006363464):0.0453276319,18:0.011659924);
tree gen.221 = [&U] (19:0.03163297148,((17:0.019018736,((15:0.004533953,12:0.01761578):0.0056777403,(16:0.0277654354,(((11:0.01967191,(((4:0.04399,(3:0.02908938,(2:0.01282629,1:0.01657279):0.008378059):0.053848305):0.004429469,(6:0.02443904,5:0.0195676):0.008606188):0.008708904,(10:0.020883992,((7:0.012212759,8:0.05080244):0.004029046,9:0.01122183):0.035104121):0.003020075):0.006353465):0.005798336,13:0.002996087):0.014444122,14:0.02312773163):0.002228596):0.0008872311):0.0037363948):0.0398250453,18:0.01407232):0.01063724);
tree gen.222 = [&U] (((16:0.018135831,(14:0.0151447237,(((11:0.007171688,(10:0.026073279,((9:0.009557291,(8:0.040772184,7:0.00736725083):0.005791376):0.028846674,((6:0.01225945,5:0.01305941):0.01116963,(((2:0.0103929,1:0.01109382):0.01483314,3:0.03304729):0.0614176,4:0.06396684):0.009541121):0.01549387):0.001190344):0.009917707):0.0008982275,13:0.005179827):0.00720172,(15:0.007269289,12:0.01108539):0.002784697):0.003658583):0.0016753249):0.0001005239,(19:0.0383730885,17:0.018034186):0.003138737):0.0259633687,18:0.016470982);
tree gen.223 = [&U] (18:0.004060023,(16:0.023108932,(((15:0.004707328,12:0.008785245):0.004255616,(((11:0.01623124,((((7:0.0086658656,8:0.041667416):0.009243732,9:0.009107355):0.032735324,((6:0.01883751,5:0.01254761):0.009045547,(4:0.04145719,((2:0.008367759,1:0.01176269):0.007069098,3:0.01527002):0.072111801):0.005641092):0.01231676):0.002602984,10:0.02441787):0.003217315):0.001965855,13:0.006851354):0.012844225,14:0.0187765508):0.0003571598):0.0049241072,(19:0.0281396837,17:0.01379128):0.002617347):0.0006385913):0.03862178781);
tree gen.224 = [&U] (19:0.003864568,((((((11:0.004015388,((((6:0.02093982,5:0.01980082):0.01001436,((3:0.02550522,(2:0.0167255,1:0.009242182):0.01392017):0.074053566,4:0.05861376):0.005282989):0.009413958,10:0.0184979273):0.0005833867,(9:0.01196549,(7:0.010539017,8:0.045102159):0.001978868):0.027680959):0.006850036):0.001845719,13:0.004572343):0.016643192,(12:0.023857342,15:0.006494226):0.001165684):0.003097303,17:0.021219036):0.001646111,(14:0.027736243,16:0.02444563):0.0082956479):0.064357879,18:0.004079313):0.005086315);
tree gen.225 = [&U] (18:0.005776592,((19:0.0197107089,((15:0.008293968,12:0.01613256):0.0007708936,((13:0.007572515,(((((4:0.05702528,(3:0.02898536,(2:0.01374535,1:0.01817523):0.01361292):0.09245577):0.01321651,(6:0.02131322,5:0.01462638):0.009685708):0.008612256,(9:0.008536135,(8:0.059505781,7:0.017333835):0.001394275):0.037927821):0.0007694255,10:0.0226103953):0.003766837,11:0.01617617):0.0009008628):0.015315645,14:0.0229767296):0.0076918019):0.0018783206):0.005276976,(16:0.02948788,17:0.02465682):0.001017343):0.05381613887);
tree gen.226 = [&U] ((16:0.02447993,(17:0.0160777795,((((11:0.01089901,(10:0.020254501,(((7:0.011164311,8:0.046381226):0.008270458,9:0.004441592):0.034693486,((4:0.06147742,((2:0.01029489,1:0.0156332):0.0101935,3:0.03286491):0.059396551):0.005644995,(6:0.01688182,5:0.01726354):0.01041215):0.01062304):0.0001335599):0.008983193):0.004082021,13:0.001988729):0.0053596669,(15:0.0037644472,12:0.01273307):0.007211215):0.004475459,14:0.0167038865):0.0035021674):0.001901337):0.016096424,(19:0.028681918,18:0.006932993):0.003836607);
tree gen.227 = [&U] ((18:0.01079723,(16:0.025319779,(14:0.0237372077,(((11:0.01664951,(10:0.020302329,((9:0.007421735,(8:0.045211512,7:0.0157943306):0.004923797):0.025617541,((4:0.0404202,((2:0.01077832,1:0.02740821):0.01500598,3:0.02200057):0.07277509):0.01321305,(6:0.01605725,5:0.02694829):0.006528728):0.00519205):0.002625695):0.00771429):0.0006768365,13:0.004154231):0.014027213,((15:0.00442909,12:0.01687471):0.002162086,17:0.012867328):0.0007729585):0.001207272):0.007605307):0.0430058794):0.01243117977,19:0.041295383);
tree gen.228 = [&U] ((18:0.01156965,(17:0.016274112,(((14:0.022166726,(15:0.006647062,12:0.01249872):0.002521741):0.005499209,((11:0.01302518,(10:0.01205504429,((9:0.022580703,(8:0.054111325,7:0.009809671):0.006753645):0.02267566,((4:0.04038771,(6:0.01858861,5:0.01945936):0.007978447):0.005587715,((2:0.00697436,1:0.009577646):0.01183535,3:0.02561698):0.08965084):0.00810686):0.002309421):0.006570804):0.001802979,13:0.003330743):0.0096650469):0.0088581571,16:0.029995847):1.807009e-05):0.041351865):0.006362846,19:0.010474418);
tree gen.229 = [&U] (19:0.029231132,(18:0.006617572,(17:0.018903172,(((((11:0.01513522,((((6:0.01764013,5:0.01429648):0.01014035,(4:0.05686184,((2:0.0213552,1:0.01233287):0.007025417,3:0.02048629):0.07358025):0.01452181):0.005341139,(9:0.008238614,(8:0.052110833,7:0.01138214651):0.0050773607):0.033929159):0.004688498,10:0.024659734):0.002406504):0.001855705,13:0.003407896):0.0247749602,(15:0.005618397,12:0.01132277):0.0043094197):0.001596906,14:0.031024227):0.004092632,16:0.03008202):0.002682307):0.039114824):0.004747275);
tree gen.230 = [&U] ((((((14:0.02388781295,((11:0.0118219,((((6:0.01731137,5:0.01609377):0.007332619,(4:0.04782859,((2:0.01609878,1:0.01894838):0.006117246,3:0.0151346):0.06385606):0.007952275):0.005457747,((8:0.0519805321,7:0.0087767808):0.001107797,9:0.007853792):0.035414362):0.001907856,10:0.01848600992):0.00785586):0.002682212,13:0.002974678):0.009941376):0.001697919,(15:0.007797492,12:0.012007):0.0050002732):0.001397478,17:0.013170522):0.0003484942,16:0.01816201):0.0477057273,18:0.009490246):0.0019594055,19:0.035298959);
tree gen.231 = [&U] ((((17:0.01920673,((14:0.0237054639,((11:0.01393637,((((6:0.02435945,5:0.01010127):0.007575995,(((2:0.01213698,1:0.01210701):0.01374202,3:0.02862011):0.09776597,4:0.05339257):0.006562635):0.01773159,(9:0.005684919,(8:0.046622802,7:0.0151007289):0.009659354):0.028633813):0.00243807,10:0.0152648641):0.006334377):0.0007309811,13:0.004031211):0.017176286):0.0002084242,(15:0.006355926,12:0.02559778):0.0031267182):0.0004177617):0.0006747764,16:0.0197874476):0.0256210439,18:0.00309178):0.016601626,19:0.028250758);
tree gen.232 = [&U] (19:0.044080115,(18:0.003190098,((((14:0.02197885469,(15:0.00675351,12:0.02577342):0.002662932):0.00072588509,((11:0.01125552,(10:0.0171318733,(((7:0.01279329121,8:0.054655728):0.003074336,9:0.007520897):0.036585917,((((2:0.01313544,1:0.01819839):0.01813339,3:0.02842655):0.066187179,4:0.0504302):0.01063946,(6:0.01375051,5:0.013981):0.01441222):0.009736976):0.0002617939):0.005388061):0.005723969,13:0.009006015):0.004295492):0.0038675846,16:0.0371252):0.0002290681,17:0.018976755):0.03095182362):0.010039405);
tree gen.233 = [&U] ((((14:0.02541160323,((12:0.01402311,15:0.0030356137):0.003048306,(((((8:0.03706349,(9:0.012028124,7:0.011557665):0.005469761):0.03035899,(((3:0.01649216,(1:0.005458728,2:0.01094934):0.01040974):0.04416929,4:0.05087276):0.003110387,(5:0.009742735,6:0.01604358):0.005275995):0.01232791):0.003384069,10:0.016149939):0.008260565,11:0.0126609):0.003486525,13:0.01161274):0.0164952054):0.00160681):0.002198369,(19:0.0161703195,17:0.01312955):0.0029794742):0.0014356006,16:0.02742267):0.037833391,18:0.008189648);
tree gen.234 = [&U] ((16:0.04245,((19:0.0351203412,17:0.010791194):0.004444445,(((15:0.008789221,12:0.01677178):0.001137895,14:0.0239854244):0.0023845388,(13:0.001051956,((10:0.0185499696,(((6:0.01836855,5:0.01455505):0.006848667,((3:0.02902451,(2:0.01660078,1:0.01217419):0.008816779):0.05728694,4:0.04222817):0.006945483):0.01144798,(8:0.047206403,(7:0.0069840113,9:0.01464059):0.00661002):0.03679149):0.0003724116):0.007238016,11:0.01120549):0.002749859):0.0130021):0.003365876):0.0053245124):0.031792739,18:0.009721791);
tree gen.235 = [&U] (19:0.033448724,(((16:0.026746641,((15:0.006749414,12:0.01783062):0.004224313,(14:0.017943583,((11:0.01417388,(10:0.018664876,(((4:0.06454104,((2:0.009696374,1:0.02039825):0.01135786,3:0.01589789):0.054463371):0.00605761,(6:0.03624826,5:0.01299833):0.0158899):0.008962371,(9:0.01557908,(8:0.055241207,7:0.0102737808):0.01152088):0.037404472):0.0004420535):0.005466568):0.009375684,13:0.004972896):0.0135820549):0.0042622689):0.00390846776):0.004620691,17:0.016894883):0.04149189,18:0.003728504):0.003316232);
tree gen.236 = [&U] (19:0.021130465,(((17:0.0192269301,((15:0.0023301518,12:0.009405304):0.002375033,(14:0.01984427835,((11:0.01374228,(10:0.022944581,(((4:0.0489639,((2:0.01665947,1:0.01412128):0.01126557,3:0.01958797):0.07807878):0.001661923,(6:0.01066529,5:0.01349879):0.009990422):0.005849902,(9:0.005894375,(7:0.00880000821,8:0.039808614):0.003556192):0.026825823):0.003108704):0.006708373):0.007585426,13:0.01347257):0.0097259494):0.0035349809):0.002469119):0.000846558,16:0.0171317135):0.022786114,18:0.007492017):0.02228948);
tree gen.237 = [&U] (18:0.009673776,((19:0.0299517653,17:0.010690541):0.002705658,(16:0.01944354,(((13:0.004408402,((10:0.025820568,((((3:0.02858189,(2:0.01570803,1:0.007166423):0.0100889):0.056002853,4:0.05300209):0.005333336,(6:0.02161685,5:0.01664035):0.008069929):0.005843474,(9:0.01075419,(8:0.050876511,7:0.0144943249):0.004072471):0.023084143):0.001151049):0.006496842,11:0.01914739):0.01091389):0.0142150586,14:0.0221918539):0.00231045,(15:0.010807262,12:0.01770948):0.0096067438):0.0050228901):0.000451835):0.0519593232);
tree gen.238 = [&U] (18:0.01161669,(((17:0.0135888844,19:0.022713362):0.003432529,((12:0.0151739,15:0.003354388):0.0043400595,((13:0.01202156,((((((3:0.01864493,(2:0.0177453,1:0.01053405):0.01126911):0.07987308,4:0.05580046):0.006838166,(6:0.01275849,5:0.02173447):0.003051054):0.008811803,(9:0.005744988,(8:0.065024593,7:0.01143044):0.002671523):0.033787744):0.001948971,10:0.016229492):0.004338301,11:0.0156211):0.004623007):0.0129268613,14:0.0213974941):0.003666157):0.001035494):0.013575607,16:0.0173319072):0.0404288266);
tree gen.239 = [&U] (19:0.025264991,(((17:0.0113319705,(((12:0.020696616,15:0.0027608233):0.0006562001,((11:0.01363324,(((((3:0.02263144,(2:0.02015942,1:0.006957699):0.01368796):0.064833035,4:0.04298837):0.007274576,(6:0.01821719,5:0.02002714):0.007145282):0.006316256,(9:0.009423916,(7:0.0137663584,8:0.034628495):0.003083201):0.03341272936):0.0016588,10:0.014826001):0.007754247):0.0024949,13:0.006126639):0.005901423):0.001403415,14:0.0236174886):0.001093265):0.006661056,16:0.032721992):0.0402093624,18:0.006958451):0.010807604);
tree gen.240 = [&U] (19:0.0232329095,(18:0.01090942,(16:0.0273638887,(17:0.016088511,(14:0.0168503272,(((11:0.008288994,(10:0.020548259,(((7:0.0126243117,8:0.046133246):0.004315158,9:0.009561495):0.0257968012,(((3:0.02035397,(2:0.008417874,1:0.01650487):0.01484719):0.059783356,4:0.04550383):0.005456716,(6:0.01310921,5:0.01698717):0.007356641):0.004856284):0.004967554):0.00707255):0.001980332,13:0.005821994):0.01755313,(12:0.01908463,15:0.005974893):0.0034084935):0.0006522747):0.0008569711):0.0008663527):0.0378670037):0.019288302);
tree gen.241 = [&U] ((16:0.037083102,(((12:0.02175238,15:0.006181817):0.001102611,((13:0.007463398,(11:0.008557119,((10:0.0147479165,((5:0.0231306,6:0.009006317):0.015451,((3:0.02012124,(1:0.009126329,2:0.008586627):0.005867291):0.07126472,4:0.05126299):0.009994315):0.005648118):0.0003577798,((7:0.0032402289,9:0.012472696):0.003273009,8:0.048534255):0.03281325):0.008939374):0.008187823):0.015052986,14:0.02469311588):0.003061918):0.001066132,(17:0.009681907,19:0.013397482):0.001945161):0.0047346035):0.045238184,18:0.006748263);
tree gen.242 = [&U] (((16:0.0361552376,(17:0.0162246083,((12:0.02101352,15:0.006147866):0.0024893398,(14:0.018135495,(13:0.008803941,(11:0.02116066,(10:0.01736523955,(((5:0.02644332,6:0.02013419):0.01235005,((3:0.01605887,(1:0.008852579,2:0.01407495):0.01027558):0.064886849,4:0.03699164):0.01276061):0.007295294,(9:0.0061066217,(8:0.058182913,7:0.0064869951):0.008474762):0.041667169):0.004210955):0.004234247):0.006259406):0.0159605577):0.00159745):0.0009547209):0.002471555):0.03996363116,18:0.01706046):0.019059898,19:0.021111482);
tree gen.243 = [&U] (19:0.037167616,(18:0.01071346,(((((13:0.005046978,(11:0.01952821,(10:0.026389437,(((6:0.01261752,5:0.02035812):0.01004885,(((2:0.01729421,1:0.009766289):0.008858796,3:0.02415505):0.09085761,4:0.05284979):0.007253587):0.006158739,(9:0.009848892,(7:0.012143476,8:0.038009917):0.006283283):0.045716811):0.002225761):0.002911104):0.003981854):0.005864045,14:0.0257458997):0.0006139699,16:0.0336088981):5.596199e-05,17:0.021673892):0.0001177865,(15:0.005903642,12:0.01964001):0.006111706):0.03550342807):0.00153956);
tree gen.244 = [&U] (((17:0.021493957,(((13:0.002253172,(11:0.01463182,((((8:0.056232703,7:0.0081638596):0.001041237,9:0.01100188):0.037858216,((((2:0.008554512,1:0.01349813):0.004225269,3:0.02423181):0.06750493,4:0.0442985):0.004527387,(6:0.01523421,5:0.01750916):0.02124564):0.006239362):0.003578411,10:0.017671128):0.004099672):0.004082074):0.017247354,14:0.0139526868):0.005808559,((15:0.003768957,12:0.01753503):0.001823206,16:0.01859207):0.0010905279):0.001673403):0.0302719073,18:0.002729449):0.006626745,19:0.037218609);
tree gen.245 = [&U] (19:0.019868327,((16:0.01873,((((13:0.01121746,(11:0.01349743,(((((3:0.01977453,(1:0.01348095,2:0.005391971):0.009741931):0.06553224,4:0.04357065):0.003680393,(5:0.01101574,6:0.01917496):0.006719035):0.009901639,(9:0.005348526,(7:0.0101429481,8:0.056587208):0.005400571):0.02980338):0.00104894,10:0.015579324):0.001990911):0.0006948045):0.0082520281,14:0.013617174):0.0020647907,(12:0.01373711,15:0.00463965):0.0008077624):0.0072411821,17:0.0100896795):0.00592107095):0.0167593,18:0.008903071):0.026161344);
tree gen.246 = [&U] ((18:0.007327448,(((((11:0.008705246,((((3:0.01671908,(2:0.004459998,1:0.01209259):0.01828615):0.0666592,4:0.04810659):0.004516446,(6:0.02598902,5:0.01238952):0.01058038):0.01697845,(10:0.0203012675,(7:0.012263341,(8:0.053024955,9:0.003800453):0.001865464):0.029243766):0.001881124):0.003029554):0.005272079,13:0.004839223):0.009452688,14:0.0226210254):0.0009277045,(15:0.003283667,12:0.01154893):0.0053482159):0.0057314611,(17:0.020975988,16:0.01914878):0.0009824183):0.03254874248):0.02059578,19:0.033164489);
tree gen.247 = [&U] ((18:0.00962485,((((15:0.007459877,12:0.01897373):0.003734661,(((11:0.01307893,(((((3:0.02607717,(2:0.01443655,1:0.01603958):0.01035229):0.09422661,(6:0.02089893,5:0.01194279):0.005835933):0.004976583,4:0.04970357):0.005159545,(9:0.008807081,(8:0.04945253,7:0.0116134022):0.002706146):0.029006959):0.000391292,10:0.018489645):0.003738801):0.003179087,13:0.005111159):0.008816617,14:0.027785463):0.001203427):0.0074667158,17:0.022859865):0.007431161,16:0.02489023):0.02286695808):0.02126296,19:0.02506508526);
tree gen.248 = [&U] ((18:0.004345264,((17:0.015354605,16:0.019369502):0.0006988213,(((15:0.006003926,12:0.01814919):0.002210163,(13:0.006437769,(11:0.009979935,((((4:0.03881805,((2:0.01484378,1:0.01948852):0.009959886,3:0.01586274):0.05952959):0.00815081,(6:0.0190119,5:0.01681513):0.008963545):0.002424974,(9:0.01048486,(8:0.042422383,7:0.0084277155):0.001607381):0.046091415):3.894708e-06,10:0.017244087):0.004517665):0.0002019082):0.007359921):0.002938818,14:0.027650231):0.001779985):0.0363864979):0.002531847,19:0.027416861);
tree gen.249 = [&U] ((19:0.030614594,18:0.009751417):0.0034928758,(17:0.0294908585,(((15:0.005625888,12:0.01756592):0.00530115,(14:0.0180244373,(13:0.004436184,(11:0.007696026,(10:0.019702859,((9:0.01050877,(8:0.05496071,7:0.0119979074):0.001270274):0.037989418,((4:0.0454962,((2:0.01234297,1:0.006507441):0.01252719,3:0.02519797):0.06581314):0.00794419,(6:0.01970006,5:0.01231049):0.0126714):0.006348403):0.001802091):0.006861476):0.002740734):0.0131057891):0.0035085497):0.0015235808,16:0.027572308):0.000900354):0.0536054548);
tree gen.250 = [&U] (18:0.005115895,((((13:0.002406687,(11:0.009987167,(10:0.024332263,(((6:0.02463601,5:0.03112062):0.007766327,(((2:0.01977083,1:0.005691464):0.009650254,3:0.02960054):0.07282223,4:0.0635534):0.003400697):0.008033068,(9:0.01260476,(8:0.043468107,7:0.0067113967):0.005525738):0.023971954):0.004191267):0.00309164):0.006427175):0.007180459,16:0.034262885):0.001092381,(14:0.020716624,(15:0.007537417,12:0.01526517):0.0025231978):0.006189108):0.000202585,(19:0.0147728317,17:0.012725287):0.002067738):0.01384139611);
tree gen.251 = [&U] (19:0.022461596,(18:0.006865108,((16:0.01829271,((12:0.01494913,15:0.010392649):0.006888713,(((((((8:0.0267969364,7:0.0094401419):0.003870245,9:0.01077097683):0.038003216,(((3:0.01336524,(2:0.01124727,1:0.01174439):0.01469496):0.0525619468,4:0.0467894):0.007943365,(5:0.01177103,6:0.0181611):0.01145847):0.009207318):0.00143365,10:0.022154213):0.008937529,11:0.005256731):0.002779141,13:0.004942012):0.006234443,14:0.0161935315):0.0008554408):0.002974502):0.0003746768,17:0.0231788608):0.0502602219):0.005450323);
tree gen.252 = [&U] ((16:0.0225797918,(17:0.017820284,((((((((4:0.06936378,(3:0.02514691,(2:0.01628425,1:0.01165135):0.01307504):0.069114878):0.01427517,(5:0.01910509,6:0.01023149):0.007832559):0.01366948,10:0.016072778):0.001479323,((9:0.01051724,8:0.053515636):0.00209436,7:0.0113016146):0.033394099):0.004963114,11:0.01347184):0.003815472,13:0.006216164):0.0102996711,14:0.0276294373):0.002406973,(12:0.0143566,15:0.0060747799):0.005848986):0.0032772414):0.0149453421):0.030043123,(18:0.006669328,19:0.048067695):5.970824e-05);
tree gen.253 = [&U] (((17:0.0243908389,(((13:0.006605835,((10:0.016174867,(((8:0.058195549,7:0.0074044479):0.00531665,9:0.006702035):0.032926515,((5:0.01356851,6:0.01555298):0.006337165,(4:0.05656723,((1:0.01637052,2:0.01168407):0.02825969,3:0.01441021):0.088349624):0.009551573):0.007864783):0.003576294):0.004834921,11:0.01884987):0.004985775):0.00322042,(14:0.032811193,(15:0.014301976,12:0.01937227):0.005998981):0.0002335045):0.0058918008,16:0.02191234):0.0008547419):0.0310585067,18:0.01140326):0.022091562,19:0.02035192);
tree gen.254 = [&U] (((16:0.02129802,(((15:0.002493513,12:0.02096728):0.005773274,((13:0.00459415,((10:0.015558133,(((8:0.043801552,7:0.01543650109):0.002561802,9:0.01350646):0.031999087,(4:0.0634793,((5:0.01972096,6:0.01369369):0.001837282,((1:0.01706862,2:0.02355213):0.01931735,3:0.01971908):0.07386325):0.00296938):0.003429187):0.003246164):0.0009472391,11:0.00795563):0.002067743):0.008933177,14:0.0252066348):0.0023972386):0.0039680038,17:0.012386922):0.0004410825):0.0376280037,18:0.01135925):0.007557122,19:0.021774995);
tree gen.255 = [&U] (19:0.073941299,(18:0.005372981,(16:0.0161192364,(17:0.017786627,((12:0.01145895,15:0.0039457835):0.013327655,(14:0.0166065409,((((((4:0.05033212,(3:0.03796184,(2:0.01114682,1:0.01032388):0.01706988):0.046025094):0.005024568,(5:0.01750203,6:0.01367854):0.00814879):0.006781622,((8:0.062774386,7:0.01801890183):0.002523802,9:0.00600609):0.029402761):0.004761352,10:0.016712467):0.009053548,11:0.01365559):0.002270116,13:0.001630457):0.0172556728):0.004260906):0.00098797):0.002211013):0.03705708862):0.004058323);
tree gen.256 = [&U] (19:0.0354530925,((((14:0.0243859158,((15:0.0090904337,12:0.006258899):0.001832885,(((10:0.020321641,(((4:0.05587832,(3:0.02417458,(2:0.004409757,1:0.03269282):0.007918666):0.08344649):0.006800599,(5:0.02358052,6:0.01764694):0.01174354):0.005218821,((7:0.022336136,8:0.040283995):0.001976671,9:0.01532286):0.031700256):0.003060972):0.01105793,11:0.01309611):0.006510519,13:0.002656784):0.014869933):0.0008977042):0.0062932483,17:0.01637104):0.0039213557,16:0.0144151117):0.031585361,18:0.008746125):0.01077326);
tree gen.257 = [&U] (19:0.04911069,(18:0.002615327,((16:0.027430362,((15:0.0043417871,12:0.0193962):0.0042459655,17:0.024826686):0.001916235):0.0002922683,((((((9:0.01339429,(8:0.073739802,7:0.0140731913):0.003130808):0.039222562,((4:0.03136214,((1:0.01894619,2:0.009635497):0.006956014,3:0.02552904):0.09404669):0.005003083,(5:0.01263239,6:0.0107707):0.00911319):0.005308686):0.001033813,10:0.022933026):0.00286607,11:0.01124198):0.006417159,13:0.003875384):0.010251667,14:0.01809087141):0.0046777311):0.0274461201):0.003005002);
tree gen.258 = [&U] (19:0.0247900245,((16:0.01538407,(17:0.017122543,(((13:0.006842474,(((((6:0.01451366,5:0.02153496):0.00760818,(((2:0.02432946,1:0.008284545):0.010154,3:0.02382084):0.06623253,4:0.06245264):0.004371051):0.009827631,(9:0.012338155,(8:0.031621124,7:0.015111465):0.005489037):0.026523918):0.002039857,10:0.021658546):0.004456099,11:0.01766915):0.004359724):0.012475305,(15:0.002996238,12:0.01519554):0.009428577):0.0016766909,14:0.0258487822):0.0033853458):0.003509513):0.041626207,18:0.01006709):0.00922733);
tree gen.259 = [&U] ((19:0.026344435,18:0.003168907):0.007120655,(16:0.02641603,(17:0.0158341492,((12:0.02138811,15:0.007679131):0.002559826,(14:0.0233120078,(13:0.008769495,((10:0.0153083214,(((((1:0.0109823,2:0.01693043):0.01254376,3:0.01195265):0.08371052,4:0.04505148):0.0110693,(5:0.00714389,6:0.02135402):0.008111166):0.01098585,(9:0.008358575,(8:0.044419527,7:0.0125974393):0.003666044):0.038730056):0.002177383):0.004965954,11:0.01798702):0.008760964):0.0074574079):0.0055549162):0.00059018775):0.0012933081):0.0574075664);
tree gen.260 = [&U] (((16:0.0256057109,((14:0.014941064,((12:0.01995609,15:0.005963299):0.001108447,(13:0.004940235,((10:0.014445041,(((7:0.0236113283,9:0.007173441):0.003367764,8:0.050908769):0.03640531,((((1:0.01559496,2:0.01047449):0.01793086,3:0.01832603):0.063231719,4:0.04020677):0.01563063,(5:0.01933131,6:0.01939533):0.006638644):0.007086776):0.002005835):0.004306831,11:0.01857271):0.0003623379):0.01226169842):0.000224771):0.002399898,17:0.012750539):0.001288375):0.034236828,18:0.01502754):0.013924593,19:0.031452769);
tree gen.261 = [&U] (18:0.007678948,(19:0.031975277,(((14:0.019909484,((12:0.01894344,15:0.007932682):0.0030836754,(13:0.005262737,((10:0.0153119402,((9:0.002976204,(8:0.038486988,7:0.01295575534):0.003153534):0.034128792,((((1:0.008356605,2:0.01634034):0.005259064,3:0.03069559):0.08122464,4:0.05141983):0.005918954,(5:0.01443801,6:0.03366333):0.01426288):0.005755395):0.002252184):0.007603625,11:0.01748666):0.005755564):0.006244487):0.004362159):0.003581586,17:0.0132504632):0.0007476783,16:0.027042787):0.022393072):0.001154222);
tree gen.262 = [&U] ((19:0.040547368,18:0.01061769):0.0112065576,(16:0.020013785,(17:0.0224904721,(14:0.024252112,(((((9:0.004876983,(7:0.0076447071,8:0.05237339):0.009896653):0.025024744,(10:0.014516902,((4:0.05013937,(3:0.02543678,(2:0.01368658,1:0.0116087):0.01301703):0.05884049):0.01256712,(5:0.01468838,6:0.02144991):0.01021615):0.006639269):0.00088286):0.01223075,11:0.013501):0.003713839,13:0.0050215):0.012299912,(15:0.0054405087,12:0.02393742):0.002493431):0.004574683):0.002283553):0.0003896959):0.050913085);
tree gen.263 = [&U] (19:0.01537486,(18:0.007441898,(16:0.03021933,(((14:0.0175774153,(13:0.002145107,(((((((1:0.0113043,2:0.0126327):0.0161735,3:0.01595266):0.062578353,4:0.04245181):0.007415541,(5:0.02911621,6:0.01944908):0.006458291):0.009725315,(9:0.013373442,(7:0.011354238,8:0.042599961):0.002239558):0.030484566):0.003118387,10:0.018634546):0.004198159,11:0.005746321):0.004136703):0.013676235):0.003486064,(12:0.01054613,15:0.01366336):0.0029874861):0.0037625702,17:0.012324739):0.006068669):0.0471312532):0.0190860722);
tree gen.264 = [&U] (19:0.019859378,((17:0.014385891,(16:0.023928038,((12:0.01219169,15:0.004609458):0.001137671,((13:0.005026909,(((((4:0.06369091,(5:0.01202556,6:0.02270604):0.005994077):0.0007439823,((1:0.01835637,2:0.01391591):0.02105432,3:0.02661562):0.06694539):0.005234346,(9:0.009602952,(7:0.0099127242,8:0.050522614):0.006685259):0.027832436):0.001328385,10:0.029687675):0.008866288,11:0.01441281):0.002292262):0.011842369,14:0.0132555535):0.005347123):0.0005348369):0.001272527):0.0461115334,18:0.01729902):0.01083261);
tree gen.265 = [&U] ((((15:0.011633537,12:0.01018933):0.002457912,((13:0.003914549,(((((8:0.041387898,7:0.013001351):0.006549282,9:0.007767627):0.030110966,((4:0.05152356,((1:0.01225899,2:0.01326842):0.004215982,3:0.02159631):0.071590495):0.005742717,(5:0.009675522,6:0.0220477):0.01063329):0.01386665):0.001021426,10:0.023014993):0.01113122,11:0.01201514):0.005439823):0.006164084,14:0.0217575402):0.0031775733):0.004837613,(17:0.021279315,16:0.03097102):0.000807017326):0.0221082724,(18:0.006357978,19:0.0427454878):0.012128483);
tree gen.266 = [&U] (((17:0.01982039,((12:0.01169975,15:0.0033824043):0.001118499,(((((8:0.050964225,(9:0.01179806,7:0.011431198):0.001732064):0.031995581,(((4:0.03459688,((2:0.00605983,1:0.01505441):0.01226795,3:0.01923626):0.06616493):0.01064792,(5:0.01042401,6:0.01765385):0.01198416):0.006888667,10:0.0095826607):0.002113567):0.004380891,11:0.01547122):0.0004409676,13:0.004066085):0.0122199562,14:0.01711675851):0.0004094394):0.00091603555):0.0081765377,16:0.023815482):0.0097640229,(19:0.043844514,18:0.014892725):0.001790962);
tree gen.267 = [&U] (19:0.014157395,(((((((((((7:0.015031794,8:0.043426724):0.004182536,9:0.01139142):0.038031306,((4:0.03796584,((2:0.01165154,1:0.01076037):0.01843684,3:0.01527357):0.087376733):0.008992679,(5:0.01818258,6:0.01979838):0.007618632):0.007912304):0.007466335,10:0.017144969):0.002181097,11:0.0092442):0.005260432,13:0.003131467):0.01257019,14:0.0199240885):0.0026496567,(12:0.01748808,15:0.006482217):0.006178374):0.002798285,17:0.014814599):0.001645893,16:0.0197719324):0.03365614,18:0.003584184):0.005840737);
tree gen.268 = [&U] ((18:0.005967644,(((14:0.0245269012,16:0.03584649):0.0043149944,((12:0.023476,15:0.006632601):0.006516087,(13:0.006580445,(((((6:0.01065762,5:0.0165603):0.006787196,(((2:0.01526867,1:0.02223117):0.01660953,3:0.029913):0.079988,4:0.05192172):0.01137002):0.003608492,((7:0.010334764,8:0.045082871):0.01046767,9:0.010043427):0.033934913):0.006417702,10:0.033834054):0.002700952,11:0.008025168):0.003089412):0.009621343):0.00193088055):0.0041950455,17:0.0200124772):0.0269707299):0.0171772609,19:0.021714941);
tree gen.269 = [&U] ((18:0.01616582,(16:0.02203383,(((12:0.02336129,15:0.00882078):0.004393478,(14:0.0198311249,((((((4:0.05994091,((2:0.01246858,1:0.01899842):0.01987456,3:0.0237711):0.052930033):0.01214491,(5:0.01765142,6:0.01344942):0.01091835):0.006009469,((7:0.0114051181,8:0.034910189):0.001591261,9:0.005191777):0.037213346):0.00197018,10:0.019090911):0.003107696,11:0.008146256):0.004501439,13:0.004650491):0.0120176623):0.005134719):0.001203925,17:0.010096503):0.003272479):0.0355460381):4.291375e-05,19:0.034262278);
tree gen.270 = [&U] (((((16:0.02695851,17:0.0204524958):0.0004828476,((13:0.003042588,((10:0.0172451,((((3:0.01767951,(1:0.01086133,2:0.01253192):0.008576174):0.08257564,4:0.04517321):0.004124318,(5:0.01188563,6:0.02103126):0.004398325):0.005229715,((7:0.00639673909,8:0.0301932246):0.00734003,9:0.002391606):0.040099025):0.005103413):0.01038298,11:0.01180935):0.007063626):0.0143757321,14:0.0180395457):0.0058343066):0.00171273255,(15:0.0030364893,12:0.017025741):0.011908589):0.0167556466,18:0.011493944):0.004355127,19:0.030679661);
tree gen.271 = [&U] (19:0.040539544,(18:0.0070527192,((((13:0.005484193,(11:0.01003051,(10:0.01546211,(((7:0.00884488,8:0.043085902):0.002666035,9:0.012178402):0.038627949,((4:0.04490813,((2:0.01755999,1:0.01844603):0.01899838,3:0.01969029):0.076108799):0.007552228,(6:0.0268475,5:0.01519751):0.01549111):0.004100875):0.001963678):0.005004653):0.003260796):0.014489416,(12:0.01731484,15:0.0099423959):0.002765149):0.001392329,17:0.01528442):0.0020271505,(16:0.02870557,14:0.024102611):0.006905175):0.038255214):0.006711169);
tree gen.272 = [&U] ((18:0.007167331,((17:0.018785739,((15:0.0025108307,12:0.02292576):0.003392365,((13:0.001747656,((10:0.024701482,(((8:0.039058481,7:0.021023162):0.005486841,9:0.01533053):0.018152213,((5:0.01906005,6:0.01162406):0.005429928,((3:0.02573071,(1:0.009595929,2:0.01553034):0.008397166):0.043239285,4:0.03756822):0.01100365):0.01171534):0.001703747):0.004974634,11:0.01630346):0.001681276):0.0069050399,14:0.0262196032):0.0007225231):0.0008246211):0.001405645,16:0.016729284):0.029392174):0.015139803,19:0.037029838);
tree gen.273 = [&U] (((((((13:0.001292678,(11:0.01225976,((10:0.022676072,(9:0.01181434,(7:0.021039024,8:0.041507969):0.004319269):0.043779529):0.002318333,((6:0.01795108,5:0.01454701):0.009159696,(((2:0.0153738,1:0.0207756):0.019183,3:0.01697837):0.07857086,4:0.06884222):0.003705061):0.009963596):0.004804049):0.004480026):0.010905005,14:0.0274404771):0.00365644726,(12:0.02603607,15:0.012133333):0.005751743):0.0046405955,17:0.01239656998):0.0009592989,16:0.023706452):0.0533605432,18:0.01150374):0.008869345,19:0.02457666);
tree gen.274 = [&U] (19:0.046379549,(18:0.002868507,((((14:0.0151182376,(13:0.004422278,(11:0.01394895,(10:0.011374861,(((6:0.01715734,5:0.02176117):0.01253106,(((2:0.01391639,1:0.01243218):0.01161289,3:0.01522412):0.087187591,4:0.04718672):0.005472042):0.009244673,((7:0.015150984,8:0.042500874):0.004526097,9:0.01352837):0.023812419):0.004857294):0.00470453):0.003437966):0.010887767):0.003493482,(12:0.02872389,15:0.004292502):0.005689627):0.0036168217,17:0.018345919):0.0056784763,16:0.020097848):0.029587204):0.018699405);
tree gen.275 = [&U] ((18:0.0070476952,((17:0.0129211833,16:0.02719503):0.0002587753,((14:0.022113075,(13:0.00229389,((10:0.011147807,(((5:0.01652483,6:0.02516583):0.01138756,(4:0.04314497,((1:0.01572184,2:0.01326312):0.006982771,3:0.02627106):0.06535277):0.006795021):0.002024338,((7:0.018064038,8:0.070520096):0.007419528,9:0.007815474):0.04390926):0.0006034222):0.003501245,11:0.01098664):0.004168857):0.01299392):0.005418694,(15:0.005496244,12:0.01649692):0.004925684):0.003040779):0.0408904871):0.03057224,19:0.0222088);
tree gen.276 = [&U] ((18:0.003225933,(16:0.0249518573,(17:0.0170716743,(((13:0.004919487,((10:0.018637791,(((5:0.01688589,6:0.01850742):0.008329084,(4:0.04843308,((1:0.01359566,2:0.01252529):0.008026884,3:0.0207201):0.055674128):0.01410649):0.006758691,((7:0.0099089193,8:0.053552027):0.006522074,9:0.003846638):0.038295363):0.002313621):0.003315584,11:0.01246951):0.001296847):0.013143924,14:0.020572363):0.002888888,(15:0.007429577,12:0.01038903):0.005099002):0.0016200668):0.002191013):0.03476402):0.014648177,19:0.023909015);
tree gen.277 = [&U] ((18:0.009829559,(16:0.02624439,((((13:0.005565883,(11:0.0175228,(((9:0.00870444,(8:0.043615887,7:0.005336012):0.0099829405):0.024327267,10:0.023382582):0.0005860303,((4:0.05468667,((2:0.009024766,1:0.01312874):0.02125642,3:0.03639686):0.0668211):0.006401755,(5:0.01175676,6:0.02580783):0.007166143):0.007043147):0.007919488):0.008093451):0.0078346463,14:0.0195496591):0.0001355582,(15:0.005159405,12:0.01252914):0.0018797285):0.004587213,17:0.019525087):0.006283003):0.0468239292):0.004164637,19:0.037580376);
tree gen.278 = [&U] (19:0.0383717023,((16:0.031030614,(17:0.020467997,((14:0.02021259355,(15:0.006570583,12:0.01083216):0.002391946):0.0008964942,(13:0.008854534,(11:0.0168659,(((9:0.01006584,(7:0.0204046376,8:0.052256622):0.002754865):0.035377802,((4:0.04488137,((2:0.01397577,1:0.01065016):0.01433598,3:0.0242845):0.06438299):0.005906767,(5:0.0170529,6:0.02308744):0.009295653):0.01228847):0.0005003904,10:0.020161168):0.00430063):0.002410866):0.01253538):0.002591537):0.0014114775):0.043158064,18:0.002311264):0.0001164923);
tree gen.279 = [&U] ((18:0.007337577,((17:0.0090922317,16:0.01937178):0.004051031,(((15:0.004627483,12:0.01601871):0.006054656,(13:0.006127724,((((9:0.008758278,(7:0.005955366,8:0.052821669):0.005493215):0.03121011,((((1:0.01380819,2:0.01235519):0.01415996,3:0.01822657):0.069360451,4:0.04655655):0.008956987,(5:0.02218034,6:0.01829898):0.004289649):0.01179557):0.002518782,10:0.018653829):0.004975871,11:0.01583447):0.00841793):0.01319136):0.0017872734,14:0.022775125):0.0068270419):0.03368910894):0.02900506,19:0.023562914);
tree gen.280 = [&U] (((((14:0.019741257,(13:0.005068475,((10:0.032063532,((9:0.007938144,(7:0.0128368622,8:0.046516454):0.001156631):0.0268070137,((5:0.02185179,6:0.01761544):0.01371421,(4:0.04937957,(3:0.02043484,(1:0.01440553,2:0.0113566):0.01306179):0.08576663):0.005992774):0.007494154):0.005136458):0.006452365,11:0.0140778):0.003156067):0.0097351947):0.0005977877,(15:0.0048174162,12:0.01020376):0.004098358):0.0050848939,(17:0.012815535,19:0.0175150041):0.004849682):0.0096173492,16:0.03146012575):0.029864953,18:0.008294742);
tree gen.281 = [&U] ((16:0.015943321,((((13:0.002394693,((10:0.0110881968,(((8:0.048550277,7:0.0166464856):0.00295989,9:0.009336775):0.023854521,((3:0.02328716,(1:0.02345963,2:0.01635507):0.01316281):0.07347262,(4:0.05333315,(5:0.01433309,6:0.02079348):0.006742519):0.008422722):0.003303697):0.00196667):0.00338115,11:0.0190656):0.005612691):0.0128274739,14:0.017273608):0.0022505948,(15:0.005447615,12:0.01326848):0.003029352):0.002308593,(17:0.01013626,19:0.0146048708):0.001322222):0.0054848939):0.024561545,18:0.010506034);
tree gen.282 = [&U] ((16:0.0187792587,(19:0.0256440153,(17:0.02204074,((14:0.0217959767,(13:0.004810569,((((((5:0.01243017,6:0.02112127):0.004662364,4:0.03821088):0.003292116,(3:0.02079312,(1:0.01365393,2:0.01211395):0.0138168):0.072605222):0.005870324,((7:0.00899937278,8:0.062210838):0.003398562,9:0.0145487593):0.031107886):0.004588819,10:0.021669927):0.007645728,11:0.01348955):0.005381002):0.014714365):0.0041398827,(15:0.007574235,12:0.01376472):0.001456898):0.001112613):0.0001895235):0.0119572871):0.01525276019,18:0.00373882);
tree gen.283 = [&U] ((18:0.005341335,((17:0.0107313805,((14:0.015914268,(13:0.009042079,((10:0.017053455,(((8:0.03775885351,7:0.015507087):0.005634124,9:0.0122456):0.040785596,((4:0.04293105,((1:0.009578549,2:0.01063193):0.00986052,3:0.01432523):0.070081015):0.007887323,(5:0.01306367,6:0.01960087):0.009470899):0.005658182):0.001586552):0.006261871,11:0.005996744):0.00450358):0.015402231):0.006036815,(15:0.0079523,12:0.008063081):0.003320648):0.0006339732):0.001347342,16:0.014696462):0.03834750067):0.0006186951,19:0.036447659);
tree gen.284 = [&U] ((((((15:0.0055767434,12:0.009397803):0.00491374,(14:0.0144264816,(13:0.003290954,(((((8:0.036267486,9:0.002783443):0.002061847,7:0.010725747):0.03901602,((((1:0.005778162,2:0.0144722):0.004745156,3:0.0215973):0.062624365,4:0.03742506):0.009263346,(5:0.0200681,6:0.02001721):0.008050587):0.0121425):0.0009876478,10:0.0253781):0.005573772,11:0.009254842):0.001460582):0.0128585106):0.0047580303):0.001285639,17:0.007876988):0.0037313734,16:0.022135449):0.0271731808,18:0.009764503):0.016415713,19:0.0173500303);
tree gen.285 = [&U] ((18:0.008867803,((17:0.0191222262,((14:0.0266596239,(13:0.004627565,(((((4:0.03881091,((1:0.009683581,2:0.01490411):0.01566232,3:0.02247234):0.060048758):0.004588177,(5:0.02127415,6:0.01409579):0.007680452):0.005807201,((8:0.046440502,9:0.008085362):0.003219208,7:0.0137018311):0.028173685):0.0003412842,10:0.016083053):0.009092009,11:0.007476164):0.005650823):0.010199253):0.0008036609,(15:0.007794927,12:0.008949585):0.0063652634):0.002863049):0.00056902039,16:0.029973098):0.018806896):0.006277914,19:0.040847174);
tree gen.286 = [&U] (((((13:0.003254927,((10:0.020071354,(((5:0.01446315,6:0.01394127):0.01063333,(4:0.03720486,(3:0.03160329,(1:0.01543814,2:0.01022258):0.009923749):0.061189699):0.01066798):0.003394252,(9:0.003908928,(7:0.0220699,8:0.036899475):0.003714758):0.050157041):0.002489407):0.006035725,11:0.01047013):0.006527907):0.015000275,14:0.0260897259):0.0077795377,(15:0.0051216124,12:0.008566338):0.004608147):0.0086883413,(16:0.01898751,(19:0.02617296087,17:0.01673188):0.003233036):0.0045659361):0.0174830744,18:0.01153591);
tree gen.287 = [&U] (18:0.006151687,(19:0.023766935,(17:0.017500327,(((13:0.008572011,(((10:0.014078354,(9:0.01085013,(8:0.051030786,7:0.01367133695):0.0041534466):0.035243105):0.001436246,((4:0.04877915,((2:0.006816417,1:0.006326039):0.01999724,3:0.02564038):0.08290575):0.00634322,(5:0.01504829,6:0.01401506):0.008088914):0.009632323):0.01231706,11:0.01371891):0.001340585):0.010292796,16:0.0297030593):0.001745639,((12:0.01450792,15:0.0072548362):0.0008762513,14:0.0336120328):0.000874361):0.00161494):0.0521934464):0.0002150482);
tree gen.288 = [&U] (((16:0.03885624155,(((15:0.011598282,12:0.01378235):0.004178743,(14:0.0240661423,(13:0.002825755,((10:0.014190481,(((((1:0.01525454,2:0.01619562):0.008335957,3:0.02327561):0.06689868,4:0.05033508):0.004867955,(5:0.02124009,6:0.01485666):0.008066422):0.01051355,(9:0.00322368,(7:0.0149105642,8:0.037312605):0.0008329427):0.03272474):0.0002338521):0.004982821,11:0.01673316):0.001318745):0.0089046448):0.0014661049):0.0047021407,17:0.01382597):0.00113051):0.0276238848,18:0.01071816):0.006728787,19:0.031726946);
tree gen.289 = [&U] ((19:0.032772443,18:0.01667843):0.0084078441,((17:0.0095329743,16:0.02045514):0.0025079654,((13:0.007430549,((((9:0.00734751,(8:0.045226432,7:0.009190076):0.00247348):0.034795233,((((1:0.01624965,2:0.01970538):0.00895848,3:0.03038225):0.08243094,4:0.049175):0.003157711,(5:0.02367042,6:0.01422287):0.01254229):0.006659288):0.001612436,10:0.016572368):0.00430362,11:0.01391971):0.005920282):0.013554788,(14:0.02290705522,(12:0.01708919,15:0.004896044):0.005511647):0.003012725):0.0059823473):0.0211139192);
tree gen.290 = [&U] ((18:0.01488831,19:0.0163458907):0.007001331,(((((15:0.0071100718,12:0.007474389):0.005659428,14:0.0233119227):0.0005862134,(13:0.00946065,((((6:0.0157285,5:0.01173826):0.009612347,(4:0.04543061,((2:0.01490937,1:0.01957712):0.01349378,3:0.03129713):0.08755126):0.005892317):0.01069184,((9:0.010468527,(8:0.062440886,7:0.007841924896):0.009908506):0.038221612,10:0.0200778813):0.003473829):0.004097928,11:0.02075458):0.003660698):0.005982615):0.004331057,17:0.012491818):0.011105774,16:0.0214554846):0.03329204);
tree gen.291 = [&U] (18:0.008843698,(19:0.045713652,(16:0.01869053,(((13:0.003505987,((10:0.0183835153,(((4:0.0377106,((2:0.01688284,1:0.009150265):0.01045483,3:0.02311195):0.062307994):0.005071943,(6:0.01776751,5:0.02226014):0.006310532):0.0114471,((8:0.064355712,7:0.011858143):0.001300295,9:0.005413513):0.040522281):0.001985676):0.004843746,11:0.01476285):0.004255717):0.01020091,(14:0.0240555416,(15:0.006993281,12:0.01186161):0.008133674):0.001453833):0.0050370848,17:0.020730275):1.801644e-05):0.050300394):0.002811533);
tree gen.292 = [&U] ((18:0.006492823,19:0.0294152):0.002468046,(16:0.01449677,(((14:0.0289797453,(15:0.0054756,12:0.01300054):0.0026475605):0.001526665,(13:0.005956825,((((9:0.006037051,(7:0.016656712,8:0.036178887):0.003991997):0.035146418,((4:0.06256371,((2:0.01346539,1:0.01344755):0.01889348,3:0.02490846):0.073981368):0.01185905,(6:0.01819483,5:0.0224188):0.00875577):0.01628704):0.006258888,10:0.0211461):0.002723728,11:0.02473529):0.003550786):0.011369129):0.0004153623,17:0.025157997):0.001842731):0.03604310747);
tree gen.293 = [&U] ((18:0.003245567,19:0.031009628):0.007002226,((17:0.016271657,16:0.02374209):0.0044580646,((14:0.0229415215,(13:0.002627678,((10:0.023709832,(((4:0.04201766,((2:0.01277688,1:0.01410966):0.01211686,3:0.01859714):0.046383461):0.01062282,(6:0.01028724,5:0.01415196):0.009958103):0.005350412,((8:0.044243518,7:0.0155838872):0.006316932111,9:0.005646404):0.030894715):0.003275534):0.01343818,11:0.01126311):0.003643927):0.011221166):0.008362715,(15:0.0015933984,12:0.01291953):0.0009968327):0.00160755):0.0277549235);
tree gen.294 = [&U] ((18:0.0046762694,(16:0.03140304,((14:0.028260877,(((10:0.0204752,(((4:0.04150356,((1:0.01284743,2:0.01035999):0.008867237,3:0.01822137):0.067799229):0.008878191,(5:0.01360779,6:0.01402319):0.007894906):0.007601887,(9:0.010758267,(7:0.0067396938,8:0.049812968):0.00404537):0.046386298):0.004867257):0.002312771,11:0.01026453):0.001556843,13:0.007323966):0.013520611):0.004107679,((15:0.005404029,12:0.01498806):0.004709702,17:0.018824136):0.000223914):0.0049566795):0.040136363):0.008197109,19:0.0254832257);
tree gen.295 = [&U] (((((((((10:0.022372018,(((4:0.05449632,((1:0.01169255,2:0.01999684):0.007485618,3:0.01927052):0.070700833):0.01211468,(5:0.01844141,6:0.02417684):0.01086621):0.002991816,((7:0.0110128786,8:0.049242816):0.01328925,9:0.00842064094):0.02715353):0.0009859166):0.0007860338,11:0.01205603):0.004668202,13:0.00445822):0.0192941258,14:0.0229612584):0.002242944,(15:0.004701075,12:0.01313536):0.00310257034):0.001661203,16:0.02288675):0.000935733,17:0.0156023679):0.0327172101,18:0.007221054):0.001932389,19:0.0399425324);
tree gen.296 = [&U] ((19:0.063483328,((((14:0.027639202,(13:0.003287664,((10:0.021711215,(((6:0.02063253,5:0.02284666):0.01364683,(((2:0.01286431,1:0.00816925):0.01001041,3:0.02025295):0.09983475,4:0.06094086):0.007502941):0.01613628,(9:0.005257739,(8:0.068370631,7:0.0229536177):0.003654806):0.041665798):0.004221192):0.0172843,11:0.01149033):0.01218569):0.022457384):0.0009297395,(12:0.02070939,15:0.007818796):0.003446016):0.00278969704,17:0.022751198):0.0007371846,16:0.02573534):0.0273822544):0.0003853542,18:0.01572724);
tree gen.297 = [&U] ((19:0.0339360096,18:0.009042473):0.003274196,((17:0.020680383,((15:0.00274589743,12:0.01350047):0.001961596,(((((((4:0.05571667,((1:0.01333269,2:0.01270432):0.009545603,3:0.01917325):0.06343391):0.006643472,(5:0.02261432,6:0.01104093):0.009425183):0.005342998,(7:0.0122157501,(9:0.006633853,8:0.048599608):0.00301201):0.033412932):0.003918087,10:0.015598685):0.007380783,11:0.009851671):0.001755352,13:0.003709231):0.008735126,14:0.019334262):0.0090971537):0.002570076):0.0035856809,16:0.029009832):0.0330332367);
tree gen.298 = [&U] (19:0.035389109,(18:0.01044753,(16:0.02625459,(17:0.02362359,((12:0.01902561,15:0.006247583):0.0070247487,(14:0.0207978975,(((((4:0.05175873,((1:0.01589488,2:0.01622007):0.01394447,3:0.02188056):0.06890807):0.00885252,(5:0.02368109,6:0.0162623):0.01945542):0.002955499,(10:0.024874604,(9:0.009445802,(8:0.057625964,7:0.01591911311):0.002761134):0.033000605):8.494973e-05):0.01153745,11:0.00795362):0.003974713,13:0.007253099):0.0099409809):0.001213456):0.0017234323):0.005706877):0.024591782):0.018903305);
tree gen.299 = [&U] ((18:0.007806913,19:0.022316772):0.01255159,(((((13:0.007135385,((10:0.01548033,(((5:0.007010761,6:0.02670025):0.01437168,(((2:0.01254465,1:0.00659529):0.009078111,3:0.02350042):0.059931963,4:0.04169056):0.0160029):0.01003166,((7:0.0118303289,8:0.076706382):0.007165972,9:0.01631087):0.033462151):0.002653071):0.004240683,11:0.01001415):0.004631551):0.011149543,(12:0.01465268,15:0.007126029):0.0010352144):0.001728218,14:0.02424629926):0.0006144329,16:0.024897274):0.0009543199,17:0.0164587784):0.0300772622);
tree gen.300 = [&U] ((18:0.002142459,(17:0.0188937672,((((13:0.00263261,((10:0.018373948,(((5:0.02052532,6:0.0167344):0.007981593,(((2:0.01450287,1:0.01646911):0.01051166,3:0.02450732):0.052450731,4:0.04055825):0.004700063):0.01249028,((8:0.053768478,7:0.0099049796):0.003290983,9:0.002965879):0.033459149):0.00128321):0.008098575,11:0.01292423):0.003491284):0.009273456,14:0.0179511187):0.0004869309,(12:0.01197457,15:0.005279934):0.007636938):0.006608946,16:0.021604264):0.0001491129):0.039066545):0.01091861,19:0.046725157);
tree gen.301 = [&U] ((((17:0.0209531788,(((13:0.005239944,((10:0.0099345311,(((5:0.01688529,6:0.01214422):0.007362944,(((2:0.01008595,1:0.01154233):0.003702031,3:0.03275645):0.056642803,4:0.0384439):0.004835877):0.003962518,((8:0.047049229,7:0.009205729):0.001793888,9:0.007979161):0.038335501):0.0008241418):0.007124208,11:0.02120588):0.00483426):0.0106027617,14:0.0200116527):0.004234799,(12:0.0185023,15:0.0024519794):0.000635237):0.00274097):0.0100246784,16:0.023860102):0.03517044,18:0.01182822):0.00520724,19:0.01741743);
tree gen.302 = [&U] ((((((15:0.005494923,12:0.01201554):0.001818558,(((11:0.008736748,((9:0.00322091,(7:0.01065198766,8:0.054967355):0.0005739405):0.032138281,(10:0.026174765,((((2:0.01489768,1:0.01721441):0.009472431,3:0.02373738):0.06394634,4:0.05433973):0.008382825,(6:0.01235092,5:0.0103411):0.008759345):0.01099931):0.003335087):0.006939979):0.0008657438,13:0.002913883):0.0115168522,14:0.0191555299):0.003177595):0.00136561,17:0.0119889464):0.0051233905,16:0.022722177):0.03552046305,18:0.004769662):0.010316059,19:0.026018447);
tree gen.303 = [&U] ((19:0.0186989084,18:0.009342856):0.002670194,((17:0.013513094,((12:0.01224347,15:0.0052193914):0.005595833,(14:0.0228474285,(13:0.004911708,((10:0.016871146,(((4:0.06374173,((2:0.008902182,1:0.006511267):0.006508912,3:0.02795388):0.06873732):0.01094507,(5:0.01756539,6:0.01140524):0.0107763):0.004962704,((8:0.049223148,7:0.0118787325):0.001228761,9:0.01168211):0.024737021):0.002548143):0.001033371,11:0.01293312):0.003257393):0.02074886):0.003627985):0.0020628833):0.0032720694,16:0.025564059):0.0458642292);
tree gen.304 = [&U] (18:0.0141838,(((17:0.020211268,(((15:0.007128226,12:0.0192872):0.001911295,((11:0.01741303,((((((2:0.01003661,1:0.01526486):0.01803205,3:0.03076217):0.081775459,4:0.07234515):0.007487361,(6:0.01917376,5:0.01768762):0.013735):0.008306983,((8:0.058206962,7:0.0072328637):0.007787884,9:0.007823707):0.035394258):0.003494145,10:0.021758522):0.005215216):0.001303896,13:0.007745731):0.004053038):0.004610535,14:0.02707966255):0.005777164):0.0006837898,16:0.0216364974):0.0356090024,19:0.032550928):0.001250986);
tree gen.305 = [&U] ((18:0.007080349,(16:0.0227768,(17:0.02858816,((12:0.01591699,15:0.003867268):0.003605076,((((((4:0.04052417,((1:0.01158405,2:0.01716783):0.009113458,3:0.02628329):0.06779232):0.003901892,(5:0.02459728,6:0.01572864):0.003919047):0.01653604,(10:0.02011315,(9:0.008623451,(7:0.009809384,8:0.050789938):0.00353397):0.046623875):0.005436947):0.004876554,11:0.01590675):0.00671176,13:0.004164276):0.018636184,14:0.0236744373):0.00407860876):0.004857012):0.0057702155):0.031639643):0.00434742,19:0.039055136);
tree gen.306 = [&U] ((19:0.049720929,(((((((((8:0.052784228,7:0.0107031743):0.007800253,9:0.01050589):0.0259106202,((4:0.05220711,((2:0.014531,1:0.01544235):0.02227826,3:0.02159622):0.07301463):0.00409369,(5:0.01607396,6:0.02451025):0.009511663):0.006516106):0.002005557,10:0.02102224):0.002741196,11:0.01597451):0.004216447,13:0.009334231):0.01307786,((15:0.009659361,12:0.01570714):0.00202401,14:0.0185310948):0.00418884):0.004071229,17:0.019358583):0.003002297,16:0.02167229):0.034784346):0.000981657,18:0.008164787);
tree gen.307 = [&U] (19:0.063100809,(18:0.003156677,(16:0.045778342,(((15:0.005406637,12:0.02799827):0.004779142,(((((((5:0.01447455,6:0.00828702):0.007243982,(((2:0.01153439,1:0.01780172):0.01541677,3:0.02393161):0.063273985,4:0.04832136):0.014161):0.009574378,((8:0.073381876,7:0.0114727843):0.002351451,9:0.01038153):0.029014536):0.0002367555,10:0.0141288825):0.006792286,11:0.01515441):0.003786342,13:0.001265979):0.009669997,14:0.0315865727):0.0005694504):0.003460416,17:0.018865852):0.0017831452):0.0321856699):0.014348933);
tree gen.308 = [&U] (18:0.002501,(19:0.025664593,(16:0.035478447,((((((10:0.022331666,((9:0.01180371,(8:0.044318649,7:0.0082261315):0.009109678):0.037446718,((((2:0.0118537,1:0.01130167):0.01326311,3:0.02868324):0.079351531,4:0.03652227):0.00264054,(5:0.01972482,6:0.01291312):0.01290447):0.006141957):0.000711095):0.004793386,11:0.01832117):0.004143021,13:0.005540518):0.010380372,14:0.023364306):0.0067098033,(15:0.00650779,12:0.01508556):0.0007190325):0.006539242,17:0.009396727):0.005742841):0.021389146):0.005128992);
tree gen.309 = [&U] (19:0.026132094,(((16:0.02546926,(14:0.0247081519,((15:0.00808858,12:0.01306739):0.004830853,(((10:0.020081934,(((8:0.043276256,7:0.0076515184):0.004931264,9:0.006120858):0.031017095,((((2:0.0124649,1:0.007025729):0.01672059,3:0.02402129):0.06921965,4:0.05470864):0.0079556,(5:0.02343501,6:0.01519697):0.01007742):0.004272576):0.0012279):0.006829641,11:0.01286352):0.001673144,13:0.002363126):0.0128140456):0.001285408):0.0057492501):0.0004778452,17:0.016446139):0.034179099,18:0.01514981):0.004029128);
tree gen.310 = [&U] (19:0.041705047,(18:0.005728446,(17:0.01669652,(16:0.028728052,((14:0.021193179,(12:0.01996354,15:0.0055858823):0.006246087):0.0039112399,(((10:0.017353499,(((7:0.007908708,8:0.036533492):0.0046031351,9:0.01379682):0.029998015,((5:0.0127805,6:0.02071926):0.01694479,(4:0.04699721,((2:0.01673517,1:0.01731674):0.01142366,3:0.009667467):0.048462691):0.01474016):0.00582736):0.001422172):0.004045622,11:0.01816379):0.006599677,13:0.005169249):0.011952114):0.0010300958):0.0015883115):0.04693308014):0.003640101);
tree gen.311 = [&U] ((16:0.015515077,(17:0.015303579,((14:0.0240141189,(((10:0.016262499,(((((2:0.01576541,1:0.01943683):0.01506772,3:0.0106263):0.051439454,4:0.05936578):0.004461082,(5:0.01182944,6:0.01885482):0.004678009):0.007150933,((8:0.063059536,9:0.00699753):0.001541394,7:0.00942373):0.025640033):0.005122443):0.001077012,11:0.008426186):0.003427695,13:0.008169218):0.0160930355):0.005570345,(12:0.0134989,15:0.008459976):0.002561635):0.006328828):0.002073998):0.0246909066,(18:0.006902971,19:0.046722445):0.01207901);
tree gen.312 = [&U] (19:0.046041354,((17:0.017297792,(((15:0.004866616,12:0.01462015):0.005668441,(14:0.039334897,((11:0.009732974,(10:0.014891902,(((7:0.009460361,8:0.049205507):0.001399808,9:0.01084942):0.030232909,((4:0.05469458,((2:0.01459121,1:0.01958246):0.017822,3:0.009726629):0.07355953):0.009840934,(6:0.00757998,5:0.01577786):0.002616579):0.008797351):0.003600297):0.004402433):0.004071499,13:0.007360469):0.01333440733):0.000682321727):0.0023622378,16:0.04742022):0.001939841):0.028753964,18:0.008332008):0.016350051);
tree gen.313 = [&U] ((16:0.02088621,(((14:0.0259195816,((((((5:0.01580641,6:0.03024242):0.01048235,(((2:0.01309588,1:0.01454071):0.009921209,3:0.01854776):0.08098556,4:0.05732212):0.01461336):0.003832565,((7:0.0094622134,8:0.054449455):0.004011096,9:0.01000234):0.036036266):0.001333103,10:0.021421436):0.004730639,11:0.01811822):0.004176875,13:0.00510086):0.0113999032):0.002311044,(12:0.01498951,15:0.004106716):0.005574873):0.002590222,17:0.012677669):0.0026630444):0.0284467336,(18:0.007571052,19:0.039545665):0.015930332);
tree gen.314 = [&U] ((18:0.007052271,(16:0.03134717,(17:0.02665349327,(((((((9:0.01674335,(8:0.045228515,7:0.012633875):0.003670128):0.038334307,((5:0.02651245,6:0.01108106):0.009512532,(4:0.05683876,((2:0.01627952,1:0.006715174):0.01401246,3:0.02057378):0.0776461):0.009143499):0.002412549):0.0006792131,10:0.0119548629):0.005202159,11:0.01754245):0.007883646,13:0.001963032):0.0129938172,14:0.0206355579):0.005106402,(12:0.01434488,15:0.007093966):0.0028009985):0.004431896):0.001179317):0.0419414411):0.01576006,19:0.0214508917);
tree gen.315 = [&U] ((18:0.01040903,((((12:0.01797031,15:0.00477041):0.003302573,(((((((8:0.033950128,7:0.0115996309):0.003193976,9:0.01007539):0.032533798,((5:0.01660768,6:0.01385778):0.01047694,(((2:0.008123465,1:0.02168689):0.01082438,3:0.02501183):0.0571885,4:0.03371203):0.01029153):0.004337072):0.005572906,10:0.016316226):0.007589061,11:0.02389274):0.003500799,13:0.005367355):0.007542229,14:0.02192300915):0.003302242):0.0078982742,17:0.0147144735):0.00209448812,16:0.01835508):0.0126172107):0.023970487,19:0.033409127);
tree gen.316 = [&U] (19:0.0345979985,(((17:0.0137679403,((12:0.016562866,15:0.0022211287):0.002116996,(((((((((2:0.01390604,1:0.02075171):0.01464889,3:0.02036747):0.06127687,4:0.05263602):0.01027677,(5:0.02070866,6:0.0231349):0.008391771):0.007904126,((8:0.040050827,9:0.008329034):0.005679547,7:0.0087077466):0.041404507):0.002994225,10:0.022636712):0.004072181,11:0.01319268):0.0009639059,13:0.00258716):0.011825185,14:0.0211404166):0.0006813473):0.002737694):0.0005449925,16:0.0261379714):0.0366646709,18:0.005723087):0.020911472);
tree gen.317 = [&U] ((16:0.01939375,(((13:0.003067496,(11:0.01072311,(10:0.0196248,(((4:0.0439652,((1:0.02102598,2:0.01312565):0.009445603,3:0.01869097):0.06400242):0.01251664,(5:0.01669867,6:0.01868586):0.004652356):0.01021247,((8:0.049889765,7:0.0077575482):0.00127329,9:0.00892067216):0.035207242):0.0051241):0.009859932):0.004713321):0.012978609,(14:0.0259709175,(15:0.007392819,12:0.01518884):0.004462778):0.003447202):0.0008324119,(17:0.011425587,19:0.0094227567):0.0001107368):0.002754194):0.0425660564,18:0.008248668);
tree gen.318 = [&U] ((18:0.007198455,(17:0.0140106957,(((((((((7:0.013302614,8:0.036438822):0.006127683,9:0.007311624):0.044333975,((((2:0.009960303,1:0.01347135):0.007670001,3:0.01832565):0.051344698,4:0.04339804):0.003484181,(6:0.007572266,5:0.02227056):0.01294575):0.00864105):0.000671773,10:0.016676384):0.005693565,11:0.01292299):0.002652449,13:0.005920894):0.006630113,14:0.018861756):0.006913747,(15:0.005150099,12:0.01009091):0.003190543):0.0023411208,16:0.0326908597):0.0003369344):0.0200803798):0.004401467,19:0.0382551172);
tree gen.319 = [&U] ((16:0.0140795003,((19:0.02181120715,17:0.012375025):0.002571607,((12:0.01132422,15:0.008998046):0.011589924,((13:0.004873909,(11:0.01011072,(10:0.03353828,(((4:0.07023645,((1:0.01035578,2:0.006414407):0.01556847,3:0.02671839):0.066728967):0.008364718,(5:0.01819966,6:0.02146932):0.006786595):0.01538087,(9:0.008561334,(7:0.0077090329,8:0.055145861):0.003868298):0.032852163):0.001851809):0.004177084):0.002788662):0.008333367,14:0.0247186153):0.00258022373):0.0033030685):0.002211128):0.029679754,18:0.006157838);
tree gen.320 = [&U] (((16:0.02073717,(17:0.014429785,(((12:0.01638253,15:0.008816261):0.002526573,((((((5:0.02145485,6:0.0180822):0.003711235,(4:0.04153094,((2:0.01057464,1:0.009991294):0.01751114,3:0.01676862):0.068034488):0.01348688):0.005544724,((7:0.014050155,8:0.051986582):0.005371797,9:0.01186084):0.02884142995):0.006431581,10:0.01829174):0.01001372,11:0.006342651):0.004343337,13:0.005995534):0.007228332):0.0022329252,14:0.03382475624):0.0009331927):0.0006919416):0.03006107,18:0.003978565):0.01746907,19:0.030518909);
tree gen.321 = [&U] ((18:0.012414,(16:0.024039778,((14:0.0272936038,((12:0.01870613,15:0.003023767):0.004817106,(((10:0.0254036537,((9:0.009402822,(8:0.056880034,7:0.0109929487):0.005358885):0.027828612,((5:0.0182307,6:0.007851592):0.01095661,(4:0.04072523,((2:0.005575176,1:0.01638367):0.02013255,3:0.02491868):0.0636315):0.01006088):0.004953232):0.0005335489):0.003809236,11:0.0131245):0.001085307,13:0.005785983):0.009281349):0.0051406432):0.0035730969,17:0.01698535):0.00012369):0.0245085843):0.014068185,19:0.04815741);
tree gen.322 = [&U] ((19:0.027810379,18:0.01087126):0.001416897,((16:0.019324212,17:0.0168192945):0.004939007,(((((10:0.015207716,(((8:0.055487879,7:0.010543944):0.002495774,9:0.004585605):0.032561422,((4:0.04494939,((2:0.009620337,1:0.01074753):0.01202264,3:0.0230122):0.07716669):0.01320629,(5:0.02011351,6:0.02260902):0.01764139):0.003211657):0.0009470375):0.006354092,11:0.01214454):0.001237042,13:0.008481248):0.0115753241,(12:0.0172211,15:0.0036371907):0.005105417):0.001665687,14:0.03103916):0.0028394101):0.0244019438);
tree gen.323 = [&U] ((18:0.005551159,(((((12:0.01440026,15:0.005739326):0.00171629,(((10:0.021373439,((9:0.007955518,(8:0.0566152876,7:0.017352018):0.006232764):0.0383977689,((5:0.01992145,6:0.02556751):0.0108534,(4:0.04837905,((2:0.01602902,1:0.009375092):0.01528707,3:0.02408973):0.08874107):0.001792827):0.00939598):0.00328197):0.006499947,11:0.01607322):0.001432022,13:0.00382946):0.016085286):0.004610839,14:0.0164005844):0.0026242948,17:0.023450064):0.00103097933,16:0.022234791):0.0527517486):0.001362512,19:0.016588849);
tree gen.324 = [&U] (19:0.048946565,(18:0.01104543,(((14:0.0173964771,((12:0.01311263,15:0.005783401):0.0060922307,(((10:0.011923733,(((5:0.01395388,6:0.01193116):0.006134211,(((2:0.007060757,1:0.007761245):0.01017596,3:0.02794334):0.06650665,4:0.05809704):0.003991457):0.004352216,((7:0.017458974,8:0.064692621):0.001531407,9:0.006738059):0.041474944):0.0003387716):0.003173171,11:0.01500309):0.005841079,13:0.002662712):0.0117479635):0.001159144):0.00206295526,17:0.0166255837):0.0003697546,16:0.0204056761):0.0286207558):0.01191406);
tree gen.325 = [&U] (((((14:0.013754403,(((10:0.021886158,((9:0.0122594,(7:0.006659424,8:0.03830576):0.00581967):0.041482592,((4:0.0517461,((1:0.01026193,2:0.01469944):0.01016515,3:0.02858087):0.06419682):0.01042541,(5:0.01694597,6:0.0133325):0.01180868):0.0116723):0.001474691):0.007879804,11:0.01500436):0.006811401,13:0.005712016):0.0099512911):0.00275417762,(15:0.0036467114,12:0.01571066):0.0022287771):0.003144865,(19:0.0200751452,17:0.010735441):0.001401265):0.004541896,16:0.02150519):0.03018733,18:0.01102547);
tree gen.326 = [&U] (19:0.02125849,(18:0.007568645,(16:0.01645486,(17:0.016408066,(((15:0.003127748,12:0.01447398):0.001130462,14:0.0252316144):4.949732e-06,(13:0.00195479,(((((8:0.039180429,7:0.008857186):0.003866002,9:0.008935888):0.030412318,((5:0.01403324,6:0.00941763):0.01266952,((3:0.01371171,(1:0.007989229,2:0.01023721):0.01765524):0.055773013,4:0.03879274):0.003544445):0.004924317):0.004712012,10:0.010814513):0.003607877,11:0.01250882):0.002099518):0.006807615):0.0090671718):0.001139496):0.021661999):0.019649198);
tree gen.327 = [&U] ((16:0.02070803,(((15:0.002985989,12:0.01059003):0.0018886767,((((10:0.009763665,(((5:0.01325739,6:0.01020377):0.005701982,(4:0.04768602,((1:0.008097815,2:0.01479916):0.007665488,3:0.02917485):0.067527794):0.007294641):0.006497756,((8:0.050135499,7:0.0094219854):0.008772442,9:0.007393159):0.031367664):0.004169253):0.004722746,11:0.01081563):0.007707257,13:0.003975875):0.017366056,14:0.023310488):0.00375629146):0.006010536,(17:0.014785081,19:0.0191102228):0.002726352):0.0008526552):0.03542856768,18:0.009080609);
tree gen.328 = [&U] (((17:0.012446093,((14:0.022025119,(((10:0.021904856,(((7:0.0070495862,8:0.042888187):0.003241044,9:0.009418178):0.032877977,((5:0.01230902,6:0.01572612):0.01267047,(4:0.04638343,((2:0.005362273,1:0.01375001):0.007322012,3:0.0200446):0.07278667):0.006559922):0.01004469):0.001205118):0.006802349,11:0.01437089):0.0009512438,13:0.004915733):0.0150887834):0.0026820565,(15:0.009314434,12:0.01444167):0.003910825):0.005222915):0.0130133078,16:0.01578906):0.024274004,(19:0.00962449357,18:0.00797849):0.01771957);
tree gen.329 = [&U] (((16:0.018346552,((14:0.0280735257,((((10:0.022495536,(((((1:0.02312834,2:0.007786228):0.01123947,3:0.01499349):0.05783773,4:0.04481396):0.00930059,(5:0.01909324,6:0.01863345):0.01185486):0.002521589,((8:0.039979003,7:0.0085605205):0.004862436,9:0.006068764):0.032298108):0.002701896):0.008008954,11:0.01138451):0.003487085,13:0.003363423):0.017128193,(15:0.00417525,12:0.02064664):0.006287327):0.005808829):0.00634243302,17:0.017195297):0.0006839914):0.04173024,18:0.003780283):0.01957004,19:0.0172766718);
tree gen.330 = [&U] (19:0.0243757948,(18:0.01390418,((17:0.014596087,((14:0.0405547614,(((10:0.011184764,(((((1:0.01521175,2:0.02077511):0.0131171,3:0.02437754):0.07200841,4:0.05585333):0.004590425,(5:0.01314327,6:0.01536042):0.00966548):0.006284739,(9:0.005605903,(8:0.050480609,7:0.0120165872):0.001870119):0.04341282):0.0009320663):0.009876782,11:0.01609229):0.009432716,13:0.004932307):0.006338913):0.003072449,(15:0.0073242471,12:0.02159254):0.001182634):0.001332214):0.008496549,16:0.02616873):0.0319476895):0.0227915714);
tree gen.331 = [&U] ((18:0.002530183,((16:0.0298061372,((14:0.033038147,(((10:0.0228375032,(((7:0.0127142968,8:0.057450958):0.002375359,9:0.003940411):0.0314880679,((5:0.01761753,6:0.01594926):0.01583877,(4:0.05177756,((2:0.00835718,1:0.0161846):0.004420567,3:0.02214427):0.07063006):0.007496149):0.005595137):0.002596869):0.004818513,11:0.01530963):0.001869649,13:0.003285606):0.01384599):0.0020795954,(15:0.009044061,12:0.01722066):0.00629502):0.00370198918):8.150153e-05,17:0.02005112):0.043200058):0.001223515,19:0.014325345);
tree gen.332 = [&U] (19:0.0290277529,(((17:0.0196089,((((11:0.01658513,(10:0.015502526,(((7:0.0131842309,9:0.01940123):0.002847216,8:0.080949816):0.04471773,((3:0.03538477,(1:0.008969975,2:0.01648827):0.0102536):0.08141312,(4:0.04381232,(5:0.01428499,6:0.01897049):0.006085604):0.001377709):0.004942649):0.0007853534):0.01107646):0.002573548,13:0.004188167):0.013938833,14:0.020877253):0.00117925,(15:0.008910211,12:0.0195699):0.003729437):0.014347846):3.856116e-05,16:0.02752533):0.0264452696,18:0.01376048):0.016079005);
tree gen.333 = [&U] (((17:0.012229659,(((15:0.0034064761,12:0.01081671):0.002908045,(((((9:0.009424956,(7:0.010957127,8:0.035882079):0.00443767):0.033595361,((4:0.04075114,((1:0.01366147,2:0.01459216):0.01199948,3:0.02014147):0.062131283):0.009165969,(5:0.01465877,6:0.01289304):0.004587053):0.00690911):0.008868973,10:0.021256385):0.009104513,11:0.01123229):0.004837841,13:0.00592699):0.01191784183):0.003439588,(14:0.021326345,16:0.03525989):0.0009943754):0.008573081):0.034444225,18:0.001776633):0.009030497,19:0.021232261);
tree gen.334 = [&U] (19:0.02776046,((16:0.02072407,(((12:0.02100861,15:0.00466675):0.001993432,(14:0.023101356,(((((4:0.04539978,((1:0.01768325,2:0.00803818):0.01763348,3:0.02120364):0.066649409):0.01173702,(5:0.01388494,6:0.01391578):0.007895719):0.01333676,((9:0.005254005,(8:0.04753641,7:0.0077104392):0.005782895):0.027099915,10:0.015820199):0.001920145):0.006744133,11:0.007505845):0.001786574,13:0.008767789):0.008320179):0.003732533):0.0032113263,17:0.0102128093):0.0013589):0.040836741,18:0.005323611):0.003756418);
tree gen.335 = [&U] ((18:0.01040385,(17:0.016328395,(16:0.0208648177,((14:0.0225316726,((((((4:0.04011907,((1:0.01041163,2:0.01179677):0.006140341,3:0.02125217):0.08159433):0.007368783,(5:0.01547111,6:0.01718869):0.00667697):0.007000765,((8:0.044556919,7:0.0108112882):0.001108872,9:0.009387739):0.02632063):0.004943594,10:0.023986035):0.008955318,11:0.0117514):0.002137493,13:0.004822529):0.0077553277):0.00166657,(12:0.0136723,15:0.008108741):0.007330924):0.0038287564):0.001864379):0.050810213):0.0091361547,19:0.0156383658);
tree gen.336 = [&U] ((18:0.0121692219,(16:0.033681371,((((((10:0.02115344539,(((4:0.05016941,((1:0.008722039,2:0.007374029):0.01619037,3:0.01981904):0.072270215):0.01466369,(5:0.0160793,6:0.02160854):0.008282327):0.01286716,(9:0.01284527,(8:0.04674506,7:0.015871747):0.003223154):0.046509322):0.001287191):0.007266291,11:0.01364013):0.003620405,13:0.004791668):0.0114530305,14:0.014643487):0.003604103,(12:0.01008235,15:0.009271344):0.00475789382):0.0038051238,17:0.015080703):0.007011082):0.0428311769):0.006545334,19:0.059366228);
tree gen.337 = [&U] ((18:0.00591835,19:0.048581726):0.002910518,(16:0.03095161,(17:0.017887481,((14:0.01847503405,((((((7:0.0139332596,8:0.054758287):0.002258552,9:0.01093815):0.02772349,10:0.0153249991):0.0003516695,((5:0.02187229,6:0.01678249):0.01376651,(4:0.04526695,((2:0.01558425,1:0.01631938):0.00824336,3:0.01846568):0.06789264):0.00816547):0.00805569):0.003505102,11:0.0135122):0.004406995,13:0.006962638):0.0127214187):8.588755e-05,(15:0.010188449,12:0.02149188):0.0022248209):0.005205996):0.0009559443):0.019428288);
tree gen.338 = [&U] (19:0.026968433,((((14:0.0187940542,(((((((5:0.01081467,6:0.01408534):0.005889115,(4:0.05716914,((1:0.0267902,2:0.01713756):0.005133142,3:0.01692841):0.06613032):0.008246378):0.004431456,(9:0.009945625,(8:0.049569622,7:0.014435257):0.002568482):0.026732191):0.003977703,10:0.03298392):0.01065495,11:0.01143862):0.009892393,13:0.007487768):0.007851352,16:0.02847243):0.002904447):0.003521894,17:0.012264589):0.0003841363,(12:0.01780824,15:0.009452756):0.0044894338):0.0240353417,18:0.004921047):0.02246449);
tree gen.339 = [&U] ((16:0.033598668,((17:0.012618283,19:0.03076497913):0.001966649,((12:0.01562329,15:0.0032290598):0.004640338,(14:0.0255160542,(13:0.002688217,(((((6:0.01240649,5:0.02304851):0.005805819,(4:0.05313592,((2:0.01142789,1:0.007988498):0.01729416,3:0.01727849):0.05708511):0.007779064):0.006558139,((7:0.0124308645,8:0.03500131834):0.00214065,9:0.008916536):0.03292357):0.001173169,10:0.011775336):0.006098046,11:0.01003009):0.004631081):0.0102558163):0.0006376594):0.001861261):0.004855235):0.0443101505,18:0.011392435);
tree gen.340 = [&U] (((((14:0.0164935827,16:0.039473214):0.0036550503,((((10:0.016228589,(((4:0.05254532,((1:0.00732299,2:0.01645809):0.01126273,3:0.01657482):0.0780944):0.008376294,(5:0.02085931,6:0.008894832):0.009066864):0.003896451,(9:0.009505052,(7:0.0139175444,8:0.0458507848):0.002696975):0.036344918):0.0002186595):0.008894443,11:0.01234229):0.003211412,13:0.00437311):0.01094844,(12:0.01632547,15:0.0027795021):0.002245431):0.00073496821):0.002709202,17:0.012202636):0.04302178296,18:0.004091792):0.017242384,19:0.027200003);
tree gen.341 = [&U] (19:0.042583219,((16:0.015044,(17:0.016320912,((((10:0.012133489,(((7:0.0137707687,8:0.047492287):0.002623259,9:0.004675599):0.038984332,((4:0.04937609,((1:0.006505378,2:0.008147953):0.009504797,3:0.02617795):0.07651518):0.006424201,(5:0.02213107,6:0.01116993):0.007179987):0.004532473):0.001638663):0.00690941,11:0.01170509):0.004335212,13:0.009688341):0.0088523428,(14:0.0150155391,(12:0.0200411,15:0.008864248):0.005500281):0.0003701089):0.001835224):3.375418e-05):0.0507893331,18:0.007382364):0.005918933);
tree gen.342 = [&U] (19:0.034934341,(((((15:0.0058024516,12:0.0189785):0.003610021,(((((((7:0.0146758231,8:0.077110858):0.00315335,9:0.021400681):0.02675145,((4:0.05093959,((2:0.007648281,1:0.01216739):0.0194289,3:0.02052824):0.06087283):0.004679566,(6:0.01266804,5:0.01610035):0.009886254):0.007037489):0.002945686,10:0.01649741):0.006802365,11:0.01376842):0.003077115,13:0.005081403):0.008525271,14:0.0308794521):0.00060261175):0.002384409,17:0.021394064):0.0003179851,16:0.02137664):0.0476330327,18:0.006327258):0.007488449);
tree gen.343 = [&U] (19:0.031892647,(((((12:0.01512569,15:0.003380182):0.0009067928,14:0.025774737):0.0004452242,(((((4:0.04007311,((1:0.01424381,2:0.01493141):0.0195645,3:0.02000899):0.07901018):0.003019108,(5:0.01648532,6:0.0129076):0.01838083):0.009157612,((9:0.0155245,(7:0.0082956556,8:0.047364711):0.002185689):0.020549634,10:0.025903137):0.0004321866):0.003413074,11:0.009551203):0.01003706,13:0.005749333):0.017519695):0.002795105,(16:0.01781562,17:0.021271295):0.0017940005):0.03578598121,18:0.01157814):0.012911762);
tree gen.344 = [&U] (19:0.033603985,(18:0.003982554,(17:0.0156462624,(((((((((4:0.04299595,((1:0.008612659,2:0.0151051):0.009674068,3:0.02169475):0.057424821):0.006184425,(5:0.0169852,6:0.02063248):0.006460271):0.01034338,((8:0.051736909,7:0.0112498546):0.0004554288,9:0.009661858):0.03699022):0.001574716,10:0.025346806):0.001497889,11:0.01906045):0.005319435,13:0.008355377):0.0080996015,14:0.025255348):0.0009931524,(12:0.01308849,15:0.0039569236):0.0026197339):0.005392566,16:0.01717008):0.001602925):0.0439772915):0.012757685);
tree gen.345 = [&U] (19:0.024263799,(18:0.001045388,(16:0.0281791681,((((((10:0.0220917321,(((8:0.030285038,7:0.014220923):0.004996598,9:0.003511898):0.037848402,((4:0.04528194,((1:0.01349801,2:0.007848235):0.01507449,3:0.0222829):0.062959311):0.01100726,(5:0.01751986,6:0.0159859):0.01395619):0.002555664):0.002437565):0.007487088,11:0.01972422):0.002257747,13:0.009304438):0.0055700432,14:0.0200970349):0.00201472,(12:0.01476295,15:0.00720528):0.006159042):0.0037207778,17:0.020171197):0.001592879):0.0454132752):0.01041466);
tree gen.346 = [&U] (((((15:0.00395757,12:0.01685542):0.003992863,((((((((2:0.01188643,1:0.02298837):0.01055684,3:0.01356864):0.0618619,4:0.04477851):0.006108444,(6:0.02005102,5:0.018371):0.01703267):0.01026527,(10:0.0180700991,((7:0.0110737794,8:0.04806689):0.003984653,9:0.008946243):0.027861473):0.004301876):0.007965901,11:0.01359431):0.0009523434,13:0.005492055):0.009537842,14:0.016198922):0.004407609):0.0053146601,17:0.0119508219):0.003356156,16:0.0163349697):0.0237368301,(18:0.01401599,19:0.05258954):0.003852894);
tree gen.347 = [&U] ((((((15:0.0015171748,12:0.02535492):0.0028899804,((((10:0.013965562,(((((2:0.007799954,1:0.006031449):0.01240746,3:0.02672206):0.067133303,4:0.04771629):0.009801518,(6:0.01868475,5:0.01299522):0.006393308):0.008758051,((8:0.054523412,7:0.013663372):0.00362445,9:0.008973141):0.026384674):0.0007977245):0.009516511,11:0.008997854):0.0004088311,13:0.01015135):0.008590605,14:0.0221440346):0.0018425172):0.0009863334,17:0.013269153):0.0042404348,16:0.02913513):0.038644273,18:0.009341661):0.011382948,19:0.015545334);
tree gen.348 = [&U] ((((((((10:0.025130387,(((8:0.036850761,7:0.015314421):0.002603767,9:0.008557733):0.021948666,((4:0.05672623,((2:0.01399193,1:0.008853686):0.00685627,3:0.02793236):0.064907195):0.00635624,(5:0.018228,6:0.009051541):0.005577328):0.005085651):0.006166399):0.003257486,11:0.01381103):0.004503789,13:0.003633435):0.006359937,(12:0.01617081,15:0.0034081656):0.001864897):0.0007770575,14:0.0142639733):0.0057920773,(17:0.015474459,16:0.02233559):0.00113091911):0.042913032,18:0.006796953):0.009222834,19:0.0329627);
tree gen.349 = [&U] (19:0.035989458,(18:0.006900017,((17:0.0109070702,(((15:0.0044971565,12:0.01142868):0.002920234,(((10:0.022830287,(((5:0.01024038,6:0.01886494):0.008804084,(((1:0.0108911,2:0.01094096):0.009395792,3:0.02087942):0.05225873,4:0.06246716):0.004494713):0.01478447,(9:0.01169252,(8:0.045653033,7:0.0107297836):0.002546805):0.037877873):0.0006706034):0.003469228,11:0.01422198):0.00187354,13:0.002464954):0.007819873):0.0014888127,14:0.0313910201):0.0053368282):0.00356359,16:0.0199843509):0.0258201221):0.009451381);
tree gen.350 = [&U] (18:0.005033417,((16:0.02765515,(17:0.013295017,(((((10:0.018630225,((9:0.007652311,(8:0.049350492,7:0.008341468407):0.006164401):0.030024464,((((1:0.01019041,2:0.005395987):0.0147327,3:0.02605438):0.057092078,4:0.04470808):0.01024365,(5:0.01473272,6:0.01593609):0.005348379):0.01498268):0.003314439):0.006088581,11:0.00670631):0.003566148,13:0.006732787):0.0145980488,14:0.0169783109):0.003512669,(15:0.004434249,12:0.01405349):0.005573141):0.0003470574):0.0009452648):0.0503171294,19:0.029393509):0.0001610445);
tree gen.351 = [&U] (((((14:0.0206158878,((((((4:0.06130457,((2:0.01774948,1:0.01314964):0.01153157,3:0.02403669):0.056352423):0.005730677,(5:0.01571818,6:0.01947762):0.0115328):0.004986344,(9:0.016316981,(8:0.054530307,7:0.00848769669):0.00748545):0.032581219):0.002256199,10:0.0245844054):0.00506559,11:0.008139354):0.003813142,13:0.00901786):0.0094104353):0.002538804,(12:0.01895191,15:0.0049411713):0.00646408):0.004133203,(19:0.0328389336,17:0.009642314):0.002952363):0.0009515286,16:0.0371075823):0.0314433,18:0.004455447);
tree gen.352 = [&U] ((18:0.0122540371,(17:0.022246971,(((15:0.005762858,12:0.01113374):0.003588512,((((((9:0.01495881,(7:0.0096210029,8:0.046683393):0.002379965):0.035717008,((((1:0.03216144,2:0.008919391):0.01298049,3:0.02749939):0.06328393,4:0.0440414):0.002803776,(5:0.02132371,6:0.02249285):0.009393445):0.01109213):0.0009099105,10:0.020647406):0.002924625,11:0.009339266):0.004706376,13:0.002364564):0.0107904104,14:0.0243734939):0.000816712):0.0059405291,16:0.03191101):0.001699365):0.041745918):0.002134854,19:0.015446524);
tree gen.353 = [&U] (18:0.018626493,(((12:0.01696991,15:0.0037544734):0.0042853544,(14:0.01495834,((((((5:0.02209953,6:0.02341407):0.01499851,(4:0.04048812,((2:0.02117862,1:0.01307262):0.009441723,3:0.01609515):0.06936202):0.008235299):0.008703867,((8:0.046345515,7:0.009456477157):0.001961915,9:0.01025247):0.03231234):0.005666602,10:0.024275768):0.004807085,11:0.01231306):0.003549839,13:0.005204804):0.013471619):0.0038170673):0.002909921,(16:0.016334098,(17:0.0121011127,19:0.0297080564):0.0041912):0.0005485543):0.03320298);
tree gen.354 = [&U] (18:0.013953924,(16:0.0290829037,((17:0.014235294,19:0.02594906833):0.001548897,((13:0.007327931,(11:0.008744099,(10:0.015605604,((9:0.004475046,(8:0.054565177,7:0.0147465004):0.002210804):0.033709089,(((3:0.02568807,(1:0.01452896,2:0.01539566):0.01956009):0.05563551,4:0.04079944):0.005749452,(5:0.01512515,6:0.01342214):0.005178285):0.004083632):0.001405091):0.009509097):0.003567177):0.008485604,((15:0.00661294,12:0.0199187):0.006679938,14:0.0117502296):0.0016455426):0.0022229591):0.00642719089):0.0348620465);
tree gen.355 = [&U] (((((14:0.0273406263,(13:0.006056423,(11:0.01772272,(10:0.01781575,((9:0.01010863,(7:0.00632916714,8:0.047747983):0.006076635):0.034338761,(((3:0.0198439,(1:0.01475064,2:0.02281444):0.006224108):0.059574775,4:0.04048776):0.006820183,(5:0.02240964,6:0.01653196):0.006137093):0.01236665):0.00188584):0.004865184):0.002334213):0.006207161):0.0001117497,(15:0.0037033241,12:0.01880319):0.004918817):0.003380362,(19:0.023806569,17:0.016207081):0.003138966):0.0003843345,16:0.02324674966):0.0320128694,18:0.003772524);
tree gen.356 = [&U] (18:0.006824127,(((19:0.02761220622,17:0.015222246):0.002702367,((15:0.009924727,12:0.01627086):0.003411359,((13:0.005228549,(11:0.01471055,(10:0.018442835,((9:0.01354742,(7:0.0118002103,8:0.036901464):0.00675946):0.030356756,(((3:0.01392301,(1:0.01642388,2:0.008850607):0.01177672):0.06158879,4:0.05119418):0.01143018,(5:0.01503981,6:0.01544769):0.006006879):0.00770104):0.002636736):0.007062169):0.0008555906):0.00947043897,14:0.0320749202):0.001170132):0.00423538019):0.0001739966,16:0.02414581):0.0310937643);
tree gen.357 = [&U] (19:0.033537124,((((14:0.0154841613,((((((((1:0.01119855,2:0.01157787):0.01182517,3:0.02303314):0.04831262,(5:0.01777966,6:0.01497746):0.005179181):0.002624155,4:0.05492076):0.005201097,((8:0.049930892,7:0.016802632):0.005030232,9:0.007957051):0.033304222):0.003315087,10:0.013521817):0.004519329,11:0.01220348):0.004238675,13:0.003498448):0.006676637):0.0004884645,(15:0.0063110651,12:0.0171746413):0.005592725):0.0060648868,(17:0.016217871,16:0.01779423):0.0003521664):0.02527941479,18:0.01099639):0.007454851);
tree gen.358 = [&U] (19:0.02746742,(18:0.008190008,(((16:0.02116678,(14:0.0155348456,((((((7:0.00405142614,8:0.050533192):0.002566571,9:0.011275268):0.021620594,((5:0.02215012,6:0.008067958):0.006328682,(((1:0.00976391,2:0.01402348):0.02069083,3:0.01866744):0.080259562,4:0.0577785):0.01554678):0.003197436):0.003617744,10:0.017668422):0.008363144,11:0.01354942):0.00279518,13:0.006815987):0.0063325206):0.0018071665):0.001204935,17:0.016035096):0.00715935986,(15:0.00536735,12:0.02108871):0.0097208816):0.029150321):0.00656507);
tree gen.359 = [&U] (18:0.008514253,((((14:0.0215999761,(((11:0.01192988,(10:0.0171738295,(((8:0.047858971,7:0.00766475028):0.005569567,9:0.01028222):0.028976029,((4:0.03903557,((2:0.01204749,1:0.01482959):0.01219754,3:0.02380278):0.072782941):0.003558621,(6:0.02436646,5:0.01430745):0.01307732):0.008919686):0.004076383):0.004811261):0.002980031,13:0.002020183):0.007443031,(12:0.01320552,15:0.00704047):0.004192229):0.0004784229):0.0015033927,16:0.019386704):0.002352661,19:0.0182176396):0.000103797,17:0.022780788):0.034733375);
tree gen.360 = [&U] (18:0.007202532,(((((13:0.005519444,(11:0.01365948,((((5:0.01042078,6:0.01362225):0.005392353,((3:0.02656431,(1:0.01259684,2:0.003360349):0.0190362):0.056254263,4:0.04491713):0.007119281):0.009619854,((8:0.055372956,7:0.0176350645):0.00333189,9:0.007897092):0.040947798):0.003023754,10:0.0261802523):0.003923397):0.006405159):0.0185935781,14:0.01808216766):0.0020187153,(19:0.008896271,17:0.016609069):0.002971182):0.001823191,(12:0.01912377,15:0.010999859):0.002688788):0.0093120244,16:0.020956127):0.0364212675);
tree gen.361 = [&U] (((17:0.008407804,(19:0.017416352,16:0.02242711):0.002201448):0.0001631481,(14:0.023499117,((13:0.002549298,(11:0.01251757,(10:0.0132133174,((9:0.009285217,(7:0.0086078011,8:0.048176577):0.002501372):0.03876818,((((2:0.004900008,1:0.01358896):0.01018385,3:0.02247836):0.08144217,4:0.04078641):0.005423983,(6:0.01261631,5:0.01715728):0.007849246):0.009712164):0.0007755096):0.00685587):0.002465286):0.0104475939,(15:0.005230853,12:0.0229498):0.003308981):0.00346578941):0.002317182):0.017654133,18:0.009197097);
tree gen.362 = [&U] (18:0.004223711,((16:0.02650489,((14:0.024956581,(13:0.003203278,(11:0.0111287,((((((2:0.009731783,1:0.01413884):0.02871227,3:0.01841247):0.070619862,4:0.05356302):0.002926539,(6:0.0135298,5:0.01301996):0.0179868):0.007853197,((7:0.0088297466,8:0.078347426):0.003269015,9:0.007412241):0.030031723):0.002284134,10:0.016644233):0.005607958):0.003396857):0.0184347318):0.001541608,(15:0.0069759807,12:0.02494983):0.0044956279):0.001155277):0.001123343,(17:0.011161662,19:0.0296574577):0.0112407886):0.02821328588);
tree gen.363 = [&U] (((17:0.012277105,19:0.0354476255):0.00710732,((14:0.02304519552,((13:0.01124254,(11:0.01150726,((7:0.009892734,(9:0.007623754,8:0.063143831):0.001265702):0.037525279,(10:0.017973887,((6:0.0137603,5:0.01456984):0.008336619,(4:0.03737171,((2:0.01295148,1:0.006530083):0.007218815,3:0.03253538):0.06777227):0.003301673):0.007915243):0.002261666):0.01082249):0.0009044687):0.015205046,(15:0.004963202,12:0.01283066):0.008291421):0.00171852893):0.00505489,16:0.01900877):0.0065610176):0.02019818,18:0.004598655);
tree gen.364 = [&U] (18:0.0154080273,((((13:0.008460666,(11:0.01190389,(10:0.025947363,(((6:0.01180626,5:0.01800165):0.007289143,(4:0.05908242,((2:0.01229303,1:0.008810813):0.01513626,3:0.01979729):0.07001733):0.007680355):0.008902949,(9:0.007180168,(8:0.039251857,7:0.0072445112):0.004875385):0.035410429):0.002337891):0.003495319):0.00165033):0.019341355,14:0.025345509):0.003502882,(15:0.005292668,12:0.02167569):0.0028743842):0.0114400254,(16:0.01439566,(17:0.027584877,19:0.0104468343):0.0036906053):0.005596168):0.043200558);
tree gen.365 = [&U] ((((16:0.02596918,(((13:0.003664581,(11:0.02200471,((10:0.0164467063,((8:0.046390059,7:0.0117251977):0.004246678,9:0.0126575353):0.0265648):0.002242079,((6:0.009151241,5:0.01762122):0.01274625,(4:0.05394847,((2:0.01047304,1:0.008431581):0.01381844,3:0.02148561):0.062260318):0.003197674):0.006887454):0.005578077):0.003699944):0.022641528,14:0.0232857767):0.0019991395,(15:0.004937655,12:0.01224141):0.00681527):0.001103186):0.0006147402,17:0.01746451):0.0245204908,18:0.002874046):0.0261734,19:0.028958623);
tree gen.366 = [&U] ((16:0.042164093,((19:0.025273205,17:0.020057869):0.003634052,((12:0.01272954,15:0.006839232):0.005588675,((13:0.006725181,(11:0.01629754,(((9:0.01563894,(7:0.0138273509,8:0.052694601):0.001665113):0.03789467,(((3:0.02869771,(1:0.01475402,2:0.01328548):0.008972152):0.07790067,4:0.04048208):0.005424884,(5:0.02300805,6:0.01576086):0.007325105):0.005757451):0.005287378,10:0.013839789):0.007256057):0.007770337):0.0132976308,14:0.025620047):0.0006549592):0.00161735087):0.00113487392):0.0350092456,18:0.01027114);
tree gen.367 = [&U] (19:0.021155127,(18:0.007798638,(16:0.021222331,(((15:0.0039312991,12:0.01489428):0.0001834763,((13:0.004491764,(11:0.01829983,((((6:0.01882185,5:0.01916482):0.008325731,(4:0.03362331,((2:0.01856445,1:0.009877588):0.01395347,3:0.01890956):0.061788021):0.003141072):0.007587763,(9:0.00385473,(8:0.051186183,7:0.013376045):0.0002227243):0.027196697):0.001237739,10:0.01436964223):0.004704383):0.002846627):0.018817196,14:0.0167112278):0.004693317):0.0028784978,17:0.023868321):0.0013333992):0.0295018127):0.01827166);
tree gen.368 = [&U] (((17:0.014198509,19:0.0364755968):0.002112489,(((15:0.003902046,12:0.01551124):0.0002866697,((13:0.004741968,(11:0.008488355,((((8:0.04397169,7:0.0078275002):0.003305043,9:0.007676593):0.036867652,((4:0.04999012,(3:0.02586673,(1:0.01556971,2:0.007995031):0.00798795):0.06678345):0.002507576,(5:0.01413138,6:0.01681365):0.009983994):0.00815195):0.00156768,10:0.015483588):0.005241773):0.0001151518):0.013755604,14:0.0156306846):0.0022990356):0.004795777,16:0.02717579):0.0001540829):0.0217284366,18:0.007142137);
tree gen.369 = [&U] (19:0.035004891,((16:0.033094248,(17:0.0120137671,((12:0.01454778,15:0.003287522):0.004730336,(14:0.0177316101,(((10:0.012542342,((9:0.007291141,(8:0.05903282,7:0.0091529959):0.005544535):0.027201752,((4:0.05009101,((1:0.01479254,2:0.009470832):0.006759898,3:0.03873674):0.08716713):0.01998036,(5:0.01580407,6:0.01516316):0.0129205):0.006595799):0.007333619):0.004951372,11:0.01130073):0.002389408,13:0.004784371):0.009954986):0.004225288):0.001322449):0.00279988787):0.030609961,18:0.01077096):0.015968543);
tree gen.370 = [&U] ((((17:0.019390938,(14:0.029974247,((((10:0.0167958431,(((9:0.008723937,7:0.006425329):0.005727596,8:0.055058063):0.0253130576,((4:0.04500676,(3:0.02043031,(1:0.01826577,2:0.01028947):0.01155999):0.06019283):0.007065001,(5:0.009274713,6:0.01853144):0.01270474):0.005734078):0.0003663311):0.006464544,11:0.02296934):0.004356759,13:0.002746493):0.0173359937,(12:0.01155141,15:0.003552569):0.0008832906):0.0009929788):0.0022187543):0.00241723,16:0.0233921461):0.059279696,18:0.01302868):0.005623792,19:0.010204118);
tree gen.371 = [&U] ((18:0.009753329,19:0.0298151186):0.0069769595,(16:0.0322844,(((12:0.009103185,15:0.003624323):0.00248743,(14:0.0372425295,(((10:0.020221161,((8:0.0714491098,(7:0.0137875874,9:0.00878977):0.0002528197):0.027153411,((5:0.02119794,6:0.01213646):0.004246112,((3:0.01724588,(1:0.005094783,2:0.0180642):0.008908328):0.074323728,4:0.04969001):0.006630214):0.00353336):0.005365068):0.004111072,11:0.01076136):0.004553723,13:0.004990914):0.011826441):0.002524425):0.003177474,17:0.01746578):0.0079114713):0.025850061);
tree gen.372 = [&U] (19:0.040189285,(18:0.00706686,(16:0.019785504,(17:0.0107297446,((14:0.0210917495,(((((4:0.04278354,(3:0.02280465,(1:0.01291583,2:0.01198794):0.007187023):0.06963329):0.003730888,(5:0.03204823,6:0.02269646):0.006606249):0.01092856,((9:0.003130483,(8:0.055909232,7:0.009275727):0.004839587):0.051326149,10:0.012424963):0.001481266):0.007231534,11:0.01289109):0.001433052,13:0.003669331):0.006031048):0.003252655,(12:0.01069405,15:0.005207729):0.0091193323):0.002221618):0.0008978895):0.0232505058):0.00327827);
tree gen.373 = [&U] ((((((((((((5:0.009094725,6:0.02304056):0.0138282,((3:0.02235817,(1:0.0108777,2:0.01268479):0.007102091):0.09277914,4:0.04652509):0.003087963):0.004132938,(9:0.006128305,(7:0.012121719,8:0.040832607):0.007355547):0.026716557):0.005042285,10:0.026257321):0.009148842,11:0.0127439):0.006051569,13:0.009452963):0.014100175,(12:0.006865086,15:0.007349356):0.002883149):0.0003360062,14:0.024391922):0.0008822765,17:0.013558099):0.002585439,16:0.02166936):0.025697803,18:0.00680909):0.0065532815,19:0.0272910983);
tree gen.374 = [&U] (19:0.041968741,((((17:0.011727453,(((13:0.004552331,((10:0.018521608,(((7:0.013071647,8:0.044498217):0.002345493,9:0.01261426):0.030262762,((4:0.04334142,((1:0.01038395,2:0.008274404):0.01343278,3:0.02741272):0.06775551):0.006850374,(5:0.0219468,6:0.01353878):0.00966282):0.003711234):0.00463587):0.002356409,11:0.01390285):0.0009749111):0.0110717232,14:0.020942324):0.00936048,12:0.01866484):0.00189227):0.0057306237,15:0.014924878):0.003741412,16:0.024915139):0.0299141892,18:0.005817966):0.002851384);
tree gen.375 = [&U] (19:0.032254351,((16:0.01325164,(17:0.0134576233,((12:0.01662493,15:0.00896254):0.007993382,(14:0.0298535103,(13:0.008967625,(11:0.009869095,(10:0.020694702,(((8:0.044405692,7:0.01309089):0.005426222,9:0.007977164):0.02926474,((4:0.04760954,((2:0.01770991,1:0.04502961):0.01354955,3:0.02591208):0.074698522):0.002175602,(6:0.0294687,5:0.01356341):0.01722245):0.006904396):0.00468892):0.002845491):0.004416787):0.012476718):0.0018700339):0.004957832):0.002019763):0.0444536015,18:0.004227138):0.002709718);
tree gen.376 = [&U] (19:0.028038892,(18:0.018385837,(16:0.023900986,(17:0.016201922,(14:0.0210017477,((15:0.006309717,12:0.01820514):0.007521929,((((((8:0.036571696,7:0.0083590399):0.002434829,9:0.007851526):0.03705106,((4:0.06652912,(5:0.0175781,6:0.0191325):0.009603967):0.001038643,(3:0.03101215,(1:0.009124148,2:0.01192189):0.01126588):0.0756835):0.008691534):0.001885477,10:0.020538776):0.007686291,11:0.01299771):0.003406878,13:0.004198485):0.007572114):0.0054533378):0.0009571349):0.0001975844):0.0491099474):0.0051512);
tree gen.377 = [&U] (19:0.0107031785,(18:0.007094069,(((15:0.012171455,12:0.01349369):0.00227142,(((((((7:0.0099309273,8:0.058617408):0.002222139,9:0.0079595):0.034053223,(((3:0.02707265,(1:0.007189987,2:0.01815198):0.009194457):0.05294935,4:0.05273612):0.009538964,(5:0.01714888,6:0.01344098):0.009571992):0.007318467):0.002122437,10:0.0185468995):0.007879856,11:0.01555933):0.004257751,13:0.004769967):0.0166565,14:0.0191745677):0.004871795):0.010643856,(16:0.021421275,17:0.017353318):0.0002731713):0.0421484441):0.012144356);
tree gen.378 = [&U] (19:0.037548534,(((15:0.005296452,12:0.01207417):0.0151767372,((17:0.01392327,16:0.0197236075):0.0001557453,((13:0.004472239,(((((((1:0.01574543,2:0.007671448):0.005155322,3:0.0317683):0.078218603,4:0.04398285):0.0008985548,(5:0.01137843,6:0.007834148):0.008392516):0.007677115,(9:0.01191569,(7:0.0104782914,8:0.029333803):0.001797556):0.0262299273):0.003919949,10:0.0144973526):0.00256931,11:0.007487877):0.002997186):0.0108189222,14:0.020464624):0.002751983):0.0008083226):0.02611551658,18:0.004943546):0.012684985);
tree gen.379 = [&U] ((18:0.003573835,(16:0.024796449,((((((((9:0.006386303,(7:0.0108460508,8:0.044834479):0.003797697):0.023002557,(((3:0.01595673,(1:0.01485127,2:0.01361233):0.005508224):0.068255083,4:0.03831389):0.005941025,(5:0.01453136,6:0.01702389):0.01941478):0.004105379):0.0008167271,10:0.02368491):0.008019763,11:0.01070372):0.006192216,13:0.002366668):0.007471398,14:0.0171940117):0.00222448614,(15:0.005444172,12:0.01095427):0.008100291):0.0018289425,17:0.018937041):0.001796661):0.0173866932):0.028840677,19:0.024198822);
tree gen.380 = [&U] (19:0.022125091,(18:0.005005217,(16:0.0336566293,(((14:0.0252097717,(13:0.001887864,(((((4:0.03679743,((1:0.01191831,2:0.01443014):0.0210635,3:0.01552537):0.07240978):0.009467761,(5:0.02077435,6:0.01611757):0.01738107):0.00485082,((7:0.0072123648,8:0.048268896):0.005015466,9:0.01170287):0.035008428):0.002300066,10:0.021614762):0.006301282,11:0.009430069):0.002804147):0.0082918225):0.002009219,(15:0.011855405,12:0.009680563):0.0024378819):0.001012172,17:0.0162873382):0.007166198):0.0424039269):0.0119161056);
tree gen.381 = [&U] (((((16:0.024971105,17:0.0149909827):0.006410981,(15:0.006427002,12:0.01492491):0.002535373):0.0024625581,(14:0.017907598,(13:0.004425888,(((((7:0.0142515932,8:0.048464757):0.008827166,9:0.010810523):0.023214212,((4:0.05572964,((1:0.01811427,2:0.01403997):0.004949809,3:0.02122728):0.09105129):0.00611585,(5:0.01242423,6:0.02371211):0.01219375):0.005212777):0.0002533932,10:0.016125687):0.004616009,11:0.01207903):0.002686279):0.0119278003):0.0027646285):0.0363657768,18:0.001970734):0.00770344,19:0.032770676);
tree gen.382 = [&U] (19:0.050833314,((16:0.0273181,(17:0.0093870248,((14:0.0290582692,(13:0.005171932,(((((7:0.0164948214,8:0.052870727):0.005942572,9:0.011901065):0.029932714,((((1:0.01568007,2:0.0169524):0.01009601,3:0.01349057):0.070809551,4:0.06205845):0.002431436,(5:0.0115698,6:0.01065713):0.01135459):0.009153071):0.003655915,10:0.015125716):0.007919371,11:0.01381647):0.001118864):0.018236953):0.0047764148,(12:0.02199618,15:0.0040765747):0.0012424131):0.00071151752):0.0009434526):0.0391543254,18:0.00863989):0.007418151);
tree gen.383 = [&U] ((19:0.040899044,18:0.00529375):0.004912086,(16:0.02841254002,(17:0.0073832341,((12:0.01545673,15:0.004901642):0.001561083,((13:0.005750019,(((((4:0.0430177,((1:0.01530218,2:0.008749795):0.01506997,3:0.01874831):0.055391333):0.00734394,(5:0.01600856,6:0.01219552):0.0106844):0.002749984,(9:0.008867196,(7:0.0045292106,8:0.051011927):0.01025564):0.026592789):0.00328061,10:0.014307882):0.003411999,11:0.01378344):0.004182099):0.005799859,14:0.027738289):0.001967224):0.002542575):0.00416911313):0.02722904);
tree gen.384 = [&U] ((((16:0.028230447,17:0.008631908):0.0002859775,((15:0.0027772037,12:0.01504351):0.00412755,((13:0.005917833,(((((5:0.01407729,6:0.01241232):0.01577482,(4:0.04495023,(3:0.02197347,(1:0.01083835,2:0.01159939):0.01039981):0.06766769):0.009658754):0.003763335,((7:0.0157644547,8:0.047847377):0.003736498,9:0.01339128):0.037425323):0.00457871,10:0.024961227):0.005504175,11:0.008694242):0.001965386):0.012398849,14:0.036435189):0.0007420853):0.0028600504):0.0316279297,18:0.007761963):0.001617036,19:0.0481156398);
tree gen.385 = [&U] ((((12:0.01210614,15:0.0044387335):0.006029975,((16:0.02300556,((11:0.01562591,(10:0.0167536662,(((4:0.0339848,(3:0.0197444,(1:0.01210421,2:0.007849065):0.01977376):0.06834222):0.008459686,(5:0.01384362,6:0.02338508):0.01191808):0.001775904,((8:0.061428296,7:0.009264639):0.003451532,9:0.009085007):0.043642572):0.003334489):0.005939581):0.004069292,13:0.00644342):0.008931593):0.003117366,14:0.019138417):0.002256544):0.002809768,(19:0.02481230816,17:0.010615852):0.002514198):0.02254759209,18:0.01333109);
tree gen.386 = [&U] (((16:0.0415473308,(((12:0.01754682,15:0.0037264668):0.0034719753,((13:0.005103972,(11:0.01707142,(10:0.023159646,(((4:0.0393388,((2:0.01657295,1:0.01056938):0.01270944,3:0.01358933):0.06118217):0.008817509,(6:0.01796912,5:0.0134768):0.009478576):0.01526589,(9:0.007872719,(8:0.060402356,7:0.011239727):0.01296031):0.041342092):0.0004009821):0.004504646):0.00176111):0.0124194575,14:0.0264514883):0.0003087155):0.00311773524,17:0.013560141):0.004619509):0.0232934962,18:0.004280888):0.01485865,19:0.024880078);
tree gen.387 = [&U] ((((16:0.0323054442,((13:0.004119111,((10:0.016368107,((4:0.05089176,(((1:0.01309862,2:0.01072549):0.007012178,3:0.02528708):0.077706999,(5:0.01417756,6:0.01451789):0.01226117):0.0002171247):0.01020254,(9:0.01270746,(8:0.043916906,7:0.012572225):0.001934897):0.026098096):0.007267098):0.002719051,11:0.01631606):0.006127353):0.009856904,((12:0.01071232,15:0.004169376):0.006388731,14:0.0127469626):0.00274431):0.008465665):0.001515599,17:0.01585655):0.019516047,18:0.01538481):0.031757035,19:0.0255439091);
tree gen.388 = [&U] ((((((16:0.02661579,((11:0.01435909,(((5:0.02601613,6:0.01555464):0.005552123,((3:0.04047453,(1:0.01397475,2:0.02227371):0.005922907):0.06880714,4:0.06455864):0.00454655):0.005009773,((9:0.00519173,(8:0.042928884,7:0.0049761471):0.004686736):0.030750717,10:0.024013164):0.00458827):0.01285733):0.001155453,13:0.003704085):0.014420385):0.002506464,14:0.0182836198):0.0005732885,17:0.020056974):0.0083053133,(15:0.006113273,12:0.01010729):0.009072566):0.0263233326,18:0.01181978):0.01423242,19:0.01922194871);
tree gen.389 = [&U] ((18:0.00890569725,((16:0.01959075,(((12:0.02775012,15:0.0034364492):0.001625108,(13:0.005457497,((((9:0.008617115,(7:0.0106714307,8:0.058022073):0.003438374):0.035258857,((5:0.01713236,6:0.01947548):0.0142197,(4:0.03810734,((1:0.01276226,2:0.02245828):0.01402267,3:0.01845803):0.079032956):0.005331192):0.00621692):0.005945212,10:0.024805384):0.007303683,11:0.01442555):0.004344811):0.0134410038):0.0040835794,14:0.0258103304):0.005063169):8.529363e-05,17:0.015219768):0.03392123251):0.004955977,19:0.0395388412);
tree gen.390 = [&U] (19:0.0302959358,((17:0.024320837,(16:0.02051994,(14:0.0226222329,((13:0.00213864,(((10:0.015941964,((5:0.0180256,6:0.01365087):0.00883367,(4:0.03958467,((1:0.01816915,2:0.0134079):0.009661828,3:0.02013647):0.08543849):0.01236782):0.01411247):0.001511112,((9:0.01117361,7:0.0124739232):0.005547124,8:0.050564529):0.03475431):0.007465312,11:0.01020964):0.003784824):0.012278205,(15:0.006089688,12:0.01623562):0.001760996):0.001482165):0.0033749588):0.003198525):0.0488183421,18:0.01369466):0.005698578);
tree gen.391 = [&U] (19:0.0209791226,(18:0.003182308,((16:0.02228435,((14:0.0289748169,(13:0.002797066,(((((5:0.01606132,6:0.02392673):0.01172326,(4:0.03889847,((1:0.007655812,2:0.01463812):0.008682792,3:0.02796538):0.059548914):0.009167125):0.007235906,((7:0.0088696821,8:0.059319677):0.009810223,9:0.01440764):0.026491265):0.0036935,10:0.0290213383):0.006560369,11:0.01100333):0.003022688):0.011786724):0.001535443,(15:0.007506935,12:0.01424949):0.006454437):0.0112879198):0.0004043179,17:0.01351252):0.0541656231):0.01294378);
tree gen.392 = [&U] (19:0.0320077819,(((17:0.019394456,((14:0.0217692753,(13:0.003152911,(11:0.01701413,(((9:0.01012495,(8:0.045456307,7:0.012579837):0.0031537751):0.02803841,((4:0.04462976,((2:0.01372053,1:0.01745327):0.01793369,3:0.02613172):0.09261796):0.003809347,(6:0.0231954,5:0.01293537):0.01347896):0.005882042):0.001538227,10:0.017667723):0.005317495):0.002785123):0.009635697):0.00341443321,(15:0.010489521,12:0.01612253):0.00307735):0.004390156):0.0014235,16:0.01697042):0.0345980199,18:0.002793911):0.013296886);
tree gen.393 = [&U] (19:0.033372753,(((17:0.0146461748,((15:0.012643959,12:0.01558626):0.004632396,(14:0.029462072,((11:0.01594257,(10:0.014716264,(((5:0.01640071,6:0.01316904):0.01946318,(4:0.04335605,(3:0.0170057,(1:0.01538801,2:0.01353176):0.002556834):0.06114335):0.009624852):0.007749898,(9:0.007379956,(8:0.052066791,7:0.01320114341):0.009910967):0.024460078):0.002350883):0.006265913):0.005106353,13:0.005178992):0.0135659229):0.005297026):0.003088142):0.0002903696,16:0.026972487):0.02797231,18:0.006857691):0.011011893);
tree gen.394 = [&U] (19:0.032406794,(((((15:0.006581323,12:0.01964977):0.0006083715,(((11:0.01118978,(((9:0.006481087,(8:0.042558406,7:0.0065197143):0.003570948):0.029237424,((5:0.009941633,6:0.01041439):0.01687315,(4:0.03966745,(3:0.01500552,(1:0.007702173,2:0.01473985):0.006947449):0.05892037):0.005597573):0.003032294):0.002078942,10:0.017851647):0.005583772):0.009841167,13:0.008431528):0.0069824707,14:0.01984937488):0.0036921522):0.001946016,17:0.021007621):0.0075735381,16:0.040477537):0.037446965,18:0.003856995):0.004663131);
tree gen.395 = [&U] ((18:0.005755057,((17:0.010101913,(((13:0.001468065,(11:0.0134283,((((8:0.0538827264,7:0.0097064684):0.005638699,9:0.00689436):0.029660722,((4:0.04592719,((2:0.0161451,1:0.0137761):0.008847852,3:0.0285417):0.06759281):0.002630073,(6:0.01419668,5:0.01474923):0.007110015):0.008711872):0.003067505,10:0.018045706):0.00356221):0.005322851):0.009012692,14:0.020991722):0.0029894984,(15:0.00818777,12:0.01695173):0.0066786871):0.003347799):0.001185686,16:0.0237949017):0.017181573):0.02391677,19:0.028447166);
tree gen.396 = [&U] (19:0.022267801,(18:0.01134892,((((14:0.016866683,(13:0.001711481,(11:0.009596963,(10:0.025643022,(((6:0.01894991,5:0.01637343):0.008043027,(((2:0.009576337,1:0.01226756):0.02211873,3:0.01864115):0.074096996,4:0.05761461):0.008895222):0.00515636,((7:0.0155433622,8:0.037482402):0.004224733,9:0.007434606):0.037092144):0.002721218):0.004424972):0.003555554):0.0076404462):0.00313982,(15:0.004358779,12:0.01836715):0.0044214305):0.005712094,17:0.016514845):0.005931988,16:0.023255165):0.049056812):0.023895006);
tree gen.397 = [&U] ((18:0.006690735,(16:0.02412693406,(17:0.0196588647,((14:0.026121035,(15:0.0174656,12:0.02748018):0.0009355763):0.0001602441,(13:0.002933361,(((((4:0.06114626,(5:0.01843238,6:0.01733653):0.01075748):0.0011087,(3:0.01965324,(2:0.01563194,1:0.01107551):0.01673256):0.09736889):0.008414671,(9:0.01407123,(8:0.055446734,7:0.016319094):0.001541577):0.0434497989):0.00107124,10:0.021797279):0.003306121,11:0.01616795):0.005849793):0.0168762895):0.008311686):0.001433621):0.03093493495):0.023317114,19:0.044263921);
tree gen.398 = [&U] ((((((((11:0.01853303,(10:0.0236716017,((9:0.01314377,(8:0.047790979,7:0.00994280154):0.004369112):0.055356442,((5:0.02928294,6:0.01748748):0.009696819,(4:0.06549862,(3:0.02754543,(1:0.01108988,2:0.01467918):0.01061884):0.05950335):0.01065249):0.003315632):0.005850866):0.009319176):0.006852876,13:0.006300996):0.0170832328,14:0.025138587):0.002489468,(15:0.010858345,12:0.005723959):0.006341083):0.002913149,17:0.0174949141):0.003259728,16:0.029331834):0.0365619191,18:0.008905232):0.0033132211,19:0.030172489);
tree gen.399 = [&U] ((17:0.016926412,((((15:0.00791574,12:0.01981921):0.002817545,14:0.0208077616):0.0007798848,((11:0.01432021,(10:0.020380662,((9:0.009587727,(7:0.0093706426,8:0.046772724):0.001422662):0.042120418,((5:0.01483535,6:0.01319271):0.007731801,(4:0.05711066,(3:0.02910721,(1:0.01422085,2:0.01001364):0.01337778):0.073474789):0.002435313):0.004075367):0.005817985):0.005955984):0.005125558,13:0.003309801):0.006740429):0.0012981304,16:0.023332372):0.0003518341):0.0230104068,(19:0.038107646,18:0.008806985):0.007677579);
tree gen.400 = [&U] ((18:0.008165715,19:0.0355038):0.0021593801,((16:0.018575982,(14:0.0207278538,(((11:0.01018353,(10:0.0219495389,(((7:0.0082464471,8:0.051002535):0.0019042041,9:0.008361714):0.023416397,((5:0.0145593,6:0.01320401):0.007663755,(4:0.05288096,(3:0.02128359,(1:0.006851695,2:0.007802719):0.007687856):0.06509974):0.004949276):0.007699062):0.0009848894):0.003811326):0.001860196,13:0.00136411):0.0103693757,(15:0.019131537,12:0.01715085):0.00256181):0.012411893):0.0056227172):0.0081756176,17:0.0193439599):0.0367396914);
tree gen.401 = [&U] (19:0.028608047,((16:0.027187551,(((15:0.005644876,12:0.02009504):0.002512905,(((11:0.0130231,(10:0.02317921,((9:0.009719262,(7:0.009927693,8:0.047174349):0.0003677876):0.045682049,((4:0.05764234,(3:0.02205218,(1:0.01522653,2:0.00563449):0.01261903):0.055979917):0.008709044,(5:0.01440868,6:0.02408181):0.005999556):0.0108137):0.0007781875):0.007777836):0.009166085,13:0.01131807):0.013963692,14:0.0325075461):0.002502684):0.004617458,17:0.016456118):0.0008911469):0.042538226,18:0.0047482657):0.0004274108);
tree gen.402 = [&U] ((16:0.025149324,(17:0.0221020114,((13:0.004873285,(((((8:0.053746437,7:0.0125984415):0.003060212,9:0.009491407):0.031698706,((4:0.03352637,(3:0.0193535,(1:0.01328459,2:0.01329734):0.006423818):0.050775614):0.01098916,(5:0.01443674,6:0.0316878):0.01084187):0.0100822):0.005387604,10:0.011360179):0.003182253,11:0.01131042):0.001506584):0.010618602,(14:0.0275685838,(12:0.01227665,15:0.007782955):0.004642408):0.0004182484):0.0028786971):0.006058938):0.049532742,(18:0.009503808,19:0.031900616):0.0008641779);
tree gen.403 = [&U] (19:0.018614877,(18:0.005950689,(16:0.03050123,(17:0.0122051123,((12:0.02852361,15:0.008187002):0.002951933,((13:0.002176456,(((((4:0.03280649,(3:0.02085082,(1:0.01082358,2:0.017946):0.004445693):0.06167858):0.01171145,(5:0.02883985,6:0.02545354):0.005635623):0.001425106,(9:0.009765229,(7:0.016949688,8:0.052737305):0.001167958):0.030015277):0.009654383,10:0.0206752825):0.008225266,11:0.019279):0.0007998412):0.007077318,14:0.0149318633):0.004492453):0.00471373893):0.001600043):0.0371178985):0.018119264);
tree gen.404 = [&U] (18:0.003963722,((17:0.0149610821,((15:0.006959115,12:0.01491747):0.002822149,(((11:0.02120486,(10:0.015736344,((9:0.01016755,(7:0.0108999945,8:0.045841076):0.003033772):0.01596436,((4:0.05518796,(3:0.02139108,(1:0.008284812,2:0.004432323):0.0221705):0.063721005):0.001095355,(5:0.01691608,6:0.01403131):0.01210178):0.003162697):0.0003106281):0.004639477):0.00506482,13:0.003411401):0.012020949,(16:0.02420701,14:0.0149843411):0.0056983479):0.001034777):0.0007939438):0.0464559356,19:0.043755925):0.001077089);
tree gen.405 = [&U] ((18:0.0092144326,(17:0.0228654975,((15:0.002638178,12:0.01436489):0.003703119,(14:0.0193307524,(((11:0.01431907,(10:0.0196716101,(((7:0.012752423,8:0.052552104):0.004373474,9:0.003119717):0.033190201,((4:0.03792124,(3:0.01496976,(1:0.00700169,2:0.01898179):0.007464249):0.058774517):0.01283589,(5:0.01232031,6:0.007541503):0.01210499):0.008483487):0.002795764):0.005358439):0.001865696,13:0.00523301):0.01585019,16:0.024589317):0.0006267559):0.001788133):0.0032082042):0.04961281293):0.001566527,19:0.02067214);
tree gen.406 = [&U] (19:0.0291455373,((16:0.0270379183,((((13:0.002759563,((10:0.019281051,(((8:0.048352877,7:0.012758027):0.0110435,9:0.007158456):0.030839399,((4:0.03867497,(3:0.01999657,(1:0.01030924,2:0.01453901):0.01382936):0.05227445):0.004177571,(5:0.01206371,6:0.01620788):0.005859547):0.008574881):0.006694283):0.002880775,11:0.01608045):0.003881325):0.0167741984,14:0.0185582759):0.00448995869,(12:0.01423055,15:0.004548869):0.003427166):0.0017226263,17:0.02126427):0.006178349):0.046161311,18:0.003586551):0.018308677);
tree gen.407 = [&U] ((19:0.0161363795,18:0.003466423):0.0005272308,(16:0.02702650268,(((14:0.0193668259,(13:0.007177657,((10:0.02302499,(((8:0.057623486,7:0.014361851):0.003799276,9:0.009281515):0.029114496,((4:0.04069469,(3:0.02085901,(1:0.01075439,2:0.007382376):0.007153319):0.069749883):0.007685731,(5:0.01579659,6:0.01873722):0.01228222):0.005990405):0.00264167):0.002261393,11:0.01957288):0.005148183):0.016417417):0.0018727196,(12:0.01144985,15:0.0059781597):0.001305604):0.004513462,17:0.013720846):0.0005222027):0.06740539);
tree gen.408 = [&U] (19:0.036989026,((((12:0.01039775,15:0.007729459):0.0062346065,((16:0.02232392,((11:0.01676294,(10:0.017455898,((9:0.0105401831,(7:0.0107753866,8:0.047592995):0.002633709):0.04240697,((4:0.04842266,((1:0.01278001,2:0.01027295):0.01529474,3:0.02244319):0.06748561):0.001205138,(5:0.01996876,6:0.01770621):0.005491796):0.01301627):0.001145414):0.003755282):0.002536692,13:0.01065001):0.0108179138):0.0043382971,14:0.0294717616):0.005012523):0.002959977,17:0.016497511):0.032804579,18:0.01241493):0.010906518);
tree gen.409 = [&U] (19:0.030970851,(((17:0.024188101,(((15:0.005118328,12:0.014802186):0.003939409,(13:0.004960281,(((((4:0.05245134,(3:0.03740864,(1:0.02145824,2:0.009000895):0.01104133):0.06290224):0.002957154,(5:0.01455157,6:0.0338074):0.01218088):0.007605395,((8:0.046473899,7:0.0152078069):0.003700067,9:0.008916785):0.040887911):0.003645959,10:0.015303764):0.003092039,11:0.01278147):0.006177622):0.0090857018):0.002829959,14:0.020877364):0.0023987871):2.012526e-05,16:0.029980393):0.049631943,18:0.01137415):0.02783813);
tree gen.410 = [&U] (((16:0.019236614,(17:0.015840972,((14:0.020784149,(13:0.002298794,((10:0.014852092,(((7:0.0051880863,8:0.040527905):0.006791239,9:0.004945953):0.036523953,((4:0.04511988,(3:0.01910811,(1:0.01942295,2:0.004857112):0.006618221):0.04442935):0.006223516,(5:0.01682424,6:0.00643958):0.01018561):0.002408538):0.005104509):0.005449518,11:0.01583634):0.001695453):0.020739486):0.001743004,(15:0.011533827,12:0.01833393):0.0003598188):0.0014644911):0.002040787):0.0415481132,18:0.005873769):0.001829748,19:0.036807877);
tree gen.411 = [&U] ((18:0.007468453,((((((11:0.008544418,((((4:0.0525715,((1:0.01707926,2:0.009230014):0.03014199,3:0.01181015):0.064327252):0.007011428,(5:0.0219763,6:0.009635945):0.008225521):0.009015224,(9:0.016776206,(7:0.012847941,8:0.038958478):0.006049346):0.039272225):0.00137301,10:0.0241797):0.009919886):0.001742185,13:0.0008475459):0.0181670907,(12:0.01441532,15:0.005511336):0.0001693845):0.0008300345,14:0.015555185):0.0016906088,16:0.02539636):0.001578455,17:0.018743922):0.0250661515):0.01412752,19:0.0395525554);
tree gen.412 = [&U] (19:0.035833087,((16:0.0172445,((((13:0.008388291,((10:0.015505057,(((8:0.045945946,7:0.015388722):0.002031532,9:0.01199151):0.0207632084,((5:0.02098976,6:0.02560353):0.01167159,((3:0.02745927,(1:0.0147403,2:0.01334932):0.009727501):0.070656105,4:0.05106923):0.01346729):0.005623564):0.003035778):0.01150788,11:0.01622952):0.002141255):0.015789209,14:0.022984098):0.004937705,(12:0.01818701,15:0.01243529):0.00171599614):0.002801302,17:0.0156867937):0.014366514):0.019780204,18:0.004095633):0.0122512);
tree gen.413 = [&U] (((((14:0.0275578107,((15:0.0022356772,12:0.01260758):0.0039300687,(13:0.004157104,((10:0.017802013,(((5:0.01849515,6:0.0144178):0.003502015,((3:0.02728797,(1:0.01267697,2:0.02461254):0.01222293):0.07339057,4:0.04931102):0.004426128):0.01066768,(9:0.010999113,(8:0.058025855,7:0.014016504):0.004987267):0.044763113):0.00347321):0.006162048,11:0.008970053):0.007665335):0.01097792):0.0001073084):0.0027591741,16:0.01821763):0.0001389311,17:0.0131271426):0.03365516239,18:0.011798545):0.006881655,19:0.042425514);
tree gen.414 = [&U] (19:0.034940155,(((17:0.012076155,((15:0.005552288,12:0.01245407):0.001771608,(14:0.0209719651,(13:0.008313952,(((((4:0.05888947,(3:0.02007573,(1:0.009772296,2:0.007461089):0.01025651):0.08335189):0.007133463,(5:0.0148342,6:0.01753762):0.0121795):0.008652715,(9:0.005052882,(7:0.0097767296,8:0.039461711):0.003330816):0.035843265):0.004239004,10:0.0311291373):0.00623449,11:0.006286803):0.0007180214):0.005576123):0.0002118631):0.0040959137):0.005466898,16:0.02539825):0.040577038,18:0.01158538):0.012425726);
tree gen.415 = [&U] (19:0.017591575,(((17:0.0103600655,((14:0.0188524307,(13:0.009436846,(((((4:0.03733182,(3:0.03008597,(1:0.01686059,2:0.009021446):0.01267114):0.046566711):0.008740467,(5:0.01466914,6:0.01355038):0.008954155):0.007878998,(9:0.011048209,(8:0.044485219,7:0.0075916244):0.002110109):0.03197448):0.002087294,10:0.0230430897):0.007883626,11:0.01434399):0.006808528):0.015167376):0.00181837339,(15:0.00884179,12:0.01353612):0.0009596907):0.0050772889):0.001065739,16:0.02072857):0.038377417,18:0.008442005):0.02331781);
tree gen.416 = [&U] ((18:0.01154943,19:0.0448703719):0.0006223246,(16:0.0250042,((((15:0.005045172,12:0.01648003):0.003700146,(13:0.007846854,(((((4:0.04462507,(3:0.01998452,(1:0.006832629,2:0.01301455):0.007426948):0.07827925):0.003329376,(5:0.01550895,6:0.01877025):0.009412359):0.005689202,((7:0.01427775977,8:0.060212527):0.0009773245,9:0.007586732):0.026869599):0.001818287,10:0.025359818):0.009985812,11:0.01591496):0.005637108):0.008369122):0.0005370291,14:0.0148158303):0.001088042,17:0.023364141):0.005758783):0.0343467575);
tree gen.417 = [&U] ((18:0.009214483,(((((15:0.0025562924,12:0.01373605):0.001121224,14:0.024975737):0.001819405,(13:0.004855821,(((((4:0.04267922,((1:0.009199336,2:0.01868085):0.01151527,3:0.0299289):0.06300398):0.007918997,(5:0.02357058,6:0.01991095):0.009203694):0.006073833,((7:0.008762049,8:0.052116385):0.006662012,9:0.006328046):0.039761059):0.00198782,10:0.017380698):0.006604702,11:0.01916022):0.004021284):0.0041169043):0.0080288228,17:0.024050446):0.00412471,16:0.020357206):0.022530098):0.01065513,19:0.036575219);
tree gen.418 = [&U] ((18:0.003796466,19:0.0305215627):0.0008990295,(16:0.028160659,((14:0.018314356,((13:0.007762749,(((((5:0.01556751,6:0.01959974):0.01452001,(((1:0.01424835,2:0.007570441):0.003763386,3:0.02817775):0.06616787,4:0.04911772):0.001342922):0.005845772,((9:0.01029825,8:0.045600101):0.003299404,7:0.0108991614):0.035365292):0.00370279,10:0.030782224):0.005447803,11:0.0184217):0.007240395):0.012043766,(15:0.0053991637,12:0.01908979):0.00238895795):0.003209191):0.0002813712,17:0.014661008):0.00494397):0.027605413);
tree gen.419 = [&U] ((((16:0.01970717,((13:0.004398995,((((6:0.02081704,5:0.01329276):0.004525831,(4:0.04793453,(3:0.01967707,(1:0.0156478,2:0.01261923):0.01027971):0.06568919):0.006920637):0.009542247,(10:0.0217166848,(9:0.01402083,(7:0.01005229,8:0.048779878):0.008245424):0.035811853):0.001446809):0.003550381,11:0.008713524):0.004809356):0.0149432177,((12:0.021921568,15:0.008309496):0.006996111,14:0.0167195293):0.001458737):0.003868724):0.001796509,17:0.01634108075):0.0403208316,18:0.007076681):0.022081444,19:0.03112323);
tree gen.420 = [&U] (((17:0.0186404074,((16:0.0198098,(14:0.027589043,(13:0.003288204,((10:0.026057665,(((4:0.05778829,(3:0.02707724,(1:0.01485712,2:0.01271631):0.01632224):0.06360365):0.004502718,(5:0.009944889,6:0.01907147):0.01605565):0.005627968,((8:0.058496923,7:0.011896799):0.005148183,9:0.004986579):0.025897483):0.003007488):0.005356941,11:0.01450275):0.002711947):0.010431003):0.009726558):0.0008090652,(15:0.007010284,12:0.02755934):0.00332079):0.003409681):0.0180322382,18:0.02004736):0.036967977,19:0.0250929522);
tree gen.421 = [&U] (19:0.057845267,(((17:0.020268437,16:0.02997303):0.0006218522,(14:0.0154145512,((15:0.004955487,12:0.02510998):0.004478076,(13:0.001610177,((10:0.018648687,((9:0.01309531,(8:0.046024525,7:0.0063560177):0.002793297):0.042976151,((((1:0.01165591,2:0.01792511):0.007298807,3:0.01970984):0.07281259,4:0.05000937):0.007370907,(5:0.01009545,6:0.01267848):0.01326906):0.01167918):0.002084023):0.006974086,11:0.01654614):0.001580043):0.009350829):0.0002047612):0.0008638309):0.0127960247,18:0.007505449):0.012301575);
tree gen.422 = [&U] ((((12:0.01011243,15:0.005364009):0.0097233309,((17:0.012056825,(14:0.0202291419,(13:0.0005607093,(11:0.01283434,((((3:0.02152484,(1:0.0106648,2:0.00575764):0.01454536):0.07932665,(4:0.03983609,(6:0.01772641,5:0.02867138):0.008793067):0.001977542):0.0063994,(9:0.004989205,(7:0.013975926,8:0.033940297):0.002263244):0.042131818):0.003561706,10:0.017060122):0.009449616):0.001913749):0.0126643352):0.006400418):0.001310088,16:0.025185467):0.0052351614):0.01908522,18:0.012579392):0.004169202,19:0.030550425);
tree gen.423 = [&U] (19:0.04159169,(((((14:0.0343289087,(13:0.00797586,(((((5:0.01884007,6:0.0159327):0.009140923,(4:0.04670642,(3:0.03062573,(1:0.009426877,2:0.02127737):0.006466881):0.055821507):0.007371678):0.007529429,10:0.014424293):0.005079802,(9:0.007021527,(7:0.0171427184,8:0.045797206):0.007605961):0.0274438551):0.005701834,11:0.02313534):0.0004363295):0.0143342102):0.001396485,(12:0.01900577,15:0.007103346):0.0062834666):0.0086608074,17:0.0174687214):0.001663838,16:0.02980713):0.0174430483,18:0.008609025):0.008315614);
tree gen.424 = [&U] ((((16:0.023981901,17:0.013267253):0.0030777877,(((13:0.005048994,(11:0.006008549,(((((3:0.02001211,(1:0.008234339,2:0.01756767):0.009051089):0.056954282,4:0.03747561):0.006668605,(6:0.01173368,5:0.01863559):0.0115247):0.009331471,((7:0.011982414,8:0.04038693):0.003038488,9:0.002930903):0.027611099):0.0002127223,10:0.021978341):0.008047149):0.001883616):0.007904986,(12:0.008776938,15:0.00980086):0.002270002):0.000138622,14:0.021404202):0.003037834):0.0598800727,18:0.005854441):0.0023068346,19:0.017866453);
tree gen.425 = [&U] (18:0.003346164,((16:0.02558826,((((13:0.003026162,(((((5:0.0161822,6:0.01150076):0.007763516,(4:0.03885454,(3:0.01879017,(1:0.01394005,2:0.007153706):0.01514361):0.06764063):0.007331238):0.002390164,((8:0.054167356,7:0.020167898):0.003087699,9:0.01262584):0.031124563):0.003050826,10:0.021442964):0.005121301,11:0.01316684):0.00267196):0.013506278,14:0.0144146127):0.0039435443,(12:0.01435354,15:0.011766177):0.00411028):0.003354661,17:0.024458118):0.0006015641):0.025753209,19:0.027413547):0.004646696);
tree gen.426 = [&U] ((((17:0.015243772,16:0.019889046):0.002793168,((14:0.033377692,(13:0.009546068,(((((5:0.00841029,6:0.01265461):0.009878191,(4:0.05848439,(3:0.0191874,(1:0.01380026,2:0.01420915):0.01894071):0.066988945):0.008337414):0.01103341,(9:0.0084141,(8:0.061765217,7:0.0093429292):0.0053635674):0.027776546):0.0009163912,10:0.016737429):0.007430752,11:0.01182316):0.003324218):0.008024876):0.001975239,(12:0.01118301,15:0.007877883):0.003706352):0.001145988):0.0272507563,18:0.009644585):0.007540272,19:0.033604103);
tree gen.427 = [&U] (((17:0.0157027588,(14:0.0276751422,(((((((4:0.04403028,(3:0.02298096,(1:0.02226441,2:0.009089165):0.01160716):0.06158866):0.006589233,(5:0.01141744,6:0.01920692):0.005017278):0.005695526,(7:0.0140110399,(8:0.057060142,9:0.01160372):0.002458815):0.038097075):0.003860588,10:0.019279456):0.005589717,11:0.005209076):0.003612641,13:0.002674562):0.0074485688,16:0.0356348435):0.003856599):0.003670657):0.0005070715,(15:0.0039211775,12:0.01376788):0.003326099):0.0247115938,(19:0.04947914,18:0.008395288):0.00347254);
tree gen.428 = [&U] (19:0.0293985301,(18:0.001827503,(((12:0.01453862,15:0.005196997):0.001199883,(((13:0.003239435,((10:0.018356684,(((5:0.007650419,6:0.01102369):0.006240571,(4:0.04409556,(3:0.02670383,(1:0.00517318,2:0.01276765):0.006688164):0.06651009):0.004166269):0.00704501,((8:0.065057877,7:0.0103529884):0.004629386,9:0.002723568):0.026832616):0.002327388):0.003252619,11:0.01408283):0.004921699):0.0113980734,16:0.03801866):0.001213554,14:0.022423757):0.0005567486):0.0033886766,17:0.0062993556):0.034438403):0.005013363);
tree gen.429 = [&U] (19:0.033634226,((16:0.03098727272,(17:0.029485971,((14:0.021819308,(((10:0.014550419,(((7:0.0103566748,8:0.060327438):0.002134501,9:0.0149292):0.043761601,((4:0.04823932,(3:0.02586595,(1:0.01277848,2:0.01452301):0.0134301):0.07841158):0.00997861,(5:0.01641409,6:0.02169377):0.01188413):0.01128557):0.002328188):0.005602303,11:0.01326367):0.004315282,13:0.003990825):0.010364179):0.0019606233,(15:0.00226414752,12:0.02034558):0.003707139):0.002998969):0.0046749991):0.02808827,18:0.02116749):0.009628697);
tree gen.430 = [&U] (19:0.032206178,(((((14:0.0119897399,(13:0.003882452,(((((8:0.042551838,7:0.0113475324):0.004028119,9:0.004222092):0.034740571,(((3:0.02120693,(1:0.008410175,2:0.007698226):0.01073194):0.058111825,4:0.04477644):0.007060282,(5:0.01992917,6:0.01979199):0.01130564):0.005174737):0.001586438,10:0.017853645):0.004170589,11:0.02181123):0.005999611):0.0176749677):0.0003386773,(12:0.009586224,15:0.0089952677):0.001439222):0.0022407067,16:0.018825571):0.003538389,17:0.018617618):0.0335737325,18:0.003285314):0.0079552146);
tree gen.431 = [&U] (19:0.03217259,((16:0.02641277,(((12:0.01758294,15:0.0024484867):0.006901954,(14:0.013141424,(13:0.002628096,(((((8:0.034891183,7:0.0094877383):0.003182572,9:0.008374339):0.048718008,(((3:0.01721217,(1:0.0186895,2:0.008942608):0.006085035):0.06573772,4:0.04609136):0.005946857,(5:0.01755539,6:0.01360863):0.0130431):0.002258413):0.004801897,10:0.0216072052):0.003762622,11:0.01510593):0.005087462):0.015031699):0.0026804644):0.0002240042,17:0.0143944551):0.01145492):0.0256846529,18:0.006303901):0.020956689);
tree gen.432 = [&U] (((((((12:0.0222337,15:0.004860376):0.0033964302,(13:0.007036098,((10:0.018629239,(((8:0.055468921,7:0.009603625):0.01127317,9:0.01245586):0.036985116,(((3:0.02768592,(1:0.01083272,2:0.01055032):0.01273704):0.06310481,4:0.05442957):0.0107396,(5:0.02353768,6:0.01426566):0.01103253):0.008882492):0.005664297):0.001804846,11:0.01776153):0.00450253):0.01218858):0.001169137,14:0.0245310293):0.003978721,17:0.01251888):4.647112e-05,16:0.02367634):0.0165381747,18:0.005373921):0.018887604,19:0.03314924);
tree gen.433 = [&U] (19:0.024440711,(18:0.006639505,(16:0.01672605,(17:0.0175108115,(((15:0.003876077,12:0.01814355):0.002106142,14:0.0230076538):0.0001860042,((((9:0.005984395,(8:0.040792016,7:0.0156350448):0.004929403):0.031855884,(10:0.018256481,((5:0.01629587,6:0.008638729):0.005096245,(4:0.05866561,(3:0.02259368,(1:0.01080274,2:0.0109375):0.01025054):0.0855888):0.00694277):0.008336249):0.002243007):0.003650848,11:0.01121338):0.001964942,13:0.002683706):0.012737727):0.001077476):0.0045311151):0.0271436449):0.020493376);
tree gen.434 = [&U] ((19:0.022466992,18:0.01590337):0.00420105,(((((15:0.003882402,12:0.0148451):0.0038185108,14:0.0259487369):0.0004100118,(13:0.003437362,(11:0.01430268,(10:0.014744416,(((8:0.031522987,7:0.0183664211):0.004081693,9:0.007038332):0.032363234,((6:0.01450913,5:0.01953091):0.006267957,((3:0.02063946,(1:0.0224179,2:0.01497219):0.01539548):0.05611896,4:0.06006306):0.003685823):0.00495431):0.00275517):0.002325427):0.004728774):0.004655553):0.002001167,17:0.017049834):0.0043009459,16:0.0225895595):0.03011737);
tree gen.435 = [&U] ((18:0.005551963,((17:0.018609512,((((11:0.01393321,(10:0.01273481052,(((7:0.009928165,8:0.046791454):0.003483039,9:0.004020583):0.03957314,((5:0.01422756,6:0.01109983):0.005443985,(((1:0.01572852,2:0.0154468):0.007953737,3:0.02996645):0.075643,4:0.04987066):0.003369728):0.008966353):0.002774005):0.007211075):0.006632127,13:0.006503109):0.007288224,14:0.0157029834):0.0006214867,(15:0.004708757,12:0.01339252):0.003945312):0.0036501789):0.001087344,16:0.01996872):0.0277120967):0.001220441,19:0.020840527);
tree gen.436 = [&U] (19:0.017137201,(((17:0.0170341397,((14:0.0192524675,(15:0.005048315,12:0.0194316):0.0027308833):0.0007064203,((((((4:0.06975232,(5:0.01391419,6:0.02520786):0.007841778):0.002265413,(3:0.01989182,(1:0.01437294,2:0.01574123):0.01581799):0.07984718):0.01390275,((8:0.053434835,7:0.0125838407):0.005037385,9:0.0100842185):0.044638151):0.001049366,10:0.0249246115):0.01090811,11:0.01426124):0.00382272,13:0.005170023):0.009877855):0.003148791):0.001180753,16:0.02364606):0.0412290724,18:0.007827819):0.0044257663);
tree gen.437 = [&U] ((18:0.009530039,((((((((((4:0.04505299,(3:0.02405733,(1:0.0132385,2:0.009530379):0.01383935):0.06508409):0.007054335,(5:0.008136658,6:0.01670502):0.01074704):0.008032656,((7:0.0120627201,8:0.048208043):0.0008508465,9:0.01421122):0.040515626):0.009996806,10:0.017104463):0.01161286,11:0.01565657):0.0005113864,13:0.003971581):0.0095094723,14:0.0215884409):0.004450455,(15:0.00795134,12:0.01354002):0.005045522):0.0004475718,17:0.023203098):0.002714103,16:0.01830043):0.0215261057):0.01310447,19:0.036382367);
tree gen.438 = [&U] ((((17:0.007686727,((14:0.016268896,(15:0.007547093,12:0.01135877):0.002561356):0.005091275,((11:0.01362596,(10:0.012669888,(((5:0.02074205,6:0.01883567):0.02201948,(4:0.03969024,((1:0.01429055,2:0.01487994):0.009127556,3:0.02912841):0.07328503):0.004648782):0.0111602,(9:0.0082587023,(8:0.05420917,7:0.0086500358):0.003666095):0.03878708):0.000660644):0.0056818):0.004130318,13:0.008029331):0.011340151):0.0048648795):0.00296921026,16:0.023673478):0.052394696,18:0.008940355):0.003525192,19:0.025173234);
tree gen.439 = [&U] (19:0.032572532,(18:0.01600008,(((((11:0.01087415,(10:0.017821509,(((5:0.01820526,6:0.01654946):0.008347657,(4:0.04379214,((1:0.008427959,2:0.014707):0.008596283,3:0.02667258):0.09285093):0.01172869):0.008142624,((7:0.0165497405,8:0.07299455):0.006234011,9:0.007016371):0.039434979):0.00755879):0.006675098):0.003285583,13:0.008639226):0.011089139,((15:0.006934134,12:0.01519468):0.001685104,14:0.026336108):0.001108089):0.0042268958,17:0.017889416):0.001375919,16:0.0297538368):0.02903826):0.006317994);
tree gen.440 = [&U] (19:0.031012183,(18:0.00853557,(16:0.0274547314,(((15:0.006083642,12:0.02554983):0.005101388,(14:0.0266442055,((11:0.01099046,(((9:0.01170934,(7:0.016883522,8:0.035375429):0.003236842):0.040659182,((5:0.01146158,6:0.01516293):0.01475056,(4:0.04978543,((1:0.01079916,2:0.007709715):0.01611957,3:0.02131303):0.08515527):0.007791327):0.008932807):0.00240628,10:0.02240764):0.009572416):0.004820012,13:0.001625911):0.008599182):0.0033294757):0.0005883401,17:0.0127001028):0.006851085):0.029287199):0.024771955);
tree gen.441 = [&U] ((19:0.0380547572,(16:0.022699314,(((15:0.008056633,12:0.02359554):0.005318929,(14:0.033880222,((11:0.01394847,(((7:0.0097940423,(8:0.055988394,9:0.0190236):0.002420345):0.033270513,((5:0.0125674,6:0.02067084):0.004982538,(4:0.03995645,((1:0.01799627,2:0.008901087):0.005068386,3:0.03792938):0.063547602):0.009911308):0.005186316):0.002117286,10:0.022807281):0.006365274):0.001939433,13:0.005382716):0.0109676294):0.003659021):0.00544565,17:0.018815687):0.0050634021):0.029977725):0.001389088,18:0.009642189);
tree gen.442 = [&U] (((16:0.02939732,(((((11:0.01419262,((((7:0.01085710373,8:0.046580126):0.003083667,9:0.005601085):0.040039373,((5:0.01879504,6:0.01820021):0.01085066,(4:0.04011906,((1:0.01250363,2:0.01211248):0.01370273,3:0.03076507):0.07652069):0.01378241):0.006724561):0.0009452242,10:0.0142428598):0.004011954):0.00248366,13:0.006750012):0.00942734357,14:0.0266173696):0.003939968,(15:0.006964565,12:0.02156937):0.002489051):0.0016117667,17:0.011226376):0.00361766077):0.0304202054,18:0.006964756):0.010523157,19:0.027322092);
tree gen.443 = [&U] (((16:0.0180337,(17:0.0153634333,((((11:0.009325428,((((8:0.034727667,7:0.011310092):0.0026101824,9:0.004561515):0.036620732,((5:0.01581978,6:0.01791296):0.006805498,(4:0.03901647,((1:0.01740855,2:0.01736214):0.006800241,3:0.02339083):0.0570863):0.01048315):0.008771401):0.00224293,10:0.008935545):0.005285101):0.001989548,13:0.00339676):0.0101912596,14:0.0221867424):0.001816405,(15:0.004893157,12:0.01983072):0.004448438):0.0016838887):0.0049696913):0.0195464308,18:0.006698433):0.001755617,19:0.0536845206);
tree gen.444 = [&U] (((16:0.02669446,(((15:0.004006039,12:0.02016094):0.001128888,((13:0.002468021,((10:0.018487049,((8:0.05483434,(7:0.0157734431,9:0.013554395):0.001924434):0.02887328,((5:0.01227123,6:0.01493575):0.002617101,((3:0.03043917,(1:0.01123011,2:0.009054245):0.007910042):0.07373738,4:0.02935484):0.01131474):0.006264723):0.003121517):0.01014321,11:0.009549492):0.00903699):0.012551342,14:0.022969284):0.003827475):0.0041617153,17:0.02106624):0.009193617):0.01803476,18:0.00971941):0.0172014,19:0.0247912293);
tree gen.445 = [&U] (19:0.02545122,(18:0.004376689,(16:0.02766887,(17:0.020358812,((15:0.0047226784,12:0.01869376):0.004930777,((13:0.009409308,((((9:0.004152054,(8:0.043250428,7:0.014120556):0.003911487):0.031923841,((5:0.01563678,6:0.02726935):0.004659909,((3:0.02613169,(1:0.005888062,2:0.007107699):0.01383391):0.060500149,4:0.0517119):0.005840407):0.006449069):0.006091456,10:0.024323714):0.006670812,11:0.01232152):0.001826699):0.0091542705,14:0.018171842):0.00372586):0.0056656318):0.0035115416):0.028350242):0.006239168);
tree gen.446 = [&U] (((16:0.02474936,(((15:0.009415566,12:0.0080978):0.0056954724,(((11:0.01447133,(10:0.0240468762,(((4:0.06133642,((1:0.02024452,2:0.01667673):0.0164931,3:0.01779082):0.049405617):0.01001036,(5:0.02780493,6:0.01856979):0.009327565):0.007797305,((8:0.030762517,7:0.0091996505):0.002186872,9:0.01527951):0.034892488):0.0004896927):0.004834504):0.003913493,13:0.009048741):0.007698457,14:0.030166921):0.003101934):0.0047765842,17:0.013201927):0.002664775):0.024027331,18:0.006453646):0.012413557,19:0.0310133);
tree gen.447 = [&U] (19:0.02578739,(((17:0.02323169,((15:0.0025233721,12:0.01386103):0.005247195,(14:0.017787433,((11:0.01090676,(((9:0.01044969,(7:0.015595856,8:0.048511078):0.00622423):0.032422887,((4:0.04237345,((1:0.01681797,2:0.01538479):0.0186846,3:0.02859006):0.0699114):0.003169556,(5:0.00933392,6:0.01649163):0.0181487):0.01207221):0.001410201,10:0.026810706):0.006032721):0.007350275,13:0.004084118):0.0168873055):0.00216422692):0.008646706):0.0013429539,16:0.02299960946):0.02070192,18:0.011956455):0.014617331);
tree gen.448 = [&U] (18:0.008603719,(((19:0.0194158232,17:0.020194847):0.002302587,(((13:0.005825757,(11:0.01171615,(10:0.024432968,((((3:0.02381969,(1:0.01879475,2:0.008838948):0.008369234):0.064092063,4:0.0482021):0.003021597,(5:0.02047146,6:0.02566625):0.008755312):0.006642638,(9:0.01065516,(8:0.051419728,7:0.0088021429):0.002036542):0.028392233):0.002129962):0.005223318):0.006545837):0.008310502,(15:0.008867431,12:0.02223859):0.005940369):0.002056277,14:0.0321806569):0.005860234):0.0003083671,16:0.02520559):0.0655158032);
tree gen.449 = [&U] ((18:0.0069484064,(((15:0.010600394,12:0.01229739):0.00217145,(((11:0.01569843,((((5:0.01439639,6:0.0135162):0.01255235,(4:0.05781132,((1:0.02720831,2:0.007040025):0.01093342,3:0.02649433):0.08628446):0.01121311):0.01475404,(9:0.0121275,(8:0.036701865,7:0.0129080706):0.003628738):0.038535962):0.0009666897,10:0.011309823):0.004111978):0.001507421,13:0.005307424):0.005328254,14:0.025242715):0.001029897):0.0061338243,(17:0.01821456,16:0.0361771516):2.548626e-05):0.037182279):0.007640057,19:0.035230141);
tree gen.450 = [&U] (((((14:0.0302440255,(16:0.02960341,(13:0.006102537,(((9:0.007749649,(7:0.0210823434,8:0.037283463):0.007304008):0.036348142,(10:0.0142784583,(((3:0.0222508,(1:0.01892984,2:0.01519502):0.004940212):0.07372588,4:0.0598652):0.009355793,(5:0.01854595,6:0.0146596):0.01270113):0.007336603):0.001243265):0.006613272,11:0.01761057):0.001519453):0.011516518):0.007803557):0.0019192135,(15:0.009435133,12:0.033927662):0.0003372511):0.001025477,17:0.024467266):0.06388896513,18:0.004928889):0.0047808826,19:0.032732899);
tree gen.451 = [&U] ((16:0.029387257,(17:0.01113991,((((11:0.01268063,((((7:0.011737188,8:0.052354794):0.002654802,9:0.006542377):0.024060275,((5:0.01834047,6:0.01335466):0.005791766,(((1:0.01225939,2:0.01853759):0.005109276,3:0.02192504):0.07400465,4:0.05068084):0.0113863):0.00729232):0.001267735,10:0.018602005):0.01058118):0.001114726,13:0.003472218):0.0151102758,14:0.027489428):0.0032869476,(12:0.0225257,15:0.008489708):0.003190798):0.004910331):0.0009954791):0.0248802039,(18:0.01470226,19:0.0493100287):0.0009865704);
tree gen.452 = [&U] ((18:0.0109789,(16:0.02858319,(((((11:0.0122066,(((9:0.01159802,(8:0.036252369,7:0.0124620701):0.003424083):0.025923653,((5:0.01289906,6:0.01679552):0.01045846,(((1:0.01898147,2:0.01139949):0.01367736,3:0.02916954):0.07278038,4:0.05398931):0.007878587):0.005776991):0.0002151213,10:0.025098987):0.006413985):0.007586177,13:0.00552096):0.01760614,15:0.006445956):0.004042108,(12:0.01946437,14:0.0208611072):0.002744399):0.005106223,17:0.019145792):0.006600966):0.032465552):0.008300292,19:0.04123091);
tree gen.453 = [&U] (19:0.032967868,(18:0.01290408,(16:0.02499323,(17:0.0172147338,((((11:0.00837665,((((9:0.01245525,7:0.0165640119):0.003914766,8:0.036960264):0.02703932,((5:0.01819008,6:0.01644219):0.0138248,(((1:0.01580609,2:0.02132979):0.007575426,3:0.02970146):0.07942706,4:0.06306264):0.005116433):0.00560711):0.004543015,10:0.018425682):0.007011892):0.003079775,13:0.007620472):0.0126559826,14:0.0224159503):0.003069732,(12:0.02465142,15:0.0077415626):0.0040446576):0.00280317464):0.0004220571):0.0218174059):0.0020165811);
tree gen.454 = [&U] (19:0.026264914,(18:0.003203329,(16:0.02020707,((14:0.0289271913,(((11:0.01315077,(((9:0.008726802,(7:0.008187662,8:0.060390454):0.005719351):0.033499732,((5:0.01858481,6:0.01038433):0.01210281,(((1:0.01420604,2:0.01092739):0.01264073,3:0.01991241):0.071816126,4:0.04476455):0.003682523):0.00790758):0.0004218226,10:0.0181283098):0.009315003):0.003807314,13:0.009884648):0.0166146866,(12:0.01484992,15:0.005881557):0.002931692):0.0002655836):0.001779022,17:0.008862811):0.005710024):0.01690175036):0.018505405);
tree gen.455 = [&U] ((18:0.01531556,((17:0.018443049,((12:0.01672463,15:0.0062154874):0.0031283359,(14:0.0195635385,((11:0.01540869,(10:0.023001439,(((4:0.05992506,((1:0.010166,2:0.01619457):0.00486414,3:0.02780559):0.052675258):0.007506993,(5:0.02027029,6:0.01651747):0.01064674):0.01175577,((8:0.06790888,7:0.006540704):0.005883424,9:0.008277816):0.028479259):0.002481245):0.001940466):0.005857395,13:0.003871532):0.010823613):0.008135243):0.0004368262):0.001127402,16:0.02509693581):0.054307399):0.002982213,19:0.022598412);
tree gen.456 = [&U] (19:0.019858394,(((((12:0.02041794,15:0.0039173768):0.0075442033,(14:0.021509447,((11:0.01518384,(10:0.022145145,(((4:0.03948832,((1:0.009695289,2:0.008744722):0.01812177,3:0.02155596):0.065329599):0.01383326,(5:0.03510982,6:0.02686047):0.01088841):0.002768616,(9:0.013317311,(8:0.067027145,7:0.017120745):0.001558675):0.032047242):0.004364862):0.004983636):0.004921314,13:0.00106909):0.011166286):0.0003441936):0.0029532367,16:0.02338188):0.00050757124,17:0.0244560014):0.0453856365,18:0.01067304):0.003807979);
tree gen.457 = [&U] ((((16:0.027951183,17:0.0200901271):0.003288781,((14:0.022966976,((11:0.01021017,(10:0.016708903,(((4:0.05076385,(3:0.02088722,(1:0.03510342,2:0.01593402):0.01049151):0.05334031):0.0168297,(5:0.02139041,6:0.01027628):0.01453143):0.004157098,((7:0.0152482696,9:0.007350229):0.006623294,8:0.032943676):0.02360966):0.003658494):0.00631766):0.00108417,13:0.007619979):0.012954594):0.0023014614,(12:0.01506044,15:0.007650799):0.00697042):0.002541944):0.029100121,18:0.008963024):0.004331375,19:0.04153997);
tree gen.458 = [&U] (19:0.0132549598,(18:0.007177796,((16:0.031982941,(14:0.025517159,(((11:0.01101577,((((4:0.05671508,(3:0.02298999,(1:0.01906311,2:0.01556758):0.004251703):0.07992478):0.005028604,(5:0.02433763,6:0.02195519):0.009264274):0.007460155,(9:0.01021008,(7:0.00986651853,8:0.050045546):0.001162678):0.0344198838):0.002447005,10:0.015248217):0.006811586):0.00158278,13:0.004660984):0.0052799117,(12:0.01509945,15:0.006389152):0.003916473):0.0028051412):0.004120837):0.00187716237,17:0.017489465):0.030093436):0.03115847);
tree gen.459 = [&U] ((19:0.0214441069,18:0.0073991988):0.000454134,((17:0.018480106,((12:0.01038759,15:0.006401643):0.00313224,(((11:0.01202403,((((5:0.01950272,6:0.02192913):0.009871568,((3:0.02552078,(1:0.01683706,2:0.01627519):0.004114751):0.08273506,4:0.04738217):0.01136949):0.003454052,(9:0.01237291,(7:0.009673739,8:0.041990323):0.009623677):0.033563024):0.00362887,10:0.017741433):0.005833122):0.001133709,13:0.00225657):0.009341435,14:0.024569876):0.002132031):0.002582706):0.00584772,16:0.012742348):0.0333583019);
tree gen.460 = [&U] ((18:0.008028328,(17:0.017850315,(16:0.01956725,(14:0.0268236701,((12:0.0157778,15:0.0069718785):0.002415991,((11:0.01181614,((10:0.015254762,(((3:0.01304906,(2:0.009390904,1:0.01042576):0.01747494):0.06382049,4:0.04820935):0.003088472,(6:0.01871879,5:0.01474033):0.006773464):0.02478869):0.009877245,(9:0.01092243,(8:0.040336809,7:0.0061305318):0.007258484):0.026694606):0.005232114):0.00756317,13:0.00863307):0.010574887):0.002495758):0.001032814):0.001049302):0.0297930821):0.002612475,19:0.03648879);
tree gen.461 = [&U] ((((17:0.0123019348,((13:0.003977697,(11:0.01159772,((((5:0.009385259,6:0.01897275):0.01105646,(4:0.0476158,(3:0.01822338,(1:0.01586438,2:0.01048352):0.01665802):0.07648596):0.01036769):0.007482332,10:0.0234886024):0.002691287,(9:0.006139815,(8:0.051558827,7:0.0106480609):0.006863576):0.034959572):0.003610449):0.001830432):0.0167183336,(14:0.0327371153,(12:0.01840424,15:0.011408653):0.004646775):0.00395672):0.004032721):0.0004491882,16:0.04186549):0.03312578428,18:0.009099751):0.001089103,19:0.040252187);
tree gen.462 = [&U] ((((16:0.02001873,((12:0.01852528,15:0.006437783):0.004776263,((13:0.002135773,(11:0.0111055,((((5:0.01860505,6:0.01016877):0.007626316,((3:0.01968595,(1:0.007498041,2:0.007564135):0.02283945):0.059839638,4:0.06460341):0.004592157):0.003529038,(9:0.01372621,(7:0.009630615,8:0.04455678):0.006043859):0.0244774715):0.00327048,10:0.0204787256):0.002983831):0.002384171):0.010737945,14:0.0202265413):0.0018198204):0.0079934965):0.001384918,17:0.014348363):0.04082966865,18:0.01735421):0.0169300082,19:0.011994094);
tree gen.463 = [&U] (19:0.0346978513,(18:0.008894285,((17:0.0219697424,((14:0.0233887911,((11:0.01110419,((((8:0.054731504,9:0.007859304):0.0008182197,7:0.0109891491):0.032374575,(((3:0.01930357,(2:0.01558605,1:0.007004401):0.004419379):0.06653176,4:0.03960538):0.006718208,(6:0.01447258,5:0.01782414):0.005408669):0.002549075):0.0009271768,10:0.015044695):0.007135677):0.003426702,13:0.004002879):0.019509049):0.003110866,(15:0.006733178,12:0.0154154):0.002292862):0.0031460089):0.0035538503,16:0.0193683):0.024944382):0.005507217);
tree gen.464 = [&U] ((18:0.0189652874,19:0.0441377457):0.004115939,((17:0.011733555,((((((((4:0.05817779,((1:0.008081766,2:0.009894724):0.01210444,3:0.01583044):0.056629889):0.009723023,(5:0.02203351,6:0.01300599):0.01220291):0.003938062,(9:0.005601243,(8:0.039938141,7:0.0110360703):0.004682233):0.040470483):0.0005736578,10:0.011165799):0.002575575,11:0.005516767):0.003519381,13:0.003171439):0.018185907,14:0.021938384):0.0003051185,(12:0.0135027,15:0.003599517):0.005561467):0.0072765792):0.0080762369,16:0.02876028):0.0347861588);
tree gen.465 = [&U] (((16:0.03399125,(((14:0.026171289,((((((4:0.04312113,((1:0.01157321,2:0.011663):0.008294348,3:0.01707717):0.06196668):0.00557419,(5:0.01405308,6:0.01503353):0.006227505):0.005560768,((8:0.056362657,7:0.0152742963):0.009489107,9:0.009788011):0.043868629):0.001761369,10:0.0086007113):0.002982696,11:0.01073726):0.002947043,13:0.000979592):0.0075255326):0.0001884813,(12:0.02167891,15:0.009059562):0.003640262):0.0010846631,17:0.010804592):0.0002579932):0.0545667016,18:0.0048264139):0.00956413,19:0.030744936);
tree gen.466 = [&U] (((((12:0.02217549,15:0.005107288):0.006022996,(((((((8:0.048285827,7:0.012686571):0.005196631,9:0.01399538):0.033522206,((4:0.04165414,((1:0.01671829,2:0.01019381):0.01273378,3:0.01573503):0.067778062):0.008928272,(5:0.0261813,6:0.01619292):0.006896546):0.004454792):0.0004120305,10:0.016821277):0.003447256,11:0.01841744):0.001801856,13:0.009379611):0.009714385,14:0.016041966):0.0005161793):0.0017184471,16:0.0215783628):0.0014219518,17:0.025035905):0.02325573,(19:0.047171675,18:0.005753651):0.009697158);
tree gen.467 = [&U] (19:0.0343911976,((((14:0.032789982,((((((8:0.042225261,7:0.00982947):0.003598065,9:0.008580531):0.03392596,((4:0.04127884,((1:0.009565853,2:0.01199532):0.00828038,3:0.01967818):0.0478989):0.01096373,(5:0.0122371,6:0.01847303):0.008595836):0.003329674):0.002088684,10:0.0229746416):0.003684434,11:0.01855451):0.009057317,13:0.002538579):0.0096238219):0.001561333,((12:0.01722499,15:0.0063691105):0.001255159,16:0.02351626):0.0009421535):0.001226156,17:0.023521811):0.046102867,18:0.008387437):0.001249966);
tree gen.468 = [&U] ((19:0.027895228,18:0.003052851):0.0009514358,((((12:0.01358706,15:0.005612382):0.0053859754,((13:0.002835968,(11:0.008760708,(10:0.0256293066,(((8:0.0655890914,7:0.0129511176):0.001622989,9:0.009833662):0.035793906,((5:0.01292038,6:0.02540595):0.008507728,((3:0.02354017,(1:0.01119487,2:0.01233131):0.01298777):0.05333495,4:0.0470161):0.001160519):0.01323242):0.001648926):0.003781367):0.00282876):0.01027627,14:0.0216957615):0.00101427):0.0014557583,17:0.014381329):0.003596893,16:0.03743139673):0.022694742);
tree gen.469 = [&U] (19:0.024824338,(18:0.007277224,(16:0.0319456516,(17:0.021909277,((12:0.02018881,15:0.004726911):0.0057732,((13:0.003776829,(11:0.01315469,(((9:0.007703143,(7:0.00853346657,8:0.0511189386):0.004582304):0.034050696,((5:0.009382343,6:0.01615985):0.00647021,(4:0.04272711,(3:0.02492059,(1:0.01159465,2:0.01468684):0.0111837):0.09032373):0.004288181):0.007479855):0.002570565,10:0.01703095488):0.007497443):0.0008224269):0.010134596,14:0.0296541832):0.002708608):0.0036416112):0.0034526675):0.0350915892):0.01599013);
tree gen.470 = [&U] ((17:0.017228129,(((14:0.0249571575,(((10:0.018409527,(((8:0.046530711,7:0.0081132648):0.002606304,9:0.005804068):0.033934974,((5:0.02062496,6:0.01252357):0.005597243,(((1:0.01664916,2:0.01227343):0.0164923,3:0.04194261):0.053808544,4:0.06327375):0.01341624):0.006821857):0.003186639):0.006495332,11:0.01089128):0.00244386,13:0.002588262):0.010285116):0.0001995949,(15:0.015028332,12:0.01662301):0.0041679431):0.00236597134,16:0.02117356):0.0004217191):0.046729232,(18:0.0069785042,19:0.025287751):0.01029496);
tree gen.471 = [&U] (((16:0.0195281,(17:0.018565511,((14:0.013652223,((((((8:0.056288075,7:0.0152605054):0.001691037,9:0.006541259):0.025699648,10:0.015347506):0.001187621,(((1:0.01227559,2:0.01015899):0.01186733,3:0.02387307):0.08968773,((5:0.01833666,6:0.02179895):0.01777053,4:0.05370601):0.001220972):0.00624535):0.005677972,11:0.01232969):0.001568247,13:0.006245474):0.020346576):0.003074971,(15:0.010978577,12:0.0206704):0.001025763):0.003930986):0.0007579996):0.0290644567,18:0.004556104):0.01701606,19:0.025322231);
tree gen.472 = [&U] (((16:0.02240667,((((15:0.0043724,12:0.01124235):0.002001148,((((((5:0.02234178,6:0.01690033):0.009722183,(4:0.03392462,((1:0.01694862,2:0.006536163):0.01524345,3:0.0271254):0.06940526):0.01292071):0.007591555,((8:0.044910903,7:0.015898277):0.008851234,9:0.006147714):0.035418346):0.00264266,10:0.016624761):0.004199735,11:0.01256011):0.005679859,13:0.006067444):0.0080436454):0.005533947,17:0.015277533):0.007683148,14:0.023694618):0.00106330303):0.0356216912,18:0.01338031):0.019075626,19:0.0363476872);
tree gen.473 = [&U] (19:0.0345329683,((((((((((5:0.01620051,6:0.03162439):0.009663572,(4:0.04747606,((1:0.01781101,2:0.01409567):0.008301825,3:0.02137846):0.08085207):0.01023642):0.00836091,(9:0.005209761,(7:0.00595569727,8:0.036474049):0.004690781):0.036274832):0.001951739,10:0.020962778):0.003955238,11:0.00929452):0.004841734,13:0.003961887):0.0080793739,14:0.0206395353):0.0006407618,(15:0.001490786,12:0.01999611):0.003523795):0.0084216841,(17:0.014558117,16:0.02490538):0.00283838542):0.026647995,18:0.012721271):0.01184);
tree gen.474 = [&U] (((17:0.012789533,(((((((5:0.01912223,6:0.02482132):0.01399844,(((1:0.0087713,2:0.01137054):0.01194074,3:0.02416993):0.066777662,4:0.05693863):0.01529593):0.01078865,(9:0.004159711,(8:0.045327623,7:0.008230718):0.003638141):0.0346678759):0.0003714413,10:0.021869026):0.003028144,11:0.01523132):0.009641748,13:0.001759988):0.006806111,(14:0.02972341953,(15:0.003599764,12:0.02102459):0.0007627225):0.0005935858):0.0135330386):0.0029344702,16:0.0238954452):0.031830616,(18:0.01476677,19:0.021466076):0.010955852);
tree gen.475 = [&U] (((((((15:0.008076331,12:0.01292778):0.005933395,14:0.0215746087):0.0003176465,((((((5:0.01514353,6:0.01279289):0.003451301,(((1:0.009331389,2:0.01454761):0.004172054,3:0.01639672):0.051574618,4:0.05342676):0.009746863):0.005065065,(9:0.006992731,(8:0.044927207,7:0.0086037829):0.003767769):0.033923766):0.000478729,10:0.014880396):0.005436756,11:0.01334762):0.004604892,13:0.003610677):0.014392215):0.001352361,17:0.014058561):0.00216092,16:0.030331019):0.018163869,19:0.041424213):0.0001595347,18:0.01132069);
tree gen.476 = [&U] (19:0.038436079,(18:0.006816598,(16:0.02018187,(17:0.022327491,((14:0.0198653223,((((((5:0.01566506,6:0.01824263):0.005906189,(((1:0.01263714,2:0.004905921):0.008297606,3:0.02244004):0.07192937,4:0.05455789):0.009377362):0.002367329,((8:0.050419773,7:0.0052519316):0.003480886,9:0.01325571):0.036338384):0.001021124,10:0.018888603):0.005953776,11:0.0100549):0.001841657,13:0.005628536):0.023911247):0.001608293,(15:0.009294031,12:0.0193923):0.003795027):0.0066232787):0.002170506):0.0446062228):0.007618462);
tree gen.477 = [&U] ((((((13:0.008333566,(11:0.01355584,((10:0.0126555262,((5:0.01475962,6:0.01753618):0.009002564,((3:0.03354544,(1:0.007670597,2:0.008887288):0.0120851):0.05751741,4:0.05687296):0.00394824):0.01067506):5.991306e-05,(9:0.006633111,(7:0.0082728875,8:0.036218075):0.004942078):0.026138016):0.003965959):0.0026353):0.0060440304,(14:0.0275536975,(15:0.007919215,12:0.01259395):0.003231345):0.0047336866):0.001007127,16:0.023101577):0.0003031017,17:0.017369467):0.026601419,18:0.006769204):0.009693746,19:0.040713738);
tree gen.478 = [&U] ((19:0.043013714,18:0.007402933):0.007246079,(((15:0.009426984,12:0.01265161):0.0032871901,(((((((9:0.009283917,(8:0.044742471,7:0.0110887687):0.0008709546):0.05250116,((5:0.01652468,6:0.0215985):0.01112821,((3:0.03443054,(1:0.01385289,2:0.0203376):0.02640941):0.067882197,4:0.06924248):0.01264024):0.01195667):0.002669817,10:0.0175922705):0.0035534,11:0.01601342):0.002825595,13:0.006859203):0.017653037,14:0.028396994):0.001090002,17:0.019770866):0.0005025926):0.0058026473,16:0.02580891):0.038460813);
tree gen.479 = [&U] ((18:0.008235434,((17:0.016749726,16:0.0226472598):0.0009045054,((14:0.01750448,(((10:0.015959217,((((3:0.01617062,(2:0.006079999,1:0.01379615):0.01812802):0.063424366,(6:0.01656722,5:0.01406752):0.01646543):0.0006464839,4:0.04800112):0.008153318,(9:0.008007981,(8:0.040556786,7:0.0153044136):0.007473243):0.025834938):0.0003137537):0.002860624,11:0.01650965):0.003411447,13:0.007251138):0.01617389139):0.0009580314,(12:0.009734575,15:0.006236972):0.008940096):0.0042657654):0.02920608):0.017589141,19:0.013698744);
tree gen.480 = [&U] (19:0.036185412,((16:0.0186901062,(17:0.016165338,((((11:0.01491646,((((5:0.01746376,6:0.02508442):0.006222646,(4:0.05687949,((1:0.009573653,2:0.0159566):0.005563388,3:0.03026265):0.065967546):0.006647331):0.01041011,(9:0.009705289,(8:0.053226295,7:0.0090917685):0.005889785):0.026710846):0.003105713,10:0.0163590308):0.007954598):0.005953173,13:0.003912496):0.012445501,14:0.0191645763):0.007375125,(12:0.01380805,15:0.007000121):0.00349031):0.001856328):0.0092955198):0.0074203659,18:0.01156877):0.01339806);
tree gen.481 = [&U] ((19:0.03186808,18:0.010882378):0.006121018,((((((((10:0.0231857,(((3:0.02600728,(2:0.008376518,1:0.01475804):0.01429855):0.06116681,4:0.06362771):0.006602848,(6:0.0226397,5:0.01500373):0.009457722):0.008930821):0.0002915785,((8:0.0505423007,7:0.0083538135):0.002723769,9:0.00702291):0.027247914):0.01161584,11:0.01160847):0.004685381,13:0.00327982):0.0126728665,(15:0.008121084,12:0.01664142):0.003761126):0.0006997446,17:0.013590809):0.0007671688,14:0.0248268516):0.005101443,16:0.01885727):0.0356989997);
tree gen.482 = [&U] ((18:0.004020182,((((11:0.007995966,((((7:0.0147216534,9:0.01132198):0.004163876,8:0.054246473):0.03268123,((5:0.0239907,6:0.01498706):0.0102309,(4:0.05063779,((1:0.01536908,2:0.01317762):0.01508472,3:0.01516832):0.05927019):0.01151624):0.004139605):0.000337397,10:0.02033294):0.004686479):0.005980793,13:0.003422999):0.01999316,(14:0.025842788,(15:0.0035376264,12:0.009633912):0.003332347):0.0007499033):0.0049276216,(17:0.016855175,16:0.03188893):0.000857028):0.04582253016):0.003427187,19:0.026933606);
tree gen.483 = [&U] (19:0.019024423,(18:0.008968416,((17:0.0115424462,(((12:0.01594825,15:0.010234734):0.009375732,((((10:0.0178574572,(((3:0.01857689,(2:0.008830911,1:0.00964711):0.01111969):0.059089405,4:0.0458489):0.002744512,(6:0.009883386,5:0.02405302):0.01288524):0.007634423):0.001389178,((7:0.00716032784,8:0.051068909):0.003109564,9:0.01642845):0.0258721622):0.004228196,11:0.01024491):0.007982214,13:0.01107698):0.012277666):0.0005214218,14:0.0190780965):0.001535452):0.0086122427,16:0.0271250785):0.0454462624):0.003177525);
tree gen.484 = [&U] ((18:0.0119613,19:0.0330204849):0.0009461191,((17:0.009258066,((12:0.02001225,15:0.013031441):0.0024829582,(((((((7:0.012350678,8:0.061687297):0.001301996,9:0.014248457):0.024921975,(((3:0.01695837,(2:0.01053298,1:0.03332824):0.01346708):0.07809038,4:0.05524368):0.00618604,(6:0.01468782,5:0.01631413):0.004829204):0.003723136):0.001437959,10:0.012648038):0.003569702,11:0.01043877):0.007432141,13:0.002697223):0.013491167,14:0.0197054522):0.011010313):0.0003673149):1.091345e-05,16:0.034061549):0.041251465);
tree gen.485 = [&U] ((18:0.004930156,(17:0.011104879,((16:0.022786633,((((((3:0.02152532,(2:0.01428936,1:0.005825113):0.01018309):0.085582228,(4:0.0555932,(6:0.01421482,5:0.02309532):0.008802552):0.001636726):0.01109162,(10:0.0187526671,(9:0.002269418,(8:0.062426445,7:0.015082111):0.005389702):0.036479565):0.0008150627):0.003013284,11:0.01143361):0.004894163,13:0.005101635):0.00646106882,(12:0.0184738,15:0.0031392865):0.005829553):0.002759819):0.002094387,14:0.0293858009):0.0008448777):0.01880009528):0.03573819,19:0.0200683849);
tree gen.486 = [&U] ((18:0.005823259,((17:0.010742213,(((13:0.002642094,(11:0.0124585,(((9:0.005480385,(7:0.0118820938,8:0.045239371):0.003476704):0.034595072,((4:0.0462028,(3:0.01832877,(1:0.01426359,2:0.01006339):0.01832204):0.07534675):0.01340281,(5:0.01373536,6:0.01387347):0.009719942):0.01243691):0.003587311,10:0.028210613):0.005943053):0.005996363):0.0135750723,14:0.016911551):0.0022904134,(15:0.007120486,12:0.01437591):0.0039978052):0.002354082):0.004597092,16:0.0230291988):0.0330885449):0.010738364,19:0.02690303);
tree gen.487 = [&U] (19:0.037425563,((16:0.02160292,(((14:0.0190667154,((11:0.02125259,(10:0.0165071968,(((7:0.01286895,8:0.047324899):0.0008512391,9:0.006021797):0.034948875,((5:0.01596686,6:0.02078079):0.01416805,(4:0.03722792,((1:0.006769227,2:0.01155543):0.01459065,3:0.01895312):0.07378299):0.005477713):0.006554361):0.002386834):0.007530947):0.00217485,13:0.003114363):0.014418147):0.002686695,(15:0.0045719488,12:0.01438954):0.0015102392):0.00264041,17:0.025566471):0.0009461623):0.0104689629,18:0.0126901256):0.01721891);
tree gen.488 = [&U] (((16:0.01981798,((15:0.0053819142,12:0.008499355):0.004541692,(((((((7:0.0075444943,8:0.055845777):0.003928818,9:0.01479286):0.031934733,(((3:0.01664882,(1:0.009405735,2:0.0223865):0.01673151):0.05981977,4:0.04041582):0.01202648,(5:0.02243549,6:0.007882672):0.01123606):0.01147587):0.005981206,10:0.0144966277):0.003303222,11:0.0146632):0.00109374,13:0.003203854):0.01300503,14:0.01980834):0.0014462117):0.009955022):0.0002140036,(19:0.0185623651,17:0.015945546):0.001448982):0.0281108933,18:0.01179382);
tree gen.489 = [&U] (((16:0.019744972,(17:0.014962755,((13:0.004307643,((((6:0.0170973,5:0.02730333):0.009476249,(4:0.05499867,(3:0.01845136,(2:0.01389513,1:0.009553021):0.005273286):0.077205918):0.008710263):0.01086373,(10:0.014389932,((7:0.01042579253,8:0.036321871):0.004137834,9:0.011000915):0.028824599):0.002342511):0.003131797,11:0.02017099):0.001055003):0.005676274,(14:0.01977552998,(12:0.01919,15:0.014209352):0.002991565):0.0020252023):0.0018946601):0.002239788):0.0286963804,18:0.01291513):0.022336938,19:0.020886422);
tree gen.490 = [&U] ((18:0.0042045043,(((14:0.019677285,(13:0.001648173,((((((3:0.02555771,(2:0.01155745,1:0.01020943):0.00782054):0.08023837,4:0.04089638):0.009548637,(6:0.02953989,5:0.01978236):0.005558856):0.007500028,((7:0.0059015346,8:0.038047716):0.004778221,9:0.01356545):0.029174688):0.00331973,10:0.02320264):0.01085924,11:0.009642098):0.003305296):0.013370953):0.00387634375,(12:0.01626931,15:0.0062374209):0.001706859):0.015473555,(16:0.01635605,17:0.0119129117):0.0008740863):0.02787138533):0.01576775,19:0.035722502);
tree gen.491 = [&U] ((((12:0.009853322,15:0.006040408):0.003056562,(14:0.0271452537,(13:0.004536377,(((9:0.009052408,(8:0.036474748,7:0.0083694013):0.002527088):0.04308712,(10:0.020746702,((4:0.04296448,(3:0.0123194,(2:0.009947888,1:0.01472499):0.01277161):0.087478806):0.01126369,(6:0.01400872,5:0.01291528):0.004154335):0.01057283):0.005816571):0.01350642,11:0.01080528):0.004071092):0.015102385):0.0056246071):0.0068636135,(16:0.032714091,17:0.023348557):0.001114981):0.0413471447,(19:0.031962942,18:0.00255857):0.0001882213);
tree gen.492 = [&U] (19:0.028142395,(18:0.007786431,(16:0.022873278,(17:0.017384118,((12:0.02087283,15:0.0036000972):0.001459444,((13:0.006867906,((10:0.027206957,((9:0.01091927,(8:0.058388674,7:0.007173624):0.002482568):0.027467944,((4:0.05109802,(3:0.02680117,(2:0.008243672,1:0.009579414):0.004968735):0.05683654):0.004790632,(6:0.01276978,5:0.01655286):0.008590414):0.006179529):0.003774471):0.006351547,11:0.01003639):0.004093537):0.013552703,14:0.0217789231):0.002458625):0.0039537253):0.0001367671):0.0462975021):0.00183587);
tree gen.493 = [&U] ((((17:0.014474568,((14:0.025412665,(13:0.004119285,((10:0.016298076,(((8:0.042900014,7:0.0110254707):0.004622638,9:0.01282609):0.0247741377,((4:0.04065837,(3:0.02641301,(2:0.009841215,1:0.01145291):0.008817036):0.05770844):0.005840833,(6:0.00923657,5:0.01745395):0.009225791):0.009646819):0.002549965):0.007990405,11:0.0134227):0.004908803):0.0140306612):0.003555511,(12:0.01614668,15:0.016650162):0.0014548746):0.00146237):0.003444317,16:0.01445315):0.031009577,18:0.005147679):0.003765396,19:0.043572625);
tree gen.494 = [&U] (19:0.016998696,((((12:0.01885573,15:0.003594779):0.003519701,((13:0.003813241,((10:0.0108830336,((9:0.008577038,(8:0.058895437,7:0.011083131):0.00476388):0.033785388,((4:0.03612886,(3:0.02311093,(2:0.02637147,1:0.00817003):0.002983096):0.074340516):0.004525816,(6:0.01130545,5:0.01565484):0.003679754):0.004666437):0.007579275):0.002821141,11:0.007769893):0.001704185):0.014919216,14:0.0208074847):0.0010234291):0.00147333754,(16:0.022416388,17:0.009699041):0.00237384):0.0353756905,18:0.007014657):0.007763676);
tree gen.495 = [&U] (((16:0.03517811,17:0.012130128):0.003625705,((12:0.01456647,15:0.003755915):0.003574794,((13:0.003032056,((((9:0.01284632,(7:0.0113571588,8:0.0571728781):0.004654516):0.039013453,((4:0.03789693,(3:0.02670031,(2:0.02214457,1:0.01557675):0.01059778):0.053250557):0.01201461,(6:0.01313533,5:0.01380433):0.009547978):0.006351142):0.001030167,10:0.013746662):0.004841225,11:0.011583):0.003456156):0.013256287,14:0.0418050511):0.004783765):0.004675812):0.048166208,(19:0.021486563,18:0.01024493):0.003276393);
tree gen.496 = [&U] (18:0.008891745,((((14:0.0276104621,(((((5:0.01542016,6:0.01842921):0.008494857,(4:0.05743243,(3:0.02546543,(1:0.008382401,2:0.01429028):0.006303175):0.07210691):0.009338042):0.01135066,((9:0.006277791,(8:0.069239957,7:0.00850262568):0.003495293):0.0428058,10:0.0185893):0.0001103188):0.007156254,11:0.01557969):0.004517656,13:0.008232755):0.0109107117):0.002873631,(12:0.01146671,15:0.0014846609):0.002312059):0.012326021,(17:0.011492357,19:0.0228219536):0.001438586):0.001037615,16:0.0225231854):0.029309553);
tree gen.497 = [&U] (19:0.044122076,(((17:0.017663564,((14:0.028816909,(12:0.009001913,15:0.010034108):0.002539978):0.0005664495,((11:0.01426082,(10:0.01850412902,(((7:0.01181294195,8:0.069260366):0.0008070339,9:0.01134418):0.036781968,((5:0.02549145,6:0.02241895):0.007525432,(((1:0.02400865,2:0.009973283):0.01031328,3:0.02725356):0.089579327,4:0.04050648):0.005206226):0.004535025):0.005647732):0.006328865):0.007206737,13:0.005241439):0.0159399656):0.002922168):0.001482727,16:0.02948297):0.02291429148,18:0.007717391):0.017560587);
tree gen.498 = [&U] ((18:0.005362566,((((15:0.010240794,12:0.0245932):0.003886256,((13:0.002549837,(11:0.01184896,(10:0.015499428,(((7:0.0087903706,8:0.057908043):0.006752619,9:0.007913124):0.035863121,((4:0.03430207,(3:0.01811923,(2:0.02015931,1:0.008202429):0.007788252):0.0600885):0.006287656,(5:0.01004514,6:0.01289592):0.008483592):0.004191703):0.0009100776):0.002534323):0.003510216):0.008237262,14:0.0198938765):0.0009423544):0.003398669,17:0.0196057537):0.003626674,16:0.023353378):0.033209149):0.004553119,19:0.028414043);
tree gen.499 = [&U] (19:0.0275677082,(((((12:0.01363117,15:0.008638062):0.006862301,(((11:0.0081365,((((7:0.0077165977,8:0.048042348):0.002584005,9:0.009911199):0.030496179,10:0.01876408):0.001756803,((((1:0.01009893,2:0.01191514):0.01824053,3:0.02007066):0.079982253,4:0.06570952):0.009743907,(5:0.02510338,6:0.02152034):0.01817241):0.00937191):0.005238396):0.001530997,13:0.002190826):0.006219046,14:0.030849755):0.0007486145):0.004364893,17:0.0087917763):0.0007697394,16:0.02677213):0.024351305,18:0.006975901):0.024553234);
end;
