# Supplementary material for: Phylogenomics and classification of Cactaceae based on hundreds of nuclear genes
Source: Plant Syst Evol. 2025 Aug 11;311(5):28. doi: 10.1007/s00606-025-01948-z (PMC12339657; doi:10.1007/s00606-025-01948-z)
Supplement: Supplementary file 4 — Online Resource 4: Containing alignments and RAxML gene trees for all included loci and all phylogenetic datasets (ZIP 10372 KB) [file 606_2025_1948_MOESM4_ESM.zip › de Vos et al_ESM_4/ESM_data_bucky/5639_consensus.mafft.fastabuckytrees_pruned.in]

translate
1 0_Anacampserotaceae_P9315,
2 0_Anacampserotaceae_P9319,
3 0_Anacampserotaceae_P9321,
4 1a_Pereskioideae-Leu_P4619,
5 1b_Pereskioideae-ss_P4637,
6 1b_Pereskioideae-ss_S7212,
7 2a_Opuntioideae-Opuntieae_P4585,
8 2b_Opuntioideae-Cylindropuntieae_P9253,
9 2c_Opuntioideae-Pterocacteae_P4571,
10 3_Maihuenioideae_S5849,
11 4_Blossfeldioideae_P8439,
12 5a_Cactoideae-Lymanbensonieae_P9185,
13 5b_Cactoideae-Copiapoeae_P8881,
14 5c_Cactoideae-Cacteae_P9261,
15 5d_Cactoideae-Phyllocacteae_P9255,
16 5e_Cactoideae-Fraileeae_P9233,
17 5f_Cactoideae-Rhipsalideae_P4563,
18 5g_Cactoideae-Notocacteae_P5169,
19 5h_Cactoideae-Cereeae_P9183;
(((((((((((((1,2),3),4),(5,6)),((7,8),9)),10),11),13),14),(12,15)),17),16),18,19); 137
(((((((((((((1,2),3),4),(5,6)),((7,8),9)),10),11),13),(12,15)),14),17),16),18,19); 32
(((((((((((((1,2),3),4),(5,6)),((7,8),9)),10),11),13),14),(12,15)),16),17),18,19); 30
((((((((((((1,2),3),4),(5,6)),((7,8),9)),10),11),13),14),(12,15)),(16,17)),18,19); 26
((((((((((((1,2),3),4),(5,6)),((7,8),9)),10),11),13),14),(12,15)),(16,18)),17,19); 22
((((((((((((1,2),3),4),(5,6)),((7,8),9)),10),11),13),((12,15),14)),17),16),18,19); 21
(((((((((((((1,2),3),4),(5,6)),((7,8),9)),10),11),13),(12,15)),14),16),17),18,19); 12
(((((((((((((1,2),3),4),(5,6)),(7,(8,9))),10),11),13),14),(12,15)),17),16),18,19); 12
((((((((((((1,2),3),4),(5,6)),(((7,8),9),10)),11),13),14),(12,15)),17),16),18,19); 12
((((((((((((1,2),3),4),(5,6)),((7,8),9)),10),11),13),(12,15)),14),(16,17)),18,19); 9
(((((((((((((1,2),3),4),(5,6)),((7,8),9)),10),11),13),14),(12,15)),16),18),17,19); 7
((((((((((((1,2),3),4),(5,6)),((7,8),9)),10),11),13),((12,15),14)),16),17),18,19); 7
(((((((((((((1,2),3),4),(5,6)),((7,8),9)),10),11),13),16),14),(12,15)),17),18,19); 6
(((((((((((((1,2),3),4),(5,6)),((7,9),8)),10),11),13),14),(12,15)),17),16),18,19); 6
(((((((((((((1,2),3),4),(5,6)),((7,8),9)),10),11),13),14),(12,15)),18),16),17,19); 5
((((((((((((1,2),3),4),(5,6)),((7,8),9)),10),11),13),(12,15)),(14,16)),17),18,19); 4
((((((((((((1,2),3),4),(5,6)),((7,8),9)),10),11),13),(14,16)),(12,15)),17),18,19); 4
(((((((((((1,2),3),4),(5,6)),((7,8),9)),10),11),13),((12,15),14)),(16,18)),17,19); 4
(((((((((((((1,2),3),4),(5,6)),(7,(8,9))),10),11),13),(12,15)),14),17),16),18,19); 3
(((((((((((((1,2),3),4),(5,6)),10),((7,8),9)),11),13),(12,15)),14),16),17),18,19); 3
(((((((((((((1,2),3),4),(5,6)),10),((7,8),9)),11),13),(12,15)),14),17),16),18,19); 3
(((((((((((((1,2),3),4),(5,6)),10),((7,8),9)),11),13),14),(12,15)),17),16),18,19); 3
((((((((((((1,2),3),(4,(5,6))),((7,8),9)),10),11),13),(12,15)),14),17),16),18,19); 3
((((((((((((1,2),3),(5,6)),4),((7,8),9)),10),11),13),14),(12,15)),(16,17)),18,19); 3
((((((((((((1,2),3),4),(5,6)),((7,8),9)),10),11),13),14),((12,15),16)),17),18,19); 3
(((((((((((1,2),3),(4,(5,6))),((7,8),9)),10),11),13),((12,15),14)),17),16),18,19); 3
(((((((((((1,2),3),4),(5,6)),((7,8),9)),10),11),13),14),(12,15)),((16,17),18),19); 3
(((((((((((((1,2),3),(5,6)),4),((7,8),9)),10),11),13),14),(12,15)),17),16),18,19); 2
(((((((((((((1,2),3),4),(5,6)),((7,8),9)),10),11),13),(12,15)),14),16),18),17,19); 2
(((((((((((((1,2),3),4),(5,6)),((7,8),9)),10),11),13),(12,15)),17),14),16),18,19); 2
(((((((((((((1,2),3),4),(5,6)),((7,8),9)),10),11),13),14),16),(12,15)),17),18,19); 2
(((((((((((((1,2),3),4),(5,6)),((7,8),9)),10),11),13),14),16),17),(12,15)),18,19); 2
(((((((((((((1,2),3),4),(5,6)),((7,8),9)),10),11),13),14),17),(12,15)),16),18,19); 2
(((((((((((((1,2),3),4),(5,6)),((7,9),8)),10),11),13),(12,15)),14),17),16),18,19); 2
(((((((((((((1,2),3),4),(5,6)),(7,(8,9))),10),11),13),14),(12,15)),16),17),18,19); 2
(((((((((((((1,2),3),4),(5,6)),10),((7,8),9)),11),13),14),(12,15)),16),17),18,19); 2
((((((((((((1,2),3),(4,(5,6))),((7,8),9)),10),11),13),14),(12,15)),17),16),18,19); 2
((((((((((((1,2),3),(4,(5,6))),((7,9),8)),10),11),13),14),(12,15)),17),16),18,19); 2
((((((((((((1,2),3),4),(5,6)),(((7,8),9),10)),11),13),14),(12,15)),16),17),18,19); 2
((((((((((((1,2),3),4),(5,6)),((7,8),9)),10),11),13),14),(16,17)),(12,15)),18,19); 2
((((((((((((1,2),3),4),(5,6)),((7,9),8)),10),11),13),14),(12,15)),(16,17)),18,19); 2
((((((((((((1,2),3),4),(5,6)),(7,(8,9))),10),11),13),(12,15)),14),(16,17)),18,19); 2
((((((((((((1,2),3),4),(5,6)),(7,(8,9))),10),11),13),14),(12,15)),(16,17)),18,19); 2
((((((((((((1,2),3),4),(5,6)),10),((7,8),9)),11),13),((12,15),14)),17),16),18,19); 2
(((((((((((1,2),3),4),(5,6)),(((7,8),9),10)),11),13),((12,15),14)),17),16),18,19); 2
(((((((((((1,2),3),4),(5,6)),(((7,8),9),10)),11),13),14),(12,15)),(16,18)),17,19); 2
(((((((((((1,2),3),4),(5,6)),((7,8),9)),10),11),13),((12,15),14)),(16,17)),18,19); 2
(((((((((((1,2),3),4),(5,6)),((7,8),9)),10),11),13),14),(12,15)),((16,18),17),19); 2
((((((((((((((1,2),3),4),(5,6)),((7,8),9)),10),11),13),12),15),14),16),17),18,19); 1
((((((((((((((1,2),3),4),(5,6)),((7,8),9)),10),11),13),14),12),17),15),16),18,19); 1
((((((((((((((1,2),3),4),(5,6)),((7,8),9)),10),11),13),16),15),12),14),17),18,19); 1
(((((((((((((1,2),3),4),(5,6)),((7,8),9)),10),11),13),(12,15)),14),18),16),17,19); 1
(((((((((((((1,2),3),4),(5,6)),((7,8),9)),10),11),13),(12,15)),14),18),17),16,19); 1
(((((((((((((1,2),3),4),(5,6)),((7,8),9)),10),11),13),15),(12,14)),17),16),18,19); 1
(((((((((((((1,2),3),4),(5,6)),((7,8),9)),10),11),13),16),14),(12,15)),18),17,19); 1
(((((((((((((1,2),3),4),(5,6)),((7,8),9)),10),11),13),16),14),17),(12,15)),18,19); 1
(((((((((((((1,2),3),4),(5,6)),((7,9),8)),10),11),13),14),(12,15)),16),17),18,19); 1
(((((((((((((1,2),3),4),(5,6)),(7,(8,9))),10),11),13),(12,15)),14),16),17),18,19); 1
(((((((((((((1,2),3),4),(5,6)),(7,(8,9))),10),11),13),14),(12,15)),18),16),17,19); 1
(((((((((((((1,2),3),4),(5,6)),(7,(8,9))),10),11),13),14),16),17),(12,15)),18,19); 1
(((((((((((((1,2),3),4),(5,6)),(7,(8,9))),10),11),13),16),14),17),(12,15)),18,19); 1
(((((((((((((1,2),3),4),(5,6)),10),((7,8),9)),11),13),(12,15)),17),14),16),18,19); 1
(((((((((((((1,2),3),4),(5,6)),10),((7,8),9)),11),13),14),(12,15)),16),18),17,19); 1
(((((((((((((1,2),3),4),(5,6)),10),((7,8),9)),11),13),16),14),(12,15)),17),18,19); 1
(((((((((((((1,2),3),4),(5,6)),10),((7,9),8)),11),13),(12,15)),14),16),17),18,19); 1
(((((((((((((1,2),3),4),(5,6)),10),((7,9),8)),11),13),14),(12,15)),17),16),18,19); 1
(((((((((((((1,2),3),4),(5,6)),10),(7,(8,9))),11),13),(12,15)),14),16),18),17,19); 1
(((((((((((((1,2),3),4),(5,6)),10),(7,(8,9))),11),13),14),(12,15)),17),16),18,19); 1
((((((((((((1,2),3),(4,(5,6))),((7,8),9)),10),11),13),14),(12,15)),16),17),18,19); 1
((((((((((((1,2),3),(4,(5,6))),((7,8),9)),10),11),13),14),17),16),(12,15)),18,19); 1
((((((((((((1,2),3),(4,(5,6))),10),((7,8),9)),11),13),14),(12,15)),17),16),18,19); 1
((((((((((((1,2),3),(5,6)),4),((7,8),9)),10),11),13),((12,15),14)),16),17),18,19); 1
((((((((((((1,2),3),4),(5,6)),(((7,8),9),10)),11),13),(12,15)),14),17),16),18,19); 1
((((((((((((1,2),3),4),(5,6)),(((7,8),9),10)),11),13),14),16),(12,15)),17),18,19); 1
((((((((((((1,2),3),4),(5,6)),(((7,8),9),10)),11),13),14),16),17),(12,15)),18,19); 1
((((((((((((1,2),3),4),(5,6)),(((7,8),9),10)),11),13),16),14),17),(12,15)),18,19); 1
((((((((((((1,2),3),4),(5,6)),((7,(8,9)),10)),11),13),14),(12,15)),17),16),18,19); 1
((((((((((((1,2),3),4),(5,6)),((7,8),9)),10),11),13),((12,15),14)),16),18),17,19); 1
((((((((((((1,2),3),4),(5,6)),((7,8),9)),10),11),13),((12,15),17)),14),16),18,19); 1
((((((((((((1,2),3),4),(5,6)),((7,8),9)),10),11),13),(12,15)),14),(16,18)),17,19); 1
((((((((((((1,2),3),4),(5,6)),((7,8),9)),10),11),13),(12,15)),14),16),(17,18),19); 1
((((((((((((1,2),3),4),(5,6)),((7,8),9)),10),11),13),(12,15)),17),(14,16)),18,19); 1
((((((((((((1,2),3),4),(5,6)),((7,8),9)),10),11),13),14),((12,15),17)),16),18,19); 1
((((((((((((1,2),3),4),(5,6)),((7,8),9)),10),11),13),16),((12,15),14)),18),17,19); 1
((((((((((((1,2),3),4),(5,6)),((7,8),9)),10),11),13),17),(12,15)),(14,16)),18,19); 1
((((((((((((1,2),3),4),(5,6)),((7,9),8)),10),11),13),(12,15)),14),(16,18)),17,19); 1
((((((((((((1,2),3),4),(5,6)),(7,(8,9))),10),11),13),((12,15),14)),17),16),18,19); 1
((((((((((((1,2),3),4),(5,6)),(7,(8,9))),10),11),13),((12,15),14)),18),16),17,19); 1
((((((((((((1,2),3),4),(5,6)),(7,(8,9))),10),11),13),((12,15),17)),14),16),18,19); 1
((((((((((((1,2),3),4),(5,6)),(7,(8,9))),10),11),13),(12,15)),(14,16)),17),18,19); 1
((((((((((((1,2),3),4),(5,6)),(7,(8,9))),10),11),13),14),(12,15)),(16,18)),17,19); 1
((((((((((((1,2),3),4),(5,6)),10),((7,8),9)),11),13),((12,15),14)),16),17),18,19); 1
((((((((((((1,2),3),4),(5,6)),10),((7,8),9)),11),13),(12,15)),17),(14,16)),18,19); 1
((((((((((((1,2),3),4),(5,6)),10),((7,8),9)),11),13),14),((12,15),17)),16),18,19); 1
((((((((((((1,2),3),4),(5,6)),10),((7,8),9)),11),13),14),(12,15)),(16,17)),18,19); 1
((((((((((((1,2),3),4),(5,6)),10),((7,8),9)),11),13),14),16),((12,15),18)),17,19); 1
((((((((((((1,2),3),4),(5,6)),10),((7,9),8)),11),13),14),(12,15)),(16,18)),17,19); 1
(((((((((((1,2),3),(4,(5,6))),(((7,8),9),10)),11),13),(12,15)),16),14),17),18,19); 1
(((((((((((1,2),3),(4,(5,6))),(((7,8),9),10)),11),13),14),(12,15)),17),16),18,19); 1
(((((((((((1,2),3),(4,(5,6))),((7,8),9)),10),11),13),((12,15),14)),16),17),18,19); 1
(((((((((((1,2),3),(4,(5,6))),((7,8),9)),10),11),13),14),(12,15)),(16,18)),17,19); 1
(((((((((((1,2),3),(4,(5,6))),((7,8),9)),10),11),13),14),(12,15)),17),(16,18),19); 1
(((((((((((1,2),3),(5,6)),4),(((7,8),9),10)),11),13),(12,15)),14),(16,17)),18,19); 1
(((((((((((1,2),3),4),(5,6)),(((7,8),9),10)),11),13),((12,15),14)),16),17),18,19); 1
(((((((((((1,2),3),4),(5,6)),(((7,8),9),10)),11),13),(12,15)),14),(16,17)),18,19); 1
(((((((((((1,2),3),4),(5,6)),(((7,8),9),10)),11),13),14),((12,15),17)),16),18,19); 1
(((((((((((1,2),3),4),(5,6)),(((7,8),9),10)),11),13),14),(16,17)),(12,15)),18,19); 1
(((((((((((1,2),3),4),(5,6)),(((7,8),9),10)),11),13),16),((12,15),14)),17),18,19); 1
(((((((((((1,2),3),4),(5,6)),(((7,9),8),10)),11),13),14),(12,15)),(16,17)),18,19); 1
(((((((((((1,2),3),4),(5,6)),((7,(8,9)),10)),11),13),14),(12,15)),(16,17)),18,19); 1
(((((((((((1,2),3),4),(5,6)),((7,8),9)),10),11),13),(((12,15),14),17)),16),18,19); 1
(((((((((((1,2),3),4),(5,6)),((7,8),9)),10),11),13),((12,15),(14,17))),16),18,19); 1
(((((((((((1,2),3),4),(5,6)),((7,8),9)),10),11),13),(12,15)),((14,16),17)),18,19); 1
(((((((((((1,2),3),4),(5,6)),((7,8),9)),10),11),13),(12,15)),((14,18),16)),17,19); 1
(((((((((((1,2),3),4),(5,6)),((7,8),9)),10),11),13),(12,15)),14),((16,18),17),19); 1
(((((((((((1,2),3),4),(5,6)),((7,8),9)),10),11),13),(14,16)),((12,15),17)),18,19); 1
(((((((((((1,2),3),4),(5,6)),((7,8),9)),10),11),13),14),(((12,15),17),16)),18,19); 1
(((((((((((1,2),3),4),(5,6)),((7,8),9)),10),11),13),14),((12,15),(16,17))),18,19); 1
(((((((((((1,2),3),4),(5,6)),((7,8),9)),10),11),13),14),((12,15),(16,18))),17,19); 1
(((((((((((1,2),3),4),(5,6)),((7,9),8)),10),11),13),((12,15),14)),(16,17)),18,19); 1
(((((((((((1,2),3),4),(5,6)),((7,9),8)),10),11),13),((12,15),14)),(16,18)),17,19); 1
((((((((((1,2),3),4),(5,6)),(((7,8),9),10)),11),13),((12,15),14)),(16,17)),18,19); 1
((((((((((1,2),3),4),(5,6)),(((7,8),9),10)),11),13),14),(12,15)),((16,18),17),19); 1
