# Supplementary material for: Phylogenomics and classification of Cactaceae based on hundreds of nuclear genes
Source: Plant Syst Evol. 2025 Aug 11;311(5):28. doi: 10.1007/s00606-025-01948-z (PMC12339657; doi:10.1007/s00606-025-01948-z)
Supplement: Supplementary file 4 — Online Resource 4: Containing alignments and RAxML gene trees for all included loci and all phylogenetic datasets (ZIP 10372 KB) [file 606_2025_1948_MOESM4_ESM.zip › de Vos et al_ESM_4/ESM_data_bucky/5449_consensus.mafft.fastabuckytrees_pruned.t]

#NEXUS
[ID: 4513032012]
[Param: tree]
begin trees;
translate
1 0_Anacampserotaceae_P9315,
2 0_Anacampserotaceae_P9319,
3 0_Anacampserotaceae_P9321,
4 1a_Pereskioideae-Leu_P4619,
5 1b_Pereskioideae-ss_P4637,
6 1b_Pereskioideae-ss_S7212,
7 2a_Opuntioideae-Opuntieae_P4585,
8 2b_Opuntioideae-Cylindropuntieae_P9253,
9 2c_Opuntioideae-Pterocacteae_P4571,
10 3_Maihuenioideae_S5849,
11 4_Blossfeldioideae_P8439,
12 5a_Cactoideae-Lymanbensonieae_P9185,
13 5b_Cactoideae-Copiapoeae_P8881,
14 5c_Cactoideae-Cacteae_P9261,
15 5d_Cactoideae-Phyllocacteae_P9255,
16 5e_Cactoideae-Fraileeae_P9233,
17 5f_Cactoideae-Rhipsalideae_P4563,
18 5g_Cactoideae-Notocacteae_P5169,
19 5h_Cactoideae-Cereeae_P9183;
tree gen.0 = [&U] ((17:0.01249963949,13:0.006052277):0.001147598,(((((10:0.017234034,((5:0.02472162,(4:0.05380087,(1:0.03112669,(3:0.02615879,2:0.03721351):0.0007185576):0.02389745):0.010715971):0.01398893,6:0.0008981195):0.01487552):0.002028416,((19:0.1318961989,11:0.007464448):0.007970967,((8:0.021780728,9:0.0105729548):0.004763932,7:0.02142129603):0.02549798):0.003367142):0.007945975,(14:0.03472565,18:0.06752628):0.01395824):0.001167494,12:0.020880602):0.002051202,(16:0.03548431,15:0.025652921):0.002072812):0.0029544729);
tree gen.1 = [&U] (16:0.02975937,(12:0.0196668328,(17:0.015347136,((15:0.02684813,(((((5:0.02662936,(4:0.04347783,(3:0.02947279,(2:0.03076509,1:0.03019291):0.006127308):0.02616449):0.006295809):0.008651219,6:0.001095199):0.01239345,(((9:0.0214659223,8:0.022648698):0.007217491,7:0.0085023692):0.02736715,(19:0.1294786537,11:0.002985899):0.004442466):0.002613719):0.0007791416,10:0.02666763):0.00865628,(14:0.028117318,18:0.04738098):0.01693653):0.0006103494):0.0023796554,13:0.009302193):0.0031510746):0.001258161):0.005196579);
tree gen.2 = [&U] (17:0.0143476501,((16:0.03395607,(12:0.014748394,13:0.007641064):0.00190232):0.001188278,(((((5:0.03893362,(((2:0.03404939,1:0.04834689):0.001332527,3:0.02720853):0.04095263,4:0.04411927):0.013338828):0.0135382,6:0.008313839):0.01325506,(((19:0.11555096,11:0.009739661):0.008440311,10:0.019645589):0.0004901156,((8:0.0130060118,9:0.017054914):0.00769633,7:0.007895152):0.0154809):0.001335185):0.005746493,(14:0.028659271,18:0.05101531):0.02446022):0.002119502,15:0.019547614):0.001358905):0.003815598);
tree gen.3 = [&U] (((13:0.004700382,(16:0.0301689793,12:0.013454413):7.507068e-05):0.001545392,((10:0.014005838,(((8:0.0100218638,9:0.0098171083):0.004319385,7:0.0146228683):0.02461324,((19:0.1179754214,11:0.006934107):0.006682198,(((3:0.02964624,(1:0.03087069,2:0.03548545):0.001837495):0.03715185,(4:0.04152564,5:0.03383014):0.003138127):0.007395118,6:0.01128407):0.02065754):0.001780678):0.002740286):0.01328412,((14:0.037135469,18:0.048147295):0.01584386,15:0.0214553925):0.0007422475):0.000460128):0.001188903,17:0.014318961);
tree gen.4 = [&U] (17:0.009385864,(((15:0.017747106,(12:0.013889733,(18:0.056471382,14:0.024897339):0.021082569):0.003845324):0.002031058,((((6:0.002519525,((4:0.03637639,5:0.02942325):0.008138736,(3:0.02876012,(1:0.03947992,2:0.04215181):0.0007431438):0.03938425):0.010871089):0.01558573,(7:0.0170254789,(9:0.015681539,8:0.018914105):0.003746101):0.02455057):0.006864453,(11:0.003825139,19:0.1068698848):0.008857429):0.002976221,10:0.0273665808):0.008927826):0.002123446,(16:0.034388854,13:0.007901318):0.001686499):0.003848488);
tree gen.5 = [&U] (17:0.015805854,((((16:0.04316089,15:0.02359323):0.002498272,12:0.023924642):0.001536403,((((19:0.102756752,11:0.005588614):0.007260086,((9:0.0162176731,8:0.013500656):0.009260215,7:0.0093688656):0.02093084):0.004678179,((6:0.003380533,(5:0.03171254,(4:0.04921827,(2:0.038131,(1:0.02766266,3:0.03337171):0.001257491):0.047135492):0.01158357):0.007129819):0.01864616,10:0.018008414):0.005100321):0.008318791,(14:0.035360607,18:0.055399638):0.0186738):0.002370612):0.001527776,13:0.008838631):0.002705371);
tree gen.6 = [&U] (((((15:0.0144706341,(12:0.016390182,(14:0.013123098,18:0.05680288):0.024341057):0.004192722):0.001759936,((10:0.020214224,(11:0.007114315,19:0.1083658447):0.01307146):0.001442377,((7:0.014604313,(9:0.011445508,8:0.0182369):0.007031776):0.02041162,(6:0.004882481,(((3:0.02621706,(1:0.04024328,2:0.02704188):0.009047303):0.04150174,4:0.052350624):0.007422874,5:0.01828563):0.01280916):0.01098341):0.00104723):0.01119588):0.002210558,13:0.002918905):0.004091873,17:0.0186576236):0.005163272,16:0.03304332);
tree gen.7 = [&U] ((((14:0.062398751,18:0.04910665):0.01670946,12:0.017907742):0.0023152,(((((((3:0.01890275,(1:0.02994669,2:0.02581003):0.001232164):0.0337059,4:0.04629861):0.014945202,5:0.02773598):0.00723748,6:0.007213147):0.01317072,((9:0.023795775,8:0.019836633):0.002053643,7:0.013363878):0.02449994):0.0005438035,(10:0.015295242,(19:0.1308093093,11:0.004985755):0.01309099):0.003294254):0.004658138,15:0.019076852):0.0006033967):0.005537266,((17:0.0149802169,16:0.03004111):8.646096e-05,13:0.006194435):0.0008437066);
tree gen.8 = [&U] (((13:0.005982394,((((((((3:0.03264418,(2:0.03338952,1:0.04047938):0.003273798):0.049586398,(4:0.05491923,5:0.02532003):0.002571296):0.01767222,6:0.005423251):0.007850659,((9:0.016026894,8:0.0089839325):0.001026283,7:0.0181141726):0.02110663):0.004664158,(10:0.020728447,(19:0.1075105102,11:0.002358568):0.006334654):0.0002664555):0.006514139,(14:0.026232933,18:0.048720775):0.02068013):0.001463669,15:0.019467571):0.001378025,12:0.015482568):0.000597167):0.001407086,16:0.04065601):0.0004429002,17:0.012011157);
tree gen.9 = [&U] (16:0.0273436,(17:0.0143013778,((((((9:0.009489014,8:0.018903432):0.004723919,7:0.0096228351):0.02228595,(((19:0.07976102051,11:0.004650772):0.00926422,((((1:0.04337121,2:0.0318432):0.00303231,3:0.02635274):0.035261897,(4:0.03328764,5:0.02923742):0.006880152):0.01372897,6:0.008264442):0.02090854):0.001378724,10:0.013863987):0.00644189):0.007963711,(14:0.045803012,18:0.057290687):0.01949657):0.001257311,15:0.018326688):0.001086235,(12:0.007307332,13:0.005901576):0.009380014):0.0008898799):0.001702876);
tree gen.10 = [&U] ((16:0.037076343,17:0.016454931):0.001351346,(((((14:0.040935368,18:0.07502066):0.012055048,(((5:0.03087043,((3:0.03193467,(2:0.03014886,1:0.03489306):0.002018091):0.03085571,4:0.04276984):0.008332372):0.01174028,6:0.008988133):0.01186904,(10:0.0204702213,(((8:0.0175615925,9:0.008365412):0.004137549,7:0.011348223):0.02825781,(19:0.123064496,11:0.005799514):0.01054698):0.0002484652):0.0001467528):0.003813104):0.002589589,15:0.024791094):0.004070329,12:0.011455821):0.0009782361,13:0.006471687):0.00304974);
tree gen.11 = [&U] (((16:0.0385139,(13:0.005484064,((((19:0.1203502056,11:0.003752653):0.01165713,(10:0.0137231713,((9:0.0188501096,8:0.022891586):0.009429175,7:0.023807579):0.0216188):0.002024038):0.004994591,((5:0.0310007,(4:0.04619439,((3:0.03405951,2:0.03871513):0.001626169,1:0.04400644):0.037667574):0.005016912):0.008144381,6:0.01188858):0.008794665):0.004953849,(12:0.022367221,15:0.013834533):0.003235814):0.007613698):0.000571974):0.002825668,(14:0.036285201,18:0.04939583):0.013991793):0.0018180171,17:0.017454295);
tree gen.12 = [&U] ((13:0.007483658,17:0.011557623):0.0028620296,((((((4:0.04913265,5:0.030265):0.004477803,((3:0.01804424,1:0.02076209):0.005109245,2:0.03178071):0.03913962):0.01254362,6:0.0006835184):0.01152412,(((8:0.020450056,9:0.02097153986):0.002749708,7:0.016634609):0.01673392,(10:0.01250689,(19:0.1047131847,11:0.007730969):0.007420909):0.00249829):0.002685396):0.008152463,(14:0.0276037775,18:0.05061461):0.019548796):0.001571443,((15:0.018546459,12:0.0090914552):0.001420004,16:0.03314689):0.0001122528):0.002367206);
tree gen.13 = [&U] (((17:0.0139181133,(13:0.003023395,(((11:0.006190232,19:0.1050331082):0.008735064,(10:0.020634619,(((4:0.0477041,((1:0.03091179,3:0.02647462):0.001461271,2:0.02759576):0.03768468):0.010239958,(5:0.02199957,6:0.01007572):0.008791773):0.02206003,((9:0.012052559,8:0.022606102):0.003142351,7:0.0105579749):0.03780393):0.003889546):0.0003597291):0.0132630569,((14:0.0387016745,12:0.015166935):0.00167703,15:0.0249317246):0.002141047):0.0001500672):0.0009908059):0.00225379,16:0.02098942):0.119474838,18:0.043808126);
tree gen.14 = [&U] (((13:0.003922568,17:0.0231803565):0.003430522,((((6:0.002032295,(5:0.02098975,(4:0.03495164,(2:0.03174188,(3:0.03043779,1:0.03342234):0.00440264):0.033889264):0.00980491):0.01569344):0.008418668,((((9:0.0208553031,8:0.015226538):0.004258562,7:0.01758967):0.02245645,(19:0.121329833,11:0.009836493):0.005385573):0.0002666096,10:0.018275982):0.001015438):0.006925345,(14:0.028577833,18:0.04427404):0.02501507):0.0008872052,(15:0.0197596394,12:0.017367029):0.002263747):0.001994516):0.002099646,16:0.02852925);
tree gen.15 = [&U] (((((15:0.0156390291,(((6:0.004898154,(((2:0.04143915,3:0.03494263):0.0003628032,1:0.04007213):0.03660564,(5:0.04303757,4:0.04847738):0.007678231):0.015197347):0.01760196,(((9:0.02221347,8:0.012710792):0.008666203,7:0.016313947):0.02782869,(10:0.018285938,(19:0.0979631739,11:0.005047323):0.005158715):0.004293974):0.0001336396):0.004555639,(14:0.029632659,18:0.040398568):0.021226787):0.004368872):0.0005402659,12:0.021895992):0.0008957263,13:0.00400172):0.0001427537,16:0.04805775):0.00142191,17:0.0148776307);
tree gen.16 = [&U] (17:0.01679494283,((14:0.023952427,18:0.04735941):0.0227559667,((((6:0.0005799655,((3:0.03660188,(1:0.03667404,2:0.03592621):0.001934767):0.03849573,(5:0.02677051,4:0.04164681):0.013214556):0.00430247):0.01605946,(((19:0.1410562028,11:0.007254324):0.006548343,10:0.016767088):0.001402166,((8:0.012244865,9:0.016909523):0.005441906,7:0.013781131):0.02074478):0.001065911):0.008349837,((13:0.007280232,16:0.03032548):0.002252042,12:0.021366222):0.003361474):0.0009040861,15:0.013866915):0.0005841195):0.001265318);
tree gen.17 = [&U] ((17:0.0108103202,((((14:0.0245486851,12:0.0170875346):0.0007797163,15:0.0193307553):0.002224467,(16:0.03384944,13:0.004024228):0.002233814):0.00119255,(((8:0.02272233,9:0.0098699502):0.0007004684,7:0.012228748):0.02939569,(10:0.02034266,((((4:0.04834562,5:0.01806822):0.004167543,(3:0.02212106,(2:0.02305117,1:0.03618334):0.00411324):0.03621071):0.0205722886,6:0.008255546):0.006839645,(11:0.003037636,19:0.1091491227):0.00212912):0.0006759077):0.001606291):0.01095619):0.0036479704):0.09536857406,18:0.04469146);
tree gen.18 = [&U] (((((16:0.03395836,13:0.00925119):0.0001765037,((((5:0.04836617,(4:0.03578498,(1:0.04337726,(2:0.02936557,3:0.03123791):0.004510266):0.0326694):0.00656948):0.002208539,6:0.001756324):0.01541686,10:0.015178211):0.001669607,((11:0.002561306,19:0.1247090636):0.005276906,((9:0.0145112929,8:0.015189664):0.005752309,7:0.0173190647):0.03164813):0.002909048):0.009375525):0.0002510666,(15:0.018867081,(12:0.011937832,14:0.030511454):0.00048962503):0.0008071391):0.0058202495,17:0.023293643):0.1069093886,18:0.03984485);
tree gen.19 = [&U] ((15:0.0171398875,((((((4:0.048730982,(3:0.03680779,(1:0.04740584,2:0.01726425):0.004562759):0.03788573):0.004363935,5:0.03194906):0.01347917,6:0.005459439):0.02109682,((((9:0.0108171204,8:0.027872882):0.004107138,7:0.019700909):0.03140497,(19:0.1304530093,11:0.004127961):0.006025086):0.00169185,10:0.0164285092):0.001593727):0.006638551,(14:0.0332664996,18:0.064515444):0.02280581):0.001535665,((12:0.025531359,16:0.037132781):0.004134626,13:0.003841737):0.0009337883):0.0006594918):0.003268993,17:0.01858567495);
tree gen.20 = [&U] (18:0.0378981,(16:0.02636376,((17:0.0153243061,13:0.00735428):0.000618266,(((((9:0.01171063001,8:0.021976338):0.004176768,7:0.019436549):0.02038748,((11:0.004847339,19:0.1115729441):0.004996287,10:0.02775615):0.0009117169):0.003004281,((5:0.02931685,(4:0.05395843,(3:0.02980538,(2:0.02314791,1:0.03872397):0.006387898):0.03862466):0.004239794):0.008077707,6:0.0001132156):0.009395695):0.01347547,(15:0.0182937119,(12:0.0183730344,14:0.031915344):0.003158204):0.001593482):0.00265943897):0.003995559):0.0996495424);
tree gen.21 = [&U] ((((13:0.005497783,17:0.01715274276):0.000369862,(((14:0.038318545,18:0.0478275):0.02371042,((((((1:0.04953392,(3:0.02530847,2:0.02782664):0.001974062):0.04220524,(5:0.03281491,4:0.04655241):0.00662773):0.013885276,6:0.006740247):0.006319649,10:0.023188865):0.001414508,(19:0.14703774,11:0.006874102):0.009114609):0.001972981,((9:0.0221983178,8:0.0240017464):0.002898076,7:0.0145299887):0.02206731):0.002851669):0.002230217,15:0.02264256364):0.003609101):0.002963054,12:0.016015265):0.004239654,16:0.03470522);
tree gen.22 = [&U] (18:0.04138246,(17:0.0199150283,(((((((11:0.003081949,19:0.10767869):0.00322796,((8:0.016350407,9:0.012849346):0.007618403,7:0.011536354):0.01562095):0.001176386,10:0.0177368423):0.002615626,((5:0.0243561,(((2:0.02367145,3:0.02866379):0.002191921,1:0.03489944):0.0271584678,4:0.04545223):0.008674587):0.01193144,6:0.005404276):0.01164472):0.01293598,(15:0.022494147,(14:0.043495004,12:0.013007376):0.006664197):0.0036033261):0.0003073244,13:0.007381542):0.001024765,16:0.040245264):0.003264632):0.0863783387);
tree gen.23 = [&U] ((17:0.0116279798,(16:0.043227165,((13:0.004676091,((((6:0.007227379,((2:0.02690622,1:0.02709544):0.00838666,3:0.02800344):0.0283712):0.003391627,(5:0.03624154,4:0.04150593):0.0040773):0.025897089,(10:0.016973008,(11:0.003487364,19:0.1135633288):0.003009697):0.001420412):0.002195666,((8:0.024895138,9:0.0162628372):0.00445265,7:0.028711905):0.01319818):0.007402186):0.002481611,(12:0.01193685,(14:0.0361371269,15:0.0189109492):0.0007090005):0.002410254):0.001016035):0.008372353):0.087716998,18:0.045790556);
tree gen.24 = [&U] ((16:0.02408644,((((14:0.042529252,12:0.0087030462):0.0009098425,15:0.02213028):0.0005484112,(((((1:0.04773244,3:0.02207781):0.002228355,2:0.030026):0.03015243,(4:0.03945799,5:0.03279549):0.009866206):0.009624269,6:0.001964508):0.009322061,((((8:0.018242887,9:0.0093240697):0.007243795,7:0.0149184022):0.01971799,(11:0.005989488,19:0.1251535821):0.007435126):0.001655564,10:0.024922355):0.001210676):0.00838885):0.002732515,(13:0.00440913,17:0.0238196256):0.0002399283):0.0022927735):0.0842995824,18:0.04051285);
tree gen.25 = [&U] (((13:0.008824117,16:0.02824638):0.001997152,((12:0.020032371,15:0.023342212):0.0008867149,((((19:0.120909919,11:0.003411528):0.006979703,((9:0.01328696379,8:0.020530339):0.004804693,7:0.019354335):0.02148181):0.001192486,((6:0.007812538,(5:0.03251634,((3:0.0244444,(1:0.03971405,2:0.02438528):0.004074899):0.037063,4:0.04531222):0.006838316):0.01054278):0.02459522,10:0.0187792471):0.003536254):0.007709807,(14:0.022765266,18:0.05896838):0.01367029):0.0007589699):0.001746934):0.0008736648,17:0.016116348);
tree gen.26 = [&U] (((13:0.002467944,((12:0.013550788,15:0.021529634):0.00105052,((10:0.02426091,((19:0.1074211631,11:0.004124869):0.005697023,(((8:0.022484824,9:0.0090109274):0.005091822,7:0.010685341):0.02389371,(6:0.006678129,(5:0.02919219,(4:0.055961269,(3:0.03118441,(2:0.03458882,1:0.04088645):0.002647249):0.03034469):0.004794753):0.01446562):0.01146476):0.001313487):0.001973086):0.005866773,(14:0.039195111,18:0.04860792):0.02142676):0.001572124):0.001243523):0.002591293,17:0.012611339):0.002334118649,16:0.0301347);
tree gen.27 = [&U] (((13:0.007062256,(16:0.0267350221,(((((8:0.0191599903,9:0.02326895):0.007166658,7:0.0111069463):0.01670125,((11:0.008032728,19:0.093404498):0.004596026,10:0.0182256714):0.000693372):0.004564368,(6:0.001447517,(5:0.03321185,(4:0.03090258,(3:0.03274139,(2:0.02402387,1:0.02560319):0.001334896):0.03218471):0.0163677):0.01815287):0.01009929):0.004297284,(15:0.014201265,(14:0.035488048,12:0.006602811):0.0011854594):0.0003794621):0.002801298):0.001029457):0.003081321,17:0.0209771215):0.0998093164,18:0.048993829);
tree gen.28 = [&U] ((((13:0.004518197,12:0.008848715):0.004022459,(15:0.01472163,((14:0.060674357,18:0.05784338):0.01880954,((((8:0.0167976054,9:0.011646914):0.00281828,7:0.02188847794):0.02542976,10:0.014060398):0.00057334,((19:0.117118227,11:0.007345268):0.00256661,(((((2:0.03215572,1:0.02648935):0.006187956,3:0.02867488):0.02938548,4:0.054187169):0.004063624,5:0.02500584):0.007979588,6:0.002938881):0.02576513):0.004848314):0.009102944):0.0017514043):0.001821659):0.003339858,16:0.04182942):0.00293402,17:0.01453723);
tree gen.29 = [&U] (((16:0.025363965,((((6:0.00153242,((((2:0.03714212,3:0.03730187):0.004160531,1:0.02174423):0.03435082,4:0.04386363):0.005352368,5:0.03599944):0.01583629):0.007672868,(((9:0.0252481903,8:0.029620893):0.008389351,7:0.011321799):0.01733748,(10:0.015392353,(11:0.01182658,19:0.1058497965):0.003887292):0.001560502):0.0007804874):0.007009117,(15:0.017978626,(14:0.0443324044,12:0.006980661):0.003128466):0.004273713):0.001546771,13:0.004709232):0.0001462667):0.003971026,17:0.0132850153):0.092262844,18:0.057273664);
tree gen.30 = [&U] (((13:0.005386191,16:0.04969855):0.0031305893,((15:0.021322689,12:0.017576971):0.001947562,(((((19:0.1206704041,11:0.00606814):0.003815076,10:0.029404349):0.001136729,((9:0.0112005935,8:0.017044178):0.007566638,7:0.015760361):0.02773088):0.001346014,(((1:0.03696031,(2:0.02819969,3:0.02230496):0.003672317):0.035546569,(5:0.03359067,4:0.03511779):0.005536576):0.007442087,6:0.009945801):0.01592521):0.005836524,(14:0.043111741,18:0.067984922):0.01730546):0.000566344):0.001847301):0.001601273,17:0.016132008);
tree gen.31 = [&U] (17:0.01526632,(15:0.022080412,((((((8:0.024266559,9:0.01181475036):0.00292546,7:0.0130729642):0.03241629,((19:0.0919528337,11:0.003441411):0.007576021,((5:0.02160206,((1:0.03652169,(2:0.0259483,3:0.02686877):0.003245664):0.04668416,4:0.05277065):0.016683314):0.01498916,6:0.004656423):0.006719893):0.001959341):5.153544e-05,10:0.0221628376):0.005581141,(14:0.028809578,18:0.041340853):0.02499936):0.00177178,((16:0.0291538,13:0.005592996):0.003013598,12:0.014776743):0.01497303):0.0007774102):0.0042842688);
tree gen.32 = [&U] (((13:0.006570457,17:0.016849787):0.00418887948,(16:0.03059384,(((12:0.00902344834,14:0.0428424464):0.002266193,15:0.021479308):0.002833406,(((11:0.005392065,19:0.1240309922):0.00882254,((((2:0.02434824,1:0.04083924):0.001096852,3:0.03267456):0.048173277,(4:0.03964054,5:0.02962092):0.008297566):0.001755434,6:0.00352435):0.0191813):0.002438709,(((9:0.014940549,8:0.015824091):0.005249122,7:0.016315181):0.02635272,10:0.020969512):0.001190296):0.01156227):0.001001818):5.694653e-05):0.098461427,18:0.06700898);
tree gen.33 = [&U] (18:0.04133799,(((16:0.02908334,13:0.0071319267):0.0033687044,(((((4:0.0373439471,((2:0.02054224,1:0.03237268):0.001215113,3:0.02335311):0.03956272):0.001270736,5:0.02528891):0.002108546,6:0.006455942):0.0251713,(((11:0.00208768,19:0.1001116434):0.006942418,((9:0.017998099,8:0.016778487):0.005703732,7:0.013986795):0.01766352):0.0003049134,10:0.016897707):0.001075331):0.003475946,((14:0.027533319,12:0.01324222):0.002660622,15:0.014599525):0.000719751):0.004433077):0.003211423,17:0.0232050246):0.1029587322);
tree gen.34 = [&U] ((17:0.011536764,((13:0.0069351926,16:0.048364809):0.0002549388,((15:0.020500787,(12:0.01272331,14:0.0550006586):0.001371659):0.003113271,(((((9:0.01314643395,8:0.014463768):0.006923288,7:0.0152609289):0.01720868,(11:0.004127819,19:0.0932462714):0.003003189):0.003634508,((5:0.0313714,(4:0.04770439,(3:0.03139017,(1:0.0466981,2:0.0300323):0.0009233532):0.040120703):0.01523052):0.02309733,6:0.001095996):0.00402074):0.002543909,10:0.020333453):0.01087894):0.0005564505):0.001895354):0.0995238212,18:0.02863463);
tree gen.35 = [&U] (((((16:0.03811143,(14:0.045196872,18:0.05870216):0.0200425):0.0009733509,(10:0.02695739,(((8:0.013177748,9:0.014647565):0.003332867,7:0.0135052852):0.01923495,((((4:0.05111813,5:0.04326627):0.003639946,((1:0.04775165,2:0.02591336):0.002616934,3:0.022177):0.028958028):0.01423638,6:0.01482514):0.01600701,(19:0.1110934803,11:0.007739609):0.007812434):0.002251786):0.001781754):0.007756336):0.0003834937,(12:0.02361728127,15:0.023393192):0.001194567):0.0006131015,13:0.002933297):0.001124809,17:0.02158646228);
tree gen.36 = [&U] ((13:0.00371779,(16:0.03316573,((15:0.0225696254,12:0.017402686):0.002385924,((14:0.026519952,18:0.06080285):0.0219751,((((19:0.1491175878,11:0.005356061):0.005037385,((8:0.022575701,9:0.0120369342):0.003267129,7:0.0125441438):0.03164519):0.0006737182,((((2:0.04319593,(3:0.0143457,1:0.03448128):0.001238542):0.04281084,4:0.04787194):0.009654324,5:0.03636626):0.00868763,6:0.0005558566):0.008662629):0.002042563,10:0.016606495):0.004587639):0.00070832):0.0009897146):0.0003508009):0.002675626,17:0.022629446);
tree gen.37 = [&U] (((((((12:0.01462891,14:0.042304608):0.00254830351,15:0.022838727):0.0002802996,((((8:0.014024215,9:0.019142349):0.0051896628,7:0.0050453905):0.02541705,((6:0.01077806,((4:0.052901522,(1:0.03488467,(2:0.02842468,3:0.01718831):0.005873974):0.04001285):0.004451594,5:0.02585132):0.01542533):0.008783359,(11:0.008262015,19:0.108992401):0.005574112):0.001280755):0.0009298013,10:0.022502872):0.009060576):0.002554406,16:0.03244926):0.001598879,17:0.0136496251):0.0002768052,13:0.004843794):0.0752052224,18:0.0355694);
tree gen.38 = [&U] (18:0.05029491,(((16:0.04802324,(((((5:0.02887058,4:0.04899256):0.01107798,(1:0.0297781,(2:0.03087878,3:0.03581124):0.008818352):0.033012867):0.00832977,6:0.01604763):0.01839301,(((9:0.0099889956,8:0.0157634611):0.00600737,7:0.0143974062):0.03085155,((11:0.01471629,19:0.1162843827):0.006331275,10:0.013813797):0.002675272):0.001474689):0.009379433,((12:0.0135671828,14:0.029582764):0.002860171,15:0.027854954):0.0004741141):0.0013500315):0.0007942386,13:0.005986637):0.001950003,17:0.0148560134):0.0936787184);
tree gen.39 = [&U] (16:0.04262722,(((14:0.030934658,18:0.05025834):0.02829164,((15:0.0328979444,(13:0.008262274,(((((4:0.04229014,5:0.02693571):0.001699225,(2:0.02299675,(3:0.02158794,1:0.03927491):0.0005889701):0.044946834):0.01738621,6:0.005651458):0.01586372,((8:0.012422996,9:0.015968592):0.006106526,7:0.016424354):0.02101534):0.00077678,((19:0.1206392735,11:0.007156375):0.002641407,10:0.019337873):0.002448866):0.004392934):0.000907655):0.0003423077,17:0.0224998602):0.0040280701):0.00015646,12:0.0202260942):0.001771213);
tree gen.40 = [&U] (18:0.0612192,((((((((((1:0.0318185,3:0.03216862):0.0007040111,2:0.02845705):0.03341867,4:0.0398795):0.01199466,5:0.02054726):0.01309395,6:0.00583372):0.01834587,10:0.011669024):0.004459666,((11:0.005221266,19:0.1249981853):0.009034308,((9:0.016070672,8:0.008701396):0.004989603,7:0.0134918064):0.02597445):0.001154226):0.008458649,(15:0.014877022,(12:0.016372251,14:0.043680272):0.0005074821):0.0001807886):0.0008022108,(16:0.02557346,13:0.00458095661):0.005396408):0.002434725,17:0.024196116):0.0883571377);
tree gen.41 = [&U] (((((16:0.03641777,13:0.007006683):0.0003954226,((((4:0.0417819,((2:0.02488357,1:0.04597218):0.00378181,3:0.02827651):0.03353808):0.019549304,5:0.03469157):0.01222911,6:0.001587406):0.01284305,(((11:0.006763985,19:0.123932275):0.00676429,10:0.020613442):0.0008153295,((8:0.0176746676,9:0.016718096):0.005803195,7:0.010905991):0.02295247):0.0001608135):0.01080399):0.0001871819,((14:0.02908256,12:0.010923017):0.0042149344,15:0.035815494):0.002025142):0.0008114842,17:0.0104042533):0.0887263575,18:0.05184664);
tree gen.42 = [&U] ((17:0.008122677,((13:0.0064936154,(((12:0.0118775349,14:0.0317892667):0.001468649,15:0.0197568346):0.0004053936,((((4:0.03909312,5:0.02418493):0.0101939,(3:0.02367841,(1:0.03343538,2:0.02658656):0.006365101):0.026879456):0.01399588,6:0.00344267):0.009027343,(((9:0.014310695,8:0.0127325964):0.004838039,7:0.019132838):0.02397928,((11:0.00262983,19:0.1009004779):0.009975837,10:0.016820212):0.00537699):0.0002887119):0.007288092):0.001481023):0.00091312794,16:0.02655711):0.002796873):0.0904265539,18:0.04788418);
tree gen.43 = [&U] (12:0.008437483,(((((((6:0.01034146,(((2:0.03281969,1:0.037485):0.004058952,3:0.02600117):0.037509581,(4:0.03405848,5:0.02890255):0.008698075):0.007392616):0.01866505,10:0.011702918):0.0002057371,(((8:0.0223611756,9:0.011133532):0.004022664,7:0.014280571):0.02704207,(19:0.1203306683,11:0.004340311):0.006462139):0.0009190136):0.01025673,(14:0.042965267,18:0.06037351):0.0200731):0.000251823,15:0.021157152):0.001817865,16:0.02593616696):0.0019916014,(13:0.006659952,17:0.020837879):0.002300292):0.0006118667);
tree gen.44 = [&U] (((15:0.012663699,(((((6:0.009916458,((4:0.03889816,5:0.03162249):0.0043618,((3:0.02956367,2:0.02239113):0.004207892,1:0.02592127):0.035515714):0.01406588):0.0127301,(19:0.1447709433,11:0.008139093):0.01117969):0.003669035,10:0.032388104):0.0002658286,((9:0.01471505683,8:0.017091563):0.005991539,7:0.0097038907):0.01958955):0.01482251,(14:0.03428707,18:0.055663094):0.02545307):0.002268498):0.0006643573,((12:0.0091456318,16:0.037720548):0.002143196,13:0.003899567):0.008292476):0.003476979,17:0.018926139);
tree gen.45 = [&U] (17:0.0191175295,((12:0.0145899838,13:0.007447129):0.002472536,(((15:0.0230598765,(14:0.030997988,18:0.08315483):0.016308423):0.001550489,((((3:0.01782724,(2:0.02127574,1:0.04977715):0.009276264):0.03465642,(5:0.02941933,4:0.03788063):0.005567179):0.0065698444,6:0.01425707):0.01552499,((7:0.0118252685,(8:0.015414527,9:0.0161612786):0.002230392):0.01801966,((11:0.008376006,19:0.1464863679):0.005665038,10:0.025216212):0.00111988):0.0005888392):0.01043179):0.003840913,16:0.03020214):0.0005546878):0.001451727);
tree gen.46 = [&U] ((17:0.018473651,((((14:0.020454281,18:0.043104949):0.021947533,(((19:0.1278337639,11:0.01243233):0.004694542,(((8:0.01822134,9:0.01677988):0.002503633,7:0.0200202455):0.02723297,10:0.011616689):0.0007105409):0.0007597403,(6:0.003128763,(5:0.02950888,((3:0.02463446,(2:0.02525493,1:0.03314866):0.00263595):0.0430537,4:0.043887243):0.00511426):0.02197588):0.005591489):0.01064456):0.001216182,(15:0.0209445391,12:0.01481688364):0.001079512):0.00238657,13:0.002582575):0.0046544091):0.002561672,16:0.03263764);
tree gen.47 = [&U] ((12:0.022996411,((16:0.04069912,15:0.033222929):0.0001311422,(13:0.003926296,((((19:0.1165074834,11:0.007709062):0.01113824,((8:0.026121416,9:0.01561417623):0.004827672,7:0.019800272):0.03764216):0.003321267,((6:0.005834734,(((3:0.02829795,(2:0.04053986,1:0.03492848):0.005930885):0.03358386,4:0.04528699):0.017986022,5:0.01835022):0.01188248):0.01573052,10:0.018230113):0.00279755):0.0103377,(14:0.041518898,18:0.05952252):0.02596086):0.002995819):0.0001326954):0.0006773677):0.004365979,17:0.0189895323);
tree gen.48 = [&U] (17:0.015469384,(16:0.03734673,((((((((8:0.015710548,9:0.015683482):0.001821945,7:0.0190317268):0.02418105,10:0.021536911):0.0001034401,(6:0.01288526,((4:0.03678706,((2:0.03924945,3:0.02521804):0.004428767,1:0.0423699):0.03473413):0.011925372,5:0.03257599):0.008004819):0.01850314):5.861744e-05,(19:0.1232144401,11:0.002153867):0.008299112):0.008578217,(14:0.025101044,18:0.04370275):0.0172679):0.0003993057,15:0.0169784654):0.0007523459,(13:0.005631792,12:0.028547196):0.0001158773):0.0004703507):0.0020097299);
tree gen.49 = [&U] (17:0.022358885,(((13:0.006330338,16:0.0412777934):1.174966e-06,12:0.01487495):0.003019042,((((((9:0.017301487,8:0.0175518):0.00680924,7:0.01164187257):0.02319066,(6:0.005538371,((5:0.02194102,4:0.04776502):0.00599201,((2:0.02277923,1:0.03078815):0.005488794,3:0.01928934):0.048167731):0.008089306):0.01933559):0.002774444,(10:0.011928433,(19:0.0938066119,11:0.007622476):0.003609042):0.0002301349):0.006847716,(14:0.039140837,18:0.04021789):0.01563339):0.0004253471,15:0.027516798):0.0009615525):0.001148379);
tree gen.50 = [&U] (((12:0.0156202559,13:0.006386907):0.0136172326,(17:0.01344538,((((((9:0.0125472898,8:0.013024645):0.001761732,7:0.0201719311):0.02591232,(6:0.00358913,((4:0.04069352,5:0.03321909):0.0035577974,((2:0.02900825,1:0.03802958):0.009340434,3:0.0168708):0.03575092):0.02025552):0.007501029):0.001875301,((19:0.07798139373,11:0.003202312):0.00506147,10:0.01652405):0.0005801403):0.004848121,(14:0.031909475,18:0.04684049):0.01830333):0.0005264618,15:0.020281753):0.005110728):0.0003228468):0.0023854654,16:0.02589036);
tree gen.51 = [&U] (((12:0.022598782,(13:0.002959377,(15:0.01937559,((((19:0.109084359,11:0.004867145):0.005654787,10:0.022025591):0.001479826,(((8:0.014813388,9:0.022308328):0.005220237,7:0.0148699299):0.01663253,(6:0.003088742,((4:0.05086841,5:0.02679986):0.006251012,(3:0.01827492,(2:0.0287147,1:0.03834826):0.008759466):0.043690681):0.008764684):0.01881886):0.002189554):0.008609979,(14:0.030855206,18:0.0522355):0.0112849):0.001580626):0.004175243):0.0009230583):0.000128471,16:0.02802003):0.003634436,17:0.009185002);
tree gen.52 = [&U] (17:0.012904281,(13:0.0101208486,(((16:0.045639081,12:0.018925946):0.003695784,(((6:0.004674427,((4:0.04216831,((1:0.035188,2:0.03125491):0.004404825,3:0.03187943):0.02453918):0.00682798,5:0.03360244):0.007501389):0.01913703,(((9:0.009708451,8:0.018415438):0.007761924,7:0.012164973):0.01619486,(10:0.0139247586,(19:0.1335743908,11:0.006990273):0.007615654):0.0002210291):0.0003169655):0.01098498,(14:0.02121123,18:0.04432947):0.01869022):0.00214353):0.001649944,15:0.010555596):0.0045426092):0.001030968);
tree gen.53 = [&U] (18:0.063626194,(17:0.0119326904,((16:0.026938238,13:0.01106609):0.0001694911,((((10:0.017075809,(((4:0.04478297,5:0.02994583):0.01337832,((2:0.02332349,1:0.02726189):0.002374924,3:0.02200742):0.03660743):0.0175105,6:0.002180313):0.005964006):0.002668775,((9:0.0212264019,8:0.031999825):0.003839053,7:0.012045219):0.01879552):0.001538576,(11:0.0101607,19:0.1152070599):0.004899495):0.008881442,(15:0.0162063893,(12:0.0118005434,14:0.025918668):0.001421563):0.0007959442):0.0009983423):0.002897746):0.06033890998);
tree gen.54 = [&U] (((13:0.005810217,(17:0.0118080821,(((((5:0.03209207,4:0.0460104):0.001648297,(1:0.04381667,(2:0.03812441,3:0.0308863):0.001159023):0.034525267):0.01272879,6:0.00899928):0.01192418,(((8:0.010617815,9:0.0242602833):0.006380419,7:0.01424868):0.03848934,(10:0.02939054,(11:0.004042732,19:0.0954164224):0.003029624):0.001037335):0.0007500048):0.01099988,(15:0.020424806,(14:0.040045665,12:0.01249599):0.0017294577):0.001690481):0.0004516808):0.00202081014):0.0068684866,16:0.02900516):0.1048132434,18:0.03907424);
tree gen.55 = [&U] (((12:0.01406948096,13:0.004124211):0.001582099,(17:0.0163100912,(((6:0.0007296681,(5:0.0241563,(((1:0.03798611,2:0.034807):0.004199738,3:0.0242637):0.02832088,4:0.04650959):0.010568776):0.005193849):0.01697004,((19:0.1155225125,11:0.007484508):0.008208404,(((8:0.018285301,9:0.018103508):0.006192022,7:0.0090725584):0.03062312,10:0.017077851):0.0007602501):0.002795085):0.007625423,((14:0.049477589,18:0.04135088):0.03098325,15:0.032287321):0.0008741638):0.002901331):0.003458309):0.002060838,16:0.02659402);
tree gen.56 = [&U] ((((((((6:0.01068074,((4:0.04671129,5:0.03614292):0.009633518,((2:0.03676659,1:0.04305618):0.008266274,3:0.02518565):0.04070667):0.008757056):0.01985721,(10:0.022837917,(19:0.0972456976,11:0.008561728):0.006412577):0.001977074):0.000657532,((9:0.020678881,8:0.015655799):0.007781538,7:0.008404793):0.02804811):0.008596106,(14:0.034465847,18:0.05097811):0.026285377):0.001786005,13:0.005975798):0.001243162,(15:0.02608265,17:0.0088710512):0.0017326262):0.001307528,12:0.0193461653):0.004129485,16:0.03444434);
tree gen.57 = [&U] (18:0.054113599,(17:0.009407988,(13:0.004732619,(((((6:0.00729136,((4:0.0491066313,(2:0.02803023,(1:0.03895642,3:0.02461435):0.0001706796):0.03822969):0.003310261,5:0.03564056):0.006302348):0.02648084,((7:0.0161849215,(9:0.0170417939,8:0.016289772):0.0104059):0.02266203,10:0.021810227):0.0004424741):0.00254492,(11:0.0054014,19:0.1206770389):0.005679964):0.006033927,16:0.024678298):0.005676839,((14:0.0408700097,12:0.015410035):0.001558002,15:0.027540542):0.002702198):0.001852802):0.0035938139):0.1223245108);
tree gen.58 = [&U] (17:0.0227777692,((13:0.00770029,((12:0.01233238,16:0.026951115):0.009155856,15:0.0166064577):0.001502797):9.195621e-05,(((((8:0.015893479,9:0.011380878):0.009286522,7:0.0192608539):0.02477657,((6:0.001111632,(((1:0.03502994,(3:0.01689973,2:0.02795357):0.002885065):0.02792546,4:0.03327871):0.022650077,5:0.01746172):0.01447866):0.00476496,(19:0.1271346138,11:0.0115588):0.005365308):8.238959e-05):0.001635857,10:0.018991465):0.004014577,(14:0.032308872,18:0.048018438):0.02655883):0.00097049397):0.0030247909);
tree gen.59 = [&U] ((((12:0.012406321,16:0.034311956):9.012653e-05,13:0.006402008):0.002319582,(((18:0.050187603,14:0.050807185):0.0181331,((((8:0.029655267,9:0.0101840731):0.004126283,7:0.0175605053):0.02276762,(6:0.006146031,(5:0.02335643,((1:0.03789737,(2:0.03604639,3:0.02201173):0.003311285):0.03131918,4:0.04253598):0.0120567966):0.00528397):0.02360485):0.0004541084,(10:0.0179365265,(19:0.1192259439,11:0.004405529):0.01388516):0.00114324):0.009217933):0.0008667073,15:0.028060966):0.001268421):0.005239702,17:0.011689593);
tree gen.60 = [&U] (18:0.05083032,((16:0.029798177,(13:0.005408012,(((6:0.01403582,(5:0.03566558,((2:0.03168863,(3:0.03458169,1:0.03649568):0.0005909712):0.03855708,4:0.04444547):0.006967377):0.01327956):0.01117636,((7:0.0121456148,(8:0.014782429,9:0.015854921):0.005003981):0.02249959,((11:0.008275613,19:0.0844079117):0.005126942,10:0.02588836):0.004888428):0.002070851):0.007453022,((12:0.01052729112,14:0.0320316524):0.002018449,15:0.0231770665):0.005203021):0.002015215):0.001937053):0.005583789,17:0.019687644):0.1055743674);
tree gen.61 = [&U] (((12:0.017031854,13:0.0054090022):0.0004320123,(17:0.020508674,(15:0.024584406,(((((8:0.01400776,9:0.015890371):0.01273222,7:0.0132410797):0.02953797,(10:0.01596737,(6:0.004667029,(((2:0.01969298,3:0.02491915):0.004333889,1:0.03150116):0.03928188,(4:0.04767403,5:0.02221273):0.006093645):0.002511831):0.01602793):0.001080271):0.0002809458,(19:0.117798546,11:0.01393999):0.008310865):0.008744804,(18:0.044481753,14:0.029853674):0.02309144):0.001702078):0.003764562):0.00279418):0.004175076,16:0.02220741);
tree gen.62 = [&U] (17:0.017363253,(((18:0.029481004,14:0.0225506695):0.016972437,((13:0.00327348,16:0.03595083):0.002530623,12:0.020721885):0.007356706):0.0008044534,(15:0.0207075721,((((9:0.0140740482,8:0.022881636):0.00503653,7:0.0090971974):0.03022006,((19:0.09283310785,11:0.004908479):0.006710666,(((4:0.04027261,5:0.02201532):0.004314818,(3:0.02503947,(2:0.03135734,1:0.03092637):0.01287566):0.045145699):0.007578222,6:0.002195656):0.02648124):0.0004853361):0.0005834689,10:0.017368316):0.009973448):0.001736997):0.001296184);
tree gen.63 = [&U] ((((12:0.017945622,15:0.021989164):0.0004715021,(18:0.042709269,14:0.029170168):0.022810503):0.0001528637,((16:0.03228598,13:0.006543483):0.001997185,((((8:0.024971361,9:0.0173639075):0.0045306875,7:0.015888596):0.02418091,((19:0.1294444545,11:0.0004509945):0.01014627,((5:0.01734851,(4:0.0449386743,(3:0.02321707,(2:0.0245309,1:0.03030647):0.007318454):0.03751503):0.01238406):0.01150531,6:0.0007113509):0.01715216):0.001959726):0.002459897,10:0.017240221):0.008145513):8.965639e-05):0.00947144,17:0.0195052429);
tree gen.64 = [&U] (18:0.049506532,(((((14:0.0294141551,12:0.015000924):0.0003946077,15:0.017214104):0.001409639,(13:0.007508419,16:0.034803579):0.003325218):0.0002441309,((((((3:0.0216824,2:0.03456174):0.000391375,1:0.03470205):0.0456801,(4:0.03007493,5:0.03196672):0.007872548):0.01330867,6:0.002141177):0.008166314,(7:0.0152165276,(9:0.01049236,8:0.017714172):0.005444135):0.02493666):0.0008165224,((11:0.00144008,19:0.090530503):0.001703811,10:0.01316447819):0.0008924073):0.01328937):0.00107252,17:0.014104986):0.0905696709);
tree gen.65 = [&U] ((17:0.0154404538,((((15:0.036970398,(12:0.012510653,14:0.04688899):0.002474076):0.0007784284,((10:0.010727756,(11:0.006101437,19:0.1170884092):0.01089111):0.003770441,(((4:0.037857379,(3:0.03078372,(1:0.0321081,2:0.02840265):0.001194682):0.04513098):0.006566135,(6:0.004120548,5:0.02084315):0.01232626):0.02425761,(7:0.01276794398,(8:0.016817649,9:0.019154083):0.00244055):0.01586689):0.00201123):0.01092875):0.0003364017,16:0.02697265):0.00133474526,13:0.006224734):0.005447241):0.0815093352,18:0.06327226);
tree gen.66 = [&U] (16:0.03292557,((13:0.01101459,17:0.0204805999):0.0031788495,((15:0.026508036,12:0.019432311):0.0007216811,((18:0.05097592,14:0.03652993):0.0211316,(((10:0.01857075,(19:0.1398230177,11:0.006926321):0.008827758):0.001578319,((8:0.013346329,9:0.0182241837):0.003034688,7:0.013764035):0.02171037):0.0005116007,(6:0.004240547,(5:0.02737042,(((2:0.02081415,1:0.03431744):0.002596234,3:0.02587905):0.0436456043,4:0.04979595):0.006754937):0.01371204):0.01314159):0.008998795):0.001412529):0.001010943):0.001665815);
tree gen.67 = [&U] (16:0.02760834,(17:0.02185832067,(((15:0.0220369397,12:0.021377955):0.00132913,((18:0.04666601,14:0.023454553):0.0292096,(((8:0.008147409,9:0.0074682579):0.009275717,7:0.0209701831):0.02373033,((19:0.091654771,11:0.005027533):0.009950846,((((4:0.0271255,(3:0.02268072,(2:0.03139681,1:0.03229688):0.001755759):0.02988822):0.009227422,5:0.02759904):0.004164147,6:0.002908612):0.01810439,10:0.020328771):0.004067371):0.0002324795):0.007646577):0.0005861641):0.0008255121,13:0.008364032):0.003542186):0.001269751);
tree gen.68 = [&U] ((13:0.0009729498,(16:0.0305427032,(((((((8:0.0113521394,9:0.0144355348):0.004947088,7:0.016397784):0.02276273,(10:0.015469377,(19:0.117504896,11:0.008037633):0.009983711):0.002782366):0.005472466,(((3:0.02670708,(2:0.03433009,1:0.03006856):0.004830599):0.0432021642,(4:0.04836019,5:0.03066019):0.00637726):0.01103332,6:0.004553447):0.02123366):0.005166633,(18:0.06006478,14:0.034040801):0.02577095):0.001694601,12:0.0145215182):0.001564028,15:0.0192381859):0.010157475):0.0008898725):0.003701488,17:0.025896507);
tree gen.69 = [&U] ((((12:0.026341621,((18:0.05183905,14:0.034671651):0.021998754,((((19:0.1054194862,11:0.009762039):0.001971114,((5:0.02770844,(4:0.047385334,(3:0.04144128,(2:0.04498919,1:0.03387052):4.265546e-06):0.03283735):0.006279936):0.01309523,6:0.001913671):0.00851592):0.000632145,10:0.013647175):0.0005475909,((9:0.018560562,8:0.013761127):0.018721812,7:0.0187721723):0.02543039):0.003270757):0.001186007):0.0009515721,15:0.020160647):0.0004439957,(16:0.03472699,13:0.005944428):0.002525092):0.0005049042,17:0.0178940337);
tree gen.70 = [&U] (18:0.152216521,(17:0.015014763,(((((14:0.0342057746,12:0.016070181):0.004918112,15:0.0213729493):0.0004532175,((10:0.014904715,((7:0.00883139,(8:0.019046894,9:0.021188287):0.007450921):0.02628858,(11:0.005299327,19:0.095423784):0.009473345):0.0022347):0.003644778,((((3:0.02377901,(2:0.04110733,1:0.03741301):0.004014233):0.02410104,4:0.0432923):0.003831359,5:0.02502131):0.003156094,6:0.001101574):0.02044959):0.005445278):0.003337464,16:0.036354269):0.001699398,13:0.01124473):0.0019445363):0.006632676);
tree gen.71 = [&U] ((17:0.015873878,((((14:0.044790016,12:0.0139295442):0.0008663114,15:0.023658154):0.002310518,(((5:0.0325257821,(((1:0.02636359,2:0.03514633):0.001561181,3:0.03017088):0.0367488,4:0.03335956):0.01728261):0.01738342,6:0.01632227):0.01869451,((7:0.015865909,(8:0.020005422,9:0.0201958977):0.006193942):0.02437487,((11:0.003540676,19:0.1200340726):0.006454513,10:0.013136591):0.0012561):0.001198703):0.01352848):0.004201643,(16:0.03221945,13:0.009493125):0.0037816099):0.001014052):0.01209333,18:0.1743303832);
tree gen.72 = [&U] (18:0.1561084241,(16:0.02817308,((((((7:0.00969679176,(9:0.01370252,8:0.0186675278):0.004955755):0.01919985,10:0.024851672):0.00151828,(11:0.001332932,19:0.1009834624):0.007385001):0.0009131803,((((3:0.01811516,2:0.01929194):0.002326802,1:0.02835777):0.04067867,(4:0.03318834,5:0.02481566):0.012516476):0.01431336,6:0.003343661):0.003998626):0.006128458,((14:0.0429839338,12:0.012586937):0.0019382802,15:0.022827299):0.0007567808):0.0006320159,(17:0.0191958857,13:0.006863428):0.0024061969):0.002074029):0.006440964);
tree gen.73 = [&U] (17:0.0164381501,(15:0.02935358,((((12:0.0218370319,13:0.004392094):4.724436e-05,16:0.03217254):0.002343279,(((6:0.003831899,((4:0.0335582,5:0.02576465):0.007730391,((2:0.03439052,3:0.022235):0.000684749,1:0.03708295):0.033776496):0.01755906):0.009444683,(((9:0.0129832959,8:0.022839402):0.003250381,7:0.015306135):0.02495396,10:0.0166818045):0.0004948107):0.001910392,(19:0.1414358079,11:0.001931471):0.01210149):0.01604992):0.0006890759,(14:0.053253345,18:0.040366274):0.01237785):0.0006563985):0.0069851343);
tree gen.74 = [&U] (17:0.019112969,(16:0.03715896,(13:0.007266864,((((((9:0.025970977,8:0.016873301):0.00808193,7:0.0186205599):0.02780648,(6:0.005621763,((4:0.03442474,((2:0.03195221,3:0.02385088):0.004060918,1:0.03000609):0.03988358):0.006762452,5:0.03203776):0.01175976):0.01729772):0.0007856536,((19:0.1200615025,11:0.01277561):0.004001591,10:0.02365909):0.002073292):0.009204324,(14:0.037952671,18:0.06032237):0.02432814):0.006224249,(15:0.019568743,12:0.037167617):0.0005659874):0.001873898):0.001525003):0.0039694469);
tree gen.75 = [&U] ((((13:0.005090348,(((12:0.01222759,14:0.0338032456):0.0009300729,15:0.031623635):0.005233085,((((7:0.016764673,(9:0.01332808,8:0.020191619):0.0030991194):0.02953809,((5:0.02765212,(4:0.03989805,(1:0.0390044,(3:0.03804309,2:0.02835678):0.001168686):0.03332067):0.009938949):0.003730772,6:0.000149288):0.0252089):0.0002102656,10:0.0253912469):0.002149675,(11:0.004933873,19:0.1068803319):0.006313185):0.01127823):0.004307136):0.0003940783,16:0.02852507):0.0032116251,17:0.0103900504):0.00469889,18:0.139414761);
tree gen.76 = [&U] ((16:0.0367595,(13:0.004921816,((((12:0.015190648,14:0.0331031342):0.0001060565,15:0.014816369):0.002053155,((((5:0.02468736,(4:0.0390695,((2:0.02864437,3:0.02648512):0.001591905,1:0.03467277):0.02904494):0.0065284652):0.01095226,6:0.0008911295):0.01583673,((7:0.01824817,(9:0.014426767,8:0.011498971):0.008181229):0.01897262,(11:0.003639788,19:0.090348027):0.00450186):0.0002924894):0.004950546,10:0.012197095):0.004993624):0.003131225,17:0.013461201):0.0004014521):0.0022623519):0.01262851,18:0.1169505274);
tree gen.77 = [&U] ((17:0.0187490151,(((12:0.0154291821,14:0.046037443):0.002497266,15:0.027611836):0.001281936,((16:0.029710142,13:0.002932377):0.0002667869,((((3:0.02442615,(1:0.03776553,2:0.03278235):0.004576359):0.04273273,(5:0.02591364,4:0.03571303):0.003733275):0.00547979428,6:0.002208096):0.01504541,(((11:0.006980277,19:0.1209339719):0.00921482,10:0.023995173):0.0008524955,(7:0.0131035695,(8:0.014086144,9:0.013505008):0.005752066):0.02226387):4.62894e-06):0.006911054):0.0001101092):0.004680011):0.0094477949,18:0.1538773514);
tree gen.78 = [&U] ((((((15:0.021947252,(12:0.006509344,14:0.044482432):0.0012497775):0.0005603469,(((11:0.009409164,19:0.1275350217):0.005033649,((7:0.0076574525,(8:0.01623995,9:0.016667975):0.003419069):0.02117845,((5:0.02701726,(4:0.0349024,((3:0.0239431,2:0.03440318):0.002961428,1:0.02874999):0.03037218):0.015779215):0.008535244,6:0.002579336):0.0154102):0.001497699):0.001583872,10:0.020312089):0.01150675):0.006082418,16:0.03194863):0.0011698705,13:0.006564213):0.005426698,17:0.019348278):0.0080597595,18:0.1394330483);
tree gen.79 = [&U] (17:0.0179074892,((15:0.022444586,(12:0.02674739,(18:0.04311551,14:0.015880153):0.025153137):0.002419737):0.002922811,((13:0.0046280332,16:0.03586753):0.0005223482,((((((2:0.03667333,1:0.03267863):0.002917471,3:0.04201846):0.03382682,4:0.05871513):0.0120979179,5:0.03250344):0.01153932,6:0.01167952):0.01375479,(((11:0.006656789,19:0.1365095783):0.004213984,10:0.018304336):0.002685383,(7:0.0116682239,(8:0.018011149,9:0.0178443886):0.004076797):0.02548021):5.888133e-05):0.0090389894):0.001657401):0.007436251);
tree gen.80 = [&U] ((((13:0.003955221,17:0.01073575343):0.001482533,((15:0.0214138469,(12:0.010277835,14:0.036786823):0.0030104722):0.0005840867,(((7:0.016035662,(9:0.0142166966,8:0.017257786):0.003028357):0.02394055,(10:0.019786085,(11:0.004982087,19:0.109532452):0.005749682):0.001544931):0.0004322107,((((1:0.03092833,(2:0.02566115,3:0.01765643):0.00183139):0.027528912,4:0.04491761):0.009556437,5:0.03337803):0.003515338,6:0.003563708):0.02082647):0.007093353):0.0021498642):0.00166179792,16:0.03531852):0.006473959,18:0.1005751537);
tree gen.81 = [&U] (((((12:0.0146863236,((18:0.0517549,14:0.038853989):0.01493343,(10:0.018214809,(((6:0.009896139,((1:0.03209812,(3:0.03107028,2:0.0274259):0.002002931):0.039866567,(4:0.04516109,5:0.03960867):0.005794178):0.006311236):0.01774283,(19:0.1026467634,11:0.004897888):0.002855657):0.007757388,((9:0.014649756,8:0.013330719):0.006788387,7:0.009419521):0.03605977):0.001261611):0.01231356):0.001536604):0.002357481,15:0.018820465):0.002638432,17:0.013757241):0.0002052271,13:0.0101099):0.0035066162,16:0.02646091);
tree gen.82 = [&U] (17:0.0231174483,((15:0.026019466,((14:0.026631333,18:0.06057591):0.01524119,(10:0.017833305,((19:0.1568836386,11:0.001476796):0.02125062,((6:0.004926151,(((2:0.02371943,1:0.04968218):0.01666623,3:0.01759674):0.04320221,(4:0.04398047,5:0.02759983):0.013447144):0.007279124):0.01203784,((8:0.016656656,9:0.0256759884):0.006801819,7:0.01797727):0.02207482):0.001373936):0.0006553715):0.003870394):0.002757178):0.001261109,((13:0.005136325,16:0.0472763):1.279428e-05,12:0.0237741406):0.0003433986):0.002681176);
tree gen.83 = [&U] (18:0.1445736807,((((15:0.024893592,16:0.03361451):0.001303736,(12:0.0100457097,14:0.0395251595):0.001522875):0.00144034,((((11:0.009360307,19:0.107857192):0.009230309,(10:0.016353725,(((((2:0.03130973,1:0.0275184):0.001704904,3:0.02109082):0.03696295,4:0.054941453):0.007133376,5:0.02428825):0.0004719038,6:0.006336741):0.02430939):0.001537837):0.002358804,(7:0.0121073095,(8:0.016884139,9:0.0172775158):0.0007223799):0.02744417):0.004601862,13:0.013140151):0.0003029111):0.008594866,17:0.012369924):0.003722237);
tree gen.84 = [&U] (((13:0.004698292,12:0.025145362):0.00217776,(16:0.0374327105,((((10:0.016094489,(19:0.10165549,11:0.003388122):0.007762757):0.004384216,(((8:0.012250915,9:0.021154072):0.004395468,7:0.012926171):0.02247258,(6:0.003737582,(((1:0.03603868,2:0.04085912):0.003330456,3:0.0282953):0.03173325,(4:0.04392321,5:0.01977855):0.01303272):0.0133731819):0.01313968):0.0009562473):0.008543975,(14:0.025824264,18:0.054951232):0.01248915):0.001643377,15:0.021145921):0.001066945):0.0007599131):0.002033579,17:0.010021182);
tree gen.85 = [&U] ((17:0.0114067249,((15:0.017700951,(12:0.020686894,((14:0.020378737,18:0.05505552):0.02212492,((10:0.019646226,(19:0.127658172,11:0.003022003):0.01396462):0.00477988,(((8:0.014814152,9:0.0135229595):0.006106156,7:0.01421687):0.01758936,((((2:0.02608935,1:0.04115291):0.003805014,3:0.02292238):0.044031773,(4:0.03780357,5:0.04010965):0.003843613):0.008137621,6:0.005954106):0.01753605):0.001231117):0.009490985):0.001530058):0.0007199752):0.0024843922,13:0.006468988):0.0001966813):0.0006396956,16:0.02579906);
tree gen.86 = [&U] (16:0.02804079,((13:0.01052936,((15:0.01800627,((14:0.036654394,18:0.03736122):0.01380438,(10:0.019755605,(((19:0.1431752999,11:0.006581692):0.008184283,(((4:0.05937193,(3:0.02533634,(1:0.03353501,2:0.03067541):0.002814303):0.032862366):0.00753463,5:0.03184997):0.01621726,6:0.001422837):0.013328):0.0002155265,((9:0.0138189776,8:0.019149915):0.005251504,7:0.008026866):0.02405605):0.001442974):0.007854631):0.001742185):0.002462638,12:0.007007138):0.003547584):0.0025246014,17:0.022580259):0.00342343);
tree gen.87 = [&U] (17:0.017574456,(((16:0.02342996,13:0.01209156):0.0078088892,12:0.0143316576):0.0001575534,(((14:0.027490706,18:0.032477922):0.02151706,((((19:0.0973975616,11:0.003779568):0.009312874,10:0.02536118):0.0004445677,(((1:0.04263782,(3:0.02124464,2:0.0366498):0.001306922):0.035271559,(5:0.02907294,4:0.04075073):0.003659278):0.0123827,6:0.005514936):0.01429041):0.0003853673,((9:0.0122048583,8:0.017805957):0.002190656,7:0.011090992):0.01315885):0.01157464):0.001372741,15:0.0197220751):0.0004377664):0.0009657359);
tree gen.88 = [&U] (17:0.01718506,((16:0.03103719,(12:0.0136246606,13:0.003867598):0.0008599996):0.001212526,(((14:0.027973394,18:0.034544566):0.02532015,(10:0.014465187,(((5:0.02605605,(4:0.04068909,(1:0.03504752,(3:0.01892532,2:0.03671471):0.0004644628):0.040267):0.007655242):0.00476647,6:0.003306228):0.01550931,((19:0.1174903796,11:0.01106315):0.006508514,((9:0.0128393066,8:0.0138393202):0.001382017,7:0.0166890001):0.01967638):0.0003153094):0.002144681):0.006487729):0.0005396399,15:0.0243675311):0.003479616):0.0009494019);
tree gen.89 = [&U] ((((((14:0.0334596044,15:0.008421023):0.0014749,(((6:0.003332603,((4:0.03071508,((2:0.04172109,3:0.02009215):0.00274308,1:0.04420068):0.03344981832):0.008788348,5:0.02541085):0.002837978):0.02028392,(7:0.0185167744,(8:0.021825135,9:0.017104703):0.002192717):0.03032141):0.0007355863,(10:0.017208522,(11:0.005824837,19:0.1057650345):0.003134867):0.001410674):0.01174157):0.002073746,(12:0.008037299,13:0.003213761):0.0007307854):0.00179987,16:0.046884887):0.001100506,17:0.014166874):0.02100254956,18:0.1127580561);
tree gen.90 = [&U] (17:0.016626891,(16:0.02878078,((((15:0.018154227,12:0.025189383):0.000107121,((((8:0.018825396,9:0.0198698548):0.001480504,7:0.019223604):0.02469361,(10:0.016671292,(19:0.0970861487,11:0.008984098):0.003600946):0.001424978):0.001883102,(((4:0.04890477,5:0.02163832):0.008381701,((2:0.03065992,1:0.0379888):0.001305647,3:0.02619116):0.0423046557):0.001125501,6:0.001973129):0.02034552):0.01061396):0.0003951938,(14:0.037351006,18:0.0515298):0.02685684):0.001049542,13:0.006351537):0.0001253326):0.004273164);
tree gen.91 = [&U] ((16:0.03173089,(((15:0.021821663,(12:0.016702902,14:0.0276902575):0.00147520579):0.0002189002,(((11:0.0100087,19:0.1371223983):0.007564156,(10:0.025230945,(7:0.0083604431,(9:0.0176875,8:0.026860436):0.007369528):0.01769989):0.0001318311):0.004772534,((((1:0.03497826,(2:0.03919498,3:0.0276168):0.0007317503):0.03860391,4:0.04671945):0.0129903,5:0.02375202):0.003742107,6:0.005348513):0.01976931):0.01127535):0.004292599,(13:0.0037392167,17:0.0157111856):0.0001770858):0.006456258):0.0201293637,18:0.1563017197);
tree gen.92 = [&U] (17:0.009454164,((14:0.029074536,18:0.02754676):0.030804422,((15:0.022804671,(((8:0.0148167958,9:0.0248995475):0.004646949,7:0.010137642):0.02126504,((((((2:0.03216418,1:0.03140255):0.005633099,3:0.02059082):0.02018865,4:0.047396144):0.009730755,5:0.03057713):0.01557077,6:0.001825435):0.01313718,(10:0.016113334,(19:0.1022595675,11:0.009448967):0.004095972):0.0006913235):0.0007334449):0.00811457):0.0008579556,((12:0.024284784,13:0.008478768):0.001173352,16:0.03354033):0.0002452422):0.0003980183):0.005537154);
tree gen.93 = [&U] (17:0.0236905016,(((((10:0.022856311,(11:0.01020877,19:0.119101389):0.005238658):0.0003749617,((8:0.026291805,9:0.0212228407):0.005192647,7:0.007578976):0.02399373):0.001618795,((((1:0.03978248,(3:0.02375784,2:0.03092752):0.005597819):0.0371877741,4:0.03158759):0.01175847,5:0.03405315):0.007602888,6:0.001997195):0.0156246):0.005893376,((12:0.0147479827,(14:0.020869316,18:0.069287823):0.0177699165):0.0009809817,15:0.020675894):0.0001810439):0.00167869216,(13:0.005548181,16:0.05024461):0.001033163):0.0012621685);
tree gen.94 = [&U] (17:0.0260057202,((16:0.04267336,((15:0.018535812,12:0.031557248):4.139061e-05,((14:0.041372638,18:0.06014928):0.02127171,((10:0.017747536,(((8:0.015245873,9:0.031508738):0.004768128,7:0.00833198):0.02216768,(((5:0.02569149,4:0.0489147):0.00723141,(1:0.04211527,(2:0.02945412,3:0.01795128):0.00545976):0.02734239):0.004214008,6:0.005199462):0.023598):0.001038601):0.0004875457,(19:0.1208243457,11:0.01303046):0.006589649):0.006083791):0.001125204):0.001762377):0.0005537093,13:0.00610155078):0.002146764);
tree gen.95 = [&U] (17:0.019046879,(13:0.003679736,((((((8:0.0209080144,9:0.0161119439):0.004269342,7:0.0075706426):0.02110934,(((4:0.04205514,5:0.03265216):0.006233428,(1:0.03238685,(2:0.03744229,3:0.0229523):0.007907961):0.0317929991):0.01125217,6:0.004519959):0.01109434):0.002726126,(10:0.018683571,(19:0.1288603706,11:0.006580453):0.007427841):0.002718747):0.01098967,(15:0.014082087,(12:0.018553873,(14:0.026398816,18:0.051344253):0.02834203):0.003397857):0.0002779898):0.002392074,16:0.0416640122):1.058059e-05):0.005022697);
tree gen.96 = [&U] ((((((15:0.0205916497,(12:0.003231889,14:0.04297950581):0.002140581):0.001188914,(10:0.015267711,(((11:0.005411659,19:0.1039599405):0.00891843,((8:0.019463209,9:0.015206424):0.010913869,7:0.0199129432):0.01435212):0.0004900074,((5:0.03532813,(4:0.042177262,((3:0.02694807,2:0.02482616):0.003422893,1:0.03386236):0.03386603):0.003924749):0.01327003,6:0.004045012):0.01227541):0.001409502):0.01258111):0.0003170286,16:0.03915303):0.00411653,13:0.004362136):0.0016517996,17:0.01554617592):0.009096757,18:0.1280350095);
tree gen.97 = [&U] (18:0.1437369666,(17:0.0126530683,(13:0.004708842,((((((5:0.03807561,4:0.03891681):0.01052747,(2:0.03224034,(1:0.03987067,3:0.0241496):0.002322157):0.032968963):0.005974789,6:0.00307402):0.01264303,((((8:0.024302195,9:0.0142275687):0.004888977,7:0.0147511886):0.02162422,10:0.009992604):0.000485046,(11:0.002311474,19:0.096805084):0.005558224):0.0055337):0.004767049,((14:0.0293430769,12:0.014493749):0.00491435,15:0.0206470461):0.0001379041):0.002784327,16:0.042960968):0.000434067):0.001762072):0.004205567);
tree gen.98 = [&U] (17:0.0116977218,(15:0.020261059,((12:0.030563918,16:0.02938905):0.0007823579,(13:0.004444105,((14:0.0400127021,18:0.055502479):0.01893644,(((9:0.0182288964,8:0.012948281):0.005679343,7:0.011648032):0.0315272,(10:0.0196260538,((19:0.1160258859,11:0.004471273):0.006652907,((((2:0.04081291,1:0.03372899):0.003821444,3:0.02014471):0.032543904,(5:0.02791371,4:0.03430712):0.003346775):0.006923145,6:0.001707638):0.01908722):0.003139756):0.001650491):0.006391631):0.001180028):3.144462e-05):0.0002172866):0.0004494418);
tree gen.99 = [&U] (((((((8:0.016974991,9:0.016931491):0.003062316,7:0.016555608):0.02101191,(19:0.1350370628,11:0.005786085):0.009106907):0.0005724745,(10:0.0180504652,(((((2:0.02363833,1:0.02321725):0.004142664,3:0.0245848):0.0349927,4:0.04337679):0.003552389,5:0.04719026):0.01599804,6:0.006221456):0.01410244):0.002975489):0.009537678,15:0.020583704):5.493268e-05,(14:0.031008885,18:0.046732482):0.02934541):0.00207323,(17:0.01848831993,(16:0.03763322,(13:0.006419035,12:0.012047973):0.002596373):0.00211836):5.486834e-05);
tree gen.100 = [&U] (16:0.02939405,((13:0.004385096,(((((8:0.0107384853,9:0.0181808431):0.00446722,7:0.0152994662):0.02056212,((((4:0.04374157,((3:0.02344422,2:0.02474028):0.001750615,1:0.03243256):0.02368929):0.015059801,5:0.03016411):0.005721538,6:0.01153011):0.02146312,((19:0.1069626926,11:0.01288947):0.004184397,10:0.015606021):0.003201696):0.0002266137):0.005107644,(14:0.024325956,18:0.040634126):0.02318361):0.004611915,(15:0.0188890432,12:0.011646484):0.001176507):0.001339023):0.0001045034,17:0.02011683536):0.00288943);
tree gen.101 = [&U] (18:0.1151204703,(17:0.008219481,((16:0.025339429,13:0.009468576):0.0018477205,((15:0.0175122487,(12:0.017215243,14:0.045021417):0.0009599746):0.001873589,((((5:0.02663173,4:0.03076965):0.01523481,((2:0.03881941,1:0.05478361):0.001044504,3:0.01784528):0.037946808):0.008510638,6:0.01051148):0.01746453,((10:0.016851483,((8:0.014838334,9:0.0129170108):0.002213403,7:0.014516699):0.03489137):0.001095768,(11:0.006462295,19:0.1434108785):0.01037716):0.002315133):0.004901818):0.000911575):0.00437219):0.020503307);
tree gen.102 = [&U] (18:0.1380105821,((13:0.011284105,((((15:0.015580078,14:0.039844186):0.001215513,12:0.010894459):0.003544131,((((5:0.01897175,4:0.03144353):0.008735086,(3:0.02858239,(2:0.0297395,1:0.04700104):0.001172237):0.03918246):0.00941884,6:0.002695693):0.0268643,(10:0.017593355,((11:0.00799049,19:0.1287185446):0.002792743,((9:0.0095308135,8:0.01650988):0.005017385,7:0.0125788552):0.01355971):0.001926213):0.0007424145):0.008404454):0.002553868,16:0.03086082):0.0007880587):0.002471951,17:0.014606479):0.013175889);
tree gen.103 = [&U] ((17:0.019527805,((13:0.0066590493,16:0.04462135):0.001380055,(((14:0.038463188,12:0.01132939):0.005360017,15:0.015490425):0.005077959,((((11:0.01459141,19:0.1105533028):0.005997482,(((((1:0.02645805,2:0.03666391):0.001105256,3:0.02660705):0.03784892,4:0.03396534):0.014509913,5:0.02303217):0.001765018,6:0.001075408):0.01625236):0.0006154318,((9:0.0139054628,8:0.014276011):0.006457254,7:0.0174508567):0.01947266):0.0007614376,10:0.014429417):0.005278974):0.0007588085):0.00115992):0.0079955722,18:0.1283308538);
tree gen.104 = [&U] (18:0.1216184982,((17:0.0220686485,(13:0.0082327021,(((12:0.020665069,14:0.0383787742):0.0007511905,15:0.0205201573):0.001316902,((((8:0.014609517,9:0.0145940879):0.003607546,7:0.0211512677):0.02287847,(11:0.005496941,19:0.1122934027):0.01017357):0.001877969,(((((2:0.03092928,1:0.04597842):0.0005061107,3:0.02715396):0.0470013,(4:0.04347794,5:0.0270525):0.006819189):0.011835328,6:0.01032856):0.01645941,10:0.019981499):0.001565319):0.01330416):0.001431379):0.0001392192):0.0030300783,16:0.037039114):0.008580656);
tree gen.105 = [&U] (17:0.017384965,((14:0.025382004,18:0.037732674):0.019046783,(((13:0.008688971,16:0.0193255722):0.0005627604,12:0.0129921491):0.004782775,(15:0.023144937,((10:0.017673682,((((1:0.02893545,(2:0.03886005,3:0.0262504):0.0004559029):0.02593079,4:0.040506386):0.009821367,5:0.02583967):0.005313292,6:0.006931291):0.009392952):0.001265249,(((9:0.017908514,8:0.0228312565):0.001950605,7:0.0122682527):0.02433774,(19:0.1219456871,11:0.009604325):0.006540611):0.0005825959):0.00946866):0.001197646):0.001688141):0.0003510758);
tree gen.106 = [&U] ((15:0.022999612,(((((9:0.0163721623,8:0.015143425):0.005000376,7:0.015833025):0.0281471,((((((3:0.02736445,(2:0.02649175,1:0.03358756):0.002596468):0.02511108,4:0.02909489):0.012392192,5:0.02663005):0.01314598,6:0.002386857):0.006223756,(19:0.1024622502,11:0.008109764):0.006742375):0.002188732,10:0.011913398):0.002166814):0.009327672,(14:0.028907358,18:0.05505433):0.01939242):0.001253887,(12:0.0152183713,(13:0.00430797,16:0.036550917):0.0005263637):0.00616115):0.0009270057):0.003823043,17:0.019416368);
tree gen.107 = [&U] (17:0.011687679,((13:0.005276211,(12:0.010895703,16:0.03436949):0.0095473485):0.001583922,(15:0.028995593,(((((((2:0.0393392,1:0.03142745):0.002693869,3:0.01875765):0.02680822,4:0.03771159):0.009235317,5:0.02587003):0.01284431,6:0.002622065):0.02033435,(((19:0.1041058642,11:0.001527774):0.00480794,10:0.026193727):0.003828264,((8:0.013322309,9:0.017119025):0.004361392,7:0.011620251):0.02937312):0.001577688):0.005899234,(14:0.019288022,18:0.06563495):0.02072734):0.001185971):0.004350057):0.0002221525);
tree gen.108 = [&U] (18:0.1566129788,(16:0.0376317,((((10:0.0218855005,((9:0.021827434,8:0.015851456):0.002902179,7:0.0080203358):0.0210217):0.000327268,((11:0.004138628,19:0.1048266773):0.00327628,(((1:0.03633603,(2:0.03675581,3:0.02098504):0.0008906832):0.03875232,(4:0.05007215,5:0.0313757):0.0032713843):0.00645473,6:0.008642031):0.01869838):0.002411671):0.01452656,(15:0.027328005,(14:0.0229262443,12:0.0164274064):0.002800083):0.001052552):0.000907768,(17:0.01641581,13:0.004280638):0.002573958):0.0012004262):0.003449397);
tree gen.109 = [&U] (18:0.1112149956,(17:0.016512912,((16:0.024992655,13:0.00428015):0.000668536,((15:0.013858375,(12:0.009750799,14:0.028424914):0.010639887):0.005169393,((10:0.0154821333,((6:0.01004622,(4:0.04789569,((3:0.02655545,1:0.03622722):0.003985073,2:0.02907469):0.02561946):0.020706516):0.0003002108,5:0.01785899):0.02718071):0.005030712,((11:0.01189223,19:0.0950272474):0.006849425,((8:0.021429733,9:0.0288450839):0.002941084,7:0.0103823):0.03827):0.001240914):0.009278785):0.0006076767):0.0040412569):0.013492612);
tree gen.110 = [&U] ((((13:0.003125699,(((14:0.031193148,12:0.010911827):0.001395463,15:0.01095971):0.003187793,((11:0.005753946,19:0.107822129):0.008473491,(10:0.015976209,(((8:0.0131670878,9:0.017225266):0.002355714,7:0.0214662587):0.02448115,(6:0.002913025,((4:0.05642868,5:0.04257074):0.009184811,((1:0.03779795,2:0.0291378):0.006078956,3:0.03068237):0.040428943):0.01407743):0.006308416):0.001481691):0.0009178177):0.009874989):0.003636208):0.0008434177,17:0.014534479):0.002840356,16:0.0376677):0.014653671,18:0.1190472713);
tree gen.111 = [&U] ((((((19:0.1148440387,11:0.005005287):0.006043607,(((6:0.00387794,((((2:0.02488713,1:0.02987386):0.002511372,3:0.03281775):0.03888345,4:0.03956411):0.013732957,5:0.02329946):0.008903467):0.00880148,((9:0.01641672926,8:0.018157621):0.001770516,7:0.014579476):0.01967468):0.002354092,10:0.0176183141):0.001345209):0.008480274,(14:0.022783456,18:0.05254226):0.0215637):0.002201161,15:0.0196481553):0.001244689,((13:0.005127349,16:0.0341907044):0.0017913107,12:0.01409082):0.004334826):0.002788999,17:0.0167878135);
tree gen.112 = [&U] (17:0.0147206772,(((((10:0.020186913,(19:0.1129585351,11:0.004907083):0.007599558):0.004124705,(((9:0.0198408347,8:0.01945028):0.008072251,7:0.0138215039):0.01818458,((6:0.00390216,5:0.03096532):0.00824139,(4:0.041394327,(1:0.02785023,(2:0.03914031,3:0.02138672):0.002051524):0.03594135):0.01025864):0.02094561):0.001528011):0.007646372,(14:0.054594136,18:0.04850275):0.01933778):0.004130122,15:0.025289718):0.003519135,(13:0.005066443,(16:0.047715483,12:0.015924222):0.002851285):0.008564664):0.0009189144);
tree gen.113 = [&U] (17:0.0171214286,(16:0.0371305,((13:0.0095659673,12:0.0062663239):0.008485283,(15:0.01050417,((((8:0.015030227,9:0.015628769):0.005498329,7:0.0158508332):0.0204059,(((19:0.1234870094,11:0.003750647):0.008292194,10:0.015581809):0.001889196,(6:0.005807998,((1:0.03227444,(2:0.03316522,3:0.02427893):0.001608998):0.04461328,(4:0.04456809,5:0.03129051):0.005287128):0.0124221463):0.0197413):0.0001990233):0.008926411,(14:0.046992141,18:0.06547134):0.01871406):0.0007461772):0.004183326):0.00368387711):0.002133181);
tree gen.114 = [&U] (17:0.014895092,((((14:0.039453712,18:0.04821821):0.019888449,16:0.04555151):0.001956138,(13:0.004906063,(12:0.0197647601,15:0.025455156):0.005424342):0.001781533):0.001107676,((((6:0.008487531,((4:0.04394356,((1:0.04169724,2:0.02898535):0.006055879,3:0.03176537):0.02944453):0.007516741,5:0.03344075):0.01101857):0.01371082,((9:0.014852588,8:0.016382153):0.006007962,7:0.030490925):0.03615034):0.0005605646,10:0.020181085):0.004508777,(19:0.1415048725,11:0.00317118):0.008759151):0.01049531):0.001603166);
tree gen.115 = [&U] (17:0.0176468617,(13:0.006189669,(((12:0.0214920236,15:0.024312009):0.001810929,((((19:0.109841073,11:0.009860565):0.01123685,(((9:0.0262845962,8:0.027846703):0.00535715,7:0.008134199):0.02275616,(6:0.003024437,((((2:0.03339354,1:0.03078271):0.004722329,3:0.02615397):0.03201721,4:0.037365014):0.008272905,5:0.02714281):0.008233183):0.02167779):0.005163276):0.0005868835,10:0.011434325):0.008489692,(14:0.044593388,18:0.050592):0.02039012):0.0008350528):0.00168564,16:0.028739058):4.571449e-05):0.002574899);
tree gen.116 = [&U] (17:0.0130551086,(13:0.008029326,(((12:0.0200764643,15:0.0159862886):0.002087007,(((6:0.005225078,((4:0.04835118,(2:0.03409687,(3:0.02390666,1:0.02808357):8.51847e-05):0.040944661):0.005736323,5:0.0386172):0.001849873):0.02797062,(((8:0.019479592,9:0.012490246):0.002240829,7:0.016931449):0.02311726,((19:0.1001759034,11:0.004583019):0.00836032,10:0.024708319):0.00106489):0.0004066368):0.00589443,(14:0.039878942,18:0.05820095):0.01276493):3.596527e-05):0.002751649,16:0.03560755):0.0009972301):0.001862036);
tree gen.117 = [&U] (((13:0.008748969,((12:0.0238025898,((14:0.043634431,18:0.036399133):0.0201549,(((6:0.0107252,(5:0.0335177,(4:0.04020492,(3:0.02315082,(1:0.03545563,2:0.02407592):0.009763554):0.02305127):0.007004766):0.006324146):0.01873604,((19:0.1175975752,11:0.005004044):0.01024012,((9:0.0133698719,8:0.0158623679):0.003906871,7:0.0090372742):0.02761908):7.707465e-06):0.001256079,10:0.013582686):0.008128695):0.001005164):0.001023093,15:0.0139912888):0.001570441):0.001467196,17:0.0169751925):0.004296187,16:0.02837402);
tree gen.118 = [&U] (17:0.018719926,((15:0.022232065,(((10:0.020061386,(((6:0.01008516,((4:0.03583968,5:0.02584285):0.00238587,(3:0.01876303,(1:0.0333151,2:0.02644793):0.009780294):0.02594495):0.0144442393):0.005478386,(19:0.1163082362,11:0.002861696):0.009648578):0.001644594,((9:0.01803267369,8:0.01300753):0.004710113,7:0.0221213664):0.02307024):0.001689532):0.00975652,(14:0.030324919,18:0.035457927):0.02111277):0.002804884,12:0.0203577):0.002090545):0.0009507774,(13:0.01027028,16:0.03225917):0.00325528):0.005979208);
tree gen.119 = [&U] ((13:0.005531027,((15:0.021657161,((((10:0.016850441,(19:0.1035721928,11:0.006266606):0.002065594):0.001408815,((8:0.01774737,9:0.01735871515):0.006209718,7:0.010805789):0.0179496):0.0008917326,(6:0.0001183336,((4:0.03566418,((3:0.02818738,2:0.02992246):0.004117936,1:0.03730662):0.03660677):0.01322904,5:0.0250151):0.01281546):0.01673649):0.004953713,(14:0.035550555,18:0.053188309):0.02669241):0.001865745):0.000491677,(16:0.0241789,12:0.020091237):0.007481768):0.001007429):0.002301991,17:0.0167994158);
tree gen.120 = [&U] ((16:0.0326190879,(((((14:0.038517342,18:0.04698024):0.02354927,((6:0.003457155,(5:0.0282519556,((3:0.03821279,(2:0.03782942,1:0.04089403):0.001414791):0.03104902,4:0.03566538):0.002720523):0.01181473):0.01409576,(10:0.017550277,(((9:0.0123845373,8:0.01616093):0.003892491,7:0.014594264):0.02017741,(19:0.1098006578,11:0.003710663):0.01082199):0.001513276):8.444672e-05):0.006389066):0.001961658,15:0.023239164):0.005284137,13:0.00459372):0.003756773,12:0.028037679):0.0013123595):0.001658606,17:0.010710832);
tree gen.121 = [&U] (16:0.02708094,((13:0.004518796,17:0.021982602):9.343372e-05,(12:0.019451501,((14:0.0252572869,18:0.04377922):0.03468491,((10:0.0154980946,((((9:0.017418182,8:0.017127):0.00249977,7:0.017528843):0.01696534,(6:0.001145809,(5:0.03212486,((3:0.03478369,(2:0.01976386,1:0.02935109):0.00659428):0.04375817,4:0.04170688):0.008335056):0.004413981):0.0219859):0.003143711,(19:0.1155144813,11:0.003489267):0.007830779):0.0008399958):0.01137022,15:0.022773319):0.0001981674):0.001832981):0.001108439):0.0024441301);
tree gen.122 = [&U] (17:0.029254575,(((((14:0.05647058,18:0.047674684):0.0176608,((10:0.018571029,((5:0.02081393,((2:0.03706683,(3:0.02162899,1:0.03655683):0.004300657):0.03801697,4:0.046917366):0.003134087):0.01367723,6:0.001067226):0.01608728):0.001114734,((19:0.102443952,11:0.004171333):0.004267905,((8:0.019810558,9:0.0201302118):0.001800972,7:0.018326109):0.01667983):0.0005428755):0.005311589):0.0006534917,(12:0.014351329,15:0.0186296153):0.00293114):0.001938508,16:0.02776456):0.003627704,13:0.004907668):0.001495761);
tree gen.123 = [&U] (18:0.1251474746,(16:0.02377373,(17:0.026778201,(13:0.0048387224,((((((9:0.018654648,8:0.012043963):0.0079789588,7:0.0087101657):0.03416771,10:0.015372957):0.001000269,(11:0.003486813,19:0.1066986345):0.006758055):0.0007312671,(6:0.00284508,(5:0.03169966,(((2:0.04487218,1:0.05725644):0.002775133,3:0.02184971):0.0458075,4:0.048695697):0.009439918):0.01286054):0.01566744):0.009097852,(15:0.025341566,(14:0.031347305,12:0.013515541):0.002283587):0.0006728264):0.0004929684):0.002659951):0.003089633):0.00392995512);
tree gen.124 = [&U] (18:0.1174403608,((17:0.015757417,(13:0.008424749,((((8:0.015668155,9:0.0132185618):0.007143076,7:0.0089164695):0.01782601,(((((1:0.03709792,(2:0.02701557,3:0.01833339):0.003494216):0.02332095,4:0.03267015):0.01386065,(6:0.01362512,5:0.02600367):0.006012423):0.0304983426,10:0.01508913):0.001284478,(11:0.01071309,19:0.1306070436):0.01151113):0.001667852):0.00931326,((12:0.012561907,14:0.054866752):0.001281031,15:0.025327184):0.0003734225):0.0037237121):0.003739625):0.002843414,16:0.0274399):0.025454291);
tree gen.125 = [&U] (18:0.1557155008,(((13:0.0087610651,16:0.02966591):0.0007218451,((15:0.020066542,(12:0.0129269788,14:0.034909632):0.002579734):0.002268473,(10:0.01738898,((6:0.005901126,(((3:0.02231252,(2:0.040016,1:0.01969304):0.0005187868):0.03129898,4:0.041464618):0.00698202,5:0.02432409):0.00319465):0.02539371,(((8:0.016373406,9:0.017995064):0.008758176,7:0.0081288943):0.02349916,(11:0.003332409,19:0.1011168001):0.008043671):0.0008427395):0.0005993917):0.005846409):0.0007330426):0.001831856,17:0.019882283):0.0080754495);
tree gen.126 = [&U] ((((((14:0.039454199,18:0.05470152):0.029681194,(((((9:0.0126643223,8:0.0212005245):0.004254562,7:0.011177585):0.02538544,(19:0.124570778,11:0.009351058):0.005325855):0.0008311637,10:0.021567823):0.003811681,((5:0.02921932,(4:0.04101789,((2:0.02371499,1:0.03673232):0.00429574,3:0.03111009):0.058623874):0.004595629):0.01816981,6:0.007164851):0.004713936):0.009181181):0.00176799,(16:0.03139297,15:0.023182169):0.0004066923):0.001045885,13:0.004133793):0.000491238,12:0.01824081):0.004187578,17:0.0172094231);
tree gen.127 = [&U] (18:0.1358361698,(((16:0.04728738,13:0.00676457):0.0052992605,((((8:0.017825891,9:0.0211451809):0.01237773,7:0.012275056):0.02524455,((((5:0.02150953,(4:0.03997317,((1:0.03128812,2:0.02943307):0.001372611,3:0.02555194):0.04938958):0.01115613):0.01010333,6:0.01284827):0.01469826,10:0.018804519):0.000934461,(11:0.01251174,19:0.1032111691):0.008014984):5.619499e-05):0.00443813,(15:0.0139183864,(14:0.07578893,12:0.01857458):0.0012823861):0.0006316535):0.004071947):0.0009591094,17:0.0172555615):0.00778769);
tree gen.128 = [&U] (17:0.010159216,(((((10:0.018846228,(((4:0.03371414,5:0.02616783):0.005368538,(2:0.04111632,(1:0.037362,3:0.03161381):0.003444031):0.032982972):0.01378258,6:0.002678467):0.01635419):0.001493787,((19:0.1251384,11:0.003409459):0.006423341,((8:0.0124175568,9:0.0154281145):0.001561364,7:0.0131753566):0.01595299):0.002447438):0.007788344,(14:0.045738134,18:0.03051702):0.03290823):0.0005473378,((12:0.037135273,16:0.03731942):0.001270133,13:0.003160643):0.0005853023):0.001883028,15:0.019225327):0.003441245);
tree gen.129 = [&U] (16:0.03564559,(((12:0.018232838,(15:0.019441868,((((5:0.03147877,6:0.0001639652):0.001229322,(4:0.039459161,(2:0.02690384,(3:0.03442593,1:0.02717083):0.001386008):0.03405776):0.003352922):0.02017552,(((19:0.1116594839,11:0.01101775):0.004845459,((9:0.01899600819,8:0.013117627):0.006261444,7:0.0126125907):0.01846891):0.001080023,10:0.0119519113):0.002729244):0.004558044,(14:0.029536216,18:0.037012915):0.017524677):0.002718318):5.104108e-05):0.0005864273,13:0.003194382):0.001850804,17:0.0113630132):0.002208648);
tree gen.130 = [&U] (((16:0.03416666,(((12:0.0197099202,15:0.0219512802):0.0005565501,((((19:0.116980514,11:0.00516487):0.006375148,((8:0.01841685,9:0.016117647):0.002324067,7:0.0159300512):0.02495195):0.0001148765,10:0.025337058):0.0009323627,(((4:0.04300485,((2:0.03212855,3:0.02201733):0.0009334827,1:0.04339294):0.02981995):0.015316191,5:0.03749593):0.01458498,6:0.002271878):0.007930279):0.01331541):0.001803577,(14:0.028090577,18:0.06528195):0.030100489):0.002265603):0.000751816,13:0.005882919):0.002218993,17:0.018763751);
tree gen.131 = [&U] (((((((8:0.02109522,9:0.0183656128):0.0008389325,7:0.010224511):0.03081418,((19:0.1270463653,11:0.004933401):0.008527118,(6:0.00491581,((3:0.02460553,(1:0.04576734,2:0.02896313):0.00139093):0.04092343,(4:0.04054944,5:0.03064277):0.007375942):0.01006893):0.01349443):0.003247406):0.0007635532,10:0.018039421):0.007780409,(15:0.024050815,(12:0.029610677,(18:0.06874756,14:0.021579614):0.012151075):0.0002586827):0.0008483705):0.003580269,(17:0.015165718,13:0.0073665155):0.001549374):0.002933288,16:0.03465858);
tree gen.132 = [&U] ((17:0.016147861,((13:0.007005862,16:0.02144626809):0.001706181,(((10:0.022943247,(((8:0.019319691,9:0.019340833):0.0048344169,7:0.012684944):0.01859453,(11:0.005622599,19:0.1267147485):0.004873269):0.0006986576):0.0007718804,((((2:0.02552494,1:0.04595985):0.009791488,3:0.02207762):0.0254967171,(5:0.02112416,4:0.04832752):0.008071116):0.01465296,6:0.0007420586):0.01724495):0.006246716,(15:0.026209188,(14:0.0398043725,12:0.008338129):0.004325028):0.001648458):0.0008736104):0.0005105725):0.0140621939,18:0.1212590827);
tree gen.133 = [&U] (18:0.1526480793,(17:0.012240398,((((12:0.012274739,14:0.03439063):0.0015558744,15:0.021383416):0.0009943034,(((5:0.02898939,((2:0.02991851,(3:0.02565479,1:0.04161136):0.00069108):0.03852511,4:0.044610521):0.00519608):0.01581066,6:0.001337015):0.01146933,(10:0.023334144,(((8:0.020444727,9:0.0098675297):0.002500085,7:0.025762149):0.01985808,(11:0.01416899,19:0.1218891175):0.01057218):0.002940108):0.001750378):0.0197198):0.002521752,(16:0.03971193,13:0.00337375):0.0027834778):0.002667071):0.0046037991);
tree gen.134 = [&U] (18:0.1822646997,(13:0.0040550712,(16:0.0331186564,(((15:0.017317206,(12:0.0161441775,14:0.047608968):0.002616078):0.0006303169,(10:0.015414147,((((8:0.020219571,9:0.00861277):0.003435974,7:0.011326275):0.02063022,(((1:0.04100259,(3:0.02820327,2:0.02100638):0.0002619042):0.044948075,(4:0.03871732,5:0.03007376):0.002190292):0.005730772,6:0.007887056):0.01867295):0.001305436,(11:0.007571191,19:0.1047305225):0.01021084):0.002740446):0.007570054):0.003115661,17:0.017701671):0.0004038645):0.0001165723):0.0085935214);
tree gen.135 = [&U] ((((13:0.0096781972,(15:0.016311173,((14:0.042947297,18:0.06643685):0.01665822,(10:0.018837437,(((8:0.0147628175,9:0.0068943888):0.002396527,7:0.0066829506):0.02172579,(((((2:0.02999548,1:0.02903284):0.00443619,3:0.02037546):0.04171183,(4:0.03097896,5:0.03327973):0.004935361):0.012668742,6:0.0007320842):0.01678626,(19:0.0835838511,11:0.005944004):0.007075398):0.001139348):0.003191342):0.008438773):0.0003260388):0.0005470764):0.0001089295,12:0.0162172741):0.001274095,16:0.0292222):0.001233741,17:0.016680101);
tree gen.136 = [&U] (((((14:0.055478281,12:0.010670349):0.0036275428,(15:0.0171883894,(((5:0.03329833,(4:0.04869852,((2:0.02636423,3:0.02308788):0.002671128,1:0.02157362):0.02773122):0.008766994):0.01204384,6:0.002724636):0.02036794,(((11:0.006644677,19:0.1170842851):0.006842216,10:0.015127293):0.001372202,((9:0.0229846142,8:0.016473406):0.003472884,7:0.01918227619):0.02812533):0.0005752904):0.01506395):0.002406779):0.003356525,(13:0.008221576,16:0.037234145):0.0007175193):0.001380305,17:0.01173710295):0.00809126,18:0.1605866555);
tree gen.137 = [&U] (17:0.014441095,((16:0.03429454,(13:0.005811282,12:0.0148132799):0.001339825):0.003141212,((((((8:0.018038857,9:0.01075125778):0.00391215,7:0.011124313):0.01705566,(6:0.005818126,(5:0.02554013,((3:0.02474166,(1:0.02676521,2:0.03344824):0.003175521):0.02823202,4:0.03288637):0.012412219):0.01298175):0.006318206):0.002512423,((19:0.1103801233,11:0.005356308):0.01088909,10:0.0276309736):0.001694843):0.008144707,15:0.021808046):0.000450776,(18:0.04595158,14:0.035740819):0.02036524):0.0004345186):0.0036523298);
tree gen.138 = [&U] (16:0.03083901,((((10:0.013564614,(((6:0.003071153,(5:0.02906135,(4:0.0360962319,((2:0.0284205,1:0.02856408):0.009359326,3:0.01774653):0.03954906):0.006758899):0.008561793):0.01826427,(19:0.103987281,11:0.006866127):0.008359603):0.0001009685,((8:0.0142769436,9:0.014847743):0.004082113,7:0.012437712):0.02629932):0.005402225):0.00967998,(18:0.03786764,14:0.035720363):0.02565923):0.0003053203,(15:0.0142559935,12:0.021211581):0.002186231):0.004098071,(17:0.011264059,13:0.003965272):0.0056043947):0.0004939728);
tree gen.139 = [&U] ((13:0.007686569,((15:0.017706846,(((18:0.06952733,14:0.03524662):0.02303052,12:0.0230554776):0.000852429,(((19:0.1173640848,11:0.003778434):0.001677227,(6:0.01435005,((5:0.02906958,4:0.04198848):0.004683176,(3:0.0203847,(2:0.03279759,1:0.02733485):0.01039116):0.037168057):0.01833554):0.01361379):0.002098996,(((9:0.01437661526,8:0.0118345181):0.004757508,7:0.014863014):0.02635357,10:0.026629101):0.0005450039):0.01174577):0.0009476791):0.0004600854,17:0.013902514):0.0002817503):0.004432313,16:0.03112775);
tree gen.140 = [&U] ((17:0.010227547,(((((((8:0.012057763,9:0.009614166):0.005058129,7:0.008831416):0.02074681,(10:0.020693625,(11:0.007616706,19:0.1239858494):0.009646385):0.004778887):0.002369121,((5:0.03161211,((3:0.01954893,(2:0.02661546,1:0.02927182):0.005022297):0.02749783,4:0.04516362):0.009968638):0.0139899,6:0.004320727):0.01288621):0.007690062,(15:0.014422336,(14:0.031166465,12:0.016764272):0.005038892):0.002398837):0.0022428966,16:0.029958937):0.0004917978,13:0.004467797):0.0017500996):0.00623118,18:0.101814361);
tree gen.141 = [&U] (12:0.030365605,((13:0.008170975,17:0.0195738597):0.004218487,((15:0.0208599062,16:0.04020642):0.001308622,((18:0.03631129,14:0.038994032):0.01676776,((((6:0.006647377,(5:0.03962962,(4:0.03412265,(3:0.03062263,(1:0.02360996,2:0.02883033):0.006306499):0.03424521):0.012693011):0.01130077):0.008904506,(19:0.1066802188,11:0.004835084):0.00657429):0.002465374,((9:0.0174296109,8:0.019007114):0.003748619,7:0.019633286):0.02072045):0.001960782,10:0.0228803715):0.007826903):0.001672624):0.002056851):0.003717828);
tree gen.142 = [&U] ((17:0.0226585689,(15:0.030220333,((18:0.0559075,14:0.0293044):0.02102835,(((19:0.1391859489,11:0.003204349):0.004086514,(((9:0.01226418,8:0.01075763):0.004305628,7:0.014722032):0.02034598,10:0.015950801):0.002099324):0.0002417812,(6:0.01467257,((5:0.02951645,4:0.03908798):0.007855175,(3:0.01740628,(2:0.026084,1:0.02905738):0.002700795):0.03842574):0.015898236):0.01795774):0.01536965):0.002115397):0.001682958):0.001925211,(16:0.03484792,(12:0.01562795,13:0.006454712):0.004156406):0.002430941);
tree gen.143 = [&U] ((17:0.0176632186,(12:0.010127598,(((15:0.026280252,14:0.0478962711):0.002489906,(((((4:0.03479082,5:0.03200032):0.005742906,((2:0.02722272,1:0.02839567):0.004149372,3:0.02051643):0.038080318):0.01123815,6:0.003980886):0.01108579,10:0.019149389):0.005445063,((11:0.005903047,19:0.09696023574):0.004879534,((9:0.015495806,8:0.012408209):0.005701331,7:0.0160447768):0.03085383):0.0001560313):0.0103884):0.00103702256,(13:0.006796113,16:0.04270036):0.0003546672):0.00284051):0.00215648):0.0216175059,18:0.1342164924);
tree gen.144 = [&U] (((((18:0.031126385,14:0.044152258):0.0186212,(10:0.025340502,((6:0.006230699,((5:0.02724581,4:0.03415504):0.004555813,(1:0.03020506,(2:0.03704934,3:0.02520886):0.002514176):0.041299313):0.01454136):0.008066713,(((9:0.0070399676,8:0.019732582):0.008231112,7:0.0195949487):0.0265677,(19:0.1376486822,11:0.00965368):0.006912913):0.0006529026):0.001730371):0.008944459):0.001233296,15:0.0241086102):0.000184515,(12:0.015982623,(16:0.0296385,13:0.009930791):0.004310842):0.002066281):0.005687189,17:0.01847659354);
tree gen.145 = [&U] (16:0.03288285,(((((18:0.06412758,14:0.018340283):0.02752722787,12:0.01233972):0.001589275,15:0.011329064):0.0004516192,(((10:0.017268044,(11:0.008006258,19:0.1081656822):0.007295064):0.002920047,(7:0.0152419572,(8:0.017871736,9:0.014769431):0.007697669):0.03156741):0.0001372972,(6:0.0001598997,(5:0.04071124,(4:0.05341378,((2:0.03292184,1:0.03419122):0.002212843,3:0.02741028):0.04208606):0.013478276):0.004896542):0.02419122):0.006540529):0.001079204,(13:0.003267378,17:0.022061835):0.0014831085):0.002088353);
tree gen.146 = [&U] (18:0.1134670464,((((((12:0.0147302148,14:0.035012465):0.001149285,15:0.015309365):0.0007228322,((((5:0.03062691,(4:0.03679944,((2:0.03588347,3:0.02052847):0.006514337,1:0.0240306):0.0307856):0.010776426):0.004708129,6:0.0005048207):0.01387628,((8:0.0134111988,9:0.0112728505):0.001350502,7:0.0173810281):0.01986983):0.0006778682,((11:0.004330033,19:0.1058161846):0.01184231,10:0.017650591):0.001752825):0.0113691786):0.00243712,16:0.043198879):0.001256855,13:0.00684848):0.00177262154,17:0.015329204):0.0055164688);
tree gen.147 = [&U] ((16:0.035490441,(13:0.003036243,((15:0.0140914,12:0.029555642):0.001206963,(((((9:0.018198388,8:0.0111753191):0.003910472,7:0.0117098771):0.03044788,(10:0.0182092185,(19:0.1254815976,11:0.004385468):0.003022061):0.000343645):0.001356373,(6:0.004377225,((4:0.04834431,5:0.02622007):0.006705181,(2:0.03602215,(3:0.03009552,1:0.02773451):0.0001627516):0.033522424):0.005782923):0.02304555):0.007108625,(18:0.04295954,14:0.03236895):0.02463104):0.001776195):0.002665137):0.0007702225):0.0018457923,17:0.01115232129);
tree gen.148 = [&U] (((16:0.04016074,(13:0.009719858,(((12:0.008500604,14:0.028273538):0.0007519295,15:0.0226538805):0.001001859,(((((8:0.014198289,9:0.016481753):0.003746954,7:0.007013154):0.031341,(11:0.006179029,19:0.1255815695):0.01034796):0.0007929943,10:0.01586444):0.002281196,(6:0.005617346,((5:0.0292129,4:0.03596695):0.004175428,(3:0.03874354,(2:0.03956582,1:0.0325222):0.001717847):0.02902536):0.014674465):0.0142787):0.00510669):0.0021508671):0.001686853):0.00687968,17:0.0125018743):0.006997706,18:0.1551248597);
tree gen.149 = [&U] (((((10:0.021596693,(((8:0.0153451746,9:0.015750121):0.00539762,7:0.013446234):0.02353658,((5:0.03377049,(((3:0.02468065,1:0.03139565):0.0009671541,2:0.03292781):0.04049461,4:0.03966609):0.007923147):0.01321289,6:0.003668475):0.01193717):0.002408389):0.001896104,(19:0.1056644837,11:0.00544097):0.01174129):0.007799337,(15:0.01274021,((14:0.047017523,18:0.05292365):0.03614277,12:0.0134782871):0.0008241299):0.001251846):0.001515761,(16:0.031646523,13:0.005937078):0.002394058):0.001167154,17:0.0148286333);
tree gen.150 = [&U] (17:0.017103042,(13:0.002950356,(16:0.04024257,((((((9:0.011997323,8:0.023083478):0.002515446,7:0.0156797832):0.02831359,(19:0.1109505002,11:0.004563446):0.009415555):0.0008468421,(10:0.019325887,((((3:0.02732226,(1:0.02473696,2:0.04781157):0.001546215):0.03148572,4:0.042925292):0.00276247,5:0.02723888):0.00923979,6:0.004006927):0.01911003):0.003765661):0.007585694,(14:0.029530853,18:0.042918332):0.01710231):0.001398442,(12:0.013499622,15:0.018611141):0.001002294):0.001047668):0.000747663):0.00181933);
tree gen.151 = [&U] ((13:0.006662606,((((18:0.041277239,14:0.037865174):0.02101055,((((4:0.03785645,5:0.02752842):0.008529492,((1:0.03298896,2:0.02490576):0.009244403,3:0.02288422):0.02742571):0.016578907,6:0.003653623):0.0130261,((10:0.02065627,(19:0.110889275,11:0.006245307):0.006533985):0.0009746982,((8:0.027105053,9:0.0156449949):0.00583496,7:0.0105657775):0.02239773):0.0008781623):0.007542894):0.001297947,(12:0.020123915,15:0.022157718):0.001714915):0.002214334,16:0.04904659):0.0001721382):0.0021101432,17:0.016027482);
tree gen.152 = [&U] (((12:0.0129340319,(16:0.041122129,13:0.001866445):0.000256649):0.007590238,(((((8:0.018143289,9:0.0152099047):0.002369952,7:0.013444919):0.03058424,(((19:0.0857292218,11:0.005700132):0.009838785,10:0.020701726):0.002820898,(((4:0.04393238,5:0.02546803):0.005290348,((2:0.04081064,1:0.03191516):0.001415227,3:0.01968398):0.02584408):0.0199647991,6:0.001952205):0.01139372):0.0009407003):0.005374441,(18:0.03878214,14:0.02836649):0.02031524):0.00166858,15:0.026317759):0.004770817):0.00128971,17:0.01549463347);
tree gen.153 = [&U] ((17:0.0112708989,(16:0.03314108,(13:0.006045531,((15:0.0197402906,(14:0.0288282613,12:0.0105949044):0.001258373):0.002144847,(((10:0.019722821,(11:0.004571399,19:0.1141515103):0.01275657):8.99511e-05,(((4:0.03728388,5:0.02918963):0.009300708,(1:0.03251775,(3:0.02137745,2:0.03094382):0.00471919):0.027802712):0.01420279,6:0.01915207):0.01062763):0.000945459,((8:0.019093384,9:0.0111522876):0.008183363,7:0.0093486809):0.0215274):0.004651097):0.0025193872):0.00052257345):0.005564965):0.0262303943,18:0.1040399832);
tree gen.154 = [&U] ((16:0.03764541354,(((12:0.02110497,(((((19:0.1151881909,11:0.005467827):0.008169059,10:0.02484026):0.008826608,((8:0.020285903,9:0.010321119):0.005854301,7:0.0120424208):0.02043611):0.001173314,((5:0.02879377,(4:0.03240389,(2:0.02832391,(1:0.03965616,3:0.02209528):0.006967957):0.03521181):0.009721351):0.01244357,6:0.002926652):0.01241345):0.008902062,(18:0.06172973,14:0.038419619):0.01902027):0.004004765):0.003471983,15:0.018418306):0.002917116,13:0.005482694):0.001518519):0.002687681,17:0.01230364);
tree gen.155 = [&U] (((((18:0.056628012,14:0.045219937):0.01421898,((((5:0.03719033,4:0.03562629):0.009606945,((1:0.03778926,2:0.02759289):0.003457013,3:0.01864419):0.042182104):0.008991638,6:0.004222069):0.01884889,((((9:0.0148243368,8:0.019877613):0.006545904,7:0.015094735):0.01576362,(19:0.098994614,11:0.003980111):0.009092763):0.0006650152,10:0.018646903):0.0002487394):0.009378347):0.003173172,15:0.014626043):0.0001012432,(13:0.004758132,(16:0.03447367,12:0.02025297):0.0009167699):0.005063953):0.008122546,17:0.0176594187);
tree gen.156 = [&U] (16:0.02955827,((17:0.012229477,(15:0.020687459,((18:0.057768516,14:0.039265747):0.01646725,((19:0.1075131007,11:0.004657227):0.009358846,((10:0.02270174,((((3:0.02506561,2:0.02805074):0.002502164,1:0.02279906):0.02605813,(5:0.02695393,4:0.03462637):0.006948895):0.014336763,6:0.006107161):0.01053133):0.003798622,((9:0.00862315,8:0.019951952):0.005552209,7:0.016160552):0.02801037):0.001179016):0.01172832):0.0007192088):0.002368048):0.0006805796,(13:0.005600504,12:0.024974667):0.00589504):0.001714833);
tree gen.157 = [&U] (17:0.015207777,(((((((8:0.011764949,9:0.011864092):0.005631358,7:0.0181219146):0.02150019,((((4:0.044488754,((3:0.02638716,2:0.03343009):0.003223447,1:0.0380165):0.03112567):0.005429986,5:0.02916849):0.01257311,6:0.0008295626):0.01897681,10:0.018980476):0.001012079):7.256224e-05,(19:0.1075343461,11:0.004677701):0.006120542):0.01307145,(18:0.042400488,14:0.040776689):0.02132505):0.0009129021,15:0.020759931):0.005603456,(13:0.005752109,(12:0.0252681574,16:0.03292048):0.001371897):0.0001051252):0.001302461);
tree gen.158 = [&U] ((((16:0.02882512,(13:0.006754718,12:0.014745671):0.00180032):0.002595676,15:0.036358549):0.0009786179,((18:0.035671051,14:0.028130536):0.02296847,(((10:0.018243245,(((3:0.02947603,(1:0.04709985,2:0.03785239):0.006485803):0.040294535,(5:0.02300462,4:0.04387613):0.003742076):0.007061685,6:0.01299155):0.02624391):0.001046398,((9:0.029176208,8:0.021837076):0.003793432,7:0.0104180143):0.02186278):0.000742235,(19:0.1066548031,11:0.005921781):0.005679924):0.01085711):0.007835099):0.002526003,17:0.016313634);
tree gen.159 = [&U] (18:0.1332318634,(17:0.0110003291,(((((14:0.033399808,12:0.008748628):0.004642488,15:0.016108403):0.001118782,(((((4:0.04794295,(3:0.02449078,(2:0.03327539,1:0.03231763):0.005166613):0.03503151):0.010408805,5:0.03164534):0.01639266,6:0.02187599):0.009781044,(11:0.008609966,19:0.118494582):0.007835644):0.0001936091,(10:0.020783776,(7:0.0099106306,(9:0.0174673849,8:0.016789739):0.004831009):0.02558808):0.0002709762):0.01319045):0.002664641,13:0.004561193):0.004714231,16:0.02838065):0.003061288):0.005830693);
tree gen.160 = [&U] (((13:0.0065623922,(16:0.0291440574,(((11:0.007031325,19:0.1121628522):0.003544589,((7:0.012558018,(9:0.020274488,8:0.019695482):0.00218686):0.01944938,(10:0.03189771,(((4:0.03746538,((3:0.02406261,1:0.03124109):0.0009202465,2:0.04683424):0.02964806):0.011689569,5:0.03362683):0.002290329,6:0.007629517):0.0214698):0.005514994):4.222895e-05):0.01257309,((14:0.0320898025,12:0.007371805):0.002296476,15:0.0202816279):0.002059439):0.002807868):0.0008306612):0.00583392,17:0.007877411):0.013753804,18:0.158349616);
tree gen.161 = [&U] (((17:0.0143154683,((((14:0.039483733,12:0.01170496442):0.0009946881,15:0.019953871):0.003517902,((((7:0.0114470375,(9:0.00982648608,8:0.02379075):0.005319924):0.01632264,10:0.0173838798):0.003438133,(11:0.009763224,19:0.1113606675):0.007731471):0.0009172539,(6:0.004104848,((3:0.02152815,(1:0.03336636,2:0.02783302):0.01037589):0.041086745,(5:0.04089488,4:0.04329242):0.004518567):0.008292785):0.01604197):0.01004796):0.00548258743,13:0.005997417):0.0014553322):0.001521946,16:0.03960509):0.0189332374,18:0.142375463);
tree gen.162 = [&U] (((((((((7:0.012391563,(8:0.0215794832,9:0.0107447269):0.006649029):0.02417515,(6:0.005471243,(5:0.03056167,(4:0.03575599,(2:0.03669571,(1:0.03891568,3:0.026513):0.0004831249):0.0305585):0.010936324):0.005599141):0.01612042):0.0004315456,((11:0.004025929,19:0.0894873968):0.00624481,10:0.0120666214):0.006216468):0.0066049,(12:0.0114931509,14:0.034660802):0.0005991378):0.003060334,15:0.0145150011):0.003296716,13:0.006352006):0.003094858,17:0.019184783):0.0018866294,16:0.02473217):0.0098328687,18:0.155675639);
tree gen.163 = [&U] (((((18:0.029596165,14:0.030060915):0.02471461,(12:0.0083315263,16:0.03530113):0.007674649):0.001804519,(((((8:0.013404112,9:0.0102346885):0.006503912,7:0.01906425058):0.02781545,(10:0.022112748,(19:0.1115438453,11:0.00551149):0.007634152):0.0003934107):0.0009759785,(6:0.001665515,((5:0.02205406,((1:0.04418128,2:0.02880679):0.001457682,3:0.02890184):0.03272372):0.0003002674,4:0.051054092):0.02322892):0.01297333):0.01050135,15:0.030141023):0.002513414):0.003757999,17:0.0194320071):0.0001106465,13:0.007426624);
tree gen.164 = [&U] ((((10:0.016089771,(((6:0.002596363,((1:0.02927016,(2:0.02811413,3:0.02582573):0.00180309):0.04179069,(4:0.03940186,5:0.02561403):0.008804766):0.019024777):0.009830172,((8:0.016830812,9:0.013312806):0.001862694,7:0.01530044748):0.01600131):0.0002319846,(19:0.1095126392,11:0.002779402):0.006958891):0.002965238):0.01179025,(18:0.050040747,14:0.047157146):0.01976478):0.001943553,((12:0.016769096,(16:0.0290072638,13:0.005045822):0.006943732):0.007814263,15:0.013303757):0.001418214):0.005017271,17:0.01979223312);
tree gen.165 = [&U] ((((15:0.0210579903,(((19:0.109405557,11:0.007074167):0.007285898,((6:0.001221028,(5:0.02800291,(4:0.044825042,((2:0.02688873,1:0.02915962):0.005116623,3:0.02676419):0.04055579):0.003500193):0.01392815):0.008557373,10:0.0215583451):0.004464542):0.003632563,((9:0.0132767184,8:0.0227158146):0.00413408,7:0.0129507433):0.02752698):0.007107497):0.001513298,(18:0.0587407,14:0.038542662):0.01998054):0.005464236,(13:0.008129939,(12:0.0223450104,16:0.02722388):0.001005819):0.0006409661):0.0004561594,17:0.0144366213);
tree gen.166 = [&U] (18:0.144426095,(17:0.014025348,((15:0.027637246,(12:0.01425182,14:0.0391749787):0.00167198):0.002099581,((16:0.0399751,13:0.006672336):0.0044713581,((((11:0.005194241,19:0.114455989):0.007888451,10:0.02289207):0.002795309,(((4:0.04298895,(3:0.03147591,(2:0.02759471,1:0.03948111):0.008153245):0.038350391):0.0115047,5:0.0237336):0.009831642,6:0.002866097):0.01333019):0.0006906658,((9:0.019487254,8:0.019183806):0.008554568,7:0.023558256):0.02780939):0.007438371):5.544581e-06):0.0031514478):0.0111800616);
tree gen.167 = [&U] ((((18:0.036933497,14:0.045737015):0.01768921,(((10:0.019740809,((6:0.001749308,(5:0.02600873,(4:0.048854902,(1:0.03653257,(3:0.02779866,2:0.0282264):0.001591842):0.04346031):0.0106042):0.009810174):0.01242933,((8:0.024633401,9:0.0181449126):0.003862491,7:0.0111085379):0.02945392):0.001837128):0.0003748514,(19:0.1199469281,11:0.01093979):0.00551553):0.01010236,(12:0.0104906,15:0.02140827):0.001754407):0.0001815224):0.001398631,(13:0.006707767,16:0.04462845):0.0083549919):0.002816335,17:0.021142687);
tree gen.168 = [&U] (18:0.1103531031,(17:0.02137130446,(13:0.004278999,(16:0.04042749,((15:0.01377791,(14:0.0283169692,12:0.01901946):0.005471532):0.0004192759,((((3:0.03033167,(1:0.0342934,2:0.02772067):0.008699545):0.03790601,(4:0.04121738,5:0.02529777):0.004535692):0.022662272,6:0.003804873):0.005814438,((10:0.021116439,(11:0.004050883,19:0.1206745624):0.00817152):0.0007203905,((8:0.01706847,9:0.0212432679):0.002536139,7:0.007759463):0.03077836):0.001692168):0.009157266):0.001083212):0.0020002873):0.0009881353):0.01077214991);
tree gen.169 = [&U] (18:0.135767709,(16:0.03667766,(17:0.0156445122,((((12:0.010494962,14:0.043805935):0.001520075,15:0.026590176):0.0001142404,((((11:0.003729402,19:0.1018220963):0.006627861,10:0.022774207):0.0004150542,((8:0.0107803021,9:0.017958137):0.0051973881,7:0.01219073687):0.02331306):0.003571215,((((1:0.02947177,(2:0.02280888,3:0.02935361):0.00069847):0.02510222,4:0.04385219):0.005182957,5:0.02584728):0.01668009,6:0.009991304):0.01583778):0.007084641):0.0008554288,13:0.01032095):0.0026127392):0.003029448):0.01108877);
tree gen.170 = [&U] (17:0.01934532739,(13:0.002916076,((((14:0.042464289,18:0.053753234):0.020387331,12:0.006976995):0.001191882,15:0.026902986):0.001622474,(16:0.03528188,(((((4:0.04045447,(1:0.05126672,(2:0.02658002,3:0.03265121):0.002097766):0.02980625):0.006795777,5:0.02153619):0.01625383,6:0.008475724):0.009722073,10:0.028986452):0.002345014,(((9:0.0195947775,8:0.024978748):0.003834646,7:0.011003386):0.02615218,(11:0.006511522,19:0.1374069152):0.002193275):0.002298268):0.006073846):0.0001439489):0.0006066076):0.0069029883);
tree gen.171 = [&U] (((12:0.014967209,13:0.009530514):0.006197013,(16:0.03595414,(((14:0.028649273,18:0.034746603):0.0214829,(((10:0.028923426,(19:0.1183572815,11:0.004386539):0.007471924):0.004205103,(6:0.002612309,(5:0.03124013,(((2:0.039561,1:0.04003979):0.002145196,3:0.02831695):0.0399325025,4:0.05013067):0.01197239):0.02179885):0.005804045):0.0005786315,((8:0.024919747,9:0.011679564):0.006638192,7:0.017610051):0.01956338):0.007085832):0.00184535,15:0.014203968):0.005220998):3.934488e-05):0.0012629457,17:0.020064615);
tree gen.172 = [&U] ((17:0.01742269188,((13:0.0037756194,16:0.04056623):0.000478583,((15:0.025390499,(12:0.010463424,14:0.032760975):0.0008524893):0.002231935,(((11:0.006444328,19:0.120214313):0.007943728,((9:0.014873986,8:0.021366516):0.006423002,7:0.01638421):0.03415942):0.001278926,((((4:0.04538418,5:0.03333858):0.004446431,(1:0.03180948,(2:0.02653597,3:0.02678754):0.007110809):0.03623645):0.0211414068,6:0.001551942):0.007949465,10:0.01650214):0.001506311):0.01688301):0.0001139804):0.002035944):0.0134541602,18:0.144559555);
tree gen.173 = [&U] (17:0.013222161,((13:0.004860197,((((14:0.032683427,18:0.05093812):0.01676243,(10:0.018833346,(((((2:0.02917004,3:0.04390619):0.000126069,1:0.04366018):0.04171798,(5:0.0369322,4:0.03677011):0.004411755):0.015674358,6:0.005209813):0.01331055,((19:0.1132281151,11:0.006357654):0.004444666,((8:0.01260327,9:0.013258166):0.008309311,7:0.011063381):0.02126497):0.001866839):1.169945e-06):0.004798853):0.0002342513,12:0.032460301):0.001843186,15:0.026425701):0.000334658):0.001228014,16:0.033732332):0.004990375);
tree gen.174 = [&U] (((16:0.03313569,12:0.023690558):0.006145733,((((14:0.027505304,18:0.05466297):0.025246514,(((5:0.02962217,(4:0.04420089,((2:0.02903439,1:0.03281582):0.001352243,3:0.03046162):0.03584765):0.002997979):0.019691733,6:0.004704402):0.01104287,(10:0.021824093,(((9:0.0168436851,8:0.016154735):0.0024731328,7:0.016293338):0.0270353,(19:0.1288415769,11:0.01139997):0.01024209):0.001096295):0.001899216):0.007414747):0.004405902,15:0.0204861261):0.0003452883,13:0.003951864):0.001023371):0.0005406073,17:0.018772245);
tree gen.175 = [&U] ((17:0.025233165,((13:0.005452636,((15:0.0155544433,(14:0.0589334054,12:0.008486624):0.002453876):0.0005430027,((10:0.016828594,((9:0.0111142517,8:0.019612005):0.00128835,7:0.012629592):0.02723357):0.0009147978,((11:0.004505192,19:0.1221673638):0.007922028,((5:0.0283762,((3:0.0280846,(2:0.02837135,1:0.04081749):0.001244999):0.03689632,4:0.03721606):0.012436076):0.007331186,6:0.00959146):0.0158902):0.0005815248):0.01014805):0.006387433):0.002889728,16:0.0333920164):0.002396301):0.004249406,18:0.1320456466);
tree gen.176 = [&U] (((13:0.005342508,(12:0.018140293,15:0.016907622):0.0026878):0.002267242,((14:0.037409726,18:0.06270978):0.01748396,(16:0.02658897,((((8:0.010406384,(7:0.0153234092,9:0.0213584795):0.00274134675):0.0250381,(19:0.1102243528,11:0.004837049):0.006519955):0.002117051,10:0.014769412):0.002811357,((5:0.02536738,(4:0.040164601,((1:0.02840664,3:0.01846164):0.0002368754,2:0.02474412):0.04040782):0.0062879):0.01045998,6:0.01243066):0.01879487):0.007688424):0.000434644):0.000528105):0.011371777,17:0.0072525205);
tree gen.177 = [&U] ((13:0.005908454,(((((7:0.012192771,(9:0.011020021,8:0.021154386):0.004121035):0.02910613,(19:0.1026317222,11:0.006285328):0.008955685):0.005994505,10:0.019236961):0.0007383245,((5:0.02486245,(4:0.03276459,((3:0.02762407,2:0.02705115):0.0001979063,1:0.03160512):0.03794779):0.006592438):0.006080202,6:0.002943003):0.02525016):0.003877999,(14:0.033611402,18:0.04665115):0.016891835):0.002218076):0.003295865,((15:0.01865953,(17:0.023001966,16:0.034295713):0.0006745528):0.003018752,12:0.025557495):0.002274592);
tree gen.178 = [&U] ((13:0.009866298,17:0.01912021):0.0022623578,(((14:0.018986946,18:0.04988265):0.02790227,(12:0.02093199,16:0.032820798):0.002490683):0.0001334539,(15:0.0166867102,(((7:0.0155130016,(8:0.019512706,9:0.0205779234):0.007861093):0.02392579,((5:0.01817708,(4:0.034429131,((3:0.03410332,2:0.03538809):0.0003532814,1:0.04021865):0.04230598):0.008042609):0.007760249,6:0.009577382):0.01105903):0.0001398511,((19:0.1201443883,11:0.008595322):0.006940513,10:0.017587093):0.004071587):0.009429655):0.0002767046):0.003642832);
tree gen.179 = [&U] (((15:0.017443158,((14:0.035683944,18:0.05642466):0.01305784,((((19:0.1360530598,11:0.005250995):0.00433777,10:0.020481153):0.001852403,(6:0.001956041,((5:0.0415954,4:0.05010176):0.005801367,((3:0.03737223,2:0.0390524):0.002405751,1:0.03318662):0.037948288):0.01335585):0.01085432):0.0002850388,(7:0.0132422531,(8:0.01712404,9:0.015263105):0.002871085):0.02365032):0.01824897):0.002145407):0.005235754,((12:0.01541396,13:0.004569543):0.005518064,16:0.03929998):0.004410508):0.003397593,17:0.017521461);
tree gen.180 = [&U] (16:0.03701772,(13:0.0105264656,((12:0.0155617568,(((14:0.043378601,18:0.053982867):0.01525608,((((19:0.1142908959,11:0.01106307):0.003684291,(7:0.0134604686,(8:0.022599291,9:0.014997605):0.005156):0.02275643):0.0006716246,(6:0.002417447,((((1:0.03801876,3:0.03287876):0.0009483944,2:0.03217487):0.03652591,4:0.03565314):0.00339189,5:0.0341844):0.013750572):0.01005924):0.0009312759,10:0.013051087):0.005506262):0.0005505105,15:0.021104489):0.0004084933):0.002306971,17:0.024835236):0.0006857756):0.003720959);
tree gen.181 = [&U] ((((12:0.010214986,15:0.0154659292):0.0001343461,((((7:0.017242343,(9:0.0126154669,8:0.01876234793):0.005445473):0.02586025,((6:0.001660346,(5:0.03128772,(((1:0.01691627,2:0.0273635):0.005656998,3:0.02304204):0.02570671,4:0.04549987941):0.004437852):0.005316238):0.010728,(19:0.1243679223,11:0.002063172):0.003641006):0.002200158):5.869603e-06,10:0.019365191):0.009265167,(14:0.033265781,18:0.0440397):0.01601906):0.0008984455):0.001056132,(17:0.0167258447,13:0.007951135):0.0006005486):0.002123038,16:0.03173302);
tree gen.182 = [&U] ((17:0.008094415,((16:0.039752481,13:0.01095133):0.001315039,((((8:0.015146929,9:0.0171792742):0.007772193,7:0.0118878382):0.01478621,(((11:0.01173421,19:0.101239791):0.007452736,10:0.0153670149):0.003815967,(((4:0.05918525,5:0.02493444):0.006404389,(3:0.01768856,(1:0.03024006,2:0.02775867):0.005080077):0.03790213):0.01089488782,6:0.01152285):0.008991426):0.001076302):0.009987443,(15:0.0157080691,(12:0.01354565,14:0.0463801668):0.004711599):0.002559822):0.001126794):0.006906962):0.004489306,18:0.1345867063);
tree gen.183 = [&U] (17:0.016970038,((12:0.017848622,((14:0.017381195,18:0.04486841):0.02339686,(10:0.016977328,((6:0.003105132,((3:0.02461987,(1:0.03695233,2:0.0292329):0.005975233):0.041500795,(4:0.04781833,5:0.02808579):0.003420389):0.01077754):0.01520171,((19:0.0993989125,11:0.004390144):0.00734647,(7:0.0122377,(8:0.020865985,9:0.01163191884):0.003256761):0.01594244):0.001831745):3.317026e-05):0.006872746):0.003552775):0.002887192,((16:0.03369026,15:0.018322325):0.0003474785,13:0.007780211):0.001445595):0.0028645683);
tree gen.184 = [&U] ((13:0.01828522,((16:0.0362877,(14:0.031227258,18:0.039800459):0.03629867):0.0001256543,((12:0.02089438,15:0.0172322947):0.0004412227,((6:0.006930529,((5:0.025262,4:0.04095342):0.006351892,(3:0.02809392,(1:0.03412884,2:0.02687602):0.004873237):0.04256746):0.0113985713):0.009590718,((19:0.1260864007,11:0.007804684):0.005180461,((7:0.013439817,(8:0.028534258,9:0.013886175):0.002384845):0.03114135,10:0.024460887):0.001272794):0.001254586):0.00840943):0.002434013):0.001944322):0.0033016286,17:0.016323829);
tree gen.185 = [&U] (17:0.02032276,((12:0.015352648,15:0.012262436):0.001598779,(((14:0.02654945,18:0.05219471):0.02961768,(((((4:0.045541787,(1:0.02687356,(2:0.03412855,3:0.03560201):0.005502279):0.03680477):0.008408724,5:0.02566079):0.007618586,6:0.001292027):0.01424064,(7:0.0097125416,(8:0.021393048,9:0.02778339263):0.008134962):0.02900232):0.001905017,((19:0.1239035538,11:0.006738645):0.009745379,10:0.020313135):0.001083957):0.008889762):0.0004770886,(16:0.04495512,13:0.008266736):0.0005267641):0.0006312887):0.0048169087);
tree gen.186 = [&U] (17:0.0099898186,((((13:0.00527332,16:0.02996496):0.004224496,12:0.011676646):0.004544085,((14:0.038895914,18:0.049965118):0.02408275,((((19:0.1005782783,11:0.006309258):0.0053277,(7:0.013008519,(9:0.01679394551,8:0.012906345):0.005716535):0.0204074):0.001421307,10:0.016290499):0.000938424,((5:0.02407606,(4:0.0506873,((1:0.02572018,2:0.02205096):0.003707662,3:0.02557771):0.042571266):0.008552773):0.01576656,6:0.01207139):0.00840696):0.004630255):0.0006486164):3.6472e-05,15:0.02872693):0.002671174);
tree gen.187 = [&U] (17:0.02093927591,((13:0.003990371,16:0.03332281):0.0002549894,((15:0.024086691,((14:0.0357823022,18:0.05469266):0.018095073,12:0.010517159):0.002961172):0.005176429,(((7:0.0135972295,(9:0.020173298,8:0.020545665):0.003459109):0.02186804,(11:0.005863945,19:0.1206234946):0.007915245):0.001905912,((6:0.005474718,(5:0.02770026,((1:0.02536175,(3:0.04030107,2:0.03327383):0.002353719):0.032029003,4:0.04217991):0.01200732):0.01031143):0.01299467,10:0.018047267):0.001632969):0.01322462):0.002948935):0.0019155191);
tree gen.188 = [&U] ((16:0.02504159,(13:0.003460873,(((14:0.034164106,18:0.053580773):0.02368194,(((5:0.02900424,(4:0.03328975,((3:0.02810533,2:0.02805227):0.003283891,1:0.03774573):0.03123657):0.006173184):0.009015613,6:0.00314116):0.009374721,((10:0.016921565,(19:0.0941199101,11:0.006698838):0.005502):0.00295247,(7:0.017824636,(8:0.017858599,9:0.0167449058):0.0041444774):0.02113605):0.001836531):0.01661295):0.0009353548,(12:0.011120462,15:0.021909963):0.0006639585):0.00180889892):0.0004179409):0.001238505,17:0.006425741);
tree gen.189 = [&U] (18:0.1295220316,((((15:0.021695688,(14:0.02654776039,12:0.009717604):0.0033540924):0.001217531,((((9:0.0148352719,8:0.022487878):0.01242249,7:0.0122970716):0.02857812,(11:0.004484077,19:0.09433574131):0.005755726):0.001325184,((6:0.002020459,(((2:0.02639421,1:0.04718374):0.01507916,3:0.01129909):0.04328647,(4:0.04726494,5:0.02523506):0.01786604):0.0116600967):0.01982688,10:0.016003084):0.0009745775):0.003865906):0.002454345,(13:0.00665025,16:0.041773268):0.002055296):0.002273406,17:0.0256446342):0.0058708699);
tree gen.190 = [&U] ((((14:0.037573258,18:0.04895655):0.02740118,(((7:0.0095772284,(9:0.0137437441,8:0.01334668):0.001618815):0.02766605,(((19:0.1102711163,11:0.006985392):0.007818714,10:0.019116367):0.001089613,(6:0.007605154,((4:0.05314606,(3:0.02585984,(2:0.02944885,1:0.03074674):0.006041779):0.03171701):0.007581478,5:0.02634139):0.006793155):0.01453176):0.0003705913):0.007958258,(12:0.0159805301,15:0.0224356218):0.001668307):3.148558e-05):0.004294999,(13:0.003190388,17:0.0189320214):0.0039861407):0.001748479,16:0.02305202);
tree gen.191 = [&U] ((((((((8:0.014101962,9:0.0117875045):0.006834925,7:0.0104880688):0.0245834,((11:0.006494771,19:0.1161169692):0.007028789,((((2:0.03853684,3:0.02892207):0.003973079,1:0.02786728):0.0370943,(4:0.04450301,5:0.03337387):0.0016405035):0.01197736,6:0.01190432):0.02342641):0.0005000532):0.001581718,10:0.02073491):0.003781322,((12:0.0124783552,14:0.0261442467):0.000286662,15:0.0233445):0.001553406):0.003766219,(13:0.00467876887,17:0.020684143):0.0006493181):0.0008136322,16:0.0282279):0.01257883,18:0.1011780936);
tree gen.192 = [&U] (((((((19:0.0930326488,11:0.004172228):0.007089362,((7:0.0142141431,(9:0.012113131,8:0.021033039):0.005732434):0.01988685,10:0.02046953):5.954646e-05):0.002924122,(((4:0.041421775,(1:0.02598637,(2:0.02760623,3:0.0284906):0.002175358):0.0287896):0.008700384,5:0.0218618):0.008642262,6:0.001975678):0.01786147):0.01089626,(14:0.023025141,18:0.051437053):0.01415988):0.001743071,(15:0.0159819054,12:0.01878999469):0.002061948):0.001165482,(13:0.003705983,16:0.03158026):0.0009651535):0.003076578,17:0.018363003);
tree gen.193 = [&U] (((((12:0.028789019,15:0.016120099):0.001516429,(10:0.021372572,(((9:0.0174387551,8:0.017335611):0.004932124,7:0.013393801):0.02413768,((6:0.01404809,(((3:0.02557566,2:0.02662926):0.008933341,1:0.02751634):0.024003872,(5:0.03068544,4:0.0450364):0.007448026):0.01731995):0.005257567,(19:0.1119000853,11:0.001318962):0.007416179):0.001855524):0.003253601):0.004634004):0.000603378,(14:0.037492501,18:0.05260723):0.01950534):0.0027180639,(17:0.0135473546,13:0.005010615):0.0006197573):0.003534381,16:0.02735234);
tree gen.194 = [&U] (((((18:0.05687884,14:0.031037858):0.02211195,(15:0.0202068096,12:0.019784426):0.001024024):0.0005244193,(((6:0.001636111,((4:0.048220998,((1:0.05411025,2:0.02594309):0.00347332,3:0.02759418):0.05505636):0.002955257,5:0.02729694):0.01149501):0.01701592,((8:0.015786158,9:0.014656738):0.002147211,7:0.0115095881):0.02085309):1.615424e-05,((19:0.0953433821,11:0.003755776):0.0105874,10:0.013047182):0.000380773):0.007215638):0.003264058,(13:0.007102559,17:0.01362157749):0.0009891765):0.002312503,16:0.03085593);
tree gen.195 = [&U] ((17:0.019558348,((((12:0.0167702872,(14:0.040262132,18:0.06536099):0.027304533):0.002064339,15:0.0168058136):0.0007093234,((((19:0.09801115397,11:0.0007221333):0.00618096,10:0.023360824):0.006844696,((8:0.011478386,9:0.0143411639):0.006332927,7:0.0087614246):0.02500727):0.000478527,(6:0.005507399,((5:0.0374552,4:0.04660374):0.006858857,((1:0.04643399,2:0.05048781):0.0003673908,3:0.02992115):0.033316224):0.007535773):0.01616793):0.0106544):0.0007426767,16:0.0323657):0.001926288):0.00288758,13:0.0085733);
tree gen.196 = [&U] ((13:0.005871791,(((16:0.034319737,12:0.01093032):0.005315709,15:0.021520775):0.00196971,(((6:0.002172731,(5:0.01434864,(4:0.03668315,((2:0.01733561,3:0.02450115):0.001028373,1:0.03740598):0.02970035):0.0140296):0.009683637):0.01161547,(((8:0.013567088,9:0.014790959):0.002868619,7:0.01182415):0.03062486,(10:0.015420129,(19:0.1084739343,11:0.009750087):0.005448016):0.002769729):0.0006599116):0.01413602,(14:0.046732391,18:0.060789019):0.01573191):0.00342927):0.001688372):0.001807054,17:0.009963458);
tree gen.197 = [&U] ((((12:0.0190790277,15:0.017615812):0.0001435618,(((6:0.003032852,(((1:0.01917643,(2:0.03811793,3:0.02871083):0.001984083):0.0293863,4:0.052606926):0.0166352,5:0.02621409):0.01321522):0.008990871,((10:0.022003822,(19:0.0996558878,11:0.01115032):0.006899507):0.00180454,((8:0.0155652537,9:0.018445636):0.008656489,7:0.015696709):0.02556784):0.00057189):0.01007732,(14:0.033187193,18:0.052518034):0.01673386):0.00521212):0.0043690618,(13:0.004068345,16:0.04664564):0.0004286416):0.001970639,17:0.021064491);
tree gen.198 = [&U] (18:0.1229875872,(((16:0.03948753,13:0.008703981):0.0004526224,(((12:0.01196417,14:0.032631885):0.0050378507,15:0.012014745):0.002239033,((6:0.001392447,(((3:0.02281801,(2:0.02953935,1:0.03154417):0.008264864):0.04426613,4:0.034185327):0.00940968,5:0.03051117):0.009077189):0.01089172,((10:0.015798166,(11:0.002059499,19:0.1145880898):0.004610956):0.0001247159,((9:0.0179350469,8:0.011116957):0.002440491,7:0.0191141222):0.01759772):0.002983999):0.01065282):0.0004637537):0.0031945915,17:0.008787478):0.028939889);
tree gen.199 = [&U] (((((((8:0.01035192,9:0.015628634):0.002766112,7:0.012335805):0.0265455,((((3:0.02282787,(1:0.04302957,2:0.02912478):0.003250371):0.03375955,(5:0.02991707,4:0.038781304):0.0005558612):0.01364726,6:0.01003403):0.01666056,(19:0.1189231381,11:0.00660805):0.004114386):0.001864386):0.001134355,10:0.02482645):0.006900112,(14:0.019882082,18:0.041738436):0.02128271):0.001463874,((12:0.017128256,(13:0.0105432,16:0.02418253):0.0030188503):0.003986956,15:0.012560286):0.003975357):0.005052357,17:0.01029394155);
tree gen.200 = [&U] (18:0.1360980214,(16:0.02541787,(13:0.0060995891,(17:0.017108267,(((((((2:0.02184306,1:0.03508312):0.003528326,3:0.03175921):0.03313921,4:0.03179063):0.0046909801,(5:0.02279427,6:0.003792405):0.007170773):0.01512687,(11:0.00368359,19:0.0842171754):0.003752819):0.004305278,(((9:0.0145204416,8:0.016980011):0.002045255,7:0.0190663438):0.02725881,10:0.021809268):0.0004111077):0.009711622,((14:0.033965809,12:0.0098675804):0.004353552,15:0.018261473):5.37363e-05):0.002976349):0.001322914):0.0004070948):0.02693290429);
tree gen.201 = [&U] ((17:0.0107951659,((((13:0.01045923,12:0.023848574):0.00691271,((((9:0.0176435805,8:0.016621175):0.005074867,7:0.01732587):0.02582771,(10:0.02271979,(19:0.1408393569,11:0.0034255):0.004492994):0.001316158):0.0007964021,((((3:0.01950843,(1:0.03581413,2:0.03017458):0.004783121):0.03559293,4:0.0564973):0.005039972,5:0.03002065):0.01367717,6:0.002807403):0.01391785):0.005293585):0.0001807007,(14:0.043433664,18:0.040900325):0.02033442):0.003057091,15:0.0198941194):0.001534093):0.0011407903,16:0.03613157);
tree gen.202 = [&U] (((((14:0.02680534,18:0.05648647):0.01924718,(((((((9:0.0128865805,8:0.025136257):0.001342088,7:0.0160802099):0.02958446,(19:0.1005569106,11:0.006359285):0.01011332):0.001066084,10:0.019939536):0.0004966887,((4:0.0547356,(5:0.03163764,(1:0.0388752,(3:0.02404032,2:0.03147909):0.001602162):0.05228095):0.0006540097):0.02022834,6:0.002682916):0.009084818):0.01483429,15:0.0164885146):0.002373398,12:0.0274489289):0.001982481):0.0009075748,13:0.0097964731):0.005031748,17:0.01898045076):0.001721626,16:0.02648615);
tree gen.203 = [&U] (18:0.1268989193,(17:0.01582576,(((16:0.036208116,(((11:0.01055761,19:0.1062619898):0.004978886,((5:0.0313137,(4:0.04845533,(3:0.0198231,(1:0.02454598,2:0.03046572):8.655873e-05):0.03186358):0.015786602):0.01161436,6:0.001090887):0.02634115):0.001189257,(((8:0.015658509,9:0.0136161748):0.005535743,7:0.014966555):0.01350852,10:0.017280794):0.002586557):0.007741412):0.001842859,(15:0.0181588411,(14:0.024573772,12:0.011415187):0.0007430678):0.0004455389):0.001151379,13:0.004063886):0.003765717):0.009030478);
tree gen.204 = [&U] (18:0.165443275,(16:0.033574809,((13:0.004099644,17:0.018825462):0.001690147,(((((9:0.01132466772,8:0.025429364):0.002203682,7:0.0082493997):0.02085285,(6:0.001407478,((4:0.03758782,(3:0.02095674,(1:0.03527079,2:0.02786169):0.002018483):0.04254776):0.013873582,5:0.02299878):0.009570114):0.01022559):0.001083306,(10:0.02297988,(11:0.006200174,19:0.1134883822):0.00810994):0.0004153028):0.007367929,((12:0.009181892,14:0.0314165473):0.001329311,15:0.020064848):0.001779617):0.00406991):0.0004259861):0.00885120357);
tree gen.205 = [&U] (18:0.1599114251,(17:0.0153319632,((((((9:0.0133102126,8:0.0178822891):0.004029142,7:0.0087305198):0.01953429,(11:0.00546951,19:0.1062173143):0.00893911):0.002238571,((6:0.002482322,((4:0.03565594,((2:0.02416095,1:0.04193742):0.001215931,3:0.03736197):0.02687197):0.012764413,5:0.02461933):0.007261448):0.02089072,10:0.01667735):0.0005318958):0.007310412,((14:0.037203065,12:0.010889519):0.0052375545,15:0.0165897388):0.000734662):0.002654949,(16:0.040199264,13:0.003986426):0.003543332):0.0007147199):0.01250386);
tree gen.206 = [&U] ((17:0.012667003,((13:0.0065804464,16:0.04109334):0.002356151,(((14:0.036046464,12:0.0132798138):0.002053567,15:0.028576317):0.0008979839,((((11:0.005818703,19:0.090382796):0.01221616,10:0.02655189):0.0007242938,((9:0.0147848675,8:0.016339934):0.004302172,7:0.015204256):0.02011735):0.002993108,(6:0.01011997,((4:0.04076466,((2:0.02727068,1:0.03958873):0.002257316,3:0.03292006):0.03710933):0.0107635,5:0.02463641):0.00478206):0.0322662):0.008424889):0.001331775):0.006353592):0.01274666,18:0.1879974939);
tree gen.207 = [&U] ((17:0.015617712,((13:0.0079825572,((((((11:0.01140576,19:0.1413321457):0.0053341,((9:0.015241951,8:0.0249656857):0.004125073,7:0.0200146774):0.02924781):0.00204378,10:0.022011706):0.001707841,((((2:0.03560276,3:0.02875803):0.003970872,1:0.03249101):0.04730273,(4:0.03402334,5:0.02907345):0.001363281):0.011616664,6:0.01254898):0.01275381):0.006264087,14:0.0642081412):0.0006402336,(12:0.011722062,15:0.01406190878):0.0005643134):0.005773965):9.732217e-05,16:0.03889021):0.0082673718):0.006191195,18:0.1368336432);
tree gen.208 = [&U] (18:0.1195805694,(((((((((((2:0.01943436,1:0.04289694):0.001962775,3:0.02705949):0.03352248,4:0.02755089):0.0099483738,5:0.03193832):0.01101671,6:0.004687459):0.01215582,((9:0.017302905,8:0.018245836):0.003361859,7:0.00993519):0.02256178):0.001523809,10:0.025388046):0.002030069,(11:0.004135027,19:0.1152251627):0.006511053):0.006325852,((12:0.016609558,14:0.046646795):0.001195523,15:0.0161991209):0.0005546413):0.0033654367,(13:0.0083430507,17:0.0099559135):0.001252491):0.000129915,16:0.03763043):0.01039352);
tree gen.209 = [&U] (17:0.020048619,((16:0.0268371888,13:0.006100069):0.000757266,(12:0.0320199155,(15:0.018814975,((14:0.038549893,18:0.05738512):0.01338775,(((19:0.1387332477,11:0.003097374):0.005498962,((9:0.0147289455,8:0.020952802):0.0032069474,7:0.01511149):0.02714434):0.0001381339,(((5:0.03715145,(4:0.03503452,((2:0.03274449,3:0.02412938):0.001484887,1:0.04383375):0.03689051):0.008980741):0.007952981,6:0.003019714):0.0247643,10:0.012208392):0.0006055303):0.007478254):0.001033583):0.0003843746):0.00225313):0.001834421);
tree gen.210 = [&U] (((((14:0.035761782,18:0.043315688):0.03146338,((((4:0.05399146,((3:0.02430941,1:0.04980341):0.003020221,2:0.03801356):0.04188023):0.011319347,5:0.03149998):0.01112637,6:0.0002550399):0.01071338,((10:0.015879162,(19:0.1094421702,11:0.006359267):0.006136386):0.001221089,((8:0.016942643,9:0.0133066062):0.007327688,7:0.0143993221):0.02862556):0.001403266):0.005365794):0.0004625177,(15:0.028533377,12:0.01461489):0.000503059):0.0007940867,(13:0.005362083,16:0.03045996):2.526536e-05):0.001798278,17:0.017428939);
tree gen.211 = [&U] (18:0.1135069133,((13:0.005551913,(17:0.0189675353,(((12:0.018625698,14:0.02963394639):0.002906168,15:0.024598987):0.0008413387,(((11:0.004424475,19:0.1156737384):0.006583194,10:0.019911845):0.002087997,(((8:0.010883699,9:0.012869342):0.006303012,7:0.017584679):0.02210439,(6:0.00467266,(5:0.02879988,(4:0.04794835,(1:0.04149652,(2:0.02906172,3:0.02463937):1.579281e-06):0.03497205):0.016081389):0.01969086):0.004771737):0.001025576):0.009898005):0.001214454):0.001513896):0.003901398,16:0.03373515):0.011207085);
tree gen.212 = [&U] ((13:0.005159013,(15:0.028439861,17:0.019636239):0.0002429539):0.001644738,(((((8:0.011484151,9:0.0199822861):0.002763729,7:0.012811133):0.026437,(((5:0.02396472,((1:0.03601703,(2:0.03556954,3:0.03357171):0.003144472):0.02051694,4:0.04410981):0.00886623):0.01228864,6:0.005123479):0.01760382,((19:0.1210610597,11:0.00129299):0.008808449,10:0.015646797):0.001814343):0.0007998954):0.006267665,(14:0.02798042,18:0.030662084):0.014307634):0.003096345,(12:0.017979571,16:0.027377703):0.004348576):0.0007621573);
tree gen.213 = [&U] (17:0.012952316,(((14:0.035311643,18:0.06030092):0.023162173,(((13:0.004885777,16:0.032872239):0.004877978,12:0.019055406):0.00580358,((10:0.018318243,(((8:0.02810698,9:0.0159245372):0.003799689,7:0.009727283):0.02072146,((5:0.03903318,(4:0.0384994,((2:0.03287276,3:0.02174019):0.00363655,1:0.02707958):0.02326484):0.010492339):0.0143099,6:0.002237238):0.01270604):0.002045906):0.007650704,(19:0.115367695,11:0.009338003):0.006221133):0.008084388):0.002087992):0.0009725727,15:0.0234998629):0.0040873668);
tree gen.214 = [&U] (18:0.1505222347,((13:0.007652957,17:0.0171349716):0.0003373016,(16:0.0578736194,((15:0.023307587,(14:0.039652553,12:0.01606974):0.00353749):0.001403956,((((8:0.02592324,9:0.01784924121):0.008482883,7:0.0141401557):0.03030444,10:0.01447728):0.0001483284,((11:0.006782632,19:0.1092781927):0.008916764,(6:0.003882797,(((1:0.0318519,3:0.02312329):0.002147245,2:0.0390475):0.04388126,(4:0.04268174,5:0.0337281):0.01321601):0.01637895):0.009446523):0.002315471):0.006863434):0.00163558374):0.0002991447):0.0144446994);
tree gen.215 = [&U] ((16:0.035099181,((13:0.00375812374,17:0.016230322):0.0019190734,((15:0.0153499611,(14:0.03588782417,12:0.023654568):0.001017108):0.001192254,(10:0.0193547186,(((9:0.015106794,8:0.0163526322):0.002589735,7:0.013534738):0.02031101,((6:0.01017974,((4:0.03925779,5:0.03164426):0.003851103,((1:0.03060042,3:0.02540748):0.001075073,2:0.03461561):0.03045965):0.005042591):0.02717859,(11:0.004019279,19:0.1133492426):0.007957707):0.001493047):0.001662322):0.01072369):0.003220037):0.0003184727):0.007312401,18:0.14879975);
tree gen.216 = [&U] (18:0.112558818,(17:0.0096338242,((((15:0.032702474,(12:0.014433725,14:0.030419155):0.002691661):0.001963261,(10:0.0207761507,(((11:0.005258605,19:0.1291317854):0.007495178,(((3:0.02503136,(1:0.03635528,2:0.03679149):0.01424303):0.04633147,(4:0.03716888,5:0.03156825):0.003668013):0.020699026,6:0.00272063):0.008845082):0.001834672,((8:0.011621591,9:0.01617953086):0.01005553,7:0.011106729):0.02808103):0.001301752):0.01175921):0.003724859,16:0.0476766562):9.146366e-05,13:0.0066885):0.0008032754):0.01084549);
tree gen.217 = [&U] (18:0.1352457424,(17:0.013124266,(13:0.006633975,((((14:0.040339022,12:0.01157246):0.001208799,15:0.023576897):0.0005631227,((10:0.024486606,(11:0.007928912,19:0.1027384029):0.006186148):0.0007989217,(((9:0.014642989,8:0.016779616):0.003299486,7:0.013540898):0.02350785,((5:0.02608226,(4:0.03231461,((1:0.03248148,2:0.02816008):0.001195273,3:0.02858673):0.03756089):0.010794093):0.007202703,6:0.001466244):0.03252353):0.003639593):0.00852):0.001843848,16:0.02401403):0.0015955982):0.0033854018):0.0115687583);
tree gen.218 = [&U] (18:0.1042269766,(16:0.02986761,((13:0.007928136,(((12:0.0089742313,14:0.0271778184):0.0027254889,15:0.018753016):0.001128835,(((((4:0.0537243,(3:0.03267403,(2:0.02761888,1:0.04323888):0.002182246):0.028078837):0.008859688,5:0.03404419):0.01362876,6:0.004848133):0.006157065,((11:0.005691815,19:0.1041031186):0.01420045,((8:0.017134083,9:0.0117458652):0.004157607,7:0.018955076):0.02013165):0.001256114):0.001271202,10:0.022305621):0.006050771):0.003400269):0.0018001824,17:0.015338595):0.002603267):0.02251146);
tree gen.219 = [&U] ((((12:0.009555099,15:0.0207539565):0.001644101,(((6:0.0004423578,((4:0.04674874,5:0.02676692):0.005551261,((3:0.02932576,2:0.03710135):0.002294045,1:0.04094903):0.03731944):0.01865856):0.02026609,(((19:0.1151249692,11:0.01027575):0.006621572,10:0.023152134):0.002777145,((8:0.0129590637,9:0.010881832):0.005410477,7:0.011072395):0.02206757):0.002015749):0.004396357,(14:0.032452041,18:0.06127109):0.01870382):0.0004620521):0.0019568446,(13:0.006732428,17:0.027419619):0.00152376):0.002670793,16:0.03304221);
tree gen.220 = [&U] (18:0.1384031831,(17:0.009960499,((((12:0.013757917,14:0.038299776):0.0025325082,15:0.022730407):0.0004417235,((((11:0.002169828,19:0.107486944):0.006421798,10:0.02141571):0.002749391,((9:0.012627916,8:0.013406274):0.004770166,7:0.0164030922):0.02160676):0.0008086812,(((((2:0.02653939,1:0.03389601):0.00597592,3:0.02188727):0.030661,4:0.046053444):0.009559781,5:0.02375262):0.003475391,6:0.008285893):0.01993524):0.007014087):0.0002464894,(13:0.009813127,16:0.03817582):0.0003485235):0.002967835):0.0206689577);
tree gen.221 = [&U] ((((((((3:0.02576553,(2:0.03022297,1:0.03700889):0.003989143):0.054568158,(4:0.05364501,5:0.03236369):0.004571415):0.01797004,6:0.0042517):0.01265211,((7:0.00945454747,(8:0.013865342,9:0.020719985):0.002697002):0.01582837,((11:0.005618597,19:0.1203292739):0.004119057,10:0.0172357047):0.0007441829):0.001319955):0.008542792,((12:0.014934219,(14:0.033804295,18:0.062480605):0.014971905):0.0005524018,15:0.023557402):0.0001674111):0.003152901,13:0.00388167):0.0002129529,16:0.04281773):0.0009851675,17:0.0161836815);
tree gen.222 = [&U] (((13:0.004111947,(15:0.023552855,(12:0.016254294,(((6:0.01268186,(5:0.03621684,(((3:0.02722634,2:0.03647492):0.003288318,1:0.04650138):0.02883777,4:0.04737820918):0.007076017):0.01902797):0.008393275,(((8:0.025818845,9:0.0123955312):0.003744424,7:0.016011722):0.03120749,((19:0.1185042969,11:0.006843094):0.001402082,10:0.020263222):0.003333847):0.0007069968):0.01127185,(14:0.035652741,18:0.035433361):0.02212236):7.837276e-05):0.00472135):0.006796124):0.0008600187,17:0.013423902):0.002473362,16:0.03671291);
tree gen.223 = [&U] (18:0.1167861512,(17:0.0172931799,(((15:0.0131193252,(12:0.009528481,14:0.0355356125):0.0008737945):0.0020296654,((10:0.018844721,((11:0.004456479,19:0.1173599521):0.004772155,((8:0.019484136,9:0.01373771):0.007269219,7:0.0119954907):0.02111293):0.002328467):0.002692022,((5:0.03873424,(4:0.04256619,((2:0.02608717,3:0.02145011):0.001423085,1:0.03840595):0.03486729):0.009545089):0.01007963,6:0.00151361):0.009418421):0.00786788):0.00444576,(16:0.037418253,13:0.006543629):0.0003826249):0.001896851):0.0148068194);
tree gen.224 = [&U] (18:0.132635356,((16:0.0468657046,(13:0.009375271,((12:0.0112385,14:0.035024993):0.004699424,(15:0.0183361979,((11:0.006433793,19:0.1198843401):0.01229866,(((((1:0.02844438,2:0.02371087):0.002189527,3:0.03956339):0.04359183,(5:0.04179658,4:0.05621651):0.004049429):0.0106504,6:0.002314635):0.0138136,(((8:0.0203966618,9:0.016549897):0.005690003,7:0.017546178):0.02616374,10:0.015341604):0.002613065):0.001249425):0.01042409):0.0003199377):0.001861176):0.003348877):0.0001716663,17:0.025067897):0.009051477);
tree gen.225 = [&U] ((((16:0.04002019,13:0.006966409):0.003412991,(((10:0.023199398,((((5:0.0307351,4:0.03819653):0.006847028,(3:0.01599009,(2:0.0276991,1:0.03057335):0.002915996):0.04247301):0.005470309,6:0.001454129):0.02090727,((8:0.025398264,9:0.019632759):0.006037828,7:0.016579055):0.02309791):0.001613072):0.0009404159,(11:0.003486913,19:0.1195573021):0.005027911):0.005205144,((12:0.0252296744,14:0.0236369391):0.004150401,15:0.0239150838):0.001897807):0.0013646575):0.00346273142,17:0.009480286):0.006442186,18:0.118379787);
tree gen.226 = [&U] ((17:0.019707839,(13:0.01119236,(((((11:0.004513533,19:0.1091227292):0.01355615,(((5:0.02033357,(((2:0.02330914,1:0.02746813):0.001300474,3:0.03162049):0.03575669,4:0.04112152):0.008966212):0.01124068,6:0.0005913364):0.01469045,((9:0.0203571455,8:0.025387272):0.001247443,7:0.0220085985):0.01317149):0.0005001416):0.004099703,10:0.020123043):0.005476377,(15:0.016225211,(12:0.0123843,14:0.03389546173):0.005569147):0.0009093667):0.003891844,16:0.0457575393):0.00107766):0.007155494):0.0087988653,18:0.1591796931);
tree gen.227 = [&U] (18:0.1240660985,(17:0.021853871,((16:0.02756104,13:0.006836032):0.002094486,((15:0.020898161,(14:0.036755003,12:0.01501986):0.001328127):0.00179,(((11:0.004718656,19:0.135190067):0.01181123,(10:0.023275882,((9:0.0101163832,8:0.021915692):0.00683577,7:0.013327736):0.02600268):0.0004964253):0.001211625,((5:0.02534721,(4:0.053023044,(3:0.03260608,(2:0.02826413,1:0.03232407):0.004915123):0.03806197):0.003138106):0.004349085,6:0.0008132093):0.01229765):0.011821875):0.006660437):0.0006231884):0.004251046);
tree gen.228 = [&U] ((((16:0.0317187644,13:0.002181446):0.0008772708,(((14:0.0406973478,12:0.01484081):0.0028786625,15:0.01540874):0.003568614,((10:0.013111338,(6:0.0002056971,(5:0.03656998,(4:0.046989584,((1:0.0351227,2:0.04007119):0.00200374,3:0.04327761):0.02082661):0.01243256):0.002879368):0.01904462):0.002133554,((11:0.009500184,19:0.107018799):0.006354468,((8:0.0180035612,9:0.0168997864):0.006892267,7:0.01393856697):0.02155689):0.004487688):0.01239959):0.006084488):0.0003818749,17:0.01292125118):0.0105691636,18:0.166512875);
tree gen.229 = [&U] (17:0.006759476,(16:0.03069349,(((((14:0.023739295,18:0.06107241):0.0202299,12:0.0239084761):0.001419189,15:0.01570347):0.002000843,(((19:0.1250102535,11:0.003941249):0.01065363,(10:0.01341600913,((9:0.019091454,8:0.0169600077):0.00365546,7:0.01283113438):0.0199983):0.001322131):0.001152621,(6:0.003204265,(5:0.03417992,(((2:0.03645675,1:0.04944888):0.001388649,3:0.02112603):0.03259639,4:0.04257123):0.007259143):0.0125262408):0.008069668):0.004436946):0.001508735,13:0.004694037):0.0007375859):0.0009317658);
tree gen.230 = [&U] ((17:0.0182082574,(13:0.003219785,(16:0.037255828,((15:0.017346477,(12:0.011365369,14:0.0230233968):0.0008398132):0.00101531,((11:0.005478104,19:0.1259158899):0.003776088,(((8:0.016885122,9:0.009804683):0.001974886,7:0.004855637):0.02633338,((((4:0.03599984,5:0.02931128):0.001657809,(3:0.02574101,(2:0.02182342,1:0.03283061):0.01613097):0.03325579):0.032021475,6:0.008129894):0.01238691,10:0.014859584):0.002772306):0.0004468184):0.01844048):0.009378433):0.0004724929):0.00164640218):0.0209262718,18:0.1411513363);
tree gen.231 = [&U] (((15:0.0171005623,((12:0.0205365691,13:0.007617305):0.0008270224,(((6:0.005367487,((3:0.02102426,(1:0.02051606,2:0.02315744):0.002659374):0.034380319,(5:0.02343625,4:0.04014037):0.008270338):0.02045774):0.01406719,((19:0.1150601408,11:0.003830365):0.006067428,(((8:0.0173244775,9:0.00677697):0.002629029,7:0.01356518):0.03229035,10:0.018112722):0.001370479):0.000470292):0.004684378,(18:0.045922254,14:0.033247763):0.0220075):0.0007491675):9.641143e-05):0.006549646,17:0.0180465923):0.002397452,16:0.03243798);
tree gen.232 = [&U] ((16:0.03092864,(13:0.002056526,((((12:0.017439125,14:0.029727143):0.0006306639,15:0.026043177):0.001917748,(((5:0.037452,((3:0.02917842,(2:0.03297339,1:0.03679739):0.0003165236):0.0312076,4:0.05046031):0.005080554):0.01374306,6:0.002265084):0.0150625,(((11:0.004435156,19:0.1106508956):0.0129189,((8:0.011125892,9:0.013900668):0.0031877833,7:0.0105973174):0.032895):0.002115607,10:0.022527028):0.0007876884):0.007534134):0.0036779489,17:0.015305515):0.003229358):0.004933737):0.0072670589,18:0.1192857073);
tree gen.233 = [&U] ((12:0.021380289,(((13:0.002228399,17:0.0158600095):0.0002544807,((((8:0.016367131,9:0.02328046132):0.005283817,7:0.0163569771):0.02236606,((10:0.011452621,((4:0.03563949,((2:0.02513767,1:0.03386746):0.01183886,3:0.01719512):0.03786102):0.010112901,(5:0.01702776,6:0.01566906):0.01005709):0.01635049):0.004418424,(19:0.121662464,11:0.004142198):0.008953369):0.00140658):0.01109683,15:0.0162907233):0.004792115):0.0041500545,16:0.02841335):0.000340408):0.000269859,(18:0.055082716,14:0.0335516143):0.0226165);
tree gen.234 = [&U] (18:0.1205662393,(((16:0.037891786,13:0.003989201):0.0002124229,((15:0.0160174663,(12:0.011502044,14:0.039693239):0.002085365):0.0006343974,((((5:0.04030789,4:0.03332763):0.004164843,(3:0.02216075,(2:0.03805746,1:0.03581804):0.004360374):0.03814102):0.011419433,6:0.007384499):0.0161705,((10:0.02210861,(11:0.009811558,19:0.133688696):0.005471929):0.00164794,((8:0.01702211,9:0.010254097):0.001629901,7:0.0059136298):0.02071397):0.0005473877):0.007897465):0.001329425):0.0007099837,17:0.013662301):0.005180942);
tree gen.235 = [&U] (18:0.1438302753,(((((((9:0.01834338,8:0.0126957422):0.002607571,7:0.0146178323):0.02645406,(11:0.004533463,19:0.1279440526):0.003942966):0.001908269,(10:0.015061469,((((2:0.03514968,3:0.02798042):0.0001807736,1:0.04757639):0.042971756,(4:0.03865541,5:0.02909585):0.01325962):0.01664321,6:0.006286481):0.01228084):0.003317936):0.008394263,((14:0.0355149754,12:0.013604431):0.0009244147,15:0.0230261939):0.0004067521):0.0027744901,16:0.054460173):0.001950164,(13:0.004651726,17:0.0114401895):0.003135748):0.009996191);
tree gen.236 = [&U] ((13:0.006818162,((((11:0.005100278,19:0.1187775188):0.009371505,((((5:0.02946818,(((3:0.02672216,1:0.03100755):0.001251346,2:0.04537875):0.032865507,4:0.02778298):0.01345612):0.01696275,6:0.002734515):0.009648935,((9:0.0207828571,8:0.019041828):0.004166406,7:0.012537654):0.02480336):0.001323274,10:0.020735602):0.002461941):0.009824543,((12:0.009365147,14:0.025813816):0.0044058471,15:0.021651327):0.0005625139):0.0017800599,(16:0.036165823,17:0.019461193):0.003049073):0.001955869):0.01240009669,18:0.1574204691);
tree gen.237 = [&U] (17:0.016648512,(16:0.034256118,(((15:0.018917698,12:0.0174678478):0.0008400693,((18:0.04842913,14:0.034529451):0.01076028,(((7:0.0162263797,(9:0.007969604,8:0.022294176):0.005630856):0.02574998,((6:0.008047877,5:0.02371844):0.003792397,(((3:0.02038376,2:0.04090445):0.0007948903,1:0.02816344):0.02937929,4:0.0485015):0.012701918):0.01414936):0.005328473,((11:0.006378886,19:0.1013145127):0.006234336,10:0.02284251):0.002400959):0.003004016):0.003169336):0.002386835,13:0.009533604):0.001114669):0.006235646);
tree gen.238 = [&U] (17:0.012173044,((((18:0.041608155,14:0.041746182):0.018810212,((((9:0.0191325303,8:0.011867487):0.006377208,7:0.009703943):0.02356591,(10:0.021015946,(19:0.1148932425,11:0.004267388):0.003019034):0.001068445):0.0006408574,((((2:0.04058471,1:0.03495642):0.002604376,3:0.02131103):0.043095521,(4:0.0356796,5:0.02231658):0.005518129):0.01286546,6:0.006929965):0.006245109):0.003086839):0.0006931752,(16:0.02571297,13:0.007462356):0.0005649273):5.449758e-05,(15:0.023847557,12:0.016462064):0.001858162):0.0083780168);
tree gen.239 = [&U] (((12:0.01114995,13:0.01223768):0.0047518472,(16:0.02999571,(15:0.017250253,((18:0.044901829,14:0.034535097):0.01778135,(10:0.021049279,(((19:0.1378035704,11:0.009164207):0.01117152,((9:0.01351575456,8:0.023916294):0.003395982,7:0.0160074516):0.02085545):0.003806501,((5:0.03246112,(4:0.04777957,(3:0.02223023,(2:0.03167161,1:0.02741795):0.006422378):0.0397311):0.008189786):0.004408365,6:0.00492527):0.0147045):0.001885591):0.005067894):0.007963894):0.0006563776):0.0003121786):0.003990265,17:0.0161454452);
tree gen.240 = [&U] (((17:0.0242795118,13:0.004506814):0.000462316,((((((((2:0.02193799,1:0.02444705):0.007403422,3:0.03083009):0.04611531,4:0.03419861):0.013309416,5:0.02796863):0.01020298,6:0.0006172167):0.01501192,(((11:0.004284872,19:0.1184697913):0.008624482,((8:0.015320007,9:0.021654487):0.0127761929,7:0.028089002):0.01436766):0.0008548687,10:0.0258779354):0.0003010044):0.006965999,(15:0.0254828244,(12:0.02706616,14:0.028817032):0.0026852416):0.0006540831):0.001953858,16:0.040216129):0.0004796953):0.00797743,18:0.1287359316);
tree gen.241 = [&U] (((15:0.020796028,((18:0.05801372,14:0.035029075):0.021511315,((6:0.004639248,((((1:0.03027867,3:0.02293546):0.0007691567,2:0.03937303):0.03398665,4:0.04511931):0.009154189,5:0.02039257):0.005391936):0.01617205,(((9:0.013985412,8:0.009439817):0.003152939,7:0.0120497381):0.02932907,((19:0.1068606074,11:0.005052693):0.004335914,10:0.009019014):0.0003927528):0.001411):0.007953465):0.00177083):0.0006039331,(13:0.009570927,(16:0.02568009,12:0.0201641987):0.005035365):0.002879507):0.0013712292,17:0.020162837);
tree gen.242 = [&U] (16:0.02724431,(((((18:0.041278763,14:0.038054502):0.0205301,(((11:0.005567393,19:0.1048308094):0.009793138,((7:0.015715934,(9:0.0108114522,8:0.020779497):0.008686886):0.0286516,((5:0.03401606,((3:0.02832636,(2:0.03618578,1:0.03255297):0.00270723):0.03229161,4:0.04339499):0.013332404):0.01592874,6:0.01244534):0.01054934):0.00185588):0.0005941598,10:0.020750001):0.00606941):0.001441429,(15:0.024625222,12:0.013888621):0.004017865):0.006086234,13:0.005833308):0.0014005541,17:0.010226264):0.002788265);
tree gen.243 = [&U] (((((((6:0.001372666,(5:0.03805857,((3:0.02677666,(1:0.02901659,2:0.03674867):0.009826795):0.0334613816,4:0.04387507):0.01331977):0.01047136):0.01831822,((11:0.00570577,19:0.1060152443):0.01258226,(10:0.0313228845,(7:0.0170374768,(9:0.0216850755,8:0.0172236676):0.0103292):0.02604179):0.001551865):0.0005669278):0.01086939,(18:0.038014492,14:0.028628068):0.01507773):0.001130707,(12:0.0200458644,15:0.0239258465):0.00114106):0.001541753,13:0.004565493):0.00181207,17:0.030216974):0.002537987,16:0.05208642);
tree gen.244 = [&U] (16:0.02424252,((13:0.009828697,17:0.016858607):0.001152253,((12:0.017717497,15:0.016908723):0.001633846,((18:0.04285333,14:0.034959609):0.01971951,((7:0.010374773,(8:0.009657885,9:0.01701657402):0.005887875):0.02062942,((10:0.013829312,(6:0.0103421,(((2:0.02960052,1:0.04070431):0.004975537,3:0.01968551):0.02448159,(5:0.0185547,4:0.04497729):0.004793587):0.018238939):0.01031364):0.002295249,(11:0.004736277,19:0.1073163579):0.007206315):0.00122318):0.006986661):0.001203314):0.001301836):0.003371742);
tree gen.245 = [&U] (16:0.02859057,(17:0.014390778,(15:0.0211012735,(12:0.021885172,(13:0.003737861,((18:0.040835851,14:0.022571053):0.0175045,((((5:0.03241811,4:0.05080439):0.002269867,((2:0.03464671,1:0.04377624):0.006125639,3:0.0287142):0.03438698):0.018922998,6:0.004864552):0.01577149,((7:0.01055388,(8:0.022987349,9:0.011682441):0.00380253):0.03751869,(10:0.016131801,(11:0.004605045,19:0.1226695514):0.006996084):0.002507824):5.068848e-05):0.008030067):0.002777955):0.0001066819):0.001432992):0.004687668):0.003977729);
tree gen.246 = [&U] (((((((7:0.010277275,(9:0.011673684,8:0.0186892072):0.002992131):0.03027604,(10:0.021411759,(11:0.005581601,19:0.08300812893):0.004617592):0.003800742):0.0008938371,(((4:0.04886089,5:0.03890771):0.01046325,((2:0.02898012,3:0.03316576):0.001416428,1:0.0279319):0.03615031129):0.0108261,6:0.004940715):0.007826992):0.01143577,(18:0.06147209,14:0.033765202):0.017488131):0.001655319,15:0.020686733):0.0007182456,((12:0.030117084,13:0.007395403):0.0006514013,16:0.02154638):0.003227272):0.001694474,17:0.020323489);
tree gen.247 = [&U] (((18:0.044016439,14:0.024129261):0.02359451,((17:0.0113630293,13:0.0095414463):0.002835287,(15:0.014605663,(((((5:0.03339346,4:0.04480382):0.005041431,(1:0.03444283,(2:0.03054943,3:0.02676022):0.00793469):0.04139918):0.008733199,6:0.002937391):0.01518493,(((11:0.00479218,19:0.1125271115):0.002336133,10:0.014566224):0.001254176,(7:0.015969987,(8:0.011673121,9:0.01383217):0.0052408225):0.02640769):0.001386673):0.009299527,12:0.022431537):0.0005273532):0.0003470408):0.0006960631):0.001948272,16:0.03323859);
tree gen.248 = [&U] (((13:0.007751146,(17:0.0131644819,((15:0.017927704,(14:0.0230517748,12:0.01476485):0.0031153473):0.002808538,((((9:0.013899576,8:0.0110175649):0.00569724,7:0.0159928854):0.02797248,(10:0.015159162,(11:0.003865311,19:0.1147510454):0.009384899):0.0004170779):0.0007140169,(6:0.003541508,((4:0.04522064,(1:0.03844278,(2:0.03601647,3:0.02245533):0.001585914):0.03284024):0.009724869,5:0.02737012):0.009637932):0.0170594):0.007794976):0.006325372):0.00140774):0.002077433,16:0.0301175943):0.021750253,18:0.1086031464);
tree gen.249 = [&U] (16:0.02862155,(((15:0.026943923,(13:0.006254585,12:0.00889710894):0.0009749784):2.735759e-05,(((((11:0.003678164,19:0.1156596787):0.005514699,((5:0.0325502,(((2:0.0259389,1:0.02288946):0.003140834,3:0.0234968):0.0330971,4:0.042320178):0.003899952):0.01573009,6:0.0001996523):0.01639202):0.0009901353,10:0.0107189019):0.001538626,(7:0.0137804138,(9:0.015661284,8:0.014461849):0.01040165):0.0193543):0.00965559,(18:0.05637845,14:0.029183783):0.015303281):0.0008031035):0.001037266,17:0.019201582):0.002566448);
tree gen.250 = [&U] ((17:0.0255980593,(13:0.003797881,(((18:0.04852717,14:0.040183168):0.018762363,((((5:0.0278837,4:0.05396636):0.003493097,(1:0.02084985,(3:0.03025235,2:0.03408885):0.009356313):0.03022564):0.016790372,6:0.009390024):0.01004218,(((8:0.0194091226,9:0.0193174947):0.003567443,7:0.0125686353):0.0247028,((19:0.1010613931,11:0.005714437):0.00549806,10:0.02262403):0.00220159):0.00334099):0.007380519):0.001756028,(12:0.017248135,15:0.016474165):0.001118868):0.002970674):0.004064478):0.001672608,16:0.04697753);
tree gen.251 = [&U] (((((18:0.064846195,14:0.042600718):0.020253631,((12:0.0181225524,15:0.02063292351):0.0003093576,(((6:0.001074074,(5:0.03792377,(4:0.04096674,((3:0.03401515,2:0.03058141):0.003277483,1:0.03336348):0.02993626):0.008231595):0.0106931):0.0241301,((9:0.01772346103,8:0.009659871):0.004546058,7:0.0092216358):0.02225129):0.001381752,((19:0.1089425511,11:0.005964101):0.008100092,10:0.012004234):0.002539064):0.009941183):0.000817359):0.002201264,17:0.028746671):0.0001886031,13:0.00624636):0.004831721,16:0.02624767);
tree gen.252 = [&U] (((((15:0.020698067,12:0.0188865615):0.001869446,((18:0.040559652,14:0.034504609):0.02300859,((6:0.00155056,(((1:0.02748428,2:0.03436421):0.004647234,3:0.01540957):0.05215273,(4:0.03876909,5:0.03253377):0.008037523):0.004803356):0.01496487,(10:0.02625349,(((8:0.024617637,9:0.01358085984):0.007586461,7:0.018380024):0.02386751,(19:0.1202776489,11:0.003455339):0.01314591):0.003220998):0.003209452):0.0109317):0.0003480237):0.0006739182,13:0.005003258):0.00107706,16:0.02258372):0.00034482,17:0.021551149);
tree gen.253 = [&U] ((16:0.04349724,(13:0.00852517,(12:0.028972498,(15:0.012887224,((18:0.048807681,14:0.0241344474):0.01473075,(((6:0.002082108,(5:0.01713753,((1:0.0317876,(3:0.02664735,2:0.03053699):0.002347316):0.02339532,4:0.041156075):0.003156107):0.01823546):0.007719659,(19:0.0973587389,11:0.004848322):0.008528274):0.002572318,(((9:0.013838007,8:0.016169568):0.006378387,7:0.01342748474):0.02786418,10:0.016523316):8.966352e-05):0.005684597):0.0007702515):0.0002931004):0.0019679435):0.0009607687):0.0001430364,17:0.0145923493);
tree gen.254 = [&U] (17:0.010293573,(16:0.044491556,(13:0.007604127,(((((((9:0.013051682,8:0.024276119):0.00468012,7:0.0157054036):0.02040093,(19:0.1027358977,11:0.006879804):0.01059083):0.002325799,(((5:0.03317205,4:0.04696996):0.00868894,(3:0.02747482,(2:0.03422863,1:0.02894763):0.003251893):0.029149797):0.01048261,6:0.0009567926):0.02143004):0.0003995313,10:0.01960726):0.01181791,(18:0.05791605,14:0.040820955):0.006925739):0.0002098199,(15:0.018597372,12:0.0267444577):0.0006732216):0.002199018):0.0001942559):0.0014280732);
tree gen.255 = [&U] (17:0.01160078789,((((12:0.01046058,(18:0.0521471,14:0.030966479):0.0264344897):0.001757442,15:0.019268504):0.004373345,(16:0.039945385,13:0.003812061):0.0004005163):0.00257827,(10:0.019221546,((19:0.1263789914,11:0.007949732):0.005581475,(((8:0.015576119,9:0.014222353):0.003045887,7:0.021845586):0.02124688,(6:0.0243185,((4:0.04135132,(3:0.03483219,(1:0.05221354,2:0.02551055):0.006348067):0.0289769):0.013113458,5:0.03449157):0.005500698):0.02165907):0.004190712):0.0001167711):0.01551436):0.0007617426);
tree gen.256 = [&U] ((13:0.008194039,((15:0.0139294605,(12:0.022692616,(14:0.040217544,18:0.033840125):0.0155444):0.0006279441):0.002053506,(((9:0.0127180425,8:0.011498272):0.003064006,7:0.016476741):0.02109436,((((3:0.02501619,(2:0.02183872,1:0.02253864):0.005470686):0.033885141,(4:0.03855253,5:0.02448208):0.003122249):0.003304816,6:0.002126534):0.01564133,(10:0.012000317,(19:0.1230623434,11:0.007629029):0.002229813):0.001154992):0.001512634):0.01050762):0.001974858):0.001207355,(17:0.0212778902,16:0.033638639):0.0006133861);
tree gen.257 = [&U] (16:0.02931524,(13:0.0102594,(17:0.017623401,((12:0.016659874,15:0.0296384288):0.001026998,((14:0.0202645293,18:0.03634962):0.02562347,((((8:0.013487596,9:0.027779775):0.006102274,7:0.0118252693):0.02212968,((19:0.1076000811,11:0.00387414):0.01054761,((5:0.02474805,6:0.007969533):0.0121529,(4:0.04993624,(3:0.02281478,(1:0.0284718,2:0.02991701):0.007222612):0.03363873):0.008456913):0.01966461):0.007995813):0.0003663898,10:0.0283357):0.007625029):0.0005434453):0.003820406):0.002413394):0.0011159627);
tree gen.258 = [&U] ((17:0.010449683,((((10:0.016004054,(((8:0.0088462865,9:0.009129975775):0.006145935,7:0.02116299):0.01694185,((5:0.02305354,(4:0.02632482,((3:0.02669699,2:0.03603329):0.004398108,1:0.03242699):0.02896649):0.010951355):0.005177879,6:0.001264885):0.0185475):0.001934726):8.8476e-05,(19:0.1066661657,11:0.004816547):0.009999908):0.0091988,15:0.02343459):0.0001324266,((14:0.02888669,18:0.036338627):0.02485062,(12:0.014919423,13:0.0069380032):0.0025037):0.0006137319):0.001878308):0.0060612261,16:0.03540851);
tree gen.259 = [&U] ((12:0.031419497,((15:0.014593381,((10:0.0225809786,(((19:0.0892403064,11:0.004161982):0.00502917,((9:0.020656701,8:0.0150616476):0.004835871,7:0.017507613):0.02116026):0.0006108454,(((4:0.03563476,5:0.03887623):0.006667988,(3:0.0243257,(2:0.03780437,1:0.03466351):0.006363271):0.03144182):0.0157021274,6:0.005192141):0.008142298):0.001553987):0.008837069,(14:0.037745393,18:0.052331864):0.02200912):0.003879811):0.0006909454,(13:0.004581721,16:0.02916845):0.00059561):0.001018272):0.001297358,17:0.01846748);
tree gen.260 = [&U] (((13:0.0080246348,((((6:0.001807734,(5:0.02887971,(4:0.04621951,(3:0.02489105,(1:0.03371274,2:0.0379309):0.0009979656):0.04117619):0.010024987):0.01324983):0.008363801,(((9:0.007666148,8:0.0213567896):0.004180225,7:0.0108077216):0.02430992,((19:0.125664553,11:0.003934877):0.005898304,10:0.019547958):0.001056417):0.003331022):0.003900246,(14:0.036896223,18:0.04739601):0.01719795):0.00359477,(12:0.021353127,15:0.026186152):0.0002517533):0.00434823):0.002078764,16:0.02921735):0.0002152343,17:0.023282357);
tree gen.261 = [&U] (((13:0.007930958,((12:0.0217488049,((14:0.031812655,18:0.037401719):0.02459147,(((8:0.01614449569,9:0.014230111):0.007553325,7:0.011719273):0.02300977,(((((4:0.0413109,5:0.02312527):0.008942689,((2:0.03535344,1:0.0352452):0.004414081,3:0.02120292):0.02912193):0.01309151,6:0.001003606):0.01796526,(19:0.1264650096,11:0.01004753):0.002864116):0.002707394,10:0.020071432):0.001251524):0.006629466):0.002058062):0.00187068,15:0.025866848):0.004455397):0.000890782682,17:0.017216381):0.002982026,16:0.03952138);
tree gen.262 = [&U] (((12:0.0210284537,(15:0.01548642,((((8:0.016936601,9:0.0131329637):0.005488271,7:0.00839927369):0.03159034,(((19:0.1393196078,11:0.004829654):0.008941648,10:0.020011227):0.005461157,(((4:0.03981476,(3:0.02227862,(2:0.04331476,1:0.05383984):0.003161287):0.0321061):0.0038286071,5:0.03525146):0.008937484,6:0.001588411):0.02734711):0.002604096):0.007883863,(14:0.032241309,18:0.04176393):0.02023514):0.003225597):0.002956958):0.0002817508,13:0.007912734):0.002425001,(16:0.033439392,17:0.020393066):0.00113344);
tree gen.263 = [&U] (17:0.01552118957,((((13:0.0035956,16:0.02752721):0.003508756,12:0.015819897):0.008829266,(((((4:0.04367594,((2:0.02633595,1:0.04124651):0.004206136,3:0.02576503):0.03716607):0.0074758,5:0.02745087):0.009912094,6:0.00900579):0.01468464,(10:0.020536927,((19:0.091327477,11:0.008435514):0.01575947,((9:0.0171184793,8:0.015894898):0.004879678,7:0.0151644896):0.01766819):0.0002390515):0.001327059):0.01112061,15:0.014990448):4.239622e-05):0.001912525,(14:0.047445371,18:0.042269088):0.02198407):0.004255446);
tree gen.264 = [&U] ((17:0.0169635915,(((13:0.009052759,12:0.017844557):0.0005900287,(((10:0.0190194414,((19:0.1159837518,11:0.006866188):0.007529707,((8:0.0143100514,9:0.016676247):0.005868016,7:0.0186108861):0.0195164):0.001362457):0.001463622,((((2:0.0287126,1:0.03851188):0.005278796,3:0.02185045):0.03536816,(4:0.05306406,5:0.02176498):0.004066814):0.010391141,6:0.00425263):0.01941555):0.008559148,(14:0.039062842,18:0.04936935):0.02287743):0.00255392):0.001898302,15:0.02777807):0.003651769):0.00502358,16:0.040225);
tree gen.265 = [&U] (17:0.019185326,((14:0.034749931,18:0.050435625):0.01938026,((15:0.022532844,((10:0.0242667,(((9:0.0105499695,8:0.020817921):0.006617359,7:0.0169546167):0.03687043,(6:0.008341088,((4:0.04801505,((1:0.03804198,2:0.03021124):0.0003015696,3:0.0223806):0.03560447):0.011977629,5:0.02771136):0.008416492):0.0143517):0.00337209):0.002030573,(19:0.0951736965,11:0.005047645):0.005676473):0.01275761):0.002367213,(16:0.037631768,(12:0.007296493,13:0.004994789):0.001100379):0.0080281086):0.002601502):0.001649166);
tree gen.266 = [&U] ((((((10:0.019679774,(((9:0.0091908604,8:0.023922241):0.006679675,7:0.0105379333):0.02465736,((19:0.1045067971,11:0.00432885):0.007040292,(6:0.00539595,((3:0.03075254,(2:0.03112363,1:0.03858529):0.004618687):0.037317929,(5:0.03078177,4:0.03199039):0.006962126):0.0254001):0.009236375):0.00105136):0.002015141):0.0119798,(14:0.029253096,18:0.043456482):0.02049849):0.001437685,15:0.016180583):0.00134736,13:0.005431807):0.0005087123,(12:0.017619403,16:0.03616516):0.002276527):0.0005072065,17:0.021754011);
tree gen.267 = [&U] (((12:0.014650151,(13:0.00850944,16:0.03604809):0.0026060722):0.006538924,(15:0.0148943515,(((6:0.006670641,(5:0.03242586,(4:0.0504601703,(1:0.02763377,(2:0.03298745,3:0.02559213):0.003541404):0.03258186):0.007116733):0.009755336):0.02693565,((((9:0.017836189,8:0.029108334):0.002419318,7:0.010733907):0.02789329,(19:0.1174736681,11:0.008083116):0.009905048):1.116779e-06,10:0.021067484):0.002405616):0.01111388,(14:0.0430043865,18:0.05520263):0.02501689):0.001221179):0.001708987):0.003299904,17:0.0168363238);
tree gen.268 = [&U] (17:0.0220389059,(((13:0.004414815,12:0.01992669):0.002601302,16:0.02502796):0.0009830541,((14:0.033996886,18:0.04898479):0.02271141,(((((4:0.0524368009,(3:0.01750946,(2:0.024295,1:0.02622099):0.001659548):0.03631886):0.009858967,(5:0.03045137,6:0.002856064):0.005191422):0.02463356,((8:0.01311803,9:0.019579679):0.008945306,7:0.012977286):0.02753607):0.001528012,(10:0.014948857,(19:0.113966036,11:0.005290885):0.00563543):0.001172432):0.008843407,15:0.0203269793):0.001838241):0.002782216):0.0017249404);
tree gen.269 = [&U] (17:0.011850647,(((15:0.025302962,(12:0.0328622641,(((((8:0.024431849,9:0.0106778238):0.01050246,7:0.0158718113):0.0234627,(19:0.0853880633,11:0.002609923):0.009279775):0.001040463,(10:0.019640203,((((1:0.02913023,2:0.03277759):0.00287584,3:0.03065155):0.03140919,(4:0.0394062,5:0.02292731):0.004160881):0.002609829,6:0.008136429):0.01840866):0.005868663):0.01020906,(14:0.041613622,18:0.04914792):0.02197832):0.001608797):0.0003547269):0.0006750304,13:0.006341647):0.0008413901,16:0.0362813286):0.001284722);
tree gen.270 = [&U] (16:0.02919527,(((15:0.0164469744,((((8:0.029456818,9:0.01669304):0.003440603,7:0.015535702):0.02309617,(((19:0.1084079923,11:0.009512521):0.01022358,10:0.019371974):0.003587241,((((2:0.04061204,3:0.02361446):0.0001888623,1:0.05006456):0.034780483,(4:0.03102632,5:0.02067832):0.00555946):0.02732723,6:0.004150981):0.004876019):0.0003032801):0.004497552,(14:0.016616305,18:0.0552453):0.01847781):0.003671475):0.001929255,17:0.022237803):0.0009139926,(13:0.004156355,12:0.0163550093):0.001981154):0.0048919788);
tree gen.271 = [&U] (16:0.02334774,((((12:0.021826368,15:0.0125871804):0.006795584,((14:0.036926313,18:0.04366287):0.01944983,(10:0.030127807,((((((3:0.02575353,(1:0.02640404,2:0.02896411):0.001121167):0.03961776,4:0.055753182):0.009719222,5:0.02952814):0.004120278,6:0.004783028):0.01613534,(19:0.1402958964,11:0.003937913):0.007154594):0.002934059,((9:0.01236985262,8:0.016076914):0.005229789,7:0.014283459):0.02329242):0.0002103341):0.00835964):0.000906055):0.001962319,13:0.01188003):0.003041843,17:0.016821845):0.0068137714);
tree gen.272 = [&U] (((16:0.02381478,13:0.006966017):0.0001883655,(((((((8:0.02074567,9:0.0190227313):0.004923505,7:0.0106618056):0.02231308,(19:0.1193472925,11:0.004426222):0.007791756):0.0002693284,(((4:0.04498519,5:0.02691414):0.003387165,((2:0.03543349,3:0.03020304):0.003394655,1:0.02805685):0.04470593):0.01361354,6:0.001161599):0.01830465):0.0002741907,10:0.02545022):0.004433577,(14:0.022751371,18:0.045119748):0.01706588):0.002407967,(12:0.018531839,15:0.01483875):0.001711333):0.003265938499):0.001496027,17:0.015341303);
tree gen.273 = [&U] (17:0.0088065298,((13:0.006277335,((15:0.020094596,12:0.0100125):0.00171113484,((10:0.021828423,(((((1:0.03891399,(3:0.03226187,2:0.02947558):0.0002946693):0.03947729,4:0.05513722):0.004220715,5:0.02469011):0.008085207,6:0.01104094):0.01479955,((19:0.0982453536,11:0.005065951):0.005909718,((8:0.027905675,9:0.0133574945):0.003119876,7:0.0138640393):0.02917065):0.001165501):0.00534279):0.005376109,(14:0.04303003,18:0.06056037):0.02209331):0.00124579):0.0002152477):0.0005182206,16:0.03180843):0.0007740694);
tree gen.274 = [&U] (17:0.0148029499,(16:0.03325223,(((13:0.005916778,12:0.018415473):0.005642827,(14:0.040331918,18:0.05580927):0.017240627):0.0007594127,(15:0.015500079,((10:0.016210077,((5:0.02891218,((3:0.03056963,(2:0.03795613,1:0.04265855):0.001329949):0.02659236,4:0.038762048):0.004860353):0.01217087,6:0.009476454):0.007392931):0.003819391,(((9:0.013548006,8:0.013137166):0.004336291,7:0.016026824):0.03634959,(19:0.1294938528,11:0.008020451):0.004189674):0.003165421):0.008968116):0.001654099):0.001285632):0.002545371);
tree gen.275 = [&U] ((((13:0.003929184,(12:0.010408289,16:0.031591081):0.007654734):0.001841325,(15:0.030088515,(((10:0.025230911,(19:0.1067142723,11:0.006700182):0.002668447):0.0003017871,((8:0.014818601,9:0.009721832):0.001915856,7:0.027915399):0.03050022):0.001344395,(((3:0.01620533,(2:0.01895206,1:0.03473065):0.00911614):0.04900504,(5:0.03192351,4:0.03791401):0.01370151):0.016500152,6:0.01041618):0.01858187):0.008733936):0.001763036):0.001948273,(14:0.037976111,18:0.05619112):0.02556812):0.006243876,17:0.011425205);
tree gen.276 = [&U] (17:0.021244012,((10:0.0110825679,((((9:0.02446873707,8:0.020635799):0.0063872822,7:0.0095060264):0.02701938,(19:0.1266868146,11:0.005129592):0.009050719):0.00295535,(6:0.004652382,(5:0.02201611,(4:0.044327,((3:0.02207474,2:0.04063081):0.0001562543,1:0.03076232):0.02877589):0.008895218):0.007688278):0.02024285):0.0003223114):0.006896959,((12:0.027335111,(16:0.0412541671,13:0.009091941):0.0007613259):0.0006540382,((14:0.030164474,18:0.039563589):0.01916168,15:0.035691199):0.001861351):0.0008059386):0.001379009);
tree gen.277 = [&U] (((((14:0.035405847,18:0.0563467):0.02415232,(10:0.028507876,((((9:0.019338011,8:0.016940856):0.002717781,7:0.0130884223):0.02773872,(19:0.0939181449,11:0.006150143):0.007788618):0.001372189,(((2:0.04132215,(1:0.04008778,3:0.03286734):0.003758173):0.036248839,(4:0.02742281,5:0.02657045):0.008006953):0.01603874,6:0.003916685):0.01414534):0.0004816856):0.00200502):0.002553068,15:0.022421733):0.007117457,(13:0.007703204,(16:0.02815892,12:0.014031726):0.0045211673):0.001729938):0.00110497,17:0.01476159402);
tree gen.278 = [&U] (16:0.03631501,((17:0.007475057,((((((19:0.1055336955,11:0.009802409):0.005587252,10:0.014985477):0.007460089,((9:0.015219448,8:0.020174987):0.008408768,7:0.0093021319):0.02784159):0.001139545,(6:0.00343901,(((2:0.03400448,3:0.02850745):0.003735106,1:0.03025545):0.030789667,(4:0.03712174,5:0.02053453):0.007278576):0.01727761):0.0156051):0.008096736,(14:0.031586541,18:0.037885062):0.01393581):0.002693675,(12:0.01085827,15:0.0229405074):0.001445884):0.006398362):1.919989e-05,13:0.004332705):0.005429577);
tree gen.279 = [&U] (16:0.02592768,((13:0.007132504,17:0.021971053):0.004863116,(15:0.017216852,((((((5:0.04299716,4:0.04339093):0.005276371,(2:0.03553179,(3:0.03301597,1:0.05249807):0.004137452):0.03767442):0.021828984,6:0.001033607):0.0100193,((8:0.021505447,9:0.021319108):0.0022792799,7:0.023591252):0.02458461):0.0002902188,((19:0.092198616,11:0.005671933):0.0139035,10:0.018497):0.002278325):0.007879398,((14:0.027396038,18:0.043835024):0.0213908,12:0.02298377):0.0008532191):0.001482508):0.001472581):0.004883087);
tree gen.280 = [&U] (16:0.032025028,(((15:0.018486824,((10:0.016766927,(((6:0.004230218,(((1:0.03729568,2:0.01882181):0.009256155,3:0.02770969):0.041221623,(4:0.0375312,5:0.02644807):0.008278935):0.01241828):0.01176527,((8:0.016364401,9:0.0088532621):0.006118875,7:0.018988913):0.0314487):0.0001601301,(19:0.11028114,11:0.007192071):0.009091483):0.0003433281):0.007300162,(14:0.027087657,18:0.04671376):0.019897842):0.005305922):0.001157871,(12:0.017979635,13:0.0078788):0.001481464):0.0003086481,17:0.011714182):0.001119299);
tree gen.281 = [&U] (16:0.02564525,(((((((9:0.010427338,8:0.020013088):0.003130176,7:0.0154364755):0.02291778,((19:0.1251483092,11:0.009101148):0.003244201,10:0.016564916):0.004080149):0.001084823,(6:0.005277372,((4:0.04750225,(3:0.02705541,(1:0.02145246,2:0.03275836):0.003052347):0.02768565):0.004836517,5:0.03009232):0.008298571):0.008869465):0.01549651,(14:0.032576233,18:0.06047598):0.0120853):0.0005055542,(15:0.017229663,12:0.028092632):0.0009353936):0.002151246,(17:0.012984065,13:0.0129925277):0.003001492):0.001094253);
tree gen.282 = [&U] ((17:0.016718052,(12:0.038848351,((((((9:0.0140555687,8:0.0195173581):0.004652325,7:0.01401458571):0.02717865,(((19:0.1039551492,11:0.003434348):0.006446698,10:0.015535524):0.004658767,(6:0.003531873,(5:0.04955509,(4:0.04339011,((1:0.0265815,2:0.03008148):0.01087576,3:0.0146793):0.0302101):0.008819698):0.00689288):0.02364844):0.0005110648):0.0099784929,(14:0.032211644,18:0.04404259):0.02121674):0.001869696,15:0.027393178):0.00183188,13:0.003641964):0.0001037806):0.0003704119):0.001156605,16:0.036220843);
tree gen.283 = [&U] (((17:0.027148209,13:0.007914628):0.0001411874,((12:0.023202262,15:0.030249392):0.002908941,(((10:0.0245576,(6:0.002852102,((3:0.02936117,(2:0.0299456,1:0.02451985):0.001118583):0.03414967,(5:0.02143915,4:0.05412735):0.009371736):0.007963432):0.01541436):0.001209497,(((8:0.0210863,9:0.010559207):0.001626742,7:0.010990002):0.03141508,(19:0.119544007,11:0.004542246):0.004414482):0.003574295):0.00964588,(14:0.0353578027,18:0.04445413):0.01689287):0.002253455):0.0008351933):0.002269762,16:0.02460884);
tree gen.284 = [&U] (16:0.0350412,((13:0.01115722,17:0.011851111):0.0007973189,((12:0.010561196,15:0.014384962):0.001069173,(((((5:0.03785815,(4:0.04582574,((2:0.025924,1:0.03440101):0.002509845,3:0.0333742):0.036715402):0.001688791):0.01300066,6:0.003175185):0.01054943,(((8:0.016946264,9:0.0138986011):0.0039395915,7:0.017611213):0.02123307,(19:0.0999104517,11:0.007693587):0.004612849):0.001572872):0.004040793,10:0.014794913):0.004939911,(14:0.04203396,18:0.042026732):0.019958089):0.004563374):0.0008191172):0.0008795819);
tree gen.285 = [&U] ((((16:0.03824913,12:0.016056905):0.005779002,(((18:0.05106756,14:0.041297883):0.02129496,((6:0.000257689,(5:0.02867767,(((2:0.02401878,3:0.02811384):0.0004385407,1:0.03054206):0.04463565,4:0.03831444):0.014750995):0.003740874):0.02374521,(((8:0.0253991,9:0.0185326403):0.00146649,7:0.0164924142):0.02910123,(10:0.02145382,(19:0.122620085,11:0.005585807):0.009833665):0.001529075):0.0005248571):0.007094128):0.0003637681,15:0.020886527):0.001918501):0.0007938471,13:0.006411319):0.002054286,17:0.0122277503);
tree gen.286 = [&U] (16:0.04203612,((((12:0.0219921927,15:0.023632902):0.00159565,((14:0.043325705,18:0.034368783):0.019848433,((((19:0.1069964232,11:0.009057707):0.00461781,(((((2:0.02973411,1:0.03981326):0.00760671,3:0.02814013):0.02911218,4:0.05691957):0.008722371,5:0.03085596):0.006730645,6:0.003012617):0.01692259):0.002609969,((8:0.019990588,9:0.01339337514):0.0042852023,7:0.0222278598):0.02038923):0.00103708,10:0.012257526):0.002929675):0.001568913):0.002845935,13:0.002610153):0.002746008,17:0.0116366374):0.002639367);
tree gen.287 = [&U] (16:0.04409123,(17:0.019941525,(13:0.004387743,(((10:0.025065137,(19:0.09824969721,11:0.005701662):0.008857095):0.0008140225,(((8:0.016839157,9:0.0124701394):0.007622852,7:0.0063649725):0.02237592,(((4:0.05303459,5:0.03084646):0.004306754,(1:0.03510804,(3:0.02435433,2:0.02119345):0.004979265):0.043561624):0.009713591,6:0.007437867):0.0150604):0.001832486):0.01180456,((12:0.026166883,15:0.02560384):0.002692304,(14:0.041042262,18:0.046968658):0.018970019):0.0007618038):0.002145958):0.001730002):0.0007642548);
tree gen.288 = [&U] (16:0.04147636,(17:0.0137686069,((12:0.0082021573,15:0.017341115):0.0002165467,(13:0.012651443,(((((19:0.1082443076,11:0.004296513):0.006669069,10:0.015744964):0.0003979559,((8:0.017764149,9:0.0194382576):0.004614095,7:0.0228095948):0.03077932):0.001455288,(((((1:0.03488366,2:0.02384148):0.003956194,3:0.0277825):0.0318739,4:0.0483708876):0.004403464,5:0.02578922):0.005771466,6:0.002438997):0.01979844):0.003950971,(14:0.0170358416,18:0.04660458):0.008122401):0.00173714):0.002052419):0.007111866):0.002600635);
tree gen.289 = [&U] (((13:0.005685735,(((14:0.031063661,18:0.051972693):0.02631663,(15:0.026786756,12:0.0170321103):0.001531515):0.0005096235,((((8:0.012698113,9:0.0119671007):0.0075864753,7:0.021765068):0.02755147,((19:0.0891397798,11:0.005994848):0.00284158,10:0.018841101):0.0001280897):0.0004756368,(((4:0.04093099,(3:0.02152288,(2:0.03888248,1:0.03307806):0.003128355):0.03509854):0.006177232,5:0.02892478):0.006908625,6:0.003581231):0.01422658):0.007244958):0.003714238):0.0041865739,17:0.013223033):0.00379301,16:0.03752361);
tree gen.290 = [&U] (16:0.044523762,(13:0.007418413,((14:0.035581757,18:0.05835599):0.02092418,((15:0.025858411,12:0.01083284):0.0009430678,(17:0.016190122,((10:0.015235935,((19:0.127724327,11:0.002781937):0.006054139,((9:0.020221989,8:0.018147281):0.003653416,7:0.008940948):0.02733996):0.000782938):0.005142569,(6:0.00157461,((4:0.04473135,5:0.02835048):0.004912137,(3:0.02289833,(1:0.0363475,2:0.05091272):0.00105562):0.04259191):0.01629116):0.0159181):0.011905913):0.001655331):0.002344091):0.0003169525):0.002629522);
tree gen.291 = [&U] (17:0.0182260206,(13:0.008649573,(((14:0.034996953,18:0.03225021):0.02353194,((((((4:0.03526814,5:0.03299369):0.001848097,((2:0.02809162,1:0.02881951):0.001204037,3:0.02114626):0.030455):0.018816607,6:0.009000377):0.006748061,10:0.021793349):0.001611333,(19:0.099710943,11:0.006216978):0.006810555):0.001598297,((8:0.014845789,9:0.017828135):0.004314319,7:0.0085360654):0.030035):0.009348943):0.0006416473,(16:0.02612004,(12:0.015861448,15:0.0263725275):0.003781132):0.0025064638):0.000508837):0.00169073);
tree gen.292 = [&U] (17:0.0103234462,((12:0.0129156723,(13:0.012226012,16:0.02846167):0.0011065019):0.002946626,(((14:0.040549166,18:0.05907695):0.01896659,(((19:0.1103873182,11:0.002503856):0.005575268,((9:0.0183159885,8:0.018338373):0.003978009,7:0.015189175):0.01918549):0.000902915,((6:0.005461733,(((1:0.04030814,2:0.02964731):0.001113117,3:0.02168886):0.03676876,(4:0.04261355,5:0.03389092):0.013060356):0.00832977):0.01363207,10:0.010242502):0.0009374097):0.01034126):0.002507419,15:0.022130294):0.001872797):0.002460019);
tree gen.293 = [&U] ((((13:0.01274726,12:0.0246368095):0.0004477587,16:0.04978092):0.005520529,(((((9:0.023833636,8:0.026685556):0.002721252,7:0.010358796):0.03020691,(((19:0.1391310572,11:0.01172847):0.004351928,10:0.012053036):0.001317495,(6:0.001801263,((((1:0.0456117,2:0.02994525):0.003639744,3:0.02343063):0.03707035,4:0.04998152):0.008471445,5:0.03377268):0.01495548):0.01005528):0.002833202):0.002723754,(14:0.038742479,18:0.0592552):0.0179769):0.00444406,15:0.02721684):0.002211355):0.003982985,17:0.0178983701);
tree gen.294 = [&U] (((((14:0.050197394,18:0.040494934):0.0261847,((10:0.013634246,(19:0.1167828503,11:0.007193299):0.006157521):0.001568176,(((8:0.022328862,9:0.013096333):0.001466009,7:0.015919878):0.03396867,(((((2:0.02247013,1:0.01939613):0.007704695,3:0.02208501):0.0365905,4:0.03397066):0.008301751,5:0.03026898):0.008787846,6:0.0004479501):0.01309923):0.001383668):0.003869186):0.0004716949,15:0.0251725915):0.001495863,(13:0.0055324536,(16:0.03481824,17:0.023881286):0.0008346017):7.211361e-05):2.204537e-05,12:0.01302256);
tree gen.295 = [&U] (((((13:0.00616449,16:0.024937003):0.001127684,12:0.010082235):0.003092084,((((6:0.01228774,((4:0.04305685,(3:0.02309665,(2:0.02181703,1:0.03149206):0.004610192):0.02691705):0.018307933,5:0.02176735):0.01564785):0.01378849,10:0.016313411):0.005565559,((19:0.0931126553,11:0.006599021):0.008152442,((9:0.0095806812,8:0.022223257):0.0015599296,7:0.00602745159):0.02484626):0.0004885056):0.005437836,(18:0.05853117,14:0.03967906):0.006371144):0.0009599771):0.0009247867,15:0.017986561):0.008685517,17:0.015808567);
tree gen.296 = [&U] (17:0.015902049,((16:0.03401158,13:0.01095602):0.002564695,((12:0.014168823,15:0.017971411):0.002005683,((14:0.025151429,18:0.04859001):0.02719554,((6:0.0007031728,(((2:0.03678177,3:0.02585537):0.001743156,1:0.03835908):0.04201737,(4:0.03094795,5:0.03433656):0.004268885):0.01002109):0.01112176,(10:0.020807299,((19:0.0996174883,11:0.00700594):0.006233566,((8:0.017319886,9:0.020654423):0.009687948,7:0.010445199):0.01353598):0.003539145):0.00278746):0.006596529):0.001864602):0.003165148):0.002367609);
tree gen.297 = [&U] ((((13:0.00431367,16:0.03588348):0.0004214462,((18:0.05251528,14:0.037408964):0.0257731,12:0.024148474):0.003046326):0.0002622026,((((19:0.1143112069,11:0.003671764):0.007554159,(((9:0.021654165,8:0.0132317702):0.001197434,7:0.01376378161):0.02153637,10:0.0227774073):0.0009028119):0.002119932,(6:0.009142706,((1:0.02415584,(2:0.0194178,3:0.02176317):0.002599429):0.030923428,(4:0.0497477,5:0.02942151):0.006054081):0.009056568):0.01215794):0.006993569,15:0.019564057):0.0004919474):0.002999279,17:0.011559947);
tree gen.298 = [&U] ((((12:0.02143262686,16:0.04564793):0.009377811,((18:0.038604126,14:0.0288857111):0.03188589,13:0.002879785):0.001005075):0.0005570437,((10:0.022400555,(((6:0.005566333,((5:0.0189917,4:0.04610265):0.004883125,(3:0.03013163,(2:0.01803982,1:0.0287929):0.0061467):0.03444342):0.011161838):0.01363179,((8:0.014596446,9:0.016667364):0.005871474,7:0.016915725):0.02219717):0.003372355,(19:0.130728513,11:0.004274568):0.006359155):0.001918275):0.007760804,15:0.024926823):0.001757356):0.001310563,17:0.0207124561);
tree gen.299 = [&U] (17:0.017879201,((((((19:0.091047932,11:0.005856581):0.006361237,((((4:0.0478784,5:0.02560847):0.005286844,(3:0.01996268,(1:0.04187017,2:0.03284895):0.01975948):0.034860237):0.009394455,6:0.008181895):0.01657231,((9:0.01347151418,8:0.014726904):0.0021654903,7:0.0065047921):0.02284164):0.001083196):0.002622528,10:0.028573044):0.0073463,(14:0.03151973,18:0.050274834):0.024730804):0.0007171384,(12:0.021485698,15:0.016770862):0.005640968):0.001283871,(16:0.0273354,13:0.005831327):0.0004973247):0.002687806);
tree gen.300 = [&U] ((((((8:0.011872703,9:0.0161212963):0.00252013,7:0.0163944):0.03056651,((6:0.0009734102,(5:0.03282406,(((3:0.02696455,2:0.04139323):0.007422799,1:0.03035511):0.044514699,4:0.05323744):0.008925259):0.008002798):0.0138214,(10:0.015523874,(19:0.1269091774,11:0.003796229):0.006798876):0.0009835431):0.0008241228):0.0077182372,(18:0.06162837,14:0.030432171):0.02190765):0.004255578,((13:0.01103821,12:0.0284735487):0.001163077,(17:0.021290784,15:0.023852348):0.001914131):0.0008485967):0.002720315,16:0.04606336);
tree gen.301 = [&U] (17:0.0111577483,((((((8:0.010419169,9:0.0180201502):0.002157484,7:0.01420595751):0.02740629,(10:0.017165914,(19:0.1008712996,11:0.009000061):0.007767382):0.001948864):0.002028832,((5:0.02962005,(4:0.04735377,(3:0.03511093,(1:0.03642398,2:0.02929275):0.002254597):0.02807059):0.004956042):0.009717281,6:0.01001555):0.01448618):0.01066233,15:0.018303789):0.0006024616,(((13:0.004933154,12:0.0140775169):0.004967001,16:0.02698215):0.001123051,(18:0.05684648,14:0.03205714):0.02299359):0.0008182879):0.001819383);
tree gen.302 = [&U] (((13:0.01120243,(15:0.019940863,((((6:0.009585626,((3:0.02542731,(1:0.03205988,2:0.02805307):0.003700468):0.03762432,4:0.04544527):0.018741982):0.002040466,5:0.0339383):0.01562078,(((9:0.0130233514,8:0.018398472):0.002917652,7:0.0123550255):0.02744953,((19:0.1127528057,11:0.008187609):0.007948774,10:0.013104661):0.001647726):0.0003626074):0.003475734,(18:0.037576368,14:0.0237033476):0.022425967):0.002503589):0.001032791):0.001298803,(16:0.0254134,12:0.020508814):0.0026531061):0.001082353,17:0.0178846617);
tree gen.303 = [&U] (((13:0.008406965,((((5:0.03008499,(((2:0.02976385,1:0.02014579):0.001870166,3:0.02365615):0.03416921,4:0.042198568):0.004873279):0.01205399,6:0.005818227):0.01222024,(19:0.114048763,11:0.001760476):0.0027071):0.00144928,(10:0.017280682,((8:0.029776426,9:0.0190335577):0.003574496,7:0.015226683):0.02661234):0.001205206):0.0101439):0.0006692322,((((14:0.024470166,18:0.05705339):0.031022394,12:0.0097835223):0.0009823414,15:0.0200761178):0.002450561,16:0.02926853):0.0001606179):0.001807572,17:0.0159853589);
tree gen.304 = [&U] ((((((18:0.04706824,14:0.043617704):0.02200782,15:0.023898646):0.000345433,(((19:0.1041954302,11:0.005840166):0.01167531,((9:0.008364253,8:0.0226733626):0.00494548,7:0.018591214):0.03007896):0.0002406522,(((4:0.03999751,(3:0.02537588,(1:0.03304744,2:0.03179292):0.005249405):0.04138445):0.015593257,(5:0.01828907,6:0.004103013):0.01333653):0.02657707,10:0.033705723):0.0001597443):0.009192223):0.000785983,(13:0.008228976,12:0.009788186):0.011714662):0.0008241804,17:0.031469863):0.003096092,16:0.0362015);
tree gen.305 = [&U] ((((((18:0.05655986,14:0.0349831254):0.01511495,((10:0.0153206354,(19:0.1075905711,11:0.006008195):0.005242385):0.000811069,(((8:0.0170919843,9:0.013222596):0.004802561,7:0.0103633584):0.02039661,(6:0.001082011,(((3:0.02848859,(2:0.02582033,1:0.03418514):0.006207941):0.03340749,4:0.039480664):0.004103555,5:0.02761227):0.01648379):0.004386637):0.001512758):0.009787651):0.002909163,(15:0.01485666232,12:0.01258622):0.001718238):0.0007412388,13:0.0040556286):0.001164611,17:0.0224833468):0.001694486,16:0.03634993);
tree gen.306 = [&U] (((16:0.0388831303,13:0.006865559):0.0001550872,(((18:0.048418826,14:0.032368706):0.02169182,((10:0.02120355,((5:0.02465447,(4:0.04047843,((2:0.03592552,3:0.02048576):0.01312515,1:0.03263849):0.02510442):0.015385248):0.01151725,6:0.0003854443):0.01161991):0.002604211,((19:0.1252112139,11:0.00518256):0.004984809,((9:0.0182927073,8:0.010714878):0.001762499,7:0.009630833):0.02406973):0.0006474741):0.004307393):0.001387028,(12:0.03149201,15:0.0180752864):0.002745039):0.003204815):0.00105529,17:0.0151147605);
tree gen.307 = [&U] ((13:0.005346941,((12:0.01910589472,(18:0.035291191,14:0.03389355):0.02666918):0.001096041,((15:0.026741208,16:0.0293102):0.0007206499,(((((3:0.01776226,(2:0.02782455,1:0.03963983):0.007177275):0.02638134,(4:0.03936456,5:0.03073757):0.002222411):0.014396036,6:0.0002597407):0.01267687,10:0.0192613733):0.0003281726,(((9:0.016439696,8:0.0337315157):0.006812057,7:0.00999493164):0.02687343,(19:0.0934212365,11:0.008334997):0.004317711):0.0008348576):0.008965701):0.001665905):0.001002032):0.004260774,17:0.0171941259);
tree gen.308 = [&U] (((((((6:0.001561759,(((2:0.0326808,3:0.0284777):0.000629158,1:0.03118187):0.02725592,(5:0.03645333,4:0.05743801):0.0096225783):0.0109395):0.01352835,((8:0.019038184,9:0.017635363):0.003562501,7:0.0112363296):0.01894878):0.003736016,(10:0.016449542,(19:0.1175303833,11:0.007329137):0.009050114):0.007852945):0.003969525,(14:0.045656872,18:0.07655495):0.01401844):0.001610184,15:0.023763187):0.001626541,(13:0.006255785,(16:0.035344302,12:0.014277925):0.005946149):0.007878899):0.0028439462,17:0.01924111);
tree gen.309 = [&U] (17:0.021169571,((((((9:0.0173622808,8:0.016796837):0.004131103,7:0.0144530555):0.02632375,((((4:0.0395719,((1:0.04358781,2:0.03670421):0.002068356,3:0.02297058):0.03306945):0.01380997,5:0.02436502):0.007153865,6:0.01294061):0.02760404,(10:0.0136702878,(19:0.0923508573,11:0.004509923):0.009773927):0.002637008):0.001106934):0.006068699,(18:0.05498989,14:0.041467863):0.01909902):0.003669983,15:0.025230615):0.0023920606,(13:0.008019876,(16:0.03015267,12:0.0174342741):0.001600894):0.0009589433):0.004278848);
tree gen.310 = [&U] (((15:0.021758804,16:0.02888529):0.0005802288,((12:0.0206444358,((((8:0.018140241,9:0.009518749):0.00816004,7:0.009414756):0.02325694,(((19:0.0922833162,11:0.003155681):0.006806751,(6:0.002737152,((1:0.02650497,(2:0.0334725,3:0.02057355):0.0003043397):0.045475964,(5:0.03158872,4:0.03329582):0.01236076):0.006896176):0.01134037):0.00370422,10:0.020521654):0.0006416834):0.0103435,(18:0.04785026,14:0.038182878):0.02597247):0.0008894593):0.001533118,13:0.005247392):0.0010287842):0.0021259032,17:0.01359893);
tree gen.311 = [&U] ((17:0.02067782,((15:0.020898952,(12:0.020022868,((14:0.031212098,18:0.036163507):0.01508237,((((19:0.1024397246,11:0.004440445):0.004611385,(6:0.01678217,(((2:0.0338785,1:0.03370012):0.01412826,3:0.02039562):0.0263894,(4:0.05085012,5:0.02951565):0.014448281):0.004135973):0.01763168):0.004110693,((9:0.009527599,8:0.010397769):0.008782729,7:0.0126440776):0.03229627):0.001864633,10:0.016666229):0.004078837):0.0006767032):0.0003075618):0.0027131258,13:0.005057095):0.001659629):0.0020992933,16:0.0361637);
tree gen.312 = [&U] ((((14:0.038945533,18:0.04884143):0.02602819,(((8:0.0141262954,9:0.0124293793):0.009014098,7:0.01149946156):0.02102605,((6:0.006109602,(5:0.02304928,(((1:0.03570798,2:0.03225943):0.004774873,3:0.02979387):0.03334456,4:0.03658877):0.014156272):0.008790298):0.01732066,(10:0.014972674,(19:0.1167923815,11:0.006012032):0.009520367):0.001739485):0.0005652878):0.006207698):0.0004647961,(12:0.022226476,15:0.025405309):3.848297e-05):0.0014232051,(13:0.004861578,(17:0.01241853404,16:0.02719416):0.001320023):0.001772202);
tree gen.313 = [&U] ((13:0.008289172,((12:0.0193753554,16:0.03852353):0.000672282,(((((19:0.0879923551,11:0.003303086):0.007481809,10:0.0121838003):0.008204917,(((9:0.0203781983,8:0.017042321):0.005675897,7:0.0112556803):0.01816517,(((4:0.03884884,5:0.03382196):0.006635817,((2:0.02509727,1:0.04438669):0.0005301326,3:0.01569224):0.03261731):0.015527478,6:0.00249988):0.01608921):0.003147265):0.007490121,15:0.023809779):0.000922887,(18:0.04522596,14:0.030703212):0.01305268):0.0008388787):0.001978605):0.0011223922,17:0.015204902);
tree gen.314 = [&U] ((13:0.007510707,17:0.0283798884):0.001110083,((((14:0.034798913,18:0.045978636):0.03356124,15:0.0263894277):0.0002426702,(((5:0.02566328,((2:0.03675243,(1:0.02580664,3:0.02760836):0.001017796):0.04706948,4:0.04923943):0.009420428):0.007167597,6:0.009660576):0.01070446,(((8:0.019282146,9:0.024419554):0.00303920386,7:0.0165246815):0.02373377,(10:0.018167719,(19:0.1098895134,11:0.0009632693):0.009342387):0.002157045):0.002469023):0.00978069):0.0006444502,(12:0.03065808,16:0.03072609):0.001042171):0.002697342);
tree gen.315 = [&U] (16:0.02266705,((17:0.01839908,13:0.005866775):0.002575884,((14:0.028683101,18:0.035095038):0.021063101,((15:0.02798778,12:0.025025388):0.001387089,(10:0.021254967,(((19:0.0873790292,11:0.005767632):0.004744357,((9:0.019519941,8:0.0163788672):0.001445048,7:0.016259334):0.02721811):0.00176304,((5:0.03472725,(((2:0.02725978,1:0.03187159):0.007725427,3:0.03121531):0.03151934,4:0.054065094):0.008713683):0.01117879,6:0.0005519384):0.01246327):0.0001153969):0.007076992):0.0009592275):0.002020277):0.005858315);
tree gen.316 = [&U] (((14:0.04184975,18:0.044147133):0.01633723,(((((4:0.03659207,((2:0.02613812,3:0.02779234):9.97578e-05,1:0.06489898):0.027430076):0.007502025,(5:0.0260902,6:0.0001385314):0.004654668):0.02269234,(10:0.01334981,(19:0.0871175546,11:0.005302257):0.006956331):0.001389877):0.0001268686,((8:0.022383746,9:0.01422976):0.002410267,7:0.0111441741):0.03028934):0.009078261,((16:0.04221559,(15:0.0170823655,12:0.022184249):0.003842846):0.0008778812,13:0.0099109793):0.0003776928):0.0006863537):0.004183792,17:0.0198255981);
tree gen.317 = [&U] (((13:0.007856604,((15:0.0150038251,12:0.0199673768):0.001454821,((18:0.032277757,14:0.029505917):0.02004322,((((5:0.02851553,(4:0.05869861,(3:0.03153176,(2:0.04065638,1:0.03262448):0.006658175):0.0326938751):0.006878251):0.004510025,6:0.003634517):0.01474278,10:0.025486933):0.001978635,((19:0.1231937471,11:0.00366029):0.004158175,(7:0.01478277757,(8:0.015110423,9:0.016557517):0.002477222):0.02693904):0.0008115058):0.008696471):0.001124953):0.001079044):0.002868009,17:0.0301817152):0.002365029,16:0.02664205);
tree gen.318 = [&U] ((13:0.004627774,(16:0.03873398,(((10:0.014627426,((19:0.1243970012,11:0.003414025):0.006344381,((5:0.044433462,(4:0.04209753,((3:0.02032138,2:0.04146842):0.004719807,1:0.03159646):0.03160813):0.002571539):0.01550983,6:0.005018996):0.01453285):0.01198508):0.0001945195,(7:0.0103149135,(8:0.030103331,9:0.0134352997):0.006806186):0.02073724):0.0141272,((18:0.052659585,14:0.037409279):0.02373775,(12:0.0148926391,15:0.019963393):0.0005382962):0.0002958442):0.0008519079):0.0019277611):0.0002225296,17:0.0237081219);
tree gen.319 = [&U] ((((((((19:0.1244834897,11:0.002895179):0.009039728,(((1:0.04078295,(2:0.03015926,3:0.03162485):0.0006744134):0.040295155,(5:0.03251683,4:0.05089654):0.002083014):0.007849197,6:0.002799044):0.01104044):3.356576e-05,((7:0.0175573079,(8:0.014046748,9:0.013850689):0.004457659):0.02040592,10:0.01430986):0.001952647):0.006532525,(18:0.056563009,14:0.029049757):0.01610294):0.0002442585,15:0.023888095):0.001796067,(13:0.009133649,12:0.013249221):0.00472469):0.001107257,16:0.03621148):0.001336054,17:0.0164356526);
tree gen.320 = [&U] (((13:0.002726652,16:0.02696003):0.003580267,(((((9:0.017883273,8:0.017228428):0.0037946649,7:0.01058536757):0.02616946,((19:0.09135147899,11:0.002900608):0.008674315,(10:0.02095104,(((((3:0.03125012,1:0.02963171):0.001056643,2:0.02046402):0.030318654,4:0.05445579):0.00775242,5:0.0324039):0.01488992,6:0.001488165):0.0235096):0.002259272):0.0004632392):0.01376414,(14:0.024410457,18:0.03892006):0.02382879):0.0006378075,(15:0.023591054,12:0.03068403):7.014051e-05):0.0006315287):0.002606272,17:0.024145107);
tree gen.321 = [&U] (16:0.02518727,(13:0.003213911,(17:0.0154333037,((15:0.0182851699,12:0.013543484):0.003125948,(((((((3:0.02362571,(1:0.03061047,2:0.03395864):0.00778377):0.03946572,(4:0.03902017,5:0.02356084):0.00973445):0.008375666,6:0.001681266):0.01155292,(19:0.1454636796,11:0.0004192372):0.004792067):0.004847472,((9:0.013382853,8:0.028839247):0.005305569,7:0.013716727):0.02461396):0.001254595,10:0.01585723933):0.006918681,(14:0.05295178,18:0.05156818):0.01900822):0.004865513):0.00097998):0.0003770898):0.0030647);
tree gen.322 = [&U] ((13:0.005122306,(17:0.0194830953,((((((1:0.04243611,2:0.03428477):0.006454033,3:0.0172228):0.040104515,(4:0.04262628,5:0.02990171):0.001948503):0.01562352,6:0.003380187):0.01408619,(((7:0.00934694626,(9:0.0161340799,8:0.016318688):0.006807241):0.02354104,10:0.008056317):0.002769679,(19:0.0940783258,11:0.006167107):0.007195008):0.004032536):0.00884253,(12:0.017242003,(15:0.01718306957,(14:0.042132681,18:0.04865876):0.01249209):0.0004784154):0.004112146):0.0009276299):0.001381116):0.002373693,16:0.03524498);
tree gen.323 = [&U] (((13:0.006210679,((12:0.0130974709,15:0.028877416):0.002446161,((14:0.035063028,18:0.046062896):0.019250024,((10:0.018412206,(19:0.0862563725,11:0.00872265):0.003114):0.0009170952,(((9:0.029457243,8:0.0138807755):0.005888722,7:0.0213730941):0.0209028,((5:0.02866071,(4:0.05156627,(3:0.02749119,(1:0.03060897,2:0.03296098):0.0005186396):0.050439168):0.004630442):0.007968134,6:0.0004073367):0.01709544):0.00419527):0.008951969):0.003306577):0.003269096):0.00325043,16:0.03690354):0.00218789,17:0.0218974941);
tree gen.324 = [&U] (16:0.0319566,((13:0.005470659,17:0.02134858):0.0015683292,((15:0.021702299,12:0.0235632007):0.001010177,((14:0.04588333,18:0.048510834):0.02198683,((((4:0.04547126,5:0.02839171):0.004210625,(1:0.02748084,(3:0.02139396,2:0.03467475):0.003507723):0.037118592):0.005392044,6:0.01239053):0.02565025,(((19:0.1289783994,11:0.008436263):0.01164759,10:0.02564113):0.001471943,(7:0.0141707543,(8:0.028271092,9:0.0199626946):0.001478036):0.02145969):0.001849269):0.005009468):0.001066824):0.0037134277):0.002926541);
tree gen.325 = [&U] ((13:0.006611804,(((((10:0.015217116,(19:0.0994400112,11:0.001909929):0.005425837):0.001177425,((7:0.0217691022,(8:0.010720253,9:0.0168024757):0.0044239619):0.02052288,((5:0.02549735,(4:0.04250663,((2:0.02084476,1:0.02659572):0.009493327,3:0.01848504):0.0333823):0.006040742):0.009694973,6:0.005683652):0.009508347):0.00339857):0.007394089,(14:0.033849048,18:0.0586378):0.01693495):0.002021031,(15:0.02143653,12:0.024081827):0.0009186851):0.0008759756,16:0.02733169):0.0001077344):0.0065394593,17:0.014963683);
tree gen.326 = [&U] (17:0.012758346,((13:0.001578113,(12:0.0160793224,16:0.03235529):0.0055477107):0.003435424,(15:0.020682561,((((5:0.02194279,(((2:0.0359842,1:0.03134226):0.0006699607,3:0.0314236):0.02237804,4:0.03790708):0.009358647):0.01707729,6:0.002330114):0.01340622,(((7:0.012807469,(8:0.029121783,9:0.017731261):0.009962301):0.02622259,10:0.023019096):0.001193857,(19:0.0817272591,11:0.003293051):0.003989212):0.00398975):0.005137312,(14:0.033851532,18:0.051062648):0.0200232):0.005123973):0.001711815):0.0015109864);
tree gen.327 = [&U] (16:0.03456596,((((14:0.030815433,18:0.04986082):0.02634574,((((4:0.03218797,(1:0.03234731,(2:0.03826736,3:0.02258259):0.005344733):0.0334893319):0.007406167,5:0.03365905):0.008713914,6:0.0008485322):0.007438924,(((8:0.0176448143,9:0.0157136842):0.006714711,7:0.021485046):0.02608948,((19:0.09713881704,11:0.007138803):0.006140346,10:0.016899693):0.001374422):0.002493779):0.007482991):0.0009346368,(12:0.013753618,15:0.0170481472):0.00149772):0.0003876179,(13:0.0094113992,17:0.0117336686):0.001387682):0.002806062);
tree gen.328 = [&U] (17:0.022856049,((((14:0.03800909527,18:0.048187379):0.01263849,((10:0.018640337,((((1:0.03372341,(3:0.0247068,2:0.03705177):0.002373558):0.02911569,4:0.03739297):0.010328783,5:0.03295276):0.01520398,6:0.004698186):0.0130889):0.0001184132,((19:0.1203103234,11:0.004866129):0.005915827,((8:0.0096008039,9:0.010590772):0.003492472,7:0.0099522407):0.03923715):0.001634656):0.01079802):0.0006699233,15:0.0188145679):0.004038956,(13:0.007109991,(16:0.0343995,12:0.025697006):0.0006285578):0.000374837):0.0018336752);
tree gen.329 = [&U] ((16:0.03651936991,((12:0.020209542,15:0.019977303):0.0007913388,(((((9:0.01438051,8:0.0204979135):0.004251092,7:0.016848942):0.02817952,(19:0.1172309994,11:0.004725946):0.009322436):0.002571062,(10:0.016810511,(6:0.01219501,((3:0.02407494,(2:0.02954342,1:0.03595316):0.0006587023):0.03704861,(4:0.03389588,5:0.03286367):0.002103062):0.009703684):0.02278196):0.0002665402):0.005469276,(14:0.028142538,18:0.05931923):0.01887906):0.001238916):0.002190896):0.0017502107,(13:0.007843626,17:0.0185793364):5.717707e-06);
tree gen.330 = [&U] (17:0.01551053,(((((12:0.016237773,15:0.019769562):0.001703353,(((9:0.014670445,8:0.02278118):0.0062137697,7:0.0173927073):0.02621482,((10:0.016243311,(19:0.1114147142,11:0.01183537):0.01175461):0.0007542654,(6:0.0001648331,(5:0.02996125,(((1:0.03673693,2:0.03565239):0.002224432,3:0.02554619):0.04413532,4:0.045414388):0.00288243):0.003751654):0.01951084):0.0004151571):0.01439843):0.0006981517,(14:0.035913624,18:0.07816156):0.01229598):0.001064081,13:0.00867176):0.002521141,16:0.03593809):0.001223232);
tree gen.331 = [&U] (17:0.023357804,(((15:0.0164525007,(((6:0.006501759,((4:0.04642549,5:0.02102962):0.006909407,(3:0.0313896,(2:0.02201206,1:0.02216248):0.0001430149):0.03710386):0.00867572):0.009973002,(19:0.106969668,11:0.00524093):0.005974098):0.002432453,(((9:0.014915318,8:0.01608466):0.003098379,7:0.014294748):0.03062334,10:0.019497475):0.0003718996):0.007889365):0.0003094535,(14:0.028136344,18:0.040097062):0.02321855):0.0008896419,((16:0.039234412,12:0.013677332):0.00185896,13:0.005494339):0.005659874):0.006156474);
tree gen.332 = [&U] (17:0.0205509295,(((15:0.013987037,(((((5:0.02522096,6:0.001668607):0.006333988,((3:0.02003728,(2:0.03785013,1:0.0387781):0.002342657):0.02509067,4:0.05335641):0.017023197):0.01781181,10:0.0115254719):0.002029276,(((8:0.02045396,9:0.011309123):0.001948388,7:0.01373213):0.0166338,(19:0.100184047,11:0.004319024):0.003489501):0.002539574):0.008866082,(14:0.041698682,18:0.043738511):0.01963981):0.001233379):0.0005131409,(16:0.045528833,12:0.014036666):0.006476426):0.0007891621,13:0.008947809):0.001370561);
tree gen.333 = [&U] (((((12:0.0194108324,15:0.021060586):0.0006654129,((18:0.05169957,14:0.028040924):0.01907469,(((7:0.01427263,(8:0.0211941121,9:0.019675005):0.005358484):0.0201006,((19:0.09986116546,11:0.003335362):0.004913215,(6:0.012752,(((2:0.02731421,1:0.02142488):0.00101411,3:0.02286053):0.034955218,(4:0.04441168,5:0.02152361):0.00577887):0.008026946):0.01345326):0.002744577):0.003537807,10:0.0300699):0.00941054):0.002770814):0.003013295,13:0.003475766):0.001769061,17:0.018199528):0.0037557397,16:0.02955234);
tree gen.334 = [&U] (16:0.0273149,(17:0.021156237,(13:0.001619188,((12:0.018988427,15:0.0163698719):0.001489594,((18:0.06270737,14:0.029332243):0.02253551,((((19:0.08424923154,11:0.01117605):0.006282712,10:0.0171463225):0.0035031,((9:0.0187846312,8:0.023727037):0.003495134,7:0.01420851798):0.01933749):0.002274471,(((4:0.0424257,((1:0.04122034,3:0.03132475):0.0009410961,2:0.02962461):0.032459024):0.002470942,5:0.03625537):0.01135004,6:0.006068283):0.00727749):0.007500708):0.0005710238):0.00421124242):0.0003363855):0.0005856305);
tree gen.335 = [&U] (((13:0.006023847,17:0.024965341):0.001358672,(((((5:0.02872173,((3:0.02252387,(1:0.03805928,2:0.03212363):0.004924916):0.02676613,4:0.03496505):0.00485626462):0.01026267,6:0.00345074):0.0174133,(((19:0.1190114554,11:0.002578746):0.007122431,10:0.018139357):0.003029752,((8:0.023018682,9:0.013102369):0.0073896022,7:0.013756125):0.03028535):0.000912725):0.007272344,(18:0.06331961,14:0.044485466):0.02430792):0.002233752,(12:0.019249268,15:0.0170051903):0.0003218434):0.004868944):0.002246336,16:0.02252555);
tree gen.336 = [&U] ((((((((8:0.011608182,9:0.0103799172):0.001259767,7:0.013265832):0.01536553,(10:0.014729669,(19:0.1065881098,11:0.00740333):0.007687475):0.0005586891):0.001328413,(((4:0.04123363,(3:0.0271499,(1:0.02414733,2:0.03503586):0.008685089):0.03361274):0.005445661,5:0.03932935):0.009726633,6:0.0179059):0.01719848):0.005686963,(18:0.042691813,14:0.036497676):0.0250795598):0.000757388,(15:0.022977333,12:0.0211823081):0.001104909):0.001300112,13:0.00543417):0.002633443,(17:0.017937954,16:0.0318620402):0.00094745);
tree gen.337 = [&U] (((17:0.0151139293,(15:0.016720196,((((19:0.1193986753,11:0.004759911):0.005967001,(((8:0.027924177,9:0.013545305):0.002124741,7:0.013976987):0.02885983,10:0.0117212516):0.0003831596):0.002094089,(((4:0.02843067,5:0.02197469):0.00316058,((2:0.03278577,1:0.03080756):0.01053291,3:0.02197682):0.03036942):0.02334002,6:0.002484236):0.0124985):0.009734056,(14:0.036126237,18:0.04796153):0.02559609):0.001290083):0.0056344709):0.005349079,(13:0.0107639,12:0.030152541):0.005194931):0.002568462,16:0.03655963);
tree gen.338 = [&U] ((((16:0.03186748,13:0.003912008):0.0024027895,12:0.0160614345):0.004681678,(((18:0.035643273,14:0.035614188):0.026133829,((((19:0.0838676098,11:0.003799353):0.005343179,((8:0.010692698,9:0.012287808):0.004785923,7:0.0219329353):0.02462273):0.0003946025,(6:0.005427314,(5:0.02492038,(4:0.05921221,((2:0.02537327,3:0.0213337):0.003783163,1:0.03116452):0.02860519):0.006642863):0.01250698):0.01425257):0.00126615,10:0.017457085):0.00690321):0.001146861,15:0.025883531):0.0048480592):0.001170321,17:0.0105728215);
tree gen.339 = [&U] (17:0.01893615,((13:0.006237863,(12:0.020462871,16:0.036018939):0.004483283):0.0001581464,((((10:0.018628128,((6:0.006562184,((5:0.02376944,4:0.03832221):0.002653147,(1:0.04326061,(2:0.02669671,3:0.02508119):0.005347726):0.02787299):0.0088841309):0.008164239,(19:0.106465737,11:0.005436962):0.004287808):0.001145536):0.0005185402,((8:0.013681203,9:0.013604006):0.008951405,7:0.0130269779):0.02324149):0.008089018,(18:0.07156747,14:0.035175582):0.01693228):0.001880296,15:0.01261519):0.0007282035):0.00352677);
tree gen.340 = [&U] ((((12:0.010178056,13:0.00558262):0.0048047056,16:0.04129959):0.0040547195,(15:0.020988664,((18:0.042725924,14:0.03195518):0.020849,(10:0.020388458,(((8:0.017336416,9:0.0166807429):0.01049975,7:0.0151203058):0.01849089,((19:0.1198542039,11:0.001709161):0.006866561,(6:0.007204852,((4:0.03549065,5:0.03250107):0.009657241,(3:0.02621306,(1:0.02829304,2:0.02618625):0.009466266):0.04421529):0.0072300568):0.01988254):0.001421058):0.006899433):0.008100788):0.001888415):0.0008750427):0.001441089,17:0.0113724506);
tree gen.341 = [&U] (((((18:0.06086179,14:0.027374371):0.01160842,((((8:0.023800639,9:0.01740618):0.005702469,7:0.013099067):0.0353537,((19:0.1308164672,11:0.004872861):0.005133523,10:0.01636519):0.001840653):0.00135817,(6:0.003949443,((((2:0.03185793,3:0.02415821):7.274175e-06,1:0.04751183):0.03887306,4:0.03074766):0.011073887,5:0.02463482):0.00358493):0.02061462):0.006938245):0.004473323,(15:0.0198743128,12:0.03215912619):0.001861698):0.0020252244,(13:0.007598149,17:0.0152548608):0.001183941):0.0004881289,16:0.03307536);
tree gen.342 = [&U] ((17:0.0126012765,((15:0.03134557,(((18:0.04424349,14:0.021918897):0.01937127,(((19:0.1077392339,11:0.004761229):0.01048674,((9:0.011739851,8:0.016421964):0.0025493836,7:0.0185302168):0.02751841):0.004032553,(((((1:0.04830572,(2:0.03641211,3:0.03214556):0.001047626):0.0285295,4:0.040260896):0.005497229,5:0.02291487):0.01081544,6:0.004827114):0.0151477,10:0.01855188):9.524996e-05):0.006622005):0.0009894174,12:0.0229894249):0.0008636171):0.0009238906,13:0.003271837):2.207606e-05):0.006823336,16:0.03718727);
tree gen.343 = [&U] (16:0.02151427,((13:0.002106216,17:0.0136683245):4.689084e-05,((12:0.01924942,15:0.014066273):0.002199084,((18:0.054861662,14:0.041739775):0.02166793,((((5:0.02326011,4:0.03812467):0.007235653,((1:0.035805,2:0.02739001):0.005184747,3:0.03026436):0.049136976):0.01728662,6:0.009777287):0.007379867,(((9:0.01761773,8:0.024040237):0.003329699,7:0.014471965):0.0385791,((19:0.0919727459,11:0.009430152):0.003191172,10:0.01486432):0.001795527):0.005908262):0.008167306):0.002103723):0.003455235):0.005056861);
tree gen.344 = [&U] (((((((((19:0.1308259137,11:0.002724103):0.008452864,10:0.011352332):0.0009122812,((9:0.0114889132,8:0.009289627):0.004854531,7:0.0121269174):0.01970911):0.0007082819,((((1:0.0341856,2:0.02624968):0.000206637,3:0.02088461):0.03564423,(5:0.03214803,4:0.03849802):0.006078154):0.01553474,6:0.007937766):0.01472962):0.009281597,(18:0.04117465,14:0.045014687):0.01358265):0.004991562,(12:0.0129573131,15:0.016053182):0.001043824):0.002224593,13:0.011625):0.0005501112,16:0.04538029):0.0032439102,17:0.007433043);
tree gen.345 = [&U] (((12:0.017967391,(16:0.04383205,13:0.01363755):0.0005470789):0.0006527077,(15:0.0220814206,(((((3:0.02758815,(2:0.02711102,1:0.03169123):0.0005809451):0.04012359,(5:0.02590418,4:0.03735116):0.003533778):0.008213088,6:0.00423821):0.01544232,(((9:0.019193827,8:0.027177806):0.00457311,7:0.0174213594):0.01953913,(10:0.018240279,(19:0.09050530119,11:0.00199969):0.009330333):0.000263332):0.001971314):0.008127411,(18:0.047531815,14:0.032238726):0.01989026):0.003687615):0.002621586):0.0052376382,17:0.0170058329);
tree gen.346 = [&U] (17:0.0129218836,((13:0.003242835,(((18:0.05069095,14:0.052642906):0.01252522,(((19:0.093368874,11:0.007698919):0.006190889,(((8:0.021627529,9:0.02212241):0.003163825,7:0.006770032):0.0274424,10:0.0231616652):0.003311471):0.0006143724,((5:0.03065456,(4:0.04422921,((3:0.02620547,2:0.0383084):0.003744287,1:0.0311812):0.03191223):0.015465975):0.006843187,6:0.007614747):0.01826928):0.01215846):0.000906582,(12:0.0135320333,15:0.0193922):0.0004455853):0.001535249):0.002570704,16:0.03995539):0.00362165382);
tree gen.347 = [&U] (16:0.03942815,(17:0.0229485148,(13:0.01249643,(((15:0.015585116,12:0.021203999):0.001714626,((((8:0.011955909,9:0.012936679):0.006424621,7:0.021121118):0.02654391,(10:0.014709777,(19:0.110190972,11:0.005766692):0.0048778):0.0003586573):0.001505188,((4:0.04911867,(3:0.02646129,(1:0.03122174,2:0.04526038):0.002987252):0.03341685):0.014841176,(5:0.02226562,6:0.002944881):0.0107827):0.01464498):0.01226591):0.00221438,(18:0.051775,14:0.030066509):0.01267328):0.003498807):0.005236949):0.002693432);
tree gen.348 = [&U] (17:0.0150814122,((((((((9:0.0141686676,8:0.0160627883):0.003638761,7:0.01030960084):0.02207187,(((19:0.08320646494,11:0.001655397):0.01064456,10:0.015330745):0.0007094521,((5:0.02923389,(4:0.0395017554,(1:0.02890952,(2:0.02489347,3:0.03057281):0.002992129):0.03587031):0.003390192):0.009551147,6:0.002821735):0.01122898):0.001734774):0.009643387,(18:0.05215562,14:0.037454822):0.020131):0.003148039,12:0.021649756):0.0001662754,15:0.016857311):0.001868884,16:0.02542846):0.00071519,13:0.007319507):0.0007874509);
tree gen.349 = [&U] (16:0.03103401,((((((((((9:0.0173848105,8:0.0080989468):0.003255952,7:0.012563249):0.03130326,10:0.023857758):0.0008686335,(19:0.1033812056,11:0.006260328):0.003678009):0.008113914,(((4:0.03960829,5:0.03057623):0.006205955,(3:0.01936847,(2:0.01917689,1:0.0337807):0.009775674):0.03363597):0.02173354,6:1.351403e-05):0.01144649):0.00803156,(18:0.048387212,14:0.042324925):0.02209696):0.0009057751,15:0.020851775):0.002779707,13:0.005841613):0.0006596951,17:0.011570282):0.0005553625,12:0.0165720908):0.002105152);
tree gen.350 = [&U] (((12:0.01010393,16:0.040301):0.005848727,(((15:0.023236144,((((6:0.006908261,((4:0.04061648,5:0.02520361):0.01014236,((1:0.04046224,3:0.01766038):0.00175896,2:0.03046337):0.037633283):0.0104716):0.01081556,(19:0.1079803516,11:0.002548818):0.007559155):0.002445314,((8:0.0154654868,9:0.0130542418):0.005474602,7:0.0151453363):0.02615689):0.002896197,10:0.017457919):0.008842636):0.001853512,(18:0.04973496,14:0.03887139):0.026568552):1.573628e-05,13:0.002471661):0.0004202965):0.003082984,17:0.012965506);
tree gen.351 = [&U] (((((12:0.0165764708,(13:0.006094471,16:0.04338853):0.00296172256):0.01046955,(18:0.04778327,14:0.025920226):0.02087785):0.002149205,((10:0.018864145,(19:0.10207343,11:0.009521852):0.006289529):0.0002783939,(((5:0.033499,(((3:0.03001,2:0.03266067):0.01353111,1:0.04609981):0.03231308,4:0.041815625):0.008508047):0.005168381,6:0.007699393):0.0267,((8:0.019420991,9:0.0122444066):0.002366352,7:0.014384371):0.02420077):0.0001898749):0.009202726):0.0003653861,15:0.02415242):0.004579487,17:0.020457727);
tree gen.352 = [&U] (17:0.0225619253,(15:0.0130372866,(((13:0.008398625,16:0.0274058):0.004265817,12:0.015549098):0.01532967,((18:0.05032816,14:0.0515978326):0.02496495,((6:0.002380579,((4:0.06183031,5:0.02019779):0.005555748,((1:0.03425151,2:0.03441183):0.00230765,3:0.03825781):0.03354768):0.017283479):0.02012339,(((19:0.0989723467,11:0.005992348):0.009111798,10:0.017159367):0.0009720876,((9:0.0229027388,8:0.013860843):0.007890192,7:0.009218749):0.02703825):0.0004365581):0.007736442):0.001612772):0.0008207157):0.003266527);
tree gen.353 = [&U] ((((13:0.0045199,((15:0.015229281,12:0.020734907):0.001148967,((((8:0.012210822,9:0.015470121):0.006821071,7:0.0100581668):0.02005809,(10:0.012840982,(19:0.0924548597,11:0.006022122):0.009638648):0.00150796):0.001954961,(6:0.008632268,(5:0.03979508,(4:0.057796139,((1:0.03760847,2:0.0282204):0.005745151,3:0.03323153):0.02530607):0.004976963):0.01031664):0.01409261):0.007172982):0.001304357):0.0001254725,17:0.012497935):0.001675702,(18:0.06722221,14:0.041959933):0.020272367):0.002185099,16:0.02490033);
tree gen.354 = [&U] ((17:0.0174022136,((((((19:0.1104800528,11:0.004656678):0.01078487,((8:0.009187496,9:0.0157901331):0.003542547,7:0.016802963):0.01466547):0.00241295,(((5:0.02966655,((3:0.02675817,(1:0.04816426,2:0.02458759):0.0004249527):0.04127298,4:0.059076668):0.009121312):0.01652735,6:0.0004653677):0.01567691,10:0.020522414):0.0006635432):0.007540211,(18:0.048011724,14:0.040799883):0.01409545):0.002465212,(15:0.0202568798,12:0.0155872595):0.00137667):0.00592399,13:0.00874096636):0.0004528511):0.005034494,16:0.0251872);
tree gen.355 = [&U] ((((15:0.0131083332,(12:0.015031196,(18:0.0513802,14:0.036904606):0.02332048):0.002848582):0.001805352,(((19:0.131305001,11:0.005644522):0.007735664,10:0.023445551):0.0007870253,(((8:0.017186974,9:0.011608344):0.0040365269,7:0.006174885):0.02802044,(((3:0.02117802,(1:0.03233251,2:0.02713263):0.002294236):0.03423307,(5:0.03123617,4:0.04466335):0.005093516):0.021197185,6:0.005343699):0.01229662):0.001761387):0.007567355):0.002129569,(16:0.02855944,13:0.006985702):2.442045e-05):0.0003120416,17:0.011282768);
tree gen.356 = [&U] (16:0.03514266,(17:0.0117249876,(13:0.004402867,((12:0.0158306934,15:0.0131418955):0.002124915,((((((4:0.03761411,((2:0.02715685,1:0.03525678):0.00802774,3:0.02791511):0.03663537):0.004888463,5:0.02392736):0.01444391,6:0.00114193):0.007617299,10:0.016104101):0.001041898,((19:0.1205111341,11:0.00784069):0.006651354,((9:0.019289093,8:0.0214641326):0.005107336,7:0.0101708392):0.02855714):0.003747853):0.005684621,(18:0.04722727,14:0.039947769):0.02278606):0.001826554):0.003043869):0.0022347925):0.001853146);
tree gen.357 = [&U] (((17:0.0114553315,(15:0.026066129,(((((8:0.010007684,9:0.014102605):0.0023130579,7:0.0157629904):0.02160307,(10:0.0137031789,(19:0.1047221786,11:0.004026045):0.008019759):0.001061393):0.01150405,(((3:0.02618424,(1:0.0353753,2:0.02589653):0.0004876183):0.039732361,(4:0.03882923,5:0.02793777):0.002417739):0.005213566,6:0.004842722):0.01110757):0.008278582,(18:0.037791954,14:0.038381495):0.02823597):0.0007470194):0.004016299):0.002105331,(13:0.009208085,12:0.025542955):0.003761947):0.001479603,16:0.02316571);
tree gen.358 = [&U] (16:0.02274924,(((15:0.0176399236,((((10:0.012465185,(19:0.1130432828,11:0.002867715):0.004853472):0.00467915,((9:0.0143327988,8:0.017280041):0.005216177,7:0.0144527306):0.02113737):0.004161409,(((4:0.03752813,5:0.03373847):0.002540596,(3:0.02961501,(1:0.03676917,2:0.02263824):0.001566324):0.035410007):0.01206232,6:0.006232326):0.0200321):0.006105618,(18:0.05166612,14:0.036193566):0.01733835):0.0009295165):0.00341716,17:0.0200386622):0.001213838,(12:0.019245668,13:0.003609664):0.005350365):0.005149826);
tree gen.359 = [&U] (16:0.02798774,((17:0.020118726,(15:0.02266507,((((19:0.0922805585,11:0.002944342):0.007272166,(6:0.003133529,((4:0.04360233,5:0.02827933):0.002714486,((1:0.04473688,3:0.02190017):0.00148384,2:0.03954706):0.036857615):0.00392781):0.01616449):0.005023573,(10:0.019415346,((9:0.013440221,8:0.016146355):0.005421244,7:0.014835681):0.03072729):0.001361825):0.008129115,(18:0.030048481,14:0.032388883):0.01568812):0.0009334579):0.0035749346):0.001751459,(12:0.016163425,13:0.00695803):0.001374669):0.003330462);
tree gen.360 = [&U] ((15:0.0198438385,((12:0.014875625,16:0.04605238):0.0002228297,(((14:0.0411117406,18:0.05085214):0.01817021,(((10:0.013218019,(19:0.117185919,11:0.005897322):0.004211496):0.001936578,(6:0.0001273042,((4:0.03835121,5:0.02033289):0.008595207,(1:0.03566077,(3:0.02717193,2:0.0338297):0.0007624739):0.04269992):0.019890579):0.01254786):0.0009001252,((8:0.016322932,9:0.0243717481):0.005356298,7:0.0231662919):0.02172526):0.01253731):0.0006548995,13:0.01079608):0.001096089):0.0001138604):0.002052031,17:0.010624544);
tree gen.361 = [&U] (17:0.018911083,(13:0.005945347,(((14:0.0371942,18:0.04414491):0.02352958,((6:0.005946035,(5:0.04954618,(4:0.04008836,((2:0.04055642,3:0.03746656):0.003333479,1:0.0299947):0.0296787856):0.008916044):0.002431084):0.01447334,(10:0.016979842,(((8:0.017891189,9:0.014082749):0.0063467954,7:0.0149192753):0.02006042,(19:0.1138797169,11:0.005938897):0.004444151):0.0002465536):0.002491593):0.011255106):0.001041845,((12:0.011229025,16:0.042409153):0.008345647,15:0.025455693):0.0005241265):0.001545541):0.005535782);
tree gen.362 = [&U] (17:0.017944056,((15:0.018238543,((10:0.0174502806,(((6:0.007770771,((4:0.048907,5:0.02850144):0.002961564,((2:0.02851801,1:0.03499503):0.003037389,3:0.03181484):0.03370265):0.02502519):0.01336512,(19:0.1105050215,11:0.004584555):0.01128576):0.0029808,((8:0.020060542,9:0.0249832698):0.003563775,7:0.0122247085):0.0252211):0.002639716):0.01378157,(14:0.0365761949,18:0.05370386):0.02080828):0.002716962):0.0008741324,(16:0.03525491,(13:0.004004436,12:0.014989926):0.002048314):0.00131039):0.007279168);
tree gen.363 = [&U] ((13:0.00338347,((12:0.0154678235,15:0.0112116456):0.0002345888,(((14:0.035407281,18:0.04419349):0.0177517,(((19:0.0923151466,11:0.003199208):0.00545582,(6:0.009846176,((4:0.03113082,5:0.02608359):0.005061102,((2:0.03964318,3:0.02867798):0.002632856,1:0.02780645):0.037498581):0.01476694):0.01064354):0.001390726,(((8:0.023862343,9:0.0209126357):0.001099075,7:0.018677974):0.0202046,10:0.020771383):0.0009316246):0.008709435):0.0009417708,16:0.04108436):0.0002927674):0.003049658):0.002678021,17:0.0131797846);
tree gen.364 = [&U] (((((10:0.021357419,(((19:0.1095166509,11:0.003794633):0.004371446,((8:0.014630405,9:0.028609584):0.002817794,7:0.013647429):0.02082838):0.0007722336,(6:0.002220369,((((2:0.04084285,3:0.0252789):0.0002407335,1:0.02500931):0.02013199,4:0.03383584):0.012084588,5:0.03593064):0.01605066):0.009911706):0.003468789):0.005634207,(14:0.027977818,18:0.05815228):0.01646623):0.001232985,15:0.016226724):0.0006454333,(16:0.03793356,(13:0.006566336,12:0.0250792499):0.003279986):0.003983359):0.003227831,17:0.01786571896);
tree gen.365 = [&U] ((((12:0.022233437,(((6:0.001588027,(5:0.02598849,(((2:0.04681518,1:0.03308183):0.0007634863,3:0.01912987):0.02443282,4:0.04426337):0.011647778):0.0104589):0.006102545,(((19:0.117873369,11:0.005426477):0.005963959,10:0.022555524):0.00063797,((8:0.022466977,9:0.0109819512):0.006806604,7:0.0091073627):0.01873241):0.0002302416):0.009912571,(14:0.021053725,18:0.031059999):0.02844597):0.001458363):0.000438452,15:0.022576336):0.0006652481,(16:0.041595449,13:0.00389911):0.0001901019):0.005866539,17:0.0187961134);
tree gen.366 = [&U] ((17:0.0205256017,(((((((19:0.1402800206,11:0.005843217):0.003404224,((9:0.019386669,8:0.011154323):0.002876375,7:0.0111677):0.02045782):0.005226747,((((4:0.02703871,((3:0.03216974,1:0.02797981):0.0006620319,2:0.02695527):0.03331475):0.012426688,5:0.03127071):0.0123836,6:0.005142638):0.01067544,10:0.0200945144):0.002404359):0.009489467,(14:0.043614219,18:0.06495634):0.02420939):0.0001688219,12:0.022688366):0.0005756895,15:0.026166402):0.0025570777,13:0.0067533671):0.001280399):0.001186109,16:0.0376088);
tree gen.367 = [&U] (((13:0.007227737,16:0.02249957):0.0006723382,(((14:0.041971807,18:0.047105159):0.03111244,((((19:0.114756554,11:0.001245673):0.00580345,10:0.020792093):0.0006769557,((9:0.0171552301,8:0.01836391):0.008368114,7:0.0137118316):0.01589341):0.002068818,(6:0.006488156,((4:0.05063631,5:0.0340478):0.0050580286,(3:0.02738828,(2:0.02745103,1:0.03084708):0.002786558):0.03822132):0.0141275):0.01710515):0.01455006):0.00187863,(15:0.018176265,12:0.016890962):0.0005580859):0.00174981):0.00120881,17:0.0126555641);
tree gen.368 = [&U] (17:0.016773588,(((((6:0.007009718,(5:0.0262996,(((2:0.02438212,1:0.02467456):0.004599246,3:0.02152901):0.03190328,4:0.04359504):0.01162855):0.01869618):0.004260479,10:0.018523538):0.00252441,((19:0.1092853573,11:0.007248735):0.005898191,((8:0.0207298102,9:0.0121408485):0.01211855,7:0.0126988124):0.01411357):0.002060313):0.005532489,(14:0.041446389,18:0.041784998):0.03328282):0.002107363,((13:0.01043132,16:0.0402137):0.0008496115,(15:0.022276932,12:0.019442226):0.00255474):0.0006802633):0.001974518);
tree gen.369 = [&U] (17:0.023158265,((15:0.0238220691,((((((2:0.0409035,3:0.03007172):0.004708541,1:0.03171479):0.0369356926,(4:0.03891719,5:0.02503797):0.00742577):0.01901872,6:0.013011):0.01353838,(((19:0.126109705,11:0.001780208):0.006566103,10:0.013273959):0.002667123,((8:0.019312201,9:0.01451884648):0.005082995,7:0.012445048):0.01671057):0.001062455):0.008065443,(14:0.051761147,18:0.046965975):0.01646234):0.003443202):0.00256186,((12:0.0207155044,16:0.03620009):0.0074053208,13:0.005204471):0.001893533):0.00404433);
tree gen.370 = [&U] (17:0.0164977256,(13:0.006580463,(((16:0.040054714,12:0.017433325):0.002498972,((((19:0.1072587331,11:0.007556954):0.006038986,10:0.017532518):0.001205534,(((((3:0.02222418,(2:0.01578179,1:0.02825235):0.008646957):0.03316543,4:0.0395193885):0.01032466,5:0.03253123):0.009484224,6:0.007211432):0.01745722,((8:0.0138431726,9:0.01830060179):0.005915769,7:0.0109911201):0.01837539):0.004934185):0.01200133,(14:0.026885531,18:0.04877064):0.01674086):0.002499989):0.0003212724,15:0.013821343):0.00356086):0.001194079);
tree gen.371 = [&U] ((((((((6:0.007282752,(5:0.02742234,(4:0.0390372,(3:0.02494575,(1:0.04616101,2:0.03029363):0.003128296):0.02830661):0.014461037):0.005262781):0.01440857,((9:0.0153663738,8:0.017565047):0.004192857,7:0.015966479):0.02196354):0.0004786383,10:0.015431907):0.002023921,(19:0.1244783349,11:0.004318757):0.006025639):0.008870603,(14:0.030052153,18:0.03767434):0.01778625):0.0006528644,15:0.0159276957):0.001292533,((12:0.0072387003,16:0.040319939):0.006140389,13:0.003426693):0.001389682):0.003345275,17:0.0160908406);
tree gen.372 = [&U] (17:0.023064465,(((((((9:0.0129411564,8:0.026427907):0.008390787,7:0.013238848):0.03115478,(((5:0.03224411,(4:0.03480453,((2:0.03387911,1:0.02789808):0.002668934,3:0.0269073):0.028243814):0.004933271):0.01944766,6:0.002218724):0.008249365,(19:0.1186649483,11:0.007453605):0.005874393):0.0007596694):0.00106419,10:0.02789168):0.006463118,(14:0.031857877,18:0.041211703):0.02333335):0.001610821,15:0.02785960087):0.002087431,((13:0.006603061,12:0.019739597):0.008184737,16:0.02675257):0.0005520408):0.003197378);
tree gen.373 = [&U] ((((14:0.02861418,18:0.04040647):0.020463332,((19:0.1240540004,11:0.000734715):0.003057627,(((9:0.012420994,8:0.02803893):0.00668016,7:0.01709344198):0.02757148,(((5:0.03721988,(4:0.050070713,(3:0.02520005,(1:0.03030268,2:0.03826452):0.0006175989):0.02657671):0.007604721):0.002759473,6:0.005937923):0.01915017,10:0.0165475739):0.0008116466):0.001786267):0.008339377):0.000491253,((16:0.03837599,15:0.022835266):0.002660098,(12:0.0178321898,13:0.006044118):0.008811513):8.732359e-05):0.0048282093,17:0.0189436279);
tree gen.374 = [&U] ((17:0.0170165846,((((((19:0.1011973008,11:0.004766953):0.004265612,((((1:0.03035564,(3:0.02685182,2:0.02105212):0.001129858):0.03398655,4:0.047217658):0.006290732,5:0.03519681):0.00643723,6:0.003081507):0.01857745):0.003781263,(10:0.022457627,((9:0.0168526884,8:0.023717161):0.002160859,7:0.022906305):0.02922818):7.513333e-05):0.006212128,(12:0.015021636,15:0.022902739):0.001495837):0.0002209621,(14:0.030226046,18:0.041533516):0.030036833):0.0008891114,13:0.005842954):0.002174312):0.00377032,16:0.04301127);
tree gen.375 = [&U] (16:0.02625049,((13:0.003634117,17:0.015409549):0.0005640443,(((10:0.0140360489,((((8:0.022363101,9:0.01493068849):0.00392081,7:0.012243762):0.02227066,(((5:0.03771935,4:0.04579061):0.006226093,(1:0.03487675,(3:0.0291985,2:0.03609899):0.003584509):0.044120038):0.009760025,6:0.01219472):0.02273651):0.001325184,(19:0.118984844,11:0.007580359):0.01172398):0.0004616117):0.009777321,(14:0.0464392,18:0.05059793):0.011631695):0.001218904,(15:0.0300295718,12:0.0220797179):0.002773453):0.007812897):0.003983927);
tree gen.376 = [&U] (((((((4:0.04434694,5:0.031423):0.003068061,((1:0.03840011,2:0.03377929):0.002808375,3:0.02684468):0.04343141):0.006144752,6:0.004406394):0.01806865,((19:0.1025727168,11:0.003874807):0.003973068,(((8:0.020971806,9:0.006329249):0.003550104,7:0.012905322):0.02343137,10:0.015464844):0.001325278):0.003272313):0.01268546,((12:0.0151133,(14:0.022321303,18:0.04268491):0.027478005):0.002815802,15:0.031771423):0.0008774436):0.002897434,(17:0.018378959,13:0.007162646):0.0003587002):0.002665688,16:0.03492269);
tree gen.377 = [&U] (17:0.022461888,((((18:0.05795925,14:0.0256107139):0.01962326,(((9:0.01554025768,8:0.015683762):0.003423328,7:0.013205997):0.02444454,((10:0.014236364,((((3:0.02934593,(2:0.02773323,1:0.02734494):0.01049774):0.038880352,5:0.03124509):0.001068181,4:0.04181055):0.01831723,6:0.004903702):0.006031328):0.002135605,(19:0.09781718537,11:0.005358996):0.007770423):0.0006609966):0.01039428):0.0009282996,(12:0.0140898205,15:0.021648761):0.001840565):0.0005783559,(13:0.0066836069,16:0.03369093):0.000272696):0.000828802);
tree gen.378 = [&U] (((16:0.02709686,13:0.004129718):0.0004300047,17:0.0166114):0.0001692257,((((18:0.0443571,14:0.045436779):0.024953408,(10:0.014862795,((19:0.09943172803,11:0.006431923):0.006830835,(((((1:0.02568728,(3:0.03108054,2:0.02375245):0.007132858):0.048051358,4:0.03967178):0.003896553,5:0.0311475):0.01519642,6:0.009286072):0.02807449,((8:0.017092251,9:0.010043192):0.00670893,7:0.0139516343):0.01344732):0.003063714):0.0002969479):0.005175697):0.0009953502,12:0.032446879):0.00291269,15:0.015475177):0.0017989567);
tree gen.379 = [&U] (((13:0.0068185617,(((18:0.047775551,14:0.015785501):0.01528909,((10:0.021350507,((8:0.013559796,9:0.01014931806):0.003393976,7:0.023238352):0.02239638):0.000701219,((19:0.136224793,11:0.01484629):0.006081477,(((3:0.01872139,(2:0.02980826,1:0.04591979):0.01086446):0.0497796271,(4:0.04350142,5:0.02702198):0.006736515):0.01165683,6:0.01005895):0.01729487):0.0001371692):0.01437685):0.003638727,(12:0.023460958,15:0.016507098):0.001210197):0.001023365):0.0007826032,17:0.015890429):0.00276157167,16:0.02659903);
tree gen.380 = [&U] ((13:0.01157338,(16:0.02835642,((15:0.0195834277,12:0.0276973239):0.0001722902,((18:0.05883382,14:0.034598747):0.01809891,(((((9:0.0155258546,8:0.013810343):0.003707381,7:0.010266228):0.02789446,(19:0.0905941203,11:0.003795263):0.004164891):0.00118213,((5:0.03339762,((3:0.02200621,(2:0.03684998,1:0.034545):0.001100194):0.03171984,4:0.054691681):0.0111081):0.009492421,6:0.0005648497):0.01650415):0.002120006,10:0.017766181):0.005883442):0.001615584):0.002082026):0.0007844971):0.005194218,17:0.018854717);
tree gen.381 = [&U] (16:0.03512359,((15:0.025469695,17:0.01509085):0.0020274716,(((18:0.052261198,14:0.032630677):0.0198624,(((19:0.1135228267,11:0.004478379):0.005498069,10:0.016696142):0.00179536,(((9:0.01495162202,8:0.025572785):0.001086531,7:0.011170992):0.01936929,(((4:0.03844036,(3:0.01524204,(1:0.02936796,2:0.0406341):0.008394102):0.03992955):0.007843034,5:0.03825943):0.006677904,6:0.001282703):0.0188397):0.00434598):0.0090163):0.001835972,(12:0.015875496,13:0.004225173):0.0005900254):0.000910443):0.001414688);
tree gen.382 = [&U] (((15:0.017457469,((18:0.03959753,14:0.020999335):0.01720237,(((((4:0.04225424,5:0.02662905):0.003471493,((2:0.02820292,3:0.02623877):0.005945931,1:0.03199417):0.03266873):0.020969872,6:0.003237713):0.006743355,10:0.017784606):0.004991902,((19:0.1499859708,11:0.01033777):0.006235161,((8:0.022557006,9:0.01531303573):0.006020296,7:0.0191590603):0.015141):0.002608869):0.005778769):0.002154337):0.003533338,((12:0.0163212385,13:0.003622924):0.002339998,16:0.02796306):0.0003460392):0.00088526185,17:0.018606971);
tree gen.383 = [&U] (((16:0.03231611394,(12:0.0190373336,13:0.005853575):0.001242372):0.002815626,(((18:0.06105302,14:0.0445533558):0.01542979,(10:0.019914415,(((9:0.0195259307,8:0.012902221):0.005289154,7:0.009889827):0.01833922,(((5:0.0316142,((3:0.02948292,(2:0.02783729,1:0.02846145):0.008065762):0.02004899,4:0.04090715):0.009595599):0.004980505,6:0.001692614):0.01399355,(19:0.1134088787,11:0.005088032):0.007312468):0.002004344):0.0007379733):0.008003467):0.0001373785,15:0.026504377):0.003158619):0.004660672,17:0.015608892);
tree gen.384 = [&U] (17:0.00991847072,((12:0.015830801,(16:0.03761376,13:0.002764811):0.0002009562):0.0007985405,(15:0.02007958,((10:0.021026218,((((5:0.02987569,((3:0.02109101,(2:0.03785788,1:0.03398012):0.001015829):0.02686817,4:0.04452621):0.014606709):0.01119099,6:0.005186866):0.01407775,((9:0.018298176,8:0.022551753):0.002202841,7:0.0095940521):0.02988038):0.004850266,(19:0.1093053119,11:0.007384479):0.006469916):0.001083182):0.00738007,(18:0.042131466,14:0.038077914):0.0166795):0.001293801):0.002461302):0.002464005);
tree gen.385 = [&U] (17:0.012294892,(((13:0.005384226,12:0.03595905025):0.002572869,16:0.02938459):0.0004439463,(15:0.022317297,((18:0.06093593,14:0.026064939):0.02626185,((((9:0.0180585136,8:0.0219841599):0.003242064,7:0.008489623):0.02404133,((19:0.1156970404,11:0.01134973):0.007889999,10:0.021814967):0.001469377):0.001090759,(((4:0.03502536,((2:0.03314021,3:0.03394561):0.002022719,1:0.05041512):0.02408427):0.010387724,5:0.02884146):0.01021712,6:0.0275734):0.01370835):0.007761457):0.00141461):0.002533142):0.001837806);
tree gen.386 = [&U] (16:0.03282635,(13:0.005305581,((((((6:0.007889709,(((2:0.03142915,3:0.02758986):0.004147433,1:0.03432827):0.025138818,(4:0.05298531,5:0.02954866):0.005941166):0.01373848):0.01153289,10:0.015161409):0.001618362,((19:0.1083490776,11:0.003178101):0.005867428,((9:0.0134804686,8:0.020383633):0.004494064,7:0.0111301281):0.02205027):0.002759498):0.009183555,(18:0.05660986,14:0.036752351):0.02058564):0.008171946,(12:0.0144919765,15:0.019399865):0.002145417):0.002622714,17:0.0200723159):0.00050126997):0.001789279478);
tree gen.387 = [&U] (16:0.03909904,(((((10:0.013549779,((5:0.02188796,6:0.005468371):0.01233225,(((2:0.02733256,3:0.02949758):0.0005863792,1:0.03647735):0.04822509,4:0.0494821369):0.008431909):0.02471457):0.002049464,((19:0.1089272613,11:0.01121815):0.01054168,((8:0.0163660195,9:0.0180539894):0.00533381,7:0.01274531):0.02255595):0.001653532):0.004736946,(15:0.032801775,(12:0.008306644,(18:0.0582638108,14:0.018670973):0.0231293316):0.0004288133):0.0008790035):0.001983329,17:0.0252120656):0.001606924,13:0.004668652):3.470171e-05);
tree gen.388 = [&U] (17:0.0216416152,((13:0.005549161,(15:0.017660119,((((19:0.1286215903,11:0.005102466):0.007061144,10:0.02674496):8.835901e-05,(((8:0.016998116,9:0.022305098):0.007684916,7:0.014940285):0.02152068,(((3:0.02913034,(2:0.04053696,1:0.03178217):0.009203169):0.02718696,4:0.03865712):0.0035920603,(5:0.0227894,6:0.0113436):0.006483638):0.02190098):0.00246587):0.007157292,(14:0.0345637573,18:0.035242532):0.01955836):0.0004105169):0.0008008758):0.001010619,(12:0.0187339592,16:0.03339065):5.312906e-05):0.0067387133);
tree gen.389 = [&U] ((16:0.03796608,(15:0.025810242,(((18:0.038366667,14:0.040363426):0.01324166,(((((3:0.02115005,(2:0.03371551,1:0.02682922):0.002628779):0.03154261,(4:0.04554793,5:0.02455587):0.01042593):0.011329568,6:0.001638726):0.01023843,((9:0.015133948,8:0.023931896):0.005022286,7:0.013396151):0.02423416):0.001167342,(10:0.019121444,(19:0.1359477031,11:0.004210732):0.005914497):0.000357781):0.004528804):0.003792143,(12:0.019691041,13:0.007657201):0.003539053):0.00062940864):0.003700591):0.0014865121,17:0.0166468291);
tree gen.390 = [&U] (16:0.03002903,(((13:0.007537283,(15:0.026917863,((18:0.06548018,14:0.035685351):0.01647827,(((9:0.0161757781,8:0.008347096):0.002516114,7:0.0099897615):0.02141758,((10:0.013093745,(19:0.1087722075,11:0.005280998):0.004894322):0.001820158,((((3:0.02570983,(2:0.02131525,1:0.02884669):0.007265942):0.0299494,4:0.04615215):0.011977599,5:0.02446152):0.008666028,6:0.001383444):0.01303711):0.0003569217):0.006876291):0.003086779):0.002603199):0.0005105956,12:0.026321578):0.0009611536,17:0.022080851):0.002958402);
tree gen.391 = [&U] (((16:0.03383809,(13:0.004198581,12:0.0222109627):0.002565263):0.0009133111,((15:0.019773586,(((19:0.1138007144,11:0.01091591):0.00442763,((6:0.0002103953,(5:0.03525594,(4:0.034915932,((3:0.04477481,1:0.0329094):0.0003026089,2:0.02509491):0.04173393):0.01529301):0.009800876):0.02549124,((9:0.0120155807,8:0.021859506):0.007659973,7:0.014233435):0.02591031):0.002024055):0.001836487,10:0.017212888):0.01214988):0.002337008,(18:0.06841852,14:0.036825368):0.0228847):0.006451991):0.0031683,17:0.0159384868);
tree gen.392 = [&U] ((17:0.01505643,((((18:0.05372146,14:0.025816185):0.016219848,((((8:0.0139606431,9:0.0108522994):0.004319673,7:0.016026114):0.03099806,(6:0.0009979833,(5:0.02635136,(4:0.03332772,(1:0.04031999,(3:0.02115781,2:0.02690426):0.005563884):0.0387942):0.008721154):0.003401009):0.01518168):0.00047551,((19:0.1220223422,11:0.006069132):0.007819643,10:0.016586324):0.001893969):0.005877171):0.002585689,13:0.007989248):0.0002432868,(15:0.020901084,12:0.0103395031):0.0005903204):0.003416587):0.002594754,16:0.03233688);
tree gen.393 = [&U] (((((18:0.0468645,14:0.031371985):0.02274376,((((8:0.01434851877,9:0.0148077999):0.005720332,7:0.014883743):0.0287854,(6:0.0006616822,((4:0.049389354,((2:0.03130122,1:0.02777186):0.003593997,3:0.02356224):0.03234924):0.004979975,5:0.03667309):0.005199839):0.02522399):0.002639452,((19:0.1297986533,11:0.006667405):0.008842811,10:0.018220598):0.000219262):0.007566053):0.0005515995,(12:0.0146818844,15:0.018154688):0.002645205):0.003465859,(13:0.003681792,17:0.022351058):0.0007705996):0.005890772,16:0.04381032);
tree gen.394 = [&U] (16:0.02990183,(17:0.01040457664,(13:0.002829476,(((10:0.019029621,((((9:0.01691135036,8:0.026072041):0.001637762,7:0.0107201163):0.02457779,(6:0.007616609,(5:0.02703614,(((1:0.0327299,2:0.03465028):0.001603255,3:0.0225841):0.02891251,4:0.061686688):0.00520287):0.005359273):0.01198583):5.657684e-05,(19:0.0986785894,11:0.004995821):0.007784146):0.0003227334):0.008681725,(18:0.040727718,14:0.030193803):0.02068838):0.0003062779,(15:0.026677935,12:0.011719707):0.0004772167):0.002760684):0.0018321508):0.0068079093);
tree gen.395 = [&U] (((16:0.036139336,(((18:0.040040199,14:0.0354554):0.02109798,((((8:0.016573059,9:0.0153741067):0.0009772589,7:0.00852262288):0.02180633,(19:0.0942313686,11:0.007162521):0.003669799):0.002309444,((6:0.002804658,(5:0.02235168,(((1:0.02912652,2:0.02914193):0.001559081,3:0.0303763):0.02935914,4:0.0277098227):0.00638892):0.01199367):0.02745142,10:0.018465185):0.0008828065):0.008781874):0.005067354,(15:0.020476503,12:0.013544673):0.002670304):0.006578782):0.0001538138,13:0.005619233):0.001826102,17:0.012568571);
tree gen.396 = [&U] (17:0.01510725018,((13:0.00515804798,16:0.02985394):0.0004006194,((((18:0.05535657,14:0.03207169):0.01596811,(((19:0.1045926506,11:0.006827814):0.008436565,(6:0.006052194,((4:0.03671731,5:0.03139642):0.005679554,(1:0.03332342,(2:0.03475233,3:0.0314576):0.002259551):0.036316983):0.009446858):0.008583715):0.001276938,(10:0.025496631,((8:0.011644708,9:0.020296582):0.001258784,7:0.018315874):0.02437815):0.0006057099):0.006238705):0.002898032,12:0.0184414537):0.00223605,15:0.028251363):0.0002327856):0.004024501);
tree gen.397 = [&U] (17:0.0209650589,((((18:0.045530476,14:0.046854395):0.0219766,(((6:0.001029519,(5:0.03426286,(4:0.04508175,((1:0.03246259,2:0.03366357):0.00120136,3:0.02434734):0.02869802):0.00535679):0.005232161):0.02392296,(((9:0.0210817174,8:0.016223107):0.003970503,7:0.010167953):0.02816283,(19:0.1106030775,11:0.003893501):0.007044542):0.001088565):0.006293156,10:0.02486142):0.00648207):0.001239047,(15:0.017001265,16:0.03974643):0.002198468):0.003555199,(13:0.007523565,12:0.02971066):0.002889813):0.005002103);
tree gen.398 = [&U] ((((((10:0.018765821,(19:0.1211680631,11:0.005837109):0.002511955):0.001361571,((8:0.018135524,9:0.017119745):0.003438055,7:0.017346528):0.02501442):0.001080966,(6:0.006862141,(5:0.02087973,(4:0.049782074,((2:0.02975597,3:0.04130264):0.004733717,1:0.03585651):0.02279827):0.009546068):0.01730842):0.01230966):0.009094982,(((13:0.005823475,16:0.0356117489):0.000853837,12:0.010844979):0.005843409,15:0.023369967):0.0005328084):0.002792922,(18:0.05206973,14:0.028001212):0.021786451):0.001767616,17:0.0121202);
tree gen.399 = [&U] (((12:0.0195418186,(16:0.030453506,13:0.005622603):0.001314537):0.00801409,(15:0.022375831,((((8:0.0124950531,9:0.0119048988):0.003913018,7:0.0156561038):0.02527587,((19:0.0791925746,11:0.007083729):0.002652312,((((3:0.02662778,(2:0.03605541,1:0.03797597):0.004384955):0.041684301,(4:0.0417718,5:0.02562956):0.005296752):0.00629048,6:0.003949062):0.02333637,10:0.020619713):0.002231181):0.001499061):0.0133843,(18:0.059285977,14:0.0402839):0.01479236):0.0001033505):0.00194756):0.004030258,17:0.012056966);
tree gen.400 = [&U] ((13:0.004142185,(((18:0.05725788,14:0.018745135):0.01855457,((10:0.016447595,(((8:0.014011483,9:0.0134670775):0.00303762424,7:0.01305122):0.02593836,(19:0.094853409,11:0.004764877):0.00558629):0.0003487992):0.000146565,(((5:0.0310188,4:0.03355043):0.005672915,(3:0.02290106,(2:0.03299447,1:0.02852089):0.001950303):0.035238413):0.01081693,6:0.000675689):0.02871006):0.01025621):0.002314628,(16:0.03419836,(15:0.017213006,12:0.022930433):0.002752947):0.001420042):0.00121212):0.00224396343,17:0.01600944204);
tree gen.401 = [&U] ((17:0.0060416611,(13:0.007773235,((12:0.026290193,15:0.026424026):0.001346309,((18:0.07259302,14:0.022856169):0.02119678,((((4:0.04705018,((2:0.03659859,3:0.02488347):0.002260181,1:0.03295033):0.038497278):0.008501565,5:0.03180032):0.005245675,6:0.0002453467):0.0227675,(((19:0.1100520575,11:0.00888826):0.008246004,10:0.016893103):0.0009225923,((9:0.0131520783,8:0.016835167):0.003196088,7:0.01984794953):0.02455768):0.001517299):0.007771134):0.001093288):0.001452522):0.0021146935):0.002302618,16:0.02932634);
tree gen.402 = [&U] (17:0.015885662,((((((6:0.008026913,((5:0.02624126,4:0.03862746):0.007566591,(3:0.02761284,(1:0.03427436,2:0.03095917):0.00254138):0.045186014):0.01047467):0.01704957,(10:0.0206167644,((9:0.0115539414,8:0.012484658):0.005537472,7:0.020220985):0.0376556):0.001911111):0.002071621,(19:0.1211218609,11:0.004012733):0.002765997):0.007321451,(12:0.016244833,15:0.0156153894):0.0005221113):0.0006001867,(13:0.005369938,(18:0.04759285,14:0.035808952):0.025715878):0.0005252554):0.000311754,16:0.03937572):0.009219147);
tree gen.403 = [&U] (17:0.016555101,((16:0.0403532303,(12:0.0171951753,13:0.004981781):0.002107185):0.00385212,(15:0.0196607451,(((19:0.10941513,11:0.007952935):0.009807811,((10:0.013208053,((8:0.0125933947,9:0.012625316):0.005216509,7:0.0086545312):0.01509779):0.000268146,(6:0.0005332854,(((3:0.02855017,(1:0.03789863,2:0.03421751):0.0006291483):0.03409981,4:0.03601786):0.014168854,5:0.02957267):0.005214846):0.01720751):0.00156728):0.01279423,(18:0.039263584,14:0.028159423):0.01772886):0.003944151):0.0003929745):0.004594576);
tree gen.404 = [&U] (17:0.017795322,(16:0.02887398,(13:0.005031833,(((18:0.04743684,14:0.031453517):0.01691348,(((9:0.020032883,8:0.012694127):0.003828293,7:0.013998461):0.02665233,((19:0.100880237,11:0.008946149):0.004751315,((((5:0.02131739,4:0.03516613):0.005739833,(3:0.02557914,(1:0.03964383,2:0.02921406):0.000316681):0.02889777):0.003692054,6:0.0264417):0.0196042,10:0.0146826236):0.002970122):0.0007273876):0.006699252):0.001795917,(15:0.01962296,12:0.01176149883):0.001432685):0.0007147014):0.0008351373):0.00163001633);
tree gen.405 = [&U] (17:0.014559182,((((18:0.0645369,14:0.029153741):0.028461557,(((6:0.007282279,(((1:0.02641106,(3:0.02432439,2:0.03303372):0.005548967):0.03829706,4:0.047066057):0.005248308,5:0.02362744):0.003521526):0.023728,((8:0.015281561,9:0.0212025081):0.005134059,7:0.009009417):0.01667376):0.00357941,(10:0.0178363248,(19:0.1293255909,11:0.006160051):0.0102694):0.001298929):0.01191254):0.0004346763,15:0.017588874):0.0006218992,(13:0.006884366,(16:0.042039381,12:0.007741309):0.010413354):0.0004174298):0.003598896);
tree gen.406 = [&U] ((17:0.0147094106,((12:0.0165261496,13:0.004902746):0.003177507,(15:0.020942206,(((10:0.014827401,(6:0.009581541,((4:0.03818813,5:0.02718003):0.005729917,((2:0.0363935,3:0.01932752):0.002829464,1:0.03393558):0.02877556):0.006552355):0.02458076):0.000569855,((19:0.105606984,11:0.004619704):0.01328131,((9:0.0091481121,8:0.01160283):0.003198846,7:0.0118144623):0.02167968):0.001258997):0.01059763,(14:0.028581407,18:0.05361578):0.02444712):0.003671228):0.00127154):0.000434459):0.004065423,16:0.0275946);
tree gen.407 = [&U] (17:0.0152618775,(((12:0.024141738,15:0.026711658):0.0002133959,(((((8:0.023853475,9:0.012858687):0.002824362,7:0.01856455):0.02230543,10:0.013391241):0.0001613482,((19:0.1336016894,11:0.01072513):0.005260375,(((1:0.05533474,(2:0.04124079,3:0.02310032):0.0002104558):0.03311112,4:0.04268962):0.008074046,(6:0.01315306,5:0.03225351):0.001661848):0.02754332):0.00137173):0.007396084,(14:0.02715348,18:0.05844181):0.02091082):0.003331179):0.002834271,(16:0.0364659057,13:0.003893355):0.001094437):0.001398111);
tree gen.408 = [&U] ((15:0.0205587898,((((10:0.020302845,(19:0.1041327216,11:0.004051353):0.01148372):4.104757e-06,((9:0.0146559633,8:0.029876435):0.007347567,7:0.0218210194):0.02790551):0.0001580072,(6:0.004065642,((1:0.03521163,(2:0.04038146,3:0.0224548):0.008385377):0.03515942,(4:0.04177838,5:0.03039752):0.0054953396):0.01042847):0.0114721):0.007359089,(18:0.04749933,14:0.031462033):0.01546813):0.002516509):0.006569899,(13:0.008680226,(12:0.0106590296,(16:0.032274244,17:0.019794263):0.003761286):0.001434019):0.0001339633);
tree gen.409 = [&U] (16:0.03312556,((13:0.004742416,(12:0.018710084,(15:0.0206982254,(((6:0.0005936246,(((1:0.03238994,2:0.02266241):0.005221787,3:0.02910108):0.02862981,(4:0.03148415,5:0.0245901):0.007847275):0.009754716):0.01061237,(((8:0.016843459,9:0.011916317):0.009834617,7:0.015535265):0.02152369,((19:0.1060756719,11:0.009855489):0.008727246,10:0.020323286):0.002123724):0.0008530072):0.007040364,(14:0.02651036,18:0.05312091):0.021458631):0.006658036):0.003113114):0.0003614605):0.002338335,17:0.012893417):0.00178074);
tree gen.410 = [&U] (17:0.011101128,((((((7:0.0172070869,(9:0.0150825173,8:0.013241117):0.003018909):0.0210813,(10:0.02334056,((6:0.00514979,(5:0.02715642,(4:0.052943,(3:0.03107751,(1:0.03781775,2:0.02619118):0.006621591):0.04503094):0.00611467):0.008634002):0.01778979,(19:0.1185159066,11:0.003027476):0.01065894):9.59002e-05):0.0008236313):0.004821784,(18:0.05668393,14:0.0427916282):0.02271299):0.001176482,(12:0.018713856,16:0.040415371):0.007418048):0.003381088,15:0.0281531994):0.0003403244,13:0.005457647):0.002996);
tree gen.411 = [&U] (17:0.0170457651,(13:0.006420395,(((14:0.0186659338,18:0.04421996):0.01571422,(((10:0.017351798,((8:0.020326105,9:0.0144375253):0.002952623,7:0.012395827):0.02368326):0.00031555,((19:0.114898979,11:0.005280336):0.009243099,(6:0.0019456,((4:0.04899179,((2:0.03584533,1:0.04282285):0.007001375,3:0.03118265):0.05592154):0.001583313,5:0.02863155):0.004847657):0.01393769):0.001001402):0.01463708,(15:0.018780979,12:0.021204915):0.006265491):5.783736e-05):0.0009109445,16:0.02845475):0.0002692706):0.002737532);
tree gen.412 = [&U] (16:0.03007208,(17:0.0119362717,(13:0.003438439,((15:0.0228763915,12:0.0237794222):0.001064001,((18:0.050999283,14:0.028752917):0.026865863,((((9:0.02319986,8:0.017449056):0.003997342,7:0.0160076449):0.02774966,(10:0.023341062,(19:0.128989869,11:0.004828187):0.002683495):0.00218831):0.005656288,(6:0.004014029,((5:0.03883964,4:0.02924706):0.005518827,((1:0.03473476,2:0.04538872):0.003943937,3:0.02447179):0.03256769):0.020316694):0.009018766):0.005732661):0.00131752):0.001621799):0.0016764444):0.002348704);
tree gen.413 = [&U] (16:0.03088015,(((((18:0.050256038,14:0.034551188):0.02075871,(((19:0.111955573,11:0.007478879):0.007829483,10:0.025589481):0.0005375174,(((9:0.0215565194,8:0.020610806):0.002283638,7:0.009172248):0.02723598,(6:0.004877609,(5:0.02742327,(4:0.03748542,(3:0.02737111,(2:0.04478414,1:0.0403844):0.0002056193):0.03027383):0.013816071):0.006521932):0.02533):3.144767e-05):0.007155452):0.0008858454,(12:0.021285713,15:0.0247379846):0.001634714):0.00170432548,13:0.006712367):0.0003634638,17:0.010436422):0.0007750474);
tree gen.414 = [&U] ((((((18:0.0533117,14:0.034562394):0.01672126,((19:0.0922990737,11:0.004861139):0.008256863,((10:0.016466937,((9:0.0177277706,8:0.013750899):0.004609943,7:0.01159948):0.01994325):0.000104821,(6:0.01458291,(5:0.02108108,(4:0.03775509,(3:0.0276503,(2:0.02499708,1:0.02369621):0.001196116):0.04356437):0.0119767):0.008914666):0.01949829):0.00139462):0.007270139):0.001847312,(12:0.022293025,15:0.019680032):0.0008234942):0.0014704792,13:0.006561839):0.0008322861,17:0.0173914477):0.0011826263,16:0.0285636);
tree gen.415 = [&U] ((((16:0.0452691089,12:0.015255188):0.007943125,13:0.01560967):0.0025231,(((14:0.0264973513,18:0.05929677):0.01830058,15:0.0168915983):0.0003669561,(((9:0.011946166,8:0.017064208):0.0055155833,7:0.019577693):0.02891333,(((5:0.03321604,(((1:0.03639821,2:0.02721608):0.009654399,3:0.03528176):0.03566443,4:0.03263835):0.02024771):0.0098187,6:0.003451503):0.01445974,((19:0.1200956432,11:0.005432054):0.005459672,10:0.021293846):0.0004881799):0.002832217):0.01447044):0.003031346):0.0028665427,17:0.015917581);
tree gen.416 = [&U] (17:0.019592124,(((12:0.011997618,13:0.008476668):0.007931139,16:0.030755285):0.0009953167,(15:0.021910555,((14:0.036303908,18:0.06944971):0.02006019,((10:0.014709634,(19:0.1189494542,11:0.007263401):0.005015981):0.002878222,((((4:0.04266682,5:0.0259111):0.006012455,(2:0.03747782,(1:0.02761186,3:0.02597508):0.001163349):0.03848724201):0.02251139,6:0.004062506):0.008901522,((9:0.019928716,8:0.0144326282):0.004487377,7:0.0219140666):0.02368156):0.00178984):0.004858435):0.001551067):0.004802577):0.001639935);
tree gen.417 = [&U] ((((((18:0.05641375,14:0.037707023):0.008386132,((((9:0.0177439763,8:0.019792404):0.006589677,7:0.015794971):0.02433679,10:0.020635756):0.0007804195,(((5:0.03002666,(((2:0.02617647,1:0.03837573):0.004348585,3:0.01823685):0.02986297,4:0.0312012):0.013451378):0.006098593,6:0.007631624):0.01971383,(19:0.09560863483,11:0.002666678):0.007747253):0.003759445):0.003796925):0.006782448,(16:0.039059158,12:0.009980264):0.014778058):0.0005358161,15:0.021452815):0.002643589,13:0.008107023):0.002432603,17:0.01374212);
tree gen.418 = [&U] ((((16:0.04540263,12:0.0171415173):0.001738996,13:0.003688534):0.002506489,(15:0.0204071503,((14:0.0373443459,18:0.058728088):0.01920383,(((((5:0.03015533,(4:0.04565812,((2:0.02631286,1:0.02950354):0.006804123,3:0.01690267):0.02409031):0.007239258):0.009164726,6:0.0003395175):0.01590294,(19:0.0984465797,11:0.00493672):0.01214178):0.001522266,((9:0.0196220044,8:0.0200855235):0.009026322,7:0.01367399):0.01652947):9.789091e-05,10:0.018036998):0.008613384):0.004382718):0.0001816218):0.006163582,17:0.014873157);
tree gen.419 = [&U] (17:0.0130613918,(((((18:0.05111451,14:0.04616061):0.019870849,12:0.019236749):0.002170381,((((((1:0.03484313,(2:0.02645682,3:0.02380203):0.001284269):0.033421431,4:0.0447227):0.007914474,5:0.02165956):0.006848017,6:0.0003756518):0.01421145,((9:0.017520093,8:0.018327516):0.003985398,7:0.01409235661):0.02993542):0.006856018,(10:0.017236131,(19:0.1183281762,11:0.002057666):0.005226579):0.003726961):0.008293785):0.001091724,(13:0.009895757,15:0.0189750198):0.001337838):0.001233844,16:0.03222638):0.0010385043);
tree gen.420 = [&U] (17:0.010468915,(((15:0.013301136,((((8:0.019664329,9:0.017274901):0.002802504,7:0.015444423):0.02315124,((((5:0.02707032,6:0.00759569):0.006306013,((1:0.02629606,(3:0.02400413,2:0.03940968):0.004813809):0.03504027,4:0.04164115):0.008700574):0.02024991,(19:0.1203462903,11:0.004870478):0.005098861):0.005507706,10:0.01894156):0.0008291125):0.006781614,(14:0.028508584,18:0.06744566):0.01136755):0.001549144):0.0003378373,(12:0.0179479707,16:0.02903629):0.002103872):0.003900346,13:0.004783411):0.00070168);
tree gen.421 = [&U] ((((13:0.004760537,16:0.034794329):0.0056989336,12:0.01658515):0.004963535,((((((9:0.0143957727,8:0.015728648):0.003339587,7:0.014723497):0.0236259,((19:0.1087670688,11:0.001938394):0.00554289,(((4:0.03799882,5:0.02467802):0.004801132,(1:0.0338163,(3:0.01672435,2:0.02152455):0.005767944):0.03863997):0.016652727,6:0.00489441):0.01366021):0.002817805):0.0009762112,10:0.011783048):0.008891441,(14:0.029351403,18:0.05325558):0.02253523):0.002439668,15:0.019448943):0.001752637):0.002505434,17:0.00898315796);
tree gen.422 = [&U] (16:0.03145163,((13:0.00985237,(((((6:0.01124966,(((2:0.02644417,1:0.03683146):0.003574172,3:0.02444):0.02704292,(4:0.03261387,5:0.03373898):0.008208465):0.015087688):0.006909605,((10:0.019014086,(19:0.1194871586,11:0.002180744):0.01065025):0.0003486696,((8:0.014091107,9:0.0141123176):0.003283848,7:0.017026702):0.0168272):0.001192573):0.008907357,(18:0.05591685,14:0.0394659581):0.029034874):0.004641712,15:0.015514506):0.002054974,17:0.0122282016):0.0002264657):0.001936256,12:0.0273358544):0.001414992);
tree gen.423 = [&U] (17:0.0182753521,((((14:0.041549455,18:0.05133227):0.02018773,(((8:0.018522321,9:0.009393886):0.003763597,7:0.0144574513):0.02578177,((10:0.024188281,(6:0.009022369,(((2:0.05950963,1:0.03132682):0.003536315,3:0.03450825):0.0318309,(5:0.0212766,4:0.03716683):0.0069296574):0.01510231):0.03041732):0.0007540094,(19:0.1354323969,11:0.005204499):0.00894979):0.001379063):0.01071371):0.0006466615,15:0.0235894403):0.001803379,((12:0.015410523,13:0.005688915):0.002686315,16:0.03930624):0.005383658):0.0010747479);
tree gen.424 = [&U] ((((((14:0.024806448,18:0.05518312):0.01814078,((6:0.00102108,(((2:0.03040905,(1:0.03526391,3:0.022537):0.002878666):0.03184808,4:0.0280966):0.015678082,5:0.03202093):0.008380002):0.02140358,(((8:0.019243574,9:0.011850952):0.002548753,7:0.016710143):0.02223464,((19:0.1175977035,11:0.00431179):0.00834787,10:0.020374269):0.001217597):0.0003728245):0.01144897):0.002224601,15:0.0197991953):0.003506689,(12:0.01280016,13:0.007489535):0.010028029):0.0001308589,16:0.02806006):0.001710217,17:0.022406211);
tree gen.425 = [&U] (16:0.02674346,((13:0.007682458,((15:0.017596222,((14:0.049251488,18:0.0389923):0.02152714203,12:0.011895955):0.0004003236):0.001369127,((6:0.0002684861,((1:0.04641291,(2:0.03266869,3:0.02427126):0.001111278):0.048043472,(4:0.04168897,5:0.0288696):0.009969062):0.01474453):0.0185723,((10:0.014763707,((9:0.020581954,8:0.011788762):0.0030908126,7:0.0154233814):0.02006443):0.0005415924,(19:0.09703761309,11:0.002851472):0.009802827):0.0004228563):0.009944961):0.0042786735):0.002306522,17:0.0182084898):0.0001294996);
tree gen.426 = [&U] (16:0.02353577,(17:0.026770221,(13:0.007767144,(((10:0.022039619,(((8:0.021330626,9:0.0172798487):0.00565306,7:0.024137455):0.02128678,((19:0.1124816503,11:0.005688543):0.003867831,(6:0.00875534,(((1:0.04063346,2:0.03934292):0.001637095,3:0.01838713):0.04021005,(4:0.04581207,5:0.03258757):0.013486533):0.003219781):0.02198199):0.002953388):0.003297367):0.01003505,(14:0.047624162,18:0.04810233):0.02716932):0.004413819,(12:0.015354427,15:0.0238082021):0.003319643):0.0002168331):0.0004100113):0.003067427);
tree gen.427 = [&U] (16:0.02219364,(17:0.0194284478,((((18:0.05542253,14:0.032392232):0.01438221,(10:0.022683624,(((9:0.0165652696,8:0.012787536):0.005393786,7:0.0184559759):0.02780433,((6:0.0003817615,((3:0.02443349,(2:0.02862242,1:0.02394349):0.005493192):0.045838435,(4:0.04910925,5:0.02372701):0.006160441):0.01146599):0.0117047,(19:0.093564288,11:0.00787988):0.003972917):0.003813399):0.002052541):0.008182922):0.003536425,(12:0.0136342741,15:0.0191114821):0.000305138):0.002766842,13:0.009212561):0.00196818):0.002070861);
tree gen.428 = [&U] ((16:0.0241412,(13:0.0063582,(((14:0.0308461269,18:0.07138308):0.01574378,((10:0.01964259,(19:0.1032764588,11:0.007252097):0.006170034):0.001093821,(((9:0.02279856544,8:0.012383923):0.001127282,7:0.0101560247):0.02649472,(((4:0.04491492,5:0.02311021):0.00503058,(1:0.02373601,(2:0.03609909,3:0.03335136):7.52136e-05):0.032269831):0.01040245,6:0.0065344):0.00606928):0.001481888):0.007249443):0.001982254,(12:0.017327973,15:0.023272196):0.0005953879):0.003086654):9.981429e-05):0.0031127572,17:0.0098661678);
tree gen.429 = [&U] (13:0.005282001,((16:0.0295310549,17:0.0172322487):0.004119585,((15:0.0267705503,12:0.017131605):0.001778141,(((19:0.1364384246,11:0.003170035):0.006752442,(((((5:0.02213017,4:0.04211498):0.00617132,((3:0.0314034,1:0.02485652):0.0003606408,2:0.03599907):0.031919174):0.00857303,6:0.005765253):0.01734797,10:0.019057299):0.003222302,((9:0.0108018474,8:0.010013213):0.003596432,7:0.018846599):0.01827146):2.271505e-05):0.01887097,(14:0.054274366,18:0.04428428):0.011516401):0.0003505331):0.0003753996):7.192149e-05);
tree gen.430 = [&U] (16:0.03699658,(((14:0.025151243,18:0.047909184):0.023543309,(((((4:0.03364389,(5:0.02701008,6:0.005482714):0.008094186):0.0052277223,((2:0.03553608,1:0.02657009):0.003724561,3:0.02954407):0.03983748):0.02089087,((8:0.017481039,9:0.0192782705):0.004755723,7:0.014431737):0.02502027):0.00173631,((19:0.1291359274,11:0.004288653):0.003857565,10:0.013250153):0.00238826):0.01334206,(15:0.021360274,12:0.015279111):0.001313616):0.001498788):0.0034001859,(17:0.022311119,13:0.003099172):0.001667775):0.0008658364);
tree gen.431 = [&U] (16:0.02964593,(17:0.02939352,(((15:0.023370431,12:0.012198688):0.0002721036,((14:0.0362487804,18:0.05578431):0.0252556,(10:0.01803428991,((19:0.1193914322,11:0.007115951):0.006434109,(((8:0.013037446,9:0.0133224013):0.0037365148,7:0.015818257):0.0220346,(6:0.0007465535,((2:0.03952726,(3:0.01641208,1:0.03277704):0.0002047361):0.03927708,(5:0.0309872,4:0.02476322):0.00293115):0.009520324):0.01700904):0.01073643):0.003878623):0.007252041):7.092547e-05):0.0008884553,13:0.009885559):0.0007237767):0.002932916);
tree gen.432 = [&U] (17:0.010156836,((16:0.04110218,((15:0.017236585,12:0.0175969009):0.000861602,((14:0.037945109,18:0.041947299):0.0173479,(((19:0.1294744913,11:0.003358899):0.005548291,(10:0.016850095,((8:0.0171501008,9:0.0132222898):0.00157994,7:0.0129371648):0.01644397):0.0007473284):0.0005108294,(6:0.002086568,((4:0.04510245,((1:0.03025466,2:0.02461658):8.252673e-05,3:0.01931648):0.03180458):0.00728473,5:0.03739264):0.007772956):0.02630789):0.007903479):0.005245144):0.0026371114):0.0001346921,13:0.005129514):0.0008595903);
tree gen.433 = [&U] (17:0.01491443611,(13:0.003924383,((15:0.020981409,((14:0.034489126,18:0.05033162):0.0199931,((6:0.0009511625,(((2:0.03570936,1:0.03300021):0.007097417,3:0.02367764):0.03229632,(5:0.03260948,4:0.04791794):0.003476697):0.0122337627):0.00976637,(((8:0.016150147,9:0.017064544):0.017418674,7:0.0086860263):0.01396597,((19:0.090224444,11:0.00461295):0.006028806,10:0.014262331):0.0007835693):0.0005308935):0.00726268):0.002233965):0.000406081,(16:0.03459067,12:0.0192348155):0.001028375):9.637376e-05):0.0033651042);
tree gen.434 = [&U] (17:0.023897015,((((14:0.0236306675,18:0.036041442):0.01861036,(15:0.0166117234,((((8:0.018072858,9:0.01461261483):0.004761447,7:0.0085522213):0.02121907,10:0.012733855):0.001714206,((19:0.1226682048,11:0.004125069):0.004442156,(6:0.003345892,(((1:0.03577263,2:0.02520086):0.002934989,3:0.02635949):0.03227078,(5:0.03182365,4:0.04654576):0.0058704917):0.006635356):0.01969967):0.001997673):0.009338603):0.0001533818):0.003561147,13:0.00999422773):0.0009775211,(16:0.030645231,12:0.0152332382):0.002233739):0.008160044);
tree gen.435 = [&U] (((13:0.01008663,12:0.01853394976):0.001211787,(((16:0.02178907,(14:0.038343996,18:0.03603706):0.02622595):0.0009262871,((10:0.016888156,((19:0.0971485975,11:0.006804768):0.002141735,(((4:0.03290451,5:0.02963507):0.003566696,((3:0.02026328,2:0.02816788):0.002973739,1:0.02752065):0.042493412):0.01306099,6:0.006095737):0.01834898):0.0002949327):0.0009761548,((8:0.017925811,9:0.018980261):0.004261221,7:0.0223590284):0.0287455):0.01161653):0.001572945,15:0.028474859):0.0001952972):0.003644316,17:0.00756611);
tree gen.436 = [&U] ((17:0.021163587,(((12:0.0156418843,(14:0.036392578,18:0.040430695):0.021256801):0.000887738,(((((19:0.1132946158,11:0.005790794):0.006290661,10:0.01866051):0.002979468,(7:0.010341496,(9:0.0138164273,8:0.011024779):0.0051289858):0.02864241):0.002656625,(6:0.007635562,((4:0.04009235,5:0.02346333):0.003333947,(1:0.03631391,(2:0.03259393,3:0.02258997):0.003538367):0.055589102):0.01174537):0.009403006):0.01255218,15:0.022593018):0.0004767042):0.000382365,16:0.03301075):0.000522555):0.0001460903,13:0.005949529);
tree gen.437 = [&U] (17:0.026371241,((13:0.007082618,((15:0.0181607687,((10:0.02188451,(19:0.1331471405,11:0.007620527):0.00616005):0.0004783285,(((5:0.0215328,(4:0.03182525,(3:0.0233034,(1:0.01783974,2:0.030056):0.005897794):0.02747823):0.021223477):0.009583218,6:0.005115177):0.01386991,((8:0.00995612,9:0.0225376477):0.004202082,7:0.0182754071):0.01879703):0.007625271):0.005879541):0.0005539362,(14:0.03615228,18:0.05284059):0.01939098):0.001184265):5.541613e-05,(16:0.04086863,12:0.0172710235):0.0015367688):0.004360782);
tree gen.438 = [&U] (17:0.011516297,(16:0.04842816,(((((14:0.034887918,18:0.03426106):0.02379208,((((19:0.1336692569,11:0.005073962):0.008718715,10:0.023865065):0.002635865,(7:0.0112662131,(9:0.0194291442,8:0.0115259539):0.006712909):0.03186287):0.002041883,(6:0.004961594,(5:0.02481131,(4:0.04049343,(3:0.02555149,(1:0.0354211,2:0.04176596):1.271125e-05):0.04052085):0.009224073):0.01849075):0.01276554):0.0117023):0.001785875,15:0.0314564566):0.0002603559,12:0.030251306):0.0007060415,13:0.002939028):4.01608e-05):0.0041409129);
tree gen.439 = [&U] ((16:0.03050661,17:0.0181086069):0.0009409406,(((12:0.015684737,15:0.020353974):0.0005469003,((14:0.03061065,18:0.05840879):0.013605089,(((7:0.0200994463,(8:0.0143799318,9:0.0172870943):0.001431369):0.02131568,(6:0.005510191,((((1:0.02470554,2:0.02943638):0.0065977,3:0.01905523):0.053274512,4:0.03162086):0.001497539,5:0.02560776):0.01447687):0.003677648):0.002097029,((19:0.1247949711,11:0.005182897):0.003894115,10:0.016605042):0.003617727):0.007328074):0.0002635067):0.002031904,13:0.00494861):0.00152315);
tree gen.440 = [&U] ((((16:0.023788463,12:0.015099311):0.0002978933,13:0.004250767):0.0123957,(((((10:0.01817695,(19:0.105212271,11:0.007995984):0.00924079):0.004094479,((((2:0.04410504,3:0.02264882):0.0009252523,1:0.04141437):0.050486913,(5:0.02174211,4:0.03667456):0.00557994):0.01545445,6:0.02186029):0.004985123):0.003040437,((9:0.0164996807,8:0.011448125):0.000928798,7:0.01890799873):0.0266199):0.006116017,(14:0.037038203,18:0.05888495):0.02407322):0.00258802,15:0.037042539):0.005039744):0.0009933705,17:0.014878776);
tree gen.441 = [&U] ((17:0.02001175,((12:0.021039828,13:0.008179513):0.002798431,((((((19:0.0915992074,11:0.008046693):0.01170068,(7:0.01783865,(9:0.0134739804,8:0.016741093):0.001948778):0.02211023):0.0003815839,10:0.016318859):0.002055765,((5:0.02393059,((3:0.02393411,(2:0.02239051,1:0.03466788):0.005517822):0.02847436,4:0.039523246):0.004192011):0.01317238,6:0.00435482):0.005217831):0.00410384,(14:0.038262561,18:0.05805817):0.03689509):0.00612613,15:0.0190718569):0.005163028):0.00216745):0.0030466346,16:0.0345495);
tree gen.442 = [&U] ((12:0.027230364,(17:0.010845296,((15:0.023819889,((10:0.02811801,(((((1:0.03134512,2:0.03823641):0.006529121,3:0.02717224):0.03270129,(4:0.04302258,5:0.03002054):0.013834108):0.003625674,6:0.009120201):0.01697603,((7:0.0110359488,(9:0.014752705,8:0.0217800631):0.009438631):0.02483644,(19:0.1000491379,11:0.004248391):0.004886447):0.00281617):0.0003982214):0.003907681,(14:0.037814827,18:0.04731326):0.02242566):0.003298089):0.0042791284,13:0.007021632):0.00321094):0.001517322):0.0024689789,16:0.02780334);
tree gen.443 = [&U] (17:0.013274946,(15:0.017307982,((((((5:0.04339236,(4:0.05006356,((2:0.0245067,1:0.0155036):0.008012072,3:0.0222232):0.03164314):0.005088015):0.007132821,6:0.002176267):0.01718063,(((9:0.0214264078,8:0.0261489341):0.004758442,7:0.0153548852):0.01549324,10:0.0163913168):0.0004530152):0.001797593,(19:0.1010262054,11:0.003261021):0.003291636):0.008709756,16:0.02353182):0.0003893916,((14:0.026419903,18:0.03476975):0.018501694,(13:0.003065607,12:0.02024307):0.001780304):2.661382e-05):0.001518465):0.001211627);
tree gen.444 = [&U] ((16:0.04089004,(((14:0.031145955,18:0.046852467):0.02220968,(12:0.01887952,13:0.004447514):0.001254552):5.177718e-05,(((((7:0.01846270524,(9:0.0081317386,8:0.022725072):0.0052397543):0.03215926,(6:0.003324739,(5:0.029561,(4:0.041891,(2:0.02565422,(1:0.04024313,3:0.0209779):0.0004009862):0.03434617):0.006886269):0.009039702):0.01514108):0.001034892,(19:0.123767706,11:0.003411672):0.01379705):0.002196221,10:0.015282947):0.0154135362,15:0.025676315):0.0007148549):0.00620721035):0.0009798333,17:0.013514002);
tree gen.445 = [&U] (16:0.02952141,(17:0.021671109,(13:0.009744108,((((7:0.019211609,(8:0.017218373,9:0.018612809):0.007349587):0.02126101,((19:0.1095762729,11:0.004653229):0.006320671,10:0.018381424):0.001080188):0.001485187,(6:0.0008127063,(5:0.03019766,(4:0.0442011951,(3:0.02542664,(2:0.02834088,1:0.03187571):0.00953972):0.02532603):0.01008751):0.005027412):0.01981876):0.008947153,((12:0.0143554864,(18:0.07897573,14:0.021908426):0.029433176):0.005092875,15:0.0193601366):0.003935734):0.006242517):0.0029552946):0.0020962209);
tree gen.446 = [&U] ((((17:0.018226658,13:0.0098782872):0.002129062,(15:0.023345266,((((19:0.1060001345,11:0.001947161):0.006007988,10:0.015441656):0.002076548,((6:0.007747884,((5:0.0267321,4:0.05342073):0.007900195,((2:0.03550186,3:0.02024194):0.00175638,1:0.04444511):0.038012864):0.008981857):0.01822702,(7:0.01518859076,(9:0.0146286417,8:0.017756785):0.005869397):0.02111676):0.0009734269):0.009332422,(14:0.025759645,18:0.04690381):0.02023237):0.0006838559):0.000611547):0.0009637694,12:0.0204478553):0.002100201,16:0.02367401);
tree gen.447 = [&U] (16:0.0281518,((((14:0.022286121,18:0.05577441):0.02161294,(((((9:0.01249991827,8:0.0302046785):0.003795732,7:0.016792041):0.02422518,(19:0.1328655025,11:0.00515805):0.01418655):0.0009059016,((6:0.01287754,(((1:0.02751021,(2:0.02922198,3:0.03474647):0.0007652266):0.03213751,4:0.046418728):0.009426684,5:0.02481074):0.01090992):0.009178253,10:0.017655882):0.0006182891):0.007537069,(12:0.021967832,15:0.0147036):0.001808337):0.001751957):0.006509642,13:0.007788536):0.0009743058,17:0.0135335733):0.001535893);
tree gen.448 = [&U] ((((13:0.004978729,(((10:0.021372882,(19:0.1367260705,11:0.006179517):0.004520246):0.001784945,(((8:0.017757703,9:0.0146134868):0.003469362,7:0.0129439197):0.02048979,(6:0.001447007,(5:0.02626824,(((3:0.02427257,2:0.03215059):0.001805866,1:0.03045284):0.03721152,4:0.03751893):0.011102653):0.003417407):0.01343283):0.001510461):0.00667666,(15:0.0123385768,12:0.0118220253):0.001780326):7.389853e-05):0.0006941309,16:0.01962628):0.0007624853,(14:0.0516611979,18:0.03939933):0.029887644):0.001667955,17:0.0138905525);
tree gen.449 = [&U] ((((12:0.0247616853,((14:0.0303801,18:0.05738061):0.03219979,15:0.0213651459):0.0001750808):0.002021738,(((19:0.1140522711,11:0.005460155):0.003224678,(7:0.0089188364,(8:0.026113627,9:0.0122162332):0.003358735):0.02370814):0.003382659,(10:0.024701257,(6:0.01148984,(5:0.02593409,(4:0.04549345,((2:0.03101856,3:0.03441918):0.003013676,1:0.02758668):0.033268462):0.006414319):0.01145951):0.02033916):0.0003732957):0.01181419):0.00231485,(13:0.005566641,17:0.0286947794):0.000759505):0.002534054,16:0.02872953);
tree gen.450 = [&U] (16:0.03058822,(13:0.01351987,((17:0.0154259236,(((14:0.041559754,18:0.04777187):0.01254182,((10:0.017008031,(19:0.109863028,11:0.003265047):0.007134474):0.001783098,(((8:0.01291503,9:0.010723695):0.0058033169,7:0.014427582):0.01886929,((5:0.02788471,(4:0.052143382,(3:0.02628269,(2:0.02810563,1:0.03183216):0.004062801):0.01867093):0.008211948):0.008113055,6:0.000684604):0.01370217):0.001427724):0.0165516):0.001490076,15:0.028306896):0.000422779):0.0004200255,12:0.0171978917):4.881316e-05):0.002048359);
tree gen.451 = [&U] ((17:0.0218073294,(13:0.005343765,((14:0.029995269,18:0.041402419):0.02327514,(12:0.02528534,(15:0.027634134,((((5:0.01791284,4:0.02982827):0.003541669,(3:0.0315474,(2:0.02837194,1:0.03590501):0.007001856):0.03121159):0.008864043,6:0.005709087):0.02410011,((10:0.019136976,(19:0.1025327215,11:0.004870982):0.003439008):0.001480183,((9:0.0156177277,8:0.01922093):0.009688264,7:0.013983467):0.02730033):0.002827735):0.008670096):0.0003769637):0.001705345):0.001145231):0.000702572):0.004474842,16:0.0265274);
tree gen.452 = [&U] (17:0.0148869724,((((15:0.020629379,12:0.023174875):0.0004596205,(((((19:0.09303702815,11:0.006612317):0.006602074,10:0.015745841):0.0001611189,(7:0.017324689,(8:0.020093804,9:0.0106674128):0.005336334):0.02335129):0.001529061,(6:0.006277206,((4:0.03862555,(3:0.01812551,(2:0.03011634,1:0.03909414):0.00320335):0.02432241):0.012588417,5:0.02645762):0.003233344):0.02015473):0.007965291,(14:0.026771298,18:0.04846858):0.02213701):0.001534292):0.002587773,16:0.03881703):0.0009864297,13:0.002896142):0.004546855);
tree gen.453 = [&U] (16:0.03166331,((((((7:0.012944187,(8:0.01620723,9:0.0073472965):0.007178013):0.02684651,(6:0.003810169,((4:0.04235256,5:0.02688623):0.011510788,(3:0.0207642,(1:0.04489124,2:0.02380434):0.001866739):0.0284958):0.006124203):0.01344473):0.001321963,(10:0.015935296,(19:0.0915528561,11:0.00275076):0.006711648):1.833438e-06):0.005950046,(14:0.049603632,18:0.067945476):0.0269948):3.985689e-05,(12:0.0185260952,15:0.017903571):0.0009209316):0.005691728,(13:0.005607138,17:0.01479988313):0.004012168):0.003072812);
tree gen.454 = [&U] (16:0.02805719,((((((((4:0.04413361,5:0.02519072):0.007734434,(1:0.03068861,(2:0.0314779,3:0.02807627):0.00478472):0.032948134):0.01395712,6:0.004918187):0.006781806,(10:0.013337538,(((9:0.013260769,8:0.014029117):0.001973372,7:0.015750615):0.02434979,(19:0.1047305304,11:0.004321502):0.005664476):0.002571088):0.0005546804):0.010646,(14:0.030601419,18:0.07237721):0.016350264):0.0009883938,(15:0.014376398,12:0.019346802):0.0004678217):0.002208406,13:0.007362244):0.004277462,17:0.016396527):0.004437803);
tree gen.455 = [&U] (16:0.03142286,((13:0.001534164,(((14:0.026871036,18:0.05361672):0.02664359,(((6:0.01043133,(5:0.03273014,(((1:0.03479112,2:0.02710645):0.002803929,3:0.02161456):0.03359007,4:0.03766302):0.005931316):0.0143578797):0.01580552,10:0.012188055):0.00151699,(((9:0.017216625,8:0.019757323):0.005113965,7:0.0153688239):0.0222743,(19:0.1060432618,11:0.01092592):0.009240537):0.005188558):0.008351607):0.001190404,(15:0.016507785,12:0.01694236):0.001149508):0.005293081):0.001241921,17:0.0145715415):0.00184882);
tree gen.456 = [&U] (16:0.02277698,(((14:0.0209996801,18:0.05862581):0.016059083,((10:0.023994928,(((19:0.1380550857,11:0.003394197):0.009181084,(7:0.0171130161,(8:0.014547343,9:0.01725282675):0.002434943):0.02554317):0.001955339,(6:0.003729529,(((1:0.04335247,(3:0.03138356,2:0.03632754):0.000729719):0.03890651,4:0.060360145):0.006005729,5:0.03580529):0.006549286):0.01349935):0.0005659902):0.01242995,(12:0.014488763,15:0.027062337):0.001305544):0.0001767772):0.002268003,(13:0.006187127,17:0.022255615):0.002034479):0.00145172);
tree gen.457 = [&U] (16:0.03190067,((13:0.006608374,(((((6:0.002890089,(((2:0.03184316,3:0.02066689):0.01037208,1:0.02610779):0.02796065,(4:0.04026849,5:0.03359391):0.0024959707):0.003109245):0.01443492,(19:0.09525069426,11:0.002555022):0.004644888):0.002883521,(10:0.014222907,((9:0.016329346,8:0.017075415):0.003314635,7:0.014912145):0.01991311):0.002338109):0.005160418,(14:0.034099046,18:0.037841558):0.018347105):0.0005060997,(12:0.0223103088,15:0.022836027):0.001904371):0.0004978612):0.004047492,17:0.013502152):0.002304055);
tree gen.458 = [&U] ((17:0.0212412021,(13:0.006767607,(((14:0.033086614,18:0.037858749):0.01990496,((((5:0.02683055,(4:0.038803371,(3:0.02942135,(2:0.02872062,1:0.02810986):0.0007198727):0.04451829):0.009965213):0.009608846,6:0.01133865):0.01324393,10:0.014079357):0.001220983,((19:0.1117559496,11:0.005953058):0.01912025,(7:0.0129956466,(9:0.0094120982,8:0.016261567):0.00415657):0.02400392):0.001229934):0.006494833):0.002913042,(15:0.022880113,12:0.020981392):0.002435853):0.00106699):0.003463242):0.0008681951,16:0.02902329);
tree gen.459 = [&U] (((((14:0.031340974,18:0.05820742):0.01491601,((((4:0.05085008,(2:0.03589203,(3:0.0250071,1:0.02595931):0.001457098):0.01954354):0.017183641,5:0.02886477):0.002545081,6:0.001450007):0.02037694,((((9:0.0139472866,8:0.012314329):0.007058631,7:0.009892215):0.02281034,(19:0.1111344028,11:0.006624704):0.006635093):0.004619829,10:0.0212533):0.0003144538):0.00290493):0.002792848,(16:0.033884146,12:0.014238702):0.004512097):0.0005425406,(13:0.008084043,15:0.01557523):0.0007922912):0.002297191,17:0.012889309);
tree gen.460 = [&U] ((((12:0.014160654,13:0.006004139):0.002033589,16:0.0268990201):0.012561321,(15:0.018371355,((((7:0.007886993,(9:0.013140908,8:0.012973891):0.002328043):0.0284116,(10:0.018435779,(19:0.118900605,11:0.00899709):0.008065019):0.001372067):2.372428e-06,(6:0.001526493,((4:0.02509287,5:0.03521993):0.01003331,(3:0.02833415,(2:0.03148254,1:0.02877807):0.003836956):0.0366119739):0.02063977):0.01159198):0.003434148,(14:0.031303324,18:0.04973221):0.008412597):0.001025467):0.001318696):0.003008722,17:0.0069659446);
tree gen.461 = [&U] (16:0.02938324,((13:0.007918778,((15:0.018314082,12:0.014543949):0.001903064,((((((4:0.03607009,5:0.03217872):0.00253545,(3:0.02407277,(2:0.02866138,1:0.03119773):0.004272712):0.0416244429):0.009201005,6:0.002931129):0.01441004,((19:0.1147119515,11:0.007243451):0.005599798,((9:0.014733965,8:0.010607667):0.002924905,7:0.0153604929):0.02031622):0.000153483):0.00184148,10:0.014402748):0.005911905,(14:0.032577521,18:0.046565461):0.01595889):0.0008848225):0.004454926):6.211378e-05,17:0.0199753234):0.002407716);
tree gen.462 = [&U] ((16:0.03719231,(15:0.0234645318,(((13:0.004879678,12:0.01150949):0.0008627502,((10:0.022011967,(7:0.0106662905,(9:0.012232469,8:0.015979562):0.002029521):0.021124):0.000100282,((6:0.00663588,(((3:0.02444405,2:0.02979628):0.002985615,1:0.02572938):0.0363673731,(4:0.0418509,5:0.03024697):0.01208814):0.01908815):0.01084018,(19:0.105949615,11:0.006238076):0.008431717):0.004022896):0.0085612911):0.0006657141,(14:0.028559912,18:0.033838215):0.02176819):0.001599771):0.004398978):0.0014100229,17:0.008965542);
tree gen.463 = [&U] ((((((12:0.0269474078,15:0.0155299223):0.002960951,((10:0.0165353593,(19:0.1150954094,11:0.007013813):0.006899361):0.00612005,(((((3:0.02240014,(1:0.03304112,2:0.0298908):0.006720782):0.04202926,4:0.053791765):0.005267754,5:0.02473405):0.005932763,6:7.936572e-05):0.02189932,((9:0.0160389124,8:0.0102944652):0.005687126,7:0.0100845954):0.02615014):0.0005510068):0.0099517):0.0002250445,(14:0.029374583,18:0.054231234):0.023169875):6.667526e-05,16:0.01809432):0.0004584937,13:0.007866121):0.001871313,17:0.0108293418);
tree gen.464 = [&U] (16:0.03186087,((13:0.005586215,((14:0.043004489,18:0.04084108):0.02247015,(((10:0.019455655,((19:0.126109498,11:0.00156266):0.01141413,((9:0.018687433,8:0.0139419434):0.002813575,7:0.0173246541):0.022693):0.003363872):0.0004771448,((((2:0.02293864,1:0.03840665):0.001794734,3:0.02732399):0.0422973,(4:0.0335545,5:0.02449171):0.004232386):0.0159182,6:0.009723822):0.005938863):0.007966912,(12:0.018279936,15:0.011168148):0.002656994):0.0025029931):0.0001034375):0.00100048,17:0.008553134):0.003631454);
tree gen.465 = [&U] (17:0.01853298,(((15:0.0184949137,16:0.03718939):0.0001215183,((10:0.023182422,((19:0.1225850908,11:0.01072802):0.01241105,((((4:0.03410951,((2:0.03724774,1:0.03277189):0.004889278,3:0.02721166):0.03703238):0.00816283,5:0.02652748):0.006235232,6:0.00379293):0.01506097,((8:0.021039341,9:0.01484934398):0.004741324,7:0.015376234):0.02433043):0.002273065):0.0001370302):0.01282066,(14:0.040927891,18:0.04969782):0.023509767):0.002341888):0.001594458,(12:0.021495828,13:0.00849134):0.0040755822):0.00112871);
tree gen.466 = [&U] (17:0.009373782,(12:0.02938663367,(13:0.007953995,(((14:0.027443523,18:0.05614466):0.022909756,16:0.0252471):0.001044484,(15:0.029760697,(10:0.012990577,(((19:0.1009151613,11:0.004777498):0.006133793,(7:0.0116492126,(8:0.025963265,9:0.018085087):0.005454704):0.01900908):0.001231963,(((4:0.038905814,(3:0.01843829,(1:0.0448685,2:0.02456557):0.007128553):0.03313594):0.01014072,5:0.03498983):0.003015456,6:0.001160261):0.02012849):0.001037057):0.01047516):0.00209621):0.0003348457):0.001349788):0.00312592);
tree gen.467 = [&U] (17:0.0193915064,((((14:0.039763413,18:0.038722379):0.020325299,((10:0.02444591,(19:0.1037487659,11:0.002939983):0.008505608):0.00235531,((7:0.0110131838,(8:0.014250853,9:0.008674077):0.006601508):0.027239,(((4:0.0401932,5:0.02273924):0.004417544,(3:0.02310802,(1:0.02670844,2:0.03774344):9.251772e-05):0.047984339):0.01576623,6:0.004325064):0.006762643):0.001089101):0.004838409):0.0001774817,(13:0.006323904,12:0.025162974):0.001892195):0.0003108304,(16:0.0355146,15:0.021954877):0.002991675):0.004120965);
tree gen.468 = [&U] (((((12:0.020229538,15:0.016843197):0.001781564,((18:0.07700306,14:0.040489522):0.01623512,((((19:0.0934697031,11:0.01287758):0.003808391,((8:0.015130756,9:0.014841663):0.005742782,7:0.014591917):0.0281505):0.0008723948,(((4:0.056412575,((1:0.0247121,2:0.03689488):0.0005426867,3:0.02986885):0.04502242):0.009523139,5:0.02226906):0.0101217,6:0.008648503):0.02106236):0.0007773289,10:0.012080922):0.004490973):0.003632642):0.0009783221,16:0.0337088774):0.002638685,13:0.008652713):0.0042131,17:0.018328519);
tree gen.469 = [&U] (((13:0.005542794,((15:0.030051534,12:0.019402653):0.0006935218,((((((4:0.03627224,((2:0.03576749,1:0.03352575):0.004644678,3:0.02047981):0.03282275):0.008147226,5:0.02689198):0.003917663,6:0.005349884):0.01452596,((7:0.0085390603,(8:0.016775701,9:0.0244386926):0.004510249):0.02460071,(19:0.1233544125,11:0.002504977):0.008916419):0.002945495):0.0006632848,10:0.0192337014):0.007267347,(14:0.040308156,18:0.03142618):0.01572339):0.0007180293):0.001553588):0.0019244862,17:0.0179728245):0.005004123,16:0.02534066);
tree gen.470 = [&U] (17:0.0169804374,((12:0.013189531,16:0.033314144):0.0039206661,((15:0.030633145,((14:0.031863794,18:0.049448703):0.02267844,((((6:9.420145e-05,(5:0.02975604,((3:0.01881649,(2:0.03147734,1:0.03526126):0.00337775):0.03562043,4:0.0482163):0.01148457):0.009797927):0.02348599,((8:0.013945479,9:0.0148154592):0.005530239,7:0.0118831292):0.02604169):0.003785444,(19:0.08850579356,11:0.005075197):0.007452885):0.0007527495,10:0.024005201):0.01115966):0.003622449):0.0005697916,13:0.00885447):0.002188932):0.003198646);
tree gen.471 = [&U] (16:0.0342828,(12:0.030088392,((17:0.016808528,13:0.005250463):0.0001242041,((14:0.047977489,18:0.057475629):0.01385322,(((((8:0.014060112,9:0.01263496027):0.011541143,7:0.01067724304):0.02956274,(19:0.1050643413,11:0.003065495):0.006379292):0.001623281,(10:0.014345908,(6:0.003210283,(5:0.02806504,((3:0.03314471,(1:0.03736658,2:0.02881486):0.001859105):0.02078853,4:0.04313568):0.007892679):0.007996323):0.01306302):0.001380498):0.007370376,15:0.01841524):0.0006095683):0.007405083):7.5122e-05):0.005984846);
tree gen.472 = [&U] (17:0.012354212,((13:0.0058060542,(16:0.031542153,12:0.0079197602):0.002076469):0.001888004,(15:0.0128795758,((14:0.029552138,18:0.06670721):0.02307616,(((9:0.01816824142,8:0.013393856):0.005530834,7:0.009654997):0.02151096,((6:0.004919269,((4:0.03729769,(1:0.0356394,(2:0.02962993,3:0.02170281):0.002458051):0.050769369):0.01740228,5:0.03001567):0.01581412):0.01114144,((19:0.109839735,11:0.005870425):0.01336062,10:0.0154950292):0.001091782):3.281561e-06):0.009620146):0.00072562):0.003058274):0.0039434702);
tree gen.473 = [&U] (16:0.03637957,(((15:0.028815064,((14:0.040363837,18:0.04414606):0.0222223,(((19:0.1268181776,11:0.004698917):0.0046141,(10:0.017305069,(6:0.005150307,(((1:0.03527917,3:0.01922431):0.001381028,2:0.0271904):0.039509007,(4:0.04000516,5:0.02906729):0.006678546):0.00314932):0.02355848):0.0004834114):0.001775151,((9:0.013244645,8:0.019796366):0.0066800347,7:0.01124586):0.02867588):0.009647798):0.0009983672):0.002848563,(13:0.003457722,12:0.014415232):0.003192962):0.0008332064,17:0.01453092401):0.003688349);
tree gen.474 = [&U] ((14:0.034163578,18:0.038451272):0.02375228,(17:0.0126548006,(13:0.01095712,(16:0.03543072,((15:0.028841914,12:0.019675953):0.001711677,(((6:0.006610009,((4:0.05033358,5:0.02384805):0.01017252,(3:0.0241534,(2:0.03323247,1:0.03618835):0.001791997):0.036348048):0.02276225):0.005402258,10:0.020765942):0.003050536,((19:0.1132601144,11:0.00346226):0.006360807,((9:0.0174256269,8:0.018582946):0.003795199,7:0.01620688):0.02162589):0.00338234):0.007148188):0.0007130306):0.001648594):0.0079050174):0.0002767428);
tree gen.475 = [&U] ((((12:0.017378309,(((18:0.0384365,14:0.027489003):0.01531544,((((5:0.02619827,(4:0.03895589,((1:0.01472657,2:0.03375886):0.01344175,3:0.02602432):0.02763324):0.007186979):0.007866909,6:0.001672822):0.01723875,10:0.012349348):0.0007956575,(((9:0.015261065,8:0.0172256):0.001529347,7:0.0135365772):0.01911279,(19:0.1206271205,11:0.004429697):0.005896638):0.002498025):0.004114701):0.001566843,15:0.017908382):0.003022261):0.002543266,13:0.007617527):0.0002127367,16:0.03679841):0.0003477181,17:0.018838978);
tree gen.476 = [&U] (((13:0.003853958,17:0.019258813):0.0004396529,((((18:0.04582214,14:0.039266904):0.01642978,((((9:0.0169915056,8:0.019398196):0.007628459,7:0.011502822):0.02538838,(10:0.016425385,(19:0.108433786,11:0.006674471):0.004222853):0.002646932):0.0009341358,(6:0.008292326,((1:0.02622627,(2:0.02764436,3:0.03025219):0.0002336983):0.03930128,(4:0.0446182,5:0.03131021):0.005942781):0.015196724):0.01578041):0.003927246):0.0006432677,15:0.021362266):0.002752143,12:0.025520384):0.003606271):0.003000695,16:0.01904949);
tree gen.477 = [&U] ((((16:0.03574362,12:0.015164728):0.002230872,13:0.01372632):0.004084851,(((14:0.035501881,18:0.06244944):0.01014339,((((8:0.0187616316,9:0.0180877489):0.007138089,7:0.0125829696):0.02207065,(19:0.08905369885,11:0.008344963):0.006602649):0.002613564,(10:0.015070809,(6:0.00338429,((3:0.01632201,(2:0.02483276,1:0.03342863):0.004193782):0.05835809,(4:0.04902997,5:0.01948461):0.006867004):0.01813372):0.005191737):0.001147453):0.008168543):0.0001127663,15:0.0242073239):0.005989289):0.001723275,17:0.01819632916);
tree gen.478 = [&U] (((17:0.0217036,(((18:0.04665711,14:0.041174851):0.02587785,((((((3:0.03422225,(2:0.02456055,1:0.04493891):0.0002521825):0.04563192,(4:0.02944793,5:0.03319486):0.003932791):0.012173763,6:0.006911822):0.009400949,((9:0.01596625,8:0.021130848):0.0076558993,7:0.0097311348):0.02617579):0.002559094,10:0.021266726):0.004547437,(19:0.1221483439,11:0.005665953):0.005793825):0.005799183):0.0001151954,(12:0.0217865654,15:0.0172212944):0.000493105):0.003832561):0.0004026382,13:0.007805005):0.003715677,16:0.03440725);
tree gen.479 = [&U] (16:0.02539849,((13:0.003759706,17:0.011543974):0.001621807,((12:0.016408937,15:0.015372394):0.0006864141,((18:0.05336009,14:0.0320603742):0.01548603,((((9:0.018256756,8:0.014736508):0.008623226,7:0.012367877):0.02533607,(10:0.022346139,(19:0.1295141464,11:0.01254475):0.003937467):0.0009494624):0.002101331,(((1:0.03798082,(3:0.03206141,2:0.02608711):0.002982779):0.04269732,(4:0.03160325,5:0.02813092):0.0036110013):0.009247143,6:0.01345204):0.006099848):0.00827234):0.001649816):0.002683575):0.0038582784);
tree gen.480 = [&U] ((16:0.04310669,17:0.014198119):0.001459105,(((((((4:0.03979458,(3:0.02799522,(2:0.03935874,1:0.03264635):0.003077323):0.02465745):0.005772504,5:0.02661074):0.005727164,6:0.001567526):0.0222255,((8:0.015862416,9:0.016344178):0.007277742,7:0.0101996485):0.01896994):0.0004938885,((19:0.09537933748,11:0.008795765):0.004698993,10:0.01905731):0.00123411):0.00364014,(12:0.010759481,15:0.0134154692):0.001824902):0.002462763,((18:0.042353695,14:0.029893946):0.017083131,13:0.005361052):0.0009636754):0.00376435);
tree gen.481 = [&U] (17:0.019219367,(16:0.03359598,(13:0.008646839,((((((8:0.02626987,9:0.0085012601):0.002319983,7:0.020763714):0.01893898,(19:0.1089560709,11:0.006979388):0.008266162):2.548688e-05,((6:0.004365388,((((3:0.01971573,1:0.03281794):0.001104478,2:0.03153255):0.03062538,4:0.04362934):0.010841492,5:0.02660823):0.01001019):0.008725535,10:0.020815468):0.000779874):0.01114786,(18:0.04924513,14:0.030114148):0.02306089):0.0015184032,(15:0.0223520322,12:0.018082762):0.001093152):0.002223322):0.001184992):0.002446956);
tree gen.482 = [&U] (((((((19:0.1062273805,11:0.004860477):0.007439121,(10:0.011838275,((9:0.0107766895,8:0.022420784):0.003040557,7:0.010895021):0.02334593):0.002812569):0.001678801,(6:0.0005352192,((3:0.02054362,(2:0.03079868,1:0.04646838):0.003489176):0.045636438,(4:0.05335361,5:0.04010935):0.004438278):0.02128384):0.008426945):0.01520901,(18:0.05613217,14:0.033142482):0.0162640066):0.001563322,(15:0.026622845,16:0.02923659):0.006371142):0.000664964,(12:0.028785004,13:0.004895379):0.001257032):0.003365427,17:0.0099074254);
tree gen.483 = [&U] (((((14:0.033484141,18:0.034240468):0.02109506,(((((4:0.03978104,5:0.02857054):0.005177561,(1:0.03442038,(3:0.0229589,2:0.02720382):0.0009593858):0.02553156):0.009991862,6:0.007858697):0.01068434,10:0.025180283):0.0002867604,((19:0.1180393732,11:0.005706994):0.003962436,((8:0.016121655,9:0.0112724212):0.013694549,7:0.0132658469):0.0269697):0.001325554):0.01093772):0.0004635396,15:0.0205091766):0.003262214,(12:0.012986973,(13:0.008824866,16:0.024811095):0.0007347738):0.003310933):0.0049579091,17:0.0213755448);
tree gen.484 = [&U] (17:0.0121955841,(13:0.006735458,(15:0.014647202,((12:0.020069392,16:0.02891917):0.005625619,(((((19:0.0998902332,11:0.007875815):0.007446418,10:0.026521322):0.002093571,((8:0.015221959,9:0.008659522):0.005700647,7:0.0191236287):0.02431896):0.0001520964,((((2:0.02684727,1:0.03814714):0.009888099,3:0.01820067):0.03254777,(4:0.04065256,5:0.02972167):0.008876676):0.012162286,6:0.0009994452):0.02775121):0.009387175,(14:0.028635588,18:0.06662955):0.02593173):0.00156272):0.001588328):0.001420304):0.0026696509);
tree gen.485 = [&U] (16:0.03968278,(17:0.01050519,(12:0.017998674,((((18:0.05451376,14:0.043580393):0.01787292,((((5:0.03381286,(4:0.05008849,((2:0.03361667,1:0.03816214):0.003471634,3:0.0248149):0.03448189):0.006955177):0.008609168,6:0.001428556):0.01018439,10:0.022186399):0.0002946554,((19:0.1177505362,11:0.003076626):0.006775474,((8:0.013881813,9:0.022009375):0.005480111,7:0.0122625225):0.02314523):0.002507551):0.004329211):0.002659558,15:0.030836587):0.0014246909,13:0.00751117):7.079004e-05):0.0008085826):0.001735153953);
tree gen.486 = [&U] (((15:0.022020414,((14:0.028848556,18:0.05952622):0.01666803,((((19:0.1003567023,11:0.007150463):0.005176645,10:0.014944767):0.001543888,(((3:0.01479817,(2:0.03881097,1:0.03228171):0.002354006):0.0411665,(5:0.02711311,4:0.03033756):0.007027898):0.011334553,6:0.001825591):0.01925084):0.0002285519,((9:0.0116591394,8:0.017099961):0.004266036,7:0.013782943):0.01647959):0.006582247):0.0019881081):0.002922005,(16:0.0232982303,(13:0.00686492,12:0.02186775):0.001808088):0.005046987):0.005313789,17:0.007269851);
tree gen.487 = [&U] ((((16:0.02787363,13:0.003384304):0.001701635,12:0.028434006):0.001821273,((((((4:0.04022799,5:0.03607385):0.01029602,(1:0.03834278,(2:0.0267847,3:0.02593398):0.002363957):0.0413681557):0.006477766,6:0.009106806):0.013895,(((9:0.019183695,8:0.0075744609):0.007050493,7:0.0112077382):0.01808908,((19:0.0978497322,11:0.003525669):0.00579624,10:0.021385817):0.0004077791):0.001691105):0.008510239,(18:0.05037071,14:0.043488627):0.02823842):0.0006739505,15:0.0156097707):0.001110018):0.001118529,17:0.022378424);
tree gen.488 = [&U] (17:0.017126389,((15:0.015582803,(((((8:0.015379669,9:0.014598294):0.002378052,7:0.013541069):0.03297,(19:0.0966501075,11:0.006794454):0.007783536):0.002513845,(10:0.01048909743,((((2:0.02029042,3:0.04169853):0.001635149,1:0.0312789):0.027984189,(4:0.04112257,5:0.02944976):0.01010262):0.007761633,6:0.008481063):0.01119769):0.001283232):0.007425153,(14:0.035014449,18:0.049891131):0.0229005):0.001143335):0.005164347,(16:0.03485366,(13:0.007568351,12:0.023546128):0.004390698):0.0005078942):0.0008873638);
tree gen.489 = [&U] (((16:0.0353004467,(12:0.0162956235,13:0.002704439):0.001983924):0.0009272061,(((18:0.044834631,14:0.032315861):0.01875066,((((19:0.1228821506,11:0.006432551):0.005883569,((9:0.01156054152,8:0.016662702):0.006284886,7:0.015955182):0.02470357):0.0005227761,10:0.017376321):0.0005198281,((((2:0.02414418,1:0.02291989):0.008535472,3:0.01736725):0.03384338,(5:0.02699172,4:0.03156201):0.007581391):0.016003043,6:0.00788902):0.00718526):0.01147237):0.003941373,15:0.0157641991):0.00179392):0.001074225,17:0.0107708436);
tree gen.490 = [&U] (((13:0.005631055,((15:0.0124036562,12:0.01948202889):0.001205252,((18:0.06439943,14:0.02057161):0.01374051,((((19:0.1105397673,11:0.0056968):0.01187329,((9:0.0141222771,8:0.012909412):0.004545245,7:0.0155247179):0.01882802):0.002111311,((5:0.03401499,((1:0.02263602,(2:0.04268733,3:0.0369393):0.005463527):0.02743591,4:0.03338624):0.020354743):0.009811343,6:0.003256511):0.01493284):0.002804042,10:0.019840731):0.01015262):0.001170127):0.0046578436):0.0009826311,17:0.0229611778):0.0009669503,16:0.02887457);
tree gen.491 = [&U] (((14:0.0280202435,18:0.05525364):0.022639361,(((((10:0.029307923,(((9:0.011148522,8:0.017224187):0.001497992,7:0.0144274304):0.03050883,(19:0.1108454492,11:0.008201922):0.006640512):0.001214267):0.002698625,(((3:0.03554415,(2:0.02926703,1:0.04140741):0.0003091147):0.046438726,(4:0.0362343,5:0.03922941):0.01020571):0.004829228,6:0.0006858186):0.02286181):0.00855605,(16:0.03360763,15:0.0155313967):0.003058948):0.002748807,12:0.0185400032):0.001685042,13:0.006066463):0.0005937603):0.009956439,17:0.0126843665);
tree gen.492 = [&U] ((((12:0.016240621,13:0.003280934):0.0007851009,16:0.03452232):0.008599003,(((((19:0.1335645929,11:0.003636318):0.005667677,((9:0.0175970059,8:0.029147601):0.006838071,7:0.012635573):0.02603829):0.0005889514,(10:0.020264172,(6:0.0008290614,(5:0.02223492,(4:0.052831307,((1:0.04109806,2:0.0295168):0.001419666,3:0.03030436):0.03207005):0.01006642):0.005772254):0.01767364):0.003208706):0.01053632,(14:0.025518752,18:0.05629896):0.02804457):0.001300026,15:0.02262084):0.001341227):0.001415001,17:0.0120899842);
tree gen.493 = [&U] (17:0.018199726,((14:0.034249527,18:0.03883889):0.025456075,(((((19:0.108729131,11:0.004534938):0.003266445,((5:0.03751894,(4:0.05215756,(3:0.02777469,(2:0.03197286,1:0.04799334):0.004054857):0.04889496):0.006018268):0.01427584,6:0.002271628):0.02543373):0.002819601,10:0.015515069):0.001883441,((9:0.017896995,8:0.017532032):0.004250392,7:0.0157983516):0.02016703):0.01033181,((16:0.04405119,(13:0.010816249,12:0.011798965):0.002254133):0.002740652,15:0.02185882):3.191476e-05):0.001203936):0.004669307);
tree gen.494 = [&U] (((14:0.040722853,18:0.048549524):0.017718321,((12:0.0196566814,(13:0.005242975,16:0.02976238):0.001645125):0.0023658,(15:0.0276894569,(((9:0.013255573,8:0.01744876):0.003642243,7:0.017004122):0.0264495,((19:0.1110770991,11:0.005174154):0.008785552,(10:0.016540271,(((5:0.03443392,4:0.043601134):0.0002416841,(3:0.02829005,(2:0.03787863,1:0.04678571):0.005293283):0.02821479):0.01211422,6:0.02647277):0.01421164):0.002028073):0.001497044):0.004709138):0.001072979):0.001139068):0.002470099,17:0.0209822842);
tree gen.495 = [&U] (17:0.0147528126,(((((((3:0.03019161,(2:0.03147516,1:0.04344044):0.001022676):0.038683216,(4:0.04468469,5:0.03137412):0.009409234):0.005951911,6:0.005085322):0.01678479,(((8:0.014488215,9:0.014247173):0.007021668,7:0.0137684238):0.01784016,(10:0.017777941,(19:0.1068941938,11:0.007950277):0.004169053):0.0004491356):0.002625561):0.00823745,(14:0.036483097,18:0.043423734):0.0163214):0.0004981588,(15:0.018907527,12:0.016260415):0.002254112):0.0006400732,(16:0.03966,13:0.003698244):3.805969e-05):0.0006531011);
tree gen.496 = [&U] (17:0.015672127,(((15:0.0211876253,(((((3:0.02789292,(1:0.05139514,2:0.02993485):0.007426617):0.03743372,(4:0.06507906,5:0.0285163):0.013161713):0.007160125,6:0.009772867):0.0136962,(((9:0.01830370849,8:0.022504028):0.002101363,7:0.01437165447):0.01804146,(10:0.019943841,(19:0.1049976473,11:0.008570584):0.008613248):0.001595989):0.001711211):0.002111071,(14:0.044561158,18:0.0555759):0.01208548):0.0009231769):0.001190484,(12:0.0110069127,16:0.0340952):0.008527418):0.0003743986,13:0.003677957):0.005438106);
tree gen.497 = [&U] ((((15:0.025346405,((((4:0.04504293,((3:0.02003428,2:0.03769074):0.004659619,1:0.03023389):0.03610572):0.009244702,5:0.04126229):0.01006836,6:0.00204359):0.01299624,(((19:0.1257179677,11:0.004623387):0.007688048,10:0.015541053):0.001896812,((9:0.012440168,8:0.011427975):0.002397115,7:0.0202984902):0.03580459):0.0009944407):0.007335375):0.0011355082,(13:0.009756681,17:0.0130799277):0.0006249468):0.001863129,((18:0.04914285,14:0.0295167745):0.031933841,12:0.008491628):0.001310639):0.003161875,16:0.02886493);
tree gen.498 = [&U] (16:0.03395756,((13:0.006807245,((15:0.0230496926,12:0.0194158197):0.0002688302,((((19:0.1368506752,11:0.003401775):0.008579166,10:0.015190879):0.003681247,(((9:0.0133044923,8:0.02761177):0.00348114607,7:0.011061868):0.0195319,((5:0.02367179,(((2:0.03083919,1:0.03735455):0.001972781,3:0.02570126):0.03674413,4:0.03834333):0.006802929):0.01880103,6:0.003018656):0.007242393):0.006021402):0.006456488,(14:0.036303271,18:0.05163417):0.023302557):0.001865516):0.001142349):0.0003612578,17:0.011185916):0.001261833);
tree gen.499 = [&U] ((((13:0.004961512,17:0.019287992):0.000534269,(15:0.022295448,(((((5:0.0341894,(4:0.043881615,((3:0.02803184,1:0.03591201):0.002146295,2:0.03268458):0.0371446):0.00652803):0.001825649,6:0.001072281):0.02320096,((8:0.012657224,9:0.0120060222):0.00751364,7:0.019225817):0.01320539):0.002007255,((19:0.1067062485,11:0.01616896):0.005903987,10:0.0206095744):0.0001998466):0.007361619,(14:0.039288889,18:0.05062254):0.02124324):0.001381708):0.001431575):0.0009390852,12:0.018551587):0.001991986,16:0.03378452);
end;
