# Supplementary material for: Phylogenomics and classification of Cactaceae based on hundreds of nuclear genes
Source: Plant Syst Evol. 2025 Aug 11;311(5):28. doi: 10.1007/s00606-025-01948-z (PMC12339657; doi:10.1007/s00606-025-01948-z)
Supplement: Supplementary file 4 — Online Resource 4: Containing alignments and RAxML gene trees for all included loci and all phylogenetic datasets (ZIP 10372 KB) [file 606_2025_1948_MOESM4_ESM.zip › de Vos et al_ESM_4/ESM_data_bucky/5257_consensus.mafft.fastabuckytrees_pruned.t]

#NEXUS
[ID: 4513032012]
[Param: tree]
begin trees;
translate
1 0_Anacampserotaceae_P9315,
2 0_Anacampserotaceae_P9319,
3 0_Anacampserotaceae_P9321,
4 1a_Pereskioideae-Leu_P4619,
5 1b_Pereskioideae-ss_P4637,
6 1b_Pereskioideae-ss_S7212,
7 2a_Opuntioideae-Opuntieae_P4585,
8 2b_Opuntioideae-Cylindropuntieae_P9253,
9 2c_Opuntioideae-Pterocacteae_P4571,
10 3_Maihuenioideae_S5849,
11 4_Blossfeldioideae_P8439,
12 5a_Cactoideae-Lymanbensonieae_P9185,
13 5b_Cactoideae-Copiapoeae_P8881,
14 5c_Cactoideae-Cacteae_P9261,
15 5d_Cactoideae-Phyllocacteae_P9255,
16 5e_Cactoideae-Fraileeae_P9233,
17 5f_Cactoideae-Rhipsalideae_P4563,
18 5g_Cactoideae-Notocacteae_P5169,
19 5h_Cactoideae-Cereeae_P9183;
tree gen.0 = [&U] ((15:0.008774592,19:0.0218810351):0.001025609,(((16:0.01967676,12:0.001289279):0.0022997651,(13:0.004240683,((17:0.008736943,18:0.0126422877):0.0028681966,14:0.017687489):0.001577253):0.001683231):0.0005686332,((10:0.01817346,(4:0.02910333,(((3:0.01665765,1:0.0260118):0.001218239,2:0.02554553):0.091992263,((8:0.026124067,(9:0.009807061,7:0.0097792654):0.0016130972):0.03475039,(6:0.01572386,5:0.001042386):0.01215459):0.004161518):0.001379287):0.01118627):0.005738677,11:0.01247295):0.01260526):0.004461819);
tree gen.1 = [&U] (((((12:0.001931718,16:0.021795756):0.001058737,((18:0.013466307,17:0.008978183):0.0022377864,14:0.0334570305):0.00173239):0.0008371582,13:0.00382156):0.0003471789,((((((1:0.0219881,3:0.0156214):0.00794385,2:0.02390733):0.05588843,((5:0.00113818,6:0.008667612):0.00364976,(8:0.0264310589,(7:0.009097903,9:0.003266215):0.002481064):0.03649268):0.01014592):0.002343941,4:0.03695244):0.00627926,10:0.02662392):0.006725617,11:0.009989485):0.01085759):0.0038815304,(15:0.011882455,19:0.02215822204):0.001737088);
tree gen.2 = [&U] (((13:0.005593178,14:0.0319590597):0.0003512849,(((((((1:0.02027031,2:0.02973473):0.004422048,3:0.02301654):0.08364894,((5:0.005181447,6:0.01479718):0.004868496,(8:0.026638819,(9:0.006231928,7:0.0064727129):0.007192047):0.02877002223):0.007868319):0.008703045,4:0.03654777):0.00846229,10:0.02459164):0.007640803,11:0.006823916):0.008144245,((12:0.006604678,16:0.026975568):0.002367374,(17:0.007384121,18:0.0198111337):0.0023818554):0.0008966341):8.623244e-05):0.0033405903,(15:0.0052779672,19:0.0254407642):0.002259061);
tree gen.3 = [&U] ((15:0.010028938,19:0.0167968648):0.001929143,((13:0.002575091,(12:0.004823304,16:0.0292426):0.0021990888):0.00192224,((((4:0.03955255,(((1:0.01098243,2:0.01463376):0.01313242,3:0.01681578):0.06973067,((8:0.031348607,(9:0.006786741,7:0.00170667):0.0032295):0.03822361,(6:0.01261526,5:0.0009783861):0.004860297):0.002550643):0.008183144):0.003705737,10:0.02182237):0.006481798,11:0.01030033):0.01430429,((18:0.01524115771,17:0.007665899):0.002838878,14:0.0348401947):0.002788245):0.0006715768):0.0019465934);
tree gen.4 = [&U] ((((12:0.006984947,16:0.0294887):0.0001732938,(((17:0.008290639,18:0.0102234228):0.000853053,14:0.0281812438):0.0015179777,(13:0.003395196,(11:0.009639006,(((((2:0.02300936,1:0.01514936):0.007970645,3:0.03506238):0.065815703,4:0.02879977):0.001700076,((6:0.0301868,5:0.0002811534):0.003561624,((7:0.0059838359,9:0.00349461):0.006647449,8:0.0379360124):0.02630187):0.009622035):0.01044083,10:0.02024984):0.005275845):0.01213534):0.001644287):0.0007401635):0.004979686,15:0.009465965):0.005819633,19:0.0459029139);
tree gen.5 = [&U] ((15:0.013797731,19:0.01645981131):0.0004977132,((13:0.005155054,(12:0.006512268,(16:0.0313582269,((17:0.008512791,18:0.023720266):0.0013176457,14:0.0253490178):0.0001145308):7.127388e-05):0.0007175787):7.055337e-05,(11:0.01377056,((((6:0.008707063,5:0.0004983523):0.004986523,(8:0.0369219251,(9:0.00770084,7:0.0083779109):0.0040542091):0.0368529485):0.005252192,(((1:0.01386517,2:0.0207118):0.00442473,3:0.01246816):0.0679787,4:0.04096913):0.004424066):0.00858391,10:0.01631306):0.00421246):0.01309784):0.005867231);
tree gen.6 = [&U] ((15:0.007346681,19:0.0187549743):0.001239176,((16:0.0226721625,12:0.008179316):0.003257197,(13:0.005075054,(((17:0.008207382,18:0.0130257908):0.0017624357,14:0.0324857324):0.001431835,(((((6:0.01596914,5:0.004969662):0.01079508,((9:0.004843859,7:0.0048131186):0.0034818418,8:0.0325155244):0.0410362297):0.006487548,(4:0.02547027,((2:0.02384513,1:0.01359897):0.009080166,3:0.01395645):0.08789851):0.002245152):0.006102026,10:0.01266213):0.005253684,11:0.01006206):0.01267468):0.0006321631):4.649834e-07):0.0024526697);
tree gen.7 = [&U] (15:0.0099203876,(((12:0.003699939,((((17:0.01341951944,18:0.0089173394):0.001622385,14:0.02250540679):0.0009095865,13:0.004802568):0.001324073,((((((6:0.0192242,5:0.004526891):0.01171137,((7:0.0071421547,9:0.003101294):0.004557295,8:0.0239345569):0.0461724164):0.005764661,((3:0.01074406,1:0.01266527):0.01018152,2:0.04496234):0.080948982):0.001934679,4:0.02518487):0.006143239,10:0.02340699):0.003124139,11:0.01067908):0.007152578):0.002973356):0.0004991464,16:0.025210753):0.0045987153,19:0.0186886884):0.001780441);
tree gen.8 = [&U] (19:0.0121989837,(15:0.0106232543,(13:0.003472695,((((17:0.00571998,18:0.0167562815):0.0002617813,14:0.0225777845):0.003180487,((10:0.02430522,(((3:0.01535028,(2:0.01193737,1:0.02975788):0.02026737):0.076868735,4:0.02937178):0.00133451,((6:0.02760633,5:0.0002726155):0.008053333,((9:0.005424671,7:0.0034782695):0.0041344555,8:0.035359311):0.03122395):0.009279253):0.01204285):0.003155108,11:0.009326175):0.01098412):0.002244814,(12:0.0040396863,16:0.02983221):0.002832241):8.755677e-05):0.00448614):0.0031743282);
tree gen.9 = [&U] (((13:0.004523091,(((17:0.007107681,18:0.0134060944):0.002254785,14:0.0293978012):0.003388432,(12:0.002770499,16:0.038552727):0.0002547084):0.001351807):0.0002002042,(((((1:0.01630479,(3:0.02210679,2:0.03011177):0.001973908):0.05856785,((6:0.01261824,5:0.002516516):0.006907915,((9:0.0054176957,7:0.00644966556):0.005301229,8:0.0488986848):0.03199631):0.006931937):0.00537289,4:0.03666261):0.007776142,10:0.01798299):0.004426018,11:0.01046408):0.009201505):0.0044934022,(19:0.0224861917,15:0.006380229):0.0009606003);
tree gen.10 = [&U] ((15:0.009238691,(((18:0.018580226,14:0.0339713161):0.001722948,17:0.007158878):0.0006965667,((13:0.002843292,(11:0.005219793,((4:0.03978377,((((9:0.005435229,7:0.00585018164):0.0039991022,8:0.0278225595):0.04787251,(6:0.02413905,5:0.0007034699):0.01244913):0.006229739,((3:0.01505742,2:0.01781283):0.006468777,1:0.02734764):0.065821651):0.0005818383):0.009430192,10:0.02250776):0.004231539):0.01053444):0.001218726,(12:0.004869752,16:0.02182502):0.0002769933079):0.0009567278):0.002336652547):0.002372393,19:0.0226663593);
tree gen.11 = [&U] ((15:0.010007045,19:0.01891780422):0.003941359,(((12:0.006116829,(11:0.01217754,((4:0.02972873,(((1:0.0179317,3:0.02025041):0.008716521,2:0.02424269):0.064749626,(((7:0.0037096702,9:0.009509204):0.001616874,8:0.036833533):0.0399274193,(6:0.01529428,5:0.001836959):0.01978179):0.004985475):0.003316925):0.008935996,10:0.02326499):0.006640787):0.01113742):0.0005299895,13:0.002735775):0.0006977764,((14:0.035525076,(17:0.00962729,18:0.0170947534):0.0006655168):0.00120886,16:0.026103739):0.0009858519):0.003322108);
tree gen.12 = [&U] ((((((18:0.0115915781,17:0.007734498):0.002402556,12:0.00647591):0.002555497,16:0.02699646):0.001848059,14:0.0186260858):7.977324e-05,(((10:0.02098695,((((6:0.009906938,5:0.005440419):0.004885717,(8:0.0341131402,(7:0.0066581048,9:0.008233982):0.0082647623):0.0330369):0.007909382,(2:0.02362522,(1:0.01406173,3:0.01656209):0.006550627):0.074055122):0.001704541,4:0.03364439):0.009148824):0.003717134,11:0.0113535):0.01121862,13:0.004768476):0.0007095787):0.0020861591,(19:0.0233129596,15:0.007779554):0.001348023);
tree gen.13 = [&U] ((15:0.009664445,19:0.024634148):0.001138436,(((10:0.02231321,(4:0.02861533,(((2:0.02156267,1:0.02244374):0.01062202,3:0.01767411):0.062053634,(((7:0.0045352828,9:0.007249147):0.0040492593,8:0.0371905778):0.038913075,(6:0.02142392,5:0.004818126):0.005292335):0.009052283):0.003782403):0.008442231):0.002737932,11:0.005904096):0.0166087,((13:0.006887526,(12:0.008948526,16:0.034030581):0.0032975352):0.0001394986,((17:0.01140335,18:0.0148896802):0.006242036,14:0.0239753165):0.001829058):0.001544418):0.0054052406);
tree gen.14 = [&U] ((15:0.013122312,19:0.0148708136):0.0007818763,((((10:0.01510318,(((3:0.02498456,(1:0.0176909,2:0.0207474):0.002890277):0.06095895,((5:0.006763865,6:0.008159655):0.006184153,(8:0.038234184,(9:0.006559376,7:0.0064027706):0.01028155645):0.04425576):0.009483652):0.00305788,4:0.02975595):0.007278245):0.005840072,11:0.01219294):0.01154715,((14:0.03116144669,(17:0.0105743,18:0.011569169):0.001000111):0.004031764,(12:0.003657043,16:0.030716231):0.00113149663):0.0009036922):0.001214112,13:0.004926598):0.00328491);
tree gen.15 = [&U] (15:0.00904314,(((13:0.007619727,((14:0.0307081768,(17:0.01488072903,18:0.01652434278):0.001745544):0.00244313,((10:0.02285246,(4:0.03066048,(((1:0.0187026,3:0.01965132):0.007303599,2:0.02040623):0.0700679751,((5:0.005139847,6:0.0188038):0.004222512,(8:0.039206878,(9:0.002616583,7:0.0034232897):0.0052861287):0.03958837):0.01681707):0.002987327):0.01046178):0.00279413,11:0.01159563):0.01828802):0.001281401):0.0008242498,(12:0.0024321888,16:0.02813688):0.0001363802):0.002480212,19:0.01930024766):0.002518337);
tree gen.16 = [&U] (((12:0.005623758,16:0.01758334):0.0051907536,(((18:0.0152499022,17:0.012350499):0.0004290919,14:0.0286943828):0.001672355,(13:0.01100415,(((((3:0.02352051,(1:0.02609141,2:0.01140141):0.008655846):0.075249773,4:0.0323098):0.005374456,((6:0.01978207,5:0.001087585):0.008067046,((7:0.0079367149,9:0.00238438):0.0051341147,8:0.0351560205):0.04090833):0.005690439):0.007540166,10:0.01526535):0.002460645,11:0.01243124):0.01521982):1.094893e-05):0.001488162):0.006342461,(19:0.0216405605,15:0.01262381):0.00157265);
tree gen.17 = [&U] ((15:0.008865604,19:0.0354549874):0.0008491693,((((17:0.01164794,18:0.0139392979):0.002911816,14:0.0216348227):0.002229569,(13:0.0084115,(16:0.02866799,12:0.0048056966):0.001374919):0.0005191508):0.0007427434,((10:0.01782957,((((6:0.01417665,5:0.0008400481):0.008862542,(8:0.0272587782,(9:0.006908145,7:0.003993988):0.0026324954):0.04151902):0.004331168,(3:0.02333582,(1:0.02122892,2:0.01461039):0.01339378):0.071172091):0.004208701,4:0.03015582):0.00695949):0.004989941,11:0.008653568):0.01143894):0.004963762);
tree gen.18 = [&U] (((13:0.00354714,((17:0.01655073,18:0.01245033631):0.005855067,14:0.0249504004):0.003248503):6.289766e-05,((12:0.005323045,16:0.0264160342):0.002225232,(((4:0.0306268,(((3:0.01924991,2:0.02489927):0.007207058,1:0.008354149):0.059937557,((6:0.01597759,5:4.500791e-05):0.00733923,((9:0.005893026,7:0.0062672454):0.0016470012,8:0.037024987):0.03513716):0.01077861):0.001253076):0.01075954,10:0.02165446):0.001652728,11:0.008333886):0.01800749):0.001284697):0.004197993,(19:0.02535630235,15:0.014367415):0.001897582);
tree gen.19 = [&U] ((19:0.0262837591,15:0.010130544):0.002425512,((16:0.02801072,12:0.00625323):0.001669382,((13:0.006056732,((10:0.018983,(4:0.03083785,(((1:0.02244823,2:0.01823567):0.009567434,3:0.03429436):0.0700139,((6:0.01667036,5:0.003780692):0.006000516,((9:0.002042222,7:0.0051315369):0.00713845,8:0.043180963):0.043804509):0.00458186):0.006903674):0.005875067):0.004175999,11:0.01105997):0.01999922):0.000399637,((18:0.012073623,17:0.012737919):0.003977182,14:0.02766718063):0.002425926):0.00126316):0.0050698427);
tree gen.20 = [&U] ((19:0.022337985,15:0.011785325):0.0001170619,(16:0.02926865,(((12:0.00372708,(14:0.02638093377,(18:0.013514811,17:0.012054638):0.001418023):0.0010673862):4.299711e-05,((10:0.0131123,((((6:0.01205796,5:0.002892589):0.00387662,((9:0.0070055,7:0.0080676034):0.006280381,8:0.027740898):0.03745262):0.005866076,((3:0.01687866,1:0.01087808):0.007706745,2:0.02739346):0.071827676):0.001932737,4:0.02409348):0.01103312):0.003403835,11:0.007452831):0.0143938):0.0002395465,13:0.005964781):0.002275746):0.00205596812);
tree gen.21 = [&U] (((11:0.0112722,(((((1:0.02758021,3:0.01464666):0.00904766,2:0.02417424):0.086007188,4:0.03037622):0.001964088,(((9:0.006107982,7:0.00802101988):0.0052437396,8:0.0554302606):0.03239787,(6:0.01553476,5:0.0008026015):0.007350764):0.01268943):0.005861121,10:0.02006811):0.001303141):0.01130514,(13:0.003038985,((12:0.004703573,(17:0.01235495,16:0.024363507):0.0003582604):0.001789975,(18:0.017014074,14:0.02312202378):0.001696069):0.001091314):0.002401487):0.0024491912,(19:0.0121403444,15:0.004141071):0.000196065);
tree gen.22 = [&U] ((13:0.00357553,((11:0.01111321,(((((8:0.024240377,(9:0.01073631,7:0.0059587789):0.001905114):0.05114314756,(6:0.01177061,5:0.002927363):0.003189461):0.007440126,((3:0.01824865,1:0.0270702):0.008716325,2:0.02773995):0.08676834):0.002555417,4:0.04131545):0.009630017,10:0.027745):0.009418687):0.01599949,(12:0.00313287,(((18:0.0061533081,14:0.0252189152):0.000400955,17:0.007248583):0.005754161,16:0.02623961):0.0007870136):0.001093823):0.0003040163):0.001730524,(19:0.0313862153,15:0.008905978):0.002483133);
tree gen.23 = [&U] (19:0.0106199608,(15:0.021245762,((16:0.0304277915,12:0.003870741):0.0006102605,((((((3:0.02273821,(1:0.03131194,2:0.01317013):0.01726825):0.070677061,((5:0.005308893,6:0.01237765):0.005651555,((9:0.008799095,7:0.0051573208):0.0083194391,8:0.0453377613):0.0375143):0.009033061):0.004178907,4:0.02584129):0.008637515,10:0.02374343):0.006243918,11:0.01158265):0.005507795,((14:0.0267113079,(18:0.0092006499,17:0.011321492):0.003134737):0.001253976,13:0.007553657):0.001835302):0.0007902047):0.0006507382):0.001485528);
tree gen.24 = [&U] ((15:0.016521079,19:0.0201841746):0.001874385,(((16:0.0262883281,12:0.004690348):0.003200312,13:0.005045323):0.0007128057,((((4:0.02812094,((3:0.01914044,(1:0.02379479,2:0.01951722):0.005578122):0.077848885,((5:0.003556371,6:0.01260177):0.005613648,(8:0.034940554,(7:0.0072706561,9:0.004772373):0.004773192):0.0545609855):0.01160694):0.001216045):0.008687781,10:0.01811519):0.002081132,11:0.01017395):0.009200659,((18:0.0157519851,17:0.006063455):0.002124381,14:0.0196354284):0.0004261046):0.0001164559):0.00412051);
tree gen.25 = [&U] ((15:0.006243297,19:0.012821392):0.0006426423,(16:0.02576479,((((11:0.02570825,((((3:0.02230666,(1:0.02569462,2:0.01268423):0.01143721):0.059971881,((5:0.001542915,6:0.01907419):0.009233142,(8:0.0287333469,(7:0.0087740695,9:0.009288617):0.003228487):0.03403801):0.00527633):0.005517999,4:0.03698745):0.0171795,10:0.02371818):0.004436686):0.01152088,13:0.006187807):7.496939e-05,(17:0.007110491,(14:0.0287437153,18:0.0115245822):0.000142902):0.007915684):2.468505e-05,12:0.004891137):0.0009323439):0.001310785);
tree gen.26 = [&U] (((((14:0.02661087694,18:0.0095717921):0.0009624671,17:0.004081014):0.005669332,((12:0.007401322,16:0.03175063):4.297816e-05,((10:0.0278447,(4:0.03480804,(((6:0.01556735,5:0.002140768):0.002688956,((9:0.005113272,7:0.0040644326):0.0004619087,8:0.035717005):0.0281687721):0.007281327,((2:0.01374101,1:0.02635658):0.01097184,3:0.02179965):0.065331319):0.001663802):0.005446063):0.004746993,11:0.01306953):0.00979585):0.0004763376):0.0003347656,13:0.00520173):0.004330631,(19:0.0165653392,15:0.009026856):0.000327952);
tree gen.27 = [&U] ((15:0.01130339,19:0.013125679):0.002926499,((((14:0.0300668756,(17:0.009009518,18:0.0072219822):0.0010873088):0.006640035,(11:0.01246189,(((((3:0.01402878,1:0.02732143):0.008881282,2:0.02550824):0.083433233,((8:0.0400873992,(7:0.0105560998,9:0.006392811):0.0049549478):0.04241939,(5:0.0002052272,6:0.02884484):0.004593589):0.006730885):0.00345121,4:0.03318113):0.01175075,10:0.01997342):0.003491465):0.01395837):0.0002175123,13:0.005533413):0.000390102,(16:0.02174831,12:0.005032685):0.0016910006):0.0028953726);
tree gen.28 = [&U] ((15:0.006779257,19:0.0151896249):0.002819367,((13:0.006681,(11:0.02072303,((4:0.03813803,((2:0.02206207,(1:0.02379275,3:0.02719109):0.004060828):0.065457382,(((7:0.0049141694,9:0.003259485):0.0029909479,8:0.0359581727):0.03691002,(6:0.02316009,5:0.005108823):0.01079081):0.008417104):0.002117875):0.009525458,10:0.02795294):0.006449899):0.01390232):0.0008940244,(16:0.02747497,((17:0.0100046,(14:0.0259014421,18:0.0140649323):0.0064686857):0.004250941,12:0.005905683):0.001230129):0.000811111):0.0028301035);
tree gen.29 = [&U] (((((14:0.0321267154,(18:0.01647487,17:0.009938931):0.002170404):0.002439949,((12:0.005176126,16:0.0235117678):0.00136686286,((10:0.01597394,(((6:0.01272857,5:5.293954e-05):0.01539289,(8:0.035945015,(7:0.0068047099,9:0.0040220614):0.005485922):0.03153959):0.009322839,((2:0.03491851,(3:0.02029756,1:0.0196072):0.007238224):0.065345259,4:0.02602216):0.00298099):0.01110444):0.007267241,11:0.008439959):0.01169933):0.00183181):0.0004208164,13:0.004585813):0.0015676559,15:0.015553771):0.003526149,19:0.03380411474);
tree gen.30 = [&U] (19:0.031630248,(15:0.006437034,((14:0.0210209509,(17:0.0163295,18:0.0138471011):0.003416161):0.0038838899,((((10:0.01875758,(4:0.04487135,(((2:0.02262776,1:0.01328686):0.00486326,3:0.01575206):0.06952659,((6:0.02707426,5:0.003606794):0.003258956,((7:0.0115218814,9:0.0108123599):0.0089249119,8:0.0345150173):0.030099):0.004495455):0.01316278):0.00807222):0.005896366,11:0.01295528):0.008720352,13:0.005522726):0.001110447,(12:0.004483991,16:0.02612767):0.00296868):0.0004625379):0.0037217632):0.001856338);
tree gen.31 = [&U] (((((16:0.0249197734,12:0.005177456):0.0005213,13:0.002395723):9.375523e-05,(14:0.0252713193,(18:0.013556634,17:0.013916472):0.002360347):0.0004392433):0.0004579637,(11:0.01400714,((4:0.0341313,((((7:0.0054115844,9:0.009696665):0.005575995,8:0.023588628):0.03738824,(6:0.0156708,5:0.001725885):0.007197694):0.008765124,(2:0.02612354,(1:0.0258927,3:0.0263627):0.01438978):0.05045491):0.003538389):0.01482265,10:0.0315048):0.01116533):0.01223111):0.004231498,(19:0.032029476,15:0.009096476):0.002944666);
tree gen.32 = [&U] ((19:0.02287336596,15:0.00969413):0.001578205,(((13:0.007697148,(16:0.02161887,12:0.0063746947):0.0006150363):0.0001898051,((18:0.01584915918,17:0.008172369):0.002134636,14:0.0292419988):0.0003430152):0.001490084,((10:0.01958226,(4:0.02890371,(((1:0.02315266,2:0.02446956):0.01657477,3:0.02056121):0.071529583,((6:0.01385132,5:0.001513066):0.006658407,(8:0.023903459,(9:0.006387834,7:0.00260824507):0.003324679):0.034213183):0.007220306):0.001235666):0.004676268):0.003857871,11:0.01075288):0.009908753):0.00442164);
tree gen.33 = [&U] ((19:0.0205206533,15:0.0100584822):0.002583885,(((13:0.008029478,(14:0.02971901662,(17:0.0119994867,18:0.010216707):0.001158753):0.0005359887):0.0005320825,(12:0.004158177,16:0.038028515):0.004471204):0.0009091707,((((((3:0.02675958,2:0.02128783):0.01145837,1:0.0136637):0.0572067,4:0.02500362):0.004875237,((8:0.029230038,(9:0.01187912,7:0.004002835):0.004591505):0.04143239,(6:0.0186082,5:0.002670461):0.004447163):0.007007195):0.005817619,10:0.02003106):0.003198477,11:0.01083321):0.01005671):0.001258885);
tree gen.34 = [&U] ((((16:0.02151365,12:0.006651527):0.001062455,(14:0.030220055,(17:0.0133543641,18:0.018121327):0.00275239):0.002296395):0.0001599441,(13:0.003690228,(((4:0.02945897,(((1:0.01850659,2:0.02187563):0.0005692404,3:0.02063623):0.064458999,(((7:0.011944981,9:0.003671802):0.0009494521,8:0.0512951009):0.04964503,(6:0.008671161,5:0.002916126):0.005292079):0.004935717):0.002840779):0.006500803,10:0.02363254):0.004161463,11:0.00564213):0.0132485):0.0001444777):0.003230962,(19:0.0295492038,15:0.011736951):0.0008724763);
tree gen.35 = [&U] ((19:0.030545738,15:0.010653835):0.0003066868,((13:0.005574919,((12:0.0088699712,16:0.02982609):0.0007858752,(14:0.02272531112,(18:0.01296886,17:0.0164021943):0.005491579):0.002371266):0.0003464142):0.0005493797,(((4:0.02896938,(((1:0.0388599,3:0.01056816):0.0079203,2:0.02270666):0.07780431,(((7:0.0110127855,9:0.009454265):0.007029253,8:0.035055179):0.04353492,(6:0.02578493,5:0.00395738):0.002979562):0.009152406):0.004137722):0.01037496,10:0.01648481):0.007284262,11:0.009336279):0.01455059):0.004153219);
tree gen.36 = [&U] ((15:0.013458846,19:0.0117275353):0.0007009867,(13:0.003659916,(((12:0.007388504,16:0.0292663779):0.0004763745,(((4:0.03772955,((3:0.02126134,(2:0.0121246,1:0.02731516):0.01545672):0.06366897,((((9:0.01633399,7:0.0063332952):0.0025325696,8:0.0221478379):0.0318448493,6:0.0160386):0.002402102,5:0.007616781):0.01028672):0.004483298):0.005625641,10:0.01832597):0.002354109,11:0.009933001):0.01256235):0.0001431247,((18:0.0079790246,17:0.008912823):0.00434020511,14:0.02846215374):0.0005411882):9.591074e-05):0.00323962);
tree gen.37 = [&U] ((((16:0.02447311,12:0.008023736):0.0005156796,13:0.006733071):0.001219284,((11:0.01874642,(((((8:0.04716815561,(7:0.0063635077,9:0.00289042):0.008345591):0.03180727,6:0.01825714):0.005644494,5:0.006705726):0.01433747,((3:0.02894292,(1:0.02122912,2:0.02323021):0.007189796):0.088182207,4:0.03718606):0.00416853):0.007192715,10:0.02134522):0.00429614):0.01117738,(14:0.0313931131,(17:0.01706865,18:0.0249099404):0.0009259801):0.001995688):0.001342078):0.001634816,(15:0.015191298,19:0.0117701134):0.001878172);
tree gen.38 = [&U] ((((14:0.01766497087,(17:0.0107624487,18:0.016167205):0.0006622346):0.004112323,(11:0.008102097,((((2:0.02248268,(3:0.02061641,1:0.0111302):0.002495552):0.065336039,(5:0.009887791,((8:0.0287983201,(9:0.006059809,7:0.00411988787):0.0036917939):0.0319317,6:0.01573755):0.002280585):0.01264156):0.001460691,4:0.021677):0.01085482,10:0.0138345):0.004846209):0.008488479):0.001319851,((12:0.003239607,16:0.032811129):0.001701751,13:0.006221929):0.0004416045):0.002388114,(19:0.0124226323,15:0.012496181):0.0035692278);
tree gen.39 = [&U] (19:0.04490507,(15:0.016731734,((12:0.007381502,(16:0.04454249,((((((2:0.01803391,(3:0.02805126,1:0.01948563):0.003685263):0.055699715,((8:0.03921762434,(7:0.00594686,9:0.01736038):0.002005511):0.0441473873,(5:0.004596801,6:0.01500664):0.003160323):0.009562085):0.002320982,4:0.03283172):0.01115602,10:0.02056157):0.006234801,11:0.01214661):0.009968432,13:0.004001259):0.001231097):4.7773e-05):0.0008606085,((18:0.01231892761,17:0.0079739079):0.001934103,14:0.033420274):0.00869535):0.0063312301):0.0009970953);
tree gen.40 = [&U] ((19:0.01608063332,15:0.011281606):0.0005507242,(((16:0.0407382227,12:0.005309537):3.656949e-05,(14:0.0262119205,(17:0.006214801,18:0.0116881574):0.0003551055):0.003477958):0.001382472,(13:0.003393015,((10:0.02457757,((((3:0.01252728,1:0.01824035):0.003453788,2:0.01795853):0.065989505,((6:0.02170076,5:0.0001123833):0.01169409,(8:0.031677904,(7:0.011794036,9:0.003091168):0.004163613):0.0361773264):0.008539941):0.005035318,4:0.03072181):0.005617935):0.004076053,11:0.01303462):0.01369963):0.0005828791):0.004819601);
tree gen.41 = [&U] (((14:0.0280463974,(18:0.0124375541,17:0.008631076):0.0005005895):0.00368567,((((10:0.02619437,(4:0.03201517,(((5:0.005904422,6:0.01390096):0.002651054,(8:0.0431212669,(7:0.0029559393,9:0.005464443):0.0054031968):0.03445687):0.006600184,((2:0.0204694,1:0.009586268):0.0002489304,3:0.0202793):0.072671534):0.00482409):0.01326545):0.005918003,11:0.01146607):0.008427993,13:0.006994198):0.00217297,(12:0.004664637,16:0.02514435226):0.0004861404):0.0002742435):0.0029319782,(19:0.01601222401,15:0.010324516):0.003147537);
tree gen.42 = [&U] (((((14:0.0275484814,(18:0.007689041,17:0.007756994):0.002029973):0.001382544,(((4:0.02372663,((3:0.01748111,(2:0.009818736,1:0.02002125):0.009131015):0.073200732,((5:0.001621657,6:0.01881978):0.006418425,(8:0.0375181702,(9:0.005087978,7:0.00317943343):0.00768981):0.03768091):0.01238287):0.005585911):0.01192661,10:0.0281567):0.003218628,11:0.01077774):0.01069319):0.0005214273,13:0.006341096):0.0004467728,(16:0.035959153,12:0.004291211):0.001674474):0.0020951544,(15:0.008370939,19:0.0310147871):0.002375411);
tree gen.43 = [&U] (((12:0.004905884,16:0.0237938558):0.0003324901,((((10:0.01831678,((((1:0.02127927,3:0.02093936):0.007128072,2:0.02147575):0.07726231,((8:0.0300038982,(7:0.0038046314,9:0.007371459):0.007992807):0.04631673,(5:0.001179566,6:0.01999913):0.00835744):0.006499909):0.001667968,4:0.03542478):0.00656468):0.008347484,11:0.01418625):0.01502799,13:0.001543925):0.000578919,(14:0.02360124639,(17:0.007315687,18:0.01080690256):0.001305048):0.0006185074):0.000543372):0.004023803,(19:0.027378249,15:0.010868614):0.001615902);
tree gen.44 = [&U] (((((16:0.02184291,(13:0.003090474,(11:0.01121221,(((((7:0.0056147337,9:0.004440666):0.0024137702,8:0.02752841158):0.039726755,(6:0.02030742,5:1.986634e-05):0.006194237):0.006900095,(4:0.02296563,(3:0.01334155,(1:0.02257942,2:0.01641032):0.01676757):0.067310056):0.008270151):0.006206245,10:0.01932584):0.004107734):0.007950403):0.001266056):0.0002433753,12:0.005791445):0.0033503602,(14:0.0284774249,(17:0.01206227503,18:0.00977808):0.001066403):0.005191361):0.0011288377,15:0.013366854):0.002094668,19:0.01668097182);
tree gen.45 = [&U] ((((16:0.0364361014,(18:0.012050156,17:0.0162548121):0.001869761):0.000921307,((14:0.018153773,(((((5:0.001007189,6:0.01189894):0.007039697,(8:0.0292945877,(7:0.0068457335,9:0.002623459):0.0025978483):0.04179812):0.01010359,((2:0.02360728,(3:0.01631486,1:0.01851997):0.009246077):0.0800534,4:0.02590247):0.003606605):0.007695912,10:0.0213825):0.00787143,11:0.01056763):0.01476892):0.005296895,13:0.005117148):0.0003108708):0.0004487603,12:0.003144294):0.003045169,(19:0.0204491802,15:0.008570352):0.0001401453);
tree gen.46 = [&U] ((15:0.012252131,((12:0.007841547,16:0.03114227):0.000281318,(((14:0.030357249,(((4:0.02586553,(((2:0.0140202,1:0.0152815):0.006966207,3:0.01943827):0.073559774,((5:0.007655435,6:0.01324182):0.002511835,(8:0.04309421846,(7:0.0082001308,9:0.005547367):0.006768907):0.03728252):0.008457703):0.002936704):0.006478742,10:0.0164426):0.001083031,11:0.02106549):0.01065942):0.00145126,13:0.003607613):0.00236152,(18:0.0171850634,17:0.005736597):0.006998993):0.001252386):0.003352521):0.001805407,19:0.009936289);
tree gen.47 = [&U] ((19:0.02151451194,15:0.007455949):0.00105940991,((16:0.0256767691,12:0.003601441):0.003352013,((11:0.006851459,((4:0.04005487,(((2:0.02431512,1:0.01489445):0.01172467,3:0.01585399):0.07628488,(((9:0.00605013,7:0.0053285864):0.00914304,8:0.021944139):0.043623899,(6:0.01206028,5:0.006083658):0.001355233):0.004563533):0.0004633348):0.008374562,10:0.0221861):0.004103104):0.008100501,(13:0.005916194,(14:0.0282372772,(18:0.0140488055,17:0.007805858):0.001260423):0.004269552):0.0001662122):5.197073e-05):0.0008004603);
tree gen.48 = [&U] ((((18:0.0161969653,17:0.007171589):0.001874877,((16:0.02786041,12:0.003544):0.001252801,((14:0.01806730535,((10:0.01664641,(((5:0.007177481,6:0.01206762):0.003940076,((7:0.0017959087,9:0.0046061165):0.0035474461,8:0.02276565):0.04113064):0.006540715,(((1:0.01424689,3:0.02221044):0.006728999,2:0.02382166):0.063959554,4:0.02568266):0.002340661):0.008964012):0.005178035,11:0.01513813):0.01299217):0.001362185,13:0.005254003):0.001945438):0.002559184):0.003573996,15:0.007219751):0.0004334609,19:0.02518686301);
tree gen.49 = [&U] ((15:0.011535144,19:0.0276163191):0.001423413,((16:0.0212916218,12:0.00674657):0.0007477334,(((14:0.0190884281,(17:0.007183946,18:0.0104834063):0.0027288524):0.0008551621,13:0.008565801):9.265803e-05,((10:0.01335075,(((5:0.01023959,(8:0.027694826,(7:0.0035042613,9:0.007504934):0.00386335):0.03022459):0.003050158,6:0.01563763):0.009242764,((3:0.0225739,(2:0.02074763,1:0.009849359):0.009531874):0.065194725,4:0.02383504):0.002987513):0.01155324):0.003839901,11:0.01140805):0.009097747):0.0007610262):0.0027238761);
tree gen.50 = [&U] ((((10:0.02060915,(((2:0.03429394,(1:0.01435595,3:0.01831081):0.007779845):0.065036802,((8:0.0203908,(9:0.005065304,7:0.0030701888):0.001916367):0.0343412413,(6:0.02050427,5:0.00193262):0.008260243):0.009881033):0.003644845,4:0.0255615):0.008578984):0.000620162,11:0.00982004):0.008908713,(13:0.003187549,(((17:0.01139304,18:0.0196742235):0.0004834445,14:0.0263340017):0.001495004,(16:0.02180864,12:0.00291855808):0.0007449238):0.0002885067):0.0001750359):0.001304342,(19:0.0363631855,15:0.012557032):0.0026149915);
tree gen.51 = [&U] ((15:0.014717934,19:0.03016082205):0.0039437927,((14:0.0273303634,(13:0.004486075,((10:0.01635767,((((5:0.0007596816,6:0.0159184):0.01287819,(8:0.036400721,(7:0.0054300691,9:0.006613482):0.0028880562):0.02341272):0.01012564,((2:0.02525136,3:0.02292148):0.004499008,1:0.02913164):0.058922885):0.005812098,4:0.03996667):0.008363806):0.007701248,11:0.00913104):0.006042685):0.001445447):0.0002862093,((12:0.004263927,16:0.03009572):0.0001282393,(18:0.011485241,17:0.009647082):0.0029430687):0.0007118402):0.002442373);
tree gen.52 = [&U] ((15:0.009620921,19:0.0181253954):0.0008829612,((13:0.005726626,((18:0.01950201999,17:0.01050930775):0.003179647,(((10:0.01401484,(4:0.03170147,((2:0.02260428,(1:0.00787244,3:0.01580851):0.0135521):0.073809947,((5:0.007677601,6:0.01403423):0.003594616,(8:0.0222667906,(9:0.004782654,7:0.0034865418):0.00175180634):0.03515156):0.00558271):0.003460061):0.007820869):0.005863864,11:0.01534316):0.01339246,14:0.0221032667):0.001223965):0.001016365):0.0002230482,(12:0.0030773432,16:0.033720473):9.361931e-05):0.0026117599);
tree gen.53 = [&U] ((19:0.0142770193,15:0.0095704842):0.0001742845,(((((18:0.0162331999,14:0.027300547):0.0006246399,17:0.006381928):0.006613186,(16:0.02963313,12:0.005831493):0.0001883725):0.0009566197,(((4:0.03359433,((3:0.01976853,(2:0.02002848,1:0.02279485):0.004429093):0.066491922,(((9:0.004212984,7:0.0061399035):0.003461656,8:0.040987044):0.0275261,(5:0.002475655,6:0.01926067):0.007597643):0.009869616):0.002734118):0.006439718,10:0.02060688):0.004183226,11:0.0120989):0.01276711):0.003363231,13:0.003381373):0.005656435);
tree gen.54 = [&U] ((14:0.02533574703,((16:0.02679481,12:0.008230307):0.0017761144,((13:0.005351517,(((4:0.0318917,(((1:0.01658051,3:0.01732186):0.0004122666,2:0.03073199):0.057995754,(((7:0.00537575499,9:0.008037745):0.0052632499,8:0.026058803):0.02753072,(5:0.001832541,6:0.01227787):0.006874872):0.004634627):0.002989032):0.006834479,10:0.0153856):0.007685697,11:0.01214573):0.006845098):0.0005502083,(17:0.015815642,18:0.0097028679):0.003158618):0.002054863):0.0003107616):0.007870734,(15:0.01369168,19:0.0123876168):0.0005760279);
tree gen.55 = [&U] ((15:0.0106687643,((14:0.0262367408,(17:0.01220984,18:0.01479876387):0.0004960237):0.001567306,(((11:0.01236501,((4:0.01950556,(((5:0.005007881,6:0.0116218):0.007843173,((7:0.0038787616,9:0.006733368):0.0049676753,8:0.0414450944):0.03923608):0.006923162,((2:0.02272702,3:0.01875577):0.007531739,1:0.01990017):0.051707813):0.004530781):0.008418298,10:0.0261502):0.006276334):0.02110346,13:0.005579892):0.0008632447,(16:0.02144212,12:0.010498082):0.00529957):0.0008266641):0.005514474):0.004092032065,19:0.02682090447);
tree gen.56 = [&U] ((19:0.0210434363,15:0.008552966):0.002561929,(((16:0.02950368,12:0.00487177):0.003107633,((14:0.03836336139,(18:0.0127721839,17:0.007765989):0.002704142):0.0008708925,13:0.005078264):0.001035472):0.001514254,(11:0.006850875,(((((5:0.00296701,6:0.01834776):0.007534232,(8:0.036179247,(7:0.011949713,9:0.00457197):0.004178128):0.03300159):0.006793757,(1:0.01763573,(3:0.02027559,2:0.01924778):0.01716192):0.04997071):0.003486788,4:0.032062):0.006906885,10:0.02385738):0.004343124):0.01521976):0.00315683);
tree gen.57 = [&U] ((15:0.006272111,19:0.0236095727):0.004797966,(((17:0.010853416,18:0.0111301728):0.00163146,14:0.02876188032):0.002015801,(13:0.004408456,(((10:0.01469664,(((3:0.01704068,(2:0.01505491,1:0.01064174):0.001817823):0.06579031,((5:0.003244717,6:0.02045348):0.003976577,(8:0.0511036626,(7:0.00334643,9:0.0075652364):0.006352586):0.03803587):0.005340606):0.002149472,4:0.03205806):0.01233781):0.002886555,11:0.00959958):0.01237721,(12:0.009574209,16:0.02792465):0.001092146):0.0006857232):0.0004277216):0.0040992363);
tree gen.58 = [&U] ((15:0.01125976,19:0.01780205):0.004673343,(((18:0.013770459,(14:0.0327951364,17:0.00729836):7.0240237e-05):0.0007287069,((((4:0.03603215,(((8:0.0406820279,(7:0.0089704189,9:0.002833684):0.003908671):0.04610264,(5:0.006228215,6:0.01399998):0.004702886):0.006713283,(3:0.01489746,(1:0.01252439,2:0.02547731):0.004221355):0.078864186):0.005455377):0.009709372,10:0.01693843):0.006037339,11:0.01097394):0.0113553,(12:0.007456048,16:0.02452743):0.005293461):7.407776e-05):7.814889e-06,13:0.0091037141):0.005255273);
tree gen.59 = [&U] (((16:0.02441456292,12:0.01115413):0.0003703849,((14:0.0232771416,(18:0.011399612,17:0.015592935):0.001397665):0.00271582,(13:0.003572965,((10:0.02260418,((((5:0.00265789,6:0.01709878):0.003950826,(8:0.0233737247,(7:0.005580899,9:0.005957414):0.0030291781):0.030091813):0.007784124,(2:0.01991681,(3:0.02067044,1:0.007831458):0.0009492163):0.06537515):0.009547467,4:0.02164329):0.01054268):0.00458082,11:0.00706259):0.007446899):3.193416e-05):0.0003074537):0.003807784,(19:0.0225017684,15:0.011237025):0.000642677);
tree gen.60 = [&U] ((((((17:0.01206251,18:0.0137651008):0.001309608,14:0.02946591583):0.002626637,(((((2:0.01834045,(1:0.03293679,3:0.02170693):0.005274272):0.058754332,(((7:0.0064561846,9:0.004177493):0.001301399,8:0.027482193):0.052023353,(5:0.006525773,6:0.02057189):0.002346634):0.00748897):0.003665088,4:0.03229348):0.006751612,10:0.02489536):0.005011304,11:0.00970586):0.01185853):0.0002015016,(16:0.02215903,12:0.007672168):0.0003050743):0.0003603364,13:0.007262187):0.002116306,(15:0.008454789,19:0.0219305243):0.0001421714);
tree gen.61 = [&U] (((13:0.004440459,(16:0.0319419176,12:0.002042659):0.002710342):0.0003814728,((((10:0.02311759,((((1:0.03117356,3:0.02135646):0.00905362,2:0.01759614):0.06505167,4:0.04387862):0.0007606832,((5:0.003125056,6:0.0162783):0.004714305,((7:0.0064954018,9:0.005759187):0.0046797194,8:0.037260257):0.0206233):0.004525954):0.01059995):0.009904896,11:0.01807595):0.008336174,14:0.02400062745):0.001116368,(18:0.0087129749,17:0.011076112):0.001748527):0.0003265819):0.0056911756,(19:0.0272043531,15:0.009595422):0.001190652);
tree gen.62 = [&U] (15:0.009635328,(((16:0.038585193,(((10:0.02041148,((((2:0.02460137,1:0.01087418):0.005095176,3:0.02091212):0.075268065,((5:0.0009772707,6:0.0108931):0.007715209,(8:0.0189687753,(9:0.006823904,7:0.0040111794):0.001391423):0.02430987):0.008207934):0.007758917,4:0.0314917):0.01153655):0.006786278,11:0.01342681):0.009523192,(13:0.007762431,(14:0.0257930693,(18:0.0136689343,17:0.00432029):0.002868435):0.002875569):0.0002670455):0.000526474):0.000383899,12:0.003950895):0.005207088,19:0.018570751):0.00255614);
tree gen.63 = [&U] (((((((4:0.03998322,(((1:0.02061002,3:0.01931503):0.01260278,2:0.03822413):0.078091253,((5:0.008526974,6:0.02660918):0.001689102,(8:0.022088426,(9:0.007995951,7:0.006284836):0.002281277):0.04763261228):0.01230623):0.001220086):0.00645382,10:0.01790056):0.005020733,11:0.01144253):0.01240208,((17:0.009920847,18:0.0070282673):0.0004120448,14:0.0296127368):0.003776341):0.0005539649,13:0.007728004):0.001131659,(16:0.02718708,12:0.003135168):0.00650645):0.0067760085,(15:0.010245519,19:0.0210064373):8.607414e-05);
tree gen.64 = [&U] (((13:0.005631317,((10:0.02081044,((((2:0.02547231,3:0.0202456):0.01171853,1:0.01930686):0.041590798,((5:0.001625657,6:0.01508944):0.008073645,((7:0.009531226,9:0.008171113):0.001480308,8:0.028238952):0.030681468):0.003307613):0.00528175,4:0.0204242):0.008376346):0.005226171,11:0.01582869):0.01378582):0.0003108669,(12:0.001871266,(16:0.02139271,(14:0.0279606147,(17:0.0052830651,18:0.0123356945):0.0029272682):0.0070864202):0.0005834812):0.0008832041):0.005545298,(15:0.0099541075,19:0.011483):0.0007386544);
tree gen.65 = [&U] ((((13:0.002219808,((10:0.01430803,(((3:0.02551581,(1:0.02701093,2:0.03045795):0.002640723):0.063219125,((5:0.0009337487,6:0.02667776):0.007863747,((9:0.005417197,7:0.0042897302):0.0027330321,8:0.0261833886):0.02759118):0.008388268):0.006837141,4:0.02576544):0.006501574):0.003405341,11:0.009149809):0.007139899):0.000421389,(16:0.02792879,12:0.001980713):0.002553788):0.0009554309,(14:0.02215852,(17:0.007348097,18:0.0130448989):0.003836643):0.0003688091):0.0017965178,(19:0.0262465175,15:0.010413825):0.0006737957);
tree gen.66 = [&U] ((19:0.02626629507,15:0.007696383):0.003777712,(((10:0.01658336,((((3:0.01750204,2:0.03320694):0.01620291,1:0.01021462):0.06621539,(5:0.005323914,(6:0.01673649,(8:0.0278225501,(9:0.003807267,7:0.0051405423):0.006567397):0.03370856):0.002328751):0.01539223):0.003490542,4:0.03424803):0.005120102):0.005114664,11:0.009341511):0.01019906,(((12:0.004973748,16:0.01970037):0.0054559351,13:0.007576999):0.000591584,(14:0.0214718041,(18:0.0072599934,17:0.01075061):0.0007829051):0.0009737354):0.0004583887):0.0014522698);
tree gen.67 = [&U] ((19:0.0281186603,15:0.006741681):0.001098199,(13:0.002621615,(((14:0.0199682893,(17:0.00453490926,18:0.009684771):0.008180386):0.0007899901,((10:0.022023,(((6:0.02086207,5:0.0003273746):0.008372576,(8:0.0300327629,(9:0.01108879,7:0.0066401756):0.002854086):0.044291276):0.01049851,((2:0.02591503,(1:0.02400705,3:0.008111852):0.009059908):0.080989134,4:0.0310492):0.004283857):0.01134952):0.003106208,11:0.005859456):0.009992591):0.002102968,(12:0.0066006138,16:0.03053532):0.0003372711):0.0001677047):0.0067437723);
tree gen.68 = [&U] ((19:0.0176569537,15:0.009163583):0.0006105007,((14:0.0398719867,(17:0.006895847,18:0.015707956):0.003446784):0.001609475,(13:0.001462816,((11:0.01004047,((4:0.03016045,((2:0.02202569,(3:0.0214909,1:0.01407493):0.004124245):0.055535882,((6:0.01847705,5:0.0009135789):0.007040952,(8:0.02831455835,(7:0.006122615504,9:0.008598312):0.003649786):0.03934027):0.01389904):0.005171665):0.007353543,10:0.02868246):0.002018816):0.01937141,(12:0.006351928,16:0.0292919216):0.001604811):0.0001469017):0.0002617134):0.002614361);
tree gen.69 = [&U] (((13:0.005421594,(((((((2:0.01274765,1:0.02727228):0.0149096,3:0.02144291):0.057939716,4:0.03086695):0.01038345,((6:0.01328992,5:0.003883543):0.002169615,(8:0.0386262556,(7:0.004737917076,9:0.005669049):0.0062278572):0.04626548):0.004887044):0.006202098,10:0.01957594):0.003726893,11:0.01243939):0.01872097,14:0.02430095385):0.004132304):0.001275205,(12:0.003131084,((17:0.01110666,18:0.0122043286):0.001498783,(15:0.008618317,16:0.02105314):0.002559802):0.004355851):0.001440508):0.0047133637,19:0.0193594471);
tree gen.70 = [&U] ((13:0.007474166,((12:0.00321097,(17:0.004475725,18:0.0122217827):0.007591835):0.0007219171,((((4:0.031135,((3:0.02098762,(1:0.0228574,2:0.02209353):0.007874676):0.09692466,((6:0.01834557,5:0.007956909):0.005643563,(8:0.026870945,(9:0.006633264,7:0.0048171863):0.0032583824):0.04935326):0.008232254):0.004386421):0.01104158,10:0.01695207):0.001463614,11:0.01090688):0.007803809,14:0.0268803583):0.001852786):0.000519859):0.0024401595,(19:0.0186356979,(16:0.03440752,15:0.009024741):0.001049062):0.00567111);
tree gen.71 = [&U] (((((17:0.0083873346,18:0.0135539737):0.0008405137,14:0.023722452):0.003480107,(13:0.00353532,(((((2:0.01843127,(3:0.01367315,1:0.02082024):0.01260918):0.057776879,((6:0.03083246,5:0.0021125):0.008193301,((9:0.009794322,7:0.00865757):0.003434562,8:0.023461058):0.049319525):0.01528126):0.004322068,4:0.03149297):0.004750504,10:0.01907745):0.004261206,11:0.01102948):0.01414319):0.002723696):0.0006075869,(12:0.003782238,16:0.03462223):0.003170292):0.002129333,(15:0.011763671,19:0.0349309155):0.0008085135);
tree gen.72 = [&U] ((19:0.0217294973,15:0.008151656):0.000610827,(((17:0.012150937,18:0.011712549):0.002613529,(13:0.005664263,(12:0.007667882,16:0.0310282119):0.003610402):0.000299373):0.001832722,(14:0.0256978072,((10:0.02331288,(4:0.03615758,(((8:0.032560745,(7:0.003988703,9:0.01079313):0.0075136689):0.05563458,(5:0.005788585,6:0.02008879):0.002751132):0.005010854,(3:0.0233155,(1:0.01631756,2:0.02424604):0.00241615):0.06644239):0.0050437):0.009076824):0.004145751,11:0.01606533):0.01088139):0.0006270823):0.009632287);
tree gen.73 = [&U] ((15:0.013577995,19:0.016011475):0.0007377821,((17:0.01029877,18:0.0065847578):0.003210802,((14:0.0235366043,((10:0.0209632,(((3:0.02231516,(1:0.01744293,2:0.01884741):0.01603352):0.06396835,((8:0.0392486209,(7:0.0072420115,9:0.004641542):0.0029781562):0.03657015626,(5:0.001605462,6:0.009709629):0.006707027):0.006531309):0.003311117,4:0.03482672):0.004804758):0.005311965,11:0.009197099):0.01754351):0.001054789,((16:0.0335927134,12:0.00223911):0.002013211,13:0.004574317):8.822472e-05):0.002851507):0.0014228981);
tree gen.74 = [&U] (19:0.02815881242,(((13:0.004475092,(14:0.0205915832,(18:0.0154336656,17:0.010697186):0.001196209):0.002847032):0.001638247,((16:0.0209582,12:0.002965401):0.0014939433,((10:0.01714801,(4:0.03408413,((2:0.02976123,(3:0.02064141,1:0.01862108):0.002024588):0.07389322,((8:0.031176455,(7:0.0037485996,9:0.006471633):0.0045350462):0.0374115245,(6:0.01189249,5:0.004781865):0.004523301):0.009775826):0.0007265825):0.01225076):0.007148351,11:0.01658334):0.02234142):7.303017e-05):0.0042768349,15:0.010944418):0.001244638);
tree gen.75 = [&U] ((15:0.0131073,19:0.0249343374):0.001807458,(13:0.002746192,(((14:0.02121823928,(18:0.0156490851,17:0.011085553):0.003438596):0.003075528,(((4:0.03298146,((3:0.02680695,(2:0.01803486,1:0.02508652):0.00463419):0.068546903,((8:0.04563979,(9:0.00462118,7:0.0049255294):0.0046396323):0.03219098,(5:0.001038054,6:0.02103509):0.01263716):0.007097681):0.004084672):0.01102705,10:0.0286042):0.006193777,11:0.01652081):0.01204904):0.002324269,(12:0.001932018,16:0.0279062):0.0029106163):0.000360142):0.0020631004);
tree gen.76 = [&U] (((((10:0.02861279,(((((7:0.0063081978,9:0.003820883):0.0039608415,8:0.0331160011):0.04304502,(6:0.01800505,5:0.001500832):0.007560395):0.008748567,((1:0.01437629,3:0.01456554):0.008454474,2:0.02147201):0.053840836):0.0008340092,4:0.02809415):0.003865519):0.006098429,11:0.008837132):0.01291631,(13:0.004468647,((17:0.0112524572,18:0.0078481295):0.002089751,14:0.0321287419):0.0009061232):0.002421697):3.742681e-05,(12:0.00226066881,16:0.02549214):0.0011314366):0.006351372,(19:0.022145699,15:0.014288734):0.003600027);
tree gen.77 = [&U] (((((((((1:0.01924321,2:0.0157683):0.007279528,3:0.02021643):0.060025061,((8:0.019894738,(9:0.01157508,7:0.009331951):0.0002540064):0.039039474,(6:0.01327155,5:0.0007766155):0.008255821):0.006385683):0.003809851,4:0.02930289):0.01752457,10:0.02472117):0.006955243,11:0.007174467):0.01070892,(13:0.002695604,(16:0.035089399,12:0.001785587):0.0023771916):0.0001099803):0.002450738,(14:0.03695038353,(17:0.01360766,18:0.0151660569):0.002207361):0.002851682):0.002625955,(15:0.009169175,19:0.0231614839):0.001279597);
tree gen.78 = [&U] (19:0.028207687,((((16:0.03227558,12:0.005182643):0.0006748689,(17:0.006616126,18:0.0124209082):0.005197719):0.002792986,((((10:0.02162288,(((8:0.03839908276,(9:0.007759348,7:0.0094949986):0.0122891578):0.03089036,(5:0.003167995,6:0.01393444):0.008233309):0.008789962,(((1:0.03999255,2:0.01959591):0.005859913,3:0.02236288):0.063128559,4:0.02611446):0.003505353):0.01019246):0.002946295,11:0.01406955):0.01284471,14:0.0298154618):0.001490536,13:0.002837002):0.001567098):0.003798067,15:0.0061918356):0.0006333814);
tree gen.79 = [&U] ((15:0.010086903,19:0.01627845):0.0002608584,((14:0.0195139957,(17:0.01137597,18:0.0145438387):0.0017297905):0.0004115588,((12:0.008526793,16:0.01791043):0.00121945457,(((((((7:0.0050904692,9:0.0039528893):0.003928401,8:0.041271818):0.03659132,(5:0.008305209,6:0.02334028):0.002660575):0.01059745,(4:0.03663356,((2:0.02191345,1:0.03054085):0.0005393523,3:0.02539924):0.06703164):0.002889273):0.01693478,10:0.02515017):0.005692096,11:0.01120459):0.009092169,13:0.003625687):0.0009359352):0.001676943):0.006657125);
tree gen.80 = [&U] ((((13:0.008079402,(((18:0.01806339604,17:0.004783059):0.0017589684,14:0.01997014467):0.001997525,((((((1:0.01646913,2:0.02104566):0.007032244,3:0.03306098):0.07493403,((8:0.0424925316,(7:0.0029801659,9:0.003133186):0.0088922374):0.05437642,(6:0.01506887,5:0.005030617):0.01135499):0.01016772):0.004729184,4:0.02627538):0.01090313,10:0.02797089):0.004015691,11:0.01258169):0.01211575):0.0006681099):0.002698468,(12:0.004690038,16:0.032672789):0.0001711241):0.00126396,19:0.01926216394):0.002381085,15:0.014153898);
tree gen.81 = [&U] ((15:0.01497176,19:0.0455364777):0.001487253,(((((((((7:0.0088023681,9:0.004576193):0.008434689,8:0.0375548378):0.046970525,(6:0.01513408,5:0.001046398):0.004459796):0.01110074,(2:0.02833296,(1:0.01975147,3:0.01896978):0.005755649):0.068123472):0.004509609,4:0.02443296):0.01240051,10:0.01757067):0.01040574,11:0.01259176):0.006698104,((14:0.0311663756,(17:0.01114158,18:0.012756419):0.003552888):0.0001474087,13:0.00459346):0.0001045354):0.0007962898,(16:0.02504612,12:0.00446956664):0.0009587516):0.007126393);
tree gen.82 = [&U] ((((((11:0.01053973,((((((7:0.0062475098,9:0.003977005):0.002876033,8:0.03173639597):0.0274396833,(6:0.02448838,5:0.001760017):0.008325925):0.005746664,(3:0.01206946,(2:0.01542901,1:0.01217328):0.009543856):0.085599292):0.003538273,4:0.03003749):0.006723123,10:0.02720659):0.004977139):0.009493889,((18:0.0138369597,17:0.012765541):0.001274821,14:0.027156655):0.004371832):7.997082e-05,(12:0.007879926,16:0.029791725):0.000826246):0.00113591,13:0.003837272):0.002044369,15:0.01950955695):0.0019109,19:0.04158704333);
tree gen.83 = [&U] (((((((18:0.0209786372,14:0.01209253682):0.001211251,15:0.010901979):0.0008964936,17:0.009409571):0.0035642469,(12:0.003789451,16:0.02178283):0.001902149):0.0004253094,(11:0.01002422,(((((1:0.01945445,2:0.01729786):0.009298674,3:0.02425084):0.061359583,((8:0.038036333,(7:0.0065365462,9:0.006007442):0.0063763715):0.03201343,(6:0.01602874,5:0.0003813666):0.007782328):0.008757988):0.005367294,4:0.02894428):0.01128211,10:0.02215756):0.005204757):0.009969536):0.002172887,13:0.006387313):0.005758293,19:0.02529425);
tree gen.84 = [&U] (((16:0.0254426,12:0.003439839):0.0028699855,((((10:0.01815258,(((2:0.03234182,(3:0.03315629,1:0.02307581):0.001350009):0.073844473,((5:0.006958364,6:0.01160558):0.008683879,(8:0.0354061444,(9:0.001807578,7:0.0056028419):0.003486543):0.04434843):0.005803054):0.001846876,4:0.03006081):0.006540841):0.008105964,11:0.00820784):0.009662069,13:0.001253093):5.557877e-05,(14:0.0294801446,(17:0.007053635,18:0.01406621816):0.002168261):0.001269292):0.0001429957):0.0026936353,(19:0.0150022567,15:0.0071712812):0.0006316677);
tree gen.85 = [&U] ((15:0.010566734,19:0.0360670239):0.001025447,(16:0.03698308,((((17:0.006250162,18:0.0142748692):0.001082427,13:0.002102614):0.0006575444,(14:0.02509557689,((10:0.01860178,((((1:0.02096945,2:0.02527261):0.008171722,3:0.02397609):0.07385432,((6:0.01446561,5:0.006610257):0.002040405,(8:0.029916813,(9:0.007673391,7:0.007283656):0.0082221481):0.03708893):0.003575714):0.001356955,4:0.02521364):0.007881525):0.002149849,11:0.01513649):0.01239807):0.0009739625):0.001973989,12:0.004683137):0.001318509):0.006805195);
tree gen.86 = [&U] (((((4:0.03268993,(((1:0.01131067,3:0.02006665):0.003852532,2:0.02768239):0.06755526,((8:0.024714188,(9:0.005920443,7:0.0045808688):0.009136251):0.03925125,(6:0.01044965,5:0.001047882):0.007152222):0.006978511):0.001681599):0.01005313,10:0.02190367):0.002527765,11:0.009244874):0.01078707,(((12:0.0041807325,16:0.02027806):0.0010777488,13:0.003281763):0.0006720692,(14:0.0292444138,(17:0.01072157355,18:0.0102237987):0.002805356):0.00347468):0.00170436):0.003430179,(15:0.0123736075,19:0.0380625681):0.003114349);
tree gen.87 = [&U] ((15:0.012998056,19:0.019286877):0.0005888167,(13:0.002144542,(((16:0.0301987,((18:0.0165418686,17:0.01232816):0.006691336,12:0.005471645):0.001037247):0.002080472,((10:0.0192393,(((2:0.02139011,(1:0.01524698,3:0.01845559):0.009711447):0.063602277,((8:0.036462509,(7:0.0090255384,9:0.01294431):0.0042289324):0.040141435,(5:0.001963509,6:0.02579583):0.008842547):0.007881621):0.00499597,4:0.02561205):0.009980293):0.004941338,11:0.01572379):0.01278648):0.001006132,14:0.02238860996):0.002905403):0.003499994);
tree gen.88 = [&U] (((16:0.0272889,(((10:0.02405335,(((2:0.02452517,(1:0.008980928,3:0.01988252):0.0001208199):0.081926546,((5:0.007344777,6:0.01135681):0.0006604315,(8:0.019327879,(7:0.0050780578,9:0.010066512):0.0064322681):0.04521179):0.008369313):0.01066593,4:0.03879809):0.005493476):0.0009593859,11:0.007609582):0.006467767,14:0.022703066):0.0002129561):0.0003118153,(13:0.005992909,(12:0.003666053,(18:0.004575524,17:0.011897231):0.002629552):0.0001975965):0.0004926927):0.0031982945,(15:0.009800297,19:0.016423692):0.002063918);
tree gen.89 = [&U] ((((((((5:0.002734475,6:0.01343674):0.005603331,(8:0.035793926,(7:0.0057539213,9:0.004754035):0.0021802916):0.03483768):0.004458538,((3:0.01963789,1:0.02071106):0.007766603,2:0.02663736):0.06234518):0.004608396,4:0.02461992):0.009477039,10:0.01615168):0.001147217,11:0.01241895):0.01399564,((12:0.003679799,(16:0.03238271,(17:0.008809413,(18:0.011408613,14:0.0237101267):0.001557575):0.0049501771):0.0006579534):0.0006394079,13:0.005887829):0.001036159):0.0026694329,(15:0.009687989,19:0.034459874):0.003788032);
tree gen.90 = [&U] ((13:0.002811009,(((16:0.02724089,(17:0.008456437,12:0.003846752):0.002544969):0.001260544,((10:0.01677453,(4:0.02876644,(((1:0.02744949,3:0.01755853):0.002788611,2:0.03296734):0.07537,(((9:0.006960121,7:0.004135845):0.0017072774,8:0.0309645433):0.03196189,(5:0.004202319,6:0.02061409):0.002843338):0.01035076):0.006586351):0.005240485):0.001543444,11:0.004506454):0.01235218):0.001916848,(18:0.016551203,14:0.02301779844):0.001051523):0.001170092):0.00491632,(15:0.009616989,19:0.0207730679):0.001432581);
tree gen.91 = [&U] ((15:0.010742426,19:0.0173907614):0.002713664,(((((((5:0.007043243,6:0.02086944):0.001944977,(8:0.0331136706,(7:0.0075881742,9:0.004774583):0.0011308853):0.03177673):0.005470769,(2:0.03012332,(3:0.02066002,1:0.01873878):0.006428153):0.071357671):0.001494023,4:0.02163656):0.007201707,10:0.02905256):0.005321363,11:0.01557441):0.009745265,(((12:0.004222571,16:0.03140996):0.001214964,((18:0.0166654197,17:0.008714355):0.001291992,14:0.0241350989):0.002369519):0.001087342,13:0.004353729):0.0006821987):0.004395505);
tree gen.92 = [&U] ((15:0.008242194,19:0.01257341772):0.001992393,(((((((3:0.01862795,(1:0.0154587,2:0.02051465):0.005167483):0.067604039,4:0.03849865):0.001723447,((5:0.002804492,6:0.02582748):0.008807549,((7:0.0044571728,9:0.003764749):0.003573058,8:0.026738323):0.03862687):0.006545693):0.01010109,10:0.02303916):0.004520387,11:0.01292282):0.00611847,13:0.00215703):0.001413537,(((17:0.0118527088,18:0.011230308):0.001736225,14:0.03335965768):0.002728337,(12:0.007394882,16:0.02965644):0.000389924):0.002000542):0.0033980744);
tree gen.93 = [&U] ((19:0.0277427162,15:0.008142225):0.004454768,((((10:0.01824296,(((2:0.02932387,(3:0.01584887,1:0.01513673):0.007882837):0.063443941,(((9:0.007327842,7:0.00822849117):0.0067762761,8:0.0325721233):0.03293452,(6:0.01482808,5:0.0004995646):0.01137849):0.0103586):0.001418739,4:0.03875645):0.01079444):0.004965088,11:0.01052006):0.0112633,14:0.033806549):0.002644393,(((18:0.01047301918,17:0.0055213815):0.002192421,13:0.00775924):0.001437784,(12:0.006907788,16:0.02765593):0.0013260346):0.00022094):0.004739938);
tree gen.94 = [&U] ((15:0.009900428,(13:0.00586849,(((10:0.01818628,((((2:0.01934397,1:0.02514675):0.001007087,3:0.01884299):0.07132462,((8:0.021115695,(7:0.0065844064,9:0.009241879):0.00348778):0.0424960299,(6:0.0262875,5:0.001809812):0.007277939):0.01187894):0.004272261,4:0.03305355):0.004412987):0.007708894,11:0.008358094):0.01232,(16:0.02947721,(12:0.005928926,(14:0.02016556634,(18:0.0088240032,17:0.0181945424):0.001659869):0.003338291):4.932099e-05):0.0003231258):0.001468492):0.006041456):0.003002584,19:0.012220582);
tree gen.95 = [&U] ((15:0.014943936,19:0.0265519262):0.004833252,(((11:0.01777231,((4:0.03769532,(((1:0.03364126,2:0.01847953):0.01926558,3:0.01816159):0.06306633,((6:0.03075002,5:0.003454011):0.003910498,((7:0.01058587171,9:0.007361137):0.004867465,8:0.0344414506):0.0371581284):0.009445374):0.006069783):0.008020909,10:0.0179506):0.004033747):0.008713643,((12:0.0060682893,16:0.03469456):0.0001815971,(14:0.0207663077,(18:0.0108475386,17:0.0085411526):0.0008993058):0.002616788):0.001046396):0.001153299,13:0.003977122):0.004811416);
tree gen.96 = [&U] ((((14:0.02264793604,(17:0.009566869,18:0.0146691451):0.0008863011):0.001736414,(11:0.01207884,(((4:0.03057392,(3:0.01750218,(1:0.01847235,2:0.01708743):0.006198797):0.0605917884):0.004918775,(((9:0.007301494,7:0.0052814168):0.0047102719,8:0.0312616805):0.03657419,(6:0.01135692,5:0.0009243103):0.007751671):0.003243201):0.006829168,10:0.02067433):0.009301563):0.0104225):0.001761113,((16:0.02938847,12:0.007190991):0.0001051132,13:0.005057088):6.415674e-05):0.0054272362,(15:0.013413911,19:0.01572145766):0.002370689);
tree gen.97 = [&U] ((15:0.010323179,19:0.01654679265):0.0004208385,(((12:0.008342362,16:0.02791888):0.001492684,(((18:0.0111836782,17:0.008175691):0.001395593,14:0.0266603278):0.001196902,(((((2:0.02566085,(3:0.01391907,1:0.01191345):0.01099741):0.0648277055,(((7:0.003878406,9:0.005495562):0.00202606,8:0.0457205121):0.0362057997,(6:0.01563557,5:0.001954702):0.00436461):0.006381367):0.003713441,4:0.03053891):0.01220438,10:0.0193414):0.005950688,11:0.01291053):0.01499153):0.0008094885):0.001100923,13:0.007979524):0.008181912);
tree gen.98 = [&U] ((13:0.004003788,((((17:0.00926324,18:0.0156152156):0.004892394,14:0.0183664964):0.0007802402,((10:0.02291628,((4:0.03381464,((1:0.009540019,3:0.02586701):0.008348989,2:0.02156689):0.075638151):0.006768572,((8:0.028345061,(9:0.006898359,7:0.0056752963):0.002241467):0.034514475,(5:0.01236866,6:0.01140363):0.002306626):0.0032956):0.008545275):0.003837099,11:0.01297838):0.01880864):7.028234e-05,(16:0.040891692,12:0.001920525):0.002334381):0.0001612834):0.00434026,(15:0.009891441,19:0.0195919141):0.0007230151);
tree gen.99 = [&U] ((13:0.006008809,(((14:0.0255926101,(18:0.0226536793,17:0.01298152):0.001527005):0.001969894,(11:0.01786615,((4:0.03057954,((3:0.03420018,(1:0.01743954,2:0.02286641):0.005053551):0.065977551,((8:0.0437100026,(9:0.004233109,7:0.0062685709):0.0018088538):0.04100805,(6:0.02338281,5:0.004143684):0.002754199):0.007788335):0.00374504):0.01220318,10:0.02540778):0.008958219):0.008475695):0.0005833664,(16:0.02943967,12:0.0031404388):0.0006690525):0.001668456):0.003958957,(15:0.015725645,19:0.0250713898):0.001824189);
tree gen.100 = [&U] (((13:0.004733708,(((10:0.0255887,((((1:0.02743271,3:0.01957772):0.0006729648,2:0.01768815):0.076495924,((5:0.008258553,6:0.02284735):0.001090511,((7:0.0048961209,9:0.00868385):0.007595772,8:0.028107733):0.04026658):0.009623959):0.005233061,4:0.03396572):0.01279916):0.009303013,11:0.007838682):0.01450203,(14:0.0333675847,(17:0.0132180186,18:0.0136405059):0.002493779):0.002519676):0.001594806):0.002176556,(16:0.024408859,12:0.00361839):0.0008601428):0.002275415,(19:0.01760234785,15:0.009038986):0.0006987897);
tree gen.101 = [&U] ((((11:0.008411605,((4:0.03973063,((2:0.01528883,(3:0.0195535,1:0.02420814):0.002186725):0.055702924,((8:0.0163973213,(9:0.00614282456,7:0.00338586172):0.00753965):0.03631117,(6:0.01965342,5:0.003897648):0.003766547):0.008293853):0.006015328):0.0147266,10:0.01854067):0.00504052):0.009576683,(14:0.0208304856,(17:0.006742542,18:0.008910411):0.001999882):0.0004844896):0.0002043001,(16:0.01943001,(12:0.0042368209,13:0.008282811):0.0006645655):0.00301106):0.004677224,(19:0.0135337944,15:0.00980698):0.00219658);
tree gen.102 = [&U] (((((11:0.01902016,((((((9:0.009591102,7:0.0057790466):0.003123454,8:0.0324568665):0.0523437036,(6:0.01400996,5:0.003145289):0.01658939):0.003327569,(2:0.02802296,(1:0.02175051,3:0.02144487):0.00464881):0.072422959):0.005765582,4:0.02762579):0.00681413,10:0.02005289):0.004570481):0.01172413,(12:0.002884501,16:0.028979891):0.0006166962):0.000618292,13:0.004081262):0.0002231606,(14:0.0217037058,(17:0.0122142124,18:0.014060802):0.002017119):0.0003783199):0.0012055744,(15:0.013922466,19:0.0200807891):0.002412383);
tree gen.103 = [&U] ((15:0.007806099,19:0.014732652):0.001931559,(((13:0.005648037,(16:0.02375407,12:0.003823721):0.003817137):0.0006940559,(11:0.01174635,((4:0.02607657,(((2:0.01929651,1:0.02396896):0.003569476,3:0.01904372):0.070892148,((5:0.000909507,6:0.02919721):0.005337302,((8:0.034118381,7:0.006357313):0.000691284,9:0.00667162):0.04405811):0.005183399):0.003488872):0.01011336,10:0.02873715):0.001907257):0.02564737):0.002834752,(17:0.01072167,(14:0.0344607652,18:0.00765130214):0.002136239):0.0027887891):0.002970875);
tree gen.104 = [&U] (19:0.0173701778,((((14:0.0232258345,(18:0.0132812212,17:0.006515397):0.0031363903):0.002631293,(12:0.006321999,16:0.03314913):0.0017931542):0.003071196,(13:0.0038,((10:0.02211894,((((3:0.02604205,2:0.02206147):0.005799374,1:0.02697989):0.063493595,4:0.0302108):0.004014713,((6:0.02199607,(8:0.0406121678,(7:0.0040650656,9:0.004999443):0.002850412):0.04163459):0.002782472,5:0.00608654):0.005610594):0.008276858):0.006874525,11:0.01342114):0.0115918):0.001757619):0.0026936832,15:0.012084878):0.0032141268);
tree gen.105 = [&U] ((((11:0.01115109,((4:0.03476351,(((6:0.0111392,5:0.005005276):0.003476359,((9:0.006263918,7:0.0041370246):0.004449869,8:0.043936814):0.03429526):0.004717583,((3:0.01815797,1:0.02422744):0.01054993,2:0.02513128):0.08148626):0.001759804):0.01014095,10:0.02443682):0.006520681):0.01049261,13:0.004085174):0.002998793,((14:0.0293924814,(17:0.01028463,18:0.0088774706):0.001331822):0.002233881,(12:0.008047878,16:0.036122729):0.001412998):0.0001938815):0.0061055494,(15:0.008359769,19:0.0203790495):0.001135099);
tree gen.106 = [&U] ((((((16:0.0189685128,12:0.007367705):0.002514778,((10:0.02279386,(((2:0.02186222,(1:0.02448712,3:0.02716622):0.002536953):0.067139079,((8:0.0450998157,(9:0.004306397,7:0.0037388835):0.0083189173):0.0320906238,(5:0.0004374959,6:0.01747712):0.008355927):0.00673286):0.001788039,4:0.03401176):0.01587697):0.00536344,11:0.01233369):0.01444948):0.0002258276,13:0.005208505):0.002336288,(14:0.02610103288,(17:0.007043006,18:0.0085386635):0.0025808796):0.0007623246):0.008259116,15:0.010063678):0.001766949,19:0.0179193253);
tree gen.107 = [&U] (19:0.0225954624,(((12:0.006703383,16:0.0233490025):0.001128152,(((10:0.0181751,(4:0.02891918,(((3:0.01523937,1:0.01907818):0.008693362,2:0.02677097):0.056923543,((6:0.01988595,5:0.002274154):0.01001574,(9:0.0049610084,(7:0.0096048327,8:0.022520149):0.0003630956):0.03883514):0.00964553):0.008347029):0.008253666):0.003190196,11:0.009005426):0.0164157,((14:0.0224652216,(17:0.006544856,18:0.0098174364):0.0006683961):0.001995618,13:0.007900948):0.0001814425):0.0009891233):0.001289777,15:0.010753373):0.0005644988);
tree gen.108 = [&U] ((15:0.011048741,(((((13:0.003279597,(18:0.0085856309,17:0.0154601589):0.001389681):0.0007406314,14:0.02650780113):0.0006170854,((10:0.01652479,(((3:0.01435933,(2:0.01663103,1:0.02671276):0.007750954):0.06432412,4:0.02902503):0.007303174,((5:0.0008573981,6:0.01444027):0.005970044,((9:0.00383538,7:0.0074101027):0.0059120703,8:0.0341879882):0.0485269):0.008880458):0.007606796):0.004745706,11:0.01579257):0.01168105):0.00166643005,12:0.003212284):0.0027924705,16:0.01802535):0.003749502):0.001009641,19:0.014930266);
tree gen.109 = [&U] (((14:0.01601143712,(18:0.012640444,17:0.008933573):0.00239225):0.003701395,((13:0.00637709,(12:0.003729231,16:0.045685504):0.0013062375):0.002795464,((10:0.01950057,(4:0.03081895,((((7:0.0090768254,9:0.006287557):0.0033203232,8:0.0486908687):0.0345590236,(6:0.0213303,5:0.006078592):0.006635406):0.01652819,(3:0.01876022,(2:0.01795484,1:0.01586271):0.01119278):0.069235474):0.004118426):0.0145641):0.002547176,11:0.007989053):0.01809516):0.0001676634):0.005619766,(19:0.017308001,15:0.005159764):0.002205014);
tree gen.110 = [&U] ((((13:0.004381102,(12:0.0039673674,16:0.01938748):0.002778114):0.0005366376,((17:0.0131466832,18:0.014228812):0.0004016192,14:0.02020098326):0.002262568):0.000880525,(((4:0.02375891,(((3:0.02110665,1:0.01985798):0.00140809,2:0.03216732):0.073165891,((6:0.01445096,5:0.001938558):0.007745655,((7:0.005176901,9:0.005761671):0.0044569988,8:0.0347448809):0.034993939):0.004398763):0.003789604):0.008429136,10:0.01743484):0.004407789,11:0.01433008):0.01131023):0.0054171079,(19:0.0354850534,15:0.012262931):8.114145e-05);
tree gen.111 = [&U] ((((10:0.02156296,(4:0.03861118,(((2:0.02710171,1:0.040902):0.006184763,3:0.01978857):0.063506191,((6:0.02166597,5:0.002048203):0.007234827,((9:0.007431463,7:0.0056904641):0.005203056,8:0.0284201605):0.03927365):0.007529758):0.002973533):0.008544179):0.005455897,11:0.01064979):0.01194395,(13:0.003735407,((14:0.0202492171,(18:0.0139418526,17:0.005635218):0.003826031):0.00355217,(12:0.0095717506,16:0.03520251):0.001408528):0.0009032041):5.824486e-05):0.00776749,(15:0.012314003,19:0.0212821968):0.002165129);
tree gen.112 = [&U] ((15:0.0075426979,19:0.0168261962):0.0008286924,((12:0.005434866,16:0.023135301):0.0019167987,(13:0.006113481,(((10:0.02264512,(((2:0.01988525,(1:0.02152627,3:0.02529693):0.004667813):0.076368245,((6:0.01631972,5:0.001072352):0.009266754,(8:0.0444549515,(9:0.006970329,7:0.010357195):0.0027190315):0.0433741551):0.006049688):0.003810617,4:0.04054891):0.008663044):0.007648006,11:0.008311237):0.01544487,(14:0.0325243775,(17:0.00620261,18:0.0101352628):0.0008119967):0.001036747):0.0007280568):6.074682e-05):0.005805778);
tree gen.113 = [&U] ((((((18:0.022222818,17:0.007238158):0.002296104,14:0.0257755952):0.0007242918,13:0.008623886):0.0003812232,(12:0.005843392,16:0.03235998):0.002252793):0.003293746,((10:0.03366915,((4:0.03385744,((8:0.0492633798,(9:0.01318995,7:0.0043785216):0.004466054):0.04381065,(6:0.02279162,5:0.005100597):0.00949106):0.01828057):0.001382722,((1:0.01974243,3:0.02262154):0.00190926,2:0.01995139):0.097967831):0.008763637):0.005255345,11:0.01017626):0.01107722):0.0039100559,(15:0.010555138,19:0.0172684):0.001533957);
tree gen.114 = [&U] ((((((18:0.0082571221,17:0.0099305968):0.003648634,14:0.02353926988):0.0007631209,(13:0.003570938,((10:0.01905131,(((3:0.02782011,(2:0.0217775,1:0.03364126):0.01224271):0.057381218,4:0.02482783):0.005202161,((6:0.01508338,((7:0.0047236899,9:0.003838195):0.008447796,8:0.0217301008):0.04783117):8.116888e-05,5:0.007900897):0.01420679):0.01121029):0.005592137,11:0.0100641):0.01846828):0.0004996417):0.002601485,(12:0.003050068,16:0.02513338):6.308145e-05):0.0091658924,15:0.014654134):0.002215269,19:0.0229946895);
tree gen.115 = [&U] (((12:0.007506896,16:0.032167909):0.0006021126,((13:0.002426547,((10:0.01533853,((((8:0.02907149811,(7:0.00675077423,9:0.006507705):0.0019225795):0.0376060692,(6:0.01697745,5:0.003656667):0.01867951):0.01314775,(2:0.0228829,(1:0.03204,3:0.02202405):0.008338359):0.076443353):0.002121205,4:0.03311137):0.01033041):0.007757113,11:0.01105058):0.01306281):9.574574e-05,(14:0.03373373399,(17:0.0101692722,18:0.015860171):0.003566976):0.002490938):0.0003782522):0.0033497139,(15:0.007665385,19:0.01674523108):0.0008599031);
tree gen.116 = [&U] ((((13:0.0045637,(12:0.003818311,((18:0.0145595764,17:0.007030753):0.0023591899,14:0.0201546991):0.0020585695):0.0007613833):0.0001983589,16:0.0355249):0.0001094494,(((((1:0.01402413,(3:0.02571231,2:0.02987164):0.001068966):0.07378087,4:0.03745702):0.001290437,((6:0.02766616,5:0.002126735):0.009007866,(8:0.0465293189,(7:0.00451636412,9:0.004662653):0.001395143):0.04019428722):0.005079089):0.01062284,10:0.02180469):0.006398402,11:0.01249462):0.01150632):0.004212326,(15:0.010143404,19:0.02067233641):0.001640579);
tree gen.117 = [&U] ((19:0.0420677579,15:0.007421202):0.001105562,((((10:0.01773035,((((1:0.02340588,2:0.02117521):0.01660865,3:0.01893134):0.061260748,(((9:0.004442027,7:0.0055395685):0.004088995,8:0.01482338469):0.03569104,(6:0.01957446,5:0.01190079):0.001566517):0.004294409):0.001946751,4:0.02708941):0.007589806):0.004610853,11:0.01511555):0.01462313,((14:0.029645452,(18:0.0134566607,17:0.013782345):0.0012478303):0.001217394,(12:0.0047890868,16:0.03800066):0.0009601238):0.0002381956):0.002873606,13:0.004068677):0.003156431);
tree gen.118 = [&U] ((((10:0.01285927,((((1:0.01483472,3:0.01777573):0.005693024,2:0.03086278):0.066032667,4:0.03543294):0.001600361,((8:0.032944916,(7:0.0102585038,9:0.007385546):0.002477786):0.02891624,(6:0.01991616,5:0.00118333):0.008452432):0.005934344):0.01170834):0.002644534,11:0.0252666):0.01488089,(13:0.003793462,((12:0.004011729,16:0.037020626):0.0006424012,(14:0.0339259478,(17:0.012685532,18:0.0081573664):0.001627631):0.001118037):0.0004843392):0.001124649):0.004938437,(15:0.011004066,19:0.0219060683):0.0048647588);
tree gen.119 = [&U] ((19:0.010481116,15:0.008615396):0.003767951,(((10:0.01675302,(((2:0.03039958,(1:0.01152942,3:0.02298046):0.006161325):0.070767296,((8:0.040475099,(9:0.008633284,7:0.0058907517):0.0020244872):0.03085447,(6:0.01618116,5:0.008319441):0.004199198):0.005762654):0.003498967,4:0.03329825):0.006803366):0.006928606,11:0.01246998):0.01920812,(((16:0.0318161374,12:0.006621338):0.003121541,13:0.002846427):0.0002915052,(14:0.03210417517,(17:0.006068675,18:0.007577242):0.0028785072):0.001024093):0.001834054):0.0027730868);
tree gen.120 = [&U] ((19:0.0112149487,15:0.016852885):0.000518115,((14:0.0332556042,(17:0.01238430655,18:0.0110436105):0.003993879):0.008656487,(((10:0.01931526,((((3:0.03026155,1:0.02773509):0.0003594575,2:0.01361744):0.060714477,((8:0.0340395168,(7:0.0088457212,9:0.00533805533):0.0009679838):0.03839077,(6:0.01314342,5:0.0007382101):0.01228553):0.007255832):0.003763729,4:0.03486149):0.01089144):0.004494146,11:0.01423728):0.01637115,((16:0.027943725,12:0.00451539):0.002168407,13:0.005651421):0.0018725):0.0004365414):0.005028095);
tree gen.121 = [&U] (((16:0.02337328,((17:0.006272223,18:0.01690500608):0.0002667455,14:0.02398572613):0.006449278):0.0007421405,(12:0.0113264,((11:0.005762924,(((((9:0.01014935,(8:0.0505482651,7:0.00359287353):0.001877986):0.0255233273,(5:0.0006893798,6:0.01587852):0.01371036):0.008268621,(3:0.01954416,(1:0.02945066,2:0.01103098):0.01263636):0.059930407):0.003857101,4:0.02799007):0.009305709,10:0.02220163):0.004093626):0.009002729,13:0.005328515):0.002152208):0.001549842):0.002768294,(15:0.007168104,19:0.0167067878):0.0003409422);
tree gen.122 = [&U] (((14:0.0251688685,(18:0.0108500621,17:0.01016336):0.003837626):0.00114239,(((16:0.02004988,12:0.002588703):0.002395944,13:0.004395607):5.194751e-05,((10:0.02278843,(4:0.02127877,((1:0.02109628,(3:0.02172983,2:0.03705825):0.002859489):0.063491079,(((9:0.008683425,7:0.008536401141):0.001791459,8:0.037187278):0.03547366,(6:0.01752022,5:0.006302031):0.004180184):0.008318767):0.00226817):0.009587852):0.001527489,11:0.01710494):0.007821216):0.0005793804):0.0020456941,(19:0.02252544508,15:0.017018575):0.001319579);
tree gen.123 = [&U] ((15:0.008310544,19:0.0130217165):0.003425309,((((10:0.01957701,(((((7:0.006172874,9:0.002024974):0.00060695401,8:0.029988557):0.03447583,(6:0.01803391,5:0.008743912):0.005070561):0.008387886,((3:0.02414901,1:0.02300545):0.00119613,2:0.02379229):0.060816142):0.003495787,4:0.04607589):0.00539151):0.005918548,11:0.01240256):0.01260668,((12:0.003095104,16:0.02774841):0.006194605,13:0.008892507):0.00219414):0.0006051433,((17:0.01249018209,18:0.01018558374):0.0008774428,14:0.0245696919):0.0007912968):0.0047218982);
tree gen.124 = [&U] (19:0.02098287731,(((((11:0.01343112,((((3:0.03369914,(2:0.02014986,1:0.01572528):0.008607944):0.07286313,4:0.02254228):0.004844491,((5:0.002571394,6:0.01800156):0.007707579,(8:0.0223871748,(9:0.004926992,7:0.0050999143):0.0034694464):0.04217781):0.01752792):0.004240007,10:0.02062472):0.006195579):0.01069102,(13:0.002721187,((18:0.0064816491,17:0.006953262):7.666641e-05,14:0.0216804992):0.00357839):1.917167e-05):0.0005663181,12:0.00880824):0.0042667988,16:0.030455487):0.003189655,15:0.00879149):0.0006350878);
tree gen.125 = [&U] (((((10:0.01228833,((((1:0.02709384,2:0.01419493):0.01876454,3:0.01705383):0.06824156,(((9:0.005109055,7:0.0040920655):0.0008543068,8:0.0146376748):0.040358471,(6:0.02609086,5:0.002896304):0.008139568):0.007880221):0.006364892,4:0.03080052):0.006178491):0.003584226,11:0.01395685):0.00576288,(13:0.002527631,((16:0.03523758761,12:0.003363392):0.002228272,((18:0.0147879803,17:0.005817189):0.0038621214,14:0.02344831395):0.004151566):0.002281637):0.0005030848):0.005901785,15:0.014199123):0.003497561,19:0.0154721536);
tree gen.126 = [&U] ((15:0.011306151,19:0.0376459644):0.001581861,(((10:0.02437428,(((1:0.03650796,(2:0.02559878,3:0.02609397):0.00562392):0.05835088,((8:0.03347283759,(9:0.008502979,7:0.0147970598):0.005660058):0.02697822,(6:0.02446034,5:0.003368541):0.007002217):0.008448722):0.002764653,4:0.02710565):0.01614112):0.001198011,11:0.01235005):0.01325068,((13:0.003226378,(16:0.03201312,12:0.006482742):0.00226377):0.0007402662,(14:0.0243001431,(18:0.0102373189,17:0.0128379255):0.001042625):0.003889977):0.000809382):0.007340137);
tree gen.127 = [&U] ((((((((((6:0.02185023,5:0.002782564):0.01582127,((3:0.0197446,(2:0.01677396,1:0.02280849):0.012434):0.0806789,(4:0.03725369,((7:0.005229677,9:0.006767998):0.006856865,8:0.0403513815):0.045458161):0.005860029):0.01227655):0.009636126,10:0.02404755):0.006804577,11:0.0114456):0.01553137,13:0.004228674):0.002391358,12:0.004536066):9.959796e-05,16:0.02280138):0.0004083483,((18:0.0149635207,14:0.0232756585):0.001537689,17:0.018365258):0.0024724286):0.0039747484,15:0.008194632):0.003087506,19:0.02206125216);
tree gen.128 = [&U] ((15:0.00912406,19:0.02667421235):0.000962382,(16:0.0298651,((((14:0.0197671504,(18:0.00814968183,17:0.0133074716):0.0003725209):0.0007454835,(11:0.01440152,((4:0.02263959,(((6:0.02237882,5:0.001548056):0.01327549,(8:0.02716503683,(7:0.004166831305,9:0.010489127):0.003962582):0.044291367):0.00785075,((1:0.03341112,2:0.01574019):0.003296139,3:0.01976091):0.073935186):0.001836503):0.00857106,10:0.02111653):0.003922979):0.01026601):0.0004838282,13:0.005990077):0.0006911773,12:0.003903848):0.0002271184):0.004527897);
tree gen.129 = [&U] (((((17:0.006485953,18:0.0192827266):0.0002166565,14:0.02157978509):0.0008134125,13:0.004144978):0.000160792,((16:0.033669441,12:0.00426936):0.0018596847,(11:0.005609564,(((((1:0.0317079,3:0.01949172):0.005045017,2:0.02122157):0.065707614,(((9:0.00574938,7:0.0069059183):0.0071377469,8:0.0209109819):0.034010337,(6:0.02087829,5:0.004855431):0.003394749):0.005657304):0.003799414,4:0.0442052):0.006753329,10:0.02198596):0.008080897):0.01847211):6.26037e-05):0.004957482,(15:0.007651413,19:0.0171106625):0.003310231);
tree gen.130 = [&U] (19:0.0134366589,(15:0.017565739,(((12:0.002048411,16:0.03041002):0.0003271637,(13:0.005118754,((10:0.02153319,(4:0.03092696,(((8:0.02476924,(7:0.0023404125,9:0.00651253):0.002624246):0.03653659,(6:0.00680545,5:0.002068972):0.008219466):0.00746504,(1:0.02006379,(3:0.01933621,2:0.02400247):0.007644445):0.060079321):0.002338896):0.009591953):0.01105855,11:0.01094736):0.01081696):0.00156612):0.001254892,((18:0.0147243193,17:0.0077366185):0.001504665,14:0.0301329975):0.0044302851):0.00374854):0.004967456);
tree gen.131 = [&U] ((15:0.007890362,19:0.0157880936):0.0006575244,((11:0.01240397,((((3:0.02285912,(2:0.0260922,1:0.02039961):0.007385429):0.062626143,(((9:0.0110520237,7:0.0067399642):0.0032261034,8:0.029245364):0.0352529,(6:0.01747309,5:0.0008866901):0.006893249):0.008291653):0.001525302,4:0.03076907):0.007881792,10:0.0148718):0.005750932):0.01082671,(13:0.00618032,((14:0.0321542119,(17:0.01107179,18:0.0161295416):0.0006864415):0.0008513149,(16:0.02407434,12:0.003863063):0.0025109759):0.0001504836):0.0003093387):0.005621708);
tree gen.132 = [&U] ((19:0.0278388573,15:0.011523414):0.003800901,((13:0.005329998,(((((3:0.02599693,(2:0.01634107,1:0.01692917):0.006730124):0.07140011,((6:0.01856147,5:0.008487211):0.00665593,(8:0.020487877,(9:0.005262069,7:0.007081126):0.008776919):0.03656946):0.009526429):0.01006253,4:0.03340312):0.008242466,10:0.01798046):0.005291591,11:0.01245438):0.01070002):0.001028652,((12:0.004019155,16:0.0222210257):0.000997114,(14:0.02345179198,(18:0.0111410637,17:0.010799945):0.00190448):0.00336773):0.0004122942):0.0027628752);
tree gen.133 = [&U] (((((18:0.013559775,17:0.010888632):0.001255544,14:0.02948759249):0.001235231,(13:0.003576255,((10:0.0161525,(4:0.03126195,(((3:0.02087196,2:0.02124432):0.005809697,1:0.02931851):0.054871538,((8:0.0288871895,(9:0.005255612,7:0.0083355304):0.005446602):0.041049,(6:0.01421311,5:0.002872974):0.01118402):0.007154373):0.002801516):0.01307853):0.006526732,11:0.01685632):0.01227381):0.001479861):5.073406e-05,(12:0.00406898,16:0.0311791734):0.001447518):0.009869351,(15:0.01197279,19:0.016451491):0.001990613);
tree gen.134 = [&U] (((((11:0.01116208,(((((9:0.00219799,7:0.0044510171):0.006086404,8:0.037145237):0.036149119,(6:0.01591152,5:0.007894662):0.004494716):0.005910634,(((2:0.02795262,1:0.0156175):0.008633945,3:0.02071502):0.081577928,4:0.03046489):0.002900878):0.005625687,10:0.02598235):0.005072278):0.02461145,(13:0.00698764,14:0.0342616078):0.0007329931):0.003752398,((16:0.02743904,(17:0.006531447,18:0.02176367):0.005184109):0.001949632,12:0.005796782):0.001057488):0.004915686,15:0.006775921):0.001277141,19:0.0199355314);
tree gen.135 = [&U] (19:0.0304960448,(((((14:0.0262798092,(18:0.0114140416,17:0.006047008):0.001362247):0.0008780701,((10:0.02895859,(((2:0.02228562,(3:0.01580365,1:0.01809333):0.009434446):0.068737824,4:0.03268861):0.009136702,((5:0.00236392,6:0.03107512):0.002944551,((7:0.0068864433,9:0.006663011):0.007644664,8:0.036913381):0.02546211):0.005658796):0.01046173):0.003963231,11:0.007605536):0.002914305):0.0003651648,(12:0.002820382,16:0.02601362):0.013978814):0.0002953172,13:0.007209022):0.005774698,15:0.009793274):0.001907371);
tree gen.136 = [&U] (((((16:0.0236185,12:0.0060218879):0.001175001,13:0.004709916):0.0007707591,(14:0.0264047253,(18:0.008144141,17:0.0063644432):0.003771558):0.001926276):0.0002330316,((10:0.0171226,(((3:0.02385546,(1:0.01330999,2:0.02031415):0.007905716):0.068557955,((5:0.01121751,6:0.009737285):0.004050887,(8:0.034660351,(9:0.005534734,7:0.007340533):0.0118344038):0.03669268):0.007986041):0.000633797,4:0.02210987):0.007508639):0.009795282,11:0.009719271):0.01354914):0.00923474,(19:0.01071182639,15:0.010459258):0.003009352);
tree gen.137 = [&U] ((15:0.0161156,((12:0.002090467,(16:0.04155455,(17:0.01051048,(18:0.013264674,14:0.0290103702):0.0007237061):0.00165411):0.0007824544):0.002629409,(13:0.00901542,(11:0.007068679,((4:0.02915571,((((9:0.006497717,7:0.0054117083):0.001528957,8:0.014292174):0.03579120504,(6:0.01813402,5:0.00701677):0.003419989):0.00752237,(2:0.02971589,(1:0.02149648,3:0.02710875):0.001788393):0.081476587):0.00313572):0.01193933,10:0.02395266):0.001726384):0.005953085):0.004761876):0.005715614):0.0008311036,19:0.0304204732);
tree gen.138 = [&U] (19:0.018017658,(15:0.010386409,((17:0.01025227,(18:0.0115704782,14:0.02203653633):0.001521598):0.001527906,((13:0.008381752,((10:0.01656156,(((1:0.01769886,(2:0.01975492,3:0.0249409):0.001525825):0.074352356,((8:0.0350803123,(9:0.001693361,7:0.0041639965):0.001989329):0.044261402,(6:0.007705367,5:0.005743801):0.006432373):0.007308572):0.002724845,4:0.03514916):0.0100227):0.004509031,11:0.01243299):0.01014725):0.00100772,(12:0.005100454,16:0.01730945):7.89982e-05):0.0005724701):0.005036259):0.001161395);
tree gen.139 = [&U] (((16:0.03811598,(12:0.006322989,((13:0.008606857,(14:0.0260026001,(17:0.006918972,18:0.0127001211):0.001296682):0.0007696193):0.001720506,((10:0.02342721,(((6:0.01801056,5:0.00143868):0.00324661,((9:0.00715958,7:0.007234418651):0.0045345818,8:0.03415416473):0.04015085):0.008114114,(((1:0.01666334,3:0.0302604):0.004870016,2:0.02946687):0.091032998,4:0.030019):0.005792647):0.01010572):0.003942681,11:0.008150607):0.00867128):0.0008915756):7.544109e-05):0.001541124,19:0.02215192163):0.0006400215,15:0.0072363084);
tree gen.140 = [&U] (((13:0.008274972,(((((((3:0.02689659,1:0.01093183):0.002860084,2:0.02167299):0.07071551,(((7:0.0134268877,9:0.007913962):0.0017345968,8:0.03551995286):0.02905894,(5:0.002295391,6:0.009639881):0.005096684):0.01098179):0.002842267,4:0.03148878):0.01013355,10:0.02134735):0.004380703,11:0.01000717):0.009605467,((14:0.0238241956,18:0.0139095221):0.001548686,12:0.003236355):0.0002653041):0.0003546807):0.001863357,(17:0.007290168,16:0.0300372232):0.001045038):0.0039810029,(15:0.013907147,19:0.0161761564):0.002701042);
tree gen.141 = [&U] (19:0.0218921668,((16:0.02351741,((13:0.007360155,(((((((3:0.0244215,(2:0.01841803,1:0.0128924):0.006693108):0.058535282,(((9:0.005764945,7:0.0046587732):0.004953214,8:0.037810051):0.0266077986,(5:0.00423485,6:0.01504236):0.004504617):0.005837736):0.002019721,4:0.02378667):0.00564109,10:0.01839007):0.001782532,11:0.01068013):0.01487044,14:0.02278092186):0.004277793,(18:0.01209605817,17:0.0094535474):0.00289606):0.001511448):0.001097017,12:0.001785573):4.004845e-05):0.0091523151,15:0.017554295):0.0003879364);
tree gen.142 = [&U] (19:0.0128503417,(15:0.016740999,((((16:0.02548635,12:0.0037183887):0.001211587,13:0.003799893):0.002989038,((10:0.02432368,(((((7:0.0029573198,9:0.009194126):0.0051310299,8:0.022529818):0.04767475,(6:0.01793889,5:0.002387907):0.009450053):0.004950373,((3:0.02188399,2:0.03104699):0.01044211,1:0.02296295):0.074282807):0.002724934,4:0.02660222):0.009166079):0.007880373,11:0.01681301):0.007935873):8.940767e-05,(14:0.0223485451,(18:0.0078758499,17:0.0101167139):0.001969897):0.001402583):0.004152945):0.00611635);
tree gen.143 = [&U] (((((((((2:0.02776888,(1:0.01906085,3:0.008965095):0.01243067):0.06369674,((6:0.02608851,5:0.002754535):0.009763663,((9:0.005470479,7:0.0055144966):0.00178091941,8:0.025009135):0.02608077):0.005181167):0.001464478,4:0.03255624):0.01038728,10:0.0187084):0.003160055,11:0.013589):0.011692,13:0.003332804):0.001054764,(14:0.03516117069,(18:0.008718171,17:0.003231851):0.003943685):0.0008288262):0.0006986459,(16:0.02458126,12:0.007340702):0.0018683038):0.00547909,(19:0.023808449,15:0.007770396):0.003198935);
tree gen.144 = [&U] ((19:0.0245388209,15:0.0123019383):0.0007963435,((((11:0.01125878,((((3:0.01788901,(2:0.01803572,1:0.01824073):0.007832277):0.054178454,4:0.03639937):0.003471562,((8:0.0395796436,(7:0.0103599732,9:0.003312332):0.001124342):0.0338315,(5:0.0003075012,6:0.01836453):0.01301809):0.0115917):0.003027241,10:0.0205418):0.003971477):0.006780896,13:0.00539751):0.0001387174,((17:0.01226486,18:0.0073319988):0.0027223906,14:0.0255892019):0.006703715):5.011079e-05,(12:0.002897392,16:0.0328880627):0.0006559683):0.006481931);
tree gen.145 = [&U] ((((16:0.023383456,12:0.009147713):0.002977967,13:0.005988148):0.0006702523,(((18:0.011308401,17:0.005295958):0.002858709,14:0.0280294225):0.002636266,(11:0.01114426,((4:0.04684419,((1:0.0102291,(3:0.01883968,2:0.02584311):0.01073202):0.0470514529,(((9:0.006976724,7:0.0061110701):0.005134244,8:0.0295604345):0.03121632,(5:0.001309381,6:0.02084273):0.004511973):0.01079883):0.004265352):0.009593383,10:0.02701977):0.004205322):0.009594727):0.001034304):0.0029002824,(15:0.008947282,19:0.0171752689):0.0006577644);
tree gen.146 = [&U] (((16:0.0201924383,12:0.005251318):0.001680999,((11:0.007775956,((4:0.02133369,(((2:0.01895063,1:0.02663833):0.00726007,3:0.0225486):0.045675306,(((9:0.005761035,7:0.0030338313):0.004026797,8:0.018929886):0.0315703404,(6:0.01058632,5:0.01025647):0.004391497):0.005156004):0.00127079):0.008490076,10:0.01670481):0.005413683):0.009984162,(13:0.005480657,((18:0.0117592599,17:0.0155198407):0.001740238,14:0.0264721364):0.0003300807):0.0006447082):0.0001110852):0.003929227,(19:0.0232451803,15:0.007942083):0.0002575528);
tree gen.147 = [&U] (((13:0.002425896,(11:0.01546224,(((((8:0.022943164,(9:0.008823315,7:0.0095298652):0.002139208):0.03167703,(6:0.01685029,5:0.003060385):0.008498527):0.004686067,(3:0.02219482,(1:0.02680685,2:0.01928221):0.005315936):0.067380731):0.007041028,4:0.02720734):0.008427054,10:0.01395203):0.003511762):0.009793725):0.0009347452,((12:0.00483806098,16:0.02077838):0.0004149237,((18:0.0180391946,17:0.005738494):0.002770595,14:0.02501559672):0.0002332009):0.002847443):0.004072074,(19:0.01485433337,15:0.016344597):0.0009124115);
tree gen.148 = [&U] (((((((2:0.01753166,1:0.01644806):0.002481451,3:0.02062803):0.053568301,(4:0.03840911,(((9:0.006190628,7:0.005477781571):0.005345434,8:0.0309425319):0.04557745,(5:0.001342092,6:0.02669649):0.005339044):0.007922442):0.001439692):0.01178157,10:0.01903333):0.008552667,11:0.0108823):0.009055728,((16:0.03075265,((14:0.0252027854,(18:0.018922675,17:0.0144499063):0.001832108):0.006878608,12:0.006733743):0.0007566283):0.003213484,13:0.002905182):0.0002153651):0.0020735512,(19:0.0210239012,15:0.007986169):0.00013459082);
tree gen.149 = [&U] (((16:0.02565963,12:0.0104785436):0.001457447,(((14:0.02759269955,13:0.00437272):0.0002799895,(17:0.00777870303,18:0.01264786):0.001604722):0.001233674,(11:0.01617782,((((8:0.0378068615,(7:0.0079077696,9:0.003268451):0.0013192889):0.02473333,(6:0.0194318,5:0.004035582):0.007643771):0.01044517,((3:0.01931095,(1:0.01899399,2:0.01336331):0.01121412):0.073744738,4:0.03430204):0.002242349):0.009893713,10:0.0199468):0.005356808):0.009260336):0.0001968527):0.00180005611,(19:0.0139851493,15:0.010611466):0.002809042);
tree gen.150 = [&U] (((((11:0.01246071,(((((1:0.0251188,2:0.02052265):0.00260634,3:0.02733401):0.06105307,(((7:0.0042263146,9:0.00468474):0.001773406,8:0.03127933172):0.02602753,(6:0.0211376,5:0.001001323):0.006742227):0.008527839):0.0006995542,4:0.03229521):0.01156577,10:0.02159012):0.002157644):0.01061511,(12:0.010522485,16:0.03218262):0.001464697):0.0002001168,(14:0.0200078719,(18:0.0116826541,17:0.01269958):0.006120043):0.001722108):0.0004796616,13:0.00384465):0.002977353,(19:0.013908079,15:0.008299098):0.001060264);
tree gen.151 = [&U] (((((((((9:0.00439144,7:0.00584218):0.0008646973,8:0.0301736291):0.03883227063,(5:0.001817594,6:0.01881939):0.008592172):0.00655557,((3:0.01987415,(1:0.02219648,2:0.01835125):0.007668236):0.055434911,4:0.024534):0.004718092):0.009162912,10:0.02022107):0.00453054,11:0.007805767):0.01193946,13:0.006152697):0.001155104,((14:0.02785298648,(17:0.016226382,18:0.0068664902):0.0005299115):0.0004660486,(12:0.002928518,16:0.0285893):0.004131529):0.0001264691):0.004781708,(15:0.009073412,19:0.014430975):0.0027402497);
tree gen.152 = [&U] (((12:0.0065562,16:0.028006307):0.0011610913,((13:0.004975738,(((((5:0.0007755118,6:0.0259542):0.004356294,((9:0.003353275,7:0.007711513):0.005399112,8:0.0290114224):0.03022378398):0.01184548,(4:0.02659032,(3:0.01928417,(1:0.02227069,2:0.01799456):0.01024295):0.065476295):0.002442001):0.00864234,10:0.01811679):0.002802864,11:0.00906364):0.01971805):0.0008621943,(14:0.0314753417,(17:0.015404764,18:0.013263468):0.002540939):0.002252279):5.400706e-05):0.00193265612,(19:0.013181151,15:0.008765592):0.004258325);
tree gen.153 = [&U] ((15:0.01047597,19:0.014680278):0.002243039,((((10:0.01891942,(((((9:0.0045171698,7:0.0056662958):0.0020123938,8:0.034784347):0.03126631,(6:0.01573226,5:0.001655228):0.005666009):0.01127696,(3:0.01956742,(1:0.02314717,2:0.01566059):0.009096672):0.06498581):0.001180467,4:0.02151499):0.01179119):0.005182915,11:0.008861867):0.01279977,(13:0.002275314,(14:0.02323178491,(18:0.015561242,17:0.0124816):0.001189048):0.002496076):0.0002198204):0.001860543,(16:0.02818025,12:0.0035892545):0.001487197):0.001769173);
tree gen.154 = [&U] ((15:0.008880689,((((((10:0.01989761,((((1:0.0151325,2:0.02044605):0.006275645,3:0.01546862):0.065185994,((5:0.002678652,6:0.009261946):0.005906361,((9:0.005263014,7:0.00285371206):0.003991487,8:0.0277024588):0.0439083):0.009542644):0.002665756,4:0.03888134):0.0128108):0.006367806,11:0.01383742):0.01498441,(14:0.0328632092,(17:0.01016134,18:0.010255159):0.0002039575):0.001741709):0.001378417,13:0.003496279):0.001091503,16:0.02508231):0.001724086,12:0.002526223):0.0047922774):0.001110098,19:0.0257941783);
tree gen.155 = [&U] ((15:0.007756809,(12:0.002730936,(((11:0.01411156,((((2:0.01990071,(1:0.01367331,3:0.03328163):0.005988956):0.057327935,((6:0.01713707,5:0.001965023):0.006745147,((9:0.013273941,7:0.0039826821):0.002459851,8:0.024975641):0.044195588):0.003208353):0.003987192,4:0.02878973):0.005523297,10:0.0138796):0.002338862):0.009495819,(13:0.001487603,(14:0.0186834211,(18:0.014932734,17:0.009478627):0.0025849907):0.001544323):0.0007014122):0.002960163,16:0.034113408):0.0008357205):0.002051338):0.004944728,19:0.0308749548);
tree gen.156 = [&U] (19:0.021663028,(((13:0.007142621,((18:0.01477185849,17:0.0107578508):0.00155577,14:0.0289649789):0.0006760284):0.0004154269,((16:0.03722869,12:0.0021761855):0.001672291,((10:0.01477367,((4:0.03503296,((3:0.01366792,1:0.02440775):0.004991729,2:0.02292673):0.063874416):0.0007599729,((8:0.0476893581,(7:0.0044201202,9:0.008048584):0.0054387778):0.02339831,(5:0.002852423,6:0.01907515):0.008902243):0.01027917):0.01202001):0.00321589,11:0.009510759):0.008623588):0.0005174293):0.008508265,15:0.011571981):0.0009415949);
tree gen.157 = [&U] ((((17:0.01728134,18:0.0222736938):0.001317449,14:0.0250798669):0.001431598,((12:0.005704116,16:0.02881897):0.0032329037,((((4:0.02941433,(((3:0.02102407,1:0.03208541):0.001261411,2:0.0239087):0.060449272,((6:0.01459666,5:0.01208949):0.004412481,(8:0.0213757263,(7:0.0074325807,9:0.00482824):0.006910205):0.03160733):0.00882995):0.004721432):0.01336023,10:0.02425963):0.006004352,11:0.004464857):0.0150974,13:0.005314899):0.0004944683):0.0009246606):0.005184566,(15:0.015700694,19:0.024026154):0.004794294);
tree gen.158 = [&U] ((15:0.012500327,19:0.0195430427):0.0004454265,(((12:0.005556578,16:0.02001863):0.0025158472,(13:0.004842206,((10:0.01855177,(4:0.02736419,(((1:0.02078438,2:0.02336025):0.008143295,3:0.02076578):0.07832134,(((9:0.004934505,7:0.0044694562):0.004232541,8:0.023674796):0.046007828,(6:0.01111186,5:0.008330931):0.01162594):0.001795654):0.005028174):0.009836465):0.006633667,11:0.01625735):0.01455301):0.0004990424):0.0001654912,(14:0.0223954006,(17:0.006665212,18:0.0105533605):0.002335197):0.001607939):0.0007179223);
tree gen.159 = [&U] ((((12:0.003582362,16:0.0330574043):0.00234666,(13:0.004494178,(14:0.0331638994,(17:0.0069403067,18:0.0110558587):0.003126028):0.002999117):0.0001170212):0.0006841387,(((4:0.03615303,((2:0.02690366,(3:0.02239681,1:0.01998):0.004437167):0.07681953,((8:0.0495522244,(9:0.004167669,7:0.00977486285):0.001524634):0.0416493,(6:0.0181723,5:0.01123093):0.004080341):0.01352532):0.0006390442):0.01130131,10:0.0254867):0.004764947,11:0.01194358):0.01955251):0.003087424,(19:0.0244589725,15:0.016468107):0.001973738);
tree gen.160 = [&U] (((((18:0.010666794,14:0.03141002431):0.002556731,17:0.004779556):0.00510429,(12:0.007392141,16:0.02149521):0.0002429545):0.003074153,(13:0.005902926,(11:0.007446309,(((((2:0.01342047,1:0.01044183):0.01710008,3:0.02252054):0.067996987,((6:0.01219497,5:0.00561536):0.004546493,((7:0.0055176341,9:0.008138437):0.007819839,8:0.024729425):0.038240913):0.007632346):0.002589482,4:0.02945075):0.01231249,10:0.02010402):0.007497646):0.01134351):0.001777407):0.0019862366,(19:0.0153675906,15:0.0066053272):0.002802319);
tree gen.161 = [&U] (19:0.0281159911,(15:0.015733963,((16:0.02627246,12:0.007064237):0.005296595,((13:0.009458223,(14:0.0347552076,(18:0.013952818,17:0.0117754051):0.002462639):0.001982185):0.0002676865,(((((2:0.02752458,(1:0.02201096,3:0.01641616):0.006833262):0.06871529,4:0.02396):0.007549493,(((9:0.003151809,7:0.0075823649):0.0016337722,8:0.0467625088):0.03755202,(5:0.008934588,6:0.01362919):0.003619136):0.009951634):0.01629857,10:0.01948543):0.00501636,11:0.006956387):0.01446061):0.0001659762):0.0046070667):0.002283726);
tree gen.162 = [&U] (((((10:0.0223163,(4:0.03081741,(((6:0.01321048,5:0.001493765):0.009941253,((7:0.0065284711,9:0.002026867):0.00258468,8:0.0277356419):0.03058383):0.006075785,(2:0.02615989,(3:0.02564816,1:0.01403013):0.001499725):0.06720539):0.006189652):0.01059407):0.0040716,11:0.01197145):0.01157835,((16:0.02664505,(19:0.0170645948,15:0.010740524):0.00319767887):0.0007190515,12:0.004419739):0.0009736516):4.77196e-05,13:0.002439891):0.001673807,(14:0.032101814,(17:0.006349951,18:0.0086234415):0.002577338):0.001196896);
tree gen.163 = [&U] ((15:0.008164469,19:0.02762739305):0.002994614,(((((4:0.03095889,(((2:0.02745688,3:0.01805319):0.007263373,1:0.008132424):0.058462643,(((9:0.009164652,7:0.00358014791):0.0027185183,8:0.0248008916):0.03519287,(5:0.001481077,6:0.01396907):0.005056052):0.004571559):0.003749212):0.004539693,10:0.0201131):0.00342334,11:0.01659303):0.01470392,(14:0.02618822429,(18:0.0143718653,17:0.009111643):0.007045611):0.00314542):0.001061011,(13:0.004453963,(12:0.006149019,16:0.026186687):0.002716024):0.000455091):0.0033534948);
tree gen.164 = [&U] ((19:0.02722628084,15:0.008801722):0.006187821,((13:0.003107595,((16:0.0269631483,12:0.004563192):0.004123085,(14:0.0216030098,(18:0.0108229754,17:0.005311556):0.0017920877):0.0005667241):0.0006423267):0.000426115,(((4:0.02997988,(((1:0.02572764,3:0.02073256):0.004234421,2:0.02822332):0.078428706,(((9:0.006597829,7:0.00494299018):0.0046434894,8:0.032450912):0.032688925,(5:0.001874347,6:0.01918107):0.01627178):0.01063769):0.0004605441):0.00998598,10:0.02159803):0.007083541,11:0.01122035):0.01172513):0.006098126);
tree gen.165 = [&U] ((19:0.02242439205,(((13:0.004051072,((((((8:0.034479959,(9:0.003525125,7:0.00439690927):0.006856679):0.0452073,(6:0.01666051,5:0.004804739):0.006915949):0.008577865,((3:0.01425948,1:0.01304263):0.01048826,2:0.01915693):0.070909439):0.002823724,4:0.03422246):0.007393083,10:0.01720889):0.002033709,11:0.01440156):0.01319293):0.0007344632,(16:0.03454753,12:0.007672034):0.0006122534):6.826303e-05,(14:0.0304297442,(17:0.00797213,18:0.0176487041):0.001306932):0.0003299955):0.0018040182):0.0004972566,15:0.011959084);
tree gen.166 = [&U] ((15:0.006322965,19:0.0173808146):0.003605106,(((13:0.007816342,(12:0.004603467,16:0.0390500172):0.0003659892):0.001763118,(11:0.007369117,(((((6:0.02166396,5:0.002232699):0.007411684,((7:0.0093911833,9:0.004215053):0.003800303,8:0.0341052389):0.03214381):0.009814651,((1:0.02022582,3:0.02096837):0.003981056,2:0.02173578):0.05883335):0.007301971,4:0.02888909):0.01252549,10:0.0221382):0.004183662):0.01202569):0.001035322,((18:0.0183251851,17:0.0120879):0.0023719715,14:0.0199623214):0.002344808):0.0060437463);
tree gen.167 = [&U] ((((10:0.02341347,((((6:0.02663417,5:0.0029579):0.00252985,(8:0.0266858412,(9:0.004166019,7:0.00338388374):0.001208625):0.029815001):0.007881221,(3:0.02215252,(1:0.02890353,2:0.01565563):0.01202348):0.06429823):0.004334331,4:0.03843111):0.01380267):0.006606225,11:0.01333758):0.01397351,(((12:0.0039774923,16:0.0264422):0.002472961,((17:0.0120509572,18:0.013704661):0.001336957,14:0.02905232652):0.002223555):0.0001247121,13:0.002080402):0.001286816):0.005514159,(19:0.02209975,15:0.009962407):0.001339728);
tree gen.168 = [&U] ((13:0.005528271,((((17:0.008724365,18:0.0080305994):0.00446379851,14:0.020102604):0.0003328562,((((((3:0.02537542,1:0.02849354):0.007867902,2:0.01411446):0.055520993,4:0.03191031):0.003341466,((6:0.008869656,5:0.009280705):0.005573487,((9:0.005948239,7:0.006284912):0.007221589,8:0.0330754025):0.03942444):0.01059511):0.008681547,10:0.02561835):0.002479186,11:0.01267642):0.01220025):0.001254612,(12:0.00806892,16:0.0220434035):0.0004113699):0.0004232134):0.005752251,(19:0.0119736824,15:0.008884786):0.001784331);
tree gen.169 = [&U] ((15:0.011389934,19:0.02292610157):0.004284842,(((12:0.002802566,((17:0.005604601,18:0.0148483458):0.0027266364,16:0.02455276):0.0007122305):0.002503648,13:0.004596746):0.0002492742,(14:0.0227267523,((10:0.0170754,(((2:0.02466382,(1:0.03489389,3:0.02607408):0.004009832):0.078331451,4:0.0236855):0.01371408,(((9:0.004833538,7:0.0057432038):0.002622923,8:0.03398763027):0.0374696666,(6:0.02628139,5:0.001135932):0.005826318):0.01042326):0.01229187):0.004303976,11:0.01174171):0.01123336):0.0002073684):0.003831107);
tree gen.170 = [&U] ((15:0.018513461,19:0.01443273):0.001330514,((16:0.01826202,12:0.0041590848):0.0007941806,((14:0.023863929,(18:0.019740866,17:0.0110477857):0.002006358):0.002216751,(((10:0.01838789,(((3:0.02039739,(1:0.03730983,2:0.01791642):0.007893611):0.080970846,(((9:0.006110646,7:0.0042646112):0.003719904,8:0.0375600526):0.038724437,(6:0.01877322,5:0.001733164):0.01133106):0.006752049):0.002623583,4:0.02179115):0.00962345):0.005351365,11:0.007076361):0.01633591,13:0.004527933):0.002429984):0.0002454708):0.007239234);
tree gen.171 = [&U] ((((16:0.02456529,(12:0.00513133,((14:0.02408628663,18:0.0218377763):0.0001705828,17:0.004911798):0.0039322466):0.001341311):0.003844343,((10:0.01909829,(((3:0.03009685,(1:0.02153259,2:0.01541351):0.01410668):0.063362672,((8:0.0188063544,(7:0.00482269,9:0.008260731):0.00378556):0.03767955,(5:0.00675268,6:0.00845838):0.004557525):0.007043616):0.0009118181,4:0.02885612):0.007578366):0.003406845,11:0.006695533):0.01374417):1.14405e-05,13:0.006128923):0.006819545,(15:0.013104688,19:0.0378042994):0.003512959);
tree gen.172 = [&U] ((15:0.010649674,19:0.0279420379):0.002291659,(((16:0.02890407,(12:0.001478999,(14:0.0311638661,(18:0.0100578001,17:0.007287749):0.0007827352):0.0080838528):0.0003003384):0.002228434,13:0.00938791):0.002550496,(11:0.01352426,((4:0.03392163,((2:0.02474906,(1:0.01470463,3:0.01589852):0.0129157):0.075531627,((5:0.002136008,6:0.01715606):0.005868914,(8:0.033335565,(7:0.0039894855,9:0.01405676):0.0019650932):0.04220613):0.004850107):0.003595838):0.007794312,10:0.0197696):0.00734044):0.01667574):0.004892623);
tree gen.173 = [&U] ((15:0.008697111,(((18:0.0122976948,14:0.0325135938):0.002326352,17:0.01063133):0.004182603,((12:0.004807612,16:0.02224687):0.0007104053,((11:0.01337399,((((2:0.02076511,(3:0.02292209,1:0.01015603):0.004055999):0.0745826,((5:0.002791661,6:0.01824119):0.001986073,(8:0.040683249,(7:0.0063999631,9:0.006094526):0.0003294594):0.038711017):0.008740343):0.002942393,4:0.03800432):0.01161957,10:0.01756701):0.002770278):0.006812254,13:0.003592081):0.004303075):0.0029946196):0.003717162):0.002453234,19:0.0172611373);
tree gen.174 = [&U] ((14:0.0286542006,((((12:0.004879039,(18:0.0205474092,17:0.008208194):0.009323506):0.0008818555,16:0.02710842):0.0005801141,13:0.006604281):0.001187608,((10:0.0245993,(((((7:0.0036859036,9:0.004189955):0.00598303608,8:0.025862929):0.04155128,(6:0.01797541,5:0.01026218):0.004022901):0.01146513,(2:0.02962644,(1:0.02362798,3:0.02615493):0.001146742):0.059116133):0.004483784,4:0.0243516):0.008101479):0.00290012,11:0.01875798):0.01727398):0.002139564):0.0018805042,(19:0.0220683695,15:0.014269231):0.002704348);
tree gen.175 = [&U] ((13:0.004032684,((12:0.003073499,16:0.03143995):0.0019303633,(((((((1:0.0172014,3:0.02772411):0.001420516,2:0.02679269):0.084532768,(((7:0.0066801719,9:0.002162896):0.0057945096,8:0.038073368):0.0284656,(5:0.007838529,6:0.03236079):0.003205604):0.01015774):0.001939915,4:0.03167709):0.0115104,10:0.02321221):0.007267496,11:0.01147696):0.0164453,(14:0.03081561848,(18:0.0150084935,17:0.014643915):0.001430135):0.0004012805):0.000127402):0.002302742):0.005200691,(19:0.013621931,15:0.013238127):0.002354265);
tree gen.176 = [&U] ((15:0.009815218,(((13:0.005602521,(12:0.003477851,16:0.02745005):0.0024137094):0.0002241628,((((((1:0.01954965,2:0.01343957):0.00713366,3:0.01884537):0.080508666,(((7:0.006571241958,9:0.00421058):0.009207569,8:0.0407519086):0.03915738,(5:0.006412397,6:0.02021094):0.002523902):0.003284823):0.001646666,4:0.0307174):0.01029619,10:0.02031528):0.006111714,11:0.01847698):0.01075577):0.00128274,(17:0.01343452,(14:0.025672967,18:0.011393193):0.0002047777):0.002074964):0.005272067):0.005409041,19:0.02275785577);
tree gen.177 = [&U] ((15:0.009883077,19:0.0204668626):0.002276801,((((18:0.0122364225,17:0.005743686):0.0041152261,14:0.02420474908):0.003150794,(12:0.005158711,16:0.03043004):0.0002010676):0.002451084,(((10:0.02407897,(4:0.02169811,((3:0.02464813,(2:0.01857807,1:0.01655016):0.007587035):0.058244934,((8:0.0268110243,(9:0.004161773,7:0.0026111761):0.0045209074):0.031002532,(6:0.02473665,5:0.0008277902):0.003730447):0.002773697):0.003118697):0.00973177):0.003016839,11:0.00988472):0.0130565,13:0.008624285):0.001586687):0.007026132);
tree gen.178 = [&U] (((((14:0.02330108878,(18:0.012514681,17:0.007732272):0.002368561):0.00164441,13:0.005629631):0.0009543055,(11:0.008258088,((((6:0.02022127,5:0.00314683):0.006124946,((7:0.004860859779,9:0.002805367):0.004355705,8:0.02761757323):0.030724954):0.008326655,((2:0.02663838,(1:0.02442372,3:0.01481012):0.003787947):0.065477695,4:0.01913391):0.00292935):0.007988514,10:0.01585618):0.003003164):0.009872042):0.001189208,(16:0.018592453,12:0.003828754):0.0004720986):0.0076289972,(19:0.0174613368,15:0.010143638):0.001458669);
tree gen.179 = [&U] (15:0.015036933,(19:0.0178357668,((14:0.0339239515,(17:0.009217546,18:0.0181154078):0.004531238):0.002049337,((12:0.0068682833,16:0.0405438765):0.001017994,(13:0.004315618,((10:0.02449443,((4:0.02974703,(1:0.02394558,(3:0.03114393,2:0.02881667):0.00363045):0.08904789):0.001728154,((8:0.025018322,(7:0.004980972,9:0.005812327):0.004423097):0.03556108,(6:0.02167224,5:0.00518416):0.004838945):0.00947332):0.01168064):0.007368909,11:0.01339452):0.01094554):0.0009708185):0.0001158376):0.005227993):0.0002907115);
tree gen.180 = [&U] ((19:0.019128316,15:0.00788269):0.001613506,(13:0.004098784,((12:0.005083162,16:0.03225032):0.0024430541,(((10:0.0223222,(4:0.02674853,(((3:0.01918091,1:0.04615067):0.01136088,2:0.02118348):0.074687769,((5:0.006003951,6:0.02029907):0.008626649,((7:0.0027760034,9:0.00444107):0.0040399248,8:0.0337178607):0.03767104):0.006958483):0.002705573):0.007635764):0.004410406,11:0.01264048):0.01166271,(14:0.020540161,(18:0.0133816337,17:0.01380247):0.003971828):0.0007640998):0.0003156989):0.000178686):0.0038808278);
tree gen.181 = [&U] ((19:0.0284027919,15:0.009830247):0.001739509,(((14:0.0179487397,((10:0.01503081,(((1:0.02106781,(3:0.02127924,2:0.01811016):0.004238566):0.065827025,((5:0.0001347336,6:0.0235609):0.01258218,((7:0.010113577,9:0.005609063):0.0038666657,8:0.036777272):0.03497063):0.008201245):0.002801383,4:0.03061613):0.01293344):0.00411356,11:0.009689656):0.01156822):0.0005053126,13:0.002454185):0.00101555,((12:0.006204482,16:0.02767758):0.0008912681,(17:0.003409438,18:0.0119647798):0.0021388135):0.002086745):0.0027282911);
tree gen.182 = [&U] (((14:0.0170167547,(18:0.0107124124,17:0.009902888):0.001212575):0.003694235,(((16:0.037470121,12:0.004622535):0.002917592,13:0.0030269):0.000855631,((10:0.01823666,((4:0.03414245,(2:0.02707747,(3:0.01949762,1:0.01768909):0.007305189):0.066370646):0.007635968,((5:0.004288457,6:0.01611557):0.002321657,((9:0.005406564,7:0.004598156):0.0025699683,8:0.024830478):0.03433928):0.00953777):0.003836661):0.002149374,11:0.01330992):0.01103916):0.0003746765):0.003551286,(15:0.008862188,19:0.01663974375):0.001492352);
tree gen.183 = [&U] (((((10:0.02313339,(((5:0.0009266847,6:0.009869422):0.01131877,((7:0.00917536033,9:0.004492475):0.004844443,8:0.0383609744):0.027186195):0.005392833,(4:0.02644338,(2:0.0261742,(3:0.01797269,1:0.01738172):0.001954216):0.05749771):0.006167983):0.01002622):0.007108295,11:0.01495006):0.01024732,((16:0.02524582,12:0.002685985):0.0008011621,(17:0.009262573,(18:0.022601031,14:0.01819376791):0.006831701):0.002805014):0.0010989):0.00164206,13:0.006966511):0.0019189262,(19:0.017286769,15:0.015738646):0.0007579072);
tree gen.184 = [&U] ((19:0.0146714297,15:0.012323778):0.004990111,(((((18:0.015726939,14:0.0282070895):0.007614311,17:0.004334681):0.009973931,16:0.02484536):0.0001153558,12:0.006610114):0.0009347182,(((10:0.02502415,((((3:0.01915528,1:0.02042726):0.0006800543,2:0.02027739):0.086763304,4:0.02509128):0.002107935,((8:0.03183679744,(9:0.004140113,7:0.00607569643):0.00180507):0.0324788245,(6:0.01860604,5:0.003106514):0.004741439):0.007307134):0.008614364):0.006678438,11:0.01859704):0.01074529,13:0.002188089):0.0001995269):0.004464088);
tree gen.185 = [&U] ((15:0.007440703,19:0.0225146527):0.00088279,(13:0.003717876,(((14:0.0236640239,(17:0.007685611,18:0.019692865):0.0018316089):0.006915615,(16:0.02272275,12:0.00385264):0.001284428):0.0004672074,(((4:0.03625088,((2:0.02106938,(1:0.02076344,3:0.01448612):0.004091445):0.062329195,((8:0.038381627,(7:0.00605310599,9:0.004045036):0.001034):0.0410790422,(5:0.005879215,6:0.01636276):0.01189056):0.004564235):0.001973976):0.007488481,10:0.01803834):0.007141356,11:0.01606016):0.01577395):0.0003589016):0.003461195);
tree gen.186 = [&U] ((15:0.008409028,19:0.0208406542):0.001077092,((((16:0.026137366,12:0.003144162):0.001047433,(14:0.033850067,(18:0.01085371946,17:0.0149967562):0.001347466):0.002417777):0.0002871962,13:0.007740793):0.0006325307,(((4:0.0332221,((((9:0.004680533,7:0.0056650946):0.0057715722,8:0.0255391228):0.0253747,(5:0.004158561,6:0.01238883):0.008294216):0.0109367,(3:0.01820427,(2:0.02323614,1:0.01748852):0.006757018):0.0694907):0.001365091):0.005819877,10:0.02543351):0.007644832,11:0.01332722):0.01881551):0.003459408);
tree gen.187 = [&U] ((15:0.008509883,((14:0.0284544881,(11:0.01141111,(((((8:0.021004182,(7:0.0034051115,9:0.008826943):0.006994941):0.03893467,(5:0.002726628,6:0.02792924):0.006440294):0.009469177,(2:0.020574,(1:0.02733104,3:0.02196092):0.002707347):0.069831096):0.002282029,4:0.03340004):0.008761321,10:0.01336222):0.003390316):0.008673087):0.001571309,(13:0.006596431,((18:0.0212998564,17:0.007614635):0.0028120986,(12:0.002776382,16:0.02924286):0.0008854104):0.001388835219):0.001022079):0.006433212):0.00454676,19:0.0257252441);
tree gen.188 = [&U] ((((16:0.02427758,12:0.0063762328):0.003413679,(((18:0.01518420648,17:0.008254505):0.0037441338,14:0.0211913961):0.001878627,(11:0.01515611,(((((8:0.0289663103,(9:0.01053318,7:0.0069872326):0.005520126):0.02541172,(5:0.002714081,6:0.01835955):0.004958889):0.008684971,((3:0.03420277,2:0.01599046):0.001581912,1:0.02454678):0.07723072):0.005163602,4:0.03008263):0.01107018,10:0.02176635):0.003086589):0.01275668):0.0001691968):0.001005091,13:0.004100187):0.0083292856,(19:0.017015034,15:0.008303175):0.003585977);
tree gen.189 = [&U] ((15:0.011741682,19:0.0333554162):0.003791427,((13:0.002823232,((16:0.026604672,12:0.00440650902):0.0005457215,(11:0.01217246,((4:0.03365712,(((8:0.0442772777,(7:0.0097437958,9:0.01091329):0.0027647548):0.02049361,(5:0.006523037,6:0.01556614):0.01399402):0.005345379,((2:0.01766165,1:0.01984373):0.0160361,3:0.0179376):0.063516689):0.002369383):0.00829096,10:0.01271483):0.01382168):0.01489945):0.001050165):0.001910881,((18:0.0200919556,17:0.006555129):0.001298043,14:0.0255245823):0.00376272):0.0042473618);
tree gen.190 = [&U] ((15:0.010005535,(((16:0.02747758,12:0.003344089):0.002833828,(13:0.01106006,(((4:0.03073268,(((3:0.02478058,2:0.02183237):0.008175066,1:0.02460043):0.08152289,(((9:0.008620508,7:0.0063869678):0.002152408,8:0.035039343):0.036482241,(5:0.004749167,6:0.02323813):0.009903192):0.006440199):0.005599601):0.008769672,10:0.02952879):0.007963911,11:0.01296414):0.0104763):0.000275316):0.003380361,(14:0.0248146467,(17:0.010142223,18:0.016309438):0.0009490927):0.0009732657):0.004129062):0.003036594,19:0.0272086936);
tree gen.191 = [&U] ((15:0.00946614,19:0.04581457699):0.0005576056,(((16:0.03357725,12:0.0055754249):0.0006424253,(14:0.0349824626,(18:0.0122620894,17:0.0125741576):0.001310168):0.0007681948):0.001687558,(((((((1:0.01531147,2:0.01481559):0.006339174,3:0.01598727):0.059896742,((8:0.02320106154,(7:0.01314898294,9:0.005403919):0.001098636):0.0529680231,(5:0.0003003933,6:0.01985052):0.005092508):0.007558338):0.0022478,4:0.03579075):0.007710685,10:0.02566619):0.005650849,11:0.01085188):0.01190412,13:0.00162857):0.0002568341):0.00240747032);
tree gen.192 = [&U] (((13:0.002751306,(14:0.0284943315,(((((1:0.01582394,(3:0.01655121,2:0.02483629):0.007450899):0.071812,((8:0.017950969,(9:0.006059428,7:0.0047222719):0.0048541886):0.036030157,(5:0.006758975,6:0.01192471):0.00503868):0.009470862):0.004014379,4:0.02437122):0.015912,10:0.01751132):0.00964295,11:0.008025118):0.01661518):0.001356219):0.0007122942,(((18:0.01820937732,17:0.01090613):0.004929754,16:0.0243538489):0.0003147145,12:0.004076299):0.001555477):0.003779785,(15:0.009397494,19:0.03965093006):0.000830338);
tree gen.193 = [&U] (19:0.0242024957,(15:0.012034293,((12:0.005031946,((13:0.004219613,(14:0.0326370102,(((4:0.04126637,(((1:0.02071225,3:0.02437587):0.006200323,2:0.02446409):0.072830128,((6:0.02113804,5:0.0003098234):0.00935045,(8:0.0340302309,(9:0.004025838,7:0.00473316):0.006769348):0.03482447):0.005968622):0.0002694478):0.009705569,10:0.02268813):0.003320719,11:0.01573487):0.01189567):0.003373401):0.001443971,16:0.03302785):0.001241476):0.0002834925,(18:0.0198250993,17:0.01045653):0.0056741381):0.003297126):0.004469858);
tree gen.194 = [&U] ((15:0.011955144,19:0.029947974):0.001200181,((14:0.0262877117,(11:0.01344819,(10:0.01717438,((((7:0.0075189493,9:0.004048081):0.0015138924,8:0.044356041):0.04005307,(5:0.0006075261,6:0.02506633):0.007505155):0.006486452,(4:0.02458462,((3:0.0241398,1:0.02143329):0.001917849,2:0.02435046):0.07901764):0.005370607):0.006862467):0.005323961):0.009976755):0.002276097,((16:0.02220997,((18:0.01489061805,17:0.005023617):0.007964255,12:0.003668278):0.001690543):0.0004337229,13:0.005461663):0.001571265):0.00594461);
tree gen.195 = [&U] (((11:0.00744331,((((6:0.01211251,5:0.009684777):0.003899103,((9:0.005294576,7:0.0059256563):0.005214033,8:0.0323938064):0.04330713):0.008026825,(((3:0.02078543,1:0.0100094):0.01594074,2:0.02889138):0.09404621,4:0.02889758):0.007941655):0.00848081,10:0.01611725):0.007157224):0.01216263,(((12:0.004410137,16:0.0252932033):0.002934072,13:0.002580204):0.0001929403,((17:0.0090139758,18:0.010683066):0.003147182,14:0.0385915191):0.0003855916):0.0003651278):0.002391455,(19:0.015376373,15:0.015304904):0.001731514);
tree gen.196 = [&U] ((19:0.02139950838,15:0.01253269):0.00020253488,(((11:0.0117236,((((2:0.0238924,(3:0.02292982,1:0.01381665):0.009407613):0.064078602,((6:0.02507056,5:0.004826306):0.007326211,((7:0.003983201,9:0.006451644):0.0002118011,8:0.0351375846):0.03954537):0.006303463):0.004309302,4:0.02437783):0.01172826,10:0.01966925):0.007747653):0.01538832,(12:0.00687297,16:0.02333008):0.0019411783):0.0009782333,(13:0.004680193,(14:0.02550230387,(18:0.0154230888,17:0.018103625):0.00131614):0.0005608229):0.001408378):0.005074713);
tree gen.197 = [&U] (15:0.016113008,(19:0.0129881902,((11:0.01381097,((4:0.02682727,(((6:0.02068828,5:0.0007623502):0.003663011,(8:0.03992621613,(7:0.0056210012,9:0.004777284):0.00221278177):0.06091658):0.005163074,(2:0.02461512,(3:0.02305489,1:0.01222023):0.005761448):0.063775586):0.004738556):0.01145703,10:0.01847287):0.006891397):0.01527962,(((12:0.00717991995,16:0.019180219):0.002641693,(14:0.028364925,(17:0.006321795,18:0.0134855807):0.002211757):0.0006783945):0.001205805,13:0.0075594):0.0006852172):0.0052461):0.000132281);
tree gen.198 = [&U] ((((12:0.006474955,16:0.0215510498):0.00113794,(13:0.003879848,(11:0.01189397,(10:0.02385107,(((2:0.02661246,(1:0.01904771,3:0.02733365):0.001128406):0.08254229,((6:0.01249481,(8:0.0232460554,(9:0.006939915,7:0.0044103384):0.006144239):0.02681433):0.004276901,5:0.005361242):0.004230175):0.007982539,4:0.02569451):0.007173391):0.004800713):0.008485221):0.0007104158):0.0005247445,((17:0.0081919608,18:0.0153832376):0.002456773,14:0.0294213982):0.001803231):0.005177052,(15:0.005682738,19:0.022968763):0.000797287);
tree gen.199 = [&U] ((15:0.00807491,(((13:0.003315986,((18:0.0104216384,17:0.0087175624):0.003447185,14:0.0239708187):0.001811356):7.130899e-05,(11:0.01342807,(10:0.02035287,(4:0.03010046,(((1:0.02268812,3:0.02194248):0.004757914,2:0.02044846):0.06861717,((6:0.01522034,5:0.001986927):0.007378996,((7:0.0069538081,9:0.002647471):0.0029310833,8:0.0286794878):0.04181368):0.003916145):0.002974356):0.007749089):0.002128276):0.01098075):0.0001490885,(12:0.005940678,16:0.03158):0.001010929):0.0060072142):0.003789615,19:0.0156791205);
tree gen.200 = [&U] (15:0.011899983,(((16:0.02964916,12:0.006517346):0.0006946419,((11:0.0110227,((4:0.02555206,(((2:0.02911438,3:0.02787489):0.008056146,1:0.01233278):0.05917058,((5:0.002200427,6:0.01061939):0.01049404,(8:0.02657902588,(9:0.007397944,7:0.00703286666):0.007326925):0.03471166):0.004873382):0.0002446208):0.01198916,10:0.02163266):0.003123677):0.008848433,(13:0.01062284,((17:0.007836971,18:0.0130424332):0.001474794,14:0.0206323158):0.00198588):0.0002857675):0.0006223073):0.002663666,19:0.0131584862):0.0008522933);
tree gen.201 = [&U] (19:0.0186225262,(((((15:0.009709068,(17:0.007751569,(18:0.0140653226,14:0.02603445221):0.00508831):0.0008019807):0.0043044355,16:0.02330235):0.003859621,12:0.003622027):0.001758015,((((6:0.01238552,5:0.0002883169):0.01638551,((3:0.01425853,(2:0.02194547,1:0.01752205):0.009217483):0.056294616,((8:0.029643876,(7:0.01199948388,9:0.005775298):0.0014965313):0.0335522104,4:0.02857324):0.008862071):0.01102311):0.01417375,10:0.02474163):0.003085487,11:0.01004039):0.01547061):0.001227366,13:0.003777689):0.004985174);
tree gen.202 = [&U] ((15:0.008092761,19:0.04431578667):0.0007451102,(13:0.003229621,((((10:0.02899141,(((2:0.02342439,(1:0.01002811,3:0.01883641):0.007474703):0.074323782,((6:0.01925776,5:0.003142493):0.003903671,((9:0.005854795,7:0.0031874001):0.0026179435,8:0.0164333214):0.034200293):0.007720065):0.006017344,4:0.02825897):0.008371135):0.004116217,11:0.009603376):0.01512045,14:0.0121521865):0.0009151437,((17:0.009711766,18:0.01078147):0.003253479,(16:0.024192138,12:0.003598775):2.644517e-05):0.002453963):0.001234922):0.0050619091);
tree gen.203 = [&U] (19:0.01153544926,(15:0.014441234,((((11:0.01356636,((((3:0.01254093,(2:0.02005769,1:0.02290017):0.01087974):0.070128518,((8:0.029536649,(7:0.0023770183,9:0.004964817):0.0066423205):0.04277384,(5:0.00139245,6:0.009166882):0.005740771):0.008682276):0.003248322,4:0.03293925):0.01356017,10:0.01367882):0.007266799):0.01112903,(14:0.0199848887,(18:0.023879669,17:0.00885997):0.002815846):0.002046228):0.001413217,(16:0.02717306,12:0.004752469):0.004065079):0.0001735817,13:0.002826256):0.004563213):9.011039e-07);
tree gen.204 = [&U] (15:0.011754493,(19:0.021467059,((13:0.005342712,(((10:0.02007635,(4:0.02814265,((1:0.01415445,(3:0.02509414,2:0.01561914):0.006218166):0.06334872,((6:0.01550111,5:0.0003635112):0.01277355,(8:0.032780967,(7:0.009199795,9:0.005653013):0.003569506):0.03937598599):0.008430559):0.002899654):0.00651123):0.00346426,11:0.01469499):0.02075084,12:0.004837517):4.926732e-05):0.0003939711,((17:0.006414886,(18:0.01872652,14:0.02469320987):0.002190816):0.005260804,16:0.01980245):0.0013393032):0.003258877):6.962036e-05);
tree gen.205 = [&U] (((16:0.02990904,(13:0.005480831,((10:0.01593791,(4:0.02639749,(((6:0.01300762,5:0.004085068):0.00460075,(8:0.033409645,(9:0.005581493,7:0.006119756927):0.0032509137):0.0321738243):0.007247619,(3:0.01700916,(1:0.01674846,2:0.01304887):0.01128241):0.081876265):0.001413898):0.01098061):0.00223007,11:0.01563843):0.009782362):0.000523597):0.000594176,(12:0.0089871893,(14:0.029345164,(17:0.008107434,18:0.0084126296):0.001771698):0.002935046):0.002951957):0.0039542875,(19:0.018964026,15:0.005127985):0.002663545);
tree gen.206 = [&U] (19:0.0158836284,((((13:0.007452465,((16:0.02631533,12:0.004755183):0.0038440735,((10:0.02141592,(((2:0.01773556,(1:0.03116817,3:0.01498083):0.01673881):0.087576834,((6:0.01992459,5:0.0007373984):0.007644803,(8:0.038046722,(9:0.005424442,7:0.0065893565):0.0043783655):0.03592543):0.005381053):0.002164872,4:0.03034242):0.01426926):0.006000719,11:0.01026256):0.006883762):0.0008080503):0.001605319,(17:0.01019569,18:0.0132061315):0.001313201):0.001245253,14:0.02470704213):0.002492747,15:0.008589981):0.0037086631);
tree gen.207 = [&U] ((15:0.010484634,19:0.0274403444):0.001934057,(((((18:0.020003002,17:0.018403811):0.003801644,14:0.0364845959):0.001240589,(16:0.0260417,12:0.00814933859):0.0009128842):0.0007729858,13:0.006197892):0.0005428632,(((4:0.02741356,((((9:0.005207218,7:0.00673765068):0.00443039,8:0.035024298):0.03766822,(5:0.004304455,6:0.02264702):0.01175923):0.00740709,(2:0.01695843,(1:0.04808822,3:0.02282113):0.003653514):0.07586141):0.004097861):0.01207257,10:0.02442481):0.01247296,11:0.005505446):0.01142188):0.007878202);
tree gen.208 = [&U] (((16:0.0191654305,((((18:0.0088949349,17:0.007884791):0.0014625405,14:0.0222796636):0.003111884,((11:0.01837155,((((3:0.01209545,(1:0.03339181,2:0.02788103):0.0002500916):0.056837618,((6:0.01963372,5:0.002430312):0.002868302,((7:0.0088921881,9:0.005453648):0.0010669512,8:0.042200844):0.03063752):0.007426653):0.002070851,4:0.03293604):0.012934,10:0.0256237):0.005717115):0.006354183,13:0.005432436):0.0006521464):0.0001821171,12:0.003218878):0.0004350177):0.004964558,19:0.0186687875):0.001554732,15:0.0105037518);
tree gen.209 = [&U] ((15:0.009608719,19:0.0188173988):0.002957509,((((((4:0.02308442,((3:0.01406711,(2:0.01766376,1:0.02488014):0.004263448):0.067162551,((5:0.002006445,6:0.02169929):0.00726805,((7:0.010075331,9:0.005748637):0.0021162084,8:0.0314539297):0.03383582):0.005009071):0.003429233):0.006501379,10:0.02180952):0.004855068,11:0.01350831):0.01136677,(14:0.02963719155,(18:0.0156531266,17:0.01345144):0.0034405115):0.005576134):0.001338008,(12:0.0037835106,16:0.02560073):0.001383553):0.001337369,13:0.00295652):0.0032918999);
tree gen.210 = [&U] ((15:0.012782917,19:0.0209419696):0.0007203466,(((((18:0.0191111416,17:0.006115148):0.0020025694,14:0.02667879956):0.002462393,(11:0.01237752,((4:0.02700261,(((2:0.03702273,3:0.0210683):0.004681936,1:0.01581805):0.063282477,((6:0.0128822,5:0.002554799):0.01261532,((7:0.0103734664,9:0.005671445):0.008458514,8:0.0211114149):0.03233654):0.008394201):0.004314982):0.008667003,10:0.01819134):0.005647229):0.01014379):0.0003090364,13:0.006606981):0.0003664656,(16:0.0382762423,12:0.00577899):0.003256563):0.0073015337);
tree gen.211 = [&U] ((15:0.009642122,19:0.0170722171):0.0005992404,(((18:0.0173973934,17:0.007320308):0.0013216097,14:0.0366790908):0.005119611,(((11:0.01076952,(((((3:0.01480708,1:0.01502194):0.002825514,2:0.03171055):0.061906883,4:0.02349462):0.003476254,((6:0.02490469,5:0.002987672):0.0051736,(8:0.036045556,(7:0.0031656426,9:0.002373479):0.0028055993):0.03439775):0.00600938):0.002687935,10:0.0133645):0.002818252):0.00565587,(12:0.003576864,16:0.03435398):0.0020774862):0.0003574866,13:0.002830846):4.12949e-05):0.0047449133);
tree gen.212 = [&U] ((15:0.010258494,((12:0.00442597,16:0.03001083):0.0021503005,(((17:0.0097871372,18:0.01368465161):0.001348604,14:0.0299704559):0.000646917,(13:0.004588062,(11:0.01313637,(((((1:0.03376387,2:0.01723866):0.01410369,3:0.0145502):0.061145776,4:0.02400804):0.001465517,(((9:0.004395024,7:0.0064606889):0.004165403,8:0.0491806872):0.04353306,(6:0.03369151,5:0.01113809):0.009780997):0.008429757):0.011516,10:0.02403654):0.00574483):0.01423644):0.001780935):0.002055912):0.002448797):0.002808475,19:0.029166394);
tree gen.213 = [&U] ((15:0.0117584,19:0.032748286):0.0006692035,((((4:0.03404436,((1:0.02679617,(3:0.02120041,2:0.02754703):0.02948353):0.051009405,(((9:0.005503083,7:0.0114776734):0.00551884,8:0.049157897):0.0275366,(6:0.01674846,5:0.002390014):0.003273226):0.01350256):0.001740264):0.00251647,10:0.02063078):0.002551799,11:0.01403098):0.01326285,((13:0.004586213,(14:0.0242609827,(17:0.0088317868,18:0.0142996767):0.0008815928):0.001675412):0.0006595842,(12:0.00605443,16:0.02740318):0.002046234):0.0002542423):0.0016106797);
tree gen.214 = [&U] ((15:0.009025489,19:0.02329366965):0.001166968,((14:0.026139142,(18:0.0108193642,17:0.011904343):0.001291645):0.003122835,(((16:0.02757961,12:0.00301808487):0.001282822,13:0.005287553):0.0005187239,(((((2:0.02923035,(1:0.01671213,3:0.01607846):0.01058695):0.06472225,(((9:0.0108568551,7:0.0063827225):0.0030578914,8:0.0360007251):0.0329455,(6:0.02184732,5:0.008312122):0.003017328):0.005663472):0.008394165,4:0.03353592):0.005740228,10:0.0261121):0.005489657,11:0.007793596):0.012219):0.0003432417):0.0025769864);
tree gen.215 = [&U] (((14:0.0311308417,(17:0.006621327,18:0.0127372741):0.001743608):0.0001077264,((16:0.03677881,12:0.003021963):0.0008706573,((11:0.01179439,((((3:0.02265153,(1:0.02061213,2:0.01680576):0.01485823):0.07697998,4:0.03045096):0.002950251,(((9:0.003907744,7:0.00621650869):0.0086317499,8:0.02419924):0.04462034,(6:0.01420017,5:0.002878112):0.006614775):0.005603798):0.009564018,10:0.02074343):0.0091664):0.0112707,13:0.004280719):0.0002579254):0.0007197171):0.002403777,(15:0.014065648,19:0.0141883266):0.003544308);
tree gen.216 = [&U] ((((18:0.0133861289,17:0.01031581):0.002273558,14:0.02347906691):0.003242389,(((11:0.01226428,(10:0.0291906,(4:0.01758808,(((1:0.01360581,3:0.01195741):0.008921056,2:0.01869795):0.056309353,((5:0.002967195,6:0.01486848):0.005094785,(8:0.011929115,(7:0.0073945191,9:0.01190134):0.0058200337):0.0349570163):0.004649853):0.001142876):0.007629609):0.005198164):0.007363731,(12:0.001971048,16:0.0245381):0.0025727627):5.518666e-05,13:0.001850433):0.001084846):0.0017149618,(19:0.0386914118,15:0.005793971):0.0006068195);
tree gen.217 = [&U] (((12:0.006915628,16:0.023541451):0.002799726,(13:0.002783971,(((((((5:0.002870688,6:0.007859895):0.003911498,(8:0.0291059821,(7:0.00623850843,9:0.007438929):0.004075442):0.03455763):0.009016391,((2:0.01975562,1:0.00975156):0.007784612,3:0.02654643):0.056611594):0.005423059,4:0.03231433):0.007650983,10:0.02244951):0.006032568,11:0.01570969):0.01043319,((17:0.009755126,18:0.0110671557):0.002257812,14:0.028554342):0.002824486):0.002868545):2.434577e-05):0.002488436,(15:0.009410889,19:0.044996558):0.006837429);
tree gen.218 = [&U] ((((16:0.0283144618,12:0.008197895):0.001198437,(((10:0.02140894,((4:0.02797892,(3:0.02835002,(1:0.009224957,2:0.0179204):0.006510747):0.062473015):0.002473539,((5:0.005355711,6:0.01757581):0.006006041,((7:0.00297658169,9:0.008650926):0.003158303,8:0.025342665):0.04119863):0.01578995):0.01206783):0.004513934,11:0.01187143):0.01275348,(14:0.024930763,(17:0.009583632,18:0.0131107184):0.001601375):0.001002475):0.0002088885):0.0007401989,13:0.003492016):0.0027788387,(19:0.0268204333,15:0.009171699):0.0003296396);
tree gen.219 = [&U] (19:0.0327491856,(((((16:0.02852608,(11:0.01398695,(((((1:0.01940763,3:0.01660705):0.008526008,2:0.02132833):0.070532563,(5:0.006821414,(6:0.01825836,((9:0.003866907,7:0.0043013652):0.00470128703,8:0.040827628):0.03143928):0.003024829):0.005499908):0.001850013,4:0.03651338):0.009109989,10:0.02132327):0.004502311):0.01101157):0.002191088,13:0.004260399):0.0002984077,12:0.005238881):0.001610807,((17:0.007944013,18:0.0087090217):0.002611012577,14:0.0232247476):0.0009516567):0.0089808731,15:0.007083731):0.002458494);
tree gen.220 = [&U] ((((16:0.0300336,12:0.00412898):0.003755723,13:0.006486797):0.0002657071,((11:0.01168203,(((((1:0.008890278,3:0.01459128):0.007914234,2:0.01852221):0.073754631,((6:0.02528651,5:0.0001040324):0.01128335,(8:0.027692459,(9:0.003893013,7:0.0023319711):0.0084458481):0.03738313):0.004865743):0.008915092,4:0.03284035):0.01070538,10:0.02275427):0.008671485):0.01067494,((18:0.012153327,17:0.0130681725):0.0004831912,14:0.0211031855):0.001143868):0.001135524):0.0015572948,(19:0.0237113028,15:0.017047474):0.002967882);
tree gen.221 = [&U] (((13:0.00674411,(((11:0.01188024,(10:0.01949872,(4:0.02839144,((3:0.01718906,(1:0.01858654,2:0.02533361):0.005669657):0.050416377,(((9:0.008080404,7:0.0038761888):0.001292273,8:0.045003434):0.048497749,(6:0.01405146,5:0.003661938):0.008522262):0.006828412):0.00952682):0.01326202):0.002145372):0.009381119,(12:0.009781674,16:0.029986022):0.001884931):0.00254186,(14:0.0301464296,(18:0.00827509943,17:0.007002573):0.0007807271):0.0003728594):0.001073715):0.002792343,15:0.01340202):0.0005762693,19:0.039580966);
tree gen.222 = [&U] (19:0.0180913521,((((13:0.003243655,(12:0.00735088,16:0.02129781):0.001284579125):0.0006525717,(11:0.01435817,((4:0.03333217,(((1:0.01525645,2:0.01425238):0.01396019,3:0.02051249):0.057595715,((6:0.02285027,5:0.01137762):0.00647065,((7:0.0037478451,9:0.007751924):0.0035043357,8:0.0255049458):0.03473311):0.008593222):0.003033976):0.005050689,10:0.01860108):0.004861805):0.008886034):0.0003006147,(14:0.02633075613,(17:0.0106598831,18:0.01081648168):0.002566522):0.001772847):0.0024821691,15:0.009325809):6.2737e-05);
tree gen.223 = [&U] (((13:0.001570172,((11:0.01560107,(((((2:0.02042568,1:0.02275209):0.009184422,3:0.0217391):0.07708275,((6:0.01535712,5:0.003066415):0.01237057,(8:0.031644563,(9:0.00608595,7:0.007017864):0.00389072):0.0245183202):0.01007314):0.001355018,4:0.04048237):0.006773223,10:0.022309):0.005893374):0.01589199,(14:0.0344986028,(17:0.005910967,18:0.0103531015):0.0029450227):0.0054831343):0.0005441137):0.000300238,(12:0.00290198847,16:0.032698128):0.0003590618):0.0044706888,(15:0.012870394,19:0.01600119532):0.001214023);
tree gen.224 = [&U] (19:0.0134034963,(15:0.011353293,((((11:0.01232603,((4:0.03879684,(((1:0.01072796,2:0.0273014):0.007229444,3:0.0277341):0.06588496,(6:0.0216414,(5:0.004415538,(8:0.029001202,(9:0.00541748,7:0.009827734):0.0063375454):0.03907408):0.0001255982):0.0102456):0.0009549586):0.005424796,10:0.02328569):0.01007233):0.01003955,(((18:0.0108155596,17:0.0182998727):0.001924707,14:0.02620526942):0.003740887,13:0.004104727):0.0008892838):0.001992878,12:0.003156818):0.0001983453,16:0.03190727):0.002187927):0.0004253505);
tree gen.225 = [&U] ((15:0.00811499,19:0.0302760672):0.004034653,((((14:0.0374458727,(17:0.006581972,18:0.0149957628):0.0015099673):0.0008119828,(12:0.004756795,16:0.02681736214):0.0004834885):6.166553e-05,(((4:0.0251087,(((3:0.02154012,1:0.01180053):0.004070283,2:0.02968081):0.056931969,((8:0.048910357,(9:0.004944177,7:0.00779206404):0.0085297697):0.05152605,(6:0.008427789,5:0.01414483):0.002214341):0.01283997):0.002686095):0.007085428,10:0.01670115):0.001282037,11:0.01750061):0.01279694):0.000928233,13:0.001082441):0.0044367413);
tree gen.226 = [&U] ((15:0.01329256,19:0.0178933465):0.0001441345,(((13:0.005424174,((18:0.013352919,17:0.007708093):0.006671386,((11:0.01174971,(((((7:0.0036965628,9:0.003877673):0.005801688,8:0.0333169697):0.040092311,(5:4.283209e-05,6:0.008851141):0.007252387):0.01400192,(((2:0.01436323,1:0.02121512):0.01700398,3:0.02227406):0.070241032,4:0.02928431):0.008908013):0.004739847,10:0.0195662):0.005187671):0.01041215,14:0.0189681812):0.001941488):0.0008875711):0.001580199,12:0.009223696):0.000126683,16:0.03488508):0.002836309);
tree gen.227 = [&U] (19:0.02670399046,(((13:0.007086569,(14:0.02512266089,((((((2:0.02149959,3:0.02155771):0.005908771,1:0.03234848):0.058645348,((8:0.035198256,(9:0.00559472,7:0.0041307098):0.007296374):0.03271205,(5:0.004394189,6:0.02026302):0.002666903):0.01335855):0.008803679,4:0.03993745):0.007568733,10:0.03091695):0.006439378,11:0.01796397):0.005684214):0.002147412):0.001702671,((16:0.0278098,12:0.004438851):0.0050209418,(18:0.0189542159,17:0.0051003164):0.0006311044):0.003373347):0.0022735909,15:0.013392371):0.004160355);
tree gen.228 = [&U] ((((((4:0.03072562,(((2:0.01323427,1:0.02044545):0.01582651,3:0.02913631):0.071962452,((8:0.0192619619,(7:0.0037267662,9:0.004420872):0.0009184701):0.035447124,(5:0.003497613,6:0.01237581):0.006650902):0.009924527):0.005117079):0.01004501,10:0.01720237):0.005752019,11:0.01276058):0.01013364,(12:0.004215324,16:0.02850298):0.0016707544):0.001109871,(13:0.002977573,((17:0.0161842898,18:0.0182023002):0.001346975,14:0.023727585):0.0001240029):0.001270414):0.002931238,(15:0.008042952,19:0.0201276964):0.007479984);
tree gen.229 = [&U] ((15:0.012423378,19:0.022095558):0.002712757,(13:0.00391088,(((((((2:0.02361602,(1:0.01722749,3:0.01377254):0.01230717):0.068289501,(((7:0.0048475172,9:0.007121392):0.004160398,8:0.025295626):0.0472982559,(5:0.006771221,6:0.02641136):0.005519547):0.004948571):0.001870384,4:0.03700455):0.00843144,10:0.02571739):0.005590996,11:0.009114301):0.007721834,((17:0.0084538489,18:0.0098655679):0.0009214198,14:0.0321965902):0.003952531):0.00024758,(16:0.032236796,12:0.0035747204):0.004537912):0.000340156):0.004705105);
tree gen.230 = [&U] ((13:0.001103088,(((14:0.0267441012,(18:0.0113720983,17:0.00708687707):0.003062435):0.0003730214,(12:0.003390495,16:0.034740204):0.003480338):0.001593339,(11:0.01350764,((((1:0.025712,(2:0.02566534,3:0.02976594):0.003911113):0.064321801,((6:0.02596106,5:0.00320712):0.0111268,((7:0.00467574273,9:0.007217288):0.0074185238,8:0.0306157591):0.03769368):0.002445094):0.01028161,4:0.03266849):0.01148667,10:0.02403108):0.00885255):0.01193733):0.0005552051):0.004806014,(15:0.006856277,19:0.0133075805):0.0009882256);
tree gen.231 = [&U] ((15:0.01073968,19:0.013835696):0.0005593461,((16:0.03016894,12:0.0100001442):0.001204181,((14:0.0218788134,(18:0.0109029241,17:0.0115720817):0.003929178):0.001569425,(13:0.002115507,(((4:0.02726756,((((7:0.0046983145,9:0.006702214):0.004779014,8:0.017177606):0.04511729244,(6:0.02254617,5:0.003815708):0.005339817):0.002717757,((3:0.01658988,1:0.008529364):0.008085891,2:0.02084919):0.064910472):0.007291354):0.008320937,10:0.01870372):0.005561154,11:0.01205952):0.01515594):3.979594e-05):0.0001754741):0.008158611);
tree gen.232 = [&U] (((12:0.0042064942,((13:0.003901256,16:0.03198751):0.002460353,(((((3:0.02552634,2:0.02865386):0.003420053,1:0.02012736):0.052894033,(((8:0.0248030288,(9:0.00574527,7:0.0043356937):0.00235023):0.03548847,(6:0.01805281,5:0.002931336):0.004463774):0.007312791,4:0.02927763):9.371613e-05):0.01194206,10:0.02210357):0.005602806,11:0.009350906):0.009765517):0.0007488557):0.0001624693,(14:0.0207131812,(17:0.005221799,18:0.0086567716):0.0021163538):0.000621345):0.0036769452,(19:0.02506261144,15:0.006271855):0.0005275448);
tree gen.233 = [&U] (19:0.0244808009,(((12:0.004239442,((14:0.02150053059,((17:0.005567683,18:0.017165553):0.002052624,15:0.01078963):6.672475e-05):0.002876787,16:0.0366107033):0.002272481):0.0002621079,13:0.003035807):0.00135496,((((((2:0.03128961,3:0.02986359):0.01320087,1:0.01763705):0.054827003,(((7:0.0069495991,9:0.007146056):0.003669649,8:0.028768103):0.02898172,(6:0.01457885,5:0.00559144):0.006476637):0.008126192):0.00182574,4:0.03880322):0.01299546,10:0.01958872):0.006088171,11:0.01157008):0.01425775):0.0060732032);
tree gen.234 = [&U] (((13:0.004205256,((((((3:0.01751187,1:0.01540595):0.005728783,2:0.03321504):0.069781614,((8:0.0477779556,(9:0.008000991,7:0.008423873):0.0023786217):0.03219367,(6:0.03157136,5:0.003551507):0.008443797):0.009487764):0.004833292,4:0.03269871):0.006358821,10:0.0143284):0.007760715,11:0.01499344):0.01393182):0.0002566869,((14:0.0335661029,(18:0.0161496878,17:0.01032911):0.001553161):0.003753433,(16:0.02964779,12:0.009001766):0.0049591307):0.0004639943):0.003831463,(15:0.011228238,19:0.0382381371):0.00101643);
tree gen.235 = [&U] ((15:0.017452767,19:0.0395755666):0.001165602,(((14:0.01832020303,(18:0.0134222176,17:0.0121849719):0.002236456):0.003412256,(16:0.0255826,12:0.00483095):0.0014302726):0.0002084693,(13:0.003960557,(((4:0.02675188,(((8:0.03892808826,(7:0.0039993283,9:0.008864883):0.0045545064):0.04223561,(6:0.01759492,5:0.006606041):0.002579273):0.006289162,((1:0.01653405,2:0.02061582):0.003069826,3:0.01854019):0.068897929):0.0007349731):0.006872205,10:0.02285277):0.007945858,11:0.008775231):0.005868185):0.00183262):0.0025168303);
tree gen.236 = [&U] ((15:0.011128498,19:0.0316547793):0.0003290754,(((12:0.005164228,16:0.032106533):0.002015829,(13:0.004694616,(11:0.01180286,((((3:0.02114063,(2:0.02060122,1:0.009299911):0.007008696):0.069756125,((8:0.0329385363,(7:0.0051254682,9:0.0124161):0.0015949565):0.03750934,(5:0.001019637,6:0.01272914):0.007011923):0.0106265):0.001225316,4:0.0370951):0.01081309,10:0.01286614):0.00432):0.01463584):0.0002831272):0.0005401078,(14:0.029099237,(18:0.0181317393,17:0.007794335):0.001835734):0.003337758):0.003569676);
tree gen.237 = [&U] ((19:0.0122630964,15:0.020794199):0.001596009,(13:0.003254227,(((16:0.029718244,12:0.005926401):0.00122162,(((((((7:0.0041159797,9:0.003453617):0.005649316,8:0.0415513086):0.03304729,6:0.02151258):0.001106823,5:0.01291033):0.008681054,(4:0.02292629,(3:0.01702898,(1:0.02531557,2:0.02125126):0.009094423):0.077405838):0.001245189):0.007930158,10:0.02080052):0.001488618,11:0.01451947):0.01576419):0.0007680562,(14:0.0244864826,(17:0.009401969,18:0.0126212382):0.0007072257):0.003553552):0.0003069712):0.004982361);
tree gen.238 = [&U] ((14:0.0276381037,((((((6:0.01098745,5:0.00115363):0.009742007,((((7:0.00510378019,9:0.005086258):0.0019538757,8:0.034245713):0.03686006,4:0.02909145):0.005766096,((1:0.01461973,2:0.01188258):0.01424457,3:0.01595891):0.07034945):0.008489093):0.005636823,10:0.01993872):0.004119854,11:0.00704163):0.009108588,13:0.01195975):0.003918756,((12:0.005154464,16:0.02797139):0.0007134131,(15:0.011088855,(18:0.0219226626,17:0.01324818):0.0006775897):0.0009043417):0.0005246677):0.000577147):0.006069498,19:0.0183135759);
tree gen.239 = [&U] (((11:0.007527706,((((2:0.02791762,(3:0.01193788,1:0.02264789):0.01428646):0.0584141,((6:0.01414241,5:0.008164563):0.001600322,(8:0.0387146793,(9:0.008066221,7:0.0063458815):0.011174496):0.04204417):0.01086356):0.003583524,4:0.03487607):0.009761459,10:0.02044744):0.007598628):0.01203919,(13:0.005502812,((16:0.0272431277,12:0.00489433):0.0006594633,((18:0.0264006243,17:0.0093097634):0.002048075,14:0.02271677929):0.00326372):0.0002182611):0.001096907):0.0032772728,(15:0.010025702,19:0.020234344):0.002673384);
tree gen.240 = [&U] (((13:0.004336744,(((18:0.0139675758,17:0.01011282):0.003370647,14:0.0179690605):0.0002958019,(12:0.005802399,16:0.034752233):0.002535042):0.0006240859):0.0009960172,(11:0.009930311,(10:0.02510761,(((3:0.01830556,(1:0.01670862,2:0.02540678):0.007519066):0.09433011,(((7:0.004738093381,9:0.007042673):0.00158133,8:0.029298609):0.03705741,(6:0.01340541,5:0.0001740439):0.01133413):0.004728139):0.005974202,4:0.03317936):0.01225222):0.007318806):0.01724317):0.005280968,(19:0.017726393,15:0.0060682878):0.0001802827);
tree gen.241 = [&U] ((15:0.014635651,19:0.016710098):0.002082088,((11:0.01426722,(10:0.02880611,(4:0.03632478,((((9:0.006796801,7:0.005483666):0.001705429,8:0.017950967):0.045090182,(6:0.02010279,5:0.001174814):0.009367512):0.004658871,((3:0.0194848,1:0.0256594):0.01177321,2:0.02009867):0.07615117):0.005378497):0.009636808):0.008298299):0.01603186,(((17:0.0089012874,18:0.0132543546):0.001595568,14:0.0219351051):0.001857316,((12:0.00572153964,16:0.03358169):0.0007044445,13:0.005692157):0.002320357):0.0009622174):0.0053255);
tree gen.242 = [&U] ((15:0.010350529,19:0.0130876317):0.001142157,((13:0.002147445,((14:0.03459224074,(17:0.0155553,18:0.010844971):0.0005109945):0.001164955,(12:0.01184222,16:0.037161047):0.0066375452):0.0003298357):0.0003549588,(11:0.01340903,(10:0.01836036,(((3:0.04697181,(1:0.02618316,2:0.02173618):0.0116284):0.073361021,((5:0.006859666,6:0.01690833):0.00752565,(8:0.037449732,(9:0.004003532,7:0.006105603934):0.001107686):0.040042752):0.01260479):0.008723549,4:0.03356368):0.009311437):0.009830457):0.01299242):0.0017566324);
tree gen.243 = [&U] ((13:0.003440452,(((17:0.007641391,18:0.01368424432):0.0021679591,14:0.0235042006):0.0008690693,((11:0.009157778,((((1:0.0231567,(3:0.02337152,2:0.02123273):0.01084533):0.06761264,4:0.03561804):0.00239999,((5:0.01162913,6:0.01291014):0.001087812,((7:0.0068118153,9:0.006334237):0.002317481,8:0.020858158):0.036748413):0.006888151):0.01079471,10:0.0329779):0.003464696):0.009601397,(12:0.003816613,16:0.027677762):0.0003942163):0.0003658814):0.001450507):0.004863272,(19:0.0368711738,15:0.011122198):0.003814705);
tree gen.244 = [&U] ((13:0.002316922,(((18:0.0145878599,17:0.01345234):0.005514617,14:0.0299050729):0.002979699,((12:0.004812109,16:0.02942131):0.002710867,(11:0.01335325,(10:0.02411482,(4:0.03212714,((2:0.02361073,(3:0.01687625,1:0.02813692):0.01119025):0.081997392,((5:0.005122795,6:0.01328296):0.005287185,(8:0.02597645262,(9:0.0112027,7:0.0095398741):0.0045843336):0.04614461):0.01164025):0.004119884):0.01291281):0.01056258):0.01440717):0.0006237043):0.001865542):0.0024881465,(15:0.014319229,19:0.0286370404):0.0009930217);
tree gen.245 = [&U] (19:0.0225944045,(((((((2:0.02321726,1:0.04148328):0.008874496,3:0.02157302):0.061680252,((8:0.0380495864,(7:0.0056147776,9:0.0071907103):0.002910278):0.043944989,(6:0.01073841,5:0.001967849):0.006583451):0.0137385):0.003146369,4:0.03367098):0.008775954,10:0.01936035):0.006064117,11:0.01454139):0.00888883,(((12:0.005639936,16:0.03436404):0.0006682185,((17:0.007377582,15:0.017667918):2.311852e-05,(14:0.0317247794,18:0.0147225715):0.0027216377):0.0019540483):0.003997063,13:0.005401242):0.001850944):0.003727013);
tree gen.246 = [&U] ((((11:0.01738884,(10:0.02551591,(((3:0.02189394,(2:0.01131289,1:0.0268531):0.01360569):0.070861414,((5:0.003200306,6:0.0173502):0.003360196,((7:0.0056447001,9:0.007274627):0.0052799079,8:0.02201077):0.04339523327):0.006522353):0.003967532,4:0.02642596):0.009136004):0.00176008):0.01323123,((16:0.03364786,12:0.0095044654):0.001058503,(14:0.0295139676,(18:0.0208312718,17:0.0130813):0.0003954309):0.003975721):0.0007833682):0.003787243,13:0.006649169):0.0070009153,(15:0.008204079,19:0.0297945078):0.001159959);
tree gen.247 = [&U] (19:0.026797786,((13:0.00333634,((((17:0.006256316,18:0.0200796357):0.0025183807,15:0.014970419):0.0008255762,16:0.02301007):0.001065984,12:0.006975841):0.002591628):0.0002893047,((((((2:0.0218274,(3:0.02402657,1:0.01044765):0.007235799):0.063125856,((8:0.027092609,(9:0.00516224912,7:0.004856145):0.0029718209):0.04072674,(6:0.01219886,5:0.0006170896):0.005415056):0.01363263):0.002663086,4:0.02451622):0.00335765,10:0.01746898):0.003403877,11:0.007961902):0.01055466,14:0.02380149652):0.0009253073):0.0026572627);
tree gen.248 = [&U] ((((((4:0.03315458,((2:0.01859758,(1:0.02308159,3:0.02463812):0.005013769):0.069312767,((8:0.022638292,(7:0.0092632604,9:0.007624069):0.003341893):0.0471366,(6:0.01331267,5:0.001928963):0.01054624):0.003167342):0.005686027):0.01422267,10:0.01665145):0.009495872,11:0.007594568):0.008364368,(((16:0.02466641,12:0.005447696):0.0005863446,((17:0.006888127,18:0.0202098823):0.00185421,15:0.007068405):0.0019649835):0.001553819,14:0.0393854161):0.0008816934):0.0005981215,13:0.008511542):0.004806722,19:0.0186707186);
tree gen.249 = [&U] (19:0.021107784,(15:0.007412578,((16:0.02137758,12:0.000792105):0.003034627,((13:0.004731026,(11:0.007285722,(10:0.0249116,((((5:0.006416873,6:0.01517513):0.008274652,((9:0.003293302,7:0.00380720927):0.0039832481,8:0.0536391345):0.04114863):0.004747333,(1:0.01607346,(2:0.02187482,3:0.02033504):0.006340869):0.075542482):0.003108437,4:0.03091959):0.01198012):0.00567645):0.01552377):0.001026772,(14:0.0226530813,(17:0.006598691,18:0.00783228574):0.0006281528):0.0003235155):0.001542147):0.002117081):0.0007852662);
tree gen.250 = [&U] (((13:0.01126398,(((15:0.011336935,16:0.0293628):0.0040075448,((18:0.0127569964,17:0.01157681):0.002673606,14:0.03091380975):0.001909313):0.003308911,12:0.004370398):0.001146485):0.0005075568,(((((2:0.01876759,(3:0.01756494,1:0.02232209):0.01254575):0.065226892,((6:0.01350007,5:0.007732725):0.001389708,((9:0.001942454,7:0.0134607983):0.004439493,8:0.01338749):0.040249696):0.008210757):0.002539326,4:0.0309773):0.01184673,10:0.01292006):0.004243359,11:0.01830532):0.01929446):0.003731075,19:0.031249683);
tree gen.251 = [&U] ((19:0.027929196,15:0.0050073689):0.00102685,(((14:0.033959273,(18:0.0217451658,17:0.007722945):0.0002546368):0.002541199,((11:0.01531455,(10:0.02136517,(4:0.03249388,((3:0.01784725,(2:0.01768868,1:0.01982539):0.004797654):0.072239341,((6:0.01273826,5:0.003369133):0.005651286,(8:0.0376495209,(9:0.004360087,7:0.00697676767):0.0014012649):0.0449770879):0.003278268):0.006099913):0.01451012):0.005793652):0.01493296,13:0.007933336):0.001093249):0.0004491217,(16:0.03830462,12:0.002908809):0.0022313415):0.006899982);
tree gen.252 = [&U] ((15:0.012261786,19:0.010788229):0.004337573,((((12:0.0031932375,16:0.02838223):0.001870699,((17:0.010685414,18:0.0089656837):0.003246453,14:0.0311905902):0.003647257):0.0008082518,((10:0.0193265,(4:0.0465882,(((3:0.02178711,1:0.01785422):0.001743523,2:0.01845523):0.081829363,(5:0.006186533,(((9:0.009155771,7:0.0037032144):0.0045619108,8:0.035794807):0.05145619,6:0.01476613):0.0002735587):0.01376974):0.002102196):0.01532728):0.002743138,11:0.01553181):0.01206116):0.000941582,13:0.004453449):0.005334942);
tree gen.253 = [&U] ((((11:0.009846462,((((3:0.02258259,(1:0.01793579,2:0.01874894):0.006831804):0.041844159,(((9:0.01034672,7:0.0073427508):0.0035245517,8:0.026682735):0.02708088,(6:0.01343463,5:0.002202038):0.005825481):0.01216619):0.0005159715,4:0.03683135):0.0147264,10:0.01711756):0.007336475):0.009068359,13:0.003332413):1.487052e-06,(((18:0.010772987,14:0.02702445212):0.0008350331,(17:0.006148197,15:0.015451427):0.00010633135):0.002512187,(16:0.03139,12:0.004668621):0.0006631857):0.001519538):0.0037624329,19:0.0244666798);
tree gen.254 = [&U] (((11:0.01040448,((4:0.03727455,(((1:0.02146758,3:0.01785466):0.007274322,2:0.02285869):0.078910136,((8:0.0332400235,(7:0.0106867824,9:0.005600149):0.00629331988):0.04240693,(6:0.02333427,5:0.01103159):0.005933472):0.00865301):0.00671941):0.01218655,10:0.02378989):0.002787528):0.0129304,(13:0.00294249,(12:0.002913398,(16:0.03503158,((18:0.0108510706,14:0.0235987458):0.00351458,17:0.01093258):0.0021543749):5.281938e-06):0.002440035):0.000762748):0.005283521,(15:0.009374697,19:0.04340548307):0.004884589);
tree gen.255 = [&U] (((13:0.007090598,((11:0.01893079,(10:0.01918894,((4:0.03168055,((1:0.03539547,2:0.01325293):0.00847966,3:0.02667929):0.0649286):0.006343349,(((7:0.006573397,9:0.008787426):0.006698329,8:0.03930810554):0.03538084,(6:0.01350729,5:0.004384867):0.004147069):0.004765043):0.006675174):0.008421706):0.0060184,14:0.0291290399):0.001065564):9.785238e-05,((12:0.007491612,16:0.02804145):0.0007305102,(17:0.00714181,18:0.0202889281):0.002677397):0.001175752):0.003290718,(15:0.018861545,19:0.016241155):0.0004538323);
tree gen.256 = [&U] ((15:0.006901272,19:0.0163595902):0.0008914291,((14:0.02408431242,(17:0.005177346,18:0.0095986468):0.0005849428):0.002876654,(((16:0.02052909,12:0.006854255):0.0009502968,(11:0.01499358,(10:0.01630288,(((5:0.0007196948,6:0.02069222):0.002549344,((9:0.006549832,7:0.0084128783):0.001090957,8:0.0262584944):0.050769775):0.007707073,((3:0.02115759,(2:0.01281727,1:0.02262561):0.02218311):0.081460342,4:0.02545065):0.005290733):0.01148547):0.009070535):0.008132435):0.0007422463,13:0.00276055):0.001008841):0.0029280996);
tree gen.257 = [&U] ((19:0.015066207,15:0.009077262):0.001588821,((((16:0.02641989,12:0.009565815):0.000599382,(11:0.01296385,((((((9:0.006603625,7:0.00533272893):0.0041995115,8:0.034613837):0.03465768,(6:0.02057078,5:0.005477659):0.003022418):0.007105066,((3:0.02126296,1:0.01649178):0.002796426,2:0.02367755):0.086534044):0.001452779,4:0.04430517):0.009120831,10:0.01644675):0.006314555):0.01179835):0.0004996743,(14:0.02780343849,(18:0.020046327,17:0.007854759):0.003875612):0.002245293):0.0005015369,13:0.006488107):0.0032985805);
tree gen.258 = [&U] ((15:0.00591719773,19:0.016058133):0.0009377803,(13:0.005532394,((14:0.0230948739,((16:0.02926056,(17:0.009702478,18:0.0117834054):0.001836551):0.004174678,12:0.004178328):0.003702532):0.002438293,((10:0.01594559,(((3:0.01901415,(2:0.01059044,1:0.0294338):0.009547619):0.074615573,((8:0.035398896,(7:0.00320376212,9:0.006665923):0.001497939):0.028558823,(5:0.0028579,6:0.01384887):0.009002358):0.006900783):0.007383551,4:0.0302153):0.01419355):0.00338267,11:0.01887788):0.01315033):7.185064e-05):0.003231448);
tree gen.259 = [&U] ((((((10:0.02571799,(4:0.02978591,(((3:0.01310768,1:0.02097814):0.006142792,2:0.02303883):0.067596493,((8:0.0182859718,(7:0.00408004641,9:0.00512799):0.0001026275):0.054677031,(5:0.003744184,6:0.01699159):0.004730985):0.008487602):0.005607687):0.0113127):0.003543354,11:0.01029407):0.009499435,(16:0.029047,12:0.003384285):0.0034116312):0.002229492,13:0.002753468):0.0003396718,(14:0.0381812673,(17:0.0113221506,18:0.010005054):0.002270876):0.001666857):0.004487547,(19:0.0175071307,15:0.012003483):0.003202625);
tree gen.260 = [&U] ((19:0.0278619147,((16:0.03906489,(((11:0.01445324,(((((1:0.01139025,2:0.02043769):0.01432633,3:0.01591107):0.05770912,((6:0.02699759,5:0.001905347):0.00594839,(8:0.028061588,(7:0.0034018428,9:0.006053328):0.001918772):0.041783734):0.009855286):0.006679278,4:0.02278613):0.009843957,10:0.02279235):0.005975982):0.008130586,13:0.01086546):0.001840787,12:0.003791944):0.0009609613):0.0053814904,(17:0.006591493,(14:0.0290199492,18:0.0133605072):0.002834353):0.001482554):0.0004024729):3.879594e-05,15:0.011865967);
tree gen.261 = [&U] ((13:0.003438281,((((((((2:0.02613243,1:0.01267961):0.00486388,3:0.01491617):0.07261662,4:0.02346387):0.005313001,(((7:0.0058406821,9:0.009809139):0.005710735,8:0.0267771321):0.03096367,(6:0.01735522,5:0.002050003):0.005343777):0.01382082):0.01133272,10:0.01397104):0.00358058,11:0.01131358):0.01146059,((17:0.015280886,18:0.0125777538):0.00585095,14:0.0375221419):0.0002136664):0.0003120325,(12:0.004445499,16:0.0344889):0.0027102607):0.0001841332):0.0042047674,(15:0.011354374,19:0.0140501791):0.00395919);
tree gen.262 = [&U] ((((14:0.0302818487,(11:0.0105831,(10:0.02115737,((((2:0.02348974,1:0.03965728):0.005758353,3:0.0229549):0.067414993,((8:0.023302578,(7:0.006963163,9:0.003121054):0.0053253307):0.04324112,(6:0.01326066,5:0.003254205):0.01559653):0.004345982):0.006402688,4:0.03964592):0.01130048):0.001215902):0.009096163):0.002430276,13:0.008790976):0.0004478151,(16:0.02231487,(12:0.00478699,(17:0.007364005,18:0.0154197423):0.0046444724):2.378834e-05):0.0002125256):0.0023847068,(15:0.012969952,19:0.0301372582):0.002997795);
tree gen.263 = [&U] ((13:0.007806235,((((17:0.008606232,18:0.0158732048):0.002214299,12:0.004659124):0.0003535773,16:0.0249068):0.0005842784,((((((1:0.03253255,(3:0.02920287,2:0.0366823):0.01051681):0.0637764871,(((8:0.023524925,(7:0.00836693549,9:0.005857549):0.007817754):0.03515196,6:0.01715097):0.0009025242,5:0.003610722):0.009982273):0.002835631,4:0.03036985):0.008673175,10:0.02027843):0.002816196,11:0.008621027):0.01763427,14:0.0241691843):0.001075618):0.0001206307):0.010561363,(19:0.019373984,15:0.013044977):0.002483437);
tree gen.264 = [&U] ((15:0.0096004927,19:0.023961399):0.002357171,(((14:0.02618483185,(18:0.0098413226,17:0.00792955):0.001302417):0.001466589,((10:0.02049354,(4:0.03221997,(((6:0.02008551,5:0.001931172):0.008955311,(8:0.0231192376,(7:0.0070845888,9:0.004565217):0.0035326634):0.02802692):0.01209925,((1:0.01671754,3:0.02147956):0.00737604,2:0.03440855):0.06951481):0.006645442):0.009837109):0.006270115,11:0.01190236):0.01166102):0.0002873571,(13:0.006428863,(16:0.03165031,12:0.002761723):0.007547792):0.001403565):0.008056582);
tree gen.265 = [&U] (19:0.0089466621,((((14:0.0260883011,(17:0.007546334,18:0.0101284568):0.002992327):0.0003101091,13:0.009449863):0.0005437179,(((10:0.01666581,(4:0.03132248,(((6:0.01646412,5:0.003572807):0.00296118,((7:0.0049424097,9:0.003926905):0.004535428,8:0.020010791):0.0304402821):0.004167198,((1:0.01521776,2:0.02069021):0.01011825,3:0.02372824):0.078600588):0.003899304):0.007306929):0.006224369,11:0.009726767):0.01683839,(12:0.0050647337,16:0.028110884):0.0007515764):0.0006806091):0.0055113306,15:0.017074228):0.0002221356);
tree gen.266 = [&U] ((15:0.020871075,19:0.0155968427):0.0008915493,(((14:0.0276172385,(17:0.009749651,18:0.0085870274):0.0047520803):0.00277341,(13:0.00579837,(((4:0.02686527,(((8:0.0325441666,(9:0.007628901,7:0.0060368474):0.004454646):0.03311011844,(6:0.01565403,5:0.004715035):0.004229147):0.008959868,((1:0.0378036,3:0.02292741):0.002075476,2:0.02478777):0.07383821):0.004853512):0.01173911,10:0.02277959):0.00329865,11:0.005143964):0.01045806):0.002556638):0.0009469785,(16:0.03061497,12:0.008852611):0.0005933334):0.0024022278);
tree gen.267 = [&U] (19:0.03340222751,((12:0.007009356,((11:0.01454943,(10:0.01226114,(((((9:0.003531633,7:0.0057102409):0.0030612005,8:0.0430928503):0.03311324,4:0.0316435):0.002194042,((3:0.02588616,1:0.02213174):0.00448546,2:0.03224309):0.063838301):0.005583614,(6:0.02020267,5:0.005540709):0.00947831):0.008638899):0.006202405):0.01610569,(16:0.0218857286,((14:0.0346128114,(17:0.010272827,18:0.008731619):0.0006474208):0.0002713149,13:0.006219805):0.001336368):0.001140251):0.0006615188):0.003695782,15:0.017996532):0.002507532);
tree gen.268 = [&U] ((15:0.014548369,19:0.01704229477):0.001595152,((14:0.02940499009,(18:0.0244285697,17:0.008937895):0.001084364):0.001439743,(13:0.003220486,((11:0.01155495,(10:0.02020215,((6:0.01053754,(((7:0.0053868794,9:0.004473126):0.0037126552,8:0.0352053114):0.04867313,5:0.009828866):0.0005446149):0.0129335,(((1:0.01512156,2:0.01997139):0.005932975,3:0.01681061):0.081204422,4:0.02929072):0.01310379):0.004835815):0.005918026):0.008659043,(16:0.025773425,12:0.007203235):0.0013353699):0.0007579771):0.001204658):0.006129374);
tree gen.269 = [&U] (((((16:0.02522353,12:0.004111843):0.0014293103,((17:0.01253846,18:0.013946859):0.0030523425,14:0.0286047287):0.0008324276):3.683875e-05,(((((3:0.02359539,(1:0.02459842,2:0.02338367):0.01181472):0.076833707,4:0.03749512):0.006120179,(((7:0.0029233705,9:0.01183735):0.005603742,8:0.0387431858):0.0406107501,(6:0.01079161,5:0.008576055):0.004387789):0.01068621):0.009932485,10:0.02713371):0.002348685,11:0.01402216):0.01111392):0.0008883935,13:0.006586299):0.005430705,(19:0.0274056379,15:0.017280457):0.002902555);
tree gen.270 = [&U] (((13:0.008463029,((17:0.01013486,18:0.014498671):0.002997717,14:0.02480054104):0.0006913985):0.0004243681,((((4:0.01999106,((3:0.01465308,(1:0.02634347,2:0.02005605):0.01200865):0.07108012,(((9:0.006857468,7:0.00396867814):0.003775564,8:0.0237763313):0.03875982,(6:0.01941659,5:0.001272226):0.01379586):0.008060124):0.004563144):0.01440653,10:0.01713053):0.00363872,11:0.008513372):0.011437,(16:0.0261960029,12:0.01006168):0.000668064):0.000817119):0.0044512024,(15:0.013315549,19:0.024904709):0.003507842);
tree gen.271 = [&U] ((13:0.004751012,((12:0.009747256,((14:0.0258542556,(17:0.009178595,18:0.0136581821):0.004224189):0.003748286,16:0.0211404):0.0006878109):0.0004936328,(11:0.01190906,((4:0.04236269,(((1:0.02094182,2:0.01887695):0.008073257,3:0.02023455):0.06391757,((8:0.0203774717,(7:0.0018132621,9:0.003641571):0.005798723):0.03455718,(5:0.0003948201,6:0.02038229):0.008814776):0.004590227):0.002682005):0.008860745,10:0.01391238):0.004159387):0.007798285):2.504398e-05):0.0020893863,(19:0.0124825954,15:0.009002571):0.0006431153);
tree gen.272 = [&U] ((13:0.004591646,((11:0.01030201,((4:0.03303439,((1:0.01993382,(3:0.02077879,2:0.02439298):0.001884515):0.059437264,(((9:0.009367278,7:0.0040914161):0.005726736,8:0.0212063167):0.04068969,(5:0.006886544,6:0.01843235):0.005620239):0.00425236):0.003181402):0.005742826,10:0.01637844):0.003858113):0.01357253,(12:0.003011912,((17:0.007049281,(18:0.0117049629,14:0.0282415389):0.003875209):0.000680268,16:0.036188948):0.0038304945):0.00155796):0.001104974):0.002116897,(19:0.0133538809,15:0.014000449):0.001901969);
tree gen.273 = [&U] ((15:0.007734795,19:0.03279922561):0.0005408412,((13:0.005150278,((14:0.0320617697,(18:0.0206919625,17:0.017422711):0.001559778):0.004373387,(11:0.01545404,((4:0.04637287,((2:0.01996034,(1:0.02252061,3:0.02297399):0.00238194):0.07300301,((8:0.0412697687,(9:0.003845067,7:0.0044043528):0.004972918):0.0421479161,(5:0.002359815,6:0.02371713):0.005981371):0.002717845):0.002506469):0.008192743,10:0.01746576):0.007457153):0.01205042):0.0004676235):0.0001789143,(12:0.0039792678,16:0.03407207):0.001241103):0.004530312);
tree gen.274 = [&U] ((14:0.03617854607,(13:0.006822632,((((((2:0.02625456,(3:0.01566931,1:0.02801958):0.009566878):0.068386509,((6:0.0191487,5:0.001982112):0.009648145,((9:0.003089319,7:0.0066594114):0.005118898,8:0.026413681):0.0461862):0.01089325):0.002468379,4:0.02754905):0.007147931,10:0.01589967):0.01010028,11:0.01390285):0.01372425,(16:0.02210776,((18:0.01208505052,17:0.009708451):0.006668103,12:0.002938435):0.0008580064):0.001348845):0.004311167):7.684296e-05):0.0092392797,(19:0.0194440561,15:0.009649388):0.001092947);
tree gen.275 = [&U] ((19:0.02151870175,15:0.014897349):0.001588823,((13:0.002705701,(((10:0.01973943,((((7:0.004929532,9:0.007713103):0.0056279672,8:0.0324669655):0.03023501,(6:0.01589043,5:0.005298491):0.006776809):0.007119225,(((2:0.0264452,3:0.03066143):0.009874975,1:0.01773891):0.070492105,4:0.02354253):0.005877888):0.008050013):0.008681048,11:0.01137891):0.008429528,(14:0.0304611362,(17:0.009291963,18:0.0062963604):0.0020456885):0.0004291063):0.001126829):0.0002547975,(12:0.003246374,16:0.0294890832):0.0005298054):0.0018486544);
tree gen.276 = [&U] (19:0.021033391,(((((11:0.009507259,(((4:0.03013334,((2:0.01494157,1:0.01718722):0.01566306,3:0.01966885):0.061254399):0.002627409,(((7:0.0040955239,9:0.00512393):0.0041151187,8:0.03606970724):0.02969787,(5:0.009195357,6:0.01550907):0.004554903):0.006927973):0.006147691,10:0.02118553):0.003018782):0.01152665,((18:0.0122852155,17:0.0128117085):0.00121999,14:0.0205855223):0.001930226):0.004457681,13:0.003972267):0.0003872374,(16:0.02778178,12:0.0023468853):0.000298227):0.001108456,15:0.014082821):0.004152328);
tree gen.277 = [&U] (((17:0.00862729,18:0.0195004649):0.00311058,(((12:0.009430304,16:0.02984463):0.002065397,13:0.005274591):0.0007014376,(((10:0.01912618,(((2:0.03022914,(1:0.01971515,3:0.02553374):0.005724436):0.0691994833,((8:0.0215892966,(7:0.0026495313,9:0.004671622):0.001011091):0.029571994,(6:0.01660922,5:0.006243485):0.008083697):0.01804859):0.004639071,4:0.02040239):0.008024016):0.005037391,11:0.009384856):0.01512737,14:0.02244538607):0.001554032):0.0001536347):0.0010913088,(19:0.013967606,15:0.012453193):0.001056271);
tree gen.278 = [&U] (((14:0.0337170103,(18:0.0107117288,17:0.015096071):0.0001935072):0.001842813,(16:0.030799,(12:0.004263148,((11:0.01544197,(10:0.02028253,((((3:0.01691446,2:0.02109097):0.007839352,1:0.02230342):0.064590855,((5:0.007133984,6:0.01216572):0.006073821,(8:0.034659562,(9:0.01050724,7:0.0057296382):0.00114939527):0.04122812):0.008832553):0.003721496,4:0.03735923):0.01214427):0.008031148):0.01335736,13:0.006025823):0.003427427):0.0008097353):0.003448082):0.0045961483,(15:0.008750237,19:0.0177359589):0.002260894);
tree gen.279 = [&U] ((15:0.008647951,19:0.015376952):0.009036977,(13:0.002646381,(((11:0.01522303,(10:0.02035033,(((5:0.002653961,6:0.01938188):0.008260465,((7:0.0071694483,9:0.01099666):0.0008923179,8:0.0560402544):0.03793568):0.009838999,(4:0.03154335,((2:0.01664898,1:0.02747349):0.003446466,3:0.01908108):0.058127799):0.007343508):0.01911109):0.003167392):0.009424626,(12:0.005788507,16:0.02562405):0.001654034):0.0009249607,(14:0.0235738605,(17:0.008880976,18:0.0064564223):0.0011508214):0.001263192):0.001040791):0.003026623);
tree gen.280 = [&U] ((((14:0.0264477448,(18:0.019345838,17:0.009770204):0.0016323979):0.00479249,(11:0.01040881,(10:0.02508529,(4:0.0354137,(((5:0.00225154,6:0.01420615):0.0108007,((7:0.0068317301,9:0.007191663):0.0020908154,8:0.0370475599):0.0376084):0.007146355,((1:0.02228642,3:0.01747518):0.006784998,2:0.02449626):0.07397559):0.002603202):0.01400725):0.003700771):0.01867605):0.001131883,((16:0.02892865,12:0.002373589):0.0012491474,13:0.004014226):0.003062553):0.004856779,(15:0.011004145,19:0.017478696):0.0004297729);
tree gen.281 = [&U] ((((17:0.0155914284,18:0.0143798097):0.0005450402,14:0.0226218143):0.005355657,(13:0.001740052,((11:0.010833,(10:0.02561458,(4:0.04219325,(((3:0.01893242,1:0.02437814):0.0057434,2:0.03338202):0.08138413,((5:0.00792974,6:0.01289448):0.007857041,((9:0.00561126,7:0.0086352802):0.003688202,8:0.0479712297):0.0277261451):0.008612036):0.001593581):0.007295032):0.007285602):0.01012878,(16:0.02809714,12:0.003820895):0.0031075872):0.0004283744):0.0002487151):0.003444429,(15:0.008541336,19:0.01921302):0.001411726);
tree gen.282 = [&U] ((15:0.00814595,19:0.0238116094):0.0009569313,(14:0.0297513097,((13:0.005569312,(11:0.01727415,(10:0.01498609,(((((8:0.045479737,(9:0.006002102,7:0.00539741152):0.005037698):0.03552304,6:0.02083009):0.001553249,5:0.01381625):0.009193765,((1:0.01291571,3:0.01208632):0.01045106,2:0.02067895):0.072447329):0.0003467913,4:0.03158599):0.009916625):0.007767293):0.008191183):0.0009013453,((16:0.02494172,12:0.005730873):4.20648e-05,(18:0.014451439,17:0.007818965):0.0017708031):0.000570807):0.0007971409):0.0063911151);
tree gen.283 = [&U] ((((16:0.033447914,12:0.004831706):0.0006054113,(((17:0.0159050849,18:0.0266215295):0.007759429,14:0.028946262):0.0008546277,(11:0.01491072,(10:0.02239823,(4:0.03304928,((3:0.02434209,(1:0.01710981,2:0.0144413):0.006644306):0.073148406,(((9:0.008750571,7:0.00997423824):0.0066626316,8:0.021788061):0.03375983,(5:0.001363346,6:0.01371797):0.007278864):0.003406307):0.003816402):0.009285271):0.006967425):0.0141196):0.0002758685):0.0003091758,13:0.006898533):0.003493459,(15:0.013396177,19:0.0258760563):0.0003615516);
tree gen.284 = [&U] ((((18:0.012050079,17:0.01426943):0.003460191158,14:0.0201576144):0.001103048,((16:0.02985001,12:0.006390872):0.0001529479,(13:0.006949739,(11:0.01091966,(10:0.02234424,((((8:0.035857471,(7:0.007167602,9:0.005435213):0.00187040917):0.0351058,(5:0.002231788,6:0.02302086):0.007404149):0.002608887,((2:0.01900664,1:0.02526916):0.00762205,3:0.02303503):0.0737507):0.001127263,4:0.03155316):0.008599498):0.003486229):0.01410085):0.0001836333):0.0008884909):0.0027082913,(15:0.009800455,19:0.0332063303):0.000689459);
tree gen.285 = [&U] ((((18:0.009380664,17:0.009847972):0.003829706,(12:0.006133157,16:0.02753582693):0.001487601):0.0008157064,(((11:0.009186416,(10:0.01124408,((((7:0.00767704866,9:0.005446104):0.004123778,8:0.030431949):0.037646469,(5:0.00654708,6:0.02072144):0.00127036):0.0107787,(4:0.0334172,((1:0.02442442,2:0.02907362):0.005677861,3:0.02375793):0.051859363):0.007068443):0.01425131):0.004345936):0.01221141,13:0.006073989):0.001247514,14:0.02908613211):3.656712e-05):0.0033163693,(15:0.007348192,19:0.0385027764):0.0004453091);
tree gen.286 = [&U] (((((18:0.0104209443,17:0.01094117):0.0039109049,(16:0.01491206,12:0.003436303):0.00107771):0.004171118,13:0.005445664):0.0008195755,(14:0.02137034739,(11:0.01481535,(10:0.01697507,(4:0.02477037,((1:0.00774176,(2:0.02126203,3:0.02203667):0.008701221):0.058773176,((7:0.0075475161,(9:0.005051533,8:0.0338171363):0.00133046):0.03314508,(5:0.009076068,6:0.01232847):0.002427798):0.01003573):0.001963431):0.003711227):0.006148964):0.01478047):0.00283296):0.0032755665,(15:0.008846635,19:0.0097956475):0.0009721034);
tree gen.287 = [&U] ((19:0.016461019,15:0.011911219):0.001178961,((13:0.005089181,(16:0.02219596,((18:0.01212334674,17:0.01436671):0.00455931,12:0.005382807):0.002054551):0.003620452):0.000517632,(((10:0.02038246,(((3:0.01754403,(2:0.007535286,1:0.02601117):0.01403657):0.055958707,((6:0.02092039,5:0.002527692):0.001103912,((9:0.004990769,7:0.0050048254):0.0042550388,8:0.036985555):0.04380692):0.009377192):0.0007250259,4:0.02402028):0.01035063):0.004575012,11:0.0144676):0.01054899,14:0.0278104433):0.004749557):0.0031588747);
tree gen.288 = [&U] ((13:0.003355881,(((11:0.0142648,(10:0.03268207,(4:0.03418608,(((8:0.047990009,(7:0.0058178133,9:0.006998452):0.0040980751):0.03945309,(5:0.000555184,6:0.01664683):0.006998946):0.008313088,((2:0.02203406,1:0.01183504):0.009111936,3:0.02304902):0.063009931):0.001425804):0.006295505):0.005227212):0.01231316,(16:0.02704929,12:0.0030365098):0.0005261497):0.001824746,(14:0.0217611252,(17:0.008236868,18:0.0177425995):0.000345469):0.001046255):0.0003674078):0.003093555,(15:0.007265384,19:0.02556495945):0.0008729739);
tree gen.289 = [&U] ((15:0.009815715,19:0.0187604324):0.003306433,((13:0.003126322,(16:0.0350254,(((18:0.0108059828,17:0.005829916):0.0008877834,14:0.0281208914):0.0044528141,12:0.002880998):0.0004764067):0.0005253086):0.0005911633,(((((1:0.01863338,(2:0.02040519,3:0.02486474):0.003983923):0.083310697,((5:0.003157601,6:0.01995177):0.004802041,(8:0.0212170012,(9:0.005043701,7:0.0113078076):0.001104817):0.0348367114):0.01083469):0.003029323,4:0.03313494):0.01696233,10:0.01556891):0.0082248,11:0.01372557):0.01214854):0.0023007425);
tree gen.290 = [&U] (((((10:0.02278834,((((5:0.0007375871,6:0.008798116):0.007169368,(8:0.0282480669,(9:0.003908432,7:0.003936388861):0.0036596145):0.03404549):0.007603469,((3:0.02390329,2:0.03213898):0.008146701,1:0.01991845):0.072468904):0.005579279,4:0.03023904):0.01351408):0.006704415,11:0.01563778):0.007912273,13:0.006145405):0.0004469443,(((17:0.009239352,18:0.0129591659):0.001261706,14:0.0269043702):0.0045163781,(12:0.006390395,16:0.03306076):0.001070338):0.0002749402):0.0014701518,(19:0.0241590255,15:0.014879333):0.0005624844);
tree gen.291 = [&U] ((13:0.002229142,(((10:0.01979266,(((5:0.001461613,6:0.0136652):0.01144535,((9:0.006921734,7:0.0040717724):0.002024534,8:0.051468578):0.02674553):0.01064123,(((1:0.01900237,3:0.02012293):0.007711124,2:0.02010531):0.070388665,4:0.03779802):0.001793795):0.009464871):0.005896308,11:0.009901056):0.00986171,((14:0.02114809327,(17:0.0096175896,18:0.0098454944):0.002931934):0.00422682,(16:0.02565475,12:0.004795196):4.653258e-05):0.0003605879):0.001000175):0.00419063,(19:0.0111985161,15:0.009468735):0.00154744);
tree gen.292 = [&U] ((((((4:0.02885534,(((1:0.02176172,2:0.0115652):0.008408138,3:0.02882064):0.062185941,((5:0.008933154,6:0.009420052):0.005499156,(8:0.0303965061,(7:0.0078023826,9:0.004620661):0.0065627931):0.03658033):0.005324412):0.001394751):0.007775602,10:0.02192448):0.007190902,11:0.009206008):0.01074608,13:0.004507229):0.002015256,((14:0.0311259394,(18:0.012895153,17:0.010542423):0.001219218):0.002344082,(16:0.02912645,12:0.007315526):0.004698748):9.463825e-06):0.004128228,(15:0.010098508,19:0.01667467493):0.001091541);
tree gen.293 = [&U] ((((14:0.02785133255,(17:0.0134956516,18:0.015467998):0.000742723):0.0008157826,(13:0.003540444,(16:0.024847803,12:0.004857677):0.003107123):0.0005772813):7.660222e-06,((10:0.01464116,(((3:0.02089953,(1:0.008851432,2:0.01254322):0.01554152):0.058856941,((5:0.0009653941,6:0.02168332):0.009729857,((9:0.003987824,7:0.0060794078):0.005094536,8:0.0434045502):0.0322275389):0.00651324):0.01034844,4:0.03162039):0.01316462):0.005405829,11:0.01514212):0.009363433):0.0033365233,(15:0.00712822,19:0.011992117):0.0008212608);
tree gen.294 = [&U] (15:0.00833333,((13:0.003270728,(((14:0.0257664561,(17:0.006545071,18:0.0138478018):0.000316502):0.0006986056,((10:0.02290376,(((2:0.02621733,(3:0.01514016,1:0.01813792):0.01229499):0.05425954,((5:0.001986467,6:0.01810781):0.01312771,((9:0.01116152,7:0.0067621542):0.001094082,8:0.0276185662):0.04016861):0.006645478):0.00275726,4:0.03874646):0.017414):0.005462575,11:0.01538938):0.01605063):0.001330347,(16:0.0234304841,12:0.004291375):0.0004369869):0.001565016):0.0043668941,19:0.0202246388):0.0006567283);
tree gen.295 = [&U] ((((12:0.005062399,16:0.02654751):0.001369363,(13:0.004507464,((17:0.0086958161,18:0.014837777):0.004660263,14:0.02107258045):0.003003533):0.0008952006):0.0002341782,((10:0.03175741,(4:0.04062126,((3:0.01320418,(1:0.02601884,2:0.01841405):0.007369232):0.07666797,((5:0.004045501,6:0.0214398):0.0115211,((9:0.005064985,7:0.0023786606):0.0024617386,8:0.0302043786):0.03392142):0.006889258):0.004393654):0.007164287):0.002183968,11:0.01172204):0.01799176):0.00330593,(15:0.010728117,19:0.019422812):0.007588713);
tree gen.296 = [&U] ((15:0.006623315,19:0.0189478476):0.005754236,(((13:0.003688011,14:0.027931784):0.000231403,((16:0.02548764,12:0.005006059):0.0004135949,(17:0.01197263,18:0.0136779512):0.007005673):0.001039464):0.001288044,((10:0.01664231,(4:0.02990614,(((5:0.003898151,6:0.01054561):0.002598792,(8:0.0348789371,(9:0.003978443,7:0.008118916):0.004135914):0.04128255):0.01215574,(3:0.01490678,(1:0.01647172,2:0.02276469):0.0134288):0.071055169):0.002923322):0.008856276):0.006398998,11:0.008509225):0.01699376):0.003301571);
tree gen.297 = [&U] (((14:0.02480311072,(17:0.009916153,18:0.0093181653):0.004447983):0.001359529,(((16:0.02586247,12:0.0023280879):0.0002117044,((10:0.0183194,((((1:0.01151215,3:0.02201794):0.003271352,2:0.01791803):0.07672903,(((9:0.01358424,7:0.00315661007):0.0003633056,8:0.041231637):0.0354371211,(6:0.01442738,5:0.005264287):0.00578336):0.007964641):0.001994342,4:0.03086795):0.007241547):0.006645834,11:0.01061358):0.01880715):0.005725546,13:0.004016115):0.0004981913):0.0031530165,(15:0.019501181,19:0.01047118866):0.001890141);
tree gen.298 = [&U] ((15:0.009077794,19:0.031221754):0.002713268,(13:0.00375331,((((10:0.01886894,((((8:0.0438295763,(7:0.0044419329,9:0.007305553):0.00471771):0.033711516,4:0.01548103):0.004061828,((2:0.04514508,1:0.03052212):0.00183066,3:0.02632036):0.06908616):0.002224711,(6:0.02706659,5:0.00464971):0.01008322):0.01357351):0.006136817,11:0.0128651):0.00816979,(12:0.008884143,16:0.03602519):0.0035842477):0.0002352382,((17:0.008116361,18:0.0146336204):0.001715714,14:0.020537598):0.006056739):0.0002837688):0.0025988287);
tree gen.299 = [&U] (((13:0.003992003,(((15:0.009160809,16:0.02052643):0.007098502,12:0.008946078):0.000611008,((17:0.0149089661,18:0.0049088756):0.002860834,14:0.0186937169):0.0008361294):0.0006104483):0.0001944264,((((((6:0.0222872,5:0.003038435):0.009967056,((7:0.00652034528,9:0.004749786):0.0019707302,8:0.0532384793):0.03316447):0.007619967,((1:0.01976343,2:0.01964199):0.01406954,3:0.01552827):0.077571734):0.001087254,4:0.02969904):0.005781005,10:0.01309006):0.006630361,11:0.005390413):0.0131764):0.0065185125,19:0.02443965766);
tree gen.300 = [&U] ((19:0.0125223639,15:0.0056494948):0.0009030848,((((14:0.0281538346,(11:0.008668693,(10:0.02949627,((5:0.007342877,(6:0.01436513,(8:0.0447198077,(7:0.0068886444,9:0.005816297):0.0051614512):0.0445964842):0.004582286):0.006929435,(((2:0.02345589,1:0.007145012):0.002712147,3:0.02733923):0.070918613,4:0.03246183):0.004717864):0.008679751):0.001880791):0.01372371):0.002485664,13:0.008772762):0.0003385077,(17:0.00974514605,18:0.0118643664):0.001752736):0.004558388,(16:0.02546642048,12:0.004417218):0.00246118):0.002953719);
tree gen.301 = [&U] ((15:0.013083232,19:0.0239353295):0.002209708,((11:0.01357585,(10:0.03372089,((((8:0.05552667613,(9:0.008626526,7:0.0090291368):0.0030887326):0.04544245,(5:0.001182215,6:0.02149005):0.007594011):0.007522942,(1:0.02784741,(2:0.02196181,3:0.03302484):0.007506781):0.085204923):0.00261809,4:0.02906419):0.008980201):0.003896684):0.009784579,((13:0.003584878,(12:0.0079525167,16:0.03659524):0.0006766323):0.0004092577,(14:0.032881747,(17:0.009180711,18:0.0124067292):0.001795236):0.0007407147):0.002569346):0.0104650614);
tree gen.302 = [&U] (19:0.0202772584,((((12:0.0055667473,16:0.03253821):0.001851656,(14:0.0169261785,(17:0.008060974,18:0.006022118):0.005264708):0.001082884):0.0007339437,(((10:0.01972295,(((2:0.03056928,(3:0.01307652,1:0.02060598):0.009165894):0.065447997,4:0.02759616):0.003433184,((5:0.0001251502,6:0.0108901):0.009864059,((9:0.01107979,7:0.0048331118):0.0022268773,8:0.033919921):0.05757035):0.005408377):0.006318377):0.002193824,11:0.01155658):0.00795408,13:0.002861934):0.0003365532):0.004005179,15:0.0120733234):0.004306126);
tree gen.303 = [&U] (19:0.0168480676,(((((((((6:0.01786001,5:0.002049652):0.004660032,((9:0.002448734,7:0.0055617305):0.0024788782,8:0.026734079):0.0414543):0.007114216,(2:0.02469798,(3:0.0315132,1:0.01169812):0.004164572):0.065536689):0.002219225,4:0.0374659):0.004170409,10:0.01810148):0.004125898,11:0.01407942):0.009960743,(((17:0.0127499632,18:0.0070056931):0.003723587,14:0.0184805341):0.001725661,13:0.003081693):0.000638913):0.0005301763,(12:0.005744099,16:0.02571963):0.003068492):0.009711209,15:0.009401668):0.004109855);
tree gen.304 = [&U] (19:0.0293325559,(15:0.012216108,(((17:0.010274983,18:0.0132580127):0.001140665,14:0.01868146657):0.0003380674,(((12:0.00772767,((((((3:0.01736729,1:0.02010318):0.002256375,2:0.02090704):0.062026569,((6:0.01475986,5:0.001812803):0.00995873,((7:0.0056249161,9:0.01071887):0.002702108,8:0.0326685226):0.037962451):0.007009653):0.001765999,4:0.03033907):0.009678365,10:0.02208545):0.004033179,11:0.008547123):0.01143881):0.001200291,13:0.002868687):0.0005671685,16:0.030902054):0.001899221):0.007568912):0.00107941);
tree gen.305 = [&U] ((((12:0.00438248,16:0.02445559):0.0024433799,(11:0.01444514,(10:0.01677748,(4:0.01809095,(((3:0.02684839,1:0.01126173):0.003434999,2:0.02172429):0.070481488,((5:0.01103772,6:0.01465577):0.003673434,((9:0.005301023,7:0.00756317497):0.00568369,8:0.0406994511):0.03540711835):0.01002404):0.006478865):0.00797688):0.003303789):0.0156978):0.0001657796,(13:0.005305399,((17:0.01438177,18:0.0132376093):0.0025681877,14:0.0337057194):0.002443417):0.001039964):0.005232191,(15:0.011242525,19:0.020980562):0.001308592);
tree gen.306 = [&U] ((15:0.007798259,(((14:0.0368684425,(17:0.0161633221,18:0.0075909395):0.0007203322):0.003651798,((((((3:0.01409122,(1:0.02759743,2:0.01028834):0.01109353):0.06222524,((5:0.00152027,6:0.01927732):0.009891009,((9:0.006023257,7:0.0034599153):0.004982026,8:0.03606780352):0.02841947):0.01266432):0.005351946,4:0.022374):0.01008626,10:0.0194563):0.006583763,11:0.009525648):0.009805575,13:0.003728986):0.0006738004):0.0002568497,(12:0.009527067,16:0.044008016):0.0006564561):0.003667784):0.00292329,19:0.0291653246);
tree gen.307 = [&U] ((15:0.009774984,19:0.01987907266):0.0003498664,((14:0.0251130618,(13:0.00344672,((10:0.01973437,(((3:0.02298978,(1:0.02932096,2:0.01736838):0.00486127):0.060806263,((8:0.0229768325,(7:0.00569298677,9:0.009037416):0.004980417):0.03595903,(5:0.001815198,6:0.02090438):0.01043941):0.003911534):0.007699184,4:0.04003167):0.007113075):0.004584964,11:0.006654547):0.01015057):0.0009899033):0.0002281033,((16:0.033918984,(17:0.007511317,18:0.0160177181):0.00501890724):0.001094132,12:0.001615032):0.001799189):0.0010632132);
tree gen.308 = [&U] (((((10:0.02463475,(((1:0.02590942,(2:0.02214056,3:0.0223028):0.01285299):0.055653759,((8:0.0355854231,(7:0.00839373237,9:0.005978873):0.005257103):0.03462605,(5:0.003750314,6:0.01566811):0.002570069):0.01085981):0.003588603,4:0.02783277):0.005379221):0.002265284,11:0.009023479):0.01305071,14:0.02429631185):0.005970712,(((17:0.0128441469,18:0.0135631175):0.0033363104,(12:0.001805491,16:0.03953572):0.001373828):0.001311846,13:0.005894078):1.292016e-05):0.002924533,(15:0.011213039,19:0.01779048425):0.002202417);
tree gen.309 = [&U] ((15:0.010819821,19:0.029204024):0.002019422,(13:0.001923513,(((12:0.004652447,16:0.0370719):0.003371238,((11:0.009732985,(10:0.0200351,(((2:0.03646478,(1:0.01262039,3:0.01172801):0.0103319):0.068565154,((6:0.008404419,5:0.001571156):0.007347573,(8:0.0430445431,(9:0.003861134,7:0.010429899):0.006159561):0.02959951):0.009987695):0.0008424035,4:0.02678801):0.009865371):0.005174424):0.007473584,14:0.02069245954):0.0002911542):0.0004300522,(17:0.009213241,18:0.0141443619):0.005834956):0.0003418707):0.002938396);
tree gen.310 = [&U] (19:0.0150401184,(15:0.008612548,(((18:0.0097490325,17:0.007437154):0.000193406,14:0.02312570241):0.002976284,((16:0.03595098,12:0.002694442):0.003487573,((((((2:0.01770395,(1:0.02499254,3:0.01673908):0.002809384):0.074149004,4:0.03269353):0.001948932,((8:0.037780238,(9:0.007607598,7:0.00424821815):0.0043799885):0.04416534,(5:0.00199623,6:0.01841898):0.009418831):0.005854958):0.0152526,10:0.02304346):0.006613978,11:0.01350837):0.01264879,13:0.006812112):0.0002729263):0.0016092929):0.0024685986):0.003877233);
tree gen.311 = [&U] ((19:0.027093999,15:0.013002412):0.0009967505,(((16:0.0200301,12:0.004772848):0.0006221339,((10:0.0277584,(((5:0.003702964,6:0.02012825):0.008974176,(8:0.0482118035,(9:0.00430701,7:0.00579424447):0.0003468437):0.03295526):0.01612914,(((1:0.01545306,2:0.02508821):0.004825676,3:0.02525018):0.07435699,4:0.02962762):0.003395983):0.01515858):0.002890991,11:0.01405339):0.0119591):0.0004746708,(13:0.002106625,(14:0.0272734686,(18:0.015239415,17:0.007266228):0.0014334193):0.0002135014):0.001888377):0.0077347912);
tree gen.312 = [&U] (19:0.0247643522,(15:0.008131467,((14:0.02454909048,(18:0.00992021,17:0.009411247):0.00207775):0.001759217,((16:0.03255117,12:0.0091845707):0.00210076,(((10:0.02117798,((((6:0.01932914,5:0.005466777):0.001723438,(8:0.04016767,(7:0.0056321494,9:0.01141133):0.008508286):0.032948251):0.009908936,((1:0.02508948,3:0.0180325):0.0164346,2:0.02616136):0.05398956):0.01223707,4:0.02989664):0.01006958):0.01002195,11:0.01727408):0.009025414,13:0.004445976):0.0004900339):0.001961204):0.003261033):0.0008999446);
tree gen.313 = [&U] ((15:0.010280103,19:0.0337743811):0.0008827566,(13:0.00389067,(((14:0.0233736537,(18:0.0107966312,17:0.008732354):0.003223816):0.000508422,(12:0.0057694755,16:0.02570427):0.0005737503):1.354695e-05,(11:0.01088769,(10:0.02271931,(4:0.02672078,(((2:0.0188022,1:0.01744213):0.009456269,3:0.0156874):0.070741769,((8:0.033322411,(9:0.003972947,7:0.0035374636):0.0035663049):0.04516657,(6:0.01648761,5:0.003552296):0.003360095):0.009988762):0.004397999):0.009002809):0.006528551):0.009719165):0.0003106199):0.0025759613);
tree gen.314 = [&U] ((((14:0.0273291344,(17:0.004965743,18:0.0162072302):0.001004424):0.001988406,(13:0.002492432,((11:0.009409844,(10:0.01499839,((((2:0.02363321,1:0.02972483):0.01303026,3:0.01774104):0.075521161,((8:0.0398708686,(7:0.0031071984,9:0.003657232):0.0014317765):0.02987828,(6:0.01488526,5:0.002679317):0.01785133):0.007496506):0.006217403,4:0.0309806):0.01109405):0.004935176):0.00849606,(16:0.02275133255,12:0.002986425):0.0010899056):9.636027e-05):0.0003937468):0.004962887,15:0.010675309):0.0025939176,19:0.0178323267);
tree gen.315 = [&U] ((15:0.00713144,19:0.0222742055):0.001618357,((16:0.032702452,12:0.007481839):0.0037924555,(((14:0.0306144495,(17:0.015371693,18:0.0161751948):0.002689949):0.002430208,(11:0.009619233,(10:0.01400926,((((3:0.02070727,2:0.03129883):0.005847604,1:0.02291961):0.06950642,(((7:0.002943078,9:0.005612883):0.004683447,8:0.0233860068):0.02722801,(6:0.01662248,5:0.003190879):0.004255369):0.003504268):0.007034134,4:0.02824835):0.006549554):0.004206286):0.02011974):0.0006984507,13:0.004475128):0.00242183):0.002442487);
tree gen.316 = [&U] (((((((4:0.04535025,(((8:0.0255060556,(9:0.01143994,7:0.0055728971):0.0043424949):0.038946261,(5:0.001122905,6:0.0176022):0.008978467):0.01217755,(2:0.02139929,(1:0.01263069,3:0.02149007):0.004404571):0.065150993):0.003894808):0.009115933,10:0.01839352):0.005232101,11:0.01329447):0.008480779,16:0.02501473):0.00265089,12:0.005008763):0.0009376527,(13:0.003377722,((17:0.007916579,18:0.0136019693):0.002941675,14:0.0247165423):0.0006414967):0.0005437033):0.0036480954,(15:0.010951842,19:0.021462999):0.0005455588);
tree gen.317 = [&U] ((15:0.009030367,19:0.0260667965):0.0001814607,((((11:0.009950043,(10:0.02232704,((((6:0.01553076,5:0.002616857):0.003563772,(8:0.0329656106,(9:0.006135084,7:0.0070540307):0.00723884324):0.03761429):0.004855804,((3:0.0238893,1:0.02997776):0.00626599,2:0.02477381):0.06867137):0.004950455,4:0.0454566):0.01096857):0.002224391):0.01496604,(14:0.02449212036,(17:0.0108407096,18:0.00701005098):0.001281809):0.001440426):9.897889e-05,(16:0.0349173333,12:0.006493138):0.001682262):0.0005819816,13:0.00311685):0.0015160647);
tree gen.318 = [&U] ((19:0.0168905348,((16:0.03196172,12:0.002720549):0.0005493728,(((14:0.02139169638,(17:0.008854593,18:0.0134972293):0.00070395534):0.003431142,13:0.007649288):0.0004296079,(11:0.01277854,(10:0.02097981,((4:0.03178894,(3:0.01779673,(1:0.01829037,2:0.01376974):0.005801087):0.063951194):0.0008317603,(((7:0.0092757127,9:0.008062274):0.00542804,8:0.0391221322):0.02248545,(6:0.01190493,5:4.040965e-05):0.01176018):0.00959486):0.01135322):0.002944326):0.008875409):0.0008757118):0.00465021):0.0009514041,15:0.00829183);
tree gen.319 = [&U] ((19:0.0165072201,15:0.012880324):9.466691e-05,((((14:0.0332055383,(18:0.010327251,17:0.0099350742):0.005191032):0.001405755,(11:0.008851375,(10:0.0162423,(4:0.03164906,((3:0.0203271,(1:0.02644765,2:0.01049549):0.01049669):0.077107474,(((7:0.0059684626,9:0.004495853):0.00469065,8:0.04172939848):0.026104348,(6:0.01678492,5:0.001075086):0.00711747):0.01087143):0.004284596):0.01019579):0.005932489):0.006553379):0.0008574974,13:0.007355932):0.003305398,(12:0.005119044,16:0.03308502):0.0020581092):0.002135181);
tree gen.320 = [&U] (((13:0.008897631,((11:0.009444118,(10:0.01878587,(4:0.02393965,((3:0.02296115,(2:0.01945133,1:0.02070192):0.007150394):0.078263765,((8:0.0462408714,(9:0.013714242,7:0.0037809526):0.005337077):0.02828573,(6:0.02298164,5:0.00448001):0.003692906):0.005996558):0.001231795):0.01539655):0.006556165):0.008625789,(14:0.02725095403,(17:0.007065783,18:0.0108105374):0.0022383714):0.003782085):0.0005183849):0.001086902,(16:0.03561474,12:0.00478311215):0.0004452231):0.003570462,(19:0.024426463,15:0.008648722):0.001651897);
tree gen.321 = [&U] ((((13:0.003939204,(14:0.02102455734,(18:0.0100221959,17:0.01033801):0.001432014):0.0008491093):6.659999e-05,(11:0.01340181,(10:0.01994464,(((8:0.0445341534,(9:0.007231508,7:0.0048983776):0.0073478519):0.0379615,(6:0.01570396,5:0.008102471):0.006595706):0.006075675,((3:0.01325127,(2:0.02032255,1:0.02195025):0.01538044):0.081107583,4:0.02306536):0.004804333):0.01424896):0.01028139):0.01078318):0.0003503948,(12:0.006467848,16:0.036638394):0.001074081):0.0037139742,(15:0.010861631,19:0.0199881389):0.0008067774);
tree gen.322 = [&U] ((15:0.00825445,19:0.0229870658):0.00107511,(12:0.006671975,(16:0.02583191,((((17:0.006814882,18:0.0134644716):0.0027253248,14:0.0222066462):0.00130592,(((((2:0.02115906,(1:0.01920192,3:0.01511942):0.003316686):0.063362959,((6:0.02455163,5:0.001576585):0.007837892,(8:0.0363697053,(7:0.00657227416,9:0.005208274):0.0018020874):0.04416537):0.008412807):0.003661856,4:0.04316768):0.01112184,10:0.02050495):0.002509819,11:0.01165741):0.01078281):0.0005656177,13:0.003701518):0.002736989):0.0002499857):0.006723647);
tree gen.323 = [&U] ((((18:0.0123059562,17:0.009055787):0.0005165745,14:0.0235879613):0.0008777796,((13:0.004515358,(12:0.004996083,16:0.02949639):0.0018153064):0.0004487184,((((((2:0.02376748,3:0.01746086):0.0007967975,1:0.004945552):0.05696394,(((9:0.00470064,7:0.0040441731):0.0028252753,8:0.0167403792):0.03352763,(5:0.002843571,6:0.01366467):0.009586218):0.00581215):0.001111569,4:0.02044661):0.007206063,10:0.01604266):0.005884784,11:0.01210059):0.01501264):0.0001991169):0.002955583,(15:0.011857583,19:0.0366848752):0.001721325);
tree gen.324 = [&U] (19:0.0194673157,(15:0.009159366,((18:0.019146616,17:0.008964272):0.002432425,((14:0.02402809435,(11:0.008737019,(10:0.01273994,((((2:0.02680198,1:0.02483734):0.01137324,3:0.02812427):0.067146956,(((7:0.0062555652,9:0.007718312):0.0058118983,8:0.021495392):0.0479925,(6:0.01762471,5:0.003156519):0.00510506):0.003954284):0.001679576,4:0.0398774):0.007779199):0.006567782):0.01353153):0.0008967085,(13:0.005284377,(16:0.02875747,12:0.006155405):0.001071086):0.0004842655):0.0002881817):0.0032402996):0.00077478895);
tree gen.325 = [&U] ((((((18:0.0135787736,17:0.006204907):0.0016394795,14:0.021704255):0.002437962,(12:0.004812854,16:0.02283727):0.0054560419):0.0008475004,((10:0.01852263,(4:0.03905092,(((1:0.01004902,3:0.01744256):0.003279091,2:0.02399316):0.075858406,((8:0.0330470826,(7:0.00595545198,9:0.0025633307):0.005109162):0.03805965,(6:0.02389531,5:0.009489433):0.003997206):0.008889156):0.002120357):0.00857884):0.007303068,11:0.007637357):0.008901394):0.00220271,13:0.004221162):0.004123174,(19:0.0134082991,15:0.009305512):0.0005483996);
tree gen.326 = [&U] ((19:0.0275199232,15:0.011422325):0.001249981,(((11:0.009305719,(10:0.02660682,((5:0.01042558,(6:0.02897042,(8:0.024582111,(9:0.008824107,7:0.0099658774):0.00448236):0.0376598):2.812331e-05):0.00926731,((2:0.02768603,(3:0.02854159,1:0.02585413):0.001048185):0.066858003,4:0.02387663):0.002947136):0.007176361):0.005509489):0.007619618,13:0.005214803):0.0005021533,(((17:0.008624738,18:0.0090644897):0.0002233606,14:0.0340046432):0.001350401,(12:0.004822717,16:0.0227884153):0.001806211):0.001097847):0.0052898445);
tree gen.327 = [&U] (((((11:0.01153613,(10:0.01656891,((((1:0.02042559,3:0.02432173):0.001633316,2:0.02730017):0.077070348,4:0.03150289):0.008586508,(((9:0.004352867,7:0.0059592549):0.00386793,8:0.024874661):0.0324616,(6:0.009729796,5:0.003460458):0.001899472):0.01274698):0.005229542):0.004965392):0.01372744,(12:0.004338798,16:0.0247704141):0.002402541):9.931716e-05,((18:0.0103461982,17:0.01377021):0.006850005,14:0.02708044506):0.0001819196):0.0005419137,13:0.00441047):0.006638095,(15:0.009590437,19:0.0160569778):0.0007879729);
tree gen.328 = [&U] ((((16:0.0265792,(12:0.003914249,(14:0.0263941198,(13:0.009535012,(((((2:0.01881492,(3:0.02057083,1:0.02387001):0.0115641):0.081544293,((6:0.01214504,5:0.003195572):0.009512814,(8:0.0340176586,(9:0.009092333,7:0.008753222):0.0064701271):0.03200303):0.00758586):0.003483611,4:0.03371081):0.008133829,10:0.02284809):0.004116892,11:0.01403934):0.01229785):0.0004082094):0.001160931):0.001261372):0.001543464,(18:0.0109546134,17:0.01002849):0.0015122749):0.003499416,15:0.0057741815):0.001964248,19:0.0181475296);
tree gen.329 = [&U] (15:0.0098131932,(19:0.00995478557,(((12:0.005024131,((14:0.0284849883,18:0.0098883763):0.0069194002,17:0.01180668):0.0012280075):0.0001634339,(13:0.0064017776,(11:0.01402635,(10:0.01697334,(4:0.02788363,(((6:0.01375077,5:0.0007695064):0.01214274,((9:0.006528554,7:0.00574024):0.0003739159,8:0.0475107232):0.04380912):0.002687841,(1:0.01273083,(3:0.02025325,2:0.01971711):0.01761153):0.048912403):0.004041529):0.00491576):0.007005994):0.01039259):0.0003129711):0.0002594054,16:0.03398403):0.004540589):0.000114743);
tree gen.330 = [&U] (((((4:0.03201014,(((2:0.02940414,3:0.02594521):0.005251983,1:0.02392974):0.05859294,(((7:0.007257421,9:0.004123727):0.001385122,8:0.0438896779):0.0475779,(6:0.01351013,5:0.003417852):0.007961866):0.006034329):0.005405748):0.009752495,10:0.01467126):0.006864031,11:0.01108953):0.01401349,(((12:0.003736779,16:0.02471491):0.000896538,(14:0.0311031523,(18:0.0089538493,17:0.01044775):0.001964862):0.0050812395):0.002149417,13:0.005540147):0.002108329):0.0042159903,(15:0.010339017,19:0.0168687831):0.001427457);
tree gen.331 = [&U] (((((16:0.0320875196,12:0.0087519155):0.00136059,13:0.004721692):0.002387014,((10:0.02001653,(4:0.0381919,(((1:0.0234469,3:0.01910841):0.003525161,2:0.02220574):0.062989579,(((7:0.0025546606,9:0.006107079):0.004382918,8:0.0270593889):0.04076157,(5:0.004076747,6:0.02213041):0.007545095):0.00780447):0.004033962):0.009755521):0.0045188,11:0.01220696):0.01145433):0.0004195066,(14:0.026127853,(18:0.020835055,17:0.009074769):0.004764483):0.002457918):0.002283847,(15:0.014960614,19:0.0215802015):0.0002791801);
tree gen.332 = [&U] (19:0.0324291973,(((14:0.0308109802,(18:0.0131064711,17:0.015146103):0.001148096):0.0005318164,(((12:0.005158911,16:0.03659143):0.0042520119,(11:0.00675637,(10:0.01749775,(((2:0.0237497,(1:0.01834547,3:0.01371111):0.007866847):0.059889964,(((7:0.0094974833,9:0.004875907):0.0019735086,8:0.046251954):0.03940451335,(6:0.01267031,5:0.008274939):0.009979342):0.006807442):0.003593358,4:0.03535591):0.007927332):0.003603662):0.01046742):5.138888e-06,13:0.005517324):0.002084428):0.007265146,15:0.014608889):0.0009507173);
tree gen.333 = [&U] (15:0.012461523,(19:0.01910205,((16:0.026578986,(((11:0.01172011,(10:0.01589052,((((2:0.01995199,1:0.02720721):0.01175793,3:0.02870684):0.067428417,(((7:0.0067748157,9:0.003906455):0.005894529,8:0.0278964192):0.0395887523,(6:0.01264736,5:0.003388077):0.007696494):0.007021635):0.006039318,4:0.04183193):0.007008538):0.004869138):0.01413208,13:0.007325171):0.0005516871,((17:0.008514147,14:0.0211877528):6.608817e-05,18:0.0118472908):0.002532858):0.001201438):0.0001995327,12:0.008927171):0.006203649):0.003048354);
tree gen.334 = [&U] ((15:0.012137569,((17:0.00249828,(18:0.0191344686,14:0.0233837466):0.0015886564):0.0016118939,((12:0.003735323,(13:0.002043769,(11:0.01167627,(10:0.0216014,(((8:0.034302631,(9:0.005566785,7:0.0083402112):0.004413916):0.04077659,(5:0.006096275,6:0.01031637):0.00436073):0.01294371,(4:0.03375174,(3:0.02015334,(1:0.01001137,2:0.02161734):0.005721307):0.073875347):0.003439842):0.005969666):0.006411767):0.009816516):0.001899072):0.003222718,16:0.04151402):0.002627927):0.008188147):0.002940308,19:0.029139318);
tree gen.335 = [&U] ((15:0.009828131,19:0.015941052):0.000598235,((12:0.0052412283,(((11:0.01247753,(10:0.01762417,(((3:0.01982894,(1:0.03704633,2:0.01307658):0.01308273):0.068674752,(((7:0.0084553573,9:0.005779649):0.003343428,8:0.0215235734):0.041387107,(6:0.01570553,5:0.00283342):0.01029404):0.00813142):0.002208936,4:0.0349337):0.01386109):0.005038646):0.0108628,13:0.006278639):4.095285e-05,(14:0.0292442,(17:0.00943115309,18:0.0104621899):0.002767412):0.003693838):0.002091975):0.0020976269,16:0.04015247):0.005472014);
tree gen.336 = [&U] ((((((10:0.0184221,(((3:0.0270715,(1:0.02551916,2:0.02578733):0.003908471):0.068278614,((5:0.007130956,6:0.01962974):0.007986788,((9:0.003819786,7:0.007038381345):0.0035033028,8:0.019479824):0.02061966):0.01427314):0.003752804,4:0.02800207):0.01143348):0.003602576,11:0.01412594):0.01150586,(16:0.03661536,12:0.004103327):0.0019492408):0.001483146,((14:0.0227840715,(17:0.010269029,18:0.0127177006):0.001573502):0.001852872,13:0.003645154):0.0003639982):0.0029296252,15:0.014134574):0.002872185,19:0.0090998515);
tree gen.337 = [&U] ((19:0.0176296076,15:0.00978725):0.00206057,((11:0.01107598,(10:0.01788288,(((2:0.01768235,(1:0.02308009,3:0.0154644):0.004303711):0.07599249,4:0.03435524):0.00276812,(((9:0.005773401,7:0.0051140214):0.003901493,8:0.03683696926):0.0326306,(6:0.01396438,5:0.001300412):0.006674803):0.01515175):0.007672266):0.004792895):0.01935187,(13:0.004748525,((14:0.02989922233,(18:0.0098691538,17:0.008129818):0.001141497):0.002831694,(16:0.0292577,12:0.00441411):0.0003923978):0.0005582438):0.002471947):0.002804223);
tree gen.338 = [&U] (19:0.0387023346,(15:0.011456146,((((13:0.00437855,((((((2:0.02319153,1:0.02635313):0.003617004,3:0.03820824):0.06502038,((6:0.02377524,5:0.001443811):0.00806977,((7:0.005898117,9:0.005836945):0.0050609609,8:0.0353385476):0.04498996):0.01173554):0.00636353,4:0.03067077):0.01040484,10:0.02517696):0.001632786,11:0.01035329):0.01405883):0.0003144931,12:0.003953308):0.0006086485,16:0.0336419):0.001264768,((18:0.0177002034,14:0.02816837243):0.0006486778,17:0.01299662):0.00739416):0.00268641578):0.00130001);
tree gen.339 = [&U] ((19:0.01732042,15:0.010893915):0.0005403745,((12:0.003520936,16:0.039986077):0.0003461094,((14:0.0275065956,(11:0.01279387,(10:0.02599723,(4:0.03363657,(((3:0.01605011,1:0.01817818):0.004041273,2:0.01538391):0.054964996,(((9:0.00670026,7:0.0063808275):0.0069593248,8:0.024672994):0.03512012,(6:0.01973679,5:0.002433648):0.007472016):0.0044339):0.001433123):0.009152055):0.005767035):0.01237478):0.00265232,((18:0.01974523788,17:0.006177667):0.0038769462,13:0.006275741):0.0007508867):0.001106356):0.00348102);
tree gen.340 = [&U] (((((17:0.0067728828,18:0.010816695):0.0004077237,14:0.03255925296):0.002366452,13:0.007966596):0.001012265,((11:0.01020873,(10:0.02325971,(4:0.03200203,(((3:0.02995176,1:0.01734202):0.00551687,2:0.02593603):0.073902578,(((9:0.006973673,7:0.008647629):0.000664372,8:0.026967338):0.02900614,(6:0.01587702,5:0.001180407):0.01218143):0.001970922):0.005349262):0.01165976):0.0041279):0.01167488,(12:0.01331535,16:0.02500498):0.004725188):0.001348621):0.0025872694,(19:0.02989555629,15:0.012252353):0.001750811);
tree gen.341 = [&U] (((16:0.0197167722,12:0.002716487):0.0003568051,(((11:0.01034684,(10:0.01512635,((((1:0.03063418,3:0.02194612):0.006641708,2:0.01320132):0.065264446,(((7:0.0059099585,9:0.003794775):0.0026870261,8:0.0280831954):0.0341709162,(6:0.0194733,5:1.393519e-05):0.01406717):0.007689421):0.00314023,4:0.03869519):0.01084386):0.00542521):0.009464477,13:0.004511727):0.002090971,(14:0.0249438049,(17:0.006694146,18:0.0121089632):0.004209825):0.001270642):0.000354355):0.003978967,(15:0.011693108,19:0.0199847722):0.001277286);
tree gen.342 = [&U] ((((14:0.0345030457,(18:0.0154006111,17:0.008982444):0.002796783):0.001810702,((11:0.01086759,(10:0.02102659,((((3:0.02009694,1:0.01717474):0.01114997,2:0.02077116):0.085400501,(((9:0.006834423,7:0.0043497235):0.0018304041,8:0.056575096):0.0428619653,(6:0.01578617,5:0.004167027):0.009928418):0.007815573):0.0004907138,4:0.02443516):0.01243437):0.00681493):0.01262206,13:0.005270018):0.001039868):0.001129051,(12:0.002710652,16:0.0247721568):0.001434036):0.0041334963,(15:0.009565267,19:0.01663998976):0.000170129);
tree gen.343 = [&U] ((19:0.025955354,15:0.010631063):0.001023903,(((12:0.01000433,16:0.01980428):0.000918847,(13:0.008496688,(14:0.02984242914,((10:0.0155771,(4:0.02881788,(((6:0.02510696,5:0.001332446):0.008555146,(8:0.03805740524,(9:0.007897208,7:0.0059150648):0.005915525):0.03256239):0.005420502,((2:0.01802739,1:0.02080107):0.01229355,3:0.02138078):0.06732722):0.003213706):0.01403319):0.002145742,11:0.008502216):0.01154044):0.001992952):0.002215646):0.00123118,(18:0.0104296473,17:0.007864387):0.01044125):0.002952099);
tree gen.344 = [&U] (((14:0.022969447,(17:0.0139389611,18:0.009257394):0.0001120656):0.001479624,(((11:0.00982782,(10:0.01593286,(((2:0.03552207,(1:0.01142976,3:0.02217242):0.007829944):0.061066983,(((7:0.0064869696,9:0.004325703):0.002008555,8:0.0382741369):0.03525732,(5:0.0008953196,6:0.01937403):0.0146679):0.007697305):0.008593847,4:0.03360503):0.01038621):0.004140057):0.01307764,13:0.004388827):0.002219616,(12:0.005365752,16:0.0323927005):0.001070594):0.002040054):0.0047782841,(15:0.008212135,19:0.0339101084):0.001566374);
tree gen.345 = [&U] (15:0.013651681,(19:0.0269045719,((13:0.007961623,(17:0.01068937,(14:0.02099507839,18:0.0160917329):0.001580388):0.005266332):0.001136747,(12:0.003136396,(16:0.0228871,((10:0.02046439,(4:0.03184485,(((1:0.02004716,3:0.01703959):0.004437568,2:0.02545007):0.06270125,((6:0.02049035,5:0.002523126):0.001018802,((7:0.0066090679,9:0.003727198):0.0097285624,8:0.0352287306):0.03853634):0.009246056):0.001491772):0.007326144):0.004199919,11:0.0090353):0.0134348):0.0001907451):0.0001275342):0.007151418):0.001501793);
tree gen.346 = [&U] (((((17:0.006713506,18:0.014168255):0.0061909067,(12:0.003025725,16:0.02345951):0.00288745):0.001368329,(14:0.0241113408,(11:0.01406259,(10:0.01890519,(((6:0.02371976,5:0.009763082):0.006384982,((7:0.0079527099,9:0.005994937):0.001649608,8:0.0423297908):0.02429331):0.008161067,(4:0.02759856,(2:0.02353065,(3:0.01721775,1:0.02564751):0.004007399):0.05917986):0.004476471):0.01776564):0.001761027):0.007664223):0.002281068):0.0016033,13:0.007413962):0.010891128,(15:0.008611771,19:0.020081696):0.002171203);
tree gen.347 = [&U] (((((10:0.01846807,(((2:0.02199569,(1:0.01326497,3:0.02049672):0.01083612):0.08687794,((6:0.02331039,5:0.002119192):0.005051487,(8:0.0325869278,(9:0.003052563,7:0.0059490229):0.002738714):0.0327274):0.005788173):0.002097133,4:0.02629715):0.01067992):0.003301031,11:0.01022124):0.007377278,((12:0.01026763,16:0.02133705):0.001823431,13:0.002344745):0.0004288333):0.000135471,((17:0.011162741,18:0.0138782084):0.002010172,14:0.0214428997):0.0007128216):0.005092398,(19:0.03208982501,15:0.008639294):0.002221103);
tree gen.348 = [&U] (((13:0.0034484,(12:0.004111796,16:0.028946645):0.001342991):0.0007824289,((14:0.02324628497,(18:0.011740282,17:0.0102413854):0.003728074):0.001128679,(((4:0.02397405,(((5:0.002798557,6:0.01510219):0.006335597,((7:0.0064992663,9:0.004460628):0.002761111,8:0.0365001956):0.04010892):0.007681533,(3:0.03115746,(1:0.02112575,2:0.004224736):0.01733042):0.06942086):0.002684142):0.007216473,10:0.02150695):0.003071258,11:0.009488539):0.01385105):0.0009473167):0.0032698184,(19:0.0126779744,15:0.009982632):0.00216903);
tree gen.349 = [&U] ((19:0.01882448052,15:0.008817659):0.0007869364,((14:0.018780903,(((4:0.02747966,(((1:0.01274384,3:0.0248404):0.003471757,2:0.02943746):0.058171918,((5:0.003043703,6:0.02029671):0.007068799,(8:0.02234305194,(9:0.004392735,7:0.0034534396):0.001937507):0.03444876):0.007372599):0.01012768):0.01351403,10:0.02023848):0.00329963,11:0.01074823):0.01500916):0.002715443,(((18:0.0123266146,17:0.004224526):0.0031200148,(12:0.002299833,16:0.02668425):9.056778e-05):0.004476024,13:0.004186667):0.0001217371):0.0011860899);
tree gen.350 = [&U] (19:0.0284390845,(15:0.009801014,((14:0.01976647703,(18:0.0097869228,17:0.009945938):0.001905164):0.001136493,(13:0.007021734,((((4:0.02243646,((1:0.02278345,(3:0.03198263,2:0.02096638):0.009844337):0.06046271,(((9:0.006682086,7:0.0058357528):0.0005171919,8:0.026078375):0.044829887,(6:0.01303176,5:0.007895825):0.001387636):0.005600567):0.004151205):0.01170472,10:0.01887444):0.005360613,11:0.01137338):0.008142096,(12:0.005246731,16:0.024069859):0.001013141):0.002422797):0.0004246346):0.0022903927):0.0024753243);
tree gen.351 = [&U] (((16:0.0256435171,12:0.003363719):0.00241967,((13:0.002582189,(14:0.0281865712,(17:0.0144777087,18:0.018405598):0.001094619):0.002377409):0.0005883421,(((4:0.03398019,((((9:0.004712337,7:0.0066666561):0.001151791,8:0.028905726):0.0364681793,(5:0.001656815,6:0.01952598):0.01509109):0.009180444,(2:0.02735143,(1:0.02478436,3:0.02513663):0.01328279):0.073401862):0.003583075):0.01210846,10:0.02005427):0.01437579,11:0.02022244):0.00866062):0.001400649):0.0029169756,(15:0.01132575,19:0.0194008289):0.001515958);
tree gen.352 = [&U] (((13:0.005776342,(12:0.0049647929,16:0.02983866):0.0009896741):0.000822364,(((((((8:0.0409463358,(9:0.004708703,7:0.0052881932):0.001423854):0.0336492,(5:0.0002570862,6:0.021593):0.01057279):0.007090613,(2:0.01718803,(1:0.02228541,3:0.01870548):0.002874317):0.08057):0.004942075,4:0.01995408):0.009633862,10:0.01855564):0.004775348,11:0.01592963):0.01645525,(14:0.02678658726,(18:0.01240189595,17:0.0099989842):0.006549696):0.001853377):0.001082099):0.0036804,(15:0.014933296,19:0.0163868697):0.002650186);
tree gen.353 = [&U] (19:0.0146068777,((((16:0.0197281031,12:0.003999003):0.0026099624,13:0.01177547):0.0009859264,(((((((3:0.01699554,1:0.01249708):0.008804194,2:0.01665994):0.073258388,(((9:0.004163175,7:0.007980397):0.0018083756,8:0.0309452602):0.03052351,(5:0.0009884024,6:0.01626205):0.009078605):0.008117734):0.0006628702,4:0.03223362):0.008243158,10:0.01854375):0.001150985,11:0.01197693):0.01325631,(14:0.0296680672,(17:0.007458596,18:0.0134379528):0.0043048):0.0001894158):0.0003061905):0.003071143,15:0.012096631):0.00175213855);
tree gen.354 = [&U] ((15:0.009008042,19:0.03065120245):0.00143746,(13:0.005131843,((12:0.005274887,16:0.02827814448):0.001356168,((14:0.02735861886,(18:0.01460223132,17:0.005352505):0.002691875):0.002306005,(11:0.01522168,(10:0.01717647,(4:0.02962746,(((3:0.01772693,1:0.01000438):0.007910846,2:0.01539834):0.068854638,((8:0.024799454,(7:0.0120952887,9:0.004817196):0.008007709):0.04482825,(5:0.001530841,6:0.02731301):0.003335092):0.0108357):0.001814934):0.008842523):0.002625894):0.009656456):0.0005309623):0.0003306117):0.0041468116);
tree gen.355 = [&U] (19:0.0184930396,(15:0.014728213,(13:0.003090967,((((4:0.02890883,((1:0.01234204,(3:0.02293395,2:0.0193609):0.001352747):0.056874912,((8:0.021994118,(9:0.009149218,7:0.0028634627):0.005869299):0.04187958,(5:0.002087063,6:0.02236617):0.006064138):0.004313411):0.0009497415):0.0076602,10:0.02576412):0.006910976,11:0.007977918):0.008988855,(16:0.0275416066,((14:0.02288060891,(18:0.019889945,17:0.005154327):0.00175362):0.002566949,12:0.005765756):0.001213229):0.004012015):0.001418903):0.007351951):0.002140314);
tree gen.356 = [&U] ((((12:0.004600615,16:0.028400674):0.002637042,(13:0.003409776,(11:0.01253141,(10:0.02107032,((((3:0.01911037,1:0.02849911):0.009279135,2:0.0261506):0.05683359,(((7:0.004137812,9:0.008768952):0.005240559,8:0.0412962784):0.049172128,(5:0.001954971,6:0.01969088):0.01016218):0.008859592):0.00972898,4:0.02901135):0.005622971):0.003709939):0.01536724):0.002526688):0.003569011,(14:0.0196745581,(17:0.009582875,18:0.01534215489):0.002156266):0.003048107):0.0027453231,(19:0.0154215971,15:0.010240642):0.001360045);
tree gen.357 = [&U] (((((17:0.01508376,18:0.00600009):0.004775765,14:0.0398994694):0.001040802,(12:0.001787439,16:0.0266933067):0.0007043097):0.001407701,((((4:0.03346495,((2:0.02149586,(1:0.009771621,3:0.01688138):0.009179131):0.090057793,(((7:0.0065583412,9:0.002380004):0.0080847316,8:0.03664218):0.03049713,(5:0.005073298,6:0.01567544):0.004880558):0.01153914):0.002206918):0.01232375,10:0.03045509):0.003274128,11:0.01065245):0.01436214,13:0.005879262):0.001541434):0.0036749764,(19:0.0214879262,15:0.011855325):0.003596089);
tree gen.358 = [&U] ((((13:0.00172393,(12:0.00601681,16:0.0370688386):0.0003833124):0.001140335,((17:0.01800771,18:0.0175191323):0.00537094,14:0.02269831268):0.001863151):0.0005787232,((10:0.01541334,(4:0.03709266,((3:0.02186761,(2:0.02349868,1:0.02791171):0.004086411):0.07320093,((6:0.0151355,5:0.008771194):0.006163745,((9:0.0052252216,7:0.003191594801):0.00404031,8:0.0216112529):0.04806603):0.008455575):0.004314455):0.01519209):0.004964825,11:0.008361749):0.01107415):0.0048153968,(15:0.011601209,19:0.02881125482):0.001202281);
tree gen.359 = [&U] (19:0.01151484669,(15:0.010890661,(((17:0.008964702,18:0.014318238):0.0001348893,14:0.0312233973):0.004888477,(((16:0.02827444,12:0.0046942489):0.002605671,13:0.003811068):0.0002269119,((10:0.01435406,(4:0.02513427,((3:0.02218848,(1:0.02309084,2:0.01872657):0.005173431):0.069292136,((6:0.01316568,5:0.002111429):0.01024424,((9:0.008266089,7:0.00334204021):0.003509777,8:0.021774735):0.03836297):0.01046312):0.002165483):0.005627206):0.006664573,11:0.0175149):0.009241313):0.001034867):0.003632023):0.0009697516);
tree gen.360 = [&U] (((12:0.00440096,(16:0.02219744,((18:0.0133958693,(17:0.007677757,14:0.02928039879):0.000473977):0.0048425189,(((4:0.02943205,(((2:0.02240399,1:0.01071664):0.008119519,3:0.02504023):0.069576474,(((9:0.004263191,7:0.0035722399):0.004015646,8:0.0276857127):0.04115682,(5:0.005278401,6:0.01617353):0.005424933):0.004525582):0.003117177):0.008198387,10:0.02598006):0.009611348,11:0.009898922):0.01607823):0.006021676):0.0005244821):0.003141922,13:0.00266922):0.005731148,(15:0.00969617,19:0.0140949011):0.003212738);
tree gen.361 = [&U] ((15:0.012190845,(16:0.02486988,(12:0.0089575958,((((((3:0.01415146,(2:0.01537809,1:0.03112213):0.01352048):0.08753917,((8:0.035921471,(9:0.00512853,7:0.0020844915):0.003498993):0.03200281,(5:0.003712996,6:0.01067404):0.009633934):0.003434509):0.002041989,4:0.04099983):0.01222567,10:0.02440822):0.005940183,11:0.01003708):0.01416622,(((17:0.008168796,18:0.0145807025):0.001462808,14:0.0257349363):0.002939992,13:0.0042067):0.0005657006):0.002307827):0.001178602):0.001856123):0.002204598,19:0.0157221073);
tree gen.362 = [&U] ((((10:0.0213253,(4:0.03080663,(((5:0.005239293,6:0.01213888):0.001313722,(8:0.0341891092,(7:0.0053945726,9:0.002671584):0.0049504092):0.0442732):0.005361764,((1:0.02978119,3:0.01691798):0.01408065,2:0.02202809):0.067887322):0.002262749):0.009817522):0.003939114,11:0.01298354):0.01632381,(((14:0.0219000769,(18:0.0085644144,17:0.009191335):0.004449187):0.001108039,(12:0.0075336017,16:0.03240976):0.001647472):0.0002441803,13:0.003229283):0.0007062154):0.001567911,(15:0.008569591,19:0.025579723):0.003498366);
tree gen.363 = [&U] (19:0.00696615046,(15:0.019630167,((14:0.0184462426,(18:0.0161101037,17:0.009174079):0.0034266911):0.0005018698,((16:0.02918355,12:0.003640751):0.005322823,(((10:0.01398137,(4:0.02906367,((1:0.01210824,(2:0.02174598,3:0.02010717):0.01539986):0.04950094,((5:0.001416648,6:0.01991056):0.003571537,((9:0.007047594,7:0.0082250543):0.0004209041,8:0.0228708167):0.038592159):0.003708727):0.006553305):0.005538915):0.003613541,11:0.01517605):0.01196691,13:0.004613096):0.001769462):0.0007234541):0.00560746):0.002980385);
tree gen.364 = [&U] ((((11:0.01660836,(10:0.01190152,((((8:0.0373401211,(9:0.007018752,7:0.0039549251):0.00193748208):0.03768831,(6:0.0197814,5:0.0004022952):0.008220602):0.007371639,4:0.03317112):5.397659e-05,(3:0.01425949,(1:0.01438928,2:0.02128884):0.0111436):0.073597889):0.01662937):0.006038088):0.01056488,(((18:0.0135305683,14:0.023949591):0.001600602,17:0.01137052):0.0019144597,(12:0.002852012,16:0.02732283):0.0002080302):0.0007585844):0.0001484377,13:0.001731093):0.005290658,(19:0.02956339958,15:0.00558479):0.002037866);
tree gen.365 = [&U] (19:0.02923319884,(15:0.008024068,(((16:0.02868765,12:0.0078686136):0.002195166,((17:0.010957047,18:0.0132371517):0.002240212,((11:0.01110132,(10:0.01826323,((((1:0.02196648,3:0.02188824):0.01385185,2:0.03872705):0.054417594,((8:0.0374526716,(9:0.003221176,7:0.0059171097):0.0022635727):0.02908137,(6:0.02214501,5:0.0003592352):0.00760455):0.005623375):0.0007994593,4:0.03034588):0.006133121):0.006542461):0.009623793,14:0.02721821421):0.00168694):0.001487266):0.0003670004,13:0.002861058):0.002827737):0.0007415571);
tree gen.366 = [&U] ((12:0.003691437,(16:0.02667986,((((18:0.014371662,17:0.01187925):0.005925286,14:0.02517825104):0.004109612,13:0.005761862):0.001191435,(((4:0.04206636,((2:0.03016146,(3:0.02307032,1:0.02040983):0.003899308):0.06725039,((5:0.001785012,6:0.01130232):0.006981441,((7:0.0067863695,9:0.004428803):0.007664218,8:0.0156913192):0.0318403474):0.01029378):0.003037529):0.008813053,10:0.01630765):0.005753412,11:0.007412442):0.01492586):0.001142281):0.0005029741):0.00543242,(15:0.012322855,19:0.0221685078):0.0005016173);
tree gen.367 = [&U] ((15:0.009101805,19:0.0360609484):0.001389215,((16:0.0332254476,12:0.003153382):0.001159581,((13:0.007379229,(((((2:0.02309026,(3:0.01973473,1:0.02096379):0.002662892):0.084926864,((6:0.01650129,((9:0.008355218,7:0.0055223754):0.00553894,8:0.0459661392):0.03973451):0.001446402,5:0.007056463):0.005984148):0.002166977,4:0.02445653):0.01611552,10:0.01950166):0.004908994,11:0.01646877):0.02392589):0.0002861726,(14:0.0210004948,(17:0.005664313,18:0.0111988444):0.0019356708):0.003398444):8.302744e-05):0.005682535);
tree gen.368 = [&U] (((((((((4:0.02043509,((1:0.01746044,(2:0.02062214,3:0.01695988):0.005829341):0.07606429,((5:0.0006721751,6:0.01663386):0.004421198,((7:0.0063580339,9:0.005956712):0.0047768888,8:0.0407353482):0.04035371):0.0163921):0.003135524):0.008803746,10:0.01870221):0.003480365,11:0.01100261):0.01034128,14:0.02035204133):0.001040385,(18:0.0110736631,17:0.0052905486):0.001292828):0.0009823404,(16:0.03176076,12:0.003051665):0.003024873):0.0007864875,13:0.008483067):0.001334689,15:0.0087272618):0.004943811,19:0.0305096864);
tree gen.369 = [&U] ((19:0.01967598,((16:0.0310255,12:0.00435951):0.0003178432,((13:0.003036754,(11:0.009065942,(10:0.0192107,(4:0.03481875,((((9:0.003394895,7:0.002123514414):0.001337218,8:0.012960855):0.0442782703,(6:0.02690437,5:0.002319551):0.008265316):0.005607652,(3:0.03274513,(1:0.02208489,2:0.02530612):0.006382986):0.066825038):0.006461544):0.007814771):0.01029604):0.01118675):0.001945077,((18:0.0223565058,17:0.005722748):0.0001505366,14:0.0355337454):0.003183311):0.003302158):0.003004866):0.0001405863,15:0.008918461);
tree gen.370 = [&U] ((15:0.007605113,19:0.0152711517):0.001627385,(((16:0.03171111173,12:0.002870367):0.0006335901,13:0.003566487):0.000839304,(((18:0.012442198,17:0.0103248337):0.00163597,14:0.0189530539):0.00101672,((10:0.01512961,((6:0.0132759,5:0.002440226):0.01339453,((2:0.02405871,(1:0.03302892,3:0.02208151):0.007143202):0.05141778,((8:0.018191345,(7:0.0063026692,9:0.002207757):0.00501613):0.037034742,4:0.02335509):0.005099796):0.003729972):0.009297871):0.005431581,11:0.00484937):0.01278762):0.0002490848):0.0014064822);
tree gen.371 = [&U] ((15:0.011071064,19:0.0135814736):0.0005267935,(((((18:0.011419456,17:0.01424967148):0.002783257,14:0.0244155593):0.001347793,((10:0.01747348,((4:0.0273797,((1:0.02069293,2:0.01648941):0.01549838,3:0.03106632):0.0770079):0.0006449847,((8:0.040314724,(9:0.003787511,7:0.0046942543):0.0037955512):0.03653888,(6:0.01384228,5:0.0008550198):0.003371137):0.00649593):0.01428587):0.004425724,11:0.007133513):0.008229267):0.004067915,13:0.003782354):0.000844826,(12:0.00524914883,16:0.02321116):0.001056276):0.006461557);
tree gen.372 = [&U] ((15:0.012104482,19:0.0178603708):0.001348175,((12:0.0041770159,16:0.0231566):0.0004486761,((((18:0.0155305127,17:0.006262703):0.00186405,14:0.026787117):0.003543223,13:0.00547288):0.001348583,((10:0.02001562,(((3:0.01467449,(2:0.02560981,1:0.01880192):0.01043354):0.082099106,((8:0.03866245,(9:0.006299526,7:0.0026749359):0.0018845032):0.04200899,(6:0.0121703,5:0.005882701):0.009139379):0.006451107):0.0003830595,4:0.03667639):0.008914479):0.007110386,11:0.01276421):0.01252332):0.001146767):0.003871987);
tree gen.373 = [&U] ((15:0.011741775,19:0.014319088):0.001957096,((((18:0.0193997065,17:0.0158555073):0.00279971,14:0.0175453471):0.002945398,(13:0.005516884,(16:0.01865625,12:0.0052227119):0.0004512161):0.001349702):0.001187887,((10:0.02166613,(4:0.0318517,(((8:0.023532858,(9:0.005335974,7:0.00496595168):0.0053984604):0.05419138,(6:0.01659848,5:0.004249598):0.007907517):0.00676408,((2:0.01937384,1:0.02031276):0.01143058,3:0.01799561):0.076677825):0.007909343):0.01098801):0.004261481,11:0.01513541):0.01273141):0.0035043543);
tree gen.374 = [&U] ((15:0.00840525,19:0.02257116264):0.00147738,((((10:0.01614993,(4:0.03267572,(((8:0.0159939338,(7:0.0034654055,9:0.006978608):0.003596492):0.03001939,(5:0.0009284651,6:0.0154253):0.009436191):0.007395369,((2:0.02300037,3:0.02381415):0.007847147,1:0.02254674):0.052631322):0.006295814):0.009254275):0.003631357,11:0.01400451):0.006645482,((16:0.02414659,12:0.0065955266):0.00326055,((17:0.009640875,18:0.0150765401):0.0047393069,14:0.0198297029):0.003141303):0.0009274321):0.000242563,13:0.005175171):0.001571951);
tree gen.375 = [&U] (((13:0.003229477,(12:0.004023451,16:0.02680315):0.0024859712):0.0002580323,(((10:0.01457531,(4:0.02282155,((3:0.0202045,(1:0.01950849,2:0.01981643):0.01417828):0.06855767,((6:0.0199921,5:0.004774735):0.007491478,(8:0.023469783,(9:0.004012794,7:0.006844206):0.0009941968):0.04674312):0.006501162):0.005164528):0.006257193):0.004640295,11:0.009440374):0.008406162,((18:0.0171923925,17:0.007513689):0.0016123317,14:0.025394897):0.001989957):0.0004641522):0.006405413,(15:0.015870475,19:0.020919209):0.0004192684);
tree gen.376 = [&U] ((19:0.0217117399,15:0.012924605):0.0006505253,(13:0.002802127,(((12:0.001983925,16:0.03108169):0.0024708251,((18:0.0145905438,17:0.0100669455):0.001440614,14:0.0345245118):0.0004948246):0.002268634,(11:0.00793314,(10:0.01704735,(((3:0.02079029,(1:0.01509279,2:0.0115687):0.01596609):0.065328183,((8:0.0223526629,(7:0.004810213,9:0.006729074):0.0025709029):0.04031089,(6:0.02784269,5:0.001542356):0.007885322):0.01002454):0.005598209,4:0.02789785):0.008084189):0.002719207):0.01298154):0.001950821):0.007576618);
tree gen.377 = [&U] ((15:0.01597137,19:0.015804094):0.0015641162,((16:0.02194609,12:0.009251317):0.0014803968,((((((((2:0.02378233,1:0.01692816):0.004682089,3:0.01546854):0.082710037,((8:0.0313139397,(9:0.005704071,7:0.0049166083):0.0007227847):0.0395221899,(6:0.01760034,5:0.004338591):0.003050719):0.006672478):0.002804409,4:0.02517727):0.01318619,10:0.0147447):0.002594475,11:0.006506851):0.009289282,((17:0.0090561611,18:0.01173558622):0.003152927,14:0.0227834331):0.001307543):0.002598888,13:0.004220406):0.0003960256):0.002538768);
tree gen.378 = [&U] ((((((17:0.00823974,18:0.0173323293):0.00426601,14:0.0284686173):0.0007559206,(((4:0.0322234,((3:0.0210769,(1:0.01046418,2:0.01244614):0.006765128):0.065985609,(((7:0.0051145548,9:0.008909811):0.0035501227,8:0.0430490373):0.04291349,(6:0.02478491,5:0.003232996):0.009365728):0.008213676):0.003059441):0.004117922,10:0.01412134):0.002560481,11:0.009849088):0.0116144):0.0001271814,(16:0.02650239,12:0.0066873344):0.0004140886):0.0001366948,13:0.002082643):0.0016560238,(15:0.0099402408,19:0.018069426):0.0006304834);
tree gen.379 = [&U] (((13:0.006160623,(14:0.0296917989,((10:0.02335775,(4:0.02828459,(((5:0.004447676,6:0.02805407):0.00965773,((7:0.00453650945,9:0.004125819):0.0074283255,8:0.0475188133):0.03455896):0.01207389,(2:0.02630591,(1:0.01396584,3:0.02501462):0.01427686):0.078751402):0.004957941):0.007223912):0.003860283,11:0.01128138):0.01061228):0.002482884):0.0004408115,((17:0.0084342078,18:0.0087845916):0.001187473,(16:0.03121411,12:0.003564583):0.006719966):0.0009427542):0.0025289188,(15:0.010931011,19:0.026967539):0.001551379);
tree gen.380 = [&U] ((15:0.013609077,19:0.0196594574):0.0025138,(((13:0.008186401,((17:0.01372365,18:0.0165324282):0.00295447,14:0.0313894851):0.0009098201):0.002005363,(16:0.02698352,12:0.003850896):0.0023209516):0.002579322,(11:0.01133135,(10:0.02240381,(((2:0.0170028,(1:0.01571798,3:0.01550094):0.00380106):0.07455383,4:0.03136425):0.001801956,((8:0.0456592472,(7:0.0084013167,9:0.003387547):0.001414966):0.04094995,(6:0.01672179,5:0.0007642191):0.005365605):0.008877889):0.01246208):0.005959531):0.01025392):0.003123007);
tree gen.381 = [&U] ((19:0.0198341487,15:0.010513205):0.003044277,((16:0.0289119173,12:0.008249385):0.001911565,(((11:0.009323007,(10:0.01746538,(((3:0.03031468,(1:0.0298141,2:0.02469063):0.009951194):0.10159371,(((9:0.004908966,7:0.006679178):0.0054634835,8:0.027283774):0.042810754,(6:0.01617315,5:0.001854991):0.007885052):0.01011365):0.0005292722,4:0.02521029):0.004357886):0.006304463):0.01159741,((17:0.005665324,18:0.0138427766):0.003600581,14:0.02818763638):0.001395485):2.016563e-05,13:0.002844468):4.273279e-05):0.006244838);
tree gen.382 = [&U] (19:0.01064820779,((((16:0.02547552,12:0.00345896):0.0067976132,(((11:0.007586275,(10:0.02034044,(((2:0.02398133,(1:0.01167792,3:0.00884653):0.01056589):0.064742867,((6:0.01156103,5:0.004776076):0.008201207,((7:0.003197544,9:0.00772319):0.005321537,8:0.0357118524):0.0306485297):0.007402477):0.005315251,4:0.02993883):0.005616036):0.004269606):0.01572959,14:0.0259185292):0.002801561,13:0.003141826):0.0008728301):5.88494e-05,(17:0.00854212087,18:0.0128931624):0.005472492):0.005773612,15:0.011374101):0.001173540077);
tree gen.383 = [&U] ((13:0.01137268,((14:0.03038343479,(18:0.0122728728,17:0.01006781):0.00132783):0.002870662,((12:0.003926226,16:0.03294512):0.002148889,(11:0.01490019,(10:0.02311184,((((1:0.03843809,3:0.01594896):0.005846971,2:0.02162385):0.059567713,4:0.04051703):0.001028091,((6:0.01923815,5:0.00615595):0.004397154,(8:0.047760544,(9:0.00324784,7:0.0067329479):0.005001891):0.033718531):0.009524807):0.007704219):0.008691716):0.005481456):0.003671669):0.000188846):0.005718527,(15:0.012857583,19:0.0153533438):0.002353804);
tree gen.384 = [&U] ((19:0.0166210038,15:0.010393861):0.0004374815,((13:0.00583151,(((10:0.01951746,(4:0.03004087,(((2:0.02166825,1:0.01158125):0.01259796,3:0.02148015):0.084863795,((8:0.0506914378,(9:0.006350794,7:0.00541845):0.0072533085):0.03090327,(6:0.01926319,5:0.002873749):0.007220132):0.005398683):0.005555578):0.01007238):0.004844561,11:0.01342734):0.008589688,((17:0.0119344702,18:0.0098058796):0.002343748,14:0.0269013169):0.001961698):5.124659e-05):0.0021661506,(16:0.03018066,12:0.004981346):0.0006802028):0.004374246);
tree gen.385 = [&U] (((12:0.003078292,16:0.0271044):0.0024366644,((13:0.005404554,((18:0.0142238093,17:0.012989382):0.003113317,14:0.0192374569):0.001776539):0.001779514,(((((3:0.01859626,(1:0.01009561,2:0.02521652):0.01443835):0.069430172,((6:0.01593642,5:0.003419088):0.007891837,(8:0.0402218403,(7:0.0074962325,9:0.008885816):0.00386247):0.04176739):0.006452127):0.009141519,4:0.03819185):0.01285832,10:0.02244704):0.002763593,11:0.008665495):0.00704312):0.0002780237):0.004901331,(15:0.007966916,19:0.0390273573):0.001698502);
tree gen.386 = [&U] ((15:0.009036991,((((16:0.02868821,(11:0.01041133,(10:0.02945964,(4:0.03913443,((2:0.02191019,(1:0.01940444,3:0.02054767):0.005815939):0.07825219,((6:0.02729557,5:0.00183679):0.007023367,((9:0.009266079,7:0.0063794952):0.0054862139,8:0.03237014999):0.04705872):0.01035363):0.003827208):0.008542223):0.006053622):0.01761108):0.001820452,13:0.006404738):0.000171739,12:0.006550334):0.0009451666,((17:0.009234537,18:0.0096148334):0.000979489,14:0.0274147074):0.00136895):0.0055387):4.700239e-05,19:0.0413683563);
tree gen.387 = [&U] (19:0.0258415724,((16:0.0179731344,(((((10:0.01791691,(((3:0.02325265,(1:0.02009976,2:0.01574369):0.0166246):0.067617463,(((7:0.00422525856,9:0.006993028):0.0029499619,8:0.018574707):0.042715799,(5:0.001620405,6:0.01289677):0.01090615):0.007063481):0.007423028,4:0.04107678):0.007897242):0.004524482,11:0.01017499):0.008791606,13:0.008153106):0.000309284,((18:0.0124072557,17:0.005138957):0.0011526411,14:0.0250544591):0.001310988):0.0007914661,12:0.0040483295):0.0004659857):0.004741158,15:0.016874428):1.37763e-05);
tree gen.388 = [&U] ((15:0.007968295,((((11:0.008625534,(10:0.0204743,((((5:0.002523609,6:0.014141):0.007506978,(8:0.030069351,(9:0.005927003,7:0.013376774):0.001450544):0.0432751072):0.00779817,((3:0.01724172,1:0.03453014):0.003202094,2:0.01763482):0.06988146):0.001838887,4:0.03713742):0.008830411):0.005523969):0.01422549,13:0.003105182):0.002730372,((17:0.0143679634,18:0.0153436465):0.001610922,14:0.0232631307):0.001898029):0.0007888099,(12:0.006661774,16:0.02990112):0.0009316499):0.0054072826):0.00101231,19:0.0299186007);
tree gen.389 = [&U] ((19:0.0340073584,15:0.014577331):0.001075272,(((16:0.02610729,12:0.00569392):0.001095453,(17:0.009222577,18:0.0144981644):0.0056734812):0.002751793,(13:0.003535401,((11:0.00952621,(10:0.01479504,((((6:0.02888915,5:0.0005260261):0.01128636,(8:0.020919673,(9:0.003494431,7:0.0035630847):0.00796327):0.035572581):0.003882561,((3:0.009882483,1:0.03013606):0.0133823,2:0.03113006):0.057772493):0.002630339,4:0.02732278):0.01411715):0.00387143):0.0121234,14:0.0226464771):0.001551986):0.0009051038):0.0028526063);
tree gen.390 = [&U] ((19:0.0188897451,15:0.013141968):0.004063764,((14:0.0280126062,(11:0.0100788,(10:0.02655842,((4:0.02824976,((1:0.01795941,2:0.02120324):0.009311169,3:0.03945):0.06116243):0.002036337,((5:0.001635341,6:0.01716302):0.007373882,(8:0.0460109436,(7:0.00573419102,9:0.007420836):0.00407016332):0.04463984):0.005926227):0.007362607):0.003475669):0.01095153):0.002732215,(13:0.004981454,(12:0.010007342,((17:0.0111506616,18:0.01667707148):0.003063063,16:0.02832294):0.0001447193):0.001625382):0.002129545):0.004035431);
tree gen.391 = [&U] (19:0.0115071249,((((((((5:0.0006247547,6:0.01090738):0.01174107,(8:0.038624612,(9:0.01057991,7:0.0047188606):0.0038826169):0.04384567):0.01186611,(3:0.0200003,(1:0.02875427,2:0.01195819):0.01022141):0.069938112):0.002109837,4:0.03591931):0.0103272,10:0.02432046):0.006028379,11:0.008257154):0.008173342,(((14:0.02333615035,(17:0.01136424,18:0.0097687688):0.0012641124):0.0006408381,(16:0.02039677,12:0.006296987):0.00651826):0.002095019,13:0.007530795):0.0001360526):0.003805286,15:0.015138566):0.00654711);
tree gen.392 = [&U] (((((16:0.02448403,12:0.00495298):1.288361e-05,((14:0.031814493,13:0.007685019):0.0004440897,(11:0.01372904,(10:0.02137026,((((5:0.006070382,6:0.01751475):0.004871759,(8:0.032416411,(9:0.0050390732,7:0.00537155875):0.001081199):0.04909941):0.006210633,((1:0.01402915,2:0.02568199):0.01598761,3:0.02172688):0.069798308):0.002477247,4:0.03848711):0.01061422):0.004657647):0.009807479):0.001125954):0.0001100926,(18:0.0145020114,17:0.007483815):0.0045201417):0.007779209,15:0.010233492):0.001409971,19:0.0113861373);
tree gen.393 = [&U] (((13:0.00273457,((((((3:0.02116324,1:0.01846279):0.01034692,2:0.02126434):0.06481369,((5:0.002206855,6:0.01265121):0.001713159,(8:0.017790533,(9:0.006431235,7:0.0087905718):0.002500594):0.03855114):0.0066682):0.006562032,4:0.03014351):0.006977756,10:0.01464688):0.005905333,11:0.01768292):0.01500941):0.001910463,((14:0.0345361605,(17:0.01239261,18:0.0113587022):0.0009677183):0.001507816,(12:0.01161898,16:0.0332751332):0.00211099127):0.0002443085):0.004444456,(15:0.006786637,19:0.02213602685):0.00129349);
tree gen.394 = [&U] ((((13:0.004363848,(((((2:0.01853507,(1:0.02040716,3:0.01587322):0.002503307):0.055007066,((6:0.01174663,((9:0.005167129,7:0.0065642959):0.0040322797,8:0.0173605934):0.0301289):0.0004913827,5:0.005809612):0.007490188):0.003607693,4:0.03182319):0.005638574,10:0.02594344):0.008195162,11:0.008129921):0.007327821):0.0002794378,(12:0.003119381,16:0.030353195):0.001165721):0.0009222612,((17:0.008659847,18:0.0179102707):0.0022403891,14:0.0235966739):0.002725518):0.00101569926,(19:0.02366966585,15:0.013760183):0.003721866);
tree gen.395 = [&U] (((13:0.009165889,(14:0.0244837106,(11:0.01059086,(10:0.01207155,(((3:0.02035632,(2:0.01740286,1:0.01747464):0.005449608):0.079260879,((6:0.0155266,((9:0.006903761,7:0.00465223727):0.0020726373,8:0.039061287):0.0427229758):0.002657479,5:0.007978909):0.007757217):0.002280363,4:0.03128571):0.005853889):0.009203718):0.007674027):0.002767999):2.377413e-05,((16:0.03304017,(17:0.01198173,18:0.017802323):0.00336857528):0.0004149152,12:0.004952278):0.001624673):0.004526768,(15:0.014299723,19:0.0161166994):0.002840235);
tree gen.396 = [&U] (19:0.02811761099,((13:0.006265733,((((10:0.02536221,(((2:0.01962005,(1:0.01957428,3:0.01051565):0.01223491):0.079878577,((5:0.004299123,6:0.01621978):0.01012129,((9:0.005615626,7:0.00585208221):0.0024809786,8:0.019626382):0.0362543):0.003150754):0.003787602,4:0.03430568):0.009937046):0.005273122,11:0.01691302):0.01372878,(12:0.005403745,16:0.035161203):0.001827715):0.000103134,(14:0.0271655274,(17:0.007627931,18:0.013195554):0.003283192):0.002257755):0.0008969602):0.005674418,15:0.00733676):0.0001427985);
tree gen.397 = [&U] ((19:0.0268693978,((16:0.03792129,(13:0.003176682,(((18:0.0154688706,17:0.009112241):0.003377553,14:0.02064655865):0.004742083,(((((3:0.01825119,(1:0.01686023,2:0.0177107):0.007374826):0.06879507,4:0.03090141):0.008894488,((6:0.01816314,(8:0.0447388976,(7:0.00326841401,9:0.002131618):0.007946475):0.03018624):0.001784595,5:0.004145303):0.007075243):0.00910521,10:0.01924729):0.004948854,11:0.008804916):0.01242811):0.001659683):0.001070183):0.0002076072,12:0.006756157):0.0038900695):0.0005638152,15:0.008736285);
tree gen.398 = [&U] ((((14:0.01977581998,(11:0.01235748,(10:0.02393398,(4:0.026809,(((1:0.02702959,2:0.0297079):0.003997902,3:0.01737899):0.075826595,((5:0.006334625,6:0.01289611):0.00232376,((7:0.008016732,9:0.0073912288):0.0002435082,8:0.021498909):0.044121523):0.01097446):0.004251675):0.0126282):0.001615331):0.01384518):0.0004559192,13:0.009224869):0.0005205248,((17:0.006988657,18:0.015889907):0.005944349,(16:0.02611414,12:0.004140843):0.0003168041):0.0006230715):0.0010620342,(15:0.009120581,19:0.0219676863):0.00192112);
tree gen.399 = [&U] (((13:0.007871538,(11:0.01102776,(10:0.01693677,(4:0.02341614,((3:0.016706,(2:0.01029259,1:0.02199627):0.006797504):0.069208792,((6:0.02215931,5:0.002910761):0.009645937,((7:0.00433568765,9:0.004084305):0.0049838716,8:0.026419413):0.038200248):0.006436741):0.002570523):0.01004466):0.003247186):0.01117929):0.0005578389,((16:0.02842452,12:0.006424709):0.0009277736,((18:0.0080950025,17:0.008380965):0.001718035,14:0.023333394):0.001565587):0.0004472363):0.0015539118,(15:0.007408084,19:0.0314920228):0.002169572);
tree gen.400 = [&U] ((((17:0.01195551231,18:0.013970273):0.003563503,14:0.0189116505):0.001004913,((13:0.00637777,(11:0.01267287,(10:0.01466269,(4:0.03196212,((3:0.01547186,(1:0.01745542,2:0.03195991):0.008534636):0.073556956,((6:0.01557535,5:0.0006218022):0.01361091,(8:0.0322042351,(7:0.0032546489,9:0.005972105):0.0026814611):0.0272059):0.007390404):0.003575602):0.005470379):0.004298681):0.02073939):7.652354e-05,(16:0.0280070799,12:0.002130866):0.000487235):0.0004042268):0.006400827,(15:0.008430233,19:0.02342128185):0.0022189623);
tree gen.401 = [&U] ((15:0.012261642,19:0.02747248892):0.0009798705,((12:0.005816312,16:0.03052577):0.002010177,(((14:0.0268243118,(17:0.010280752,18:0.009126189):0.002600132):0.001332638,(11:0.01020311,(10:0.01968639,((((1:0.04129609,2:0.01509979):0.004631255,3:0.01679363):0.070279251,((6:0.01623976,5:0.002000699):0.008287108,((7:0.0060734138,9:0.006876104):0.0061402997,8:0.03809819):0.03856213303):0.0101405):0.001737969,4:0.02218115):0.007962803):0.009676987):0.008240305):0.0006918521,13:0.003041475):0.0005076772):0.006641614);
tree gen.402 = [&U] ((15:0.010625859,19:0.0200971323):0.0007432575,((14:0.02204619832,(17:0.007998766,18:0.0135970578):0.002646994):0.002146385,((11:0.01129373,(10:0.02223831,(((1:0.02047802,(2:0.02017924,3:0.0290561):0.01528134):0.05238706,((8:0.0314133277,(9:0.00633296,7:0.00810840061):0.0061643288):0.04576757,(5:0.007369833,6:0.02226157):0.003903803):0.009519493):0.007166504,4:0.03116139):0.01990851):0.005948689):0.01628048,(13:0.005283947,(16:0.03549387,12:0.0062606579):0.001198534):0.0004237019):0.0001694291):0.0044499542);
tree gen.403 = [&U] (((14:0.0263505739,(18:0.0119796914,17:0.0092866436):0.002473686):0.001006225,(((11:0.01133035,(10:0.01178768,(((1:0.007803782,(2:0.02322637,3:0.01655136):0.001411424):0.07459043,(((9:0.003134301,7:0.0054669413):0.0037080132,8:0.0401915111):0.02707184,(5:0.001798657,6:0.01500017):0.00768374):0.009311232):0.002377758,4:0.03598168):0.008832473):0.007595377):0.009549448,(16:0.028432782,12:0.006631748):0.00226619228):0.0009696024,13:0.00477204):0.001754711):0.005025737,(15:0.010552869,19:0.01711189353):0.001736415);
tree gen.404 = [&U] ((((13:0.005250153,(14:0.0304416098,(17:0.008972237,18:0.0070385236):0.0013135239):0.0006633644):0.001661925,(11:0.01498606,(10:0.02169809,(4:0.04198987,(((1:0.01307463,2:0.01318231):0.01142834,3:0.01636697):0.07069523,((6:0.01854869,5:0.002481371):0.01483745,((7:0.0030858856,9:0.004315702):0.0044004949,8:0.0360281533):0.04027664):0.003613903):0.003183154):0.01004523):0.00704179):0.0157714):0.002158409,(12:0.004088545,16:0.027809755):0.0008306783):0.007153363,(15:0.009022829,19:0.0202795623):0.001580593);
tree gen.405 = [&U] (((13:0.004940164,((12:0.0048611072,16:0.02771571):0.0006719218,((17:0.0112102654,18:0.0115924368):0.002627154,14:0.0295237433):0.001993873):0.0004652229):0.0004319216,(11:0.009870837,(10:0.01684261,((((8:0.026210505,(7:0.0038273649,9:0.006247833):0.0013055876):0.0438504,(5:0.002370906,6:0.02486402):0.005847087):0.002521168,((1:0.02798521,3:0.01032503):0.009644371,2:0.02069689):0.075239336):0.009354172,4:0.02571758):0.004813352):0.005270297):0.01138893):0.0042954983,(15:0.012397892,19:0.0190063147):0.0037792753);
tree gen.406 = [&U] ((((((11:0.007150672,(10:0.01600223,(((1:0.01614602,(2:0.02384551,3:0.02112068):0.01927279):0.04833775,(((9:0.008778664,7:0.011658629):0.00336325983,8:0.0498445921):0.04210366,(5:0.003675498,6:0.01421467):0.005119209):0.003059909):0.01024016,4:0.03797743):0.006660896):0.002165004):0.0103752,14:0.0175259861):0.0005649488,(12:0.00469966,16:0.02368609):0.002339765):0.000371517,(18:0.0116474125,17:0.010183937):0.004966384):0.0007324134,13:0.004534727):0.00297131958,(19:0.0114482239,15:0.009432749):0.000793364);
tree gen.407 = [&U] ((15:0.010514751,19:0.0239459575):0.0006780109,((13:0.003125587,((12:0.005952425,16:0.02831759):0.001094871,(14:0.0213230419,(18:0.0153999642,17:0.008157429):0.002459707):0.003941053):0.0003083702):0.003295968,(11:0.01486638,(10:0.01856942,(((((9:0.006468975,7:0.0080482855):0.0052643694,8:0.047287183):0.0309551,(6:0.01904003,5:0.002818571):0.008893282):0.0142274,(2:0.02718532,(1:0.01054157,3:0.01858712):0.002765796):0.08594246):0.004078922,4:0.02978565):0.006395619):0.00417702):0.01128441):0.0017226339);
tree gen.408 = [&U] ((((((10:0.02277025,(4:0.02592203,(((1:0.01971536,3:0.01598738):0.01505222,2:0.02240595):0.068140397,((5:0.0005525059,6:0.01502068):0.007408214,(8:0.02544571,(9:0.006810933,7:0.0053916894):0.006784548):0.0513490824):0.01065825):0.003793679):0.01174758):0.006796687,11:0.01501599):0.01018003,14:0.0263018537):0.0006385422,(12:0.003055358,(16:0.01736708,(17:0.005902776,18:0.0162330981):0.005086762):0.003297775):0.001433981):0.003068869,13:0.008588804):0.0046348144,(15:0.009510759,19:0.03131108038):0.003453094);
tree gen.409 = [&U] ((15:0.008525802,19:0.02452032):3.180482e-05,((13:0.004637997,(((4:0.03525276,(((6:0.02054939,5:0.004955612):0.0114019,(8:0.0348878442,(9:0.006406235,7:0.0046878181):0.00692043):0.03991892):0.006710405,((2:0.01064237,1:0.02908703):0.02404154,3:0.01876737):0.067340792):0.003449691):0.01025455,10:0.02765235):0.00474329,11:0.01583396):0.01291662):0.0003416263,((12:0.002203167,16:0.02867646):0.002572312,(14:0.02921003254,(17:0.018332253,18:0.010680864):0.00114269):0.008596343):0.0005565582):0.00439731);
tree gen.410 = [&U] ((15:0.009874684,19:0.0201935537):0.001102915,((((17:0.00756667,18:0.0183636234):0.000697475,14:0.029782823):0.005294343,((16:0.02772075,12:0.0051494721):0.001311203,13:0.005410843):0.0003363692):0.0001463311,(((4:0.03628676,((3:0.01779824,(2:0.02297196,1:0.03152604):0.004652648):0.07244521,((6:0.01774316,5:0.004488585):0.004171827,((7:0.0055848344,9:0.006970101):0.0006746787,8:0.0307764435):0.0361164337):0.00980221):0.0002163744):0.01073542,10:0.01323644):0.005464127,11:0.009178439):0.01341241):0.0013432075);
tree gen.411 = [&U] ((19:0.022176814,15:0.007400045):0.001439157,(((17:0.01831242,18:0.012197597):0.001540299,14:0.0303530874):0.0004829949,(((11:0.01307001,(10:0.0196116,(4:0.03252188,(((5:0.0009352904,6:0.005936453):0.008834502,(8:0.0327742686,(7:0.0049746648,9:0.008860173):0.0039069757):0.037379972):0.009022162,(3:0.01706073,(2:0.01806623,1:0.01761545):0.009527138):0.072682463):0.002963136):0.005794037):0.00463167):0.01160776,(12:0.0038844762,16:0.033778556):0.001728782):0.001317449,13:0.003735175):0.0002416239):0.0029247792);
tree gen.412 = [&U] ((12:0.004774936,(((14:0.02880319238,(17:0.008522111,18:0.0200397712):0.001395163):0.003167085,((11:0.006499492,(10:0.02063809,(4:0.03682057,(((5:0.001126443,6:0.01943485):0.003809936,((9:0.00576809,7:0.010936509):0.0069314769,8:0.026280839):0.03444864):0.004214757,((3:0.03448368,1:0.0120112):0.008733532,2:0.02740829):0.059648515):0.003984767):0.01517329):0.00397595):0.01159997,13:0.003936992):0.000666745):0.001369829,16:0.03237375):0.001555235):0.004752875,(15:0.009615949,19:0.018214867):0.0003110883);
tree gen.413 = [&U] (((13:0.005996236,((14:0.0321657016,(17:0.0123075479,18:0.0089321058):0.001966546):0.0007328171,(11:0.01504594,(10:0.01405703,(((1:0.01675195,(3:0.01951709,2:0.02768424):0.01075182):0.066044602,((5:0.002108265,6:0.01794813):0.008881172,(8:0.021110278,(7:0.006502959,9:0.00341163832):0.003736324):0.03851886):0.006804729):0.005210695,4:0.03753768):0.01375347):0.00156722):0.01240631):0.002231254):0.002069223,(12:0.006181236,16:0.02540998):0.00317050804):0.0035726411,(19:0.0120648094,15:0.01554269):0.001529616);
tree gen.414 = [&U] ((15:0.01481793,(12:0.003836446,(16:0.023381774,((11:0.007559216,(10:0.02119341,((((1:0.01766769,3:0.01563012):0.00651142,2:0.01975491):0.0605834,((5:0.00391063,6:0.02187228):0.001254702,(8:0.0202510398,(7:0.0049590795,9:0.01073638):0.0016989245):0.042477031):0.007839074):0.002934486,4:0.03150841):0.01350473):0.002886293):0.01443857,(13:0.007939258,(17:0.01796392,(14:0.03699087677,18:0.0209469565):1.1278e-05):0.001667903):0.0008057005):0.0008552987):0.0007531304):0.00270622):0.001421696,19:0.03096908424);
tree gen.415 = [&U] (((((16:0.0284225949,12:0.005506595):0.002196176,((10:0.02414141,(4:0.03082558,((3:0.02429326,(1:0.02927422,2:0.01563039):0.01478417):0.06974153,((6:0.01128076,5:0.003473485):0.002715311,(8:0.027478842,(7:0.00427315984,9:0.007592846):0.00461665):0.03101165742):0.008473774):0.003024824):0.01048178):0.005757846,11:0.01166239):0.01397986):0.002182474,13:0.004189368):0.001774706,((17:0.01291336,18:0.0130389139):0.0009772648,14:0.0186823463):0.001006949):0.003314497,(15:0.012195683,19:0.0105698775):0.001770387);
tree gen.416 = [&U] ((13:0.009148446,((((10:0.02222678,(4:0.03179032,(((1:0.02053726,2:0.01900154):0.006389041,3:0.02018038):0.073064663,((6:0.02115065,5:0.000968612):0.007214889,(8:0.035760631,(7:0.00538912567,9:0.007144842):0.005384753):0.03455911):0.00471725):0.003801381):0.009274243):0.009350731,11:0.00933954):0.01240609,((18:0.0096970007,17:0.010758414):0.001891932,14:0.0207711125):0.001169742):0.001246089,(12:0.005484293,16:0.02896179):0.0019164115):0.0010976):0.0012293832,(15:0.020884946,19:0.0171200328):0.002233088);
tree gen.417 = [&U] ((19:0.01549207569,15:0.00837387):0.0002265829,(((13:0.00188817,(12:0.0046974025,16:0.0218398868):0.00338486):0.0001533288,(14:0.02516219377,(17:0.006220734,18:0.0156894109):0.0026908206):0.0007271084):0.0005506977,((10:0.02566525,((((6:0.01207863,5:0.002092947):0.007685524,((9:0.007460559,7:0.002141315):0.0016516753,8:0.0355550402):0.03767002):0.0142752,(2:0.02006405,(3:0.01179497,1:0.02645028):0.006872271):0.06973359):0.001956849,4:0.031114):0.005209302):0.003498521,11:0.007954946):0.01246813):0.004071225);
tree gen.418 = [&U] ((15:0.010586149,19:0.0162436056):0.002314484,((13:0.004584983,(((4:0.03888567,((1:0.02051081,(2:0.03969979,3:0.02275797):0.002317332):0.07080467,(((7:0.0047685017,9:0.006526402):0.0028866805,8:0.0353461915):0.04948169,(6:0.01725423,5:0.0009264161):0.008740816):0.005887498):0.006882113):0.007996213,10:0.02040097):0.004022508,11:0.01473178):0.01566191):0.001991213,(((18:0.014774942,17:0.011158914):0.0005489306,14:0.02645218295):0.004792408,(16:0.02872364,12:0.0033141313):0.001565643):0.0005511376):0.0031340305);
tree gen.419 = [&U] ((((13:0.007270574,(((((((7:0.0047483985,9:0.004948195):0.002706799,8:0.0431263277):0.03153106,(6:0.02309233,5:0.002916587):0.008532108):0.01151493,(3:0.02436722,(2:0.0135218,1:0.02636196):0.008000863):0.064536635):0.006447141,4:0.03083391):0.004761348,10:0.01780135):0.006179821,11:0.01313761):0.01198177):0.00214956,((17:0.01277373,18:0.0117274032):0.0019327335,14:0.0253342584):0.001628368):0.0004802684,(16:0.02668209,12:0.005445992):0.00216616363):0.0025572447,(15:0.010434146,19:0.0136649158):0.004029704);
tree gen.420 = [&U] ((((17:0.01331853,18:0.0137862796):0.0017973385,14:0.02458497037):0.004390188,((13:0.002857928,(12:0.005712911,16:0.035331172):0.0001783084):0.0008085731,((10:0.0147509,(4:0.03272439,(((2:0.01842942,1:0.01204135):0.006182229,3:0.02202066):0.07408005,(((7:0.00470197546,9:0.004865596):0.0024346394,8:0.042294037):0.03703695,(6:0.02108851,5:0.006064545):0.006395414):0.008385567):0.005420464):0.007836191):0.009978035,11:0.008368534):0.01067865):4.130133e-05):0.0018113183,(15:0.008324228,19:0.01590922223):0.001317911);
tree gen.421 = [&U] ((((((12:0.007541431,15:0.011673682):0.003584013,16:0.03476684):0.0015683048,((17:0.008844061,18:0.0175497479):0.00128127037,14:0.02260384193):0.004471521):0.003949149,(((4:0.02791867,(((2:0.02400829,3:0.04259832):0.01270631,1:0.02873):0.055135934,(((7:0.0063169815,9:0.005025578):0.007246984,8:0.02503639296):0.04702805393,(5:0.007245245,6:0.02008849):0.006077558):0.01180177):0.001768158):0.009274762,10:0.02305873):0.004598745,11:0.01621657):0.01430688):0.0004178654,13:0.003958266):0.003524371,19:0.0291585468);
tree gen.422 = [&U] ((((11:0.01905281,(10:0.01987182,(((2:0.01823041,(3:0.01533894,1:0.0225887):0.009350501):0.0617591762,((6:0.02882381,5:0.003469802):0.004546319,((9:0.007107771,7:0.008152273919):0.00528212,8:0.03138802597):0.04028823):0.007688838):0.002204275,4:0.02482512):0.01190595):0.008609104):0.01487998,(12:0.002821612,(16:0.02824206,(17:0.005763195,(14:0.0280637605,18:0.0133723534):0.005379251):0.003135849):0.002340798):0.001559189):0.001623367,13:0.004247001):0.0030519067,(15:0.005535696,19:0.0187297341):0.002951824);
tree gen.423 = [&U] (19:0.0186088604,(13:0.003326316,((11:0.01379501,(10:0.01495251,((((1:0.01962818,3:0.02223186):0.003564791,2:0.02953626):0.072268957,((5:0.004379075,6:0.01343195):0.00674407,((9:0.008574391,7:0.0051062996):0.001531242,8:0.0306722089):0.042171514):0.008212602):0.003355831,4:0.02955622):0.0131778):0.005272037):0.01062529,((12:0.003742305,(16:0.03410515,15:0.014528997):0.0060802568):0.001318796,(14:0.0267013105,(17:0.0113107168,18:0.012870356):0.004243664):0.001742707):0.001243933):6.513928e-05):0.009327403);
tree gen.424 = [&U] (19:0.0268924153,(15:0.006416165,((16:0.03040835,12:0.0065005982):0.0005283345,(((11:0.01476383,(10:0.01778551,((((1:0.01739257,2:0.01299319):0.008330224,3:0.02006818):0.064648417,4:0.0251371):0.002263803,((6:0.01520854,5:0.0003639595):0.01002946,((7:0.0043478683,9:0.0092816971):0.00375526,8:0.0369318495):0.03967004):0.003932516):0.01012015):0.004309732):0.008887026,13:0.005456226):0.00248974,(14:0.0216010897,(18:0.0078787028,17:0.01268922813):0.003177887):0.0023415):6.111652e-05):0.002426227):0.0017637591);
tree gen.425 = [&U] (19:0.0178133371,(((((17:0.006169327,(14:0.02266773191,18:0.0146763091):0.000452205):0.0010810276,15:0.011478958):0.0024182303,16:0.03675744):0.0008040104,12:0.006116323):0.001350635,(13:0.003607252,((((((1:0.02745864,3:0.01623831):0.006429479,2:0.02015957):0.063252405,4:0.0325272):0.003253949,(((7:0.0057537807,9:0.006359684):0.0006786039,8:0.030256001):0.0407000566,(5:0.005101928,6:0.02227027):0.004791592):0.009853737):0.004980167,10:0.02750916):0.004379208,11:0.00637557):0.01866007):0.0029828):0.007657822);
tree gen.426 = [&U] ((((13:0.005127964,((18:0.0100083757,17:0.008520363):0.003263055,14:0.02457609475):0.002515191):0.001690864,(11:0.01043988,(10:0.02483724,((((3:0.01473517,1:0.02819294):0.007811143,2:0.01804583):0.06106484,(((9:0.004303582,7:0.0072026251):0.0016480819,8:0.03014862061):0.03177348,(5:0.006802022,6:0.01589782):0.009622745):0.005866481):0.005721,4:0.03500536):0.005449759):0.005369832):0.01496193):4.004405e-05,(12:0.004881031,16:0.02462427):0.0015070479):0.011147045,(15:0.014010019,19:0.0149028248):0.0007522669);
tree gen.427 = [&U] ((15:0.013025093,19:0.0169416098):0.0007582165,(((((18:0.0154295446,17:0.0064360199):0.001976619,14:0.026773981):0.0004008444,(11:0.005046526,(10:0.01269474,((((3:0.01621325,1:0.02569688):0.004504037,2:0.02294304):0.059319279,((8:0.031549945,(9:0.00807903,7:0.0052241989):0.0078760774):0.0307435811,(6:0.02444259,5:0.0006835824):0.007142933):0.007708031):0.00202053,4:0.03656294):0.009836503):0.002471473):0.01213508):0.002185514,13:0.004820791):0.0009060257,(16:0.02862461,12:0.002796096):0.003474805):0.0036175021);
tree gen.428 = [&U] ((15:0.009945876,19:0.0224493325):0.0003101594,((14:0.0225446258,(12:0.0076973803,16:0.03102102):0.0008026071):0.0001729082,((13:0.002947433,(11:0.0127182,(10:0.01457768,(4:0.03003209,((1:0.01620541,(3:0.022274,2:0.0205128):0.008118845):0.066118742,((6:0.0199107,5:0.006307145):0.002488143,(8:0.0247268237,(7:0.008673484,9:0.002388726):0.00471525416):0.03708274):0.01099599):0.002209257):0.005380906):0.004279319):0.01427468):0.002047429,(18:0.0087386989,17:0.01345244):0.0029794192):6.985561e-05):0.0021215544);
tree gen.429 = [&U] (19:0.0313597969,(((((4:0.03230152,(((2:0.02018299,1:0.01960819):0.003305394,3:0.03023628):0.079100236,((8:0.025053738,(7:0.0055613298,9:0.01004693):0.0040072459):0.034939,(6:0.008913042,5:0.002524445):0.008245361):0.006383422):0.001705679):0.01226444,10:0.01958987):0.005943234,11:0.01165876):0.01337851,13:0.006220594):0.0002340184,((15:0.007457588,(17:0.008264258,(14:0.0330408317,18:0.0143422952):0.0012228696):0.001254221):0.0020543846,(16:0.02986825,12:0.004379619):0.001504008):0.0004759853):0.007052538);
tree gen.430 = [&U] ((15:0.013185589,((11:0.01722199,(10:0.02190911,((4:0.04004318,((1:0.02181073,3:0.02233674):0.004870011,2:0.02101438):0.075260647):0.0002883211,((6:0.01408412,5:0.001596896):0.01562704,((7:0.00764882737,9:0.01236438):0.003644776,8:0.0439811323):0.03876382):0.008842192):0.009225342):0.005635034):0.009526111,(((12:0.007868208,16:0.028547026):0.0010985267,((17:0.0120188,18:0.01549428723):0.001557079,14:0.034327031):0.002886403):0.0005582351,13:0.004892347):0.0006775619):0.001793412):0.0010067095,19:0.0356576364);
tree gen.431 = [&U] ((19:0.02750671643,15:0.0085772791):0.001599405,((((18:0.010346668,14:0.0244903185):0.001142375,17:0.007666383):0.0047043099,(12:0.003003103,16:0.02407797):0.004024201):0.0006292455,((11:0.01043829,(10:0.01917843,(((3:0.02071963,(1:0.02309448,2:0.01809153):0.01051429):0.061252209,((6:0.01847184,5:0.0007486818):0.007682856,(8:0.0218086347,(7:0.00718673,9:0.005808567):0.001758289):0.03219723):0.01243661):0.005607274,4:0.02722994):0.01068582):0.003909442):0.009201161,13:0.007634323):0.001394824):0.003723385);
tree gen.432 = [&U] ((15:0.009554186,19:0.0277475454):0.0008528833,((13:0.003634116,((16:0.0338164377,(17:0.003712909,18:0.0127564787):0.001043048):0.003313271,12:0.00942171):0.0009049395):3.28329e-05,(((10:0.01172142,((((2:0.02114531,1:0.02100055):0.003206346,3:0.02333794):0.08773078,(((7:0.0041486928,9:0.004690647):0.0007101929,8:0.0493041282):0.03676243,(6:0.01495158,5:0.004008993):0.006302837):0.008831445):0.003647063,4:0.02388028):0.004082215):0.002374462,11:0.0104957):0.009989231,14:0.0258920213):0.0008725952):0.00473421);
tree gen.433 = [&U] (((11:0.01116,(10:0.02010164,(((2:0.03572897,(1:0.031594,3:0.02446695):0.001767198):0.067724612,((8:0.032162392,(9:0.006804961,7:0.0063782868):0.003163563):0.04709458,(6:0.0188468,5:0.00292004):0.01644731):0.006779017):0.002124124,4:0.03323954):0.01160663):0.002125141):0.01742595,(13:0.005127386,(12:0.006500584,((18:0.009444843,(14:0.0298301346,17:0.01565396):0.00126501047):0.003484311,16:0.029057726):0.001446797):0.001020263):0.001692848):0.004307044,(19:0.0431458421,15:0.0107177):0.0017811836);
tree gen.434 = [&U] (((((14:0.0237584267,(18:0.0058702616,17:0.013089):0.003150088):0.001877523,((16:0.02985812,12:0.004453656):0.00045926138,13:0.004369006):0.0003966062):0.002013336,((10:0.01872187,((((1:0.01986042,3:0.0249237):0.005299422,2:0.0165123):0.063215746,((5:0.007319945,6:0.02050773):0.007678915,((9:0.006585732,7:0.0069094199):0.005467195,8:0.032459932):0.03464697):0.007739921):0.00134701,4:0.03961026):0.005101317):0.004086178,11:0.0133878):0.01038854):0.006536158,19:0.0161910402):0.001767008,15:0.0107564901);
tree gen.435 = [&U] ((15:0.013598795,19:0.0367157525):0.001365766,(((11:0.008220639,(10:0.02472874,(4:0.02826473,(((2:0.0139231,1:0.02187584):0.009935584,3:0.02201258):0.070006737,((6:0.01870781,5:0.004523076):0.002904761,(8:0.02324878,(9:0.004978626,7:0.0049296102):0.0071324287):0.03105299):0.00285857):0.004818628):0.004635689):0.002121249):0.006358694,((14:0.0240544117,(18:0.0098629894,17:0.005228369):0.0016027969):0.0005779341,(12:0.00607342292,16:0.02683179):0.0019627683):0.001324641):0.0006600665,13:0.005924476):0.004643273);
tree gen.436 = [&U] ((15:0.01379411,19:0.0121372597):0.001870804,(((((((8:0.045088168,(7:0.009273886,9:0.003798185):0.0058763527):0.0388121,(5:0.007852427,6:0.01807928):0.005455311):0.0112157,(((2:0.01976018,3:0.01733739):0.001829734,1:0.03524358):0.052934085,4:0.04011984):0.001350241):0.009749493,10:0.03146808):0.004806488,11:0.01233272):0.01712664,((14:0.0314726521,(18:0.0183053505,17:0.0088791066):0.001108152):0.001769426,(16:0.02391496,12:0.0021993):0.002549583):0.005789775):0.001729529,13:0.004878664):0.0027236358);
tree gen.437 = [&U] (((15:0.012527783,19:0.04399813176):0.003011833,(16:0.0320679251,12:0.00356231):0.00061979079):0.0005427077,(((10:0.01934753,((((7:0.011468254,9:0.006422209):0.001698349,8:0.02597413405):0.0405802873,(6:0.02022239,5:0.0004550354):0.006025159):0.006234278,(((1:0.0282475,3:0.01508122):0.008683494,2:0.01874989):0.068240679,4:0.02988782):0.00147228):0.007634619):0.003728991,11:0.02133218):0.01776186,((14:0.02479586467,(18:0.0106389527,17:0.009858754):0.002124958):0.0008740175,13:0.003033606):0.0001496445):0.0001341892);
tree gen.438 = [&U] (19:0.036313275,((((16:0.04926687,(((14:0.0235660446,18:0.018362025):0.003369069,17:0.0057922245):0.0003980709,15:0.012202768):0.003039765):0.0001934815,12:0.008475233):0.0006494359,13:0.003179602):0.001238583,(11:0.01194588,(10:0.0237215,((((8:0.0297112798,(7:0.0079407921,9:0.01365452):0.00409112667):0.03527404,(6:0.01743667,5:0.003620151):0.009871205):0.008223553,(2:0.04299456,(3:0.008630105,1:0.02500205):0.01196408):0.072202957):0.008414358,4:0.03208542):0.01311597):0.006383983):0.009455192):0.005096527);
tree gen.439 = [&U] (((16:0.02206452,(12:0.006073268,((11:0.01808132,(10:0.02469078,(((5:0.007162465,6:0.01747254):0.00501043,(8:0.045198652,(7:0.0041956045,9:0.002127634):0.0033203167):0.04187654):0.00640183,(((2:0.0218044,1:0.01014081):0.01009822,3:0.03434505):0.064184291,4:0.03744769):0.003411364):0.007939847):0.003948942):0.01337817,(13:0.003963419,(14:0.02120271903,(18:0.0167228517,17:0.006252674):0.001299674):0.0054154322):0.0005524849):0.004872573):0.0005874013):0.005250381,15:0.008078601):9.271819e-05,19:0.0086369111);
tree gen.440 = [&U] ((((((18:0.0146901698,17:0.004315426):0.001599104,14:0.02237669534):0.0012749717,12:0.004554716):0.002058641,16:0.02571039):0.0002274408,(((10:0.02495944,(4:0.04226236,(((6:0.01851073,5:0.0006499434):0.005659492,((7:0.0043121808,9:0.005097599):0.0035847849,8:0.021861983):0.03478745):0.00752282,(1:0.01809867,(2:0.02340595,3:0.01804185):0.002193519):0.067625902):0.002607638):0.003713266):0.007598059,11:0.008678753):0.007309577,13:0.003869968):4.719812e-05):0.001891938,(19:0.02524380811,15:0.009229108):0.003485429);
tree gen.441 = [&U] (((16:0.02956179,(12:0.007147947,(((18:0.0058635448,17:0.005167711):0.003780687,14:0.021241401):0.0002087448,(13:0.005179564,((10:0.03304215,(4:0.01758528,((3:0.02324512,(1:0.01165041,2:0.02836333):0.003861428):0.069768583,((6:0.01750421,5:0.006566352):0.0106308,(8:0.036911601,(9:0.009651862,7:0.0053598464):0.00300968189):0.03130199):0.007476429):0.00433034):0.01460951):0.003932524,11:0.007983775):0.01080923):0.0012646):0.004403804):0.0003834253):0.001130633,19:0.01961772488):0.0002793446,15:0.007666998);
tree gen.442 = [&U] (((13:0.006120328,(((17:0.01031193,18:0.017631979):0.005717807,16:0.03239121):0.0005299791,12:0.002482792):0.004003363):0.001080547,(14:0.0225223184,(11:0.009313129,(10:0.02153273,(((2:0.02006053,(1:0.02602219,3:0.01978231):0.003908176):0.07381658,((8:0.0418049805,(9:0.002934129,7:0.0070388135):0.006165407):0.03001141,(5:0.004037505,6:0.01815625):0.008216954):0.01119174):0.0003026165,4:0.03907253):0.003457063):0.006566656):0.009970199):0.003334473):0.0021395046,(19:0.0200006574,15:0.015670332):0.001022785);
tree gen.443 = [&U] ((13:0.004739144,((16:0.02070026,12:0.002659455):0.0002893702,((((4:0.03077961,(((3:0.02711072,1:0.01437895):0.003740997,2:0.02289537):0.062679081,((6:0.01729288,5:0.00521184):0.003536723,((7:0.0026866151,9:0.004218305):0.006693013,8:0.027806282):0.03364092):0.004990161):0.004056194):0.008529404,10:0.02338065):0.004958494,11:0.01073063):0.009862532,((17:0.0103905099,18:0.0135468581):0.002759411,14:0.03090933969):0.001469756):0.0005077254):0.002187968):0.004381507,(19:0.0269932754,15:0.009911536):0.001467903);
tree gen.444 = [&U] (19:0.0193057705,(15:0.019490062,(((12:0.007605834,16:0.02653375):0.0034095133,(14:0.02952579513,(17:0.0079108067,18:0.016068407):0.002118435):0.003149932):0.0001076876,(((10:0.01986548,(4:0.03259183,((3:0.01827984,(1:0.01328995,2:0.012038):0.009623557):0.069841381,((6:0.01702697,5:0.001427634):0.004879357,(8:0.0317865617,(9:0.004487166,7:0.00812889824):0.0046091953):0.0303345326):0.0128148):0.002438343):0.01026368):0.005216852,11:0.009571491):0.007411127,13:0.003310841):2.072104e-05):0.004584586):0.00015267);
tree gen.445 = [&U] ((19:0.0160093007,15:0.006004358):0.002521483,(((13:0.006396976,(16:0.02383715,12:0.004038158):0.002546566):0.0002284064,((17:0.003628311,18:0.0213506565):0.0011465743,14:0.0219775121):0.002186526):0.0006254391,(((4:0.02905357,(((1:0.02268069,2:0.02463888):0.003498187,3:0.01635524):0.073714013,((6:0.01433386,5:0.002340831):0.004436545,((7:0.0034103759,9:0.009795574):0.0056626437,8:0.029763127):0.04087484):0.004184845):0.001955214):0.006125505,10:0.01103057):0.002653553,11:0.008379363):0.0115247):0.00481062);
tree gen.446 = [&U] ((15:0.011261935,(16:0.02432768,(((14:0.0351868484,18:0.015118257):0.001079434,17:0.01033482):0.004976627,((13:0.003498106,(11:0.0102254,(10:0.01614801,(4:0.02749964,((2:0.02708619,(3:0.01833144,1:0.01738085):0.003313831):0.056006318,((6:0.03195843,5:0.001481005):0.01217679,((7:0.0089000974,9:0.004264751):0.00588472,8:0.0366716953):0.03150199):0.00953488):0.001031078):0.007660849):0.007225825):0.00870955):0.001137534,12:0.004512289):0.001086099):0.0004651939):0.005787205):0.003542227,19:0.0160097197);
tree gen.447 = [&U] ((12:0.003598663,(16:0.02637042,((13:0.004861155,(11:0.01440514,(10:0.01895224,(4:0.03112201,(((3:0.009051479,1:0.02705532):0.009949883,2:0.02759955):0.070693151,(((9:0.008062995,7:0.0071467956):0.0054576662,8:0.030371439):0.0279565178,(6:0.02471102,5:0.002051311):0.009056125):0.008211596):0.001557747):0.008159662):0.008214):0.01753994):0.001047017,((17:0.01128085,18:0.013961223):0.003915621,14:0.0224965512):0.002222567):0.003169077):0.0017412816):0.003343366,(19:0.0215447071,15:0.006425764):0.0005642851);
tree gen.448 = [&U] (((12:0.006026845,16:0.02949235):0.0019246458,(((17:0.007282114,18:0.0114049808):0.0008273496,14:0.02438714453):0.001870166,(13:0.004601839,(11:0.008644742,(10:0.02121248,(4:0.03306804,(((3:0.01659177,1:0.04001055):0.008723454,2:0.02380109):0.068197363,((5:0.005215409,6:0.01907875):0.004355612,((9:0.010768906,7:0.00175085336):0.00214406,8:0.019550063):0.03353551):0.008405325):0.00371704):0.01212014):0.001239614):0.008492998):0.0001427038):0.001316245):0.001993297,(19:0.0371081681,15:0.016145453):0.001116099);
tree gen.449 = [&U] (((((17:0.008046031,18:0.0155284185):0.001419994,14:0.0161668544):0.003272204,((16:0.02930552,12:0.00569305):0.0008745956,13:0.007901873):0.001089671):2.30942e-05,(11:0.005715024,(10:0.02071938,(((3:0.02537189,(2:0.02066177,1:0.02836385):0.01267473):0.060306438,((5:0.001680469,6:0.01482331):0.005045292,(8:0.0426399757,(9:0.006038701,7:0.00576984458):0.0076896795):0.03737223):0.005465498):0.005893557,4:0.03009162):0.009812607):0.004910153):0.01429046):0.002175299,(15:0.009486239,19:0.0253838559):0.002678326);
tree gen.450 = [&U] ((13:0.007841221,(((16:0.02005961,(17:0.007774749,18:0.0123605599):0.0036682503):0.0002325435,12:0.00323319):0.001530089,((((4:0.02501875,((3:0.02378546,(1:0.02590838,2:0.02138945):0.007804882):0.076209611,((8:0.026322557,(9:0.005068105,7:0.00469328305):0.001020817):0.03312772772,(6:0.01761615,5:0.0002361487):0.01129827):0.008449893):0.003516221):0.009854337,10:0.02035811):0.006203939,11:0.005682592):0.009613541,14:0.02788353672):0.001782007):0.002053396):0.00506197,(15:0.007690676,19:0.020059418):0.0008920313);
tree gen.451 = [&U] ((((13:0.006751206,(16:0.02534158,(12:0.003657034,(17:0.01444159,18:0.013512123):0.0018425282):0.0008499996):0.0005945263):0.0002186036,((((((2:0.02425323,(3:0.0170202,1:0.02464236):0.00987695):0.071083609,(((7:0.0099812293,9:0.00830299):0.0018530158,8:0.0250205881):0.04681634,(6:0.01582176,5:0.001165288):0.009956753):0.005412974):0.004505521,4:0.03749563):0.01460234,10:0.02240307):0.003692489,11:0.01222699):0.006491593,14:0.0341996017):0.0009597612):0.0026446019,19:0.015803889):3.315204e-05,15:0.020030797);
tree gen.452 = [&U] ((15:0.008471506,19:0.0130347504):0.0004725541,(13:0.00622017,((16:0.04190246,12:0.003299674):0.0004069252,((18:0.0113390883,17:0.007259719):0.0069726741,(14:0.0285673628,(11:0.01596874,(10:0.02273988,((((1:0.01618896,2:0.02243912):0.011677,3:0.02593481):0.089748682,((6:0.01699924,5:0.001355531):0.008856982,(8:0.037664695,(9:0.00590838,7:0.0085137257):0.001857052):0.034116414):0.005533707):0.00411595,4:0.03067381):0.007403305):0.003655647):0.009961536):0.001675569):0.0008997283):0.0002906214):0.0021766877);
tree gen.453 = [&U] (19:0.022199507,(15:0.012625735,((12:0.006869877,16:0.03777477):0.001482259,((((18:0.0084521355,17:0.0067092457):0.0001106248,14:0.0343612077):0.002996854,13:0.003802674):0.0003274595,(11:0.01225198,(10:0.01931246,((((6:0.01681938,5:0.00249103):0.01471144,((7:0.00397368548,9:0.003503188):0.0040918437,8:0.026598005):0.02893996):0.01449163,(3:0.01951895,(1:0.01994316,2:0.02397932):0.01078899):0.07639782):0.001392411,4:0.02641573):0.006197351):0.01048798):0.009606507):0.003979299):0.00470944):0.00292713);
tree gen.454 = [&U] ((15:0.01019618,19:0.0233576536):0.001413309,((16:0.035411593,12:0.0073275898):0.001170889,(((11:0.008971352,(10:0.01797743,(4:0.03223231,(((1:0.02217136,3:0.01794554):0.005210294,2:0.01598577):0.0772442,((6:0.0177081,5:0.002473205):0.005349709,(8:0.0455164213,(9:0.005954982,7:0.0026816776):0.0045834211):0.03100792):0.006771735):0.00425184):0.005508813):0.00586675):0.009044886,((18:0.019289376,17:0.01059342):0.0049277759,14:0.0210189386):0.0007991029):0.0006299308,13:0.006454675):0.0003715916):0.0032205274);
tree gen.455 = [&U] (19:0.0224449848,(15:0.007726307,(((((18:0.0082642188,17:0.014366427):0.004026359,14:0.0249726063):0.002807671,13:0.004863513):9.317193e-05,(12:0.00306847,16:0.030285068):0.002061254):0.001839702,(11:0.009697043,(10:0.020319,(((3:0.02267443,(1:0.02285359,2:0.01526668):0.009848663):0.080936868,((6:0.01308903,5:0.001675925):0.006859509,(8:0.05254125842,(9:0.007491965,7:0.0089891723):0.0059766192):0.03912708):0.004490876):0.004572124,4:0.02245725):0.006976985):0.004096208):0.01125568):0.0068306003):0.0004454028);
tree gen.456 = [&U] (((((((4:0.02710089,(((3:0.02103152,2:0.01888351):0.01626227,1:0.01537459):0.037705091,((6:0.01916998,5:0.0009366748):0.007937137,((7:0.0062752892,9:0.005422568):0.0027040381,8:0.032118964):0.03662381):0.005835016):0.003988305):0.007162291,10:0.01617324):0.007708856,11:0.0162679):0.0110622,(12:0.003929606,16:0.02411074):0.0017121906):0.0005524342,(14:0.0187929745,(17:0.009404787,18:0.0104768213):0.00318157722):0.001096725):0.001888678,13:0.00789426):0.0015510419,(15:0.012712217,19:0.01471843166):0.001128673);
tree gen.457 = [&U] ((((11:0.00750895,(10:0.02564927,(((3:0.02027861,(1:0.01985886,2:0.02604431):0.005497422):0.074606406,4:0.02590506):0.001377964,((8:0.041713064,(9:0.004643438,7:0.0064205495):0.007128179):0.03917291,(5:0.002724311,6:0.01566606):0.009666342):0.009868407):0.01052147):0.006640248):0.01127543,(13:0.001452314,(12:0.0073335352,16:0.03151832):0.001423576):0.000946434):0.0002208876,(14:0.0334038575,(18:0.0080004857,17:0.0138403445):0.002608903):0.003216236):0.00223316658,(15:0.011876201,19:0.02136965367):0.003296294);
tree gen.458 = [&U] (((12:0.0042372925,16:0.02762446):0.001079273,(13:0.002150413,(((10:0.01963598,((((1:0.02164517,2:0.01360849):0.0124483,3:0.02835242):0.047339156,((8:0.0412496002,(7:0.00350712493,9:0.006535233):0.004446077):0.03392138,(5:0.008689721,6:0.0142351):0.004475465):0.01309015):0.001540363,4:0.02656779):0.006554967):0.001101733,11:0.01064409):0.01163554,(14:0.03754468816,(18:0.0105357182,17:0.005000218):0.002200537):0.001734673):0.001481928):0.0003748905):0.0026815261,(15:0.0088136304,19:0.0216207973):0.001802014);
tree gen.459 = [&U] ((15:0.011042765,19:0.01516812352):0.0001787719,(((11:0.01270929,(10:0.02305501,((((3:0.01088043,1:0.03080772):0.001006107,2:0.0309812):0.066171717,(((7:0.00240135018,9:0.006821532):0.0054526645,8:0.03793793):0.03858415,(5:0.001342958,6:0.01792026):0.01324507):0.01165813):0.001264141,4:0.03271605):0.00881605):0.00623987):0.009163368,(16:0.02505324,((14:0.024096096,(18:0.0106683543,17:0.0121385666):0.002629344):0.0035632161,12:0.004740753):0.00119753):0.0005633172):0.0007372702,13:0.003808268):0.0016139941);
tree gen.460 = [&U] (19:0.0140941173,(((((12:0.004620986,16:0.02784744):0.003946911,13:0.004706818):0.00167122,(14:0.02303880135,(17:0.01615563,18:0.0102869364):0.0012892336):0.0003743578):0.0003315481,(11:0.01440571,(10:0.01970389,(4:0.03054698,((((9:0.004435968,7:0.006433029):0.0023427569,8:0.0288533809):0.04095215,(5:0.0002216213,6:0.0155973):0.0106779):0.005222236,(3:0.02064951,(1:0.01224295,2:0.01681075):0.01155914):0.074609464):0.002657844):0.009571411):0.004017479):0.01234509):0.002299212,15:0.0054159143):0.0004286315);
tree gen.461 = [&U] ((((17:0.01588323,18:0.011959382):0.005801188,14:0.0242275745):0.0002102948,(((((((8:0.024881787,7:0.0019217888):0.003010801,9:0.005782594):0.0316211733,(5:0.002704504,6:0.02544645):0.007564286):0.006728444,(((3:0.02173519,2:0.01670895):0.005617066,1:0.01440037):0.066438801,4:0.03548303):0.004566653):0.01446098,10:0.02152617):0.00399976,11:0.007825402):0.008403776,(13:0.003007799,(12:0.005231998,16:0.02982016):0.0038921089):0.0002661193):0.0005371718):0.003218897,(15:0.008758713,19:0.0253791263):0.001965935);
tree gen.462 = [&U] (((12:0.002634339,16:0.02615298):0.003408595,(13:0.00489962,((14:0.02095892548,(18:0.01654254727,17:0.01117026):0.0042085084):0.004468303,(11:0.01341668,(10:0.0187145,(((2:0.01681978,(1:0.01785737,3:0.02502818):0.001653573):0.064746628,((8:0.028824301,(9:0.00876234,7:0.0052069942):0.0030213333):0.03969622,(6:0.01311341,5:0.003891169):0.008976915):0.004677481):0.004231358,4:0.03060434):0.007445274):0.006596544):0.007133135):0.0002490715):0.0001541958):0.002231647,(19:0.021841824,15:0.017439968):0.003676654);
tree gen.463 = [&U] (((((18:0.0132972947,17:0.01159311):0.0018239101,14:0.0353427592):0.001751682,((12:0.004108919,16:0.02711494):0.0022934892,13:0.004206467):0.0004025878):0.002556813,((((((1:0.02570782,2:0.02436894):0.009277967,3:0.03248154):0.054858713,4:0.03659295):0.003988503,((6:0.02116813,5:0.002407682):0.007278586,(8:0.03823053,(7:0.0053614371,9:0.007801883):0.0015842253):0.03159234):0.011201):0.004263745,10:0.0259289):0.007007241,11:0.007083311):0.01347881):0.001553457,(19:0.01463364986,15:0.012785404):0.0027602484);
tree gen.464 = [&U] ((13:0.003177776,((((((((2:0.0136951,1:0.03234256):0.01148833,3:0.01997645):0.063184002,((6:0.01840534,5:0.0006472321):0.003409601,((7:0.005332711,9:0.008133353):0.003534659,8:0.02383419):0.03374899):0.01258008):0.003466024,4:0.03462335):0.006559324,10:0.01690267):0.003383263,11:0.006404073):0.009314673,14:0.0260995714):0.001219149,((16:0.0273846378,12:0.00367908):0.00556645,(18:0.0157922573,17:0.00880159):0.005886426):0.0001807534):1.497975e-05):0.00605832,(19:0.03783335627,15:0.007677833):0.003579343);
tree gen.465 = [&U] (((((18:0.011514744,17:0.008474719):0.002889698,14:0.0160936632):0.001948062,((16:0.0245229458,12:0.00410573):0.001619667,((((((1:0.0173681,2:0.01495167):0.01226634,3:0.02507377):0.070232029,4:0.03528126):0.00766701,((6:0.01697645,5:0.004730396):0.005767326,((9:0.007267463,7:0.0110645237):0.0062261299,8:0.0194043126):0.04032595):0.005104018):0.0102536,10:0.01762275):0.004728459,11:0.01277758):0.01103931):0.0004296051):6.887023e-05,13:0.004405962):0.0070525894,(15:0.012483725,19:0.0300956918):0.001795946);
tree gen.466 = [&U] (((((18:0.01345054,17:0.0093922147):0.00200369,14:0.026905963):0.0007933669,(16:0.032201333,12:0.00225261):0.001506433):7.844798e-05,((((4:0.03675488,((2:0.01759365,(3:0.02955721,1:0.01982976):0.005594575):0.06149731,((6:0.02295554,5:0.001204315):0.009471984,(8:0.02646505859,(7:0.002568847,9:0.008007737):0.003475011):0.03940980855):0.006740541):0.00571465):0.009566307,10:0.01598827):0.004427724,11:0.01109538):0.008477122,13:0.002402639):1.21852e-05):0.0042835906,(15:0.012932031,19:0.02597060239):0.0001569633);
tree gen.467 = [&U] ((19:0.022700438,15:0.009514071):0.001805469,((((14:0.02443222556,(17:0.009809396,18:0.0131701875):0.0054783437):0.001438436,13:0.004337683):0.000149881,(11:0.008091206,(10:0.02327374,((((2:0.02131525,3:0.02534906):0.004643977,1:0.0139758):0.066055314,(((9:0.007733409,7:0.0072027041):0.004354018,8:0.0469706697):0.04266607,(5:0.007048135,6:0.02587942):0.005742796):0.008286982):0.004490873,4:0.03369226):0.006792191):0.004530089):0.01468874):0.0004872726,(12:0.009453738,16:0.022262046):0.002500007):0.003345069);
tree gen.468 = [&U] ((((16:0.02760005,12:0.006159982):0.005424985,((((4:0.02509598,((1:0.02337238,3:0.01956819):0.006300692,2:0.02229455):0.080612526):0.002413258,((6:0.01376595,5:0.002836067):0.006677584,(8:0.028064998,(7:0.0048892368,9:0.01121448):0.006893469):0.0357275113):0.007115595):0.01020759,10:0.02603103):0.005626488,11:0.01234155):0.01289401):0.0004932717,((14:0.03014206895,(18:0.011650545,17:0.006963178):0.002372899):0.002879238,13:0.009626029):0.002986282):0.005415908,(15:0.008725706,19:0.0207653896):0.0007902834);
tree gen.469 = [&U] (19:0.018568752,(15:0.010864844,((((((4:0.03704605,(((1:0.01397126,2:0.009828006):0.01108398,3:0.0230949):0.07062960315,((6:0.01258984,5:0.002877044):0.006319029,(8:0.025413614,(7:0.0065525991,9:0.005703722):0.003994368):0.0405935267):0.01140493):0.007782834):0.007230009,10:0.01630591):0.006893594,11:0.008989046):0.01585881,13:0.003003228):0.00182219,(12:0.0044689731,16:0.02671113):0.001251556):0.001223713,(14:0.0278466672,(18:0.0133179905,17:0.0085359508):0.0012904697):0.0008582629):0.004842404):0.0001541845);
tree gen.470 = [&U] (((14:0.0249177492,(18:0.0052383339,17:0.0105370211):0.002641121):0.004006042,(((10:0.01344743,((((1:0.01692963,3:0.01954439):0.0002367587,2:0.01887118):0.061265742,(5:0.003299901,(6:0.01230362,((7:0.0069109677,9:0.008391174):0.0010526708,8:0.03765146913):0.04137925):4.49903e-05):0.004425305):0.005241887,4:0.02573135):0.006984001):0.002483917,11:0.00816569):0.01371987,((16:0.0237027393,12:0.007545445):0.0005549791,13:0.005188263):0.0007253667):0.0008697188):0.004436359,(19:0.0170975494,15:0.010659959):0.00365256);
tree gen.471 = [&U] (((16:0.03436806,(((14:0.03183492821,(18:0.014793272,17:0.017813556):0.001701754):0.00346203,(13:0.00349191,((((((3:0.0164008,1:0.01687563):0.007262714,2:0.02390681):0.06744208,4:0.03662396):0.009723718,(((9:0.006989231,7:0.007212325):0.0057366885,8:0.0452588422):0.03599939,(5:0.01260485,6:0.0174416):0.009884583):0.006548735):0.0115828,10:0.02698061):0.002832711,11:0.009343344):0.009330216):0.002957743):0.001477609,12:0.004643884):0.0009332775):0.001901389,19:0.0179526784):0.0001804292,15:0.011791972);
tree gen.472 = [&U] (19:0.0103304982,(((12:0.001522646,(((14:0.0318525556,(17:0.006955292,18:0.0138814686):0.00313666):0.005884602,13:0.002636043):0.0009680151,(11:0.006651763,(10:0.02005208,(((2:0.0186616,(1:0.01491745,3:0.02026708):0.00552337):0.077138813,(((9:0.004333072,7:0.005572695):0.0053274706,8:0.0361192526):0.039629456,(5:0.0025595,6:0.0249989):0.003625541):0.005812697):0.004538755,4:0.03515862):0.0130491):0.007101516):0.01389398):0.001520846):0.0007236178,16:0.025091464):0.005943521,15:0.013363756):0.001163813);
tree gen.473 = [&U] (((11:0.01112726,(10:0.02031252,((((8:0.0335154959,(7:0.0054138765,9:0.007048139):0.008218532):0.03928275,(5:0.0008435113,6:0.01761869):0.007952247):0.004177845,((3:0.02569925,1:0.00851702):0.004899306,2:0.02226202):0.072652409):0.002404424,4:0.02770679):0.0117603):0.002523573):0.02678548,(13:0.005390839,((16:0.03082285,12:0.002538458):1.673309e-05,(17:0.01127536,(18:0.0193624468,14:0.0303542456):0.00131201):0.0038730393):0.0004168714):0.001183675):0.003167348,(15:0.0090412679,19:0.027216811):0.0027992);
tree gen.474 = [&U] (19:0.02785766429,((13:0.006890078,((12:0.0037797052,16:0.01996318):0.0021042081,((11:0.01621501,(10:0.02340086,(((3:0.03270878,(2:0.01804301,1:0.01807204):0.007762196):0.083570509,((8:0.025709543,(7:0.0066622342,9:0.008813206):0.0065636738):0.03363732,(5:0.002536353,6:0.02781483):0.003400987):0.008183571):0.004615609,4:0.04108774):0.005010909):0.003470936):0.005789116,((17:0.008485912,18:0.0119913816):0.00120662,14:0.0366664746):0.0002401352):0.001053011):0.001115839):0.0017281711,15:0.010286224):0.0002179658);
tree gen.475 = [&U] (((12:0.005067049,(14:0.0266519374,(18:0.01632861859,17:0.008794049):0.003229387):0.0004792419):0.001450059,(13:0.006288255,((((((1:0.01570771,(2:0.02266834,3:0.02113354):0.002598879):0.06860453,((8:0.021531291,(9:0.002940169,7:0.0084809838):0.00382789):0.0368419822,(5:0.00485996,6:0.01227141):0.003968361):0.004220309):0.001694553,4:0.04349958):0.005272925,10:0.02078528):0.004502881,11:0.01673002):0.0108749,16:0.03568291):0.004687745):0.0001693106):0.0022247717,(19:0.0239981159,15:0.010879606):0.001847324);
tree gen.476 = [&U] ((19:0.033286343,15:0.011686998):0.003545192,(((12:0.00549375,16:0.02704688):0.002506142,(14:0.0226046388,(17:0.008827461,18:0.015481253):0.0030335509):0.0003994395):0.0002289462,(((10:0.01618332,(4:0.04846531,((1:0.01329698,(2:0.01637633,3:0.02971596):0.008500984):0.056993375,((5:0.003355318,6:0.0183145):0.002086956,(8:0.0420882871,(7:0.0112815042,9:0.01060297):0.0039793647):0.04424961):0.005675076):0.004845856):0.005588379):0.003270176,11:0.008931768):0.01143901,13:0.003398879):0.00040286):0.003304044);
tree gen.477 = [&U] ((19:0.0191335757,15:0.016977512):0.003165157,((((((((1:0.01105965,3:0.01339789):0.01339162,2:0.01981825):0.06605587,4:0.0377702):0.006808415,((8:0.0344699253,(7:0.0050979807,9:0.003382339):0.004557115):0.0541840515,(5:0.007192532,6:0.01775143):0.0007839266):0.006272884):0.005676895,10:0.0224869):0.001857025,11:0.01325789):0.01102761,((14:0.0205110926,(17:0.021455501,18:0.0082638659):0.002731309):0.002973242,(16:0.02349592,12:0.00967888):0.00180737948):0.0008949684):0.00115172,13:0.001413472):0.003477958);
tree gen.478 = [&U] ((15:0.011123039,19:0.030007464):0.00353303,((16:0.027691353,12:0.003236271):0.000494929,((14:0.0248031017,(17:0.006945612,18:0.0082153233):0.001915024):0.001744075,(((10:0.02457182,(4:0.03307941,((3:0.02189458,(1:0.0244812,2:0.02998218):0.008536927):0.072048569,((6:0.01483355,5:0.001080791):0.004729367,((9:0.0064719,7:0.004814578):0.003639604,8:0.0290775459):0.04152413):0.007911324):0.002895867):0.008816013):0.005967415,11:0.01543075):0.02123309,13:0.003958321):0.000288671):0.000297118):0.0026531802);
tree gen.479 = [&U] (((16:0.0292352,12:0.005303052):0.00214396073,(((((4:0.03261268,((3:0.02152424,(2:0.01806077,1:0.02233583):0.009919971):0.067764038,((6:0.01783024,5:0.006346035):0.001205255,((9:0.008247741,7:0.0065530107):0.00434871,8:0.0329234994):0.0298621):0.0100713):0.00399461):0.007675223,10:0.02376229):0.003177748,11:0.0116842):0.01513091,13:0.002268093):0.0002797427,(14:0.0179903734,(18:0.018884448,17:0.008049933):0.00244481):0.00215856):0.001424201):0.0021776458,(15:0.008690453,19:0.0196632271):0.002166535);
tree gen.480 = [&U] ((15:0.012554158,19:0.013947429):0.00401549,(((12:0.003943827,16:0.029401662):0.0009150914,(((17:0.005958539,18:0.0136222152):0.002339785,14:0.0327762109):0.001724724,13:0.004264167):0.0004407124):0.0001338082,((10:0.02115477,(((6:0.02089128,5:0.002408801):0.009783417,(8:0.039243223,(7:0.0070982237,9:0.01060924):0.0015272064):0.045945738):0.006891514,(((1:0.02727404,2:0.01257543):0.01045366,3:0.02451366):0.059322124,4:0.03721163):0.004121835):0.01096061):0.005703503,11:0.01366429):0.01030994):0.0057302299);
tree gen.481 = [&U] (((((11:0.00904372,(10:0.02248208,(4:0.03990836,(((1:0.03008088,2:0.02393079):0.004138843,3:0.02496331):0.059159817,((8:0.0308189861,(7:0.00312531999,9:0.0054859829):0.00264466982):0.03387682,(6:0.01836401,5:0.004198327):0.005661435):0.00252248):0.008935656):0.008437672):0.003795399):0.01610835,(16:0.03204871,12:0.007761516):0.00193364):0.001086374,13:0.007273674):5.004136e-05,(14:0.0295981662,(17:0.0119757701,18:0.0132279173):0.002155892):0.0003927805):0.0048474679,(19:0.0216008341,15:0.009091202):0.00273813);
tree gen.482 = [&U] (((16:0.0295959943,12:0.006715276):0.001890629,((11:0.01181308,(10:0.02057842,(((3:0.01670374,(2:0.01675816,1:0.02146235):0.009676979):0.053690026,4:0.03868807):0.000493458,((6:0.02179958,(8:0.0281823888,(9:0.007528567,7:0.0069557096):0.001634339):0.03217018):0.00208775,5:0.003792897):0.003938176):0.007383739):0.004635989):0.00781169,((14:0.02711175782,(17:0.006035804,18:0.0095183954):0.0022274148):0.001393984,13:0.008543059):0.0007230899):0.002014749):0.0041334084,(15:0.007976204,19:0.023592751):0.003645942);
tree gen.483 = [&U] ((((16:0.030902271,12:0.002008209):0.001610982,(13:0.01142896,((14:0.022047084,(18:0.0112412642,17:0.008794625):0.00164775):0.003001372,(((((8:0.0398905361,(9:0.01067674,7:0.006074425):0.0051637271):0.03944835,(5:0.00015199,6:0.02843188):0.00877298):0.00868495,(4:0.03117829,((2:0.02339073,1:0.01727204):0.006306208,3:0.01581525):0.05909043):0.004010722):0.007871202,10:0.01581393):0.00536651,11:0.01932071):0.01109334):0.001139145):0.00226089):0.0020539004,15:0.013420694):0.0002877165,19:0.0122017583);
tree gen.484 = [&U] (15:0.0114071305,(19:0.020396795,((13:0.004636062,(14:0.03384982809,((10:0.02616476,((((2:0.02879328,1:0.01230012):0.003733176,3:0.01706451):0.066544652,((5:0.002638135,6:0.01887714):0.009314263,((9:0.003936721,7:0.00508636964):0.0036681965,8:0.0423384649):0.0389263239):0.008498091):0.003183744,4:0.02299059):0.01087375):0.004942582,11:0.01410045):0.01005194):0.002083159):0.0009292238,((12:0.006865598,(18:0.0137061417,17:0.005107635):0.0051389637):0.001689205,16:0.02553421):0.001128406):0.002362568):0.0003462251);
tree gen.485 = [&U] (((((10:0.02513769,((((3:0.02254387,2:0.02968351):0.01013295,1:0.01474328):0.057733398,((6:0.0248962,5:0.0008580485):0.01221018,((7:0.0040154622,9:0.009613728):0.002323777,8:0.0390036346):0.0296738):0.006210291):0.005018287,4:0.03201991):0.003687519):0.004883024,11:0.01580829):0.009195352,(13:0.004848046,(12:0.006227444,16:0.02289403):0.001377464):0.0007693182):0.0011995413,((17:0.008129312,18:0.0124449):0.00244352938,14:0.024512151):0.003070365):0.001904578,(19:0.0227070036,15:0.010315923):0.00109854);
tree gen.486 = [&U] (((14:0.023311941,(18:0.00797998,17:0.009025933):0.003445077):0.002281032,(13:0.006286304,((16:0.0376441434,12:0.001670621):0.001891562,(11:0.01471962,(10:0.02530656,((((6:0.02673286,5:0.0007005006):0.008136371,(8:0.026633124,(9:0.00610048,7:0.0049549614):0.003083819):0.03401575):0.01410891,((2:0.01614658,1:0.01884042):0.008297936,3:0.02017527):0.063190348):0.0005723059,4:0.02645685):0.006108595):0.004154684):0.007882873):0.001191675):0.002678012):0.002358456,(19:0.0152145482,15:0.006756961):0.0025103433);
tree gen.487 = [&U] (((16:0.03051914,(12:0.007863091,(17:0.006390351,18:0.0185022479):0.005395196):0.0002558973):0.00183851,((14:0.0152339592,((10:0.008953703,(((2:0.0264645,(1:0.01359166,3:0.02077298):0.002293311):0.062900721,((8:0.029880364,(9:0.006302513,7:0.0059196302):0.0057721649):0.03348195,(5:0.006476431,6:0.01656789):0.0007702102):0.008187363):0.006155446,4:0.03149889):0.01075462):0.009849486,11:0.00969134):0.01232411):0.001273445,13:0.00563831):0.001893517):0.003213403,(19:0.0192094201,15:0.00824035):0.001592721);
tree gen.488 = [&U] ((15:0.016600671,19:0.0196100773):0.0009970838,(((13:0.003754045,(12:0.007455454,16:0.02097067):0.002586689):0.0002921198,(11:0.009356333,(10:0.02209504,(((3:0.02703499,(2:0.0183446,1:0.02650529):0.008266063):0.077661201,((6:0.01623166,5:0.001318067):0.00558723,(8:0.017597254,(9:0.01016246,7:0.0046210977):0.004174057):0.0373070529):0.007272043):0.004391107,4:0.04191811):0.00871766):0.005900421):0.01353004):0.000348403,((17:0.01308372,18:0.0101635659):0.0062530441,14:0.0257650895):0.002118365):0.0027997648);
tree gen.489 = [&U] ((15:0.008008865,19:0.010133488):0.001534044,((((14:0.0246649399,(17:0.008200067,18:0.01059153786):0.000438236):0.000575536,13:0.003627131):0.0004246919,(16:0.0257333986,12:0.00354437):0.0001731549):5.261607e-05,((10:0.01561745,((((6:0.03392686,5:0.00233113):0.00718246,(8:0.0202569963,(9:0.006623447,7:0.008585731):0.003527028):0.031033617):0.007476264,(2:0.01707016,(1:0.01671043,3:0.01274051):0.006550778):0.068904306):0.006555752,4:0.030776):0.005963459):0.003854987,11:0.01239547):0.004472322):0.003074776);
tree gen.490 = [&U] (((16:0.0319136532,12:0.008928033):0.001025443,(((10:0.01514009,((((1:0.03439765,3:0.01960819):0.002806369,2:0.01965247):0.075209736,((8:0.0316581722,(9:0.005743445,7:0.0048859536):0.0055602244):0.0324256172,(5:0.008832097,6:0.02252497):0.004376478):0.008306792):0.002963295,4:0.03979183):0.01004466):0.00440218,11:0.01502705):0.01135786,(((18:0.0113461416,17:0.01686592):0.0052351699,14:0.0345170579):0.004457943,13:0.002374665):0.001946592):0.0009074349):0.003325578,(15:0.007406032,19:0.0315612253):0.0003972287);
tree gen.491 = [&U] ((((((((10:0.02068717,((((2:0.01415687,3:0.03809881):0.01387577,1:0.01131895):0.065413033,4:0.02756271):0.001330257,((8:0.0425480356,(9:0.01124092,7:0.00216355353):0.0045056553):0.035233701,(6:0.0156232,5:0.008493062):0.002508518):0.005612701):0.007151842):0.002700212,11:0.01224287):0.01052249,14:0.02990531):0.001463555,(17:0.00857269,18:0.0129071294):0.00293384):0.0007054469,13:0.00508826):0.0001752532,12:0.0071310042):0.002400169,16:0.02758077):0.002970445,(15:0.010959916,19:0.015622568):0.001437556);
tree gen.492 = [&U] ((15:0.013307275,19:0.0140427632):0.0003800012,(13:0.00356816,(((12:0.003998915,16:0.026558199):0.00158253,((10:0.02046661,(4:0.03129036,((1:0.02354733,(2:0.02326907,3:0.02081945):0.02441266):0.0493561,((5:0.002532324,6:0.01030286):0.003900876,(8:0.0413940277,(7:0.007305602,9:0.007175335):0.0018214456):0.03266678):0.005056095):0.006619661):0.009616093):0.00583594,11:0.01273013):0.01226106):9.437147e-05,(14:0.0324734,(17:0.01280997,18:0.009652308):0.00133051666):0.001001827):6.063933e-05):0.006256021);
tree gen.493 = [&U] (15:0.013330085,((((14:0.0239598443,(11:0.006072432,(10:0.01325395,((((5:0.006230082,6:0.01187974):0.003165944,((7:0.0086387937,9:0.004454022):0.00482881,8:0.0363457006):0.03640212):0.01507538,((1:0.01703845,2:0.02818724):0.001941926,3:0.02294849):0.085916362):0.002405493,4:0.03338002):0.01399237):0.006914207):0.01144514):0.002835012,16:0.03056616):0.002432353,(13:0.003575336,((18:0.01222348831,17:0.007157193):0.00399406,12:0.0045858358):0.001201851):0.001845946):0.006098058,19:0.0286825837):0.0001630046);
tree gen.494 = [&U] ((19:0.01468961256,15:0.008815633):0.00215476,(((11:0.006087172,(10:0.01708526,(4:0.02666492,((2:0.02558092,(3:0.02095799,1:0.01604203):0.004047154):0.077519727,((5:0.0005816666,6:0.01949895):0.0184167,(8:0.0506060602,(7:0.0064953082,9:0.004273519):0.00249522):0.02965962):0.00810956):0.00476942):0.01023181):0.003894072):0.007142508,(13:0.004153042,(16:0.028812756,12:0.002169693):0.001966182):0.001333779):1.066511e-05,(14:0.0175011648,(18:0.0133293994,17:0.01172866):0.003473894):0.0002206619):0.0014286297);
tree gen.495 = [&U] (((14:0.0271950489,(18:0.0126791995,17:0.01488331):0.001556492):0.004341126,(((10:0.01880005,(4:0.03653882,(((8:0.0225779132,(7:0.0071134226,9:0.004962775):0.0025178047):0.03335215,(5:0.003947272,6:0.008353889):0.007398881):0.008601315,((3:0.01212709,1:0.02823401):0.01529525,2:0.02543):0.07054104):0.002443456):0.005606659):0.002887686,11:0.01113061):0.01145067,(13:0.003687932,(16:0.02445124,12:0.00289588254):0.001235199):0.0009254312):0.0001041394):0.005038654,(15:0.014212082,19:0.0141594809):0.0001060885);
tree gen.496 = [&U] (((((17:0.005592455,(14:0.0256584517,18:0.0108805098):0.0007888947):0.001991276,((13:0.004425931,((10:0.01467098,((4:0.03381903,(2:0.02237376,(1:0.02954541,3:0.0229487):0.001648278):0.073560317):0.005292208,((6:0.01860793,5:0.004087188):0.005860106,((7:0.0034773498,9:0.009799063):0.0029092991,8:0.029473164):0.04018823):0.006484643):0.01082556):0.00391559,11:0.009386503):0.006976825):0.003966374,12:0.006765434):0.001563733):0.0026299086,16:0.02303972):0.0040411,15:0.011231461):0.002409677,19:0.0250582971);
tree gen.497 = [&U] (19:0.01275943803,((((10:0.01625669,(4:0.03723856,((3:0.01122695,(1:0.01420035,2:0.01938766):0.004970688):0.059734478,(((7:0.0087353586,8:0.03148497):0.0001844404,9:0.003916381):0.044100792,(6:0.01715694,5:0.003153689):0.01103333):0.01148629):0.003491577):0.006017981):0.006102076,11:0.0126038):0.01195024,13:0.003848584):0.001681327,(16:0.02549806,(12:0.004786013,(((18:0.0228511691,14:0.0342644581):0.001036669,17:0.008589292):0.0002991624,15:0.011105046):0.0044677919):5.767699e-05):0.002303126):0.0036333876);
tree gen.498 = [&U] (((((((18:0.004246319,17:0.0158639704):0.003486748,14:0.0181097334):0.002402475,((((4:0.02879123,((((7:0.00549902127,9:0.0045379327):0.0008701627,8:0.0345962603):0.03227566,(6:0.02033104,5:0.0007127159):0.01524544):0.00165959,((1:0.02361442,2:0.01573014):0.01846058,3:0.04097823):0.060924326):0.004581799):0.01197397,10:0.02526094):0.004491597,11:0.009704788):0.01164787,13:0.00535375):0.0005742239):0.003861736,16:0.028873171):0.000237732,12:0.002275633):0.00244663327,19:0.0113153611):0.0007611717,15:0.010461117);
tree gen.499 = [&U] ((15:0.009414888,19:0.0272156099):0.001812684,((13:0.001851045,((17:0.0077170265,18:0.011545185):0.003156649,14:0.0268977406):0.003395919):1.575168e-05,((16:0.03478705,12:0.0033293142):0.001568144,((10:0.02519134,(((2:0.02684659,(3:0.01919626,1:0.01952325):0.001252883):0.067660209,((6:0.01244932,5:0.007394586):0.007329925,((7:0.0043200288,9:0.01040526):0.005862158,8:0.0272735569):0.03643384):0.006444105):0.003985789,4:0.04510904):0.003841908):0.006728738,11:0.005150567):0.01015222):0.0005683917):0.002755371);
end;
