# Supplementary material for: Phylogenomics and classification of Cactaceae based on hundreds of nuclear genes
Source: Plant Syst Evol. 2025 Aug 11;311(5):28. doi: 10.1007/s00606-025-01948-z (PMC12339657; doi:10.1007/s00606-025-01948-z)
Supplement: Supplementary file 4 — Online Resource 4: Containing alignments and RAxML gene trees for all included loci and all phylogenetic datasets (ZIP 10372 KB) [file 606_2025_1948_MOESM4_ESM.zip › de Vos et al_ESM_4/ESM_data_bucky/bucky.run2.input]

Gene Filename
============================================
   0 4932_consensus.mafft.fastabuckytrees_pruned.in
   1 4992_consensus.mafft.fastabuckytrees_pruned.in
   2 5163_consensus.mafft.fastabuckytrees_pruned.in
   3 5257_consensus.mafft.fastabuckytrees_pruned.in
   4 5273_consensus.mafft.fastabuckytrees_pruned.in
   5 5326_consensus.mafft.fastabuckytrees_pruned.in
   6 5333_consensus.mafft.fastabuckytrees_pruned.in
   7 5398_consensus.mafft.fastabuckytrees_pruned.in
   8 5426_consensus.mafft.fastabuckytrees_pruned.in
   9 5449_consensus.mafft.fastabuckytrees_pruned.in
  10 5614_consensus.mafft.fastabuckytrees_pruned.in
  11 5639_consensus.mafft.fastabuckytrees_pruned.in
  12 5664_consensus.mafft.fastabuckytrees_pruned.in
  13 5716_consensus.mafft.fastabuckytrees_pruned.in
  14 5816_consensus.mafft.fastabuckytrees_pruned.in
  15 5910_consensus.mafft.fastabuckytrees_pruned.in
  16 5921_consensus.mafft.fastabuckytrees_pruned.in
  17 5960_consensus.mafft.fastabuckytrees_pruned.in
  18 6051_consensus.mafft.fastabuckytrees_pruned.in
  19 6119_consensus.mafft.fastabuckytrees_pruned.in
  20 6176_consensus.mafft.fastabuckytrees_pruned.in
  21 6295_consensus.mafft.fastabuckytrees_pruned.in
  22 6459_consensus.mafft.fastabuckytrees_pruned.in
  23 6487_consensus.mafft.fastabuckytrees_pruned.in
  24 6500_consensus.mafft.fastabuckytrees_pruned.in
  25 6652_consensus.mafft.fastabuckytrees_pruned.in
  26 6717_consensus.mafft.fastabuckytrees_pruned.in
  27 6961_consensus.mafft.fastabuckytrees_pruned.in
============================================
