# Supplementary material for: Phylogenomics and classification of Cactaceae based on hundreds of nuclear genes
Source: Plant Syst Evol. 2025 Aug 11;311(5):28. doi: 10.1007/s00606-025-01948-z (PMC12339657; doi:10.1007/s00606-025-01948-z)
Supplement: Supplementary file 4 — Online Resource 4: Containing alignments and RAxML gene trees for all included loci and all phylogenetic datasets (ZIP 10372 KB) [file 606_2025_1948_MOESM4_ESM.zip › de Vos et al_ESM_4/ESM_data_bucky/5614_consensus.mafft.fastabuckytrees_pruned.t]

#NEXUS
[ID: 4513032012]
[Param: tree]
begin trees;
translate
1 0_Anacampserotaceae_P9315,
2 0_Anacampserotaceae_P9319,
3 0_Anacampserotaceae_P9321,
4 1a_Pereskioideae-Leu_P4619,
5 1b_Pereskioideae-ss_P4637,
6 1b_Pereskioideae-ss_S7212,
7 2a_Opuntioideae-Opuntieae_P4585,
8 2b_Opuntioideae-Cylindropuntieae_P9253,
9 2c_Opuntioideae-Pterocacteae_P4571,
10 3_Maihuenioideae_S5849,
11 4_Blossfeldioideae_P8439,
12 5a_Cactoideae-Lymanbensonieae_P9185,
13 5b_Cactoideae-Copiapoeae_P8881,
14 5c_Cactoideae-Cacteae_P9261,
15 5d_Cactoideae-Phyllocacteae_P9255,
16 5e_Cactoideae-Fraileeae_P9233,
17 5f_Cactoideae-Rhipsalideae_P4563,
18 5g_Cactoideae-Notocacteae_P5169,
19 5h_Cactoideae-Cereeae_P9183;
tree gen.0 = [&U] ((16:0.02945233,18:0.039359654):0.001300151,(((13:0.01178612,19:0.0301046208):0.0009598808,((11:0.01566385,((((2:0.02212015,1:0.02610495):0.001196312,3:0.02541041):0.05855711,((6:0.009124599,(5:0.00465895,(8:0.06458944171,(7:0.0123144492,9:0.007276749):7.183253e-05):0.02513894):0.0005067448):0.003809674,4:0.02491475):0.001085614):0.001724473,10:0.02787447):0.002775363):0.010121863,(17:0.043500047,(12:0.005805712,15:0.011203888):0.0006183275):0.003396507):0.0003520098):0.02603471224,14:0.02153644):0.033004698);
tree gen.1 = [&U] ((16:0.03495874,18:0.0437450232):0.00375015478,((((17:0.042815309,(15:0.01119894,12:0.007013422):0.001435226):0.002727934,(11:0.01050374,(((4:0.02171619,(3:0.0296498,(1:0.02687772,2:0.01537342):0.008966636):0.05412661):0.0002085589,((5:0.004678943,((9:0.007682989,7:0.013171847):0.0044762494,8:0.05405791):0.02605704):0.00113893,6:0.009756981):0.005108385):0.002969812,10:0.0231034):0.00489817):0.013268051):0.000154703,(13:0.008144575,19:0.031503923):0.004436307):0.0272313913,14:0.02244622):0.0312625648);
tree gen.2 = [&U] ((18:0.0403720852,16:0.03303112):0.0039487485,(14:0.03013601,((19:0.02639504003,(((15:0.00710941,12:0.01107871):0.002399934,17:0.0385767574):0.0033827924,(11:0.02087646,(((((5:0.001656134,6:0.01031017):0.0007413906,(8:0.066938256,(9:0.010966199,7:0.0111799781):0.00459904):0.01847139):0.00532941,4:0.01871495):0.002434551,(3:0.02611769,(2:0.01983595,1:0.0310619):0.001996163):0.06271902):0.001818587,10:0.02221368):0.002753945):0.01182643):0.000502521):0.001155837,13:0.0108866162):0.024892853):0.0287765409);
tree gen.3 = [&U] (((19:0.02782507,((13:0.009813889,(11:0.01452229,(((((7:0.0120799801,9:0.010513725):0.002737479,8:0.075557064):0.02307412,(5:0.0009345912,6:0.01364762):0.002496622):0.001883346,((3:0.02575606,(2:0.021049,1:0.01827372):0.003810709):0.04496618,4:0.02137359):0.002321775):0.0046295,10:0.02543108):0.006637802):0.007027725):0.0019923783,((12:0.009527887,15:0.014005981):0.001531824,17:0.038743136):0.001380278):0.0002636098):0.03313634703,14:0.02126949):0.0236123726,(16:0.02162384,18:0.038843667):0.004780925);
tree gen.4 = [&U] ((16:0.022246,18:0.0354931212):0.003913413,((13:0.0089968592,(((11:0.01362155,((4:0.023211,((3:0.02248823,(2:0.01527649,1:0.0153448):0.006096568):0.05556556,((5:0.002452443,6:0.01018281):0.001793524,((9:0.0079532347,7:0.0119880021):0.007801092,8:0.054750844):0.02785029):0.002955952):2.817769e-05):0.003134336,10:0.0233684):0.0050892):0.01040752,((12:0.006506434,15:0.008676383):0.0004631742,17:0.034788566):0.0005276955):0.001242517,19:0.021510462):0.0005878199):0.0308978834,14:0.0290285):0.02415673196);
tree gen.5 = [&U] ((16:0.0248703,18:0.04241616137):0.005458986,((19:0.0213206227,(((17:0.04035915,(15:0.009718483,12:0.006936453):0.0009986697):0.003326391,(11:0.009371064,((4:0.02497345,((((7:0.013101034,9:0.005032126):0.002208843,8:0.059479443):0.02089416,(6:0.01200794,5:0.001909457):0.0005357428):0.00345446,(3:0.02086898,(2:0.02158798,1:0.02893378):0.008050839):0.05894875):0.000115883):0.002510038,10:0.02906832):0.006540245):0.0106363484):0.0005286466,13:0.0055985964):0.002827921):0.0280182456,14:0.0314195):0.03401442128);
tree gen.6 = [&U] ((16:0.02832761,18:0.0353412961):0.001361992,((13:0.012182413,(19:0.0283718185,((11:0.01027803,(((((((7:0.01846684,9:0.0140428249):0.002633207,8:0.06005310725):0.02184317,5:0.003917135):0.0009852447,6:0.0103704):0.00262647,4:0.02787684):9.21935e-05,(3:0.02433516,(2:0.01811485,1:0.02351978):0.006093064):0.04884744):0.001918353,10:0.0207322):0.008076869):0.008389169,((17:0.031203915,15:0.009443702):0.001343132,12:0.006861993):0.0013384488):0.00158156):0.0001481406):0.02910874567,14:0.02833991):0.03079583311);
tree gen.7 = [&U] ((18:0.04777108483,16:0.02643062):0.00426669,(14:0.02718821,((((12:0.006130821,15:0.014982037):9.407137e-05,17:0.042905934):0.0022281208,(11:0.01489163,((((3:0.02643768,(2:0.02049714,1:0.0249491):0.005081655):0.05628829,4:0.0290121):0.001660984,((6:0.009194184,5:0.005088623):0.0009477198,((9:0.009243436,7:0.0160775459):0.0028290796,8:0.069591482):0.02635707):0.005252538):0.002445765,10:0.018853496):0.005604701):0.01045589):0.001593695,(19:0.0249990327,13:0.01172892):0.0003964155):0.0353046799):0.03307454);
tree gen.8 = [&U] ((14:0.03329205,((19:0.017855798,13:0.009639917):0.0009385129,((17:0.053348977,(12:0.006541336,15:0.008620854):0.0002432011):0.001700084,(11:0.01870589,((((6:0.007365713,((9:0.006049724,7:0.0216428795):0.0024791818,8:0.07743124):0.01959794):0.0007278074,5:0.001919976):0.003672864,((3:0.02303512,(2:0.01232411,1:0.01400956):0.004138748):0.05207723,4:0.0240703):0.0005580605):0.001213446,10:0.02983685):0.00287116):0.01284746):0.001395522):0.0275038054):0.03093852,(18:0.0395084792,16:0.03100325):0.0059711948);
tree gen.9 = [&U] ((14:0.03565957,((13:0.015303881,19:0.0216498024):0.0006488465,((11:0.01085348,((((3:0.02485791,(2:0.01796418,1:0.02326774):0.002173306):0.05276246,((((7:0.0142886916,9:0.0071016976):0.003321183,8:0.056406292):0.02210973,6:0.009697872):0.001895207,5:0.004902304):0.0006077437):0.001417694,4:0.02536079):0.003254997,10:0.018369797):0.003867023):0.007032765,((17:0.032048092,15:0.006420794):0.001240399,12:0.008654332):0.001124242):8.462708e-06):0.026157193):0.024814384,(18:0.0346495551,16:0.03743375):0.0039930522);
tree gen.10 = [&U] ((14:0.02907185,(13:0.009913858,(((11:0.0167022,(((3:0.02348149,(2:0.02161958,1:0.01778663):0.004685228):0.05390453,(4:0.02066184,((6:0.01161786,((9:0.00928795944,7:0.013957017):0.003089888,8:0.065042623):0.0243651):0.004638529,5:0.004410056):0.001291856):0.001051095):0.00629116,10:0.02824735):0.004215139):0.00784556,19:0.02887762956):6.079346e-05,((15:0.011567239,12:0.007180804):0.001089204,17:0.041949854):0.003118081):0.00168055):0.027781089):0.0260522819,(18:0.0426575237,16:0.02647467):0.003934662);
tree gen.11 = [&U] ((18:0.041474315,16:0.02683714):0.007132661,(14:0.02967045,(19:0.02509843571,((13:0.007259457,(11:0.01521416,((((3:0.02534834,(2:0.01702455,1:0.02454248):0.00944976):0.05255204,((8:0.069964828,(9:0.007897784,7:0.01017914352):0.004043444):0.02233317,(5:0.00510317,6:0.008514845):5.040197e-05):0.001448581):0.0004450091,4:0.03398805):0.005835968,10:0.024819866):0.003429008):0.008635729):0.0015479863,((12:0.008406821,15:0.010251021):0.002245204,17:0.03543874):0.004524124):0.001189552):0.031901034):0.019844673);
tree gen.12 = [&U] ((18:0.0426061062,16:0.03274138):0.0056285465,(14:0.01747118,((19:0.02618919939,(13:0.01168820617,((17:0.040294081,15:0.007480247):0.0006278935,12:0.00922835):0.001592591):0.0001692281):0.0001232382,(11:0.01295442,(((5:0.003291613,((8:0.07433224892,(7:0.015434272,9:0.013399076):0.0014159568):0.02505726,6:0.008400216):0.001540752):0.00815241,((3:0.03453449,(2:0.02161778,1:0.01402184):0.007673908):0.04602197,4:0.02320236):0.001901111):0.002709393,10:0.021824743):0.00308025):0.01099716):0.031667489):0.020544227);
tree gen.13 = [&U] ((16:0.02124183,18:0.042131459):0.007032765,((((13:0.00833511,(11:0.02019458,(((4:0.02949378,((6:0.005855506,((9:0.007842748,7:0.0115706159):0.00330131,8:0.0699675578):0.01814303):0.001655197,5:0.004588104):0.001734401):0.001949726,(3:0.03140362,(1:0.02659444,2:0.02015284):0.007543263):0.04839249):0.003399788,10:0.0272307):0.00404155):0.007872292):0.0022033084,((12:0.005421683,15:0.008675313):0.0007762981,17:0.039033944):0.001867205):0.0007785122,19:0.02297984993):0.029728148,14:0.03226986):0.025762402);
tree gen.14 = [&U] ((16:0.02197699,18:0.0365356722):0.004569511,(((19:0.0283216471,((11:0.0126961,(((4:0.02898357,((2:0.02842513,3:0.03031472):0.001685081,1:0.02636817):0.05986877):0.0002564017,((6:0.007920492,5:0.004566196):0.0001251899,((9:0.009117986,7:0.016591448):0.003249737,8:0.0555031647):0.01762303):0.004287028):0.001880707,10:0.02071775):0.007506296):0.007315895,13:0.00753759):0.002180494):0.002193847,(17:0.035770152,(12:0.007288575,15:0.006769167):0.00028518):0.000872381):0.0320577254,14:0.02151955):0.03149487051);
tree gen.15 = [&U] ((14:0.03351921,(13:0.01988956,((((15:0.008642304,12:0.01106224):0.0008517943,17:0.04302737):0.0020415372,(11:0.01620379,((4:0.02499131,(((5:0.002314217,(8:0.055351265,(9:0.006988318,7:0.0125107422):0.00256652639):0.02401096):0.0007404269,6:0.009983239):0.003158917,(3:0.03314149,(2:0.01854772,1:0.01253577):0.005737999):0.0524328):0.002416179):0.001449963,10:0.024893781):0.007094947):0.009566046):0.0008787661,19:0.02696719):0.0001090782):0.0197397041):0.023210138,(18:0.040527459,16:0.0248269):0.0038960803);
tree gen.16 = [&U] ((((((12:0.004909052,15:0.014504666):0.002347623,17:0.032204712):0.001522858,((11:0.01166849,((4:0.02533147,((5:0.002623556,(((7:0.0128068246,9:0.010928676):0.0007152402,8:0.068597822):0.01580955,6:0.01505482):0.001052977):0.005853213,(3:0.02660145,(1:0.02561448,2:0.02331853):0.006258698):0.05451258):0.003089871):0.001922756,10:0.02254932):0.005517758):0.005593992,19:0.020920235):0.002057535):0.0006877185,13:0.00558127969):0.03012539675,14:0.02871422):0.02427783476,(18:0.032086404,16:0.0215888):0.0027509536);
tree gen.17 = [&U] ((18:0.03913024854,16:0.03013583):0.00436270436,(14:0.02790238,(13:0.0099417812,(((11:0.01639536,((((((8:0.061659214,(9:0.013634479,7:0.013902463):0.0027093797):0.02668039,6:0.01364072):0.002065737,5:0.002570315):0.003570761,(3:0.02562357,(2:0.02299193,1:0.03069923):0.004561663):0.05299152):0.0004158113,4:0.02745824):0.003593644,10:0.019409982):0.005588417):0.01120358,(12:0.00622373,(17:0.038505016,15:0.009812645):0.0001390552):0.00108953):0.002603713,19:0.02570801):0.0006052313):0.0284159459):0.022022437);
tree gen.18 = [&U] ((18:0.045353479,16:0.02738371):0.004101452,(14:0.02236975,(19:0.0253350294,(((15:0.009149109,12:0.007098932):0.0003563071,17:0.036742899):0.002007273,((11:0.02042687,(((((5:0.001223837,6:0.007309097):0.0003910898,((7:0.0084777087,9:0.00711685):0.0042559654,8:0.05537798):0.02187051):0.002932316,4:0.02696982):0.001313629,(3:0.02558036,(2:0.01924142,1:0.02558244):0.009318784):0.05516764):0.003514952,10:0.025056702):0.002133432):0.009762318,13:0.009615062):0.001905141):0.001885999):0.02955653376):0.0323538661);
tree gen.19 = [&U] ((18:0.0397345034,16:0.02450839):0.00279042,(14:0.02889194,(((15:0.008023996,12:0.005691034):0.0004130793,17:0.040095156):0.0009944232,((11:0.01810846,(((((5:0.00247246,6:0.01080522):0.0002894157,((7:0.0133565671,9:0.0080749818):0.003727544,8:0.054068159):0.03279126):0.002046378,4:0.02004902):0.001552238,(3:0.02765314,(2:0.01551938,1:0.02377854):0.005374274):0.04651318):0.004511139,10:0.023676666):0.006256244):0.008460645,(13:0.008570173,19:0.018021688):0.001200282):1.882587e-05):0.0205740354):0.0271012647);
tree gen.20 = [&U] ((14:0.03161111,(13:0.014483628,(19:0.026155994,((11:0.01058851,(((3:0.02072372,(2:0.017426,1:0.01880483):0.005700177):0.06029048,(4:0.02592961,(((7:0.0236269249,9:0.011815986):0.002751385,8:0.059385958):0.02163773,(6:0.0103044,5:0.0007307706):0.001130576):0.002075998):0.0008043706):0.001525493,10:0.027992852):0.005981581):0.01306191,((12:0.009129719,15:0.009401987):0.002127973,17:0.034514952):0.0010001686):0.0007215942):0.0001168737):0.0246104749):0.028555668,(16:0.02988393,18:0.0432503198):0.002434006);
tree gen.21 = [&U] ((16:0.02667407,18:0.040795969):0.009231374,(((((11:0.009070105,(((((9:0.0165671685,7:0.00987667):0.000290722,8:0.05661012):0.02202835,(6:0.006295982,5:0.005940113):0.0002915077):0.004062783,(4:0.02011774,(3:0.03315203,(1:0.01236781,2:0.01408794):0.003334679):0.05018431):0.0008208349):0.001734312,10:0.02745665):0.005635852):0.01228371,13:0.01063363):0.001962089,19:0.0212383756):0.0007794744,(17:0.03148628,(15:0.012075659,12:0.01183166):0.002054686):0.003006674):0.0269794241,14:0.03475354):0.0300122533);
tree gen.22 = [&U] ((16:0.02290535,18:0.036093873):0.0034308526,(((11:0.0167284,((4:0.02120361,((3:0.03401546,(1:0.01242365,2:0.01333242):0.008888556):0.04872439,(((7:0.0133235307,9:0.010512467):0.001497224,8:0.077685771):0.02722796,(5:0.002855368,6:0.01254328):0.0005547678):0.004051569):0.0007017256):0.004210742,10:0.02345204):0.008391554):0.01010201,(19:0.02812638,(13:0.011469453,(12:0.007463771,(17:0.02602073,15:0.009487124):0.0023906802):0.001561795):0.0008276073):0.0001093281):0.0248185422,14:0.0280232):0.0219574641);
tree gen.23 = [&U] ((16:0.02410226,18:0.0450851801):0.002809562,(((((11:0.01832497,(((4:0.02653888,(3:0.02231792,(1:0.02487548,2:0.02178345):0.003780336):0.06255913):0.002346803,((5:0.003905735,((9:0.0079138575,7:0.008823849):0.003494065,8:0.06679324):0.02200657):0.0006988542,6:0.005331365):0.00207999):0.005214577,10:0.0235864):0.007356371):0.00473365145,(17:0.033914381,(12:0.00725326,15:0.010519007):6.018613e-05):0.000246353):0.001258905,19:0.0203660697):0.0005504531,13:0.010471903):0.0235280483,14:0.02580097):0.02585662889);
tree gen.24 = [&U] ((16:0.02438561,18:0.0395905081):0.008841555,(((((11:0.0146733,(((4:0.02837643,(5:0.005216279,(6:0.006130147,((9:0.00747749,7:0.0145202941):0.0027576572,8:0.059282682):0.0263129):0.0006384483):0.003356039):0.000620816,(3:0.03030276,(1:0.01945314,2:0.01707603):0.002572584):0.06372588):0.002943839,10:0.02559169):0.002692965):0.01098393,19:0.022827133):0.001069938,(17:0.03577956,(12:0.005404486,15:0.008316237):0.0002399387):0.001960294):0.0002447288,13:0.0137376301):0.02514423,14:0.03035273):0.0344213679);
tree gen.25 = [&U] ((14:0.0308285,((13:0.00993692,((15:0.008142838,12:0.006119567):0.001881231,17:0.033075305):0.0008399916):8.902245e-05,((11:0.02223513,(((4:0.02621844,((((9:0.0172200009,7:0.011707793):0.003676706,8:0.077097156):0.01764505,6:0.007554523):0.002885535,5:0.004460579):0.00412019):0.0007972408,(3:0.02371142,(2:0.01263118,1:0.02270167):0.01042051):0.04832905):0.002258043,10:0.02403269):0.003955858):0.009044493,19:0.0266065365):0.0003157069):0.02806699333):0.025082252,(16:0.03528864,18:0.045106124):0.004220201);
tree gen.26 = [&U] ((16:0.03278572,18:0.0449687945):0.006591866,(14:0.02472572,(13:0.0103409287,((19:0.025974,(11:0.01063738,((4:0.02049193,((3:0.02202964,(2:0.01866172,1:0.01250227):0.006595459):0.05129033,((6:0.0135496,5:0.001053185):0.000721367,((7:0.01490729376,9:0.013457879):0.00311326,8:0.069289813):0.02643069):0.005374555):0.0004126664):0.001771946,10:0.015326665):0.007044267):0.009545679):0.001064216,((15:0.013870489,12:0.01081868):0.0005012317,17:0.03910769):0.00152492):0.0006633877):0.03020086817):0.029447426);
tree gen.27 = [&U] (((((13:0.008638467,(11:0.01521404,((4:0.02270282,((6:0.008512832,(5:0.001829491,((7:0.0106780274,9:0.007893013):0.005316385,8:0.072078899):0.02132887):0.001281989):0.002215899,(3:0.02392224,(1:0.01692739,2:0.01428552):0.01011382):0.03905311):0.001455931):0.004444775,10:0.02409954):0.00382652):0.007449431):0.005350705,((15:0.011743568,12:0.006393847):0.001709556,17:0.040251165):0.0008836842):0.0008289062,19:0.02330691454):0.02314702,14:0.0272505):0.03332393409,(18:0.03688318252,16:0.02948936):0.002317348);
tree gen.28 = [&U] ((18:0.042458559,16:0.02965946):0.0027642,(((17:0.040768636,(12:0.01169235,15:0.011832202):0.003651785):0.004612376,(19:0.0293116914,(13:0.009343689,(11:0.01771237,(((4:0.02175679,((1:0.03098409,2:0.02100001):0.00166164,3:0.03029207):0.05839476):0.0006775511,(((9:0.009871514,8:0.074484571):0.0011158064,7:0.0218022176):0.03280911,(6:0.007257641,5:0.002055403):0.002399447):0.002355462):0.003164886,10:0.025371):0.005681595):0.009289454):0.0005185516):0.001463202):0.0291254407,14:0.02988377):0.0336824235);
tree gen.29 = [&U] ((16:0.02587077,18:0.0467666444):0.0025443318,(14:0.03236157,((((11:0.01232988,(((((7:0.01005153348,9:0.006900481):0.002966551,8:0.067621604):0.02655539,(6:0.009854056,5:0.0008717973):0.002979936):0.002083514,((3:0.02771166,(1:0.02489608,2:0.03016289):0.00265944):0.05381055,4:0.03158178):0.0007228166):0.00573214,10:0.01842035):0.009279382):0.005531987,13:0.00573614):0.001569527,19:0.0182357448):0.0002674306,(17:0.024713393,(12:0.005798954,15:0.00733046):0.0004981647):0.0025677485):0.0228971227):0.02691249);
tree gen.30 = [&U] ((18:0.0468536796,16:0.03377593):0.0027193,((19:0.022648227,(((12:0.005386832,15:0.009181318):0.000690435,17:0.037707482):0.0009178722,(13:0.01035221,(11:0.01621979,((4:0.02861492,((6:0.01313459,(5:0.002576376,(8:0.048672235,(7:0.014945187,9:0.0064951444):0.001569145):0.02172544):0.0005507781):0.001588563,((1:0.03046704,2:0.01683529):0.003219832,3:0.02783263):0.0555489):0.001981347):0.001904878,10:0.02579971):0.005039924):0.00827322):0.002659683):0.00173333298):0.03060127806,14:0.01769298):0.022355716);
tree gen.31 = [&U] ((16:0.02956874,18:0.04797863476):0.008343383,((19:0.02306928,((17:0.037246208,(15:0.01094486,12:0.007348216):0.001656723):0.001357579,(13:0.01255674,(11:0.01349863,(((((((7:0.011612337,9:0.01282111):0.0046876394,8:0.079685805):0.02676092,6:0.01388234):0.0004203574,5:0.005072133):0.002356581,4:0.02672583):0.0002809945,((2:0.01853413,1:0.02729498):0.001173557,3:0.02422087):0.05651703):0.003102472,10:0.02064641):0.00818013):0.009424624):0.001102532):0.0002876067):0.027620404,14:0.03025595):0.02866491019);
tree gen.32 = [&U] ((16:0.03573169,18:0.0407335954):0.002280289,(((13:0.013004283,(19:0.0327998716,(17:0.035379094,(12:0.00410444,15:0.009643402):0.001071579):0.001014914):0.0002082773):6.225425e-05,(11:0.01565778,(((2:0.01913586,(1:0.02744985,3:0.02649597):0.001204577):0.0417344,((5:0.003793485,(6:0.01050082,((9:0.017481615,7:0.012354313):0.0045131621,8:0.06496186):0.02276197):0.0004454282):0.001708835,4:0.03433689):0.001724883):0.003263223,10:0.01874982):0.004277872):0.01108933):0.027084004,14:0.01930134):0.0286106381);
tree gen.33 = [&U] ((14:0.03064164,((19:0.023282712,((11:0.009011911,((4:0.01806674,(((8:0.061348073,(7:0.0151011379,9:0.009571724):0.005552126):0.02748752,(6:0.008388671,5:0.004732409):0.001146882):0.00256643,((1:0.01179508,2:0.01876753):0.005424584,3:0.02508155):0.04648243):0.0004275835):0.006218857,10:0.020641936):0.00326326):0.009852086,13:0.005994647):0.001064772):0.0006632892,(15:0.008762263,(12:0.006633277,17:0.038353975):5.968683e-05):0.0006348994):0.0234823917):0.033622278,(18:0.042883039,16:0.02406362):0.008441777);
tree gen.34 = [&U] ((((13:0.01359818,((11:0.009685617,((((5:0.00179229,(((7:0.0162386422,9:0.01177759):0.001876891,8:0.063210605):0.02670496,6:0.00957092):2.82692e-05):0.004499297,4:0.03263222):0.0007958379,(3:0.02719757,(1:0.01727669,2:0.01585356):0.00869956):0.05843932):0.003368742,10:0.02707336):0.002875899):0.008928151,(17:0.0332444497,(12:0.006886351,15:0.007942317):0.0009310282):0.0034035723):0.001006279):0.0005255512,19:0.0228477894):0.0353871319,14:0.02769639):0.02680698,(16:0.03088347,18:0.0366603323):0.0023333785);
tree gen.35 = [&U] (((13:0.0082060481,((19:0.0252115825,(11:0.009837788,((((3:0.02764744,(1:0.02623176,2:0.01537276):0.002852216):0.05229239,(((9:0.005810251,7:0.018911319):0.0016832018,8:0.052510176):0.01942457,(5:0.001687694,6:0.006329737):0.0009272884):0.003579674):0.0002208579,4:0.03021558):0.002432032,10:0.0225514):0.005496188):0.008940884):0.0022482297,(17:0.0332660295,(12:0.0072426,15:0.009725925):0.000969834):0.0002123128):0.0006207632):0.0288927362,14:0.02616969):0.0274003355,(16:0.02873441,18:0.0393803566):0.006575107);
tree gen.36 = [&U] (((((13:0.01025901,(11:0.01593675,(((3:0.0225125,(1:0.01798231,2:0.01870518):0.00484344):0.0547372,(4:0.02360926,((((7:0.017786292,9:0.007831568):0.0037474266,8:0.078860787):0.02071684,5:0.003475892):0.0008757656,6:0.01203347):0.002237411):0.001794844):0.002005902,10:0.02433554):0.004744239):0.01380567):0.0028102887,(17:0.035845738,(12:0.007661517,15:0.008333129):0.0009754952):0.003099379):0.0004763349,19:0.0252106874):0.0328449698,14:0.03188326):0.03257006409,(16:0.031949446,18:0.035853341):0.0030058531);
tree gen.37 = [&U] ((14:0.0300745,((17:0.042115804,(15:0.01180786,12:0.006549985):0.001863375):0.003271638,(19:0.0200225797,((11:0.01235478,(((4:0.02517834,((((9:0.007089042,7:0.014039549):0.0060844169,8:0.081245429):0.02452497,5:0.003657966):0.002846339,6:0.00557):0.001612026):0.000144417,(3:0.03714818,(2:0.01385785,1:0.02178118):0.005158183):0.05801312):0.004145321,10:0.02101615):0.003696808):0.01043472,13:0.007745632):0.001014788):0.002893897):0.02107089):0.0279000051,(18:0.046270119,16:0.02518077):0.004256074);
tree gen.38 = [&U] ((18:0.044125703,16:0.02778411):0.00383719415,((((17:0.039340643,(12:0.01206621,15:0.009920562):0.0003784569):0.002092213,((11:0.01463891,(((3:0.02927061,(1:0.02837983,2:0.02316267):0.005411119):0.05399658,(((((9:0.010832152,7:0.011585778):0.0033041305,8:0.071808936):0.02091018,6:0.01124405):0.0002873215,5:0.003292122):0.001456359,4:0.02993832):0.002833435):0.003176626,10:0.01740634):0.003375813):0.009042766,13:0.01096803):0.0016030408):4.542744e-05,19:0.026923197):0.03331487787,14:0.02728802):0.0220863967);
tree gen.39 = [&U] ((18:0.041034115,16:0.02462468):0.00324846,(14:0.03472272,((19:0.0300457624,((17:0.037843012,(12:0.008392191,15:0.012725945):0.0007089835):0.001370988,(11:0.01504808,((4:0.01462245,((3:0.03245022,(2:0.02096977,1:0.02571161):0.00393171):0.05486925,(((7:0.0189011401,9:0.01162151):0.00373918701,8:0.069776402):0.02391107,(6:0.008383738,5:0.005375683):0.004560293):0.001573897):0.001798339):0.002318053,10:0.028088015):0.003126462):0.009808707):0.001019856):0.0002898901,13:0.01018478):0.0352846252):0.032974001);
tree gen.40 = [&U] ((((19:0.0244340052,(13:0.007906164,(11:0.01042162,((4:0.0278286,(((5:0.003760717,6:0.004679638):0.003563377,((7:0.012909905,9:0.0083017117):0.003912377,8:0.078914365):0.02137953):0.003455489,(3:0.02526593,(1:0.02542257,2:0.01631056):0.00746061):0.0500937):0.0002114313):0.00183775,10:0.02001681):0.002378532):0.007914965):0.001608591):2.674138e-05,((15:0.010621381,12:0.008869312):0.0005998516,17:0.034482446):0.002185232):0.0223159252,14:0.02811927):0.024819623,(18:0.0442124947,16:0.02640094):0.005132713);
tree gen.41 = [&U] ((16:0.0239153,18:0.0475310778):0.0064452199,(14:0.03973626,(((11:0.02192184,((((6:0.01078169,(((9:0.015409703,7:0.0149522332):0.003618631,8:0.091655802):0.02450704,5:0.002007142):0.0001096608):0.003231151,((1:0.02022459,2:0.0216479):0.00334585,3:0.02938395):0.05578295):0.0016107,4:0.02233987):0.001753869,10:0.024927199):0.00468807):0.01315472,13:0.01577809):0.00040746159,(19:0.027100193,(17:0.046177357,(15:0.008262323,12:0.005813633):0.0007433932):0.003196225):0.001264623):0.029336489):0.023953133);
tree gen.42 = [&U] ((((((15:0.007320544,12:0.007245721):0.00114257,17:0.041969893):0.002097561,((11:0.01101761,(((3:0.0234851,(2:0.01672765,1:0.03630489):0.007683106):0.05049958,(((6:0.00814818,((7:0.01182271909,9:0.01656856):0.0046103805,8:0.067399197):0.03076354):0.001607219,5:0.003970848):0.002355101,4:0.02513213):0.002106355):0.003998399,10:0.0184617):0.003731521):0.008767167,13:0.009543137):0.003064891):0.0001270362,19:0.024177803):0.03232708595,14:0.02936645):0.03051299718,(18:0.043038628,16:0.02235981):0.002115364);
tree gen.43 = [&U] ((14:0.03501964,(19:0.0314998674,(((11:0.01715172,(((((1:0.02361521,2:0.02197762):0.00399419,3:0.02341995):0.05549301,4:0.02114156):0.0005615664,((5:0.002476862,6:0.009482048):0.001203488,(8:0.05685328,(9:0.01319753,7:0.0156221931):0.00366303):0.02103033):0.003444379):0.00358661,10:0.017578171):0.004575307):0.007439571,((12:0.008460918,15:0.006767055):0.0002004384,17:0.042766513):0.001159452):0.0008554079,13:0.007886172):0.00052171407):0.03186912785):0.025653432,(16:0.02361678,18:0.0341093558):0.003550676);
tree gen.44 = [&U] (((((15:0.00860519,12:0.00843763):0.00146418,17:0.050216864):0.001942271,(((11:0.01487155,((((((7:0.0145885739,9:0.015712434):0.0007982838,8:0.0643861786):0.02033943,(6:0.008426785,5:0.005464483):0.0007182136):0.003299181,4:0.0307776):0.0007448306,(3:0.02708367,(2:0.02005824,1:0.02450194):0.004942126):0.04841098):0.006133423,10:0.02365671):0.008087857):0.009903807,13:0.01368112):0.002734679,19:0.0285814095):0.0008221216):0.02309085943,14:0.02175358):0.0243639234,(16:0.02447187,18:0.0457696287):0.0073657788);
tree gen.45 = [&U] (((((19:0.0211296154,(11:0.01583918,(((3:0.02640872,(2:0.01619382,1:0.01602327):0.009879977):0.0523317,(4:0.02604954,(6:0.007657874,(5:0.007488952,((9:0.0086938707,7:0.0149997269):0.002996286,8:0.063125946):0.03332203):0.0008199831):0.002911652):0.001746681):0.003448579,10:0.02018699):0.006151842):0.00944466):0.000337653,(17:0.03161411,(12:0.006900618,15:0.007693793):0.0007988942):0.0006627884):0.0008503305,13:0.007139281):0.0354746439,14:0.03240222):0.0211465413,(16:0.02927408,18:0.0466110076):0.001726694);
tree gen.46 = [&U] ((16:0.02851761,18:0.0426888555):0.003651148,(((17:0.029598784,(15:0.006846194,12:0.005952234):0.0008667158):0.001872259,((13:0.01086695,19:0.03183147):0.001254199,(11:0.01135656,((((2:0.01810727,1:0.01781694):0.003428632,3:0.0240976):0.04583375,(4:0.02721302,((((7:0.0103408591,9:0.009518594):0.00153075,8:0.05909527688):0.02184244,6:0.008358874):0.0004697391,5:0.001956887):0.0008003873):0.0004931062):0.001774962,10:0.0201833):0.005274755):0.0114632481):0.0003484941):0.03791626104,14:0.02757267):0.028300138);
tree gen.47 = [&U] ((14:0.0241196,(((11:0.0113382,(((((6:0.01078636,5:0.001870871):0.0006740289,(8:0.077453844,(7:0.0107203423,9:0.0086521439):0.002748507):0.02815568):0.003285917,4:0.01726322):0.0006396402,((1:0.02437185,2:0.01771547):0.01148454,3:0.02911798):0.053683239):0.002586134,10:0.023284662):0.005430775):0.0098900212,(17:0.040209518,(15:0.010671097,12:0.008072):0.0004366165):0.001358333):0.0004270226,(13:0.007060822,19:0.025145385):0.0004883497):0.0335899134):0.0271734093,(18:0.0385051629,16:0.02942055):0.0053328744);
tree gen.48 = [&U] ((16:0.02137349,18:0.040933032):0.004957843,((13:0.01254287,(19:0.0282522856,((11:0.009753493,(10:0.0198603,((((2:0.02514809,1:0.02387936):0.005063248,3:0.02551174):0.06040518,4:0.03300819):0.0004170263,(((7:0.01103898382,9:0.015733258):0.003134737,8:0.0709542516):0.02188089,(5:0.001789274,6:0.007541098):0.001935201):0.003443105):0.002498672):0.004679281):0.0136953146,((12:0.007385931,15:0.011416447):0.00261058,17:0.046185394):0.005375602):0.0004483242):0.002310015):0.0262533295,14:0.02868238):0.02508400848);
tree gen.49 = [&U] ((14:0.03246487,(((12:0.00807638,15:0.008076448):0.003666742,17:0.033529813):0.004317849,((13:0.009125731,(11:0.0163042,((((1:0.01988277,2:0.01914201):0.007299616,3:0.02139215):0.04322857,(((5:0.006358829,6:0.01001194):0.0004335476,((8:0.0683515658,9:0.00833131):0.006048744,7:0.014426361):0.02666797):0.003300132,4:0.02900879):0.000264035):0.00101669,10:0.022043309):0.005851418):0.006161177):0.003858451,19:0.024060316):0.001560827):0.03076961487):0.026963153,(18:0.0382876101,16:0.02647388):0.0053379353);
tree gen.50 = [&U] ((18:0.0453241767,16:0.02516922):0.003861937,(14:0.01692465,(((((15:0.005601955,12:0.003495553):0.0003013767,17:0.02559897):0.004974453,(11:0.01453076,((4:0.02336022,(((1:0.01227044,2:0.02682963):0.006542536,3:0.02552973):0.05106762,((6:0.01054956,(8:0.057593138,(7:0.0154865717,9:0.008806028):0.0033251498):0.02496552):0.001898927,5:0.002860239):0.004634958):1.465561e-06):0.0005617376,10:0.020701672):0.006415378):0.01507473):0.001237084,19:0.026572117):0.0006356935,13:0.011345854):0.0347684373):0.02570551);
tree gen.51 = [&U] ((16:0.02562625,18:0.045784162):0.0039920512,((13:0.016874298,(19:0.02663019,(((12:0.005744153,15:0.012542699):0.001020391,17:0.038140927):0.003677418,(11:0.01172338,(10:0.02327911,((((2:0.01905271,1:0.0226521):0.00502642,3:0.03420627):0.05696046,(((7:0.012288046,9:0.011101026):0.0015700714,8:0.062377794):0.02015606,(6:0.009919894,5:0.004984081):7.951225e-05):0.001348918):0.000326361,4:0.02252125):0.003174684):0.006181335):0.01056766):0.0006298501):0.0007591395):0.02706229061,14:0.03410844):0.0211794465);
tree gen.52 = [&U] ((16:0.02331639,18:0.040094942):0.0041418474,((((11:0.01553263,(10:0.01995734,(4:0.02674958,(((2:0.01694007,1:0.01840708):0.008402824,3:0.03081743):0.06003461,((((7:0.01478198517,9:0.012220334):0.002923701,8:0.056897374):0.02713752,6:0.005305741):0.0008944645,5:0.002654371):0.004282486):0.001530081):0.002850832):0.004498093):0.008989809,(17:0.034750017,(15:0.011872521,12:0.01089235):0.0004622608):0.001562303):4.896257e-05,(19:0.0223258286,13:0.009454112):0.0005845162):0.025749397,14:0.03179929):0.0340717833);
tree gen.53 = [&U] ((16:0.02770873,18:0.032912059):0.004336805,((((17:0.037697153,(12:0.008035229,15:0.009747023):0.0009366588):0.0003944651,((11:0.0117437,(10:0.02333054,(((2:0.01694194,1:0.01808494):0.005512721,3:0.02715271):0.05346369,(((5:0.002602588,((9:0.011820799,7:0.01557725):0.00541858232,8:0.062516342):0.02117833):2.215026e-05,6:0.009090615):0.003838077,4:0.01851198):0.000508387):0.003247149):0.008637059):0.007390759,19:0.0302612673):0.0004717817):0.0004036951,13:0.0079494327):0.0281311222,14:0.02186016):0.023957646);
tree gen.54 = [&U] ((16:0.02964379,18:0.0395368475):0.0061347056,(((((17:0.029708401,(15:0.009069818,12:0.006479006):0.0009313121):0.001079406,(11:0.01493307,(10:0.02367605,(((3:0.02564247,(2:0.01708672,1:0.02187887):0.001823954):0.04771737,(6:0.007522193,(5:0.001737123,((9:0.010824167,7:0.0129149):0.0043425995,8:0.063748909):0.02601136):0.0004149863):0.001475204):0.0008860167,4:0.01878613):0.004554708):0.004998487):0.009121131):0.0003611549,19:0.0236149263):0.0008911722,13:0.01064169):0.0273461424,14:0.03450061):0.02449467152);
tree gen.55 = [&U] ((((13:0.01014068,(11:0.02224878,(10:0.01806859,((4:0.02146066,(((7:0.013123808,9:0.0077671113):0.004091527,8:0.0766221112):0.01976885,(5:0.001332534,6:0.009355791):0.000752956):0.003059733):0.0003370483,(3:0.02237221,(2:0.01721691,1:0.02218551):0.01324848):0.0552849):0.004000245):0.007657628):0.009904845):0.001287582,(19:0.02277153916,((12:0.01150738,15:0.011290445):0.00172198,17:0.034033586):0.00395226):0.00066424872):0.0267323729,14:0.03781871):0.0221596358,(18:0.045753908,16:0.02216166):0.006933924);
tree gen.56 = [&U] ((18:0.049260884,16:0.02926612):0.005490739,(14:0.02871882,(19:0.0254194029,((13:0.01036371,(11:0.01259003,(((((((9:0.00739981,7:0.013323868):0.003961283,8:0.056488513):0.02555146,6:0.006581876):0.0003241377,5:0.006033513):0.002427124,4:0.02494239):0.002307356,(3:0.02926147,(2:0.01041419,1:0.01660799):0.009459799):0.05254889):0.004374277,10:0.022432727):0.0091974):0.007589921):0.0007740383,(15:0.01058729,(12:0.009057717,17:0.038333193):2.698999e-05):0.002096014):0.0005827286):0.0267274091):0.025974475);
tree gen.57 = [&U] ((((13:0.005561015,(11:0.021549,(10:0.02673112,((((((7:0.0156143251,9:0.006922126):0.005403144,8:0.0599437636):0.02033475,5:0.003167399):0.001678073,6:0.006566983):0.001066161,4:0.02311726):0.0003625426,(3:0.0270283,(1:0.02812018,2:0.0239281):0.005296418):0.06012045):0.001447603):0.001886611):0.01803478):0.004308819,(19:0.0308798054,(17:0.038033535,(15:0.00928065,12:0.005592822):0.002027528):0.003454407):0.00105258):0.0241059266,14:0.02939738):0.027548726,(16:0.03425143,18:0.03991312651):0.0051585436);
tree gen.58 = [&U] ((18:0.052506034,16:0.02797492):0.0050656024,(14:0.03117555,(19:0.0215514132,(((15:0.012151398,12:0.006048214):0.000861622,17:0.033300669):0.0048539106,(13:0.008943338,(11:0.0206203,((((6:0.01092674,5:0.006082161):6.690111e-05,((7:0.0122596128,9:0.008758724):0.0066356416,8:0.053673155):0.02192563):0.001683301,((3:0.02464993,(1:0.02484144,2:0.02320081):0.004420772):0.06515894,4:0.02665731):0.0008756176):0.006686625,10:0.022067109):0.003822648):0.01020647):0.001082122):0.000210922):0.0253562771):0.0249006868);
tree gen.59 = [&U] ((14:0.03371141,((19:0.0264315851,((11:0.01477528,(((3:0.02312967,(1:0.02654311,2:0.01520737):0.006663914):0.05246314,(4:0.02907549,(6:0.008719031,(((9:0.0111390423,7:0.015981876):0.004380868,8:0.065352614):0.02157473,5:0.002262504):0.001278952):0.005641041):0.00217971):0.002700801,10:0.024882347):0.006797497):0.0122886,13:0.006403017):0.0022173286):0.001731191,(17:0.032886615,(15:0.011998392,12:0.005291683):0.0006042489):0.003325032):0.0295254873):0.0264696363,(18:0.04240869576,16:0.02507646):0.004086529);
tree gen.60 = [&U] ((18:0.051607948,16:0.03034842):0.003772171,(14:0.03234636,(13:0.0120912323,((17:0.038035064,(15:0.012296835,12:0.005831556):0.001223293):0.0003338744,((11:0.01538492,(((4:0.02961648,((((8:0.084211813,9:0.01018896):0.0020677643,7:0.0140096144):0.0215207,6:0.006211757):0.00120939,5:0.004374803):0.003282867):0.0005643721,(3:0.02313186,(1:0.02552136,2:0.02347907):0.006665455):0.05619328):0.003751866,10:0.02405711):0.003017346):0.009671817,19:0.0216392989):0.0006444317):0.001975209):0.031508806):0.028623345);
tree gen.61 = [&U] ((18:0.0483965657,16:0.03241997):0.0057430089,(14:0.02633206,((13:0.009663829,(11:0.01373077,(((3:0.02377586,(1:0.01645004,2:0.01660864):0.008438336):0.04663844,(4:0.02255237,((8:0.058661121,(9:0.012819107,7:0.0099168084):0.001489682):0.0168379812,(5:0.003562112,6:0.007766671):0.0006527208):0.003696461):0.001095729):0.001145993,10:0.024440701):0.003667953):0.009576344):0.00171654322,(19:0.023338601,((15:0.010679704,12:0.007370432):0.002150745,17:0.038453004):0.004566761):0.0005716137):0.02910685745):0.0274973889);
tree gen.62 = [&U] ((14:0.03394286,(((17:0.05091342,12:0.008975234):0.002707435,15:0.008241957):0.003919985,((13:0.006759955,(11:0.0147518,(((4:0.02414954,(3:0.02081874,(1:0.01425713,2:0.02322395):0.00819258):0.06178823):9.800377e-05,(5:0.002643873,((8:0.071741469,(7:0.012341616,9:0.009096361):0.0032362618):0.02391314,6:0.009518355):0.003507098):0.004040765):0.002545513,10:0.026627712):0.005393961):0.01317733):0.000974017,19:0.0272721002):0.0005746399):0.0296012306):0.02644651,(18:0.045345187,16:0.02393029):0.0068416586);
tree gen.63 = [&U] ((14:0.02752948,((((11:0.01471512,(((4:0.02213435,(3:0.02112078,(1:0.02574959,2:0.026274):0.005284915):0.04682745):0.001023853,(6:0.01188771,((8:0.072912738,(7:0.0095478396,9:0.0074177958):0.0035784184):0.02664785,5:0.00376729):0.0008797387):0.001939186):0.00473975,10:0.021051596):0.003498251):0.010224312,(17:0.036482324,(15:0.011409936,12:0.004947211):0.0006382137):0.003256486):0.001071708,13:0.0084318657):0.0002363301,19:0.0232381791):0.02930012033):0.027118004,(18:0.0401142465,16:0.02983445):0.003272027);
tree gen.64 = [&U] ((18:0.0399659993,16:0.02788922):0.0067788002,(14:0.03067534,((13:0.007282671,(11:0.01601702,((((((8:0.060524302,(9:0.0103880815,7:0.015468817):0.003221027):0.02370573,6:0.01564403):0.002111943,5:0.006175366):0.004384295,(3:0.02590054,(1:0.01628635,2:0.01082193):0.007963624):0.05838499):0.0009612697,4:0.02150515):0.003066203,10:0.023336007):0.006410648):0.009156891):0.0011110649,(19:0.020067591,((15:0.007503024,12:0.009393417):0.002665894,17:0.037907402):0.001263471):3.217416e-05):0.02596982766):0.024385845);
tree gen.65 = [&U] ((14:0.03122289,((13:0.00941022,(11:0.01374307,(((4:0.02250496,((6:0.007326953,5:0.004773113):0.00226343,(8:0.069472073,(9:0.0094790101,7:0.012415643):0.004627737):0.026669):0.002848004):0.00321237,(3:0.02697351,(1:0.02084694,2:0.009241495):0.009825333):0.05615079):0.003049758,10:0.019595022):0.004134113):0.007304719):0.0005661984,(19:0.02515791,(12:0.008164098,(15:0.011315226,17:0.036718769):9.916139e-05):0.001790578):0.0002213427):0.03020852618):0.0285025738,(18:0.0468249275,16:0.02606811):0.0039885799);
tree gen.66 = [&U] ((18:0.0408848109,16:0.01912117):0.00269702107,((((((12:0.006192068,15:0.007513072):0.0004361799,17:0.039942229):0.001217016,(11:0.01974253,(10:0.02435656,((((((9:0.006931821,7:0.01331771387):0.002942849,8:0.0657178688):0.02872278,6:0.0126859):0.0002710097,5:0.003212294):0.001475673,((2:0.02328464,1:0.02833773):0.00247492,3:0.02514578):0.06209108):0.000556706,4:0.0290677):0.002453571):0.005531994):0.006373984):0.0013279221,13:0.007931056):1.746101e-05,19:0.024426262):0.0275940723,14:0.03001781):0.0249008708);
tree gen.67 = [&U] ((18:0.0462590806,16:0.0259409):0.007195701,(14:0.0279196,((((15:0.012813861,12:0.01017443):0.001126815,17:0.035297734):0.003601934,13:0.0104525938):0.0002090234,((11:0.01578283,(((3:0.02329451,(1:0.02722315,2:0.0127366):0.01012731):0.05739294,(4:0.03052586,((6:0.01160575,(9:0.009882739,(7:0.016447539,8:0.0617249713):0.0004936124):0.02429765):0.0005816586,5:0.002625342):0.002776168):0.0006343735):0.001322265,10:0.03157822):0.009658687):0.01435893,19:0.024975485):0.0003588858):0.038690654):0.02836824976);
tree gen.68 = [&U] ((18:0.04538061202,16:0.03136236):0.0022105042,(14:0.02806988,(((19:0.0240806288,(11:0.01212102,(((((6:0.008177874,(8:0.065810327,(7:0.0125196838,9:0.0158335433):0.005395442):0.02305534):0.001956347,5:0.003148175):0.001468856,4:0.02751382):0.001952208,(3:0.03069759,(1:0.02656781,2:0.01151618):0.006548632):0.0491543):0.001147765,10:0.0184798768):0.003674478):0.0130348):0.0004525243,13:0.010506124):0.0009617987,(17:0.035352902,(15:0.008215563,12:0.009202088):0.002538185):0.002052255):0.0318308316):0.028012972);
tree gen.69 = [&U] ((14:0.02631952,((((15:0.007994816,12:0.008869737):8.581752e-05,17:0.031207383):0.003472151,19:0.0226709919):0.0002036884,(13:0.008614809,(11:0.01335481,(((4:0.01992103,(5:0.004352245,(((8:0.0704376676,9:0.0068078596):0.00474393,7:0.0176783307):0.02794893,6:0.01010305):0.0005564569):0.001518648):0.001046467,(3:0.02673,(1:0.02658459,2:0.02050798):0.008353267):0.0469378):0.005811108,10:0.019887672):0.00438436):0.009305018):0.0018911017):0.0270360978):0.030477818,(18:0.0437983625,16:0.03137376):0.004597501);
tree gen.70 = [&U] ((18:0.035652556,16:0.02988768):0.0032443206,(14:0.02993036,(((11:0.02167327,((4:0.02236068,((3:0.03428179,(1:0.02731476,2:0.009829358):0.009913113):0.06110153,((5:0.002210609,6:0.009976838):0.002471616,(8:0.05679096,(7:0.0138713898,9:0.009844195):0.0044173283):0.0273784):0.001849661):0.001739488):0.002685778,10:0.019086736):0.004004444):0.00959022,19:0.026457928):0.001130735,(13:0.007501896,(17:0.032167499,(12:0.007307914,15:0.010420909):0.0004617632):0.00198136):0.0006633114):0.0243253162):0.033078565);
tree gen.71 = [&U] ((14:0.02803554,((((11:0.01372154,((4:0.02192985,((3:0.01884478,(1:0.01819043,2:0.01562599):0.005527193):0.039557973,(5:0.004537757,((8:0.068374851,(7:0.014295533,9:0.008883037):0.006833594):0.02187476,6:0.006843325):0.0008755445):0.001078664):0.001655776):0.003693002,10:0.024988584):0.00328639):0.01052508,19:0.0238404721):0.0005975652,((12:0.006741739,17:0.041708888):1.520328e-05,15:0.008634408):0.003125196):0.001431667,13:0.0121305):0.0312886711):0.0318303539,(18:0.044882862,16:0.02973897):0.0037716618);
tree gen.72 = [&U] ((18:0.0386299536,16:0.02820021):0.005721257,(((((11:0.01277822,(10:0.02068229,((((8:0.062629609,(7:0.01145794802,9:0.010243271):0.003601008):0.0263895,(5:0.003700838,6:0.009337323):8.591532e-05):0.005067865,4:0.03100117):7.036391e-05,(3:0.02002801,(2:0.01986306,1:0.0160386):0.01212794):0.0509867):0.003946895):0.004041352):0.01391766,13:0.01092565):0.001029721,(17:0.044398028,(15:0.00864997,12:0.006891937):0.0004449311):0.0035789444):0.0009977342,19:0.022990232):0.03222387228,14:0.0291438):0.031465158);
tree gen.73 = [&U] (((((15:0.004467071,12:0.006546116):0.001414691,17:0.03528727):0.005226501,(19:0.02407923786,(13:0.003907393,(11:0.01673826,(10:0.01988487,((3:0.02416144,(2:0.01876648,1:0.02330074):0.003992327):0.04822607,((5:0.001524705,((8:0.061734712,(7:0.0147396535,9:0.0101503762):0.00159862):0.01978252,6:0.009112192):0.001866082):0.007561023,4:0.02864256):0.0003737706):0.004441707):0.004306319):0.007632393):0.00551603):0.0009700925):0.022499767,14:0.02283517):0.022873785,(18:0.039918247,16:0.03071749):0.002666179);
tree gen.74 = [&U] ((18:0.042816104,16:0.03732051):0.005163931,((((13:0.01017157,(11:0.01430141,(10:0.02352509,(4:0.02710936,((3:0.0268481,(2:0.01953866,1:0.0108849):0.005879884):0.06078313,((8:0.066793243,(7:0.016689856,9:0.012161497):0.0021684126):0.02485658,(6:0.007199408,5:0.0009166045):0.0007424451):0.004035084):0.0002142226):0.001461162):0.002792647):0.01109516):0.0029514885,19:0.02779171114):0.0002147099,((15:0.009962694,12:0.01423885):0.0001730925,17:0.034116697):0.003302109):0.02927909987,14:0.03589991):0.03295375095);
tree gen.75 = [&U] ((18:0.040539553,16:0.02545395):0.00511877613,(14:0.02823691,(((13:0.007316332,(11:0.01322792,(((((6:0.009787354,5:0.002198512):0.001365391,(8:0.06642949,(9:0.007908497,7:0.0117241073):0.002808231):0.0224159):0.000889929,(3:0.02872696,(1:0.01858799,2:0.0176049):0.006541827):0.05174463):0.002249638,4:0.02413205):0.003678787,10:0.028336738):0.009790388):0.004533001):0.003055543,((12:0.00939911,15:0.009063079):0.001074123,17:0.0354012):0.0005773401):0.0011673229,19:0.027799778):0.0346240086):0.02390839);
tree gen.76 = [&U] ((((13:0.010122959,(19:0.020263171,(11:0.01041589,(10:0.02195161,(((5:0.002115248,(8:0.076270544,(9:0.018617607,7:0.0153760962):0.002059141):0.02561137):0.0003348891,6:0.01026276):0.001238294,(4:0.03193455,((3:0.02286404,2:0.01811797):0.00253835,1:0.01211646):0.05436094):0.001713556):0.002996611):0.003412612):0.01254206):0.002419431):3.143192e-05,((17:0.033689751,12:0.004983669):0.003013138,15:0.006072658):0.002309909):0.032550122,14:0.02382349):0.0272046981,(18:0.039777532,16:0.02610216):0.00445860928);
tree gen.77 = [&U] ((18:0.05001428882,16:0.0275301):0.0062070804,((13:0.008107621,((19:0.0253272789,(11:0.01360193,(10:0.02263696,(((2:0.02132799,1:0.02264222):0.002050555,3:0.034426):0.06236194,(((8:0.074078291,(9:0.014100605,7:0.020042638):0.003909697):0.02185689,(5:0.00413227,6:0.009562333):0.0002167136):0.002555002,4:0.03301948):0.0007943426):0.002382659):0.007770691):0.00890374):0.0005687027,((12:0.01163962,17:0.049690264):0.0004078851,15:0.009439722):0.001987127):0.00215657):0.0286359709,14:0.03891722):0.03122602397);
tree gen.78 = [&U] (((13:0.0070801604,(((11:0.01348993,(10:0.02475679,((4:0.02675852,(6:0.006025913,((8:0.0559554551,(9:0.008775518,7:0.0142513659):0.004679691):0.02134333,5:0.004036644):0.000504849):0.004971973):0.0009499463,((2:0.02515711,1:0.01660008):0.004592611,3:0.02947779):0.04729645):0.003427686):0.005605135):0.009463161,((15:0.010616483,12:0.009023002):0.002180297,17:0.045875773):0.001272758):0.0007787382,19:0.025044016):0.0003081353):0.0232334566,14:0.02431247):0.028111067,(18:0.042958435,16:0.033347):0.0045205141);
tree gen.79 = [&U] (((13:0.0125231,(((11:0.01748296,(10:0.01979844,((4:0.03373089,(((8:0.068273437,(9:0.0075482528,7:0.011313649):0.002918999):0.01559692,5:0.0046844):0.0002225497,6:0.006047426):0.003008048):0.0008262601,((2:0.01446111,1:0.02397466):0.007327353,3:0.02761731):0.0539178):0.003858003):0.003666742):0.01396957,((12:0.006781639,15:0.012709888):0.0001473283,17:0.030290515):0.00029012):0.00130364041,19:0.031242849):0.003111063):0.0251775373,14:0.03283963):0.0237278269,(18:0.054070388,16:0.03138723):0.0016512608);
tree gen.80 = [&U] ((((13:0.013654165,(17:0.036330795,(15:0.009839585,12:0.006393039):0.0007857604):0.001100803):0.001028396,(19:0.0215747346,(11:0.0160535,(10:0.02095371,(4:0.0210496,(((2:0.01973421,1:0.01909732):0.00218003,3:0.02631456):0.0457369,((8:0.05298692,(9:0.0113903076,7:0.0180481864):0.003494617):0.02136265,(6:0.01188195,5:0.004208438):0.001600562):0.002021323):0.001678259):0.002607473):0.002850932):0.009165753):0.0007954493):0.0365403938,14:0.02978782):0.0216311761,(18:0.038125876,16:0.03105461):0.0017191988);
tree gen.81 = [&U] ((18:0.0390491821,16:0.03240718):0.003887768,((((11:0.01208738,(10:0.02595436,(((5:0.003075058,(6:0.009714664,(8:0.077485854,(9:0.009733831,7:0.013279972):0.004422455):0.02214906):0.001109959):0.003670474,((2:0.02434264,1:0.0144628):0.005692256,3:0.03240191):0.0537326):0.0003308538,4:0.02609022):0.002185663):0.003495715):0.00535189,13:0.01149521):0.001626194,(((15:0.011991071,12:0.006761506):0.0002122415,17:0.034338823):0.000983512,19:0.0311678895):0.001359501):0.0265711753,14:0.03214332):0.026726781);
tree gen.82 = [&U] ((18:0.044642866,16:0.02562244):0.002289163,((13:0.0075468742,((19:0.0193913037,(11:0.01354694,(10:0.01647783,(((3:0.01874176,(1:0.02218803,2:0.01461359):0.008797335):0.05048365,((8:0.0645105902,(7:0.01486087,9:0.009008151):0.0038254372):0.02964969,(6:0.01082605,5:0.001116326):0.000858329):0.002537088):0.0003159363,4:0.02307375):0.003067209):0.006495598):0.008778184):0.0004988951,((12:0.005573197,15:0.010123455):0.0002717091,17:0.033202995):0.003784406):0.0001205005):0.03022768393,14:0.02274908):0.03237525049);
tree gen.83 = [&U] ((18:0.050472268,16:0.02208439):0.0037452043,(((13:0.01209934,19:0.023896323):0.002127301,((17:0.037230245,(15:0.009571179,12:0.005946987):0.0004383407):0.001638293,(11:0.01385636,(10:0.02044093,((((8:0.077487254,(7:0.014712915,9:0.0060480176):0.002682627):0.02119838,(5:0.0001939247,6:0.008551837):0.001131756):0.003604578,4:0.02113695):0.002280076,((1:0.0282467,2:0.01137237):0.01465751,3:0.03261563):0.06506681):0.002335221):0.004438446):0.008817697):0.001075224):0.0361268331,14:0.02819935):0.027010488);
tree gen.84 = [&U] (((((11:0.013772,(10:0.01924535,(((1:0.0225413,2:0.01813366):0.003085351,3:0.02470529):0.05829458,(4:0.02363499,((5:0.003070185,6:0.007150758):0.0001677163,(8:0.056881894,(9:0.0092281751,7:0.0079509807):0.0057261376):0.02067972):0.00298917):0.001373159):0.001303944):0.002374155):0.011585745,(15:0.01375034,(17:0.03488117,12:0.007165192):0.0006369527):0.0006591956):0.001647843,(19:0.0245881173,13:0.005357916):0.0004543882):0.0274482852,14:0.02934484):0.0391143008,(18:0.0642715879,16:0.02346564):0.0053545563);
tree gen.85 = [&U] ((16:0.02314558,18:0.0387839311):0.00784683,(14:0.01882123,(((19:0.031733567,(11:0.01001015,(((((8:0.067552388,(9:0.007420581,7:0.0153675165):0.001382152):0.02315349,5:0.003719584):0.002234815,6:0.008471886):0.0009588728,(((1:0.01646846,2:0.01399071):0.002809282,3:0.0321005):0.05875573,4:0.02924989):0.001476453):0.004019321,10:0.0259353519):0.004342106):0.0082174):0.001093202,(17:0.0397317499,(15:0.01108104,12:0.008970542):0.001200164):0.0008896437):0.0022078067,13:0.009415543):0.0311379957):0.02657197254);
tree gen.86 = [&U] ((16:0.03279947,18:0.0555242957):0.0028325636,(((17:0.028792638,(15:0.008910958,12:0.008465993):0.0001624642):0.0052072251,((13:0.00998057,(11:0.01421849,(10:0.01947784,((((1:0.01316338,2:0.02082573):0.001339827,3:0.02662999):0.05573943,4:0.02578481):0.000292356,(5:0.002294506,(6:0.01048873,(8:0.07731837697,(9:0.008666352,7:0.0132355133):0.002538519):0.02239471):0.003467458):0.001890128):0.004357392):0.007837534):0.01026115):0.0008599798,19:0.021433714):0.0020106408):0.03178482746,14:0.020827):0.03418916);
tree gen.87 = [&U] ((16:0.02797165,18:0.0443362066):0.00479379256,((((17:0.042099118,(15:0.005838523,12:0.005661604):0.001934692):0.001369422,(11:0.01374728,(10:0.02138464,((((5:0.003139338,(8:0.062037492,(9:0.0092545142,7:0.0103203):0.00498445094):0.02156521):0.001323093,6:0.008580634):0.001551414,4:0.02605704):0.0009088835,(3:0.03041235,(2:0.01469269,1:0.01937399):0.005999266):0.05781794):0.003927162):0.004353371):0.0100048015):0.00337985,(13:0.007276044,19:0.023518059):0.001310103):0.0309813499,14:0.02119764):0.0272411007);
tree gen.88 = [&U] ((14:0.03521656,(((11:0.01270129,((((6:0.008752483,((8:0.067339998,(9:0.0101588506,7:0.012018516):0.003035839):0.02658921,5:0.003909151):0.00238619):0.002004685,4:0.02461247):0.0007903076,((1:0.01612947,2:0.02191289):0.004944877,3:0.02604308):0.05666513):0.003831986,10:0.024958343):0.005835067):0.01229304,((12:0.007085248,15:0.0064315381):0.0008096817,17:0.037149709):0.0032645778):0.0009467965,(13:0.007253564,19:0.025381173):0.000670271):0.0293922938):0.0311199952,(18:0.042729662,16:0.0249416):0.00124389);
tree gen.89 = [&U] ((((19:0.0265923758,(17:0.033194738,(15:0.011268233,12:0.008164043):0.001053609):0.0051855498):0.0004886676,((11:0.01307316,(10:0.01744324,((4:0.03677758,(3:0.0323951,(2:0.01962188,1:0.01866966):0.008006861):0.05050134):0.002865903,((8:0.065470677,(9:0.0080141284,7:0.0116789337):0.0025049483):0.01800207,(6:0.01086923,5:0.003007629):0.000942198):0.003313227):0.002476525):0.007237733):0.009020236,13:0.0106582):0.001501372):0.02605422087,14:0.04119037):0.0328373772,(16:0.02770134,18:0.0487037995):0.002447476);
tree gen.90 = [&U] ((16:0.02504399,18:0.0393893833):0.002982231,((13:0.00877485,(((12:0.004871316,15:0.00788483):0.0008088826,17:0.042628407):0.000986958,((11:0.01240381,(10:0.01547012,((4:0.01830904,(3:0.02768984,(2:0.0149188,1:0.03102415):0.00488921):0.05409271):0.003826865,((8:0.061759329,(7:0.011025454,9:0.0131470941):0.002510549):0.02533765,(5:0.005869974,6:0.01155397):0.001240437):0.003488786):0.001749497):0.005037166):0.007573745,19:0.0187765019):0.0006134924):0.0002352115):0.0271167478,14:0.03591046):0.0288927224);
tree gen.91 = [&U] (((13:0.0084947107,(19:0.0191914341,((11:0.01184302,(10:0.02510293,((3:0.02698771,(2:0.01815814,1:0.01305889):0.006458051):0.05630622,(((8:0.07506897,(7:0.012521727,9:0.0070509305):0.003655888):0.02115278,(6:0.005754959,5:0.00256256):0.0004354412):0.005025406,4:0.01837434):0.0009503998):0.00115839):0.006331834):0.011345004,(17:0.040941057,(12:0.006551866,15:0.011088066):0.0002434202):0.001519781):0.0007959591):0.000932273):0.0307074014,14:0.03379553):0.0258119931,(16:0.02102522,18:0.03646680539):0.0050502134);
tree gen.92 = [&U] ((16:0.0212932,18:0.0366834161):0.002980352,(((19:0.0192518078,((11:0.008724215,(10:0.02736305,(4:0.02610321,(((5:0.004254713,(8:0.0702424744,(7:0.014931319,9:0.008687849):0.004827925):0.02178384):0.0009512675,6:0.008784608):0.00237034,(3:0.03188697,(2:0.019351,1:0.02692389):0.004623095):0.05246562):0.0004906361):0.002579761):0.006460491):0.01346224,13:0.008977629):0.001414246):0.0004484229,((17:0.042643601,15:0.014208315):0.0005510253,12:0.007732656):0.004599475):0.0292070673,14:0.02258678):0.03108962);
tree gen.93 = [&U] ((14:0.03771214,((19:0.0264061543,((15:0.00683747,12:0.01047999):0.003210629,17:0.043389991):0.001562621):0.0006410156,((11:0.0142714,(((((2:0.01609703,1:0.02683975):0.005921271,3:0.0265829):0.06065081,((5:0.002741639,6:0.01172829):0.0003842755,(8:0.055813678,(9:0.0102094091,7:0.012760344):0.0020697537):0.02574644):0.002184059):0.0006458151,4:0.01511084):0.002576768,10:0.017714526):0.003159493):0.008200801,13:0.006732922):0.001580178):0.0234854803):0.031038879,(18:0.04772808063,16:0.02049365):0.003936435);
tree gen.94 = [&U] ((18:0.04567632654,16:0.03716661):0.004835385,(14:0.03643474,((((17:0.049785157,12:0.005550241):0.0001317991,15:0.01189572):0.001282971,((11:0.01396583,(((((2:0.01823989,1:0.02512705):0.007519499,3:0.02668316):0.05782887,((8:0.06696731,(7:0.0122460287,9:0.01051614):0.005454096):0.0208947,(5:0.004982072,6:0.007233796):0.0001929506):0.0008872257):1.954555e-05,4:0.02543209):0.004348116,10:0.016241867):0.004860038):0.008586438,13:0.01416293):0.003216193):0.001671118,19:0.0231181996):0.03284606798):0.0268118523);
tree gen.95 = [&U] ((18:0.03387799385,16:0.02612621):0.005313525,(((((11:0.01189469,(10:0.02493513,(((1:0.02138525,2:0.01505603):0.005665646,3:0.02959498):0.05577502,(4:0.02134,(6:0.01069139,(5:0.004969052,(8:0.072634909,(9:0.008376533,7:0.014007999):0.002786246):0.02347793):0.0006178991):0.004019464):0.0005558461):0.002063984):0.003390828):0.01099645,13:0.004151672):0.0004927979,19:0.0254815953):7.199939e-05,(17:0.038358787,(12:0.006813184,15:0.01157479):0.0008086459):0.003781908):0.0381563409,14:0.03194761):0.0371160904);
tree gen.96 = [&U] (((19:0.026923605,((17:0.039203615,(12:0.008390722,15:0.00735211):0.001558528):0.00263157,((11:0.02027172,(10:0.01893761,(((1:0.01823854,2:0.02507297):0.008410197,3:0.02184722):0.06066751,(4:0.03011426,((5:0.002568731,6:0.0132688):0.0003984347,((9:0.0085519761,7:0.014753549):0.002040235,8:0.068187295):0.02263968):0.003074194):3.283925e-05):0.006227661):0.008301071):0.00694335,13:0.00602224):0.004213427):0.002435757):0.029653001,14:0.02719405):0.0317819698,(18:0.0472133946,16:0.03536037):0.0061253756);
tree gen.97 = [&U] ((18:0.0479280237,16:0.03402657):0.005278763,(((19:0.0260799533,(13:0.007021873,(11:0.01097797,(10:0.01876864,((((1:0.01947286,2:0.01859236):0.008061214,3:0.01958838):0.05686238,4:0.02356545):0.0008648959,((6:0.008429223,((9:0.010436015,7:0.012474591):0.002606585,8:0.056311743):0.02401902):0.0003700525,5:0.002511855):0.003163943):0.003597576):0.003558354):0.009028858):0.001463854):0.000776531,(17:0.03848852,(12:0.006975656,15:0.008308591):0.001457363):0.005597577):0.0307500777,14:0.02620796):0.03073662);
tree gen.98 = [&U] ((18:0.0427413332,16:0.02950547):0.0034567096,(14:0.03758146,((17:0.0374002726,(15:0.006044445,12:0.006584627):0.0007927729):0.004622975,(19:0.0344180894,(13:0.008535658,(11:0.02249386,(((3:0.02055228,(2:0.0217882,1:0.02480643):0.005986147):0.06127422,(4:0.02018068,(((8:0.07962213689,9:0.007798941):0.002127764,7:0.0100764353):0.0283771805,(5:0.002329677,6:0.01108121):0.001073889):0.001110039):0.001126227):0.006403577,10:0.017982129):0.004423796):0.01323545):0.00312497):0.0007875477):0.0375504159):0.0309379137);
tree gen.99 = [&U] ((((19:0.021332914,(15:0.01464292,(12:0.005711665,17:0.039146281):0.0003371512):0.0019138383):0.0001871855,(13:0.009613518,(11:0.01613355,(10:0.01950012,(((1:0.02078146,2:0.01814705):0.004754875,3:0.03274219):0.04943445,(4:0.0231431,((6:0.009739567,(8:0.05952073,(7:0.0099877989,9:0.010695302):0.000973183):0.02347388):0.002882588,5:0.001319418):0.001889601):0.0004673338):0.003172468):0.005960572):0.009174117):0.0003632769):0.0323122781,14:0.02429939):0.0330716571,(18:0.0390793443,16:0.02570563):0.0034983043);
tree gen.100 = [&U] ((18:0.032913574,16:0.02726015):0.0030545345,(((13:0.008131048,(11:0.0136985,(10:0.02167888,(4:0.02671734,(((1:0.01879756,2:0.02528199):0.003242002,3:0.02474281):0.05017179,((6:0.009490502,(8:0.061801404,(9:0.00692319,7:0.020452788):0.004299527):0.02615484):0.001118576,5:0.002578368):0.001157317):0.0005238596):0.002589716):0.00877544):0.009964426):0.0007371932,(((12:0.006502749,15:0.014851249):0.0005068536,17:0.043141154):0.0026167251,19:0.023629428):0.0006781934):0.0218192807,14:0.0271341):0.029152969);
tree gen.101 = [&U] ((18:0.0407846747,16:0.0366096):0.004539315,(((19:0.02585201352,(11:0.01230637,(10:0.02017151,(((1:0.03932629,2:0.024242):0.00393033,3:0.0303078):0.04562936,(4:0.02299143,(6:0.009288266,(5:0.002394841,(8:0.057836577,(7:0.014010584,9:0.008199226):0.003704724):0.02632347):0.0007350723):0.002146816):0.003141693):0.005848848):0.007101995):0.01459139):0.0013868271,(13:0.01110843,(17:0.034750248,(15:0.00468182,12:0.00500977):0.001261726):0.002130682):0.0003181275):0.0237982185,14:0.02523673):0.025664241);
tree gen.102 = [&U] ((14:0.03907637,(((11:0.01074254,((4:0.02328399,((3:0.02656131,(2:0.01273278,1:0.02034461):0.01516083):0.04841849,(6:0.01037202,(5:0.004940449,(8:0.081044397,(9:0.012930494,7:0.01511961):0.0032988999):0.0227174):0.001271883):0.002874139):6.120639e-05):0.00290213,10:0.021162292):0.004895981):0.01650988,19:0.0223761899):0.0007961857,(13:0.0085941819,((15:0.006852991,12:0.008669347):0.002998897,17:0.037058734):0.002911576):0.001753765):0.03130585813):0.0244147508,(16:0.03058179,18:0.0490257648):0.00258539926);
tree gen.103 = [&U] ((14:0.02491909,((13:0.011521611,19:0.030936753):0.001488088,(((15:0.008831522,12:0.006850944):0.001901159,17:0.035061587):0.0006961318,(11:0.0137317,((((5:0.002558776,(6:0.005141313,(8:0.0770164122,(9:0.00877159978,7:0.0135336274):0.005769066):0.02290766):0.0008731863):0.002205284,(3:0.02536735,(2:0.01432401,1:0.03536821):0.005664125):0.05203295):0.001750909,4:0.02807375):0.00139415,10:0.018480998):0.004228278):0.01323662):0.0009719634):0.03100172614):0.029129876,(16:0.03133482,18:0.0427841144):0.0018184514);
tree gen.104 = [&U] ((((13:0.007126169,(11:0.02069179,(10:0.01924536,((((1:0.01460962,2:0.01678661):0.00318246,3:0.03581493):0.05731373,((6:0.01422936,(8:0.071702547,(9:0.0070985576,7:0.0096387583):0.00166153127):0.01658764):0.0003613535,5:0.00140858):0.002196833):0.0007240362,4:0.02779754):0.00365597):0.003816268):0.01493352):0.0007551738,(((17:0.040134501,15:0.00928942):0.001290175,12:0.008751632):0.002172493,19:0.025987815):0.001061731):0.0272891301,14:0.03071577):0.035871591,(18:0.040771723,16:0.0229988):0.006233414);
tree gen.105 = [&U] ((16:0.02174029,18:0.04346057117):0.0069238343,((((15:0.010765474,12:0.006468585):0.002124819,17:0.035821496):0.005718117,((13:0.008323538,(11:0.01169235,(10:0.01914843,((6:0.007237505,(5:0.003855175,(8:0.0646682188,(7:0.0112869925,9:0.0091446546):0.001406262):0.01876641):0.001418334):0.004410808,(((1:0.0181399,2:0.0181343):0.005779175,3:0.03372728):0.05284229,4:0.0173345):0.001156991):0.002239564):0.001577814):0.01040405):0.005122939,19:0.01916724632):0.001106734):0.029414623,14:0.02039359):0.021524895);
tree gen.106 = [&U] ((16:0.03058154,18:0.0373479396):0.001608541,(((((12:0.00939027,15:0.010139927):0.001850724,17:0.036905782):0.004553308,19:0.0210177417):0.000314379,((11:0.01687006,(10:0.01728038,(((5:0.003254624,(8:0.0761275635,(7:0.01119393329,9:0.00998264):0.004532764):0.02408441):0.0004017561,6:0.009667177):0.003435182,(4:0.01722487,(3:0.02297341,(1:0.01760135,2:0.01904402):0.007665413):0.05367619):0.0006441888):0.0036996):0.002727226):0.008121358,13:0.008930706):0.0014939052):0.02666039784,14:0.03400153):0.0275437468);
tree gen.107 = [&U] ((16:0.02589749,18:0.0487605658):0.0018029455,((19:0.0334028125,(((11:0.01758916,(10:0.0236022,((3:0.02168247,(1:0.01963841,2:0.01754596):0.005869878):0.05744116,(4:0.0176761,((6:0.01215154,5:0.003631584):0.001325193,(8:0.0650669922,(9:0.008818705,7:0.013976661):0.0056053077):0.01975283):0.002478656):0.001208718):0.001210539):0.005010965):0.008087398,13:0.005834814):0.001815021,(17:0.042241252,(12:0.006580974,15:0.008750628):0.001941334):0.000302119):0.0009806648):0.03030906156,14:0.0282833):0.02392543865);
tree gen.108 = [&U] ((((((11:0.01544045,(10:0.02049123,(((3:0.02292582,(1:0.02430885,2:0.02589448):0.00303268):0.06458184,((8:0.071208837,(9:0.014141023,7:0.011591328):0.00474035548):0.01790942,(5:0.001477082,6:0.009504441):0.001534035):0.002404127):0.001401152,4:0.03882347):0.003297959):0.004685141):0.00884707,13:0.00787918):0.002337071,(17:0.0388426887,(12:0.007966252,15:0.00867165):0.0008671277):0.0017317765):0.0009118635,19:0.0269897298):0.0315676771,14:0.02966288):0.031082689,(16:0.02036183,18:0.044910173):0.0047080205);
tree gen.109 = [&U] ((14:0.03250144,(((17:0.046866337,(15:0.006736262,12:0.01032403):0.001034853):0.0006614683,(11:0.01245521,((4:0.02512771,((((9:0.00960058099,7:0.017449111):0.005101454,8:0.054534604):0.01944031,(6:0.006548808,5:0.003575657):0.0004213703):0.001493136,((2:0.02402064,1:0.02929035):0.001036509,3:0.03169757):0.05340218):0.003055855):0.003041602,10:0.019936508):0.005620466):0.01440937):0.0009862547,(13:0.01142841,19:0.02750996874):0.0002534564):0.0323990803):0.021682199,(18:0.0412987725,16:0.02955475):0.0085546706);
tree gen.110 = [&U] ((18:0.0511118266,16:0.03254001):0.0033951778,(14:0.03791909,(((15:0.009944283,12:0.004678978):0.001327481,17:0.049555448):0.004702034,((13:0.01284885,(11:0.01538503,((4:0.02692735,(((6:0.007579501,((9:0.009261971,7:0.013946183):0.005077841,8:0.062050458):0.03372871):0.0003901876,5:0.002144336):0.003506793,((2:0.01955289,1:0.0379711):0.005486712,3:0.03028979):0.04596153):0.001235955):0.007598434,10:0.02137398):0.00396925):0.01052457):0.0002516619,19:0.029355096):0.001323208):0.03403314698):0.030134405);
tree gen.111 = [&U] ((18:0.0495338708,16:0.02749428):0.0021143951,(14:0.02515143,((19:0.02590903059,(13:0.009122126,(11:0.01440869,(((4:0.02403138,(((9:0.0135343902,7:0.013778361):0.002968336,8:0.069097448):0.02820316,(6:0.006981001,5:0.004778952):1.994835e-05):0.002464537):0.0002603486,((2:0.01558764,1:0.01641189):0.006592042,3:0.02630662):0.05139677):0.002136436,10:0.028071427):0.005246999):0.006962959):0.001588538):0.0001764118,((17:0.0395324735,15:0.007464087):0.0002258845,12:0.007983729):0.001213901):0.03251277353):0.0248155538);
tree gen.112 = [&U] ((18:0.049324515,16:0.02617402):0.0067501648,(14:0.02844324,(((17:0.039354673,(12:0.006996635,15:0.008517993):0.004031237):0.006196384,19:0.0172341408):0.0007101006,(13:0.009379465,(11:0.01677829,(((6:0.01014604,(5:0.003665198,((7:0.013519816,9:0.015337576):0.001720488,8:0.075368165):0.02462045):0.001162704):0.002819471,(4:0.02451605,((2:0.01864614,1:0.02613611):0.007816125,3:0.0198478):0.05555679):2.355903e-05):0.001489776,10:0.018446466):0.003985778):0.009430791):0.003915901):0.02622565217):0.0315209035);
tree gen.113 = [&U] ((18:0.0445043245,16:0.02472092):0.0039217219,(14:0.030223,((13:0.01012894,(11:0.015901,((4:0.02173078,(((5:0.002766334,((9:0.010246977,7:0.0100081979):0.002713836,8:0.065288413):0.02450188):0.001318666,6:0.006666735):0.001980667,((3:0.02964066,2:0.0188738):0.0004706429,1:0.03374776):0.03879233):0.0001794905):0.002851657,10:0.020819769):0.006288417):0.008852316):0.002253941,((17:0.03248658,(15:0.015197442,12:0.009428855):0.002701026):0.0008977617,19:0.028510364):0.0007880182):0.0285704674):0.024881383);
tree gen.114 = [&U] ((18:0.0428568733,16:0.02543724):0.006271294,(14:0.03141723,((19:0.0208727291,(17:0.0349551586,(15:0.00529419,12:0.008204982):0.002132519):0.001598711):7.763408e-07,(13:0.01155306,(11:0.01641904,((4:0.02044661,((3:0.03118925,(1:0.01932454,2:0.01382327):0.01135158):0.04758222,(((9:0.014931876,7:0.014429896):0.0034556762,8:0.060102947):0.02588622,(5:0.003203857,6:0.01273068):0.0006964582):0.002446408):0.0007935872):0.002830776,10:0.017961902):0.00318469):0.00803674):0.0024899653):0.0309421504):0.03068139569);
tree gen.115 = [&U] ((18:0.04508048032,16:0.02725759):0.005122398,(14:0.03137569,((((11:0.01582984,(((((6:0.01386577,((7:0.013411477,9:0.014757174):0.0021306985,8:0.065409725):0.02401175):0.001259531,5:0.003347113):0.00461796,(3:0.03835345,(1:0.02510811,2:0.01816934):0.0008897548):0.06410632):0.0002358689,4:0.02825557):0.0009118213,10:0.025435698):0.002390074):0.0109793,13:0.01127484):0.00107437,((15:0.007109946,12:0.006832619):0.0009321747,17:0.034377314):0.002035408):0.0003086624,19:0.03235419216):0.0237985876):0.028823179);
tree gen.116 = [&U] (((((11:0.01600664,(10:0.02505558,((((2:0.01674255,1:0.0199111):0.006284394,3:0.02993659):0.05873863,((5:0.00145825,6:0.00578034):0.000947047,((7:0.0155113475,9:0.0095318808):0.002621567,8:0.07521153):0.02741396):0.002316861):0.001914327,4:0.02725276):0.003299481):0.006827024):0.008294999,13:0.0110343608):0.0004815627,((17:0.040598662,(15:0.010380153,12:0.009336654):0.001827019):0.004374992,19:0.026890923):0.001671148):0.0312470648,14:0.03053385):0.026369335,(18:0.0436860776,16:0.02437388):0.0022793039);
tree gen.117 = [&U] ((18:0.03795092,16:0.02391379):0.0091825396,((13:0.008251199,(((15:0.011162409,12:0.007263408):7.462009e-06,17:0.030700606):0.0006642926,((11:0.01146681,(10:0.0229429,(((2:0.01580918,1:0.02302695):0.004600286,3:0.0235782):0.0461346,(4:0.03188419,((5:0.001144298,6:0.008371812):0.000136491,((7:0.008605641,9:0.00998531):0.0028201988,8:0.066242784):0.02430353):0.002146001):0.0001944182):0.002397658):0.003532885):0.008042261,19:0.0244114949):0.0026175445):0.0003096169):0.0310224666,14:0.02742103):0.0317360236);
tree gen.118 = [&U] ((14:0.02814433,(((11:0.01006363,((((6:0.009650484,((9:0.0090338487,7:0.0105218958):0.002587268,8:0.064839694):0.02363152):0.000694802,5:0.001891398):0.00317903,(4:0.02288503,((1:0.02069192,2:0.02269807):0.004583045,3:0.02376482):0.06077534):0.001955512):0.006068602,10:0.019287206):0.003208073):0.0063247456,(17:0.041302573,(12:0.004152422,15:0.007778432):0.0005325902):0.0006939313):0.0017652227,(13:0.01085069,19:0.016943841):0.0004900533):0.02676233107):0.0226891917,(18:0.0470219501,16:0.02467437):0.0083453478);
tree gen.119 = [&U] ((((13:0.005787382,(11:0.01802826,(10:0.02162388,(4:0.03196423,((5:0.005192262,(6:0.01033987,((7:0.0076818228,9:0.00913532146):0.006949796,8:0.0732759207):0.01879466):0.002120853):0.005552963,((2:0.01878199,1:0.01899164):0.00983571,3:0.02553584):0.05211632):0.0009345924):0.002149931):0.005532895):0.009243383):0.002485021,(19:0.02376106457,((15:0.008704545,17:0.04508567):0.0004326753,12:0.008933335):0.001810382):0.0001375264):0.0330934232,14:0.0236538):0.02481902632,(18:0.0402317496,16:0.03014279):0.004726589);
tree gen.120 = [&U] ((18:0.0509335841,16:0.03072884):0.004499069,(14:0.03226041,(((11:0.01867812,((((8:0.065859763,(7:0.0101357165,9:0.0086372229):0.002794232):0.02026005,(6:0.01007501,5:0.005424075):0.001699053):0.004216323,(4:0.02604336,((1:0.03143692,2:0.01381238):0.003328123,3:0.02281267):0.05862254):6.412951e-05):0.005207446,10:0.029630971):0.002971728):0.01105561,13:0.00711789):0.0001930289,(19:0.0201263684,(17:0.043372714,(15:0.00890419,12:0.00723982):0.001120999):0.0009768672):0.002653392):0.0360222019):0.0270904666);
tree gen.121 = [&U] ((18:0.0411010394,16:0.02976906):0.005532499,((((17:0.040659808,(12:0.005237455,15:0.009197548):0.0007328204):0.002243121,((11:0.01320465,(10:0.02126444,((4:0.01963722,((5:0.005863564,((9:0.006897317,7:0.0140361737):0.0008762367,8:0.068444615):0.02133962):0.001492893,6:0.007799082):0.002164066):0.001178411,((2:0.0185012,1:0.02682799):0.005593817,3:0.02481308):0.05066619):0.002981796):0.004487159):0.007886067,13:0.010901):0.003770292):0.001470653,19:0.0256710238):0.023826206,14:0.02784468):0.033910888);
tree gen.122 = [&U] (((((11:0.01331349,(10:0.02420026,(((2:0.01865369,1:0.02675306):0.003813159,3:0.03019398):0.04588327,(((5:0.003083081,6:0.006377887):0.0002913862,((9:0.006279254,7:0.0128638179):0.001523644,8:0.072855648):0.02757704):0.004187156,4:0.02064027):0.001304956):0.002154482):0.003954992):0.00947973,(13:0.006038029,19:0.0174314381):0.002910551):0.0007425003,((15:0.004251728,12:0.007384666):0.0002330498,17:0.041144377):0.0039454729):0.0335316583,14:0.0316999):0.0296400569,(18:0.0302155674,16:0.0190145):0.00256050014);
tree gen.123 = [&U] ((18:0.0351542641,16:0.0302201):0.003990595,((19:0.03018396077,(((12:0.003653578,15:0.007857407):0.0004495439,17:0.043526013):0.001327114,(13:0.008375131,(11:0.01220581,(10:0.02045619,(4:0.022269,((5:0.003228573,(((9:0.01086950876,7:0.011971859):0.0035955156,8:0.0806601597):0.02053164,6:0.007666204):0.0004426896):0.004873513,(3:0.04046943,(2:0.0374215,1:0.01890284):0.003695732):0.05129558):0.001843053):0.002525673):0.002821766):0.009896425):0.0006804044):0.0006357677):0.026651056,14:0.02901825):0.0305393113);
tree gen.124 = [&U] ((14:0.02991103,(((11:0.01258409,((((5:0.004329704,(((9:0.00937302605,7:0.0143462421):0.003657495,8:0.0648905145):0.02926639,6:0.01037976):0.0001431709):0.003915701,4:0.02838337):0.001720833,((1:0.0323294,2:0.01972136):0.005232073,3:0.02790779):0.05701481):0.003957693,10:0.021288175):0.007510853):0.008731615,13:0.009825713):0.001444128,(((12:0.00694798,15:0.00944912):0.003019606,17:0.036747292):0.002845232,19:0.01654844036):0.0004609489):0.0249455873):0.0258393486,(18:0.0489692344,16:0.02228862):0.0022603923);
tree gen.125 = [&U] ((18:0.04548127,16:0.02211747):0.0029387442,(14:0.0256815,((19:0.025523678,(17:0.036692772,(15:0.010544828,12:0.007791024):0.0007158301):0.003245205):0.0009471031,((11:0.01474522,((((1:0.01838216,2:0.01729483):0.003757322,3:0.02135351):0.04819244,((6:0.01522074,(((9:0.0077963487,8:0.073027175):0.005124547,7:0.01024851399):0.0323451,5:0.003569631):0.0006051501):0.003103131,4:0.01904599):0.0006202885):0.00373539,10:0.023169934):0.005098301):0.005066298,13:0.008982352):0.00130701):0.0283624362):0.0262712549);
tree gen.126 = [&U] ((18:0.0469112212,16:0.03345053):0.008393405,(14:0.03019274,((13:0.01157264,(11:0.0200707,(((((1:0.02106923,2:0.02199241):0.007474862,3:0.01843763):0.0515914,(((8:0.072616802,(7:0.015017494,9:0.0046870431):0.0046199284):0.03067059,5:0.006131892):0.0007993353,6:0.01181192):0.002520825):0.001424531,4:0.03340063):0.001324166,10:0.0235431182):0.004499981):0.009909835):0.0003940076,(((12:0.006423337,15:0.011575448):0.0012701,17:0.043385695):0.0048261497,19:0.0236645573):0.0007351198):0.030855468):0.0255775189);
tree gen.127 = [&U] ((((19:0.0253459675,13:0.007386913):0.0006216836,((17:0.029693731,(15:0.008844234,12:0.004775151):0.0003535479):0.002181929,(11:0.01825504,(10:0.02453227,((4:0.01903159,(6:0.009719705,((8:0.051849686,(7:0.0119582757,9:0.012132532):0.003813906):0.02255797,5:0.001617937):0.0001364997):0.002825127):0.003999866,((2:0.0151541,1:0.01829675):0.006164115,3:0.02707276):0.04724669):0.005337148):0.002034404):0.010614954):0.001472264):0.02465224973,14:0.02442954):0.0253915678,(16:0.02877546,18:0.0568471343):0.005441861);
tree gen.128 = [&U] ((18:0.0387211175,16:0.03145972):0.0035650541,(14:0.03137483,((((12:0.006458044,15:0.009373816):0.0005353051,17:0.032623236):0.001392391,((11:0.01046268,((((6:0.01208882,(8:0.064422175,(7:0.0128433534,9:0.008719383):0.0030345692):0.03523664):0.0009462692,5:0.001954654):0.006882234,(4:0.02766871,(3:0.03287442,(2:0.01442546,1:0.03961491):0.006053396):0.05417166):0.0004007227):0.001420809,10:0.030439325):0.006365772):0.009553062,13:0.006664944):0.002003309):9.999793e-05,19:0.0264697829):0.0290889418):0.025750338);
tree gen.129 = [&U] ((16:0.02351301,18:0.046744788):0.0022217018,((13:0.0104627863,(((17:0.029686224,(12:0.006253321,15:0.013651001):0.001760878):0.0008852383,(11:0.01209264,(10:0.02028204,((4:0.03452957,(6:0.009767766,(((9:0.01410237,7:0.010363528):0.002924326,8:0.077213294):0.02287876,5:0.006988907):0.0003175974):0.00439927):0.0007126647,((2:0.01363598,1:0.02608054):0.01300718,3:0.02846885):0.04995205):0.003336603):0.009190524):0.007826387):0.0005660322,19:0.028797696):0.001639397):0.032938114,14:0.03019544):0.0230708602);
tree gen.130 = [&U] ((14:0.03307589,((19:0.023843598,(11:0.01697449,((((3:0.01948204,(2:0.01283983,1:0.02340864):0.01059092):0.05040552,4:0.02601048):0.0007872528,((8:0.064428688,(9:0.0079529123,7:0.0111118111):0.003787473):0.0238376,(5:0.001144061,6:0.007258326):0.002003352):0.004213355):0.002225371,10:0.025440068):0.003976552):0.00969512):0.001426788,(((12:0.008378537,17:0.0296771):0.000999373,15:0.012826994):0.003119754,13:0.0082836035):0.0009505703):0.0336052275):0.0325003576,(18:0.040363145,16:0.02392477):0.0054484044);
tree gen.131 = [&U] (((((17:0.034286616,(12:0.004248261,15:0.019395848):0.0006069584):0.003613414,((11:0.022364,(10:0.02926771,((((((9:0.006860692,8:0.074704565):0.0011102936,7:0.012571036):0.02447168,5:0.002612186):0.001588227,6:0.01289962):0.001056925,4:0.03403448):0.001062814,((2:0.0185797,1:0.03701856):0.005576532,3:0.028162):0.05478027):0.00305872):0.002277407):0.008250006,19:0.0238283787):0.0001644647):0.0003076089,13:0.007730125):0.0311749264,14:0.03272006):0.0226559446,(16:0.02834706,18:0.04604300225):0.001280477);
tree gen.132 = [&U] ((14:0.02867714,(19:0.0235695491,((13:0.009086608,(11:0.01699688,((4:0.02629174,(((6:0.007748709,5:0.003161556):0.0007553579,(8:0.0649627252,(7:0.01387654095,9:0.013018326):0.006228365):0.02436065):0.003216317,(3:0.02329051,(2:0.01888355,1:0.02749555):0.003675931):0.06801244):0.0003108013):0.00518489,10:0.026405422):0.00967782):0.006989379):0.0015622718,(17:0.033273339,(12:0.003610475,15:0.010133934):0.0008194269):0.001057229):0.0003253813):0.0294959378):0.0247531007,(18:0.0422399917,16:0.0256566):0.005361333);
tree gen.133 = [&U] ((16:0.0383564,18:0.0496705154):0.0029983179,((((13:0.009034886,19:0.0280344171):0.0005676448,(11:0.01513506,(10:0.02414138,(((2:0.02285433,1:0.02326771):0.004061959,3:0.02160099):0.05452417,(((8:0.063016631,(7:0.013871955,9:0.00727090743):0.001683973):0.02867385,(5:0.00574185,6:0.01037658):0.001144289):0.0009904295,4:0.03274315):0.003328285):0.001071982):0.003462636):0.01122753):0.0016862025,(12:0.009317432,(17:0.0415750759,15:0.009879208):1.798457e-05):0.001736851):0.0236848622,14:0.02253664):0.02857258734);
tree gen.134 = [&U] ((14:0.02751114,(((11:0.01316568,((4:0.02575279,(((6:0.007869096,(8:0.067848886,(7:0.014584373,9:0.0089104935):0.002462467):0.02554918):0.0007238231,5:0.003863941):0.001900549,((1:0.02471508,2:0.01575787):0.004731365,3:0.02063858):0.04670473):0.000558538):0.005731629,10:0.019472159):0.003005629):0.009655561,((15:0.00884537,12:0.01100433):0.0004868323,17:0.038731407):0.0014115853):0.0003312949,(13:0.01236401,19:0.025743461):0.0016207008):0.02232607482):0.026645257,(18:0.0443618124,16:0.02074741):0.005034978);
tree gen.135 = [&U] ((((15:0.011780381,(17:0.03311927,12:0.005726464):6.92732e-05):0.00188403794,(19:0.0198997222,(13:0.006663436,(11:0.01321675,(10:0.02092096,((((2:0.01183307,1:0.0306931):0.007090472,3:0.02446348):0.05439436,4:0.02500788):7.584232e-05,((5:0.003960346,(8:0.064504728,(7:0.015844123,9:0.008957466):0.00207454):0.0197541):0.0003035981,6:0.01044064):0.002235383):0.002514882):0.0042744):0.009076838):0.001800861):0.001063407):0.0280348177,14:0.02966661):0.030358049,(16:0.01756659,18:0.0412147265):0.0049347428);
tree gen.136 = [&U] ((((((11:0.01298566,(10:0.02609408,(((2:0.02021304,1:0.01753925):0.005084594,3:0.03164884):0.05802994,(4:0.02664101,((5:0.003337075,(8:0.079843948,(7:0.0106805044,9:0.015180865):0.002849134):0.02224252):0.0006578247,6:0.01153246):0.001269816):0.003768122):0.001979072):0.006128972):0.009795202,19:0.0327217017):0.001185586,(17:0.042316446,(12:0.009959937,15:0.004608659):0.0003504002):0.001882529):0.00199394,13:0.0060981294):0.0319969052,14:0.03583339):0.02879599462,(16:0.01988837,18:0.0418174988):0.001654042);
tree gen.137 = [&U] ((18:0.037186548,16:0.03111461):0.0066926,(14:0.02404086,((13:0.01004801,((11:0.009967591,((4:0.0244503,(((1:0.02351932,2:0.02087888):0.004432,3:0.03227513):0.05191894,((8:0.075985375,(9:0.0103993048,7:0.013114008):0.004612658):0.01668021,(5:0.001569949,6:0.01351418):0.001584215):0.005950223):0.0002117847):0.002863012,10:0.023579755):0.008196466):0.01148603,((15:0.010122311,12:0.006190066):0.00259249,17:0.032178028):0.002110313):0.001730442):0.0001745322,19:0.0308048398):0.023684394):0.0358164514);
tree gen.138 = [&U] ((16:0.02880144,18:0.02973956541):0.0035410583,(((((15:0.009055448,12:0.006326644):0.0007187664,17:0.029786031):0.002416161,19:0.0199455374):0.0009366532,(13:0.0106413541,(11:0.02093303,(10:0.02178557,(4:0.02937012,(((5:0.001106508,(8:0.0712495576,(9:0.00910657656,7:0.013773959):0.004353482):0.01830585):9.129564e-05,6:0.01372719):0.003266201,((1:0.02371674,2:0.01842175):0.005370373,3:0.02866493):0.04618795):0.003047864):0.003754748):0.003799189):0.01171891):7.928299e-05):0.0330309549,14:0.02747283):0.0305762317);
tree gen.139 = [&U] ((18:0.036583969,16:0.02542087):0.0045875518,(14:0.02303123,((((11:0.01325409,(((4:0.03421961,((5:0.001155649,6:0.007521482):0.001604405,(8:0.056382904,(9:0.0044110906,7:0.01152664819):0.0023393425):0.0216565):0.002196795):0.001808981,(3:0.0204255,(1:0.01910241,2:0.0204202):0.005985977):0.05135271):0.002350226,10:0.021328362):0.003508975):0.01029095,19:0.02280675):0.001270304,(12:0.009079209,(17:0.035777267,15:0.012668529):1.769129e-05):0.00155628):0.0007072625,13:0.0101598526):0.0247069165):0.0290110523);
tree gen.140 = [&U] ((16:0.02803113,18:0.032296183):0.0036391917,((((11:0.02026915,(10:0.02266592,((5:0.006248575,(6:0.007174747,(8:0.080274233,(9:0.005403671,7:0.009765175):0.0010103461):0.02545572):2.747823e-05):0.001040477,(4:0.03286233,((1:0.01384415,2:0.02378825):0.003594914,3:0.02019683):0.05023207):0.0002837598):0.002460107):0.005006627):0.008766429,13:0.01019896):0.004459596,((17:0.037181019,(12:0.005785682,15:0.007356206):0.0006240313):0.003346934,19:0.0290095788):0.00283141):0.0281311931,14:0.02749951):0.0265523217);
tree gen.141 = [&U] ((16:0.02378045,18:0.04078359404):0.002720479,(((19:0.0225605403,((11:0.01635084,(10:0.02440927,(((6:0.009107166,(8:0.065866809,(9:0.0069842329,7:0.01491424):0.0042412196):0.02619186):0.0015278,5:0.001040642):0.002184634,((3:0.02825107,(2:0.01406411,1:0.02328104):0.003402319):0.04880783,4:0.02928958):0.001435191):0.001178189):0.004926202):0.008322865,13:0.006344997):0.002332711):9.503965e-06,(17:0.043640865,(12:0.008277245,15:0.006342577):0.002148076):0.001020297):0.0247470441,14:0.03558283):0.03118672114);
tree gen.142 = [&U] ((16:0.02165107,18:0.0389725591):0.004229228,(14:0.0252821,(((11:0.01589662,(((4:0.0232641,((5:0.002904424,((9:0.012606216,7:0.0134661834):0.0028697629,8:0.059694488):0.01766081):0.002234454,6:0.008324499):0.001218037):0.00111109,(3:0.02160397,(1:0.01837776,2:0.02236553):0.004094028):0.04474667):0.004902456,10:0.019075203):0.002653036):0.0087885771,((15:0.007890512,12:0.0120011):0.0002319688,17:0.036390761):0.0015843182):0.002559188,(19:0.023592798,13:0.01231829):0.001211033):0.0239875102):0.02676668);
tree gen.143 = [&U] ((14:0.02650865,(((17:0.040875334,(12:0.006420389,15:0.011917236):0.0008007388):0.002837016,(19:0.0250863747,(11:0.01321669,(((3:0.0174608,(1:0.03157028,2:0.02035652):0.002587137):0.06042503,(4:0.02449746,(((7:0.014321439,9:0.0141839012):0.002223461,8:0.058310015):0.02266732,(6:0.00944831,5:0.004587894):0.0007920782):0.001648522):0.001512318):0.004883401,10:0.027552138):0.007623928):0.006133182):0.0006406159):0.00161579489,13:0.01368778):0.0377241813):0.025596584,(16:0.02936137,18:0.0434148113):0.00687067421);
tree gen.144 = [&U] ((16:0.03105063,18:0.0397302119):0.003318368,(((17:0.037090915,(12:0.008284528,15:0.013616266):0.005098889):0.003312565,((13:0.006279465,(11:0.01619122,(10:0.02417506,(((3:0.0293237,(2:0.01749262,1:0.02193954):0.007101437):0.06205262,4:0.02682163):0.0002311189,((6:0.0144153,(8:0.06478287,(7:0.0112317843,9:0.008881912):0.004429502):0.02649153):0.001558873,5:0.001655542):0.002246306):0.001092159):0.003429408):0.01207618):0.0011743825,19:0.0271947891):0.001111338):0.0286051273,14:0.02599363):0.0253485943);
tree gen.145 = [&U] ((14:0.03308696,(13:0.010441675,(((11:0.01526945,(((((((7:0.012696346,9:0.006397266):0.004899037,8:0.062720187):0.0201372,5:0.002358422):0.0002606931,6:0.01044061):0.0007494303,((2:0.01521411,1:0.02155197):0.01361574,3:0.02949174):0.05117579):0.0006825,4:0.03142492):0.004232105,10:0.0237755838):0.005760122):0.006825289,19:0.0324870608):0.0008204967,((12:0.01053244,15:0.00960387):0.0006328891,17:0.03773388):0.002557900803):0.001215916):0.0283870314):0.0315526902,(16:0.02454293,18:0.0452142515):0.0046513147);
tree gen.146 = [&U] ((18:0.0379937212,16:0.02501561):0.005721879,(((13:0.009561286,((11:0.01558697,(10:0.0214623,((((8:0.039764248,(9:0.0119111238,7:0.007623435):0.002556336):0.02835081,(5:0.003941447,6:0.009508526):0.000820124):0.005176738,4:0.02229684):0.0003507434,(3:0.03242772,(2:0.01464005,1:0.02644493):0.01247372):0.04817911):0.00202552):0.007290407):0.0102682463,((12:0.01136979,15:0.0137767458):0.001156258,17:0.030169353):0.0006632281):0.0005466786):0.0001413378,19:0.0207952821):0.0228600912,14:0.02795238):0.025247909);
tree gen.147 = [&U] ((14:0.03367458,((((11:0.01571859,((((1:0.02313901,2:0.0180306):0.007500277,3:0.03224369):0.05925611,(4:0.03608187,(((7:0.016131255,9:0.009152997):0.003904318,8:0.065713498):0.0239642,(5:0.0008642217,6:0.007897022):0.0007748891):0.003160115):0.0002946446):0.005723715,10:0.022685798):0.005588805):0.008770494,((12:0.008842403,15:0.005729679):0.0004191523,17:0.02932024):0.002877729):0.0002783248,19:0.03667308369):0.0007588829,13:0.01245113):0.0231617589):0.024698621,(16:0.02795733,18:0.050564623):0.0058386969);
tree gen.148 = [&U] ((14:0.03036105,((13:0.009125318,(11:0.01208771,(((((1:0.02302783,2:0.02277509):0.005371246,3:0.01880296):0.05497699,(5:0.005514386,(6:0.01400241,((9:0.007246854,7:0.0144482412):0.0020295992,8:0.0714401307):0.02265628):0.0005323117):0.001512437):0.002917842,4:0.01772778):0.00571268,10:0.024688942):0.00299141):0.01129899):0.0017756255,(19:0.0266424998,((15:0.012303936,12:0.005141021):0.0008044043,17:0.0362384505):0.002540481):0.001535825):0.03092038184):0.031505896,(16:0.02769527,18:0.042969425):0.0046166501);
tree gen.149 = [&U] ((14:0.03159252,(((11:0.01060527,(((4:0.02853302,((5:0.001495571,6:0.003760246):0.002678887,(8:0.0763535421,(9:0.01451004257,7:0.0121498684):0.008415114):0.02642889):0.002426031):0.002077402,((1:0.01748175,2:0.01933679):0.002175917,3:0.02416551):0.06240933):0.003729624,10:0.027061944):0.004123262):0.009004699,((15:0.00923361,12:0.004985786):6.782685e-05,17:0.033527723):0.001552182):0.0009767347,(13:0.007614537,19:0.020481823):0.0023259478):0.03160635494):0.0299593158,(16:0.03759582,18:0.0409205321):0.0042798833);
tree gen.150 = [&U] ((((((11:0.01368962,(10:0.02371849,(((5:0.002726579,(6:0.01011847,(8:0.061681975,(9:0.008152089,7:0.011616535):0.004807633):0.0221584):0.0001537737):0.001565313,4:0.0301761):0.001354338,(3:0.0290098,(2:0.01515497,1:0.0319187):0.009340694):0.05727981):0.005151727):0.005392536):0.006394432,13:0.008945413):0.001355726,((12:0.003879326,15:0.011680525):0.001613483,17:0.038387015):0.002073106):0.000226677,19:0.0185662649):0.0253170985,14:0.02994515):0.0296595036,(16:0.0301308,18:0.0390802036):0.005146166);
tree gen.151 = [&U] ((14:0.03165811,(19:0.01979214838,(13:0.00568425,(((15:0.008966583,12:0.005491847):0.002499734,17:0.033252491):0.0007498569,(11:0.01076086,((4:0.02502784,(((1:0.03012208,2:0.01673438):0.006428508,3:0.03190725):0.06210234,((((9:0.006265736,7:0.01144188):0.0028238207,8:0.062982334):0.02777403,6:0.009159015):0.0001497213,5:0.003608749):0.002752185):0.0009339565):0.001286691,10:0.024414152):0.002578347):0.01283087):0.001290369):0.00101813):0.0320950582):0.03106172575,(16:0.03245173,18:0.0390848505):0.008494045);
tree gen.152 = [&U] ((14:0.03149976,((17:0.03470442,(12:0.006649817,15:0.0091491231):0.003289926):0.0035817787,((13:0.009828514,(11:0.01612612,((((5:0.007149224,(6:0.01186662,((9:0.009872369,7:0.016614995):0.002471914,8:0.0728388227):0.02159453):0.0007602033):0.003527231,(3:0.02496412,(2:0.02059324,1:0.009963544):0.003130726):0.04672678):0.001204925,4:0.0258965):0.00277132,10:0.0179729509):0.001441513):0.01334523):0.00062466408,19:0.0234181174):0.002635727):0.0214581153):0.027271919,(16:0.02832301,18:0.0353368354):0.0073886491);
tree gen.153 = [&U] ((18:0.0519385733,((((17:0.038208491,(15:0.009398215,12:0.006911661):0.002838874):0.001671717,(11:0.01441649,(10:0.02541306,((((5:0.003480784,6:0.01202579):0.0005566735,(8:0.062257384,(9:0.011166347,7:0.016188316):0.003257839):0.01901648):0.003219046,4:0.02382668):0.0004517831,(3:0.02067324,(2:0.01569714,1:0.02114856):0.007524893):0.0467456):0.003177867):0.004360356):0.0121272805):0.00142676,(13:0.0140936,19:0.029751332):0.000836125):0.032073084,14:0.02683637):0.0391850563):0.004151263,16:0.02576777);
tree gen.154 = [&U] ((16:0.02701112,18:0.0447545683):0.003431799,(((((11:0.00937698,(10:0.02367428,(((3:0.03454995,(2:0.02293194,1:0.03011678):0.002857102):0.0589005,4:0.02827294):0.000601217,((8:0.062318517,(9:0.009319762,7:0.013526249):0.002900325):0.02451063,(5:0.00178299,6:0.008240485):0.001957626):0.002014068):0.001719268):0.003267938):0.007256105,13:0.00571016):0.0020236054,(17:0.040906365,(15:0.007851821,12:0.007613324):0.003386732):0.002138008):0.001258443,19:0.0300013563):0.0327915736,14:0.02519991):0.0243986364);
tree gen.155 = [&U] ((14:0.03142995,(19:0.02478960079,((((15:0.007910797,12:0.008468169):0.001964512,17:0.043222711):0.001983452,(11:0.01656006,((4:0.02801685,(((((9:0.008573408,7:0.016125867):0.002284001,8:0.0725755265):0.0236102,6:0.01347641):0.003336852,5:0.002564939):0.004337744,(3:0.02078699,(1:0.02091957,2:0.01702129):0.0064017):0.05028505):0.0003217213):0.003583367,10:0.022979888):0.006729282):0.01153758):0.0011427731,13:0.00712338):0.0004359974):0.02985815596):0.0413663628,(18:0.0436203297,16:0.03213006):0.002294096);
tree gen.156 = [&U] (((((12:0.008702831,15:0.013618088):0.00147627,17:0.026362953):0.001176168,(((11:0.01124874,(10:0.01831536,((3:0.02330849,(2:0.01525228,1:0.02751105):0.001920763):0.04265555,((5:0.0007809034,(6:0.007325699,(7:0.010666109,(8:0.075189445,9:0.0071547183):0.00272414):0.0273257509):2.322219e-05):0.003385652,4:0.02921679):0.001453281):0.004547012):0.003296594):0.008468616,13:0.008024299):0.0012686219,19:0.0188430411):0.0001677026):0.02934097066,14:0.02319513):0.0216425685,(16:0.02403006,18:0.04941858):0.0042112686);
tree gen.157 = [&U] (18:0.054885874,(16:0.032495667,(((((12:0.01024629,15:0.007669415):0.002567256,17:0.029719508):0.0007543478,13:0.009450318):0.0001943673,((11:0.01699227,(10:0.02187483,((3:0.0260253,(2:0.0148863,1:0.03116859):0.008559697):0.05095463,((5:0.0009135757,(6:0.009144139,((7:0.01175541753,9:0.009694684):0.0046206123,8:0.069993353):0.02893448):0.0007826284):0.001736057,4:0.01875763):0.002847306):0.006943902):0.005105648):0.010815837,19:0.022000662):0.00190197283):0.028063596,14:0.02106415):0.0317265966):0.0021197114);
tree gen.158 = [&U] ((14:0.03115059,((17:0.035262185,(15:0.009377645,12:0.009821632):0.003610013):0.004821889,(19:0.033548005,(13:0.005509792,(11:0.01251701,((((3:0.02650343,(1:0.02149054,2:0.01537285):0.003888825):0.05127479,4:0.03844477):0.001200485,((5:0.004264115,6:0.006491436):0.00101079,(8:0.068150052,(9:0.004913515,7:0.0146421409):0.002109819):0.02293959):0.001087486):0.005107331,10:0.017591453):0.005265994):0.009553567):0.0018337574):0.00134625):0.02753596028):0.0322199504,(16:0.02626669,18:0.0491691846):0.004302675);
tree gen.159 = [&U] ((18:0.0519451585,((19:0.0206691136,(((15:0.012412628,12:0.01274076):8.621401e-06,17:0.03841062):0.005117283,((11:0.0148927,(10:0.0206878,((((6:0.01223538,5:0.004250101):0.001880777,(8:0.053518831,(9:0.011589746,7:0.0116345223):0.003389696):0.02644481):0.002266317,(3:0.02263775,(2:0.01791634,1:0.0170609):0.006649656):0.04547799):0.0001172415,4:0.02163098):0.001840264):0.004485398):0.01002734,13:0.00578209):0.0004632113):0.0005673502):0.025853155,14:0.02974568):0.026968429):0.0007721441,16:0.02279522);
tree gen.160 = [&U] ((18:0.0407206318,16:0.02220218):0.006711462,(((19:0.025763881,(13:0.009425937,(11:0.0131454,(10:0.01972011,((4:0.02325116,(3:0.02248045,(2:0.01964312,1:0.0214375):0.00647816):0.06043204):6.415648e-05,(((8:0.0634751735,(9:0.006151041,7:0.018489802):0.0024201):0.02009898,6:0.00812065):0.0008728903,5:0.002534022):0.004210784):0.00216064):0.005181198):0.005902393):0.0015569019):0.003424548,(17:0.035397256,(12:0.003484741,15:0.016347729):0.0003989883):0.002675558):0.02722742698,14:0.02897294):0.024051591);
tree gen.161 = [&U] ((18:0.0375490544,16:0.02468551):0.005398235,(((17:0.039056694,(15:0.008235886,12:0.00769143):0.001708):0.0050880836,((13:0.01076667,(11:0.01687682,(10:0.01656665,(((5:0.005192333,(8:0.058475776,(9:0.0111543216,7:0.009883488):0.002347324):0.02116875):0.00155254,6:0.01441533):0.003477304,(4:0.02417918,((1:0.0225717,2:0.02371244):0.001621189,3:0.02793255):0.05530222):0.00173229):0.002611956):0.001762506):0.008574671):0.0007113717,19:0.022794863):0.0002860627):0.0273138296,14:0.02879285):0.0312669265);
tree gen.162 = [&U] ((18:0.0426387829,16:0.02539871):0.007102983,(((17:0.030196397,(12:0.009571937,15:0.008395673):2.132129e-05):0.004000095,(((11:0.01515322,(10:0.01981776,(((1:0.02662266,2:0.01641842):0.004925615,3:0.03234204):0.05587133,(((6:0.006948759,(8:0.078573893,(9:0.0099300842,7:0.015522103):0.005748069):0.02512163):0.0001160274,5:0.004493899):0.00375953,4:0.02875171):0.001798215):0.00284565):0.003607062):0.01224325,13:0.01118506):0.001200941,19:0.02577121297):0.001535395):0.0336326545,14:0.03068137):0.0237751768);
tree gen.163 = [&U] ((((13:0.008902194,((15:0.005611168,(12:0.008916996,17:0.035126279):0.002159979):0.001300128,(11:0.01270354,(10:0.02962546,(((1:0.03064002,2:0.01966061):0.006352682,3:0.02300221):0.04846509,(((8:0.0608056617,(9:0.0102805368,7:0.013627582):0.005468983):0.02067818,(5:0.00368923,6:0.009146338):0.0005992971):0.003092636,4:0.03039751):0.0006264893):0.00159854):0.004826886):0.008128168):0.0018495162):0.001133941,19:0.0219898401):0.03409536,14:0.03073882):0.0257823365,(18:0.0355452792,16:0.02352331):0.002163468);
tree gen.164 = [&U] ((14:0.03266783,(13:0.011097024,(((11:0.01873509,((((3:0.02974503,(2:0.01589883,1:0.02590461):0.01289531):0.04110615,4:0.03054919):0.001552177,(6:0.008164416,(5:0.004509459,(8:0.069136659,(9:0.008804469,7:0.014723124):0.004167726):0.02100556):0.001192608):0.005460626):0.003148438,10:0.015111408):0.008723653):0.006674754,(17:0.038665368,(12:0.005119208,15:0.013679585):0.002956925):0.001053364):0.0007723459,19:0.0190884956):0.0004318045):0.0271414762):0.0376889478,(16:0.03607139,18:0.039646292):0.001949046);
tree gen.165 = [&U] ((14:0.03755789,((19:0.025465683,((11:0.008193621,(((3:0.0243211,(2:0.02035755,1:0.02982755):0.004218176):0.04577313,((((8:0.059789863,(9:0.012633088,7:0.014556897):0.00397364231):0.02233063,6:0.01291259):0.0001064091,5:0.005312113):0.00251778,4:0.03093503):0.0003856632):0.002510395,10:0.0263509279):0.00637212):0.0049656,13:0.007836877):0.0020628267):0.0009439785,(17:0.044588722,(15:0.008312023,12:0.01034905):5.752631e-05):0.0017673):0.0275232646):0.0248300973,(16:0.02690694,18:0.0390859952):0.0045040693);
tree gen.166 = [&U] (((19:0.0242838608,((((15:0.011336325,17:0.03403719):0.0009533785,12:0.009845945):0.002592146,(11:0.01522283,(10:0.02798549,((6:0.01263736,(5:0.002755884,(8:0.0695642203,(9:0.0095359269,7:0.011001758):0.004434415):0.02592389):0.0004546989):0.001848452,(((1:0.02579966,2:0.02023389):0.005558172,3:0.03508682):0.04585437,4:0.0277816):0.0001763444):0.0040542):0.004093389):0.006314031189):0.0006380021,13:0.012060135):0.0001338955):0.031299748,14:0.03629594):0.031574091,(18:0.038065655,16:0.0267084267):0.0043014066);
tree gen.167 = [&U] ((14:0.03348275,(((11:0.01529051,((((3:0.02791184,(2:0.01391379,1:0.0237839):0.004447973):0.05978946,(((7:0.009790888,9:0.0156207588):0.003456094,8:0.077026852):0.02407435,(6:0.007934373,5:0.003427014):0.000538433):0.003228713):0.0009440467,4:0.02958231):0.004214105,10:0.026072211):0.007766452):0.0073788427,(12:0.007367896,(15:0.008604641,17:0.033788465):0.00032331):0.002343957):0.00113092,(13:0.01015039,19:0.0233512141):0.0008594095):0.0311353969):0.019074973,(16:0.02483286,18:0.0448186623):0.0062787707);
tree gen.168 = [&U] ((16:0.03577615,18:0.0352407886):0.0022199828,(14:0.03464607,(19:0.0191032352,(((12:0.006156501,15:0.008406204):0.001891736,17:0.035025942):0.003066672,((11:0.01302372,((4:0.01944173,((3:0.03261542,(2:0.0151652,1:0.01754724):0.005732085):0.05159554,((6:0.01111625,5:0.001792822):0.001501481,((7:0.0123875357,9:0.007454192):0.0017604555,8:0.065149681):0.02558732):0.0004916697):0.001886031):0.002248394,10:0.022110645):0.007053953):0.009655308,13:0.007287836):0.0004594609):0.0003935128):0.0253950875):0.0228840842);
tree gen.169 = [&U] (((((13:0.005435985,(11:0.02000239,(10:0.02280333,(4:0.02523311,((5:0.003400703,(((7:0.0136529286,9:0.01373693):0.0013841986,8:0.063483944):0.01968215,6:0.008711727):0.0004750292):0.002046668,(3:0.02539764,(1:0.01806135,2:0.02453402):0.002962048):0.05169369):0.0005309556):0.002374861):0.00944961):0.007157441):0.005179505,19:0.0236065181):0.0009265489,(12:0.005482698,(17:0.032220099,15:0.008122538):6.980475e-05):0.001265045):0.0289039621,14:0.02127334):0.02608703394,(16:0.02909081,18:0.031491977):0.0067629729);
tree gen.170 = [&U] ((14:0.03145649,((((11:0.01242171,(((3:0.02013009,(2:0.02359439,1:0.01908569):0.006579393):0.04951347,(4:0.02579169,(((9:0.00979578,7:0.010651643):0.0005302969,8:0.062484788):0.02599735,(5:0.002854342,6:0.01296722):0.0001157544):0.004292779):0.001739951):0.001936202,10:0.021649721):0.006027833):0.009899667,19:0.024203975):0.001456254,((12:0.007000432,15:0.010200543):0.0001996031,17:0.040546757):0.004546549):0.001146824,13:0.0092591397):0.029667837):0.0233487037,(16:0.0284834,18:0.0395736638):0.0019049);
tree gen.171 = [&U] ((16:0.02521101,18:0.0372271166):0.006463902,(((17:0.040120183,(15:0.010983312,12:0.00579375):0.003196388):0.001323616,(((11:0.01502804,(10:0.02337611,(((5:0.002726733,6:0.008753376):0.0002624977,((7:0.012289138,9:0.011055815):0.001251943,8:0.07073820977):0.026927):0.002449203,(4:0.02166009,(3:0.02453996,(2:0.01929007,1:0.01866361):0.02043107):0.06288737):0.0007639141):0.001322084):0.006493524):0.008062552,13:0.01201281):0.002142481,19:0.0288387166):0.001260284):0.0248081946,14:0.02750505):0.027437159);
tree gen.172 = [&U] ((((13:0.01233475,(11:0.01325878,(10:0.02448116,((3:0.03141664,(2:0.02226848,1:0.03232018):0.006371677):0.04857698,(4:0.02598354,((5:0.00194674,6:0.007226347):0.0008742195,((7:0.012700692,9:0.012357534):0.002686058,8:0.062640382):0.02563323):0.002626733):0.001661996):0.002410673):0.004231096):0.00891166):0.0028616174,(19:0.034824239,(17:0.050068714,(12:0.00665098,15:0.011495758):0.0002362234):0.001729275):2.500911e-05):0.032247509,14:0.0314601):0.0311640235,(16:0.02446482,18:0.03777966692):0.008161916);
tree gen.173 = [&U] ((((17:0.039842817,(15:0.008913975,12:0.00795234):0.0009000887):0.001315539,(19:0.02644766884,((11:0.01490224,(10:0.02286707,((5:0.00286929,(6:0.006034682,((9:0.0086831305,7:0.0135400504):0.00288564701,8:0.069163311):0.02225748):0.001512043):0.004612474,((3:0.02180606,(2:0.02356581,1:0.02299338):0.004944854):0.05904222,4:0.02796886):0.0009973171):0.002908109):0.00542644):0.004793039,13:0.005904944):0.0010623533):0.0001329809):0.03188581289,14:0.03396987):0.0285668076,(16:0.02910811,18:0.047705518):0.003941925);
tree gen.174 = [&U] ((18:0.04083735318,16:0.02371329):0.00115032,((19:0.0235237786,((17:0.031423468,(12:0.005509447,15:0.008649737):0.0002242647):0.0020227947,((11:0.01292156,(10:0.02896414,(4:0.02421404,((((9:0.0091397468,7:0.011822348):0.005050132,8:0.0737497823):0.01976638,(6:0.007176021,5:0.003045148):0.001491793):0.005114515,(3:0.02744819,(2:0.01535673,1:0.02397552):0.009148173):0.05051654):0.0006760547):0.001349756):0.005402489):0.007937709,13:0.008444896):0.001854056):0.0009329862):0.0253687313,14:0.03476746):0.0236276614);
tree gen.175 = [&U] ((18:0.0422369262,16:0.02346279):0.002620055,((((19:0.0214908929,(11:0.01838085,(10:0.01875718,((3:0.03537205,(2:0.01959075,1:0.03397263):0.002936692):0.04999397,(4:0.02802518,(5:0.003679231,(((7:0.012725476,9:0.01374519144):0.003682266,8:0.060064654):0.02471387,6:0.01078259):0.0005952929):0.002613979):0.0007914792):0.003973413):0.0038736):0.006102083):0.0010770628,13:0.007484575):0.0009909097,((12:0.004807985,15:0.011149821):0.00300292,17:0.032381132):0.006689183):0.0335101894,14:0.03642652):0.033656139);
tree gen.176 = [&U] (((((19:0.026917307,(11:0.01467155,(10:0.01865091,((3:0.02650181,(2:0.02356011,1:0.01196086):0.004020554):0.05551291,(4:0.02737162,((((9:0.009766854,7:0.01387764):0.004188939,8:0.061482686):0.02492303,6:0.01040031):0.0009719564,5:0.002570333):0.003050607):1.484484e-05):0.00517092):0.004282108):0.009194134):0.0008287722,((15:0.004827554,12:0.008577914):0.001511909,17:0.036255302):0.00108497):0.001539633,13:0.009965599):0.02014196265,14:0.02707621):0.032743297,(18:0.0433191471,16:0.02766585):0.006536925);
tree gen.177 = [&U] ((16:0.02401734,18:0.039064229):0.008600173,(((17:0.037541396,(15:0.007782119,12:0.00356328):0.0002396468):0.001863853,(((11:0.01291934,(10:0.01763461,(((3:0.02389734,(2:0.01414323,1:0.01388438):0.006022859):0.0468076,4:0.0243447):0.001361465,((5:0.003289949,6:0.0111277):0.001309105,((9:0.011615106,7:0.01386129508):0.0008859179,8:0.068789588):0.02555115):0.004214031):0.00289855):0.003759659):0.01025411,13:0.005797603):0.0009297863,19:0.0280422309):0.0008329279):0.0265841495,14:0.02952298):0.0251728134);
tree gen.178 = [&U] ((14:0.02915766,(((12:0.004914271,15:0.006392377):0.001792688,17:0.03600756):0.002493386,(13:0.004883202,(19:0.0210474697,(11:0.009768511,((4:0.02898244,(((5:0.00225764,6:0.009434567):0.0002769171,((8:0.0712332936,7:0.0113705097):0.001654281,9:0.0116505929):0.02420454):0.002091074,(3:0.02079521,(2:0.0191115,1:0.01758348):0.00682161):0.04498819):0.001938687):0.002389872,10:0.020879386):0.004841083):0.01117691):0.001988754):0.001158937):0.026006072):0.027526672,(16:0.02512073,18:0.041879582):0.00194089885);
tree gen.179 = [&U] ((((13:0.008923766,19:0.021047336):0.0002413777,((11:0.01558043,(10:0.02355345,((4:0.02868587,((5:0.0009024139,6:0.009577004):0.0009365224,((7:0.014962233,8:0.062792631):8.006446e-05,9:0.009083199):0.024473127):0.003094115):5.284602e-05,(3:0.03331265,(2:0.01488632,1:0.02224911):0.008915771):0.04914885):0.007393051):0.006249905):0.011950855,((15:0.008123494,12:0.005900003):0.0003309656,17:0.035898193):0.0007217361):0.00211234):0.031276595,14:0.02761863):0.025737836,(16:0.02605337,18:0.042609598):0.002277492);
tree gen.180 = [&U] (((((11:0.0142338,(10:0.02506898,(((((7:0.014148226,9:0.0114356435):0.0043602202,8:0.095001592):0.02312961,(5:0.004407477,6:0.008618856):0.002484568):0.002276363,4:0.02084035):0.001879761,(3:0.02229719,(2:0.02130925,1:0.01819249):0.008745796):0.05320784):0.003087438):0.002941092):0.01138198,((12:0.007347392,15:0.011659351):0.0001209577,17:0.041131104):0.001733527):0.002610622,(13:0.007120566,19:0.0239951714):0.0011730343):0.02418160196,14:0.02689614):0.02680948783,(16:0.02456664,18:0.045178818):0.003950816);
tree gen.181 = [&U] ((16:0.03139256,18:0.047046402):0.0041652473,(14:0.02286166,(19:0.01813160869,((13:0.003727108,(11:0.01435532,(((((5:0.003416343,6:0.009683942):0.001993761,((7:0.0108596551,9:0.0109316114):0.002419496,8:0.063262754):0.03060064):0.001440793,(3:0.02600037,(2:0.01760226,1:0.01898266):0.00469808):0.05028215):0.0004516147,4:0.02139892):0.004526616,10:0.018469159):0.005260867):0.007463091):0.0036511251,(17:0.034646938,(12:0.00712032,15:0.007263966):0.001419889):0.001826508):8.970171e-05):0.0253144987):0.024404563);
tree gen.182 = [&U] ((16:0.02871148,18:0.036116507):0.0048270362,(((19:0.0211908073,13:0.009163042):0.001826098,((11:0.01193384,((((5:0.003553941,(6:0.01159236,(7:0.011225011,(8:0.067149529,9:0.009263276):0.0009370957):0.0258602871):0.002201887):0.002590467,4:0.02913855):0.00223299,(3:0.03190116,(2:0.02125458,1:0.021008):0.003005114):0.05764211):0.002379502,10:0.01838945):0.002754118):0.0082331568,((12:0.00493323,15:0.006598408):0.001436502,17:0.032708323):0.002513067):0.0005880624):0.0266764819,14:0.03127882):0.025138922);
tree gen.183 = [&U] ((18:0.0339814727,16:0.02905395):0.0025147424,((((13:0.00723877,(11:0.009894395,((((2:0.01791506,1:0.0339325):0.002921367,3:0.02821894):0.054576275,(4:0.02748857,(((7:0.0136504008,9:0.011254887):0.003482671,8:0.0656040406):0.02500645,(5:0.001573699,6:0.008425852):0.0007470557):0.002191505):0.002727149):0.004114433,10:0.02009826):0.004630795):0.008418308):0.0011556933,((12:0.006556012,15:0.008280873):0.0006342044,17:0.04297933):0.00129545):0.0004333075,19:0.02035442222):0.0230097954,14:0.03165191):0.0297201535);
tree gen.184 = [&U] ((18:0.0380254271,16:0.02643029):0.0033863463,(((12:0.00384076,(15:0.008505576,17:0.040735781):0.0003470219):0.003291782,(19:0.0242153487,(13:0.01044661,(11:0.01123493,(((4:0.0242051,((2:0.01781903,1:0.01476135):0.003014883,3:0.02735504):0.0633474):0.002022327,(((7:0.013514251,9:0.01113365249):0.003259885,8:0.054979059):0.01645521,(5:0.00395633,6:0.01075206):0.0005312086):0.00230538):0.004977883,10:0.01966994):0.00406908):0.009680537):0.004620455):0.0001922738):0.026255837,14:0.03603857):0.02923526236);
tree gen.185 = [&U] ((16:0.023825559,18:0.04094334654):0.003192535,((((12:0.006956144,(17:0.035723401,15:0.010385565):0.0008032449):0.001887831,19:0.030342996):1.64106e-05,(13:0.01133763,(11:0.01717523,(((((2:0.0127802,1:0.03218537):0.01412528,3:0.02763434):0.04710836,((((7:0.013893371,9:0.0077613669):0.003089217,8:0.06916871):0.03560381,5:0.005440919):0.0003839985,6:0.01150811):0.001205092):0.001335936,4:0.02240679):0.002379121,10:0.02244468):0.008244234):0.00879296):0.0002761564):0.0348304363,14:0.03095265):0.0260124509);
tree gen.186 = [&U] ((18:0.0397925658,16:0.024849831):0.0022503326,((13:0.01109815744,((19:0.0261465572,(11:0.0156301,(((((6:0.008772976,5:0.002112152):0.0006671839,((7:0.0152587537,9:0.013607057):0.0014809501,8:0.065074431):0.02601449):0.001516646,4:0.02408969):0.0006639726,((2:0.02017198,1:0.02183966):0.002933992,3:0.02682187):0.05459003):0.006823795,10:0.01625297):0.004664137):0.01133445):0.0004365457,((15:0.006945445,12:0.004267206):0.0006076048,17:0.030658226):0.0006809155):0.001372589):0.024296789,14:0.03248205):0.0246898287);
tree gen.187 = [&U] ((18:0.0407374191,16:0.02100944):0.00331933337,(((((11:0.01062625,(((((5:0.003052868,6:0.008048587):0.00191247,((7:0.013224351,9:0.00822578):0.0045768589,8:0.055341395):0.02701387):0.002477741,4:0.02578733):0.0008308576,(3:0.02947718,(2:0.02053301,1:0.02539605):0.008207801):0.05092561):0.002258535,10:0.0227902):0.004704121):0.01123789,13:0.008641234):0.0003420325,19:0.025644218):0.001106821,(17:0.03400666,(15:0.012890765,12:0.007087872):0.0009316374):0.0008594547):0.0259390012,14:0.02406025):0.023238224);
tree gen.188 = [&U] ((((13:0.006074298,(11:0.01015018,((((((9:0.0057156615,7:0.013575178):0.004027094,8:0.065686696):0.02458168,(5:0.002224237,6:0.009409633):0.001489967):0.004510008,(3:0.03222082,(2:0.0176123,1:0.02051788):0.002241698):0.05166688):0.0008435487,4:0.02509143):0.003081835,10:0.02362634):0.008075391):0.01022261):0.0011383187,(19:0.021370402,(17:0.037306704,(15:0.010121667,12:0.008018457):0.0002588396):0.003924058):0.002511595):0.0190096652,14:0.02501205):0.0366042201,(18:0.050534378,16:0.03412865):0.0022098005);
tree gen.189 = [&U] ((18:0.0462226167,16:0.02013354):0.0077487588,(((17:0.038406009,(15:0.011212814,12:0.006611624):0.002539849):0.002740736,(19:0.0311005358,(13:0.009905209,(11:0.01108993,(((((6:0.007153714,((9:0.011970447,7:0.0152822335):0.005454174,8:0.0598632493):0.02513324):0.001533094,5:0.002992912):0.004093919,(3:0.03666831,(2:0.0188525,1:0.02968954):0.003004696):0.0473205):0.002032648,4:0.02479528):0.001509318,10:0.02078076):0.003424452):0.01361814):0.001630972):9.694797e-05):0.03154035751,14:0.03090482):0.0337677);
tree gen.190 = [&U] ((14:0.0301389,(((12:0.008018205,15:0.010314283):0.000661955,17:0.035918439):0.001568495,(((11:0.01194146,(((4:0.02221332,(6:0.007744918,(((9:0.0095956653,7:0.0110602905):0.001489959,8:0.068705704):0.02296151,5:0.0008799253):0.0002238233):0.002479341):0.00100146,((1:0.02191653,2:0.02099417):0.004765771,3:0.02114061):0.05681673):0.003099125,10:0.027480046):0.006817258):0.009943036,13:0.006238577):0.0007626372,19:0.0282741239):0.0011779322):0.0268122535):0.0290013762,(18:0.03412484779,16:0.02520124):0.003491186);
tree gen.191 = [&U] ((18:0.04203473964,16:0.02648069):0.0015297456,(14:0.02720396,(19:0.027348078,(((12:0.007647773,15:0.011132886):0.0003658066,17:0.036919183):0.002757895,((11:0.01603516,((((5:0.001656045,(6:0.007343056,((9:0.00420515,7:0.0128386354):0.0050041746,8:0.073784195):0.02613866):0.001322606):0.001931765,((1:0.02009397,2:0.01898543):0.005236651,3:0.02241026):0.05345039):3.991918e-05,4:0.0290283):0.00378303,10:0.020338057):0.003813671):0.01104632,13:0.01067224):0.001183817):0.003207275):0.0234870301):0.02191927);
tree gen.192 = [&U] ((14:0.02951764,((19:0.026986659,13:0.008747198):0.0005956596,((11:0.01308312,((((1:0.02783367,2:0.02003006):0.004284989,3:0.02143597):0.05399756,((5:0.002917466,(((7:0.0115419739,9:0.00679898):0.004179078,8:0.068495412):0.02219967,6:0.009321944):0.0001560528):0.002589038,4:0.02714907):0.0007347952):0.003136027,10:0.0203976806):0.00538085):0.011638786,((12:0.007125022,17:0.044528112):0.0008281425,15:0.011165948):0.002970253):0.001427035):0.0257807077):0.0326555883,(18:0.043401922,16:0.01979382):0.003195244);
tree gen.193 = [&U] (((13:0.0117047418,((19:0.0243368153,(11:0.01363552,((((3:0.0280116,(2:0.0242125,1:0.01940901):0.003010783):0.04800979,((5:0.006121048,(8:0.053066842,(9:0.00975213363,7:0.0161569091):0.002269833):0.01736556):0.003409338,6:0.01058448):0.001566139):0.0006860425,4:0.0281746):0.003269198,10:0.02296384):0.004591152):0.01245996):0.001849505,(17:0.035132004,(15:0.008737787,12:0.006182468):0.0007791047):0.001349306):0.0005994191):0.0293172533,14:0.03507646):0.029462235,(18:0.035146762,16:0.02256597):0.003241451);
tree gen.194 = [&U] (((((12:0.007725684,15:0.009299612):0.002265883,17:0.042856109):0.003613617,(((11:0.01426463,(((3:0.02615834,(2:0.01406776,1:0.01177885):0.01040054):0.047776014,((6:0.008434159,(5:0.004056643,((7:0.0186846943,9:0.010520716):0.003585864,8:0.06134429):0.02547263):0.0009038408):0.005988733,4:0.02879981):0.001059991):0.003666657,10:0.02302413):0.005342319):0.01060608,13:0.00849361):0.002053029,19:0.0217805924):0.001178552):0.0372382555,14:0.03331531):0.0267993395,(18:0.033995018,16:0.03127266):0.00284751743);
tree gen.195 = [&U] ((16:0.03025784,18:0.0527799145):0.0061547965,((((12:0.009058899,15:0.011310398):0.002850209,17:0.028698416):0.002718835,(19:0.0176678983,((11:0.009129505,(((5:0.002428918,(((9:0.010432705,7:0.01104990333):0.003776637,8:0.0590508702):0.01928339,6:0.007710319):0.000283411):0.003745521,(4:0.03072126,(3:0.02309029,(2:0.01368766,1:0.02530277):0.004884447):0.04886171):0.000333438):0.002389464,10:0.02369543):0.004744634):0.009689061,13:0.005217649):0.0022432636):2.863164e-05):0.03232420952,14:0.03286035):0.02782162383);
tree gen.196 = [&U] ((16:0.02502618,18:0.047969079):0.0045974407,(((19:0.023730586,(17:0.037476716,(12:0.008606181,15:0.007189929):0.001353266):0.002409665):0.0007964046,(13:0.007607129,(11:0.01383667,(((4:0.02855846,((((9:0.007388663,7:0.0145880468):0.002232737,8:0.069366635):0.02395687,6:0.007672964):7.291938e-05,5:0.005579882):0.003534064):0.00105026,((1:0.0201134,2:0.01914216):0.006378821,3:0.02561482):0.06852577):0.00195314,10:0.01745477):0.005663006):0.0108524):0.001712955):0.025008788,14:0.02583838):0.0244595284);
tree gen.197 = [&U] ((((((15:0.007759364,12:0.008075893):0.003102544,17:0.050438074):0.004332875,(13:0.004931679,(11:0.0160282,((4:0.02090713,((6:0.0111618,((8:0.064762537,(7:0.0114067831,9:0.013848491):0.002015229):0.02552135,5:0.003645441):0.001439231):0.004738963,((1:0.02171193,2:0.01334194):0.005821933,3:0.02158921):0.05241036):0.0003828281):0.004819308,10:0.01956253):0.005653003):0.00649245):0.001277787):0.001319009,19:0.0235866877):0.0345190078,14:0.02843843):0.021355439,(18:0.04055043,16:0.03536301):0.0060772201);
tree gen.198 = [&U] ((14:0.02807863,((((11:0.01297436,(((3:0.02719066,(2:0.01937323,1:0.01559914):0.002327358):0.05514306,((5:0.004540692,(((7:0.0134696412,9:0.007672881):0.0013540012,8:0.0724966749):0.03269116,6:0.006790601):0.001092505):0.003226934,4:0.02739701):0.001150788):0.002366964,10:0.019717048):0.003410239):0.008982187,19:0.0211391495):5.472691e-05,((15:0.008916225,12:0.005864715):0.0006940277,17:0.041610779):0.003214143):0.0003496732,13:0.012002859):0.0309442012):0.02551262,(18:0.044307916,16:0.02746153):0.008948463);
tree gen.199 = [&U] (((19:0.031463237,((13:0.009471836,(11:0.01534102,(((5:0.002818575,((8:0.0719069051,(9:0.0107731876,7:0.010466718):0.002696707):0.02388923,6:0.009154886):0.0006636595):0.003227811,(4:0.02956129,((1:0.01649185,2:0.01532741):0.008170098,3:0.02354464):0.06050287):0.0001643899):0.004620214,10:0.0236799):0.004588537):0.01082079):0.002320184,((12:0.006196184,15:0.010559501):0.001048693,17:0.040886674):0.00472062):0.0006523168):0.0301413501,14:0.0314305):0.03922864594,(18:0.040446809,16:0.03286409):0.002692052);
tree gen.200 = [&U] ((14:0.03680431,((17:0.032496289,(12:0.004116407,15:0.012754777):0.001791262):0.001643728,(((11:0.009847032,(((((2:0.0144931,1:0.01431201):0.002837539,3:0.01968216):0.04852734,4:0.02765343):0.00025176,((6:0.008056733,5:0.001126924):0.0003930385,(7:0.021547501,(9:0.0078084394,8:0.0772887835):0.001383833):0.0297428195):0.002071702):0.005740115,10:0.018165499):0.002881218):0.01087002,13:0.008288376):0.0005955842,19:0.0339849258):0.0006980871):0.03222945456):0.0253524774,(18:0.04260772,16:0.02919378):0.0032900797);
tree gen.201 = [&U] ((((((11:0.01040269,((((6:0.009018276,(((9:0.009161762,7:0.01315175454):0.0009123235,8:0.07438093):0.02950398,5:0.004953297):0.001242093):0.002261046,((1:0.02963081,2:0.01217571):0.004657353,3:0.01854236):0.05045139):8.52303e-05,4:0.02420942):0.003645824,10:0.02245883):0.00495206):0.0103896,((15:0.008853704,12:0.007076029):0.001172435,17:0.042038805):0.0020556653):0.001318562,13:0.01047419):0.0007861914,19:0.027489637):0.02864081261,14:0.02941187):0.02436647703,(18:0.0451813606,16:0.02515885):0.0018655811);
tree gen.202 = [&U] ((14:0.0334307,((19:0.02660405466,((11:0.01387116,(((4:0.0260769,((5:0.002794178,6:0.008253735):0.001380778,(8:0.0651429578,(9:0.0106876645,7:0.01994039):0.004369851):0.02183544):0.004525781):0.0006594934,((2:0.02588178,1:0.03309289):0.006508455,3:0.02136701):0.04727267):0.002818504,10:0.024741193):0.004657168):0.01243045,13:0.008615346):0.0012464067):0.0001025465,((15:0.007578862,12:0.006423691):0.002149656,17:0.04380724):0.002445497):0.03884324884):0.023118691,(18:0.0524583905,16:0.02957921):0.009402647);
tree gen.203 = [&U] (((((17:0.036707736,(15:0.008336072,12:0.007043122):0.0004326026):0.003689481,((11:0.01677106,(((((5:0.003665289,6:0.01111438):0.002047889,((9:0.016175892,7:0.0111538016):0.004145139,8:0.0664652505):0.02124963):0.001317683,4:0.02365167):0.001188316,((1:0.02183207,2:0.01662754):0.004453784,3:0.02028882):0.04914114):0.003265478,10:0.0225238):0.00480027):0.01133373,19:0.0254765119):0.001246226):0.001252524,13:0.0090489302):0.02742795954,14:0.02363085):0.02881844,(18:0.0468481836,16:0.03222804):0.004610893);
tree gen.204 = [&U] (((((11:0.01715898,((((1:0.02029029,2:0.01941577):0.002794845,3:0.02056978):0.05259875,(4:0.02178322,(5:0.003120379,(6:0.007861692,((9:0.009560816,7:0.016386795):0.0067639126,8:0.058823744):0.02552549):0.002475424):0.002765864):0.001054614):0.002141542,10:0.02407515):0.003737382):0.009131385,13:0.0100343):0.005474319,(19:0.02365938,(17:0.035924549,(12:0.01024719,15:0.007986066):0.001092525):0.0040529162):0.001289542):0.0295384889,14:0.02650808):0.0224038866,(18:0.0381222475,16:0.02806206):0.0026731042);
tree gen.205 = [&U] ((18:0.0377286037,16:0.01963893):0.0028126749,(14:0.03253291,(((15:0.004235589,12:0.006246101):0.000305196,17:0.036276484):0.001329734,(((11:0.0130012,(((((2:0.02479419,1:0.01517414):0.005487342,3:0.03602624):0.04412204,4:0.02188895):0.003801188,(5:0.005661067,(((9:0.009411278,7:0.0088222089):0.0037333609,8:0.061168068):0.02671355,6:0.00615542):0.0004847716):0.001750736):0.00424599,10:0.019488217):0.00508497):0.01134137,19:0.021888525):0.002086096,13:0.01053648):0.001192443):0.0327543393):0.029104514);
tree gen.206 = [&U] (((((17:0.039683188,(12:0.008037392,15:0.010581704):0.001119498):0.001945054,((11:0.01484326,((4:0.03181803,(((1:0.03386207,2:0.02030934):0.004489648,3:0.02821143):0.06302434,(((7:0.0136094463,9:0.008931743):0.003336187,8:0.082725193):0.03187381,(6:0.009801199,5:0.004790794):7.831882e-05):0.001436448):0.002312513):0.003341222,10:0.02407969):0.006892993):0.007274436,13:0.01122927):0.003967341):0.000669133,19:0.02360187831):0.0260018469,14:0.03172087):0.025527796,(18:0.0420018604,16:0.02958607):0.0087223734);
tree gen.207 = [&U] ((14:0.02521439,(((15:0.008812015,(17:0.034394418,12:0.0143038):0.0001040067):0.002090913,(13:0.01038182,(11:0.01523969,((((((9:0.0121694046,7:0.0121040269):0.00226246,8:0.064154203):0.02509111,(6:0.01066202,5:0.004996265):0.0006654054):0.002949619,4:0.02597134):0.0012544,((2:0.01358008,1:0.02078796):0.001116994,3:0.02416883):0.05003948):0.004300499,10:0.021205694):0.005978051):0.00921853776):0.002519066):0.000784168,19:0.0297234415):0.027913204):0.023421912,(16:0.02947055,18:0.054345562):0.002299091);
tree gen.208 = [&U] ((((19:0.025691705,(11:0.01769603,(((((5:0.005570785,6:0.006485059):3.949743e-05,((9:0.0093283838,7:0.0118519123):0.002575903,8:0.0622380539):0.02056129):0.001320934,4:0.02461095):0.001919021,((1:0.01856156,2:0.0150163):0.004589655,3:0.03307887):0.04400206):0.004227526,10:0.01918978):0.003798887):0.01115306):0.001536353,(13:0.007381409,((15:0.010137578,12:0.005642705):6.677798e-05,17:0.038830256):0.004906816):0.0010378655):0.0266949147,14:0.03097252):0.02532113852,(18:0.0438791034,16:0.02992782):0.0022432113);
tree gen.209 = [&U] ((((11:0.01210056,(((((1:0.03246736,2:0.02234618):0.002059382,3:0.02517832):0.0446144,((5:0.002062695,6:0.007227218):0.00165378,((9:0.0099900286,7:0.019530312):0.0026268362,8:0.080763188):0.02373209):0.001453997):0.0004727002,4:0.03340113):0.0043469,10:0.02394282):0.005874588):0.0062921125,((13:0.01249678,19:0.0238474044):0.002102967,((12:0.008086234,17:0.046920265):4.234157e-05,15:0.010177546):0.0031790372):7.49121e-06):0.02412574757,14:0.03005724):0.0310702662,(18:0.043317677,16:0.03616887):0.004610764);
tree gen.210 = [&U] ((16:0.02792685,18:0.045864033):0.0037470485,(14:0.0265313,(((11:0.01282443,((((5:0.00500448,(6:0.01473562,(8:0.053937441,(9:0.008554532,7:0.0115411545):0.0007638365):0.01926053):0.003096152):0.002369139,((2:0.01562257,1:0.01896918):0.007160205,3:0.03067846):0.05013165):0.000591326,4:0.02890589):0.002081317,10:0.022525495):0.002729903):0.008292685,19:0.0240282522):0.001569375,(((17:0.038619194,15:0.011870135):6.71478e-05,12:0.009543011):0.0003825077,13:0.012032449):3.098492e-05):0.02299899498):0.02708799288);
tree gen.211 = [&U] ((((((11:0.016525,((((((9:0.006918609,7:0.012374319):0.0027258505,8:0.061730057):0.02588832,(6:0.01319157,5:0.00133662):0.0008124149):0.005378164,4:0.0276835):0.002106221,((1:0.02094724,2:0.0175465):0.00424201,3:0.03597895):0.05678117):0.002002802,10:0.0187932):0.008325997):0.008638683,19:0.0191297442):0.000255146,((15:0.016174202,17:0.044444943):7.823943e-05,12:0.003693949):0.00248222):8.614147e-05,13:0.0071459402):0.0298717409,14:0.03183822):0.0278631839,(18:0.0382132465,16:0.02739143):0.0042580545);
tree gen.212 = [&U] ((16:0.02225426,18:0.03897299733):0.010180358,(14:0.02324584,(((13:0.009462044,(11:0.01334862,(((3:0.02760842,(1:0.01935552,2:0.01624263):0.004045789):0.05369584,(((5:0.002885525,6:0.01108038):8.48784e-05,(8:0.062758878,(7:0.0090677233,9:0.012414594):0.0027771214):0.02738247):0.001471021,4:0.02583489):0.001128319):0.004037087,10:0.019700955):0.00729059):0.005644679):0.0028822174,((15:0.008326708,12:0.008726117):0.001606094,17:0.038864741):0.00293888):0.0015070634,19:0.0174491175):0.0306353069):0.0327279951);
tree gen.213 = [&U] ((18:0.043427814,16:0.02461701):0.0039463313,((((17:0.034925299,(12:0.004555017,15:0.010889348):0.001585141):0.001656629,((11:0.01976106,((4:0.02392737,(((5:0.001131983,6:0.004908776):0.002338415,((7:0.0156771524,9:0.0111520099):0.001033871,8:0.062778998):0.01821978):0.001794131,((1:0.02151399,2:0.01854374):0.004001452,3:0.02811128):0.05495865):0.0002942468):0.004393696,10:0.02125256):0.004027012):0.01111543,19:0.01969933142):0.0007313304):0.0009216343,13:0.01229338):0.0255573462,14:0.03426049):0.0291085485);
tree gen.214 = [&U] ((((19:0.020919596,((11:0.01920184,((((1:0.01988567,2:0.02223929):0.002036614,3:0.02694217):0.04771529,((6:0.008283148,(5:0.007096154,(8:0.068613098,(7:0.020448627,9:0.0127062075):0.00260977):0.02183621):0.0004210005):0.0004445465,4:0.02472821):0.001118862):0.00313203,10:0.01904882):0.003961102):0.01011801,13:0.007583879):0.000684161):0.0008904977,((12:0.01144446,15:0.016717625):0.0006336329,17:0.037618581):0.001329164):0.025601834,14:0.03284188):0.025794876,(18:0.042601352,16:0.02589692):0.004629703);
tree gen.215 = [&U] ((18:0.0405740069,16:0.02816716):0.0027565105,((19:0.019269018,(((11:0.01176286,(((4:0.0196456,(6:0.008543422,((8:0.058404066,(7:0.0161833493,9:0.011575575):0.0050524603):0.02408806,5:0.003277384):0.001837288):0.001321441):0.0004002877,((1:0.02511834,2:0.01382464):0.009317343,3:0.02187462):0.04669118):0.007228394,10:0.02680127):0.002342074):0.01269946,13:0.010899697):0.0001298523,(17:0.037738249,(12:0.00482384,15:0.008760343):0.0006979324):0.001944054):0.0002022673):0.026137548,14:0.02671878):0.028744145);
tree gen.216 = [&U] ((((17:0.041695617,(15:0.008635793,12:0.005135173):0.001240445):0.001631175,((13:0.008124047,(11:0.01033077,(((4:0.02309784,((5:0.009987756,(8:0.059353459,(9:0.0121849551,7:0.0082935686):0.002523044):0.02186154):0.0006237383,6:0.007216193):0.002524858):0.003746367,((1:0.02528116,2:0.03234106):0.003847132,3:0.02337205):0.05298765):0.003647925,10:0.02506987):0.008224318):0.009448782):0.00099303682,19:0.028000034):0.0004937154):0.0372752512,14:0.02978814):0.0280522297,(18:0.040745795,16:0.03120854):0.0042440397);
tree gen.217 = [&U] (((((11:0.01150717,(((((2:0.01757095,1:0.02768169):0.003978029,3:0.02317706):0.04951453,((8:0.057455819,(9:0.0130785813,7:0.0124347054):0.003186888):0.02208045,(5:0.002586623,6:0.01655295):0.0004377074):0.002247408):0.0001422799,4:0.0280044):0.008062484,10:0.02515285):0.003245697):0.007387515,13:0.01235858):0.001097123,(19:0.0228968931,(17:0.041234005,(12:0.004922672,15:0.00900696):0.003952943):0.002808447):0.0009667447):0.030092147,14:0.02867965):0.0308465705,(18:0.0429887111,16:0.01676771):0.0028849292);
tree gen.218 = [&U] (((((11:0.02159248,(((4:0.01853576,(6:0.008857697,(5:0.005377357,((9:0.013242755,7:0.0153494912):0.001671307,8:0.053159034):0.01784868):0.000102368):0.003380942):0.001326284,((2:0.01430954,1:0.01317377):0.01119622,3:0.02199519):0.05215578):0.002803505,10:0.02660119):0.007158703):0.007805199,13:0.01081735):0.002950073,(((15:0.006363692,12:0.008158643):0.002922921,17:0.039156049):0.002194775,19:0.02566210273):9.666184e-05):0.02598312709,14:0.02314109):0.0356323711,(18:0.040761847,16:0.03545598):0.0042630993);
tree gen.219 = [&U] ((((17:0.033681074,(12:0.006130108,15:0.008460647):0.0001469415):0.0008081745,(13:0.00682834,(19:0.0213432821,(11:0.01421059,((((2:0.01556354,1:0.02322294):0.009122668,3:0.02473486):0.04890025,(4:0.02825286,((((9:0.010277307,7:0.0147364683):0.001930181,8:0.068554603):0.02629127,6:0.005191727):0.0001404497,5:0.002063368):0.002407683):0.001430537):0.004034526,10:0.02104546):0.003902117):0.01001943):0.0002565072):0.001351302):0.03231559515,14:0.04155475):0.02532236415,(16:0.02218571,18:0.0386391421):0.002817348);
tree gen.220 = [&U] ((16:0.02815159,18:0.04506892154):0.004353896,(((((11:0.01466634,((4:0.03369159,(((2:0.02586641,1:0.0292057):0.002562457,3:0.02496177):0.05216847,(((7:0.0146685898,9:0.0087141824):0.00207887,8:0.0706757051):0.02403164,(6:0.007106383,5:0.002357679):0.002159511):0.002434107):0.001522226):0.001879896,10:0.02701553):0.005441521):0.00779705,19:0.0199890709):0.0010639299,13:0.0115591008):7.527987e-05,((17:0.042051032,12:0.007712103):0.0006661523,15:0.010944155):0.005198969):0.0256460329,14:0.03441761):0.0330201925);
tree gen.221 = [&U] ((16:0.02779453,18:0.047499642):0.00213920386,(((19:0.0275906564,(17:0.042809445,(12:0.006783129,15:0.005273773):0.001624418):0.001392162):1.513585e-05,(13:0.01050229,(11:0.01601317,((((2:0.01641367,1:0.01001035):0.007567895,3:0.03032448):0.04648794,(4:0.02496316,((((7:0.0134487294,9:0.0122752933):0.00169332,8:0.05158122):0.02706965,5:0.002199391):0.002915473,6:0.01141253):0.002407907):0.0007272013):0.003827655,10:0.02246035):0.004400612):0.007712322):0.0008731854):0.02248064806,14:0.02944773):0.0418246381);
tree gen.222 = [&U] ((14:0.03249364,((19:0.027486933,((15:0.007427611,(12:0.006503774,17:0.036691903):0.0009881784):0.0032647522,(11:0.01365937,(((3:0.03105946,(2:0.02295113,1:0.01820291):0.007210819):0.05950571,(((6:0.008619989,5:0.006479981):8.333107e-05,(8:0.056811801,(7:0.00997873611,9:0.012246317):0.006100731):0.02421941):0.005209115,4:0.02977006):0.002107293):0.002618982,10:0.022870689):0.005445634):0.01596466):0.001235332):0.000456979,13:0.0099467533):0.0301002299):0.024588724,(16:0.03525741,18:0.047712612):0.0079167436);
tree gen.223 = [&U] ((16:0.02479734,18:0.0315872557):0.0079128558,(14:0.02875964,((((12:0.006378205,15:0.0059980254):0.0002815352,17:0.028505567):0.0018654621,(13:0.01104784,(11:0.01749341,(((3:0.03654831,(2:0.02675369,1:0.02726961):0.006172748):0.05230336,(((8:0.07202119,(9:0.009331811,7:0.0179276461):0.004680638):0.02141501,(5:0.003935931,6:0.01220185):0.001581753):0.003129096,4:0.02307989):0.0003140636):0.00247488,10:0.021277359):0.002588051):0.008490028):0.001104049):0.0001066621,19:0.0282623913):0.0255060363):0.0243156788);
tree gen.224 = [&U] ((14:0.02545707,(19:0.0266467085,(((12:0.009130063,15:0.011347882):0.0006820315,17:0.036238025):0.003627413,(13:0.008098395,(11:0.01561429,(((((6:0.007214521,5:0.001396317):0.002574287,(8:0.0611425986,(9:0.010150595,7:0.01133905354):0.002487569):0.02619278):0.000813336,(3:0.03370635,(2:0.02319427,1:0.01097184):0.00159803):0.05047816):0.001032607,4:0.0271894):0.002345029,10:0.0191003008):0.002769836):0.007383819):0.001784577):0.0001800199):0.0300167498):0.0257424015,(16:0.02829346,18:0.04263867424):0.0039977018);
tree gen.225 = [&U] ((14:0.02806239,(((13:0.0112821943,19:0.0264314472):0.0002308506,(17:0.044732751,(12:0.006767656,15:0.008981166):0.0007328627):0.005425707):0.001179309,(11:0.01552517,(((((5:0.003218086,(8:0.062870438,(7:0.016269174,9:0.012776246):0.003312614082):0.02702323):0.000145736,6:0.009100846):0.001414532,(3:0.01874576,(2:0.01687196,1:0.02591729):0.009016897):0.05590839):0.002439921,4:0.02225711):0.002520935,10:0.021329715):0.003386007):0.01229096):0.03331217363):0.025694414,(16:0.02914131,18:0.0403695397):0.002969947);
tree gen.226 = [&U] ((16:0.02979661,18:0.0431483294):0.006266571,(14:0.0268621,((13:0.009849889,((11:0.01326628,((4:0.02241525,(((8:0.0653596087,(7:0.0141128211,9:0.016271106):0.002374159):0.02314399,(6:0.008914449,5:0.00321568):0.001340202):0.004466047,(3:0.01976675,(2:0.01866679,1:0.02268543):0.01129513):0.05643086):0.001295939):0.00459645,10:0.022058247):0.005053387):0.01109381,((12:0.005503447,15:0.009216194):0.0005922048,17:0.041299731):0.004443362):0.001389277):4.598372e-05,19:0.0272941629):0.025262001):0.027892253);
tree gen.227 = [&U] ((14:0.03044085,(19:0.0288296431,(((12:0.003037206,15:0.01046429):0.001475057,17:0.039250395):0.004601183,(13:0.008206396,(11:0.01147152,(((4:0.02365547,(3:0.02791995,(2:0.0208873,1:0.01365451):0.003974894):0.05826922):0.001674278,((8:0.058353669,(9:0.0082020576,7:0.0120144739):0.0047424344):0.02669489,(5:0.002924609,6:0.01457207):8.508933e-05):0.004465163):0.003798633,10:0.023671973):0.001636364):0.009457503):0.0003380506):0.0005237644):0.028779726):0.02606619017,(16:0.02755584,18:0.043419198):0.005011873);
tree gen.228 = [&U] ((16:0.023356681,18:0.0450222004):0.005437936,(((13:0.0076185035,19:0.028545921):0.001301003,(((12:0.006720511,17:0.035692308):0.0003319123,15:0.010851507):0.0021994044,(11:0.009358924,((4:0.02717815,((3:0.02269543,(2:0.01992305,1:0.01395674):0.007813791):0.05304976,((5:0.004721742,6:0.01126321):7.524566e-05,((7:0.009875192,9:0.0135792094):0.003386102,8:0.08242393):0.01934631):0.002318464):7.683963e-05):0.001449924,10:0.02092115):0.002783392):0.00649553):0.0004838581):0.02765723772,14:0.03245174):0.029321009);
tree gen.229 = [&U] ((18:0.039315937,16:0.02291061):0.0070734305,((((((15:0.006185741,17:0.032587875):0.001166091,12:0.008966126):0.001271058,(11:0.01223625,(((((5:0.003963284,6:0.01232881):0.000106683,((7:0.0112576485,9:0.01445759):0.004386778,8:0.067902168):0.02411435):0.001726927,(3:0.02516286,(2:0.01184136,1:0.02305276):0.007230162):0.04580301):0.0002863898,4:0.02716237):0.003385122,10:0.02509484):0.003848629):0.0083673235):0.0008992037,19:0.0221110728):0.0009060522,13:0.008988109):0.0287450563,14:0.02985285):0.03237627607);
tree gen.230 = [&U] ((16:0.02138817,18:0.040943395):0.0089405749,(14:0.03934318,(((17:0.028806969,(12:0.013034,15:0.008648915):0.00132597):0.003848431,((11:0.01228425,(((4:0.02290063,((5:0.006862672,(8:0.066563695,(9:0.0143850627,7:0.0155993465):0.001129318):0.02165519):6.177097e-05,6:0.01123515):0.003092136):0.0005980003,((1:0.02496914,2:0.02091804):0.008038393,3:0.02861958):0.05173897):0.002832472,10:0.020909999):0.004803391):0.008443179,13:0.003621344):0.0019558186):0.0001338896,19:0.0202834507):0.0264607623):0.0275765263);
tree gen.231 = [&U] ((14:0.03404603,((17:0.042012082,(12:0.006599187,15:0.009178059):0.002266276):0.001891863,(19:0.032029804,((11:0.01395841,(((((1:0.02544045,2:0.01298113):0.004602284,3:0.02223743):0.04867705,(5:0.001118065,((8:0.065236492,(9:0.009512329,7:0.016565137):0.004194632):0.02450562,6:0.0121455):0.0003518693):0.00289268):0.0009548125,4:0.02458964):0.005431769,10:0.019123495):0.004959216):0.009102627,13:0.01036542):0.001729827):0.0021562):0.025748046):0.0245923187,(16:0.0295746,18:0.0488944028):0.003437131);
tree gen.232 = [&U] ((14:0.03406213,((19:0.02229406233,((15:0.008321106,12:0.008960666):0.001155449,17:0.037377663):0.001174292):9.194378e-05,((11:0.01391188,((4:0.02495444,(((6:0.01078349,5:0.00217303):0.0001914223,(8:0.077090082,(9:0.013599054,7:0.0109502):0.0036096912):0.02080485):0.001588588,((1:0.02022651,2:0.02311438):0.004543266,3:0.02680381):0.0671005):0.0007346524):0.0009964779,10:0.019609436):0.005960917):0.007970099,13:0.006426089):0.0035291667):0.0375662111):0.0329883021,(16:0.03182655,18:0.041970183):0.001302925);
tree gen.233 = [&U] (((((17:0.045651719,(12:0.007253396,15:0.009700128):0.001678583):0.0025701124,19:0.029993335):0.0004130631,(13:0.009423189,(11:0.009036046,((4:0.0226324,((6:0.00816388,(5:0.002086723,((9:0.012097344,7:0.0161887841):0.003171868,8:0.068165574):0.02756646):0.0008552557):0.001301867,(3:0.03712382,(1:0.02761308,2:0.01912084):0.01015765):0.05341429):0.001361147):0.001798986,10:0.02169715):0.005497913):0.01102702):0.002203252):0.0354634118,14:0.03901431):0.0306852638,(16:0.03476445,18:0.0473040502):0.003648659);
tree gen.234 = [&U] ((16:0.0281698,18:0.046560541):0.0038059827,((((17:0.037318117,(12:0.006140899,15:0.01098684):0.002161428):0.004524197,19:0.0347546778):0.0007654855,(13:0.005865404,(11:0.01654174,((4:0.02928076,(((6:0.008610877,((7:0.0150281715,9:0.008682552):0.001821333,8:0.0724876768):0.02072604):0.00221457,5:0.008230897):0.001218011,(3:0.0243968,(1:0.02259267,2:0.01652192):0.008789229):0.05918411):0.0003845632):0.003381755,10:0.02257186):0.006627543):0.006796718):0.004110942):0.0276705883,14:0.03583369):0.03524926);
tree gen.235 = [&U] ((((((12:0.01062546,15:0.009763511):0.0007531178,17:0.034861924):0.002750453,(19:0.0207601084,(11:0.01834174,(((((6:0.005363934,((9:0.0140813422,7:0.012002783):0.003490163,8:0.065441926):0.02482137):0.0004795741,5:0.004672088):0.0009715613,(3:0.02625512,(1:0.01580885,2:0.009859237):0.008179021):0.05633974):0.00137198,4:0.0195646):0.001776391,10:0.02503086):0.003667146):0.0133645):0.0018282537):5.953788e-05,13:0.0081235562):0.025589706,14:0.03340339):0.03051257226,(16:0.02381464,18:0.044708661):0.002582376);
tree gen.236 = [&U] ((14:0.03141126,((12:0.005919971,(17:0.03078571,15:0.011524672):0.0006433416):0.002425697,(19:0.027447037,(13:0.01007458,(11:0.01236744,((((6:0.01336178,((8:0.060347738,(9:0.012193955,7:0.0165079551):0.0017427):0.0266152,5:0.001842172):1.020358e-06):0.005794173,4:0.03832809):0.0007667636,((1:0.02606565,2:0.01698205):0.008427152,3:0.02388977):0.05419831):0.003800111,10:0.018219853):0.004245659):0.006835343):0.0009576941):1.208979e-05):0.02893468101):0.0295714978,(16:0.02955449,18:0.030776483):0.0049228702);
tree gen.237 = [&U] ((((19:0.0239709053,13:0.00908414):0.00022569775,(((12:0.003595194,15:0.007953722):0.0008143978,17:0.030660987):0.002530558,(11:0.01374936,((((3:0.02458098,(1:0.03335564,2:0.01699048):0.006018613):0.05024967,(5:0.00311311,(6:0.008356957,((9:0.012719892,7:0.01662194):0.002196094,8:0.080007979):0.02231421):0.001172516):0.001545575):0.0008948298,4:0.02443733):0.001958755,10:0.02136868):0.004173063):0.006281917):0.001023796):0.0305418688,14:0.03389137):0.0209690424,(16:0.02668878,18:0.0402511259):0.0057783894);
tree gen.238 = [&U] ((((((15:0.012294406,17:0.0322373092):0.0001840329,12:0.01042047):0.0001880881,(11:0.01681735,(((3:0.02293537,(1:0.02066602,2:0.02424891):0.002304819):0.06006916,(4:0.02388254,((((7:0.0129559496,9:0.013891308):0.004787142,8:0.078504892):0.01873249,5:0.003760851):0.0001012391,6:0.01311389):0.003355821):0.001079411):0.002171607,10:0.02385434):0.00496285):0.0115030686):0.001888339,(19:0.019460574,13:0.01254574):0.002046298):0.0249833907,14:0.03186084):0.0269741981,(16:0.03016817,18:0.048166922):0.004123951);
tree gen.239 = [&U] ((16:0.02888347,18:0.0432333041):0.003189599,((((11:0.01487161,(((4:0.02551624,(3:0.021969,(1:0.01723425,2:0.02183801):0.003155986):0.06409741):0.002688636,(5:0.003591436,(6:0.01018479,((7:0.0149009434,9:0.008671854):0.001485871,8:0.052357162):0.02281263):0.003233276):0.001930487):0.002881807,10:0.02148396):0.006086205):0.010242939,((15:0.007028918,12:0.009311587):0.0002340012,17:0.041668708):0.001717273):0.00342373,(19:0.029906534,13:0.01078595):0.001047857):0.02799158728,14:0.02943345):0.0236376053);
tree gen.240 = [&U] ((16:0.02575442,18:0.0449373192):0.0075252313,((((17:0.041516275,(15:0.012450214,12:0.007352755):0.0002520457):0.000619576,(11:0.01646911,((4:0.03656646,((((9:0.01145857312,7:0.0138967131):0.004327392,8:0.067269957):0.02676315,(5:0.004725517,6:0.00786461):0.00129248):0.00101073,(3:0.02843617,(1:0.01815166,2:0.01892376):0.005174299):0.0642128):0.00440039):0.001831255,10:0.01615367):0.006983644):0.01083071):0.0005593595,(19:0.0289082263,13:0.008185546):0.0005970138):0.0316063107,14:0.03296837):0.0311564778);
tree gen.241 = [&U] ((14:0.02543524,((((11:0.01305837,((((((9:0.0135361905,7:0.0112829213):0.003315314,8:0.062867307):0.02525337,5:0.00319021):2.128248e-05,6:0.01221338):0.005733515,(4:0.0248154,((1:0.02359402,2:0.0151756):0.006707541,3:0.02898693):0.05981707):0.00283076):0.001850789,10:0.025370375):0.00147736):0.004337123,13:0.007502311):0.001948802,(17:0.046368203,(15:0.013474986,12:0.007648154):0.001383346):0.0036884663):0.0006660374,19:0.02548791):0.0295873415):0.02469653,(16:0.02336879,18:0.0380428277):0.0025947198);
tree gen.242 = [&U] ((16:0.02491834,18:0.033295722):0.0034143706,(14:0.02634535,((19:0.02727720033,((11:0.009189269,((4:0.02633388,(((1:0.02968851,2:0.02881081):0.005852178,3:0.02438931):0.05027573,(6:0.009164142,(((7:0.0157214319,9:0.012613467):0.003656969,8:0.068074154):0.02803799,5:0.005864338):0.0004370319):0.003319539):0.0003283054):0.001139735,10:0.0247367152):0.007171109):0.01201754,13:0.01459856):0.0008350442):0.001411926,(17:0.037587649,(15:0.006192471,12:0.006066656):0.002507475):0.0027924909):0.0308042324):0.027156375);
tree gen.243 = [&U] ((((13:0.009288503,((11:0.009368134,(((4:0.02315402,(5:0.00151913,(6:0.008489044,((9:0.007314668,7:0.0150362182):0.005406225,8:0.081307999):0.01887638):0.0004979925):0.003370744):0.0007489768,((2:0.02117705,1:0.01927932):0.002385641,3:0.03069741):0.04733667):0.001751768,10:0.02439766):0.003794578):0.009739717,19:0.02304101645):0.001644506):0.0009350529,(17:0.045702083,(15:0.0070227,12:0.008701643):0.002727251):0.004155256):0.0292899002,14:0.03184055):0.0209743642,(16:0.02318138,18:0.0386651054):0.007996327);
tree gen.244 = [&U] ((16:0.02509511,18:0.0442853872):0.0037721332,(((((17:0.046575915,15:0.008537605):0.001031342,12:0.009047621):0.001370679,19:0.0263796143):0.0010121552,(13:0.00781415,(11:0.01344009,((((2:0.02340679,1:0.03029725):0.005699238,3:0.02204899):0.05423764,(((((7:0.0109096683,9:0.011133331):0.003379541,8:0.060538014):0.02058487,6:0.00744699):2.367469e-05,5:0.003812311):0.001738059,4:0.02444079):0.002357133):0.003820265,10:0.02104671):0.005423474):0.01071485):0.003099559):0.0288026969,14:0.03256397):0.0295335075);
tree gen.245 = [&U] ((14:0.03087218,((((11:0.01057727,(((5:0.004226615,(((9:0.011525266,7:0.01120017095):0.0042614728,8:0.059816266):0.02878891,6:0.008715634):0.0008903917):0.002763298,(4:0.0230693,(3:0.02592668,(1:0.02886445,2:0.01576782):0.004298981):0.05255909):0.001927277):0.00393223,10:0.022504998):0.003044761):0.01027218,((15:0.015120805,12:0.005428678):0.0002348286,17:0.040650913):0.001429725):0.001031349,19:0.028248433):4.404743e-05,13:0.008570761):0.0305176399):0.0366603632,(16:0.02464871,18:0.0476805317):0.0024835493);
tree gen.246 = [&U] ((16:0.02847097,18:0.043431098):0.0059531512,(14:0.02584015,(((11:0.01207268,((((((7:0.012853321,9:0.009405447):0.004618891,8:0.073220323):0.02118305,(5:0.0025125,6:0.01092337):0.00115388):0.003619069,4:0.02550876):0.0005515435,(3:0.02861299,(1:0.03218108,2:0.01438271):0.007437512):0.05245733):0.0021802,10:0.021760084):0.003357833):0.01742294,(19:0.0278010197,((12:0.00643494,15:0.011591862):0.0005955051,17:0.037648037):0.00307712):0.0007433621):0.0004675833,13:0.0084012527):0.02922870765):0.0293442459);
tree gen.247 = [&U] ((16:0.03491669,18:0.04134871746):0.0082435,((13:0.007964527,(((11:0.01299808,((4:0.03178211,((6:0.009789395,(((7:0.01181509,9:0.010213298):0.004385498,8:0.074505171):0.02909325,5:0.001904004):0.001289162):0.002946475,((2:0.01362063,1:0.0134698):0.01137378,3:0.02170528):0.05355947):0.0005054261):0.001380336,10:0.02414716):0.002581781):0.0106741,19:0.0317260868):0.000133603,(17:0.031806216,(12:0.005117987,15:0.014493099):0.001009525):0.00188837):0.002820425):0.02580121059,14:0.02412198):0.026142181);
tree gen.248 = [&U] ((((13:0.011240973,((11:0.01306546,((((2:0.02138001,1:0.03288408):0.003322903,3:0.02542807):0.04950168,(((6:0.007908786,5:0.002586802):3.968772e-05,((7:0.0141705334,9:0.0162756067):0.001583345,8:0.057915851):0.02383362):0.003800064,4:0.03556528):0.0002735125):0.004571261,10:0.02430819):0.008919761):0.0100454,19:0.028913169):0.0006057549):0.0002661825,((17:0.047418231,12:0.003002942):0.0001972902,15:0.008458405):0.001642479):0.02876047886,14:0.03604895):0.02856008178,(16:0.02991447,18:0.036939641):0.0013834414);
tree gen.249 = [&U] ((16:0.03093329,18:0.0382190269):0.005026973,((13:0.010371102,((19:0.01935628528,(11:0.01306476,((4:0.03441019,((5:0.005655201,(6:0.006125467,((7:0.010402452,9:0.012337266):0.001867636,8:0.062236384):0.02020049):0.0001152785):0.003021559,((1:0.0272147,2:0.01026469):0.003032355,3:0.02670605):0.06361527):0.0001322684):0.00303734,10:0.02337502):0.003857852):0.008765177):0.001320287,((15:0.009496334,12:0.00833859):0.0007260024,17:0.044959892):0.001913926):0.0007561003):0.0360348721,14:0.02624762):0.030613224);
tree gen.250 = [&U] (((((((4:0.02672198,(6:0.007462335,(((7:0.009964034,9:0.009252459):0.0044859453,8:0.062903056):0.01567988,5:0.00351726):0.0001963598):0.001923197):0.001381832,(3:0.0229213,(1:0.0217019,2:0.01531584):0.005092659):0.04054354):0.00260608,10:0.02303848):0.008725117,11:0.01381321):0.006974266,13:0.01305855):0.001226589,((15:0.011843696,12:0.007410522):0.0009903758,17:0.041468681):0.001929604):0.001678318,(14:0.053437303,(19:0.013113102,(16:0.031210951,18:0.04094678):0.05987653869):0.0114488166):0.000335302);
tree gen.251 = [&U] (13:0.008485677,(((11:0.01460926,(10:0.01891272,(((3:0.02562676,(2:0.01381951,1:0.01865128):0.003537836):0.06030867,4:0.02623775):0.0006298063,(((9:0.007831327,7:0.01569659):0.0003562564,8:0.0760541032):0.0275242051,(6:0.005083425,5:0.002848158):0.001098888):0.002458608):0.00420671):0.005794662):0.0119791,((15:0.008266503,17:0.033994018):0.000800504,12:0.009208535):0.001290633):8.062259e-05,((14:0.02678673,(16:0.02391206,18:0.041921615):0.027482827):0.0294438415,19:0.01873905822):0.0003968531):0.001589171);
tree gen.252 = [&U] (((13:0.007543806,(((((3:0.03206833,(1:0.03888513,2:0.01447631):0.008672724):0.0516352,4:0.02945679):0.0006738709,((6:0.009810994,(8:0.0661117825,(9:0.014337788,7:0.0114686394):0.002223936):0.02271955):0.003450817,5:0.003547575):0.002599745):0.00306493,10:0.02105073):0.008224543,11:0.01519091):0.006644351):0.0006688796,((17:0.0420914,(15:0.010435053,12:0.0068182):0.0008653594):0.0020220092,(19:0.00876542,(18:0.0308439857,16:0.02670832):0.0619044521):0.009100595):0.0001600568):0.000751414,14:0.0681800628);
tree gen.253 = [&U] ((((17:0.0348359109,(12:0.005761571,15:0.007877707):0.0008318593):0.001469904,((19:0.012031426,(18:0.0461090002,16:0.030737343):0.0548753638):0.008035538,((((4:0.03010819,(((8:0.059867547,(9:0.0132626453,7:0.011147427):0.002532722):0.02124558,6:0.005341786):0.001099818,5:0.004234844):0.001799986):0.002165754,(3:0.02696587,(1:0.02529906,2:0.01554383):0.004721527):0.04464417):0.005252677,10:0.01755898):0.003765225,11:0.01487764):0.01243583):0.001442043):0.001227768,14:0.0583653155):0.000371903,13:0.01126468);
tree gen.254 = [&U] (((14:0.0547369141,(17:0.037881418,(15:0.005503476,12:0.0072902):0.0004294183):0.003119873):0.0007045077,13:0.01195844):0.001254777,((19:0.013910289,(16:0.029159262,18:0.0391895576):0.0471460444):0.0112964783,((((3:0.02400841,(1:0.01219261,2:0.0156978):0.006222435):0.06386627,(4:0.02181004,((5:0.0004596754,6:0.003852311):0.009718978,(8:0.055502256,(7:0.014886528,9:0.011425024):0.005521403598):0.0271556):0.001496499):0.0006113578):0.00244695,10:0.01781898):0.004623926,11:0.0127153):0.0102202):0.003343785);
tree gen.255 = [&U] ((((14:0.0670370935,(17:0.036133486,(15:0.007037847,12:0.004746721):0.0003390671):0.001795019):0.0008687574,(19:0.012783883,(16:0.0284488634,18:0.04604294):0.0568146828):0.015441946):0.00051796,(((((3:0.02032993,(1:0.02208137,2:0.0134192):0.005479173):0.05819349,4:0.02501289):0.0005910892,(((8:0.053539144,(9:0.0080983072,7:0.008821521):0.001523648):0.02617634,5:0.006007368):0.001678193,6:0.00903401):0.003089755):0.003242763,10:0.02789184):0.00428492,11:0.009394184):0.006868994):0.0002202645,13:0.004985);
tree gen.256 = [&U] ((19:0.0308464509,(((15:0.008329076,12:0.006073955):0.0007930117,17:0.031659661):0.000543742,(11:0.01534023,(10:0.01950007,(((((7:0.011865115,9:0.008055976):0.0030218714,8:0.050479717):0.0203251,(6:0.006140368,5:0.0007014375):0.001698165):0.002795663,4:0.02059098):0.0009763472,(3:0.03111261,(2:0.01589192,1:0.01874308):0.005104703):0.05539382):0.002667357):0.004325255):0.01034732):0.0002509148):0.0003402456,(13:0.01310355,(14:0.03360157,(16:0.02473432,18:0.0473604578):0.0307329957):0.03597839621):0.0004988314);
tree gen.257 = [&U] ((((((((6:0.009792231,(5:0.0023137,(9:0.0094043999,(8:0.0628940753,7:0.014854228):0.001804261):0.0273503954):0.0002840037):0.007441418,(3:0.02573946,(1:0.02156511,2:0.02374483):0.003092353):0.05551151):0.000546095,4:0.02535052):0.001821071,10:0.02208284):0.006890218,11:0.01150922):0.007525121,(17:0.033897429,(12:0.006451743,15:0.010742025):0.0002529076):0.001861028):0.0014091462,(19:0.00996772,(16:0.027241231,18:0.042842115):0.0594613115):0.00777650517):0.0009608436,(13:0.0126873,14:0.058444851):3.631346e-05);
tree gen.258 = [&U] (((12:0.009507813,17:0.034046532):0.003140815,15:0.00821536):0.002755839,(((11:0.015668,(10:0.02228988,((((5:0.004221821,6:0.007928527):2.869883e-05,((9:0.0072265711,7:0.018283706):0.005023572,8:0.056159387):0.02009952):0.001067658,(3:0.02092564,(2:0.02427915,1:0.02049188):0.00241253):0.05114465):0.002476825,4:0.02727682):0.001470809):0.003030841):0.01002709,13:0.007049792):0.004949357,(19:0.0299338002,(14:0.02980416,(16:0.03086931,18:0.04572462158):0.0246001641):0.02282502451):0.0002203355):0.0001551003);
tree gen.259 = [&U] ((13:0.008159106,14:0.0669571267):0.002416493,(((17:0.034164248,(15:0.007822534,12:0.005393833):0.000675062):0.003643997,((((4:0.02853489,(((7:0.012987308,9:0.011340918):0.002624748,8:0.074634593):0.02994589,(6:0.006398114,5:0.003795178):0.0008991263):0.003097191):0.0002623664,(3:0.02129959,(1:0.02344604,2:0.01422354):0.009866263):0.04791311):0.002193703,10:0.02877951):0.00731107,11:0.01831989):0.009275909):6.187721e-05,(19:0.011281386,(18:0.0440075409,16:0.027025924):0.0539777078):0.00984687979):0.002268822);
tree gen.260 = [&U] (((14:0.0578542396,(((((3:0.02616544,(1:0.02316702,2:0.01981368):0.003814647):0.05127548,(((5:0.003849221,((7:0.01189741614,9:0.012386803):0.0038512882,8:0.055832165):0.03380643):0.0003639992,6:0.008382467):0.001082858,4:0.022939):9.551482e-05):0.002843798,10:0.02448738):0.007903572,11:0.01577199):0.006905239,13:0.00995929):0.001364308):0.0001726019,(19:0.012331203,(16:0.0244947929,18:0.04185848):0.06720068554):0.0099587365):0.0003147834,((15:0.009977743,12:0.006931725):0.001745124,17:0.036526265):0.001953219);
tree gen.261 = [&U] ((((17:0.05044884,(12:0.006924382,15:0.009879268):0.0004999536):0.001471663,14:0.06061741507):0.0005475448,(((((3:0.02967283,(1:0.02618467,2:0.02132993):0.008271852):0.05596962,((6:0.009425405,(((9:0.0054095389,7:0.011840181):0.001181976,8:0.05374268):0.0247671903,5:0.002987107):4.849152e-05):0.001827822,4:0.02155477):0.001503798):0.003122574,10:0.02752301):0.004135476,11:0.01649153):0.01495009,(19:0.01353323,(16:0.025007217,18:0.043930407):0.06555668311):0.0150250683):0.00147103):0.0001745023,13:0.009924913);
tree gen.262 = [&U] (((14:0.02449933,(16:0.02995026,18:0.0444607835):0.0407662568):0.02282223734,(((15:0.005932793,12:0.00593524):8.352567e-06,17:0.036553165):0.003701175,19:0.0303824417):0.0003012033):0.0005356287,((11:0.01336565,(10:0.02961602,(((3:0.02713888,(2:0.01620706,1:0.02115847):0.00220819):0.04327971,4:0.02409714):0.001236427,(((7:0.010953499,9:0.009087466):0.0035128462,8:0.055458815):0.01964694,(6:0.007361133,5:0.002367407):0.0004651529):0.002103312):0.001442715):0.004223654):0.008255145,13:0.008504882):0.002933588);
tree gen.263 = [&U] (((11:0.01263293,(10:0.0242508,((6:0.009514336,(5:0.004878719,((7:0.013166838,9:0.0109990601):0.004721382,8:0.047073465):0.0182991):0.0002646678):0.004246713,(4:0.01862197,(3:0.02338134,(2:0.01307234,1:0.01883634):0.002225381):0.0435768):0.002608758):0.003127868):0.004050732):0.009909008,13:0.009986751):0.001975817,((19:0.0257534458,(17:0.037257,(12:0.008765477,15:0.009180526):0.0006607831):0.0009710216):0.001408754,(14:0.03232223,(16:0.02987408,18:0.038480874):0.028478981):0.0241330685):0.000378141);
tree gen.264 = [&U] (((14:0.0558329668,(17:0.035342229,(15:0.004237981,12:0.008324776):0.0007286191):0.002473031):0.0008141088,(19:0.013049026,(18:0.0442249,16:0.0393646524):0.064669467):0.0059333485):0.001765553,(((((4:0.02385345,(3:0.03343063,(1:0.02555872,2:0.01679731):0.009207101):0.05439011):0.0001980881,((6:0.009308382,5:0.001588609):0.0004047155,(8:0.071216725,(7:0.0113111943,9:0.0089418582):0.002241714):0.02653523):0.00277355):0.001497672,10:0.02478377):0.003485541,11:0.01224684):0.01006778,13:0.01042236):0.0007104348);
tree gen.265 = [&U] (((11:0.01101701,(10:0.01941677,((4:0.02414106,((6:0.008842553,((9:0.012093844,7:0.0128846194):0.002266584,8:0.076386054):0.02319535):0.0001811438,5:0.006123122):0.004367074):0.001091421,(3:0.02362464,(2:0.01723222,1:0.02078549):0.01140504):0.04290487):0.002460396):0.006953769):0.008742796,((13:0.01001033,19:0.03127409452):0.0007223279,(14:0.02639222,(18:0.0391744075,16:0.02594401):0.03052977083):0.0317077682):0.002282382):0.0002934944,((15:0.011977155,12:0.01166015):0.0007975485,17:0.033716999):0.0004564836);
tree gen.266 = [&U] ((14:0.063438641,(((((((3:0.02227323,(1:0.02370559,2:0.01939692):0.005027144):0.06572152,(((8:0.066953332,(9:0.009054289,7:0.0117684852):0.003825392):0.02519081,6:0.008035369):0.0006693359,5:0.004380536):0.002294477):0.0005237548,4:0.02763001):0.006494047,10:0.02306505):0.007947783,11:0.01440159):0.01019736,13:0.008418207):0.004183722,(15:0.009494267,(17:0.040949321,12:0.005675368):0.001643772):0.0006263946):8.244928e-05):0.0004774402,(19:0.012037621,(18:0.03940662,16:0.024910615):0.06295791166):0.012841734);
tree gen.267 = [&U] (((((((5:0.001431081,(6:0.01360013,(8:0.0684006244,(7:0.0139973811,9:0.011348601):0.002558877):0.02056451):0.001135224):0.001145558,(3:0.02647774,(1:0.02646091,2:0.01739751):0.005119103):0.05677343):0.0007195884,4:0.02109895):0.003758639,10:0.02348016):0.007222136,11:0.0141813):0.01196268,13:0.009308182):0.0002893656,((19:0.0160867277,(18:0.040847223,16:0.028576129):0.06029889515):0.0075371862,(14:0.074623132,(17:0.041744529,(15:0.009896863,12:0.005115747):0.0009808581):0.001188824):7.264014e-05):0.0002657224);
tree gen.268 = [&U] (14:0.0688222519,(((((((2:0.02064401,1:0.02041825):0.002486186,3:0.02936721):0.04943374,(((8:0.06686655,(9:0.010069342,7:0.0120467863):0.004300278):0.02384905,(6:0.01286284,5:0.003614854):0.0004117059):0.002528457,4:0.02968294):0.001762576):0.002171254,10:0.02304368):0.004077852,11:0.01374298):0.00796036,13:0.007994112):0.003465385,((12:0.003347725,(17:0.039174763,15:0.008453992):3.30779e-05):0.002106539,(19:0.013103449,(16:0.023787251,18:0.03983862):0.0494369535):0.0117344591):0.003778969):0.00228006);
tree gen.269 = [&U] ((((12:0.00524656,15:0.009835028):0.004734684,17:0.035379173):0.0008413348,(11:0.0121146,(10:0.02190318,((3:0.02340193,(2:0.01645909,1:0.02342966):0.005433338):0.0400205,(4:0.02624508,((6:0.009003382,5:0.01024521):0.001413705,((9:0.0076515012,7:0.0133842348):0.001848101,8:0.0691883397):0.02535389):0.005928359):0.0001556776):0.002938478):0.0039999):0.011655):0.0005795998,(19:0.0219058973,((14:0.02697775,(18:0.0455728002,16:0.01703011):0.0397304083):0.02082369921,13:0.009156568):0.0007949784):0.000920102);
tree gen.270 = [&U] (((11:0.02075106,(10:0.02209724,(((5:0.001690492,6:0.009955869):0.002845833,(8:0.07685845,(7:0.014244819,9:0.008915184):0.003695021):0.02863296):0.003874666,((3:0.02974617,(2:0.01407052,1:0.03206326):0.008163048):0.04795607,4:0.01973453):0.001218675):0.00275541):0.00746211):0.009136715,((12:0.008625126,15:0.010156968):0.0004166469,17:0.034806764):0.003700378):0.000253339,((14:0.02923829,(18:0.045430342,16:0.02295335):0.0305324801):0.0339032666,(13:0.01092358,19:0.024284556):5.387089e-05):0.0004269709);
tree gen.271 = [&U] (14:0.0643368024,((((12:0.008554156,15:0.010894269):0.005813931,17:0.030397932):0.001394746,(19:0.015832456,(16:0.028295835,18:0.049537078):0.0603297199):0.013525927):0.001205173,(((((4:0.02250452,((6:0.01241609,((7:0.0216476619,9:0.010700429):0.0020859569,8:0.057753132):0.02571394):0.001654309,5:0.003088042):0.003209513):0.0002547987,((2:0.03327337,1:0.02676067):0.006499059,3:0.01767413):0.04276244):0.00171343,10:0.02277533):0.006115207,11:0.01121795):0.008494461,13:0.01111079):0.001610377):0.0001130948);
tree gen.272 = [&U] (((14:0.0372003,(16:0.02518745,18:0.043320785):0.0328515524):0.0205278054,((11:0.01647224,(10:0.02046742,(4:0.03168871,(((6:0.009823022,5:0.001725027):0.0008072385,(8:0.0699603952,(7:0.010269204,9:0.008102839):0.0032625778):0.02043307):0.003206342,(3:0.02568747,(2:0.01870354,1:0.02302853):0.005251034):0.04223247):0.0002411899):0.003694227):0.003367843):0.0112995,13:0.008954001):0.002053494):0.0004332927,(19:0.019289507,(12:0.007317536,(15:0.013888158,17:0.039601605):0.000621177):0.0025887207):0.001011207);
tree gen.273 = [&U] ((19:0.0090571614,(16:0.0326517286,18:0.03507465):0.0639627688):0.01174919561,(14:0.0698978087,((13:0.005599705,(((4:0.02690486,(((6:0.01206824,5:0.002594118):0.0003449083,((9:0.0065477237,7:0.0142450308):0.0007765158,8:0.067056135):0.02645277):0.007565865,(2:0.02916969,(3:0.02705242,1:0.02290536):0.004548843):0.05719793):0.0001571114):0.006251549,10:0.02923202):0.004783723,11:0.01775016):0.00492071):0.003687522,(17:0.039148725,(12:0.007430953,15:0.010044344):0.0007188353):0.002523816):0.000469392):1.869469e-05);
tree gen.274 = [&U] (19:0.0256417495,(((14:0.04220831,(16:0.03568839,18:0.0511941374):0.0344603882):0.02410839538,((11:0.009906959,(10:0.01905008,(((1:0.02277105,2:0.02110257):0.00194455,3:0.02967947):0.0491885,(4:0.02272082,(((8:0.069852572,(7:0.01474081,9:0.009744139):0.0009366929):0.02690849,6:0.005270647):0.0003343735,5:0.002779216):0.00334514):0.002893343):0.004299899):0.004557162):0.01101373,13:0.008547218):0.0008675807):0.001312208,((12:0.007054551,15:0.006241558):0.002126986,17:0.03761178):0.004711426):0.0001507085);
tree gen.275 = [&U] (13:0.009307245,((19:0.014027854,(16:0.0232056207,18:0.04423869):0.055542063):0.0104644579,(14:0.0587644907,(((((3:0.02491674,(2:0.0104862,1:0.015721):0.01207824):0.0478205,(4:0.01380241,((5:0.002123081,6:0.008451258):0.0004518802,((9:0.0126399189,8:0.072714964):0.001019902,7:0.0107703664):0.02849809):0.0007651164):0.0006441559):0.002320771,10:0.03143189):0.0049337,11:0.01350649):0.01402596,((15:0.009681212,12:0.007475963):0.0008957053,17:0.037477707):0.00228868):0.0010436761):0.0008946028):0.001243394);
tree gen.276 = [&U] (13:0.0104791,(((19:0.027766397,(11:0.01056916,(10:0.02021951,((((6:0.01021,5:0.003360399):0.002581805,((9:0.0103623925,7:0.019285595):0.00497854,8:0.058443727):0.01949056):0.002279329,((1:0.01928748,2:0.01849215):0.003788451,3:0.02959928):0.05793465):0.003502188,4:0.02573707):0.001125621):0.004523732):0.009425065):0.001680804,(17:0.047640568,(12:0.008066971,15:0.007940945):0.0009201856):0.0008462838):0.0001693669,(14:0.03645567,(16:0.03033218,18:0.038993399):0.03593073264):0.0293823518):0.001138209);
tree gen.277 = [&U] (13:0.008893461,((19:0.0232999249,((11:0.0166861,(10:0.02589609,((((1:0.01719709,2:0.02071389):0.002650613,3:0.02667635):0.04106725,(6:0.01027028,(5:0.003262122,((9:0.008247705,7:0.0161740491):0.0031878418,8:0.062174078):0.02986608):0.0004215512):0.001694536):0.0007887124,4:0.02549098):0.006778747):0.004337777):0.0084631654,((12:0.005795035,15:0.008080607):0.0001886971,17:0.046746482):0.003494563):0.0007940504):0.000203053,(14:0.03670686,(16:0.03448548,18:0.0339643623):0.03210132858):0.0279640665):0.000521507);
tree gen.278 = [&U] (((11:0.01475934,(10:0.01830053,(4:0.02556753,((5:0.003940564,(((7:0.0137636307,9:0.008688506):0.005609681,8:0.053091368):0.02161814,6:0.007153669):0.001908608):0.003575389,((1:0.02234039,2:0.01809756):0.00287244,3:0.02384672):0.0592263):0.002268378):0.004322181):0.004710994):0.01157424,(12:0.01158744,(17:0.031313513,15:0.010085657):0.0002836504):0.0006979954):0.00031096916,((19:0.0257683961,13:0.009685251):0.001349437,(14:0.02986577,(16:0.0329834,18:0.0446337134):0.0291461369):0.0221107988):0.0003499225);
tree gen.279 = [&U] ((14:0.0606079177,((19:0.021345639,(16:0.027716209,18:0.0452120167):0.0630596386):0.008401225,13:0.007725927):0.002650692):0.0007811496,(((15:0.009524045,12:0.007146599):0.002021866,17:0.033690576):0.001988151,(((((5:0.002502118,((8:0.0768232019,(7:0.0135594745,9:0.007819504):0.003182068):0.01935745,6:0.01236908):0.001629693):0.003157283,4:0.02742911):0.0007678615,(3:0.02992732,(1:0.02429178,2:0.02075907):0.006975085):0.06963642):0.006369802,10:0.02234753):0.004969907,11:0.01426293):0.007129248):0.0003330034);
tree gen.280 = [&U] ((((17:0.039073005,15:0.010042073):0.0005874246,12:0.007034033):0.00178594,(((4:0.02781433,(((8:0.06848461033,(7:0.009864744,9:0.0075536757):0.005308156):0.02696863,(6:0.00763674,5:0.001419139):0.000100384):0.001278715,(3:0.02064257,(1:0.02410632,2:0.01143652):0.00749449):0.04745772):0.0006426401):0.001714898,10:0.02340456):0.01052294,11:0.01209747):0.008700941):0.0004038471,((13:0.006305599,(19:0.010219138,(16:0.029092109,18:0.03478895):0.05763419105):0.01016347):0.0002052517,14:0.0686858056):0.0004375929);
tree gen.281 = [&U] ((14:0.0491292143,(13:0.009253939,(19:0.013318158,(16:0.029050488,18:0.04210065):0.0569819345):0.0111167829):0.001156005):0.0005688504,(((17:0.035079493,15:0.006514614):0.001108135,12:0.01204013):0.001563484,((((((8:0.076844735,(7:0.01330404333,9:0.005790492):0.0003188846):0.0206177,(5:0.001035883,6:0.008100503):0.003035865):0.001438965,4:0.02428144):0.001109302,(3:0.02446852,(1:0.02229855,2:0.02089928):0.003317193):0.04366266):0.004544871,10:0.02378834):0.004162415,11:0.0131045):0.00954851):0.0004660131);
tree gen.282 = [&U] ((14:0.0779407157,((19:0.012588497,(18:0.0410350254,16:0.027040794):0.0447982263):0.0134952229,((17:0.035713934,(15:0.010252785,12:0.004817969):0.001397651):0.002887571,((((((((9:0.011339047,7:0.0132546101):0.00563815671,8:0.068869947):0.01600145,6:0.007745456):0.004040403,5:0.005971912):0.002169608,4:0.02278121):0.000391297,(3:0.02525361,(1:0.01993962,2:0.02583007):0.005002834):0.04663299):0.004244928,10:0.01922774):0.004429717,11:0.01666928):0.016846193):0.00211543):0.0003819286):0.0002164061,13:0.008476628);
tree gen.283 = [&U] (13:0.009121019,(((11:0.01066362,(10:0.01947407,(((1:0.02609271,2:0.01241756):0.002251309,3:0.02939772):0.05151613,((6:0.009788927,(((7:0.011684694,9:0.012746022):0.00361683,8:0.057488923):0.02647269,5:0.002889538):0.0004410317):0.001136865,4:0.01545671):0.001045556):0.005275396):0.003902353):0.01305892,(17:0.026131827,(12:0.00513691,15:0.007150645):0.001297814):0.0008372348):0.0002644428,(19:0.0225011122,(14:0.03502122,(16:0.02201872,18:0.0434512238):0.0332979034):0.0323035301):1.784014e-05):0.0005518875);
tree gen.284 = [&U] ((((((((3:0.02940387,(1:0.03288916,2:0.01425804):0.009249246):0.05401513,((6:0.008175409,5:0.003026411):0.0009330478,(8:0.068924641,(9:0.009968334,7:0.0107860434):0.003256392):0.02732862):0.002779857):0.0002878616,4:0.025915):0.003247994,10:0.0225881):0.006646385,11:0.01415513):0.01196517,((19:0.013161701,(16:0.027091973,18:0.0442471):0.06389633958):0.01442963,14:0.0598739163):0.0008055245):0.00125041,((15:0.010386299,12:0.008970593):0.0002909975,17:0.040313744):0.002510437):0.0003673019,13:0.01293775);
tree gen.285 = [&U] (((17:0.033717417,(15:0.010625733,12:0.006997801):0.00466096):0.001379501,((19:0.010435933,(18:0.03996315,16:0.0323689187):0.05953203647):0.0071010537,(((((6:0.008904588,(5:0.001974778,(8:0.072308778,(7:0.012129683,9:0.009449185):0.0019998285):0.02476374):0.0001025182):0.001596687,4:0.02521214):0.0002502308,(3:0.02540844,(1:0.02156837,2:0.01670285):0.006376728):0.04982542):0.002682063,10:0.02181568):0.004566759,11:0.012121):0.01021704):0.0003128042):0.0006284113,(14:0.0628137214,13:0.007442865):0.001016836);
tree gen.286 = [&U] (((((11:0.01339873,(10:0.02472394,(((5:0.002660455,(6:0.009729576,((7:0.0159076599,9:0.0107255567):0.002988831,8:0.06261062):0.0215278):0.0008353925):0.001069662,4:0.02354505):0.001583855,(3:0.02739753,(2:0.01770742,1:0.01852673):0.008230298):0.04374325):0.003044312):0.003848878):0.008389731,13:0.004788289):0.001214096,(14:0.03568681,(16:0.02355082,18:0.0505686722):0.0274763121):0.02943873):0.0003269731,((15:0.006663639,12:0.004757193):0.001760218,17:0.038070428):0.0007793663):0.0001073058,19:0.0311122145);
tree gen.287 = [&U] (((((((((5:0.002134266,6:0.01015575):0.001212421,(8:0.058589484,(7:0.017760198,9:0.0088880861):0.0017630565):0.01811348):0.003941697,4:0.01805741):0.0002770103,(3:0.02233046,(1:0.02697111,2:0.02018678):0.003138553):0.0514928):0.004379875,10:0.02265441):0.007269234,11:0.01331683):0.01308992,13:0.01173288):0.001755942,(14:0.0605169353,((17:0.034081806,12:0.007633742):0.0002290313,15:0.013393492):0.003424584):0.001291505):0.000349795,(19:0.014039817,(18:0.03502117,16:0.024001334):0.05273178467):0.00969585508);
tree gen.288 = [&U] ((14:0.0675797293,((12:0.007083926,(15:0.010307357,17:0.047432384):0.0004195638):0.0007979664,((((3:0.02208605,(1:0.02135983,2:0.01277121):0.01188009):0.05318128,(((5:0.003569854,6:0.008331933):0.0003877775,(8:0.0689980735,(9:0.01260011,7:0.01226047577):0.0029841619):0.02626979):0.001144298,4:0.03054762):0.0009413272):0.002249539,10:0.02613095):0.001853714,11:0.01239147):0.0097434418):0.0003936889):0.001651809,(13:0.01127372,(19:0.013096977,(18:0.03275027,16:0.04163302092):0.05275375651):0.0085137138):0.002409334);
tree gen.289 = [&U] ((((11:0.01511304,(10:0.01771958,((((2:0.0204955,1:0.0291996):0.005284338,3:0.01756751):0.05387589,((5:0.002780393,6:0.01181726):0.0004809985,(8:0.069230859,(7:0.01598841996,9:0.012248922):0.004493433):0.021742):0.001639763):0.0002297284,4:0.02590772):0.006112253):0.004208568):0.007538564,(17:0.024368281,(12:0.01111417,15:0.011906467):0.0005485667):0.002024207):0.0003159478,((14:0.03424264,(16:0.02650908,18:0.0368467448):0.0283480987):0.0281423953,19:0.0278673329):0.0007149169):0.0004336403,13:0.01101217);
tree gen.290 = [&U] (13:0.005812273,((11:0.01716,(10:0.01835405,(4:0.02717759,(((2:0.02687264,1:0.02960934):0.007049157,3:0.02421235):0.0476454,(5:0.004927198,((8:0.070944502,(7:0.0124663307,9:0.016478801):0.0011404537):0.025063,6:0.005897257):0.0001381516):0.0008472146):0.001107029):0.004579194):0.005052292):0.008014262,((14:0.02901292,(16:0.0313402,18:0.041875022):0.04372111676):0.0258812102,(((15:0.010080542,17:0.039353036):0.0007396081,12:0.01062906):0.002015408,19:0.0246909491):0.0007430142):0.001949388):0.0001562998);
tree gen.291 = [&U] (((14:0.02861539,(16:0.03014423,18:0.0475493892):0.0325064147):0.03295656166,((17:0.036607115,(15:0.008342534,12:0.00584406):0.003073088):0.001050256,((11:0.01311824,(10:0.01567586,((((2:0.02350383,1:0.02585474):0.004817109,3:0.02527197):0.05343516,(6:0.01089514,(5:0.003010512,(8:0.056119476,(9:0.0103903984,7:0.0149512029):0.003415545):0.03085968):0.000949253):0.001317121):0.0006859267,4:0.02565106):0.002053691):0.006693359):0.01062061,19:0.0179149985):0.0009787463):0.003224278):0.0009680463,13:0.006607135);
tree gen.292 = [&U] ((((11:0.01940172,(10:0.02833344,((4:0.02272131,((6:0.007100263,(8:0.066875404,(9:0.011642842,7:0.013934025):0.007603955):0.02043455):0.001074849,5:0.004818205):0.00506971):0.001203077,((2:0.01978976,1:0.01671134):0.002869854,3:0.01999189):0.05559929):0.002775281):0.00501725):0.008196309,13:0.00803696):0.002000322,(15:0.010034113,(12:0.005746721,17:0.0428648435):0.0003995835):0.001770836):0.000746957,((14:0.03376661,(16:0.03053638,18:0.045483679):0.0296661998):0.030861632,19:0.027228447):0.0007948061);
tree gen.293 = [&U] (14:0.059016741,((((16:0.03378804,18:0.0434625359):0.04987104266,19:0.012584099):0.006960246,(((((((8:0.062015442,(9:0.008007789,7:0.012599501):0.001520791):0.02328863,(6:0.009223992,5:0.002833234):0.0005413336):0.004700178,4:0.02689983):0.001685965,(3:0.0210683,(1:0.01849678,2:0.01809947):0.005373773):0.04877584):0.00429197,10:0.02103836):0.004365044,11:0.02061591):0.0100151273,((17:0.033809672,12:0.008585719):0.0002935628,15:0.006796847):0.002655399):0.0003323536):0.0003062328,13:0.01681949):0.001072074);
tree gen.294 = [&U] (((11:0.01296436,(10:0.02322489,((((8:0.05059787,(7:0.010074239,9:0.011920964):0.005444608):0.02506512,(6:0.006325605,5:0.00311357):0.0002607757):0.002045208,4:0.03097585):0.003147013,((2:0.02121274,1:0.01584655):0.004624346,3:0.03330422):0.053045348):0.001792908):0.00258741):0.0105790073,((15:0.011700169,12:0.004819689):0.0005029151,17:0.04747232):0.001118304):0.001122095,((13:0.009095766,19:0.02549688079):0.0006341588,(14:0.03299262,(16:0.0324983,18:0.0365131807):0.034450072):0.0331384261):0.0003690099);
tree gen.295 = [&U] ((((14:0.03297478,(18:0.0452374721,16:0.026621323):0.0348337869):0.0288184667,19:0.0252159576):8.497233e-05,((15:0.008143079,12:0.003251216):0.001081063,17:0.044787962):0.002380744):0.0004493837,((11:0.01512461,(10:0.02300271,(((5:0.005276152,((8:0.065203405,(7:0.0136748963,9:0.007120671):0.002106565):0.02252953,6:0.008392403):0.003025885):0.002680732,((2:0.009490228,1:0.02572977):0.007671943,3:0.03073019):0.0676098):0.001192473,4:0.02011862):0.004659652):0.003678341):0.007869606,13:0.008227555):0.0009290237);
tree gen.296 = [&U] ((13:0.01105063,((((((6:0.01405435,(8:0.068301847,(7:0.00912703114,9:0.0116654111):0.0046960388):0.01364245):0.001271425,5:0.003689752):0.0006302945,4:0.02651511):0.003391939,(3:0.03139084,(1:0.01513079,2:0.01979564):0.004410517):0.04477909):0.002423465,10:0.0235454):0.005181981,11:0.01626459):0.008861661):0.0003498968,((14:0.0511022902,((16:0.0220407857,18:0.03790839):0.05933774031,19:0.013408526):0.011591797):0.0009717755,((17:0.03170147,15:0.011318037):0.001125241,12:0.005089211):0.002192148):0.0003696806);
tree gen.297 = [&U] (13:0.009752325,(((((((3:0.03100254,(1:0.01656683,2:0.01785436):0.006042548):0.05290626,(4:0.02363389,((6:0.008807027,5:0.003027623):0.001543765,(8:0.064741717,(7:0.01127658627,9:0.007767814):0.001988781):0.02344892):0.002941606):0.0009334625):0.001801563,10:0.02601906):0.005161453,11:0.01556729):0.0085753198,(17:0.041371039,(15:0.008746118,12:0.007050162):0.0009523581):0.0007917062):0.001232287,((18:0.04215027,16:0.0298003549):0.0574195342,19:0.017831142):0.0099002237):0.0005958114,14:0.0688656021):0.0001009633);
tree gen.298 = [&U] ((((18:0.05099784,16:0.027813424):0.0677762489,19:0.01187041):0.0107638346,((((((5:0.002498198,(6:0.006460115,(8:0.06450073665,(7:0.0113877826,9:0.006990795):0.0011876459):0.02458955):0.0005240855):0.003602209,(3:0.02709277,(1:0.01044391,2:0.01757013):0.007446263):0.043316565):0.001126201,4:0.02239001):0.001528297,10:0.01633624):0.003118224,11:0.01753806):0.0128875,((15:0.008374643,12:0.006396249):0.001054772,17:0.038232229):0.0004790042):0.0008933571):0.0006205304,(13:0.01354635,14:0.05444568584):4.784274e-05);
tree gen.299 = [&U] (13:0.01111556,(((15:0.009918331,12:0.006211035):0.001851742,17:0.043402836):0.003945826,((14:0.02451538,(16:0.02495553,18:0.0497868008):0.0356547627):0.02543115217,((11:0.01500136,(10:0.02609559,(4:0.03175473,((6:0.007662979,(5:0.006324266,(8:0.066325268,(7:0.014275391,9:0.009481187):0.003340096):0.0199808):0.0001720757):0.002656888,(3:0.02484941,(1:0.02759897,2:0.0120132):0.006745104):0.05169792):8.882478e-05):0.005072218):0.005722276):0.011437169,19:0.0238473541):0.0005527376):0.001412074):0.00109635);
tree gen.300 = [&U] (((19:0.0198198683,((14:0.03001173,(16:0.02500026,18:0.0417063041):0.03210017657):0.0262464532,(11:0.01071711,(10:0.02230032,((3:0.02445809,(1:0.01714115,2:0.01981523):0.003523528):0.0460001,(4:0.01845288,((6:0.01265608,(8:0.067358961,(9:0.009182079,7:0.0124547062):0.0019186114):0.02199057):0.001110232,5:0.005726765):0.003598405):0.0004302845):0.004282419):0.004283565):0.008915999):0.0004413256):0.001069602,(17:0.03952351,(15:0.011089804,12:0.01196932):0.0005866001):0.004575179):0.001230999,13:0.008799978);
tree gen.301 = [&U] (13:0.01135544,((19:0.023293704,(((15:0.008763995,12:0.006530216):0.0005639258,17:0.042089509):0.001498745,(11:0.01057887,(10:0.02548337,((4:0.02693897,(((8:0.069086777,(9:0.009232061,7:0.0108870479):0.007349245):0.02546249,6:0.01103372):0.000871558,5:0.003148648):0.003454347):0.0003820806,(3:0.02623719,(1:0.02329726,2:0.01638686):0.006106079):0.05166131):0.005722195):0.004968027):0.0167099642):0.0008333792):0.002142527,(14:0.03113364,(16:0.02841742,18:0.047349652):0.0396042843):0.024528961):0.002677245);
tree gen.302 = [&U] (((14:0.05466943548,((15:0.010017915,12:0.006362257):0.0003851179,17:0.033626743):0.00562497):0.0005287565,((18:0.035107197,16:0.0329942129):0.06275253718,19:0.019683092):0.013989914):0.0006500877,(13:0.004469737,((((3:0.02801937,(1:0.02728643,2:0.01358344):0.004294177):0.05551501,(4:0.02405016,(((7:0.015534956,9:0.0132069654):0.00327257,8:0.0692893654):0.02227513,(5:0.001721233,6:0.01075723):0.0005291719):0.003430862):0.001183618):0.002866878,10:0.02240958):0.006072115,11:0.007524368):0.007795823):0.002406615);
tree gen.303 = [&U] ((((12:0.006469676,15:0.006622771):0.001271189,17:0.034161724):0.004302654,14:0.0632070879):0.0002389237,(13:0.01197906,(((18:0.048377954,16:0.0301692823):0.06831331666,19:0.0075180405):0.0125632426,((((((6:0.01547963,5:0.002066728):7.611269e-05,((7:0.01617312754,9:0.0100078421):0.002447323,8:0.058900099):0.0282791):0.004065796,(3:0.03007665,(1:0.02963317,2:0.01544553):0.004742678):0.05736643):0.001444368,4:0.02226934):0.001020888,10:0.02356506):0.002334215,11:0.01562997):0.01023651):0.0004625514):0.0002101427);
tree gen.304 = [&U] ((14:0.0564996473,(((16:0.031703691,18:0.045113712):0.053160071,19:0.016288687):0.0146864,13:0.01314182):0.0002157272):0.0009772594,(((15:0.006778386,12:0.00555272):0.001035946,17:0.030774388):0.001076623,(((4:0.02749024,((3:0.03596007,(1:0.03027361,2:0.02188692):0.002344212):0.04453902,(5:0.002592037,(((7:0.014148149,9:0.00945711):0.002837516,8:0.064135577):0.0191034,6:0.008400112):0.002382537):0.003564189):0.0003403167):0.00319625,10:0.02198995):0.00813113,11:0.01087149):0.01275103453):0.0002443164);
tree gen.305 = [&U] (((14:0.073674387,((18:0.0392010351,16:0.033889266):0.06180884979,19:0.0133736379):0.00855208561):0.0007288524,((15:0.012360101,(17:0.033384142,12:0.006606452):0.000150838):0.002110378,((((3:0.02480453,(1:0.02381802,2:0.01381579):0.007994279):0.05590692,((5:0.00498774,(6:0.009292077,((9:0.00844018793,7:0.0127090775):0.006147979,8:0.04160154):0.01729748):7.890409e-05):0.00165157,4:0.02439577):0.00229794):0.001732492,10:0.02141813):0.004041251,11:0.01431928):0.013259967):0.0004798573):0.0005779114,13:0.01298071);
tree gen.306 = [&U] ((((((((((9:0.010357212,7:0.0152118281):0.00312199,8:0.067455452):0.01961991,5:0.004159771):0.000254727,6:0.007388134):0.002523234,(3:0.02339233,(1:0.01471636,2:0.01804135):0.005021862):0.05180519):0.002256579,4:0.02582901):0.004371726,10:0.02096565):0.002779405,11:0.01273509):0.0120654299,(17:0.0304842808,(12:0.007586337,15:0.006917254):0.0009116017):0.001668129):0.001212217,((((16:0.0304008,18:0.04168298):0.059246883,19:0.0086777842):0.0114095302,13:0.0104094):0.000531984,14:0.0759916061):0.001633094);
tree gen.307 = [&U] (((15:0.00708768,(12:0.01283871,17:0.042127533):0.0004973989):0.001597529,((14:0.0304589,(16:0.03614522,18:0.038850445):0.0327333907):0.0296764186,19:0.0183130478):0.0009391139):0.002203583,(13:0.006911603,(11:0.02035568,(10:0.02560522,((((1:0.01088227,2:0.02109679):0.003169779,3:0.03162505):0.04812745,((5:0.001756984,((7:0.0102468204,9:0.009400764):0.002462457,8:0.0555350692):0.02316761):0.0001332859,6:0.007362587):0.002929663):0.00111067,4:0.02506419):0.004157461):0.002681257):0.009315485):0.0008226823);
tree gen.308 = [&U] (13:0.009042421,((((12:0.006928747,15:0.008415012):0.0002416464,17:0.0302932937):0.001940888,(11:0.01186595,(10:0.02396504,(4:0.02286597,(((1:0.02181363,2:0.0202973):0.002894271,3:0.02454104):0.05649381,((5:0.002859953,6:0.01119415):0.001947461,((7:0.012090633,9:0.0107064552):0.00367043,8:0.052119451):0.02753553):0.001561707):0.0006725213):0.006435722):0.005872185):0.0124644):0.001418171,(19:0.0201307832,(14:0.02698692,(16:0.02706175,18:0.0302634195):0.0370073964):0.02532123326):0.001308844):0.0009900254);
tree gen.309 = [&U] ((19:0.026538938,((13:0.007387354,(11:0.01109117,(10:0.02333885,(((6:0.01408414,(5:0.002963753,((9:0.012717994,7:0.008136123):0.002749287,8:0.0565979681):0.0202587):0.001528908):0.002399681,((1:0.03677502,2:0.01861869):0.010865,3:0.02261347):0.04579649):0.001329558,4:0.02578511):0.008228489):0.006192563):0.005934779):0.004031591,(14:0.03646474,(16:0.02923426,18:0.0428663193):0.0259290316):0.0283816614):0.0004521786):0.001059049,(17:0.038102752,(15:0.0100967,12:0.01075165):0.0009510764):0.004432096);
tree gen.310 = [&U] (((12:0.009579918,(17:0.0349263967,15:0.011620492):0.0001919239):0.003124348,(13:0.007605177,(14:0.06105736314,((18:0.05698199,16:0.02698234):0.0639768171,19:0.015419572):0.009193766):0.0001889775):0.001484157):9.044633e-06,(((4:0.02903252,((3:0.0247276,(1:0.03081167,2:0.03005616):0.005673735):0.0473785,((6:0.01051337,5:0.002598781):0.004482895,(8:0.075912524,(7:0.014062762,9:0.010118014):0.00152153654):0.02353376):0.005193095):0.0003292672):0.001810645,10:0.022029):0.003890411,11:0.01057943):0.0149151);
tree gen.311 = [&U] (13:0.01059429,((14:0.0739271372,(((((4:0.02182141,((8:0.057782079,(7:0.0195194951,9:0.011730899):0.001444501):0.03260099,(5:0.003886199,6:0.007159548):0.00214814):0.006479716):0.001711655,(3:0.01899285,(1:0.02502437,2:0.01594365):0.007593689):0.05088086):0.006065726,10:0.02674795):0.00621676,11:0.01525347):0.008669398,((16:0.03772710138,18:0.041191):0.06470756112,19:0.014069635):0.0089379406):0.001103085):0.001168565,(17:0.03924435,(15:0.009296353,12:0.007812783):0.0004978898):0.002287699):0.000724863);
tree gen.312 = [&U] ((((11:0.01817784,(10:0.02611837,((4:0.02905592,(3:0.02324043,(1:0.01847001,2:0.02416531):0.0011012):0.05749965):0.0008147223,(((7:0.009771294,9:0.0092294911):0.002998985,8:0.042127222):0.0229324,(5:0.005029432,6:0.009682923):0.0004751038):0.005076424):0.004863455):0.006757298):0.005539532,13:0.007593754):0.0006625306,(14:0.03125588,(16:0.02502483,18:0.042659258):0.0302160825):0.02797273116):0.0008428863,(((12:0.006718589,15:0.008350995):0.001507832,17:0.03978266):0.001695963,19:0.02251375982):0.0003513873);
tree gen.313 = [&U] ((((12:0.007353001,17:0.04053731):0.0003581947,15:0.008666069):0.001282006,(((18:0.03644228,16:0.026513296):0.0588577762,19:0.013218466):0.0105055147,14:0.06160989825):0.001042718):0.0001449213,((((((3:0.02133692,(1:0.02064523,2:0.02064657):0.008066373):0.05593009,(((8:0.074088177,(9:0.0080675922,7:0.01061238):0.003045162):0.0205808,6:0.008723602):5.931359e-05,5:0.005270715):0.004429705):0.0001044454,4:0.02694791):0.002484004,10:0.01998743):0.006299159,11:0.01865017):0.009959374,13:0.008292744):0.001854673);
tree gen.314 = [&U] (((((4:0.02124989,(((8:0.064780802,(9:0.00826106898,7:0.0129757998):0.002278502):0.02179034,(6:0.009839616,5:0.001682575):7.353712e-05):0.003809427,(3:0.02829526,(1:0.0172707,2:0.0167497):0.003494203):0.04109368):0.001495762):0.002754311,10:0.02054272):0.004964545,11:0.01105759):0.007516759,((18:0.0369533,16:0.034901292):0.0522351527,19:0.015645404):0.0173986):6.501964e-05,((17:0.041632119,(12:0.003626281,15:0.010617094):0.00190794):0.002234635,(14:0.065159395,13:0.009025272):0.0003566585):0.00158599);
tree gen.315 = [&U] (((13:0.01145854,(17:0.0328026347,(12:0.009095402,15:0.007536179):0.0007644268):0.002105125):0.0001828017,(19:0.0245261175,(11:0.01314874,(10:0.02583817,(4:0.02365809,((5:0.004883949,(((7:0.0123784069,9:0.007976127):0.0066839519,8:0.057845939):0.02161764,6:0.01426318):0.001364049):0.003892435,((1:0.01391142,2:0.01544071):0.008009551,3:0.03011753):0.04277502):5.084621e-05):0.005958823):0.00332698):0.01166453):0.000570745):0.0009768556,(14:0.03799808,(16:0.02643553,18:0.03854102883):0.0345576437):0.02909447);
tree gen.316 = [&U] ((((12:0.005640601,(15:0.012122768,17:0.042399087):0.001109515):0.0008503129,((((3:0.01837824,(1:0.02448117,2:0.01559999):0.007034079):0.05421875,(4:0.04107208,(5:0.005925,((8:0.071474251,(7:0.0173967582,9:0.008671199):0.002305181):0.02523834,6:0.01118733):0.003218362):0.00145252):0.0003686772):0.002856567,10:0.01869646):0.006563346,11:0.02329034):0.009843738):0.0006694074,(13:0.009844139,((16:0.0295070826,18:0.03737319):0.06269821452,19:0.011561436):0.014891077):0.0006534736):2.862325e-05,14:0.0563170117);
tree gen.317 = [&U] (((((((4:0.01491895,((3:0.02041213,(1:0.01251162,2:0.01741783):0.006758032):0.0561788,((6:0.009119271,5:0.003733516):0.001631374,(8:0.0619360073,(9:0.009607247,7:0.016787038):0.0024629376):0.03142779):0.002990038):0.001369206):0.00282602,10:0.01830682):0.00577965,11:0.01449196):0.01276439,((16:0.034497836,18:0.04213202):0.06898132668,19:0.012251818):0.0067803953):3.069299e-05,14:0.06365111824):0.0001455641,((12:0.006412524,15:0.010424816):7.377967e-05,17:0.043982802):0.001434535):0.001792384,13:0.009040372);
tree gen.318 = [&U] (((11:0.01539317,(10:0.02569531,((3:0.02403357,(1:0.01997686,2:0.01407317):0.008443363):0.0496436,(4:0.02663588,((6:0.01161904,5:0.005638572):0.001503146,((9:0.007880046,7:0.0196413123):0.002483969,8:0.0504660963):0.02249596):0.002949602):0.0001679138):0.005041439):0.004839911):0.008291205,(17:0.028509864,(15:0.00666001,12:0.008430837):0.001238753):0.001739687):0.000637021,((13:0.008636163,19:0.0197078135):0.002497954,(14:0.04203222,(16:0.01962158,18:0.045338717):0.0354371043):0.02662413246):0.0033249183);
tree gen.319 = [&U] (((((10:0.01798042,((((8:0.056377479,(9:0.0066019144,7:0.0124675233):0.003900271):0.02244767,(6:0.009755068,5:0.004224538):9.318626e-07):0.0002197452,4:0.02500915):0.0009395368,(3:0.03297502,(1:0.01781744,2:0.01977233):0.006463652):0.04549061):0.005913834):0.004627161,11:0.01317172):0.006340511,(17:0.033959428,(12:0.009769089,15:0.008154169):0.0004248752):0.0022662199):3.323212e-05,14:0.05547050221):0.0002042756,(13:0.008209186,((18:0.03845232,16:0.03997675948):0.05513753866,19:0.019431712):0.00939778874):0.0009988151);
tree gen.320 = [&U] (13:0.006044657,((((18:0.0424698119,16:0.027481494):0.05478593864,19:0.0066175535):0.010833019,(((10:0.0225875,(4:0.01864732,((((8:0.0541430235,(9:0.010113496,7:0.0134263904):0.004060315):0.02542923,6:0.008356463):0.001416384,5:0.002403898):0.00264876,(3:0.02320488,(2:0.02148027,1:0.01878845):0.007791608):0.0518465):6.351575e-05):0.001007074):0.008588571,11:0.01869384):0.00876308298,((17:0.03845702,15:0.009555332):0.0018737,12:0.005884631):0.004776101):0.002411962):0.001048458,14:0.065837824):0.001672352);
tree gen.321 = [&U] ((((((10:0.02284324,(((5:0.003517102,(((7:0.015563755,9:0.008916233):0.002773911,8:0.0754797815):0.02531792,6:0.01025436):0.001701915):0.002559281,4:0.02559026):0.001100447,((2:0.02273762,1:0.02189468):0.004300771,3:0.01711329):0.05932624):0.007304807):0.003908247,11:0.01378946):0.009979799,13:0.008794047):0.0007346584,14:0.0572872293):0.0001804956,((16:0.033902969,18:0.04531977):0.05403057227,19:0.014108731):0.0054402183):0.0004947917,(17:0.034180559,(12:0.008083507,15:0.008261016):0.002519508):0.006644179);
tree gen.322 = [&U] (((18:0.0367022134,16:0.029710462):0.062669862,19:0.014361434):0.0089136965,(((((10:0.02278446,((((((7:0.0181218461,9:0.0097944):0.001098001,8:0.061342586):0.02269532,6:0.01239632):0.001434923,5:0.001641831):0.002638215,4:0.0217876):0.0001121642,((2:0.01985415,1:0.01717697):0.01079636,3:0.02637631):0.04872075):0.002335899):0.004926118,11:0.009515549):0.01595131,13:0.009567915):0.002771261,14:0.06003079656):0.0008803168,(17:0.033236968,(12:0.005749825,15:0.0057588):0.002901622):0.002264726):2.206429e-05);
tree gen.323 = [&U] (((((15:0.008164434,12:0.005284217):0.001637982,17:0.039926746):0.004280035,((18:0.04858305,16:0.0293503691):0.06138225329,19:0.014623221):0.0109321658):0.0004600794,(13:0.0120449,((10:0.02673159,((6:0.01059884,(((7:0.012922875,9:0.016794748):0.004290932,8:0.075146026):0.02335193,5:0.004721976):0.001117207):0.001322215,(4:0.02563744,((2:0.01696849,1:0.02065747):0.004863707,3:0.02249731):0.04992548):0.001046781):0.003061544):0.003344138,11:0.01119493):0.01151073):0.001395076):0.0001970097,14:0.05363954048);
tree gen.324 = [&U] ((((18:0.0322034,16:0.027473617):0.0587335601,19:0.012992149):0.0099537277,(((10:0.0237233,(4:0.02390628,(((2:0.01195252,1:0.03037068):0.004630874,3:0.02652499):0.04608674,(((9:0.0136404513,7:0.014507558):0.003428397,8:0.059768496):0.01867111,(5:0.001946103,6:0.00771115):0.001811164):0.002599181):0.00131888):0.00361464):0.00588396,11:0.01295116):0.006847712,13:0.007047566):0.0004598195):0.001206816,(14:0.07125793644,(12:0.005420715,(17:0.03054144,15:0.01001403):0.001363852):0.002849901):0.0009607358);
tree gen.325 = [&U] ((((11:0.007325436,(10:0.02456661,((4:0.02596056,((6:0.007071787,5:0.0007001265):0.001177863,(8:0.042845998,(7:0.015517918,9:0.007411296):0.0050880358):0.02444737):0.003169028):9.71601e-05,((2:0.01487925,1:0.02490652):0.009571883,3:0.03026694):0.04433234):0.004401208):0.006206726):0.0112523481,((12:0.007582496,15:0.005360667):0.0002876435,17:0.048415225):0.001608171):0.0002984916,(19:0.025116832,(14:0.02702537,(16:0.0241427,18:0.044468529):0.0404414261):0.03460089227):0.001145942):0.001840733,13:0.0073849);
tree gen.326 = [&U] ((14:0.05664920872,((17:0.029421361,(15:0.007519049,12:0.009030344):0.001399522):0.001464963,((10:0.02333346,(((2:0.01912279,1:0.0184387):0.009720775,3:0.02846564):0.05603712,((5:0.006039962,(6:0.00726243,((7:0.0120400835,9:0.009824733):0.004407663,8:0.059260563):0.02485668):9.15202e-05):0.004319505,4:0.02137869):4.110512e-06):0.004840568):0.003939725,11:0.0164381):0.009859971):0.0022961913):0.0008519114,(((16:0.03661099,18:0.0379871932):0.0539525176,19:0.018046463):0.011120285,13:0.01603036):0.001892657);
tree gen.327 = [&U] (((11:0.01236838,(10:0.02860763,(4:0.02320323,(((1:0.01996181,2:0.01671354):0.009904005,3:0.02279642):0.03510928,((8:0.058045163,(9:0.0112006624,7:0.0119409807):0.005308302):0.02474892,(6:0.007026338,5:0.002828335):0.0004192587):0.001848349):0.000187735):0.002708499):0.00467833):0.009600675,((12:0.005694044,15:0.011980387):0.002035507,17:0.043741227):0.0025026085):0.001154648,((19:0.02523675495,13:0.009380241):0.001800383,(14:0.02854205,(16:0.03250837,18:0.04295398148):0.0344375929):0.02931670396):0.001185574);
tree gen.328 = [&U] (13:0.0157646,(14:0.0619151313,(((18:0.03929773,16:0.0247246729):0.059560677,19:0.00886195):0.012486877,((17:0.030407149,(15:0.006182145,12:0.007540467):0.0007755627):0.0004901561,((10:0.028469,(((2:0.01767299,1:0.01913354):0.005614379,3:0.02695906):0.0476594,(4:0.02347827,((5:0.003746572,((7:0.015622485,9:0.0101918947):0.004337666,8:0.0645188261):0.02568386):2.283518e-05,6:0.01061047):0.003744812):0.0007879526):0.001990772):0.006548217,11:0.008049267):0.0102975855):0.0006596827):1.781511e-05):0.0005909425);
tree gen.329 = [&U] ((14:0.0694459408,13:0.01165446):0.002144528,(((12:0.004463899,15:0.006598935):0.0001169372,17:0.040688594):0.001925815,(((16:0.0312832924,18:0.05167049):0.0575569546,19:0.015114555):0.01146726702,((10:0.02145265,(4:0.02702876,(((8:0.081010815,(7:0.01303321921,9:0.006080834):0.0007469652):0.02405335,(6:0.006753261,5:0.005522877):0.001348042):0.003582449,((2:0.0196459,1:0.03313981):0.003519624,3:0.02730081):0.06262779):0.0009266574):0.00130644):0.005583741,11:0.007405194):0.009884846):0.0001689767):0.001063144);
tree gen.330 = [&U] ((((12:0.007057092,15:0.009328606):0.0009369609,17:0.040128742):0.003212842,((10:0.0192727,(((2:0.02329331,1:0.0225368):0.002847602,3:0.02913854):0.05258413,(4:0.01919997,((6:0.009497002,5:0.001370131):0.001932159,((9:0.013303505,7:0.0132166912):0.002439142,8:0.037326956):0.0258875979):0.005087312):0.001230772):0.004705822):0.004912611,11:0.009741138):0.0136271859):0.000812989,(14:0.062981555,(((16:0.032023424,18:0.03683933):0.05970816153,19:0.011055686):0.0105016122,13:0.01230756):0.000803105):0.002621391);
tree gen.331 = [&U] ((((11:0.01343118,(10:0.01615536,((((8:0.05880341,(7:0.0102560217,9:0.008271857):0.003076091):0.02572715,5:0.001437801):0.0007370416,6:0.00802215):0.002612392,(4:0.02036534,((1:0.01959109,2:0.02483631):0.004644863,3:0.03199848):0.05417244):0.001044984):0.0008314024):0.004958246):0.008426685,13:0.008744401):0.001577657,((14:0.03645242,(16:0.02723724,18:0.0409870789):0.0274198428):0.0318637189,19:0.0213256909):0.002022853):0.0003422423,((12:0.01235403,17:0.031211919):0.0005258859,15:0.006786159):0.002415283);
tree gen.332 = [&U] ((((14:0.02696,(18:0.0493823101,16:0.02757911):0.0306599253):0.02534161503,(12:0.00652308,(15:0.010262723,17:0.046212144):0.0004321158):0.003472875):1.312531e-05,19:0.0288662272):0.001296484,(13:0.005943024,(11:0.01500761,(10:0.01952262,(4:0.02792431,(((8:0.063237793,(9:0.017307968,7:0.0100690572):0.003797846):0.01828087,(5:0.004420019,6:0.01091481):0.001156844):0.003864073,((1:0.020128,2:0.01593881):0.0104183,3:0.02356601):0.040572792):0.0001669512):0.004119355):0.004355951):0.01091145):0.001003023);
tree gen.333 = [&U] ((13:0.008841685,((10:0.01956442,(((((9:0.012379742,7:0.014490164):0.0010642004,8:0.0547980761):0.02179351,6:0.009620529):0.001656583,5:0.00506505):0.002241571,(4:0.02690901,(3:0.02360907,(1:0.01487974,2:0.02064821):0.005094744):0.04878102):0.0002429326):0.002669831):0.005026043,11:0.0144575):0.007648005):0.000976966,((14:0.0635289063,((15:0.008047564,17:0.033099498):0.0002247148,12:0.00778143):0.0016727):0.001224664,((16:0.025496773,18:0.0297402275):0.0544566772,19:0.009959687):0.0114315079):0.001369747);
tree gen.334 = [&U] (((17:0.040988011,(15:0.008181257,12:0.006266579):0.002055222):0.002920328,19:0.021120547):0.0001653917,((13:0.005172362,(11:0.01404728,(10:0.01927213,(((6:0.006827723,((8:0.054782793,(9:0.0102715259,7:0.0124683758):0.004450268):0.02114907,5:0.005190061):0.001064936):0.001310427,4:0.0381966):0.0009405112,((1:0.02451079,2:0.0224964):0.00252793,3:0.03135342):0.05731046):0.00448093):0.005990226):0.008432931):0.001275911,(14:0.02744635,(18:0.0388524239,16:0.02886126):0.0318577416):0.03467729324):0.0005107478);
tree gen.335 = [&U] (((18:0.03999829,16:0.028758346):0.05323068807,19:0.013116015):0.0098105901,((13:0.007526512,14:0.05353480056):0.0003928893,((17:0.044982906,(15:0.008848537,12:0.006913743):7.667387e-05):0.001411738,((10:0.02519911,(((5:0.001740801,6:0.009852639):0.000783464,(8:0.070856773,(7:0.0130036466,9:0.01154976682):0.001294452):0.03196485):0.003433447,(4:0.02504388,(3:0.02760238,(1:0.01606059,2:0.01582697):0.006068865):0.04628113):0.001000958):0.003732417):0.005459766,11:0.01671352):0.0079646081):0.0003356788):5.291208e-05);
tree gen.336 = [&U] (13:0.008102979,(((17:0.045787122,(15:0.013074158,12:0.008330564):0.001195128):0.002602277,(((10:0.0145483,((4:0.02463006,(6:0.01076395,(((9:0.0161574081,7:0.0140537335):0.002653361,8:0.075272103):0.02610177,5:0.005204363):0.0004854197):0.003532924):0.002381935,(3:0.02862644,(1:0.03011459,2:0.01425838):0.005596438):0.0377502):0.0006199024):0.003997917,11:0.01388664):0.0126171,((16:0.031884653,18:0.04553659):0.05891741704,19:0.019502397):0.0100816552):0.0004742372):0.0004944857,14:0.0551060387):0.000214326);
tree gen.337 = [&U] ((((15:0.007833421,12:0.006292779):0.0007475439,17:0.043093371):0.003284455,14:0.0517469584):4.704689e-06,((((10:0.02517963,((4:0.02270436,((6:0.008632251,5:0.0009676319):0.0004931993,((8:0.076580157,9:0.01126267):0.0029367617,7:0.0146846519):0.02455762):0.002428024):0.001091799,(3:0.02202694,(1:0.02470605,2:0.01218231):0.005220091):0.0551592):0.001381548):0.002683158,11:0.01422933):0.01119999,((18:0.02892694,16:0.02873947):0.05652993217,19:0.014146126):0.0066330162):0.0009609578,13:0.01290406):8.805126e-05);
tree gen.338 = [&U] ((13:0.00791548,((10:0.02710365,((3:0.02466707,(1:0.01762774,2:0.02126543):0.003209175):0.05558928,(((6:0.006109189,(8:0.074882255,(9:0.010863969,7:0.008599611):0.0036613587):0.02442168):0.001910831,5:0.003077633):0.003804722,4:0.02142031):0.0004084972):0.001614896):0.005097096,11:0.0135392):0.005979995):0.001279711,((14:0.0615828614,((16:0.022902369,18:0.042852781):0.0541440256,19:0.0103935747):0.0137601894):0.0001541095,(17:0.040979545,(15:0.005584398,12:0.004131737):0.001844933):0.001714755):0.00117491);
tree gen.339 = [&U] ((((10:0.02422664,((3:0.02701498,(1:0.03186533,2:0.02165072):0.00151315):0.06372516,(((6:0.009832373,5:0.0007496246):0.0007547748,(8:0.055139045,(7:0.013818005,9:0.008285962):0.0017673031):0.02227896):0.001518893,4:0.02493128):0.002243978):0.001925105):0.005149616,11:0.01601881):0.006106439,13:0.008113675):0.001249773,(14:0.0531679869,(((18:0.04360413,16:0.027468571):0.05240925246,19:0.014413771):0.0130242795,((15:0.012327207,12:0.00398254):0.001779464,17:0.037267816):0.004319203):0.0004915201):0.002488176);
tree gen.340 = [&U] (((16:0.03061395,18:0.04547076):0.0514785785,19:0.010740947):0.0093445073,(((((10:0.02475978,((3:0.02308503,(1:0.01157005,2:0.02735243):0.003984823):0.04578757,(4:0.02233393,(((8:0.070260783,(7:0.014849443,9:0.010197553):0.0055015803):0.02567609,5:0.00213205):0.00153094,6:0.01056184):0.0010744):0.002361887):0.001660166):0.004871206,11:0.01629714):0.009281484,13:0.0107436):0.0007449002,14:0.0716323564):0.0003292878,((15:0.009666367,12:0.006001203):5.584244e-05,17:0.036745526):0.002323883):0.0006682198);
tree gen.341 = [&U] ((((12:0.004795991,15:0.010577113):0.001593908,17:0.033909878):0.003003251,(((11:0.01007646,(10:0.02814834,(((8:0.050145283,(7:0.010764548,9:0.00881180364):0.002703065):0.03350248,(6:0.006975811,5:0.001721057):0.001628203):0.00249094,(4:0.01785434,((2:0.02014024,1:0.01631887):0.00572962,3:0.02907933):0.05560077):0.001173468):0.003524471):0.005348401):0.01016638,13:0.005419789):4.951041e-05,19:0.02670426739):0.0008203513):0.0004717966,(14:0.02465427,(18:0.047077284,16:0.03431216):0.0263493144):0.03300799462);
tree gen.342 = [&U] (((((16:0.026728089,18:0.0439746247):0.0660956926,19:0.01816312):0.0116822178,((12:0.008953129,15:0.00742226):0.001473072,17:0.037263448):0.004438423):0.0004400564,14:0.055795482):0.003950512,(((((((8:0.078009272,(9:0.010525771,7:0.010842326):0.0029457676):0.02014982,(5:0.001147862,6:0.008872148):0.0005636211):0.001513219,(3:0.02908769,(1:0.02460743,2:0.02415297):0.007002617):0.04951005):0.0008283432,4:0.02834696):0.00290894,10:0.01878068):0.0074406,11:0.01492009):0.01026326,13:0.007911755):0.0008438329);
tree gen.343 = [&U] (((14:0.03356842,(18:0.04827984614,16:0.0352225):0.0356004372):0.025607075,((11:0.01575376,(10:0.01909492,((4:0.02092899,((1:0.02870571,2:0.01731501):0.004526994,3:0.03453673):0.06405475):0.0007480731,(6:0.004837654,(5:0.00198638,(8:0.055769203,(9:0.011593161,7:0.008615244):0.0028859902):0.02106114):0.001034278):0.002215598):0.004803146):0.005178486):0.011240703,(17:0.038962981,(15:0.008910524,12:0.01072229):5.457988e-05):0.0007304585):0.0004294587):0.0001461602,(13:0.004684045,19:0.0220417549):0.0003525975);
tree gen.344 = [&U] ((13:0.008026018,((((((5:0.003018733,6:0.01107296):0.0005141918,(8:0.0748977642,(7:0.0144785132,9:0.006681277):0.0049694153):0.0226897):0.001742564,4:0.02666388):0.0003790495,(3:0.02334199,(1:0.02010588,2:0.01492111):0.006255069):0.05667327):0.002490588,10:0.02496831):0.005953206,11:0.01547254):0.01059343):0.001892899,((((15:0.007504356,12:0.01181272):0.0008541566,17:0.0400808875):0.003766799,14:0.0645145233):0.0005126565,((16:0.0301959155,18:0.03757747):0.0726399538,19:0.009630333):0.0074277965):0.001319971);
tree gen.345 = [&U] (13:0.008213026,((((18:0.03739629,16:0.029693452):0.06496275939,19:0.015300016):0.01450145334,14:0.0683585222):0.001882047,(((((3:0.02575839,(1:0.03116914,2:0.01699179):0.00800567):0.04995122,(((6:0.008150108,(8:0.079635815,(9:0.012575515,7:0.013650979):0.001844187):0.0229219):0.003421008,5:0.004845085):0.001761289,4:0.02733204):0.0005012052):0.004455459,10:0.02546491):0.004666339,11:0.01763198):0.01214167,((12:0.009259917,15:0.009919094):0.001157871,17:0.052076035):0.001624314):0.00254362):0.0008097436);
tree gen.346 = [&U] ((14:0.03299575,(18:0.0515681993,16:0.02905892):0.0316403032):0.0283578312,(((17:0.036565053,(12:0.007690128,15:0.005695419):0.002031801):0.001013726,(11:0.0195449,(10:0.02194212,(((8:0.0716363779,(9:0.010104148,7:0.014255639):0.004512896):0.01581827,(5:0.0009185483,6:0.008652321):0.0008875804):0.006707059,(((1:0.02332137,2:0.01825401):0.009683786,3:0.02578043):0.051594,4:0.01844856):0.0003406026):0.001595365):0.002446608):0.0107231223):0.0007234194,(19:0.022161842,13:0.008049396):0.0007128076):2.666736e-05);
tree gen.347 = [&U] ((13:0.008926501,((((4:0.01816852,(3:0.02336726,(1:0.0203411,2:0.01387689):0.006904159):0.04512604):0.0003146369,(((9:0.0045553597,7:0.0105289477):0.001354127,8:0.06122545579):0.02495578,(6:0.004442292,5:0.004556391):0.001511589):0.006375659):0.003928994,10:0.0267732):0.004869512,11:0.01655329):0.008059964):0.001452772,(14:0.05479994803,(((18:0.03498115,16:0.032279484):0.063468607,19:0.009620463):0.010390103,((17:0.037792903,15:0.00981171):0.0009607702,12:0.009061685):0.004409761):0.000543219):0.001547781);
tree gen.348 = [&U] (((18:0.0376979822,16:0.033591287):0.05394083781,19:0.012594219):0.0102521433,(((15:0.010394652,(12:0.00827559,17:0.03820391):0.0008540204):0.003445701,(13:0.006559966,(((((5:0.002430849,(((7:0.0153093888,9:0.009252505):0.005316768,8:0.070379769):0.02690408,6:0.0102403):0.001162478):0.003901734,4:0.01753567):0.0008885869,(3:0.02574259,(1:0.01267082,2:0.02632007):0.004715642):0.04772685):0.002013413,10:0.02656982):0.004051831,11:0.01391411):0.01059656):0.0008035656):0.002205639,14:0.0628354537):0.0002133038);
tree gen.349 = [&U] (13:0.007065334,(((11:0.01489368,(10:0.0176938,((((((7:0.0069490472,9:0.0105715278):0.001543156,8:0.074747454):0.01898466,6:0.01252374):0.0001758944,5:0.005653908):0.004381621,((1:0.02739751,2:0.01130863):0.007975838,3:0.03395921):0.04751758):0.0009624925,4:0.02430225):0.00166189):0.007720495):0.01131416,19:0.0286830712):0.002220153,(((12:0.006824989,15:0.007503853):0.0007371513,17:0.04225778):0.002147694,(14:0.02977513,(18:0.043603642,16:0.02154324):0.0340628447):0.02754482606):0.000320058):0.0007099156);
tree gen.350 = [&U] (((19:0.016718462,(16:0.027302988,18:0.04885978):0.05725353468):0.0089007362,(14:0.05935963706,((17:0.034359951,15:0.012769833):0.0006099011,12:0.007477115):0.00239323):0.000676057):0.002890845,((((((3:0.02455144,(1:0.0281779,2:0.02559932):0.005265226):0.0552441,4:0.02355921):0.003296728,((5:0.001000607,6:0.01049746):0.001644524,(8:0.074977403,(7:0.0116393323,9:0.0087720118):0.0014841696):0.03100044):0.0009986483):0.002506351,10:0.02468872):0.006402991,11:0.01261841):0.01120088,13:0.00575517):0.001589772);
tree gen.351 = [&U] ((((((((((9:0.013487877,7:0.012575327):0.0042736976,8:0.056658872):0.0240853,5:0.003361474):0.0001841682,6:0.01497038):0.002182898,4:0.02781241):0.003423414,(3:0.03045175,(1:0.02581163,2:0.01692082):0.005753866):0.04930269):0.00178334,10:0.02494518):0.006188012,11:0.0086843):0.01365369,13:0.008861731):0.0009651021,((17:0.034801932,(12:0.007341165,15:0.010729755):0.002184372):0.002601955,(14:0.0565568416,(19:0.015381778,(16:0.02859707,18:0.03361892):0.0600044087):0.0130520893):0.0003171653):0.0008111472);
tree gen.352 = [&U] (13:0.01014644,((14:0.02414284,(18:0.0392236233,16:0.02106619):0.0340587929):0.0313470452,(((11:0.01159587,(10:0.02310822,(((5:0.006890554,(6:0.00651491,(8:0.059084828,(9:0.009648135,7:0.015448205):0.0022639378):0.02145677):0.0008463607):0.002040496,4:0.02682676):0.001154726,((2:0.01587008,1:0.01304217):0.007670898,3:0.03114928):0.04285161):0.002252119):0.007117224):0.007289705,19:0.025006983):0.0003968373,((12:0.01157813,15:0.009671603):0.00091542,17:0.0366549):0.002448989):0.001572045):0.001412716);
tree gen.353 = [&U] (((17:0.0391677474,12:0.006781264):2.606702e-06,15:0.008005093):0.002212483,((13:0.01010771,(((4:0.01873109,((3:0.0248447,(1:0.01685796,2:0.01806874):0.007897695):0.05279073,(6:0.007684693,(5:0.00340029,((8:0.0603058209,9:0.015677955):0.0005912228,7:0.0097602671):0.02405242):0.001783736):0.002859089):0.001596669):0.002850811,10:0.02118711):0.00391253,11:0.01321421):0.00937919):0.001542654,(14:0.05763503762,(19:0.0080482025,(18:0.03057921,16:0.0359364883):0.06396854317):0.00708047941):0.0006992529):0.0008391793);
tree gen.354 = [&U] ((14:0.0589355772,(13:0.009158983,(((((6:0.005753172,(5:0.003349829,((7:0.0088004618,8:0.0775268679):0.0003868633,9:0.01050919):0.02810528):0.0007818032):0.002347477,4:0.02369103):0.002854633,(3:0.02482076,(1:0.01993767,2:0.01705431):0.007702917):0.04398201):0.004729068,10:0.02708954):0.004799761,11:0.01401296):0.009936435):0.003244795):0.0006054568,((17:0.040579551,(15:0.006609051,12:0.0101879):0.001547129):0.002470825,(19:0.013962636,(16:0.0307607235,18:0.04017915):0.05111630657):0.014621328):0.0008730551);
tree gen.355 = [&U] (13:0.008657227,(((17:0.0330023614,(12:0.007786347,15:0.010379087):0.002050476):0.001706674,((19:0.015772915,(16:0.028266559,18:0.03438244):0.05236198696):0.0124092055,(((4:0.02746095,((5:0.003557011,(((9:0.006049808,8:0.063131895):0.001447399,7:0.010528077):0.02802558,6:0.01013953):1.195589e-05):0.004547188,(3:0.02253888,(1:0.01937238,2:0.01833507):0.00534104):0.05563099):0.0001804428):0.004019785,10:0.01978393):0.00611287,11:0.01196409):0.00778307):0.0001395055):0.0007696892,14:0.0603600645):0.001110831);
tree gen.356 = [&U] (((15:0.009367373,(17:0.044427986,12:0.008704278):0.001836987):0.001833977,((19:0.010683584,(18:0.03427084747,16:0.032489434):0.0594484409):0.013684155,14:0.07071149133):0.001407444):0.000653403,(13:0.01155634,(((4:0.02970148,((1:0.03518624,(2:0.02665955,3:0.03264131):0.000413453):0.06404804,((5:0.00243514,6:0.008487191):0.001371424,((7:0.0171562044,9:0.013875115):0.000935514,8:0.070127426):0.02509902):0.002463327):0.0003315451):0.001258667,10:0.02170786):0.005825672,11:0.01762305):0.01187882):0.001279748);
tree gen.357 = [&U] ((19:0.0227836791,(14:0.02506173,(18:0.043487308,16:0.031148):0.0334267341):0.027889227):1.75849e-06,((15:0.005977991,(17:0.040210313,12:0.007126209):0.0009163996):0.001652093,(13:0.01434897,(11:0.009161301,(10:0.02093961,((4:0.02111857,(((7:0.019893774,9:0.0119572089):0.004411794,8:0.063385649):0.02850987,(6:0.006980562,5:0.001426357):0.000225524):0.003746469):0.001083874,((2:0.01635073,1:0.01576829):0.007084598,3:0.0200906):0.04470774):0.00588553):0.005691445):0.009779819):0.001350619):0.0002760713);
tree gen.358 = [&U] ((14:0.02815954,(18:0.04341892,16:0.03184851):0.034755251):0.02341030435,((19:0.02122107687,(17:0.041151609,(15:0.006503507,12:0.00673063):0.001800531):0.002309598):0.0003940931,(13:0.01092201,(11:0.01720331,(10:0.01860052,((((((7:0.01392488,9:0.013110284):0.002720719,8:0.054751472):0.02097855,6:0.007859038):0.0008627059,5:0.002306929):0.00420119,4:0.02541049):0.001202438,((2:0.02145767,1:0.02251553):0.007147213,3:0.0274978):0.04126151):0.004076025):0.008401879):0.009069928):0.001465246):1.599071e-05);
tree gen.359 = [&U] ((((14:0.02819369,(18:0.0427205903,16:0.02383382):0.034498828):0.0263795131,19:0.02938045846):0.0003482406,(17:0.043020427,(12:0.004496414,15:0.010563529):0.000467243):0.001659525):0.001446663,(13:0.004495946,(11:0.01763183,(10:0.02414746,(((6:0.006504674,((9:0.0143920553,7:0.0114795793):0.006396027,8:0.055593455):0.02027456):0.001358709,5:0.003433222):0.007146346,(((2:0.01894077,1:0.02281659):0.004394313,3:0.01788642):0.05260084,4:0.03158567):0.002071601):0.001429774):0.005751641):0.00554668):0.001256139);
tree gen.360 = [&U] ((13:0.00944795,(((((6:0.008565689,(5:0.006413969,((9:0.012262878,7:0.009668978):0.005381373,8:0.0782972168):0.02857948):2.636832e-05):0.003742478,(3:0.02768106,(2:0.01494677,1:0.01639367):0.007189128):0.042050109):0.0001766718,4:0.03891108):0.001331712,10:0.01770593):0.005934091,11:0.0144661):0.009118092):0.0009918258,(((19:0.012290289,(18:0.031617409,16:0.033795268):0.0542816971):0.0119717128,((15:0.008535798,12:0.008476959):0.0004829985,17:0.040250644):0.003052903):0.002141285,14:0.0773065616):0.003107637);
tree gen.361 = [&U] (((17:0.052826033,(12:0.01046472,15:0.007565017):0.0006948859):0.003266955,((19:0.013143509,(16:0.031122394,18:0.04036456):0.06021935977):0.010481279,14:0.0663588364):0.0001694579):0.002129222,(13:0.01070436,((((4:0.02691288,(3:0.02253477,(2:0.01692499,1:0.01937248):0.006416534):0.05214955):0.003551389,((6:0.01129543,((7:0.01190199,9:0.012787846):0.003601454,8:0.078937102):0.0240089):0.00261846,5:0.002313107):0.00341846):0.002970314,10:0.0262851):0.007625219,11:0.01054522):0.009153684):0.001671886);
tree gen.362 = [&U] ((((((((6:0.007344471,(((7:0.0147355164,9:0.0105840282):0.00272781,8:0.076907647):0.02581716,5:0.002684767):0.001063236):0.001055344,4:0.03369478):0.001171572,(3:0.03096015,(2:0.02552018,1:0.02162398):0.002219271):0.04882211):0.001688695,10:0.02895427):0.003694798,11:0.01221824):0.008685193,13:0.007278051):0.0006652912,(19:0.010207819,(18:0.04081227,16:0.030343492):0.05512292566):0.01675303639):0.0006638673,(((17:0.04024106,12:0.009227186):0.0001711233,15:0.010974828):0.005685871,14:0.0668183396):0.0003863923);
tree gen.363 = [&U] ((14:0.0807794727,(((((((6:0.009338078,(5:0.002129061,((9:0.0125050536,7:0.0132578184):0.003247128,8:0.064201659):0.02225972):0.0002085721):0.001847178,(3:0.02684537,(2:0.01480072,1:0.01809571):0.003961155):0.05016869):0.0008532189,4:0.0241523):0.001229543,10:0.02270998):0.005353481,11:0.01770971):0.009561842,(19:0.0120584,(16:0.031958242,18:0.0385641179):0.05879755297):0.0130566674):0.0006723722,(15:0.007130691,(12:0.007379255,17:0.043604513):0.000694676):0.00184715):0.0006683726):0.0007082439,13:0.006294016);
tree gen.364 = [&U] (((((17:0.024624228,15:0.005533919):0.0002753904,12:0.009144476):0.001564055,14:0.0581671091):9.713389e-05,(13:0.009638769,((((3:0.02892167,(2:0.01767944,1:0.01811316):0.004984501):0.05119079,(4:0.02627771,(6:0.0148642,(((9:0.0110153701,7:0.0148010832):0.003865344,8:0.0726586079):0.01807346,5:0.001557299):0.001892433):0.0005454339):0.0007685252):0.003034864,10:0.02140932):0.005101037,11:0.01543833):0.005642471):0.0007125785):9.686166e-05,(19:0.014313032,(18:0.0300235,16:0.031781221):0.05273609874):0.007720907);
tree gen.365 = [&U] ((12:0.006484844,(17:0.042061864,15:0.012428102):0.0002884759):0.002522264,(((19:0.025885666,(11:0.009992539,(10:0.02156101,(((3:0.02452625,(1:0.02492017,2:0.02059449):0.003513951):0.0537313,(6:0.0094212,(5:0.002248266,((7:0.013584086,9:0.007582762):0.00334519827,8:0.054458187):0.01834918):0.001241702):0.001483389):0.003426256,4:0.02584522):0.006594146):0.002675572):0.01013451):0.0007067071,13:0.007690837):0.0002067946,(14:0.02612428,(18:0.043606685,16:0.0299633):0.0304923924):0.0255392509):0.0007188388);
tree gen.366 = [&U] (((15:0.006743078,12:0.006650855):0.001392365,17:0.034197039):0.001186201,(((19:0.014819806,(16:0.0263319036,18:0.041153958):0.06032190533):0.0097624302,(14:0.05919832,13:0.01036758):0.0009053665):0.0002532633,(((((1:0.01868868,2:0.02060815):0.003589249,3:0.02638227):0.05615507,(4:0.02014124,(5:0.005692227,(((9:0.012389772,7:0.011383274):0.0030471302,8:0.076976223):0.02392752,6:0.007067855):1.095685e-05):0.001268174):0.001068173):0.004020675,10:0.02105933):0.004067977,11:0.01373974):0.008030946):0.0001419158);
tree gen.367 = [&U] (13:0.009361942,(14:0.06499939991,((19:0.012253728,(18:0.0332425955,16:0.025826226):0.054596388):0.009711731,((((((((7:0.0115473147,9:0.009182139):0.004768916,8:0.0621254254):0.02192853,(5:0.001616429,6:0.007404725):0.002318899):0.001771727,4:0.02488487):0.0002741692,((1:0.02046849,2:0.0133443):0.003569748,3:0.02461987):0.04813467):0.002627731,10:0.01975407):0.002862818,11:0.009555391):0.01020823,((15:0.007506111,12:0.006186097):0.001119242,17:0.032328533):0.002639488):0.0005847713):0.0004426071):8.154129e-05);
tree gen.368 = [&U] (13:0.006928712,((((15:0.005384987,12:0.005070273):0.000204862,17:0.036883874):0.001899913,((19:0.014246939,(18:0.0290738896,16:0.029196053):0.05994953336):0.0066350841,(((((((7:0.01130505977,9:0.013474373):0.004096681,8:0.060470568):0.02576094,(5:0.002491182,6:0.008671722):0.0006850224):0.003329942,((1:0.02386833,2:0.01554985):0.004227662,3:0.02392946):0.04758974):0.001062367,4:0.01954272):0.003421488,10:0.02124921):0.004579465,11:0.0130387):0.01024128):0.0008398947):0.0009432984,14:0.0543887884):0.0006405997);
tree gen.369 = [&U] ((((((((1:0.01737974,2:0.02295915):0.004060926,3:0.01963843):0.06604447,4:0.02938942):0.001390642,((6:0.007108788,5:0.00046653):0.0001392732,(8:0.057523849,(9:0.01267109,7:0.014967412):0.0043688401):0.02953194):0.002963127):0.005154741,10:0.02464):0.006407055,11:0.01554063):0.008170657,(19:0.010241097,(18:0.039772813,16:0.026842882):0.05002549076):0.0091708874):0.0006564652,((13:0.01290702,(17:0.038968953,(15:0.011783896,12:0.01233328):0.001166421):0.001358787):0.0008577809,14:0.058312781):0.001445939);
tree gen.370 = [&U] (((17:0.03855607,(15:0.010112786,12:0.008487498):0.001534167):0.003029151,(14:0.06525435688,(19:0.0111277367,(16:0.030032504,18:0.04045339):0.06170567159):0.00753338):7.995703e-05):0.001935019,(13:0.009241129,(((((1:0.01692232,2:0.0196768):0.005333851,3:0.03069617):0.05952034,(((8:0.061743984,(9:0.008996279,7:0.014270554):0.0039071):0.01861466,(5:0.003843732,6:0.01070283):0.0001237758):0.004575235,4:0.02652422):0.002683039):0.004795908,10:0.02003462):0.003455161,11:0.02369431):0.00995878):0.001166629);
tree gen.371 = [&U] (13:0.008117042,((((((4:0.025186,(((5:0.005069709,6:0.005505196):0.000652633,(8:0.065394892,(9:0.011578722,7:0.0133287553):0.001151372):0.02711365):0.003062643,((1:0.01642183,2:0.02149469):0.003442424,3:0.03009142):0.06599741):0.0007818237):0.001458043,10:0.02572289):0.003418666,11:0.01242618):0.008614684,(19:0.014721729,(16:0.036872061,18:0.03533332):0.0623080106):0.008258366):0.0007184613,(17:0.039583325,(15:0.010097201,12:0.007763177):0.000829458):0.001249668):0.0009981897,14:0.0676702377):0.0008442893);
tree gen.372 = [&U] (((19:0.0236639694,(11:0.01177726,(10:0.02701905,(((3:0.02543665,(1:0.03490738,2:0.01580986):0.005125596):0.05180167,4:0.02397591):0.002309855,((6:0.01174145,5:0.002827825):0.0009251993,(7:0.012520719,(8:0.0716348682,9:0.007777694):0.001609572):0.0261932773):0.001449705):0.004898952):0.008781869):0.0126244834):0.003203986,((14:0.0230219,(18:0.036525478,16:0.03471674):0.0338878202):0.0266480993,(17:0.039944713,(12:0.007365532,15:0.009571212):0.003319221):0.001059897):0.0005263934):0.0009878843,13:0.007603531);
tree gen.373 = [&U] ((19:0.018920244,(18:0.03952338,16:0.025244537):0.0515492051):0.0096653757,((14:0.0621617695,((((4:0.02703064,((((8:0.068347479,(7:0.014620806,9:0.011067413):0.0028323039):0.02499042,6:0.008473227):0.0006178131,5:0.006425493):0.001792403,((1:0.0148343,2:0.01666084):0.003414668,3:0.02899396):0.05163507):0.001554052):0.002692493,10:0.02251116):0.003833104,11:0.01282226):0.01442186,((12:0.01070863,15:0.010143545):0.0001772693,17:0.035477001):0.0006540244):0.0008588858):0.0005385408,13:0.01085607):3.305959e-05);
tree gen.374 = [&U] ((((17:0.033666416,(12:0.00621478,15:0.010007932):0.0003304602):0.001998077,14:0.0561923352):0.00100451,(19:0.016276293,(18:0.041738675,16:0.027243517):0.06177390452):0.011220429):0.0001300216,(13:0.01050177,(((((6:0.006353695,5:0.007673842):0.002103238,((7:0.0110052585,9:0.00802648):0.0026444179,8:0.059472645):0.02254046):0.002693673,(4:0.02452983,((1:0.02451436,2:0.01960311):0.001989549,3:0.02424562):0.05811357):0.002351262):0.005025623,10:0.02226481):0.00516494,11:0.01339467):0.007772669):0.000340593);
tree gen.375 = [&U] (14:0.0554413058,(((((4:0.02710663,(((1:0.0119644,2:0.01489779):0.005060354,3:0.02210208):0.04889294,((((9:0.016054504,7:0.015353253):0.0041227128,8:0.063997189):0.02098654,5:0.002936822):0.001195587,6:0.005122663):0.003094088):0.0004771509):0.001490974,10:0.01989495):0.006853839,11:0.01001548):0.0106924914,((12:0.009649662,15:0.004558157):0.001043362,17:0.033159409):0.001315945):0.000974606,(13:0.01064169,(19:0.019445303,(16:0.0291729567,18:0.03728594):0.05664193881):0.0132167556):0.0005383237):0.001209848);
tree gen.376 = [&U] (((((((4:0.02468768,((1:0.02020338,2:0.0137046):0.005301749,3:0.02356596):0.04768673):0.001663618,(5:0.004817043,(((9:0.0105600366,7:0.0123332988):0.001830882,8:0.056301302):0.02092526,6:0.01365595):0.001009029):0.002812556):0.001468351,10:0.02284397):0.003510817,11:0.0121949):0.008996321,13:0.006642378):0.0001623895,((17:0.044040353,(12:0.008774206,15:0.012576931):0.002488956):0.002039933,14:0.058140845):0.0009845648):5.533699e-05,(19:0.0127844063,(18:0.03281745,16:0.0294563185):0.06212765149):0.0124783991);
tree gen.377 = [&U] (((((((((1:0.02636486,2:0.02186081):0.007249728,3:0.03196904):0.0488288,(((6:0.01270004,((9:0.011218195,7:0.012664999):0.00244043,8:0.068238716):0.02083736):0.002743296,5:0.002018871):0.005509926,4:0.02308641):0.001057411):0.002996572,10:0.03046823):0.004035162,11:0.008988453):0.01210785,(17:0.037939329,(15:0.01180418,12:0.006908574):0.001393016):0.00128451):0.0009293425,(19:0.012269604,(18:0.0411644735,16:0.030810613):0.0643667159):0.0120506456):0.00150746054,14:0.060498605):0.0004638791,13:0.008750873);
tree gen.378 = [&U] ((14:0.05630202515,((17:0.034838445,(15:0.009507341,12:0.005624586):0.001092814):0.002228794,13:0.007190055):3.224428e-05):0.0001242417,((((((1:0.02106598,2:0.02065448):0.001749971,3:0.01979534):0.03795609,((((7:0.016544258,(9:0.018674556,8:0.06686343662):0.001199534):0.02479691,6:0.01222251):0.001425974,5:0.004103933):0.00163856,4:0.02100669):0.002381073):0.001714095,10:0.02122954):0.005978629,11:0.01076365):0.007600644,(19:0.013803173,(16:0.030680988,18:0.046434868):0.0494108526):0.00980928):0.0008077436);
tree gen.379 = [&U] ((((19:0.012903404,(18:0.0379573869,16:0.029518559):0.061861656):0.0110816057,(17:0.026928699,(12:0.009485436,15:0.009440984):0.001664499):0.000355961):0.0009692274,14:0.0493127461):0.000175201,(((((((1:0.02780386,2:0.01945085):0.005977603,3:0.02178244):0.04650683,(5:0.00271557,(6:0.0094592,(8:0.079644416,(7:0.0164091982,9:0.0078398432):0.0028956211):0.02405653):0.002158406):0.001990862):0.00165443,4:0.02224512):0.00160298,10:0.02128391):0.008221421,11:0.01245704):0.01403729,13:0.00583271):0.002031064);
tree gen.380 = [&U] ((((13:0.005815849,14:0.0549430508):0.0005190421,(15:0.0041311071,(12:0.006802788,17:0.034459945):4.329749e-05):0.001927738):0.0006091495,(19:0.011487971,(16:0.028942139,18:0.0379091304):0.05834845577):0.010832009):0.0003582744,(((4:0.03392395,(((6:0.008810786,(8:0.062081507,(9:0.012552835,7:0.015504229):0.00347122):0.01922445):0.0004726593,5:0.005590945):0.002459238,((1:0.02023488,2:0.01805883):0.006932068,3:0.02745768):0.05206518):0.0009648154):0.002810121,10:0.02356147):0.00402836,11:0.01377012):0.009234757);
tree gen.381 = [&U] ((14:0.06354804375,((15:0.007763727,12:0.006339403):0.0009282908,17:0.030092217):0.000906454):0.001305544,((((((((6:0.006580096,(8:0.0762872932,(9:0.006924925,7:0.014422288):0.0027045039):0.02567113):0.0005307931,5:0.005720112):0.004120867,4:0.03226528):0.000237207,((1:0.01724437,2:0.0141917):0.007296847,3:0.02268285):0.04787556):0.001337422,10:0.02277167):0.007008665,11:0.01426215):0.01307555,(19:0.015348026,(16:0.0291902072,18:0.04510715):0.05370023961):0.0107423381):0.002005946,13:0.00965983):0.0004560027);
tree gen.382 = [&U] (((((15:0.006433735,12:0.00519061):0.0002246954,17:0.033103231):0.00109482,(13:0.01031661,(((((5:0.005163426,((8:0.069322573,(9:0.012634754,7:0.0111489407):0.002920004):0.02297545,6:0.01156135):0.0006803277):0.002284639,((1:0.01578167,2:0.02200926):0.0107132,3:0.02820816):0.05932084):0.0003674138,4:0.02083152):0.006173507,10:0.02178912):0.003007397,11:0.01526401):0.01206652):0.000803588):0.0003909744,(19:0.014929297,(16:0.029628274,18:0.04054745404):0.05359515277):0.0086304523):0.0006108231,14:0.06581541262);
tree gen.383 = [&U] ((((11:0.01791507,(10:0.02483358,((4:0.02652343,((((7:0.0136243278,9:0.006901006):0.002686984,8:0.05042382):0.01644926,5:0.003421391):0.001277837,6:0.006356884):0.001555075):0.00293858,(3:0.02806457,(1:0.01835868,2:0.01589144):0.006714464):0.04732443):0.003790036):0.002227919):0.008853044,(17:0.03441657,(15:0.005602552,12:0.007602855):0.001397578):0.001948498):0.0010298875,(14:0.02860661,(18:0.0415494977,16:0.02222151):0.0306395744):0.027819477):0.0004159898,(19:0.0198145627,13:0.009090263):0.0007659673);
tree gen.384 = [&U] ((((19:0.013630262,(16:0.0294223938,18:0.04557181):0.05168932214):0.0110419842,14:0.07664770766):0.0007049867,(17:0.034100142,(12:0.00902276,15:0.008560337):0.0005442302):0.002234174):0.002955008,(((((4:0.02604654,((1:0.0164126,2:0.01682937):0.002395817,3:0.02581979):0.05241872):0.0005229836,(((9:0.011953527,7:0.01292995519):0.002724439,8:0.062777401):0.02457385,(5:0.003221947,6:0.005721837):0.001384459):0.003607275):0.001560932,10:0.01727558):0.002574389,11:0.01155983):0.006760478,13:0.01166289):0.002241084);
tree gen.385 = [&U] (((17:0.029171359,(12:0.008450067,15:0.008627506):0.0007188638):0.001718242,(((19:0.010547632,(16:0.033012316,18:0.0355455651):0.0585636143):0.0127326792,((((4:0.02688615,((6:0.007391947,((7:0.0107396756,9:0.011034131):0.0018593,8:0.0650683307):0.02444376):0.001818951,5:0.006058283):0.002249885):0.002829912,((1:0.02004989,2:0.02097159):0.005439716,3:0.02776872):0.06103726):0.005103898,10:0.02431617):0.004481443,11:0.01395201):0.009668238):0.001572781,14:0.0533793023):0.0003665037):0.0003958236,13:0.007021746);
tree gen.386 = [&U] (13:0.006354042,(((17:0.036865656,(12:0.005993831,15:0.008424487):0.001043315):0.001365718,(19:0.030358234,(11:0.01243976,(10:0.02307565,((3:0.02753523,(1:0.02237788,2:0.01898192):0.008495749):0.05392645,(4:0.03058862,((((7:0.015836952,9:0.010047744):0.005312123,8:0.0428167474):0.02236011,5:0.003038687):0.0004679797,6:0.01229416):0.001814117):0.0005918823):0.002659354):0.005438669):0.01096411):0.0005909748):0.0005066521,(14:0.03069633,(18:0.04038214318,16:0.0262782):0.034649984):0.028226099):0.001021083);
tree gen.387 = [&U] (((((((((1:0.01185199,2:0.02164529):0.009065089,3:0.02351188):0.05693965,(4:0.02767676,(((8:0.060222506,(7:0.0127414266,9:0.013842817):0.003817872):0.02883438,6:0.008664898):0.0003494223,5:0.0023636):0.001218552):0.001444234):0.002453177,10:0.02674045):0.004970408,11:0.01146974):0.009633498,13:0.009527552):0.001262039,14:0.069228741):0.0007318066,(19:0.012670005,(16:0.03198822,18:0.03831907):0.05020965526):0.0113449459):0.0002467813,(15:0.010304823,(12:0.009886509,17:0.045147652):7.085676e-05):0.0009398302);
tree gen.388 = [&U] ((17:0.034281937,(12:0.004957727,15:0.013541041):0.001126643):0.002636496,(((11:0.01772456,(10:0.02257405,((((6:0.01147256,(8:0.070977848,(9:0.0074491039,7:0.008925258):0.001428776):0.02456077):0.001554629,5:0.007942934):0.0006470501,4:0.02180717):0.0008847667,(3:0.03429836,(1:0.02607297,2:0.01455558):0.001355333):0.05488215):0.001589456):0.005048689):0.011449,13:0.006422893):0.00162221,((14:0.03873425,(18:0.045263433,16:0.025862):0.03654863379):0.031506201,19:0.031991908):0.000485575):0.001131527);
tree gen.389 = [&U] (((19:0.012750772,(18:0.04839165,16:0.0278125011):0.05326300519):0.0130543365,13:0.01145966):0.0002362295,(14:0.0719170303,((((((1:0.01754973,2:0.01252722):0.01138571,3:0.02515291):0.05633562,(((6:0.009437749,(8:0.056363999,(7:0.011127275,9:0.010974718):0.001607863):0.02165695):0.00157992,5:0.003257247):0.004005914,4:0.02002):0.003988854):0.003078015,10:0.02636224):0.004477384,11:0.01099927):0.01070782,((15:0.00720426,12:0.005707674):0.001631005,17:0.038968018):0.001853176):0.0010116971):0.001194294);
tree gen.390 = [&U] (13:0.00726606,((19:0.034871676,(11:0.01246884,(10:0.02328381,((((5:0.003478455,6:0.0114113):0.0006202524,(8:0.04490386,(7:0.013005723,9:0.006577266):0.0049958199):0.02626268):0.002566293,4:0.02602235):0.001243586,(3:0.0390924,(1:0.04363853,2:0.01927844):0.003843535):0.05439256):0.005730568):0.005507846):0.008141911):0.0002300184,((17:0.039505878,(12:0.006523588,15:0.010046467):0.00107159):0.004162793,(14:0.02804885,(18:0.037790289,16:0.02859143):0.0306749375):0.0300509404):0.001604923):0.0004722338);
tree gen.391 = [&U] ((((((((4:0.03205866,(((8:0.059607769,(9:0.016935388,7:0.0143750628):0.001691773):0.02266807,5:0.003214947):0.0001220894,6:0.01108948):0.002733955):0.001583456,((1:0.01656462,2:0.01465063):0.004450413,3:0.02262528):0.04511951):0.002563242,10:0.02191313):0.00687993,11:0.01515043):0.008915689,13:0.00610228):0.001244147,14:0.0530126263):0.0008298544,(19:0.015865297,(18:0.036144541,16:0.025686888):0.062857248):0.0115528497):0.0002598634,(17:0.041281593,(15:0.006420358,12:0.004582041):0.0002687027):0.002699353);
tree gen.392 = [&U] ((13:0.006896625,(11:0.01193928,(10:0.01990812,((4:0.02334559,(((8:0.062827534,(9:0.0059910227,7:0.0099394432):0.00357234005):0.02211815,6:0.004834387):0.001818001,5:0.004305852):0.0003687557):0.004473362,(3:0.02219442,(1:0.01799303,2:0.02418948):0.005498059):0.04712969):0.003516287):0.006604933):0.0064879):0.0009958962,((((12:0.004922887,15:0.009591139):0.0008907078,17:0.035946604):0.0006452398,(14:0.03347786,(18:0.045069572,16:0.0258565):0.0331581686):0.030927228):0.000815137,19:0.024801528):0.0007827318);
tree gen.393 = [&U] (((((((1:0.01845022,2:0.01821153):0.008736425,3:0.02426807):0.05846205,(((5:0.003705484,(8:0.066970419,(9:0.0069560439,7:0.012865713):0.001576095):0.02254526):0.0006865057,6:0.008437324):0.003442711,4:0.02569719):0.002720268):0.001121872,10:0.02331064):0.003564211,11:0.009337393):0.01175068,13:0.01064614):0.0005771871,((((15:0.005582207,12:0.00771615):0.003025782,17:0.03388003):0.002492854,(19:0.012936144,(16:0.029869446,18:0.04680496):0.0511643854):0.0125531898):0.0006587529,14:0.0547438906):0.0005039488);
tree gen.394 = [&U] ((14:0.03364897,(16:0.02678618,18:0.03274844094):0.025979052):0.03846228962,(((12:0.007104807,15:0.009279368):0.0006389104,17:0.035192798):0.001894956,(((11:0.01660244,(10:0.02395841,((4:0.02716782,(3:0.02746568,(1:0.02031527,2:0.02033198):0.006024569):0.04435868):6.866078e-05,((5:0.00289853,6:0.008297149):0.001464026,(8:0.07694046472,(9:0.020516003,7:0.0103069353):0.0035663156):0.02424809):0.004687706):0.002984677):0.004639744):0.01143695,13:0.009389019):0.002911623,19:0.0284195834):0.0007742291):0.0001353923);
tree gen.395 = [&U] ((13:0.0078151466,14:0.059961085):0.001869767,(((((((1:0.01607616,2:0.01996742):0.004682389,3:0.02627103):0.05027363,(((8:0.0622186192,(9:0.006782541,7:0.0159354628):0.00281823):0.02310955,(5:0.002705289,6:0.006450765):0.0002984369):0.003791462,4:0.0194947):0.001902134):0.001111174,10:0.02596294):0.003577899,11:0.01239735):0.01107961,(17:0.039698664,(15:0.011628677,12:0.006140245):0.001549717):0.0008577964):0.0003870131,(19:0.011606511,(16:0.032987046,18:0.04360336):0.04960422995):0.008961332):0.002991923);
tree gen.396 = [&U] (((((((1:0.02697249,2:0.01582488):0.003282475,3:0.02224333):0.05785008,((6:0.006463191,((8:0.063910916,(7:0.012292194,9:0.00917619):0.00348861889):0.02153108,5:0.002062133):0.001619765):0.001178112,4:0.02459993):7.25991e-05):0.004476042,10:0.02247759):0.009688252,11:0.01554253):0.0102698,13:0.01169428):0.001126789,(((19:0.016664562,(18:0.03449143,16:0.032076038):0.0599902941):0.0115832624,14:0.062602736):0.0003232834,((15:0.014244623,17:0.024137813):0.0003451777,12:0.006045978):0.005641816):0.000598058);
tree gen.397 = [&U] (13:0.009309822,((11:0.01118756,(10:0.02325792,(((3:0.02266038,(1:0.01111931,2:0.01896188):0.006915652):0.06404427,(6:0.007747141,(5:0.003862294,(8:0.0691806,(7:0.0130944476,9:0.008229555):0.005681931):0.02018014):0.0002976035):0.004886033):0.0009034339,4:0.02666465):0.002903499):0.004313263):0.009796118,(19:0.029119226,((14:0.03115354,(16:0.02214774,18:0.04170372895):0.025988893):0.0290294398,(17:0.037419745,(15:0.010589954,12:0.009282797):0.0002380353):0.003327669):4.954366e-05):0.001531789):0.0002452758);
tree gen.398 = [&U] (((14:0.06606294865,(17:0.03019824,(12:0.00864604,15:0.010484413):0.0008330681):0.0010872101):0.000444951,13:0.01047174):0.000224499,((19:0.014103319,(18:0.03604466,16:0.0238779251):0.0624480248):0.012136998,((((((1:0.04316233,2:0.02027577):0.01256797,3:0.0285797):0.04195314,4:0.02770491):0.001676796,((6:0.01534409,5:0.001685089):0.0006944046,(8:0.060991275,(7:0.0076830037,9:0.01031323911):0.003229964):0.02331985):0.001929764):0.002984241,10:0.01932084):0.007026536,11:0.009696494):0.009181756):0.002239028);
tree gen.399 = [&U] (19:0.0255527748,(((14:0.03140842,(16:0.0222389,18:0.0399457989):0.0277633431):0.0267960667,((11:0.01749603,(10:0.02090858,((3:0.02287057,(1:0.02050893,2:0.02215233):0.003178779):0.0495283,((((8:0.054047059,(9:0.0096133936,7:0.014186467):0.0031436759):0.02347044,5:0.003636898):0.0008189266,6:0.009134951):0.006215151,4:0.02217507):0.0002254264):0.002448385):0.005709575):0.0115837,13:0.007867218):0.0009179381):3.612644e-05,((15:0.009859126,12:0.004864749):0.0008814577,17:0.04129612):0.003613943):0.0003497722);
tree gen.400 = [&U] (13:0.01124019,(((17:0.039852631,(15:0.009440735,12:0.004351212):0.00100911):0.001230281,14:0.05549308886):0.0005958033,((19:0.015602791,(18:0.044040443,16:0.025218413):0.0548234775):0.009593679,(((((1:0.01716793,2:0.01052533):0.007791264,3:0.02674824):0.05180118,(4:0.02535265,(((7:0.016195597,9:0.012465101):0.003655222,8:0.064848003):0.02630708,(6:0.00882339,5:0.00161552):0.001044355):0.00353905):0.0008062557):0.00321281,10:0.01947486):0.002214042,11:0.01154784):0.01394716):0.000278752):0.001671464);
tree gen.401 = [&U] (((17:0.044282496,(12:0.004208532,15:0.008737143):0.001038701):0.0008456335,(13:0.009133423,(((((1:0.0215016,2:0.01345767):0.006783643,3:0.02137103):0.04902137,(4:0.0280331,(6:0.01100664,(((9:0.0094369901,7:0.0101842307):0.001974296,8:0.067912245):0.02233257,5:0.003910973):0.0005398507):0.001029179):0.0004081243):0.005532744,10:0.01732571):0.00276044,11:0.01961894):0.01152944):0.002333547):0.0001253602,(14:0.06588716614,(19:0.012876871,(18:0.0484062273,16:0.0239775443):0.05540722087):0.0104295597):0.0005368562);
tree gen.402 = [&U] ((14:0.0645902106,((17:0.036605938,(15:0.0056888,12:0.005304384):0.0005269593):0.003577519,((19:0.013070144,(16:0.0387875815,18:0.03662477):0.0485853712):0.00948030019,(((((1:0.01637686,2:0.02013555):0.01070913,3:0.02147672):0.04029173,(4:0.02838403,((6:0.008079963,((9:0.012024133,7:0.013072063):0.0017143221,8:0.0652135772):0.02678768):0.0007677452,5:0.003312482):0.00214623):0.00188583):0.001156097,10:0.02413408):0.007284562,11:0.01549802):0.0062129684):0.001093932):0.0003819919):0.0028681,13:0.01008669);
tree gen.403 = [&U] (13:0.009066305,((14:0.0599844197,((19:0.015205538,(18:0.03935331,16:0.025696557):0.0645036378):0.010595134,(17:0.032227957,(12:0.006746146,15:0.009144114):0.002127695):0.001738111):0.001251424):0.0004685216,(((4:0.02482383,(((1:0.02770201,2:0.02262983):0.007665086,3:0.02047851):0.05223396,((((9:0.012356047,7:0.0099545668):0.0009441444,8:0.059447891):0.01959242,6:0.006609058):0.0009780449,5:0.007505592):0.005859083):0.001620001):0.00182464,10:0.02067181):0.006325783,11:0.007745891):0.008802444):0.0006444126);
tree gen.404 = [&U] ((14:0.06085629235,((12:0.007580253,15:0.008651577):0.0002856175,17:0.035771107):0.002467223):6.297821e-05,(((((((1:0.01334,2:0.01825827):0.00735136,3:0.03310809):0.05565094,(4:0.02362966,((((7:0.014419552,9:0.0131297063):0.002345645,8:0.063177572):0.01467979,5:0.006891346):0.002160072,6:0.008443474):0.001108294):0.0007851544):0.002089408,10:0.02641327):0.004574936,11:0.01616269):0.01045644,13:0.01184888):0.003622116,(19:0.016163036,(18:0.03524442,16:0.029651818):0.0517325577):0.0115078213):0.0004507186);
tree gen.405 = [&U] (13:0.01230416,(14:0.062354931,(((((((1:0.01961581,2:0.01912294):0.006998322,3:0.02682294):0.04995055,((((9:0.008564628,7:0.01513086277):0.002118278,8:0.0589266274):0.02867985,(6:0.006407662,5:0.00543551):0.003273946):0.003040509,4:0.02694124):0.0004337057):0.00352859,10:0.02580401):0.004472497,11:0.01469327):0.007105947,(19:0.012415154,(16:0.02893324,18:0.0366297472):0.0582145542):0.0105126677):2.673999e-05,((15:0.004566679,12:0.008019575):0.0003144844,17:0.034721726):0.003197938):0.0025919828):0.0004954189);
tree gen.406 = [&U] (((((((((9:0.00703313,7:0.017663481):0.001465547,8:0.070845337):0.02346593,(5:0.005675841,6:0.006480882):2.184964e-05):0.002621771,4:0.0325006):0.001129545,((1:0.01926196,2:0.01370996):0.004980694,3:0.01981062):0.0495544):0.002841507,10:0.01942526):0.003532439,11:0.01194445):0.01120699,13:0.005529857):0.002465802,(14:0.0715880076,((19:0.010859881,(18:0.04277093,16:0.024594785):0.06099465283):0.014694476,((15:0.010289804,12:0.007372938):0.0007637775,17:0.038059369):0.005647438):0.0008407362):0.0009754305);
tree gen.407 = [&U] (((((4:0.0209108,((5:0.00210831,6:0.01068577):0.0001992382,((9:0.0056660512,7:0.0113689914):0.0009437218,8:0.0574207619):0.02304817):0.003412643):0.0006529219,((1:0.02861787,2:0.01601389):0.004558882,3:0.01805295):0.04799159):0.001822425,10:0.01840833):0.003574008,11:0.01525193):0.01123338724,((12:0.004312857,(17:0.037272318,15:0.00925324):6.607698e-05):0.003894335,(14:0.0551725258,((19:0.010207791,(16:0.0234282698,18:0.03891705):0.04972998979):0.009824425,13:0.01175479):0.0007231967):0.0005427863):0.0008485743);
tree gen.408 = [&U] (13:0.01397976,((14:0.0590195566,(15:0.010458708,(17:0.038945506,12:0.01080182):2.991667e-05):0.001949087):0.00144714,((((4:0.02045924,(((1:0.02046142,2:0.01938575):0.003076233,3:0.02569385):0.04851845,(((9:0.0090221689,7:0.017189939):0.0038339914,8:0.0657729439):0.02415578,(5:0.001732295,6:0.01121277):0.001269369):0.001542344):0.0002918598):0.002015317,10:0.01896211):0.007413856,11:0.01181633):0.007950859,(19:0.015793107,(16:0.0261918202,18:0.03905765):0.0574946452):0.012803063):0.001635901):0.0007182763);
tree gen.409 = [&U] ((17:0.03546608,(12:0.004571797,15:0.010102655):0.002241197):0.001723865,(14:0.0610017601,((19:0.013083878,(18:0.04037606,16:0.030923946):0.04923189843):0.007787625,((((((5:0.001779982,(((9:0.008235319,7:0.010357565):0.0030345407,8:0.071828096):0.01511533,6:0.008687929):0.002455422):0.002149897,4:0.02262635):0.0005273298,((1:0.02322263,2:0.0163644):0.007754163,3:0.0202053):0.05649323):0.004266211,10:0.01961629):0.004447523,11:0.01235825):0.009303731,13:0.0133403):0.001502007):0.0003639858):0.001748985);
tree gen.410 = [&U] (((17:0.037810958,(15:0.010142667,12:0.007737004):0.0005391387):0.002457,14:0.05353877744):0.0005531052,((13:0.006076453,((((4:0.02335144,((1:0.02013731,2:0.02545884):0.009609505,3:0.02519475):0.05660819):0.001519872,(6:0.00876048,(5:0.002778996,((9:0.008890902,7:0.0114973713):0.003689951,8:0.0641538452):0.0173072):0.0005059983):0.003366672):0.0007396593,10:0.01712248):0.00656247,11:0.01540996):0.007375769):0.0006437641,(19:0.016503453,(16:0.0321259159,18:0.03284453):0.0493431514):0.011373064):0.0002354535);
tree gen.411 = [&U] ((14:0.0682272461,((13:0.008070455,(((((5:0.001637891,(((9:0.0125108967,7:0.0170068287):0.002998141,8:0.066263604):0.0279378,6:0.01241457):0.0006552532):0.00220371,4:0.02667004):0.000801537,((1:0.01973141,2:0.02016701):0.006032144,3:0.02983605):0.05114106):0.004275562,10:0.02787287):0.004797796,11:0.01379023):0.008202119):0.002671913,((12:0.007116413,15:0.01115588):0.002491452,17:0.044606975):0.002391188):0.0007500587):7.027709e-05,(19:0.018106832,(16:0.02778261,18:0.040399725):0.0664457319):0.010974226);
tree gen.412 = [&U] (((((((1:0.0184278,2:0.01771018):0.007494063,3:0.02013945):0.05385107,(((8:0.0685795274,(7:0.0148718475,9:0.010987785):0.005155797):0.02451773,(5:0.002826507,6:0.007765902):0.001088049):0.004398429,4:0.02699237):0.002308589):0.003053218,10:0.02338014):0.003795924,11:0.0122238):0.008652817,(((12:0.006880293,15:0.006912728):0.0008408353,17:0.039771807):0.002206397,(19:0.011299585,(18:0.05078564,16:0.030219189):0.05745242394):0.0133306051):0.0005349918):0.001877977,(14:0.0644076679,13:0.00621827):0.0005744983);
tree gen.413 = [&U] ((((11:0.01434254,((((5:0.006129894,(6:0.01062274,((7:0.0123532331,9:0.008855577):0.003155698,8:0.051110095):0.01912588):0.0005852281):0.002137959,4:0.0299116):0.003148773,((1:0.02322416,2:0.01522415):0.01512215,3:0.02329791):0.04228267):0.002530995,10:0.02315216):0.005190588):0.01127063,(17:0.035787882,(15:0.011454463,12:0.004931033):0.002854516):0.002844674):0.0002235234,(19:0.023260319,(14:0.03009788,(16:0.02992056,18:0.0346860418):0.0271456792):0.02790294359):0.0001230865):0.0003068135,13:0.007341727);
tree gen.414 = [&U] (13:0.009237196,(((17:0.039122165,(15:0.0061461405,12:0.01119684):0.003178694):0.00119991119,19:0.024074461):0.0006994104,((11:0.01679316,(((((6:0.009547917,5:0.003094177):0.000993579,((9:0.009665141,7:0.012107809):0.003989903,8:0.058713583):0.02143416):0.001733669,((1:0.03291908,2:0.02190553):0.004715829,3:0.02301554):0.05837296):0.002225649,4:0.02242872):0.002195168,10:0.02691342):0.004247638):0.009661036,(14:0.03411738,(16:0.0346082,18:0.0376499192):0.030780581):0.0274521285):0.0007095287):0.001466286);
tree gen.415 = [&U] (((((11:0.01784082,(((4:0.02646197,(6:0.006827721,(((9:0.0096865753,7:0.0143588923):0.00227687,8:0.054983602):0.02171426,5:0.002486168):0.0009961639):0.001764989):0.0003365328,((1:0.02154796,2:0.01433814):0.005724261,3:0.0234015):0.04847959):0.00549951,10:0.01807401):0.005807967):0.01058217,((15:0.00959031,12:0.006837138):0.0003538353,17:0.033042313):0.00294096593):0.0002148409,19:0.023081953):0.001593076,(14:0.03233775,(16:0.02363886,18:0.0355009759):0.042298719):0.02772113499):0.0005539299,13:0.01133832);
tree gen.416 = [&U] ((13:0.007322916,(((((1:0.02751829,2:0.01717643):0.003838825,3:0.03033447):0.05990326,(4:0.02306629,((8:0.060269916,(7:0.013256775,9:0.0103813646):0.00367781):0.02340184,(5:0.001850367,6:0.008167531):0.001029282):0.003048033):0.00120737):0.003078357,10:0.02018791):0.005440658,11:0.01760077):0.009441383):0.0005542836,(((19:0.013588277,(16:0.029289346,18:0.02968852):0.0566702707):0.0072584597,14:0.059758407):0.0001658625,((15:0.006946694,12:0.007010769):0.003645709,17:0.033971484):0.001409989):0.001176258);
tree gen.417 = [&U] (((14:0.02757413,(16:0.03726543,18:0.04445222726):0.038626994):0.0297436774,(((11:0.01008578,((4:0.01994441,((((9:0.009407264,7:0.019864321):0.00368200121,8:0.0569331402):0.02395323,(6:0.009861462,5:0.004071837):0.0007146828):0.002936396,(2:0.01529931,(1:0.0154177,3:0.02507797):0.001907788):0.05948348):0.000721368):0.001736591,10:0.0226746):0.003099937):0.0145185,((12:0.0102033,15:0.007566761):0.0002531133,17:0.044079603):0.00125803):0.0003021007,19:0.0231605308):0.0005700826):0.000286007,13:0.008016963);
tree gen.418 = [&U] ((((((4:0.02436598,((1:0.02313793,2:0.01713966):0.002351378,3:0.02299834):0.05141957):0.0006172438,((8:0.057703393,(7:0.0140958869,9:0.013891213):0.0028153298):0.0249026,(5:0.004437829,6:0.006128282):0.001025403):0.004062042):0.001958303,10:0.01976864):0.005123588,11:0.01877737):0.01131893,13:0.007790119):0.0003250871,((14:0.065217522,((12:0.006456629,15:0.010653117):0.0009469393,17:0.041724643):0.0009681946):0.0007596251,(19:0.017704882,(18:0.0344451972,16:0.0341732695):0.04466220258):0.0082376243):0.001314748);
tree gen.419 = [&U] (((((12:0.007299316,15:0.011545932):0.000354452,17:0.045499853):0.002614872,14:0.0672802013):0.0002056941,13:0.008309704):0.0003725902,((((((((8:0.061953374,(7:0.010859089,9:0.013360903):0.003613849):0.02641723,5:0.003928501):0.003339024,6:0.01404213):0.003517096,4:0.02553684):2.474583e-06,((1:0.01751973,2:0.02154591):0.01028186,3:0.02164179):0.06173993):0.003400111,10:0.02041695):0.003178863,11:0.01360187):0.008336679,(19:0.015867852,(16:0.037587667,18:0.042988263):0.0645364035):0.009428501):0.001365354);
tree gen.420 = [&U] (((19:0.010741058,(16:0.0266965345,18:0.03910398571):0.0601208006):0.0100784328,(14:0.0738100618,(17:0.031408527,(15:0.012766518,12:0.01137441):0.001689125):0.003581653):0.00137097):0.001024514,(13:0.006273509,((((4:0.02065864,((5:0.0042551,(8:0.065768523,(9:0.009944754,7:0.0136638542):0.003906773):0.02489439):0.0005252069,6:0.005318598):0.001823542):0.0006469724,((1:0.02526126,2:0.01209859):0.01147485,3:0.02750285):0.06067682):0.003430056,10:0.01964516):0.004680772,11:0.01517964):0.01150997):0.001479522);
tree gen.421 = [&U] (((13:0.007333738,(((((5:0.003189677,(8:0.052261566,(9:0.005302039,7:0.01273811):0.0063585197):0.01900249):9.383104e-05,6:0.008195779):0.006680901,(4:0.03167291,((1:0.0248679,2:0.01542976):0.007422799,3:0.02222714):0.04110558):0.003131126):0.003949543,10:0.0191549):0.006327567,11:0.01395397):0.007574952):0.001795489,14:0.06160877):2.324824e-05,(((15:0.008325259,12:0.007446456):0.0009620862,17:0.031354831):0.002144355,(19:0.013429812,(16:0.021016469,18:0.04924803):0.0571809659):0.009148914):0.0005193548);
tree gen.422 = [&U] ((13:0.005054497,(((((8:0.053694862,(7:0.015470599,9:0.011302109):0.002838253):0.02532449,(5:0.002667754,6:0.01351773):0.0002203611):0.005759085,(((1:0.02626974,2:0.01956868):0.01084042,3:0.0273342):0.04872246,4:0.02539414):0.0002192383):0.004179049,10:0.02057236):0.00575401,11:0.01527205):0.00643405):0.003617535,((14:0.0640401296,(19:0.0078874853,(16:0.026295487,18:0.042628267):0.05580912227):0.0101646985):0.0003403455,(17:0.039662168,(15:0.0057681336,12:0.006724939):0.0009561947):0.003385938):4.164612e-05);
tree gen.423 = [&U] (14:0.0581404344,((19:0.015720666,(16:0.034812695,18:0.02871294):0.0557228788):0.013346775,((17:0.040792931,(15:0.009112926,12:0.007685237):0.001157208):0.002564473,(13:0.008094662,(((((1:0.02642468,2:0.01431793):0.007545257,3:0.02627085):0.06529211,(((8:0.059582264,(9:0.011686479,7:0.0135621836):0.00320367):0.02455604,(5:0.002859571,6:0.009442351):0.001129473):0.002534308,4:0.02640384):0.0008775972):0.0007505456,10:0.02366962):0.00323012,11:0.0118402):0.004965345):0.001371601):1.585158e-05):0.0009062713);
tree gen.424 = [&U] ((((((8:0.059921591,(9:0.00621990734,7:0.0150063956):0.005857214):0.02210285,(5:0.001809975,6:0.01024701):8.623159e-06):0.00429182,(((1:0.02492505,2:0.01400487):0.006585092,3:0.02087429):0.05672107,4:0.02970958):0.001037002):0.003149422,10:0.01962394):0.00400211,11:0.009100387):0.008009059,(((19:0.013878868,(16:0.029863231,18:0.0419969787):0.05431491365):0.012727881,(14:0.0566619733,13:0.009206908):0.0009907265):0.001334667,(17:0.039536008,(12:0.009188197,15:0.0113005):0.0004553009):0.0004219134):0.0007818227);
tree gen.425 = [&U] ((((19:0.013940541,(16:0.037144199,18:0.03865852):0.0540842702):0.0105912188,((15:0.012125869,12:0.007891704):0.002184633,17:0.029807026):0.001944167):0.0004845785,(((((4:0.02181685,(((8:0.059870991,(9:0.0105264495,7:0.0174127162):0.001890339):0.02042573,6:0.007468569):0.0002897879,5:0.004572859):0.003507129):0.0001637982,((1:0.03197341,2:0.02115123):0.004427416,3:0.01974184):0.05225244):0.003544485,10:0.02060522):0.00645946,11:0.00954383):0.007710291,13:0.006746418):0.001916608):0.0008739424,14:0.0495449749);
tree gen.426 = [&U] ((((19:0.018365338,(16:0.0317325961,18:0.04386069):0.0502179902):0.012153535,((((4:0.02969059,((1:0.02575731,2:0.01967929):0.003203598,3:0.02647282):0.04479114):0.0001423455,(((8:0.06258328,(9:0.013719092,7:0.0125939849):0.002326828):0.02376433,5:0.006023204):0.0007900129,6:0.01541388):0.00286277):0.005572345,10:0.01926387):0.007715903,11:0.008863809):0.0098738234):0.001331728,(((15:0.008343115,12:0.007834455):0.003937072,17:0.038391216):0.002957349,14:0.0549835103):0.0006414121):0.001603232,13:0.007438299);
tree gen.427 = [&U] (((((((1:0.03100416,2:0.01945358):0.007095862,3:0.03675191):0.06066141,((6:0.007483892,(5:0.005388449,(8:0.060262668,(9:0.008355107,7:0.0164683806):0.003190197):0.0225402):0.0001779787):0.001382191,4:0.03382874):0.0007011962):0.002003608,10:0.02309092):0.00663676,11:0.0179642):0.01428924,13:0.01013181):0.002214581,(((19:0.012199461,(18:0.0499581445,16:0.028158414):0.062150423):0.0071117261,14:0.0711580062):0.0005769503,((12:0.01226766,15:0.012923701):0.003276385,17:0.032821956):0.001057666):0.001609764);
tree gen.428 = [&U] ((((15:0.011866798,12:0.007630258):0.0004565036,17:0.044433084):0.004993577,(14:0.0614795494,(19:0.011668358,(18:0.03436289,16:0.0280681107):0.0575451373):0.00831428323):0.000535377):0.0007790666,(((((4:0.02464881,((5:0.001991547,6:0.006173908):0.001170873,(8:0.0660046625,(9:0.0085099076,7:0.014232744):0.00288558):0.02103508):0.004649327):0.0002049853,(3:0.02358282,(1:0.03322306,2:0.02473548):0.002475137):0.05672021):0.001642059,10:0.02245964):0.007058995,11:0.02579399):0.007796075,13:0.01686214):0.002077508);
tree gen.429 = [&U] ((((17:0.038017283,(15:0.007767425,12:0.009772182):0.0008461899):0.003149178,14:0.0535904615):0.0004957028,((19:0.016695658,(16:0.024688748,18:0.050535336):0.0513533505):0.014863437,13:0.008606908):0.001846346):0.0004653076,((((((8:0.059241182,(7:0.012638168,9:0.0104372402):0.002151456):0.01765686,6:0.01389526):0.0002516367,5:0.006291338):0.003900523,(4:0.02322281,(3:0.0252993,(1:0.02217585,2:0.01646044):0.005322419):0.05848397):0.0001328226):0.004605065,10:0.01913367):0.008397158,11:0.01606741):0.0072496386);
tree gen.430 = [&U] ((14:0.0461598602,((((((((6:0.01013426,(8:0.074876297,(9:0.013522554,7:0.0099967109):0.004519323):0.02486682):0.0002555592,5:0.005487307):0.0009480526,(3:0.02350702,(1:0.0277756,2:0.01808527):0.006908127):0.05117699):0.0001424702,4:0.02706326):0.003793861,10:0.02015761):0.006372107,11:0.01259195):0.007686831,(19:0.008424618,(16:0.0349847942,18:0.03403702):0.0617539466):0.0142680774):0.000880312,((15:0.010043263,12:0.007404256):0.0004159533,17:0.042236865):0.001336139):0.0003825027):0.001108152,13:0.007012592);
tree gen.431 = [&U] (((14:0.03428747,(18:0.04678333,16:0.03257763):0.0292533778):0.0270458699,(19:0.0279348971,13:0.01100561):0.0009215986):0.0002562505,((11:0.01979511,((4:0.02355534,(((6:0.008539377,(8:0.0480069818,(7:0.011061843,9:0.012709614):0.0032706733):0.02474086):0.0001135035,5:0.002316299):0.0008021782,(3:0.02933019,(1:0.03380114,2:0.01998035):0.006869106):0.05377817):0.001126852):0.004128943,10:0.01953478):0.002972886):0.010578439,((12:0.007538643,15:0.010259965):0.0003436893,17:0.041922237):0.0041511):0.0004876746);
tree gen.432 = [&U] (((13:0.01414394,((17:0.044345843,(12:0.005605822,15:0.011648875):0.0004145194):0.0015366235,((((((2:0.02216126,1:0.01315496):0.003530737,3:0.02281559):0.05838845,4:0.02537319):0.002074929,((8:0.0743909876,(7:0.019327228,9:0.007723713):0.0032673743):0.01941495,(6:0.007797242,5:0.0006138463):0.001062057):0.004695785):0.00468523,10:0.02142018):0.007631813,11:0.01681184):0.008167033):0.0003157771):0.0002855006,(19:0.0114736,(16:0.0360132,18:0.0409549):0.0623293532):0.0090717684):0.001142567,14:0.064661855);
tree gen.433 = [&U] (((19:0.022284907,(16:0.039486155,18:0.04634954):0.05258101617):0.0093848292,14:0.0506312424):0.001559306,(((((((6:0.007874032,((8:0.063762031,(7:0.0127330149,9:0.01164238):0.0054134743):0.02244987,5:0.003274445):0.002064066):0.004463904,4:0.02482891):0.0008095075,((2:0.02300496,1:0.03378257):0.002286633,3:0.01946723):0.05126283):0.002197562,10:0.02208073):0.005324001,11:0.01107802):0.01208738,((12:0.009023778,15:0.012657336):8.15846e-05,17:0.041630229):0.0005741059):0.0006788444,13:0.010531):0.0008658082);
tree gen.434 = [&U] ((19:0.0081245218,(18:0.04738179,16:0.0319731927):0.05215601124):0.009380987,((((((((8:0.0635713489,(9:0.00988137333,7:0.010064197):0.00352587):0.02745433,(5:0.001818493,6:0.008064824):0.0007515381):0.001738933,(4:0.02409854,((2:0.02441358,1:0.02596685):0.00601231,3:0.02628805):0.05894064):0.0002914855):0.003218139,10:0.02589787):0.007208155,11:0.01468938):0.008380878,13:0.009661921):0.000656649,14:0.055178205):0.0004513719,((17:0.04389139,12:0.006751669):0.0002722457,15:0.008976933):0.0007011872):0.0003894023);
tree gen.435 = [&U] ((((17:0.044734719,(12:0.009765823,15:0.009644421):0.000529875):0.001791777,(19:0.010034804,(18:0.04956446,16:0.029409805):0.0612548902):0.0158879956):0.0004204624,14:0.0690280189):0.002881797,(((((4:0.02605757,((2:0.02389276,1:0.02771391):0.005590151,3:0.02734182):0.05105439):0.002234678,((6:0.01078556,5:0.00203483):0.001165579,(8:0.06716403,(7:0.013855164,9:0.008534622):0.00139554215):0.02473046):0.002122411):0.00351572,10:0.02196336):0.003719629,11:0.01288335):0.007058324,13:0.005433693):0.001182489);
tree gen.436 = [&U] (((((((((2:0.01718744,1:0.02624595):0.00764326,3:0.02396009):0.0477941,(((5:0.004862052,6:0.009960287):0.0004974971,(8:0.07214352,(7:0.0132080969,9:0.0087723344):0.004297606):0.02599732):0.002634731,4:0.03017473):0.001114059):0.003670917,10:0.01958916):0.005060471,11:0.01581998):0.008903798,(19:0.011029795,(18:0.0382584902,16:0.026995224):0.0551330903):0.0067567141):0.0005704784,14:0.0501843404):0.0005449799,((17:0.033014654,15:0.008831712):0.0001181981,12:0.007410411):0.003168836):0.001494591,13:0.005843034);
tree gen.437 = [&U] (13:0.008646071,(((((((5:0.003405988,6:0.008930501):9.179132e-05,(8:0.059729016,(7:0.014058236,9:0.013233673):0.002837194):0.0173071):0.001927429,(4:0.02383447,((2:0.0154793,1:0.02427024):0.01493192,3:0.02552911):0.05474753):6.940788e-05):0.002464061,10:0.02018624):0.007997706,11:0.01032446):0.007428406,(19:0.01104645,(16:0.0267548509,18:0.04233268):0.05857140754):0.0125779356):0.001025052,((17:0.032631949,(12:0.005597433,15:0.009525361):0.000382968):0.001990391,14:0.063783356):0.000170971):0.000371188);
tree gen.438 = [&U] (((14:0.06791213,(((16:0.032884998,18:0.050496304):0.0574156067,19:0.012343614):0.013488645,((((4:0.02537757,(6:0.006037572,(5:0.004708819,((9:0.01551409098,7:0.01661176):0.001899154,8:0.060554747):0.02474132):0.0004183644):0.001392863):0.0003424397,(3:0.02624087,(2:0.01295072,1:0.02057749):0.007922033):0.03716868):0.002984043,10:0.023878011):0.007291992,11:0.0132102):0.0098010611):0.002241271):0.001380876,(17:0.038671329,(15:0.010439464,12:0.01116756):0.0003841734):0.001550716):0.0001228513,13:0.01043343);
tree gen.439 = [&U] (13:0.01089886,((19:0.017919649,(18:0.044531471,16:0.02739875):0.06174707073):0.0115305738,((15:0.015032476,(12:0.00756761,17:0.042548194):0.0002840526):0.00111081,(14:0.0638532496,(((((2:0.0240064,1:0.02885564):0.004946483,3:0.02487592):0.05769962,(4:0.02348114,(6:0.009145192,((8:0.081609412,(7:0.0123483308,9:0.011305374):0.004659696):0.02340729,5:0.003279083):0.0002091742):0.001767323):0.0001018732):0.00283105,10:0.02925312):0.01140044,11:0.01532595):0.01143189):0.0002888184):0.0002070045):0.0005878136);
tree gen.440 = [&U] (((19:0.027194788,(14:0.02863173,(18:0.0381774033,16:0.02308827):0.027932812):0.029716076):5.420859e-05,((11:0.01282295,((((1:0.02238966,2:0.01720475):0.00416102,3:0.02784798):0.05020413,(4:0.02470157,((6:0.006181514,(8:0.064789747,(7:0.011813925,9:0.014552688):0.001238775):0.01967397):0.0007911223,5:0.003772355):0.004395867):0.0002296839):0.002161708,10:0.02615013):0.003577925):0.0110081,13:0.007314876):0.002310527):0.0001132818,((15:0.007988594,12:0.009534352):0.002198074,17:0.03787304):0.0008482714);
tree gen.441 = [&U] ((((15:0.006223278,12:0.007499152):9.748422e-07,17:0.034345963):0.00237838,(14:0.0476399709,((((((6:0.009398183,(((7:0.018239705,9:0.00853798573):0.001796035,8:0.056470069):0.02505339,5:0.004174274):0.0001475597):0.002375863,4:0.01982559):0.002015856,(3:0.03420655,(1:0.01234692,2:0.0178176):0.005730728):0.04351033):0.003717534,10:0.020704975):0.002047628,11:0.01892705):0.0083001329,((16:0.025872808,18:0.038935291):0.06311648299,19:0.013837882):0.0071994079):0.0003970014):0.0002390816):0.002165611,13:0.008484076);
tree gen.442 = [&U] (((19:0.02157274368,(14:0.03144697,(18:0.0398883788,16:0.02888802):0.0325998501):0.0330105536):0.0009520916,13:0.008313819):0.0003027896,((11:0.01310985,(((((8:0.06450917,(9:0.010021939,7:0.013660097):0.0039680986):0.02602767,(5:0.00213665,6:0.007610491):0.003391402):0.00124148,((1:0.0232156,2:0.01442653):0.006675378,3:0.02304908):0.05398601):0.0007896983,4:0.02208911):0.002236367,10:0.01888596):0.002806965):0.008854849,((12:0.007390247,15:0.013556496):0.001212743,17:0.029927113):0.002033259):0.001206357);
tree gen.443 = [&U] ((13:0.008156688,((((((7:0.0092687306,9:0.0077585754):0.005091693,8:0.0613007066):0.0233324,(6:0.006573347,5:0.004079629):0.002132095):0.002188747,(4:0.02588395,(3:0.02599423,(1:0.01997534,2:0.01162992):0.008234253):0.04739362):0.0004902684):0.0008004382,10:0.01833347):0.003580651,11:0.01408815):0.01362295):0.0003365105,((19:0.011158909,(18:0.02822254,16:0.0243549394):0.0512251884):0.010725627,(14:0.072526945,(17:0.03508879,(12:0.006236928,15:0.006523364):0.005578731):0.002544181):0.0003348987):0.0008826621);
tree gen.444 = [&U] (14:0.06326548584,(((((((3:0.03291926,(1:0.02211296,2:0.01993782):0.001892753):0.05127668,(4:0.02811419,((5:0.003473836,((9:0.0101462581,7:0.012023277):0.00264957718,8:0.0639286268):0.02187969):0.001465677,6:0.01338985):0.004508905):0.0003166467):0.004520266,10:0.027521467):0.003326008,11:0.009987425):0.007999824,((16:0.039431278,18:0.0343626):0.064803552,19:0.014128597):0.010298789):0.0008166857,((15:0.007847652,12:0.00464926):0.002984769,17:0.041066489):0.0007656891):0.0009855225,13:0.0118206):0.0005853098);
tree gen.445 = [&U] (((((15:0.007463673,12:0.005779828):0.0005269514,17:0.047980954):0.00166171,14:0.0685158631):0.000959475,((16:0.030005136,18:0.0339846524):0.0588123419,19:0.01037096):0.018197426):0.002872184,((((4:0.03065001,((5:0.001765417,(6:0.006737113,((9:0.0120082397,7:0.010443963):0.003407041,8:0.0610919393):0.02165817):0.0008973601):0.003531815,(3:0.01875895,(1:0.02224684,2:0.02107461):0.005595444):0.04363546):0.003393039):0.002796087,10:0.022958444):0.005779104,11:0.01126464):0.01348968,13:0.01046819):0.0007004877);
tree gen.446 = [&U] ((((17:0.039623785,(15:0.007686508,12:0.006663615):0.0003970448):0.002699505,(19:0.011847058,(18:0.04050016,16:0.028940074):0.06625648643):0.0099647304):0.0002652917,14:0.056226918):0.0002420049,((((((((9:0.007155449,7:0.0131831644):0.0012852275,8:0.054279882):0.02567246,(6:0.009839611,5:0.001894542):0.003027125):0.002079449,4:0.02467145):0.0007015717,(3:0.02376091,(1:0.02033107,2:0.01587848):0.006515744):0.05140519):0.001839538,10:0.02359208):0.003925972,11:0.01698266):0.00790542,13:0.007778756):0.0010077);
tree gen.447 = [&U] (((((12:0.01004973,17:0.033537598):0.0002041067,15:0.008957499):0.001404029,14:0.0513636722):0.0008673006,((19:0.011135738,(16:0.025884363,18:0.03713804714):0.0584337098):0.013302032,((((4:0.03197568,(3:0.02513159,(1:0.01534015,2:0.01492182):0.001605779):0.04615713):0.001546013,((((7:0.0112488267,9:0.0069950638):0.001739095,8:0.0690519826):0.01865278,5:0.004129288):0.0001044014,6:0.007124716):0.002313318):0.004063506,10:0.01690689):0.00351254,11:0.01156021):0.009511976):0.001748357):0.001530497,13:0.00462189);
tree gen.448 = [&U] ((13:0.006838392,((((((7:0.0124995366,9:0.006822842):0.002747819,8:0.0717484796):0.02463119,(6:0.00744105,5:0.001202692):0.000896248):0.002592597,(4:0.02235326,(3:0.02204032,(1:0.01969323,2:0.01216428):0.011298):0.04586674):0.0006017389):0.002773591,10:0.01870696):0.004131609,11:0.01140743):0.01029055):0.002978106,(((19:0.011895976,(16:0.0284116169,18:0.03963811):0.06153199505):0.0140106133,((12:0.004985292,15:0.007109482):0.0005714185,17:0.035181556):0.002040966):0.0001954152,14:0.0571782874):0.003885316);
tree gen.449 = [&U] (((14:0.03385832,(18:0.0476042373,16:0.02552707):0.0286180159):0.0324585872,(((11:0.02078355,((((1:0.01687337,2:0.01759833):0.007427285,3:0.03270245):0.05299053,((5:0.003397542,((8:0.052122833,(9:0.010124011,7:0.0118334643):0.0038998025):0.02102775,6:0.008513606):0.001235751):0.002242749,4:0.0350564):0.001555805):0.00226426,10:0.02132404):0.002672047):0.006771343,13:0.005823804):0.001623205,19:0.0246325377):0.0004347172):0.0001565065,((12:0.007519368,15:0.007880898):0.001902648,17:0.040775508):0.003955524);
tree gen.450 = [&U] ((14:0.02876965,(18:0.0502580177,16:0.02869242):0.0362711036):0.035272977,((13:0.009806005,(19:0.02123835638,(11:0.01738414,((((1:0.01406259,2:0.01636673):0.003705366,3:0.02721175):0.05216274,(4:0.03159207,((6:0.007851551,5:0.00445736):0.0003797879,(8:0.058610573,(7:0.0176063603,9:0.009112732):0.004457007):0.01987968):0.001410229):0.0001980355):0.003719111,10:0.0198317):0.003719704):0.01162461):0.0005180123):0.0006867088,(17:0.035866217,(12:0.01150172,15:0.006903638):0.0006227197):0.002600781):0.0001738339);
tree gen.451 = [&U] (((((17:0.045717591,15:0.006436742):1.666404e-06,12:0.007669141):0.002702321,((((((5:0.004452245,(((7:0.01623865396,9:0.012325732):0.00393982,8:0.0705172218):0.02464663,6:0.01359413):0.00039937):0.0031615,(3:0.03172221,(1:0.029438,2:0.01187101):0.009790416):0.05782057):0.002861693,4:0.02936684):0.002991971,10:0.0201005):0.00751187,11:0.01219158):0.008147343,13:0.009126966):0.001445289):0.0004651688,(19:0.015091825,(16:0.033096374,18:0.0432891516):0.0630223999):0.011509356):0.0003607454,14:0.05246092302);
tree gen.452 = [&U] (((((15:0.008577344,12:0.007180333):0.0006514832,17:0.043893108):0.003954986,14:0.0589192548):0.0003383575,((19:0.01174662,(18:0.0345691916,16:0.0240282845):0.0716603734):0.0084202492,((((((6:0.01129235,((7:0.011536751,9:0.007077186):0.0024947283,8:0.079918813):0.02595339):0.0004683782,5:0.001759593):0.003440407,(3:0.023795,(1:0.009654631,2:0.01076422):0.009915426):0.06655162):0.0009975573,4:0.02419543):0.003574609,10:0.02475851):0.002793925,11:0.01585319):0.009113425):0.001060818):0.0007061305,13:0.01224958);
tree gen.453 = [&U] (((19:0.014442859,(16:0.031957073,18:0.03427505):0.0621646311):0.0138329462,((((((1:0.02231784,2:0.01822141):0.008647198,3:0.02343656):0.05214669,(4:0.02514847,(((8:0.0702741616,(7:0.018619246,9:0.010441124):0.003317915):0.02365492,6:0.01193164):0.004086351,5:0.00231999):0.003163165):0.00139766):0.002001263,10:0.0221764):0.006099331,11:0.01613438):0.0120202,13:0.009468826):0.001002305):0.0008159046,(((15:0.015090126,12:0.006967468):0.000993128,17:0.038408954):0.0009161739,14:0.0584206457):0.0002028105);
tree gen.454 = [&U] (((17:0.0365089187,(12:0.008598465,15:0.006692687):0.0009249833):0.00251153,(14:0.0746412131,((19:0.009833847,(18:0.0346337422,16:0.030695924):0.05439814827):0.012641041,((((3:0.02862266,(2:0.02222709,1:0.02739763):0.004289622):0.060778952,(((5:0.001380059,(8:0.057678661,(9:0.010673611,7:0.011781736):0.002544124):0.02316431):7.216677e-05,6:0.006975608):0.001369671,4:0.02171299):5.192912e-05):0.00616484,10:0.02207927):0.002088812,11:0.0123824):0.0106319537):0.0008591708):0.0005589643):0.0003455913,13:0.01440258);
tree gen.455 = [&U] ((((((((8:0.0611813002,(9:0.0103330369,7:0.013480361):0.001752138):0.02266797,5:0.003221926):0.001572638,6:0.009758886):0.002603568,((3:0.02529457,(2:0.01687476,1:0.01546237):0.008160458):0.05208585,4:0.02114418):0.0001751579):0.002645665,10:0.02725951):0.004468153,11:0.01479151):0.009111003,13:0.004593673):0.001044395,((14:0.0484477152,(19:0.024071408,(18:0.0400020847,16:0.026090963):0.06437024285):0.0129855365):0.0004674379,((12:0.005956398,17:0.041895819):0.0004279215,15:0.008982401):0.001976138):2.977157e-05);
tree gen.456 = [&U] (((((((((7:0.013298154,9:0.011221961):0.0036900175,8:0.063863441):0.03107739,6:0.008161067):2.33343e-06,5:0.002670881):0.00195052,(4:0.02526962,(3:0.02931399,(2:0.02329537,1:0.02011461):0.009574936):0.05872934):0.003299792):0.002813336,10:0.02972562):0.007324772,11:0.01528583):0.00816022,13:0.00804743):0.001301498,(((12:0.005415232,(15:0.017039435,17:0.040412138):0.001176898):0.002189279,14:0.0498933893):0.0009950604,((18:0.0425836,16:0.031078192):0.06231883926,19:0.010476613):0.0095629369):0.004569914);
tree gen.457 = [&U] ((19:0.0333272885,13:0.009619099):0.001728885,((14:0.03456078,(18:0.043706917,16:0.03242674):0.0317876299):0.0286208247,(((12:0.007084701,15:0.006293102):0.001440252,17:0.039010291):0.001049463,(11:0.01485106,(((4:0.02608534,(((8:0.080926437,(9:0.008296631,7:0.011352034):0.005034902128):0.02170822,5:0.001924171):0.001422706,6:0.007964788):0.003018524):0.0004364885,((1:0.01750621,2:0.02889077):0.003948224,3:0.02550497):0.05739676):0.003398374,10:0.02473851):0.008553584):0.01518427):0.001126654):4.493556e-05);
tree gen.458 = [&U] ((14:0.055424942,((((16:0.029759865,18:0.03665616):0.05473323556,19:0.012509402):0.0063044079,((((((6:0.005059337,5:0.001617022):0.0001024967,((9:0.013852541,7:0.016062811):0.0030273395,8:0.069159693):0.02064552):0.00131044,4:0.02711034):0.0002030647,((2:0.01739504,1:0.02443526):0.01074705,3:0.03089247):0.04943144):0.002519425,10:0.01815853):0.003758055,11:0.007337632):0.009670834):0.0007619759,(17:0.030182558,(15:0.012369276,12:0.01033174):0.002381845):0.002292793):8.935235e-05):0.0002731306,13:0.0061199);
tree gen.459 = [&U] (((((((6:0.007233986,(5:0.004198672,((9:0.010140638,7:0.015683071):0.003116892,8:0.067330591):0.02278285):0.0005635343):0.005225821,4:0.02129665):0.001194567,((2:0.02212459,1:0.02146083):0.005170763,3:0.02510475):0.05902522):0.001479378,10:0.0240526):0.004353313,11:0.01667711):0.007394676,13:0.01303213):0.0007751805,((((15:0.009388451,12:0.00676892):0.002210441,17:0.0305357964):0.0020094546,14:0.0642933903):0.001173942,((18:0.043999693,16:0.027354031):0.05274474494,19:0.010779775):0.0095654061):0.0001734358);
tree gen.460 = [&U] (((14:0.0624142047,(13:0.005546893,((18:0.0427329331,16:0.026994626):0.05954628942,19:0.013593972):0.01241215):0.0006884108):0.001066163,((((3:0.03090203,(1:0.03732446,2:0.02358591):0.004003484):0.05151434,(((6:0.01185576,((7:0.016428279,9:0.0124139388):0.006926624,8:0.056210193):0.02734638):0.0002524384,5:0.004112422):0.004561859,4:0.02100936):0.0001622434):0.002967121,10:0.02108593):0.003366803,11:0.02114369):0.010119262):0.0004999509,(17:0.045221437,(15:0.007346614,12:0.006492404):0.0013923):0.001136386);
tree gen.461 = [&U] (((16:0.024685527,18:0.03913049):0.0508391269,19:0.012395804):0.0117022148,((13:0.004397456,((((((6:0.009730518,5:0.0008614177):0.002598317,((9:0.011259246,7:0.0143726329):0.002051209,8:0.078711329):0.01639629):0.002952584,4:0.023219):0.0007376292,((1:0.02083319,2:0.01555077):0.002856671,3:0.03003805):0.05453548):0.002476058,10:0.01598252):0.007044133,11:0.01091893):0.006712357):0.001348629,(14:0.0515989142,((15:0.009889192,12:0.006797447):0.002437644,17:0.037297044):0.004348203):0.0002421857):0.0001159317);
tree gen.462 = [&U] (((13:0.007728113,(((((1:0.02872449,2:0.02475499):0.003992682,3:0.02417739):0.04927291,(4:0.02544891,((((7:0.019680149,9:0.010877243):0.005451539,8:0.063886934):0.02600102,6:0.01137923):0.0007472675,5:0.002915552):0.001462018):0.001066736):0.0007079333,10:0.02179745):0.002853081,11:0.02133385):0.01238006):0.0007103983,((15:0.012584837,12:0.008654223):0.0003921812,17:0.041338971):0.001396009):0.001035232,(((18:0.04766158207,16:0.032780631):0.05648568721,19:0.00937819):0.009007638,14:0.058823446):0.001414925);
tree gen.463 = [&U] (14:0.0591263199,(((13:0.01296079,((16:0.029706853,18:0.05677242):0.0512888635,19:0.012277913):0.01177836625):0.002087772,(((((1:0.02278559,2:0.02898925):0.01427887,3:0.02256225):0.04970161,(4:0.0250031,(6:0.0114865,(5:0.003640495,((7:0.012205684,9:0.0082096062):0.003496243,8:0.060278739):0.0243664):4.52212e-05):0.002243076):0.001428136):0.004714089,10:0.02833855):0.006603827,11:0.01212265):0.011106421):0.001205778,(17:0.031345001,(12:0.004976128,15:0.009901401):0.001251072):0.005577075):0.001031701);
tree gen.464 = [&U] (((18:0.03355047,16:0.025852629):0.0616188535,19:0.008516352):0.008003993661,(14:0.0551881377,(((((((1:0.0129261,2:0.01517697):0.005317953,3:0.02536818):0.06182395,(4:0.03225391,(((9:0.008152277,7:0.0129114383):0.0012564718,8:0.058017441):0.02023813,(5:0.001972308,6:0.0100439):0.002564238):0.001403595):0.0008324113):0.003099023,10:0.02446645):0.005183814,11:0.01436421):0.01273311,13:0.01172916):0.0008736924,(17:0.043590477,(12:0.01214047,15:0.008546435):0.0008115799):0.002820808):0.0009827108):3.933665e-06);
tree gen.465 = [&U] (13:0.01098251,(14:0.0673419136,(((((4:0.02323295,(((1:0.02045302,2:0.01806485):0.01043206,3:0.02404123):0.04953178,(((7:0.016976091,9:0.007152143):0.0016606611,8:0.072391754):0.02638629,(5:0.001899215,6:0.008603605):0.002699786):0.001895407):0.002052689):0.00332801,10:0.02262038):0.004396145,11:0.02050444):0.009982002,((15:0.013348878,12:0.01689271):0.002327263,17:0.042445461):0.003403455):0.001364255,((18:0.04729267,16:0.024471199):0.06226855935,19:0.01721431):0.0140474639):0.0004375818):0.000135379);
tree gen.466 = [&U] (((15:0.007208593,(17:0.030766733,12:0.01038717):0.0002301552):0.001137811,(((((((((9:0.0062701453,7:0.0098988007):0.004046753,8:0.072173997):0.02496142,5:0.004454495):0.0005862459,6:0.009094419):0.001203991,4:0.02598361):0.001485865,((1:0.03793452,2:0.02194595):0.003338378,3:0.02955183):0.0530454):0.001537346,10:0.02296856):0.005667436,11:0.01080428):0.009221178,((16:0.024570034,18:0.03050682):0.05443502169,19:0.013093307):0.0145421595):0.0002350916):0.001045489,(13:0.01191425,14:0.0625103688):0.000595096);
tree gen.467 = [&U] (13:0.008392283,(14:0.0655486339,(((((((1:0.02225007,2:0.01659762):0.004688241,3:0.02297421):0.04964481,(4:0.02621124,(((7:0.014260692,9:0.006292354):0.0033038043,8:0.071240215):0.02488514,(6:0.01166569,5:0.003458837):0.0001466126):0.003249515):0.001126702):0.002635322,10:0.0224678):0.003560124,11:0.01827016):0.01218272,((16:0.0319912128,18:0.0395311467):0.0667225708,19:0.013729624):0.009733477):0.001385368,(17:0.0369194,(15:0.006402544,12:0.004753319):0.0001317767):0.001950897):0.001677727):0.0003156195);
tree gen.468 = [&U] ((((((((((6:0.006059095,5:0.004798216):0.0007594595,((9:0.00873028214,7:0.011538329):0.002110596,8:0.052556184):0.01970324):0.002890274,4:0.02617742):0.001076115,((1:0.01510805,2:0.01776744):0.005608419,3:0.02216631):0.0485566):0.004036655,10:0.01964572):0.006333073,11:0.008999165):0.01181546,13:0.00818791):0.0004860613,((16:0.02423304306,18:0.03919515):0.05098561502,19:0.01358363):0.015328178):0.0001595361,((15:0.00497813,12:0.007413243):0.000696435,17:0.036730932):0.002032949):0.0009624705,14:0.0633578607);
tree gen.469 = [&U] (((((18:0.045504005,16:0.026111588):0.06551425357,19:0.010635379):0.0084784693,(((((1:0.03572184,2:0.01699193):0.01084694,3:0.02279238):0.05096781,((((9:0.013016989,7:0.011002124):0.0067409085,8:0.0655598524):0.02101016,(5:0.002531323,6:0.01213044):0.0003086594):0.001250434,4:0.02594803):0.001462276):0.001395705,10:0.02357269):0.004904202,11:0.01394472):0.009610415):0.002288652,(((15:0.011073895,17:0.045051316):0.0004184369,12:0.0089369):0.002296419,14:0.06307034671):0.0003449322):0.0006022709,13:0.0119041);
tree gen.470 = [&U] ((((15:0.008148415,12:0.01124741):0.00328117,17:0.043290994):0.001571369,(((((1:0.02692394,2:0.01786163):0.003386753,3:0.02428206):0.0555537,(((6:0.01462234,5:0.002709718):0.004230315,(8:0.066365646,(7:0.0160170411,9:0.0076197888):0.005601499):0.02030145):0.00134394,4:0.02349943):0.0007348174):0.007867613,10:0.0136088):0.002059627,11:0.01462442):0.01008325):0.0003039949,((14:0.0606852549,((18:0.05096528,16:0.027914362):0.0652605743,19:0.012044426):0.0108025272):0.002872747,13:0.01167248):0.0003277305);
tree gen.471 = [&U] (13:0.0088457,((((18:0.04688148,16:0.029711109):0.0613289025,19:0.012426453):0.0090273562,(((15:0.009010675,12:0.007058864):0.001499756,17:0.041121152):0.005687305,(((((5:0.001678033,(6:0.007450658,(8:0.056534065,(7:0.0102965075,9:0.007847654):0.001713871):0.02261187):0.0003135214):0.002179017,4:0.0197784):0.0005136503,((1:0.02331411,2:0.02045428):0.003682589,3:0.0176422):0.04699655):0.004012017,10:0.03195194):0.004597527,11:0.01330591):0.0090445306):0.0007813786):0.0008738598,14:0.0544026369):0.0005372369);
tree gen.472 = [&U] (((16:0.0270132311,18:0.04482384):0.0483280206,19:0.015688619):0.0091010987,((((12:0.006710721,15:0.011409181):0.001182429,17:0.038393002):0.002531452,(((((4:0.03144782,((1:0.02186925,2:0.02448685):0.004527168,3:0.02291127):0.03979248):0.003478622,(((8:0.07579499,9:0.008090381):0.006959674,7:0.0127495396):0.024420209,(6:0.00813737,5:0.003312389):0.0006069874):0.002143695):0.003835457,10:0.02549473):0.003256666,11:0.01470804):0.009794237,13:0.009982357):0.0006764393):0.0001217119,14:0.067400211):0.0004619308);
tree gen.473 = [&U] ((((((((5:0.002767692,(7:0.011857249,(8:0.066741975,9:0.007279586):0.001839173):0.03389095):0.0002342508,6:0.009102468):0.00223229,4:0.0263914):0.0004079684,(3:0.02308956,(2:0.02255232,1:0.026887):0.004448326):0.04829901):0.001755251,10:0.02312072):0.003708822,11:0.01334939):0.009565891,13:0.006709846):0.000482096,(14:0.06088905758,(((18:0.03591261,16:0.032481887):0.05505387,19:0.014716534):0.012833097,((12:0.006027726,15:0.007974381):0.003538621,17:0.040088824):0.002569824):0.0001528943):0.0008634029);
tree gen.474 = [&U] ((((11:0.01528363,(((3:0.02373383,(2:0.01278083,1:0.0173289):0.009067926):0.04745577,((6:0.009057625,(5:0.004221773,(8:0.079108101,(9:0.010733709,7:0.0116140761):0.002961297):0.02071248):0.001135148):0.001326951,4:0.02318131):0.001963258):0.003924511,10:0.01825494):0.004424652):0.007696401,19:0.019910401):0.0015738232,((17:0.038921585,(15:0.005955559,12:0.005104078):0.001546532):0.002834312,(14:0.02431947,(16:0.02860986,18:0.0483262758):0.03240148514):0.028867455):0.00071902):0.001427122,13:0.004694923);
tree gen.475 = [&U] (14:0.0533979658,((((((3:0.03505999,(1:0.02678004,2:0.01928658):0.002995594):0.04382155,(((6:0.005343873,5:0.00463754):0.0008475653,((7:0.0139359236,9:0.006712883):0.001747712,8:0.077133045):0.02411083):0.001382995,4:0.02417655):0.000711685):0.001581231,10:0.02106412):0.004422617,11:0.0104556):0.009277202,((16:0.03200216,18:0.042450605):0.0532821588,19:0.010491564):0.0070454384):0.0003696067,(13:0.01127777,((15:0.006257672,12:0.003745183):0.0005770806,17:0.032474866):0.001280729):0.001054717):0.001319467);
tree gen.476 = [&U] (13:0.008290117,((14:0.0549615043,((15:0.01258779,12:0.008171589):0.0006003794,17:0.0398742026):0.00084047):0.0004027322,((19:0.016608102,(16:0.030405137,18:0.0339343085):0.0603883112):0.015143625,((((((8:0.053339288,(7:0.0112268172,9:0.008676279):0.002264142):0.0196318,(5:0.001542648,6:0.009727247):0.0006381168):0.002249527,4:0.02675093):0.001858059,((2:0.01464557,1:0.02601112):0.003059001,3:0.02537641):0.05168803):0.0033811,10:0.025400089):0.002727419,11:0.01650939):0.00866797):0.002012334):0.0003982345);
tree gen.477 = [&U] ((((14:0.02829277,(18:0.0331474651,16:0.02230014):0.02760717):0.0231800113,19:0.02463882459):1.305301e-05,(17:0.0349270882,(15:0.008334909,12:0.01201093):0.001238894):0.001425719):0.001921713,(13:0.005099609,(11:0.01479319,((((5:0.002761567,((7:0.013185592,9:0.005940278):0.00519124851,8:0.069512227):0.01790671):0.001700331,6:0.00635095):0.003354093,(4:0.01904981,(3:0.02508681,(1:0.01568456,2:0.0234927):0.003869487):0.06497884):0.002175193):0.003148953,10:0.02110425):0.004806279):0.009809981):0.0005041352);
tree gen.478 = [&U] ((((((4:0.03272195,(((1:0.01541084,2:0.02516561):0.007570115,3:0.02360877):0.0603667,((6:0.01404412,5:0.001577007):0.002676203,((7:0.0172918495,9:0.00939503):0.004248599,8:0.0758320778):0.02720216):0.00314669):0.0005843722):0.003625871,10:0.02337266):0.005466839,11:0.01564206):0.0119383,13:0.01044066):0.0004443051,(17:0.036228834,(12:0.009466585,15:0.009922259):0.001511594):0.003543866):3.673641e-07,(14:0.0541550314,((16:0.031556802,18:0.03857228):0.06335937072,19:0.0112888572):0.0083211352):0.0004364479);
tree gen.479 = [&U] ((((((4:0.02882156,(((7:0.012201882,9:0.0111813376):0.005071901,8:0.056180127):0.01993535,(5:0.001394474,6:0.01315687):0.001247879):0.002467819):0.0008891344,((1:0.02904857,2:0.01667645):0.008417369,3:0.02556347):0.05494779):0.002019891,10:0.02498557):0.005943495,11:0.01643172):0.008717494,13:0.01169773):0.000252659,((14:0.061635463,((15:0.011936376,12:0.007476925):0.0008537208,17:0.035186143):0.00266916):0.0007274287,((18:0.04266257,16:0.028322008):0.05304735426,19:0.012328208):0.015719341):0.001133497);
tree gen.480 = [&U] ((14:0.0661430578,(((12:0.01076228,15:0.0041036272):0.0005523478,17:0.034459992):0.001709434,(19:0.015467161,(18:0.03587162,16:0.028673113):0.05659418025):0.009126685):2.884625e-05):0.001130713,((((4:0.02916025,((5:0.002713841,(6:0.008530803,(8:0.05541225,(9:0.007175589,7:0.008617089):0.001904545):0.01991412):0.00030358):0.002058903,((2:0.02209665,1:0.0231955):0.007026184,3:0.02486826):0.05918987):0.0002151964):0.003739838,10:0.017359568):0.005400797,11:0.01217603):0.007832458,13:0.01096975):0.001186334);
tree gen.481 = [&U] (14:0.058715043,(13:0.01200023,(((15:0.010420791,12:0.00380214):0.002336294,17:0.03825284):0.002953927,((19:0.016821875,(18:0.03782341,16:0.036549356):0.06569637237):0.011998185,(((((5:0.002559952,(6:0.005889709,(8:0.054946951,(7:0.0085455773,9:0.0126606308):0.006481674):0.02789005):0.0009787469):0.006215284,4:0.03108221):0.0004528536,((2:0.01803319,1:0.03156354):0.01065273,3:0.02806856):0.05322633):0.0007161774,10:0.0219154342):0.004743323,11:0.01284232):0.01239823):0.0003784056):0.001662649):0.000308233);
tree gen.482 = [&U] (14:0.0597811589,(((17:0.046226607,(12:0.003856556,15:0.011521208):0.003178325):0.005023808,(13:0.006100852,(((((5:0.003318086,((7:0.012161894,(8:0.0744824683,9:0.008646293):0.004422896):0.02341557,6:0.01136245):0.0006243923):0.004126052,4:0.0263895):0.0004625615,((1:0.02626662,2:0.01902409):0.00400974,3:0.02695337):0.06150883):0.002562799,10:0.01949618):0.005182366,11:0.01364866):0.01010601):0.001361201):3.375731e-06,(19:0.014858098,(18:0.0459176529,16:0.037038142):0.0643299594):0.0144535545):0.0005852594);
tree gen.483 = [&U] (((19:0.012586895,(16:0.035375589,18:0.04332112):0.05473401537):0.013990376,(14:0.0603244834,(17:0.036037276,(12:0.006120608,15:0.010658864):0.001803781):0.001073787):0.0004857644):0.002444314,(((((((1:0.02586197,2:0.02639827):0.005626565,3:0.02992795):0.0532654,4:0.02399897):0.0002624003,(5:0.004388639,(6:0.00667348,(8:0.054691528,(7:0.0123038154,9:0.00939138):0.003771619):0.01930445):0.005576171):0.002288847):0.006208181,10:0.02587842):0.002511523,11:0.01942544):0.01016117,13:0.007850898):0.002862621);
tree gen.484 = [&U] ((17:0.051692391,(12:0.007761711,15:0.00857004):0.0006636537):0.002926866,(((19:0.019190547,13:0.01021428):0.0001412124,(14:0.02990151,(16:0.02755459,18:0.047072971):0.0292962287):0.0290812615):0.001799878,(11:0.01348639,((((2:0.02148914,1:0.01233841):0.004807889,3:0.03564152):0.065072332,(4:0.02344473,(6:0.008889899,(((9:0.011656816,7:0.010622169):0.004459176,8:0.050524675):0.02006233,5:0.006286131):0.00402479):0.002735874):0.0006158992):0.0009612042,10:0.01758517):0.002940316):0.008845434):0.0001268643);
tree gen.485 = [&U] ((11:0.01373951,(((((8:0.057789125,(9:0.010418852,7:0.01050385804):0.002909685):0.02462662,(6:0.01092936,5:0.002024263):0.0002386341):0.001410289,4:0.02087201):0.0003922173,((2:0.02768119,1:0.02127753):0.003735654,3:0.03863417):0.04692828):0.00506503,10:0.01991274):0.005678083):0.01016747,(((14:0.02958559,(16:0.03290231,18:0.0497698087):0.0392139516):0.0295939959,(19:0.0231463095,13:0.01055195):0.0005191588):0.0017355554,((17:0.035226408,12:0.008014802):0.0004940274,15:0.00850261):0.0009238955):0.0003888544);
tree gen.486 = [&U] ((((12:0.01272278,15:0.011615124):0.001093437,17:0.046452291):0.0009166005,(13:0.005517047,((((((8:0.050058592,(7:0.01564721957,9:0.010709091):0.002767251):0.01943894,(5:0.005521237,6:0.01030848):0.0001374916):0.001738409,4:0.02413352):0.002903542,((2:0.01438045,1:0.01875718):0.005034117,3:0.02859302):0.05258013):0.003427226,10:0.021936301):0.004375314,11:0.01628125):0.007349381):0.0028131354):0.001235525,(14:0.0611413768,(19:0.015502643,(16:0.0343256765,18:0.03871143):0.05950082518):0.0070754551):0.004223772);
tree gen.487 = [&U] ((((19:0.008543283,(16:0.032738314,18:0.04160375):0.06066445545):0.0106681883,(((((4:0.02134996,(5:0.003662027,((8:0.061295312,(7:0.017241091,9:0.0124351009):0.001601867):0.01915973,6:0.008800905):0.0003565655):0.002916207):0.001614185,((2:0.0198352,1:0.02369951):0.007896204,3:0.02374719):0.04699718):0.005167899,10:0.0256563191):0.005592767,11:0.01479641):0.007646451,((15:0.008965808,12:0.003217775):0.002362709,17:0.026939429):0.001611371):0.002584916):0.0005394093,14:0.0503845849):0.0008240296,13:0.01210036);
tree gen.488 = [&U] ((14:0.05653979086,(13:0.009833753,(((((2:0.01572405,1:0.02595861):0.003652784,3:0.02219416):0.05515883,(4:0.02016855,(6:0.01290067,((8:0.057649741,(7:0.01029800574,9:0.013807918):0.0022617653):0.02758609,5:0.004836664):0.001320154):0.001940369):0.0009611584):0.005847514,10:0.018704):0.006345679,11:0.01246341):0.006068703):0.001779444):4.500487e-06,(((12:0.007854151,15:0.009514664):0.001085023,17:0.046700617):0.0005629101,(19:0.007909603,(16:0.026569218,18:0.03464519):0.06242156017):0.013396261):0.0005390189);
tree gen.489 = [&U] (14:0.057828826,((((12:0.004094743,15:0.011752851):0.0006351312,17:0.030891322):0.003637706,((((((1:0.0197179,2:0.0143731):0.01320309,3:0.02350972):0.05165944,((8:0.0651585433,(7:0.0146290894,9:0.007861086):0.004591741):0.02039239,(6:0.008630149,5:0.004308178):0.0005416773):0.002051218):4.816809e-05,4:0.02673237):0.00393717,10:0.02168735):0.002441943,11:0.01442491):0.0150501613):0.0001219854,(13:0.009769149,(19:0.009168954,(16:0.032092641,18:0.038698125):0.05701352919):0.015113844):0.0002815625):0.0008602652);
tree gen.490 = [&U] (13:0.01059709,(14:0.053701482,((19:0.017332155,(18:0.033341945,16:0.033101436):0.0604824058):0.0112738585,((((((5:0.003580717,(6:0.006778363,(8:0.065632531,(7:0.01248796,9:0.00917094885):0.004616401):0.02318838):0.003094666):0.003010744,4:0.02513922):0.0005300958,((1:0.01890162,2:0.01583618):0.0073693,3:0.02245755):0.05189521):0.002508919,10:0.02089672):0.003132696,11:0.01179398):0.01109826,(17:0.042782979,(12:0.0067817,15:0.014090691):0.0001435994):0.001060526):0.0017912513):0.0001910077):0.0009958532);
tree gen.491 = [&U] (((14:0.0584288737,(19:0.01814686,(18:0.04269423,16:0.0256354093):0.0595839422):0.0136117508):3.437405e-06,(((((4:0.02698947,((6:0.006725355,5:0.003063646):0.001883768,(8:0.0685789982,(7:0.01217992953,9:0.013248407):0.002092584):0.02209454):0.001849612):0.002937811,((1:0.01772251,2:0.01647962):0.00586052,3:0.03094327):0.0532363):0.002105835,10:0.02735528):0.007208014,11:0.01065221):0.01384875,((15:0.008226714,12:0.004726948):0.001157522,17:0.03705838):0.001777276):0.0004745318):0.0006234797,13:0.004796493);
tree gen.492 = [&U] (14:0.0726638006,((13:0.01099211,(((((1:0.01515232,2:0.01778888):0.005680321,3:0.03307483):0.06026792,(4:0.02362498,((6:0.009858317,5:0.002732149):0.0004798586,(8:0.070578205,(7:0.0182677204,9:0.0047737681):0.001304509):0.027817893):0.002606632):0.0001853637):0.00444297,10:0.02975291):0.002819148,11:0.0146864):0.006179472):0.0009580058,(((12:0.0128104,15:0.010280197):0.002251537,17:0.033928905):0.001781544,(19:0.015958362,(16:0.024465263,18:0.03965575):0.05711998563):0.01533434521):0.0002916034):0.0002191219);
tree gen.493 = [&U] ((14:0.060909603,((15:0.009202527,12:0.008919469):0.0005166247,17:0.03092457):0.0007025149):0.003870734,((19:0.013661744,(16:0.038214225,18:0.043593613):0.0493034809):0.0101106461,(13:0.008980644,((((4:0.02937892,((1:0.0148493,2:0.02019305):0.003742258,3:0.02051006):0.04786875):0.001461989,(5:0.002337649,(6:0.006838553,(8:0.0523637744,(9:0.008901706,7:0.015877826):0.00111283189):0.02215165):0.0005745842):0.004383939):0.002378262,10:0.02343735):0.007868973,11:0.01637065):0.008027572):0.0009341308):3.089239e-05);
tree gen.494 = [&U] ((((19:0.010986127,(16:0.032178985,18:0.02991183):0.07083329109):0.00964047,14:0.0628681059):0.001155572,((((4:0.02674611,((5:0.00351282,(6:0.004521849,(8:0.052405615,(9:0.014479533,7:0.017096003):0.007908486):0.01549177):0.001683978):0.001217637,((2:0.02246118,1:0.02912906):0.00590428,3:0.03331693):0.05305669):0.003266176):0.001785136,10:0.021053862):0.007127415,11:0.0141784):0.010105824,((12:0.009386852,15:0.009906631):0.001866929,17:0.03669069):0.0007520612):0.001877284):0.0001710006,13:0.01074277);
tree gen.495 = [&U] (13:0.01278877,((((((((5:0.003459716,(6:0.01292461,((7:0.011346349,9:0.0101477969):0.002397847,8:0.065399313):0.02304853):0.0002464328):0.003308463,4:0.03110941):0.000250339,((1:0.0228443,2:0.01572953):0.00688942,3:0.03534971):0.05401479):0.00273628,10:0.02381515):0.003339221,11:0.01013142):0.01345509,(19:0.017896648,(16:0.02944107,18:0.03292913):0.05043886871):0.020095268):0.0002746022,((12:0.007740222,15:0.014156193):0.0002662176,17:0.034273526):0.002755285):0.0008266472,14:0.0669353877):0.00257332);
tree gen.496 = [&U] (14:0.0678257521,((((((((((7:0.011597142,9:0.0079256482):0.006573084,8:0.061949845):0.02136703,5:0.001297492):0.0004817096,6:0.01140651):0.003722759,4:0.02264454):4.793724e-05,((1:0.01860456,2:0.0168167):0.00417393,3:0.02991586):0.06263118):0.001811124,10:0.02209849):0.004603489,11:0.01258558):0.007306351,13:0.01098998):0.001005926,((19:0.01460424,(18:0.0438879419,16:0.028393264):0.06514794456):0.01439616,(17:0.042566068,(15:0.009258065,12:0.005297811):0.0005619797):0.00140061):0.000253582):1.645705e-05);
tree gen.497 = [&U] ((14:0.0676848455,((((4:0.02937783,(((5:0.003068749,6:0.006573407):0.00147113,((9:0.0096137704,7:0.011881769):0.0029644311,8:0.058760344):0.02455133):0.004796371,((1:0.01643331,2:0.01926183):0.007849481,3:0.01992213):0.04729687):0.00210319):0.001443723,10:0.02328691):0.002588947,11:0.01535427):0.009575119,(19:0.016126071,(16:0.028133182,18:0.0432088697):0.06246558454):0.0127055724):0.0004008875):0.0007852461,(((17:0.041562091,12:0.007751322):0.002197394,15:0.011138568):0.001746721,13:0.008620529):0.001951229);
tree gen.498 = [&U] (((((12:0.00730533,15:0.008770956):0.001185832,17:0.039649619):0.0006558291,14:0.0708870535):0.0006961845,(19:0.017040612,(18:0.03945195,16:0.02832644):0.05324716096):0.0071252807):0.001005088,(13:0.005062618,(((((1:0.01911982,2:0.01719245):0.002838017,3:0.03648006):0.04453254,(4:0.02404724,((8:0.0780970738,(7:0.0164649702,9:0.013859088):0.002169045):0.02062772,(6:0.006558934,5:0.005761364):0.0004120714):0.001871713):0.0008792697):0.002095645,10:0.02477349):0.00349058,11:0.02070222):0.005661016):0.0007931906);
tree gen.499 = [&U] (13:0.005449103,(14:0.0621435661,((((((((8:0.0662437402,(9:0.007717967,7:0.0130931101):0.003129792):0.02000442,(6:0.0120303,5:0.004654341):0.0003101695):0.0009082504,((1:0.03182988,2:0.01437406):0.004676422,3:0.02829228):0.0630674):0.0001685678,4:0.02858135):0.005358886,10:0.026032254):0.00785482,11:0.01680965):0.01289529,(19:0.012739478,(16:0.030675552,18:0.04149385):0.0577028516):0.009719922):0.0008098826,((12:0.004776312,15:0.011975909):0.002155296,17:0.036859503):0.0015957327):0.001235099):0.0006185844);
end;
