# Supplementary material for: Phylogenomics and classification of Cactaceae based on hundreds of nuclear genes
Source: Plant Syst Evol. 2025 Aug 11;311(5):28. doi: 10.1007/s00606-025-01948-z (PMC12339657; doi:10.1007/s00606-025-01948-z)
Supplement: Supplementary file 4 — Online Resource 4: Containing alignments and RAxML gene trees for all included loci and all phylogenetic datasets (ZIP 10372 KB) [file 606_2025_1948_MOESM4_ESM.zip › de Vos et al_ESM_4/ESM_data_bucky/5326_consensus.mafft.fastabuckytrees_pruned.in]

translate
1 0_Anacampserotaceae_P9315,
2 0_Anacampserotaceae_P9319,
3 0_Anacampserotaceae_P9321,
4 1a_Pereskioideae-Leu_P4619,
5 1b_Pereskioideae-ss_P4637,
6 1b_Pereskioideae-ss_S7212,
7 2a_Opuntioideae-Opuntieae_P4585,
8 2b_Opuntioideae-Cylindropuntieae_P9253,
9 2c_Opuntioideae-Pterocacteae_P4571,
10 3_Maihuenioideae_S5849,
11 4_Blossfeldioideae_P8439,
12 5a_Cactoideae-Lymanbensonieae_P9185,
13 5b_Cactoideae-Copiapoeae_P8881,
14 5c_Cactoideae-Cacteae_P9261,
15 5d_Cactoideae-Phyllocacteae_P9255,
16 5e_Cactoideae-Fraileeae_P9233,
17 5f_Cactoideae-Rhipsalideae_P4563,
18 5g_Cactoideae-Notocacteae_P5169,
19 5h_Cactoideae-Cereeae_P9183;
((((((((1,2),3),((4,6),5)),((7,8),9)),10),11),((((12,14),16),(17,18)),13)),15,19); 64
((((((((1,2),3),((4,6),5)),((7,8),9)),10),11),(((((12,14),16),17),18),13)),15,19); 62
((((((((1,2),3),((4,6),5)),((7,8),9)),10),11),15),(((((12,14),16),17),18),13),19); 45
((((((((1,2),3),((4,6),5)),((7,8),9)),10),11),(((((12,14),16),18),17),13)),15,19); 44
((((((((1,2),3),((4,6),5)),((7,8),9)),10),11),15),((((12,14),16),(17,18)),13),19); 32
((((((((1,2),3),((4,6),5)),((7,8),9)),10),11),15),(((((12,14),16),18),17),13),19); 25
((((((((1,2),3),((4,6),5)),((7,9),8)),10),11),(((((12,14),16),17),18),13)),15,19); 17
((((((((1,2),3),((4,6),5)),((7,8),9)),10),11),((((12,14),(16,18)),17),13)),15,19); 12
((((((((1,2),3),((4,6),5)),((7,9),8)),10),11),(((((12,14),16),18),17),13)),15,19); 10
((((((((1,2),3),((4,6),5)),((7,9),8)),10),11),15),((((12,14),16),(17,18)),13),19); 10
((((((((1,2),3),((4,6),5)),((7,8),9)),10),11),15),((((12,14),(16,18)),17),13),19); 9
((((((((1,2),3),((4,6),5)),((7,9),8)),10),11),((((12,14),16),(17,18)),13)),15,19); 9
((((((((1,2),3),((4,6),5)),((7,9),8)),10),11),15),(((((12,14),16),18),17),13),19); 9
(((((((1,2),3),((4,6),5)),((7,8),9)),10),11),(((((12,14),16),(17,18)),13),15),19); 8
((((((((1,2),3),((4,6),5)),((7,8),9)),10),11),((((12,14),17),(16,18)),13)),15,19); 7
((((((((1,2),3),((4,6),5)),((7,9),8)),10),11),15),(((((12,14),16),17),18),13),19); 7
(((((((1,2),3),((4,6),5)),((7,8),9)),10),11),((((((12,14),16),18),17),13),15),19); 7
(((((((1,2),3),((4,6),5)),((7,8),9)),10),11),((((((12,14),16),17),18),13),15),19); 6
((((((((1,2),3),((4,6),5)),((7,8),9)),10),11),(((12,14),((16,18),17)),13)),15,19); 5
((((((((1,2),3),((4,6),5)),((7,8),9)),10),11),15),(((12,14),((16,18),17)),13),19); 5
((((((((1,2),3),((4,6),5)),((7,8),9)),10),11),(((((12,14),17),18),16),13)),15,19); 4
((((((((1,2),3),((4,6),5)),((7,8),9)),10),11),15),(((((12,14),17),18),16),13),19); 4
((((((((1,2),3),((4,6),5)),((7,8),9)),10),11),15),((((12,14),17),(16,18)),13),19); 4
(((((((1,2),3),((4,6),5)),((7,9),8)),10),11),(((((12,14),16),(17,18)),13),15),19); 4
((((((((1,2),3),((4,6),5)),((7,8),9)),10),11),(((((12,14),17),16),18),13)),15,19); 3
((((((((1,2),3),((4,6),5)),((7,8),9)),10),11),(((((12,14),18),16),17),13)),15,19); 3
((((((((1,2),3),((4,6),5)),((7,8),9)),10),11),((((12,14),18),(16,17)),13)),15,19); 3
((((((((1,2),3),((4,6),5)),((7,8),9)),10),15),(((((12,14),16),17),18),13)),11,19); 3
((((((((1,2),3),((4,6),5)),((7,9),8)),10),11),((((12,14),17),(16,18)),13)),15,19); 3
((((((((1,2),3),((4,6),5)),((7,8),9)),10),11),((((12,14),(17,18)),16),13)),15,19); 2
((((((((1,2),3),((4,6),5)),((7,8),9)),10),11),(((12,14),((16,17),18)),13)),15,19); 2
((((((((1,2),3),((4,6),5)),((7,8),9)),10),15),((((12,14),(16,17)),18),13)),11,19); 2
((((((((1,2),3),((4,6),5)),((7,8),9)),10),15),11),(((((12,14),16),17),18),13),19); 2
((((((((1,2),3),((4,6),5)),((7,9),8)),10),11),(((((12,14),18),16),17),13)),15,19); 2
((((((((1,2),3),((4,6),5)),((7,9),8)),10),11),((((12,14),(16,18)),17),13)),15,19); 2
((((((((1,2),3),((4,6),5)),((7,9),8)),10),11),15),((((12,14),(16,18)),17),13),19); 2
((((((((1,2),3),((4,6),5)),(7,(8,9))),10),11),((((12,14),16),(17,18)),13)),15,19); 2
((((((((1,2),3),((4,6),5)),(7,(8,9))),10),11),15),((((12,14),16),(17,18)),13),19); 2
((((((((1,3),2),((4,6),5)),((7,8),9)),10),11),(((((12,14),16),17),18),13)),15,19); 2
(((((((1,(2,3)),((4,6),5)),((7,8),9)),10),11),15),(((((12,14),16),18),17),13),19); 2
(((((((((1,2),3),((4,6),5)),((7,8),9)),10),11),13),15),((((12,14),16),18),17),19); 1
(((((((((1,2),3),((4,6),5)),((7,8),9)),10),11),13),15),(((12,14),(16,18)),17),19); 1
(((((((((1,2),3),5),(4,6)),((7,8),9)),10),11),15),((((12,14),16),(17,18)),13),19); 1
((((((((1,2),3),((4,6),5)),((7,8),9)),10),11),((((12,14),(16,17)),18),13)),15,19); 1
((((((((1,2),3),((4,6),5)),((7,8),9)),10),11),15),(((((12,14),17),16),18),13),19); 1
((((((((1,2),3),((4,6),5)),((7,8),9)),10),11),15),(((((12,14),18),16),17),13),19); 1
((((((((1,2),3),((4,6),5)),((7,8),9)),10),11),15),(((((12,14),18),17),16),13),19); 1
((((((((1,2),3),((4,6),5)),((7,8),9)),10),11),15),((((12,14),(16,17)),18),13),19); 1
((((((((1,2),3),((4,6),5)),((7,8),9)),10),11),15),((((12,14),(17,18)),16),13),19); 1
((((((((1,2),3),((4,6),5)),((7,8),9)),10),11),15),(((12,14),((16,17),18)),13),19); 1
((((((((1,2),3),((4,6),5)),((7,8),9)),10),11),15),(((12,14),(16,(17,18))),13),19); 1
((((((((1,2),3),((4,6),5)),((7,8),9)),10),15),(((((12,14),16),18),17),13)),11,19); 1
((((((((1,2),3),((4,6),5)),((7,8),9)),10),15),((((12,14),16),(17,18)),13)),11,19); 1
((((((((1,2),3),((4,6),5)),((7,8),9)),10),15),((((12,14),17),(16,18)),13)),11,19); 1
((((((((1,2),3),((4,6),5)),((7,8),9)),10),15),11),(((((12,14),16),18),17),13),19); 1
((((((((1,2),3),((4,6),5)),((7,8),9)),10),15),11),((((12,14),16),(17,18)),13),19); 1
((((((((1,2),3),((4,6),5)),((7,9),8)),10),11),(((((12,14),16),13),17),18)),15,19); 1
((((((((1,2),3),((4,6),5)),((7,9),8)),10),11),(((((12,14),17),16),18),13)),15,19); 1
((((((((1,2),3),((4,6),5)),((7,9),8)),10),11),(((((12,14),18),17),16),13)),15,19); 1
((((((((1,2),3),((4,6),5)),((7,9),8)),10),11),((((12,14),(16,17)),18),13)),15,19); 1
((((((((1,2),3),((4,6),5)),((7,9),8)),10),11),((((12,14),(17,18)),16),13)),15,19); 1
((((((((1,2),3),((4,6),5)),((7,9),8)),10),11),(((12,14),(16,(17,18))),13)),15,19); 1
((((((((1,2),3),((4,6),5)),((7,9),8)),10),11),15),(((((12,14),17),16),18),13),19); 1
((((((((1,2),3),((4,6),5)),((7,9),8)),10),11),15),((((12,14),17),(16,18)),13),19); 1
((((((((1,2),3),((4,6),5)),((7,9),8)),10),11),15),(((12,14),((16,18),17)),13),19); 1
((((((((1,2),3),((4,6),5)),((7,9),8)),10),15),11),(((((12,14),16),18),17),13),19); 1
((((((((1,2),3),((4,6),5)),(7,(8,9))),10),11),(((((12,14),16),17),18),13)),15,19); 1
((((((((1,2),3),((4,6),5)),(7,(8,9))),10),11),(((((12,14),16),18),17),13)),15,19); 1
((((((((1,2),3),((4,6),5)),(7,(8,9))),10),11),(((((12,14),18),16),17),13)),15,19); 1
((((((((1,2),3),((4,6),5)),(7,(8,9))),10),11),15),(((((12,14),16),17),18),13),19); 1
((((((((1,2),3),((4,6),5)),(7,(8,9))),10),11),15),(((((12,14),16),18),17),13),19); 1
((((((((1,2),3),((4,6),5)),(7,(8,9))),10),15),(((((12,14),16),18),17),13)),11,19); 1
((((((((1,3),2),((4,6),5)),((7,8),9)),10),11),((((12,14),(17,18)),16),13)),15,19); 1
((((((((1,3),2),((4,6),5)),((7,8),9)),10),11),15),((((12,14),16),(17,18)),13),19); 1
((((((((1,3),2),((4,6),5)),((7,9),8)),10),11),((((12,14),16),(17,18)),13)),15,19); 1
((((((((1,3),2),((4,6),5)),((7,9),8)),10),11),((((12,14),17),(16,18)),13)),15,19); 1
(((((((1,(2,3)),((4,6),5)),((7,8),9)),10),11),(((((12,14),16),18),17),13)),15,19); 1
(((((((1,(2,3)),((4,6),5)),((7,8),9)),10),11),(((((12,14),17),16),18),13)),15,19); 1
(((((((1,(2,3)),((4,6),5)),((7,8),9)),10),11),15),(((((12,14),16),17),18),13),19); 1
(((((((1,(2,3)),((4,6),5)),((7,8),9)),10),11),15),((((12,14),17),(16,18)),13),19); 1
(((((((1,(2,3)),((4,6),5)),((7,8),9)),10),11),15),(((12,14),13),(16,(17,18))),19); 1
(((((((1,(2,3)),((4,6),5)),((7,9),8)),10),11),((((12,14),16),(17,18)),13)),15,19); 1
(((((((1,2),3),((4,6),5)),((7,8),9)),10),11),((((((12,14),18),16),17),13),15),19); 1
(((((((1,2),3),((4,6),5)),((7,8),9)),10),11),((((((12,14),18),17),16),13),15),19); 1
(((((((1,2),3),((4,6),5)),((7,9),8)),10),11),((((((12,14),16),17),18),13),15),19); 1
(((((((1,2),3),((4,6),5)),((7,9),8)),10),11),((((((12,14),16),18),17),13),15),19); 1
(((((((1,2),3),((4,6),5)),((7,9),8)),10),11),((((((12,14),18),17),16),13),15),19); 1
(((((((1,2),3),((4,6),5)),((7,9),8)),10),15),(11,(((((12,14),16),17),18),13)),19); 1
(((((((1,2),3),((4,6),5)),((7,9),8)),10),15),(11,(((((12,14),16),18),17),13)),19); 1
(((((((1,2),3),((4,6),5)),(7,(8,9))),10),11),(((((12,14),16),(17,18)),13),15),19); 1
(((((((1,3),2),((4,6),5)),((7,8),9)),10),11),((((((12,14),16),18),17),13),15),19); 1
((((((1,(2,3)),((4,6),5)),((7,8),9)),10),11),((((((12,14),16),18),17),13),15),19); 1
((((((1,(2,3)),((4,6),5)),((7,8),9)),10),11),(((((12,14),16),(17,18)),13),15),19); 1
((((((1,2),3),((4,6),5)),((7,8),9)),10),(11,((((((12,14),16),18),17),13),15)),19); 1
