# Supplementary material for: Phylogenomics and classification of Cactaceae based on hundreds of nuclear genes
Source: Plant Syst Evol. 2025 Aug 11;311(5):28. doi: 10.1007/s00606-025-01948-z (PMC12339657; doi:10.1007/s00606-025-01948-z)
Supplement: Supplementary file 4 — Online Resource 4: Containing alignments and RAxML gene trees for all included loci and all phylogenetic datasets (ZIP 10372 KB) [file 606_2025_1948_MOESM4_ESM.zip › de Vos et al_ESM_4/ESM_data_bucky/5257_consensus.mafft.fastabuckytrees_pruned.in]

translate
1 0_Anacampserotaceae_P9315,
2 0_Anacampserotaceae_P9319,
3 0_Anacampserotaceae_P9321,
4 1a_Pereskioideae-Leu_P4619,
5 1b_Pereskioideae-ss_P4637,
6 1b_Pereskioideae-ss_S7212,
7 2a_Opuntioideae-Opuntieae_P4585,
8 2b_Opuntioideae-Cylindropuntieae_P9253,
9 2c_Opuntioideae-Pterocacteae_P4571,
10 3_Maihuenioideae_S5849,
11 4_Blossfeldioideae_P8439,
12 5a_Cactoideae-Lymanbensonieae_P9185,
13 5b_Cactoideae-Copiapoeae_P8881,
14 5c_Cactoideae-Cacteae_P9261,
15 5d_Cactoideae-Phyllocacteae_P9255,
16 5e_Cactoideae-Fraileeae_P9233,
17 5f_Cactoideae-Rhipsalideae_P4563,
18 5g_Cactoideae-Notocacteae_P5169,
19 5h_Cactoideae-Cereeae_P9183;
((((((((((1,3),2),((5,6),((7,9),8))),4),10),11),13),(14,(17,18))),(12,16)),15,19); 12
((((((((((1,2),3),((5,6),((7,9),8))),4),10),11),(14,(17,18))),13),(12,16)),15,19); 11
((((((((1,2),3),((5,6),((7,9),8))),4),10),11),(((12,16),13),(14,(17,18)))),15,19); 11
((((((((1,3),2),((5,6),((7,9),8))),4),10),11),(((12,16),(14,(17,18))),13)),15,19); 11
(((((((((1,2),3),((5,6),((7,9),8))),4),10),11),13),((12,16),(14,(17,18)))),15,19); 10
((((((((((1,2),3),((5,6),((7,9),8))),4),10),11),(14,(17,18))),(12,16)),13),15,19); 9
((((((((((1,3),2),((5,6),((7,9),8))),4),10),11),(14,(17,18))),(12,16)),13),15,19); 9
((((((((((1,3),2),((5,6),((7,9),8))),4),10),11),(14,(17,18))),13),(12,16)),15,19); 9
((((((((((1,2),3),((5,6),((7,9),8))),4),10),11),13),(12,16)),(14,(17,18))),15,19); 8
((((((((((1,2),3),((5,6),((7,9),8))),4),10),11),13),(14,(17,18))),(12,16)),15,19); 8
((((((((((1,3),2),((5,6),((7,9),8))),4),10),11),(12,16)),13),(14,(17,18))),15,19); 8
(((((((((1,2),3),((5,6),((7,9),8))),4),10),11),(13,(14,(17,18)))),(12,16)),15,19); 8
(((((((((1,3),2),((5,6),((7,9),8))),4),10),11),((12,16),13)),(14,(17,18))),15,19); 8
((((((((1,2),3),((5,6),((7,9),8))),4),10),11),(((12,16),(14,(17,18))),13)),15,19); 8
((((((((((1,2),3),((5,6),((7,9),8))),4),10),11),(12,16)),13),(14,(17,18))),15,19); 7
(((((((((1,2),3),((5,6),((7,9),8))),4),10),11),((12,16),(14,(17,18)))),13),15,19); 7
(((((((((1,3),2),((5,6),((7,9),8))),4),10),11),(13,(14,(17,18)))),(12,16)),15,19); 7
((((((((1,3),2),((5,6),((7,9),8))),4),10),11),(((12,16),13),(14,(17,18)))),15,19); 7
((((((((((1,2),3),4),((5,6),((7,9),8))),10),11),13),(14,(17,18))),(12,16)),15,19); 6
(((((((((1,2),3),((5,6),((7,9),8))),4),10),11),((12,16),13)),(14,(17,18))),15,19); 6
(((((((((1,3),2),((5,6),((7,9),8))),4),10),11),(12,16)),(13,(14,(17,18)))),15,19); 6
(((((((((1,3),2),((5,6),((7,9),8))),4),10),11),13),((12,16),(14,(17,18)))),15,19); 6
((((((((((1,3),2),((5,6),((7,9),8))),4),10),11),13),(12,16)),(14,(17,18))),15,19); 5
(((((((((1,3),2),((5,6),((7,9),8))),4),10),11),(14,(17,18))),((12,16),13)),15,19); 5
((((((((1,(2,3)),((5,6),((7,9),8))),4),10),11),((12,16),13)),(14,(17,18))),15,19); 5
(((((((((((1,2),3),((5,6),((7,9),8))),4),10),11),13),(14,(17,18))),12),16),15,19); 4
((((((((((1,2),3),4),((5,6),((7,9),8))),10),11),(14,(17,18))),13),(12,16)),15,19); 4
((((((((((1,3),2),4),((5,6),((7,9),8))),10),11),(14,(17,18))),(12,16)),13),15,19); 4
(((((((((1,(2,3)),((5,6),((7,9),8))),4),10),11),13),(12,16)),(14,(17,18))),15,19); 4
(((((((((1,2),3),((5,6),((7,9),8))),4),10),11),(12,16)),(13,(14,(17,18)))),15,19); 4
(((((((((1,2),3),((5,6),((7,9),8))),4),10),11),(14,(17,18))),((12,16),13)),15,19); 4
((((((((((1,2),3),((5,6),((7,9),8))),4),10),11),(12,16)),(14,(17,18))),13),15,19); 3
((((((((((1,2),3),4),((5,6),((7,9),8))),10),11),(14,(17,18))),(12,16)),13),15,19); 3
((((((((((1,3),2),((5,6),((7,9),8))),4),10),11),(12,16)),(14,(17,18))),13),15,19); 3
((((((((((1,3),2),((5,6),((7,9),8))),4),10),11),(13,(14,(17,18)))),12),16),15,19); 3
((((((((((1,3),2),4),((5,6),((7,9),8))),10),11),(12,16)),(14,(17,18))),13),15,19); 3
(((((((((1,(2,3)),((5,6),((7,9),8))),4),10),11),(14,(17,18))),13),(12,16)),15,19); 3
(((((((((1,3),2),((5,6),((7,9),8))),4),10),11),((12,16),(14,(17,18)))),13),15,19); 3
(((((((((1,3),2),4),((5,6),((7,9),8))),10),11),(13,(14,(17,18)))),(12,16)),15,19); 3
((((((((1,(2,3)),((5,6),((7,9),8))),4),10),11),13),((12,16),(14,(17,18)))),15,19); 3
((((((((1,3),2),((5,6),((7,9),8))),4),10),11),((12,16),(13,(14,(17,18))))),15,19); 3
((((((((1,3),2),4),((5,6),((7,9),8))),10),11),(((12,16),(14,(17,18))),13)),15,19); 3
(((((((((((1,2),3),((5,6),((7,9),8))),4),10),11),13),12),16),((14,18),17)),15,19); 2
(((((((((((1,3),2),((5,6),((7,9),8))),4),10),11),13),(14,(17,18))),16),12),15,19); 2
((((((((((1,2),3),((5,6),((7,9),8))),4),10),11),14),((12,16),13)),(17,18)),15,19); 2
((((((((((1,2),3),((5,6),((7,9),8))),4),10),11),14),13),((12,(17,18)),16)),15,19); 2
((((((((((1,2),3),4),((5,6),((7,9),8))),10),11),(12,16)),(14,(17,18))),13),15,19); 2
((((((((((1,2),3),4),((5,6),((7,9),8))),10),11),(13,(14,(17,18)))),12),16),15,19); 2
((((((((((1,2),3),4),((5,6),((7,9),8))),10),11),13),(12,16)),(14,(17,18))),15,19); 2
((((((((((1,2),3),4),((5,6),((7,9),8))),10),11),14),13),((12,16),(17,18))),15,19); 2
((((((((((1,3),2),((5,6),((7,9),8))),4),10),11),(13,(14,(17,18)))),16),12),15,19); 2
((((((((((1,3),2),((5,6),((7,9),8))),4),10),11),14),13),((12,16),(17,18))),15,19); 2
((((((((((1,3),2),(5,(6,((7,9),8)))),4),10),11),13),(12,16)),(14,(17,18))),15,19); 2
(((((((((1,(2,3)),((5,6),((7,9),8))),4),10),11),(12,16)),(14,(17,18))),13),15,19); 2
(((((((((1,(2,3)),((5,6),((7,9),8))),4),10),11),(12,16)),13),(14,(17,18))),15,19); 2
(((((((((1,(2,3)),((5,6),((7,9),8))),4),10),11),13),(12,16)),((14,18),17)),15,19); 2
(((((((((1,(2,3)),((5,6),((7,9),8))),4),10),11),13),(14,(17,18))),(12,16)),15,19); 2
(((((((((1,(2,3)),((5,6),((7,9),8))),4),10),11),14),13),((12,16),(17,18))),15,19); 2
(((((((((1,2),3),((5,6),((7,9),8))),4),10),11),13),((12,16),((14,18),17))),15,19); 2
(((((((((1,2),3),4),((5,6),((7,9),8))),10),11),(13,(14,(17,18)))),(12,16)),15,19); 2
(((((((((1,2),3),4),((5,6),((7,9),8))),10),11),13),((12,16),(14,(17,18)))),15,19); 2
(((((((((1,3),2),((5,6),((7,9),8))),4),10),11),(12,(((14,18),17),16))),13),15,19); 2
(((((((((1,3),2),((5,6),((7,9),8))),4),10),11),14),(((12,16),(17,18)),13)),15,19); 2
(((((((((1,3),2),4),((5,6),((7,9),8))),10),11),((12,16),(14,(17,18)))),13),15,19); 2
(((((((((1,3),2),4),((5,6),((7,9),8))),10),11),(12,16)),(13,(14,(17,18)))),15,19); 2
((((((((1,(2,3)),((5,6),((7,9),8))),4),10),11),((12,16),(14,(17,18)))),13),15,19); 2
((((((((1,(2,3)),((5,6),((7,9),8))),4),10),11),(13,(14,(17,18)))),(12,16)),15,19); 2
((((((((1,(2,3)),((5,6),((7,9),8))),4),10),11),(14,(17,18))),((12,16),13)),15,19); 2
((((((((1,2),3),((5,6),((7,9),8))),4),10),11),((12,16),(13,(14,(17,18))))),15,19); 2
((((((((1,3),2),((5,6),((7,9),8))),4),10),11),((12,(((14,18),17),16)),13)),15,19); 2
(((((((1,(2,3)),((5,6),((7,9),8))),4),10),11),(((12,16),(14,(17,18))),13)),15,19); 2
(((((((1,(2,3)),((5,6),((7,9),8))),4),10),11),(((12,16),13),(14,(17,18)))),15,19); 2
(((((((1,(2,3)),((5,6),((7,9),8))),4),10),11),((12,16),(13,(14,(17,18))))),15,19); 2
((((((((((((1,2),3),((5,6),((7,9),8))),4),10),11),14),(17,18)),13),12),16),15,19); 1
((((((((((((1,2),3),4),((5,6),((7,9),8))),10),11),14),(17,18)),13),12),16),15,19); 1
((((((((((((1,3),2),((5,6),((7,9),8))),4),10),11),13),14),12),16),(17,18)),15,19); 1
((((((((((((1,3),2),((5,6),((7,9),8))),4),10),11),14),13),16),12),(17,18)),15,19); 1
(((((((((((1,(2,3)),4),((5,6),((7,9),8))),10),11),14),(17,18)),13),12),16),15,19); 1
(((((((((((1,2),3),((5,6),((7,9),8))),4),10),11),((14,17),18)),16),12),13),15,19); 1
(((((((((((1,2),3),((5,6),((7,9),8))),4),10),11),(14,(17,18))),13),12),16),15,19); 1
(((((((((((1,2),3),((5,6),((7,9),8))),4),10),11),(14,(17,18))),13),16),12),15,19); 1
(((((((((((1,2),3),((5,6),((7,9),8))),4),10),11),13),((14,17),18)),16),12),15,19); 1
(((((((((((1,2),3),((5,6),((7,9),8))),4),10),11),13),((14,18),17)),12),16),15,19); 1
(((((((((((1,2),3),((5,6),((7,9),8))),4),10),11),13),(14,(17,18))),16),12),15,19); 1
(((((((((((1,2),3),((5,6),((7,9),8))),4),10),11),14),(13,(17,18))),12),16),15,19); 1
(((((((((((1,2),3),((5,6),((7,9),8))),4),10),11),14),(17,18)),(12,16)),13),15,19); 1
(((((((((((1,2),3),((5,6),((7,9),8))),4),10),11),14),13),(12,16)),(17,18)),15,19); 1
(((((((((((1,2),3),((5,6),((7,9),8))),4),10),11),14),13),(17,18)),(12,16)),15,19); 1
(((((((((((1,2),3),(4,((7,9),8))),(5,6)),10),11),13),12),16),((14,18),17)),15,19); 1
(((((((((((1,2),3),4),((5,6),((7,9),8))),10),11),13),12),16),((14,18),17)),15,19); 1
(((((((((((1,2),3),4),((5,6),((7,9),8))),10),11),13),16),12),(14,(17,18))),15,19); 1
(((((((((((1,2),3),4),(5,(6,((7,9),8)))),10),11),(14,(17,18))),13),16),12),15,19); 1
(((((((((((1,2),3),4),(5,(6,((7,9),8)))),10),11),14),13),(17,18)),(12,16)),15,19); 1
(((((((((((1,3),2),((5,6),((7,9),8))),4),10),11),(12,16)),13),(17,18)),14),15,19); 1
(((((((((((1,3),2),((5,6),((7,9),8))),4),10),11),(14,(17,18))),13),16),12),15,19); 1
(((((((((((1,3),2),((5,6),((7,9),8))),4),10),11),12),13),16),(14,(17,18))),15,19); 1
(((((((((((1,3),2),((5,6),((7,9),8))),4),10),11),13),(17,18)),(12,16)),14),15,19); 1
(((((((((((1,3),2),((5,6),((7,9),8))),4),10),11),13),12),((14,18),17)),16),15,19); 1
(((((((((((1,3),2),((5,6),((7,9),8))),4),10),11),13),16),12),(14,(17,18))),15,19); 1
(((((((((((1,3),2),((5,6),((7,9),8))),4),10),11),14),(12,16)),(17,18)),13),15,19); 1
(((((((((((1,3),2),((5,6),((7,9),8))),4),10),11),14),(17,18)),(12,16)),13),15,19); 1
(((((((((((1,3),2),((5,6),((7,9),8))),4),10),11),14),(17,18)),13),(12,16)),15,19); 1
(((((((((((1,3),2),((5,6),((7,9),8))),4),10),11),14),13),(12,16)),(17,18)),15,19); 1
(((((((((((1,3),2),((5,6),((7,9),8))),4),10),11),16),13),12),(14,(17,18))),15,19); 1
(((((((((((1,3),2),(5,(6,((7,9),8)))),4),10),11),16),13),12),(14,(17,18))),15,19); 1
(((((((((((1,3),2),4),((5,6),((7,9),8))),10),11),13),(14,(17,18))),12),16),15,19); 1
(((((((((((1,3),2),4),((5,6),((7,9),8))),10),11),13),12),((14,18),17)),16),15,19); 1
(((((((((((1,3),2),4),((5,6),((7,9),8))),10),11),14),13),(12,16)),(17,18)),15,19); 1
(((((((((((1,3),2),4),((5,6),((7,9),8))),10),11),14),13),(16,(17,18))),12),15,19); 1
((((((((((1,(2,3)),((5,6),((7,9),8))),4),10),11),13),12),16),(14,(17,18))),15,19); 1
((((((((((1,(2,3)),((5,6),((7,9),8))),4),10),11),14),(12,16)),(17,18)),13),15,19); 1
((((((((((1,(2,3)),((5,6),((7,9),8))),4),10),11),14),(17,18)),(12,16)),13),15,19); 1
((((((((((1,2),3),((5,((7,9),8)),6)),4),10),11),(13,(14,(17,18)))),12),16),15,19); 1
((((((((((1,2),3),((5,6),((7,8),9))),4),10),11),13),12),((14,(17,18)),16)),15,19); 1
((((((((((1,2),3),((5,6),((7,9),8))),4),10),11),(12,16)),((14,17),18)),13),15,19); 1
((((((((((1,2),3),((5,6),((7,9),8))),4),10),11),(12,16)),((14,18),17)),13),15,19); 1
((((((((((1,2),3),((5,6),((7,9),8))),4),10),11),(13,(14,(17,18)))),12),16),15,19); 1
((((((((((1,2),3),((5,6),((7,9),8))),4),10),11),(13,(14,(17,18)))),16),12),15,19); 1
((((((((((1,2),3),((5,6),((7,9),8))),4),10),11),(13,14)),(12,16)),(17,18)),15,19); 1
((((((((((1,2),3),((5,6),((7,9),8))),4),10),11),13),14),(12,(16,(17,18)))),15,19); 1
((((((((((1,2),3),((5,6),((7,9),8))),4),10),11),13),16),(12,(14,(17,18)))),15,19); 1
((((((((((1,2),3),((5,6),((7,9),8))),4),10),11),14),((12,16),(17,18))),13),15,19); 1
((((((((((1,2),3),((5,6),((7,9),8))),4),10),11),14),(12,(16,(17,18)))),13),15,19); 1
((((((((((1,2),3),((5,6),((7,9),8))),4),10),11),14),(12,(17,18))),13),(15,16),19); 1
((((((((((1,2),3),((5,6),((7,9),8))),4),10),11),14),13),((12,16),(17,18))),15,19); 1
((((((((((1,2),3),((5,6),((7,9),8))),4),10),11),14),16),((12,(17,18)),13)),15,19); 1
((((((((((1,2),3),(4,((7,9),8))),(5,6)),10),11),(12,16)),(14,(17,18))),13),15,19); 1
((((((((((1,2),3),(5,(6,((7,9),8)))),4),10),11),(12,16)),(14,(17,18))),13),15,19); 1
((((((((((1,2),3),(5,(6,((7,9),8)))),4),10),11),14),13),(12,(16,(17,18)))),15,19); 1
((((((((((1,2),3),4),((5,((7,9),8)),6)),10),11),(12,16)),13),(14,(17,18))),15,19); 1
((((((((((1,2),3),4),((5,6),((7,9),8))),10),11),((13,(17,18)),14)),12),16),15,19); 1
((((((((((1,2),3),4),((5,6),((7,9),8))),10),11),(12,16)),13),(14,(17,18))),15,19); 1
((((((((((1,2),3),4),((5,6),((7,9),8))),10),11),13),14),((12,16),(17,18))),15,19); 1
((((((((((1,2),3),4),(5,(6,((7,9),8)))),10),11),(12,16)),(14,(17,18))),13),15,19); 1
((((((((((1,2),3),4),(5,(6,((7,9),8)))),10),11),13),(14,(17,18))),(12,16)),15,19); 1
((((((((((1,3),2),((5,6),((7,9),8))),4),10),11),((12,(17,18)),16)),13),14),15,19); 1
((((((((((1,3),2),((5,6),((7,9),8))),4),10),11),((12,(17,18)),16)),14),13),15,19); 1
((((((((((1,3),2),((5,6),((7,9),8))),4),10),11),((12,17),16)),(14,18)),13),15,19); 1
((((((((((1,3),2),((5,6),((7,9),8))),4),10),11),(12,(14,(17,18)))),13),16),15,19); 1
((((((((((1,3),2),((5,6),((7,9),8))),4),10),11),(12,(14,18))),13),(16,17)),15,19); 1
((((((((((1,3),2),((5,6),((7,9),8))),4),10),11),(13,((14,18),17))),16),12),15,19); 1
((((((((((1,3),2),((5,6),((7,9),8))),4),10),11),12),13),((14,(17,18)),16)),15,19); 1
((((((((((1,3),2),((5,6),((7,9),8))),4),10),11),13),(12,16)),((14,18),17)),15,19); 1
((((((((((1,3),2),((5,6),((7,9),8))),4),10),11),14),((12,16),(17,18))),13),15,19); 1
((((((((((1,3),2),((5,6),((7,9),8))),4),10),11),14),((12,16),13)),(17,18)),15,19); 1
((((((((((1,3),2),((5,6),((7,9),8))),4),10),11),14),(12,(16,(17,18)))),13),15,19); 1
((((((((((1,3),2),((5,6),((7,9),8))),4),10),11),14),(13,(17,18))),(12,16)),15,19); 1
((((((((((1,3),2),((5,6),((7,9),8))),4),10),11),14),13),((12,(17,18)),16)),15,19); 1
((((((((((1,3),2),((5,6),((7,9),8))),4),10),11),14),16),((12,(17,18)),13)),15,19); 1
((((((((((1,3),2),((5,6),((7,9),8))),4),10),11),16),12),(13,((14,18),17))),15,19); 1
((((((((((1,3),2),((5,6),((7,9),8))),4),10),11),16),12),(13,(14,(17,18)))),15,19); 1
((((((((((1,3),2),(5,(6,((7,9),8)))),4),10),11),13),((12,16),(17,18))),14),15,19); 1
((((((((((1,3),2),(5,(6,((7,9),8)))),4),10),11),13),(14,(17,18))),(12,16)),15,19); 1
((((((((((1,3),2),4),((5,6),((7,9),8))),10),11),(12,16)),13),(14,(17,18))),15,19); 1
((((((((((1,3),2),4),((5,6),((7,9),8))),10),11),(13,(14,(17,18)))),12),16),15,19); 1
((((((((((1,3),2),4),((5,6),((7,9),8))),10),11),13),(12,16)),(14,(17,18))),15,19); 1
((((((((((1,3),2),4),((5,6),((7,9),8))),10),11),14),((12,16),(17,18))),13),15,19); 1
((((((((((1,3),2),4),((5,6),((7,9),8))),10),11),14),(17,18)),((12,16),13)),15,19); 1
(((((((((1,(2,3)),((5,6),((7,9),8))),4),10),11),(14,(17,18))),(12,16)),13),15,19); 1
(((((((((1,(2,3)),((5,6),((7,9),8))),4),10),11),12),13),(((14,18),17),16)),15,19); 1
(((((((((1,(2,3)),((5,6),((7,9),8))),4),10),11),13),(12,((14,18),17))),16),15,19); 1
(((((((((1,(2,3)),((5,6),((7,9),8))),4),10),11),13),(17,18)),((12,16),14)),15,19); 1
(((((((((1,(2,3)),((5,6),((7,9),8))),4),10),11),13),14),((12,16),(17,18))),15,19); 1
(((((((((1,(2,3)),((5,6),((7,9),8))),4),10),11),14),13),(12,(16,(17,18)))),15,19); 1
(((((((((1,(2,3)),((5,6),((7,9),8))),4),10),11),16),13),(12,(14,(17,18)))),15,19); 1
(((((((((1,(2,3)),(5,(6,((7,9),8)))),4),10),11),14),((12,(17,18)),16)),13),15,19); 1
(((((((((1,(2,3)),4),((5,6),((7,9),8))),10),11),(12,16)),(14,(17,18))),13),15,19); 1
(((((((((1,(2,3)),4),((5,6),((7,9),8))),10),11),(14,(17,18))),13),(12,16)),15,19); 1
(((((((((1,(2,3)),4),((5,6),((7,9),8))),10),11),13),(12,16)),(14,(17,18))),15,19); 1
(((((((((1,2),3),((5,6),((7,8),9))),4),10),11),((12,16),13)),((14,18),17)),15,19); 1
(((((((((1,2),3),((5,6),((7,9),8))),4),10),11),((12,((14,18),17)),16)),13),15,19); 1
(((((((((1,2),3),((5,6),((7,9),8))),4),10),11),((12,(14,(17,18))),16)),13),15,19); 1
(((((((((1,2),3),((5,6),((7,9),8))),4),10),11),((12,(16,(17,18))),14)),13),15,19); 1
(((((((((1,2),3),((5,6),((7,9),8))),4),10),11),((12,16),((14,18),17))),13),15,19); 1
(((((((((1,2),3),((5,6),((7,9),8))),4),10),11),((12,16),(17,18))),(13,14)),15,19); 1
(((((((((1,2),3),((5,6),((7,9),8))),4),10),11),((12,16),13)),((14,18),17)),15,19); 1
(((((((((1,2),3),((5,6),((7,9),8))),4),10),11),(12,((14,(17,18)),16))),13),15,19); 1
(((((((((1,2),3),((5,6),((7,9),8))),4),10),11),14),(((12,(17,18)),16),13)),15,19); 1
(((((((((1,2),3),((5,6),((7,9),8))),4),10),11),14),(((12,16),13),(17,18))),15,19); 1
(((((((((1,2),3),((5,6),((7,9),8))),4),10),11),14),((12,(16,(17,18))),13)),15,19); 1
(((((((((1,2),3),(4,((7,9),8))),(5,6)),10),11),13),((12,16),(15,(17,18)))),14,19); 1
(((((((((1,2),3),4),((5,((7,9),8)),6)),10),11),(13,(14,(17,18)))),(12,16)),15,19); 1
(((((((((1,2),3),4),((5,6),((7,9),8))),10),11),((12,16),(14,(17,18)))),13),15,19); 1
(((((((((1,2),3),4),((5,6),((7,9),8))),10),11),((12,16),13)),(14,(17,18))),15,19); 1
(((((((((1,2),3),4),((5,6),((7,9),8))),10),11),((13,14),(17,18))),(12,16)),15,19); 1
(((((((((1,2),3),4),((5,6),((7,9),8))),10),11),(12,16)),(13,(14,(17,18)))),15,19); 1
(((((((((1,2),3),4),((5,6),((7,9),8))),10),11),(13,14)),(12,(16,(17,18)))),15,19); 1
(((((((((1,2),3),4),((5,6),((7,9),8))),10),11),(14,(17,18))),((12,16),13)),15,19); 1
(((((((((1,2),3),4),((5,6),((7,9),8))),10),11),14),((12,(16,(17,18))),13)),15,19); 1
(((((((((1,2),3),4),((5,6),((7,9),8))),10),11),14),13),(12,((15,16),(17,18))),19); 1
(((((((((1,2),3),4),(5,(6,((7,9),8)))),10),11),(13,(14,(17,18)))),(12,16)),15,19); 1
(((((((((1,2),3),4),(5,(6,((7,9),8)))),10),11),(14,(17,18))),((12,16),13)),15,19); 1
(((((((((1,3),2),((5,6),((7,8),9))),4),10),11),(13,(14,(17,18)))),(12,16)),15,19); 1
(((((((((1,3),2),((5,6),((7,9),8))),4),10),11),(((12,(17,18)),16),13)),14),15,19); 1
(((((((((1,3),2),((5,6),((7,9),8))),4),10),11),((12,(14,(17,18))),16)),13),15,19); 1
(((((((((1,3),2),((5,6),((7,9),8))),4),10),11),(14,(17,18))),((12,13),16)),15,19); 1
(((((((((1,3),2),((5,6),((7,9),8))),4),10),11),13),(((12,(17,18)),16),14)),15,19); 1
(((((((((1,3),2),((5,6),((7,9),8))),4),10),11),13),((12,((14,18),17)),16)),15,19); 1
(((((((((1,3),2),((5,6),((7,9),8))),4),10),11),13),(12,(((14,18),17),16))),15,19); 1
(((((((((1,3),2),((5,6),((7,9),8))),4),10),11),14),(((12,(17,18)),16),13)),15,19); 1
(((((((((1,3),2),((5,6),((7,9),8))),4),10),11),14),((12,(16,(17,18))),13)),15,19); 1
(((((((((1,3),2),((5,6),((7,9),8))),4),10),11),14),((12,16),(13,(17,18)))),15,19); 1
(((((((((1,3),2),(4,((7,9),8))),(5,6)),10),11),((13,(14,(17,18))),16)),12),15,19); 1
(((((((((1,3),2),(4,((7,9),8))),(5,6)),10),11),(14,(17,18))),((12,16),13)),15,19); 1
(((((((((1,3),2),(5,(6,((7,9),8)))),4),10),11),((12,16),(14,(17,18)))),13),15,19); 1
(((((((((1,3),2),(5,(6,((7,9),8)))),4),10),11),((12,16),13)),(14,(17,18))),15,19); 1
(((((((((1,3),2),(5,(6,((7,9),8)))),4),10),11),(14,(17,18))),((12,16),13)),15,19); 1
(((((((((1,3),2),4),((5,6),((7,9),8))),10),11),((12,16),((14,18),17))),13),15,19); 1
(((((((((1,3),2),4),((5,6),((7,9),8))),10),11),((12,16),13)),(14,(17,18))),15,19); 1
(((((((((1,3),2),4),((5,6),((7,9),8))),10),11),13),((12,16),(14,(17,18)))),15,19); 1
(((((((((1,3),2),4),((5,6),((7,9),8))),10),11),13),(12,(((14,18),17),16))),15,19); 1
(((((((((1,3),2),4),((5,6),((7,9),8))),10),11),14),(((12,(17,18)),16),13)),15,19); 1
(((((((((1,3),2),4),((5,6),((7,9),8))),10),11),14),((12,(16,(17,18))),13)),15,19); 1
(((((((((1,3),2),4),(5,(6,((7,9),8)))),10),11),13),((12,16),(14,(17,18)))),15,19); 1
((((((((1,(2,3)),((5,6),((7,9),8))),4),10),11),((12,(14,(17,18))),16)),13),15,19); 1
((((((((1,(2,3)),((5,6),((7,9),8))),4),10),11),(12,(((14,18),17),16))),13),15,19); 1
((((((((1,(2,3)),((5,6),((7,9),8))),4),10),11),(12,16)),(13,(14,(17,18)))),15,19); 1
((((((((1,(2,3)),((5,6),((7,9),8))),4),10),11),13),((12,(14,(17,18))),16)),15,19); 1
((((((((1,(2,3)),((5,6),((7,9),8))),4),10),11),13),(12,((14,(17,18)),16))),15,19); 1
((((((((1,(2,3)),((5,6),((7,9),8))),4),10),11),14),(((12,16),(17,18)),13)),15,19); 1
((((((((1,(2,3)),((5,6),(7,(8,9)))),4),10),11),14),(((12,16),(17,18)),13)),15,19); 1
((((((((1,(2,3)),(4,((5,6),((7,9),8)))),10),11),(13,16)),12),(14,(17,18))),15,19); 1
((((((((1,(2,3)),4),((5,6),((7,8),9))),10),11),((12,16),13)),(14,(17,18))),15,19); 1
((((((((1,(2,3)),4),((5,6),((7,9),8))),10),11),((12,16),(14,(17,18)))),13),15,19); 1
((((((((1,(2,3)),4),(5,(6,((7,9),8)))),10),11),13),((12,16),(14,(17,18)))),15,19); 1
((((((((1,2),3),((5,6),((7,8),9))),4),10),11),13),((12,(((14,18),17),15)),16),19); 1
((((((((1,2),3),((5,6),((7,9),8))),4),10),11),(((12,16),(17,18)),(13,14))),15,19); 1
((((((((1,2),3),((5,6),((7,9),8))),4),10),11),((12,16),(((14,18),15),17))),13,19); 1
((((((((1,2),3),((5,6),((7,9),8))),4),10),11),13),((12,16),(((14,18),17),15)),19); 1
((((((((1,2),3),((5,6),((7,9),8))),4),10),11),13),((12,16),((14,18),(15,17))),19); 1
((((((((1,2),3),(4,((5,6),((7,9),8)))),10),11),((12,16),((14,18),17))),13),15,19); 1
((((((((1,2),3),(4,((7,9),8))),(5,6)),10),11),(12,((((14,18),17),15),16))),13,19); 1
((((((((1,2),3),4),((5,6),((7,9),8))),10),11),(((12,16),13),(14,(17,18)))),15,19); 1
((((((((1,2),3),4),((5,6),((7,9),8))),10),11),((12,((14,(17,18)),16)),13)),15,19); 1
((((((((1,2),3),4),((5,6),((7,9),8))),10),11),((12,16),(13,(14,(17,18))))),15,19); 1
((((((((1,3),2),((5,6),((7,9),8))),4),10),11),(((12,(14,(17,18))),16),13)),15,19); 1
((((((((1,3),2),((5,6),((7,9),8))),4),10),11),(((12,16),((14,18),17)),13)),15,19); 1
((((((((1,3),2),((5,6),((7,9),8))),4),10),11),(((12,16),(15,(17,18))),14)),13,19); 1
((((((((1,3),2),((5,6),((7,9),8))),4),10),11),((12,(((14,17),18),16)),13)),15,19); 1
((((((((1,3),2),((5,6),((7,9),8))),4),10),11),((12,(15,16)),(14,(17,18)))),13,19); 1
((((((((1,3),2),((5,6),((7,9),8))),4),10),11),14),((12,((15,(17,18)),16)),13),19); 1
((((((((1,3),2),4),((5,6),((7,9),8))),10),11),(((12,(16,17)),(14,18)),13)),15,19); 1
((((((((1,3),2),4),((5,6),((7,9),8))),10),11),(((12,16),13),(14,(17,18)))),15,19); 1
((((((((1,3),2),4),((5,6),((7,9),8))),10),11),((12,16),(13,(14,(17,18))))),15,19); 1
((((((((1,3),2),4),((5,6),((7,9),8))),10),11),13),(12,((((14,18),17),15),16)),19); 1
(((((((1,(2,3)),((5,6),((7,9),8))),4),10),11),(((12,(14,(17,18))),16),13)),15,19); 1
(((((((1,(2,3)),((5,6),((7,9),8))),4),10),11),(((12,15),16),(14,(17,18)))),13,19); 1
(((((((1,(2,3)),(5,(6,((7,9),8)))),4),10),11),(((12,16),13),(14,(17,18)))),15,19); 1
(((((((1,(2,3)),4),((5,6),((7,9),8))),10),11),(((12,(14,(17,18))),13),16)),15,19); 1
(((((((1,(2,3)),4),((5,6),((7,9),8))),10),11),((12,16),(13,(14,(17,18))))),15,19); 1
(((((((1,2),3),((5,6),((7,9),8))),4),10),11),(((12,(15,16)),(14,(17,18))),13),19); 1
(((((((1,2),3),((5,6),((7,9),8))),4),10),11),(((12,16),((14,18),(15,17))),13),19); 1
(((((((1,2),3),(4,((5,6),((7,9),8)))),10),11),(((12,(14,(17,18))),16),13)),15,19); 1
(((((((1,3),2),((5,6),((7,9),8))),4),10),11),((12,((((14,18),17),15),16)),13),19); 1
(((((((1,3),2),((5,6),((7,9),8))),4),10),11),((12,((14,(17,18)),(15,16))),13),19); 1
(((((((1,3),2),(4,((5,6),((7,9),8)))),10),11),((12,16),(13,(14,(17,18))))),15,19); 1
((((((1,(2,3)),((5,6),((7,9),8))),4),10),11),((12,((14,(15,(17,18))),16)),13),19); 1
