# Supplementary material for: Phylogenomics and classification of Cactaceae based on hundreds of nuclear genes
Source: Plant Syst Evol. 2025 Aug 11;311(5):28. doi: 10.1007/s00606-025-01948-z (PMC12339657; doi:10.1007/s00606-025-01948-z)
Supplement: Supplementary file 4 — Online Resource 4: Containing alignments and RAxML gene trees for all included loci and all phylogenetic datasets (ZIP 10372 KB) [file 606_2025_1948_MOESM4_ESM.zip › de Vos et al_ESM_4/ESM_data_bucky/5816_consensus.mafft.fastabuckytrees_pruned.t]

#NEXUS
[ID: 4513032012]
[Param: tree]
begin trees;
translate
1 0_Anacampserotaceae_P9315,
2 0_Anacampserotaceae_P9319,
3 0_Anacampserotaceae_P9321,
4 1a_Pereskioideae-Leu_P4619,
5 1b_Pereskioideae-ss_P4637,
6 1b_Pereskioideae-ss_S7212,
7 2a_Opuntioideae-Opuntieae_P4585,
8 2b_Opuntioideae-Cylindropuntieae_P9253,
9 2c_Opuntioideae-Pterocacteae_P4571,
10 3_Maihuenioideae_S5849,
11 4_Blossfeldioideae_P8439,
12 5a_Cactoideae-Lymanbensonieae_P9185,
13 5b_Cactoideae-Copiapoeae_P8881,
14 5c_Cactoideae-Cacteae_P9261,
15 5d_Cactoideae-Phyllocacteae_P9255,
16 5e_Cactoideae-Fraileeae_P9233,
17 5f_Cactoideae-Rhipsalideae_P4563,
18 5g_Cactoideae-Notocacteae_P5169,
19 5h_Cactoideae-Cereeae_P9183;
tree gen.0 = [&U] (16:0.02943927,((17:0.018751147,(12:0.006548205,(((13:0.0976541022,15:0.0368846485):0.004358171,((10:0.018526176,((5:0.02195203,(((1:0.03504561,2:0.02168908):0.01460373,3:0.06180039):0.04215586,(6:0.04356842,4:0.02668061):0.009168918):0.002371331):0.004413751,(7:0.024392254,(9:0.01072271,8:0.0131740785):0.01008083):0.02225315):0.001476172):0.008696502,11:0.02236909):0.004150811):0.006622401,14:0.1306638802):0.066336302):0.0095346178):0.005311237,(19:0.0646884,18:0.01071898):0.012001218):0.008609342);
tree gen.1 = [&U] ((16:0.02897686,(((19:0.035585879,12:0.004107937):0.0004280014,((13:0.1118657035,((10:0.016708312,((((6:0.0501371,4:0.03715335):0.003192933,(3:0.0519133,(2:0.01713331,1:0.04872202):0.03130677):0.04611967):0.007304349,5:0.01475705):0.006739621,(7:0.0167841129,(9:0.009571541,8:0.069536076):0.006399689):0.02811349):0.007278482):0.004701058,11:0.02102018):0.005308971):0.01303781104,15:0.041847931):0.074726554):0.01334757,(17:0.026666447,18:0.02809423):0.0004373999):0.002750459):0.0004388457,14:0.119164661);
tree gen.2 = [&U] ((((14:0.1704017902,((15:0.020357574,13:0.0854919157):0.0065269484,((10:0.017386136,((5:0.02217657,(((1:0.01978043,2:0.01600561):0.01336473,3:0.05718255):0.05302001,(6:0.03271951,4:0.02334112):0.01237304):0.003609171):0.005462941,(7:0.03223473,(9:0.008813617,8:0.016076825):0.008457573):0.02316582):0.002286222):0.01099537,11:0.01295441):0.005241284):0.012888189):0.0667808,12:0.007084011):0.022311229,((18:0.002499396,19:0.0251502299):0.002014132,17:0.026088988):0.0005632712):0.007377208,16:0.02635901);
tree gen.3 = [&U] ((((18:0.003170434,((((15:0.0250255339,13:0.0871525761):0.006362232,((10:0.017930613,((5:0.02200149,(((1:0.02733936,2:0.02062237):0.009019178,3:0.06978989):0.04628617,(6:0.04316003,4:0.02643626):0.01056575):0.004941518):0.005206588,(7:0.0145903876,(9:0.0128168,8:0.029556092):0.006198187):0.02068592):0.006520602):0.005283173,11:0.02290261):0.006268538):0.0159824284,14:0.142123499):0.0614612257,12:0.006170321):0.008431339):0.0097926526,17:0.02598978):0.0041928012,19:0.0380613473):0.005541633,16:0.032495138);
tree gen.4 = [&U] (16:0.02998735,((((14:0.149254059,((13:0.1037019691,15:0.039687191):0.006870558,((10:0.013030481,((5:0.02037911,((6:0.05131047,4:0.03286157):0.01417416,((1:0.0392444,2:0.01987736):0.0136974,3:0.04986629):0.07464768):0.001829269):0.003809311,(7:0.031551005,(9:0.01523239,8:0.05203897):0.01137249):0.0228954):0.003785497):0.005974766,11:0.02434193):0.004071765):0.0231354546):0.0685300894,12:0.008073812):0.02392245,(17:0.021044919,18:0.0123069):0.002660903):0.009397295,19:0.109860992):0.004638449);
tree gen.5 = [&U] ((16:0.02282198,(14:0.170843242,17:0.018722417):0.0006461673):0.004872885,(18:0.020480903,((12:0.01017537,19:0.089598232):0.001031692,((13:0.09909504246,((10:0.019735163,((5:0.01748412,((6:0.05392242,4:0.02557725):0.01318606,(3:0.06406432,(2:0.02494713,1:0.03823455):0.02500087):0.04281333):0.002975651):0.006087114,((8:0.09018043,9:0.01797591):0.006590878,7:0.025273344):0.02922043):0.006308583):0.009867775,11:0.01850274):0.003588749):0.0093796038,15:0.0421033475):0.071952288):0.0205802038):0.0004754354);
tree gen.6 = [&U] (((((15:0.05870091,(13:0.109861625,((10:0.008875635,((5:0.02088214,((6:0.03194365,4:0.03137309):0.01823181,(3:0.08192288,(2:0.02784906,1:0.03492475):0.02096783):0.06217431):0.002601676):0.008942492,((9:0.01301169,8:0.08426644474):0.0006760528,7:0.02435334324):0.01941821):0.01113486):0.01006154,11:0.02327457):0.006775222):0.01900487):0.0712908014,(12:0.003259512,19:0.040969125):0.006977255):0.01536689,16:0.02654569):0.001706071,(14:0.118258336,18:0.022315453):0.001241056):0.0005679605,17:0.026410479);
tree gen.7 = [&U] (16:0.03709131,(((19:0.015354365,(((13:0.051400416,14:0.131894345):0.03791455008,((11:0.01664842,(10:0.021241227,(((4:0.03062394,(3:0.06442973,(2:0.02337392,1:0.03780678):0.01312317):0.05641679):0.00502152,(6:0.05291883,5:0.002070686):0.01399612):0.006930739,(7:0.021108828,(9:0.01359744,8:0.028334965):0.005730952):0.02294948):0.009249093):0.00590677):0.003945443,15:0.109461478):0.0151427731):0.0782212921,12:0.013569976):0.003661056):0.02676282,18:0.01119869):7.855831e-05,17:0.03289463):0.012562937);
tree gen.8 = [&U] (16:0.02683665,(18:0.0058447,((19:0.026136916,(12:0.004754722,(((11:0.0203641,(10:0.016807789,(((4:0.04261263,(3:0.06574448,(2:0.02936614,1:0.0368834):0.02504053):0.04251423):0.004346596,(6:0.0464554,5:0.006410788):0.008635842):0.01250212,(7:0.022121102,(9:0.009873883,8:0.024892216):0.009027452):0.03639676):0.001540321):0.009642425):0.00354956,15:0.08611317785):0.01522722,(13:0.0480047676,14:0.129419539):0.02949091475):0.0749995028):0.003778678):0.0154363586,17:0.026471514):0.0001435639):0.0090111691);
tree gen.9 = [&U] (18:0.0215796634,((14:0.116882138,(17:0.013697682,((15:0.033127513,(13:0.105429038,((10:0.013649049,((5:0.01987824,((4:0.02890166,6:0.03742262):0.006272893,(3:0.0672996,(2:0.02711791,1:0.03175811):0.02572257):0.042410967):0.005350323):0.005897074,(7:0.026590551,(9:0.0171147,8:0.07910872):0.002401634):0.01574422):0.004668604):0.0114668,11:0.02045563):0.002700591):0.01073993):0.084686006,(12:0.006308692,19:0.031362625):0.0011977742):0.02104388):0.004880733):0.001378653,16:0.0459064):0.001486688);
tree gen.10 = [&U] (((18:0.018860003,16:0.03563601):0.0003704838,(17:0.020650052,((12:0.015470028,19:0.049532623):0.004698335,((13:0.1183205344,((10:0.020939062,((5:0.01016559,((4:0.02449553,6:0.04785928):0.006117333,(3:0.07188869,(2:0.02483784,1:0.03580685):0.009721548):0.04695154):0.006857131):0.006033182,((7:0.0167993697,8:0.067770737):0.001814193,9:0.01528843):0.03485216):0.005451219):0.006365673,11:0.0279043):0.007539438):0.0105287705,15:0.03865124):0.0820327):0.01768173):0.0005827757):0.0004057131,14:0.11802414);
tree gen.11 = [&U] (((17:0.03136044,(18:0.008331475,19:0.0344571412):0.0017348043):0.01711262,16:0.04517887):0.0077650239,((14:0.1300103959,((15:0.0258528796,13:0.1009940125):0.007263261,((((7:0.0152904541,(9:0.00742237,8:0.022813488):0.01074841):0.02396714,((4:0.04265556,((1:0.03105521,2:0.02702574):0.01288258,3:0.04257485):0.04502081):0.007466053,(5:0.003399637,6:0.04017212):0.01024378):0.007422471):0.002215723,10:0.015450728):0.005417883,11:0.02094844):0.003543286):0.0165021481):0.071031695,12:0.006435148):0.0293171366);
tree gen.12 = [&U] ((((18:0.0057892609,19:0.040980137):0.002738678,17:0.020811541):0.0021946,16:0.03306445):0.006850361,(12:0.008348893,(((13:0.1024330173,15:0.033619792):0.002568306,((((7:0.017963677,(9:0.008839057,8:0.07991854):0.005607408):0.02522046,((4:0.04288027,((1:0.03993852,2:0.0351972):0.01728948,3:0.08689562):0.04098459):0.00315297,(5:0.0112972,6:0.05484024):0.003957563):0.002742345):0.0068272,10:0.020137959):0.006241209,11:0.02056257):0.001552787):0.0159329253,14:0.130069028):0.0686630334):0.0282100619);
tree gen.13 = [&U] (16:0.02605072,(18:0.0176404844,(17:0.01848618,((((11:0.01953782,(10:0.01671697,((5:0.01758235,((3:0.05460631,(2:0.01506323,1:0.04120077):0.03002379):0.04420739,(4:0.03107982,6:0.05457351):0.008664391):0.006255885):0.004197135,(7:0.032743127,(9:0.005446075,8:0.05211977):0.009890132):0.02679298):0.003357467):0.008117283):0.00244251,15:0.08421280492):0.0106674599,(13:0.03462666,14:0.11142005):0.04422984867):0.056260339,(19:0.0823112403,12:0.01025162):0.002087409):0.0163972208):0.0002147023):0.0003503162);
tree gen.14 = [&U] ((12:0.013117644,((13:0.035911257,14:0.092351827):0.03803007431,((11:0.01575933,(10:0.021268251,((5:0.02801781,((3:0.07156663,(2:0.02176176,1:0.02777243):0.02096682):0.05278823,(4:0.01826941,6:0.04160283):0.00905547):0.008007993):0.002195583,(7:0.014842807,(9:0.01118762,8:0.039104923):0.01083699):0.02439602):0.006614301):0.004041964):0.003366884,15:0.09158949873):0.0211483861):0.0653265831):0.02170112,(16:0.02419636,(17:0.016544644,(18:0.00759582451,19:0.09061547196):0.006349008):0.002907352):0.0003249804);
tree gen.15 = [&U] (((12:0.005565074,((14:0.140754812,13:0.058055856):0.0338808328,((11:0.01572294,(10:0.015316417,((5:0.01526479,((3:0.05043609,(2:0.01954689,1:0.03385622):0.0177003):0.05637235,(4:0.02815221,6:0.03911242):0.01166716):0.005694886):0.006836998,(7:0.020642285,(9:0.01831528,8:0.04870703):0.006953855):0.02255927):0.009108653):0.006287659):0.007785939,15:0.1085027816):0.0121146446):0.06289214271):0.0185612835,(18:0.005451264,19:0.050938439):0.018804934):0.0005857936,(16:0.04013675,17:0.018702425):0.004853832);
tree gen.16 = [&U] (18:0.016898055,(((17:0.04269242,14:0.13694873):0.001817236,((15:0.0695497383,(13:0.1125920889,((10:0.019827042,((9:0.01574534,(8:0.072843916,7:0.022610267):0.002422643):0.0272521,(5:0.01275692,((4:0.01838488,6:0.05537899):0.01775054,(3:0.05948128,(2:0.02159914,1:0.03738513):0.01076395):0.06149323):0.00572923):0.007369721):0.007953087):0.006900167,11:0.0138984):0.003986434):0.0149396343):0.07641262,(12:0.004936877,19:0.044874743):0.000579262):0.0228378128):0.0003508402,16:0.04844633):0.0001904129);
tree gen.17 = [&U] ((17:0.02485869,16:0.02058756):0.002628255,((18:0.006458781,((((11:0.01349617,(10:0.019137187,((5:0.01978242,((3:0.07082617,(2:0.01986332,1:0.03108226):0.02077902):0.05865799,(4:0.02609898,6:0.04790047):0.003490051):0.005924283):0.005825539,(7:0.0207429997,(9:0.01052073,8:0.040173455):0.005356667):0.02652409):0.007155935):0.005307123):0.004192541,15:0.09980956594):0.027574005,(13:0.050596338,14:0.094455329):0.041668963):0.0736643589,12:0.00681705):0.013603669):0.0080375284,19:0.056205038):0.003820247);
tree gen.18 = [&U] (((((15:0.025706282,13:0.0882212954):0.005063465,((10:0.016912189,((7:0.0213876051,(9:0.01322594,8:0.03053186):0.007259516):0.0277164,((4:0.0417727,((1:0.0391609,2:0.01565919):0.02298145,3:0.06684331):0.05141545):0.004555694,(5:0.006218402,6:0.0457496):0.01483258):0.002769947):0.01011027):0.01155034,11:0.02632788):0.003416918):0.017018022,14:0.1365477595):0.0710700855,12:0.010225631):0.01634572,(17:0.022780235,((18:0.01017326,19:0.032680819):0.006560173,16:0.03022647):0.008514131):0.002052356);
tree gen.19 = [&U] ((17:0.024236013,(12:0.0075607613,(((15:0.023428441,13:0.1024905029):0.0084796902,((10:0.017170687,((7:0.0175463243,(9:0.008777539,8:0.046042454):0.004589998):0.02300617,((4:0.03374464,((1:0.03355957,2:0.02585324):0.02070169,3:0.06630096):0.04624926):0.007341609,(5:0.009856352,6:0.04554869):0.01388922):0.00515741):0.005838113):0.006849215,11:0.0165957):0.004814249):0.020661912,14:0.1511789775):0.05737856846):0.01360648):0.001616709,(16:0.03344869,(19:0.03385558564,18:0.007442811):0.01561605):0.003869117);
tree gen.20 = [&U] ((18:0.0052345429,19:0.040093351):0.006513752,(16:0.02425119,(17:0.018250136,((((11:0.0201445,(10:0.021309442,((5:0.01187678,((3:0.07228788,(2:0.02782891,1:0.0483297):0.01468007):0.04374658,(4:0.01940895,6:0.03338703):0.01683191):0.003673138):0.004647475,(7:0.021377311,(9:0.01542416,8:0.03278567):0.00743694):0.02788407):0.007491194):0.00687319):0.006799117,15:0.086694917):0.011810594,(13:0.0580525712,14:0.1339797):0.02778408112):0.0709692624,12:0.016325085):0.0326189625):0.001161184):0.0006691887);
tree gen.21 = [&U] ((17:0.033643436,((19:0.0376058758,18:0.005315959):0.005132969,16:0.0269701):0.005011306):0.000768687,((((11:0.01110399,(10:0.023370911,((5:0.01259762,((3:0.05862747,(2:0.02367702,1:0.03328465):0.01715564):0.04042849,(4:0.02965736,6:0.05417493):0.008700251):0.00576318):0.008601379,(7:0.02348854,(9:0.01769932,8:0.061819173):0.00744574):0.03766981):0.002909353):0.007606642):0.00314908,15:0.098628133):0.0097934507,(13:0.039935564,14:0.144750719):0.0299159):0.0713200346,12:0.010584123):0.01585799);
tree gen.22 = [&U] (((18:0.007351107,19:0.0320498646):0.00874913351,16:0.0297069):0.002540324,((((14:0.125092157,13:0.034229346):0.024081727,((11:0.01700976,(10:0.017037246,((5:0.02093761,((3:0.05784442,(2:0.02105794,1:0.04357444):0.02690725):0.04612228,(4:0.01570658,6:0.05380448):0.015018):0.008163168):0.006416573,(7:0.022127941,(9:0.01278432,8:0.05832856):0.004246737):0.02611145):0.009555599):0.008108367):0.00215147,15:0.0865819404):0.015772932):0.069132995,12:0.0079275827):0.01609271,17:0.022520275):0.0003667028);
tree gen.23 = [&U] ((12:0.01157758,(((11:0.01600548,(10:0.01466205,((5:0.01809758,((6:0.07293544,4:0.04744309):0.01130932,(3:0.05464881,(2:0.0277231,1:0.03570513):0.02313123):0.06166937):0.004017554):0.007521307,((9:0.02124824,8:0.07899585):0.0008924844,7:0.024433895):0.02470761):0.005540313):0.009290733):0.004393561,(13:0.0972164168,15:0.0224189397):0.003113573):0.065584643,14:0.103457937):0.022359939):0.0358319892,((17:0.013782617,16:0.02849021):0.01056264,(19:0.1055131947,18:0.015440002):0.001088527):0.0059073044);
tree gen.24 = [&U] (((14:0.09767715,((11:0.01638195,(10:0.016863028,((5:0.01832215,((6:0.04324531,4:0.02403311):0.005572351,(3:0.05318798,(2:0.02189185,1:0.0437796):0.02333853):0.07023426):0.007877624):0.01145863,(7:0.02548438,(9:0.01532487,8:0.1088763):0.007245036):0.0224147):0.003896393):0.007133939):0.01018847,(13:0.0974737289,15:0.033408539):0.002712823):0.0700195777):0.03060096,12:0.005650642):0.015377656,((17:0.02247049,(18:0.003808233,19:0.094954135):0.00414791):0.001124817,16:0.02995789):0.017132984);
tree gen.25 = [&U] (16:0.02773983,((18:0.005439769,19:0.114826263):0.007414529,((12:0.0143679073,(14:0.1243651733,((13:0.0871217064,15:0.028020531):0.007205313,((10:0.017964443,((7:0.017620052,(9:0.009846702,8:0.07555871):0.005716496):0.02884679,((5:0.009917355,6:0.04929833):0.005957061,(((1:0.04107561,2:0.02621575):0.01578552,3:0.04905425):0.05313399,4:0.04554603):0.01089604):0.004909764):0.00554043):0.007043892,11:0.02496229):0.006800455):0.014166452):0.059144363):0.01292337,17:0.02709854):0.001428276):0.001575514);
tree gen.26 = [&U] ((14:0.093557262,16:0.03382319):0.0003852971,(17:0.014832609,((((15:0.0693154163,(13:0.1045593002,((10:0.024254735,(((8:0.06369732,9:0.01570627):0.001868701,7:0.0287701002):0.02472569,(5:0.01211182,((4:0.02459408,6:0.03795147):0.006903871,(3:0.05848124,(2:0.02690798,1:0.04625162):0.0176382):0.03479912):0.004227791):0.00600285):0.004286432):0.007631716,11:0.02238105):0.004567701):0.0154104457):0.0723039856,19:0.099246918):0.001654455,12:0.009074527):0.02002891795,18:0.028100271):0.0005911945):0.0002196396);
tree gen.27 = [&U] (((14:0.1319544564,((11:0.01617121,(10:0.0221116961,((5:0.02432345,((6:0.04633399,4:0.03434927):0.01642609,(3:0.04905413,(2:0.02624284,1:0.03285332):0.01944252):0.0547896):0.008055777):0.005301819,(7:0.0174211278,(8:0.05592071,9:0.009016434):0.007171062):0.02714647):0.008252513):0.005709797):0.004829014,(13:0.1110019112,15:0.024813098):0.008383348):0.0576658227):0.026720638,12:0.00998651):0.0281727272,((17:0.020098756,16:0.03396562):0.0004687392,(18:0.01106826,19:0.061134402):0.008727987):0.004581663);
tree gen.28 = [&U] (((16:0.04190753,14:0.11078162):0.0007656685,(17:0.026408952,18:0.035815772):0.001379304):0.003167315,(((15:0.0681358689,(13:0.1035815791,((10:0.020174257,(((9:0.01958805,8:0.07343407):0.00631347,7:0.018323403):0.0199675,(5:0.01644425,((4:0.03204067,6:0.03737492):0.01395663,(3:0.06709928,(2:0.02561788,1:0.0626707):0.02013849):0.0576345):0.00460064):0.006666592):0.009707613):0.008941062,11:0.01310517):0.002726609):0.02479924295):0.071200837,12:0.01483142):0.001076105,19:0.0416407461):0.016405306);
tree gen.29 = [&U] ((16:0.02346946,(((12:0.01245242945,((13:0.0902195852,((10:0.0194342057,(((9:0.01386254,8:0.059153123):0.0001676877,7:0.022222533):0.02662632,(5:0.01725186,((4:0.03206854,6:0.04543991):0.007329702,(3:0.05143686,(2:0.01953007,1:0.03828756):0.01944643):0.06156383):0.003080802):0.005338417):0.005663149):0.005587792,11:0.01746206):0.005098388):0.01479108,15:0.03675062211):0.058400239):0.0023253831,19:0.0522281657):0.01661324,(17:0.023988946,14:0.110418533):0.003833828):0.001938017):0.001159193,18:0.019952139);
tree gen.30 = [&U] ((12:0.005640891,(14:0.139896798,(((10:0.015899477,((7:0.0199960074,(8:0.025386739,9:0.008801123):0.00898995):0.02791097,(5:0.02018204,((4:0.03647117,6:0.04144241):0.01508195,((1:0.02951252,2:0.02227336):0.01689476,3:0.07189277):0.04427727):0.003946523):0.005341495):0.005989877):0.007220246,11:0.02371181):0.007463405,(13:0.09492675788,15:0.025370779):0.008178472):0.014001577):0.059078952):0.003245193,((16:0.02115673,17:0.02118912):0.0001774444,(19:0.0642097254,18:0.0087109341):0.007594356):0.034160658);
tree gen.31 = [&U] ((12:0.014042044,(14:0.1237190896,(((10:0.019547159,((7:0.011234866,(8:0.045150373,9:0.01138932):0.010605):0.02158387,(((4:0.03018466,6:0.05050924):0.009481456,((1:0.03116105,2:0.02473445):0.01948703,3:0.05785227):0.0520036):0.002189139,5:0.02379348):0.01000166):0.007786006):0.008737496,11:0.01786805):0.001282364,(13:0.09146509746,15:0.028465564):0.0049292707):0.0125310743):0.063789031):0.013030447,((19:0.0880830814,18:0.008384243):0.0089369774,(16:0.02138002,17:0.02840028):0.003486038):0.0199907287);
tree gen.32 = [&U] ((16:0.03238929,(14:0.10040722,(18:0.01980018088,17:0.018629259):0.0003915212):0.0009179696):0.013845623,(19:0.025668366,(((13:0.1192398646,((10:0.023228686,((7:0.026351908,(9:0.01402172,8:0.072169309):0.001793281):0.02470912,(5:0.02213799,((3:0.05063648,(2:0.01853292,1:0.03987966):0.02283277):0.07040438,(4:0.02723571,6:0.07162569):0.01109752):0.004066466):0.004946934):0.005586851):0.0110396,11:0.02862527):0.003686343):0.01194872,15:0.0573625957):0.0808875068,12:0.009914768):0.0009854274):0.024388858);
tree gen.33 = [&U] (18:0.0241023133,((14:0.120286444,((((13:0.1133188618,((10:0.016939985,(((8:0.070555615,7:0.028394663):0.0009520082,9:0.01235384):0.02798561,(5:0.01726758,((3:0.07225975,(2:0.02159411,1:0.03116847):0.02220676):0.04753236,(4:0.02554573,6:0.05786632):0.01067603):0.008592672):0.010421):0.007726549):0.005413263,11:0.01831415):0.003430685):0.009754656,15:0.0565463096):0.0870780999,(12:0.006838723,19:0.0194746699):0.0003103676):0.02142829,17:0.017002644):0.00146781):0.002216074,16:0.02122103):0.001059745);
tree gen.34 = [&U] (((16:0.03305871,14:0.1344982865):0.001502463,18:0.0188163951):0.0002187849,(17:0.02776351,((19:0.033041556,12:0.01055887):0.0035067138,((13:0.1054918106,((10:0.02283145,(((8:0.08736917,7:0.023378956):0.00059443,9:0.01624152):0.02372606,(5:0.01252963,((3:0.07850715,(2:0.02317853,1:0.03212572):0.01820693):0.051032039,(4:0.02912667,6:0.04278005):0.008222135):0.006650239):0.007931637):0.005538922):0.007479667,11:0.02819937):0.003857281):0.008519797,15:0.0516415207):0.071684026):0.02271648):0.001159503);
tree gen.35 = [&U] (((((13:0.1241905129,((10:0.020539681,((7:0.021685833,(9:0.01409551,8:0.069293258):0.004199205):0.02527021,(5:0.01323304,((3:0.06347123,(2:0.02210303,1:0.05168088):0.01435066):0.04121169,(4:0.03534299,6:0.04353683):0.007481454):0.003127649):0.007982377):0.003789421):0.009409679,11:0.01931494):0.002969771):0.0140617753,15:0.0468844529):0.06421889,(12:0.005755248,19:0.0223540793):0.0016999342):0.014730186,(16:0.0348466,18:0.028271113):7.460793e-05):0.001389183,(14:0.12889109,17:0.020885067):0.0007647897);
tree gen.36 = [&U] (16:0.03119963,((17:0.023101978,14:0.115835521):0.0002761158,(((19:0.03057588,12:0.01280574):0.00188399273,(15:0.061945369,(13:0.1066522234,((10:0.017005005,(((7:0.02232322,9:0.01800213):0.000596818,8:0.07863333):0.0375875,(5:0.01797774,((3:0.0535929,(2:0.02637101,1:0.0273306):0.01135373):0.05641119,(4:0.022425,6:0.06173917):0.01071043):0.007436551):0.00684562):0.007147225):0.008422186,11:0.0176186):0.004920415):0.0199552158):0.08037594744):0.0220561217,18:0.0196139923):0.001285547):0.0005858614);
tree gen.37 = [&U] ((14:0.119225044,(16:0.02672242,17:0.03128924):0.004189171):0.003666532,(((12:0.008729693,19:0.02601101):0.002876464,((13:0.1084727256,((10:0.02479601,(((8:0.085836817,9:0.01572083):0.002031,7:0.0198070953):0.0216792,(5:0.01367123,((3:0.04528989,(2:0.02372539,1:0.03187924):0.01681869):0.05245024,(4:0.02455643,6:0.05611334):0.02061129):0.004699568):0.00613599):0.007154456):0.005211885,11:0.0189805):0.002373492):0.0151181516,15:0.04351024):0.0770747361):0.01491708,18:0.004026865):0.007216643);
tree gen.38 = [&U] ((16:0.01942316,((18:0.014972275,19:0.062828242):0.003300645,17:0.0176499069):0.003859781):0.013955251,(((((10:0.014520337,((7:0.02099189,(8:0.04156093,9:0.01638741):0.008757504):0.0245704,(5:0.01571508,(((1:0.02902537,2:0.03015405):0.01552844,3:0.04740526):0.04870015,(4:0.03394965,6:0.06050108):0.009233769):0.006011055):0.009571237):0.003537501):0.005075651,11:0.02649457):0.01034471,(13:0.1030166208,15:0.0261487546):0.007864059):0.0123992287,14:0.122413347):0.057342402,12:0.005062695):0.0153482207);
tree gen.39 = [&U] ((16:0.02060603,17:0.009582768):0.001851401,(14:0.135347647,(18:0.023587522,((19:0.0369243465,12:0.005316046):0.0027736025,((13:0.1003581327,((10:0.020831394,((9:0.02168855,(8:0.062569841,7:0.0260767328):0.004330736):0.02352152,(5:0.01883877,((3:0.07321774,(2:0.02146683,1:0.03067496):0.02365077):0.04818743,(4:0.02985414,6:0.0339138):0.008325343):0.00337939):0.003763434):0.00203454):0.01001654,11:0.02083466):0.003434331):0.017068016,15:0.05345567):0.0683906797):0.02162925):0.00466361):0.00173209);
tree gen.40 = [&U] (16:0.036215476,((12:0.0094784454,(15:0.0481504136,(13:0.0977413668,((10:0.024277076,(((8:0.07620432,9:0.01087648):0.003656795,7:0.0209489478):0.02741229,(5:0.01596478,((3:0.07236222,(2:0.02130542,1:0.03251748):0.01499259):0.04213751,(4:0.0222546,6:0.03259839):0.01497578):0.00706014):0.01015845):0.002604815):0.005861285,11:0.01827502):0.003311841):0.0077631541):0.0779939998):0.01500066,(14:0.125008635,(17:0.015065628,(19:0.05365233,18:0.010513887):0.01504205):0.001213771):0.0001504939):0.001838889);
tree gen.41 = [&U] ((19:0.0261038691,(18:0.00603738,(17:0.010099628,16:0.02602705):0.0027067305):0.001059686):0.002705533,((((11:0.01473941,(((7:0.020961575,(9:0.01644727,8:0.05243661):0.00445119):0.03002206,(((4:0.03275455,6:0.04971359):0.008966298,(3:0.06565395,(2:0.02423073,1:0.04918684):0.01183548):0.05527357):0.00946692,5:0.01728811):0.002971259):0.00389822,10:0.0191179):0.003298228):0.003716712,15:0.0820908814):0.015380672,(14:0.119454451,13:0.07851043):0.020340886):0.0769039646,12:0.006740195):0.02619506);
tree gen.42 = [&U] ((12:0.008759249,((((10:0.0168831361,((7:0.0173893177,(8:0.036484539,9:0.009958894):0.003517794):0.01788049,(5:0.0168727,((4:0.02640631,6:0.05002299):0.006208018,((1:0.03922052,2:0.01968809):0.01700518,3:0.05870142):0.03669945):0.003333597):0.003112576):0.002044932):0.01391809,11:0.02156318):0.003439614,(13:0.1076638241,15:0.0296434197):0.003221856):0.012699114,14:0.1504092569):0.074044412):0.023454782,((17:0.014240337,(18:0.014093029,19:0.090883891):0.0100905285):0.0002936975,16:0.03052504):0.010114585);
tree gen.43 = [&U] (14:0.133544787,((16:0.03178551,(19:0.0506858558,18:0.006724787):0.007526045):1.858712e-05,(17:0.022878346,(12:0.0082879653,((13:0.1138058642,((10:0.014410412,(((8:0.07118992,9:0.01647226):0.0005945041,7:0.0265402563):0.02771918,(5:0.02049957,((3:0.07557014,(2:0.01885335,1:0.03934714):0.03904263):0.0518538,(4:0.01898779,6:0.04799995):0.02004321):0.003096102):0.004557409):0.001917772):0.01303859,11:0.01681293):0.004105888):0.0097301873,15:0.0437606732):0.065094323):0.0151568331):0.003977997):0.0043591652);
tree gen.44 = [&U] ((16:0.02362011,((12:0.00633042052,((13:0.0586654657,14:0.166358344):0.0259941525,((11:0.01951396,(((7:0.024129407,(9:0.0155034,8:0.037917114):0.006624611):0.0279628,(((4:0.02370832,6:0.04538736):0.005449628,(3:0.07039391,(2:0.01956774,1:0.02698147):0.0311171):0.05465518):0.008993189,5:0.01511287):0.004391037):0.006755556,10:0.028399662):0.006967698):0.002902775,15:0.09051739747):0.018637167):0.06577824611):0.01846707,17:0.012855475):0.001501662):0.004855356,(18:0.01015634,19:0.026545905):0.0221707159);
tree gen.45 = [&U] (((14:0.1718080264,(((10:0.0132100809,((7:0.020067193,(8:0.075167532,9:0.01262436):0.009598769):0.02776459,((((1:0.0411834,2:0.03702836):0.02151571,3:0.05521801):0.05065826,(4:0.02986477,6:0.04207331):0.007256497):0.004750423,5:0.01780154):0.003562935):0.002879006):0.009654189,11:0.01407522):0.006769195,(13:0.1008747504,15:0.0298711437):0.002216068):0.009742734):0.0680881424,12:0.0069550473):0.01859627995,((16:0.03174087,17:0.031432257):0.009786404,(19:0.0754754158,18:0.01050685):0.002712895):0.012212275);
tree gen.46 = [&U] (((((11:0.01943621,(((7:0.0234878534,(9:0.01306549,8:0.06543131):0.006422081):0.02014451,(((4:0.03673943,6:0.04076832):0.01240591,(3:0.06634676,(2:0.01658729,1:0.04297667):0.02718027):0.04605928):0.006401038,5:0.02041048):0.003309752):0.003116791,10:0.023004025):0.0145515):0.00912007,15:0.1078258435):0.016690804,(14:0.116003181,13:0.047697045):0.0281136357):0.067839871,12:0.0112572816):0.01269595,(17:0.02273518,(16:0.02817604,(19:0.074206089,18:0.0076041425):0.004791369):0.002914873):0.002112126);
tree gen.47 = [&U] (14:0.1270381943,(16:0.02701814,((18:0.006712113,19:0.0557498918):0.0125406479,(17:0.009095296,(12:0.012843346,(15:0.04905715076,(13:0.1227012481,((((5:0.01873877,((4:0.03328115,6:0.043219592):0.006868138,(3:0.06642713,(2:0.02856784,1:0.03811748):0.009396732):0.06129759):0.0112183):0.01202453,((7:0.02597965277,8:0.066318238):0.00178508,9:0.02135748):0.02908155):0.002367821,10:0.01626335):0.0147202,11:0.01847215):0.0007811955):0.014033351):0.076587541):0.01842731):0.004022953):0.000428693):0.001720771);
tree gen.48 = [&U] ((((19:0.042658463,18:0.009645757):0.018788335,(((15:0.0659159158,(13:0.0947595514,((((5:0.01734189,((6:0.06298132,4:0.0295088939):0.01070554,(3:0.05598233,(2:0.02209175,1:0.0526816):0.009232359):0.06524969):0.01231434):0.006917893,((8:0.056783599,9:0.02368215):0.0003112928,7:0.0232960334):0.03081426):0.004917974,10:0.01570138):0.002903344,11:0.02402793):0.005197412):0.0138701234):0.07399365346,12:0.008307828):0.01824815,17:0.015119843):0.001244203):0.002532043,16:0.01623531):0.024720527,14:0.093987969);
tree gen.49 = [&U] (14:0.092799701,(((16:0.03986976,(12:0.005699962,(15:0.058916213,(13:0.0982965232,((((5:0.02355028,((3:0.06489147,(2:0.03274745,1:0.04503458):0.01588182):0.04849,(4:0.02901345,6:0.06084926):0.009560308):0.005437436):0.009779532,(9:0.02046984,(8:0.078841352,7:0.0195198341):0.003617036):0.02440261):0.0009289546,10:0.01830886):0.009922024,11:0.02028793):0.004756227):0.0178182099):0.064307879):0.02160637534):0.0002695007,17:0.019564675):0.002782013,(18:0.005850404,19:0.0690412432):0.011356151):0.002377113);
tree gen.50 = [&U] ((17:0.0249191,((16:0.01970536,(18:0.012081818,19:0.0904533716):0.0143925864):0.002091017,14:0.127192332):0.00143665):0.0001094298,(12:0.005710771,(15:0.030961522,(13:0.107264527,((((7:0.022987997,(9:0.01101053,8:0.085365969):0.01066555):0.03150523,(5:0.02219003,((3:0.06151659,(2:0.01650843,1:0.03391183):0.01757207):0.05759845,(4:0.03291831,6:0.03355098):0.006804174):0.00329469):0.003744983):0.004072429,10:0.0174194):0.006988938,11:0.01752922):0.009458715):0.01270482):0.06379636244):0.01886271);
tree gen.51 = [&U] (((14:0.169018577,16:0.02072282):0.004411071,((12:0.01052238665,(15:0.041679143,(13:0.1179402954,((((7:0.031422105,(9:0.0113054,8:0.024262921):0.009746996):0.03416346,(5:0.02426526,((3:0.05867567,(2:0.01885997,1:0.03444275):0.01822676):0.05167996,(4:0.02493056,6:0.04285869):0.01852346):0.007941748):0.01470472):0.004212227,10:0.021871922):0.006204807,11:0.02263528):0.002044305):0.0107610636):0.085908071):0.0233193168,17:0.04376401):0.0007315128):0.004920134,(18:0.007087004,19:0.0635656016):0.01205350384);
tree gen.52 = [&U] ((((12:0.005079655,(((11:0.01883421,(((7:0.023728369,(9:0.01408031,8:0.0756531):0.006097643):0.03510216,(((6:0.05206253,4:0.02065465):0.01589188,(3:0.05565942,(2:0.02489838,1:0.0383464):0.01357107):0.04968264):0.004250926,5:0.01887981):0.004423626):0.002838226,10:0.027573776):0.007766991):0.007183542,15:0.0791033563):0.01070619,(13:0.04454529,14:0.129771672):0.035443935):0.08421500874):0.020174722,17:0.022168145):0.0007989988,(18:0.0055459209,19:0.034025218):0.001750945):0.003765052,16:0.03136787);
tree gen.53 = [&U] ((((19:0.044564273,18:0.005141061):0.008959636,17:0.025289011):0.001878241,(12:0.0074311988,(((11:0.01687711,(((7:0.02441639,(9:0.01288877,8:0.0325341):0.00936743):0.03043485,(((6:0.06110578,4:0.01473806):0.02265663,(3:0.05639336,(2:0.01791817,1:0.04145704):0.02272579):0.05231944):0.004841863,5:0.01574732):0.006146051):0.002366411,10:0.011672899):0.005262577):0.004657539,15:0.09540903588):0.0138763026,(14:0.140014142,13:0.03921131141):0.029493853):0.06342225352):0.02021665):0.003000138,16:0.02739665);
tree gen.54 = [&U] ((((19:0.039772737,18:0.0075278748):0.002777798,(12:0.010549389,(((11:0.019274,(((7:0.022103193,(9:0.009708327,8:0.04612142):0.007073324):0.02586653,(((6:0.03965711,4:0.02717087):0.01012361,(3:0.06639549,(2:0.01866551,1:0.04296081):0.02802471):0.06311774):0.007406661,5:0.01563896):0.00651684):0.00207959,10:0.01725133):0.01230755):0.004242076,15:0.1003126198):0.013874343,(14:0.1295546526,13:0.04878784):0.02322845805):0.0684602876):0.02141795472):0.0007241311,16:0.03481541):0.002038489,17:0.03251258);
tree gen.55 = [&U] (((16:0.01742574,(19:0.0442160274,18:0.0042819):0.0112629925):0.001910739,17:0.011530814):0.02929416939,(((((10:0.018236444,((7:0.018178192,(8:0.060989064,9:0.008795924):0.008719488):0.02878356,((((1:0.03889678,2:0.01637291):0.02388279,3:0.05309346):0.04882556,(4:0.03338368,6:0.05372071):0.005473536):0.005506726,5:0.02030227):0.005010483):0.003654486):0.005388232,11:0.01752441):0.002346825,(15:0.0357598743,13:0.0983513369):0.00990506):0.012286737,14:0.14984654):0.063567772,12:0.012277056):0.0088814735);
tree gen.56 = [&U] ((12:0.007066999,(14:0.115475014,(((10:0.020282369,((7:0.0127259339,(8:0.051909562,9:0.01099934):0.004383667):0.02872445,((((1:0.04269405,2:0.02723604):0.02123908,3:0.0712809):0.05123461,(4:0.01870581,6:0.05650172):0.01779495):0.008042148,5:0.01441528):0.004751093):0.004155401):0.01234604,11:0.02243843):0.006709612,(15:0.026838996,13:0.123195137):0.00460124727):0.0127291725):0.06182429622):0.0061745558,((18:0.00864067,19:0.0479886757):0.002067531,(16:0.02140134,17:0.020684562):0.000740738):0.0227064091);
tree gen.57 = [&U] ((((13:0.1085705764,((10:0.016184045,(((9:0.01172393,8:0.07953316):0.005348022,7:0.029299731):0.02292256,(5:0.01421874,((3:0.07261086,(2:0.01595149,1:0.03604919):0.02432063):0.04613394,(6:0.05547954,4:0.0320995):0.008882135):0.007967844):0.01236213):0.004342987):0.003406446,11:0.02169841):0.003786161):0.004912654,15:0.0597578547):0.082472954,12:0.007668207):0.024007509,(((18:0.007594731,19:0.04070796627):0.0085274063,17:0.017462659):0.00990811,(14:0.1434949276,16:0.02731213):0.002797344):3.002896e-05);
tree gen.58 = [&U] ((14:0.118888143,17:0.018264342):0.002155259,((16:0.03547462,(18:0.001857779,19:0.0353438):0.0179531368):0.0008035586,(12:0.007655063,((13:0.0853777686,((10:0.016085816,((7:0.024699979,(8:0.08099849,9:0.01414306):0.007110867):0.02766094,(5:0.01472101,((3:0.06700292,(2:0.03285267,1:0.03611639):0.02149455):0.04849013,(6:0.03310342,4:0.01861137):0.01429325):0.005638854):0.006499432):0.00105536):0.008581674,11:0.01787728):0.003562272):0.014844414,15:0.0524208569):0.066441821):0.0160494909):0.0001603778);
tree gen.59 = [&U] (((19:0.03792736,18:0.01699397):0.002476312,((((11:0.01915965,(((7:0.0262051477,(9:0.01133965,8:0.068179404):0.005091596):0.0298535,(((3:0.0584571,(2:0.02182717,1:0.02774672):0.01911488):0.06276455,(4:0.02107015,6:0.03541617):0.005711021):0.003533531,5:0.02740998):0.009076361):0.006421658,10:0.014011753):0.006174903):0.006936612,(13:0.0976122865,15:0.029429114):0.0037440164):0.057736178,14:0.134812725):0.021867944,12:0.00953122):0.0283337767):0.000378381,(17:0.024701527,16:0.03578274):0.002250718);
tree gen.60 = [&U] (14:0.124062161,(((16:0.02364598,17:0.022185644):0.00464346,(19:0.07877768,18:0.011474224):0.006561967):0.0002101376,(12:0.0024765339,((13:0.1038790255,((10:0.014948,(((9:0.01443974,8:0.051708199):0.005259475,7:0.023522346):0.02580257,(5:0.0120494,((3:0.06907287,(2:0.02587362,1:0.04053078):0.01296539):0.06881275,(4:0.03427863,6:0.05426722):0.006021559):0.005965936):0.007983243):0.006925573):0.008301726,11:0.02062943):0.005474068):0.01167624,15:0.05200757741):0.0735370567):0.02010895):0.0003992955);
tree gen.61 = [&U] (((12:0.007613435,(((11:0.01871212,(10:0.022544326,((((3:0.06744689,(2:0.03220202,1:0.02540345):0.01095053):0.05052368,4:0.03872209):0.006321178,(5:0.01316229,6:0.06496547):0.007183627):0.002859052,((8:0.067760936,9:0.01310169):0.003721913,7:0.0242159968):0.03448659):0.002351031):0.007150174):0.006475964,(15:0.026185245,13:0.1069805039):0.004162569):0.0644695298,14:0.1227395893):0.024697274):0.02459192,(19:0.0945646839,18:0.003453829):0.015164313):0.0005652909,(16:0.02437687,17:0.011090003):0.002743489);
tree gen.62 = [&U] (16:0.02705224,(17:0.02056538,(((((11:0.01979856,(((((3:0.07035083,(2:0.04192243,1:0.03110096):0.02420378):0.04071549,4:0.05032302):0.004718476,(5:0.006190167,6:0.04272263):0.01270703):0.005856171,(9:0.01633497,(8:0.070792386,7:0.0261851895):0.00253097):0.03448601):0.008867679,10:0.02442168):0.0128893):0.007087712,(13:0.0960383523,15:0.0236728325):0.003965443):0.0585961434,14:0.115982384):0.030442831,12:0.01550815):0.028352629,(19:0.080643869,18:0.007726187):0.006776514):0.002632593):0.003334202);
tree gen.63 = [&U] (((15:0.035757139,(13:0.0988935426,((10:0.020430542,(((9:0.01184882,8:0.069167379):0.001667358,7:0.03333878):0.01820539,((5:0.003735049,6:0.05866573):0.005818468,((3:0.05697089,(2:0.03798039,1:0.03396222):0.007759436):0.04873358,4:0.0352428):0.008104852):0.008699437):0.001216587):0.008550392,11:0.01645359):0.005427856):0.0185107266):0.075341498,12:0.005025595):0.0251749734,(((19:0.039523161,18:0.011058296):0.01937792,16:0.03684474):0.0005127301,(17:0.018171365,14:0.126462764):0.002124101):0.006496077);
tree gen.64 = [&U] (16:0.02572545,(17:0.018899079,((19:0.02455291,18:0.003679487):0.0047838185,((14:0.1218223991,((15:0.029365451,13:0.1029545601):0.002145168,((10:0.019392512,((7:0.020836176,(8:0.034289149,9:0.01368082):0.008542094):0.01990235,((4:0.04004205,((1:0.02632911,2:0.02349658):0.0199977,3:0.06024529):0.05224348):0.007588727,(6:0.06367091,5:0.004982291):0.01622994):0.004274163):0.002838428):0.009830523,11:0.01399179):0.003395428):0.01617433):0.07031295,12:0.00701120821):0.0167267):0.0003921857):0.001025842);
tree gen.65 = [&U] ((12:0.0150462266,(14:0.127315196,((15:0.0198663125,13:0.08919060196):0.003284376,((10:0.015538657,((7:0.029791546,(8:0.052162225,9:0.01194892):0.006143454):0.02183471,((4:0.04094245,((1:0.0360862,2:0.01892952):0.01782999,3:0.05418138):0.05563053):0.003497776,(6:0.04628036,5:0.006296182):0.01143468):0.003149282):0.00722687):0.006588535,11:0.01623996):0.00462077):0.01136326):0.062647636):0.02514642,(17:0.020169481,(16:0.01550756,(18:0.007231933,19:0.0126388797):0.014309441):0.004322257):0.0007393585);
tree gen.66 = [&U] ((18:0.005306596,19:0.0812955345):0.012890827,((16:0.04182913,17:0.015514523):0.005467117,((((11:0.02221854,(((5:0.01314325,((3:0.05496285,(2:0.02082864,1:0.03807416):0.01582937):0.05155945,(6:0.05875942,4:0.02636544):0.008967756):0.008653209):0.003967705,(7:0.018202582,(8:0.066105625,9:0.0150703):0.006207618):0.02887665):0.01108347,10:0.011887262):0.009208021):0.00353642,(13:0.0998534898,15:0.0240151619):0.003809696):0.05823023531,14:0.116884591):0.027693386,12:0.016464129):0.0168849069):0.0009225073);
tree gen.67 = [&U] ((16:0.02088052,(((((11:0.02033052,(((7:0.026356086,(9:0.01329359,8:0.04142603):0.0009191926):0.03741716,(5:0.01390612,((3:0.04887745,(2:0.02013412,1:0.02853281):0.01341304):0.06423637,(4:0.03023506,6:0.04820717):0.01108772):0.004250235):0.006549487):0.004883707,10:0.018149654):0.008646943):0.01149512,15:0.0766600163):0.013053287,(14:0.078847857,13:0.0472899833):0.0372195351):0.061832268,12:0.003326314):0.008957172,(18:0.003484158,19:0.03047001):0.006614289):0.000895399):0.0005268513,17:0.0259101);
tree gen.68 = [&U] ((19:0.0472964068,(18:0.0041411263,(17:0.02450569,(12:0.005672508,(((13:0.1087330047,15:0.0201140111):0.006889648,((10:0.012271036,((7:0.0180615402,(8:0.053112345,9:0.005505364):0.005045122):0.0263147,(5:0.01216133,(((1:0.03648932,2:0.02586336):0.01933842,3:0.06878903):0.05377221,(6:0.03519319,4:0.03310915):0.009133815):0.004407295):0.008349287):0.002685752):0.009819953,11:0.01461662):0.002109635):0.0188118869,14:0.1170806446):0.071941247):0.019723377):0.0006669191):0.004445443):0.001414335,16:0.03969497);
tree gen.69 = [&U] (((16:0.01859085,17:0.018718255):0.004272632,(18:0.00354562,19:0.0607814383):0.01660290404):0.006971436,(12:0.0076793088,(((11:0.02048815,(((5:0.0244708,((3:0.06164848,(2:0.02739702,1:0.03780091):0.01271553):0.05369116,(6:0.05501069,4:0.02739924):0.01561173):0.004948984):0.01330987,((8:0.067919327,9:0.0153897):0.006424877,7:0.023935943):0.02483644):0.009664136,10:0.021775288):0.009324085):0.007114839,(13:0.1113548553,15:0.0294280992):0.007706309):0.06510822923,14:0.097824909):0.023145101):0.031234913);
tree gen.70 = [&U] (((((11:0.01668718,(((5:0.01876552,((3:0.04688215,(2:0.01030018,1:0.04075601):0.02925897):0.06495284,(6:0.05595628,4:0.03584063):0.005927527):0.005422772):0.005279654,((8:0.0716768,9:0.01906439):0.005094517,7:0.017733153):0.02492485):0.001866903,10:0.020033044):0.006620859):0.007805796,(15:0.032764045,13:0.1005759042):0.005162213):0.071206001,14:0.108525341):0.022075672,12:0.01095723682):0.030191824,(16:0.04017904,((19:0.0780659549,18:0.006599865):0.0048861381,17:0.018360758):0.0005113857):0.008862723);
tree gen.71 = [&U] (((((11:0.0245831,(((5:0.01654852,((6:0.07312322,4:0.03168945):0.009906865,(3:0.05437016,(2:0.02664287,1:0.0369966):0.01293934):0.05840583):0.001143663):0.0068272,(7:0.023969106,(8:0.080035854,9:0.02053437):0.006869255):0.01861806):0.01348203,10:0.012216066):0.008383144):0.003671248,(15:0.030629514,13:0.0922941451):0.0051997411):0.0496210713,14:0.095731798):0.027303703,12:0.009546106):0.0284506505,((17:0.017307354,16:0.02342014):0.004198021,(19:0.0825215047,18:0.011126819):0.005050753):0.0058413275);
tree gen.72 = [&U] (((14:0.10876425,(12:0.012791226,((13:0.08878109268,((10:0.019693075,(((5:0.0090821,6:0.06160529):0.01894812,((3:0.06132363,(2:0.03048437,1:0.02934856):0.02555082):0.05759553,4:0.0365688):0.005866961):0.003757895,((7:0.019620582,8:0.066664211):0.003190436,9:0.01577425):0.02504461):0.01032302):0.009072799,11:0.01801653):0.005175972):0.01412253,15:0.0549096241):0.0747734529):0.02601463):0.001903381,(16:0.01618081,17:0.019103002):0.001213101):0.002521751,(19:0.0642961627,18:0.006133788):0.007217332);
tree gen.73 = [&U] ((12:0.004591386,(((15:0.031123361,13:0.09376703389):0.0038522588,((((5:0.0159004,((6:0.06552315,4:0.03403862):0.00579555,(3:0.08165169,(2:0.03021889,1:0.04447231):0.02404739):0.06339702):0.008068443):0.01057838,(9:0.02071748,(7:0.0229065697,8:0.07452477):0.001200103):0.0219149):0.002979221,10:0.012328043):0.004786313,11:0.01744267):0.008788292):0.0534190181,14:0.125574824):0.02179877):0.0324582929,((17:0.020830075,16:0.05416116):0.002154814,(18:0.0126601751,19:0.0471285914):0.006292033):0.0108706946);
tree gen.74 = [&U] ((((15:0.0539179192,(13:0.108501727,((10:0.019430562,(((5:0.004858106,6:0.05851437):0.007830693,((3:0.07067533,(2:0.02762641,1:0.03851137):0.01867071):0.05102435,4:0.03324769):0.007917667):0.003495629,((8:0.063977198,9:0.01560485):0.006538179,7:0.0217783186):0.02697845):0.003714727):0.008779833,11:0.01821714):0.004304613):0.014789359):0.086392984,12:0.00788488):0.0172394092,((16:0.0266691,14:0.134543058):0.01046733,17:0.021589633):0.001147125):0.001803742,(18:0.005209721,19:0.0428973487):0.0131200711);
tree gen.75 = [&U] (16:0.02753137,(((15:0.0453659427,(13:0.1087195877,((10:0.017850594,((5:0.01989761,((3:0.06865699,(2:0.02664194,1:0.03277094):0.02592694):0.03890313,(4:0.03196042,6:0.04765257):0.01730478):0.00553323):0.01194707,(7:0.0219542557,(8:0.072912823,9:0.01025249):0.006686077):0.02134646):0.005915582):0.008783928,11:0.01277617):0.005024913):0.01569279):0.083249222,12:0.0110532043):0.01656723,((18:0.005391916,19:0.023091489):0.013963273,(14:0.08124813,17:0.021652834):0.01380586):0.0001308179):0.003410811);
tree gen.76 = [&U] (17:0.022041511,(((18:0.01223335,19:0.070009283):0.006313747,(14:0.098481541,16:0.02915285):0.004206145):0.001048135,((15:0.0527016822,(13:0.0987992415,((10:0.017002029,((5:0.01798443,((3:0.06842817,(2:0.02423199,1:0.05023162):0.01825913):0.04280628,(4:0.01791604,6:0.05180799):0.02119926):0.00509433):0.006007305,((8:0.0800464,9:0.01347271):0.001300344,7:0.035360139):0.02834719):0.003095921):0.00923384,11:0.02005156):0.00513826):0.009009047):0.076750097,12:0.008993728):0.0239553083):0.001077852);
tree gen.77 = [&U] ((18:0.006458812,19:0.021306115):0.01023251,((16:0.03155066,14:0.0957287332):0.002711761,(17:0.02699818,(((13:0.115569273,((10:0.0170031012,((5:0.02212118,((3:0.07472066,(2:0.02027964,1:0.04860719):0.01546556):0.04494206,(4:0.04391411,6:0.05519551):0.001976343):0.004666667):0.002785683,((8:0.071931395,9:0.008143121):0.006942243,7:0.0119120754):0.03119418):0.004811783):0.009662771,11:0.01921952):0.002175038):0.01336638324,15:0.054213247):0.0735567008,12:0.0106347047):0.01873803):0.002520461):0.0007351174);
tree gen.78 = [&U] (((19:0.035942087,18:0.012909885):0.013636286,(16:0.03932733,17:0.03114588):0.0009836909):0.0001252186,(12:0.0088738964,(((11:0.02145169,(((7:0.02828575,(9:0.01369863,8:0.051163421):0.004840397):0.02751432,(5:0.01490731,((3:0.05190373,(2:0.02349461,1:0.0293762):0.01312639):0.05859934,(4:0.02262648,6:0.03879535):0.01953206):0.006847612):0.003779567):0.007490891,10:0.017031507):0.007616984):0.002972699,15:0.0913516461):0.015312221,(14:0.123661206,13:0.04635004):0.0440971683):0.0747047355):0.01110673);
tree gen.79 = [&U] (((((13:0.1294406207,((10:0.020506385,(((5:0.01624933,6:0.05488796):0.0142224,((3:0.0591221,(2:0.03473941,1:0.02789479):0.0143415):0.05416938,4:0.04029111):0.006278037):0.003731299,(7:0.023961862,(9:0.01158031,8:0.0747844):0.004359129):0.02232862):0.009085587):0.013189,11:0.02357923):0.001828787):0.0157080565,15:0.03967746112):0.063725872,12:0.0093728789):0.0138375535,((19:0.0977139681,18:0.003198948):0.005170033,17:0.024679996):0.00402118):7.267309e-05,(16:0.02773757,14:0.10536818):0.009435086);
tree gen.80 = [&U] (((17:0.013628878,(18:0.002754203,19:0.1088429093):0.006696768):0.002174971,16:0.02354184):0.002026144,(12:0.012835815,(((15:0.03043506,13:0.0974379839):0.005917623,((10:0.025282033,((((4:0.02667596,6:0.04374809):0.005964384,(3:0.06064488,(2:0.04954389,1:0.03099982):0.01314877):0.0746511):0.007643617,5:0.01467703):0.005662626,((7:0.0221316587,8:0.07718612):0.001555269,9:0.01737365):0.02230072):0.006801834):0.00728941,11:0.02252704):0.002382511):0.0637803638,14:0.138148869):0.020340593):0.02074593);
tree gen.81 = [&U] (16:0.02393155,((((19:0.0329275955,18:0.010247714):0.0155147519,17:0.024711785):0.002385679,((15:0.0467211183,(13:0.1026140779,((10:0.019834514,((5:0.02264428,((3:0.05087292,(2:0.02532364,1:0.04551456):0.02993182):0.05533982,(6:0.05021265,4:0.02620801):0.008411384):0.005340916):0.003329275,((9:0.01602949,8:0.0738479361):0.008368362,7:0.0148749879):0.03751713):0.01332614):0.00787564,11:0.02332812):0.001665769):0.028441119):0.072158324,12:0.005296467):0.044170249):0.0001234434,14:0.1079111998):0.002555793);
tree gen.82 = [&U] ((((12:0.007788007,((13:0.1078942917,((10:0.016883162,((5:0.0241895,((3:0.05377718,(2:0.02471553,1:0.03297607):0.01818927):0.04879907,(6:0.02677114,4:0.01346635):0.02060342):0.005782173):0.00498329,(7:0.0227833518,(8:0.071928781,9:0.01002683):0.007004444):0.02419573):0.00332128):0.01002182,11:0.02530956):0.006979754):0.0165362096,15:0.044102338):0.065113224):0.02478064709,16:0.03116177):0.001253981,(17:0.02430222,14:0.089252135):0.002209475):0.00196312,(18:0.004507009,19:0.0269576466):0.002957222);
tree gen.83 = [&U] ((((18:0.007155977,19:0.04985711469):0.017182792,(16:0.01717099,14:0.062005587):0.005073623):0.001792787,17:0.026066483):0.002854507,(12:0.0157137216,(15:0.0627881882,(13:0.08837545087,((10:0.0134626313,((5:0.02416345,((3:0.05927789,(2:0.02586838,1:0.03743068):0.01816638):0.04769859,(6:0.05996611,4:0.02729133):0.004327119):0.008185201):0.004507001,(7:0.02822101661,(9:0.01153487,8:0.076306895):0.002382791):0.02483255):0.004807944):0.005671553,11:0.02515761):0.004057709):0.0131353682):0.08000634):0.0179817);
tree gen.84 = [&U] (16:0.02863845,((19:0.02631464,18:0.01050589):0.0160682361,((14:0.1024773623,17:0.008787322):0.001635646,((15:0.05590925109,(13:0.1053910171,((10:0.017500476,(((9:0.0093782,8:0.10519466):0.003626999,7:0.029519578):0.02988006,(5:0.01808598,((3:0.06354512,(2:0.02254696,1:0.03870227):0.0163467):0.04256114,(6:0.03791285,4:0.02520102):0.01854575):0.005780673):0.009977176):0.005333798):0.01137149,11:0.02543204):0.00550801):0.01572868):0.0732774173,12:0.0094465634):0.01423609):0.001148777):0.001324535);
tree gen.85 = [&U] (((15:0.0679919943,(13:0.1017579865,(((((8:0.075215222,9:0.0249172):0.003239647,7:0.0267855894):0.02990529,(5:0.0193853,((3:0.06854242,(2:0.02439876,1:0.03730323):0.03071656):0.05201732,(6:0.04402499,4:0.01945353):0.01112537):0.005882613):0.003983431):0.007037431,10:0.0200917979):0.007234393,11:0.01882567):0.003334586):0.01217052):0.0590134346,12:0.016754111):0.02936909,(((18:0.0041839547,19:0.0418183243):0.004795957,(17:0.011389594,14:0.09014732):0.002141696):0.001557725,16:0.03092709):0.001161439);
tree gen.86 = [&U] (((18:0.011637926,19:0.0250908621):0.008705186,16:0.03661376):0.00317171,((12:0.0068375048,(15:0.0562039893,(13:0.1281683479,((((9:0.01957339,(8:0.078029234,7:0.025795039):0.0007013463):0.03343717,(5:0.01888861,((3:0.06536421,(2:0.03234098,1:0.03315355):0.01851314):0.06698158,(6:0.05284575,4:0.02671549):0.0100791):0.003646695):0.01047035):0.007858947,10:0.02528299):0.01032825,11:0.02208582):0.004454588):0.009772626):0.068255865):0.0251701111,(14:0.14372478,17:0.017740776):0.002650856):0.001625608);
tree gen.87 = [&U] (((16:0.02813859,(19:0.1193119303,18:0.009562174):0.004160975):0.002118857,(12:0.0110437162,((13:0.1105596464,((((9:0.01175224,(8:0.069283519,7:0.023366434):0.003310091):0.02719963,(5:0.0176242,((3:0.04625816,(2:0.02385231,1:0.05141309):0.0180354):0.047765265,(6:0.04133423,4:0.02609653):0.008282756):0.003161027):0.004257132):0.001762238,10:0.027893083):0.006976307,11:0.0190369):0.007248343):0.0160520201,15:0.05571738):0.07717955):0.0256783808):0.0002763539,(17:0.018319781,14:0.105660103):0.001951785);
tree gen.88 = [&U] ((((13:0.052123018,14:0.087723352):0.0348959523,((11:0.01960228,(((((3:0.05672534,(2:0.0176706,1:0.03761179):0.01212478):0.0379646,(6:0.03527029,4:0.03150304):0.006748037):0.01659934,5:0.02136813):0.007503122,(7:0.0219882198,(9:0.01001251,8:0.05560081):0.004207786):0.02338609):0.003653412,10:0.01886398):0.007717697):0.004254234,15:0.08802948763):0.0118628576):0.059252078,12:0.01123492):0.0286025383,((16:0.01666502,(19:0.053283309,18:0.004016578):0.0036282406):0.009118705,17:0.020312291):0.004932348);
tree gen.89 = [&U] ((14:0.097058239,((17:0.012808776,16:0.03366157):0.004915638,((15:0.06404933634,(13:0.0976721923,((((7:0.0221185202,(8:0.071010171,9:0.01564216):0.005563364):0.03409739,(5:0.02336314,((3:0.05551053,(2:0.02677142,1:0.04133062):0.01819749):0.0629303,(6:0.06191008,4:0.02798705):0.009077988):0.007737959):0.01238722):0.003295344,10:0.0237088777):0.007266666,11:0.017869):0.002589825):0.008143001):0.075778704,12:0.007548481):0.012189107):0.001920662):0.002589778,(19:0.0377921885,18:0.0111559):0.0061971813);
tree gen.90 = [&U] ((((16:0.03008874,14:0.1415125199):0.0009249643,(18:0.01408719,19:0.0343438316):0.01034399):0.0008985014,17:0.020744666):0.009678948,(12:0.014816727,((13:0.1129242876,(((((8:0.067382122,9:0.02308117):0.004290051,7:0.023931428):0.03047797,(5:0.009781955,((3:0.05503757,(2:0.02593494,1:0.03729733):0.01919956):0.04314092,(6:0.05317834,4:0.03411278):0.004379942):0.01107655):0.004243377):0.002800288,10:0.021444091):0.004775375,11:0.02315407):0.002628196):0.01176371504,15:0.055183974):0.060396254):0.0190751286);
tree gen.91 = [&U] ((((18:0.003076881,19:0.0898539571):0.019275079,(14:0.11206603,16:0.02940456):0.0008445702):0.0004138517,17:0.020176757):0.004136551,(12:0.00782179,((13:0.1204722971,((((5:0.01716879,((3:0.07157958,(2:0.01208324,1:0.04051344):0.02148391):0.06008551,(6:0.04387193,4:0.03444709):0.01131208):0.003308253):0.003935617,((8:0.08952552,9:0.008429198):0.01335384,7:0.0236102803):0.02753511):0.002416706,10:0.0134039757):0.006474513,11:0.02025436):0.001274957):0.015257288,15:0.04569641):0.07178070375):0.0198208731);
tree gen.92 = [&U] ((14:0.121881931,16:0.02302584):0.006013264,(((((13:0.0912760571,((((5:0.02971597,((3:0.06523021,(2:0.02680609,1:0.04819917):0.008984702):0.05729845,(6:0.06150694,4:0.02794104):0.008017417):0.004776926):0.006266742,((9:0.0170331,8:0.056204465):0.004074204,7:0.014731709):0.02019666):0.004164085,10:0.021361468):0.01128764,11:0.02527076):0.003522959):0.017192299,15:0.046047129):0.0668087017,12:0.013129764):0.01986584,17:0.017743329):0.007247617,(18:0.008410665,19:0.1133962824):0.005971377):0.001310861);
tree gen.93 = [&U] (16:0.03015604,(((18:0.003917591,(12:0.01277242,(14:0.162972708,(((10:0.015527657,(((6:0.07241425,5:0.008766875):0.005944972,(((1:0.03244633,2:0.01885541):0.02699807,3:0.06463261):0.04935175,4:0.04040589):0.005478029):0.007551004,(7:0.029974276,(8:0.09069979,9:0.006758368):0.007203915):0.0310355):0.004094885):0.01097141,11:0.02111023):0.003539826,(13:0.09567466292,15:0.0339608614):0.007616835):0.0207783807):0.066705128):0.0130766084):0.003490526,19:0.047156977):0.004064434,17:0.017649695):0.004965717);
tree gen.94 = [&U] (((19:0.096263027,18:0.005341873):0.009993807,(14:0.118172881,(16:0.0165559,17:0.021479208):0.01027118):0.00175075):0.002814448,(12:0.006385285,(15:0.068107177,(13:0.0925837072,((((5:0.01737458,((4:0.02451418,6:0.06156999):0.007994929,(3:0.05695589,(2:0.02168866,1:0.04058242):0.0137172):0.05188335):0.007526152):0.005347978,(9:0.02080104,(8:0.07146472,7:0.0241854142):0.000736606):0.02504938):0.003016008,10:0.010361689):0.008433867,11:0.01526401):0.005001013):0.01031457):0.0610062884):0.014288405);
tree gen.95 = [&U] ((((13:0.059500276,14:0.106773408):0.0280281264,((11:0.01401351,(((((3:0.06627519,(2:0.02566721,1:0.03746507):0.02078909):0.04440828,(6:0.03243581,4:0.03437379):0.01011455):0.01186189,5:0.01646972):0.00724104,(7:0.023548001,(9:0.00626387,8:0.040622432):0.008003081):0.03921405):0.002496418,10:0.019936208):0.008673296):0.003784624,15:0.08446508172):0.015338309):0.074459707,12:0.01386404205):0.016704605,(17:0.024038104,((19:0.026071677,18:0.01282184):0.0094853976,16:0.03656813):4.423137e-05):0.008450238);
tree gen.96 = [&U] ((16:0.03591135,(12:0.0107565729,(15:0.050523231,(13:0.0909873112,((((5:0.01791964,((4:0.02649326,6:0.06165106):0.009917347,(3:0.06521953,(2:0.01561707,1:0.03569561):0.01719056):0.06423213):0.002531233):0.004035451,((8:0.08518464,7:0.021180423):0.00193423,9:0.0195547):0.0266742):0.003344654,10:0.011923398):0.01001329,11:0.01850245):0.00923512):0.01556824):0.069095207):0.013600198):0.000189527,((18:0.00585202,19:0.022994041):0.011829158,(14:0.0904693,17:0.014424476):0.006362845):0.001290249);
tree gen.97 = [&U] ((12:0.008847877,(15:0.0485179,(13:0.09712105425,((((5:0.0193315,((4:0.01947783,6:0.04983247):0.01129782,(3:0.06838153,(2:0.02761423,1:0.03422096):0.01420931):0.04590661):0.004771224):0.006464647,((7:0.011022766,8:0.056993685):0.006501351,9:0.01471428):0.02390982):0.01211308,10:0.015736383):0.006828405,11:0.02242336):0.003756159):0.0116537686):0.069056455):0.02406342685,(((19:0.0602028953,18:0.007145135):0.01019591625,(17:0.02441687,16:0.02927452):0.005082504):0.001761506,14:0.125763425):0.0002647872);
tree gen.98 = [&U] (((14:0.10745307,16:0.03594947):0.001873208,(((13:0.0975820368,((((5:0.02141128,((4:0.03146527,6:0.04141317):0.007434166,(3:0.07273303,(2:0.01608665,1:0.03494995):0.01346409):0.06136452):0.005722906):0.00390852,((8:0.09742825,9:0.01477609):0.009184683,7:0.019685264):0.03820777):0.008294296,10:0.011143144):0.0106327,11:0.02336214):0.002137505):0.0121646162,15:0.0500325068):0.0635546547,12:0.0089044953):0.0243652135):0.0009163297,(17:0.012378786,(19:0.0496509673,18:0.01089216):0.012984698):0.002423271);
tree gen.99 = [&U] (((((15:0.0536631118,(13:0.1205664378,(((((5:0.002377437,6:0.05425259):0.01730558,(4:0.04060251,(3:0.0648762,(2:0.01992624,1:0.04758361):0.02258361):0.04445553):0.006955181):0.004416147,((8:0.089976383,9:0.01166165):0.002952954,7:0.0193759953):0.02257657):0.003366927,10:0.023204263):0.006044787,11:0.02203794):0.00800078):0.0208726848):0.0758772067,12:0.005341622):0.01296690679,(16:0.04732572,14:0.103739629):0.001633115):0.00027765,17:0.03727295):0.0004160584,(18:0.00903083,19:0.094412116):0.0095875049);
tree gen.100 = [&U] (((18:0.007116251,19:0.072970886):0.004573822,17:0.04494934):0.0001533695,(((((11:0.01888432,(((7:0.029312631,(9:0.01060914,8:0.021184875):0.004602864):0.02883917,(((3:0.08232864,(2:0.02645997,1:0.0456495):0.01875114):0.05497325,(6:0.04591263,4:0.0292855):0.01794411):0.007545771,5:0.0243228):0.007086033):0.005594903,10:0.0134615235):0.009478019):0.003082542,15:0.100899581):0.015148938,(13:0.055560467,14:0.12757649):0.0195752252):0.0620104611,12:0.01001003):0.0161294423,16:0.02108283):0.001654207);
tree gen.101 = [&U] ((12:0.009203122,(14:0.109552197,((13:0.1037305673,15:0.03613945):0.009617537,(((((8:0.0813159145,9:0.01224316):0.007135394,7:0.016095082):0.01920887,((((3:0.05881634,(2:0.02113586,1:0.04163161):0.02639869):0.05716389,4:0.04713167):0.002778848,6:0.0420929):0.007505764,5:0.02008548):0.003814611):0.01115816,10:0.017651604):0.006371772,11:0.02185415):0.003757882):0.0594001624):0.0210994091):0.0193187237,(((18:0.01162405,19:0.040058012):0.01740178,16:0.02438952):1.662291e-05,17:0.017538536):0.0005543866);
tree gen.102 = [&U] (((16:0.03329716,(18:0.011626108,19:0.085023136):0.009263224):0.00989994,(12:0.007923439,((13:0.0986261817,(((((5:0.004839328,6:0.05282463):0.01124413,(4:0.03291307,(3:0.06727364,(2:0.02422653,1:0.03623407):0.0371067):0.0433302):0.003704519):0.006618917,(7:0.01862277,(8:0.06278247,9:0.009155735):4.206055e-05):0.02416542):0.004685706,10:0.0197021915):0.01035015,11:0.01632533):0.002836745):0.012633656,15:0.04799191227):0.075408613):0.0176468651):0.003148933,(17:0.011929745,14:0.158441994):0.006395514);
tree gen.103 = [&U] (((18:0.005725752,19:0.087872891):0.007273666,(17:0.02552059,14:0.088218722):0.008232559):0.001259921,((((13:0.07995300778,(((((5:0.006434124,6:0.04980944):0.01614507,(4:0.03379685,(3:0.04993203,(2:0.03060832,1:0.03587622):0.01652729):0.06097685):0.005910327):0.008501595,((8:0.08534113,9:0.01224477):0.0006894278,7:0.0233958545):0.02145618):0.008870017,10:0.0185281052):0.009429925,11:0.01985279):0.002120725):0.008738144,15:0.043384078):0.0628704234,12:0.009738492):0.018787894,16:0.03019576):0.001417754);
tree gen.104 = [&U] ((((13:0.1113757459,(((((5:0.00814137,6:0.03873955):0.009288419,(4:0.03816846,(3:0.04598883,(2:0.0217921,1:0.03856147):0.01393283):0.06609553):0.007501769):0.01073132,(9:0.01926301,(7:0.0211541626,8:0.07766698):0.00267359):0.02053243):0.001917143,10:0.0139656709):0.01022863,11:0.01092361):0.00453689):0.02454598,15:0.050286986):0.0575812456,12:0.009862892):0.024483334,((17:0.014831721,14:0.106719415):0.005591114,((19:0.0357041456,18:0.004309745):0.0035423278,16:0.02475058):0.002073305):0.006535966);
tree gen.105 = [&U] (16:0.0348480621,((((12:0.009964511,(((15:0.0296320621,13:0.1078547907):0.003217328,((((7:0.014473673,(8:0.031775108,9:0.01168424):0.008199738):0.02477716,(((6:0.05788805,4:0.01994282):0.009727787,((1:0.04515493,2:0.02381196):0.01738384,3:0.06776521):0.05253165):0.007099845,5:0.0170825):0.002208551):0.003854948,10:0.013727128):0.005095569,11:0.01437851):0.005846862):0.0149176,14:0.136739252):0.0510243644):0.025053346,18:0.005718884):0.0064271481,17:0.04044712):0.005985138,19:0.022112821):0.001959254);
tree gen.106 = [&U] (((17:0.021068983,((((13:0.111631567,15:0.020031882):0.005275627,((((7:0.025142989,(9:0.01160854,8:0.041778562):0.008015311):0.02562682,(((6:0.04458228,4:0.02881519):0.01013653,(3:0.06986947,(2:0.03441225,1:0.05025973):0.01522357):0.04656066):0.003019627,5:0.02090081):0.00358475):0.007013614,10:0.02531003):0.008891306,11:0.01688415):0.001675604):0.0661256269,14:0.095000129):0.03596934217,12:0.0107356301):0.02278181):0.001992654,16:0.06351054):0.003605104,(18:0.00930836,19:0.03202377):0.00619461);
tree gen.107 = [&U] (16:0.02221355,(17:0.024060133,((18:0.0052073698,19:0.028628294):0.005314017,((14:0.15925371,((15:0.0368079495,13:0.0972727558):0.005412398,((((7:0.019787965,(9:0.02250795,8:0.07292428):0.006388077):0.0200383,(((6:0.05747868,4:0.03036343):0.01359496,(3:0.06073829,(2:0.02806593,1:0.03321389):0.01328478):0.05534389):0.005195543,5:0.01385302):0.005086774):0.005489367,10:0.014160545):0.01003759,11:0.02091252):0.003577678):0.073996071):0.034897428,12:0.0119369493):0.0108293811):0.002709218):0.001358785);
tree gen.108 = [&U] ((19:0.033779546,18:0.005701991):0.0177221426,((17:0.023124811,((((15:0.0268431673,13:0.1051610473):0.004484737,((((8:0.072016097,(9:0.01952048,7:0.02245287):0.000109324):0.01880185,(((6:0.03884445,4:0.03503597):0.00979027,(3:0.05128921,(2:0.01869143,1:0.0536801):0.02315365):0.04327411):0.005183635,5:0.0130365):0.005016015):0.003649517,10:0.019376166):0.007006147,11:0.01581211):0.003173459):0.0730127573,14:0.11005809):0.025599525,12:0.007104):0.0180776078):0.003535783,16:0.03244548):0.001543283);
tree gen.109 = [&U] ((((18:0.006255111,19:0.024227036):0.012608609,16:0.03005052):0.001313129,(17:0.018254816,14:0.119985471):0.007241021):0.012364319,((15:0.0408374656,(((((5:0.01580961,((4:0.03323182,6:0.06238763):0.005544162,(3:0.05127964,(2:0.02019656,1:0.0391706):0.03118387):0.04350763):0.001641549):0.002643436,((8:0.09393262,7:0.022456932):0.003140258,9:0.01834641):0.01909379):0.007462567,10:0.022872981):0.01003083,11:0.0209846):0.005822677,13:0.1325832898):0.008054288):0.075196939,12:0.006447295):0.0215386286);
tree gen.110 = [&U] ((((17:0.014564873,18:0.01376102):0.0113760288,((((11:0.01820125,(((7:0.0253776729,(9:0.006909232,8:0.041787613):0.009952223):0.02792758,(5:0.01626602,((3:0.07266934,(2:0.03868292,1:0.03732719):0.01267116):0.04808675,(6:0.04023266,4:0.03299729):0.006042106):0.004438203):0.003605858):0.004160333,10:0.023322928):0.007093105):0.00283032,15:0.0755558538):0.016848894,(14:0.133528052,13:0.05679245):0.030992561):0.067365562,12:0.005677002):0.028911884):0.003879,19:0.049587929):0.002274162,16:0.02695919);
tree gen.111 = [&U] ((14:0.12664911,16:0.03682282):0.003703049,(((15:0.04462875144,(((((5:0.01903916,((4:0.02754988,6:0.06099093):0.008036716,(3:0.04912627,(2:0.02049742,1:0.03008948):0.02172304):0.05723844):0.005670416):0.003478913,((8:0.058040102,7:0.024730494):0.001855866,9:0.01850468):0.03367143):0.0008028538,10:0.021879943):0.005804048,11:0.02220547):0.005602662,13:0.1009703472):0.01008946):0.0747348974,12:0.01025688):0.014805337,(17:0.023864508,(19:0.0763656509,18:0.008682422):0.0074717196):0.0009308857):0.0008544007);
tree gen.112 = [&U] (16:0.02436259,((18:0.007345781,19:0.044486873):0.008322282,((14:0.120106997,17:0.019335473):0.003346684,(12:0.004294121,((((((5:0.01478062,((4:0.02058038,6:0.05202773):0.01033573,(3:0.06278138,(2:0.02412752,1:0.03305266):0.01463997):0.04699162):0.001646718):0.009168266,((8:0.07600336,7:0.013060295):0.002666863,9:0.01762453):0.02039937):0.005657311,10:0.015767409):0.01133772,11:0.015705):0.00373768,13:0.1089570686):0.009778524,15:0.03784393189):0.0661233417):0.01738927):0.005185612):0.00232948);
tree gen.113 = [&U] (16:0.033765322,((18:0.009382421,19:0.0700916792):0.006497655,(17:0.015687,((14:0.101660324,((15:0.028042365,13:0.09530607302):0.005630177,(11:0.01888189,(10:0.015447043,(((8:0.09300298,7:0.0218294023):0.004612276,9:0.02000975):0.01797612,(5:0.01056732,((3:0.06714422,(2:0.02871694,1:0.02580293):0.0275131):0.0460238,(4:0.03198013,6:0.04435708):0.01218055):0.002193019):0.007877114):0.005092054):0.01102366):0.002912236):0.0711488139):0.03471883,12:0.0069162703):0.02247523):0.0006894216):0.00607349);
tree gen.114 = [&U] (((18:0.006296087,19:0.052130909):0.0234204961,(((((15:0.027759269,13:0.10687694):0.002850016,(11:0.02125231,(10:0.010319085,(((8:0.081713309,7:0.0222767127):0.00333213,9:0.02562793):0.02722289,(5:0.01224822,((3:0.06901801,(2:0.02426807,1:0.02433329):0.01520141):0.05346856,(4:0.02901532,6:0.05618829):0.004593595):0.007491111):0.004393346):0.003008813):0.007864889):0.002012214):0.0608644789,14:0.111345064):0.0279059373,12:0.01837539):0.024261381,16:0.03258381):0.0007377227):0.0001147605,17:0.020450798);
tree gen.115 = [&U] ((17:0.020114917,(((14:0.10448312,((15:0.0232739067,13:0.10331861):0.001352736,(11:0.02244648,(10:0.02282207,(((8:0.08198113,7:0.0254299022):0.0003648488,9:0.02137916):0.03613992,(5:0.01414188,((3:0.0485168,(2:0.02372263,1:0.04078772):0.02843169):0.07293555,(4:0.02151762,6:0.05373645):0.01038398):0.006849842):0.00829839):0.004955838):0.01082556):0.002538556):0.0633886781):0.03741091,12:0.008395353):0.023357805,(18:0.003892111,19:0.019099307):0.006708175):0.001222253):0.0022574,16:0.02648799);
tree gen.116 = [&U] ((((((((((3:0.06803788,(2:0.03034629,1:0.05131063):0.02551452):0.05718882,(6:0.04422519,4:0.03926639):0.01083143):0.00335024,5:0.01916972):0.004857539,((9:0.009247211,8:0.09124629):0.006227359,7:0.021091719):0.02695159):0.004131237,10:0.019513843):0.01258047,11:0.01717434):0.006310718,13:0.1046177778):0.01218189,15:0.0775494977):0.069584959,12:0.01332869):0.0139475738,(((19:0.0711256511,18:0.01281965):0.010836494,16:0.0567963):0.001393237,(14:0.131793221,17:0.018692175):0.003169048):0.000449945);
tree gen.117 = [&U] (((17:0.03623778,14:0.104685552):0.007836539,((18:0.01412033,19:0.04598114):0.012338411,(12:0.009217699,((((((((3:0.06280579,(2:0.01451502,1:0.03793965):0.02241006):0.05361657,(6:0.05422829,4:0.01990521):0.008140343):0.003514481,5:0.0197517):0.006107232,(7:0.0207229931,(8:0.08533901,9:0.01515315):0.005187055):0.02898948):0.007933419,10:0.0195264019):0.006784134,11:0.01798366):0.00784669,13:0.1093493747):0.0151623243,15:0.05559672444):0.0667300546):0.01414127):0.002244145):0.00150974,16:0.03078895);
tree gen.118 = [&U] (16:0.03756386,((18:0.0302633468,((19:0.035069872,12:0.004331425):0.001553041,((((((((3:0.06027039,(2:0.02067003,1:0.03498838):0.02212976):0.06052989,(6:0.0747819,4:0.03227999):0.002019876):0.004985741,5:0.02737675):0.005956414,((7:0.02242409,8:0.065085481):0.001720502,9:0.01534259):0.02852234):0.006522358,10:0.0207976808):0.01013954,11:0.01717599):0.005079816,13:0.1084703738):0.00793852,15:0.0636388891):0.0664093874):0.0221987118):0.001338498,(14:0.105731059,17:0.016371155):0.003103082):0.003036236);
tree gen.119 = [&U] ((((17:0.0175525955,18:0.007546489):0.002895863,(12:0.005432562,(((11:0.0296541,(((7:0.017156447,(9:0.01363963,8:0.03136534):0.006951894):0.03584078,(5:0.0164474,((3:0.05437368,(2:0.02191989,1:0.03848527):0.0269206):0.049989,(6:0.04300729,4:0.02241548):0.007715349):0.004496421):0.006564922):0.003269875,10:0.022004123):0.01135072):0.006092766,15:0.0845653211):0.0148872456,(14:0.097619451,13:0.054098079):0.0213146398):0.06417831):0.023039883):0.003184648,19:0.053082181):0.001756939,16:0.02961394);
tree gen.120 = [&U] ((17:0.018803559,(18:0.015999244,(14:0.16382446,((19:0.032432126,12:0.007198409):0.001568102,((((10:0.018271702,((((3:0.06337741,(2:0.03067552,1:0.04996722):0.01249917):0.06525426,(6:0.04664429,4:0.0281967):0.009194316):0.006469125,5:0.01552196):0.01188904,((8:0.07371576,9:0.009602377):0.007506209,7:0.017427606):0.03237854):0.008819362):0.01210761,11:0.01520244):0.006901996,13:0.099993824):0.0165701768,15:0.044235051):0.0674624788):0.020565032):0.002540461):0.0002615183):0.000951448,16:0.04211327);
tree gen.121 = [&U] (((15:0.0445982125,((((((3:0.06385225,(2:0.02949037,1:0.03456131):0.01374311):0.05134565,(6:0.0462242,4:0.02617557):0.006574497):0.004510804,5:0.01152735):0.01223336,(10:0.026877581,((9:0.01335274,8:0.07482285):0.005969487,7:0.0215392124):0.02741546):0.0002631209):0.01216485,11:0.02252868):0.002966415,13:0.1090618868):0.0124730044):0.074426657,(19:0.024795437,12:0.01101339):0.0028536307):0.01509246,(((14:0.091065037,16:0.02523258):0.007182201,17:0.02749434):0.000545202,18:0.011328889):0.0002195913);
tree gen.122 = [&U] (16:0.02242242,(((18:0.013770816,(12:0.009360195,((13:0.0548548071,14:0.110900211):0.0414811639,((11:0.02081488,(10:0.015877857,((7:0.0230333057,(9:0.01574165,8:0.02498072):0.006218493):0.02219037,(5:0.02425832,((3:0.05570684,(2:0.02486652,1:0.03339773):0.007571324):0.05326644,(6:0.0583338,4:0.019266):0.01618091):0.007102833):0.001855508):0.004699662):0.01293138):0.0004672374,15:0.09015572659):0.019426574):0.07196704376):3.239141e-05):0.0116298645,17:0.025921462):0.00384798,19:0.110694824):0.001667237);
tree gen.123 = [&U] (((((((14:0.122595777,13:0.042611595):0.026120807,((11:0.01949264,(((7:0.0176291655,(9:0.01359204,8:0.04091975):0.005627629):0.03412368,(5:0.01797196,((3:0.06274596,(2:0.01782826,1:0.03635568):0.02407426):0.04194736,(6:0.04114727,4:0.0267905):0.01400074):0.004866824):0.002254067):0.005271242,10:0.016986975):0.00615372):0.001855521,15:0.09740508):0.01873218616):0.0744869281,12:0.0146445):0.015042289,18:0.00139328):0.0007202439,17:0.0102035934):0.004654055,19:0.041803939):0.002759197,16:0.01954411);
tree gen.124 = [&U] ((16:0.02567862,((19:0.06298718338,18:0.01072851):0.002359331,17:0.015336982):0.004919558):0.0104940426,((((((((4:0.02906585,((1:0.02033528,2:0.01919985):0.0181886,3:0.05460985):0.05249467):0.005086243,(5:0.003700236,6:0.04679558):0.01346842):0.002444541,(7:0.0270945544,(8:0.065008172,9:0.007530814):0.007759411):0.02515684):0.005699724,10:0.017816608):0.007456856,11:0.02146716):0.002766999,(15:0.026249637,13:0.1085676496):0.005431391):0.0107721392,14:0.114603438):0.068672531,12:0.0077374418):0.0071267831);
tree gen.125 = [&U] ((17:0.020354905,(18:0.007071983,(19:0.07384399917,16:0.0320139):0.0001804809):0.0067944621):0.003762896,((14:0.11712066,((((((4:0.0357223,((1:0.03934361,2:0.02155022):0.01512424,3:0.04633985):0.03828785):0.008425666,(5:0.006881687,6:0.04887931):0.01858868):0.003571725,(7:0.013650347,(8:0.045183165,9:0.01678202):0.006389258):0.02020634):0.003382065,10:0.018456395):0.005955934,11:0.02055988):0.003710369,(13:0.0901495013,15:0.023937408):0.0052381921):0.015807963):0.0742662708,12:0.008993467):0.025020958);
tree gen.126 = [&U] (((16:0.03444505,17:0.011544907):0.00125947,(19:0.067489201,18:0.008523822):0.005673294):0.0004056514,(12:0.0057115854,((14:0.099703588,13:0.034887518):0.0329817571,((11:0.01728241,(((7:0.0201558707,(9:0.01688867,8:0.05138215):0.006954768):0.02992385,(5:0.0142003,((3:0.05364187,(2:0.02435892,1:0.04631064):0.02168882):0.04898315,(6:0.04603887,4:0.02088327):0.0125854):0.005630389):0.005253427):0.00669505,10:0.021302248):0.007544233):0.008174804,15:0.0808067233):0.01499635):0.0643788739):0.0160199);
tree gen.127 = [&U] (((((11:0.01325029,(((7:0.023284233,(9:0.01613949,8:0.036782362):0.004521749):0.02646286,(5:0.0232268,((3:0.06878284,(2:0.01960987,1:0.02523393):0.01799001):0.03845592,(6:0.04448638,4:0.02237865):0.008377536):0.003866828):0.007618958):0.004866341,10:0.016785113):0.009063922):0.003771556,15:0.09331515046):0.008742096,(14:0.119866724,13:0.04210857527):0.0334178702):0.05944237,12:0.0067914179):0.02656697201,((18:0.007341749,19:0.033072967):0.00452067803,(16:0.03546533,17:0.017734223):0.01166796):0.006963396);
tree gen.128 = [&U] ((16:0.03747343,(18:0.006258686,19:0.069285015):0.0060699362):0.001276517,(17:0.011926854,((((11:0.0173309,(10:0.009246318,((5:0.01229112,((3:0.06127013,(2:0.01871417,1:0.03125361):0.02286652):0.0469756,(6:0.039329008,4:0.02332916):0.01666896):0.005009307):0.003631112,(7:0.016417947,(9:0.01373417,8:0.04720133):0.01134688):0.03076115):0.004382878):0.008004582):0.006481352,15:0.0958855208):0.013198903,(14:0.1562788184,13:0.058540818):0.028490213):0.073966257,12:0.0095577158):0.0151148678):0.002515751);
tree gen.129 = [&U] ((16:0.04410379,(12:0.011151006,(14:0.081500827,((15:0.0239689366,13:0.090223396):0.005921037,(11:0.02106026,(((5:0.02213001,((3:0.06174779,(2:0.0185186,1:0.03409493):0.01359541):0.06162219,(6:0.04565465,4:0.03001328):0.01001048):0.005940048):0.008077029,((8:0.079155529,9:0.01024612):0.002470271,7:0.022781292):0.02585192):0.004334449,10:0.019733695):0.008093561):0.00584194):0.0577501826):0.01797503):0.0135057037):0.002367417,(17:0.009805197,(19:0.06088844,18:0.00698839):0.012163202):0.001910368);
tree gen.130 = [&U] ((19:0.064624742,18:0.0169965956):0.005036505,(((((13:0.0969215032,15:0.0355059412):0.004288471,(11:0.02029878,(((5:0.02402524,((3:0.05370277,(2:0.01336562,1:0.02897917):0.03204054):0.0507022,(6:0.07358741,4:0.03925855):0.01057499):0.006393894):0.008029129,(9:0.02066783,(7:0.0252725853,8:0.058803899):4.554711e-05):0.03344512):0.007079399,10:0.0170744):0.01318363):0.00332343):0.07694788398,14:0.101273071):0.02199085425,12:0.005400197):0.01900121,(17:0.02207537,16:0.02376055):0.003931492):0.002662016);
tree gen.131 = [&U] ((((18:0.0131726661,19:0.084306629):0.008567685,17:0.03447425):0.0001648173,((((15:0.0209982586,13:0.1086660789):0.00530097,(11:0.01420321,(((5:0.01424113,((3:0.05755115,(2:0.02637351,1:0.03248121):0.01369513):0.05966403,(6:0.05899794,4:0.03823284):0.01017474):0.00363758):0.007762074,((8:0.054592003,9:0.01080944):0.01010702,7:0.021883565):0.0230386):0.007184508,10:0.020048178):0.01065349):0.00360562):0.0526449078,14:0.109523676):0.03751061,12:0.012443886):0.019412839):0.0003613555,16:0.01882035);
tree gen.132 = [&U] ((16:0.02635786,(17:0.026856866,(18:0.004608384,19:0.0661152469):0.007072416):0.01390932):0.001181716,((((15:0.0323859043,13:0.1062788213):0.006664511,(11:0.02196531,(((5:0.009798815,((3:0.07510169,(2:0.0288803,1:0.05038554):0.0113464):0.05823788,(6:0.05501999,4:0.04068712):0.008947129):0.007830645):0.007129739,((9:0.01262213,8:0.079255402):0.0027033,7:0.0201106791):0.02400754):0.005797395,10:0.016817665):0.0073024):0.003282455):0.0509650779,14:0.113708949):0.035260921,12:0.0053715867):0.0212255);
tree gen.133 = [&U] ((18:0.016765207,(14:0.128824482,16:0.0276812):0.002049396):0.003777649,(((15:0.060101345,(((10:0.025319385,((8:0.1345684525,(9:0.02279612,7:0.023906496):0.002547603):0.03171103,(((3:0.059174,(2:0.02327943,1:0.02802414):0.02680807):0.05192899,(6:0.04449771,4:0.02227982):0.01867009):0.0127319,5:0.01870704):0.002343476):0.002051643):0.00708706,11:0.01421654):0.002695264,13:0.1089030426):0.010619198):0.074994791,(12:0.008830881,19:0.036037822):0.01008912):0.01777632,17:0.020479949):0.002616826);
tree gen.134 = [&U] ((((17:0.019527391,14:0.099708337):0.01262042,16:0.03639917):0.0003335304,18:0.032604857):0.001739698,((15:0.041853707,(((((((3:0.06620439,(2:0.01416545,1:0.03255945):0.02774949):0.043640636,(6:0.0371656,4:0.02621885):0.02233367):0.009023251,5:0.01241634):0.004908711,(8:0.05906789,(9:0.0125878,7:0.02358138555):0.004082885):0.03314756):0.00745128,10:0.01973782):0.009399992,11:0.02967428):0.004423104,13:0.1011386138):0.013919321):0.0804027288,(12:0.005685032,19:0.025623108):0.00169254):0.01743888);
tree gen.135 = [&U] (((17:0.02401079,(18:0.01128215729,19:0.0436910135):0.001959642):0.005205859,((14:0.1600372505,(((((5:0.0189435,((4:0.03327075,6:0.0516054):0.01080223,((1:0.04034297,2:0.02282111):0.02311936,3:0.0576949):0.050541984):0.005521536):0.005593396,(7:0.02083719,(8:0.07193616,9:0.01700517):0.01079961):0.03106377):0.002484745,10:0.017892227):0.01052357,11:0.0211561):0.003930737,(13:0.0921443301,15:0.026204958):0.005247828):0.012485743):0.058129805,12:0.0080306122):0.0152749963):0.004205968,16:0.02955851);
tree gen.136 = [&U] ((18:0.03716364,(((19:0.044452376,(15:0.056181056,(((((((3:0.05814835,(2:0.01896378,1:0.05195385):0.02726306):0.061278,(4:0.02908542,6:0.05778604):0.01062972):0.006464891,5:0.01547621):0.00639687,((8:0.0820008,7:0.0183059541):0.005443694,9:0.01548077):0.02942106):0.001668375,10:0.01992919):0.00825536,11:0.02705283):0.003013805,13:0.1154308489):0.0222037208):0.0582198819):0.001207037,12:0.0107867):0.015809318,(17:0.017122409,14:0.154397725):0.000931659):0.0001448251):0.002482314,16:0.05239106);
tree gen.137 = [&U] (((((((((5:0.02121792,((4:0.03421378,6:0.04958349):0.02136279,((1:0.0278627,2:0.01773517):0.01401919,3:0.05547306):0.04351597):0.002617568):0.00902826,(7:0.0186369526,(8:0.0366378,9:0.01084631):0.003806209):0.0255111):0.005116764,10:0.0151306588):0.005949458,11:0.01459362):0.003095056,(15:0.0272931234,13:0.0954815683):0.00114185):0.0165924588,14:0.1396731477):0.0586579546,12:0.0123868614):0.01492657,((18:0.01004384,19:0.0777406549):0.003684887,17:0.015819019):0.0002186556):0.002164582,16:0.02238458);
tree gen.138 = [&U] ((12:0.00743482,(14:0.1447112241,((13:0.103900642,15:0.020215753):0.005572587,((((5:0.01080167,((4:0.02665987,6:0.03487466):0.01081019,((1:0.02931801,2:0.02071077):0.01165681,3:0.07142504):0.0491001):0.008456405):0.003152726,(7:0.015637661,(8:0.041081681,9:0.01004496):0.01059879):0.03013842):0.00340211,10:0.014289092):0.006640808,11:0.02234031):0.002775961):0.013906942):0.059701763):0.0313321767,(((18:0.0099828045,19:0.0602970143):0.0003093942,17:0.02240931):0.007801589,16:0.01668352):0.002040484);
tree gen.139 = [&U] (((18:0.014164195,19:0.0388808125):0.001833676,17:0.006893314):0.0006168606,(14:0.065732585,((((((10:0.02090748,((5:0.01585243,((3:0.08086543,(2:0.02085626,1:0.05053392):0.02350988):0.04837051,(6:0.04997337,4:0.02328972):0.01209065):0.006459684):0.01033036,(8:0.0896394384,(7:0.022973962,9:0.01416016):0.001694773):0.02252821):0.003858597):0.009089305,11:0.02677743):0.004246188,13:0.1030530611):0.0191664119,15:0.0549846756):0.0707247776,12:0.010138773):0.0226775,16:0.03416734):0.000961611):0.0003277064);
tree gen.140 = [&U] (((14:0.1310432482,17:0.0238021):0.0001738215,(12:0.007521478,((((10:0.020606525,((5:0.01660035,((3:0.08018668,(2:0.02118848,1:0.03184037):0.01692935):0.05478111,(6:0.0627746,4:0.02877105):0.007270106):0.003639164):0.01051135,(8:0.072241392,(9:0.01358897,7:0.0255447863):0.00188295):0.02658022):0.004272218):0.01046788,11:0.01359248):0.005808715,13:0.1016500176):0.006932152,15:0.0524043471):0.065825068):0.0254730135):0.004052744,((19:0.07520498054,18:0.009763888):0.0063124411,16:0.02911959):0.006918957);
tree gen.141 = [&U] ((16:0.01773638,(18:0.027455481,19:0.07943738916):0.006738151):0.001612793,((17:0.010113998,14:0.109135746):0.003878996,((15:0.0753063795,(((10:0.023425185,((5:0.01756679,((3:0.05705937,(2:0.01780236,1:0.04487823):0.02815861):0.0387082,(6:0.05207018,4:0.02251375):0.004844573):0.004620058):0.006229087,(7:0.0212510342,(8:0.057981135,9:0.00557411):0.004350885):0.02362197):0.009670926):0.01234774,11:0.01583301):0.001667337,13:0.1067632687):0.01002355):0.0680339701,12:0.0095066403):0.013495087):0.001320121);
tree gen.142 = [&U] (16:0.04219012,(((19:0.0524192766,18:0.008192759):0.0101282471,((12:0.0082379308,(15:0.045707069,(((10:0.018731785,((5:0.01913161,((3:0.07429858,(2:0.02061326,1:0.03279357):0.02464088):0.05562398,(6:0.04862034,4:0.03562712):0.01141032):0.005933459):0.006627402,((8:0.07141747,9:0.01118):0.007862777,7:0.028536358):0.03119949):0.005940904):0.008984809,11:0.0215909):0.003879888,13:0.118638325):0.01577217):0.0861421938):0.01860759,17:0.0284663):0.002079775):3.304186e-05,14:0.147049939):0.001909493);
tree gen.143 = [&U] (((16:0.02729124,(((((10:0.020105544,((5:0.01105376,((3:0.06563336,(2:0.01569208,1:0.02813924):0.02332225):0.04893538,(6:0.04750166,4:0.02803386):0.01189762):0.005625063):0.001761993,((9:0.01213729,8:0.06543562):0.006002533,7:0.018485524):0.03049005):0.0008700898):0.007930659,11:0.02302796):0.009035921,13:0.1055641774):0.0115164287,15:0.0478765248):0.070075216,12:0.009210031):0.0156084646):0.0002628994,(19:0.0672080737,18:0.01047669):0.010632461):0.00171506,(17:0.008104539,14:0.1097159073):0.009032336);
tree gen.144 = [&U] (17:0.022727929,(((((((10:0.015799718,((5:0.01981388,((3:0.06079451,(2:0.0331258,1:0.02904759):0.01521314):0.04244502,(6:0.03100851,4:0.0281028):0.007688529):0.01056126):0.009174681,((8:0.063738398,9:0.01718022):0.009495628,7:0.031037254):0.02495815):0.005131717):0.004185211,11:0.0167462):0.003344089,13:0.111819465):0.0161531003,15:0.05854900914):0.0667550681,12:0.0096638679):0.02163263,(14:0.152643002,16:0.02073939):0.007159223):0.0001202409,(19:0.0425264414,18:0.007711338):0.0068297098):0.004054915);
tree gen.145 = [&U] (((19:0.054831302,18:0.008944894):0.01293680821,(17:0.008160931,16:0.02771757):4.914688e-05):0.0099425201,(12:0.01161415,((((((((4:0.0386322,6:0.04951017):0.008149022,((1:0.06275245,2:0.02890888):0.01988822,3:0.06156775):0.05076071):0.007126267,5:0.01792082):0.007886802,(7:0.025252528,(8:0.03873129,9:0.009835279):0.005661759):0.02033881):0.003803264,10:0.018627067):0.005274591,11:0.01533179):0.004334358,(15:0.0219783165,13:0.0935794319):0.005034628):0.01327561,14:0.146998377):0.0677154263):0.0132794345);
tree gen.146 = [&U] (((17:0.010398704,(18:0.002784103,19:0.0452553565):0.004108929):0.003976728,((((11:0.0250111,(((((6:0.0348073,4:0.02589434):0.01115673,(3:0.06396473,(2:0.0204306,1:0.02114331):0.01209128):0.04975715):0.005495298,5:0.01687984):0.005522463,(7:0.024426047,(9:0.01021755,8:0.052667573):0.004806102):0.02489947):0.004621218,10:0.018928435):0.006625281):0.003920093,15:0.1043933306):0.01782799496,(13:0.031342896,14:0.130107654):0.0253679311):0.079404501,12:0.01023401):0.0187762825):0.002988712,16:0.02369582);
tree gen.147 = [&U] ((12:0.008815789,((((((((4:0.03300192,6:0.04366146):0.005363548,((1:0.03499394,2:0.0250486):0.02143674,3:0.05863809):0.0629443):0.004428404,5:0.01034082):0.003753821,(7:0.013312718,(8:0.04785964,9:0.009872861):0.01251249):0.02625611):0.007772421,10:0.013551778):0.008169506,11:0.01766715):0.002906773,(15:0.0183936266,13:0.0934543407):0.005309645):0.016208886,14:0.132790335):0.0614916968):0.0118720482,(((18:0.005009908,19:0.030655051):0.015509003,17:0.017210903):0.002799137,16:0.03276921):0.019873326);
tree gen.148 = [&U] (((((((((((4:0.02701526,6:0.03298534):0.01147476,5:0.02128616):0.0004345517,((1:0.02954733,2:0.02817211):0.01422485,3:0.0554497):0.05184311):0.005988255,(7:0.026367138,(8:0.043745473,9:0.01386347):0.007081856):0.02487833):0.005471696,10:0.014087481):0.007056577,11:0.02216754):0.003246482,(13:0.109279893,15:0.036763848):0.006743688):0.0171626058,14:0.145646415):0.07019787973,12:0.007083412):0.0221621001,16:0.01680929):0.003577542,(17:0.018860365,(18:0.009768314,19:0.0393158671):0.006623715):0.008488716);
tree gen.149 = [&U] ((18:0.0083752973,19:0.01632904):0.002780091,(((12:0.005956073,(15:0.044294677,(((10:0.013926936,(((6:0.03336947,5:0.003352349):0.01308423,((3:0.06568143,(2:0.01689981,1:0.04345755):0.01765787):0.04732703,4:0.0305421):0.005715349):0.003019445,(7:0.025466525,(9:0.01577978,8:0.075146131):0.002782635):0.02562537):0.004860148):0.004884735,11:0.01755896):0.002227193,13:0.1122764788):0.014949088):0.0652775492):0.02249164,(14:0.130703284,16:0.02131443):0.002481433):0.002205485,17:0.018815981):0.000749875);
tree gen.150 = [&U] (16:0.0586753,((18:0.00827275,19:0.0593487055):0.00698318,(((15:0.057673149,(((10:0.019749858,(((6:0.05978912,5:0.007187945):0.01174132,((3:0.05931003,(2:0.01528177,1:0.03370343):0.02049821):0.04929193,4:0.04392148):0.005782741):0.004416628,((7:0.027804247,9:0.01991328):0.0004792153,8:0.0797223):0.02843842):0.002657958):0.008378794,11:0.01542671):0.007160818,13:0.09898359121):0.013039993):0.0630383453,12:0.01169982):0.0205714289,(17:0.012988067,14:0.12450386):0.003248822):0.0007216078):0.005023974);
tree gen.151 = [&U] (((((11:0.01927637,(((5:0.01525844,((4:0.02188566,6:0.04294391):0.01620578,(3:0.06785663,(2:0.02322311,1:0.04355594):0.01978028):0.04637951):0.007571916):0.006751686,(7:0.018145137,(9:0.01476958,8:0.051931429):0.005363943):0.02971499):0.003405934,10:0.01424345994):0.01135611):0.005915867,15:0.09595251632):0.0147429631,(13:0.053308595,14:0.096254177):0.0293372846):0.069757376,12:0.004925236):0.03514077783,(16:0.02698788,(17:0.018436275,(18:0.00532414,19:0.051745106):0.0068024318):0.009853168):0.005224319);
tree gen.152 = [&U] (16:0.02591852,(((18:0.005153343,19:0.065519365):0.007601347,(14:0.118702814,((15:0.0629250461,(((10:0.02579696,(((6:0.07443258,5:0.001337711):0.008876555,((3:0.05622198,(2:0.01616846,1:0.02603166):0.01595982):0.05117064,4:0.04238589):0.00625357):0.005635131,((8:0.09830914,7:0.0278381415):0.007419927,9:0.01783353):0.02453855):0.00394295):0.01102871,11:0.01562688):0.002697932,13:0.1220267164):0.013110918):0.06094269,12:0.006330056):0.015508077):0.0006530217):0.00146073,17:0.024662977):0.001022207);
tree gen.153 = [&U] (((17:0.026490859,(((13:0.047501305,14:0.138485384):0.0297767236,((11:0.01511825,(((5:0.01924691,((4:0.03714769,6:0.04151451):0.01789245,(3:0.07893229,(2:0.01971766,1:0.0417348):0.02455961):0.0482245):0.008020026):0.00424367,(7:0.028414582,(9:0.01074466,8:0.036945913):0.005801942):0.0262828):0.004602811,10:0.018763479):0.006309397):0.006456629,15:0.0894046401):0.008776547):0.0819170399,12:0.008110199):0.01962673):0.0009841202,(18:0.005451133,19:0.0430114):0.015337312):0.001388577,16:0.02526331);
tree gen.154 = [&U] ((12:0.0077208307,(14:0.1539310537,(((10:0.018270537,((((4:0.01463493,6:0.03698505):0.01462882,((1:0.03212871,2:0.02439906):0.02071963,3:0.05896575):0.04336366):0.01361099,5:0.009625273):0.006450254,(7:0.0187480572,(8:0.05107663,9:0.006711139):0.006746968):0.02130259):0.007592657):0.008436216,11:0.02151843):0.009749976,(13:0.0861798935,15:0.026099213):0.002693049):0.011471028):0.0529139364):0.024439157,((16:0.02297463,(19:0.0449868861,18:0.006242475):0.017047426):0.007130105,17:0.019707009):0.0059127736);
tree gen.155 = [&U] (16:0.0309458236,((17:0.031446116,((14:0.1453808983,(((10:0.015774157,((((4:0.02707185,6:0.03273251):0.01082,((1:0.03943144,2:0.01543221):0.02037706,3:0.05952618):0.05351742):0.009568261,5:0.01616884):0.004392255,(7:0.0168029081,(8:0.038787955,9:0.009908839):0.008409448):0.03496131):0.009177124):0.006407557,11:0.02575342):0.004501044,(13:0.0810687171,15:0.027833216):0.004549944):0.012861221):0.084726998,12:0.007998882):0.0276302567):0.003500867,(19:0.0487317661,18:0.0049117675):0.014528979):0.025503532);
tree gen.156 = [&U] ((16:0.03092587,(12:0.005674678,(14:0.173728352,(((10:0.02377917,((5:0.01462747,((4:0.0305817,6:0.03804514):0.006626251,((1:0.02747375,2:0.02388808):0.02095454,3:0.065489):0.05159354):0.00241681):0.003763527,(7:0.02000607584,(8:0.010420359,9:0.01732812):0.004327575):0.02544349):0.003653762):0.008958721,11:0.01963572):0.0007063347,(13:0.1022912099,15:0.023765189):0.003065553):0.0186074943):0.050770041):0.017185578):0.0018310726,(17:0.03176102,(18:0.011524892,19:0.0268588452):0.0105948451):0.006930516);
tree gen.157 = [&U] ((12:0.00969292,(15:0.0372573418,(((10:0.020523374,(((6:0.04487729,5:0.0007706833):0.01542267,((3:0.04785528,(2:0.01257905,1:0.03306615):0.02183481):0.0518028,4:0.03708701):0.003327509):0.00708841,(7:0.020914251,(8:0.059917523,9:0.0158512):0.004391544):0.02630629):0.01030896):0.007484906,11:0.02836131):0.008076997,13:0.0933850159):0.01289134):0.0628663374):0.0163148973,(((17:0.013475408,16:0.03454746):0.0001217697,14:0.073002116):0.0008177995,(18:0.0069471655,19:0.1143270848):0.002010942):0.003936164);
tree gen.158 = [&U] (((((((10:0.016616363,(((6:0.04469327,5:0.01253172):0.01033418,((3:0.05469752,(2:0.0274696,1:0.04057769):0.0152556):0.06597163,4:0.04320588):0.007974422):0.006026645,((9:0.02245051,8:0.097536095):0.0002725587,7:0.0263103525):0.02355427):0.004914961):0.01000598,11:0.01633975):0.004724211,13:0.1353345801):0.017323314,15:0.053684519):0.067294309,12:0.014810928):0.02450350695,(18:0.004153312,19:0.06563047):0.010367173):0.0005280955,(17:0.03590393,(14:0.123731257,16:0.02926252):0.004152567):0.002071595);
tree gen.159 = [&U] ((16:0.02212403,(18:0.002124177,19:0.045194266):0.0130350424):0.004717612,((12:0.006269043,(14:0.1351958644,(((10:0.0110591225,(((5:0.01822123,6:0.0391343):0.004159108,(4:0.046878,((1:0.02233309,2:0.02786614):0.01882955,3:0.06709203):0.04735383):0.005658015):0.007507221,(7:0.023307018,(8:0.046644599,9:0.01262046):0.005033069):0.02680954):0.004851194):0.008469873,11:0.01717235):0.001420523,(13:0.1110930353,15:0.03076013648):0.003957548):0.01612189):0.06646892):0.0216827809,17:0.022901415):0.001202125);
tree gen.160 = [&U] ((12:0.016268689,(((11:0.01777187,(((5:0.01521898,((3:0.04209567,(2:0.01243606,1:0.03483167):0.03130442):0.04108731,(6:0.03749185,4:0.03001256):0.01193817):0.00578552):0.004770978,(7:0.015581863,(9:0.00968872,8:0.057342804):0.007293041):0.02187121):0.001240542,10:0.015513164):0.007955109):0.004850653,15:0.0918588231):0.01319753,(13:0.040536852,14:0.11691277):0.0262595488):0.0614457569):0.0169619615,(17:0.02564601,(16:0.03646055,(18:0.0129337181,19:0.0621385361):0.00271467):0.0025509917):0.004750345);
tree gen.161 = [&U] ((12:0.0081415472,(14:0.1368982292,(((10:0.018904986,(((5:0.006534213,6:0.04916761):0.00715313,(((1:0.02315445,2:0.03108164):0.01675978,3:0.04666916):0.05311132,4:0.04567175):0.009221567):0.005945843,(7:0.0196880851,(8:0.04937767,9:0.01593086):0.01029581):0.01934795):0.01107439):0.008533447,11:0.01374):0.00245293,(13:0.1181242196,15:0.024267204):0.0044496389):0.015505645):0.067803999):0.024302127,(16:0.03558431,(17:0.02412772,(18:0.002300681,19:0.0421725798):0.003346501):0.006602733):0.005577662);
tree gen.162 = [&U] ((16:0.03886184,((19:0.0281573377,18:0.0038091414):0.007202761,17:0.018892625):0.000434644):0.00585739,(((((10:0.017127353,(((5:0.007524674,6:0.05146838):0.007418642,(((1:0.03883388,2:0.02329616):0.01515446,3:0.05132106):0.03807687,4:0.03078985):0.007422392):0.002856417,(7:0.015335927,(8:0.039130926,9:0.01156428):0.01142685):0.02735602):0.005981358):0.0121334,11:0.01588043):0.002305462,(15:0.027149047,13:0.1074841093):0.00313036638):0.010426748,14:0.1140727815):0.0591492506,12:0.003851568):0.0186832271);
tree gen.163 = [&U] ((12:0.008686253,((((10:0.026593121,(((5:0.002606152,6:0.04283478):0.01080263,(((1:0.03737887,2:0.0287355):0.02171709,3:0.05410684):0.0433307,4:0.02916396):0.008459294):0.00668451,(7:0.024049548,(8:0.050532048,9:0.01230007):0.007355152):0.02450124):0.002781492):0.006011424,11:0.02402982):0.003731921,(13:0.0992782862,15:0.036412523):0.004518226):0.0163710245,14:0.1163873761):0.06432684987):0.0232240047,(16:0.029482434,(17:0.03046052,(18:0.008659451,19:0.047571188):0.0162713163):0.011828363):1.77126e-05);
tree gen.164 = [&U] (14:0.105621398,(((19:0.092561852,18:0.0086813771):0.008582782,(((15:0.039227353,(((((5:0.01437645,((3:0.05056004,(2:0.01438327,1:0.04885944):0.03347788):0.04504913,(4:0.01991713,6:0.05248743):0.009093904):0.004017672):0.005072592,((8:0.065939943,9:0.008836152):0.005057553,7:0.015712992):0.02510279):0.004416197,10:0.0161157629):0.003264034,11:0.01761523):0.00672786,13:0.0980829894):0.01515183):0.0712186772,12:0.005545145):0.03122103,17:0.015337877):0.001544853):0.0029039,16:0.04117215):0.0006632173);
tree gen.165 = [&U] ((((19:0.073889983,18:0.005377014):0.0090271959,17:0.02158761):0.002421145,(12:0.0089510403,(15:0.05082258,(((((5:0.0223885,((3:0.05165847,(2:0.02849778,1:0.04780693):0.01907114):0.04808782,(4:0.02078206,6:0.03555566):0.02135049):0.004355118):0.007566689,((8:0.078194848,9:0.01083805):0.00231174,7:0.02316527):0.02673414):0.003178379,10:0.020228769):0.007776874,11:0.0263533):0.003486646,13:0.1080901282):0.009339705):0.07192384):0.0174594385):0.0008590867,(16:0.01508565,14:0.138242448):0.007850972);
tree gen.166 = [&U] ((12:0.01279509964,((14:0.146934893,13:0.04470693):0.038895449,((11:0.01864619,((((6:0.06048901,5:0.01021394):0.003055402,((3:0.07093901,(2:0.0312524,1:0.04155433):0.02448544):0.05172698,4:0.03746565):0.005208606):0.005532811,(7:0.01445314806,(9:0.01637436,8:0.063009157):0.006402967):0.02378046):0.008715853,10:0.017319444):0.00840144):0.001825969,15:0.0809659791):0.0180160832):0.0749295899):0.02079937,(16:0.02965494,((19:0.088221635,18:0.00448834):0.02764647,17:0.011675507):0.00882019):0.0002996443);
tree gen.167 = [&U] (((18:0.005498977,19:0.0693945277):0.015034293,17:0.013839317):0.005809147,(16:0.03528044,(12:0.0088063727,((((10:0.019504542,(((5:0.007975392,6:0.05597949):0.01529572,(((1:0.03124754,2:0.02614783):0.01836407,3:0.06756965):0.03962976,4:0.03628397):0.004269144):0.007639256,(7:0.029429489,(8:0.039564288,9:0.007909689):0.006891767):0.02173361):0.007821189):0.004811692,11:0.02052775):0.003859791,(13:0.1058311867,15:0.024287803):0.008828732):0.014442323,14:0.1608675788):0.07417335):0.0292911378):0.000454271);
tree gen.168 = [&U] ((14:0.106304577,(((15:0.040973585,(((((5:0.01738168,((3:0.05585396,(2:0.02203634,1:0.03573938):0.01610672):0.05336389,(4:0.02766433,6:0.05636339):0.01014548):0.007836689):0.007564331,((9:0.01879476,8:0.064367264):0.002291271,7:0.0190697458):0.02040194):0.007184477,10:0.014916862):0.005569884,11:0.01560309):0.005855811,13:0.1133462295):0.01394474211):0.072809322,12:0.0134181):0.0168812127,17:0.01691113):0.005832437):0.0002774809,(16:0.02283542,(19:0.050700918,18:0.011743123):0.008097635):0.0001953872);
tree gen.169 = [&U] (((16:0.03339962,17:0.020658329):0.003837242,(19:0.045108755,18:0.005563822):0.02316101819):0.001262919,(12:0.008689441,((((10:0.016792831,(((5:0.0168346,6:0.05370523):0.003670963,(((1:0.03928718,2:0.01709234):0.01632828,3:0.05886713):0.06650385,4:0.04866685):0.00780507):0.005493024,(7:0.019861884,(8:0.06360679,9:0.01106125):0.007491558):0.02947972):0.005111217):0.01090267,11:0.02066817):0.002711187,(13:0.104717012,15:0.035538408):0.005164259):0.014705965,14:0.1526216491):0.066951655):0.0195891);
tree gen.170 = [&U] ((16:0.03757153,17:0.01873506):0.005772918,((((((10:0.019127077,((5:0.02013384,(((1:0.04298015,2:0.01865376):0.01035402,3:0.04877436):0.05621965,(4:0.03013734,6:0.03038964):0.01295158):0.009083569):0.005374824,(7:0.024293038,(8:0.032070142,9:0.01236291):0.009573285):0.02176504):0.003870834):0.00241391,11:0.01896818):0.004099173,(15:0.023455244,13:0.1135327069):0.0035866227):0.0091309736,14:0.1389040644):0.0687594756,12:0.007227876):0.0201276907,(18:0.0128087786,19:0.090650959):0.00560633):0.0003837275);
tree gen.171 = [&U] ((12:0.005322766,((((10:0.023739441,(((((3:0.06123414,(2:0.01990418,1:0.05661711):0.03221149):0.06846658,6:0.0478701):0.004284442,4:0.03952186):0.01132457,5:0.01295311):0.005508754,(9:0.01179496,(8:0.08312591,7:0.0226747684):0.0003696227):0.03334067):0.006696099):0.004589131,11:0.02550369):0.001840532,(13:0.1054640867,15:0.0349152123):0.006477282):0.066046485,14:0.124903964):0.02725829801):0.010717109,((19:0.1047163803,18:0.0167887492):0.009018711,(16:0.0333984,17:0.028456877):0.001917939):0.009887847);
tree gen.172 = [&U] (((18:0.009543447,19:0.067332156):0.006443097,16:0.02107509):0.001922567,((((((10:0.023091741,((5:0.01957819,(((1:0.02872956,2:0.02663586):0.01476227,3:0.06084468):0.04321942,(4:0.02136537,6:0.03026772):0.02291187):0.005604508):0.00645677,(7:0.023400339,(8:0.063316436,9:0.01033363):0.008897963):0.02636262):0.002929237):0.00712046,11:0.01667462):0.001498535,(15:0.020315139,13:0.113356279):0.0048806014):0.019543097,14:0.1331335752):0.0655039987,12:0.006190475):0.0150215453,17:0.020893998):0.000194866);
tree gen.173 = [&U] ((((((10:0.01863457,((5:0.01519952,(((1:0.03782283,2:0.02466894):0.01541985,3:0.04732134):0.05065871,(4:0.03188656,6:0.03780763):0.006802665):0.003445859):0.008464496,(7:0.019124603,(8:0.032690505,9:0.01311205):0.01087931):0.02380137):0.00303167):0.00959044,11:0.01057684):0.002432878,(15:0.0284811087,13:0.0894860008):0.009692342):0.014856503,14:0.1360428367):0.0748416227,12:0.0054169568):0.017965314,((17:0.029997926,16:0.02100299):0.01323303,(19:0.070814403,18:0.008372398):0.013927502):0.001150974);
tree gen.174 = [&U] (((19:0.026741771,18:0.005284681):0.017414671,(16:0.02413658,14:0.100595807):0.001937805):0.0004496956,((12:0.008717969,(15:0.050234554,(((10:0.018777644,((5:0.01080066,((3:0.05475659,(2:0.02137118,1:0.03724273):0.01531164):0.04897104,(4:0.02946054,6:0.04002745):0.01446467):0.005083898):0.003202281,(7:0.026441602,(8:0.074215746,9:0.01058343):0.004396335):0.02991566):0.001230209):0.007399461,11:0.02446394):0.01060973,13:0.1045708453):0.0094547338):0.0729351777):0.01749191,17:0.023481687):0.0047109);
tree gen.175 = [&U] (16:0.01935839,((17:0.019079029,(14:0.107973223,18:0.0166088848):0.001716924):0.006718454,((15:0.055585969,(((10:0.01369839849,((5:0.02109643,((3:0.0578821,(2:0.0176607,1:0.03936855):0.03599404):0.05873566,(4:0.02661726,6:0.05031702):0.006311803):0.00757307):0.00650976,((7:0.02485519,9:0.02503893):0.0006688786,8:0.07862809):0.03278895):0.003473957):0.004486627,11:0.01811748):0.00262644,13:0.1197434557):0.01053198):0.068908491,(19:0.063944799,12:0.005737404):0.0025227):0.027685411):0.006603734);
tree gen.176 = [&U] (((16:0.03381216,14:0.1481816429):0.001487883,18:0.030234368):0.003170665,(((19:0.077070891,(15:0.0590780888,(((10:0.015273128,((5:0.01093341,((3:0.05559051,(2:0.01319772,1:0.04629637):0.02449197):0.03810954,(4:0.01947271,6:0.04665346):0.006029403):0.00604066):0.007710275,((8:0.070925279,7:0.023043703):0.001790487,9:0.02339906):0.02628121):0.003459215):0.006596261,11:0.01895521):0.00812393,13:0.1077332075):0.014189771):0.0605696618):0.00390906,12:0.01045155):0.030619312,17:0.025476448):0.0008726019);
tree gen.177 = [&U] (((19:0.036259396,18:0.011866997):0.004949121,((12:0.005817236,((((10:0.011622717,((((4:0.03187274,6:0.0449616):0.01575272,((1:0.031509,2:0.02916224):0.01467358,3:0.06390357):0.05746806):0.005378874,5:0.01533864):0.00375126,(7:0.0289754089,(8:0.024359581,9:0.00939057):0.0117134):0.02434065):0.003392765):0.009792449,11:0.02416647):0.00236742,(13:0.0927653513,15:0.032167067):0.0058389804):0.01155272,14:0.150410807):0.0703964574):0.01957144199,17:0.019945046):0.003821478):0.001110898,16:0.0262007);
tree gen.178 = [&U] (((17:0.01513214,16:0.03521656):0.0003831296,(18:0.018190019,19:0.058650242):0.004287322):0.00274887,((14:0.116310583,(((10:0.018775488,((((4:0.02911025,6:0.04700985):0.008927441,((1:0.03251482,2:0.02636984):0.0138676,3:0.06322452):0.0471108):0.006547249,5:0.01250601):0.008508866,(7:0.020592229,(8:0.029318029,9:0.01464424):0.004504615):0.03111149):0.008516984):0.004979827,11:0.01935455):0.00181339,(15:0.0275242243,13:0.080971095):0.006983631):0.0199075831):0.06855631304,12:0.009514176):0.0160946038);
tree gen.179 = [&U] (19:0.0313972411,((16:0.03890661,17:0.028930109):0.004128916,(18:0.006621681,(((13:0.055244262,14:0.134823539):0.0346851089,(((10:0.017496483,((((3:0.05106336,(2:0.02846583,1:0.0249252):0.01733943):0.05880047,4:0.04220249):0.003422904,(6:0.05608251,5:0.00906126):0.01001606):0.007185834,(7:0.0178711403,(9:0.01587881,8:0.046076408):0.004381725):0.02889986):0.002659104):0.007177779,11:0.02350047):0.001836165,15:0.1021157464):0.0230112625):0.069700612,12:0.004172048):0.0184456742):0.002854717):0.006891338);
tree gen.180 = [&U] ((((19:0.086211187,18:0.009708906):0.0055461943,16:0.03416949):0.001701193,(12:0.010883244,((((((5:0.01720721,((4:0.01177362,6:0.04234886):0.01770409,((1:0.03325796,2:0.02055645):0.01316951,3:0.05374742):0.05751749):0.003318796):0.004900982,(7:0.025023947,(8:0.023876193,9:0.01246239):0.01010876):0.03321448):0.002898654,10:0.015249297):0.01018388,11:0.01595555):0.003697367,(15:0.023543041,13:0.1134684787):0.003387513):0.022726038,14:0.1378895274):0.068045878):0.01496912):0.002187703,17:0.011678539);
tree gen.181 = [&U] (((12:0.010733371,(14:0.1447086843,(((((5:0.02254852,((4:0.02928767,6:0.0456475):0.009322027,((1:0.02489645,2:0.01574166):0.02431891,3:0.05839267):0.03920498):0.01060677):0.002399986,(7:0.025635248,(8:0.05407501,9:0.01058539):0.006185776):0.03580019):0.0016095,10:0.015893296):0.003798703,11:0.01835045):0.006594178,(13:0.1085399926,15:0.029956306):0.005801011):0.010054764):0.0560857722):0.0241253179,((18:0.009145213,19:0.0747839087):0.005526377,17:0.018611761):7.656972e-05):0.002214049,16:0.04010802);
tree gen.182 = [&U] ((17:0.03431634,((19:0.01107684098,18:0.016044963):0.007523494,16:0.02976252):0.004301954):0.0002401258,(12:0.0103223832,((((((((1:0.0350648,2:0.02304756):0.01093062,3:0.04857613):0.05105749,((4:0.01803977,6:0.04258278):0.01449805,5:0.02118873):0.003462454):0.003715624,(7:0.0318163536,(8:0.08027048,9:0.01218107):0.00718362):0.02777121):0.006867824,10:0.023662696):0.009321386,11:0.02615311):0.003513692,(13:0.09367113189,15:0.0221001856):0.001363675):0.0137102427,14:0.1376162539):0.0607600229):0.0212741329);
tree gen.183 = [&U] (((17:0.012316188,16:0.05120988):0.005961651,(19:0.02034545146,18:0.007058902):0.005735435):0.0001741925,(12:0.007241105,(14:0.1777523611,(((((5:0.02263069,((4:0.03640339,6:0.04322092):0.01590006,((1:0.0396641,2:0.01369444):0.02326804,3:0.06829638):0.0436792):0.006246727):0.003988331,(7:0.022118073,(8:0.052573415,9:0.01871705):0.00683074):0.03171734):0.005981725,10:0.019369532):0.009043896,11:0.01235842):0.005163834,(15:0.029227114,13:0.1035282942):0.005066357):0.021840485):0.0792540815):0.0159840847);
tree gen.184 = [&U] (((12:0.006318879,((((((7:0.018838947,(8:0.08493427,9:0.01670395):0.001814545):0.02608569,(5:0.01912987,((4:0.03427391,6:0.03975228):0.007849275,(3:0.06235737,(2:0.01942552,1:0.03128002):0.01743152):0.04848555):0.01484714):0.005873642):0.002437779,10:0.015907149):0.009161527,11:0.01578982):0.002761256,(13:0.09815760281,15:0.0288654155):0.006602894):0.064535506,14:0.118941395):0.0207794679):0.01505698,16:0.04408238):0.001524102,(17:0.019697506,(18:0.01421576,19:0.06870055):0.0123114):0.002756154);
tree gen.185 = [&U] (((19:0.037519532,12:0.00967377):0.004599326,((((((5:0.01912173,(((1:0.03648558,2:0.02836401):0.01687444,3:0.07060396):0.05007147,(4:0.02825749,6:0.03269848):0.006548855):0.00202701):0.01105685,(7:0.0276055333,(8:0.05139742,9:0.007365319):0.008673168):0.02644867):0.008291047,10:0.0141753362):0.00579148,11:0.01721356):0.003471998,(13:0.09619309681,15:0.0266792076):0.003271987):0.01281297,14:0.1285028646):0.0679679848):0.02646282,(17:0.012017869,(18:0.0174246626,16:0.02058537):0.0002659139):0.00108752);
tree gen.186 = [&U] (((15:0.034657354,(((10:0.014273987,((5:0.01262329,((3:0.05691229,(2:0.02121158,1:0.04018376):0.009869511):0.04374317,(4:0.0465122,6:0.04917927):0.008270353):0.007504149):0.005766801,((8:0.056959083,7:0.021517807):0.001722977,9:0.01358028):0.03081306):0.007004965):0.006418254,11:0.01325327):0.002383731,13:0.1060474892):0.01007043):0.0812817319,12:0.0076681396):0.01939589,(((19:0.0347229205,18:0.007543449):0.008760501,(17:0.012047007,16:0.02690359):0.008887508):0.00764278,14:0.131099643):0.0007835093);
tree gen.187 = [&U] (16:0.02713617,(((15:0.049814488,(((10:0.016566528,((5:0.01979051,((3:0.0760435,(2:0.02334714,1:0.02956163):0.02511583):0.05408289,(4:0.0264059,6:0.04267393):0.01242534):0.006979032):0.001741402,(7:0.02405840152,(9:0.01180641,8:0.062004526):0.002546725):0.03025461):0.004929718):0.01002563,11:0.01434333):0.005338119,13:0.1054703475):0.0172726642):0.07984971686,12:0.00774768):0.01270782,((18:0.0068518235,19:0.03812295):0.0102357851,(14:0.1074195597,17:0.027541897):0.004578524):0.001348335):0.0009152136);
tree gen.188 = [&U] (16:0.03072003,(((((((((5:0.02007766,((6:0.04429181,4:0.0278765):0.02064766,((1:0.03921737,2:0.02205688):0.02769642,3:0.06846535):0.04941333):0.007793526):0.008882147,(7:0.0191002157,(8:0.056226396,9:0.01203043):0.005024521):0.02338601):0.001625032,10:0.024663625):0.004354404,11:0.01993036):0.007332466,(13:0.09744223646,15:0.035241569):0.003747584):0.0148769429,14:0.153829909):0.07747313332,12:0.006592909):0.0004321903,19:0.032546693):0.006834165,(17:0.03248287,18:0.01936910988):0.001646006):0.00905584);
tree gen.189 = [&U] ((16:0.02176701,18:0.033549714):0.001299961,((((((((5:0.02027138,((6:0.04450797,4:0.02175289):0.01086254,((1:0.03328812,2:0.01950412):0.02144081,3:0.06284177):0.04002354):0.003049657):0.00222489,(7:0.019167719,(8:0.062054758,9:0.01041065):0.008042106):0.02409325):0.008916801,10:0.011440792):0.01502524,11:0.02072877):0.00257099,(13:0.0972578153,15:0.038682772):0.002347001):0.008833109,14:0.1379506964):0.0790263802,(19:0.0254934946,12:0.008159512):0.002552524):0.01499656032,17:0.010961325):0.0002660221);
tree gen.190 = [&U] ((((12:0.007448104,(14:0.1768629269,(((((5:0.02119446,((6:0.04466525,4:0.01881092):0.01328244,((1:0.03082893,2:0.03122632):0.01740775,3:0.06774445):0.04560449):0.004247633):0.008061032,(7:0.017374469,(8:0.056071791,9:0.01654003):0.006068022):0.02078511):0.008185744,10:0.015516834):0.007463947,11:0.01380111):0.00563011,(15:0.021802203,13:0.0997932581):0.003917603):0.01068692):0.0636836952):0.0246384885,(18:0.006078355,19:0.0311045319):0.016087462):0.0001181884,16:0.02964913):0.0005936651,17:0.012126361);
tree gen.191 = [&U] ((((12:0.010567203,(14:0.1646063869,(((((5:0.02208858,((6:0.06125088,4:0.03031694):0.02062038,((1:0.04805721,2:0.01663922):0.02286412,3:0.06324697):0.06045369):0.004388725):0.007961956,(7:0.023721794,(8:0.047284904,9:0.01866438):0.004133152):0.03416282):0.002358868,10:0.02933046):0.01007794,11:0.01635225):0.003711281,(13:0.1156989357,15:0.030355262):0.002167418):0.009496526):0.0726120796):0.020017244,17:0.015225577):0.003751439,(18:0.005542393,19:0.041385833):0.014535983):0.0006807922,16:0.03507296);
tree gen.192 = [&U] ((16:0.02036072,19:0.081547629):0.001986478,(17:0.014025651,(18:0.008104128,(12:0.007855307,((((((7:0.021899638,(9:0.00570795,8:0.051402923):0.01546275):0.02031321,(5:0.009992369,((6:0.0323302,4:0.02414309):0.01367498,(3:0.07273246,(2:0.007550098,1:0.0586756):0.02250499):0.0372466):0.01355036):0.004076434):0.007492099,10:0.017677976):0.007798219,11:0.02338532):0.004301545,15:0.0925566606):0.0145988318,(13:0.06450318,14:0.1012863414):0.02920569):0.0743181809):0.010063452):0.01318817):0.0093862484);
tree gen.193 = [&U] ((17:0.0447837,(((12:0.006928771,((((10:0.019548622,((7:0.014702986,(9:0.008417718,8:0.05805039):0.006797854):0.03190212,(5:0.01623752,((6:0.03740323,4:0.02150256):0.006927036,(3:0.08447102,(2:0.02327199,1:0.03325794):0.01009356):0.05604575):0.006427286):0.003190255):0.004724257):0.00747112,11:0.01807731):0.007361963,15:0.1003330087):0.014032098,(13:0.052062402,14:0.092914695):0.0230334658):0.06900308563):0.005828819,18:0.003482777):0.0189609302,19:0.04554199747):0.001058849):0.0005639804,16:0.0398867534);
tree gen.194 = [&U] (16:0.0171876,((((14:0.1278919676,((((((((1:0.02871792,2:0.02556351):0.02451362,3:0.05016282):0.05186192,(6:0.04699968,4:0.03307785):0.005966487):0.005005677,5:0.01825802):0.004165973,(7:0.018266868,(8:0.023499531,9:0.01327577):0.01209633):0.02633909):0.007472197,10:0.021053626):0.007929478,11:0.02451273):0.002083882,(13:0.0991026947,15:0.023334742):0.003384328):0.014190254):0.0591991583,12:0.011358904):0.020134506,(19:0.107764328,18:0.007814345):0.005955705):0.000133626,17:0.01039674):0.00151237);
tree gen.195 = [&U] ((((12:0.0166544983,(15:0.05072273,(((10:0.01948640756,(((6:0.0555235,5:0.01083316):0.01417986,(4:0.04516296,(3:0.06854701,(2:0.02364715,1:0.03373283):0.01496083):0.04353024):0.003382493):0.002305845,((8:0.068227446,7:0.0173932432):0.005547591,9:0.0174322):0.03176771):0.005647313):0.005237622,11:0.01294026):0.009494915,13:0.1114650002):0.014819398):0.084827367):0.029228492,16:0.01951033):0.003656771,(14:0.090417346,17:0.017194831):0.004207754):0.006877931,(19:0.046711396,18:0.007952071):0.0060823568);
tree gen.196 = [&U] ((16:0.02296611,(((((10:0.021953582,(((6:0.0540677,5:0.009694217):0.01091108,(4:0.02799013,(3:0.06728869,(2:0.03584434,1:0.0331136):0.0250595):0.06089521):0.005625773):0.0083538,((7:0.016632924,9:0.02308068):0.001202649,8:0.113686894):0.02597686):0.00571602):0.01382372,11:0.0230642):0.00140775,13:0.0906505671):0.015669641,15:0.04400549):0.065660293,12:0.0147456104):0.0138470418):0.0007757855,((18:0.01405053,19:0.05156289599):0.00476301,(17:0.022868259,14:0.137710435):0.00175458):0.00584084);
tree gen.197 = [&U] ((18:0.0089564764,(16:0.029256619,19:0.091433211):0.008122466):0.00287232,((((((10:0.017596445,(((6:0.03639403,5:0.007857716):0.014932,(4:0.04122338,(3:0.05841306,(2:0.01205611,1:0.04035166):0.03168056):0.04803907):0.005954614):0.0110352,((8:0.08572331,9:0.01784926):0.0004562628,7:0.022040592):0.0278481):0.006670179):0.01465921,11:0.02225341):0.004624672,13:0.1061384091):0.0122815287,15:0.04014232):0.08348741777,12:0.004723762):0.006142926,(17:0.036979164,14:0.104592298):0.003710517):0.004644652);
tree gen.198 = [&U] ((12:0.008975972,((((((5:0.0121684,(((1:0.02634637,2:0.02317079):0.01941655,3:0.06533725):0.05969883,(6:0.05639319,4:0.02612245):0.01330721):0.0006462812):0.006250492,(7:0.0190571686,(8:0.07996796,9:0.01227463):0.01013057):0.0245587):0.006125423,10:0.019335485):0.01767408,11:0.01645995):0.005863167,(15:0.0242877432,13:0.0947920458):0.011053283):0.010907016,14:0.1540415111):0.075731919):0.0283443125,((19:0.116700436,18:0.004382098):0.013445322,(17:0.013143049,16:0.03176233):0.004831845):0.005231448);
tree gen.199 = [&U] (((12:0.0116229449,((((((5:0.01883726,(((1:0.03110311,2:0.03611989):0.01922536,3:0.06048143):0.05032553,(6:0.05379186,4:0.02715187):0.01178643):0.004274601):0.003815867,(7:0.0218537061,(8:0.02301987,9:0.01122002):0.005733348):0.02986606):0.009204216,10:0.021339295):0.006858035,11:0.01558766):0.005538346,(13:0.1091315469,15:0.032524475):0.0079023369):0.0121263646,14:0.1777302111):0.075941104):0.01630754,((18:0.002808472,19:0.086780737):0.010508228,16:0.03333597):0.0022629):6.921056e-05,17:0.019276479);
tree gen.200 = [&U] ((19:0.130262421,18:0.004522551):0.0083327666,((16:0.03135092,17:0.019776163):0.002380362,(12:0.0115948463,((((((5:0.01577073,(((1:0.04320916,2:0.02675586):0.01315227,3:0.06018518):0.05867294,(6:0.04485948,4:0.02916191):0.005907318):0.005039203):0.004001138,(7:0.017269819,(8:0.028852411,9:0.007799099):0.00424451):0.02864921):0.007580927,10:0.020934469):0.01178184,11:0.0195085):0.003939428,(15:0.020848711,13:0.0771051158):0.0038421143):0.018528962,14:0.152542857):0.0737274211):0.02109138):4.032122e-05);
tree gen.201 = [&U] (((19:0.0577231216,18:0.00737588):0.003060793,17:0.022144578):0.002585539,(((14:0.1888157388,(((((5:0.02090422,(((1:0.03066434,2:0.01975858):0.02238345,3:0.05742217):0.05288606,(6:0.03760713,4:0.01335953):0.02787104):0.004154506):0.003209219,(7:0.0179475751,(8:0.042005502,9:0.01140771):0.006032971):0.02402047):0.002724489,10:0.023657926):0.01190299,11:0.02258179):0.002678658,(13:0.101999691,15:0.01923995):0.006266555):0.0159036044):0.071331783,12:0.013123368):0.01845066,16:0.02325381):0.006646106);
tree gen.202 = [&U] (16:0.03408226,((18:0.005853604,19:0.0778393841):0.007252651,(((14:0.099810409,(((((7:0.029332744,(8:0.068057551,9:0.008091856):0.003346457):0.02665678,((6:0.07285854,5:0.003924946):0.004267507,((3:0.06579051,(2:0.02543145,1:0.03229976):0.01769661):0.05412436,4:0.03866097):0.009570951):0.007737495):0.003996236,10:0.014347351):0.01298569,11:0.01195753):0.002930991,(13:0.116809765,15:0.0275429913):0.004010836):0.0674871289):0.0336517763,12:0.012982476):0.0176744987,17:0.021080012):0.01060185):0.0001633331);
tree gen.203 = [&U] ((((12:0.007570309,((((((((6:0.03201094,4:0.01804591):0.02069393,((1:0.03720791,2:0.02327525):0.02680579,3:0.07452468):0.04729726):0.002592625,5:0.02112017):0.006315549,(7:0.028683367,(8:0.058572383,9:0.01982335):0.00670495):0.02298762):0.004861438,10:0.026523271):0.008238077,11:0.01329923):0.004871378,(15:0.031386826,13:0.1031027893):0.005480048):0.0109449469,14:0.1595727419):0.0549126225):0.02329349,18:0.005733275):0.007272005,(19:0.1157762261,16:0.04152279):0.002015961):0.00289035,17:0.02522347);
tree gen.204 = [&U] ((((16:0.02838371,18:0.011314777):0.0007564257,17:0.018842901):0.002507394,((15:0.047396684,(((((5:0.01082342,((3:0.06001338,(2:0.02699789,1:0.02677229):0.008690477):0.05491322,(4:0.018158,6:0.04217795):0.01745508):0.006772259):0.004718879,((8:0.117946712,7:0.0185574812):0.007158812,9:0.01309035):0.02102728):0.001349901,10:0.016413376):0.01107312,11:0.01115989):0.002510605,13:0.1034737365):0.0102891306):0.0563216936,12:0.0141012656):0.01343357):0.027715228,(14:0.08446115,19:0.025435509):0.026786023);
tree gen.205 = [&U] ((12:0.0052021812,((((((((6:0.05155428,4:0.02232294):0.009280019,((1:0.03970244,2:0.02074303):0.01775568,3:0.04179829):0.04536182):0.006435588,5:0.01928047):0.007287693,(7:0.018113614,(8:0.062920382,9:0.008192289):0.01400136):0.02299037):0.005439611,10:0.0172374013):0.005637725,11:0.01355159):0.008642844,(15:0.0212610655,13:0.09670396703):0.002079754):0.00921245174,14:0.1482568604):0.062887434):0.0207929115,((18:0.0009339424,19:0.05442363):0.01521478,(16:0.03005045,17:0.024776285):0.00489744):0.0006337082);
tree gen.206 = [&U] (((((((((((4:0.03319172,6:0.05253933):0.008020207,(3:0.06461561,(2:0.03235489,1:0.04726083):0.01747258):0.05311246):0.004453139,5:0.01539496):0.007029525,((8:0.09017796,9:0.01587213):0.001862118,7:0.0150388576):0.02442092):0.009113219,10:0.01649305):0.01314242,11:0.01567018):0.002498337,(15:0.025636394,13:0.1097893714):0.0055283541):0.06782053,14:0.142505122):0.026971286,12:0.013171517):0.02574146,(17:0.019915598,(19:0.0650975323,18:0.014576563):0.004539938):0.003682639):0.0003831321,16:0.03621919);
tree gen.207 = [&U] ((16:0.02216343,(19:0.0486886056,18:0.01005559):0.003602412):0.00107493,(17:0.019364378,(12:0.010087807,(14:0.1256759079,(((((5:0.0163168,(((1:0.03605401,2:0.02326586):0.02215726,3:0.06596223):0.04981233,(6:0.04940841,4:0.02688478):0.01187279):0.006143891):0.003163117,(7:0.017447098,(8:0.05776247,9:0.00642643):0.008912862):0.02445494):0.01020033,10:0.01506123):0.01337761,11:0.02289374):0.004739865,(15:0.029943856,13:0.1020009952):0.0027516381):0.01534438):0.0744361645):0.008002997):0.00206679);
tree gen.208 = [&U] (((18:0.01843753,(12:0.01307349,((((((5:0.02064325,(((1:0.02549894,2:0.02757119):0.02705921,3:0.06687348):0.04550207,(6:0.04893437,4:0.02401168):0.0124161):0.002847222):0.003519756,(7:0.023224635,(8:0.046395375,9:0.01414637):0.009118319):0.02147394):0.006111774,10:0.016913126):0.01140417,11:0.01791079):0.002408697,(15:0.030147596,13:0.1172586333):0.002912955):0.01110340404,14:0.125083567):0.0660192335):0.016284503):0.0013762019,19:0.05612199188):0.002722123,(16:0.02473358,17:0.021442724):0.002038632);
tree gen.209 = [&U] (((19:0.017386599,18:0.0061200263):0.005083475,(16:0.02990221,17:0.022855025):0.004049094):0.001628046,(12:0.01200688683,((((10:0.0145990328,((7:0.0203490421,(9:0.01006712,8:0.045873762):0.003879831):0.03088007,(5:0.01712256,((4:0.02962203,6:0.04401018):0.009680235,(3:0.06529209,(2:0.02025198,1:0.03246306):0.008944343):0.038515126):0.006350557):0.007743557):0.006265691):0.004130619,11:0.01981318):0.006670488,15:0.097419944):0.01431312366,(14:0.1083676119,13:0.05536960574):0.022028445):0.071887039):0.01648858);
tree gen.210 = [&U] (16:0.02606935,(19:0.0549080504,(((12:0.004680317,((((10:0.01827426,(((4:0.0341739,((1:0.04417648,2:0.01974702):0.01791597,3:0.05216047):0.04868595):0.005023191,(5:0.002698268,6:0.0514644):0.01815166):0.002848822,(7:0.026498764,(8:0.034203428,9:0.01073518):0.008697371):0.02786025):0.002355771):0.01275309,11:0.01188962):0.004745198,(15:0.02002861,13:0.1069549431):0.00857584):0.005859084,14:0.1653424729):0.0574131671):0.014446207,18:0.008312962):0.005712697,17:0.037280495):0.001571659):0.001476154);
tree gen.211 = [&U] ((((18:0.008789173,19:0.064163165):0.005036675,(16:0.03602085,17:0.01699097):0.002253439):0.005557237,14:0.13542947):0.005694667415,(12:0.013129775,(15:0.04752819873,(((10:0.01849255,((5:0.01870782,((3:0.06774589,(2:0.0283393,1:0.02822786):0.01576848):0.06176209,(4:0.02718849,6:0.04579029):0.01358164):0.006064574):0.004286278,((9:0.01500285,7:0.017470293):0.0008015191,8:0.067527444):0.02660019):0.004904988):0.007417904,11:0.02049142):0.004379741,13:0.0973169614):0.0112583776):0.077969241):0.030946999);
tree gen.212 = [&U] (((17:0.034420358,(18:0.009053612,(((((10:0.017371872,((((4:0.03294104,6:0.05078833):0.01323526,((1:0.03693086,2:0.02024393):0.01269646,3:0.0484919):0.05847408):0.002039302,5:0.01867729):0.00373328,(7:0.019994179,(8:0.024979371,9:0.01159574):0.009119822):0.02622289):0.003381315):0.006928739,11:0.01446538):0.004627474,(13:0.0860485768,15:0.0277021674):0.006630447):0.0113978122,14:0.1482920585):0.076651565,12:0.01245967):0.005085341):0.011315155):0.006451098,19:0.080479734):0.003080446,16:0.03136245);
tree gen.213 = [&U] ((18:0.009787028,19:0.121692277):0.004171486,((17:0.015428003,(((((10:0.0152800317,((((4:0.02280996,6:0.0556584):0.01950115,((1:0.03339282,2:0.01311414):0.02176016,3:0.05079889):0.04642415):0.005002281,5:0.01990223):0.002067283,(7:0.0208447333,(8:0.07040522,9:0.009336946):0.005488123):0.02204869):0.005837527):0.008340426,11:0.01595109):0.001742359,(13:0.0932030505,15:0.02909071):0.0043395434):0.01224257,14:0.1575894522):0.0703491945,12:0.0069034083):0.01930177):0.001706543,16:0.02454732):0.001246574);
tree gen.214 = [&U] (16:0.02927511,((19:0.031774363,18:0.0142989378):0.016402577,(17:0.013005698,(((14:0.103293235,13:0.0446764851):0.039491583,(((10:0.02102123,((7:0.029331349,(9:0.01008597,8:0.060764255):0.008315754):0.02359374,(((4:0.02408804,6:0.05330876):0.01054756,(3:0.05292048,(2:0.01746181,1:0.0414146):0.03142315):0.05433951):0.002315437,5:0.01337255):0.005034718):0.003512546):0.01053773,11:0.02364639):0.007125621,15:0.0847874417):0.0163525068):0.068432377,12:0.0117441344):0.02334292):0.0006781572):0.005280766);
tree gen.215 = [&U] (17:0.024986778,((16:0.03100015,(19:0.0487082268,18:0.009399943):0.01369302):0.001773627,(((14:0.110231769,13:0.046306991):0.055339975,(((10:0.023871782,((7:0.019911481,(9:0.01499728,8:0.06737895):0.01011121):0.02861259,(((6:0.064188,(3:0.04709047,(2:0.02933613,1:0.03268711):0.01327426):0.05698127):0.003584293,4:0.03939464):0.01869981,5:0.01500073):0.00949512):0.004896305):0.007953505,11:0.01952751):0.006581731,15:0.08836563198):0.0139389795):0.066128565,12:0.0093768353):0.0212978):0.001493583);
tree gen.216 = [&U] (((14:0.1679877557,(((10:0.018337983,(((4:0.03751259,((1:0.03958175,2:0.02064153):0.02263343,3:0.06333746):0.04486216):0.007079704,(6:0.07992971,5:0.01652779):0.003241314):0.005183054,(7:0.022373516,(8:0.05517451,9:0.01127275):0.004835304):0.02525696):0.004088871):0.01103209,11:0.02136999):0.003882309,(15:0.02772945393,13:0.09116009472):0.005016047):0.021440782):0.0655519503,12:0.008957156):0.0228927912,((19:0.066744054,18:0.0007650668):0.02960134,(17:0.01230917,16:0.0309667):0.003072254):0.0006449982);
tree gen.217 = [&U] (14:0.1313726751,((18:0.023433471,(((19:0.03552085,12:0.006761412):0.00190167552,(15:0.057904623,(((((((3:0.07613496,(2:0.02056285,1:0.04630781):0.04126185):0.05610744,(4:0.04163919,6:0.04236787):0.00696917):0.01105164,5:0.01310917):0.007359181,((9:0.01652555,8:0.075536273):0.004302549,7:0.031081191):0.03640886):0.002627767,10:0.020821144):0.009487124,11:0.01928391):0.006124247,13:0.1149922337):0.016134482):0.06156648):0.01740726,17:0.017766048):0.002482485):0.0005427964,16:0.04357903):0.009431116);
tree gen.218 = [&U] (14:0.117962836,(((19:0.033613,12:0.007946403):0.0009533051,((((((((3:0.05902428,(2:0.02873812,1:0.05621701):0.009740332):0.04930499,(4:0.02877887,6:0.04200207):0.01877995):0.004151316,5:0.01434894):0.007836738,(9:0.01237684,(8:0.09086271,7:0.014668453):0.001723291):0.02565836):0.001703376,10:0.016391941):0.00924071,11:0.01994867):0.007414343,13:0.1185221524):0.00969919,15:0.04859744):0.0731180071):0.028095846,(17:0.031557321,(18:0.020014805,16:0.03319098):0.0005349388):0.008810974):0.0146157959);
tree gen.219 = [&U] (((14:0.1256306148,(((10:0.016152597,(((4:0.04227679,((1:0.0287779,2:0.02212881):0.02273611,3:0.06258944):0.05333857):0.003741171,(6:0.0402736,5:0.002046032):0.01205821):0.002781056,(7:0.0217366037,(8:0.059497752,9:0.007785451):0.009136822):0.02568754):0.01067607):0.01013041,11:0.0168718):0.01058741,(13:0.08647863905,15:0.02233851):0.002429692):0.01563333):0.069405533,12:0.004247776):0.029859927,(16:0.02507875,((19:0.063126433,18:0.006549936):0.004928397,17:0.0246900967):0.002382751):0.0008701469);
tree gen.220 = [&U] ((((18:0.008743863,19:0.043346729):0.012803344,(12:0.01029906,((14:0.12630649,13:0.0535726699):0.0283906041,(((10:0.016424872,((((3:0.06320535,(2:0.01884178,1:0.04394741):0.01911737):0.05531704,(6:0.06209132,4:0.03023645):0.006828857):0.006374119,5:0.01008827):0.004972341,(7:0.024463757,(9:0.01149583,8:0.057365051):0.007064883):0.03878663):0.005195301):0.00619339,11:0.02415659):0.001784576,15:0.0865799005):0.015027694):0.074526956):0.009878096):0.00171708,16:0.02694885):0.001176011,17:0.021081949);
tree gen.221 = [&U] ((((19:0.051355581,18:0.004224466):0.012686266,17:0.019859674):0.001472891,(12:0.00559227,((13:0.0369724468,14:0.14888455):0.034287946,(((10:0.0157645037,((((3:0.06007184,(2:0.0305633,1:0.03050466):0.01559921):0.046591047,4:0.02935127):0.007941911,(6:0.05675953,5:0.00855688):0.01271973):0.01026492,(7:0.0193430412,(9:0.01201522,8:0.04569883):0.007542646):0.0261282):0.007026519):0.004881669,11:0.01154793):0.002894054,15:0.0988225069):0.0134848755):0.0606484702):0.02141168):0.001441884,16:0.02682782);
tree gen.222 = [&U] (16:0.01547184,(17:0.02685974,(((((((((4:0.04652754,((1:0.04001554,2:0.03151383):0.01971905,3:0.05247399):0.04582004):0.006019634,(6:0.04412094,5:0.01224828):0.00214216):0.007284361,(7:0.025255356,(8:0.025407013,9:0.01185323):0.008509197):0.02917796):0.005679367,10:0.013972659):0.006256123,11:0.01287466):0.004071164,(13:0.08939933268,15:0.017312453):0.006433846):0.0227535736,14:0.160916874):0.055994077,12:0.00623599):0.019214179,(19:0.086001763,18:0.004212805):0.0110348454):0.0009029121):0.001725507);
tree gen.223 = [&U] (14:0.125386017,((((12:0.00525706,19:0.0207120536):0.0006217239,((((((((3:0.05655545,(2:0.02970296,1:0.04892415):0.02173859):0.05398038,(4:0.03152498,6:0.04601851):0.008333804):0.002198986,5:0.02386748):0.009371375,(9:0.02450712,(7:0.019292922,8:0.08028927):0.003113301):0.02501694):0.007208322,10:0.0206591014):0.007271522,11:0.02337368):0.004899392,13:0.1010676277):0.0142921655,15:0.049251117):0.074410423):0.01469867,(17:0.01438883,16:0.02328805):0.0007591118):0.001096312,18:0.013346997):0.0129635021);
tree gen.224 = [&U] (((16:0.02857201,17:0.021387481):0.000995489,(18:0.022346742,((15:0.0388356612,(((((((3:0.05260977,(2:0.02316279,1:0.03502491):0.01827934):0.05983433,(4:0.02418955,6:0.03622757):0.0141247):0.007539537,5:0.02559881):0.008797018,(7:0.022472515,(9:0.01817012,8:0.08146789):0.003462561):0.03182488):0.002392826,10:0.015513153):0.009028603,11:0.01326649):0.002640081,13:0.0990995493):0.0136564401):0.0842277456,(12:0.00991473,19:0.0168228617):0.0005401372):0.01918906):0.006023536):0.027631192,14:0.108554979);
tree gen.225 = [&U] ((17:0.007798852,(12:0.0073024055,(14:0.1283438429,((((((4:0.04097925,((1:0.04401445,2:0.01404547):0.02887327,3:0.07884263):0.06721035):0.002934859,(6:0.03954742,5:0.0068845):0.004584366):0.004202355,(7:0.0245649533,(8:0.0689568,9:0.0075724):0.006320304):0.01809926):0.008996479,10:0.016462432):0.01041755,11:0.01700599):0.005657053,(13:0.130003724,15:0.019336554):0.008792676):0.0139876643):0.070482629):0.02556384):0.001716466,((19:0.095448963,18:0.003705162):0.017946558,16:0.03892768):0.0009573062);
tree gen.226 = [&U] (16:0.01759458,((((((10:0.018641304,((((3:0.0755516,(2:0.02186953,1:0.04562153):0.01745924):0.04465525,4:0.03328605):0.009253408,(6:0.04821228,5:0.005202611):0.01992066):0.003248105,(7:0.020717467,(9:0.01496496,8:0.038384138):0.00564248):0.02534306):0.005141152):0.006335088,11:0.02304807):0.003374422,15:0.0955781372):0.0154073919,(13:0.056338652,14:0.13323454):0.032662362):0.0804439142,12:0.009860526):0.0157557882,((18:0.01249172,19:0.079219026):0.010462282,17:0.02916801):0.0002757634):0.004476843);
tree gen.227 = [&U] ((19:0.094412154,18:0.016956133):0.008367164,(17:0.013396852,(16:0.02659027,(12:0.0097447979,((13:0.059921351,14:0.128386611):0.0324512257,(((10:0.0119279653,((((3:0.06046156,(2:0.02283266,1:0.03916355):0.01889354):0.05949607,4:0.03646226):0.01015141,(6:0.0451317,5:0.002803575):0.01181867):0.004581707,(7:0.02160807,(9:0.01245908,8:0.04554252):0.01005264):0.0290556):0.008471318):0.01197789,11:0.02165649):0.002366524,15:0.1113254107):0.01086463):0.0613896241):0.01671362):0.002396243):0.005661054);
tree gen.228 = [&U] (16:0.02180254,(17:0.012799618,((((((10:0.022197354,((((3:0.06801348,(2:0.02575684,1:0.02310222):0.02606054):0.04400751,4:0.03794934):0.002521738,(6:0.05322036,5:0.009626681):0.01792408):0.002616896,(7:0.029199151,(9:0.007316009,8:0.055633562):0.01170763):0.01830942):0.005897807):0.004296715,11:0.01811601):0.003211085,15:0.0792520641):0.0154508474,(14:0.135282516,13:0.0552757834):0.021850672):0.0818087795,12:0.014352745):0.0213268482,(18:0.003760524,19:0.0532025834):0.006591028):0.0003559568):0.00292129);
tree gen.229 = [&U] ((14:0.1421941492,((19:0.007728969,18:0.005792306):0.0197161667,16:0.02691473):0.0006795081):0.003176916,(17:0.024863833,((15:0.05230161258,(((10:0.016225765,(((8:0.060310183,9:0.01491978):0.001589246,7:0.0207312175):0.03094123,(((4:0.02541017,6:0.04001969):0.005775522,(3:0.07595586,(2:0.02122062,1:0.03183502):0.008042347):0.05774441):0.007834127,5:0.02232901):0.007733127):0.002986179):0.004917281,11:0.01899333):0.003231504,13:0.1221152545):0.0226897148):0.071301641,12:0.00950189433):0.0212139679):0.004815936);
tree gen.230 = [&U] (((14:0.171148656,(((10:0.015850705,(((6:0.05160659,5:0.004662656):0.01151053,(4:0.04269342,((1:0.02848936,2:0.02232729):0.02577708,3:0.05286873):0.05214259):0.004150162):0.003433249,(7:0.011907998,(8:0.058363376,9:0.009218986):0.007574057):0.02249603):0.008942431):0.007268788,11:0.01116157):0.003225725,(15:0.022910092,13:0.1057276):0.00331732067):0.0182689761):0.063448655,12:0.0138751008):0.017620326,(17:0.017449021,((19:0.06769417793,16:0.03334628):0.002492817,18:0.01068615):0.0054975358):0.002824786);
tree gen.231 = [&U] (((18:0.005748161,19:0.066130261):0.007979432,16:0.01839091):0.002738201,((((((10:0.011857328,(((8:0.103671421,9:0.01345441):0.009882317,7:0.03475274):0.02952458,(((4:0.02303367,6:0.05309015):0.01771561,(3:0.05749539,(2:0.01298004,1:0.04113108):0.02009492):0.05534501):0.004228305,5:0.02588485):0.003307023):0.006542552):0.008028929,11:0.01319339):0.006815362,13:0.09896170195):0.007186077,15:0.0617631907):0.054191147,12:0.009617831):0.0176209302,(14:0.15441219,17:0.018161729):0.0008491787):0.002296321);
tree gen.232 = [&U] (((17:0.017437868,16:0.03304618):0.002865537,(14:0.13599574,(19:0.096193242,18:0.005007187):0.0067774662):0.0004760998):0.001803319,(12:0.003406735,((((10:0.014371661,(((8:0.08177961,9:0.01711445):0.004502172,7:0.0252496589):0.03166466,(((4:0.02913421,6:0.0329814):0.002661345,(3:0.0691643,(2:0.01824403,1:0.0329302):0.01733613):0.05522676):0.007283393,5:0.007405019):0.008006772):0.003056462):0.007681796,11:0.01353789):0.006005832,13:0.110363485):0.0098492953,15:0.0471055591):0.0792458915):0.01877919);
tree gen.233 = [&U] ((12:0.009924079,((13:0.0401962335,14:0.10567532):0.0244825794,(((10:0.020201716,((((3:0.0563278,(2:0.02513167,1:0.04509865):0.02799351):0.06154792,4:0.04815151):0.004565924,(6:0.05096986,5:0.003605571):0.01596596):0.002391937,(7:0.01672342,(9:0.008303537,8:0.05811646):0.009081178):0.02156758):0.00171363):0.007131409,11:0.02038069):0.003309964,15:0.083049568):0.0120780475):0.054995261):0.023584784,(((16:0.037963957,19:0.0583245018):0.0003047042,18:0.003687611):0.010091076,17:0.03196588):0.001209072);
tree gen.234 = [&U] ((18:0.005754038,19:0.0620983584):0.0097023604,((12:0.006295025,((((10:0.022136031,((((3:0.05420366,(2:0.02865079,1:0.03792914):0.01294853):0.04544273,4:0.03666954):0.008490765,(6:0.04682511,5:0.0009714196):0.01971051):0.002385548,(7:0.016549581,(9:0.01092409,8:0.060791738):0.006872347):0.02805533):0.004367067):0.00828712,11:0.01949406):0.006621639,15:0.0950508345):0.017729973,(13:0.048223974,14:0.107473335):0.0303717249):0.066670753):0.0160601489,(16:0.02985156,17:0.03162742):0.007197367):0.001407521);
tree gen.235 = [&U] ((17:0.0107222401,14:0.130233156):0.001307641,(((18:0.008045629,19:0.0482698246):0.0147010781,16:0.02465409):0.0008269392,(((((10:0.0180604868,(((9:0.01894762,8:0.059545274):0.007186936,7:0.015999047):0.02533172,((4:0.03768782,(3:0.05952321,(2:0.03173496,1:0.03937973):0.01941418):0.04986348):0.009940351,(5:0.004216669,6:0.04437899):0.0217929):0.006651204):0.0105916):0.01026439,11:0.01820979):0.001251052,13:0.1091525308):0.0093849118,15:0.059701228):0.0726347335,12:0.0087806461):0.0126353673):0.0004729517);
tree gen.236 = [&U] (((12:0.0180703861,(15:0.048194,(((10:0.024860969,(((7:0.022269187,8:0.062520227):0.003178888,9:0.01753903):0.02788725,((5:0.0004441856,6:0.06844356):0.01513341,(4:0.03366352,(3:0.06381238,(2:0.01496742,1:0.04163809):0.01823707):0.04974955):0.009367199):0.002512738):0.005475327):0.01201181,11:0.02179197):0.004422903,13:0.0994307754):0.0167551502):0.0714273858):0.016322378,16:0.02985348):0.0006907027,(((18:0.001776299,19:0.118713613):0.028351526,17:0.018763964):0.0001161367,14:0.087431247):0.002605617);
tree gen.237 = [&U] (((12:0.00876476,((14:0.12521081,13:0.044884426):0.030709106,(((10:0.016520006,((((3:0.07379238,(2:0.02650504,1:0.03936798):0.02058156):0.0556848,(6:0.04737088,4:0.0291151):0.008950388):0.00649812,5:0.01574358):0.006795547,(7:0.029307149,(9:0.009109724,8:0.051053503):0.005455138):0.02563167):0.003209692):0.01081912,11:0.01545977):0.002086143,15:0.1050278898):0.024471702):0.0660432008):0.019482819,(16:0.03502629,17:0.010525561):0.004569954):0.001176097,(18:0.008964417,19:0.0879744772):0.0129401348);
tree gen.238 = [&U] (((19:0.0666896299,18:0.01424755):0.010685307,(17:0.021459959,14:0.080173203):0.008485572):0.006948673,(((15:0.052303999,(((10:0.015653556,(((9:0.008491235,8:0.08429314):0.00563645,7:0.0294239379):0.02595131,(((3:0.06299294,(2:0.01528566,1:0.04059465):0.02968885):0.04306339,(4:0.01133309,6:0.07496656):0.01388767):0.008952704,5:0.02046089):0.00352625):0.00678033):0.002767835,11:0.02686043):0.01155519,13:0.1037625951):0.016993612):0.06834574,12:0.016525442):0.0209904898,16:0.02325195):0.003011946);
tree gen.239 = [&U] ((((19:0.024103157,18:0.003190903):0.006999526,17:0.02796133):0.006109909,16:0.032506875):0.003836583,((14:0.132027894,(((10:0.0136481477,(((((1:0.04094768,2:0.01276842):0.03100313,3:0.07061771):0.04143361,4:0.035351):0.0009642166,(6:0.04660024,5:0.004579734):0.007700001):0.00445545,(7:0.0250370881,(8:0.038567607,9:0.01127677):0.003470934):0.01757752):0.01031104):0.005643667,11:0.02239266):0.00292144,(13:0.1063430291,15:0.0319151018):0.002839302):0.0112091579):0.071038205,12:0.007165543):0.0248681677);
tree gen.240 = [&U] ((16:0.01844408,((17:0.03008556,14:0.119232237):0.007073013,(19:0.076645127,18:0.001793885):0.009248981):0.00530011):0.001328717,(((((10:0.02172402,(((8:0.069532997,9:0.01133234):0.001591471,7:0.01719724993):0.0206409,(((3:0.0716125,(2:0.01719329,1:0.03915824):0.01632633):0.05452751,(4:0.02943906,6:0.04766453):0.0116894):0.005446212,5:0.02286083):0.009127252):0.008287344):0.006211663,11:0.01912061):0.005542156,13:0.1074343047):0.01098729,15:0.038717):0.055392789,12:0.0087252438):0.030545461);
tree gen.241 = [&U] ((18:0.01046087,19:0.04508533475):0.01013893,((((((10:0.018639764,(((6:0.04948796,5:0.004782434):0.01302433,((3:0.07150509,(2:0.02627703,1:0.03966465):0.01271988):0.04356654,4:0.02885705):0.005722249):0.009815295,(7:0.030912588,(9:0.00805026,8:0.0391068):0.004511612):0.02015263):0.007104601):0.01033765,11:0.01805212):0.002010125,15:0.1000458939):0.011056062,(13:0.033434425,14:0.11924429):0.037254944):0.065814344,12:0.00956656485):0.01314118,(17:0.01853956,16:0.03348):2.897807e-05):9.537103e-05);
tree gen.242 = [&U] ((17:0.027717134,((19:0.06382989,18:0.005149452):0.00605588782,16:0.03283217):0.001701181):0.01898086363,(((((10:0.0194748968,(((6:0.06203623,5:0.00413589):0.007934282,(4:0.03798008,((1:0.04128856,2:0.02896097):0.0132565,3:0.06333247):0.04730641):0.0119219):0.003588483,(7:0.0185572429,(8:0.025998993,9:0.01933422):0.006244553):0.02636343):0.006313985):0.009005442,11:0.01782652):0.001338597,(13:0.08581398381,15:0.0290457198):0.005734789):0.012708416,14:0.1542414637):0.0844345939,12:0.007025231):0.01722267);
tree gen.243 = [&U] ((16:0.031951903,(19:0.0242264312,18:0.008758832):0.01027046):0.001573749,((17:0.012277895,14:0.113753368):0.004781682,(12:0.014342995,(15:0.06766521,(((10:0.026413741,(((8:0.077795488,7:0.014911893):0.004000191,9:0.01831867):0.01957443,(((3:0.05982078,(2:0.02249234,1:0.03900366):0.02039786):0.04998098,(6:0.05410832,4:0.02453019):0.01309172):0.008162265,5:0.01387383):0.004294303):0.006647333):0.005877739,11:0.01720776):0.004379001,13:0.1045917836):0.0158932823):0.07678682699):0.01623534):0.001526592);
tree gen.244 = [&U] ((17:0.02437485,(16:0.02791972,(19:0.0518137207,18:0.007951737):0.0058428):0.0002352341):0.008696703,(12:0.00385403,((((10:0.01599812,((5:0.0137674,((3:0.06163375,(2:0.01568087,1:0.03990637):0.01334962):0.04909463,(6:0.04122563,4:0.01886076):0.0127078):0.007427082):0.003106887,(7:0.01911402,(9:0.007818089,8:0.033198645):0.01175735):0.0273195):0.006326373):0.01038028,11:0.01888946):0.007067713,15:0.1026190429):0.0121929954,(13:0.0550122665,14:0.110890275):0.0237755394):0.060930119):0.0476249521);
tree gen.245 = [&U] ((12:0.009430943,((((10:0.023975828,((5:0.02505083,((3:0.06593345,(2:0.02137135,1:0.05672598):0.01559457):0.05540053,(6:0.03713228,4:0.02378841):0.01192623):0.006365252):0.004273537,(7:0.020342308,(9:0.01059776,8:0.055504051):0.005872113):0.03429461):0.008548021):0.00642386,11:0.01567298):0.003746511,15:0.0776735349):0.0186090595,(13:0.0654399224,14:0.112048986):0.0337647795):0.0638571699):0.0240190216,((18:0.009311117,19:0.104958124):0.007149063,(16:0.02657889,17:0.01849542):0.0005633868):0.001036222);
tree gen.246 = [&U] ((12:0.013496007,((((10:0.019682654,((5:0.01502681,((4:0.02667576,6:0.04195706):0.01278727,((1:0.02652636,2:0.02076817):0.03107575,3:0.05987939):0.05941722):0.004402187):0.006271677,(7:0.022016082,(8:0.07422436,9:0.01103225):0.009285111):0.02645062):0.00835085):0.008712985,11:0.02260527):0.003061649,(15:0.025102079,13:0.09371645485):0.001838545):0.0134806203,14:0.1416219954):0.0656265203):0.0236298036,((17:0.018906672,16:0.03174326):0.0009152539,(18:0.006265267,19:0.0286254887):0.021733755):0.005744126);
tree gen.247 = [&U] ((12:0.0074097751,(14:0.132640167,(((10:0.02136833,((((4:0.01761159,6:0.04431134):0.01749246,((1:0.03039486,2:0.01800805):0.01872168,3:0.06202147):0.04993328):0.007603829,5:0.01499515):0.006521423,(7:0.023934357,(8:0.030587145,9:0.01535988):0.00717641):0.01822184):0.008193299):0.007669886,11:0.01894151):0.004514206,(13:0.08676619427,15:0.024956255):0.005582812):0.0144300502):0.0603396195):0.0258022078,(17:0.008293071,((18:0.01155923,19:0.03331757689):0.005810454,16:0.03193386):0.0009148887):0.009475779);
tree gen.248 = [&U] (16:0.03155066,((17:0.03363544,19:0.0603868135):0.001948919,((12:0.002418329,((13:0.035420512,14:0.126009548):0.0335008752,(((10:0.022369332,((5:0.02244644,((3:0.06508318,(2:0.03189706,1:0.04086492):0.01533531):0.05178139,(6:0.04689387,4:0.03019662):0.009792966):0.006588063):0.004492324,(7:0.012964242,(9:0.01052408,8:0.07152937):0.004192121):0.0264675):0.000851011):0.0103014,11:0.0200572):0.004536099,15:0.1085327908):0.01761536652):0.07194505365):0.010020349,18:0.006763134):0.001371838):0.005326228);
tree gen.249 = [&U] ((18:0.005068389,19:0.070544102):0.007981654,(17:0.02747823,(16:0.02287182,(((14:0.091651298,13:0.0461749571):0.02478315827,(((10:0.011005767,((5:0.01359697,((3:0.06377174,(2:0.02126913,1:0.04331315):0.01278272):0.04381703,(6:0.03137839,4:0.03043728):0.01148358):0.004375019):0.009281364,(7:0.021080187,(9:0.01241443,8:0.074221674):0.005406146):0.03063666):0.004788377):0.007298251,11:0.02333436):0.006129407,15:0.0969698717):0.0107931786):0.05799696762,12:0.009922988):0.01853696):0.0005554578):0.002122126);
tree gen.250 = [&U] (14:0.067084504,(((((12:0.0211902012,((16:0.03803316,(18:0.00893713,19:0.041874342):0.0070047266):0.002709427,17:0.015932048):0.01210985):0.04117784,8:0.118034907):0.02828132305,((((9:0.0220628,7:0.023844391):0.02929565,(((3:0.07891463,(2:0.01790047,1:0.03397823):0.02208162):0.05225358,(6:0.03990223,4:0.03572786):0.01014805):0.005167384,5:0.01460254):0.01309312):0.003247796,10:0.0118081324):0.007414693,11:0.01652884):0.005860463):0.009181552,15:0.025350383):0.1070599934,13:0.009380915):0.115031701);
tree gen.251 = [&U] (((15:0.015420572,((8:0.106414046,(12:0.005634667,((19:0.04378496,18:0.0110742488):0.002469166,(16:0.03731655,17:0.01382242):0.01032921):0.043147329):0.053536591):0.021651009,((((9:0.02075534,7:0.0182156206):0.02414963,(((3:0.05000154,(2:0.02821558,1:0.03855407):0.01264374):0.05349934,(6:0.03855744,4:0.02290065):0.01353715):0.002935062,5:0.01953692):0.008785832):0.003060424,10:0.027787888):0.006136514,11:0.01122557):0.005437904):0.0046970609):0.083575031,13:0.009965564):0.070098782,14:0.07433603);
tree gen.252 = [&U] (((15:0.028681689,((8:0.116202197,((17:0.011852751,((18:0.02223031,19:0.084980245):0.008622792,16:0.02369115):0.004985803):0.022682349,12:0.007992519):0.0319933153):0.0323145687,((((9:0.01717396,7:0.02218592109):0.02387789,(((3:0.07075569,(2:0.02222844,1:0.03403451):0.02966531):0.04812389,(6:0.05358597,4:0.02389914):0.01765604):0.00893458,5:0.01837989):0.006472895):0.008373702,10:0.018531518):0.006562813,11:0.02009195):0.005486793):0.0056720565):0.09228180207,13:0.007141067):0.060054228,14:0.06435121);
tree gen.253 = [&U] (14:0.056105461,((((((16:0.02496104,(17:0.014811254,(18:0.008502476,19:0.0534241391):0.0128503325):0.001351571):0.0204425275,12:0.0055090786):0.05506512,8:0.11244776):0.0432920535,((((9:0.01575936,7:0.024680123):0.02512108,(((3:0.06937642,(2:0.02069121,1:0.03752898):0.02182329):0.05051093,(6:0.05875752,4:0.03538324):0.01348831):0.006217682,5:0.01683418):0.004813688):0.001186988,10:0.021038685):0.01097293,11:0.0140487):0.003669495):0.006188647,15:0.0285571408):0.09372889665,13:0.01177318):0.057789134);
tree gen.254 = [&U] ((((((((17:0.020484606,16:0.02619954):0.0006354787,(18:0.003908734,19:0.079849035):0.005316634):0.027637933,12:0.0071990246):0.047491214,8:0.112516):0.0381480885,((((9:0.01440666,7:0.0174145296):0.02372123,(((3:0.07109569,(2:0.02325646,1:0.04216982):0.01526631):0.06634751,(6:0.05091157,4:0.02376474):0.007533085):0.004096652,5:0.01350918):0.002718505):0.006802037,10:0.024048812):0.01017184,11:0.02995787):0.004913609):0.005808107,15:0.029110065):0.1063151166,13:0.006207858):0.10768712,14:0.056273936);
tree gen.255 = [&U] (((((((17:0.02442924,(16:0.02527896,(18:0.0039928736,19:0.129003922):0.0066585417):0.006492387):0.0317509239,12:0.005137206):0.040297171,8:0.090493134):0.03898757,((((9:0.01558956,7:0.0256577186):0.02744018,(((3:0.05627997,(2:0.03843413,1:0.03872388):0.02738779):0.05323388,(6:0.04097583,4:0.02040233):0.01656861):0.004353653,5:0.01614363):0.006312659):0.002461396,10:0.015859431):0.006078324,11:0.02348259):0.007122558):0.003155404,15:0.0423202982):0.0792367205,13:0.01534819):0.0963675601,14:0.06469916);
tree gen.256 = [&U] (((((8:0.121607408,(((10:0.018576216,((((6:0.04686568,4:0.01207719):0.01781889,((2:0.01927772,1:0.03288048):0.02057872,3:0.06091909):0.05305774):0.01306846,5:0.0172283):0.004485153,(7:0.026426586,9:0.0150276):0.03126353):0.002390777):0.01108708,11:0.01793698):0.003988374,(15:0.0328044227,13:0.1093664707):0.006075812):0.033426192):0.025528613,14:0.153743526):0.027047911,12:0.01014981):0.0138243668,(19:0.05668705136,18:0.0057472335):0.018288502):0.0002118828,(16:0.01333365,17:0.020625751):0.009649771);
tree gen.257 = [&U] ((((8:0.078839711,(((10:0.015547164,(((4:0.03836861,((2:0.02944544,1:0.03398381):0.006264094,3:0.07039671):0.06497902):0.004316502,(6:0.0448776,5:0.01426016):0.008227445):0.01868788,(7:0.0165878429,9:0.01708948):0.03773782):0.009569011):0.007435577,11:0.02164638):0.002649002,(13:0.0997625375,15:0.0212573044):0.0059772205):0.0313449769):0.029245625,14:0.132506373):0.030770961,12:0.012369343):0.0234075808,((19:0.047698965,18:0.008344316):0.003973486,(17:0.018890621,16:0.0170377):0.005471429):0.001829098);
tree gen.258 = [&U] (14:0.0474279,(((((((17:0.02670851,(18:0.013836046,19:0.03644093):0.0050389235):0.0004875,16:0.03314239):0.016862388,12:0.006075562):0.0482807413,8:0.119536324):0.03051803,((((9:0.01155194,7:0.034885915):0.02606426,(((3:0.08188225,(2:0.01844515,1:0.0346388):0.02751191):0.04667457,(4:0.03519921,6:0.04130285):0.008983218):0.01225712,5:0.02621175):0.001473365):0.003991744,10:0.017963218):0.004600506,11:0.01875392):0.005468498):0.0109209472,15:0.022548113):0.1040526293,13:0.009706132):0.087638362);
tree gen.259 = [&U] (14:0.03696678,(13:0.01809899,(15:0.02518886,(((12:0.0141817051,((18:0.008728323,19:0.0630448638):0.005401473,(17:0.016568369,16:0.03587098):0.0004698283):0.014543899):0.0368809991,8:0.109228337):0.0403324515,((10:0.017118842,((((3:0.07243491,(2:0.02437205,1:0.03843186):0.02292239):0.04421673,(4:0.03293777,6:0.04253025):0.005063735):0.005941524,5:0.01259384):0.006067501,(9:0.01935498,7:0.01512712767):0.02204177):0.001014707):0.007460223,11:0.01648249):0.005771095):0.003137147):0.0824357685):0.1141220537);
tree gen.260 = [&U] (14:0.066060094,(13:0.01195945,((((12:0.0063492797,(16:0.04141764,((18:0.002741843,17:0.02891914873):0.0004421911,19:0.0722310711):0.013715794):0.025230869):0.04549025867,8:0.112177843):0.031253082,((10:0.023024399,((((3:0.0734429,(2:0.02565295,1:0.03781017):0.02710333):0.05887414,(4:0.02683221,6:0.05018738):0.01057261):0.003725228,5:0.0162075):0.009676133,(9:0.02263507,7:0.0231169367):0.02691555):0.006721511):0.004784773,11:0.02223854):0.003054665):0.003026489,15:0.022265872):0.08529665588):0.08888388);
tree gen.261 = [&U] (((((((((19:0.0879448062,18:0.0053353596):0.014461822,17:0.02406107):0.001897123,16:0.03889033):0.0202502531,12:0.0145240336):0.04048795,8:0.127658009):0.033148016,((((((3:0.06132031,(2:0.01116118,1:0.03717028):0.02344086):0.06845089,(4:0.02088334,6:0.04880219):0.00822649):0.006874554,5:0.01556847):0.005759331,(9:0.01783543,7:0.024884786):0.02908688):0.00170309,10:0.022876796):0.007739603,11:0.01980329):0.007769953):0.0039861174,15:0.025609749):0.0856109603,13:0.01360233):0.052882715,14:0.068980249);
tree gen.262 = [&U] (14:0.082532543,(((((((16:0.020512341,(18:0.0067728,19:0.030326568):0.0077999436):0.0003873008,17:0.013207756):0.01499645901,12:0.005252386):0.0543794231,8:0.152214037):0.0425654335,((((((3:0.05452856,(2:0.02491803,1:0.03810316):0.01598834):0.06053842,(4:0.03008429,6:0.03956253):0.0117326):0.005273505,5:0.01532453):0.006927632,(9:0.01771653,7:0.0204028399):0.01867933):0.006076904,10:0.0219905427):0.008614291,11:0.01891132):0.003804922):0.004605452,15:0.0267756371):0.0988370907,13:0.01025963):0.069895444);
tree gen.263 = [&U] (14:0.052271537,((15:0.024977281,(((12:0.010612647,(16:0.02759434,(17:0.012416165,(18:0.009322188,19:0.1396325943):0.010374586):0.001047571):0.0169312618):0.035526368,8:0.095130592):0.053334842,((((((3:0.0603202,(2:0.0251716,1:0.04825174):0.01774035):0.04937167,(4:0.02541917,6:0.05399957):0.008893535):0.008694061,5:0.0236175):0.004907259,(9:0.02221243,7:0.028674646):0.02966684):0.004810389,10:0.01647552):0.007611963,11:0.01342343):0.006051476):0.003123405):0.1017262428,13:0.01430041):0.099651593);
tree gen.264 = [&U] (((((8:0.126482013,(12:0.005691189,(17:0.017024731,((18:0.006674066,19:0.039977696):0.0046058741,16:0.038612784):0.0022804414):0.0168421801):0.0392880203):0.041092285,((((((3:0.06773146,(2:0.0289744,1:0.04265833):0.01370634):0.05084531,4:0.03410742):0.001244396,(5:0.007172903,6:0.04930047):0.01056957):0.008992427,(9:0.01504957,7:0.025221792):0.01974268):0.003818323,10:0.025964998):0.00859511,11:0.0215285):0.006639613):0.005831331,15:0.0275613887):0.1012918378,13:0.01489508):0.102222917,14:0.06660185);
tree gen.265 = [&U] (((15:0.0297795558,((8:0.126444118,(12:0.007177002,(16:0.0251333,((18:0.01017312,19:0.034045421):0.0148030906,17:0.025632866):0.0004381859):0.0218780326):0.0483432622):0.030271838,((((((3:0.06283232,(2:0.02056886,1:0.03169952):0.02881367):0.04836615,4:0.03144782):0.007310561,(5:0.006535026,6:0.04896698):0.01394293):0.007253816,(9:0.02679496,7:0.024275628):0.03342137):0.002063491,10:0.0151981448):0.006239823,11:0.01499486):0.004644867):0.005431565):0.08920501623,13:0.01038808):0.0733588766,14:0.045079257);
tree gen.266 = [&U] (14:0.053146367,((15:0.031265104,(((((19:0.0673012656,18:0.00491041649):0.0007995623,(17:0.0096913,16:0.02226736):0.001342978):0.019716189,12:0.0101842054):0.046832408,8:0.105518195):0.034998632,((((((3:0.06902634,(2:0.02340826,1:0.03365067):0.02215933):0.04746772,4:0.04185173):0.008403047,(5:0.003692091,6:0.06219862):0.01976591):0.004316977,(9:0.02252805,7:0.024458795):0.02399111):0.003854405,10:0.016561672):0.006865039,11:0.01975453):0.002955775):0.0031525935):0.0703396371,13:0.01076861):0.055309887);
tree gen.267 = [&U] (((15:0.036619036,((((((18:0.005588811,19:0.033487035):0.0202033459,16:0.03188872):0.005779341,17:0.012618741):0.01514414,12:0.008569336):0.043784361,8:0.120551409):0.03353983,((((((3:0.05853703,(2:0.01435071,1:0.03007774):0.02910856):0.06631104,4:0.04380435):0.004617453,(5:0.007475389,6:0.05259359):0.01124918):0.004194733,(9:0.01680783,7:0.016445244):0.02098837):0.003315899,10:0.016722876):0.01339343,11:0.01989789):0.005932069):0.006878123):0.08740119398,13:0.01205354):0.075596745,14:0.048720855);
tree gen.268 = [&U] (14:0.068170169,((((((((18:0.010626,19:0.0389448692):0.001920219,17:0.015508916):0.005000574,16:0.03352629):0.016120739,12:0.008257474):0.04459379436,8:0.133767267):0.0360380086,((((((3:0.06807465,(2:0.02236657,1:0.0269683):0.02380587):0.03518469,4:0.03968555):0.00727552,(5:0.01049274,6:0.04183037):0.003041297):0.009958368,(9:0.02016226,7:0.025262691):0.02768506):0.006334552,10:0.024570993):0.005289107,11:0.01162739):0.002293438):0.004657332,15:0.020376767):0.0975472556,13:0.01386855):0.0910173436);
tree gen.269 = [&U] (14:0.082209177,(13:0.01070795,(((8:0.114918951,(12:0.013139174,(((19:0.056976821,18:0.008703224):0.027763366,16:0.039160879):0.001026938,17:0.020217999):0.0258741):0.0416438126):0.0371247306,((((((3:0.07160383,(2:0.02306142,1:0.02981427):0.01585281):0.05686114,4:0.04708076):0.004456661,(5:0.008453829,6:0.0514768):0.009449303):0.002740588,(9:0.0165345,7:0.02867015):0.02437538):0.002871534,10:0.014465978):0.005555902,11:0.01734638):0.0037327):0.0069337203,15:0.027081288):0.1051498618):0.087956855);
tree gen.270 = [&U] (14:0.06916265,((15:0.026925879,((((((18:0.01485122,19:0.068459759):0.018339646,17:0.010474795):0.004366941,16:0.03198641):0.0406939821,12:0.004751156):0.040636816,8:0.106745791):0.0494003023,((((((3:0.05630572,(2:0.01773021,1:0.04428927):0.03596429):0.04919236,4:0.03075067):0.006728883,(5:0.003609059,6:0.04988725):0.01214267):0.003473626,(9:0.0258316,7:0.0258829377):0.03463159):0.0008313294,10:0.012820917):0.02086287,11:0.01824448):0.00346891):0.0073441105):0.1007146797,13:0.009580237):0.0945106593);
tree gen.271 = [&U] (14:0.08045277,((((8:0.09394741,(12:0.007695234,((16:0.04663844,(19:0.0768318054,18:0.008599886):0.026940295):0.002805868,17:0.02573253):0.034091644):0.0293010889):0.0283883872,((((((3:0.05860661,(2:0.029999,1:0.0283375):0.01320558):0.05668151,4:0.04377891):0.008173235,(5:0.01186285,6:0.04282748):0.005654035):0.003773111,(9:0.01474441,7:0.01536407766):0.02773542):0.004566172,10:0.020048433):0.008154797,11:0.01528026):0.004169893):0.002350615,15:0.031544256):0.0805564469,13:0.009756897):0.082488245);
tree gen.272 = [&U] (14:0.10309021,((15:0.026866471,(((12:0.008503757,(16:0.04779936,(19:0.097563213,(17:0.018145747,18:0.005728788):0.006802092):0.005762193):0.02565467621):0.044540014,8:0.0780721203):0.040106549,((((((3:0.05496375,(2:0.02117104,1:0.03922125):0.01368607):0.04677179,4:0.03387123):0.005031914,(5:0.001153034,6:0.05986331):0.02081091):0.00422414,(9:0.02037726,7:0.019550186):0.02641129):0.005696099,10:0.023314671):0.01225741,11:0.01227001):0.002187198):0.003672604):0.0980095518,13:0.01090997):0.08010587);
tree gen.273 = [&U] ((((((((17:0.020757079,(19:0.0911562313,18:0.004738266):0.0066643503):0.00401485,16:0.024674876):0.038311909,12:0.00946865):0.043696182,8:0.122524443):0.0269277876,((((((3:0.05224781,(2:0.01682921,1:0.03080068):0.0222888):0.04902836,4:0.02946386):0.008869586,(5:0.006954667,6:0.02993364):0.006158273):0.004523887,(9:0.02530089,7:0.0202423381):0.03385567):0.007915206,10:0.021849878):0.005381997,11:0.01744679):0.002664277):0.006331514,15:0.029023387):0.0829182612,13:0.01643674):0.105498331,14:0.05919759);
tree gen.274 = [&U] (14:0.048518817,((((8:0.098543492,(12:0.006327405,((19:0.0689642431,18:0.01277692):0.0105428622,(17:0.02800535,16:0.02556725):0.0001685408):0.0398335455):0.03618261):0.033156641,((((((3:0.06708943,(2:0.01620795,1:0.04218131):0.01927152):0.05933307,4:0.03983937):0.006653185,(5:0.009381153,6:0.06082611):0.01011547):0.008620172,(9:0.01728656,7:0.026504128):0.02467709):0.002197766,10:0.023565022):0.007778999,11:0.0175813):0.001764307):0.007335163,15:0.028147209):0.08897893623,13:0.01660942):0.064019244);
tree gen.275 = [&U] (((15:0.025095594,(((12:0.0067901061,(((19:0.0615385834,18:0.01246374):0.001932575,17:0.02134393):0.00790807,16:0.03977509):0.032588788):0.033936684,8:0.12016689):0.047091386,((10:0.0194953963,((((3:0.05443057,(2:0.01726988,1:0.04458325):0.01728674):0.06061604,4:0.03976154):0.008610824,(5:0.00714272,6:0.04609577):0.01091647):0.004516078,(9:0.01587687,7:0.0251662262):0.02433126):0.003431393):0.008881826,11:0.01345152):0.008328007):0.004428477):0.0953434478,13:0.01487119):0.088115366,14:0.040829492);
tree gen.276 = [&U] ((18:0.007016875,19:0.05818952428):0.01011704,((((14:0.152030485,((((10:0.012966732,((7:0.020008017,9:0.01978665):0.0183317,(((6:0.05703141,4:0.01907145):0.006471887,((2:0.02233646,1:0.03413841):0.01604524,3:0.05723469):0.06004738):0.009484225,5:0.02049218):0.008341786):0.009955302):0.01086459,11:0.01555714):0.001801929,(15:0.027328435,13:0.09604174758):0.003876611):0.03933672458,8:0.095519214):0.02052329):0.020753498,12:0.0104588):0.030531968,17:0.011176333):0.004519784,16:0.02401211):0.003805579);
tree gen.277 = [&U] ((13:0.018011,(((8:0.090929211,(12:0.009042705,((17:0.03801057,(19:0.088228245,18:0.004356114):0.003299377):0.009210465,16:0.0342602362):0.02223017491):0.041428561):0.0454789791,((((((3:0.07003769,(2:0.02032715,1:0.03219705):0.01718059):0.0478919,4:0.04965067):0.003346719,(5:0.005841364,6:0.05119314):0.01206045):0.003613909,(9:0.01546546,7:0.024559948):0.02255695):0.00886837,10:0.017949421):0.005477719,11:0.01334632):0.003795887):0.007674186,15:0.0243774167):0.0849640435):0.0676999168,14:0.082511029);
tree gen.278 = [&U] (16:0.02519019,(((12:0.003939184,(((15:0.07102372,13:0.087695971):0.006109812,(11:0.01785313,(((5:0.01818664,((3:0.04656527,(2:0.01656801,1:0.03893306):0.008937509):0.06613255,(4:0.02611642,6:0.04367766):0.01003454):0.004965961):0.005133095,((8:0.074615499,9:0.01856294):0.004881773,7:0.023945078):0.01965194):0.007649035,10:0.01903487):0.008227405):0.008707252):0.0581867032,14:0.115618737):0.0307677):0.021284735,17:0.017384659):0.003949819,(19:0.0361822742,18:0.0100621039):0.0042339475):0.004406284);
tree gen.279 = [&U] (16:0.02093288,((12:0.010554519,(((15:0.077193283,13:0.1069543048):0.0119036129,(11:0.02160031,(((5:0.01834573,((3:0.07974726,(2:0.02110067,1:0.04275456):0.02358478):0.06247027,(4:0.02413293,6:0.05444882):0.01531752):0.002068104):0.006666026,((8:0.079327147,7:0.0150864331):0.007431863,9:0.01892818):0.02469279):0.004750446,10:0.016886027):0.009937175):0.004898002):0.05650619844,14:0.0860250251):0.038261529):0.0121857546,(17:0.03485308,(18:0.008866991,19:0.0800776773):0.0103843615):0.002119376):0.002018581);
tree gen.280 = [&U] (14:0.05940825,(13:0.01031596,((((((18:0.004981902,19:0.059024185):0.01034182,(17:0.0274992,16:0.03214544):0.004745289):0.02151124,12:0.005510175):0.04401363591,8:0.104239987):0.0337891549,((((((3:0.0621588,(2:0.0187804,1:0.04142432):0.01783428):0.04407215,4:0.03098339):0.004004238,(5:0.01416804,6:0.05266999):0.005426854):0.004490768,(9:0.01823425,7:0.0227364582):0.02273801):0.006673814,10:0.02469984):0.007830793,11:0.01109521):0.005153678):0.00477065129,15:0.025125775):0.0927024248):0.068251283);
tree gen.281 = [&U] (14:0.0357547624,(13:0.00789763,((((12:0.010901596,(((19:0.0475120757,18:0.00726484572):0.006721147,17:0.02992804):0.000595193881,16:0.03549286):0.019130842):0.0406958954,8:0.12137183):0.02986788,((((((3:0.06305777,(2:0.02082721,1:0.04202342):0.01854998):0.05085709,4:0.03905147):0.01629483,(5:0.002313691,6:0.05422274):0.01650001):0.004606111,(9:0.01803034,7:0.017765929):0.02183517):0.003266081,10:0.015282613):0.009544611,11:0.01748142):0.009812509):0.007398648,15:0.0284284328):0.0892020523):0.110818873);
tree gen.282 = [&U] ((13:0.008804092,((((12:0.004174393,((18:0.004999046,(17:0.016156049,16:0.02141973):0.0052198446):0.0012754785,19:0.0610865282):0.0265176454):0.0459010018,8:0.094493923):0.042083681,((((((3:0.0655702,(2:0.01911123,1:0.04229946):0.02176656):0.05998816,4:0.02766889):0.003266422,(5:0.007295053,6:0.04562708):0.01102115):0.006563196,(9:0.01774788,7:0.018215376):0.02323236):0.001923813,10:0.0196009012):0.008243841,11:0.02141186):0.006152494):0.01190178,15:0.0365524505):0.0884301775):0.091012503,14:0.06246089);
tree gen.283 = [&U] ((16:0.0302299,17:0.0176151):0.001742513,((12:0.00675173,(((((((7:0.029385308,9:0.01581292):0.03120759,(((6:0.04557513,4:0.03403918):0.00961587,((2:0.02014198,1:0.04506202):0.02042829,3:0.06370468):0.06278127):0.003042789,5:0.02043954):0.01221349):0.004161315,10:0.017425197):0.01002963,11:0.02227382):0.006343851,(13:0.1287194317,15:0.0322020823):0.0091395):0.0339778286,8:0.122313928):0.024546991,14:0.149414259):0.018884486):0.0171400679,(19:0.072462508,18:0.01031658879):0.007162932):0.0001222937);
tree gen.284 = [&U] ((18:0.01216131,19:0.019816046):0.023259663,((17:0.019093265,16:0.02839444):0.007420416,((14:0.10359269,((13:0.0896324705,15:0.070483995):0.005134446,(11:0.0119326,(((5:0.01545652,((4:0.03140295,6:0.05850995):0.00206887,(3:0.06697262,(2:0.02539275,1:0.0385042):0.01701414):0.03993122):0.01272594):0.006986522,(7:0.028411888,(9:0.01962325,8:0.067372997):0.0008056734):0.02774089):0.00227196,10:0.021292662):0.007215277):0.003180007):0.0727417839):0.0228799253,12:0.01220602):0.0215562294):0.00645819);
tree gen.285 = [&U] ((16:0.02496482,(19:0.073572259,18:0.008661685):0.0071971569):0.004145836,((12:0.013994307,(14:0.138467857,((15:0.066752436,13:0.106874268):0.0048990878,(11:0.01893282,(((5:0.0191303,((3:0.07872884,(2:0.01523661,1:0.03438396):0.02484347):0.04993241,(6:0.05981829,4:0.03343614):0.01023307):0.01021853):0.008287551,((8:0.06778638,9:0.0115704):0.005912929,7:0.0226906019):0.03594127):0.003581735,10:0.020343575):0.006696438):0.006320406):0.064179427):0.0218704719):0.0195414538,17:0.016320671):0.0003315098);
tree gen.286 = [&U] ((((14:0.154633508,((((((7:0.024189425,9:0.02444519):0.02355917,(((6:0.04721441,4:0.03539566):0.01512328,((2:0.02944702,1:0.03524467):0.01102561,3:0.05837505):0.04514241):0.007053236,5:0.01446532):0.007456088):0.005313334,10:0.019531983):0.01280439,11:0.01550895):0.004975579,(13:0.1053302783,15:0.0263472022):0.00463149):0.0284436632,8:0.115950148):0.019276711):0.035231933,12:0.006997557):0.01645064,(17:0.020871524,16:0.03742091):0.001863957):0.002058773,(19:0.049859839,18:0.01396145):0.0200207564);
tree gen.287 = [&U] ((17:0.017495288,((((((((7:0.0248181703,9:0.02254188):0.02475459,(((6:0.0601021,4:0.0223026):0.01408355,((2:0.01917765,1:0.03374463):0.01474516,3:0.0825654):0.06139252):0.003662435,5:0.01845164):0.004105424):0.002888186,10:0.026178323):0.01186898,11:0.02334345):0.002989182,(15:0.027165547,13:0.100535584):0.006258047):0.050157134,8:0.113337144):0.024541532,14:0.125592742):0.034292114,12:0.012203632):0.021037141):0.0005449749,(16:0.02183865,(19:0.06873627,18:0.019979814):0.0133644):0.0003256347);
tree gen.288 = [&U] (14:0.052066379,((15:0.020514939,((((((19:0.0156289413,18:0.005684744):0.0157624,17:0.03539235):0.002482052,16:0.02544646):0.0411591689,12:0.009429931):0.029332909,8:0.090045576):0.032821318,(((((4:0.05044838,(3:0.06226478,(2:0.03244823,1:0.03309093):0.02851854):0.04995858):0.003577564,(5:0.004988348,6:0.05412437):0.01787895):0.003048907,(9:0.01805602,7:0.034067622):0.03199823):0.001543479,10:0.01442574):0.008693817,11:0.02146179):0.004746117):0.005617374):0.0992839269,13:0.01389213):0.107059384);
tree gen.289 = [&U] (17:0.005475239,(((18:0.006339554,19:0.0602140971):0.001693932,(12:0.0145865235,(((((((7:0.028922264,9:0.01872255):0.02532741,(((6:0.06690229,4:0.03539082):0.009468849,((2:0.02125485,1:0.03301718):0.03513765,3:0.07815253):0.04207885):0.004952762,5:0.01858684):0.01260904):0.005785363,10:0.02790152):0.008457801,11:0.02309677):0.007584811,(15:0.032193919,13:0.1114981379):0.0037663106):0.037883256,8:0.112683448):0.021929819,14:0.120432615):0.02349276):0.023785059):0.00106016,16:0.03850102):9.072271e-05);
tree gen.290 = [&U] (((((((((7:0.0227802444,9:0.01889146):0.03235115,(((6:0.03280332,4:0.02364452):0.01334332,((2:0.02171002,1:0.04359523):0.01953002,3:0.0858277):0.04693543):0.007080312,5:0.01672458):0.005661385):0.003690088,10:0.01531545):0.00749533,11:0.02410568):0.003763431,(15:0.036120648,13:0.09849087807):0.004711954):0.02455325,8:0.122008621):0.014247679,14:0.135291106):0.030197051,12:0.01047538228):0.031582292,(16:0.04195331,(17:0.017116471,(19:0.06944230182,18:0.0046933799):0.001854264):0.002380564):0.0080058032);
tree gen.291 = [&U] (14:0.058727155,(((((((16:0.029797462,17:0.007381562):0.001148501,(19:0.029357558,18:0.0124936334):0.01354453):0.0188366305,12:0.01127348):0.034569794,8:0.125059657):0.0317587904,((((((3:0.07158358,(2:0.01851738,1:0.03481392):0.0191286):0.05271428,4:0.03981988):0.002429039,(6:0.06210485,5:0.004627522):0.01207093):0.007415382,(9:0.01893675,7:0.02219136):0.0176845):0.004026317,10:0.018291471):0.008572868,11:0.02184016):0.006169024):0.003439472,15:0.022738692):0.0993621526,13:0.00911242):0.096207137);
tree gen.292 = [&U] (((15:0.023629246,(((12:0.014177383,(16:0.03436443,(17:0.009862244,(18:0.0116542,19:0.0544970744):0.00594135453):0.0027118):0.0249079761):0.049394647,8:0.15634303):0.03664890857,((((((3:0.07933758,(2:0.01929614,1:0.02888037):0.01427973):0.061440431,4:0.03861645):0.00591723,(6:0.06907202,5:0.003829877):0.01115988):0.004362246,(9:0.01764616,7:0.027843893):0.02795358):0.009527577,10:0.017761311):0.007961207,11:0.02012512):0.003516936):0.005204463):0.0936281826,13:0.0143202):0.057743831,14:0.07665625);
tree gen.293 = [&U] ((16:0.02882149,(17:0.012626759,(18:0.013366948,19:0.0321055388):0.008262615):0.003123192):0.001720301,((((((10:0.015637178,((5:0.01046729,(((2:0.02751013,1:0.04454463):0.01236127,3:0.07498242):0.05364534,(6:0.03649651,4:0.02257117):0.01895644):0.01055607):0.01310867,(7:0.022449119,9:0.03217591):0.03117042):0.003956928):0.009386276,11:0.01824228):0.004801761,(15:0.038132022,13:0.119482077):0.01028551):0.0293260346,8:0.123498865):0.030064165,14:0.168276642):0.028945557,12:0.007517995):0.0220964808);
tree gen.294 = [&U] (14:0.057451311,((15:0.0270112286,((8:0.108495709,(((16:0.029283254,17:0.012190179):0.0001715886,(18:0.010851798,19:0.07998695):0.00344079):0.0120521043,12:0.01181532):0.0481158151):0.04369554499,((((((3:0.07674555,(2:0.02872732,1:0.03463665):0.01805109):0.04580795,4:0.05070296):0.002076435,(6:0.04799449,5:0.008758481):0.01078169):0.005087627,(9:0.02130022,7:0.01579926):0.0303919):0.001436551,10:0.018088085):0.008935299,11:0.01923137):0.002908191):0.007714564):0.0846023823,13:0.009427466):0.073036021);
tree gen.295 = [&U] ((((((12:0.006289661,((19:0.09118096382,(17:0.02486045,18:0.004657942):0.0038893116):0.00902678,16:0.02531134):0.0261400497):0.04747997,8:0.107980246):0.031725755,((((((3:0.08350603,(2:0.01835431,1:0.04425103):0.01558795):0.05723193,4:0.05311609):0.004340694,(6:0.04579005,5:0.009992507):0.009759144):0.003525185,(9:0.01547365,7:0.031125267):0.02801666):0.003625002,10:0.020736662):0.005162538,11:0.02085159):0.003212962):0.006717271,15:0.024268306):0.0881597904,13:0.008116583):0.111921002,14:0.073472101);
tree gen.296 = [&U] (14:0.05252854,(((((12:0.007638479,((17:0.021926724,16:0.02056201):0.0002354843,(18:0.01756226,19:0.050029277):0.006710932):0.0185934015):0.0380780565,8:0.101015933):0.04836511989,((((((3:0.06297397,(2:0.01985057,1:0.04595365):0.01997694):0.06931568,4:0.03775919):0.01433984,(6:0.03765626,5:0.01141041):0.01086355):0.01114999,(9:0.02424881,7:0.013118846):0.03527521):0.003690214,10:0.01585533):0.006428205,11:0.028767):0.003912473):0.007291193,15:0.026110233):0.07719856083,13:0.01334614):0.1057511926);
tree gen.297 = [&U] (14:0.065305805,(13:0.02677919,(15:0.0241803009,((8:0.105217367,(((16:0.03801388,17:0.03830444):0.005758317,(19:0.0464020736,18:0.0106136):0.0193184352):0.0204169786,12:0.014748717):0.061997543):0.0362524912,((((((3:0.07414236,(2:0.02093172,1:0.04419385):0.01672396):0.08080105,(6:0.04713658,4:0.02458695):0.007367294):0.004747946,5:0.01128784):0.01144993,(9:0.01793681,7:0.0250857121):0.01774596):0.003873941,10:0.02577463):0.006508509,11:0.01060226):0.007029259):0.00507881):0.0832991354):0.127246921);
tree gen.298 = [&U] (14:0.054056132,(13:0.01703054,((((12:0.006975274,((17:0.025583809,(19:0.0440178499,18:0.006347971):0.008219237):0.0006743463,16:0.02453473):0.0255766482):0.05862316105,8:0.108532653):0.0437662337,((((((3:0.07659045,(2:0.02373028,1:0.02652784):0.01286981):0.06088559,(6:0.04666785,4:0.02500887):0.0196808):0.004414714,5:0.01036899):0.005272402,(9:0.01963868,7:0.024107772):0.02827693):0.007473821,10:0.025113903):0.008731197,11:0.01734612):0.003222019):0.00883925225,15:0.02604589):0.0844898386):0.09760474);
tree gen.299 = [&U] (14:0.082521275,((((8:0.113004479,(((17:0.03463855,(19:0.050338282,18:0.01075037):0.014413212):0.001801327,16:0.03341173865):0.0202819169,12:0.0130386703):0.046479945):0.02998222,((((((3:0.06653883,(2:0.02955372,1:0.03727509):0.01483483):0.04988527,(6:0.04423429,4:0.03401457):0.009686158):0.009075843,5:0.0094455):0.005160875,(9:0.01487322,7:0.024481556):0.02342999):0.0024769,10:0.0315205):0.004891677,11:0.02115709):0.008981857):0.003131896,15:0.0317224328):0.0853283785,13:0.01005132):0.051425568);
tree gen.300 = [&U] (14:0.061999826,((15:0.016489084,(((12:0.007819868,((18:0.01230134,19:0.0685402925):0.0156448276,(17:0.020100208,16:0.02777721):0.0007104271):0.014109099):0.0363300729,8:0.12311197):0.03090184,((((((3:0.06884283,(2:0.02645485,1:0.04237622):0.01987927):0.06364012,(6:0.05531214,4:0.03163426):0.003806809):0.009065584,5:0.0143024):0.00501799,(9:0.02375959,7:0.0236553752):0.02722014):0.00475655,10:0.021828482):0.007123829,11:0.02209744):0.003137855):0.007439267):0.0965022382,13:0.01173609):0.072119028);
tree gen.301 = [&U] ((((((12:0.016754069,(((18:0.011107662,19:0.0471147181):0.010156646,16:0.04541985):0.00155758075,17:0.02923226):0.02352738):0.042855257,8:0.101557755):0.0422999922,(((((4:0.02710871,(3:0.06517427,(2:0.02509376,1:0.04006663):0.01047599):0.06009789):0.002743689,(6:0.06011842,5:0.01338724):0.009902979):0.009008094,(9:0.02058946,7:0.025310448):0.02721185):0.003390913,10:0.022371204):0.008399006,11:0.0165867):0.003208108):0.00437030764,15:0.023275778):0.0774817951,13:0.006111814):0.108383158,14:0.063612966);
tree gen.302 = [&U] ((((14:0.12371284,((15:0.077418952,13:0.1097371527):0.004166274,(11:0.02343965,((((6:0.04400414,5:0.01751101):0.006429689,((3:0.07363613,(2:0.0254978,1:0.04504159):0.02045687):0.05719023,4:0.03711595):0.004679129):0.008662168,(9:0.01721873,(7:0.020142918,8:0.092445031):0.002410305):0.0221068):0.006973498,10:0.0216819844):0.009583146):0.002965356):0.066892075):0.029331831,12:0.007460734):0.0246864141,((19:0.031423461,18:0.003168616):0.01090374,17:0.010436923):0.001939397):0.000182186,16:0.03544265);
tree gen.303 = [&U] (14:0.059693472,((((8:0.128131841,(12:0.0096938994,((16:0.03025149,17:0.019357973):0.0083704832,(18:0.006063293,19:0.0400997202):0.016202202):0.02165329):0.04319937011):0.02852506,((((((3:0.07378749,(2:0.02025454,1:0.04056065):0.0272343):0.04555119,(6:0.05091606,4:0.02444486):0.01306511):0.006187491,5:0.01505095):0.005026662,(9:0.01941468,7:0.024426485):0.03256507):0.0104306,10:0.01381396297):0.009816442,11:0.02056743):0.003769761):0.004260798,15:0.020039528):0.1017172243,13:0.01727253):0.086876905);
tree gen.304 = [&U] (14:0.088610785,((15:0.0284049608,((((16:0.031262424,(17:0.019060746,(19:0.073584869,18:0.010405681):0.0072362697):0.002421155):0.0192642344,12:0.0080939904):0.03663645,8:0.116965462):0.030460452,((((((3:0.07162229,(2:0.02865635,1:0.0384131):0.01432586):0.03615029,(6:0.05014015,4:0.03482618):0.005253654):0.004754589,5:0.01764132):0.005389532,(9:0.0148621,7:0.027438861):0.01768424):0.007393018,10:0.013952461):0.01505624,11:0.01565101):0.004334878):0.005116347):0.0761870079,13:0.008167225):0.06902143);
tree gen.305 = [&U] (14:0.0424486215,((((((19:0.0878746946,(17:0.02672684,16:0.03920168):0.0012372474):0.01671605,(12:0.01200269,18:0.016594645):0.0049046363):0.043250982,8:0.1083792438):0.03434345,((((((3:0.07733974,(2:0.01378,1:0.02502433):0.0129673):0.04314887,(6:0.0349496,4:0.02741686):0.00653157):0.007921348,5:0.01623806):0.003453736,(9:0.02005031,7:0.008546898):0.01904107):0.002614323,10:0.016261363):0.006669469,11:0.01518295):0.00709347):0.005326721,15:0.0297145735):0.1000522815,13:0.0109002):0.0950474825);
tree gen.306 = [&U] (14:0.058240932,((((((16:0.04411261,(17:0.0181169316,(18:0.004368689,19:0.09297703927):0.0085431356):0.001503207):0.0201193136,12:0.01288097):0.0471752528,8:0.10285542):0.036110927,((((((3:0.06019748,(2:0.02225493,1:0.02981457):0.02077085):0.04974578,(6:0.04493379,4:0.03204809):0.009895908):0.01182553,5:0.01664124):0.004972859,(9:0.02028308,7:0.025971804):0.02525257):0.0100754,10:0.0115415053):0.005164296,11:0.01473004):0.009761194):0.0036753598,15:0.044422545):0.0998193542,13:0.01432648):0.072450927);
tree gen.307 = [&U] (((18:0.0060874978,19:0.0389419574):0.002183114,(17:0.020740972,((((15:0.067416719,13:0.10930864):0.00841232,(11:0.01846895,(10:0.01926278,((((3:0.08041728,(2:0.0276836,1:0.04512182):0.01347939):0.043935918,(4:0.02370626,6:0.0722331):0.009532975):0.007964393,5:0.01246563):0.004416109,((8:0.05724351,9:0.01091255):0.003100762,7:0.01806489):0.02830868):0.01168351):0.008346083):0.004355809):0.06207254,14:0.1361135):0.028813096,12:0.007843619):0.017266379):0.002470209):0.005494714,16:0.026868689);
tree gen.308 = [&U] (((((8:0.101869065,((((18:0.008730113,19:0.079666211):0.010715943,17:0.012776532):0.0012783217,16:0.03065257):0.01523374,12:0.007915498):0.0519326477):0.0287793103,((((((6:0.05014654,4:0.03723585):0.005938495,(3:0.06087263,(2:0.02091751,1:0.0367148):0.01819135):0.05918878):0.003086846,5:0.01364781):0.004949488,(9:0.02055152,7:0.021761231):0.0282592):0.005340389,10:0.018565865):0.01083101,11:0.01652369):0.002444321):0.0031995146,15:0.030321523):0.0967674971,13:0.01158879):0.061855578,14:0.047839519);
tree gen.309 = [&U] ((13:0.009488178,(15:0.019294835,((((((19:0.04207863,18:0.007643363):0.028591276,16:0.0306973232):0.001532221,17:0.011260202):0.01075601,12:0.015442972):0.0393561641,8:0.110141114):0.0349335726,((((((6:0.04477772,4:0.02659663):0.009278891,(3:0.0642107,(2:0.03078921,1:0.03800197):0.01143053):0.05704151):0.005423561,5:0.0200978):0.005151194,(9:0.01978381,7:0.0261623985):0.01974735):0.003658911,10:0.016765416):0.01647864,11:0.01307683):0.007700554):0.003494175):0.0869504615):0.082097336,14:0.07110971);
tree gen.310 = [&U] (14:0.10225411,(13:0.01158498,(((((16:0.03451924,((18:0.0006322483,19:0.0551439555):0.013689038,17:0.02674627):0.0065450507):0.0270060573,12:0.012563402):0.0508635338,8:0.114548233):0.030721279,((((((6:0.04499813,4:0.02689075):0.007256014,(3:0.08386561,(2:0.02220468,1:0.038832):0.0228196):0.05706547):0.004884607,5:0.01755751):0.01221965,(9:0.01689671,7:0.019405781):0.02024726):0.007548362,10:0.019363632):0.008621565,11:0.02939843):0.003081871):0.0065897772,15:0.025909203):0.0823123002):0.078705005);
tree gen.311 = [&U] (((15:0.034433805,((((((18:0.008954819,19:0.085486719):0.010434368,17:0.020895546):0.0012935066,16:0.03226577):0.015910892,12:0.009995741):0.041244231,8:0.118716933):0.03187715,(((((4:0.03303863,(3:0.05787448,(2:0.02357723,1:0.04118235):0.02122724):0.04692799):0.00843328,(6:0.05056233,5:0.01116119):0.009827026):0.01288565,(9:0.01812315,7:0.020996099):0.02446654):0.01324373,10:0.015555517):0.007887409,11:0.01663797):0.002740213):0.001777654):0.0852416471,13:0.01208816):0.082545587,14:0.083930801);
tree gen.312 = [&U] (14:0.07632355,((15:0.0195689551,((((17:0.037379237,(16:0.03529623,(18:0.00422367,19:0.07345974711):0.009426673):0.0044504691):0.0252230881,12:0.008675):0.049416311,8:0.108204229):0.027552861,((10:0.01204846,(((4:0.04547119,(3:0.05153828,(2:0.02406895,1:0.04378279):0.01956418):0.04809053):0.003656381,(6:0.05046045,5:0.01505158):0.006154294):0.002440985,(9:0.01355758,7:0.019815354):0.02316576):0.012378341):0.008095651,11:0.01567028):0.004656351):0.0056322408):0.1100304686,13:0.0124198):0.087868201);
tree gen.313 = [&U] ((17:0.03196786,((((15:0.091863645,13:0.1078558651):0.004637994,(11:0.0177717,(((((6:0.0529031,4:0.03509785):0.002133813,(3:0.06098711,(2:0.02726253,1:0.04358952):0.02329113):0.046996733):0.006798201,5:0.01579635):0.006442337,(7:0.0234488915,(8:0.07202731,9:0.01585919):0.00200119):0.02301317):0.005885744,10:0.02064161):0.009672472):0.004444429):0.05881856286,14:0.10271079):0.034480101,12:0.008889537):0.02881698):0.001004534,(16:0.02641589,(19:0.0294946,18:0.013166293):0.008775678):0.002383781);
tree gen.314 = [&U] (((12:0.007460694,(14:0.1320568168,((((10:0.015042195,((7:0.024268036,9:0.02070778):0.03181418,((((2:0.02126671,1:0.02690084):0.02504205,3:0.0789751):0.05049823,(6:0.04831105,4:0.03350504):0.01088637):0.002911611,5:0.01295844):0.01155602):0.002694373):0.00715359,11:0.0226737):0.005201769,(15:0.0315104764,13:0.1064601689):0.006450138):0.0448310096,8:0.102372268):0.025555648):0.02642711039):0.015123691,(18:0.022030198,19:0.032022492):0.0034515517):0.001378459,(17:0.026608819,16:0.02892086):0.0004209277);
tree gen.315 = [&U] (17:0.03359085,((16:0.03299508,(18:0.009110547,19:0.089016881):0.01389273):0.009489806,((((15:0.094803808,13:0.09556975101):0.002834144,(11:0.01648253,(((((6:0.04394274,4:0.0285698):0.01989468,(3:0.06796634,(2:0.02358364,1:0.03034312):0.02443224):0.05808638):0.003255252,5:0.01554372):0.01304228,((8:0.101708458,9:0.01668791):0.0001969515,7:0.024474131):0.02675485):0.006310584,10:0.015948978):0.008048647):0.002948313):0.0546152823,14:0.133154329):0.026083963,12:0.0153268385):0.02157894):0.003864005);
tree gen.316 = [&U] ((16:0.02783339,((18:0.017555849,19:0.067453098):0.008322942,((((13:0.085971524,15:0.072570588):0.00350149,(11:0.02100255,(((((6:0.0333263,4:0.03082889):0.003914711,(3:0.07239667,(2:0.0310516,1:0.03645764):0.01953577):0.05564242):0.006937287,5:0.01779676):0.007698744,(8:0.10039055,(9:0.01556096,7:0.021442688):0.0009047092):0.03159666):0.003401546,10:0.013584578):0.007979762):0.003872008):0.0600673319,14:0.092257019):0.02328681139,12:0.013887329):0.01487436):0.0005298756):0.0002928897,17:0.021975459);
tree gen.317 = [&U] ((12:0.007202022,(((15:0.067141219,13:0.09507174799):0.006339088,(11:0.02576056,(((((6:0.0427737,4:0.01599652):0.0256989,(3:0.05996154,(2:0.02186581,1:0.04354983):0.02112269):0.07099725):0.001171165,5:0.01284175):0.006455185,((9:0.01601329,8:0.07850955):0.01055727,7:0.028267402):0.01721108):0.003368562,10:0.019184824):0.01385994):0.004730319):0.0599550414,14:0.124108822):0.030687246):0.020684529,(((18:0.006717827,19:0.0664179853):0.0144378723,17:0.019498239):0.00417063,16:0.04146691):0.002681238);
tree gen.318 = [&U] ((13:0.009527545,(15:0.022889189,(((12:0.007775205,((17:0.019781717,(19:0.0371591098,16:0.0519224479):0.005121918):0.004073557,18:0.003169044):0.0129664427):0.0469859298,8:0.117064907):0.025707705,((10:0.015568611,((((6:0.04360946,4:0.03351687):0.004388471,(3:0.0566116,(2:0.02513073,1:0.04429919):0.0205826):0.04740321):0.006547322,5:0.02309502):0.004031645,(9:0.02505535,7:0.0200925867):0.02743404):0.003692604):0.009318092,11:0.01987986):0.004694539):0.002670153):0.0933858006):0.092857167,14:0.063676736);
tree gen.319 = [&U] (14:0.046068376,((15:0.024175273,(((12:0.01059327,((17:0.022129426,(16:0.054868349,19:0.069926063):0.003553883):0.001555252,18:0.005371896):0.0249731338):0.04845937302,8:0.095039228):0.029181388,((10:0.026136736,((((3:0.05483541,(2:0.01951681,1:0.05035483):0.02554314):0.05848629,(6:0.04037258,4:0.03284934):0.005791643):0.005252973,5:0.01911621):0.007747745,(9:0.01866728,7:0.022102713):0.02116558):0.006044599):0.0109497,11:0.01412755):0.009747506):0.004877655):0.0948895201,13:0.008953221):0.10352362);
tree gen.320 = [&U] (14:0.088813696,((((8:0.099660792,(((18:0.0081291823,17:0.020422958):0.002251719,(19:0.069322664,16:0.0465649057):0.00512666964):0.018156337,12:0.007232726):0.04355542):0.037392197,((10:0.0167377566,((((3:0.06735635,(2:0.01878121,1:0.03603814):0.01365754):0.05550316,(6:0.04249893,4:0.02459566):0.01229693):0.00593577,5:0.0165243):0.006535882,(9:0.02051315,7:0.015626743):0.01845978):0.002828424):0.007694686,11:0.03142495):0.00372074):0.003479919104,15:0.033604973):0.0917313531,13:0.01044166):0.0785845813);
tree gen.321 = [&U] (((((((18:0.01596055,(17:0.024546316,(16:0.040289393,19:0.104857022):0.003706861):0.01134565):0.0248158784,12:0.0082762934):0.043343456,8:0.107630116):0.0414083958,((10:0.015316636,((((3:0.05371513,(2:0.01438406,1:0.02984926):0.02465305):0.0496316,(6:0.05349642,4:0.02061938):0.004532689):0.008369286,5:0.01129064):0.01002555,(9:0.01929195,7:0.023244009):0.03250626):0.001918948):0.00750353,11:0.027702):0.0034771):0.010937757,15:0.022221363):0.0915839036,13:0.01247372):0.100909062,14:0.062643786);
tree gen.322 = [&U] ((16:0.03001262,18:0.015726585):0.003469027,(((14:0.1523105032,((((((7:0.0284608068,9:0.02037223):0.01895976,((6:0.06236731,5:0.006670658):0.01030319,(((2:0.03073602,1:0.0347926):0.01171896,3:0.06508845):0.05851811,4:0.0290301):0.01281162):0.006968986):0.004327288,10:0.018379788):0.009582126,11:0.01421399):0.003278294,(15:0.0255837,13:0.0967956326):0.003738809):0.035881217,8:0.098964269):0.017241812):0.035039462,(19:0.020617131,12:0.01153612):0.003792688):0.01824153,17:0.006987863):0.01133813);
tree gen.323 = [&U] ((((((((16:0.03230028,17:0.016305687):0.0016539316,(19:0.063368634,18:0.008422393):0.014970475):0.02035872,12:0.012292596):0.0486996697,8:0.096196583):0.03152197,((10:0.014758086,((((3:0.064234,(2:0.02016747,1:0.03032583):0.01562972):0.0554712,(6:0.05134148,4:0.02316125):0.01419986):0.002751816,5:0.01748801):0.007834909,(9:0.019632,7:0.025659345):0.02405325):0.004311792):0.0112963,11:0.01647779):0.009501635):0.003053468,15:0.023681609):0.0782558808,13:0.01110777):0.09822785022,14:0.058831248);
tree gen.324 = [&U] (14:0.070999503,(((((12:0.008487379,(16:0.02433407,(17:0.018647437,(18:0.004378552,19:0.0843094119):0.0117561802):7.964288e-05):0.0197690233):0.048258747,8:0.134020756):0.0422109352,((10:0.020387707,((((3:0.06952682,(2:0.02151151,1:0.04182571):0.02071398):0.04686476,(6:0.0463478,4:0.03057904):0.0188432):0.008184156,5:0.01444369):0.01255295,(9:0.01745108,7:0.0229505932):0.032014):0.005467641):0.008774025,11:0.02023804):0.002320067):0.003782347,15:0.031507743):0.0943296073,13:0.01511301):0.099043731);
tree gen.325 = [&U] (((19:0.053825393,18:0.003632823):0.0031974415,(17:0.019743885,16:0.02169086):0.0237282356):0.004025792,(12:0.010572232,((15:0.075161921,(14:0.111049956,13:0.01185467):0.0981662951):0.005110791,(11:0.01818742,(10:0.0162583895,(((8:0.078593324,9:0.009682413):0.004725444,7:0.016504391):0.02716617,(((3:0.0768229,(2:0.02268869,1:0.0588942):0.01339329):0.04560648,(6:0.04889338,4:0.02509238):0.01430172):0.00626892,5:0.01396142):0.01090858):0.001934605):0.004759693):0.004784267):0.0952561646):0.0152257289);
tree gen.326 = [&U] ((17:0.033103,16:0.03364209):0.004783175,((18:0.0087317465,19:0.0554185012):0.0098082363,(12:0.006548827,((15:0.06346304,(14:0.155856521,13:0.01320463):0.0675327159):0.0060655877,(11:0.01828611,(10:0.020135747,(((8:0.058335096,9:0.01558549):0.001906685,7:0.019723018):0.02978393,(((3:0.05872027,(2:0.02109372,1:0.02450559):0.02630094):0.04266736,(6:0.05060712,4:0.02310701):0.005960213):0.005780791,5:0.01770171):0.009386912):0.001382484):0.008985789):0.005234767):0.089813993):0.0220645025):0.0004622745);
tree gen.327 = [&U] (14:0.062517565,((((((17:0.020912414,((18:0.006063395,19:0.067884689):0.008269943,16:0.016969129):0.0009919615):0.01630391,12:0.0071762):0.05318960888,8:0.102418079):0.029486205,((10:0.016299153,((((3:0.05510821,(2:0.02198279,1:0.03259669):0.02110168):0.06307987,(4:0.02386845,6:0.03391737):0.009470075):0.007588157,5:0.01714275):0.005424341,(9:0.0220668,7:0.0163287296):0.02699656):0.003944962):0.008092937,11:0.01631467):0.008717225):0.002173163,15:0.0250953133):0.09392679992,13:0.01993593):0.074522018);
tree gen.328 = [&U] ((13:0.01373768,((((12:0.006792479,((17:0.018884403,16:0.03526345):0.002827826,(19:0.065776062,18:0.006378137):0.014834414):0.0120649177):0.048385001,8:0.112200496):0.03279644315,((10:0.0107928786,((((3:0.05544897,(2:0.02839208,1:0.03937511):0.01077058):0.05437037,(4:0.03224109,6:0.03200295):0.01171998):0.004416429,5:0.01324316):0.009696744,(9:0.02154088,7:0.030578074):0.0227904):0.003033552):0.007911534,11:0.01804785):0.005826213):0.003099128,15:0.0221558111):0.0872948164):0.04774898,14:0.07817166);
tree gen.329 = [&U] (((18:0.0129812848,19:0.051461975):0.013066605,(17:0.025184578,16:0.01501138):0.005548242):0.0006917432,(12:0.00922185499,((15:0.05208764662,(13:0.0131842,14:0.18126115):0.08177443687):0.008583667,(11:0.01637365,(10:0.020506181,((9:0.01810746,(8:0.062333446,7:0.015828442):0.001815324):0.02891595,(((3:0.06342032,(2:0.02480374,1:0.04102176):0.02744799):0.04578882,(6:0.03240422,4:0.02968826):0.01453949):0.006988261,5:0.01273001):0.005275448):0.007756452):0.004393161):0.005196264):0.079750475):0.01310795);
tree gen.330 = [&U] (14:0.08922199,(13:0.01040367,((((12:0.007523638,(17:0.026496025,((18:0.008948617,19:0.067294066):0.01487251,16:0.0302565572):0.003268164):0.025671335):0.045683518,8:0.107037437):0.0458883896,((10:0.02167006,((((3:0.06964617,(2:0.03716987,1:0.05010816):0.01153695):0.04949483,(4:0.02489839,6:0.06486663):0.01390372):0.00214822,5:0.01413756):0.005543036,(9:0.01420688,7:0.024066404):0.02004596):0.00506369):0.008077772,11:0.02090905):0.003111283):0.004754071,15:0.041280737):0.1110703467):0.07635163);
tree gen.331 = [&U] ((13:0.01235384,(((((((19:0.095531244,18:0.001828053):0.007053566,17:0.011941174):0.0002982766,16:0.037017217):0.020816117,12:0.005286678):0.0374881123,8:0.082667029):0.0370246987,((10:0.017724166,((((3:0.07144143,(2:0.0231951,1:0.03405954):0.01885035):0.04794785,(4:0.02146,6:0.04623688):0.008762144):0.004154361,5:0.01860471):0.002902324,(9:0.01693865,7:0.020886247):0.02234171):0.008811467):0.006840418,11:0.01786008):0.004224009):0.005667176,15:0.026756533):0.0924813207):0.085368005,14:0.0849938);
tree gen.332 = [&U] (16:0.02270598,((18:0.0084488444,19:0.014360888):0.015050562,(17:0.024204856,(((15:0.062308026,(13:0.01067896,14:0.148338386):0.0949035739):0.009681275,(11:0.01427999,(10:0.016369545,((8:0.086625792,(7:0.0194167595,9:0.02390852):0.001777912):0.03026984,(((6:0.05857849,4:0.04024041):0.007432698,(3:0.0582788,(2:0.01683843,1:0.03345378):0.01734299):0.05276587):0.01332505,5:0.008700048):0.006828915):0.003997187):0.006129223):0.00631992):0.0880812785,12:0.0069479718):0.020149072):0.0005538358):0.005057611);
tree gen.333 = [&U] ((13:0.0142685,(15:0.0266777575,((((((19:0.113124397,18:0.01113075):0.0153602,16:0.02903365):0.003627079,17:0.034654641):0.02867466194,12:0.007408176):0.053781215,8:0.099091041):0.02423267,((10:0.020772888,((((3:0.06814772,(2:0.01961142,1:0.03518258):0.01006973):0.05030922,(4:0.03126153,6:0.04289286):0.007072268):0.002299846,5:0.01789984):0.005880324,(9:0.021558,7:0.0132847719):0.03522047):0.006198072):0.005219244,11:0.01683618):0.004240765):0.00292738):0.1127838085):0.082905079,14:0.034507993);
tree gen.334 = [&U] ((18:0.0187162102,((14:0.1244120081,((((((7:0.026572102,9:0.01820681):0.03056747,(5:0.02041243,((4:0.02874283,6:0.05133339):0.008538554,((2:0.01614296,1:0.04634485):0.03060613,3:0.06497841):0.03631995):0.00706003):0.00200475):0.002206405,10:0.017163588):0.008352318,11:0.0127121):0.004339025,(15:0.0240345931,13:0.0985657494):0.003082486):0.036323541,8:0.107781862):0.022367279):0.021083679,(19:0.05175839,12:0.01005836):0.0006634046):0.0213022345):0.001100429,(17:0.018650486,16:0.03411846):0.003520678);
tree gen.335 = [&U] (14:0.041999692,(13:0.01104195,(((11:0.01341702,(10:0.016968421,((((3:0.05753991,(2:0.02621154,1:0.04701704):0.03251179):0.04217302,(4:0.02092464,6:0.04416426):0.01506735):0.003912009,5:0.01656369):0.004480546,(9:0.02254207,7:0.0234899983):0.02618193):0.003669626):0.008195244):0.003047273,(8:0.117303669,(12:0.011053335,((17:0.014659003,16:0.02976873):0.002864887,(18:0.010865333,19:0.0942574545):0.008471056):0.0246474711):0.04650136):0.0283422002):0.006174239,15:0.0212469437):0.0843037033):0.087009596);
tree gen.336 = [&U] (((16:0.02600148,17:0.030214471):0.0009090309,((((13:0.01111582,14:0.1252498):0.0745663919,15:0.0644871968):0.0034787,(11:0.02245624,(10:0.018820024,((7:0.024464047,(8:0.065798842,9:0.01427843):0.004369063):0.02403191,(((6:0.04426569,4:0.02821577):0.003259649,(3:0.06565436,(2:0.01687446,1:0.0349048):0.02464835):0.05544484):0.007808913,5:0.01888934):0.004580475):0.003898146):0.008353508):0.005505182):0.0819528324,12:0.011997889):0.010914394):0.006366632,(19:0.060867097,18:0.01241622):0.0051342997);
tree gen.337 = [&U] ((18:0.01926262627,(16:0.02860586,17:0.017335229):0.004600433):0.014608237,((12:0.00710116,(((((((7:0.015323769,9:0.02021949):0.03832234,(5:0.01982983,(((2:0.01743674,1:0.03774536):0.02490207,3:0.06017553):0.05263425,(6:0.03870967,4:0.02587106):0.006741943):0.00474427):0.005420439):0.001245507,10:0.016625283):0.00450047,11:0.01572947):0.004457,(15:0.0383047724,13:0.0998326689):0.005912844):0.040292982,8:0.086491882):0.021764205,14:0.145320435):0.03942883):0.00228151,19:0.060922708):0.03567176);
tree gen.338 = [&U] ((13:0.01322688,(((11:0.02089447,(10:0.016494745,((((3:0.04632095,(2:0.02343032,1:0.03596436):0.01723283):0.05100585,4:0.03437163):0.004847164,(5:0.005033456,6:0.07194742):0.00650938):0.002383084,(9:0.01293991,7:0.01889473913):0.03068663):0.002435491):0.00984556):0.003624907,(8:0.107453254,(12:0.006280959,(16:0.0287053,((19:0.0649914114,18:0.002236449):0.005935237,17:0.028380569):0.003635997):0.0258408841):0.0396946298):0.041058219):0.005608752,15:0.035144668):0.0702428601):0.098336014,14:0.082143398);
tree gen.339 = [&U] (14:0.0748348051,(13:0.01160257,(((11:0.02096295,(10:0.0208493502,((((3:0.06489981,(2:0.0177865,1:0.03775032):0.02131307):0.03576601,(4:0.02202949,6:0.06340218):0.007320889):0.004237015,5:0.01897885):0.00656538,(9:0.01609082,7:0.0244375695):0.01571706):0.006911675):0.01021589):0.002622584,(8:0.109243721,((17:0.020459847,((18:0.0028448,19:0.0353155923):0.0170281165,16:0.02383288):0.002548545):0.01199607,12:0.017073855):0.034589646):0.042707898):0.00362876,15:0.01968953):0.084705692):0.060830198);
tree gen.340 = [&U] (((((13:0.01267156,14:0.17788024):0.1069488812,15:0.0563208916):0.004890759,(11:0.02807467,(10:0.016680922,(((8:0.084717502,7:0.016954507):0.003241878,9:0.02022469):0.02642885,(((3:0.06112994,(2:0.01889362,1:0.03370323):0.0217863):0.06433506,(6:0.05269146,4:0.02559303):0.005656407):0.01403022,5:0.01815308):0.002665718):0.004258244):0.0054681):0.00627275):0.07566999516,12:0.015192617):0.0181721298,(((18:0.006218495,19:0.026378261):0.016878148,16:0.031614):0.003720667,17:0.025565892):0.002726693);
tree gen.341 = [&U] ((13:0.009777192,(15:0.0233980789,((11:0.02573166,(10:0.015166277,((((3:0.06391353,(2:0.02157601,1:0.02871216):0.01213476):0.07466378,(4:0.01851994,6:0.04558626):0.01376565):0.002702043,5:0.01679641):0.005735728,(9:0.01871764,7:0.022673521):0.02075413):0.004834735):0.004163248):0.00516354,((12:0.0076934537,(17:0.019551976,((18:0.0066320266,19:0.024268169):0.00382297,16:0.0549084):0.005340897):0.0214183374):0.02984463,8:0.112151026):0.0517998883):0.002515446):0.09624243671):0.097502928,14:0.083636056);
tree gen.342 = [&U] ((13:0.01340466,(15:0.027078412,((11:0.02061147,(10:0.019549532,((((3:0.06768213,(2:0.02475236,1:0.02745235):0.01786075):0.05464178,(4:0.02508144,6:0.05407197):0.01169853):0.0100537,5:0.0137972):0.004087702,(9:0.02345083,7:0.0235671939):0.02030822):0.01457582):0.007918149):0.006046214,(8:0.13682072,(12:0.00705751479,(17:0.019121673,(16:0.01626608,(18:0.00756443,19:0.0247809585):0.0097513005):0.002824737):0.01839275):0.045741804):0.03518588):0.005220771):0.08654395382):0.113892107,14:0.0337903);
tree gen.343 = [&U] ((13:0.0162587,(((11:0.01729275,(10:0.025966539,((((3:0.06973307,(2:0.01691278,1:0.03144458):0.02313714):0.05003448,(4:0.02670952,6:0.03681425):0.006638727):0.01467845,5:0.01381442):0.008805087,(9:0.01752205,7:0.026009573):0.02392142):0.008216242):0.007021733):0.001793121,(8:0.11492083,((16:0.02620231,((18:0.007685017,19:0.058889443):0.02180704,17:0.02934949):0.0005558167):0.0154307177,12:0.00991170742):0.0380938919):0.0427837187):0.008181917,15:0.0246738584):0.0828786218):0.088885916,14:0.049024699);
tree gen.344 = [&U] (16:0.02860764,((19:0.03409664,18:0.003799919):0.00956092442,(17:0.02732752,(((15:0.067936074,(13:0.0145591,14:0.144192052):0.0880380512):0.005672275,(11:0.01841129,(10:0.014460871,(((9:0.009402674,8:0.09448739):0.006784934,7:0.01832117):0.02178714,(((3:0.07748345,(2:0.01354374,1:0.04681973):0.02381087):0.05946049,(6:0.03971375,4:0.02992427):0.006532164):0.00260363,5:0.01530903):0.002860743):0.009092419):0.007380156):0.003943371):0.0879702604,12:0.006651994):0.01834506):0.005221901):0.002161329);
tree gen.345 = [&U] (14:0.044524642,(13:0.009265173,(15:0.030612201,((11:0.02770815,(10:0.018964762,((((6:0.05007989,(3:0.05419262,(2:0.01920967,1:0.03922403):0.0220512):0.0579386):0.0002770509,4:0.0341118):0.009623278,5:0.01880568):0.003133222,(9:0.02397748,7:0.020506233):0.0283023):0.005526331):0.006229562):0.005553962,((12:0.008437477,((18:0.007345314,19:0.0540207688):0.003199404,(17:0.021316728,16:0.03457002):0.001867039):0.025784752):0.051775084,8:0.112567302):0.031477653):0.004937415):0.08067629978):0.095004018);
tree gen.346 = [&U] ((13:0.008518602,(((11:0.02228057,(10:0.02187636,((((3:0.06460429,(2:0.02285808,1:0.02765275):0.02182216):0.06252052,(4:0.04487623,6:0.04357295):0.006241078):0.003672524,5:0.01298646):0.00972475,(9:0.01464161,7:0.029343272):0.0279601):0.001711947):0.007602557):0.003478452,(8:0.127167859,(12:0.0113343427,(16:0.03132765,(18:0.015653789,(19:0.0599711226,17:0.028343973):0.00114395):0.008043856):0.03027257587):0.039139068):0.02832168):0.003414964,15:0.0412202702):0.0882681266):0.084352936,14:0.056937639);
tree gen.347 = [&U] ((13:0.01016025,(15:0.035225856,((11:0.02104346,(10:0.02572977,((((3:0.06756493,(2:0.0146542,1:0.04379428):0.01372016):0.04240523,4:0.04060659):0.003207984,(5:0.008041585,6:0.04163879):0.01100972):0.005051996,(9:0.01660008,7:0.019319099):0.03053631):0.006887367):0.006100963):0.005449391,(((17:0.022955635,((18:0.005259695,19:0.033079288):0.0061834617,16:0.02901613):0.001156842):0.040562351,12:0.0107598226):0.0253793048,8:0.1266073566):0.02858831989):0.003971246):0.0813063291):0.08586284,14:0.059663523);
tree gen.348 = [&U] (14:0.04161432,(13:0.01340445,(15:0.0359683031,((11:0.01906085,(10:0.022971221,((((3:0.05635408,(2:0.03585907,1:0.05156446):0.01140003):0.05776619,4:0.04333539):0.002590903,(5:0.009096445,6:0.04895367):0.01309878):0.01026654,(9:0.02262392,7:0.0232066985):0.0335738):0.003460018):0.008098776):0.005136654,(8:0.116959201,(12:0.008906901,(16:0.04443614,(17:0.017857552,(19:0.036995677,18:0.006365736):0.010679014):0.004643158):0.0424874413):0.044046818):0.036336305):0.003112955):0.1128630841):0.102415172);
tree gen.349 = [&U] (((17:0.022604247,18:0.010891642):0.003471969,((((14:0.1323321284,13:0.01156322):0.0925581408,15:0.081760828):0.005511555,(11:0.02553382,(10:0.022189471,((((6:0.06036732,4:0.02354404):0.01054371,(3:0.06528825,(2:0.02909271,1:0.03360324):0.02884041):0.05372766):0.008550808,5:0.02277062):0.0126929,(7:0.023157544,(8:0.069352362,9:0.0194435):0.001276196):0.02401151):0.005595694):0.005965395):0.004423199):0.0904278245,(19:0.021340428,12:0.006620655):0.002910779):0.01908919):0.004068829,16:0.02298918);
tree gen.350 = [&U] (14:0.073807197,((((11:0.01578973,((((6:0.05479233,5:0.006765094):0.01577941,((3:0.07359251,(2:0.03034938,1:0.03437753):0.01378806):0.05646518,4:0.03179213):0.007682755):0.002947009,(9:0.01749547,7:0.021511038):0.03960052):0.007582178,10:0.015384724):0.00568769):0.004122487,(8:0.09783773,(((17:0.015852347,16:0.03907236):0.0034865174,(18:0.002717658,19:0.069951213):0.0391505381):0.019499153,12:0.008468242):0.0520310685):0.03420395):0.003710832,15:0.0279724361):0.0841302851,13:0.008725152):0.071715096);
tree gen.351 = [&U] (18:0.016475058,((((14:0.141925816,((((((7:0.0285075456,9:0.01378598):0.02032336,((((2:0.02718868,1:0.03828973):0.01791001,3:0.05611707):0.05570572,(6:0.03889273,4:0.02695378):0.01491159):0.003589333,5:0.0179956):0.007638592):0.003604025,10:0.02443992):0.00897745,11:0.03203245):0.002318169,(15:0.035920219,13:0.1159106885):0.0068992169):0.0394178004,8:0.097323955):0.019389112):0.019814299,(19:0.066590105,12:0.0092377282):0.0008889249):0.02606007,17:0.009519966):0.002166441,16:0.03746439):0.0003696659);
tree gen.352 = [&U] (((12:0.01362908,((15:0.0713349577,(14:0.105560454,13:0.009485628):0.087831413):0.006613196,(11:0.01585674,(10:0.01421415,((7:0.024892307,(8:0.059028507,9:0.01560614):0.001018133):0.03284797,(5:0.02309945,((6:0.04883493,4:0.02844343):0.007324106,(3:0.05938723,(2:0.01875382,1:0.04902712):0.02053995):0.03808375):0.005935891):0.01152244):0.003592379):0.003292108):0.004288678):0.080383419):0.001877594788,19:0.034206506):0.0247594082,(16:0.04460426,(18:0.0145098639,17:0.016279427):0.001087158):0.015573);
tree gen.353 = [&U] (((15:0.021863632,((11:0.0186477,((((6:0.06524006,5:0.0152499):0.004910414,((3:0.06999664,(2:0.02499013,1:0.03152254):0.02800297):0.05149139,4:0.03197059):0.005320697):0.007700889,(9:0.01484143,7:0.024069782):0.01757657):0.01015358,10:0.019497844):0.01247611):0.005682033,((((16:0.040996748,(19:0.0811556638,17:0.01486124):0.002721675):0.01774097,18:0.003980891):0.0129862639,12:0.009599106):0.0367752745,8:0.0989201):0.03734128):0.002478828):0.0932122329,13:0.00969261):0.076559056,14:0.06678845);
tree gen.354 = [&U] (((((11:0.01746372,((((6:0.04600974,5:0.005909124):0.02594117,((3:0.06772794,(2:0.02438815,1:0.03697121):0.008303177):0.05345288,4:0.04461142):0.009266595):0.005660968,(9:0.01803167,7:0.0250396508):0.01930206):0.007677565,10:0.019512779):0.008804197):0.00955035,((12:0.012906509,(16:0.023557761,((18:0.0128387798,19:0.0817812221):0.0080011547,17:0.02676715):0.0006576533):0.0185138645):0.052248387,8:0.108869032):0.028549898):0.003151711,15:0.0311069908):0.0964115823,13:0.01095372):0.083388268,14:0.060932027);
tree gen.355 = [&U] (14:0.049194449,((15:0.028407808,((11:0.01519486,(((((3:0.06124384,(2:0.02711572,1:0.02532639):0.01566635):0.06145496,4:0.04033763):0.004389942,(6:0.03787263,5:0.002776531):0.00979207):0.005215412,(9:0.01731027,7:0.028325038):0.02625289):0.002822231,10:0.02051609):0.012169):0.004303378,(((16:0.02949474,(17:0.016822277,(18:0.007196051,19:0.04563663865):0.00342524):0.004213221):0.025526931,12:0.007092888):0.0499407304,8:0.083919835):0.0406990996):0.0015260512):0.08485950384,13:0.01127574):0.07994386198);
tree gen.356 = [&U] (14:0.06420431,((15:0.0231646376,((11:0.01419918,(((((3:0.05869176,(2:0.0214723,1:0.05178115):0.01739649):0.04524473,(6:0.02990385,4:0.02466125):0.00591416):0.006624852,5:0.01525812):0.003220488,(9:0.01509493,7:0.012240135):0.01954133):0.0046627,10:0.019909922):0.003155319):0.004476318,((12:0.011174335,((16:0.03798228,(18:0.006836045,19:0.051169376):0.002829826):0.0001019504,17:0.02181332):0.0224064296):0.0462913141,8:0.107926644):0.03535456):0.00445754):0.0919498197,13:0.01361887):0.071556863);
tree gen.357 = [&U] (14:0.035831172,((((11:0.01864107,(((((6:0.06509857,4:0.03041669):0.007563942,(3:0.0668832,(2:0.0305757,1:0.03637318):0.008047193):0.06324767):0.005533525,5:0.02824332):0.005853589,(9:0.01760554,7:0.018424333):0.02469953):0.004583678,10:0.018417696):0.006434833):0.002907113,((12:0.01699323757,(((19:0.0849967769,18:0.01128649):0.0058250589,16:0.05984012):0.0003151406,17:0.022227206):0.01659476):0.044386058,8:0.105226682):0.049415119):0.00570662,15:0.02878646):0.090191879,13:0.0112105):0.079991039);
tree gen.358 = [&U] (((15:0.0270647382,((11:0.01850965,(((((6:0.04446631,4:0.02359303):0.007143876,(3:0.06141081,(2:0.02644525,1:0.03778757):0.01882002):0.049965161):0.004520774,5:0.01267098):0.002282083,(9:0.01270358,7:0.0244421734):0.02838851):0.003180549,10:0.019691552):0.008928632):0.002204609,(8:0.123616574,(12:0.010190011,((16:0.02405856,17:0.017681326):0.004172511,(19:0.08280144077,18:0.006364015):0.015308007):0.022250233):0.04209035091):0.0299433735):0.002851153):0.0763139914,13:0.01911356):0.071036712,14:0.078017224);
tree gen.359 = [&U] (14:0.08063534,((((11:0.01912048,(((((6:0.03262887,4:0.02488196):0.01357727,(3:0.04632036,(2:0.0237636,1:0.05748493):0.02087792):0.06524207):0.005149636,5:0.01969104):0.007130006,(9:0.01491264,7:0.0236854364):0.02457363):0.003584474,10:0.01992198):0.009742235):0.003309552,(8:0.133681005,(((16:0.02819443,(18:0.006187653,19:0.093269777):0.008595422):0.0067458022,17:0.020356462):0.01568685,12:0.01259988):0.04864313833):0.0375767214):0.002210826,15:0.0223678275):0.0941861377,13:0.0113316):0.06841688);
tree gen.360 = [&U] (((15:0.0219012795,((11:0.02156735,(((((6:0.03920207,4:0.01920959):0.009671273,(3:0.06406671,(2:0.02857059,1:0.04198961):0.03006527):0.05916541):0.003177582,5:0.01855559):0.005590003,(9:0.01443779,7:0.023068759):0.03138757):0.01326309,10:0.023465488):0.005350508):0.003864212,((((17:0.009741556,16:0.03105447):0.007135586,(19:0.041027357,18:0.004481249):0.019481266):0.023571892,12:0.008230546):0.0434939393,8:0.081442383):0.039734675):0.004702097):0.0687290746,13:0.01523857):0.060859127,14:0.05634634);
tree gen.361 = [&U] (((((11:0.01602224,(((((6:0.0546949,4:0.0243676):0.01051456,(3:0.05823801,(2:0.01754535,1:0.0299871):0.01993266):0.06220733):0.007319615,5:0.0141672):0.005911184,(9:0.01603452,7:0.0243198195):0.02961197):0.004866402,10:0.018157468):0.008336839):0.003934274,(((((18:0.0062842443,19:0.084395029):0.012478115,16:0.0266362):0.0001783416,17:0.0158246301):0.0178028669,12:0.003547558):0.046213559,8:0.118849004):0.034825864):0.003414865,15:0.016592458):0.0946435422,13:0.00747673):0.067616049,14:0.08081882);
tree gen.362 = [&U] (14:0.054906258,((15:0.03625684,((11:0.01908861,(((((6:0.03886271,4:0.0227338):0.00775598,(3:0.06049986,(2:0.01589898,1:0.03675839):0.02440937):0.04944029):0.006843766,5:0.01400428):0.007074543,(9:0.01417066,7:0.021704664):0.02832712):0.01017445,10:0.020965679):0.007352656):0.004208417,((12:0.010853697,(16:0.018241898,(17:0.019643869,(18:0.0108100381,19:0.02493693):0.01120482):0.0001130578):0.015578687):0.0525750276,8:0.11222881):0.032119825):0.002316425):0.0783303799,13:0.01111894):0.077304078);
tree gen.363 = [&U] (((15:0.0224207491,((11:0.02349376,(((((6:0.0678704,4:0.03448015):0.01766361,(3:0.07673054,(2:0.03261843,1:0.03371581):0.01177918):0.05795152):0.002745562,5:0.0135749):0.004808317,(9:0.02123744,7:0.0432197136):0.02892017):0.005369267,10:0.016247895):0.01632414):0.004960041,(((17:0.029921912,((19:0.0528657014,18:0.00124309):0.003394633,16:0.04902271):0.004724249):0.017523793,12:0.006935015):0.0409395835,8:0.104803675):0.0295193921):0.009978275):0.092149045,13:0.01729318):0.08755624271,14:0.068137058);
tree gen.364 = [&U] (14:0.075101699,((15:0.0300612467,((11:0.01732257,(((((6:0.04156272,4:0.01952196):0.0156217,(3:0.07249334,(2:0.02024123,1:0.02990196):0.02250735):0.05945847):0.003200111,5:0.01417412):0.003004331,(9:0.01406448,7:0.025222284):0.02768751):0.00408867,10:0.02276921):0.009735796):0.0102275,(8:0.121825832,((17:0.01040271,(16:0.02385243,(19:0.072006199,18:0.01071354):0.016662632):0.0002762547):0.02364782,12:0.0103459949):0.034327011):0.0584951816):0.001563165):0.0909216784,13:0.01593395):0.085686651);
tree gen.365 = [&U] (((((11:0.01375917,(((((6:0.04919488,4:0.01368509):0.015039,(3:0.0503002,(2:0.01541761,1:0.03030561):0.01966226):0.04990871):0.009536708,5:0.0213116):0.001982309,(9:0.01623955,7:0.013218013):0.02623656):0.001749209,10:0.0157476):0.003441667):0.005814947,(((17:0.017325604,(16:0.025036066,(19:0.0838177385,18:0.003896339):0.006232414):0.001494722):0.008179301,12:0.00589973):0.057483538,8:0.095780937):0.03080382877):0.0072530352,15:0.026883383):0.08349627522,13:0.014118):0.062638942,14:0.0598336745);
tree gen.366 = [&U] ((13:0.01726956,(15:0.034221643,((11:0.01898872,(((((6:0.05991353,4:0.02506848):0.007073379,(3:0.06404289,(2:0.02137976,1:0.03817062):0.01396383):0.06601073):0.01086488,5:0.014691):0.009691711,(9:0.0162674,7:0.019231887):0.03230913):0.006463607,10:0.018639269):0.005355506):0.001401079,(8:0.12452306,(12:0.0059947192,(17:0.014746524,(16:0.053289644,(18:0.00544112841,19:0.084086187):0.008905164):0.0005963425):0.01690526):0.038122042):0.0406782014):0.003303212):0.0985987479):0.1101196,14:0.071601283);
tree gen.367 = [&U] ((13:0.01194101,(((11:0.02007579,(((((6:0.04137954,4:0.01596679):0.01822614,(3:0.05542369,(2:0.01754443,1:0.03231715):0.0149069):0.05195077):0.003884591,5:0.01604823):0.002065226,(9:0.02356398,7:0.0176350777):0.02858357):0.005040595,10:0.018547721):0.01216689):0.01001599,(8:0.116131387,(((16:0.03841621,17:0.012040718):0.0015376727,(18:0.008774785,19:0.106243732):0.0026191184):0.02633043174,12:0.0066095468):0.037290176):0.030742208):0.005909213,15:0.0220807341):0.0860116594):0.101507663,14:0.047754842);
tree gen.368 = [&U] (14:0.086778199,(13:0.01663705,(15:0.02554667,((11:0.02070891,(((((6:0.04393754,4:0.02943166):0.008371178,(3:0.06093171,(2:0.02494862,1:0.04178111):0.01868375):0.06905119):0.008799645,5:0.01343969):0.01790749,(9:0.01963682,7:0.026523605):0.03002755):0.005603303,10:0.016158225):0.006325423):0.004951363,((12:0.008572449,((19:0.025541639,18:0.0082868218):0.0071801139,(16:0.01539519,17:0.021066591):0.005049078):0.01984565):0.0453976933,8:0.114088745):0.0416178432):0.004152589):0.1020972714):0.089065306);
tree gen.369 = [&U] ((13:0.009422046,(15:0.022779062,((11:0.01672913,(((((6:0.03897819,4:0.03159362):0.01198005,(3:0.06849929,(2:0.02550386,1:0.05125928):0.02128772):0.05110963):0.007749058,5:0.0199368):0.004708538,(9:0.02532812,7:0.0234554177):0.02647349):0.003526318,10:0.020517028):0.005883298):0.003243001,(8:0.112923249,(12:0.009355017,((18:0.005524547,19:0.0567614763):0.009002735,(16:0.0442628,17:0.02077442):0.00485984):0.020399833):0.0452126995):0.032012798):0.007150705):0.0890714689):0.088915935,14:0.07410858);
tree gen.370 = [&U] ((13:0.01072776,(15:0.0290268186,((11:0.02707932,(((5:0.01726246,((3:0.07051482,(2:0.02016473,1:0.03001121):0.01875448):0.04433434,(6:0.03408496,4:0.03433358):0.00284377):0.008980448):0.008005582,(9:0.01761959,7:0.0207367618):0.01764848):0.005015617,10:0.017201801):0.007307167):0.001261006,(8:0.118488238,(12:0.008063567,((17:0.020876557,(19:0.044697956,18:0.01554944):0.0095520448):0.0005516767,16:0.026276063):0.02112912):0.0478643789):0.0427947292):0.00409317):0.0868020533):0.091871488,14:0.046217229);
tree gen.371 = [&U] ((13:0.00799521,(15:0.025560198,((11:0.02353233,(((5:0.01923984,((6:0.0351645,4:0.02146145):0.007044838,(3:0.0652036,(2:0.01790719,1:0.0344091):0.01818563):0.05124627):0.004260414):0.006272378,(9:0.01673885,7:0.02271056):0.02897053):0.001834483,10:0.021610056):0.007691278):0.004005091,((((17:0.016734882,16:0.04262695):0.0003961281,(19:0.057006552,18:0.00593814):0.006933614):0.0236708085,12:0.0093494707):0.0555937666,8:0.100066843):0.0375802877):0.005926817):0.0862922702):0.072606621,14:0.058371488);
tree gen.372 = [&U] (14:0.03847729,(13:0.01256135,(15:0.027915179,((11:0.01479762,(((5:0.01309587,((6:0.04858473,4:0.02454143):0.02324426,(3:0.07094468,(2:0.02052427,1:0.03426453):0.02721178):0.04950583):0.009010149):0.005285911,(9:0.02247286,7:0.026084785):0.02248062):0.002428709,10:0.021938899):0.01912533):0.003419888,((12:0.0129388956,(((19:0.050491,18:0.004958185):0.0132599198,16:0.03741038):0.0030103,17:0.03456127):0.016849008):0.043250885,8:0.112778598):0.0347716449):0.004712984):0.1011063883):0.09712431);
tree gen.373 = [&U] ((19:0.042300911,(12:0.01054741,(((13:0.01034263,14:0.15618635):0.0898406668,15:0.075065133):0.0025054641,(11:0.02227857,(((9:0.02052104,(8:0.078507103,7:0.018390893):0.002523187):0.01822547,((6:0.05917724,5:0.008511945):0.008050871,((3:0.05454601,(2:0.0191965,1:0.02941088):0.02691543):0.05773267,4:0.0345108):0.004131159):0.003884724):0.002470538,10:0.016614897):0.005388967):0.00350694):0.0803797151):0.001787261):0.027464249,((16:0.03000996,17:0.012580905):0.0095989515,18:0.008750114):0.009827002);
tree gen.374 = [&U] ((((12:0.009633932,19:0.0307719304):0.0006266612,(((13:0.007969227,14:0.115028461):0.1105681618,15:0.074983417):0.009253237,(11:0.02050063,((((9:0.007768609,8:0.064780223):0.008088063,7:0.030297888):0.03059488,((6:0.06107566,5:0.005063535):0.01586304,((3:0.06574612,(2:0.01832907,1:0.03011972):0.02173646):0.05422076,4:0.03993397):0.006576239):0.007729837):0.002837994,10:0.02418992):0.006307485):0.002912551):0.0945545575):0.038524055,17:0.026865542):0.001129331,(16:0.0300311,18:0.012207521):0.002391014);
tree gen.375 = [&U] (((((11:0.01777226,(((5:0.0164115,((6:0.06114473,4:0.03341417):0.003023502,(3:0.06645873,(2:0.03408627,1:0.04442897):0.01919607):0.06121393):0.004006058):0.005117135,(9:0.01384586,7:0.030047088):0.02936368):0.004224661,10:0.02310597):0.01379972):0.004245063,(8:0.119497875,((17:0.026772249,(16:0.02011118,(19:0.1163960005,18:0.004535495):0.00744135):0.008347795):0.01408398,12:0.0093224693):0.050241744):0.0282541149):0.00398553,15:0.032468743):0.1020886378,13:0.01821596):0.07169471,14:0.056819696);
tree gen.376 = [&U] ((13:0.01376577,(((11:0.01666717,(((5:0.01174625,((6:0.03044749,4:0.03590952):0.005778408,(3:0.06939277,(2:0.01745191,1:0.03855048):0.01969471):0.05038084):0.0064995):0.007126458,(9:0.01663823,7:0.028520767):0.02420767):0.00136088,10:0.025376421):0.005652568):0.007011344,(8:0.091687542,(((17:0.016972837,16:0.029894141):0.001029716,(19:0.0813645699,18:0.003102258):0.0106103039):0.01411564,12:0.0118561295):0.052072416):0.0275655886):0.006205037,15:0.032840713):0.099289613):0.09897978679,14:0.071903278);
tree gen.377 = [&U] (14:0.0507413,(13:0.0107697,(((11:0.01709716,(((5:0.01102257,((6:0.03817444,4:0.02662408):0.01294626,(3:0.05661532,(2:0.01523962,1:0.03792794):0.02079871):0.04939589):0.008271964):0.01049212,(9:0.01796475,7:0.030166321):0.02272564):0.00371266,10:0.018411964):0.006954191):0.005829154,(8:0.097197572,(12:0.014816084,(17:0.03276722,((18:0.012594091,19:0.0646078472):0.004107491,16:0.027140315):1.027779e-05):0.01829675):0.037751048):0.0369465397):0.004392423,15:0.0354584073):0.0804120678):0.074911818);
tree gen.378 = [&U] (14:0.078077141,(13:0.0100829,(15:0.030300168,((11:0.01677808,(((5:0.0182845,((6:0.05315175,4:0.02238055):0.01300014,(3:0.07629368,(2:0.022683,1:0.03458366):0.01381239):0.04899343):0.00761737):0.00296656,(9:0.01557677,7:0.024013189):0.03234218):0.005331488,10:0.021101009):0.01010202):0.003035602,(8:0.13123829,(12:0.007626374,((17:0.03811454,16:0.03574641):0.004586228,(18:0.007738563,19:0.052712499):0.013246887):0.021510238):0.0454477283):0.03109455):0.006991165):0.0942470209):0.099061515);
tree gen.379 = [&U] ((13:0.01148651,(15:0.0458910903,((11:0.0221927,(((5:0.01544692,((6:0.05061817,4:0.03193444):0.008550034,(3:0.06859309,(2:0.01860455,1:0.03418765):0.01948955):0.05007683):0.008437902):0.005921441,(9:0.01505438,7:0.02503038):0.02787033):0.007374561,10:0.010580073):0.007088863):0.007132209,(8:0.12652919,(((19:0.0915413156,18:0.007854327):0.011113356,(16:0.03061338,17:0.026563773):0.0093152608):0.01641979,12:0.00514240517):0.0592752305):0.027222272):0.001972812):0.0901709049):0.086378205,14:0.056947565);
tree gen.380 = [&U] ((13:0.01752697,(((11:0.02324495,(((5:0.01555355,((6:0.04588576,4:0.03173763):0.01680891,(3:0.05229726,(2:0.02437157,1:0.04047087):0.01243799):0.05803242):0.009101796):0.005946263,(9:0.01466981,7:0.014604382):0.02805761):0.007722945,10:0.01964001):0.01181825):0.003536229,((12:0.006469332,(((18:0.0073909,19:0.0937079144):0.006887399,17:0.02888921):0.0002699451,16:0.04443145):0.018839718):0.04337969835,8:0.105233767):0.037886221):0.003004741,15:0.030622753):0.0861628879):0.085435305,14:0.075008338);
tree gen.381 = [&U] ((13:0.0117794,(((11:0.01326991,(((5:0.01485963,((6:0.06475303,4:0.0153081):0.01281395,(3:0.04849696,(2:0.02711918,1:0.04420586):0.01148026):0.04046608):0.004416988):0.005310622,(9:0.01873612,7:0.0193463983):0.02325198):0.005105969,10:0.017217035):0.008894452):0.004606572,((12:0.009645501,((18:0.01149466,19:0.076912209):0.002830608245,(16:0.04271541,17:0.02557105):0.006726738):0.0154348754):0.041695298,8:0.137836761):0.0277359777):0.006847722,15:0.020196721):0.1013099728):0.1149074165,14:0.03855702);
tree gen.382 = [&U] ((13:0.007874661,(((11:0.01238593,(((5:0.01522966,((6:0.06190888,4:0.02430288):0.007922987,(3:0.0754111,(2:0.01965409,1:0.0362508):0.01527162):0.04402302):0.004125621):0.01073345,(9:0.01841082,7:0.026176614):0.02691625):0.0008949375,10:0.018720744):0.01078964):0.003036747,(8:0.095114473,((16:0.027614049,(17:0.014355043,(19:0.1025898314,18:0.003713958):0.007925364):0.0008712901):0.02325047,12:0.010806858):0.037908332):0.030989157):0.00334755449,15:0.023765642):0.0861265646):0.095996562,14:0.061339003);
tree gen.383 = [&U] (14:0.088667466,(13:0.007329811,(((11:0.0195222,(((5:0.01669845,((6:0.058179,4:0.03534693):0.006362169,(3:0.04520549,(2:0.01678034,1:0.03002591):0.02309102):0.05768789):0.002309622):0.008831163,(9:0.01866076,7:0.017630302):0.02545869):0.004233451,10:0.022732193):0.01066368):0.008801258,(8:0.1255944146,((((19:0.095040368,18:0.004487837):0.006583584,16:0.04868919):0.0002161061,17:0.019852534):0.035191199,12:0.01201312):0.044832527):0.0334734987):0.008178128,15:0.0367193113):0.089811968):0.0699162017);
tree gen.384 = [&U] ((13:0.01535231,(15:0.025564684,((11:0.02401111,(((5:0.02000583,((3:0.04850664,(2:0.03428057,1:0.03365547):0.006126503):0.05422206,(4:0.02200477,6:0.05662941):0.009556289):0.005869627):0.005500913,(9:0.01508331,7:0.023550158):0.02369719):0.003308107,10:0.02257887):0.007703779):0.002887929,(((((19:0.062418944,18:0.008049556):0.012795598,17:0.02330184):0.006938691,16:0.0375313):0.0273683253,12:0.009915277):0.038583336,8:0.09731072):0.03743325599):0.003912328):0.0970081797):0.055430049,14:0.068728589);
tree gen.385 = [&U] ((13:0.01587173,(((11:0.0212068,(((5:0.01713945,((3:0.05496145,(2:0.02173483,1:0.03968581):0.02496673):0.0724626,(4:0.02757087,6:0.04422354):0.008400847):0.008997792):0.007454244,(9:0.0234654,7:0.020367131):0.02715555):0.00586569,10:0.020641602):0.009217996):0.005825971,(8:0.084002849,((16:0.02759304,((18:0.012168707,19:0.030150988):0.018615543,17:0.011088688):0.001028155):0.0302947751,12:0.010658):0.054001895):0.0404654794):0.007480931,15:0.016044327):0.0935144298):0.073917992,14:0.057931302);
tree gen.386 = [&U] ((13:0.01373964,(15:0.01872216,((11:0.02312047,(((5:0.02594434,((3:0.0562831,(2:0.02758121,1:0.04548178):0.01788803):0.06255311,(4:0.02534205,6:0.03466346):0.02262463):0.01574765):0.002794684,(9:0.02217061,7:0.0290376423):0.0295895):0.002488111,10:0.015601932):0.007065965):0.003887013,(8:0.1159087244,(((16:0.03350411,17:0.011019261):0.002459697,(19:0.0618031261,18:0.007482584):0.008098312):0.0417024322,12:0.012065697):0.034731743):0.0390150682):0.003832906):0.0977675996):0.080406934,14:0.08556888);
tree gen.387 = [&U] ((13:0.0144375,(((11:0.02416889,(((5:0.02219568,((3:0.05390765,(2:0.02604345,1:0.0430976):0.009474593):0.06024494,(6:0.04765797,4:0.04106575):0.001721789):0.01128167):0.004282457,(9:0.01925276,7:0.0261292818):0.02117666):0.006776502,10:0.019427794):0.008386858):0.002522248,((12:0.010130761,((18:0.005819658,19:0.045795125):0.004299269,(17:0.025276158,16:0.033356717):7.039096e-05):0.0211420596):0.0383371704,8:0.094248319):0.052408228):0.0040265,15:0.0303131478):0.0941282576):0.088213546,14:0.066065692);
tree gen.388 = [&U] ((13:0.01166828,(15:0.025710021,((11:0.01531235,(((5:0.02243378,((3:0.04560508,(2:0.0188816,1:0.03822478):0.0179415):0.06292997,(6:0.04388831,4:0.02700882):0.005281555):0.00674796):0.007886678,(9:0.0191013,7:0.013894331):0.02440855):0.003546544,10:0.018704418):0.005945809):0.008604601,((12:0.0115879347,(16:0.02089477,((19:0.02267273506,18:0.007034947):0.01646091,17:0.031665342):0.003832331):0.02041402):0.0401223518,8:0.105999123):0.029121049):0.004520328):0.0914422704):0.080135546,14:0.076463887);
tree gen.389 = [&U] ((13:0.008924713,(((11:0.01477861,(((5:0.008551607,((3:0.08082632,(2:0.01529389,1:0.03289676):0.01580052):0.05304873,(6:0.04783513,4:0.02463279):0.01839669):0.00755542):0.006344092,(9:0.01785299,7:0.028501779):0.02675177):0.007043043,10:0.0151299878):0.005752035):0.003849865,((12:0.0106617963,(17:0.013877265,(16:0.03207721,(19:0.0337040558,18:0.0100399068):0.024280756):0.0004767482):0.02498653):0.0444123061,8:0.105908123):0.0303789768):0.00164037,15:0.0310504924):0.09438402026):0.078820988,14:0.068031771);
tree gen.390 = [&U] ((13:0.008156322,(((11:0.01635327,(((5:0.009569403,((3:0.05205191,(2:0.02142343,1:0.03629179):0.02158054):0.05429151,(6:0.03838853,4:0.02413098):0.01079813):0.00611858):0.006251007,(9:0.02086364,7:0.022693029):0.02890456):0.002827668,10:0.01633256):0.007720065):0.004896076,((12:0.009561817,((17:0.015446929,16:0.03294344):0.0013825527,(19:0.0377846304,18:0.004887918):0.0070117931):0.0153187502):0.047050955,8:0.115296919):0.04960700003):0.002255794,15:0.025950933):0.0668747679):0.0809718044,14:0.045942049);
tree gen.391 = [&U] (((((11:0.02211623,(((5:0.01646521,((3:0.05851806,(2:0.01395949,1:0.03532735):0.02844234):0.04702829,(6:0.05113777,4:0.0176186):0.02218134):0.00426278):0.00344802,(9:0.02077114,7:0.016460047):0.02947081):0.004999845,10:0.011423787):0.006179737):0.003930716,((((16:0.038188088,(19:0.024920781,18:0.01983944793):0.0048059819):0.001589316,17:0.018399524):0.010189318,12:0.008025617):0.0421574772,8:0.11268359):0.0389829615):0.002847161,15:0.025842709):0.0878442747,13:0.013709273):0.078521864,14:0.064545549);
tree gen.392 = [&U] (14:0.049661642,((15:0.028429297,((11:0.01865184,(((5:0.01619646,((3:0.06736647,(2:0.01846183,1:0.03136361):0.01730858):0.04810289,(6:0.04946731,4:0.02176026):0.006557093):0.00474642):0.006017188,(9:0.02060474,7:0.022017536):0.03110653):0.002409869,10:0.015876191):0.007467732):0.001613668,(8:0.114706338,(((19:0.039680383,(16:0.03092298,17:0.025048105):0.004038977):0.010113573,18:0.007384899):0.014517061,12:0.008267326):0.0435746253):0.0245677134):0.0045236054):0.08678856224,13:0.01213066):0.09903673);
tree gen.393 = [&U] (14:0.09045993,((((11:0.02402507,(((5:0.0177556,((3:0.05355068,(2:0.02320281,1:0.04726743):0.01861527):0.04809789,(6:0.05230876,4:0.02778999):0.009826148):0.01013899):0.005759566,(9:0.02049143,7:0.0131055627):0.03563223):0.004209294,10:0.024528817):0.005370848):0.002333,((((16:0.048373954,17:0.03032497):0.0005928606,(18:0.004394494,19:0.027140213):0.0110009526):0.0247364488,12:0.00715901):0.052639307,8:0.221046187):0.0408116381):0.0038524507,15:0.0284235338):0.0976705203,13:0.01013198):0.067090707);
tree gen.394 = [&U] (((((11:0.01535388,(((9:0.01598747,7:0.019957392):0.0186472,(5:0.01455901,((3:0.05197431,(2:0.02435717,1:0.0438512):0.02924873):0.05438569,(6:0.04377609,4:0.02163442):0.0199429):0.005863485):0.006785253):0.003365923,10:0.0132282878):0.01047586):0.006896314,((12:0.0060312652,((17:0.022477966,16:0.0402885):0.002964499,(19:0.0501946316,18:0.01808861):0.01150551):0.019137747):0.03440138,8:0.11751973):0.027190419):0.004729867,15:0.0356819456):0.0771140431,13:0.01375175):0.089978294,14:0.06375064);
tree gen.395 = [&U] (14:0.081443524,((((11:0.01793081,(((9:0.01736849,7:0.0174691096):0.02688236,(5:0.01944692,((3:0.06353786,(2:0.01709073,1:0.03461381):0.03377705):0.05418797,(6:0.04765516,4:0.03496018):0.01765059):0.003098805):0.006186077):0.005448509,10:0.019772669):0.007708204):0.001837142,(8:0.115388775,(((17:0.021050152,(19:0.072597577,18:0.0086501331):0.0050550586):0.002359402,16:0.027136381):0.0238632187,12:0.0087068704):0.045384572):0.032875123):0.01230859,15:0.02768910008):0.0915215034,13:0.01356243):0.089830596);
tree gen.396 = [&U] (14:0.0598847,((((11:0.01696764,(((9:0.01459431,7:0.0138279158):0.02509383,(5:0.01680065,((3:0.06792317,(2:0.01026463,1:0.03392046):0.03814922):0.06456523,(6:0.04468444,4:0.02915512):0.004835328):0.007626322):0.008054109):0.005087695,10:0.018039067):0.006890163):0.004261642,((((18:0.01639666,19:0.04175282467):0.025015735,(17:0.014902997,16:0.0158054):0.0008011419):0.02288517,12:0.006633296):0.0330755592,8:0.130925886):0.02222853):0.0063009549,15:0.028954017):0.09163941386,13:0.01278498):0.077687004);
tree gen.397 = [&U] (14:0.060817618,((((11:0.01525524,(((9:0.01616472,7:0.02564988):0.02196946,(5:0.0160902,((3:0.05614632,(2:0.02403836,1:0.055449):0.02144076):0.04993607,(6:0.041139,4:0.03249595):0.007949887):0.004739318):0.00863809):0.008240165,10:0.014995079):0.01285708):0.005050008,((12:0.012438767,(17:0.008942991,(16:0.0289439,(18:0.009149808,19:0.0799358025):0.00404837):0.009418081):0.021063598):0.0368947774,8:0.1133427049):0.027703946):0.005454351,15:0.027678917):0.09158260787,13:0.01209054):0.0707237911);
tree gen.398 = [&U] (14:0.0518828,((15:0.021177959,((11:0.02552614,(((9:0.016017,7:0.022473551):0.02553061,((4:0.03830773,(3:0.04582039,(2:0.02200571,1:0.02712925):0.02567354):0.04380501):0.008390195,(6:0.04945593,5:0.009231117):0.00227057):0.008930247):0.004289375,10:0.02536716):0.005745015):0.003331837,(8:0.118713873,(12:0.0078556076,((18:0.003169711,19:0.0665137784):0.0127967799,(17:0.019427277,16:0.02770638):0.0005517966):0.041965231):0.0443093637):0.0304579592):0.00633013691):0.0853409275,13:0.007113549):0.064606995);
tree gen.399 = [&U] (((15:0.028583598,((11:0.02031499,(((9:0.02204787,7:0.023633582):0.02785445,((4:0.02764323,(3:0.06610915,(2:0.02079855,1:0.02817642):0.01274248):0.05082799):0.00471607,(6:0.04584372,5:0.01003196):0.006637833):0.004093205):0.005894483,10:0.019151924):0.007697776):0.003725072,((12:0.006262562,((18:0.01281467,19:0.038657822):0.002947569,(16:0.02801721,17:0.022555046):0.005536342):0.0322907065):0.029835878,8:0.1145806092):0.03422115647):0.004766664):0.0921201726,13:0.01773788):0.108421695,14:0.043161905);
tree gen.400 = [&U] (14:0.057397,((((11:0.02551384,(((9:0.01615129,7:0.025383564):0.02580974,(((6:0.05349104,4:0.02081464):0.01239632,(3:0.07410132,(2:0.01794572,1:0.02913454):0.02209104):0.06597578):0.003248472,5:0.01915971):0.009191752):0.00949062,10:0.017771734):0.007335133):0.008244302,(((16:0.02648828,((18:0.01485541,19:0.0514235514):0.02344203,17:0.03415351):0.006340257):0.030363534,12:0.007829196):0.044445873,8:0.092760198):0.039367357):0.004036432,15:0.0252011557):0.0911237792,13:0.01242047):0.119090182);
tree gen.401 = [&U] (14:0.055430128,((((11:0.01910837,(((9:0.01672282,7:0.016298961):0.02404202,((4:0.03137951,(3:0.05842585,(2:0.02763949,1:0.02777664):0.01841588):0.045690589):0.009726266,(6:0.04441049,5:0.008812977):0.01501219):0.00677632):0.005825911,10:0.021964111):0.006306583):0.005490373,((12:0.010653405,(16:0.04213746,((18:0.0005740025,19:0.1025077008):0.004536415,17:0.017291944):0.0004431272):0.018994802):0.043030451,8:0.117171034):0.0409911455):0.004775885,15:0.0140830277):0.0781701753,13:0.01189984):0.073455337);
tree gen.402 = [&U] (16:0.03707229,((((15:0.0612609836,(14:0.1212725892,13:0.01331228):0.0916992277):0.001257735,(11:0.02298667,(10:0.0113558965,((((6:0.03780696,4:0.02658046):0.01272178,(3:0.06728016,(2:0.02465297,1:0.02346846):0.01423725):0.0693621):0.004219609,5:0.01960181):0.004018663,((8:0.074559659,7:0.0194122596):0.01012071,9:0.02033322):0.01936323):0.004019405):0.01464832):0.004515517):0.0878377333,(12:0.01109574,19:0.0531736829):0.0059186):0.0224004,(17:0.015781135,18:0.017568869):0.0002737273):0.001921014);
tree gen.403 = [&U] (((((11:0.01264224,(10:0.018227944,((9:0.01568987,7:0.018239333):0.02596784,(((6:0.04146452,4:0.02242562):0.008673723,(3:0.05868936,(2:0.01630963,1:0.04112833):0.008137859):0.05945559):0.004959552,5:0.01757423):0.003354109):0.007121447):0.008896936):0.004486799,(((16:0.03823878,((18:0.009483756,19:0.05871831959):0.006799274,17:0.026413681):0.001141706):0.0347721152,12:0.01182162):0.032625742,8:0.090060196):0.0448744243):0.004878122,15:0.022493265):0.09343145496,13:0.009637407):0.066992045,14:0.055022647);
tree gen.404 = [&U] ((18:0.012623371,(16:0.04037427,17:0.030823702):0.002988429):0.0008513093,((19:0.0419783339,12:0.01299287):0.00061719,(((14:0.13852739,13:0.0102973):0.0982255017,15:0.079028433):0.002874493,(11:0.01920332,(10:0.016333497,(((6:0.046556,(4:0.03254594,(3:0.05336526,(2:0.02938939,1:0.02625449):0.02340624):0.06554159):4.549367e-05):0.01093168,5:0.02265691):0.007145548,((8:0.084832002,9:0.01884721):0.00703883,7:0.031808509):0.02588115):0.009277038):0.01251073):0.004173791):0.0789745307):0.02516886);
tree gen.405 = [&U] (((19:0.0364791229,12:0.005807157):0.001343905,((15:0.05587747,(14:0.129247832,13:0.007215165):0.0933473616):0.003973849,(11:0.01887841,(10:0.014271462,((((3:0.05748199,(2:0.02171047,1:0.02636596):0.01697786):0.0538282,(6:0.03166095,4:0.016004):0.01931794):0.006312385,5:0.01423635):0.006040938,(9:0.01139212,(8:0.06288116,7:0.0206631183):0.006135331):0.02790571):0.005654751):0.005831672):0.004393541):0.0619244973):0.02723276126,(18:0.019975492,(17:0.017076391,16:0.02708613):0.001082191):0.0001572801);
tree gen.406 = [&U] (((((11:0.01724459,(((9:0.01718245,7:0.0275761753):0.02286013,((6:0.0433294,5:0.005101553):0.01283045,(4:0.02371369,(3:0.04187238,(2:0.03084104,1:0.0363381):0.01384088):0.0644246):0.007175736):0.001722887):0.005907546,10:0.011181308):0.008792185):0.003373601,(8:0.099244144,(12:0.0151846679,(17:0.016474737,((18:0.006173249,19:0.0597498187):0.00642436,16:0.02425985):0.002502118):0.0163372819):0.037685572):0.03268403):0.003208343,15:0.026546032):0.1147959118,13:0.007874424):0.0778955396,14:0.043841112);
tree gen.407 = [&U] (((((11:0.01923364,(((9:0.02248639,7:0.021811628):0.02346626,((6:0.05222299,5:0.01129697):0.005371174,(4:0.02521843,(3:0.05201884,(2:0.01765367,1:0.02721728):0.02870526):0.04392312):0.007596496):0.003203979):0.00647487,10:0.021744742):0.00835079):0.003137384,(8:0.11481781,(12:0.015442282,(16:0.03921743,((18:0.018739284,19:0.0600099614):0.0097567752,17:0.00969696):0.0011693):0.0194673448):0.0451750277):0.050271144):0.006721764,15:0.022717828):0.093173645,13:0.01742632):0.064198874,14:0.08225396);
tree gen.408 = [&U] (((14:0.134119672,(((((((4:0.04073103,((2:0.02160235,1:0.04508479):0.01265555,3:0.06014657):0.05636826):0.005958034,(5:0.003768863,6:0.0596531):0.01284349):0.003552533,(7:0.02703497995,9:0.01396506):0.02145389):0.004289777,10:0.013228264):0.01028501,11:0.01595111):0.005726979,(15:0.0225673905,13:0.1076817958):0.0090738561):0.0319064667,8:0.116258275):0.020448606):0.029263603,12:0.009754191):0.0049165951,(((18:0.003335021,19:0.051023849):0.002232756,16:0.02295112):0.0004754553,17:0.024350644):0.035356726);
tree gen.409 = [&U] (14:0.04823241,((((11:0.01791691,(((9:0.02100965,7:0.0248268668):0.03014873,((6:0.04984824,5:0.003467296):0.0230606,(4:0.03721766,(3:0.07013411,(2:0.02634955,1:0.03262959):0.01606192):0.05454684):0.004165961):0.007131622):0.002914175,10:0.010416483):0.006843724):0.002875018,(8:0.120139044,(((17:0.017893895,16:0.02511533):0.0113950654,(19:0.0815430156,18:0.006807034):0.008371126):0.0112328192,12:0.008774399):0.031848043):0.042315873):0.006411939,15:0.021184708):0.0908129616,13:0.01496783):0.085317955);
tree gen.410 = [&U] (14:0.032928409,((((11:0.0196217,(((9:0.01361134,7:0.026100368):0.02715749,((6:0.05364618,5:0.007997567):0.0120061,(4:0.04291802,(3:0.05246943,(2:0.02042119,1:0.02667211):0.01751718):0.03886736):0.007519877):0.004337478):0.003856254,10:0.0165158757):0.006289756):0.004923018,(8:0.095911901,(12:0.0056687713,((16:0.032312668,17:0.015034169):0.0001984494,(19:0.0727253721,18:0.02274201):0.01114565):0.02168612):0.03874817367):0.03167208):0.004648287,15:0.02219352537):0.07127608334,13:0.01098528):0.084988545);
tree gen.411 = [&U] (((15:0.0269299603,((11:0.02128041,(((9:0.01683721,7:0.016947843):0.03582899,((6:0.0443136,5:0.009574409):0.007527215,(4:0.03618025,(3:0.07474072,(2:0.02269078,1:0.03607546):0.0125996):0.04947129):0.003649134):0.01010351):0.01077771,10:0.0193391197):0.005500462):0.005764913,((12:0.0074378133,(((19:0.069486513,18:0.0044680363):0.01049700454,16:0.03206854):0.01044673,17:0.018743302):0.01319739):0.053140298,8:0.13747494):0.036227522):0.002805618):0.0861755804,13:0.0163325):0.0884633217,14:0.051387785);
tree gen.412 = [&U] (((17:0.016197967,(18:0.003054035,19:0.052549524):0.0123458292):0.001487221,16:0.02174158):0.003319607,(12:0.010489748,(14:0.132104955,((((10:0.023860757,((5:0.01601238,((6:0.04619995,4:0.02987594):0.01118043,((2:0.0286488,1:0.04473808):0.01666946,3:0.08061181):0.0481886):0.008312486):0.005065467,(7:0.0131681284,9:0.01283358):0.02099447):0.007229981):0.005409557,11:0.01607684):0.001816433,(15:0.024665201,13:0.0805238227):0.01177048):0.044775658,8:0.109545334):0.022979979):0.034153412):0.0269216275);
tree gen.413 = [&U] ((13:0.009648124,(15:0.021407991,((11:0.01309237,(((9:0.01396335,7:0.030923006):0.03195474,(5:0.01931322,((6:0.06037178,4:0.04216262):0.01174936,(3:0.05030275,(2:0.02906058,1:0.02867566):0.02005555):0.04548198):0.01025742):0.003292329):0.005234173,10:0.017703811):0.01082647):0.005379834,(((((19:0.0570861885,18:0.007521168):0.0073807209,16:0.02447153):0.005462034,17:0.015063508):0.025902013,12:0.0128267914):0.0461352001,8:0.105002875):0.0414533532):0.0031446802):0.082511816):0.113260374,14:0.044916822);
tree gen.414 = [&U] ((13:0.0101997165,(((11:0.02519186,(((9:0.01323659,7:0.020094519):0.02331508,(5:0.01416119,((6:0.04361029,4:0.0305105):0.01901807,(3:0.07800335,(2:0.03025123,1:0.02847077):0.01612973):0.04680991):0.008886726):0.004153343):0.004126132,10:0.022760845):0.005458298):0.002125127,(8:0.118620802,(((17:0.013911631,16:0.0430027):0.0001863783,(18:0.007367782,19:0.051392865):0.0108246259):0.0182781006,12:0.007487231):0.037028391):0.038399988):0.0086028932,15:0.025423306):0.0883514941):0.072700537,14:0.068052236);
tree gen.415 = [&U] (((18:0.01290266,19:0.0564110987):0.0197156744,17:0.0409325708):0.0009451251,(((14:0.1386108,(8:0.11678054,(((10:0.0177000979,((5:0.0204346,((6:0.03524473,4:0.03523229):0.008356333,((2:0.02255041,1:0.05310364):0.02773396,3:0.0608659):0.05026879):0.004031877):0.007940417,(7:0.023083984,9:0.01951693):0.02746646):0.003835576):0.006652279,11:0.02499901):0.003641461,(15:0.017299303,13:0.1078825602):0.0028225199):0.0294078721):0.017992926):0.0312617593,12:0.007933775):0.01873794,16:0.026574):0.0002716257);
tree gen.416 = [&U] (((18:0.0171857644,16:0.03849095):0.000418337,17:0.03122951):0.01320595,((19:0.049067705,12:0.006621786):0.003589982,(14:0.138331189,((13:0.106792902,15:0.0581529645):0.003121046,(11:0.02652658,(10:0.0140377324,((5:0.01820213,((3:0.05988374,(2:0.0295211,1:0.05490359):0.03174906):0.03268118,(6:0.03921928,4:0.0102975):0.02313376):0.004274301):0.007695791,((8:0.061146484,9:0.01013678):0.003413796,7:0.0213301554):0.03401216):0.00430427):0.01149447):0.001447365):0.06063845475):0.021553443):0.0283711468);
tree gen.417 = [&U] (14:0.05124774,((((11:0.01376929,(((9:0.02215069,7:0.0288410423):0.02369311,(5:0.0193063,((6:0.06775736,4:0.02649628):0.01532235,(3:0.06289429,(2:0.01790041,1:0.0430254):0.02101633):0.05197633):0.009289254):0.005509248):0.004763977,10:0.017265786):0.01170944):0.001578229,(((17:0.013198268,((19:0.0350327752,18:0.0054172196):0.01521256,16:0.01988705):0.006625006):0.0187862702,12:0.01021161804):0.055410541,8:0.106698185):0.034299503):0.0124429078,15:0.0246034524):0.0838884018,13:0.01512178):0.1038642892);
tree gen.418 = [&U] (14:0.066704717,((((11:0.01679107,(((9:0.0136151,7:0.022122952):0.02376699,(5:0.01448881,((6:0.044125,4:0.03527459):0.003520685,(3:0.07339688,(2:0.01943537,1:0.02832238):0.02062479):0.05601473):0.003740345):0.005737131):0.002793116,10:0.022194533):0.005595556):0.00752371,(8:0.097443213,(12:0.01311947,(16:0.03055766,((19:0.03177693,18:0.001207074):0.0109869504,17:0.017032559):0.00067222197):0.01883056):0.0396275701):0.051497749):0.005560201,15:0.02466664434):0.0953915861,13:0.01522993):0.07445089);
tree gen.419 = [&U] (14:0.060736896,((15:0.02966576084,((11:0.01620515,(((9:0.01469826,7:0.019501549):0.0221984,(((3:0.07057582,(2:0.02916618,1:0.03568311):0.02478664):0.04866935,(6:0.05892365,4:0.03345667):0.01016614):0.01127356,5:0.01693054):0.006071991):0.005281892,10:0.016383205):0.008276268):0.00426456,((((18:0.01135226,19:0.0393789187):0.001630962,(16:0.02233735,17:0.018976548):0.005614612):0.0411245169,12:0.013172278):0.0504114223,8:0.096008901):0.037470994):0.001959584):0.07440688,13:0.009066781):0.0691587303);
tree gen.420 = [&U] (14:0.04992791,((((11:0.01848523,(((9:0.01555506,7:0.03160761):0.02701931,(((3:0.07154262,(2:0.01721208,1:0.03394239):0.01077328):0.04826966,(6:0.05071732,4:0.0209919):0.01114446):0.01052207,5:0.0135725):0.008035607):0.001659667,10:0.016441266):0.007795657):0.004906401,((((16:0.035436074,(19:0.039223581,18:0.022466667):0.0088185109):0.001390898,17:0.020383275):0.0176345245,12:0.0157728035):0.033891477,8:0.10337774):0.0314888519):0.005564113,15:0.018016295):0.081658077,13:0.01310018):0.0833882997);
tree gen.421 = [&U] (((((11:0.01787039,(((9:0.01490307,7:0.023519198):0.02244208,(((3:0.06375127,(2:0.01996615,1:0.04083293):0.0146499):0.04271046,(6:0.06328952,4:0.03372752):0.01462369):0.005414815,5:0.01531035):0.009459761):0.005681603,10:0.019054351):0.009425179):0.002835907,(8:0.104251149,((((19:0.0274721761,18:0.004046571):0.005022306,17:0.006047517):0.0005812667,16:0.035857967):0.01532698,12:0.0177907028):0.041819476):0.043110556):0.0046290035,15:0.02023037):0.0957767463,13:0.0114038):0.083116556,14:0.042671448);
tree gen.422 = [&U] (((((11:0.01807843,(((9:0.02413665,7:0.025295933):0.03357423,(((4:0.02040402,6:0.04919665):0.01332209,(3:0.06367712,(2:0.02609047,1:0.04874122):0.01908685):0.06678778):0.01035859,5:0.01381589):0.004955079):0.00429656,10:0.015362862):0.007680915):0.008319561,(8:0.13985366,(12:0.0068631323,(17:0.038268752,(16:0.02403809,(19:0.047796127,18:0.008844462):0.009035311):0.003404217):0.01929046):0.0368670933):0.05200541899):0.0072990174,15:0.0318534729):0.0924844384,13:0.01057921):0.130381809,14:0.05557538);
tree gen.423 = [&U] ((13:0.01024567,(15:0.0302481198,((11:0.01707707,(((9:0.0172942,7:0.0208891805):0.02261196,((4:0.03267157,(3:0.05918329,(2:0.02584635,1:0.03427463):0.01889501):0.05219363):0.001560759,(6:0.04857639,5:0.01197114):0.006741797):0.01012723):0.0038862,10:0.016826434):0.0111885):0.004146587,(8:0.117691442,(12:0.010990924,((18:0.01403138,19:0.041687895):0.017723702,(17:0.02117462,16:0.03802521):0.001235635):0.0308547006):0.04372795):0.0300085977):0.003138019):0.0903483204):0.104441902,14:0.065179553);
tree gen.424 = [&U] (14:0.0527108,(13:0.008973413,(15:0.0269024103,((11:0.01970171,(((9:0.02176879,7:0.0206069347):0.02831278,(((6:0.0318741,4:0.02230393):0.01085542,(3:0.06171454,(2:0.02271691,1:0.03268369):0.02937668):0.05234166):0.008405866,5:0.0134678):0.005972455):0.002876187,10:0.018778966):0.006546918):0.001249762,(8:0.117988376,((((19:0.096653277,18:0.0038140109):0.0159142,17:0.013891751):0.005001808,16:0.0132599995):0.02630862055,12:0.0094272922):0.058453469):0.033600312):0.006045214):0.08723432617):0.094147127);
tree gen.425 = [&U] (14:0.080294239,(13:0.01217989,(15:0.0231554372,((11:0.01700145,(((9:0.0206557,7:0.0282974601):0.03382357,(((6:0.03448998,4:0.02312764):0.009255867,(3:0.07468874,(2:0.04163697,1:0.03904024):0.01492746):0.05758022):0.004016831,5:0.02147861):0.00364791):0.006202868,10:0.016960778):0.003192156):0.004776068,((12:0.004729654,((16:0.031337687,19:0.0828733168):3.354541e-05,(17:0.018331513,18:0.005065923):0.00198678):0.026074154):0.0538647239,8:0.14105047):0.0426091772):0.00134388941):0.0980179936):0.076808391);
tree gen.426 = [&U] ((16:0.01765186,(18:0.0094435313,19:0.071090915):0.01126438):0.0001815077,(17:0.020337938,(12:0.0080743841,(14:0.13769977,((((((5:0.01737203,((4:0.02786166,6:0.04473344):0.007963425,((2:0.02038425,1:0.03200331):0.01529897,3:0.05824769):0.05582484):0.007647243):0.007925381,(7:0.0185648416,9:0.01987328):0.01994185):0.006254151,10:0.019365175):0.007735502,11:0.01705637):0.004981876,(15:0.022581034,13:0.1014675349):0.004320552):0.0306765228,8:0.099794886):0.024915307):0.032437155):0.023045104):0.002555473);
tree gen.427 = [&U] (((((11:0.01392924,(((9:0.01939218,7:0.0222624951):0.03367519,(((6:0.05699252,4:0.02426657):0.007461935,(3:0.07091048,(2:0.02368825,1:0.03952833):0.01987256):0.03412076):0.005793196,5:0.02232247):0.003737793):0.005051594,10:0.018199938):0.008618222):0.009682456,((((16:0.042313501,(19:0.0424815804,18:0.008228139):0.007637092):0.0003450488,17:0.02019542):0.0217041,12:0.0137674787):0.044262207,8:0.11308377):0.0496638675):0.005875687,15:0.024984507):0.09247198594,13:0.0100947):0.0955331805,14:0.058844697);
tree gen.428 = [&U] (14:0.06194597,(13:0.007939171,(15:0.024188313,((11:0.01023611,(((9:0.01616593,7:0.018010451):0.02132084,(((6:0.04839403,4:0.03781658):0.008164192,(3:0.08396274,(2:0.01251859,1:0.03581857):0.02099788):0.04128912):0.001952825,5:0.01403924):0.006251322):0.004948652,10:0.016574455):0.006121269):0.008185037,(8:0.106231018,(12:0.012726062,((17:0.0307359824,16:0.03122024):8.966887e-05,(19:0.026455637,18:0.00388014):0.0105049425):0.026735487):0.0416872381):0.032405535):0.005163576):0.08411669859):0.071566378);
tree gen.429 = [&U] (14:0.064968675,(13:0.008563154,(15:0.028633023,((11:0.02747677,(((9:0.01826252,7:0.0182284229):0.02926903,(((6:0.03698597,4:0.03334434):0.0117879,(3:0.0639563,(2:0.01942863,1:0.0417213):0.02348783):0.06567764):0.00472444,5:0.0136554):0.007564672):0.002754629,10:0.01940763):0.00738485):0.006277067,(8:0.12976088,((((19:0.03929865755,18:0.006629856):0.00907889,16:0.02843875):0.0011149868,17:0.02703877):0.014878592,12:0.0095810831):0.0561558765):0.038559611):0.004829517):0.09860223893):0.0863735041);
tree gen.430 = [&U] (14:0.08970789,((15:0.0289196603,((11:0.02069688,(((9:0.0213346,7:0.0194750886):0.02527535,(((6:0.05282241,4:0.03619401):0.01402384,(3:0.05049089,(2:0.02199433,1:0.0526807):0.02356059):0.03757091):0.007408293,5:0.02051433):0.004687974):0.001230588,10:0.0246357856):0.01059193):0.004529396,(8:0.124666881,(((19:0.0210403794,18:0.007701199):0.0028165275,(16:0.03163015,17:0.0069886129):0.00666266):0.019733141,12:0.004808907):0.039760374):0.039735707):0.006065911):0.0987362197,13:0.00837749):0.0792206693);
tree gen.431 = [&U] (((15:0.028298876,((11:0.02318032,(((9:0.01586011,7:0.023984819):0.02469664,(((6:0.04111031,4:0.01259976):0.01938859,(3:0.04909798,(2:0.03282944,1:0.04542834):0.02430519):0.05151135):0.005506534,5:0.01466798):0.006607406):0.004787183,10:0.016800275):0.01157135):0.009248113,(8:0.103110846,(((16:0.03030669,19:0.0798702108):0.0076761393,(17:0.029978666,18:0.007433675):0.001354561):0.0199638436,12:0.008321527):0.0489237397):0.02614028):0.00709503):0.0766207149,13:0.01078224):0.0750160654,14:0.053580046);
tree gen.432 = [&U] (((15:0.0392524596,((11:0.017585,(((9:0.0175288,7:0.02389637647):0.02700675,(((6:0.03785888,4:0.03125405):0.01080647,(3:0.05309122,(2:0.02908298,1:0.04832249):0.01847611):0.04792149):0.002525596,5:0.01623941):0.008377534):0.004276374,10:0.018246928):0.008604048):0.004321187,(8:0.10734355,((((19:0.0939329023,18:0.009548767):0.002165098,16:0.02513707):0.002290546,17:0.03306562):0.0468987876,12:0.005806394):0.0518981373):0.0355510452):0.005190311):0.08360965543,13:0.01632285):0.087460396,14:0.055559712);
tree gen.433 = [&U] (14:0.095794467,((((11:0.0238932,(((9:0.01170264,7:0.018223794):0.02483065,((6:0.06513053,5:0.01269432):0.00471773,(4:0.03376983,(3:0.06743334,(2:0.01417311,1:0.0438385):0.01826672):0.05147258):0.0009797118):0.006516872):0.005918304,10:0.013954745):0.0116859):0.002480837,(8:0.114945876,(((18:0.00693015,19:0.051042599):0.018475956,(17:0.016941999,16:0.04159773):0.007369328):0.01249154,12:0.016152018):0.043080402):0.031748044):0.0055058,15:0.031307005):0.08868989489,13:0.01361351):0.085288469);
tree gen.434 = [&U] (((((11:0.02255099,(((9:0.01393641,7:0.01718042158):0.0288455,(((3:0.0574354,(2:0.03249784,1:0.03458791):0.01569943):0.04491351,(4:0.02134741,6:0.0349478):0.0255069):0.002807111,5:0.02640243):0.005003245):0.005336719,10:0.020468365):0.01061565):0.003997582,(8:0.106999753,(12:0.006918532695,(16:0.04108495,((19:0.062574667,18:0.016271798):0.017580405,17:0.01921464):0.003419285):0.01093798):0.0341574413):0.038009034):0.007366521,15:0.02971672):0.0969401855,13:0.02232787):0.068106746,14:0.044028064);
tree gen.435 = [&U] ((((18:0.0103842,19:0.07191528556):0.008853696,16:0.04535199):0.0007996155,17:0.018488359):0.0070351258,(12:0.01215456,(14:0.1135012721,(((15:0.0219179561,13:0.094779142):0.004185525,((((5:0.01681513,((((2:0.01707164,1:0.0403896):0.01677696,3:0.06808967):0.05762923,6:0.04543134):0.00457677,4:0.03536992):0.01090016):0.004520081,(7:0.0295800798,9:0.01191244):0.02135015):0.00278714,10:0.013821488):0.008366391,11:0.01389171):0.004871303):0.03982317,8:0.091868106):0.01648959):0.026009351):0.02742391);
tree gen.436 = [&U] ((17:0.02977564,((19:0.0533588085,18:0.0081451448):0.016445201,16:0.04538531):0.003604443):0.0009361199,(12:0.0112924001,(14:0.159721762,(((15:0.041254977,13:0.1176575407):0.006832354,((((5:0.01688837,(((2:0.02386137,1:0.03338358):0.01332969,3:0.06287162):0.05534613,(6:0.0430733,4:0.02724807):0.009473431):0.005159507):0.005479554,(7:0.020834071,9:0.01298663):0.02489816):0.01026829,10:0.014966129):0.004341233,11:0.02200337):0.00285029):0.0487390891,8:0.100275691):0.022809986):0.03247183656):0.018754117);
tree gen.437 = [&U] (((18:0.004984868,19:0.049051969):0.0061716171,(17:0.012044814,16:0.03295491):0.002076005):0.0117808331,(12:0.012108342,(14:0.142555134,((15:0.0461475435,13:0.1101950396):0.005760284,(11:0.01566755,(((7:0.015627094,(9:0.01618006,8:0.069005645):0.001442157):0.03279563,(5:0.01536225,((3:0.06420743,(2:0.0231988,1:0.04016419):0.01322392):0.05347523,(6:0.04394542,4:0.03324521):0.01318084):0.00541659):0.003240208):0.003607881,10:0.010685051):0.01550144):0.009289623):0.045398522):0.024044152):0.022646377);
tree gen.438 = [&U] (((19:0.064451417,18:0.003992227):0.0045329881,(16:0.03292416,17:0.03298769):0.002093204):0.002883653,((14:0.1092291671,(((15:0.034764652,13:0.1126093941):0.004333075,((((5:0.01633359,(((2:0.02588058,1:0.02759273):0.02049851,3:0.07517468):0.04869269,(6:0.04127428,4:0.03892544):0.009989988):0.008488131):0.005004164,(7:0.026282113,9:0.02054611):0.0224212):0.0089861,10:0.02535974):0.01161663,11:0.02510341):0.003414439):0.0348894081,8:0.136904791):0.024855489):0.0396564617,12:0.011317653):0.027813159);
tree gen.439 = [&U] ((13:0.01665138,(15:0.0251117879,((11:0.0166585,(((9:0.01671009,7:0.023563351):0.02507944,(((4:0.04136862,6:0.03047376):0.003201745,(3:0.06289197,(2:0.02326576,1:0.03972531):0.02114307):0.04742665):0.00686485,5:0.01866315):0.004897357):0.003071139,10:0.016453204):0.009398914):0.003169558,((((18:0.006541679,19:0.0684706769):0.020162135,(16:0.02970425,17:0.019841556):0.004299893):0.027991152,12:0.01498889):0.048859382,8:0.100546053):0.0337493442):0.009313458):0.0808330648):0.0836283742,14:0.04101246);
tree gen.440 = [&U] (((((11:0.01161141,(((9:0.01388625,7:0.034770189):0.02640646,(((4:0.03071388,6:0.04842378):0.008393608,(3:0.05579005,(2:0.01483204,1:0.05203439):0.02051645):0.06612651):0.004823547,5:0.02041134):0.002913955):0.00748249,10:0.019592306):0.005491842):0.006083026,(8:0.10353947,(12:0.00270070893,((16:0.020674046,(19:0.1042469421,18:0.01547462):0.021944327):0.004893396,17:0.011712801):0.018345945):0.0460194362):0.045177632):0.008142564,15:0.0193885433):0.0932576131,13:0.01620196):0.101859451,14:0.033309736);
tree gen.441 = [&U] (((15:0.022236105,((11:0.01956664,(((9:0.02442952,7:0.0148721872):0.02919993,(((4:0.02776402,6:0.0503276):0.01403395,(3:0.06829346,(2:0.02078995,1:0.03571405):0.01495829):0.05584234):0.005633969,5:0.008896381):0.00567015):0.001769341,10:0.0149533669):0.008668129):0.003669712,(8:0.124108141,(12:0.007163833,((18:0.01718108,19:0.03872749061):0.012882977,(17:0.015939883,16:0.03847092):0.003278865):0.01146164):0.0445042984):0.02583629923):0.00251165):0.0844386791,13:0.01510824):0.107631712,14:0.0516037465);
tree gen.442 = [&U] (((15:0.030095723,((11:0.01692775,(((9:0.01868912,7:0.018733718):0.02403338,(((4:0.02779088,6:0.05353611):0.009584059,(3:0.06118664,(2:0.01414222,1:0.02625746):0.03050968):0.0430886):0.002979407,5:0.009184612):0.0148459):0.006428243,10:0.018164455):0.00796309):0.002807249,(8:0.12428545,(12:0.006443952,(16:0.02198353,((18:0.006946731,19:0.0930295843):0.0096715648,17:0.03137166):0.002184509):0.03410726005):0.033378226):0.03621623661):0.002969755):0.09114700857,13:0.01639795):0.074279008,14:0.063598712);
tree gen.443 = [&U] (14:0.050645382,(13:0.01389287,(15:0.02415735,((11:0.01504171,(((9:0.01737124,7:0.014909567):0.01730757,((4:0.03894348,(3:0.07323708,(2:0.01671494,1:0.03457486):0.02181336):0.05512985):0.005051245,(5:0.007439517,6:0.05671967):0.01001613):0.002631991):0.006612843,10:0.01912373):0.006220183):0.00374514,(((16:0.03618645,(17:0.028182482,(19:0.0561567095,18:0.01043395):0.003422826):0.009217576):0.032951054,12:0.008158183):0.047685573,8:0.153070211):0.02981279):0.00794431926):0.0849162925):0.1124763319);
tree gen.444 = [&U] (14:0.05554832,(13:0.005448631,(15:0.023558528,((11:0.01530161,(((9:0.02015213,7:0.0279694545):0.01780916,((4:0.04453097,(3:0.05471314,(2:0.02523164,1:0.03652719):0.01020246):0.05271342):0.00545935,(5:0.008333282,6:0.04323379):0.01059173):0.005817105):0.003884328,10:0.018998718):0.008142735):0.007224302,((12:0.0081150767,(((18:0.00560963517,19:0.075208377):0.004948855,16:0.03574802):0.002242587,17:0.024600542):0.034884604):0.032977715,8:0.130025098):0.03672545):0.0058495737):0.1129997979):0.061548616);
tree gen.445 = [&U] ((18:0.004963649,19:0.037441736):0.012080472,((((((13:0.0997432088,15:0.03084502):0.0019585966,((10:0.018128495,((7:0.0253855774,9:0.02448559):0.03026507,((4:0.04411916,((2:0.02732661,1:0.04138909):0.01918425,3:0.06170557):0.04068942):0.007772952,(5:0.01221007,6:0.0469872):0.006358964):0.008240822):0.005029116):0.009790643,11:0.02328202):0.002878744):0.034723624,8:0.105294915):0.017983581,14:0.141315819):0.03717942,12:0.010982196):0.01271122,(17:0.02355188,16:0.01675176):0.01650464):0.0005630019);
tree gen.446 = [&U] ((13:0.01272956,(15:0.022872426,((11:0.02289988,(((9:0.01578135,7:0.024885204):0.01669993,((4:0.04304206,(3:0.08801149,(2:0.01618123,1:0.03650958):0.01893908):0.05052373):0.005777828,(5:0.002105138,6:0.04787989):0.01473041):0.005602095):0.007769919,10:0.018347327):0.007247131):0.00644179,((((17:0.021259567,16:0.026304092):0.004186282,(19:0.099220383,18:0.002240926):0.010129467):0.01683849,12:0.0094784949):0.0327054899,8:0.116431608):0.0307611754):0.005281045):0.07702451184):0.08248534367,14:0.08005457);
tree gen.447 = [&U] (14:0.05485834,(13:0.01013829,(((11:0.02013342,(((9:0.01780962,7:0.026677896):0.02524911,((4:0.0465909,(3:0.07180863,(2:0.01653324,1:0.04114954):0.02286481):0.05144231):0.01301502,(5:0.005773432,6:0.04591477):0.009129484):0.004087912):0.003271255,10:0.019282939):0.01692666):0.004965947,((12:0.012083998,((18:0.009314041,19:0.066468492):0.015774581,(17:0.02773932,16:0.02813886):0.0004092904):0.02438685893):0.044502126,8:0.09715074):0.028856732):0.002478865,15:0.026029524):0.0932262612):0.123606458);
tree gen.448 = [&U] ((13:0.009895465,(15:0.023879603,((11:0.01827984,(((9:0.01976028,7:0.0216696095):0.02403144,(((4:0.02406474,6:0.05000515):0.007560381,(3:0.0814518,(2:0.02510997,1:0.05319195):0.03136508):0.03968125):0.004644286,5:0.0130733):0.01333899):0.003336793,10:0.018260662):0.009187328):0.006094246,(8:0.112955107,(12:0.013320364,((19:0.0829989164,18:0.004221721):0.00171838646,(16:0.04037245,17:0.018233502):0.002497327):0.0392898553):0.051332006):0.0309986):0.004017731):0.09043040892):0.114253668,14:0.076321315);
tree gen.449 = [&U] (14:0.071944286,(13:0.02025004,(15:0.0282875446,((11:0.02173792,(((9:0.02168013,7:0.018224822):0.02388668,(((4:0.02424119,6:0.05143694):0.01307427,(3:0.07167818,(2:0.01863327,1:0.03303974):0.0168164):0.0550424):0.003658666,5:0.01557493):0.005421936):0.004335109,10:0.011689588):0.008275549):0.006290857,((((16:0.0288854,(18:0.0105813543,19:0.08099270451):0.008103715):0.001816406,17:0.021581718):0.0260105488,12:0.009912916):0.05423695,8:0.13315208):0.037962907):0.001983516):0.086089593):0.0986582);
tree gen.450 = [&U] ((13:0.01799134,(((11:0.02976082,(((9:0.02460675,7:0.0184479669):0.03497772,(((3:0.06478143,(2:0.01578206,1:0.04129083):0.02410697):0.04830664,(6:0.03948203,4:0.02741067):0.01788079):0.005976131,5:0.02089526):0.005497584):0.008352621,10:0.017990627):0.006276209):0.004262544,(8:0.113715784,(12:0.012728286,((17:0.022058545,(18:0.003249781,19:0.1136944384):0.003617724):0.01089433,16:0.03341822):0.025064748):0.039378343):0.027314348):0.003882658,15:0.03431747864):0.098851757):0.08435028651,14:0.063397588);
tree gen.451 = [&U] ((13:0.01403597,(((11:0.01556483,(((9:0.01408654,7:0.018489287):0.0279596,(((3:0.05110272,(2:0.02256612,1:0.03939127):0.02069024):0.05949542,(6:0.04752188,4:0.01593652):0.01270508):0.003862456,5:0.02455039):0.005328006):0.00669901,10:0.019591487):0.008892074):0.00785598,((12:0.007166194,(16:0.01227915,(17:0.03024275,(19:0.0496976244,18:0.006922793):0.002571972):0.003637232):0.032836221):0.0438683062,8:0.118032716):0.0419473202):0.00408942,15:0.026266496):0.101882895):0.0880527702,14:0.050637737);
tree gen.452 = [&U] ((13:0.009930282,(15:0.021915522,((11:0.01895641,(((9:0.01866794,7:0.0266575577):0.02195836,(((3:0.05651733,(2:0.01914305,1:0.03424097):0.01553527):0.05565326,(6:0.06467649,4:0.02816402):0.007214099):0.004449228,5:0.01606906):0.005532716):0.005901665,10:0.017316585):0.009266476):0.001787566,((((16:0.03571442,17:0.021683374):0.000413648,(18:0.023440315,19:0.058534298):0.009666111):0.02859696606,12:0.00676882):0.041238916,8:0.111880944):0.0320406754):0.0039597655):0.08828529677):0.0799272072,14:0.07651131);
tree gen.453 = [&U] (((((11:0.01717575,(10:0.024950917,((9:0.01828552,7:0.028566625):0.02063999,(((3:0.07170713,(2:0.02010782,1:0.03687543):0.01744317):0.05986399,(6:0.03980292,4:0.02743485):0.009591215):0.004035532,5:0.01514754):0.01122202):0.0009572404):0.008678652):0.007983221,((((17:0.012920342,16:0.0275419):0.002073206,(19:0.04260869,18:0.009464799):0.016699371):0.0298132537,12:0.00740237):0.0353644982,8:0.105925779):0.03039452):0.005331223,15:0.030767795):0.0959418086,13:0.01353269):0.081423005,14:0.071475347);
tree gen.454 = [&U] (((((11:0.02360385,(10:0.022445277,((9:0.012885,7:0.024409311):0.02240548,(((3:0.07766364,(2:0.01384951,1:0.05647285):0.01898333):0.0548916,(6:0.0570217,4:0.03360275):0.009555702):0.007336887,5:0.01669734):0.005001937):0.004252079):0.008760505):0.005743352,(8:0.120518384,(12:0.005197495,(17:0.028132991,(16:0.02774932,(19:0.082764861,18:0.009742159):0.013456759):0.004317198):0.03630861637):0.046942427):0.0378795898):0.00371585,15:0.025473651):0.09601211084,13:0.01834262):0.091537387,14:0.068996027);
tree gen.455 = [&U] (((((11:0.02486913,(10:0.020290044,((9:0.01511785,7:0.024739045):0.01812143,(((3:0.06525264,(2:0.02737572,1:0.02843473):0.0239646):0.04914677,(6:0.02993984,4:0.02127224):0.01873751):0.009400216,5:0.01234209):0.002720605):0.004942951):0.01171152):0.005963985,((((16:0.02702432,(18:0.012815078,19:0.1112222376):0.007127515):0.003715122,17:0.019867907):0.0397993168,12:0.01211278):0.0459041198,8:0.075795058):0.0399473756):0.007366948,15:0.027143126):0.08299402428,13:0.00897881):0.12452335,14:0.04394635);
tree gen.456 = [&U] (16:0.0267059,((17:0.021918923,(12:0.0109907867,((8:0.101826862,((15:0.0268728134,13:0.1050920047):0.00427896,((10:0.024639121,((7:0.020024182,9:0.01338774):0.03188468,(((4:0.0223881,6:0.03408684):0.008110093,((2:0.02739333,1:0.04208304):0.01678835,3:0.07301562):0.04868924):0.009780697,5:0.01919122):0.005330524):0.004152365):0.01183807,11:0.01469075):0.006077169):0.0398133264):0.016533136,14:0.151175298):0.034594484):0.01228805):0.004120245,(18:0.01140773,19:0.0223175029):0.010054375):0.004862454);
tree gen.457 = [&U] ((13:0.01714747,(((11:0.02575451,(10:0.019797073,((9:0.01652145,7:0.025095925):0.03571173,(((3:0.07176475,(2:0.01871284,1:0.03789919):0.02120462):0.05722501,(6:0.07298576,4:0.01847104):0.01213627):0.007270362,5:0.02519696):0.01646836):0.00534448):0.01188935):0.006073711,((12:0.008824837,(16:0.03763155,((19:0.1495534516,18:0.0239186):0.01034566,17:0.018940789):0.00173285):0.0169594857):0.05182133,8:0.119757785):0.0487801448):0.002748248,15:0.0229293236):0.082062807):0.095071657,14:0.07984306);
tree gen.458 = [&U] ((13:0.01611223,(15:0.02025559,((11:0.01797164,(10:0.023134218,((9:0.016908,7:0.0221353889):0.02564563,(((3:0.05177125,(2:0.01727231,1:0.04006574):0.02315123):0.04656545,(6:0.0349878,4:0.01557157):0.01587926):0.004355562,5:0.01477223):0.003474285):0.004501313):0.007378762):0.01095185,((12:0.012897095,(((18:0.00358625,19:0.056707424):0.0091692877,17:0.02382605):0.002827212,16:0.02732):0.030557918):0.034274148,8:0.086333566):0.037253069):0.001854511):0.0890766675):0.055437547,14:0.083913861);
tree gen.459 = [&U] (14:0.07928165,((15:0.024000498,((11:0.02547817,(10:0.018279101,((9:0.01272022,7:0.026984375):0.02297756,(((3:0.05432004,(2:0.02515767,1:0.03217359):0.01921317):0.05192802,(6:0.04626157,4:0.03184322):0.01100645):0.006733919,5:0.01632904):0.004551559):0.006879986):0.007055139):0.004104219,(8:0.110263792,((17:0.015828913,(16:0.0369667187,(18:0.006607463,19:0.1015134356):0.01014518):0.0008724875):0.01196053,12:0.0127487054):0.043585739):0.035380402):0.004845271):0.08490896251,13:0.01259569):0.073343058);
tree gen.460 = [&U] (((19:0.0292264894,18:0.007629351):0.007832855,(17:0.010447833,16:0.02634319):0.00738392):0.001535344,((14:0.106832949,((15:0.085287717,13:0.0864994321):0.002306563,(11:0.02284347,(((((6:0.04306392,4:0.02182296):0.01410103,(3:0.07449767,(2:0.03565482,1:0.02854895):0.005240703):0.0621566):0.002469463,5:0.01633259):0.008402609,((7:0.0139714388,8:0.089505491):4.584689e-06,9:0.02129519):0.02498549):0.005061505,10:0.012754023):0.0105373):0.003360611):0.049767428):0.0206532979,12:0.009236155):0.017087723);
tree gen.461 = [&U] (((((11:0.02262639,(10:0.013973498,((9:0.02282627,7:0.029767232):0.0171578,(((3:0.069248,(2:0.02360135,1:0.03629097):0.02395082):0.05820739,(6:0.04678662,4:0.03724939):0.01319077):0.002397294,5:0.01288804):0.006014838):0.002770624):0.009212098):0.004904105,(8:0.099198313,(12:0.0094312471,(17:0.02457886,(16:0.03868854,(19:0.1067811062,18:0.004626154):0.025822149):0.0093938057):0.01149487):0.0503875441):0.03019428):0.004013877,15:0.0364371593):0.0998652478,13:0.01475959):0.0765343,14:0.061917152);
tree gen.462 = [&U] (14:0.045416491,(13:0.009375279,(15:0.023218448,((11:0.01518299,(10:0.02054671,((9:0.01950859,7:0.0283110005):0.03035126,(((3:0.0528927,(2:0.02384314,1:0.02844911):0.02025712):0.04914807,(6:0.04455933,4:0.02453205):0.002297629):0.01696196,5:0.01286327):0.00985442):0.003163782):0.005054155):0.002073189,(8:0.111862891,(((16:0.03408407,(18:0.011037989,19:0.0515623131):0.006582872):0.010288748,17:0.025070408):0.02156095,12:0.006376433):0.0276694281):0.04953564447):0.0065358418):0.0988085731):0.095755739);
tree gen.463 = [&U] ((16:0.02284745,((18:0.0049086,19:0.050321242):0.0099789052,17:0.026308411):0.002787429):0.0060329572,(12:0.007894626,(((13:0.1130393189,15:0.0778604645):0.0034628,(11:0.02360543,(10:0.0120913728,(((7:0.0178718183,8:0.076229538):0.002537172,9:0.01350726):0.01928832,(((3:0.05270106,(2:0.01477271,1:0.03606851):0.02368248):0.04700051,(4:0.02380704,6:0.04764812):0.0146505):0.006809633,5:0.01170748):0.006251175):0.002739692):0.007076401):0.004919765):0.05398996225,14:0.114813667):0.034796897):0.0264210636);
tree gen.464 = [&U] ((((14:0.1244374361,((13:0.1172519924,15:0.06793169777):0.01093443,(11:0.01537296,(10:0.023865413,(((9:0.01866359,8:0.09037658):0.003384813,7:0.02335827):0.02256835,(((3:0.05148562,(2:0.02977499,1:0.03346757):0.01982325):0.06739871,(4:0.02735629,6:0.05584718):0.01744168):0.006159177,5:0.01860703):0.009417801):0.006408465):0.003887459):0.006461302):0.05693015):0.02231554,12:0.0116734311):0.02166848,(17:0.03210606,(18:0.010864908,19:0.023195331):0.014212123):0.003585857):0.006637259,16:0.03342);
tree gen.465 = [&U] ((17:0.018860524,((14:0.126326473,(((15:0.038733059,13:0.1067424115):0.0039647964,(11:0.01734276,(((7:0.020942658,9:0.0248771):0.02213029,(5:0.01929995,(((2:0.01179041,1:0.03914643):0.02285226,3:0.07034353):0.0618781,(6:0.04163376,4:0.01533126):0.01587121):0.005421387):0.006308108):0.004419427,10:0.019129122):0.01323688):0.004072095):0.037049089,8:0.110178497):0.023348457):0.030975289,12:0.0058804411):0.0120067174):0.006628473,((19:0.031582857,18:0.01037445):0.0088014012,16:0.02127161):0.00035446631);
tree gen.466 = [&U] (14:0.078613523,(13:0.01126974,(15:0.028778558,((11:0.01508389,(10:0.02188265,((9:0.02069496,7:0.020666918):0.03622766,(((3:0.08069688,(2:0.02186719,1:0.04340789):0.01309959):0.04907419,(6:0.0476521,4:0.02062994):0.01316914):0.005280524,5:0.01460016):0.009133898):0.0042681311):0.009134691):0.002045382,(8:0.106279037,(12:0.0071298082,(17:0.013106545,((18:0.004332598,19:0.0394089817):0.0067798963,16:0.04674868):0.009587373):0.02145582):0.042072896):0.043412898):0.0062971625):0.0874465474):0.074059058);
tree gen.467 = [&U] (14:0.043512777,(13:0.008067607,(((11:0.01559206,(((9:0.01013814,7:0.0297556859):0.01845422,(((3:0.06364917,(2:0.02152497,1:0.0434193):0.0297197):0.042716514,(6:0.05843249,4:0.02489474):0.01058369):0.009442918,5:0.02012063):0.003612171):0.006873548,10:0.012223043):0.008539376):0.004874564,(8:0.118130138,(((19:0.0719510661,18:0.013194479):0.002613267,(16:0.047289465,17:0.025609219):3.033794e-05):0.015353869,12:0.010643979):0.0464432915):0.0365553238):0.0074804704,15:0.022773294):0.08797324754):0.102022849);
tree gen.468 = [&U] (14:0.0787331,(13:0.01404656,(((11:0.01870827,(((9:0.01957249,7:0.022486762):0.02421088,(((3:0.05643903,(2:0.02365209,1:0.03943985):0.02734594):0.06697601,(6:0.04987973,4:0.02879386):0.01654717):0.004758532,5:0.02467753):0.01124139):0.007844211,10:0.021818722):0.007656771):0.006650081,((((16:0.04364188,(19:0.086883178,18:0.007696408):0.001617564):0.0101972,17:0.01562467):0.020587694,12:0.0119476266):0.0443299542,8:0.117117255):0.0403718928):0.01523854,15:0.0274321863):0.09466037965):0.065067515);
tree gen.469 = [&U] ((13:0.01194642,(15:0.0280499816,((11:0.01738881,(((9:0.02911463,7:0.03116803393):0.02444441,(((3:0.06861228,(2:0.02826291,1:0.03318531):0.02106276):0.04823544,(6:0.04846917,4:0.03426911):0.007473638):0.003946669,5:0.01310993):0.005799791):0.004213973,10:0.017125162):0.0175903):0.001463488,((12:0.012028938,(17:0.0214143,(16:0.03030184,(18:0.004240882,19:0.137351353):0.007824548):0.001920931):0.017379093):0.0604411393,8:0.09590845):0.0437412058):0.005976627):0.0970009189):0.0864349624,14:0.04821494);
tree gen.470 = [&U] (((17:0.012725763,16:0.03434869):0.00688295,(18:0.007471853,19:0.077287071):0.0088456777):0.0029267726,(12:0.014030852,(14:0.1302880194,((15:0.065290968,13:0.0961297876):0.008804788,(11:0.01476572,(10:0.014221496,(((9:0.01944828,8:0.06683005):0.006621722,7:0.01436878522):0.02701208,(((3:0.06700321,(2:0.01681235,1:0.03155034):0.01928138):0.05207085,(4:0.02634228,6:0.05267541):0.01229365):0.006154109,5:0.01463545):0.005736676):0.001940681):0.00795908):0.006042444):0.0532530912):0.024283975):0.02599521005);
tree gen.471 = [&U] ((12:0.00574119109,(14:0.1233966265,((13:0.0875238681,15:0.076355191):0.006578663,(11:0.01747359,(10:0.015703574,(((8:0.058339508,9:0.02403314):0.001476732,7:0.021391098):0.02142414,(((3:0.06788465,(2:0.02090095,1:0.03477145):0.02313666):0.04456721,(4:0.02859122,6:0.05609293):0.003905507):0.01583552,5:0.01479936):0.004652178):0.006802216):0.009666449):0.003905656):0.0665225851):0.020139692):0.022828876,(((19:0.076553982,18:0.009734604):0.01003791,17:0.010316826):0.001127622,16:0.03094674):0.003273651);
tree gen.472 = [&U] ((13:0.01793003,(((11:0.02772412,(((9:0.01848071,7:0.0246048786):0.02739824,(((6:0.0437642,4:0.0356854):0.008589867,(3:0.06563004,(2:0.01151073,1:0.03070874):0.01660946):0.04722721):0.01065433,5:0.02130949):0.00791669):0.004589969,10:0.020885854):0.005689916):0.0004752214,((12:0.016943265,((18:0.007567354,19:0.1375425113):0.021398827,(17:0.02010454,16:0.02867106):0.003518183):0.031171579):0.0590741384,8:0.1170281102):0.0470555466):0.0051713981,15:0.028574991):0.093847076):0.08905424,14:0.103807685);
tree gen.473 = [&U] ((13:0.01557719,(((11:0.02187296,(((9:0.01850751,7:0.01553492):0.01767111,((4:0.03211931,(3:0.0463397,(2:0.01618991,1:0.0269372):0.01965803):0.04767191):0.004980865,(6:0.06035583,5:0.004000687):0.01463845):0.003232272):0.009374732,10:0.019906903):0.007179244):0.003779175,(8:0.12121052,((((18:0.02093404,19:0.0515778593):0.011805612,17:0.024922271):0.00385729,16:0.02479318):0.01443838,12:0.0174229313):0.039578291):0.0581087211):0.003623652,15:0.028872776):0.0935354442):0.093253497,14:0.0684307137);
tree gen.474 = [&U] (14:0.086914666,(13:0.01144327,(((11:0.01323299,((((4:0.04883256,(3:0.06422492,(2:0.02375611,1:0.03679246):0.02440442):0.05315365):0.002475735,(6:0.04549318,5:0.01076668):0.005103712):0.006375113,(9:0.01881207,7:0.0222128043):0.02736228):0.003141997,10:0.019427371):0.00633805):0.003029415,((((17:0.02342468,16:0.03632612):1.412585e-05,(18:0.01609603,19:0.0573422549):0.0048943963):0.01181196,12:0.008435145):0.048382111,8:0.099395625):0.033920759):0.004234765,15:0.023435769):0.1040224834):0.08929847);
tree gen.475 = [&U] ((13:0.01238058,(((11:0.01602751,((((4:0.05474153,(3:0.05522285,(2:0.02292909,1:0.02381777):0.03103163):0.04730467):0.006924445,(6:0.04890302,5:0.0109986):0.003546465):0.003757339,(9:0.01266214,7:0.021770851):0.02207599):0.01182895,10:0.017979358):0.006580985):0.002962015,(8:0.108977903,(((18:0.004709251,19:0.08308917):0.013938819,(16:0.02430628,17:0.010332415):0.001249577):0.021625666,12:0.010373279):0.057469041):0.038554966):0.0031609529,15:0.022008078):0.0967931949):0.098396273,14:0.066557714);
tree gen.476 = [&U] (14:0.054181807,(13:0.007594097,(15:0.028368701,((11:0.02024349,((((5:0.005801203,6:0.05895037):0.005761959,(4:0.04122701,(3:0.04856338,(2:0.01847568,1:0.05006404):0.02591815):0.03483796):0.007803215):0.01078495,(9:0.02247318,7:0.015743866):0.03230233):0.002962115,10:0.022202864):0.005616841):0.003483888,(8:0.115528474,((16:0.03589385,((19:0.0906701926,18:0.006200513):0.0111510888,17:0.011941203):0.0003043526):0.0189468128,12:0.005011043):0.038363725):0.0459779466):0.009073064):0.08495661178):0.0695833737);
tree gen.477 = [&U] (14:0.054745268,((15:0.0244020441,((11:0.01383679,((((5:0.007812467,6:0.0662354):0.006371054,(4:0.04037517,(3:0.05885257,(2:0.02045373,1:0.04568956):0.02403953):0.0514961):0.007958648):0.00952668,(9:0.01745826,7:0.015213436):0.0303736):0.005676423,10:0.017608051):0.007224553):0.003550141,((12:0.008759958,((18:0.007776274,19:0.0463307737):0.01048387,(17:0.018306035,16:0.04284022):0.001343669):0.0367282557):0.0399779032,8:0.1088773705):0.04127462):0.002108204):0.0843013095,13:0.009940619):0.058888076);
tree gen.478 = [&U] (14:0.056239165,((15:0.022253823,((11:0.02086373,((((5:0.01109654,6:0.03895544):0.00460751,(4:0.03255255,(3:0.06244551,(2:0.01572852,1:0.04901506):0.01857525):0.03869081):0.006510308):0.004463975,(9:0.02126322,7:0.018982687):0.02798498):0.003216919,10:0.021083822):0.01084959):0.008889734,(8:0.115349575,(12:0.004731057,(17:0.02979589,(16:0.04030205,(19:0.069013433,18:0.009572059):0.0128533231):0.0006060959):0.0404208671):0.0409532349):0.0290563779):0.003771731):0.08933067366,13:0.01026452):0.096611983);
tree gen.479 = [&U] (((12:0.014946133,((13:0.1250105465,15:0.0874139038):0.00320776,(11:0.01970133,(((((6:0.04898168,4:0.03377905):0.005552635,(3:0.08136377,(2:0.01946797,1:0.03441014):0.01171732):0.04353221):0.005498282,5:0.0176046):0.009989402,(7:0.0203867897,(8:0.071855722,9:0.01466166):0.002381384):0.03086661):0.001564778,10:0.02761201):0.01081394):0.007036528):0.0829932089):0.02225297,14:0.124407544):0.001729907,(16:0.03409399,(17:0.019728185,(18:0.001075814,19:0.0393155508):0.008408065):0.004173368):0.0009719715);
tree gen.480 = [&U] (((16:0.04065175,(19:0.045610939,18:0.0057767389):0.001809414):0.005994158,(17:0.023981412,14:0.122937469):0.003607228):0.003612792,(((13:0.1182795651,15:0.06110959):0.0030608,(11:0.01908986,(((((6:0.05093472,4:0.0319544):0.002683814,(3:0.05818093,(2:0.02211618,1:0.04315937):0.02889259):0.05145412):0.006517559,5:0.01257403):0.007473127,((8:0.063847339,7:0.01856468):0.0009955186,9:0.01227345):0.0249569):0.01011381,10:0.017878565):0.007069794):0.006324793):0.078628503,12:0.0081302221):0.0311760356);
tree gen.481 = [&U] (16:0.03220412,((18:0.02738105,19:0.0474513408):0.006418226,((12:0.0063634702,(14:0.136368823,(((15:0.034975634,13:0.09152680432):0.004792851,(11:0.01785336,(10:0.020662845,((7:0.026170181,9:0.0230138):0.01547159,(5:0.01887477,(((2:0.02460666,1:0.0248884):0.02073645,3:0.07325773):0.04828969,(6:0.03106158,4:0.03157209):0.007700811):0.003721556):0.004816224):0.004535357):0.007310354):0.004371752):0.039730045,8:0.118292809):0.015802217):0.031305457):0.01769646,17:0.01781044):0.0005849848):0.0004144497);
tree gen.482 = [&U] ((12:0.016129633,((15:0.060601817,13:0.0914048975):0.0051030574,(11:0.01988658,(((((6:0.05144589,4:0.01319932):0.01168084,(3:0.07035776,(2:0.01478528,1:0.04018449):0.01958077):0.04975136):0.01141871,5:0.01695058):0.006140873,(7:0.027650114,(9:0.01528351,8:0.071143423):0.004635485):0.02635125):0.003934665,10:0.0222134399):0.004858837):0.005767255):0.07554495253):0.0159260824,((19:0.016208196,18:0.007832803):0.010768404,((16:0.03057421,14:0.11990052):0.0001309115,17:0.02655697):0.004262909):0.001764358);
tree gen.483 = [&U] ((14:0.113114179,17:0.021419159):0.002312916,((12:0.0088166438,((13:0.084400189,15:0.0833982032):0.006118539,(11:0.02047122,(((((6:0.04713674,4:0.01910756):0.01487707,(3:0.06063281,(2:0.02150218,1:0.03128846):0.01990694):0.05618307):0.007804052,5:0.0176959):0.0120632,(7:0.02225179,(8:0.091334758,9:0.01902107):0.0009249489):0.02928141):0.007079138,10:0.0144172476):0.003928661):0.006679408):0.0907218027):0.0189804549,((19:0.03376987,18:0.005578884):0.012513085,16:0.02681024):0.007650987):1.765699e-05);
tree gen.484 = [&U] (((15:0.01941398,((11:0.01594086,(((((3:0.05713408,(2:0.02066617,1:0.03166809):0.01592515):0.0481263,(4:0.03402349,6:0.05617505):0.0106953):0.002227226,5:0.01558031):0.008467587,(9:0.01374738,7:0.026511193):0.04041127):0.002561375,10:0.020168523):0.003504588):0.005595852,(8:0.122314075,(((18:0.004315513,19:0.062157732):0.006810837,(16:0.039081454,17:0.02617459):0.004148749):0.014485169,12:0.007499679):0.0431544624):0.03417424):0.0009404835):0.086767181,13:0.009709916):0.0754805391,14:0.04520527);
tree gen.485 = [&U] ((18:0.00665413,19:0.0391821007):0.02248951,(16:0.02867467,(17:0.020355488,(12:0.006440795,((8:0.10282336,((13:0.1461973551,15:0.026112385):0.00178719,(11:0.02518933,(10:0.018785097,((7:0.02473577,9:0.02101634):0.02610796,(5:0.02446465,(((2:0.01905398,1:0.03914593):0.02286008,3:0.06698677):0.049931397,(6:0.03693378,4:0.03427739):0.008268963):0.006418106):0.006118549):0.0050624):0.008640697):0.006265163):0.03343168):0.020162676,14:0.1421761):0.0236318017):0.01864921379):0.001032662):0.0005201937);
tree gen.486 = [&U] (((15:0.031705191,((11:0.01776659,(((((3:0.0563868,(2:0.01960971,1:0.03237907):0.02902973):0.0560012,(4:0.02721937,6:0.06255225):0.01425255):0.008087974,5:0.01881651):0.005675342,(9:0.02401954,7:0.025935768):0.01804863):0.008239067,10:0.020596719):0.004405987):0.003523635,((12:0.008690879,((17:0.01585053,16:0.03677849):0.001452776,(18:0.001558013,19:0.0465892773):0.0118546528):0.0331305975):0.050258366,8:0.107964117):0.034885563):0.002340669):0.0848696266,13:0.01384888):0.06413438,14:0.064931433);
tree gen.487 = [&U] (14:0.062558547,((15:0.025131894,((11:0.01866508,(((((3:0.05657036,(2:0.02614964,1:0.04967557):0.02009001):0.06341837,(4:0.02438793,6:0.05084252):0.004056653):0.007770989,5:0.01085551):0.01023505,(9:0.01669329,7:0.02220948):0.02880444):0.005920752,10:0.014065527):0.007846154):0.01238995,((12:0.0071485162,((19:0.091744996,18:0.006242478):0.011347168,(16:0.03478344,17:0.019529058):0.001226846):0.031109178):0.036076263,8:0.110108891):0.039897774):0.003893047):0.0905859669,13:0.0151158):0.0576884758);
tree gen.488 = [&U] (((15:0.021611753,((11:0.02270571,(((((3:0.06061447,(2:0.02089182,1:0.04428203):0.02006461):0.04979728,4:0.03946868):0.002599835,(5:0.00439349,6:0.06121247):0.01516772):0.002948346,(9:0.02200071,7:0.022897265):0.02268498):0.006588216,10:0.014172692):0.01009287):0.001774067,((((16:0.02234685,17:0.021322998):0.005042158,(19:0.0690598046,18:0.002700037):0.002726057):0.013336242,12:0.01011408):0.04309761998,8:0.09414493):0.0399772873):0.00451612797):0.0773405061,13:0.007219007):0.10479435,14:0.05654338);
tree gen.489 = [&U] (16:0.04015917,(((12:0.00856882,((15:0.066392667,13:0.11412698):0.006578379,(11:0.01850407,(((((6:0.04973445,4:0.02727537):0.01739878,(3:0.0736326,(2:0.02537162,1:0.04466549):0.01273304):0.05130859):0.002638098,5:0.01821819):0.006768569,((8:0.08469495,9:0.01135486):0.006821739,7:0.017968078):0.02389363):0.005779909,10:0.020870267):0.004521639):0.003676245):0.0833188486):0.023551773,17:0.02479265):0.000812722,((18:0.01040764,19:0.0462267237):0.00661043,14:0.119664087):0.002272309):0.001051517);
tree gen.490 = [&U] (((((11:0.01912091,(10:0.020669816,((9:0.01707364,7:0.019965973):0.03264727,(((3:0.06101889,(2:0.01896624,1:0.04344677):0.0200693):0.04527162,4:0.03119925):0.007532743,(5:0.003630156,6:0.05063624):0.01235257):0.004662118):0.0006686984):0.004551926):0.003893689,((12:0.006511451,((18:0.00622097,19:0.09329137336):0.0009557296,(16:0.02496276,17:0.019784929):0.0018298887):0.017769687):0.0503270937,8:0.098376644):0.045623004):0.0073618763,15:0.025852821):0.0835215878,13:0.01318235):0.073000658,14:0.05374187);
tree gen.491 = [&U] (14:0.067465755,(13:0.01244688,(15:0.0281016403,((((17:0.02798103,((18:0.008658565,19:0.056321828):0.014476211,16:0.0257047833):0.0006020362):0.02215401,12:0.0103744314):0.051542123,8:0.120889763):0.0411084274,(11:0.01358085,(((9:0.02255328,7:0.0246306682):0.03071692,(((3:0.05650651,(2:0.02939676,1:0.03446451):0.02390571):0.04192604,4:0.03574372):0.008770805,(5:0.01176805,6:0.04646575):0.00490123):0.004094189):0.006875513,10:0.0144136):0.009931647):0.004102501):0.003888645):0.0774044206):0.121394825);
tree gen.492 = [&U] (((17:0.0241536,(18:0.005631183,19:0.05997609):0.023487032):0.005114937,16:0.0303324):0.0038963069,(12:0.018154925,(14:0.14801644,(((15:0.024613277,13:0.1022714692):0.005027464825,(11:0.02416515,(10:0.015226804,((7:0.0164501739,9:0.01939602):0.02659412,((6:0.05504279,5:0.01172424):0.007328024,(((2:0.0121207,1:0.04294674):0.0160839,3:0.06515954):0.05552506,4:0.05089547):0.004301692):0.005070818):0.005605834):0.008364239):0.005961984):0.0313248556,8:0.092578198):0.017667682):0.029546509):0.025618027);
tree gen.493 = [&U] (14:0.070566658,((15:0.027537704,((8:0.111839792,(12:0.006318574,(((16:0.03899582,19:0.118962821):0.007987275,18:0.01232735):0.006926616,17:0.025738829):0.01870965):0.042778159):0.035383238,(11:0.02191875,(((9:0.02177905,7:0.0193765578):0.02676908,(((3:0.07702415,(2:0.01228603,1:0.05052872):0.02506463):0.05998614,4:0.04005812):0.005706539,(5:0.02063389,6:0.03726666):0.009399507):0.004470241):0.004232334,10:0.017213074):0.007863935):0.006710472):0.003429904):0.0848055694,13:0.01293465):0.0834288351);
tree gen.494 = [&U] (((((8:0.12731682,(12:0.014474052,(17:0.022863188,(16:0.041749054,(18:0.004650544,19:0.0778084605):0.01167239):8.865083e-05):0.01686287):0.047920567):0.044224747,(11:0.02043578,(((9:0.0165717,7:0.014789008):0.02534795,(((3:0.07360025,(2:0.02598087,1:0.03027607):0.01257751):0.05633794,4:0.04276193):0.004930347,(5:0.005502624,6:0.0417875):0.01983658):0.003134936):0.003986237,10:0.013423179):0.005330606):0.004507601):0.004558644,15:0.0246007393):0.119838938,13:0.01296285):0.101496767,14:0.06453206);
tree gen.495 = [&U] (((15:0.0339316488,((((9:0.01694443,7:0.021521769):0.02134607,(((3:0.07518201,(2:0.02400012,1:0.03776249):0.02077566):0.06622436,4:0.03785262):0.003015168,(5:0.004158199,6:0.04268556):0.01620277):0.00574962):0.003161046,10:0.024463135):0.01536701,(11:0.02128422,((12:0.011149502,((18:0.007352561,19:0.048077562):0.0072737653,(17:0.02584501,16:0.02152921):0.01186251):0.0216773):0.0532424242,8:0.128499844):0.04239747589):0.001272692):0.006092353):0.0892295049,13:0.01463026):0.1088399505,14:0.048187048);
tree gen.496 = [&U] (((15:0.0271733269,(((((9:0.02309515,7:0.024230182):0.0248228,(((3:0.057331,(2:0.02793664,1:0.04365752):0.00957492):0.06119802,4:0.04205522):0.00306807,(5:0.001201608,6:0.04963404):0.005670647):0.009415642):0.01232415,10:0.026285495):0.0061436,11:0.01909389):0.001514859,(8:0.123634326,(((17:0.019021213,(19:0.0787878891,18:0.008747407):0.0195197822):0.0004389923,16:0.022884483):0.01511926701,12:0.0064903635):0.041488838):0.033680701):0.00620335464):0.099524965,13:0.008754452):0.074863049,14:0.053278461);
tree gen.497 = [&U] ((13:0.008417198,((((((9:0.01671347,7:0.0153958318):0.03239456,(((3:0.05646383,(2:0.01979061,1:0.04104247):0.03306016):0.04994568,4:0.02868342):0.008104147,(5:0.008622565,6:0.0513828):0.005860217):0.01052605):0.003055488,10:0.014577253):0.01031515,11:0.02074876):0.003927946,(8:0.13141651,((17:0.025402554,(16:0.02925684,(19:0.032735878,18:0.007930825):0.021393814):2.431409e-05):0.0267865566,12:0.008751574):0.04402696):0.02877875):0.001857957,15:0.0243277442):0.091689963):0.09582447,14:0.053375795);
tree gen.498 = [&U] ((13:0.01503111,(15:0.022071027,(((((9:0.02327266,7:0.0218037721):0.02869541,(((3:0.06105641,(2:0.01658222,1:0.03785679):0.01941686):0.04848004,(4:0.02603897,6:0.03667413):0.009063121):0.00720787,5:0.0148929):0.002647554):0.006182735,10:0.0148564016):0.009537913,11:0.02871879):0.002469664,(8:0.12241946,(((16:0.03021773,17:0.03488037):0.003248876,(19:0.049194579,18:0.01218690531):0.008293455):0.03504679826,12:0.008993566):0.0369761994):0.03222292):0.005599442):0.0809672669):0.089506587,14:0.04414839);
tree gen.499 = [&U] ((((((((9:0.03039996,7:0.03011820509):0.02355868,(((3:0.0611949,(2:0.02182426,1:0.03327676):0.0196629):0.03918083,(4:0.02600442,6:0.03833002):0.01278988):0.008586157,5:0.01735517):0.004690565):0.005109675,10:0.020684578):0.007338758,11:0.0226461):0.004247728,((12:0.005162145,(16:0.02339337,((18:0.01289408,19:0.038659188):0.015827266,17:0.02727303):0.007372806):0.04262567788):0.031434796,8:0.08879171):0.0480561047):0.005259618,15:0.0241651394):0.100172115,13:0.008384237):0.0772024881,14:0.045003082);
end;
