# Supplementary material for: Phylogenomics and classification of Cactaceae based on hundreds of nuclear genes
Source: Plant Syst Evol. 2025 Aug 11;311(5):28. doi: 10.1007/s00606-025-01948-z (PMC12339657; doi:10.1007/s00606-025-01948-z)
Supplement: Supplementary file 4 — Online Resource 4: Containing alignments and RAxML gene trees for all included loci and all phylogenetic datasets (ZIP 10372 KB) [file 606_2025_1948_MOESM4_ESM.zip › de Vos et al_ESM_4/ESM_data_bucky/5398_consensus.mafft.fastabuckytrees_pruned.in]

translate
1 0_Anacampserotaceae_P9315,
2 0_Anacampserotaceae_P9319,
3 0_Anacampserotaceae_P9321,
4 1a_Pereskioideae-Leu_P4619,
5 1b_Pereskioideae-ss_P4637,
6 1b_Pereskioideae-ss_S7212,
7 2a_Opuntioideae-Opuntieae_P4585,
8 2b_Opuntioideae-Cylindropuntieae_P9253,
9 2c_Opuntioideae-Pterocacteae_P4571,
10 3_Maihuenioideae_S5849,
11 4_Blossfeldioideae_P8439,
12 5a_Cactoideae-Lymanbensonieae_P9185,
13 5b_Cactoideae-Copiapoeae_P8881,
14 5c_Cactoideae-Cacteae_P9261,
15 5d_Cactoideae-Phyllocacteae_P9255,
16 5e_Cactoideae-Fraileeae_P9233,
17 5f_Cactoideae-Rhipsalideae_P4563,
18 5g_Cactoideae-Notocacteae_P5169,
19 5h_Cactoideae-Cereeae_P9183;
(((((((((((((1,2),3),(7,(8,9))),5),4),6),10),(11,13)),12),16),(14,15)),17),18,19); 2
(((((((((((((1,2),3),4),(5,6)),(7,(8,9))),10),11),13),12),15),(14,16)),17),18,19); 2
(((((((((((((1,2),3),4),(5,6)),(7,(8,9))),10),13),11),15),12),(14,16)),17),18,19); 2
(((((((((((1,2),3),((4,(7,(8,9))),5)),6),10),(11,13)),12),15),(14,16)),17),18,19); 2
(((((((((((1,2),3),(5,6)),(4,(7,(8,9)))),10),(11,13)),(14,16)),12),15),17),18,19); 2
(((((((((((1,2),3),6),((4,(7,(8,9))),5)),10),(11,13)),12),15),(14,16)),17),18,19); 2
((((((((((1,2),3),(((4,(7,(8,9))),5),6)),10),(11,13)),12),(14,16)),15),17),18,19); 2
((((((((((1,2),3),6),((4,(7,(8,9))),5)),10),(11,13)),12),15),(14,(16,17))),18,19); 2
(((((((((1,2),3),(7,(8,9))),((4,6),5)),10),(11,13)),((12,(14,15)),16)),17),18,19); 2
(((((((((((((((1,2),3),(7,(8,9))),4),5),6),10),11),13),12),14),16),15),17),18,19); 1
(((((((((((((((1,2),3),(7,(8,9))),5),4),6),10),13),11),16),14),15),12),17),18,19); 1
(((((((((((((((1,2),3),(7,(8,9))),6),4),5),10),11),13),12),14),15),16),17),18,19); 1
(((((((((((((((1,2),3),(7,(8,9))),6),4),5),10),11),13),15),12),16),14),17),18,19); 1
(((((((((((((((1,2),3),6),4),5),(7,(8,9))),10),13),11),12),17),15),16),14),18,19); 1
((((((((((((((1,2),3),((7,8),9)),6),4),5),10),(11,13)),12),17),14),15),16),18,19); 1
((((((((((((((1,2),3),((7,9),8)),(4,5)),6),10),13),12),11),16),15),17),14),18,19); 1
((((((((((((((1,2),3),(4,5)),6),(7,(8,9))),10),13),11),15),14),16),12),17),18,19); 1
((((((((((((((1,2),3),(5,6)),4),(7,(8,9))),10),13),11),14),16),15),12),17),18,19); 1
((((((((((((((1,2),3),(7,(8,9))),(5,6)),4),10),11),13),12),15),14),16),17),18,19); 1
((((((((((((((1,2),3),(7,(8,9))),4),(5,6)),10),13),11),15),14),16),12),17),18,19); 1
((((((((((((((1,2),3),(7,(8,9))),4),5),6),10),(11,13)),12),15),14),16),17),18,19); 1
((((((((((((((1,2),3),(7,(8,9))),4),5),6),10),13),11),12),14),(15,16)),17),18,19); 1
((((((((((((((1,2),3),(7,(8,9))),4),6),5),10),(11,13)),12),14),16),15),17),18,19); 1
((((((((((((((1,2),3),(7,(8,9))),4),6),5),10),(11,13)),15),17),14),16),12),18,19); 1
((((((((((((((1,2),3),(7,(8,9))),5),(4,6)),10),13),11),14),12),15),16),17),18,19); 1
((((((((((((((1,2),3),(7,(8,9))),5),(4,6)),10),13),11),16),14),15),12),17),18,19); 1
((((((((((((((1,2),3),(7,(8,9))),5),6),4),10),11),13),(14,15)),16),12),17),18,19); 1
((((((((((((((1,2),3),(7,(8,9))),6),(4,5)),10),11),13),12),14),16),15),17),18,19); 1
((((((((((((((1,2),3),(7,(8,9))),6),5),4),10),(11,13)),14),12),15),17),16),18,19); 1
((((((((((((((1,2),3),4),(5,6)),(7,(8,9))),10),11),13),14),12),16),15),17),18,19); 1
((((((((((((((1,2),3),4),(5,6)),(7,(8,9))),10),11),16),13),12),14),15),17),18,19); 1
((((((((((((((1,2),3),4),(5,6)),(7,(8,9))),10),13),11),12),15),16),14),17),18,19); 1
((((((((((((((1,2),3),4),5),6),(7,(8,9))),10),(11,13)),12),14),16),15),17),18,19); 1
((((((((((((((1,2),3),4),5),6),(7,(8,9))),10),(11,13)),16),14),15),17),12),18,19); 1
((((((((((((((1,2),3),4),5),6),(7,(8,9))),10),13),11),12),15),(14,16)),17),18,19); 1
((((((((((((((1,2),3),4),6),5),(7,(8,9))),10),(11,13)),17),14),12),16),15),18,19); 1
((((((((((((((1,2),3),4),6),5),(7,(8,9))),10),13),11),(12,17)),14),15),16),18,19); 1
((((((((((((((1,2),3),4),6),5),(7,(8,9))),10),13),11),14),12),(15,16)),17),18,19); 1
((((((((((((((1,2),3),5),(4,(7,(8,9)))),6),10),11),13),14),12),15),16),17),18,19); 1
((((((((((((((1,2),3),5),4),6),(7,(8,9))),10),12),16),(11,13)),14),15),17),18,19); 1
((((((((((((((1,2),3),5),4),6),(7,(8,9))),10),14),(11,13)),17),15),16),12),18,19); 1
((((((((((((((1,2),3),5),4),6),(7,(8,9))),10),16),(11,13)),15),12),14),17),18,19); 1
((((((((((((((1,2),3),6),4),5),(7,(8,9))),10),13),11),12),15),(14,16)),17),18,19); 1
(((((((((((((1,2),3),((4,((7,8),9)),5)),6),10),13),11),12),15),16),17),14),18,19); 1
(((((((((((((1,2),3),((4,(7,(8,9))),5)),6),10),11),13),16),15),14),12),17),18,19); 1
(((((((((((((1,2),3),((7,8),9)),4),5),6),10),13),(11,12)),14),(16,17)),15),18,19); 1
(((((((((((((1,2),3),((7,8),9)),6),(4,5)),10),(11,13)),12),16),17),15),14),18,19); 1
(((((((((((((1,2),3),((7,9),8)),(4,5)),6),10),11),13),16),(12,14)),15),17),18,19); 1
(((((((((((((1,2),3),((7,9),8)),4),(5,6)),10),11),13),15),(14,16)),12),17),18,19); 1
(((((((((((((1,2),3),(4,((7,9),8))),6),5),10),13),11),12),14),(15,16)),17),18,19); 1
(((((((((((((1,2),3),(4,(5,6))),(7,(8,9))),10),11),13),12),17),14),16),15),18,19); 1
(((((((((((((1,2),3),(4,(7,(8,9)))),5),6),10),13),11),(14,16)),15),12),17),18,19); 1
(((((((((((((1,2),3),(4,6)),(5,((7,8),9))),10),13),11),16),14),15),17),12),18,19); 1
(((((((((((((1,2),3),(4,6)),5),((7,9),8)),10),17),14),12),16),(11,13)),15),18,19); 1
(((((((((((((1,2),3),(4,6)),5),(7,(8,9))),10),11),13),(14,15)),16),12),17),18,19); 1
(((((((((((((1,2),3),(4,6)),5),(7,(8,9))),10),13),11),12),14),(16,17)),15),18,19); 1
(((((((((((((1,2),3),(5,6)),(4,(7,(8,9)))),10),11),13),14),15),16),12),17),18,19); 1
(((((((((((((1,2),3),(5,6)),4),(7,(8,9))),10),13),11),15),(14,17)),16),12),18,19); 1
(((((((((((((1,2),3),(7,(8,9))),((4,5),6)),10),13),11),12),15),14),16),17),18,19); 1
(((((((((((((1,2),3),(7,(8,9))),((4,5),6)),10),13),11),12),16),14),15),17),18,19); 1
(((((((((((((1,2),3),(7,(8,9))),((4,5),6)),10),13),11),16),14),15),12),17),18,19); 1
(((((((((((((1,2),3),(7,(8,9))),((4,6),5)),10),11),13),12),14),15),16),17),18,19); 1
(((((((((((((1,2),3),(7,(8,9))),((4,6),5)),10),11),13),12),15),16),17),14),18,19); 1
(((((((((((((1,2),3),(7,(8,9))),((4,6),5)),10),11),13),12),16),15),14),17),18,19); 1
(((((((((((((1,2),3),(7,(8,9))),((4,6),5)),10),13),11),12),14),16),15),17),18,19); 1
(((((((((((((1,2),3),(7,(8,9))),((4,6),5)),10),13),11),15),12),14),16),17),18,19); 1
(((((((((((((1,2),3),(7,(8,9))),((4,6),5)),10),13),11),15),14),16),12),17),18,19); 1
(((((((((((((1,2),3),(7,(8,9))),((4,6),5)),10),13),11),17),12),16),14),15),18,19); 1
(((((((((((((1,2),3),(7,(8,9))),(4,(5,6))),10),13),11),15),17),16),12),14),18,19); 1
(((((((((((((1,2),3),(7,(8,9))),(4,(5,6))),10),13),11),16),14),12),15),17),18,19); 1
(((((((((((((1,2),3),(7,(8,9))),(4,5)),6),10),(11,13)),16),12),15),14),17),18,19); 1
(((((((((((((1,2),3),(7,(8,9))),(4,5)),6),10),(11,13)),17),14),12),16),15),18,19); 1
(((((((((((((1,2),3),(7,(8,9))),(4,5)),6),10),11),13),12),16),(14,15)),17),18,19); 1
(((((((((((((1,2),3),(7,(8,9))),(4,5)),6),10),11),13),15),(12,14)),16),17),18,19); 1
(((((((((((((1,2),3),(7,(8,9))),(4,5)),6),10),13),11),12),16),(14,15)),17),18,19); 1
(((((((((((((1,2),3),(7,(8,9))),(4,5)),6),10),13),11),15),14),(16,17)),12),18,19); 1
(((((((((((((1,2),3),(7,(8,9))),(4,6)),5),10),(11,13)),12),15),14),16),17),18,19); 1
(((((((((((((1,2),3),(7,(8,9))),(4,6)),5),10),(11,13)),12),15),16),14),17),18,19); 1
(((((((((((((1,2),3),(7,(8,9))),(4,6)),5),10),11),13),12),(16,17)),15),14),18,19); 1
(((((((((((((1,2),3),(7,(8,9))),(4,6)),5),10),11),13),15),(14,16)),12),17),18,19); 1
(((((((((((((1,2),3),(7,(8,9))),(5,6)),4),10),13),11),12),15),17),(14,16)),18,19); 1
(((((((((((((1,2),3),(7,(8,9))),(5,6)),4),10),13),11),15),12),(14,16)),17),18,19); 1
(((((((((((((1,2),3),(7,(8,9))),4),(5,6)),10),(11,13)),12),15),16),14),17),18,19); 1
(((((((((((((1,2),3),(7,(8,9))),4),(5,6)),10),11),13),16),12),(14,15)),17),18,19); 1
(((((((((((((1,2),3),(7,(8,9))),4),(5,6)),10),13),11),(12,16)),14),15),17),18,19); 1
(((((((((((((1,2),3),(7,(8,9))),4),6),5),10),13),11),12),14),((15,16),17)),18,19); 1
(((((((((((((1,2),3),(7,(8,9))),5),(4,6)),10),11),13),(15,17)),16),14),12),18,19); 1
(((((((((((((1,2),3),(7,(8,9))),5),(4,6)),10),11),13),12),16),(15,17)),14),18,19); 1
(((((((((((((1,2),3),(7,(8,9))),5),(4,6)),10),13),11),16),(12,14)),15),17),18,19); 1
(((((((((((((1,2),3),(7,(8,9))),5),4),6),10),(11,13)),16),12),15),(14,17)),18,19); 1
(((((((((((((1,2),3),(7,(8,9))),6),(4,5)),10),(11,13)),12),15),14),16),17),18,19); 1
(((((((((((((1,2),3),(7,(8,9))),6),5),4),10),(11,13)),16),15),12),(14,17)),18,19); 1
(((((((((((((1,2),3),4),(5,((7,8),9))),6),10),11),13),12),(16,17)),14),15),18,19); 1
(((((((((((((1,2),3),4),(5,6)),((7,8),9)),10),11),13),12),15),(14,16)),17),18,19); 1
(((((((((((((1,2),3),4),(5,6)),((7,9),8)),10),(11,13)),12),14),15),16),17),18,19); 1
(((((((((((((1,2),3),4),(5,6)),((7,9),8)),10),11),13),(14,16)),12),15),17),18,19); 1
(((((((((((((1,2),3),4),(5,6)),(7,(8,9))),10),11),13),16),17),12),(14,15)),18,19); 1
(((((((((((((1,2),3),4),(5,6)),(7,(8,9))),10),13),11),(14,16)),12),15),17),18,19); 1
(((((((((((((1,2),3),4),(5,6)),(7,(8,9))),10),13),11),16),(14,15)),12),17),18,19); 1
(((((((((((((1,2),3),4),(5,6)),(7,(8,9))),10),13),11),17),16),14),(12,15)),18,19); 1
(((((((((((((1,2),3),4),5),((7,9),8)),6),10),15),14),16),((11,12),13)),17),18,19); 1
(((((((((((((1,2),3),4),5),(7,(8,9))),6),10),(16,17)),(11,13)),14),15),12),18,19); 1
(((((((((((((1,2),3),4),5),6),(7,(8,9))),10),13),11),12),((14,15),16)),17),18,19); 1
(((((((((((((1,2),3),4),5),6),(7,(8,9))),10),13),11),14),((12,16),15)),17),18,19); 1
(((((((((((((1,2),3),4),6),(5,(7,(8,9)))),10),(11,13)),14),15),12),16),17),18,19); 1
(((((((((((((1,2),3),5),(4,6)),(7,(8,9))),10),11),13),12),15),(14,16)),17),18,19); 1
(((((((((((((1,2),3),5),4),(7,(8,9))),6),10),13),11),(12,14)),(15,17)),16),18,19); 1
(((((((((((((1,2),3),5),4),6),(7,(8,9))),10),16),15),((11,13),12)),17),14),18,19); 1
(((((((((((((1,2),3),5),6),(4,(7,(8,9)))),10),11),13),12),16),(15,17)),14),18,19); 1
(((((((((((((1,2),3),5),6),(4,(7,(8,9)))),10),11),13),15),12),(14,16)),17),18,19); 1
(((((((((((((1,2),3),5),6),(4,(7,(8,9)))),10),11),13),16),14),(12,15)),17),18,19); 1
(((((((((((((1,2),3),5),6),4),(7,(8,9))),10),14),17),(15,16)),(11,13)),12),18,19); 1
(((((((((((((1,2),3),6),((4,(7,(8,9))),5)),10),13),11),12),15),16),17),14),18,19); 1
(((((((((((((1,2),3),6),((4,(7,(8,9))),5)),10),13),11),12),15),17),16),14),18,19); 1
(((((((((((((1,2),3),6),((4,(7,(8,9))),5)),10),13),11),15),12),14),16),17),18,19); 1
(((((((((((((1,2),3),6),((4,(7,(8,9))),5)),10),13),11),17),15),16),14),12),18,19); 1
(((((((((((((1,2),3),6),((4,5),(7,(8,9)))),10),13),11),12),14),17),15),16),18,19); 1
(((((((((((((1,2),3),6),((4,5),(7,(8,9)))),10),13),11),16),12),15),14),17),18,19); 1
(((((((((((((1,2),3),6),(4,((7,9),8))),5),10),11),13),15),16),(12,14)),17),18,19); 1
(((((((((((((1,2),3),6),(4,(5,((7,9),8)))),10),11),13),16),14),12),15),17),18,19); 1
(((((((((((((1,2),3),6),(4,(5,(7,(8,9))))),10),11),13),12),15),16),14),17),18,19); 1
(((((((((((((1,2),3),6),(4,(5,(7,(8,9))))),10),13),11),14),16),15),12),17),18,19); 1
(((((((((((((1,2),3),6),(4,5)),((7,8),9)),10),13),11),(14,15)),16),12),17),18,19); 1
(((((((((((((1,2),3),6),(4,5)),(7,(8,9))),10),(11,13)),15),14),12),16),17),18,19); 1
(((((((((((((1,2),3),6),5),(4,((7,8),9))),10),11),13),12),16),(14,15)),17),18,19); 1
((((((((((((1,2),3),(((4,(7,(8,9))),5),6)),10),11),13),12),15),16),14),17),18,19); 1
((((((((((((1,2),3),(((4,(7,(8,9))),5),6)),10),11),13),12),17),15),16),14),18,19); 1
((((((((((((1,2),3),(((4,(7,(8,9))),5),6)),10),13),11),12),14),16),15),17),18,19); 1
((((((((((((1,2),3),(((4,(7,(8,9))),5),6)),10),13),11),17),12),16),15),14),18,19); 1
((((((((((((1,2),3),(((4,(7,(8,9))),6),5)),10),13),11),12),16),15),14),17),18,19); 1
((((((((((((1,2),3),((4,((7,8),9)),5)),6),10),11),13),12),16),(14,15)),17),18,19); 1
((((((((((((1,2),3),((4,((7,8),9)),5)),6),10),11),13),15),(14,16)),12),17),18,19); 1
((((((((((((1,2),3),((4,((7,9),8)),5)),6),10),11),13),(12,16)),14),15),17),18,19); 1
((((((((((((1,2),3),((4,((7,9),8)),5)),6),10),11),13),12),(16,17)),15),14),18,19); 1
((((((((((((1,2),3),((4,((7,9),8)),5)),6),10),13),11),12),15),(14,16)),17),18,19); 1
((((((((((((1,2),3),((4,(5,(7,(8,9)))),6)),10),13),11),12),14),16),15),17),18,19); 1
((((((((((((1,2),3),((4,(7,(8,9))),(5,6))),10),13),11),16),15),12),14),17),18,19); 1
((((((((((((1,2),3),((4,(7,(8,9))),(5,6))),10),13),12),11),16),15),14),17),18,19); 1
((((((((((((1,2),3),((4,(7,(8,9))),5)),6),10),11),(12,13)),16),15),14),17),18,19); 1
((((((((((((1,2),3),((4,(7,(8,9))),5)),6),10),11),13),(12,15)),16),14),17),18,19); 1
((((((((((((1,2),3),((4,(7,(8,9))),5)),6),10),13),11),12),(14,15)),16),17),18,19); 1
((((((((((((1,2),3),((4,(7,(8,9))),5)),6),10),13),11),12),15),(14,16)),17),18,19); 1
((((((((((((1,2),3),((4,(7,(8,9))),5)),6),10),13),11),14),15),(12,16)),17),18,19); 1
((((((((((((1,2),3),((4,5),(7,(8,9)))),6),10),(11,13)),14),15),16),12),17),18,19); 1
((((((((((((1,2),3),((4,5),6)),(7,(8,9))),10),11),13),12),(14,16)),15),17),18,19); 1
((((((((((((1,2),3),((4,6),5)),(7,(8,9))),10),13),11),12),(14,15)),16),17),18,19); 1
((((((((((((1,2),3),((4,6),5)),(7,(8,9))),10),13),11),12),(14,16)),17),15),18,19); 1
((((((((((((1,2),3),((5,(7,(8,9))),6)),4),10),13),11),(14,16)),15),12),17),18,19); 1
((((((((((((1,2),3),((7,8),9)),((4,6),5)),10),11),13),17),12),(14,16)),15),18,19); 1
((((((((((((1,2),3),((7,8),9)),(4,5)),6),10),14),15),((11,13),12)),16),17),18,19); 1
((((((((((((1,2),3),((7,8),9)),(4,6)),5),10),(11,13)),(14,16)),12),15),17),18,19); 1
((((((((((((1,2),3),((7,9),8)),(4,(5,6))),10),(11,13)),14),15),16),17),12),18,19); 1
((((((((((((1,2),3),(4,((7,8),9))),(5,6)),10),13),11),(14,16)),12),15),17),18,19); 1
((((((((((((1,2),3),(4,(5,6))),(7,(8,9))),10),13),11),12),16),(14,15)),17),18,19); 1
((((((((((((1,2),3),(4,(7,(8,9)))),(5,6)),10),11),13),16),17),14),(12,15)),18,19); 1
((((((((((((1,2),3),(4,(7,(8,9)))),(5,6)),10),13),11),12),15),(14,16)),17),18,19); 1
((((((((((((1,2),3),(4,(7,(8,9)))),(5,6)),10),13),11),14),(15,16)),12),17),18,19); 1
((((((((((((1,2),3),(4,(7,(8,9)))),5),6),10),11),13),((12,16),14)),15),17),18,19); 1
((((((((((((1,2),3),(4,(7,(8,9)))),6),5),10),11),13),12),15),(14,(16,17))),18,19); 1
((((((((((((1,2),3),(4,5)),6),((7,8),9)),10),(11,13)),15),(12,14)),16),17),18,19); 1
((((((((((((1,2),3),(4,6)),5),((7,8),9)),10),11),13),(12,(14,17))),15),16),18,19); 1
((((((((((((1,2),3),(5,(7,(8,9)))),4),6),10),(11,13)),15),17),(14,16)),12),18,19); 1
((((((((((((1,2),3),(5,6)),(4,((7,9),8))),10),11),13),12),(14,16)),15),17),18,19); 1
((((((((((((1,2),3),(5,6)),(4,(7,(8,9)))),10),(11,13)),16),14),15),12),17),18,19); 1
((((((((((((1,2),3),(5,6)),(7,(8,9))),4),10),(11,13)),(16,17)),12),15),14),18,19); 1
((((((((((((1,2),3),(5,6)),4),((7,8),9)),10),(11,13)),15),12),(14,16)),17),18,19); 1
((((((((((((1,2),3),(5,6)),4),(7,(8,9))),10),11),13),(14,16)),(12,15)),17),18,19); 1
((((((((((((1,2),3),(7,(8,9))),((4,5),6)),10),(11,13)),14),15),16),12),17),18,19); 1
((((((((((((1,2),3),(7,(8,9))),((4,5),6)),10),(11,13)),16),14),15),12),17),18,19); 1
((((((((((((1,2),3),(7,(8,9))),((4,5),6)),10),11),13),(14,16)),15),12),17),18,19); 1
((((((((((((1,2),3),(7,(8,9))),((4,6),5)),10),(11,13)),16),15),14),12),17),18,19); 1
((((((((((((1,2),3),(7,(8,9))),((4,6),5)),10),11),13),14),(12,15)),16),17),18,19); 1
((((((((((((1,2),3),(7,(8,9))),((4,6),5)),10),11),13),15),12),(14,16)),17),18,19); 1
((((((((((((1,2),3),(7,(8,9))),(4,(5,6))),10),(11,13)),16),12),14),15),17),18,19); 1
((((((((((((1,2),3),(7,(8,9))),(4,(5,6))),10),11),13),15),14),(12,16)),17),18,19); 1
((((((((((((1,2),3),(7,(8,9))),(4,5)),6),10),(11,13)),12),15),(14,16)),17),18,19); 1
((((((((((((1,2),3),(7,(8,9))),(4,5)),6),10),(11,13)),14),(12,15)),16),17),18,19); 1
((((((((((((1,2),3),(7,(8,9))),(4,5)),6),10),11),13),12),15),((14,17),16)),18,19); 1
((((((((((((1,2),3),(7,(8,9))),(4,6)),5),10),(11,13)),(16,17)),14),12),15),18,19); 1
((((((((((((1,2),3),(7,(8,9))),(5,6)),4),10),(11,13)),12),(14,16)),15),17),18,19); 1
((((((((((((1,2),3),(7,(8,9))),(5,6)),4),10),(11,13)),15),14),(12,16)),17),18,19); 1
((((((((((((1,2),3),(7,(8,9))),4),(5,6)),10),(11,13)),14),15),(12,16)),17),18,19); 1
((((((((((((1,2),3),(7,(8,9))),4),(5,6)),10),11),13),((14,16),15)),12),17),18,19); 1
((((((((((((1,2),3),(7,(8,9))),4),(5,6)),10),13),11),((12,14),16)),15),17),18,19); 1
((((((((((((1,2),3),(7,(8,9))),4),(5,6)),10),13),11),(12,14)),(15,16)),17),18,19); 1
((((((((((((1,2),3),(7,(8,9))),4),5),6),10),((11,13),12)),15),(14,16)),17),18,19); 1
((((((((((((1,2),3),(7,(8,9))),4),5),6),10),(11,13)),14),15),((12,16),17)),18,19); 1
((((((((((((1,2),3),(7,(8,9))),4),5),6),10),16),(((11,13),12),15)),14),17),18,19); 1
((((((((((((1,2),3),(7,(8,9))),4),6),5),10),(11,13)),15),(12,(14,16))),17),18,19); 1
((((((((((((1,2),3),(7,(8,9))),5),(4,6)),10),11),13),(16,17)),(14,15)),12),18,19); 1
((((((((((((1,2),3),(7,(8,9))),5),(4,6)),10),11),13),14),((12,15),17)),16),18,19); 1
((((((((((((1,2),3),(7,(8,9))),5),4),6),10),(11,13)),(12,(14,16))),15),17),18,19); 1
((((((((((((1,2),3),(7,(8,9))),5),6),4),10),14),(((11,13),12),15)),16),17),18,19); 1
((((((((((((1,2),3),(7,(8,9))),6),(4,5)),10),(11,13)),12),(14,15)),16),17),18,19); 1
((((((((((((1,2),3),(7,(8,9))),6),(4,5)),10),(11,13)),12),14),15),(16,17)),18,19); 1
((((((((((((1,2),3),(7,(8,9))),6),(4,5)),10),(11,13)),17),15),12),(14,16)),18,19); 1
((((((((((((1,2),3),(7,(8,9))),6),(4,5)),10),13),11),12),((14,15),16)),17),18,19); 1
((((((((((((1,2),3),(7,(8,9))),6),4),5),10),(11,13)),12),((14,16),15)),17),18,19); 1
((((((((((((1,2),3),10),6),((4,(7,(8,9))),5)),(11,13)),12),14),16),15),17),18,19); 1
((((((((((((1,2),3),4),(5,6)),(7,(8,9))),10),(11,13)),12),(14,16)),15),17),18,19); 1
((((((((((((1,2),3),4),(5,6)),(7,(8,9))),10),(14,15)),(11,13)),16),12),17),18,19); 1
((((((((((((1,2),3),4),(5,6)),(7,(8,9))),10),11),13),(12,15)),(14,16)),17),18,19); 1
((((((((((((1,2),3),4),(5,6)),(7,(8,9))),10),11),13),12),((14,15),16)),17),18,19); 1
((((((((((((1,2),3),4),(5,6)),(7,(8,9))),10),11),13),12),(14,(15,16))),17),18,19); 1
((((((((((((1,2),3),4),(5,6)),(7,(8,9))),10),13),11),12),14),(15,(16,17))),18,19); 1
((((((((((((1,2),3),4),(6,(7,(8,9)))),5),10),16),(12,15)),(11,13)),17),14),18,19); 1
((((((((((((1,2),3),4),5),(7,(8,9))),6),10),12),(((11,13),17),16)),14),15),18,19); 1
((((((((((((1,2),3),4),5),6),(7,(8,9))),10),17),15),14),(((11,13),12),16)),18,19); 1
((((((((((((1,2),3),5),((4,(7,(8,9))),6)),10),11),13),15),17),(14,16)),12),18,19); 1
((((((((((((1,2),3),5),((4,6),(7,(8,9)))),10),13),11),15),(14,16)),12),17),18,19); 1
((((((((((((1,2),3),5),((7,9),8)),(4,6)),10),13),11),12),15),((14,16),17)),18,19); 1
((((((((((((1,2),3),5),(4,(7,(8,9)))),6),10),(11,13)),14),16),(12,15)),17),18,19); 1
((((((((((((1,2),3),5),(4,(7,(8,9)))),6),10),11),13),12),((14,15),16)),17),18,19); 1
((((((((((((1,2),3),5),4),(7,(8,9))),6),10),12),((11,13),(15,16))),17),14),18,19); 1
((((((((((((1,2),3),5),4),6),(7,(8,9))),10),(16,17)),((11,13),12)),14),15),18,19); 1
((((((((((((1,2),3),5),4),6),(7,(8,9))),10),15),16),17),(((11,13),12),14)),18,19); 1
((((((((((((1,2),3),5),6),4),(7,(8,9))),10),14),(11,13)),((12,15),16)),17),18,19); 1
((((((((((((1,2),3),6),((4,((7,8),9)),5)),10),11),13),14),(12,15)),16),17),18,19); 1
((((((((((((1,2),3),6),((4,(7,(8,9))),5)),10),(11,13)),12),15),14),16),17),18,19); 1
((((((((((((1,2),3),6),((4,(7,(8,9))),5)),10),(11,13)),12),16),15),14),17),18,19); 1
((((((((((((1,2),3),6),((4,(7,(8,9))),5)),10),11),13),(14,16)),12),15),17),18,19); 1
((((((((((((1,2),3),6),((4,(7,(8,9))),5)),10),11),13),(14,16)),15),12),17),18,19); 1
((((((((((((1,2),3),6),((4,(7,(8,9))),5)),10),11),13),15),(12,14)),16),17),18,19); 1
((((((((((((1,2),3),6),((4,(7,(8,9))),5)),10),11),13),15),12),16),(14,17)),18,19); 1
((((((((((((1,2),3),6),((4,(7,(8,9))),5)),10),11),13),17),(14,16)),15),12),18,19); 1
((((((((((((1,2),3),6),((4,(7,(8,9))),5)),10),13),11),(12,14)),15),16),17),18,19); 1
((((((((((((1,2),3),6),((4,(7,(8,9))),5)),10),13),11),(14,16)),12),15),17),18,19); 1
((((((((((((1,2),3),6),((4,(7,(8,9))),5)),10),13),11),15),(12,16)),17),14),18,19); 1
((((((((((((1,2),3),6),((4,(7,(8,9))),5)),10),13),11),15),14),(12,16)),17),18,19); 1
((((((((((((1,2),3),6),(4,(5,((7,8),9)))),10),11),13),14),17),(15,16)),12),18,19); 1
((((((((((((1,2),3),6),(4,5)),(7,(8,9))),10),13),11),((14,16),15)),12),17),18,19); 1
((((((((((((1,2),3),6),(7,(8,9))),(4,5)),10),13),11),17),((14,16),15)),12),18,19); 1
((((((((((((1,2),3),6),5),4),(7,(8,9))),10),(11,13)),((14,15),16)),12),17),18,19); 1
((((((((((((1,2),3),6),5),4),(7,(8,9))),10),(11,13)),15),((12,16),17)),14),18,19); 1
(((((((((((1,2),3),(((4,((7,8),9)),5),6)),10),11),13),15),14),12),(16,17)),18,19); 1
(((((((((((1,2),3),(((4,((7,8),9)),5),6)),10),13),11),15),16),(12,14)),17),18,19); 1
(((((((((((1,2),3),(((4,((7,9),8)),5),6)),10),11),13),16),(12,14)),15),17),18,19); 1
(((((((((((1,2),3),(((4,(7,(8,9))),5),6)),10),(11,13)),12),14),16),15),17),18,19); 1
(((((((((((1,2),3),(((4,(7,(8,9))),5),6)),10),(11,13)),12),16),14),15),17),18,19); 1
(((((((((((1,2),3),(((4,(7,(8,9))),5),6)),10),(11,13)),16),14),12),15),17),18,19); 1
(((((((((((1,2),3),(((4,(7,(8,9))),5),6)),10),(11,13)),16),15),14),17),12),18,19); 1
(((((((((((1,2),3),(((4,(7,(8,9))),5),6)),10),11),13),(14,15)),12),16),17),18,19); 1
(((((((((((1,2),3),(((4,(7,(8,9))),5),6)),10),11),13),(14,16)),12),15),17),18,19); 1
(((((((((((1,2),3),(((4,(7,(8,9))),5),6)),10),11),13),12),(15,16)),14),17),18,19); 1
(((((((((((1,2),3),(((4,(7,(8,9))),5),6)),10),11),13),12),15),(14,16)),17),18,19); 1
(((((((((((1,2),3),(((4,(7,(8,9))),5),6)),10),13),11),(16,17)),15),14),12),18,19); 1
(((((((((((1,2),3),(((4,(7,(8,9))),5),6)),10),13),11),12),14),(15,16)),17),18,19); 1
(((((((((((1,2),3),(((4,(7,(8,9))),5),6)),10),13),11),12),15),16),(14,17)),18,19); 1
(((((((((((1,2),3),(((4,(7,(8,9))),5),6)),10),13),11),14),16),(12,15)),17),18,19); 1
(((((((((((1,2),3),(((4,(7,(8,9))),6),5)),10),(11,13)),12),16),14),15),17),18,19); 1
(((((((((((1,2),3),(((4,(7,(8,9))),6),5)),10),(11,13)),12),16),15),14),17),18,19); 1
(((((((((((1,2),3),(((4,5),(7,(8,9))),6)),10),11),13),14),16),15),(12,17)),18,19); 1
(((((((((((1,2),3),(((4,6),5),(7,(8,9)))),10),(11,13)),14),12),15),16),17),18,19); 1
(((((((((((1,2),3),((4,((7,8),9)),5)),6),10),13),11),(16,17)),(12,15)),14),18,19); 1
(((((((((((1,2),3),((4,((7,8),9)),5)),6),10),14),(11,13)),(15,16)),12),17),18,19); 1
(((((((((((1,2),3),((4,(5,((7,9),8))),6)),10),11),13),14),16),(15,17)),12),18,19); 1
(((((((((((1,2),3),((4,(5,6)),((7,9),8))),10),13),11),15),14),(12,16)),17),18,19); 1
(((((((((((1,2),3),((4,(7,(8,9))),(5,6))),10),(11,13)),12),14),15),16),17),18,19); 1
(((((((((((1,2),3),((4,(7,(8,9))),(5,6))),10),(11,13)),12),16),15),14),17),18,19); 1
(((((((((((1,2),3),((4,(7,(8,9))),(5,6))),10),11),13),15),(14,16)),12),17),18,19); 1
(((((((((((1,2),3),((4,(7,(8,9))),(5,6))),10),13),11),12),15),(14,16)),17),18,19); 1
(((((((((((1,2),3),((4,(7,(8,9))),(5,6))),10),13),11),16),14),(12,15)),17),18,19); 1
(((((((((((1,2),3),((4,(7,(8,9))),5)),6),10),((11,13),15)),16),12),14),17),18,19); 1
(((((((((((1,2),3),((4,(7,(8,9))),5)),6),10),(11,13)),(12,14)),15),16),17),18,19); 1
(((((((((((1,2),3),((4,(7,(8,9))),5)),6),10),(11,13)),(12,15)),14),16),17),18,19); 1
(((((((((((1,2),3),((4,(7,(8,9))),5)),6),10),(11,13)),(16,17)),14),12),15),18,19); 1
(((((((((((1,2),3),((4,(7,(8,9))),5)),6),10),(11,13)),12),(14,16)),15),17),18,19); 1
(((((((((((1,2),3),((4,(7,(8,9))),5)),6),10),(11,13)),14),15),12),(16,17)),18,19); 1
(((((((((((1,2),3),((4,(7,(8,9))),5)),6),10),(11,13)),16),15),(14,17)),12),18,19); 1
(((((((((((1,2),3),((4,(7,(8,9))),5)),6),10),11),13),((14,16),15)),12),17),18,19); 1
(((((((((((1,2),3),((4,(7,(8,9))),5)),6),10),11),13),(12,16)),15),(14,17)),18,19); 1
(((((((((((1,2),3),((4,(7,(8,9))),5)),6),10),13),(11,12)),15),(16,17)),14),18,19); 1
(((((((((((1,2),3),((4,(7,(8,9))),5)),6),10),13),11),16),((14,17),15)),12),18,19); 1
(((((((((((1,2),3),((4,(7,(8,9))),5)),6),10),17),(12,14)),16),(11,13)),15),18,19); 1
(((((((((((1,2),3),((4,5),(7,(8,9)))),6),10),(11,13)),12),14),15),(16,17)),18,19); 1
(((((((((((1,2),3),((4,5),(7,(8,9)))),6),10),11),13),12),((14,16),15)),17),18,19); 1
(((((((((((1,2),3),((4,5),(7,(8,9)))),6),10),13),11),((12,15),16)),14),17),18,19); 1
(((((((((((1,2),3),((4,5),6)),(7,(8,9))),10),17),(11,13)),(12,16)),15),14),18,19); 1
(((((((((((1,2),3),((4,5),6)),(7,(8,9))),10),17),(14,16)),(11,13)),15),12),18,19); 1
(((((((((((1,2),3),((4,6),(5,(7,(8,9))))),10),11),13),12),(14,16)),15),17),18,19); 1
(((((((((((1,2),3),((4,6),5)),((7,8),9)),10),(12,15)),(11,13)),17),16),14),18,19); 1
(((((((((((1,2),3),((4,6),5)),(7,(8,9))),10),(11,13)),15),(14,16)),12),17),18,19); 1
(((((((((((1,2),3),((4,6),5)),(7,(8,9))),10),(11,13)),16),(14,15)),12),17),18,19); 1
(((((((((((1,2),3),((7,8),9)),((4,5),6)),10),(11,13)),12),(14,16)),15),17),18,19); 1
(((((((((((1,2),3),((7,9),8)),(4,(5,6))),10),(11,13)),15),(14,16)),12),17),18,19); 1
(((((((((((1,2),3),((7,9),8)),5),(4,6)),10),13),11),((12,(14,17)),15)),16),18,19); 1
(((((((((((1,2),3),(4,((5,6),(7,(8,9))))),10),11),13),12),(14,16)),15),17),18,19); 1
(((((((((((1,2),3),(4,(5,(7,(8,9))))),6),10),13),11),14),((12,16),15)),17),18,19); 1
(((((((((((1,2),3),(4,(5,6))),(7,(8,9))),10),11),13),12),(14,(15,16))),17),18,19); 1
(((((((((((1,2),3),(4,(7,(8,9)))),(5,6)),10),(11,13)),(12,16)),14),15),17),18,19); 1
(((((((((((1,2),3),(4,(7,(8,9)))),(5,6)),10),11),13),15),(12,(14,16))),17),18,19); 1
(((((((((((1,2),3),(4,(7,(8,9)))),6),5),10),((11,13),12)),14),15),(16,17)),18,19); 1
(((((((((((1,2),3),(4,(7,(8,9)))),6),5),10),13),11),(((12,16),15),14)),17),18,19); 1
(((((((((((1,2),3),(4,5)),6),(7,(8,9))),10),(((11,13),15),16)),12),14),17),18,19); 1
(((((((((((1,2),3),(4,5)),6),(7,(8,9))),10),11),13),((12,17),(14,16))),15),18,19); 1
(((((((((((1,2),3),(4,6)),5),((7,8),9)),10),(11,13)),(15,16)),(12,14)),17),18,19); 1
(((((((((((1,2),3),(5,(7,(8,9)))),6),4),10),13),11),12),(14,((15,17),16))),18,19); 1
(((((((((((1,2),3),(5,6)),(4,(7,(8,9)))),10),(11,13)),12),(14,16)),15),17),18,19); 1
(((((((((((1,2),3),(5,6)),(4,(7,(8,9)))),10),11),13),12),((14,16),15)),17),18,19); 1
(((((((((((1,2),3),(5,6)),(4,(7,(8,9)))),10),13),11),12),14),((15,16),17)),18,19); 1
(((((((((((1,2),3),(7,(8,9))),((4,5),6)),10),(11,13)),(14,15)),12),16),17),18,19); 1
(((((((((((1,2),3),(7,(8,9))),((4,5),6)),10),(11,13)),16),12),(15,17)),14),18,19); 1
(((((((((((1,2),3),(7,(8,9))),((4,5),6)),10),11),13),((12,14),16)),15),17),18,19); 1
(((((((((((1,2),3),(7,(8,9))),((4,5),6)),10),13),11),14),(12,(16,17))),15),18,19); 1
(((((((((((1,2),3),(7,(8,9))),((4,6),5)),10),(11,13)),(12,16)),15),14),17),18,19); 1
(((((((((((1,2),3),(7,(8,9))),((4,6),5)),10),(11,13)),(12,16)),17),15),14),18,19); 1
(((((((((((1,2),3),(7,(8,9))),((4,6),5)),10),(11,13)),14),(15,16)),12),17),18,19); 1
(((((((((((1,2),3),(7,(8,9))),((4,6),5)),10),(11,13)),16),(12,14)),15),17),18,19); 1
(((((((((((1,2),3),(7,(8,9))),((4,6),5)),10),11),13),(12,15)),(14,16)),17),18,19); 1
(((((((((((1,2),3),(7,(8,9))),((4,6),5)),10),11),13),12),((14,16),15)),17),18,19); 1
(((((((((((1,2),3),(7,(8,9))),((4,6),5)),10),13),11),(12,14)),17),(15,16)),18,19); 1
(((((((((((1,2),3),(7,(8,9))),(4,(5,6))),10),(11,13)),(14,16)),12),15),17),18,19); 1
(((((((((((1,2),3),(7,(8,9))),(4,(5,6))),10),(11,13)),12),15),(14,16)),17),18,19); 1
(((((((((((1,2),3),(7,(8,9))),(4,(5,6))),10),(11,13)),14),12),(15,16)),17),18,19); 1
(((((((((((1,2),3),(7,(8,9))),(4,(5,6))),10),13),11),12),(15,16)),(14,17)),18,19); 1
(((((((((((1,2),3),(7,(8,9))),(4,(5,6))),10),13),11),14),(12,16)),(15,17)),18,19); 1
(((((((((((1,2),3),(7,(8,9))),(4,(5,6))),10),13),11),15),(14,(16,17))),12),18,19); 1
(((((((((((1,2),3),(7,(8,9))),(4,5)),6),10),(11,13)),(14,17)),15),(12,16)),18,19); 1
(((((((((((1,2),3),(7,(8,9))),(5,6)),4),10),13),11),(((14,16),17),15)),12),18,19); 1
(((((((((((1,2),3),(7,(8,9))),4),(5,6)),10),(11,13)),(12,(15,16))),14),17),18,19); 1
(((((((((((1,2),3),(7,(8,9))),4),(5,6)),10),13),11),(((12,14),15),16)),17),18,19); 1
(((((((((((1,2),3),(7,(8,9))),4),5),6),10),(11,13)),((12,14),15)),(16,17)),18,19); 1
(((((((((((1,2),3),(7,(8,9))),4),5),6),10),(11,13)),(14,(15,(16,17)))),12),18,19); 1
(((((((((((1,2),3),(7,(8,9))),4),5),6),10),(12,16)),(14,(15,17))),(11,13)),18,19); 1
(((((((((((1,2),3),(7,(8,9))),5),(4,6)),10),13),11),16),(((12,15),17),14)),18,19); 1
(((((((((((1,2),3),(7,(8,9))),6),(4,5)),10),(11,13)),((14,17),15)),16),12),18,19); 1
(((((((((((1,2),3),(7,(8,9))),6),(4,5)),10),(11,13)),(12,15)),(16,17)),14),18,19); 1
(((((((((((1,2),3),10),((4,((7,8),9)),5)),6),11),13),12),(15,(16,17))),14),18,19); 1
(((((((((((1,2),3),4),((5,6),(7,(8,9)))),10),(11,13)),12),16),(14,15)),17),18,19); 1
(((((((((((1,2),3),4),(5,(6,((7,9),8)))),10),(11,13)),12),15),(14,16)),17),18,19); 1
(((((((((((1,2),3),4),(5,(7,(8,9)))),6),10),11),13),((12,(14,16)),15)),17),18,19); 1
(((((((((((1,2),3),4),(5,6)),(7,(8,9))),10),(11,13)),12),((14,16),17)),15),18,19); 1
(((((((((((1,2),3),4),5),(7,(8,9))),6),10),((14,16),15)),((11,13),12)),17),18,19); 1
(((((((((((1,2),3),5),((4,(7,(8,9))),6)),10),(11,13)),12),17),16),(14,15)),18,19); 1
(((((((((((1,2),3),5),((4,(7,(8,9))),6)),10),(11,13)),14),16),(12,17)),15),18,19); 1
(((((((((((1,2),3),5),((4,6),(7,(8,9)))),10),(11,13)),15),16),14),(12,17)),18,19); 1
(((((((((((1,2),3),5),(4,6)),(7,(8,9))),10),(11,13)),((12,14),15)),16),17),18,19); 1
(((((((((((1,2),3),5),6),(4,((7,9),8))),10),13),11),((12,15),17)),(14,16)),18,19); 1
(((((((((((1,2),3),6),((4,(7,(8,9))),5)),10),(11,13)),(14,15)),12),16),17),18,19); 1
(((((((((((1,2),3),6),((4,(7,(8,9))),5)),10),(11,13)),(15,16)),12),14),17),18,19); 1
(((((((((((1,2),3),6),((4,(7,(8,9))),5)),10),(11,13)),12),(14,16)),15),17),18,19); 1
(((((((((((1,2),3),6),((4,(7,(8,9))),5)),10),(11,13)),12),14),(16,17)),15),18,19); 1
(((((((((((1,2),3),6),((4,(7,(8,9))),5)),10),(11,13)),14),(12,15)),16),17),18,19); 1
(((((((((((1,2),3),6),((4,(7,(8,9))),5)),10),(11,13)),14),12),15),(16,17)),18,19); 1
(((((((((((1,2),3),6),((4,(7,(8,9))),5)),10),13),11),(12,14)),(15,16)),17),18,19); 1
(((((((((((1,2),3),6),((4,(7,(8,9))),5)),10),13),11),14),(12,15)),(16,17)),18,19); 1
(((((((((((1,2),3),6),((4,(7,(8,9))),5)),10),13),11),14),16),((12,17),15)),18,19); 1
(((((((((((1,2),3),6),((4,(7,(8,9))),5)),10),13),11),15),14),(12,(16,17))),18,19); 1
(((((((((((1,2),3),6),(4,(5,(7,(8,9))))),10),13),11),17),((12,14),16)),15),18,19); 1
(((((((((((1,2),3),6),5),(4,(7,(8,9)))),10),(11,13)),((14,17),16)),12),15),18,19); 1
(((((((((((1,2),3),6),5),4),(7,(8,9))),10),(11,13)),(((12,15),16),14)),17),18,19); 1
((((((((((1,(2,3)),(5,6)),(4,(7,(8,9)))),10),11),13),(16,17)),(12,14)),15),18,19); 1
((((((((((1,2),3),(((4,((7,9),8)),5),6)),10),(11,13)),14),(15,16)),12),17),18,19); 1
((((((((((1,2),3),(((4,(7,(8,9))),5),(6,10))),13),11),12),15),(14,16)),17),18,19); 1
((((((((((1,2),3),(((4,(7,(8,9))),5),6)),10),(11,13)),(14,16)),12),15),17),18,19); 1
((((((((((1,2),3),(((4,(7,(8,9))),5),6)),10),(11,13)),12),14),15),(16,17)),18,19); 1
((((((((((1,2),3),(((4,(7,(8,9))),5),6)),10),(11,13)),12),16),(14,15)),17),18,19); 1
((((((((((1,2),3),(((4,(7,(8,9))),5),6)),10),(11,13)),14),15),(12,16)),17),18,19); 1
((((((((((1,2),3),(((4,(7,(8,9))),5),6)),10),(11,13)),15),(14,16)),12),17),18,19); 1
((((((((((1,2),3),(((4,(7,(8,9))),5),6)),10),(11,13)),16),(12,14)),15),17),18,19); 1
((((((((((1,2),3),(((4,(7,(8,9))),5),6)),10),11),13),(12,15)),16),(14,17)),18,19); 1
((((((((((1,2),3),(((4,(7,(8,9))),5),6)),10),11),13),12),((14,15),16)),17),18,19); 1
((((((((((1,2),3),(((4,(7,(8,9))),5),6)),10),11),13),12),17),((14,16),15)),18,19); 1
((((((((((1,2),3),(((4,(7,(8,9))),5),6)),10),13),11),(12,14)),(15,16)),17),18,19); 1
((((((((((1,2),3),(((4,(7,(8,9))),5),6)),10),13),11),(12,15)),(14,16)),17),18,19); 1
((((((((((1,2),3),(((4,(7,(8,9))),5),6)),10),13),11),(12,17)),16),(14,15)),18,19); 1
((((((((((1,2),3),(((4,(7,(8,9))),5),6)),10),13),11),15),12),((14,17),16)),18,19); 1
((((((((((1,2),3),(((4,5),(7,(8,9))),6)),10),11),13),(16,17)),12),(14,15)),18,19); 1
((((((((((1,2),3),((4,((7,8),9)),5)),6),10),13),11),12),((14,(15,17)),16)),18,19); 1
((((((((((1,2),3),((4,(5,(7,(8,9)))),6)),10),11),13),(12,16)),(14,15)),17),18,19); 1
((((((((((1,2),3),((4,(5,6)),(7,(8,9)))),10),(11,13)),(12,16)),14),15),17),18,19); 1
((((((((((1,2),3),((4,(7,(8,9))),(5,6))),10),(11,13)),(14,16)),15),17),12),18,19); 1
((((((((((1,2),3),((4,(7,(8,9))),(5,6))),10),11),13),((14,16),15)),12),17),18,19); 1
((((((((((1,2),3),((4,(7,(8,9))),(5,6))),10),13),11),12),17),(14,(15,16))),18,19); 1
((((((((((1,2),3),((4,(7,(8,9))),5)),6),10),(((11,13),14),15)),16),12),17),18,19); 1
((((((((((1,2),3),((4,(7,(8,9))),5)),6),10),(11,13)),14),16),(12,(15,17))),18,19); 1
((((((((((1,2),3),((4,(7,(8,9))),5)),6),10),(16,17)),(11,13)),15),(12,14)),18,19); 1
((((((((((1,2),3),((4,(7,(8,9))),5)),6),10),15),(((11,13),12),16)),14),17),18,19); 1
((((((((((1,2),3),((4,(7,(8,9))),5)),6),10),17),(14,16)),(12,15)),(11,13)),18,19); 1
((((((((((1,2),3),((4,5),((7,9),8))),6),10),13),11),12),(14,((15,17),16))),18,19); 1
((((((((((1,2),3),((4,5),(7,(8,9)))),6),10),13),11),((12,17),15)),(14,16)),18,19); 1
((((((((((1,2),3),((4,5),6)),((7,8),9)),10),(11,13)),12),15),(14,(16,17))),18,19); 1
((((((((((1,2),3),((4,5),6)),((7,9),8)),10),(11,13)),(15,17)),(12,14)),16),18,19); 1
((((((((((1,2),3),((4,6),5)),(7,(8,9))),10),(12,15)),(16,17)),(11,13)),14),18,19); 1
((((((((((1,2),3),((4,6),5)),(7,(8,9))),10),13),11),17),((12,14),(15,16))),18,19); 1
((((((((((1,2),3),((5,6),(7,(8,9)))),4),10),11),13),((12,(14,16)),15)),17),18,19); 1
((((((((((1,2),3),((7,8),9)),4),5),6),10),(11,13)),((12,((14,17),16)),15)),18,19); 1
((((((((((1,2),3),(4,(5,(6,(7,(8,9)))))),10),13),11),15),(14,(16,17))),12),18,19); 1
((((((((((1,2),3),(4,(5,6))),(7,(8,9))),10),17),14),(11,13)),((12,15),16)),18,19); 1
((((((((((1,2),3),(4,(7,(8,9)))),(5,6)),10),(11,13)),12),(14,15)),(16,17)),18,19); 1
((((((((((1,2),3),(4,5)),6),(7,(8,9))),10),((12,(15,17)),14)),(11,13)),16),18,19); 1
((((((((((1,2),3),(4,5)),6),(7,(8,9))),10),(15,(16,17))),((11,12),13)),14),18,19); 1
((((((((((1,2),3),(7,(8,9))),((4,5),6)),10),(11,13)),12),(14,(15,16))),17),18,19); 1
((((((((((1,2),3),(7,(8,9))),((4,5),6)),10),(11,13)),15),(14,16)),(12,17)),18,19); 1
((((((((((1,2),3),(7,(8,9))),((4,6),5)),10),13),11),((12,(14,16)),15)),17),18,19); 1
((((((((((1,2),3),(7,(8,9))),(4,5)),6),10),11),13),(((12,14),(15,17)),16)),18,19); 1
((((((((((1,2),3),(7,(8,9))),(4,6)),5),10),(11,13)),((14,16),15)),(12,17)),18,19); 1
((((((((((1,2),3),(7,(8,9))),(5,6)),4),10),(11,13)),(((12,14),16),15)),17),18,19); 1
((((((((((1,2),3),(7,(8,9))),(5,6)),4),10),(11,13)),((12,(16,17)),14)),15),18,19); 1
((((((((((1,2),3),(7,(8,9))),4),(5,6)),10),(11,13)),(((14,16),17),15)),12),18,19); 1
((((((((((1,2),3),4),(5,6)),(7,(8,9))),10),(((11,13),16),(12,15))),14),17),18,19); 1
((((((((((1,2),3),4),(5,6)),(7,(8,9))),10),(11,13)),12),((14,(16,17)),15)),18,19); 1
((((((((((1,2),3),4),(5,6)),(7,(8,9))),10),13),11),((12,15),(14,(16,17)))),18,19); 1
((((((((((1,2),3),4),5),6),(7,(8,9))),10),17),((((11,13),12),(14,16)),15)),18,19); 1
((((((((((1,2),3),5),((4,(7,(8,9))),6)),10),13),11),(12,((14,16),15))),17),18,19); 1
((((((((((1,2),3),5),(4,(7,(8,9)))),6),10),((14,16),15)),((11,13),12)),17),18,19); 1
((((((((((1,2),3),5),(4,(7,(8,9)))),6),10),(11,13)),((12,(14,16)),15)),17),18,19); 1
((((((((((1,2),3),5),4),6),(7,(8,9))),10),17),((((11,13),12),16),(14,15))),18,19); 1
((((((((((1,2),3),6),((4,((7,8),9)),5)),10),(11,13)),((12,16),14)),15),17),18,19); 1
((((((((((1,2),3),6),((4,(7,(8,9))),5)),10),(11,13)),((14,16),17)),15),12),18,19); 1
((((((((((1,2),3),6),((4,(7,(8,9))),5)),10),(11,13)),12),(14,15)),(16,17)),18,19); 1
((((((((((1,2),3),6),((4,(7,(8,9))),5)),10),(11,13)),14),((12,15),16)),17),18,19); 1
((((((((((1,2),3),6),((4,(7,(8,9))),5)),10),(11,13)),14),((12,16),15)),17),18,19); 1
((((((((((1,2),3),6),((4,(7,(8,9))),5)),10),11),13),(12,17)),((14,16),15)),18,19); 1
((((((((((1,2),3),6),((4,(7,(8,9))),5)),10),11),13),12),(14,(15,(16,17)))),18,19); 1
((((((((((1,2),3),6),((4,(7,(8,9))),5)),10),13),11),(15,16)),((12,14),17)),18,19); 1
((((((((((1,2),3),6),((4,(7,(8,9))),5)),10),13),11),12),((14,17),(15,16))),18,19); 1
((((((((((1,2),3),6),((4,5),(7,(8,9)))),10),(11,13)),((12,14),15)),16),17),18,19); 1
((((((((((1,2),3),6),(4,(5,((7,9),8)))),10),(11,13)),(12,15)),(14,16)),17),18,19); 1
((((((((((1,2),3),6),(4,(5,(7,(8,9))))),10),(11,13)),(12,(14,16))),15),17),18,19); 1
((((((((((1,2),3),6),4),5),(7,(8,9))),10),(14,17)),(((11,13),12),(15,16))),18,19); 1
(((((((((1,2),3),(((4,(7,(8,9))),5),6)),10),(11,(12,13))),(16,17)),15),14),18,19); 1
(((((((((1,2),3),(((4,(7,(8,9))),5),6)),10),(11,13)),(14,(15,16))),12),17),18,19); 1
(((((((((1,2),3),(((4,(7,(8,9))),5),6)),10),(11,13)),12),((14,16),15)),17),18,19); 1
(((((((((1,2),3),(((4,(7,(8,9))),5),6)),10),11),13),12),(((14,15),16),17)),18,19); 1
(((((((((1,2),3),(((4,(7,(8,9))),5),6)),10),13),11),17),(((12,15),14),16)),18,19); 1
(((((((((1,2),3),(((4,5),((7,8),9)),6)),10),13),11),17),((12,(14,16)),15)),18,19); 1
(((((((((1,2),3),(((4,5),(7,(8,9))),6)),10),(11,13)),17),((12,14),16)),15),18,19); 1
(((((((((1,2),3),((4,((7,8),9)),5)),6),10),(((11,13),(12,14)),16)),15),17),18,19); 1
(((((((((1,2),3),((4,(7,(8,9))),(5,6))),10),(11,13)),12),((14,15),16)),17),18,19); 1
(((((((((1,2),3),((4,(7,(8,9))),5)),6),10),13),11),(((12,(15,16)),17),14)),18,19); 1
(((((((((1,2),3),((4,(7,(8,9))),5)),6),10),15),(((11,13),12),(14,16))),17),18,19); 1
(((((((((1,2),3),((4,5),(7,(8,9)))),6),10),(((11,13),(14,16)),15)),12),17),18,19); 1
(((((((((1,2),3),((4,5),6)),(7,(8,9))),10),14),(((11,13),15),(12,16))),17),18,19); 1
(((((((((1,2),3),((4,6),(5,(7,(8,9))))),10),13),11),((14,(16,17)),15)),12),18,19); 1
(((((((((1,2),3),((4,6),5)),(7,(8,9))),10),(11,13)),((15,17),16)),(12,14)),18,19); 1
(((((((((1,2),3),((7,8),9)),6),(4,5)),10),17),(((11,13),15),(12,(14,16)))),18,19); 1
(((((((((1,2),3),(4,5)),((7,9),8)),6),10),(14,15)),(((11,13),17),(12,16))),18,19); 1
(((((((((1,2),3),(4,5)),6),((7,(8,9)),10)),(((11,13),(12,14)),16)),15),17),18,19); 1
(((((((((1,2),3),(4,5)),6),(7,(8,9))),10),((((11,13),12),16),(14,15))),17),18,19); 1
(((((((((1,2),3),(4,5)),6),(7,(8,9))),10),17),(((((11,13),15),14),16),12)),18,19); 1
(((((((((1,2),3),(4,5)),6),(7,(8,9))),10),17),((((11,13),12),15),(14,16))),18,19); 1
(((((((((1,2),3),(7,(8,9))),(4,(5,6))),10),(11,13)),((12,(14,15)),16)),17),18,19); 1
(((((((((1,2),3),(7,(8,9))),(4,5)),6),10),17),((((11,13),(14,16)),15),12)),18,19); 1
(((((((((1,2),3),(7,(8,9))),10),(4,(5,6))),(11,13)),12),(((14,17),16),15)),18,19); 1
(((((((((1,2),3),4),5),6),(7,(8,9))),10),((((((11,13),12),15),14),16),17)),18,19); 1
(((((((((1,2),3),4),5),6),(7,(8,9))),10),((((((11,13),12),16),14),15),17)),18,19); 1
(((((((((1,2),3),4),5),6),(7,(8,9))),10),((((((11,13),14),16),12),17),15)),18,19); 1
(((((((((1,2),3),4),5),6),(7,(8,9))),10),((((11,13),(12,(14,16))),15),17)),18,19); 1
(((((((((1,2),3),4),5),6),(7,(8,9))),10),((11,13),(((12,15),14),(16,17)))),18,19); 1
(((((((((1,2),3),5),((4,((7,8),9)),6)),10),(11,13)),((14,16),15)),(12,17)),18,19); 1
(((((((((1,2),3),5),(4,(7,(8,9)))),6),10),17),((11,13),((12,15),(14,16)))),18,19); 1
(((((((((1,2),3),5),(4,6)),(7,(8,9))),10),(12,(14,(16,17)))),((11,13),15)),18,19); 1
(((((((((1,2),3),6),((4,(7,(8,9))),5)),10),12),(11,13)),(((14,16),15),17)),18,19); 1
(((((((((1,2),3),6),((4,5),((7,8),9))),10),(11,13)),15),((12,(14,16)),17)),18,19); 1
(((((((((1,2),3),6),((4,5),(7,(8,9)))),10),((((11,13),12),14),16)),15),17),18,19); 1
(((((((((1,2),3),6),((4,5),(7,(8,9)))),10),17),(14,16)),(((11,13),15),12)),18,19); 1
((((((((1,2),3),((((4,(7,(8,9))),5),10),6)),(11,13)),12),(15,16)),(14,17)),18,19); 1
((((((((1,2),3),(((4,(5,6)),(7,(8,9))),10)),(11,13)),((12,14),16)),15),17),18,19); 1
((((((((1,2),3),(((4,(7,(8,9))),5),6)),10),(11,13)),((12,15),(14,16))),17),18,19); 1
((((((((1,2),3),(((4,(7,(8,9))),5),6)),10),(11,13)),((12,15),14)),(16,17)),18,19); 1
((((((((1,2),3),(((4,(7,(8,9))),5),6)),10),(11,13)),16),(12,(14,(15,17)))),18,19); 1
((((((((1,2),3),(((4,(7,(8,9))),5),6)),10),13),11),((12,((14,16),17)),15)),18,19); 1
((((((((1,2),3),((4,((7,9),8)),(5,6))),10),(11,13)),(((14,16),17),15)),12),18,19); 1
((((((((1,2),3),((4,((7,9),8)),5)),6),10),((11,13),(12,((14,15),16)))),17),18,19); 1
((((((((1,2),3),((4,(7,(8,9))),(5,6))),10),(11,13)),17),((12,16),(14,15))),18,19); 1
((((((((1,2),3),((4,(7,(8,9))),5)),6),10),17),((11,13),((12,15),(14,16)))),18,19); 1
((((((((1,2),3),((4,5),(7,(8,9)))),6),10),17),((((11,12),13),(14,16)),15)),18,19); 1
((((((((1,2),3),((4,5),6)),(7,(8,9))),10),(((11,13),(12,15)),(14,16))),17),18,19); 1
((((((((1,2),3),((4,5),6)),(7,(8,9))),10),17),((((11,13),12),16),(14,15))),18,19); 1
((((((((1,2),3),((4,6),5)),(7,(8,9))),10),17),((((11,12),13),15),(14,16))),18,19); 1
((((((((1,2),3),((4,6),5)),(7,(8,9))),10),17),(((11,(12,13)),15),(14,16))),18,19); 1
((((((((1,2),3),(4,5)),6),(7,(8,9))),10),((((((11,13),14),12),15),16),17)),18,19); 1
((((((((1,2),3),(4,5)),6),(7,(8,9))),10),((((11,13),(12,15)),(14,16)),17)),18,19); 1
((((((((1,2),3),(4,5)),6),(7,(8,9))),10),((11,13),(((12,16),(14,15)),17))),18,19); 1
((((((((1,2),3),(5,6)),(4,(7,(8,9)))),10),(11,13)),((((12,14),16),17),15)),18,19); 1
((((((((1,2),3),(7,(8,9))),((4,5),6)),10),17),(((11,13),(12,(15,16))),14)),18,19); 1
((((((((1,2),3),4),(5,6)),((7,9),8)),10),((((11,13),15),(12,(14,16))),17)),18,19); 1
((((((((1,2),3),5),(4,6)),(7,(8,9))),10),(((((11,13),12),14),15),(16,17))),18,19); 1
(((((((1,2),3),(((4,5),6),(7,(8,9)))),10),17),(((((11,13),12),14),15),16)),18,19); 1
(((((((1,2),3),(((4,6),5),((7,8),9))),10),17),((((11,13),16),12),(14,15))),18,19); 1
(((((((1,2),3),(((4,6),5),(7,(8,9)))),10),17),((((11,13),(14,15)),16),12)),18,19); 1
(((((((1,2),3),((4,6),5)),(7,(8,9))),10),(((11,13),(12,((14,15),16))),17)),18,19); 1
(((((((1,2),3),((4,6),5)),(7,(8,9))),10),(((11,13),(12,(14,(15,16)))),17)),18,19); 1
(((((((1,2),3),(4,(5,6))),(7,(8,9))),10),(((11,13),12),((14,15),(16,17)))),18,19); 1
(((((((1,2),3),(4,5)),((7,(8,9)),10)),6),(((11,13),12),(14,(15,(16,17))))),18,19); 1
(((((((1,2),3),(4,5)),(6,(7,(8,9)))),10),((((11,13),12),15),((14,17),16))),18,19); 1
(((((((1,2),3),(7,(8,9))),((4,5),6)),10),(((((11,13),(12,16)),14),15),17)),18,19); 1
(((((((1,2),3),(7,(8,9))),((4,5),6)),10),((11,13),(((12,(15,16)),14),17))),18,19); 1
((((((1,2),3),(((4,(7,(8,9))),5),6)),10),((((((11,13),16),15),17),14),12)),18,19); 1
(((((1,2),3),((((4,(7,(8,9))),5),10),6)),((((11,13),(14,16)),15),(12,17))),18,19); 1
