# Supplementary material for: Phylogenomics and classification of Cactaceae based on hundreds of nuclear genes
Source: Plant Syst Evol. 2025 Aug 11;311(5):28. doi: 10.1007/s00606-025-01948-z (PMC12339657; doi:10.1007/s00606-025-01948-z)
Supplement: Supplementary file 4 — Online Resource 4: Containing alignments and RAxML gene trees for all included loci and all phylogenetic datasets (ZIP 10372 KB) [file 606_2025_1948_MOESM4_ESM.zip › de Vos et al_ESM_4/ESM_data_bucky/6176_consensus.mafft.fastabuckytrees_pruned.t]

#NEXUS
[ID: 4513032012]
[Param: tree]
begin trees;
translate
1 0_Anacampserotaceae_P9315,
2 0_Anacampserotaceae_P9319,
3 0_Anacampserotaceae_P9321,
4 1a_Pereskioideae-Leu_P4619,
5 1b_Pereskioideae-ss_P4637,
6 1b_Pereskioideae-ss_S7212,
7 2a_Opuntioideae-Opuntieae_P4585,
8 2b_Opuntioideae-Cylindropuntieae_P9253,
9 2c_Opuntioideae-Pterocacteae_P4571,
10 3_Maihuenioideae_S5849,
11 4_Blossfeldioideae_P8439,
12 5a_Cactoideae-Lymanbensonieae_P9185,
13 5b_Cactoideae-Copiapoeae_P8881,
14 5c_Cactoideae-Cacteae_P9261,
15 5d_Cactoideae-Phyllocacteae_P9255,
16 5e_Cactoideae-Fraileeae_P9233,
17 5f_Cactoideae-Rhipsalideae_P4563,
18 5g_Cactoideae-Notocacteae_P5169,
19 5h_Cactoideae-Cereeae_P9183;
tree gen.0 = [&U] (14:0.04617224459,(13:0.003307958,((11:0.007794458,(12:0.0029993276,15:0.008537559):0.0021392403):0.0009834343,(((17:0.0063324593,16:0.01625188):0.002020861,(10:0.01071106,((4:0.01665339,(3:0.02533922,(2:0.01984467,1:0.03228561):0.01090489):0.06594544):0.002232574,((5:0.00641719,6:0.007919729):0.001173254,(8:0.0194011603,(9:0.009123904,7:0.0153020857):0.006369667):0.01825778):0.004429734):0.002872183):0.01708382):0.004009722,(19:0.0134000467,18:0.0339076246):0.0022222304):0.001006892):0.005103928):0.0009126319);
tree gen.1 = [&U] (14:0.0259910891,(13:0.00334315,(((12:0.005277261,15:0.010344439):0.006658813,((19:0.023941133,((10:0.01980128,((((1:0.02527465,2:0.01937889):0.01361751,3:0.01858218):0.05157749,4:0.01888773):0.004831206,((6:0.004672809,5:0.00526327):0.004047058,(8:0.030214605,(7:0.0140210692,9:0.008065863):0.0016666826):0.01533301):0.004605682):0.004416481):0.005815686,(16:0.02296728,17:0.006358175):0.008757348):0.003258472):0.0007548034,18:0.041541628):0.0005244895):0.0008810861,11:0.014430275):0.004023841):0.00358572);
tree gen.2 = [&U] (14:0.0272108081,(13:0.002604744,((12:0.003352167,15:0.006799781):0.0061088953,(((11:0.01051525,(((5:0.00252944,6:0.007047264):0.006081992,((9:0.0109936853,7:0.0131961726):0.0029215511,8:0.01116128):0.01755743):0.003364,((10:0.01181587,(3:0.02882812,(2:0.01225772,1:0.01956711):0.004276416):0.05539134):0.002587548,4:0.01715735):0.0008731752):0.009123593):0.0003673222,(16:0.01758579,17:0.004125747):0.006581185):0.003838261,(19:0.019185772,18:0.03301333):0.00276468):0.002986697):0.0037504587):0.002902597);
tree gen.3 = [&U] ((13:0.001913856,(((19:0.01678028,18:0.038133553):0.002318692,(((4:0.02228915,(10:0.02026615,((((1:0.01699431,2:0.009315606):0.01165771,3:0.05188834):0.05395018,6:0.0132963):0.0005516666,(((7:0.00987946371,9:0.009970622):0.003172052,8:0.029360896):0.01406068,5:0.005716138):0.005659572):0.00126471):0.002166168):0.007561797,(16:0.0165718486,17:0.007773009):0.001908514):0.002443905,11:0.01621585):0.001380881):0.002535031,(12:0.002585795,15:0.009384741):0.0048184155):0.0014349541):0.00145157,14:0.038995569);
tree gen.4 = [&U] (14:0.03552989251,(13:0.003274655,(11:0.01212214,((12:0.0071354612,15:0.008357005):0.0052120217,((19:0.017949862,18:0.0411141687):0.002991751,((10:0.01293399,(((8:0.026650339,(7:0.0125288303,9:0.007982005):0.002805903):0.009910887,(5:0.002524871,6:0.008331443):0.004035568):0.004478259,((3:0.02522159,(2:0.01829132,1:0.02335336):0.01173619):0.05476311,4:0.0121716):0.002258993):0.0006382555):0.01294883,(16:0.0191579856,17:0.006564786):0.001744548):0.006992923):0.0009751271):0.001616037):0.00831921):0.003132067);
tree gen.5 = [&U] (14:0.028239608,(13:0.000856582,((12:0.0041584041,15:0.0108413283):0.0070087265,((((((5:0.002277698,6:0.005424738):0.0022789,(8:0.0174246233,(7:0.0116813288,9:0.006984813):0.0043954945):0.02250681):0.003962387,(10:0.02321387,(4:0.01536807,((1:0.03190013,2:0.01151755):0.01136404,3:0.031389201):0.06308896):0.001164802):0.006501718):0.01297423,(17:0.006505296,16:0.0139853625):0.005166134):0.001923201,11:0.0159947237):0.001805201,(18:0.0456391278,19:0.013079556):0.002375747):0.001906534):0.00353407):0.004114435);
tree gen.6 = [&U] (14:0.025933576,((((12:0.003681952,15:0.0086402175):0.00390207,19:0.0234855078):0.0006084732,(18:0.0378381789,(11:0.01389266,((((((2:0.01320316,1:0.03557843):0.01020077,3:0.01901957):0.06243433,4:0.01856955):0.002854113,((8:0.0220040128,(9:0.006490392,7:0.014775789):0.007130052):0.01773059,(6:0.004001428,5:0.002352032):0.001287978):0.00470021):0.0008560253,10:0.01177119):0.009974135,(17:0.01299142,16:0.01214555):0.0017946002):0.007512808):0.001252469):0.0002021864):0.0049848488,13:0.002880935):0.002649062);
tree gen.7 = [&U] (((19:0.018494125,(((15:0.006760367,12:0.0050937258):0.0054558637,18:0.040268237):4.896795e-05,(11:0.01561796,((((10:0.0129714,4:0.01650831):0.0006671519,((2:0.01438821,1:0.03142242):0.01050809,3:0.02977942):0.04818752):0.001216734,((8:0.0186104638,(7:0.0088809063,9:0.006663507):0.001488632):0.01393183,(6:0.006935341,5:0.005267058):0.001432851):0.002849041):0.01523177,(16:0.0190987,17:0.0056134253):0.002534749):0.003096259):0.000504011):0.001413645):0.004696392,13:0.000896857):0.003853319,14:0.0294074597);
tree gen.8 = [&U] (14:0.0271506605,(13:0.002875862,((12:0.00387369,15:0.006602247):0.0106461796,(11:0.01124781,((((((5:0.006641318,6:0.009024424):0.001897175,((9:0.007638724,7:0.00939566014):0.002653397,8:0.022208259):0.0101267):0.006547604,((3:0.03027002,(2:0.01663079,1:0.01817929):0.00864615):0.05471757,10:0.009000333):0.003001308):9.184913e-05,4:0.02600777):0.01287763,(16:0.0169166072,17:0.007149641):0.001770289):0.004313811,(18:0.037896666,19:0.017282418):0.001126315):0.002614222):0.000514696):0.002152169):0.00257461762);
tree gen.9 = [&U] ((13:0.004993542,((((19:0.018259094,18:0.038085825):0.0006004719,((((((9:0.008894181,7:0.0143754718):0.0033390615,8:0.021637298):0.01500664,(6:0.005208568,5:0.002871592):0.006908301):0.002912128,((3:0.035764475,(2:0.02408382,1:0.01579955):0.009682208):0.05032096,4:0.01497478):0.001259647):0.001983766,10:0.01483394):0.01068846,(17:0.007260722,16:0.01446203):0.0040720138):0.01086231):0.003010465,(15:0.006383575,12:0.0065599542):0.003877902):0.0004671413,11:0.01456166):0.0041173922):0.001776485,14:0.0374313392);
tree gen.10 = [&U] (14:0.030504535,(13:0.002411503,(((12:0.001157977,15:0.0083497276):0.003650545,(19:0.011992823,18:0.042428829):0.0020441369):0.0009183064,(11:0.01723743,(((((3:0.03564462,(2:0.01515744,1:0.01854142):0.01116849):0.05347838,10:0.01776775):0.004061479,4:0.02620466):0.003564247,((5:0.004466094,6:0.00562058):0.0001562389,((7:0.0158456896,9:0.007547743):0.005925392,8:0.018464424):0.01589909):0.004399442):0.006672161,(16:0.0145893889,17:0.005035579):0.003154157):0.002497355):0.003590688):0.006354264):0.002679252);
tree gen.11 = [&U] ((13:0.0005146088,((12:0.006309479,15:0.006115618):0.0049118632,((18:0.032307116,(((((4:0.01327361,(3:0.018646854,(1:0.02085219,2:0.01239514):0.01155732):0.05924778):0.007397389,((8:0.015544279,(7:0.0177530328,9:0.0105836):0.00397419914):0.01272723,(6:0.006157921,5:0.01430152):0.0008672954):0.007749955):0.001582915,10:0.02288657):0.01201385,(16:0.01317469,17:0.007439995):0.005220372):0.001124717,19:0.017092236):0.001929882):0.002006214,11:0.016655743):0.0008616145):0.004666794):0.001202817,14:0.028155998);
tree gen.12 = [&U] (14:0.0358630263,(13:0.002890723,(((11:0.01225779,(((((3:0.02284069,(1:0.02899695,2:0.01332888):0.008696328):0.06544187,4:0.02455147):0.003456809,((6:0.008522489,5:0.004112039):0.001115418,(8:0.025470307,(9:0.011039042,7:0.0187620239):0.0071843):0.01113472):0.01029119):0.0008122784,10:0.01999672):0.01338413,(17:0.0060846566,16:0.0119875):0.00297085):0.0008182076):0.0009411328,(15:0.0087725,12:0.00353678391):0.004628038):0.0007857363,(19:0.0143722479,18:0.032895295):0.003168498):0.0046991567):0.00575241);
tree gen.13 = [&U] ((13:0.001181693,((18:0.034860358,(19:0.0080278215,(((4:0.01920966,(((5:0.00326323,6:0.005599303):0.001504742,(8:0.029550904,(9:0.0105645785,7:0.0166466052):0.002779431):0.0169990362):0.002698132,(3:0.01511414,(2:0.01910213,1:0.01956785):0.01230951):0.054609334):0.0007814267):0.0004542796,10:0.009367375):0.01011069,(16:0.01486507,17:0.010618211):0.001582608):0.004601667):0.003955269):0.0056220032,((12:0.0017739517,15:0.008287368):0.0043212198,11:0.009883367):0.0003268337):0.00266849378):0.004760244,14:0.0352773017);
tree gen.14 = [&U] (14:0.035576043,(((11:0.009666341,((((10:0.014304863,(4:0.0252928,((3:0.04005908,(2:0.01219228,1:0.02003164):0.01235159):0.06692093,((5:0.004561124,6:0.005994418):0.001539295,((9:0.01120376,7:0.0133243461):0.00696878,8:0.018631317):0.01072932):0.001690452):0.006392233):0.0007832798):0.006743872,(16:0.0180928,17:0.007525052):0.00317476):0.001069828,19:0.015742072):0.0008712465,18:0.041991722):0.0006631279):0.0003312584,(12:0.003876292,15:0.005149032):0.0038139442):0.0023540114,13:0.001703117):0.001701084);
tree gen.15 = [&U] ((13:0.002263571,(((18:0.036224014,19:0.0148371562):0.003038088,(12:0.0059564236,15:0.004659893):0.008864122):0.0006558488,((((((3:0.0301251,(1:0.03320949,2:0.01007464):0.01121897):0.06018311,10:0.01513396):0.001040592,4:0.01840764):0.004499902,((5:0.002372769,6:0.005163899):0.001878778,(8:0.0269813,(9:0.004683072,7:0.01768285391):0.005457253):0.01220269):0.002206525):0.0098186,(17:0.01065168,16:0.013910872):0.002543501):0.004348523,11:0.01115015):0.0006468158):0.0035798795):0.002626846,14:0.026570845);
tree gen.16 = [&U] ((13:0.003405678,((12:0.007002807,15:0.005820122):0.0081293998,(11:0.01199112,(((((((3:0.02344528,(1:0.02237026,2:0.01433302):0.009840832):0.061703889,10:0.01559561):0.001718992,((5:0.004248181,6:0.003596745):1.008544e-05,((7:0.01330851616,9:0.01105494):0.00934645,8:0.020909147):0.01466833):0.007822419):0.004536953,4:0.01241005):0.00582861,(17:0.005208972,16:0.01406136):0.0047771629):0.004823531,19:0.016020963):0.0006551577,18:0.038833441):0.01052105):0.0005818505):0.004029097):0.0030546624,14:0.03162637);
tree gen.17 = [&U] (14:0.0307429556,(13:0.002749569,((15:0.007661243,12:0.002441839):0.0056637634,((19:0.015424715,18:0.033062819):0.002712483,(((((3:0.036058062,(1:0.02155108,2:0.01074098):0.007840566):0.04327995,((5:0.003800168,6:0.006605862):0.001066793,((9:0.007526976,7:0.016663309):0.0008255688,8:0.02856800731):0.01657584):0.00862927):0.0001968744,(10:0.02509351,4:0.01565782):0.002468226):0.009269704,(16:0.02682433,17:0.0053517744):0.002188458):0.0009968069,11:0.01039196):0.0007090528):0.0074587537):0.0011393495):0.005518835);
tree gen.18 = [&U] ((13:0.003089386,(((12:0.003992744,15:0.009670894):0.0070759288,11:0.01536159):0.002463515,((19:0.012510069,18:0.0310888777):0.002203961,((16:0.01441846,17:0.007505262):0.001804584,(4:0.02497585,(((5:0.003378344,6:0.00315765):0.005784309,((7:0.0151399866,9:0.00666968):0.0042815756,8:0.017342033):0.01667378):0.003505928,((3:0.02710604,(1:0.02808742,2:0.008741059):0.008866348):0.06706158,10:0.01934526):0.0003948178):0.002436694):0.0130192):0.005110961):0.0012836795):0.012925765):0.003738914,14:0.0267128438);
tree gen.19 = [&U] (14:0.0392173727,(13:0.002060045,(11:0.01793347,((((17:0.008631629,16:0.0177687576):0.004019887,(10:0.01174164,((((1:0.02424928,2:0.0200577):0.01456261,3:0.03151119):0.05727025,4:0.01657234):0.004309293,((5:0.005310375,6:0.01255493):0.001390414,(8:0.0275099703,(7:0.0079192063,9:0.01094422):0.001353421):0.01562072):0.003807843):0.0007728345):0.007863386):0.0049377633,(19:0.0158235187,18:0.035060202):0.002683413):0.00220233,(15:0.0111161259,12:0.005401661):0.003127034):0.003234242):0.004271648):0.0051000156);
tree gen.20 = [&U] ((13:0.003704571,(((15:0.011657441,12:0.003402802):0.0053667672,11:0.01126883):0.0005687637,((19:0.018246344,((17:0.0087364113,16:0.01588704):0.004276526,(10:0.01298026,(((5:0.003394428,6:0.01222535):0.01023022,((7:0.012667308,9:0.012955188):0.0019663555,8:0.019609056):0.021336):0.003924495,(((1:0.02184462,2:0.01143978):0.006948374,3:0.024547313):0.06333618,4:0.01856169):0.001370486):0.002520805):0.01514728):0.0008490074):0.0007602998,18:0.0341536047):0.00086979512):0.00596567):0.00699124275,14:0.0331699486);
tree gen.21 = [&U] (14:0.029244102,((((19:0.019672841,18:0.0398715339):0.001122897,((15:0.007212976,12:0.0033422009):0.0059578231,((((4:0.01687504,((2:0.01671756,1:0.02468569):0.008770397,3:0.03737814):0.04697724):0.005003845,((6:0.009481592,5:0.007337507):0.00366284,(8:0.020191882,(7:0.0133610544,9:0.008124605):0.003342269):0.0116991):0.005825717):0.000533234,10:0.02137576):0.008091159,(17:0.01285083,16:0.02279992):0.0028252419):0.001802265):0.001609753):0.001675946,11:0.01055673295):0.004427325,13:0.001598246):0.005255583);
tree gen.22 = [&U] (14:0.0338521345,(13:0.003488525,(((15:0.006599223,12:0.004502867):0.0077955605,(((10:0.02338067,((4:0.01674264,(3:0.01810523,(1:0.02814702,2:0.01434682):0.01277873):0.06059689):0.001144819,((5:0.003585645,6:0.009531916):0.001035005,((7:0.0178939952,9:0.009810862):0.005488562,8:0.0254179005):0.01261775):0.003288592):0.001134704):0.01090285,(16:0.02172791,17:0.0078039213):0.0009363056):0.009705403,(18:0.0370066719,19:0.021950829):0.003323635):0.0003546849):0.0006082816,11:0.015502242):0.0051400903):0.002218458);
tree gen.23 = [&U] (14:0.0385955588,(13:0.002286959,((((((10:0.01372319,(3:0.02460035,(1:0.02408806,2:0.01394123):0.00667999):0.041417838):0.00160169,4:0.02200592):0.0002620553,((5:0.004917176,6:0.005323157):0.003970019,((7:0.01174542604,9:0.01039607):0.00794788,8:0.023180401):0.007470734):0.006741961):0.013748,(16:0.0196087879,17:0.006209187):0.002689153):0.004784924,((15:0.006410928,12:0.00417849):0.0072853674,11:0.01376266):0.00073873805):0.004535601,(19:0.018971586,18:0.0408655747):0.003338849):0.0021745823):0.003932315);
tree gen.24 = [&U] (14:0.0317419753,(13:0.0032242,((12:0.002069132,15:0.00702268):0.007810549,((19:0.0171821199,18:0.0334697712):0.00179765,((11:0.01569936,((((3:0.0202446,(1:0.01975956,2:0.01229596):0.007078936):0.06609786,4:0.01899385):0.002073912,((5:0.003201875,6:0.004013928):0.004029081,((9:0.01488119,7:0.0171655369):0.00649882,8:0.019460007):0.0172556979):0.004743972):0.0002444063,10:0.01874974):0.01163259):0.0006426128,(17:0.01018165,16:0.016932799):0.002311346):0.0009449407):0.0016450759):0.00551068):0.00307818);
tree gen.25 = [&U] (((((12:0.005058534,15:0.006775821):0.00680444094,(18:0.0353370903,((((((5:0.006721823,6:0.007937622):0.004577008,((9:0.0094198922,7:0.0174130928):0.004808964,8:0.021651375):0.01543073):0.003180418,((3:0.039564904,(2:0.008456363,1:0.02302906):0.004998127):0.06540987,4:0.01403949):0.007693049):0.0016415,10:0.01270957):0.01272654,(17:0.0067248031,16:0.01460132):0.001862477):0.004717115,19:0.0191933872):0.0006042175):0.003653298):0.001736809,11:0.01631584):0.0074701063,13:0.00237777):0.002483203,14:0.0396733954);
tree gen.26 = [&U] (14:0.0348461532,((((15:0.00507945,12:0.003157591):0.0051142567,(19:0.0125454381,(18:0.037179699,((10:0.01186108,((4:0.01271021,(3:0.0287167,(2:0.01009102,1:0.01595964):0.01623566):0.046983382):0.002009832,(((7:0.0137114936,9:0.01162613):0.002685974,8:0.019816135):0.01263822,(6:0.009382026,5:0.00219221):0.001583265):0.006727398):0.001071986):0.01570804,(17:0.011306368,16:0.0138376):0.005540338):0.003956893):0.0001495305):0.003713047):0.00318808,11:0.0177387054):0.002868872,13:0.002282318):0.0028332667);
tree gen.27 = [&U] ((((15:0.00562357,12:0.0056557457):0.006885594,((19:0.013768905,18:0.0327359):0.0003981138,(11:0.0113482,((10:0.01441272,(((5:0.003631659,6:0.006624732):0.004127172,((7:0.0136092399,9:0.008794026):0.0045884983,8:0.0250522563):0.01289596):0.005117271,(((2:0.01521835,1:0.01493318):0.01124331,3:0.03468262):0.06263023,4:0.01480904):0.004273599):0.0016337):0.009676837,(17:0.005117981,16:0.0245658732):0.002514835):0.004009275):0.0006237554):0.0030045044):0.001667256,13:0.001063813):0.0027875976,14:0.0297976102);
tree gen.28 = [&U] (14:0.041729198,(((15:0.005119478,12:0.002862965):0.0045329585,((((((((2:0.01301216,1:0.01931878):0.009679812,3:0.0252951):0.04896978,4:0.0201251):0.001615004,((5:0.003404464,6:0.005744594):0.003822689,((9:0.0109284,7:0.0100261218):0.003471676,8:0.0275875555):0.02695684):0.001875605):0.001013097,10:0.01414141):0.007831626,(16:0.0144368327,17:0.008973836):0.003736308):0.001856285,(18:0.0361336091,19:0.020144621):0.00188186):0.0004450336,11:0.01155356):0.002326794):0.00761968,13:0.003739482):0.004267579);
tree gen.29 = [&U] ((((11:0.01117381,(15:0.015661103,12:0.002184239):0.003344864):0.0002174064,((18:0.034593835,19:0.014083016):0.0009779729,((4:0.01858191,((((2:0.01463967,1:0.02810932):0.008306867,3:0.02957877):0.05923297,10:0.01830327):0.002896259,((5:0.002347236,6:0.009868956):0.003974412,(8:0.022948092,(9:0.005623378,7:0.017532318):0.0034481334):0.01372952):0.002622443):0.001263265):0.01039408,(16:0.01722629,17:0.00932201252):0.004171411):0.002720625):0.002804442):0.004329373,13:0.003169557):0.005086135,14:0.0397629697);
tree gen.30 = [&U] (14:0.0309058987,(13:0.002154859,((12:0.005731948,15:0.004931281):0.0044431255,((((16:0.02869923,17:0.00991351373):0.004526075,((4:0.01643861,(((3:0.02163558,(1:0.02903343,2:0.01579402):0.01147326):0.059120996,((7:0.0136515896,9:0.007058682):0.002346492,8:0.021255651):0.01640679):0.0006630583,(6:0.002439658,5:0.01214134):0.004016961):0.006975019):0.001865527,10:0.01199472):0.007047739):0.004578487,11:0.01634859):0.0001452198,(18:0.027778773,19:0.012955429):0.0003893225):0.001336384):0.008250629):0.002159578);
tree gen.31 = [&U] (14:0.0277173833,(13:0.001103011,(((((17:0.0083382,16:0.01538166):0.003529484,(10:0.0105628,(((8:0.031922695,(9:0.01245255,7:0.0094769811):0.006352232):0.01888019,(5:0.004996665,6:0.00605638):0.001453547):0.002958924,((3:0.02117603,(1:0.02650611,2:0.01194837):0.01260649):0.06082011,4:0.0209034):0.0002955351):0.003705587):0.01402266):0.0007863811,11:0.0143756):0.0001858658,(18:0.0310488783,19:0.016037309):0.001950987):0.0020371184,(15:0.004844242,12:0.005367181):0.0107505777):0.007625082):0.00263046);
tree gen.32 = [&U] (14:0.030268921,(19:0.01842748,(18:0.0345996616,((15:0.0033023357,12:0.0083419909):0.0058423958,((11:0.00966808,13:0.008993241):0.0002158297,((17:0.004483549,16:0.01087212):0.002126599,((10:0.009118055,(((1:0.01494024,2:0.01045732):0.01628833,3:0.03664451):0.05175433,((8:0.025429011,(9:0.01259436,7:0.0117825319):0.002659651):0.01319362,(5:0.002683292,6:0.0069611):0.002704376):0.00536268):0.0007346991):0.001765545,4:0.01583876):0.01140009):0.006163863):3.121573e-05):0.002539935):9.864924e-05):0.0082227419);
tree gen.33 = [&U] (14:0.0305164375,(13:0.000230907,(((((17:0.005246971,16:0.0122199574):0.004542643,((((8:0.018821454,(7:0.0109829676,9:0.011382958):0.001325903):0.01479603197,(5:0.00284493,6:0.008423487):0.001240043):0.005182446,((3:0.02820882,(1:0.02286461,2:0.01905607):0.0139426):0.05909938,4:0.02414967):0.0002525334):0.001490396,10:0.012004):0.01234586):0.002139334,11:0.01037591):0.002571609,(19:0.009631923,18:0.0449811915):0.002263625):0.0021715786,(12:0.0050799646,15:0.007739311):0.008348476):0.0006740769):0.0019359074);
tree gen.34 = [&U] (14:0.0358026976,((((18:0.0368815525,19:0.012611394):0.00280067,(11:0.01339131,((((10:0.01016328,(3:0.031243149,(2:0.009351496,1:0.01957197):0.008137983):0.06268002):0.001991744,4:0.02604008):0.0008625707,((5:0.003436518,6:0.008030575):0.002460049,(8:0.0202153017,(7:0.01005935454,9:0.005647222):0.002645844):0.0167272):0.003440109):0.01034315,(16:0.019408669,17:0.003867079):0.004941187):0.002343354):0.0007885487):0.001545402,(12:0.0064249195,15:0.00938223):0.005239721):0.00294377,13:0.001821338):0.001776307);
tree gen.35 = [&U] (14:0.032892329,(((((17:0.006258463,16:0.0141810858):0.002500655,(10:0.01884923,((((1:0.01727147,2:0.01761447):0.008459372,3:0.028136983):0.05396881,4:0.0176604):0.002621722,((8:0.030861444,(9:0.0106316693,7:0.0206866607):0.0016910288):0.02655137,(5:0.00560861,6:0.01201756):0.006083633):0.003806929):0.000468995):0.01467938):0.005414483,(18:0.032630971,(19:0.0100000002,11:0.008945084):0.0009875766):4.040163e-05):6.921695e-05,(15:0.008733096,12:0.0071438493):0.006103906):0.00748338,13:0.001534614):0.004146457);
tree gen.36 = [&U] (14:0.0310344581,(((11:0.01209991,((18:0.032819897,19:0.013151484):0.002858261,(((((5:0.003734004,6:0.01074213):0.002702677,((7:0.0140251767,9:0.006270625):0.0044230287,8:0.022552364):0.0126169):0.004835724,((3:0.02408124,(2:0.008564587,1:0.01187909):0.009893842):0.05911318,4:0.01790389):0.00243181):0.001829449,10:0.01495483):0.0119096,(16:0.018471828,17:0.00547144):0.00259992):0.001249891):0.0008598578):0.002471837,(12:0.0050699657,15:0.015566808):0.008743071):0.005455882,13:0.002672057):0.002988028);
tree gen.37 = [&U] (14:0.0295252653,(((15:0.0104546106,12:0.002500266):0.0042629708,((11:0.01367115,(((((3:0.02541439,(2:0.01605001,1:0.03575316):0.01299481):0.06413737,((5:0.006890031,6:0.007079359):0.001992227,(8:0.024359984,(9:0.009594215,7:0.0169098966):0.00601129):0.0114806):0.004920105):0.0008374338,10:0.01292995):0.0006836103,4:0.0293037):0.0104902,(17:0.006364909,16:0.019368095):0.004360165):0.001368041):0.0007514718,(19:0.0226746533,18:0.037787564):0.0021852928):0.0001846144):0.0069576528,13:0.001228129):0.006315968);
tree gen.38 = [&U] ((((((((17:0.011034758,16:0.01096231):0.005794698,((4:0.01825386,(3:0.025585911,(1:0.02805763,2:0.01329645):0.00890114):0.05169864):0.003763248,(10:0.01490012,((6:0.01069978,5:0.00284549):0.001768842,(8:0.019269729,(9:0.006729112,7:0.0077259123):0.003961357):0.009970337):0.006405319):0.0004050828):0.01178282):0.003953333,19:0.016034005):0.0003375765,18:0.045668534):0.0010993271,11:0.01080377):0.0002879947,(12:0.00315815164,15:0.012483935):0.0063131655):0.0057484638,13:0.001738996):0.004910776,14:0.0275537196);
tree gen.39 = [&U] (14:0.0322948803,((11:0.01165582,((12:0.006308173,15:0.005829189):0.0045818398,((19:0.0121598488,(((((3:0.03431161,(2:0.01002065,1:0.02779241):0.01220119):0.04370359,4:0.02710585):0.002084364,((5:0.003434531,6:0.007493745):0.003580891,(8:0.020954899,(9:0.009988654,7:0.011894701):0.006512764):0.01928173):0.004907173):0.002587954,10:0.01899501):0.007178218,(16:0.01901186,17:0.0089152406):0.004875299):0.007186172):0.001451442,18:0.050424291):0.002034355):0.0002207175):0.0049138104,13:0.002193082):0.002843814);
tree gen.40 = [&U] (14:0.029225403,((((15:0.004116218,12:0.001816874):0.0114561013,((16:0.0141014358,17:0.004330991):0.006189058,(19:0.015773987,18:0.0377340112):0.002176674):0.0008055011):7.257915e-05,(11:0.009441761,((4:0.02365285,(((2:0.01182654,1:0.02630109):0.008760338,3:0.03321664):0.05412062,10:0.0111385):0.001463758):0.001953733,((5:0.00819149,6:0.006092087):0.000768157,(8:0.0174579934,(7:0.0115873811,9:0.007597024):0.0036656706):0.01616112):0.003520391):0.01139558):0.001947218):0.0061435072,13:0.0002841059):0.004461989);
tree gen.41 = [&U] ((((19:0.017980241,18:0.0387259718):0.003129754,((((16:0.013814959,17:0.005387138):0.002261688,(10:0.01659744,((((7:0.0101593654,9:0.007768705):0.004929506,8:0.0196838306):0.01441153,(6:0.006788603,5:0.005174382):0.003209758):0.003049826,(((2:0.01126198,1:0.02470643):0.01212553,3:0.040764636):0.06238398,4:0.02346277):0.0001449878):0.0004596631):0.01718911):0.0048011928,11:0.0141029):0.0005450408,(15:0.008748276,12:0.0091521923):0.0063748472):0.00195337):0.0035782892,13:8.665002e-05):0.001673093,14:0.031603749);
tree gen.42 = [&U] ((((15:0.0097654,12:0.004135453):0.005843404,((19:0.020306735,(18:0.0368559345,((16:0.0178226382,17:0.008650724):0.001470278,((((3:0.03500982,(2:0.01373778,1:0.01277543):0.006180354):0.05013901,10:0.01604798):0.002212993,((8:0.020924285,(9:0.01254292,7:0.0058621941):0.0025514387):0.0108585,(6:0.003306409,5:0.004419394):0.00250357):0.002748551):0.005147367,4:0.01739137):0.0127374):0.00328889):0.0007571904):0.00181144,11:0.01766274):0.00136047713):0.0053935186,13:0.0009153141):0.00206872,14:0.0283269148);
tree gen.43 = [&U] (((19:0.016682104,(((((16:0.01487484,17:0.0041062486):0.007576892,(((((2:0.01674465,1:0.01759927):0.01522644,3:0.02127055):0.057508605,4:0.01508002):0.003951583,((5:0.007744011,6:0.009447364):0.003552081,(8:0.023774887,(7:0.0119802674,9:0.007189322):0.0021869782):0.01267141):0.003991839):0.004795988,10:0.01212144):0.00830307):0.004745003,11:0.01643441):0.0003846872,13:0.005796691):0.001006184,(15:0.008608094,12:0.01031039):0.0082667473):0.001162384):0.0007169335,18:0.0228986559):0.004472187,14:0.0347137537);
tree gen.44 = [&U] ((((15:0.004794976,12:0.002432894):0.006677255,((18:0.0381599491,19:0.011737313):0.002385362,(((17:0.003081028,16:0.0171025614):0.007755596,(((8:0.019135171,(7:0.0128738993,9:0.01105414):0.008598236):0.01883919,(6:0.007539701,5:0.003228988):0.003266146):0.005871844,((4:0.01735922,10:0.01167216):0.001078962,((1:0.01450902,2:0.01284016):0.01786137,3:0.0344227):0.06305991):0.003310591):0.00828328):0.002177626,11:0.008174987):0.0006253929):5.787226e-05):0.007407467,13:0.003378235):0.001149597,14:0.03000543597);
tree gen.45 = [&U] (((((11:0.01146373,((17:0.011624377,16:0.01947538):0.00267517,((((3:0.02268807,(1:0.01826274,2:0.01429277):0.008476869):0.07167098,4:0.01761118):0.001682542,10:0.01977729):0.00307893,(((8:0.015577555,(9:0.012028741,7:0.011844226):0.00222892261):0.0124043,6:0.009420153):0.00423735,5:0.004734972):0.004925351):0.01926886):0.001494547):0.004862544,(12:0.006772655,15:0.0076713764):0.0024795237):0.0002628103,(19:0.016035122,18:0.036783111):0.001680101):0.007252614,13:0.001410086):0.001039913,14:0.0369606806);
tree gen.46 = [&U] (14:0.037523283,((((19:0.018872274,18:0.036657179):0.002234136,(((17:0.003570638,16:0.0211109407):0.003921856,((((3:0.02552484,(1:0.03171845,2:0.01568502):0.01592735):0.06861769,4:0.01963743):0.006004257,10:0.0209735):0.001979128,((5:0.004025468,6:0.01043363):0.002125052,(8:0.0250922622,(9:0.0109202695,7:0.0155369558):0.00413258):0.01472401):0.005249545):0.008287209):0.004397087,11:0.009151023):0.001246424):0.00107181,(12:0.004366661,15:0.009541596):0.0043239341):0.0076479408,13:0.003580023):0.0050602571);
tree gen.47 = [&U] (14:0.0339151298,(((12:0.0061308161,15:0.0073269587):0.0043528,((((4:0.02138852,(((3:0.03017365,(1:0.03049933,2:0.01259996):0.01140944):0.0625025929,10:0.0165898):0.002058659,((5:0.00549171,6:0.007230742):0.001847441,(8:0.021669801,(9:0.0100371948,7:0.0135780391):0.007312192):0.008528457):0.004002256):0.001401386):0.01431333,(17:0.005004308,16:0.02194369):0.0040239121):0.0009039515,11:0.0122716):0.0002824078,(19:0.01892436,18:0.0254496108):0.0005146016):0.00292399):0.0036078678,13:0.002068216):0.0022367926);
tree gen.48 = [&U] (14:0.040333456,(13:0.002018269,((11:0.008078819,((16:0.016808729,17:0.003011407):0.004131555,((((3:0.01840548,(1:0.01575326,2:0.0164722):0.00840899):0.078210981,10:0.01718612):0.00342802,4:0.02064932):0.003912513,((8:0.026948781,(7:0.00971386861,9:0.01012693):0.0027671491):0.01334838,(6:0.01222378,5:0.009968388):0.0009854035):0.00491156):0.0158938):0.0001422684):0.00281588,((12:0.004274395,15:0.006582821):0.008057676,(18:0.0402265395,19:0.022205263):0.006145024):0.0007070843):0.0018589618):0.0035854222);
tree gen.49 = [&U] ((13:0.003708658,((11:0.0104708,((((8:0.0234453581,(7:0.0126148386,9:0.006001703):0.0027808265):0.009206257,(6:0.008297226,5:0.002345471):0.0006954418):0.006569415,((((1:0.03240388,2:0.01011244):0.0116184414,3:0.03290412):0.05130022,4:0.02266674):0.0003676206,10:0.01784983):0.005305871):0.009452419,(17:0.001678814,16:0.0218845799):0.002778928):0.001147933):0.0007485679,((18:0.033860523,19:0.024817269):0.001992634,(12:0.003362055,15:0.0166186778):0.004056149):2.492138e-05):0.0060285954):0.005073901,14:0.035621328);
tree gen.50 = [&U] ((13:0.003719215,(((((10:0.02034505,(((5:0.0011897,6:0.009561889):0.004004554,(8:0.019588051,(7:0.0134851148,9:0.004152704):0.0025634846):0.02000447):0.006073609,((3:0.033284419,(1:0.0412803,2:0.02535033):0.005338064):0.05403555,4:0.01742923):0.0005870801):0.0005779341):0.0131149,(16:0.01874752,17:0.004906715):0.0026760817):0.005277962,(11:0.01417706,(12:0.004662084,15:0.0055865537):0.0028253047):0.002111279):0.0004089947,19:0.0113741952):0.000259931,18:0.030756687):0.0053505469):0.004267444,14:0.03524062168);
tree gen.51 = [&U] ((13:0.001215742,((15:0.007654141,12:0.00517544):0.00597892585,((((4:0.01423069,(((((9:0.0087729458,7:0.0063042612):0.003273214,8:0.022463859):0.01548024,(6:0.008719392,5:0.003536377):0.0005433216):0.001500806,((2:0.01226887,1:0.02668089):0.01312364,3:0.02279112):0.06971977):0.003371801,10:0.01880083):0.001040784):0.01064496,(16:0.02102877,17:0.007242412):0.002276338):0.00448743,11:0.01471191):0.002598029,(18:0.039388533,19:0.011092468):0.002496262):0.002904702):0.003914862):0.0015996957,14:0.0316881971);
tree gen.52 = [&U] (14:0.0321752042,(((((11:0.01739139,(((((3:0.02157385,(1:0.01883427,2:0.01052311):0.008783774):0.05253569,4:0.02135085):0.004026147,((8:0.01878514,(7:0.0093229121,9:0.005796644):0.005387283):0.01537745,(6:0.005822654,5:0.005830583):0.007283312):0.002150803):0.0008515664,10:0.01890332):0.004896729,(16:0.0149267,17:0.004614106):0.001485867):0.005392104):0.000527995,18:0.0388487777):0.002461602,(12:0.001668993,15:0.0079888365):0.007038291):0.0032600437,19:0.031703955):0.00138909,13:0.002237715):0.004121105);
tree gen.53 = [&U] ((((18:0.0339055592,((15:0.0083195715,12:0.003304051):0.0044346231,(11:0.01271162,((((5:0.00473268,(8:0.029607841,(9:0.0087751442,7:0.0143909924):0.004393381):0.01814237):9.566994e-05,6:0.005612127):0.006556372,(((3:0.02793858,(1:0.02283302,2:0.01241396):0.006900474):0.0489594,10:0.009900951):0.002084605,4:0.02011497):0.007670038):0.01591531,(16:0.01593821,17:0.0058526):0.0025679144):0.005103311):0.0015063817):0.003444685):0.005699779,19:0.020951343):0.001409551,13:0.005290518):0.0007757383,14:0.0299838608);
tree gen.54 = [&U] (((((15:0.004680552,12:0.0070371998):0.005186696,((11:0.01346467,(((((3:0.03467702,(1:0.02608559,2:0.009518619):0.007615952):0.0528606,10:0.01318705):0.002126143,4:0.01781982):0.002020605,((5:0.004588536,6:0.005568522):0.00141572,(7:0.00774145252,(8:0.029437594,9:0.0083881416):0.001400913):0.01586281):0.00591147):0.008233986,(17:0.0098572176,16:0.0188888):0.003418451):0.002370398):0.0008016682,18:0.031104634):0.001505944):0.00213001387,19:0.0219512961):0.001369347,13:0.002897027):0.003004524,14:0.03518515489);
tree gen.55 = [&U] (14:0.0382943308,(13:0.004280198,((15:0.0062693879,12:0.0038417695):0.0048045026,((19:0.0170711363,(18:0.0424879396,((17:0.0114733845,16:0.01660821):0.00217205,(10:0.01601841,(((3:0.03492239,(1:0.01991143,2:0.009220987):0.01719527):0.042308614,4:0.01913413):0.004198882,((5:0.005422793,6:0.003910747):0.00112266,((9:0.008745513,7:0.0134641181):0.006169665,8:0.029763184):0.01164825):0.003918051):0.0001742666):0.01200188):0.0009679374):0.0009904408):0.0007097489,11:0.01025033):0.0009511003):0.00670295):0.004308434);
tree gen.56 = [&U] ((13:0.002807226,((12:0.0070180842,15:0.004966485):0.003247052,(11:0.0153768,((19:0.017611837,18:0.0273386127):0.001247104,((17:0.005181796,16:0.02171115):0.004878347,(10:0.01424484,((4:0.02125049,(3:0.03446996,(1:0.02596254,2:0.01677995):0.009894006):0.05142851):0.002090509,((5:0.003522401,6:0.01011272):0.004568113,((7:0.0121286928,9:0.007878151):0.004674897,8:0.023748455):0.0171389):0.007160206):0.0009921165):0.0129403):0.0004418638):0.000288328):0.0004181884):0.0060884251):0.00395474261,14:0.0389011032);
tree gen.57 = [&U] ((13:0.00154167,((((16:0.02046691,17:0.0065594805):0.003638923,((((5:0.005833362,6:0.007067536):0.003523376,((7:0.0145911317,9:0.012261203):0.00395257,8:0.027042164):0.01526179):0.006970108,(4:0.02417748,(3:0.03452123,(1:0.02452826,2:0.01073659):0.007292576):0.052616795):0.003290583):0.00187746,10:0.0135782):0.009299226):0.004818557,(19:0.025652423,18:0.030050169):0.003283727):0.00299997017,(11:0.01507277,(15:0.0106117104,12:0.004057084):0.008546127):0.0002290906):0.005295914):0.007190193,14:0.0285038993);
tree gen.58 = [&U] ((13:0.002207293,(((15:0.010618209,12:0.005600964):0.00868592,(((17:0.00495764913,16:0.01435493):0.001459752,(((5:0.003485649,6:0.007167889):0.002147018,(8:0.02764624,(9:0.006087536,7:0.0134380439):0.002297247):0.0154170125):0.003234441,(10:0.02610974,(((1:0.02706582,2:0.008041849):0.01643377,3:0.03616346):0.05992186,4:0.01163739):0.003813414):0.00237899):0.008714185):0.006199569,11:0.01206534):0.004840645):0.0001422979,(19:0.017885043,18:0.0355077976):0.004404553):0.00583167903):0.0025721115,14:0.0296587581);
tree gen.59 = [&U] (14:0.0355450167,(13:0.0001658108,(((18:0.0315756422,19:0.017905313):0.002897823,(((16:0.019123469,17:0.006060962):0.002667384,(10:0.01385466,((((1:0.02325312,2:0.01877519):0.01418654,3:0.02790753):0.063395056,4:0.0156984):0.0002908871,((6:0.004798612,5:0.002109044):0.003643884,(8:0.018884186,(7:0.0143717129,9:0.0104485):0.0091594659):0.01954932):0.0031808):0.0005136741):0.008151326):0.003462577,11:0.01073571):0.001095878):0.0012296295,(12:0.002714514,15:0.0075141353):0.005069282):0.0050900015):0.004932583);
tree gen.60 = [&U] ((13:0.00123363,((((17:0.004316182,16:0.02275436):0.0043902414,((((4:0.02354613,(3:0.021910356,(1:0.02651226,2:0.01137618):0.009017943):0.05543969):0.003766921,((6:0.005659532,5:0.00262515):0.001548497,((7:0.010039279,9:0.008241799):0.0041706242,8:0.019631809):0.01708118):0.006182866):0.001716503,10:0.01998829):0.010114,11:0.01286056):0.0004019012):0.002914628,(18:0.0390704903,19:0.024884565):0.001539777):0.0002117611,(15:0.0097709618,12:0.001861888):0.002844017):0.0093524832):0.007351669,14:0.0260406576);
tree gen.61 = [&U] ((13:0.0009572006,(19:0.023963794,((12:0.0038073542,15:0.004650387):0.0042566242,(18:0.04328733,(11:0.008494665,((((6:0.006289878,5:0.005985195):0.002686781,((9:0.009265157,7:0.0167752873):0.01229072,8:0.01869783):0.01260847):0.003315506,((3:0.0236851,(1:0.01831673,2:0.008799829):0.009530621):0.07417473,(4:0.01375661,10:0.01929549):0.001469074):0.003448049):0.01021469,(17:0.004840837,16:0.024827988):0.001086759):0.007034166):0.002124733):0.003643786):0.0008065384):0.001492519):0.0012127296,14:0.050911911);
tree gen.62 = [&U] (14:0.0296355126,(13:0.001903163,(19:0.0209199765,(((12:0.003976215,15:0.013557119):0.005789074,11:0.01132515):0.0003005663,(((((4:0.01939888,(3:0.02256234,(1:0.01909985,2:0.01397109):0.01668539):0.06115592):0.0006942163,((6:0.007782131,5:0.002753873):0.001210467,(8:0.026634777,(7:0.0091678829,9:0.0115701643):0.003544871):0.01779541):0.004552336):0.001699138,10:0.0112654):0.01102887,(16:0.01758191,17:0.006613606):0.005500655):0.0029401642,18:0.0373193862):0.001256097):0.002922381):0.0066226132):0.005051216);
tree gen.63 = [&U] (14:0.0383480656,(13:0.004932789,(((((4:0.02468925,(((3:0.02570349,(1:0.02685868,2:0.01899869):0.00764722):0.06774279,((6:0.006267124,5:0.003842276):0.003176116,((7:0.0130868477,9:0.00930247099):0.0048729392,8:0.022797356):0.01355037):0.00381574):0.005241218,10:0.01021227):0.001393304):0.008908723,(16:0.019811649,17:0.004175054):0.001804884):0.002664977,11:0.01215052):0.001130533,(18:0.0349010151,(12:0.003766033,15:0.0104555488):0.004542289):0.0005500031):0.0021742883,19:0.017974329):0.0008733694):0.004520562);
tree gen.64 = [&U] ((13:0.002746396,((((((((4:0.02161488,(3:0.02636417,(1:0.01616552,2:0.01279917):0.007478734):0.05070799):0.001209957,10:0.01890903):0.001294236,((6:0.003587316,5:0.005238119):0.0009723419,((9:0.006268962,7:0.0093060792):0.001521009,8:0.023124673):0.0172364191):0.002416452):0.009390808,(17:0.005410289,16:0.0184134801):0.005891753):0.002745001,11:0.02082126):0.0006441012,(12:0.003428752,15:0.0076147693):0.004731487):0.00107205,18:0.033241683):0.001240786,19:0.03229996712):0.003663569):0.00197867,14:0.0362529164);
tree gen.65 = [&U] ((13:0.001821382,(((15:0.004616849,12:0.0037538333):0.006261591,((19:0.016444016,18:0.0344984468):0.001920461,((4:0.02391857,(10:0.0209892,((6:0.005695933,(((7:0.0099286467,9:0.009057366):0.0022743339,8:0.0191665947):0.01625982,5:0.003780402):0.001223369):0.008174804,((1:0.02595385,2:0.01327207):0.009161405,3:0.02638057):0.05008404):0.001354448):0.003650992):0.01077462,(16:0.01686387,17:0.0108866133):0.003778621):0.0032951565):0.0001366256):0.0008894421,11:0.01038557):0.008526672):0.003843187,14:0.04359146335);
tree gen.66 = [&U] ((13:0.00199504,((11:0.01463498,((19:0.01945531,((10:0.01452832,(((5:0.004931965,6:0.007704306):0.002319013,(8:0.0246877106,(7:0.016673989,9:0.009700151):0.003647826):0.02230729):0.00333823,(4:0.01851547,((1:0.02718188,2:0.01502239):0.01546829,3:0.025336636):0.0593427):0.005636949):0.001926364):0.01624265,(17:0.007542255,16:0.01267837):0.002463472):0.0009632957):0.001518477,18:0.034818279):0.005064643):0.001844523,(15:0.013417418,12:0.007476771):0.006376916):0.0070104241):0.005092526,14:0.0366645747);
tree gen.67 = [&U] (14:0.02495324484,(13:0.002374193,(11:0.01359787,(((18:0.0444815442,19:0.0198499182):0.00371763831,((((4:0.01358787,(3:0.02835679,(1:0.02047304,2:0.01075896):0.01076577):0.05484326):0.006242254,((8:0.023263848,(7:0.0112998667,9:0.005535974):0.001215017):0.0137571314,(5:0.001922881,6:0.008724515):0.00186199):0.004728916):0.0007291837,10:0.02170644):0.01218187,(16:0.0166293517,17:0.005327146):0.001793537):0.002664196):0.0008471016,(15:0.009183403,12:0.00659224507):0.0037870765):0.000867894):0.00539154):0.002693753);
tree gen.68 = [&U] ((13:0.003952765,((15:0.008750307,12:0.0061996386):0.0089787329,((((((5:0.003235526,6:0.004977445):0.002003992,((7:0.0117947343,9:0.014805189):0.004070074,8:0.030977162):0.01184687):0.003098107,((4:0.01450766,((1:0.0135816,2:0.0130904):0.010275,3:0.02643857):0.050526417):0.004347177,10:0.01439561):0.001114149):0.008800285,(16:0.02117137184,17:0.007145981):0.004808957):0.003587161,11:0.01537831):0.0004360903,(18:0.0255062708,19:0.012409001):0.0055053212):0.002586856):0.001800103):0.004978116,14:0.0381227792);
tree gen.69 = [&U] (14:0.0240049479,(13:0.00377804,(19:0.0436156862,((15:0.007838616,12:0.0040219412):0.001133828,(18:0.0352113011,((((((3:0.03332169,(1:0.01923824,2:0.01035272):0.01157434):0.05325096,4:0.02132353):0.004388192,((8:0.021157889,(9:0.008726559,7:0.0189154978):0.004089955):0.02458448,(5:0.008740638,6:0.005680053):0.001885251):0.004038714):0.0001488535,10:0.01379463):0.01140602,(17:0.002845558,16:0.018773362):0.004383825):0.002178454,11:0.009630667):0.000680603):0.0009557521):0.0008633502):0.002636601):0.00209086);
tree gen.70 = [&U] (14:0.0289709162,(13:0.0006792121,(((((((((3:0.03327962,(1:0.01783244,2:0.01717032):0.01154751):0.062905475,4:0.02553302):0.006984195,(((9:0.0121135687,7:0.0124481989):0.001091393,8:0.023226668):0.01714039,(5:0.003304026,6:0.008473521):0.00275141):0.001237806):0.004244854,10:0.01814279):0.0173633,(16:0.0170796,17:0.01294124):0.0029025821):0.004089207,11:0.01577138):0.0004769362,18:0.0429546663):0.003928506,(12:0.003333643,15:0.008794005):0.005667343):0.001287436,19:0.03358947009):0.0009816084):0.004019871);
tree gen.71 = [&U] (((13:0.0021699277,(((((((((9:0.006072286,7:0.0124734786):0.0032795338,8:0.023014491):0.009312732,(5:0.007326032,6:0.006773185):0.005375803):0.001581933,(4:0.02107251,(3:0.03452174,(1:0.0239614,2:0.007053491):0.0118375):0.06203838):0.002319933):0.002452701,10:0.02044701):0.01501884,(16:0.01803378,17:0.003978081):0.005490913):0.002048593,11:0.01664008):0.003329818,(12:0.0017696004,15:0.0135104701):0.009827602):0.0006216368,19:0.03803529516):0.002104449):0.0003728696,18:0.0435077481):0.00446852,14:0.031201307);
tree gen.72 = [&U] (((((((10:0.01973465,(((3:0.03707383,(1:0.01970267,2:0.0147045):0.01154741):0.040037623,4:0.01571778):0.004693495,(((9:0.006387671,7:0.0171642987):0.001680148,8:0.023748806):0.02022071,(5:0.008184883,6:0.009448178):0.001642353):0.003513257):0.001717114):0.01202775,(17:0.008331004,16:0.01226558):0.0048892567):0.002742313,11:0.01744807):0.002281925,18:0.045618247):0.0031525937,((12:0.0044770618,15:0.0095947):0.011008049,19:0.03779376455):0.002314775):0.003626889,13:0.0008649878):0.007668476,14:0.032119619);
tree gen.73 = [&U] ((((((((((1:0.03169221,2:0.01409225):0.01049234,3:0.03275548):0.04700711,((5:0.004032842,(8:0.020537391,(9:0.01067898,7:0.012196669):0.005772826):0.01527997):0.003997423,6:0.01149821):0.0005657862):0.007375995,(10:0.01337569,4:0.0172841):0.001934481):0.0104168,(16:0.01844966497,17:0.007279945):0.004763444):0.001644089,11:0.01429353):0.002335783,(19:0.012524446,18:0.0297144495):0.004743289):0.0058012929,(15:0.009737073,12:0.003138018):0.0057959315):0.0041316923,13:0.001416176):0.004829612,14:0.02819718203);
tree gen.74 = [&U] ((13:0.001863591,((11:0.01870608,(18:0.028739938,(19:0.0111152336,((17:0.007994996,16:0.03183418):0.002936415,(10:0.01939885,(((8:0.022745781,(7:0.0064834359,9:0.007564977):0.006130215):0.01545042,(5:0.00689518,6:0.005530278):0.003422085):0.006983736,(((1:0.02124232,2:0.01328632):0.004218465,3:0.023719808):0.04777643,4:0.01450386):0.003328843):0.0004075588):0.009516329):0.001798213):0.001096749):0.001596082):0.0003169426,(12:0.002101463,15:0.00989642965):0.0023435505):0.0055619894):0.00159777267,14:0.0328887636);
tree gen.75 = [&U] (14:0.0372051153,((19:0.04812261545,((11:0.00971582,((10:0.01729566,(((3:0.02557116,(1:0.01796537,2:0.01191694):0.006289684):0.045899294,4:0.01779583):0.006195803,(((9:0.01142686,7:0.0092421578):0.002832023,8:0.03227066):0.01670779,(6:0.008996343,5:0.005078135):0.003207988):0.003259997):0.001184239):0.006400022,(17:0.006769296,16:0.0190329864):0.0004647347):0.00204102):0.0001305474,(18:0.040746846,(12:0.005458704,15:0.0079947146):0.00361290828):0.002340648):0.0013346):0.006703834,13:0.003899027):0.008928257);
tree gen.76 = [&U] (14:0.0284139899,((((18:0.0339457166,(15:0.0148374798,12:0.002713753):0.0041235806):0.0001246473,(((10:0.01621188,((4:0.0295379,(3:0.02886327,(1:0.02167799,2:0.01647808):0.01310809):0.05394441):0.003185049,((8:0.0176767029,(7:0.0149030548,9:0.007910065):0.00404832357):0.02038119,(6:0.005240634,5:0.003259218):0.0003977723):0.004825683):0.00131551):0.009282653,(17:0.007152054,16:0.0186388683):0.003443861):0.002685392,11:0.01840678):0.0005690509):0.002775857,19:0.0505312277):0.001330326,13:0.002083047):0.001863733);
tree gen.77 = [&U] (14:0.03708256479,((19:0.04122746424,((((15:0.0072228501,12:0.003911516):0.005691109,((4:0.02514437,((((5:0.004731681,6:0.01115595):7.476092e-05,(8:0.021614826,(9:0.0090508452,7:0.0160451374):0.002728764):0.01354569):0.005439005,10:0.01222353):0.0009530999,(3:0.02477087,(1:0.02006776,2:0.02289154):0.01369286):0.05470359):0.0005340468):0.01270254,(17:0.009195004,16:0.0194026726):0.002773614):0.006529532):0.0005302831,18:0.0335430575):0.002010749,11:0.01051339):0.0017586274):0.0030447665,13:0.003335046):0.002491187);
tree gen.78 = [&U] (14:0.032110438,(((19:0.0396587876,(11:0.01283635,(18:0.03914873,(((((5:0.004441716,6:0.008202176):0.001212439,((9:0.01064777,7:0.0101581487):0.0103360923,8:0.019301868):0.01401283):0.00689005,((3:0.02519466,(1:0.0194982,2:0.0104505):0.0100793):0.0657138,4:0.02494365):0.002178861):0.002382021,10:0.01292838):0.01059468,(16:0.02315887042,17:0.006383883):0.005228913):0.003189614):0.0007129082):0.0008938254):0.001127422,(12:0.00413457,15:0.0135298927):0.0051172752):0.002451917,13:0.001976835):0.004145837);
tree gen.79 = [&U] (14:0.0534275238,(((((((4:0.02053525,((((1:0.04060851,2:0.005071206):0.01065953,3:0.031401197):0.05683653,10:0.01012046):0.00171722,((5:0.00401722,6:0.007046789):0.0005439723,((7:0.01220237275,9:0.00476848):0.0017483926,8:0.0138467683):0.01455303):0.005924341):0.004371377):0.008077021,(17:0.0062954314,16:0.01301591):0.0008433521):0.00506146,18:0.042335573):0.00399288,11:0.01435687):0.001310386,(15:0.00386150237,12:0.005167386):0.008624234):0.002063076,19:0.05379823729):0.003791179,13:0.006143225):0.003062505);
tree gen.80 = [&U] (((((12:0.00457797,15:0.0105140831):0.0060175732,(18:0.0345222591,((11:0.0113382,(16:0.01172715,17:0.004665169):0.004452939):0.002374773,(10:0.01421913,(4:0.0218183,(((5:0.003971727,6:0.008441332):0.005886314,(8:0.019777332,(7:0.009651264,9:0.004693611):0.0030311871):0.01232745):0.00521677,(3:0.02514884,(1:0.02698366,2:0.01990169):0.01337614):0.05978336):0.0002684973):0.002584506):0.01173194):0.000473607):0.003660979):0.0004711704,19:0.0263463221):0.002135331,13:0.003035233):0.006729404,14:0.0344224935);
tree gen.81 = [&U] (14:0.0350855724,(13:0.002176476,((11:0.01253459,((19:0.015036479,18:0.032904953):0.0005778333,((16:0.01661249,17:0.0071196573):0.003049637,(4:0.02029789,(((1:0.03298909,2:0.02095622):0.006847737,3:0.02676941):0.06223804,(((5:0.004653712,6:0.007272477):0.001115019,(8:0.020770341,(7:0.013062459,9:0.009625524):0.007119384):0.01675296):0.002718443,10:0.01612684):0.0003118389):0.001669475):0.0134817):0.00424104):0.00440824):0.0002041217,(15:0.007766989,12:0.004511095):0.0065475977):0.008427331):0.003628016);
tree gen.82 = [&U] (14:0.03556251047,(((((15:0.006808131,12:0.0036391973):0.0088423811,(11:0.009357866,((16:0.01971359,17:0.003500064):0.0069712405,(10:0.01784689,(((5:0.001965727,6:0.007417899):0.003802426,(8:0.019503958,(9:0.00830054,7:0.0108957024):0.011169258):0.01670219):0.00427863,(4:0.01658457,((1:0.02836061,2:0.01193406):0.01263009,3:0.029538778):0.05210521):0.004582029):0.003209678):0.005757428):0.001489426):0.0005268841):6.727623e-05,18:0.031250681):0.004933099,19:0.05204564843):0.0005815453,13:0.002483206):0.001616446);
tree gen.83 = [&U] (14:0.0301850813,(((((18:0.0412776543,((17:0.008969052,16:0.02221830931):0.004959759,((((5:0.003776094,6:0.01130554):0.0007144875,(8:0.022517006,(7:0.0130241651,9:0.0061906482):0.004672968):0.01373458):0.004796359,(4:0.02244829,(3:0.02588446,(1:0.01724906,2:0.01285287):0.009454501):0.0546367):0.005060228):0.003245341,10:0.02263576):0.009469698):0.00179861):0.002656424,11:0.01320721):0.0009479054,(12:0.004953026,15:0.007407796):0.0058962859):0.001719269,19:0.0225902418):0.0008593406,13:0.002579815):0.003027866);
tree gen.84 = [&U] (14:0.031322825,(13:0.005205692,((19:0.019225555,18:0.0392366593):0.004107909,(((15:0.010060612,12:0.004852585993):0.007121175,11:0.0180899):0.0004605962,((10:0.01977289,((4:0.01908188,((2:0.006945015,1:0.02189866):0.0143402,3:0.02595601):0.0621061):0.003849157,((6:0.009019635,5:0.003813112):0.005661688,((7:0.0116491673,9:0.0068057691):0.0026195745,8:0.019750394):0.01228357):0.004046107):0.001532171):0.008065659,(16:0.01571366,17:0.012575893):0.004461993):0.005602944):0.001682212):0.004782885):0.00291717);
tree gen.85 = [&U] (14:0.0283288721,((19:0.0402171937,((11:0.01146662,((16:0.01682133,17:0.007955655):0.00105496,(((6:0.005871029,5:0.004086712):0.001143217,((9:0.009170676,7:0.0070649049):0.005925283,8:0.024277839):0.0118693):0.002890388,((((1:0.02303684,2:0.0189509):0.007693302,3:0.023784351):0.04918227,4:0.0168936):0.0007736386,10:0.009622192):0.001126265):0.01218606):0.007287827):0.002007672,(18:0.0429290709,(12:0.003815488,15:0.0099038195):0.00625673):0.001282001):0.0007089899):0.0038268859,13:0.0004255569):0.0038862464);
tree gen.86 = [&U] (14:0.0316325255,(((19:0.0433270653,(15:0.0126965916,12:0.008921966):0.010741002):0.0001045862,((((17:0.006491541,16:0.01685649):0.0023176514,((((3:0.029512148,(1:0.01560763,2:0.01292457):0.01540814):0.05107164,4:0.02216358):0.006499164,((6:0.009652809,5:0.003414672):0.001828621,((9:0.01028959,7:0.015078631):0.001464698,8:0.020187899):0.01844434):0.003251468):0.001725479,10:0.01492869):0.01126764):0.002820961,11:0.009314498):0.001038609,18:0.041555621):0.002522721):0.0024741645,13:0.002041877):0.005285825);
tree gen.87 = [&U] (14:0.036678818,(13:0.002006474,((11:0.015309166,(18:0.041212768,(19:0.0115727906,(((((6:0.004731894,5:0.006149588):0.002292301,((9:0.006808058,7:0.0112066423):0.0020530111,8:0.0127382074):0.01022063):0.005890555,(4:0.02082166,((2:0.007635227,1:0.0202911):0.009376221,3:0.028706522):0.05111999):0.0007655554):0.0008807193,10:0.01316332):0.007483938,(16:0.01381633,17:0.009140879):0.00170208):0.001787479):0.002717593):0.001617518):0.0007192155,(12:0.0079912437,15:0.007808788):0.00300573155):0.0033142846):0.003869313);
tree gen.88 = [&U] (14:0.029719421,(13:0.002313123,(((15:0.0052207087,12:0.004003972):0.0058107002,11:0.01032802):0.001441125,((18:0.034154803,19:0.010696151):0.003497322,(((((3:0.02091149,(2:0.02312267,1:0.02789082):0.009392044):0.04936018,10:0.01855554):0.001903507,((6:0.007466613,5:0.003142378):0.004252201,((9:0.0065487949,7:0.0086522605):0.0039085,8:0.017854779):0.01266284):0.005466783):8.175773e-05,4:0.02092333):0.00923818,(16:0.01098642,17:0.007994007):0.0024308699):0.004609266):0.001084018):0.0045666799):0.0019939023);
tree gen.89 = [&U] (14:0.0304980908,(13:0.002277995,(((((((4:0.02618184,((2:0.01153422,1:0.02921903):0.007351288,3:0.03984507):0.05708787):4.835399e-05,((6:0.004925005,5:0.00373399):0.003212918,((7:0.0123027413,9:0.0103347343):0.004399665,8:0.029421388):0.0182078):0.003090094):0.003532222,10:0.01148565):0.01651926,(16:0.02448934,17:0.007827086):0.001191831):0.002881679,(18:0.038397249,19:0.019913917):0.001355509):0.0005609597,11:0.01177291):0.002315677,(15:0.0063693217,12:0.00437654):0.007429586):0.007363396):0.002343274);
tree gen.90 = [&U] (((((12:0.002962953,15:0.006560191):0.0047960143,(11:0.01276632,((((((8:0.025405574,(7:0.0131453355,9:0.008521242):0.00409304):0.009099613,(5:0.003104924,6:0.0107219):0.003763631):0.008437995,(4:0.02369613,(3:0.02963108,(1:0.01669847,2:0.0258923):0.0185905):0.05261988):0.0009862601):0.0006814284,10:0.02161216):0.01075779,(16:0.0196904309,17:0.006920261):0.007544392):0.001563477,18:0.0321128226):0.0003927626):0.0005932204):0.005721561,19:0.014904417):0.007977575,13:0.0009090586):0.00128831,14:0.0285005382);
tree gen.91 = [&U] (((19:0.0422602526,(((((17:0.004765804,16:0.0136314118):0.006254755,(((4:0.01412142,(3:0.02703332,(1:0.02755959,2:0.009325696):0.01167804):0.05718797):0.001691832,10:0.01428646):0.001733596,((8:0.024773905,(9:0.008630202,7:0.0118905018):0.005535007):0.01570142,(5:0.005459794,6:0.01291905):0.001784833):0.003332288):0.01582164):0.001706681,11:0.01904454):0.000725992,18:0.035219433):0.00211537,(12:0.0073558959,15:0.0068833206):0.0101406955):0.00064117413):0.001433064,13:0.003125327):0.0007320522,14:0.036664565);
tree gen.92 = [&U] (((((18:0.043148061,11:0.009566569):0.0006082602,(((16:0.01612144,17:0.0102950127):0.001088383,(((((9:0.00677376437,7:0.015021454):0.003823764,8:0.0204372821):0.01231506,(5:0.002660254,6:0.006659839):0.001898644):0.008401608,(4:0.0239114,(3:0.0279990714,(1:0.03056045,2:0.02276412):0.00946103):0.05077503):0.006417322):0.0008526424,10:0.01349037):0.007495292):0.005893081,(12:0.00441653,15:0.007737833):0.006713953):0.000438966):0.0043055645,19:0.0481960388):0.003052118,13:0.000963708):0.005110145,14:0.0389275639);
tree gen.93 = [&U] (((19:0.0354458301,((12:0.002437367,15:0.009999569573):0.0032627499,((((16:0.01745527,17:0.005717103):0.0078600514,((((6:0.007170559,5:0.006987334):0.001026965,((9:0.00987179928,7:0.0110602667):0.005120925,8:0.024916555):0.006484642):0.003721895,((3:0.02975536,(1:0.02122614,2:0.01318201):0.008790545):0.06296552,4:0.01879097):0.002604629):0.001924114,10:0.0170008):0.008978607):0.002739879,11:0.0157953):0.00182511,18:0.060184627):0.0007333442):0.000319721):0.002762829,13:0.00374475):0.003941473,14:0.0255464567);
tree gen.94 = [&U] (((19:0.0312379068,(((12:0.00127531581,15:0.010783354):0.003192262,(((17:0.005638511,16:0.02720327):0.0046861331,((((6:0.005506505,5:0.003184881):0.001604313,((9:0.01029352,7:0.0119760754):0.009689782,8:0.019301341):0.01887285):0.007451491,((3:0.03079792,(1:0.01871547,2:0.01010863):0.005965834):0.05467881,4:0.01753839):0.003108485):0.001420912,10:0.01923552):0.01004912):0.00280046,11:0.02023581):0.002526513):4.481398e-05,18:0.0479332343):0.00249390608):0.0005945853,13:0.001011805):0.001074585,14:0.0311247201);
tree gen.95 = [&U] ((13:0.007189337,(((15:0.007911658,12:0.004225914):0.002634023,((18:0.0309694465,19:0.020624515):0.003538708,((10:0.01522698,(((3:0.02677314,(2:0.01259118,1:0.02701041):0.007920108):0.066280019,4:0.01644984):0.002182498,(((7:0.0121667113,9:0.005938347):0.0027761774,8:0.027404715):0.01908349,(5:0.005213945,6:0.004850961):0.004008213):0.01109191):0.001007404):0.006262575,(16:0.01443173,17:0.004761545):0.0035510538):0.001713001):0.006216244):0.001658914,11:0.01382889):0.0023104929):0.00284072,14:0.029738508);
tree gen.96 = [&U] (14:0.0351615724,(13:0.001558695,(11:0.01814798,(((19:0.012604926,18:0.0338192341):0.002356103,(((((3:0.03559855,(2:0.01940621,1:0.01585691):0.006022689):0.03998056,4:0.01857334):0.00087339,((5:0.003902697,6:0.005378429):0.002644249,((7:0.01275755491,9:0.004031015):0.002758616,8:0.0263799575):0.0169506):0.003806974):0.001656749,10:0.01638464):0.0157008,(17:0.005082168,16:0.01750718):0.0025528465):0.004471597):0.0044472711,(12:0.005903995,15:0.012048845):0.0045503715):0.0007892932):0.0024915806):0.001275951);
tree gen.97 = [&U] ((13:0.006105999,((11:0.005205866,(((((((3:0.0333452,(2:0.01747482,1:0.01439825):0.009686274):0.06663808,4:0.01396819):0.002261237,((5:0.002859488,6:0.007139527):0.001104954,((9:0.01172366,7:0.0051814502):0.006379833,8:0.0202520354):0.010706125):0.007931777):0.002407546,10:0.0157065):0.009245545,(17:0.007541715,16:0.01878912):0.004688001):0.002535419,19:0.014335081):0.003875934,18:0.040611683):0.002691947):0.001500694,(15:0.008085717,12:0.0031904706):0.008061805):0.0015840619):0.0041386511,14:0.0443005367);
tree gen.98 = [&U] (14:0.0389650242,(13:0.0004801355,(((12:0.002313228,15:0.0078535626):0.00498450843,((((16:0.013589,17:0.006822006):0.002228606,(10:0.01998472,(((3:0.02787386,(1:0.01995874,2:0.01588116):0.007352817):0.05235713,4:0.01257181):0.002873491,((5:0.003562367,6:0.005554621):0.003169734,(8:0.024662489,(9:0.008357168,7:0.0119700074):0.005795679):0.01457654):0.007367563):0.0009810797):0.01093573):0.003439268,18:0.042800581):0.002732057,11:0.01141071):3.658185e-05):0.001200191,19:0.020493587):0.0007541816):0.001567091);
tree gen.99 = [&U] ((13:0.001106106,(((19:0.014915296,18:0.039966951):0.001338934,(((((4:0.02104272,((2:0.01775443,1:0.02598682):0.009163024,3:0.03962535):0.04672393):0.002323843,((5:0.004520134,6:0.009932517):0.001993707,((7:0.01613138171,9:0.005924466):0.005155,8:0.02314013):0.009212476):0.003653106):0.001742295,10:0.01632042):0.01300593,(16:0.01752328354,17:0.006209052):0.002005431):0.004310841,11:0.013253):0.004175041):0.004840559,(15:0.0065466129,12:0.003611349):0.0064768092):0.0017702214):0.0009835531,14:0.02850432677);
tree gen.100 = [&U] (14:0.0341969212,(((((11:0.01054549,((((4:0.02867959,(3:0.030219288,(2:0.0186783,1:0.02207093):0.01159458):0.06323342):0.003454974,((8:0.020528488,(9:0.005531322,7:0.012332086):0.008765269):0.01836541,(5:0.003270069,6:0.005364816):0.002386741):0.005673578):0.003074454,10:0.01622864):0.01726764,(17:0.006394916,16:0.0177466172):0.001489422):0.001347239):0.002694735,18:0.0442208548):0.0007621183,(15:0.008303318,12:0.002807379):0.010071824):0.004283377,19:0.0419829354):0.003344335,13:0.001762742):0.003324771);
tree gen.101 = [&U] (((((15:0.008685348,12:0.0061727032):0.008095813,(11:0.01489479,(18:0.03198515075,((10:0.01808139,((((9:0.011886312,7:0.00908208254):0.003023009,8:0.0191411347):0.01497604,(5:0.005186772,6:0.009405375):0.002562918):0.004267145,((3:0.036649,(2:0.01845802,1:0.01775971):0.007637835):0.05023018,4:0.01927638):0.002763562):0.001270615):0.01043842,(17:0.007721784,16:0.0161622184):0.001190227):0.001415301):0.0008764056):0.001047528):0.0004582533,19:0.04408884083):0.002578283,13:0.004890811):0.003047159,14:0.0411228955);
tree gen.102 = [&U] (14:0.0306791106,(13:0.0009444981,((11:0.009555596,(12:0.002571087,15:0.0093449871):0.0060706237):7.65848e-05,(((10:0.0139904,(((6:0.008059608,5:0.004590849):0.001932894,((9:0.01281834,7:0.0124055291):0.003980643,8:0.0246708348):0.01591883):0.002406508,(((2:0.01124822,1:0.02796769):0.004369399,3:0.03349185):0.05860986,4:0.023819):0.001747933):0.001779264):0.009777992,(16:0.01868138,17:0.00935653):0.002880447):0.002832982,(19:0.018906752,18:0.0279318177):0.001900991):0.001994847):0.0078339453):0.0056822896);
tree gen.103 = [&U] (((((18:0.05058763,((16:0.01625837,17:0.005882239):0.006600427,((((3:0.03549878,(1:0.02654169,2:0.01844474):0.01380531):0.0522348,4:0.01672166):0.00133266,((((7:0.0122367323,9:0.0098165007):0.0023021014,8:0.02416426):0.01520759,5:0.003504644):0.001658192,6:0.01158099):0.002737806):0.001665349,10:0.01676708):0.01150644):0.004688363):0.0006637045,((15:0.004661727,12:0.00274127826):0.0025216076,11:0.01029527):7.88855e-05):0.002596831,19:0.0141532884):0.001963311,13:0.002580945):0.005700912,14:0.0325633087);
tree gen.104 = [&U] ((((((((16:0.02094336,17:0.00467065):0.006063705,(10:0.015676,(((3:0.02091593,(1:0.02795351,2:0.01517771):0.01066023):0.05513211,4:0.0140115):0.00705211,((5:0.004765801,6:0.009580017):0.002692355,(8:0.0190188668,(7:0.00883226292,9:0.0102604689):0.003454093):0.01246526):0.006039632):0.0002290064):0.006775188):0.00154568,11:0.01042128):0.004359703,18:0.036544098):0.0020888262,(12:0.00454591735,15:0.004590381):0.007325381):0.0003975956,19:0.0136739978):0.0023409873,13:0.002748301):0.005043473,14:0.030002606);
tree gen.105 = [&U] ((((15:0.0077178766,12:0.004238721):0.006890096,((19:0.018164313,18:0.0358243668):0.002525382,((((((8:0.0200094,(7:0.0102949226,9:0.00706319):0.007951095):0.009377745,(5:0.004893917,6:0.008083791):0.002577256):0.00463235,10:0.01358168):0.0001811997,(4:0.01715613,(3:0.02518436,(2:0.01478933,1:0.02589396):0.01053173):0.04610566):0.002125621):0.009521755,(16:0.01643092,17:0.007590959):0.00218954133):0.002589514,11:0.02048061):0.001679335):0.0018084557):0.002671856,13:0.002180214):0.003276395,14:0.0265729062);
tree gen.106 = [&U] ((18:0.036960935,(13:0.0007695418,(((((17:0.004419142,16:0.02364365):0.005750609,((((3:0.02906902,(1:0.02011371,2:0.01189397):0.006655893):0.04089436,4:0.01682859):0.002381556,((6:0.003934897,5:0.003826714):0.0008619369,((9:0.008178345,7:0.0071498172):0.005080004,8:0.025235957):0.01719609):0.003066871):0.0006815396,10:0.01559075):0.01012901):0.002516004,11:0.0047938):0.003260009,(15:0.005143257,12:0.0034666044):0.0047659741):0.002370891,19:0.024889387):0.002765936):0.0021121):0.002296883,14:0.0365614583);
tree gen.107 = [&U] ((13:0.002796437,((12:0.0019354106,15:0.0172372399):0.010339968,(18:0.034341192,(19:0.010093936,(((10:0.01114691,(((6:0.005931104,5:0.003269154):0.005183227,(8:0.021788884,(7:0.013770041,9:0.01235788):0.001855974):0.02188409):0.005450031,((3:0.03028048,(2:0.01719185,1:0.02290586):0.008230315):0.05722106,4:0.02140375):0.004948769):0.001171886):0.0096803,(16:0.01624637,17:0.008926404):0.003497193):0.003301787,11:0.0157925):0.004345381):0.0006246801):0.003006544):0.0022337208):0.003133976,14:0.0243104587);
tree gen.108 = [&U] ((13:0.001600181,((15:0.014442818,12:0.004207965):0.005202459,(((19:0.018665982,18:0.031669566):0.001354874,((17:0.006811929,16:0.01873332):0.0032925928,((10:0.01161697,(((6:0.005787622,5:0.002396125):0.002187197,((7:0.0115892791,9:0.00939757):0.0021082719,8:0.019302506):0.01821149):0.004154517,((1:0.01857702,2:0.02060556):0.014407874,3:0.03290565):0.05894393):0.001659518):0.002053941,4:0.028197):0.01501398):0.0053010305):0.0007225671,11:0.01374495):0.0002303093):0.007544007):0.003541862,14:0.037207416);
tree gen.109 = [&U] ((13:0.0009264619,((((11:0.01411792,((((4:0.009678729,(3:0.026103237,(2:0.01211277,1:0.02901841):0.008925285):0.06780397):0.003986281,(((7:0.01065239494,9:0.009692043):0.001440318,8:0.017529329):0.014353897,(6:0.007920695,5:0.006193728):0.002531843):0.005103183):0.004047483,10:0.01012279):0.006767213,(16:0.0208053,17:0.005833535):0.0038671618):0.001369813):0.00220221,18:0.0381977296):0.004227891,19:0.03702788736):0.0006164961,(12:0.004044222,15:0.0184563954):0.0049434057):0.00398031):0.004230616,14:0.0341779595);
tree gen.110 = [&U] (14:0.042929642,(13:0.00117098,(19:0.0204002522,(11:0.01004557,((18:0.032304487,((4:0.02183597,(((5:0.003617668,6:0.009361142):0.0005867814,((9:0.00885085,7:0.0103970217):0.003944176,8:0.019702089):0.01141446):0.005566519,((3:0.03745123,(1:0.01410666,2:0.009748009):0.009333739):0.05662776,10:0.01033343):0.003552805):0.002049043):0.01032144,(16:0.01351719,17:0.0114271903):0.002224442):0.003203677):0.0009316745,(12:0.002631521,15:0.006753697):0.00452933407):0.004218203):0.002497954):0.003547143):0.006417131);
tree gen.111 = [&U] (14:0.0448371509,((13:0.005011484,(19:0.0448680463,((12:0.00776097,15:0.0051610971):0.00493645,((((((7:0.012816114,9:0.0125544):0.003745256,8:0.0174311213):0.01438865,(6:0.003502356,5:0.002875679):0.003475509):0.003481287,(10:0.0157439,((3:0.035089901,(2:0.0143887,1:0.02404145):0.01072766):0.05335066,4:0.0198942):0.00170427):0.001327221):0.01147458,(17:0.006967259,16:0.01444549):0.0038734213):0.001647223,11:0.01582727):0.0015317331):0.002702589):0.0001711673):0.0060705864,18:0.034983546):0.001055604);
tree gen.112 = [&U] (14:0.0324080007,(13:0.002889294,(((19:0.014916686,18:0.0393159027):0.00431451,(((17:0.006330723,16:0.012953828):0.002119803,(((8:0.0215476631,(7:0.0101084712,9:0.010663159):0.004353209):0.01227314,(5:0.0020267,6:0.008636239):0.002101512):0.002547138,(4:0.02032237,((3:0.02557949,(1:0.01780642,2:0.01597303):0.005150427):0.05829772,10:0.01408764):0.002719128):0.001421691):0.008620198):0.003579404,11:0.01064507):0.0003303055):6.106825e-05,(15:0.003743933,12:0.008407039):0.0037248482):0.0029255702):0.001706948);
tree gen.113 = [&U] (14:0.033396258,(13:0.003735463,((12:0.0047898952,15:0.013185628):0.0071089377,((19:0.016355419,18:0.038103169):0.001360078,(11:0.01263542,((17:0.003921469,16:0.01376581):0.006903276,((10:0.02069939,(((1:0.02430752,2:0.01611442):0.007413203,3:0.03442802):0.05189725,4:0.02821467):0.005508102):0.0006007678,(((9:0.01064435,7:0.0158546795):0.007481845,8:0.0123478669):0.01077153,(5:0.003430292,6:0.007690438):0.002648614):0.004426327):0.01036106):0.001801479):0.001631527):0.002256128):0.0035545865):0.00434045485);
tree gen.114 = [&U] ((13:0.0005255075,(((19:0.011516859,((17:0.007949998,16:0.01728673):0.001656867,(((((1:0.01729814,2:0.02159689):0.008266257,3:0.04470637):0.04336163,4:0.01901216):0.002987788,((8:0.018892294,(9:0.0062194278,7:0.006246698):0.0052964603):0.0103332,(5:0.003924079,6:0.005235301):0.0001598809):0.007143281):0.001604838,10:0.0127934):0.0147171):0.0009056381):0.0004576737,18:0.038617955):0.000939098,(11:0.01161322,(12:0.003587688,15:0.01176230986):0.003285486):0.0009784181):0.004933442):0.0018263867,14:0.0433943654);
tree gen.115 = [&U] (14:0.03224320651,(13:0.001596305,(((((16:0.01930391,17:0.006741641):0.005223212,(((10:0.01291057,((1:0.02442122,2:0.0189555):0.007300395,3:0.02588994):0.052405209):0.002798067,4:0.021174):0.004978924,(((9:0.005205821,7:0.0120356494):0.001266977,8:0.023351999):0.0265448796,(5:0.008011212,6:0.01001736):0.001443533):0.007094365):0.008862809):0.002214931,11:0.007508136):0.00257001,(12:0.0059912226,15:0.006369917):0.004593718):1.178797e-05,(18:0.040778198,19:0.015004352):0.003461532):0.0042893328):0.0016754);
tree gen.116 = [&U] ((13:0.0009379774,((12:0.003649507,15:0.009699145):0.005666396,((18:0.039316623,19:0.0109091067):0.001126568,(11:0.009000023,((16:0.0210356268,17:0.004866927):0.001664059,((((1:0.01824584,2:0.01757986):0.009362544,3:0.02217655):0.0547236,(10:0.01637807,4:0.0247184):0.001698484):0.0004961631,((8:0.022926651,(7:0.0143367034,9:0.0072424241):0.006287907):0.01045768,(5:0.009166716,6:0.007361207):0.0004426648):0.00371709):0.01049884):0.002708793):0.003716531):0.00223098):0.005325376):0.004227008,14:0.0345374991);
tree gen.117 = [&U] ((((((18:0.047975954,11:0.01326092):0.0001611749,((16:0.01080655,17:0.0063307811):0.001917353,(10:0.01206794,(((3:0.04038547,(1:0.02708736,2:0.01905917):0.01036922):0.03090145,4:0.0161583):0.00882909,((5:0.003592627,6:0.005741578):0.002405004,((9:0.00914456,7:0.0125178393):0.0037930963,8:0.028276845):0.01430514):0.003781153):0.0007419277):0.009752678):0.004849339):0.003745406,(15:0.00978506202,12:0.004178027):0.005406905):0.0040438127,19:0.0125832033):0.005253081,13:0.001378923):0.0036200729,14:0.024216995);
tree gen.118 = [&U] ((((((((16:0.01274389348,17:0.004014381):0.004023243,((((5:0.005377908,6:0.0114353):0.0008771761,((7:0.00990654226,9:0.01156109):0.005587822,8:0.022497045):0.0120955):0.005412058,((3:0.02763021,(1:0.01725388,2:0.0167734):0.01649798):0.055563047,4:0.02445132):0.005691406):0.001451227,10:0.01258194):0.01132771):0.001137597,11:0.007620786):0.001184112,18:0.035925724):0.0009164981,(12:0.002227077,15:0.012000355):0.0052412694):0.001006034,19:0.0202401096):0.001856108,13:0.003269605):0.001723082,14:0.0218357221);
tree gen.119 = [&U] ((13:0.003442142,((((11:0.008030587,((((((1:0.0174229,2:0.01941131):0.01578758,3:0.02217426):0.05662843,4:0.01949952):0.00183621,((8:0.021775173,(7:0.0161288722,9:0.013681926):0.006497306):0.01086538,(5:0.003123894,6:0.007896676):0.00193418):0.00532554):0.0003458283,10:0.02356074):0.01942094,(16:0.0193966188,17:0.005704709):0.005256717):0.001175647):0.003427261,18:0.0380060228):0.00085614203,(15:0.0098803943,12:0.006498516):0.005114996):0.0022078791,19:0.04269278114):0.004764683):0.0058583,14:0.02869526434);
tree gen.120 = [&U] (14:0.02510168348,((((19:0.024932896,18:0.0286319459):0.002263415,(11:0.01323567,((10:0.01162,(((5:0.005159071,6:0.006474537):0.0006299293,((7:0.0131693827,9:0.01267698):0.008305187,8:0.0200281684):0.01520952):0.004634019,(((1:0.02069078,2:0.01608829):0.009211901,3:0.02434448):0.07569784,4:0.01844247):0.001461552):0.0005887335):0.00934041,(17:0.008521887,16:0.014933038):0.002897686):0.001128534):0.0007012608):0.0046884152,(15:0.010859321,12:0.003256074):0.0054615267):0.0029019763,13:0.001891169):0.004306324);
tree gen.121 = [&U] (14:0.0417130189,(((18:0.02934376755,(((((((5:0.004116028,6:0.004792706):0.002299787,((7:0.0110549642,9:0.005637298):0.003543944,8:0.0242200675):0.01731756):0.00551822,((1:0.02586688,2:0.01205045):0.01327336,3:0.04048532):0.0707997):0.001514354,4:0.0235192):0.003072087,10:0.01770457):0.01112447,(16:0.01651242,17:0.0047425148):0.006739803):0.001806625,19:0.018491318):0.003961037):0.001331037,(11:0.01079792,(15:0.009000334,12:0.00430522842):0.006837021):0.0001341819):0.0042109439,13:0.001199731):0.003789595);
tree gen.122 = [&U] (14:0.0330144151,(13:0.003030818,(((((10:0.01147177,(((3:0.03139265,(1:0.01982213,2:0.009717537):0.00811376):0.07495276,4:0.02024831):0.01079226,((8:0.028813896,(7:0.0195031161,9:0.007547129):0.0036065531):0.01347178,(6:0.006710001,5:0.00911555):0.006802568):0.003228393):1.112596e-05):0.01281263,(17:0.004221528,16:0.020835665):0.001173589):0.004111424,11:0.009108863):0.001882796,18:0.0413120132):0.0025662424,((12:0.006112282,15:0.01028637766):0.006094776,19:0.0161989864):0.001399859):0.0017290202):0.003078931);
tree gen.123 = [&U] (((((((((5:0.005786308,6:0.005775912):0.003266577,((9:0.0036714459,7:0.0105175945):0.003143876,8:0.021655629):0.0159379751):0.004898314,(10:0.01094616,((3:0.02387762,(1:0.02061259,2:0.01446945):0.01383407):0.05039179,4:0.02564256):0.001772784):0.003780108):0.01045804,(16:0.0127205344,17:0.00755977):0.004248897):0.002644092,11:0.01465554):0.0009222555,18:0.03634329):0.0035338781,((12:0.003681967,15:0.00919505):0.0067190656,19:0.05374668858):0.0002527837):0.0009198348,13:0.002972411):0.002787474,14:0.03058551);
tree gen.124 = [&U] (((((((((((3:0.024075348,(1:0.02264873,2:0.01078618):0.01096574):0.05323202,(((9:0.007185068,7:0.01355071837):0.006916044,8:0.018169572):0.01995975,(6:0.008723864,5:0.005393377):0.000742939):0.002209225):0.0053794,10:0.01646019):0.001503926,4:0.02464352):0.01376836,(17:0.007521834,16:0.009296051):0.0041766317):0.003118648,11:0.01238064):0.001878599,18:0.036931306):0.0008881855,(12:0.0089132077,15:0.010508181):0.0065281693):0.0015624646,19:0.01772533401):0.0030169365,13:0.00170209):0.001806593,14:0.028258959);
tree gen.125 = [&U] (((19:0.0182594392,(((12:0.002813645,15:0.008092688):0.0054839206,(((((3:0.02874089,(1:0.02691877,2:0.01304194):0.00950667):0.05601642,(4:0.02446452,((5:0.003275916,6:0.0136323):0.002827257,((7:0.0125993155,9:0.010615249):0.005193934,8:0.025185306):0.01232936):0.003393909):0.0009482725):0.0008988123,10:0.01602798):0.01301824,(17:0.007888627,16:0.02982388):0.0030600516):0.002535321,11:0.0182021):0.001608321):0.000775708,18:0.055617504):0.004253918):0.001615294,13:0.002612778):0.004466259,14:0.0348350913);
tree gen.126 = [&U] ((((15:0.009841485,12:0.006536965):0.0061096064,(((19:0.019305419,18:0.03275991):0.005504631,((((10:0.01133942,((1:0.02600807,2:0.01232139):0.007915918,3:0.03522408):0.05581725):0.002533464,4:0.02043276):0.002168845,((5:0.005032073,6:0.007369495):0.002338487,(8:0.020912,(9:0.0101615,7:0.0093421551):0.006107578):0.01472804):0.005069189):0.01055333,(17:0.007419583,16:0.01221418):0.00149267):0.002410078):0.000852264,11:0.009480027):0.0007540427):0.008011285,13:0.001911279):0.002566367,14:0.0372891044);
tree gen.127 = [&U] ((((((((10:0.01423117,((((9:0.010916,7:0.0104581971):0.002027087,8:0.024893382):0.017212202,(5:0.002685046,6:0.006914311):0.001631231):0.005748372,((3:0.02644242,(1:0.0235112,2:0.01340167):0.01212312):0.053296676,4:0.0175135):0.002371263):0.003208148):0.008129188,(16:0.017558166,17:0.004144661):0.004941107):0.002595506,11:0.02081142):0.0009633318,18:0.0406843446):0.000105797,(15:0.009459994,12:0.0023222876):0.0054774227):0.0009995407,19:0.02528025019):0.0005716564,13:0.001499604):0.002652307,14:0.0420835019);
tree gen.128 = [&U] (((((((((((7:0.01309080171,9:0.008392025):0.009350381,8:0.0148262728):0.01541605,(5:0.006161074,6:0.005102318):0.002178692):0.002855223,(4:0.02549963,(10:0.01834827,(3:0.03163605,(1:0.01549459,2:0.01059672):0.009006482):0.05589245):0.003081751):0.001406054):0.01309897,(17:0.004485404,16:0.024159915):0.001109177):0.001045233,11:0.01781947):0.001819901,(12:0.006308215,15:0.006534265):0.0036828786):0.0029544208,19:0.019976787):0.0023309493,13:0.0009572892):0.002224126,18:0.0463521735):0.0020168042,14:0.039080369);
tree gen.129 = [&U] (((((11:0.01189535,((((8:0.0208795145,(9:0.0071267265,7:0.0139794923):0.001670991):0.01500093,(5:0.004441144,6:0.01017321):0.00409888):0.006045427,((3:0.02419855,(1:0.02624489,2:0.00877548):0.01294004):0.05848874,(4:0.02673912,10:0.0177187):0.002744159):0.0004705562):0.01554285,(16:0.02223021,17:0.005983662):0.002291297):0.0009376336):0.003416113,18:0.0465463334):0.0016143683,(19:0.0179077696,(12:0.004992376,15:0.0126491014):0.0050800701):0.0016895):0.003945051,13:0.003921862):0.00306420366,14:0.0409910889);
tree gen.130 = [&U] (14:0.0309303218,((((18:0.031238254,(((10:0.01299541,(((3:0.01996112,(1:0.02779085,2:0.02717507):0.007762321):0.04415856,4:0.02299805):0.009848619,((8:0.02478956,(9:0.01209076,7:0.01142229887):0.0060931503):0.02033501,(5:0.004054776,6:0.00579408):0.001890003):0.001876876):0.0006108763):0.009598481,(16:0.03000325,17:0.0060020621):0.007083222):0.002495583,11:0.015952):0.003597989):0.0025244466,(15:0.006796173,12:0.00401601712):0.0035120581):0.0009111701,19:0.0139520147):0.001001187,13:0.0053324):0.002994616);
tree gen.131 = [&U] (((((15:0.011206952,12:0.003314609):0.0023667535,((11:0.01081145,(((4:0.01587492,(((1:0.03471453,2:0.006232649):0.008224533,3:0.03414182):0.05878802,10:0.01146425):0.002812048):0.004934236,((8:0.023687328,(9:0.008309034,7:0.0090377824):0.0066433978):0.01279513,(5:0.002095381,6:0.009184817):0.0008841763):0.002743973):0.01411529,(17:0.005468825,16:0.022076571):0.003936692):0.0005213383):0.0012895495,18:0.03559131):0.001033333):0.001574289,19:0.0250851204):0.004968012,13:0.004437223):0.0030487182,14:0.032902709);
tree gen.132 = [&U] (14:0.0419105884,((((((((3:0.04276496,(1:0.02297155,2:0.01402775):0.01069391):0.04779962,4:0.02147039):0.006434903,10:0.01909028):0.001597021,((8:0.016715376,(7:0.014054874,9:0.01234239):0.003696178):0.01941437,(6:0.004331006,5:0.002559188):0.002052816):0.00447953):0.0168651,(16:0.0188832405,17:0.002421293):0.003744278):0.001776297,11:0.008260114):0.0003629654,((19:0.0149418295,18:0.037394765):0.002899228,(15:0.008509286,12:0.0019805816):0.0054891607):0.0006222772):0.0020225407,13:0.003008694):0.002143251);
tree gen.133 = [&U] (((19:0.018649896,(((((((5:0.006675315,6:0.006451429):0.003395074,(8:0.018403022,(7:0.0149946561,9:0.006172338):0.0033330104):0.01807564):0.004182191,((10:0.01155201,(3:0.0377913,(1:0.02989421,2:0.008258841):0.009447516):0.0548311):0.007370498,4:0.02368372):0.001525413):0.009105467,(17:0.003946508,16:0.019985895):0.002362537):0.001510701,11:0.01755053):0.0005864586,18:0.034514407):0.0005824793,(15:0.006412937,12:0.0045462818):0.00717491):0.0027418988):0.002417832,13:0.003066379):0.002542173,14:0.0398901741);
tree gen.134 = [&U] (14:0.0331395391,((19:0.0189856485,((((((4:0.0173109,10:0.01254763):0.00113741,((6:0.003151956,5:0.004717344):0.000994792,(8:0.0146774502,(9:0.01081626,7:0.0091656423):0.002076942):0.02203396):0.002226138):0.00190724,(3:0.027051282,(2:0.01161988,1:0.02360849):0.009504956):0.05128168):0.01303541,(17:0.01396459,16:0.017562329):0.003417358):0.001162419,11:0.009880468):0.0004868841,(18:0.0349731148,(15:0.007387545,12:0.002419793):0.0017303408):0.0001992365):0.004057287):0.002181299,13:0.002162873):0.002291057);
tree gen.135 = [&U] (((((((10:0.008237565,((4:0.01917478,(3:0.02436444,(1:0.01973946,2:0.009403136):0.01208072):0.06169121):0.003225153,(((9:0.0052086673,7:0.014680767):0.004128909,8:0.024034915):0.01546728,(5:0.0009797887,6:0.005020284):0.0002662276):0.008844148):0.001404809):0.01173331,(16:0.016017033,17:0.005677934):0.003900847):0.001424514,18:0.0436888749):0.002497362,((12:0.0037017396,15:0.014894267):0.002947574,11:0.01111096):0.0007299006):0.0053376642,19:0.013800045):0.003159894,13:0.002405565):0.0013992314,14:0.033193499);
tree gen.136 = [&U] (14:0.0367282107,(((19:0.031305529,(12:0.010917213,15:0.009754319):0.0066787303):0.0004463051,(18:0.036850873,(((16:0.0246044926,17:0.007860989):0.005528787,((((8:0.024277739,(7:0.0110989889,9:0.01105694):0.0030518212):0.0126508,(5:0.007082992,6:0.01032973):0.002915855):0.00372326,(((2:0.01922483,1:0.02601727):0.006057701,3:0.02365422):0.06523373,4:0.01982908):0.004163176):0.002391581,10:0.01336079):0.01245669):0.002356572,11:0.01358265):0.00195388):0.00268052):0.00112683,13:0.004673929):0.001790594);
tree gen.137 = [&U] (((((12:0.0060761872,15:0.006148184):0.0044077616,(18:0.0341173904,((((4:0.02034177,(((5:0.0046814,6:0.008771139):0.0009010068,(8:0.0159791407,(9:0.008008865,7:0.005439238099):0.004689383):0.01365995):0.006310156,(3:0.03275191,(1:0.02140116,2:0.01705664):0.007409431):0.0604686):0.0003022149):0.001899604,10:0.01964393):0.01099489,(17:0.0053639143,16:0.01149518):0.004146531):0.00332412,11:0.01466295):0.001853715):0.003501068):0.000753112,19:0.0253338909):0.002652288,13:0.001651006):0.003743338,14:0.0403437608);
tree gen.138 = [&U] ((((19:0.0363101761,((((10:0.01322629,(((5:0.005063231,6:0.003025578):0.001150391,(8:0.028423033,(7:0.0148179125,9:0.00960075073):0.005484872):0.0124885344):0.008643934,((3:0.02261523,(1:0.04399969,2:0.01821853):0.009830564):0.05184393,4:0.02114314):0.003873297):0.0004475017):0.01314532,(16:0.02354228,17:0.007530823):0.007188208):0.003338567,18:0.036797528):0.0031271961,11:0.00991344):0.0003864034):0.0005287322,(12:0.005385234,15:0.0088523331):0.005339209):0.003858456,13:0.00346946):0.005158768,14:0.037853504);
tree gen.139 = [&U] (14:0.04082041601,((((18:0.038181862,((((4:0.01643295,(3:0.02220361,(1:0.01743302,2:0.01219192):0.008470305):0.06578733):0.00214819,((5:0.004180099,6:0.01002509):0.0003096047,(8:0.01854251,(7:0.0120339145,9:0.007400544):0.007593081):0.009379143):0.005504772):0.001370811,10:0.01464148):0.01453261,(17:0.0061582896,16:0.01692905):0.0003564573):0.005062524):0.00129511,((12:0.0037743507,15:0.009099939):0.006054189,11:0.01019095):0.002848715):0.0006190399,19:0.0304820342):0.00526479113,13:0.000681297):0.0035678346);
tree gen.140 = [&U] (((19:0.0189968265,((18:0.037020675,(11:0.01457183,((((5:0.001950339,6:0.009248135):0.00357882,(8:0.014951968,(7:0.0148602352,9:0.01476583):0.003544111):0.01166892):0.006476444,(((3:0.02719702,(1:0.02636249,2:0.01259009):0.008478995):0.051449293,4:0.01647472):0.001333823,10:0.02152545):0.0004806979):0.01631872,(16:0.018219495,17:0.009888588):0.003119405):0.0003510218):0.0008924204):0.001312211,(12:0.003070157,15:0.0064146172):0.0074894641):0.002188592):0.002739088,13:0.00234838):0.007678355,14:0.023363867);
tree gen.141 = [&U] ((((((18:0.034947657,((((((1:0.0243317,2:0.0112925):0.007112341,3:0.02824671):0.044699434,10:0.009888158):0.004943576,4:0.0185944):0.0005435174,((5:0.009992802,6:0.007369969):0.001722701,(8:0.022546849,(9:0.008539344,7:0.01156683473):0.0031704703):0.01031096):0.006342293):0.0149278,(16:0.01725951,17:0.004164167):0.00159094):0.003878805):0.0001756999,19:0.011462325):0.0006791266,11:0.01315649):0.001838209,(15:0.005326315,12:0.001999467):0.00519421249):0.0043453343,13:0.003632453):0.004052933,14:0.0258260238);
tree gen.142 = [&U] (14:0.033211793,(((12:0.002527949,15:0.010239158):0.0079587,((19:0.010846421,18:0.0252569859):0.001435929,(((17:0.006616384,16:0.015868271):0.003351193,((((3:0.02974826,(1:0.01602682,2:0.01328999):0.013383426):0.05251753,4:0.01771186):0.004566099,((5:0.002034065,6:0.0107176):0.002775501,(8:0.021109807,(7:0.01058917882,9:0.007464741):0.0107698655):0.00952559):0.002092968):0.001752748,10:0.01151923):0.01164547):0.001242092,11:0.008187694):0.00548355):0.005270286):0.001564898,13:0.003453703):0.003203551);
tree gen.143 = [&U] (((19:0.014791146,((((((((2:0.011792,1:0.02479881):0.008352438,3:0.03068331):0.04839016,4:0.02185414):0.004406637,((6:0.007347548,5:0.00245336):0.005322759,(8:0.0290799704,(9:0.01164695,7:0.0103261658):0.004320482):0.01379464):0.006115826):0.002959287,10:0.01404978):0.01555175,(17:0.0049376379,16:0.02154859):0.00267184):0.003804887,18:0.02981674):0.003768969,((15:0.012608647,12:0.008013953):0.00505181,11:0.01689135):0.0010652063):0.004475644):0.005755992,13:0.001117176):0.0022201415,14:0.034410784);
tree gen.144 = [&U] (14:0.0340937053,((19:0.0131592245,((15:0.004332223,12:0.0032222759):0.007131292,((18:0.0368019594,(((((3:0.020902561,(1:0.03054678,2:0.01208649):0.01109778):0.0575863,10:0.01756922):0.002055657,((6:0.009923432,5:0.002719229):0.0009135778,(8:0.02552097,(9:0.004903,7:0.005531856):0.008102606):0.01614569):0.01349578):0.0008901185,4:0.02322798):0.007841241,(17:0.01364971,16:0.0175969122):0.002045911):0.0036697512):0.0005109669,11:0.02030887):0.0005469929):0.001450481):0.003346875,13:0.0003884206):0.0049727522);
tree gen.145 = [&U] (((19:0.0151122003,(11:0.007072125,((((10:0.01891487,((3:0.024229799,(2:0.01471286,1:0.02219044):0.00983528):0.05390934,(((6:0.009537651,5:0.01544001):0.003218673,((7:0.00986250759,9:0.01010953154):0.006890749,8:0.018469342):0.02360094246):0.005161811,4:0.02212004):0.0003949563):0.008139713):0.0090381,(17:0.007971144,16:0.01772529):0.004318642):0.002017495,18:0.0267754875):0.003100175,(15:0.005507793,12:0.004761084):0.0028360771):0.00091350662):0.0023870685):0.002807511,13:0.002550699):0.006974862,14:0.0389499722);
tree gen.146 = [&U] ((((11:0.01094845,((19:0.016590667,18:0.034255726):0.0007638987,(((4:0.01758234,(((6:0.003214721,5:0.001236466):0.0005541455,(8:0.019744751,(7:0.0111135429,9:0.008376676):0.0052005):0.01694484):0.003148266,((1:0.03157489,2:0.01188537):0.00784721,3:0.02771383):0.062558916):0.003482967):0.0008267662,10:0.01352946):0.006834242,(17:0.008977954,16:0.0224187744):0.003846003):0.003333302):0.000351217):0.001858135,(15:0.0048908351,12:0.0036030088):0.0094969463):0.0038574718,13:0.001371335):0.0032594425,14:0.03577461);
tree gen.147 = [&U] (14:0.04183342352,((((11:0.0126484072,(15:0.011263663,12:0.001625468):0.0055182468):0.003311319,(((10:0.01763045,(((2:0.01554951,1:0.02959743):0.006089058,3:0.03275348):0.05565235,(((6:0.009624935,5:0.006570188):0.001026765,((9:0.01312391,7:0.0074157155):0.003356303,8:0.0309407433):0.02180521):0.00189434,4:0.01992964):1.443728e-06):0.0005266188):0.01235033,(17:0.0079950164,16:0.01345154):0.003806805):0.003185595,18:0.03733307):0.0003610066):0.00392167,19:0.014701361):0.002030907,13:0.005221812):0.00423416);
tree gen.148 = [&U] (((19:0.017554372,(((11:0.01858387,(12:0.0097038823,15:0.008223589):0.0041182868):0.002396995,((16:0.01749359,17:0.0050061078):0.00317878,((10:0.02181392,(((2:0.01651185,1:0.02687083):0.01081657,3:0.0264161):0.054322882,4:0.02089086):0.0122334):0.0004261727,((6:0.00776498,5:0.007149597):0.001699089,(8:0.012681854,(9:0.009636824,7:0.0145171274):0.005554618):0.01728843):0.003042414):0.01098995):0.001341519):0.000557588,18:0.0314745005):0.004117765):0.002526874,13:0.00194675):0.006198423,14:0.0419278071);
tree gen.149 = [&U] (((((19:0.016563007,(((((6:0.003933223,5:0.002713207):0.004604894,((7:0.0126164042,9:0.01038082):0.005755835,8:0.019948259):0.01401622):0.002299784,((3:0.0330999,(1:0.02086965,2:0.01009418):0.01477568):0.06370616,4:0.01358938):0.003504206):0.002581689,10:0.0201211):0.00948008,(16:0.01893729,17:0.010546274):0.005543267):0.005923791):0.001465888,18:0.034231953):0.0006154756,(11:0.01825694,(15:0.007819907,12:0.00602611378):0.0050797014):0.001693596):0.006179965,13:0.0006987196):0.0058149228,14:0.037594975);
tree gen.150 = [&U] (14:0.03643566658,((19:0.0295328923,(((11:0.006175347,((17:0.006746082,16:0.02254698235):0.004445664,((4:0.02472509,10:0.01459854):0.002087222,(((1:0.02104113,2:0.02281147):0.01240546,3:0.035328787):0.05215003,((5:0.005306667,6:0.009182805):0.002549891,((7:0.0214299234,9:0.0154324479):0.0068725,8:0.014959039):0.01587229):0.007101217):0.001204369):0.00847085):0.003980644):0.002069675,(15:0.0054355964,12:0.003381002):0.003775961):0.0009740979,18:0.042113782):0.0014073943):0.0004860928,13:0.002305055):0.003493674);
tree gen.151 = [&U] ((((15:0.0076677819,12:0.003544076):0.0050146657,(((19:0.013886405,18:0.033166377):0.0007646791,((10:0.0153211,(((6:0.01637554,5:0.00352463):0.003417714,((7:0.0085034607,9:0.005930311):0.0054848613,8:0.020500676):0.01135798):0.006244218,(((1:0.03242082,2:0.01089309):0.009753155,3:0.03442659):0.058129,4:0.02421633):0.003587475):0.0007571407):0.01556184,(17:0.007216004,16:0.0192485202):0.001407176):0.002709536):0.001194056,11:0.01329002):0.0018817094):0.00387623,13:0.002036469):0.001041235,14:0.0364585523);
tree gen.152 = [&U] ((((18:0.0328613869,(11:0.006530196,((((5:0.004625282,6:0.007487416):0.008083551,((7:0.0170189064,9:0.008222902):0.003331755,8:0.0239098922):0.01637287):0.002412928,(4:0.01667638,(((2:0.01232781,1:0.0240323):0.009073545,3:0.02601173):0.039909477,10:0.008418401):0.001664686):0.002115588):0.01247315,(16:0.01731011,17:0.006518925):0.002263186):0.00313321):0.0003179047):0.004244758,(19:0.0198004914,(12:0.0023436104,15:0.006224468):0.010255578):0.0005989233):0.002206247,13:0.001752291):0.004664997,14:0.02887821241);
tree gen.153 = [&U] (((((18:0.031605017,((((10:0.01777847,(((2:0.01371324,1:0.02762749):0.009585464,3:0.03634791):0.04075643,4:0.01401666):0.006193742):0.002612468,((8:0.020410519,(7:0.01129022,9:0.013387388):0.0030499543):0.01821118,(6:0.007429009,5:0.004621214):0.003340176):0.004325035):0.00850181,(16:0.0168723585,17:0.006302854):0.002574419):0.004160179,11:0.009065595):0.001153934):0.0007400298,(15:0.0047690568,12:0.003020019):0.0058374786):0.0005983156,19:0.02206786):0.0013346059,13:0.001829016):0.00107053,14:0.026465802);
tree gen.154 = [&U] ((((((((((5:0.002960123,6:0.004014914):0.003689447,((7:0.008651311,9:0.008698803):0.005039443,8:0.02140517):0.01824087):0.008979051,(10:0.02233916,(4:0.02023671,((2:0.01465944,1:0.02284404):0.005140729,3:0.02985018):0.05512797):0.0005780864):0.0003466206):0.009456665,(16:0.0251634787,17:0.004194393):0.00302483):0.005432537,11:0.01474113):0.001008387,18:0.0401277173):0.0004202725,(15:0.0041646083,12:0.003033013):0.0057682132):0.001600463,19:0.0209117935):0.0004246406,13:0.004976908):0.003424824,14:0.027341838);
tree gen.155 = [&U] (((19:0.0188169264,((((((4:0.02732815,(((2:0.01424643,1:0.02201728):0.01087526612,3:0.02871424):0.04958507,10:0.0153938):0.001728098):0.003885572,((6:0.005424477,5:0.003976839):0.004052507,(8:0.022364781,(7:0.0161511913,9:0.007743107):0.002318758):0.0137854355):0.005351373):0.009020119,(16:0.020615884,17:0.006588207):0.002357651):0.001910839,11:0.008283833):0.00137416,18:0.029581431):0.002467325,(15:0.008801601,12:0.006362303):0.00729891744):0.001925814):0.003927511,13:0.00213738):0.0029404281,14:0.0266553181);
tree gen.156 = [&U] (((19:0.0170659943,(((12:0.002921904,15:0.009108558):0.0044090941,18:0.043565018):0.001103836,(((((8:0.0171795558,(7:0.01151228293,9:0.01175929):0.00433130145):0.01774897,(6:0.007403209,5:0.002506498):0.002378408):0.003555145,((((2:0.01765231,1:0.01717793):0.005105667,3:0.0209264):0.06743614,10:0.01426359):0.003556784,4:0.01743652):0.001723105):0.009434805,(16:0.02339423,17:0.004251997):0.002788128):0.0006139433,11:0.01212106):0.0007843436):0.0013908476):0.00336321,13:0.0009352557):0.004719793,14:0.0424504793);
tree gen.157 = [&U] (14:0.035096253,((19:0.0147902693,((12:0.0032518768,15:0.008597186):0.0070566385,((((10:0.0127045,((4:0.01289918,((2:0.01437282,1:0.02247044):0.01274987,3:0.02061526):0.05874049):0.002165069,(((7:0.007048704,9:0.0072850424):0.0008122786,8:0.03006728):0.02196461,(6:0.009163687,5:0.003054787):0.001943551):0.005723138):0.001622126):0.009854319,(16:0.01260843,17:0.005040783):0.0056528192):0.003541097,11:0.008717413):0.0007701175,18:0.033048855):0.0003205629):0.008020673):0.000421613,13:0.00155207):0.0031683161);
tree gen.158 = [&U] (14:0.02963706774,((((((10:0.01123454,((((2:0.005999041,1:0.02369579):0.009011747,3:0.03204715):0.05417812,4:0.01135738):0.005824986,(((7:0.01226376694,9:0.006356031):0.0046127661,8:0.019042468):0.01706773,(6:0.004710122,5:0.006223335):0.00156696):0.006409215):0.001250799):0.008590143,(16:0.01497079,17:0.0086451644):0.003372888):0.001078809,18:0.0316400078):0.002835515,((12:0.00624938,15:0.0081130932):0.0036206462,11:0.01571107):0.0002846075):0.001370589,19:0.0207956241):0.002253697,13:0.001389528):0.001129189);
tree gen.159 = [&U] (((((18:0.0334724553,(((((3:0.03291493,(2:0.01178281,1:0.02880529):0.006880894):0.04594747,4:0.02018376):0.003107161,(((9:0.009903836,7:0.01200893483):0.0033956503,8:0.01989862):0.01797081,(5:0.005367318,6:0.005997675):0.001210468):0.005024128):0.001263587,10:0.009497531):0.01283334,(17:0.002692815,16:0.023179481):0.002756208):0.002668658):0.0030765903,11:0.01205201):0.003356606,(19:0.028331949,(15:0.009089486,12:0.001768643):0.004694341):0.0005803207):0.004064004,13:0.003769233):0.004003206,14:0.0359706254);
tree gen.160 = [&U] (((((((10:0.01518364,(((3:0.02986799,(1:0.02054716,2:0.005807703):0.008964744):0.05087199,4:0.01452379):0.0008791172,((5:0.004344513,6:0.007344922):0.004179829,(8:0.0152351435,(7:0.012198279,9:0.006371589):0.004582508):0.0105813):0.002759382):0.001701785):0.01563862,(17:0.005717935,16:0.0197764):0.002966114):0.003555498,(19:0.013255967,18:0.032244093):0.0014821532):0.0009334314,(15:0.0059837121,12:0.0007590494):0.009653449378):0.0001657891,11:0.009213114):0.002733567,13:0.0009983059):0.001208191,14:0.029820907);
tree gen.161 = [&U] (14:0.0351330746,(18:0.033369102,((((((17:0.008928774,16:0.01197244):0.0047739957,((((7:0.0090311279,9:0.008698665):0.004265234,8:0.015683793):0.01737011,(6:0.006578884,5:0.003596889):0.002436466):0.003805074,(4:0.02078305,(((2:0.01498671,1:0.01940567):0.009696861,3:0.04296035):0.03795922,10:0.00813822):0.004452936):0.001730963):0.008740714):0.003446732,11:0.01110384):0.001727718,(15:0.010152609,12:0.003904686):0.005844934):0.0007751263,19:0.0176969624):0.0009539816,13:0.004240968):0.002578256):0.0020956098);
tree gen.162 = [&U] (14:0.026034928,(18:0.045722093,((((11:0.008605662,((17:0.007358132,16:0.02342694):0.006082211,((10:0.01318661,(((2:0.02629963,1:0.03063182):0.01402878,3:0.02795597):0.06790193,4:0.01428856):0.003154473):0.004578386,((6:0.01188689,5:0.004368102):0.006691134,((7:0.013477775,9:0.0137415093):0.004176245,8:0.0210236712):0.01839413):0.001801376):0.01156681):0.001512772):0.0044098482,(15:0.006652603,12:0.004548961):0.0147089243):0.003676921,19:0.021630733):0.0006475002,13:0.003100156):0.002139127):0.003417951);
tree gen.163 = [&U] (14:0.0300424895,((13:0.001717092,(19:0.024443277,((12:0.0049882604,15:0.005646463):0.004793063,(11:0.01186133,(((((6:0.009202966,5:0.004446011):0.001519456,(8:0.020113412,(7:0.01603315656,9:0.008218267):0.001329499):0.01113432):0.004810732,(((2:0.01403065,1:0.02651425):0.00865111,3:0.02201097):0.05369515,4:0.01718622):0.001648191):0.004331772,10:0.02014931):0.01322585,(16:0.018647901,17:0.004723183):0.002924298):0.002845917):0.005002275):0.003930475):0.004544323):0.001332639,18:0.041605681):0.001973868);
tree gen.164 = [&U] (14:0.0343098355,((((15:0.013411698,12:0.0024149277):0.007121103,((((((4:0.02134342,((2:0.01645807,1:0.02791979):0.009501843,3:0.02525035):0.04705411):0.003964614,(((9:0.009488676,7:0.0116866544):0.00426110038,8:0.018032221):0.01401437,(6:0.01049716,5:0.00492746):0.0018897):0.007307512):0.002140641,10:0.01896517):0.01096663,(16:0.017191415,17:0.002745654):0.003294203):0.0007030594,11:0.01804826):0.001725705,18:0.0431963474):0.002816753):0.0002734069,19:0.0210011544):0.00295648,13:0.002536775):0.001862111);
tree gen.165 = [&U] (14:0.033391684,((((((((((5:0.005798548,6:0.004740269):0.0007798047,(8:0.022578111,(7:0.0098269273,9:0.008056012):0.0019123501):0.01041018):0.004492969,(4:0.02070248,((2:0.01900508,1:0.02555175):0.009968539,3:0.02490877):0.0613952):0.005465821):0.001498259,10:0.01754329):0.01333646,(16:0.01770793,17:0.0058953223):0.002113144):0.001550223,11:0.01253157):0.001764434,18:0.0384517657):0.002361428,(12:0.002240715,15:0.0097566194):0.0043495913):0.002001583,19:0.0183371137):0.001836012,13:0.0008868115):0.0031512138);
tree gen.166 = [&U] (14:0.0410759289,(13:0.002521124,((15:0.01525002565,12:0.003460732):0.006579515,((((16:0.02500308,17:0.006572404):0.001538626,(((4:0.02094588,((1:0.03350431,2:0.01278692):0.01717037,3:0.02887222):0.062534795):0.004009816,((5:0.004575779,6:0.009240959):0.002997356,((7:0.01057300043,9:0.01089837):0.01558572,8:0.0169857):0.01849951):0.002817883):0.0005942975,10:0.02161973):0.00958882):0.002099377,11:0.008210865):0.00241615,(19:0.019422479,18:0.0352120486):0.0009797653):0.003709603):0.00422969):0.0034065416);
tree gen.167 = [&U] (14:0.045003075,(13:0.003975029,(11:0.01774127,((12:0.004517662,15:0.0134547046):0.00352755844,((19:0.012109812,18:0.0310412761):0.003662147,((16:0.01520517,17:0.006966258):0.006902484,(10:0.01688423,(((5:0.004395169,6:0.007290292):0.003381281,((9:0.010592164,7:0.0157404265):0.003258667,8:0.0147497255):0.01895501):0.006785264,(4:0.02060175,((1:0.02499958,2:0.01155916):0.009396314,3:0.03006376):0.06096574):0.001890931):0.0002483531):0.0124515):0.005307702):0.001480001):0.0007689556):0.003229291):0.00260862625);
tree gen.168 = [&U] (14:0.0295599548,(13:0.004054647,((19:0.0096407261,18:0.0365012506):0.003918869,((((16:0.01514375,17:0.0037950181):0.001882749,(((8:0.010016017,(9:0.007550013,7:0.016624735):0.0059261174):0.01644086,(5:0.004185564,6:0.007552663):0.0005201215):0.007882799,(((3:0.027788233,(1:0.02176489,2:0.009081872):0.008053402):0.05168434,4:0.02619064):0.003281051,10:0.01021697):0.0008222702):0.01406235):0.004701904,11:0.01548501):0.0008993416,(12:0.00244900855,15:0.008847469):0.0060974711):0.0005711796):0.002479609):0.0021339208);
tree gen.169 = [&U] (((((11:0.00972575,((4:0.02039255,(10:0.01365828,(((6:0.00673989,5:0.005021786):0.001015754,(8:0.030629498,(9:0.01359745,7:0.0112122756):0.0019411003):0.01359501):0.002816053,((2:0.01099754,1:0.01987588):0.004531435,3:0.02571445):0.06966424):0.0008267453):0.00412036):0.01569639,(16:0.01733314,17:0.004885052):0.0015263244):0.002084343):0.005043752,(19:0.015499576,18:0.0303793862):0.002260111):0.0006110572,(15:0.011082478,12:0.00191212148):0.0053536738):0.0052960335,13:0.001425749):0.004162134,14:0.020822958);
tree gen.170 = [&U] (14:0.026067368,(13:0.001646013,((11:0.01168466,(18:0.0445291268,(19:0.013117255,((17:0.006781001,16:0.02174237):0.0042305881,(((((1:0.03020738,2:0.01916543):0.00679055,3:0.02378115):0.06133038,((5:0.005884063,6:0.006859015):0.0008253516,(8:0.0278591731,(9:0.0116498632,7:0.0108882152):0.001338805):0.01893825):0.005519026):0.007306808,4:0.01678075):0.001286138,10:0.02300187):0.008686317):0.002494551):0.004398789):0.001422186):0.0007971607,(15:0.0035701625,12:0.003719293):0.0042272621):0.009855542):0.0014997865);
tree gen.171 = [&U] (14:0.033771724,(13:0.002866987,(((12:0.0052936356,15:0.0055029904):0.0014704998,11:0.01673893):0.001641357,((19:0.021007177,18:0.033453503):0.0038885878,((17:0.007010501,16:0.0193098):0.003734032,(4:0.01921068,(10:0.011518,(((5:0.01003676,6:0.01049549):0.001294473,(8:0.019196492,(7:0.0068816705,9:0.01351684):0.0036957565):0.01820668):0.005109845,(3:0.02971099,(1:0.02173083,2:0.01612133):0.01005256):0.06879005):0.004057151):0.004513282):0.01715631):0.001195948):0.000816311):0.005675878):0.00552557);
tree gen.172 = [&U] (((19:0.019758508,(18:0.046052287,((12:0.005403493,15:0.006755143):0.0043407663,(((((((2:0.01338154,1:0.03055214):0.009639717,3:0.02287781):0.05898188,4:0.01759571):0.002378052,((5:0.004633234,6:0.008113655):0.001815664,((7:0.01261786666,9:0.004432027):0.010125531,8:0.022569995):0.01806494):0.006103764):0.002027388,10:0.01364001):0.008134729,(16:0.02453805,17:0.007419011):0.003470987):0.002129279,11:0.01202247):0.002934161):0.0003456771):0.006624525):0.001953017,13:0.0006729463):0.001306039,14:0.0371913357);
tree gen.173 = [&U] (14:0.0316010907,((((11:0.009728926,(18:0.047362226,((((8:0.023185541,(9:0.0051924527,7:0.0107603173):0.006897854):0.01374472,(6:0.005875859,5:0.004297741):0.002849665):0.006793619,((((2:0.01257651,1:0.02088389):0.005569117,3:0.01900702):0.06393984,4:0.0217961):0.002728507,10:0.01382178):0.002691864):0.01743489,(17:0.006051211,16:0.0331252494):0.002007305):0.00274283):0.0029246195):0.0005513377,(15:0.0079020461,12:0.004727558):0.006953568):0.001258545,19:0.0157905409):0.001227706,13:0.002625863):0.00423266);
tree gen.174 = [&U] ((13:0.000977028,((15:0.009562773,12:0.00300880359):0.001697713062,(11:0.01607894,((19:0.017561776,18:0.0278723985):0.00164952521,((16:0.02288551,17:0.004230621):0.006840029,((((3:0.02444155,(1:0.02080189,2:0.01230191):0.01199644):0.054358926,4:0.02501016):0.004264555,(((9:0.011104785,7:0.0139495316):0.004679315,8:0.0248062):0.01953765,(6:0.007346948,5:0.004448425):0.001176093):0.005536211):0.002324566,10:0.01643586):0.00917345):0.001572617):0.002315451):0.001701228):0.004932005):0.004977267,14:0.02578417954);
tree gen.175 = [&U] (14:0.034644,((19:0.014320288,((12:0.003504555,15:0.01274007905):0.007513836,((11:0.01128294,((((((2:0.01586015,1:0.02642026):0.01076571,3:0.03226101):0.05370681,10:0.01673238):0.002897888,4:0.02602713):0.0008964152,(((9:0.010601725,7:0.00941458757):0.0005095919,8:0.029505919):0.01851026,(6:0.01149031,5:0.00133952):0.004378531):0.003540387):0.008778283,(16:0.0174011842,17:0.008363996):0.0009627741):0.002633742):0.00154212,18:0.044599906):0.002675423):0.002959542):0.00201747,13:0.0009282581):0.00155434);
tree gen.176 = [&U] (14:0.0351328998,(13:0.0006887244,(((((16:0.022894152,17:0.006153795):0.002318314,((4:0.01984347,(10:0.01121825,(3:0.03255957,(2:0.01712189,1:0.02583087):0.004920645):0.06048004):0.001044145):0.003200608,(((9:0.0100585746,7:0.0159822582):0.004283695,8:0.0204317426):0.01804225,(6:0.004635586,5:0.003434421):0.005115121):0.003591246):0.01417944):0.001083163,11:0.01207664):0.002038633,(19:0.014984707,18:0.039952974):0.002573277):0.002675185,(15:0.007893692,12:0.0029518281):0.002570525):0.00469673877):0.00282386);
tree gen.177 = [&U] ((13:0.003110648,((((15:0.008661382,12:0.0050284863):0.0078482672,((16:0.02434348,17:0.005755288):0.002764014,(10:0.0167181,((4:0.02764317,((1:0.02676613,2:0.01268559):0.01112732,3:0.02692835):0.05744153):0.001698295,((5:0.002394362,6:0.009777751):0.0007617794,(8:0.0272089469,(9:0.009020909,7:0.012488294):0.0009707279):0.01365311):0.005446448):0.002342565):0.01249171):0.004849341):0.001304656,(18:0.0407354201,19:0.0111180806):0.001154667):0.000974377,11:0.01276078):0.0068311511):0.002081811,14:0.0342470108);
tree gen.178 = [&U] ((13:0.001707863,(((19:0.013914676,18:0.045838024):0.002097094,(11:0.01266776,((16:0.021079922,17:0.002885224):0.001295523,(((6:0.008745813,5:0.005752935):0.003775418,((9:0.007097394,7:0.0114258862):0.003441673,8:0.023624382):0.02126103):0.005616652,(4:0.01885078,(10:0.01310883,(3:0.02197533,(2:0.01003403,1:0.02341808):0.01252131):0.05451601):0.005217341):0.00099303):0.01135021):0.003490904):0.001786186):0.004475013,(12:0.003900302,15:0.010743174):0.0040800893):0.011426013):0.001728168,14:0.036542764);
tree gen.179 = [&U] (14:0.0336477456,(((18:0.039121388,((12:0.003033628,15:0.006804141):0.00669236206,(11:0.0115053,((((4:0.01831883,((2:0.009889845,1:0.01710402):0.01163335,3:0.03335142):0.04380954):0.004632061,((5:0.001993436,6:0.006141114):0.0004911517,(8:0.024531723,(9:0.006157414,7:0.0149121904):0.007495001):0.01600316):0.003974235):0.0005952756,10:0.01445815):0.01120157,(17:0.0048426598,16:0.01791613):0.007044297):0.002910938):0.0007770252):0.000333172):0.001871439,19:0.00943380109):0.002016338,13:0.00121051):0.003401489);
tree gen.180 = [&U] (14:0.0239837755,(13:0.0009344935,((17:0.010660338,16:0.02228304):0.004950973,((19:0.013228992,((10:0.01477349,((((7:0.01612949368,9:0.008177043):0.006260866394,8:0.0145199413):0.0118121,(5:0.003831893,6:0.007964887):0.0007272402):0.005129359,((3:0.02886315,(2:0.01075718,1:0.034346):0.009400517):0.06568328,4:0.02360966):0.0001477107):0.002691887):0.01255245,18:0.0366817568):0.0003116722):0.0002183247,((12:0.004950114,15:0.0064578043):0.0046513325,11:0.01083215):0.001958433):0.0004643968):0.006197534):0.00405281);
tree gen.181 = [&U] (14:0.037913296,(13:0.001848918,((12:0.007647118,15:0.007266765):0.0083838532,(11:0.0105597405,(18:0.0332486187,(19:0.0125470807,(((((8:0.027947575,(7:0.0089883568,9:0.004426411):0.003676735):0.01662523,(6:0.003356676,5:0.001466735):0.003238295):0.001676748,4:0.01790725):0.002991734,(10:0.01443453,(3:0.01850432,(1:0.0210632,2:0.01008222):0.01193844):0.04918912):0.003166471):0.006654067,(17:0.002533433,16:0.01098118):0.006912029):0.001443698):0.003572519):0.00220889):0.005281652):0.0033965442):0.008945816);
tree gen.182 = [&U] (14:0.047347347,(13:0.004156652,(((((4:0.01554743,(((3:0.030913411,(1:0.01361657,2:0.01788255):0.007933922):0.07089958,10:0.01249632):0.001033345,(((9:0.01557602,7:0.014304511):0.004403247,8:0.028103861):0.01347285,(6:0.009560825,5:0.003540143):0.002181376):0.008308039):0.001067292):0.009567366,(16:0.02224006,17:0.0072613816):0.005006041):0.003731956,(18:0.031075444,19:0.021031817):0.0015573163):0.0002570099,11:0.01201885):0.0007382986,(12:0.001581949,15:0.0130946591):0.0059441614):0.0032436026):0.001993699);
tree gen.183 = [&U] ((13:0.001535613,((15:0.0089843944,12:0.005700601):0.0023070518,((((10:0.01105887,(((1:0.02691119,2:0.008839843):0.01543812,3:0.02969175):0.061966932,(4:0.01916894,((5:0.001426892,6:0.004972948):0.004650693,((9:0.008212561,7:0.0089679777):0.0036674556,8:0.023788731):0.01306732):0.005879767):0.0001604424):0.004466281):0.01236605,19:0.012324076):0.0001171441,18:0.034287164):0.001236528,(11:0.01830825,(16:0.014687608,17:0.004163173):0.01034601):0.001988147):0.001678137):0.0037968752):0.0014554954,14:0.040936653);
tree gen.184 = [&U] (14:0.0256204505,(13:0.00614996,((11:0.01122452,(12:0.003992216,15:0.005236117968):0.002373493):0.003140627,(((16:0.0188288,17:0.009389135):0.004481664,((3:0.02024023,(2:0.009864456,1:0.02356328):0.007743827):0.0631883,((10:0.0212593,4:0.01489516):0.004432263,((5:0.003699358,6:0.007424078):0.002242379,(8:0.0182511013,(7:0.0121624522,9:0.008370124):0.003731473):0.01278651):0.007041562):0.0002351923):0.007518219):0.001738231,(19:0.015424077,18:0.032388983):0.001900122):0.001680858):0.0046385532):0.004310809);
tree gen.185 = [&U] (14:0.02645737071,(13:0.001302002,(((((17:0.006052474,16:0.01639445):0.002800857,((10:0.01261212,(4:0.0114548,(3:0.02118186,(2:0.009583216,1:0.02563929):0.01127324):0.06809167):0.00658068):0.001769619,((5:0.001444189,6:0.003783582):0.003971202,((7:0.01308079393,9:0.006864868):0.00376591973,8:0.016343169):0.01313225):0.005266423):0.009105382):0.002993045,(18:0.0309090378,19:0.020089309):0.002045065):0.00148374,11:0.01023148):0.0004409082,(12:0.005143558,15:0.0065754883):0.004225235):0.005041004):0.001526367);
tree gen.186 = [&U] ((13:0.001065043,((15:0.009006956,12:0.0026116993):0.008976432,(((18:0.029269068,19:0.01518399):0.001770426,((((((3:0.02289888,(2:0.0112861,1:0.01888457):0.0123665):0.06302945,4:0.02113421):0.001928088,6:0.006937939):0.0002793608,(5:0.002104333,((7:0.0119637063,9:0.008047862):0.004384466,8:0.018772153):0.01948428):0.00376415):0.001299675,10:0.02598382):0.02088456,(17:0.009719998,16:0.01633595):0.0009020993):0.001474617):0.004440995,11:0.007441308):0.001705965):0.0072303012):0.004328532,14:0.0302735048);
tree gen.187 = [&U] ((13:0.002050485,((12:0.004351924,15:0.008017988):0.011870403,(11:0.0101804,(18:0.0305371251,(19:0.008523982,((4:0.02590019,((3:0.02939639,(2:0.01139561,1:0.02318876):0.008130956):0.05174151,(((5:0.003460087,6:0.007329746):0.001309682,((7:0.0112871444,9:0.004067154):0.002830114,8:0.0220267205):0.0182494):0.005035351,10:0.02041542):0.002810682):0.005032471):0.008383931,(17:0.009165709,16:0.01682997):0.002552696):0.002796484):0.0002159855):0.002113497):0.0005661915):0.005153191):0.003697914,14:0.0262750482);
tree gen.188 = [&U] ((13:0.002512754,((((19:0.020923262,18:0.042780133):0.0024973,(((((6:0.007024769,5:0.003010579):0.001157792,(8:0.0231637835,(9:0.01348438,7:0.0128056826):0.0064448383):0.01510498):0.006645427,4:0.01732752):0.0002036072,(10:0.01700194,((1:0.0222006,2:0.01395809):0.008762845,3:0.0361337):0.05714789):0.004390302):0.02089241,(17:0.00780773949,16:0.01904914):0.001845674):0.0039403872):0.0003418883,11:0.009481707):7.782297e-06,(12:0.003131638,15:0.0095130672):0.0046450459):0.00311937563):0.004343862,14:0.024591465);
tree gen.189 = [&U] (14:0.03684442202,(13:0.003895391,(((18:0.0325192037,19:0.017606218):0.002058661,((((4:0.01788491,((3:0.03430313,(2:0.008901742,1:0.01893562):0.01422284):0.06162954,10:0.01338055):0.004500188):0.002073111,((5:0.003626895,6:0.006213853):0.0007636656,(8:0.026038828,(7:0.013749873,9:0.010634142):0.004130689):0.018866645):0.003521594):0.0135432,(16:0.0170433681,17:0.007459466):0.004615515):0.005603049,11:0.01307787):0.0001532317):0.0001789288,(15:0.00759955,12:0.00199879276):0.00644688498):0.0021833338):0.003218712);
tree gen.190 = [&U] (14:0.0317845083,(13:0.003120736,(((((((4:0.01801841,(3:0.02662474,(2:0.01606157,1:0.02345906):0.005112945):0.06119898):0.007454614,((8:0.0221973292,(7:0.009619544,9:0.0090530934):0.002161512):0.015293,(6:0.006871324,5:0.003547374):0.002993109):0.006403238):0.001370591,10:0.02118088):0.00945174,(17:0.006590904,16:0.0350400366):0.004325086):0.002383291,11:0.01589325):0.0009481264,(19:0.015025867,18:0.0320859098):0.00292737):0.0009289348,(12:0.0024572543,15:0.007364563):0.00568231):0.002558266):0.004642018);
tree gen.191 = [&U] (14:0.0244086405,(13:0.001634377,((19:0.014985592,18:0.034085418):0.001233048,((((4:0.0207208,(10:0.0132183,((3:0.02838879,(2:0.01478103,1:0.02636883):0.00987536):0.04348421,(((9:0.00968283,7:0.0114469714):0.003557375,8:0.021556318):0.01223708,(6:0.006687297,5:0.009387596):0.001908132):0.004408336):0.0009010016):0.001682749):0.0103786,(17:0.005317121,16:0.0154781):0.0032872015):0.004077427,11:0.0103376):0.001202694,(12:0.0032382599,15:0.010883966):0.0032076624):0.0007632961):0.0065715647):0.0015307217);
tree gen.192 = [&U] (14:0.0253997936,(13:0.00106831,((15:0.005863163,12:0.0048722278):0.004918253,(11:0.01371659,(((16:0.01719565,17:0.004703111):0.0002673359,(((((1:0.01479601,2:0.01612533):0.01797754,3:0.02817681):0.06507449,10:0.01635721):0.001183668,4:0.02168232):0.004234607,(((9:0.007567867,7:0.009286753):0.0045008691,8:0.023503814):0.01296518,(6:0.006519267,5:0.007302868):0.004596384):0.005955722):0.00729276):0.0043796996,(18:0.043685111,19:0.016463775):0.0003335504):0.001208043):0.002070954):0.0065084285):0.001236117);
tree gen.193 = [&U] ((13:0.004020374,(11:0.01613397,(((19:0.0089912263,((((((9:0.01045243,7:0.0078366551):0.0005157788,8:0.0201142468):0.01875546,(6:0.007707197,5:0.002371725):0.002607856):0.006012158,((3:0.0306648,(2:0.007842455,1:0.0213783):0.008547456):0.04859521,4:0.0178251):0.004538253):0.002503114,10:0.0184554):0.00971791,(17:0.011382241,16:0.02036582):0.002260192):0.002566776):0.0008757485,18:0.03102047):0.001471316,(15:0.010245092,12:0.00286531):0.0066936037):8.023949e-05):0.0028627096):0.003614061,14:0.0256025583);
tree gen.194 = [&U] (14:0.030980261,(13:0.002754407,((((18:0.0368190749,19:0.012630453):0.0004771606,((((4:0.02973529,(3:0.02705291,(2:0.01735135,1:0.02934037):0.005849828):0.06861167):0.002168727,((8:0.025875251,(9:0.00732333,7:0.0128813743):0.007897019):0.015654,(6:0.004782624,5:0.003398371):0.001885335):0.005135415):0.0004743134,10:0.01115188):0.008984704,(17:0.00524019,16:0.01537783):0.00317764042):0.00323171):0.0020675741,(15:0.00686932697,12:0.007873559):0.003495814):0.0001112896,11:0.01032365):0.005573172):0.00333885);
tree gen.195 = [&U] ((13:0.00259648,((12:0.0039777218,15:0.007647042):0.005663640902,((18:0.043878484,19:0.012088631):0.001413575,(((10:0.01678678,((((7:0.00840534472,9:0.006929873):0.003431481,8:0.028624638):0.020383109,(6:0.006219685,5:0.007130454):0.0001382646):0.005207533,((3:0.02865471,(2:0.01783672,1:0.02281216):0.009829866):0.06441887,4:0.01965237):0.003478222):0.0009034902):0.01376331,(16:0.02236405,17:0.009269977):0.002859467):0.001377859,11:0.01478196):0.002680974):0.0010542055):0.001448234):0.001627502,14:0.043516027);
tree gen.196 = [&U] ((13:0.003817795,(((11:0.01745431,(((((3:0.03339921,(2:0.01319687,1:0.02809736):0.00395271):0.05806113,4:0.01926134):0.009558681,((8:0.028444485,(7:0.0090463293,9:0.00643547):0.006344029):0.01284115,(6:0.009168453,5:0.003272234):0.002794025):0.005337801):0.0008435201,10:0.02059147):0.01594777,(17:0.001991652,16:0.0198894265):0.002101924):0.00386343):0.001884867,(18:0.042747781,19:0.0139426418):0.0008877346):0.001410719,(15:0.007478253,12:0.003603353):0.0065361129):0.003767342):0.001374872,14:0.036428138);
tree gen.197 = [&U] ((13:0.004719825,((12:0.005535082,15:0.009295846):0.010043157,(((((((3:0.02832035,(2:0.008265379,1:0.01849196):0.009112067):0.05331032,4:0.01870032):0.004346297,(((9:0.008199571,7:0.01080920385):0.0024047573,8:0.0195511641):0.01627115,(5:0.002402669,6:0.006809215):0.002152119):0.003299521):0.001058397,10:0.0235514):0.009085018,(17:0.006299439,16:0.02146464143):0.006371116):0.001195612,11:0.01096605):0.001068508,(19:0.017943893,18:0.040906386):0.0006504706):0.010254977):0.0022526568):0.002535113,14:0.0416595573);
tree gen.198 = [&U] ((13:0.004666012,((15:0.010899637,12:0.0051010849):0.0047132035,((11:0.0148899,(((10:0.0138498,((3:0.02409369,(2:0.01328026,1:0.01948244):0.006039873):0.06475569,4:0.01882023):0.001126544):0.003080176,((8:0.023825868,(9:0.008614806,7:0.006831826):0.005027586):0.01330199,(6:0.006094924,5:0.002064314):0.002659239):0.002814794):0.008300089,(16:0.010478514,17:0.007166224):0.002391949):0.0006842308):0.006672012,(19:0.01386172,18:0.03834927):0.002764376):1.219042e-05):0.0028878931):0.0008360164,14:0.0237171);
tree gen.199 = [&U] (((19:0.01076819742,((11:0.009512937,(((((4:0.01738759,(3:0.02391247,(2:0.01801766,1:0.01900363):0.005292434):0.0622115):0.005472117,10:0.01504469):0.003963599,((8:0.020953811,(7:0.00899943,9:0.009913412):0.001178617):0.01453578,(5:0.001527456,6:0.007459589):0.001053867):0.00578195):0.006692511,(16:0.018931588,17:0.005950571):0.004117841):0.001355495,18:0.0286401377):1.385459e-05):0.001856651,(15:0.0063744434,12:0.008043084):0.002552454):0.0023755182):0.00575129,13:0.001688025):0.004994618,14:0.0324787084);
tree gen.200 = [&U] (14:0.0335004634,((((12:0.007346784,15:0.006530588):0.007272935,((11:0.00856211,(((((8:0.021884909,(7:0.0113742209,9:0.01270339):0.003454468):0.01854281,(5:0.007961598,6:0.007454259):0.004115736):0.003072716,((3:0.02478483,(2:0.01615902,1:0.02778751):0.007748088):0.06629732,4:0.01389172):0.006216316):0.002618536,10:0.01643639):0.00878716,(17:0.007855075,16:0.01455394709):0.0007612718):0.003925736):0.0007452296,18:0.036689192):0.00511663):0.001884146,19:0.0213317):0.001133683,13:0.003256959):0.001583616);
tree gen.201 = [&U] (((((15:0.010248677,12:0.007396041):0.006818664,(((((((3:0.01579114,(2:0.01384974,1:0.01873366):0.01034696):0.06202429,4:0.0227253):0.0006382905,(((9:0.01048933,7:0.0161752782):0.0042290821,8:0.027456554):0.0104458973,(6:0.007218639,5:0.004841806):0.001609638):0.005627172):0.001347061,10:0.01539942):0.008342843,(17:0.008003803,16:0.02439648):0.0022720538):0.00484776,11:0.0164384):0.003522279,18:0.03544125):0.0024128437):0.002224741,19:0.0151267539):0.00186258,13:0.003258496):0.0030346491,14:0.029803297);
tree gen.202 = [&U] (14:0.03433482,((((18:0.030156604,(11:0.01300006,((10:0.01525753,((4:0.02104209,(3:0.02527533,(2:0.009529007,1:0.0185645):0.01391038):0.046271359):0.006314885,(((9:0.007943411,7:0.01566633827):0.0036619192,8:0.025523612):0.01307696,(5:0.00687225,6:0.01333068):0.0007520687):0.007199441):0.001815886):0.01038634,(16:0.015469015,17:0.004519121):0.004889138):0.001765916):0.001655428):0.0026238824,19:0.0173431492):0.0009421017,(12:0.004087775,15:0.003818629):0.0056378833):0.001754607,13:0.003318332):0.006690507);
tree gen.203 = [&U] ((13:0.001626597,((12:0.003703048,15:0.010548935):0.0042782051,((11:0.01598919,(18:0.0398322322,(19:0.01339172,((((8:0.019236193,(7:0.01308181919,9:0.007566671):0.001566585):0.01074502,(5:0.003635533,6:0.003168312):0.002592029):0.004101764,((3:0.03631514,(2:0.01772909,1:0.02931652):0.009524164):0.06190422,4:0.01611888):0.002460192):0.001101353,10:0.01468925):0.01454464):0.001450067):0.000561023):0.001157645,(16:0.01955991,17:0.007181596):0.0073354663):0.0006760976):0.009050626):0.005278114,14:0.03240370612);
tree gen.204 = [&U] (14:0.040303683,(13:0.001223747,(11:0.007437352,(((19:0.0168642483,18:0.0353063602):0.003566479,(((((3:0.0224839,(2:0.01362498,1:0.01793322):0.006796724):0.06131454,4:0.0219506):0.001055944,(((7:0.021001122,9:0.0100683599):0.00148599,8:0.0262485287):0.01388862,(6:0.007497289,5:0.003278431):0.003723297):0.003387227):0.002790551,10:0.01813992):0.01476363,(17:0.00515480764,16:0.01697968):0.002158583):0.001448996):0.002877033,(12:0.006310572,15:0.00632159):0.005052521):0.001043866):0.005932789):0.0031503132);
tree gen.205 = [&U] ((13:0.001447394,(11:0.01393631,((12:0.007808627,15:0.0094549381):0.0045511906,(19:0.014398679,(18:0.0343361005,((((4:0.01722292,(3:0.03923901,(2:0.01068389,1:0.02513276):0.008787549):0.04210524):0.004739916,(((9:0.009825361,7:0.0170421487):0.003467292,8:0.0192149668):0.01808763,(6:0.009130654,5:0.009261196):0.0002459886):0.004203435):0.004093192,10:0.01348678):0.008463722,(16:0.01972642,17:0.009283357):0.002748508):0.00261641):0.0001180925):0.0004661162):0.0001223358):0.00492296):0.006090733,14:0.046467823);
tree gen.206 = [&U] ((((15:0.00721637949,12:0.001897157):0.004701293,((11:0.01594505,((10:0.01652709,(((6:0.008664815,5:0.004313866):0.00202479,((7:0.0104164958,9:0.009081371):0.007365055,8:0.016203015):0.01608957):0.006610594,(4:0.01755691,(3:0.03361076,(2:0.01092715,1:0.02281895):0.00938952):0.03409942):0.005590879):0.0007399053):0.010483,(17:0.007102136,16:0.0103590847):0.003581073):0.002951775):0.001703928,(18:0.03594519327,19:0.016419679):0.003047588):0.0024450885):0.000722142,13:0.002029362):0.002656983,14:0.030310478);
tree gen.207 = [&U] ((13:0.00296642,(19:0.01549112,((15:0.010112902,12:0.0059610623):0.006997457,((11:0.007231836,((((8:0.020542029,(9:0.0133371075,7:0.0072560017):0.0014193273):0.02019865,(5:0.003731276,6:0.003620428):0.003044365):0.003229016,((10:0.01459483,((2:0.01153007,1:0.01323282):0.006108101,3:0.03977556):0.04264768):0.002784784,4:0.02082834):0.001254825):0.009512018,(17:0.0088318462,16:0.01997515):0.004234356):0.003490495):0.001207949,18:0.03638819):0.0004240816):0.001518448):0.003067074):0.0032624955,14:0.04776242648);
tree gen.208 = [&U] ((13:0.001288248,((18:0.041685132,((((((8:0.02398243,(9:0.008157561,7:0.0094118844):0.007574091):0.01001361,(5:0.006465519,6:0.01043682):0.003573344):0.003711239,((((2:0.01474457,1:0.03090861):0.005815829,3:0.01787373):0.063874966,4:0.01715701):0.00132757,10:0.02127602):0.0004982429):0.01176988,(16:0.01140861,17:0.0059316628):0.0006512189):0.002687258,11:0.01518985):0.001201868,(12:0.003049262,15:0.0138688714):0.0053929758):0.0001275302):0.0013412911,19:0.0169121009):0.0009211572):0.0021783769,14:0.0298975113);
tree gen.209 = [&U] ((((12:0.00382859,15:0.01014364623):0.005030423,((11:0.01535871,((10:0.02277229,(((3:0.0298599,(2:0.01449753,1:0.02597357):0.0204216):0.04897319,4:0.02074989):0.002795258,((6:0.007012655,5:0.006057108):0.001503266,((9:0.0196128965,7:0.0087621486):0.0026839362,8:0.0194143669):0.02221111):0.00277179):0.0005591302):0.01006615,(17:0.005822401,16:0.0298786896):0.002943417):0.003090415):0.001022559,(18:0.03376896423,19:0.011664927):0.004883666):0.001230318):0.00414096574,13:0.003349869):0.006407242,14:0.0375763509);
tree gen.210 = [&U] ((((11:0.01018905,(18:0.031776362,19:0.017654643):0.003774223):0.0003526554,((((((3:0.03108403,(2:0.01544104,1:0.02432253):0.007739296):0.06253305,4:0.01612593):0.002328672,((6:0.007150436,5:0.003306052):0.003686912,(8:0.02591729,(7:0.0096848796,9:0.00419503661):0.006059562):0.02065215):0.002440889):0.001428938,10:0.01399913):0.01440461,(17:0.004353889,16:0.023290128):0.003930796):0.004355292,(15:0.0108315013,12:0.0024490202):0.0029527103):0.001522967):0.0044347599,13:0.003410265):0.0033835388,14:0.035988379);
tree gen.211 = [&U] ((((12:0.00146864813,15:0.00608226042):0.004257677,((((((3:0.03443472,(2:0.0080532,1:0.0208045):0.01741927):0.05395143,10:0.01319067):0.002359099,4:0.02542379):0.002121326,((5:0.003475155,6:0.005040946):0.001999448,((9:0.007906858,7:0.01412029527):0.002991978,8:0.019117634):0.011298409):0.002513269):0.01984821,(16:0.0159832474,17:0.004688031):0.003379776):0.003457148,(11:0.01191503,(19:0.015265091,18:0.046494358):0.000887401):0.0002250307):0.0008334532):0.004960434,13:0.0039172):0.004424811,14:0.0327096429);
tree gen.212 = [&U] (14:0.0413543652,(((12:0.002257871,15:0.00804834415):0.005040116,(11:0.008012903,(((((3:0.02787065,(2:0.01891707,1:0.02450721):0.009829194):0.07866688,((6:0.007512388,5:0.002799487):0.001029298,((7:0.0157781,9:0.01082936):0.0017150619,8:0.024504106):0.01310839):0.002552536):0.00365275,(4:0.02683455,10:0.01800651):0.00206756):0.01281878,(16:0.01847752,17:0.004710809):0.002808276):0.003994454,(19:0.020378921,18:0.038617832):0.004674345):0.00146643):0.00041354):0.0039695967,13:0.0008620981):0.001161409);
tree gen.213 = [&U] (14:0.0368931686,(((15:0.0090181911,12:0.00376415922):0.003264768,((18:0.0382186864,19:0.023005888):0.001098893,(11:0.01045592,((((5:0.006517009,6:0.006069053):0.001060854,((7:0.0118377218,9:0.015013588):0.003760393,8:0.026519092):0.01708192):0.006693359,(10:0.01527851,((3:0.03534886,(2:0.01109827,1:0.02269785):0.01729624):0.0514591,4:0.02216501):0.0008857033):0.000618308):0.009928268,(17:0.007988648,16:0.017234823):0.002306426):0.001998679):0.002648633):0.002368894):0.007129639,13:0.002349868):0.0027550033);
tree gen.214 = [&U] (14:0.0297987257,((((11:0.01384174,(18:0.0309162138,((((((5:0.005043441,6:0.004599982):0.002012151,(8:0.021863983,(9:0.006220936,7:0.0149055447):0.001758908):0.01595004):0.003374754,10:0.01454888):0.0009457096,4:0.02106761):0.001758231,(3:0.03605873,(2:0.01267483,1:0.02878878):0.01058259):0.06964281):0.01424115,(16:0.01661715207,17:0.006857643):0.001718883):0.0023014008):0.002130486):1.386099e-05,(12:0.0009108296,15:0.012283873):0.0044310276):0.0005549158,19:0.0213542185):0.0024269384,13:0.005564196):0.002677577);
tree gen.215 = [&U] ((((11:0.0135079,((12:0.005632266,15:0.011199333):0.0048321172,((10:0.01867034,(((3:0.03446378,(2:0.01502297,1:0.02078726):0.00733882):0.04271051,4:0.02054675):0.005896189,((5:0.004855343,6:0.005111002):0.000878899,((9:0.005851341,7:0.0150739655):0.0039504877,8:0.022273327):0.01450505):0.006730345):0.000229311):0.005245472,(17:0.004551838,16:0.01609535):0.002886175):0.004874217):0.0009648703):0.000459031,(18:0.041445474,19:0.0101229719):0.001669297):0.0028750653,13:0.001384294):0.0008056326,14:0.0463397526);
tree gen.216 = [&U] (((19:0.016540646,((12:0.003373941,15:0.0079497289):0.0037920117,(18:0.047032936,(11:0.01286995,((((4:0.02381781,((2:0.01650543,1:0.01743828):0.006619721,3:0.028014866):0.0600926):0.0005095746,10:0.01120694):0.001496892,((8:0.021290785,(7:0.0129066685,9:0.01228852):0.004656057):0.01089007,(5:0.003680471,6:0.007003195):0.002594944):0.002420932):0.004913806,(17:0.002879292,16:0.018771954):0.002937851):0.0009309724):0.003323187):0.0006917038):0.002396185):0.0061494356,13:0.001628258):0.00326159,14:0.02375136804);
tree gen.217 = [&U] (14:0.0276191915,(((15:0.005634237,12:0.003559771):0.007579566,((18:0.0316952423,19:0.014655909):0.002866467,(((16:0.0165871839,17:0.002610192):0.001021832,(((6:0.0056306,5:0.004167418):0.001924745,((9:0.0079698647,7:0.013361045):0.005353831,8:0.021184911):0.0138119648):0.005845381,(10:0.02109521,(4:0.01995016,(3:0.029000733,(2:0.009918484,1:0.01879044):0.005563024):0.05518616):0.004825961):0.002650182):0.009740021):0.002453813,11:0.01461662):0.005986015):0.000382279):0.0035860671,13:0.00269848):0.003048215);
tree gen.218 = [&U] ((((((((((9:0.00760778,7:0.0097195855):0.003457365,8:0.017211831):0.01799798885,(5:0.003882121,6:0.007751067):0.0002067484):0.004336685,(4:0.02263077,((2:0.01747982,1:0.02543228):0.006001315,3:0.02590719):0.06195398):0.001267589):0.001864535,10:0.01730843):0.01539495,(16:0.018403794,17:0.005001841):0.002713341):0.002765115,(18:0.0475699799,((12:0.005589115,15:0.00588923123):0.0055664028,11:0.01063364):0.000497384):0.00247023):0.001478627,19:0.0181773656):0.0008969859,13:0.001607191):0.0017986771,14:0.0399953848);
tree gen.219 = [&U] (14:0.0313491631,((19:0.0202974893,(18:0.043465003,(((10:0.01169019,((((2:0.01219523,1:0.0229093):0.005962229,3:0.02242938):0.049869449,4:0.01738726):0.002689052,((8:0.0171782712,(7:0.010160474,9:0.0084572016):0.002349912):0.01453065,(5:0.003655366,6:0.00924715):0.002593109):0.003361466):0.0006961674):0.01258749,(16:0.01771882,17:0.007689358):0.007482997):0.008546845,((12:0.006941209,15:0.008425549):0.004933192,11:0.01910155):0.004579376):0.0001154013):0.0041343292):0.004949497,13:0.00160194):0.00574619498);
tree gen.220 = [&U] ((13:0.0009556369,((11:0.01017332,(18:0.0314333998,(19:0.013828841,((17:0.00637035,16:0.01526046):0.002078928,((((8:0.022155615,(7:0.0160489791,9:0.007890664):0.0047373495):0.0154164,(5:0.004856728,6:0.006756476):0.001505209):0.004589902,(4:0.02455085,(3:0.021591283,(2:0.01450081,1:0.02978888):0.006454888):0.07551902):0.001809351):0.0007150145,10:0.01635357):0.009498651):0.001833431):0.00304319):0.001430607):0.0004611211,(12:0.004645037,15:0.010523204):0.009848417):0.0059548802):0.003086569,14:0.03068281);
tree gen.221 = [&U] (14:0.0319672182,((19:0.019529666,((15:0.007214658,12:0.006000434):0.005826617,(18:0.0404428629,(11:0.009472826,((((6:0.0082296,5:0.003928568):0.004676843,((9:0.007414917,7:0.00554480813):0.006847391,8:0.017880739):0.01898797):0.003159417,(((2:0.01260979,1:0.02355804):0.01187869,3:0.02587957):0.04711981,(10:0.01104166,4:0.01299767):0.001773471):9.55094e-05):0.009370177,(16:0.01402159,17:0.008238429):0.0022475541):0.0030227):0.002122785):0.0001442907):0.003357123):0.00193187,13:0.004948213):0.0036748478);
tree gen.222 = [&U] (14:0.043204138,(((12:0.002491477,15:0.006920852):0.00979158,((19:0.018524289,18:0.04719569):0.0006202132,(((17:0.003552291,16:0.0126550424):0.003315246,((((5:0.002503997,6:0.01126487):0.001251567,(8:0.021431869,(7:0.0119385517,9:0.00563573):0.003543125):0.01563112):0.004964721,((3:0.02431803,(2:0.02674917,1:0.02018781):0.01278415):0.05764838,10:0.018469):0.001817174):0.0004771374,4:0.01635949):0.008744024):0.001817168,11:0.008443454):0.0004172285):0.001713972):0.0029622027,13:0.00235104):0.007027639);
tree gen.223 = [&U] (14:0.0346302174,((((12:0.003081985,15:0.006845848):0.0054176116,11:0.01256913):0.00280741,((19:0.025270435,18:0.0303063431):0.002538793,((4:0.01504909,(((5:0.004734454,6:0.006020512):0.003166456,((7:0.0059067313,9:0.009584395):0.010437732,8:0.020530452):0.01654004):0.006238733,(10:0.01855217,(3:0.02425815,(2:0.01886309,1:0.0221179):0.009914388):0.05824143):1.407907e-05):0.001622232):0.0122247,(17:0.008263855,16:0.01891941):0.0004306499):0.0051979833):0.0004113082):0.003268216,13:0.002207213):0.004138394);
tree gen.224 = [&U] ((((19:0.014280127,18:0.037890475):0.001322275,((11:0.01019716,(12:0.0045256298,15:0.008944904):0.0056656573):0.0007443268,((16:0.02335079,17:0.004700024):0.003833371,(((5:0.003069267,6:0.01005312):0.001109742,(8:0.0240162276,(9:0.004544745,7:0.014990455):0.003799663):0.0239827):0.00431371,((10:0.01773964,(3:0.02904097,(2:0.01698224,1:0.02749273):0.002501574):0.05070229):0.001606392,4:0.02031497):0.0009053322):0.009919055):0.002689039):0.00191088):0.005518485,13:0.001348901):0.00086094409,14:0.0383695162);
tree gen.225 = [&U] (((((11:0.01237467,((17:0.008090664,16:0.0196134):0.0032072855,((((3:0.04468685,(2:0.01310516,1:0.02061331):0.01308768):0.05404262,4:0.0164066):0.003715018,((5:0.003753651,6:0.00835303):0.003191862,((7:0.0113864691,8:0.018681472):0.00273827186,9:0.01176567):0.026594996):0.007794463):0.0007302623,10:0.01120576):0.01382427):0.001621889):0.0004737392,(19:0.012794803,18:0.028665558):0.001221234):0.0008063265,(15:0.004271069,12:0.004794491):0.0060439426):0.0033005893,13:0.001218734):0.001228181,14:0.04097633852);
tree gen.226 = [&U] (14:0.02728575291,(((12:0.00249,15:0.0127440936):0.005702773,(11:0.008557745,((19:0.014702846,18:0.039255543):0.002452308,((17:0.0088192465,16:0.01330981):0.0002663736,((10:0.01472356,((3:0.03815329,(2:0.02068652,1:0.01720045):0.007964032):0.0538447,4:0.01734586):0.00496335):0.00406963,((5:0.002704599,6:0.01321463):0.001310928,(8:0.016669429,(7:0.0175169102,9:0.00827283):0.00237851022):0.0140847):0.003304463):0.01462892):0.005031388):0.0003026045):0.0008358472):0.0012364267,13:0.001330775):0.002616196);
tree gen.227 = [&U] (((((12:0.005025197,15:0.004752072):0.0028480125,11:0.01275975):0.001118097,((18:0.040120429,((4:0.01753127,((10:0.009923743,(3:0.03189137,(2:0.01420088,1:0.01824767):0.01075411):0.05533393):0.0005122921,((5:0.001675006,6:0.006106422):0.002697314,(8:0.01897963,(7:0.0144508162,9:0.003992553):0.0067901374):0.01537233):0.00946101):0.002907361):0.01604687,(16:0.02252985,17:0.00533453815):0.001696527):0.0033478611):0.001336399,19:0.022586744):0.0004732456):0.00370218311,13:0.002312531):0.002360913,14:0.02713827372);
tree gen.228 = [&U] ((((15:0.004853766,12:0.0080928119):0.003779477,(11:0.0186724,((19:0.02656187,18:0.045571072):0.002232211,((16:0.01885351,17:0.004577333):0.006989185,(((((2:0.01513455,1:0.02461826):0.01093641,3:0.02201603):0.05430291,4:0.02063657):0.003419905,(((7:0.0110806668,9:0.009249051):0.0069807031,8:0.027677459):0.01495708,(6:0.004899387,5:0.004198953):0.00572798):0.004314475):0.002937789,10:0.02151673):0.007417445):0.002416829):0.0002789181):0.0009214009):0.008335215,13:0.001538861):0.002376057,14:0.03928979736);
tree gen.229 = [&U] (14:0.046471533,(((15:0.010169188,12:0.0028789553):0.0062041796,((19:0.013413215,18:0.037625095):0.00118941,(11:0.01857762,((10:0.0144959,(4:0.02472606,(((5:0.007718663,6:0.007368242):0.002580556,(8:0.02548521,(7:0.01129406988,9:0.012502347):0.002411473):0.01831802):0.006007597,(3:0.03420872,(2:0.01413654,1:0.01586099):0.01203872):0.0675547):0.001528352):0.0003232548):0.01207864,(17:0.005202393,16:0.01249671):0.0029559572):0.003632874):0.0003494254):0.0006922069):0.005925914,13:0.003144533):0.002783267);
tree gen.230 = [&U] (((((11:0.01033699,((((((2:0.01860431,1:0.02006201):0.006959551,3:0.038298729):0.04540329,((5:0.008272682,6:0.00425416):0.001326987,(8:0.016882185,(7:0.0125156805,9:0.01092344):0.001686697):0.009762124):0.003877459):0.002811059,10:0.01681863):0.002745753,4:0.01790668):0.01122797,(16:0.02161975,17:0.0088362058):0.002395698):0.003878727):0.0003263131,(19:0.018779489,18:0.040797691):0.000737494):0.001877858,(12:0.004415828,15:0.009252698):0.00769555):0.00588407067,13:0.002001113):0.005569385,14:0.032787017);
tree gen.231 = [&U] (((((19:0.0217302907,18:0.029382783):0.001907159,(11:0.01073686,((10:0.0198869,(((3:0.0365654,(2:0.01958652,1:0.02048019):0.004555279):0.05473208,4:0.02257796):0.002438604,((6:0.007546803,5:0.001544369):0.003045166,(8:0.020311907,(7:0.015648718,9:0.006153067):0.009684338):0.0139164):0.003788622):0.0008744124):0.01243153,(16:0.024928487,17:0.003166417):0.004718107):0.002971472):0.00263779):0.0025643219,(15:0.010303499,12:0.0082082924):0.00493347435):0.005109782,13:0.004359934):0.0025272216,14:0.030117535);
tree gen.232 = [&U] ((((12:0.002214434,15:0.0088175599):0.00434069179,(((((17:0.00414082,16:0.01681176):0.00290786,(10:0.01348084,(((3:0.03291818,(2:0.0101746,1:0.02584065):0.003311115):0.056069066,4:0.01972563):0.004331901,(((9:0.01712679,7:0.0100404199):0.001172083,8:0.0271986762):0.01398818,(5:0.005250167,6:0.007797774):0.001153494):0.005741142):0.001706896):0.01099273):0.0007961588,19:0.010151608):0.0009417867,18:0.0395602142):0.001915546,11:0.01443867):0.002002244):0.0018479794,13:0.0006350255):0.002693505,14:0.0346504818);
tree gen.233 = [&U] (((19:0.0342234611,((11:0.0140723652,(12:0.003421961,15:0.006836985):0.0034565859):0.002429467,(18:0.038930979,((16:0.02064378,17:0.005930383):0.0039427317,(((8:0.014651382,(7:0.0110945254,9:0.005682328):0.005073968):0.009524672,(6:0.01841098,5:0.006086292):0.006648222):0.005736878,((((1:0.02328155,2:0.008986997):0.01253364,3:0.032464994):0.05095031,4:0.01609204):0.007905831,10:0.02267051):0.001132201):0.01234556):0.003623306):0.0001050066):0.0018345527):0.001756956,13:0.00450098):0.003147914,14:0.0280611253);
tree gen.234 = [&U] (14:0.028823983,((((12:0.004934595,15:0.009491902):0.003540617,((17:0.002162403,16:0.017942028):0.01061593,11:0.009735016):0.0003482268):0.0005145962,((19:0.01545987,((((2:0.009140975,1:0.03617261):0.01029735,3:0.01724306):0.06605784,10:0.017602089):0.001207189,(4:0.0224639,(((7:0.0099076047,9:0.008312962):0.00360214,8:0.020715222):0.01131504,(5:0.005590641,6:0.004337997):0.0009047134):0.004003445):0.0002747001):0.01478459):0.0005156579,18:0.0270668901):0.002872747):0.0032536904,13:0.003574318):0.0008236058);
tree gen.235 = [&U] (14:0.0240973697,(((12:0.004688694,15:0.0113659147):0.0101422498,(((11:0.009954372,((((3:0.03197835,(2:0.008125475,1:0.02496871):0.01254206):0.06368217,10:0.01339465):0.001026287,(((9:0.004001148,7:0.01270183156):0.00377477231,8:0.0281691636):0.014708301,(5:0.002587433,6:0.009314878):0.001330166):0.007628588):0.002810028,4:0.03192986):0.01045739):0.002409551,(16:0.02386466,17:0.011032525):0.005172674):0.001175585,(18:0.036037399,19:0.019590383):0.0009760626):0.0053078443):0.001713702,13:0.004269969):0.001824773);
tree gen.236 = [&U] (14:0.030660982,(13:0.0008189269,(19:0.0442639351,((18:0.040086437,(((((3:0.02453512,(1:0.0179872,2:0.01531322):0.01468016):0.064609,4:0.01849331):0.001289742,((6:0.01643341,5:0.006205587):0.003343943,(8:0.017099511,(7:0.01551136728,9:0.005396048):0.00337141505):0.01861949):0.005913889):0.0006871876,10:0.01205869):0.01484907,(16:0.01769909,17:0.005860548):0.003022374):0.004194973):0.003308699,((15:0.009606647,12:0.009647562):0.00125399988,11:0.00868145):0.0005601868):0.003238138):0.001730909):0.00152237);
tree gen.237 = [&U] (((((15:0.008477552,12:0.00409083275):0.003229307,((18:0.039405089,19:0.0182128387):0.001030719,((10:0.01809549,(((1:0.0292404,2:0.01342435):0.01044096,3:0.02802729):0.078600584,(4:0.02390432,((5:0.006625825,6:0.006743962):0.001131043,((9:0.00562568684,7:0.0137546711):0.004526346,8:0.0187857274):0.01223445):0.003089188):0.003310504):0.001273533):0.01312639,(16:0.01317695,17:0.0041182408):0.001743912):0.002929155):0.0015828043):9.77245e-05,11:0.0151389):0.0029115137,13:0.00161704):0.001415443,14:0.03529189764);
tree gen.238 = [&U] (((11:0.01056061,((12:0.0045704606,15:0.005283451):0.0014898749,(18:0.0370244978,(19:0.020961637,((((3:0.02660588,(2:0.01471971,1:0.02747656):0.01540816):0.058310067,4:0.01526586):0.001256937,(((8:0.017244138,(9:0.007444023,7:0.0085711292):0.007831202):0.009778081,(5:0.002515115,6:0.007086919):0.002672508):0.006269072,10:0.01675708):0.00293807):0.009892939,(16:0.02011471,17:0.010307968):0.004132559):0.0006478866):0.001417759):0.00205613):0.0006282632):0.0060610923,13:0.005088745):0.004088866,14:0.0453369433);
tree gen.239 = [&U] (((((19:0.01518305,((10:0.01494858,((((7:0.0083045726,9:0.00619276):0.001596418,8:0.0183207006):0.0172547,(5:0.003807931,6:0.006972159):0.001278741):0.005143968,((3:0.02644699,(2:0.01346143,1:0.02799586):0.01329461):0.05117976,4:0.02978143):0.000296339):0.00141887):0.01179467,(16:0.01202347,17:0.0044397596):0.003317537):0.002763064):0.0005230726,18:0.0321456348):0.0012010565,((12:0.003550638,15:0.0123692715):0.007431579,11:0.01037343):0.001212592):0.0072532111,13:0.001833151):0.003348609,14:0.036296649);
tree gen.240 = [&U] (14:0.046152492,((19:0.0175422294,((12:0.003305649,15:0.008114618):0.0066404814,((((((5:0.00260178,6:0.01257855):0.0007654599,((7:0.01924581731,9:0.01108975):0.004874909,8:0.022962082):0.01207266):0.006317324,(4:0.03055981,(10:0.009993631,(3:0.03174501,(2:0.01118445,1:0.02596502):0.01086298):0.06826828):0.002830262):0.0005948982):0.006310492,(16:0.02357462,17:0.00643862):0.003539886):0.001722185,18:0.0439475717):0.002269395,11:0.009389911):0.002430311):0.004067678):0.001019288,13:0.004565776):0.005345621);
tree gen.241 = [&U] (14:0.0325768052,(((18:0.039323151,((11:0.01054042,(12:0.002697813,15:0.011479946):0.005007229):0.0003258268,((17:0.0058311754,16:0.01737844):0.0007534042,(((4:0.02711715,(3:0.03721851,(1:0.01928126,2:0.01519174):0.01823247):0.06608912):0.00460201,((6:0.006530036,5:0.005807007):0.003034206,(8:0.022720676,(9:0.01360177,7:0.0106239561):0.0022074067):0.01535382):0.002916056):0.00200808,10:0.01827516):0.01371592):0.002330018):0.0004662712):0.0032474842,19:0.034471171):0.004744057,13:0.002210555):0.00282151);
tree gen.242 = [&U] (((19:0.0329014422,(18:0.035593068,((11:0.01264602,(15:0.006803615,12:0.00549367831):0.00278078314):0.0006823255,((16:0.01366759,17:0.00389116):0.004866255,((((3:0.03207525,(1:0.01978869,2:0.01732944):0.005291845):0.05433702,10:0.01066077):0.001345646,((6:0.005831597,5:0.004093572):0.004368778,(8:0.0233711228,(7:0.0115976755,9:0.01204828):0.0030133615):0.01645534):0.003338859):0.001616403,4:0.01786582):0.006055068):0.00245523):0.002211168):0.0013281764):0.003827326,13:0.003206398):0.0002676631,14:0.0331424174);
tree gen.243 = [&U] (14:0.0282123868,(((((15:0.010517951,12:0.002926112):0.0014766262,(11:0.01438893,((16:0.0129907178,17:0.007988948):0.003071879,(10:0.0138679,((4:0.02037298,(3:0.02869092,(1:0.02503446,2:0.0194363):0.01407795):0.05846951):0.003168364,((6:0.008357549,5:0.005852206):0.001337127,((9:0.0064253154,7:0.0124973791):0.003425033,8:0.0237553182):0.01597134):0.005039871):0.002721946):0.006796671):0.003099365):0.001598634):0.001005041,18:0.039367966):0.00380232,19:0.04807434378):0.003890412,13:0.004082418):0.002391701);
tree gen.244 = [&U] (14:0.0296257889,((((12:0.005480735,15:0.00607742):0.0052899819,19:0.0462069503):0.00146907,(11:0.01496921,(18:0.039917529,(((4:0.02266391,(((6:0.005130511,5:0.007168349):0.002209836,(8:0.025469786,(7:0.0135802356,9:0.0104544059):0.009233137):0.01627223):0.003902923,((1:0.02555276,2:0.01712983):0.01210441,3:0.02536084):0.06597243):0.002251423):0.00150185,10:0.01740408):0.0112324,(16:0.0257575224,17:0.01199999):0.002676054):0.0042081):0.002556371):0.002957751):0.001912155,13:0.002453976):0.002077869);
tree gen.245 = [&U] ((((15:0.011312303,12:0.0038917624):0.0021910187,(((19:0.021980405,18:0.03207045251):0.0055382433,(((((6:0.006445858,5:0.004615173):0.001913249,(8:0.017108089,(9:0.010703373,7:0.0156516927):0.005460584):0.009061535):0.002822159,(4:0.01102059,(3:0.039679622,(1:0.0241029,2:0.01302326):0.01094864):0.05832795):0.009606012):0.0009926405,10:0.009522584):0.01310459,(17:0.01067288672,16:0.02406749):0.001426):0.005277768):0.0007681699,11:0.01599459):7.548288e-05):0.0030952623,13:0.002480041):0.001502025,14:0.0522160515);
tree gen.246 = [&U] (14:0.0249872737,(((12:0.0068728991,15:0.003815171):0.005691707,((11:0.01306595,(((((3:0.03571924,(2:0.01158623,1:0.02154542):0.006903478):0.06194974,4:0.01546655):0.002086203,10:0.01484446):0.001084409,((8:0.020795497,(9:0.006051093,7:0.0122055604):0.00506813):0.01705649,(6:0.005542542,5:0.007594953):0.001141704):0.003583823):0.01215303,(17:0.004978663,16:0.01578279):0.00475919):0.008120092):0.0001681813,(18:0.0314333549,19:0.011812611):0.001690538):0.0018650754):0.0022947342,13:0.001807414):0.005987001);
tree gen.247 = [&U] (14:0.0405614278,(13:0.003612574,((18:0.030340898,((((((5:0.00687186,6:0.005787376):0.002253232,((7:0.01119526789,9:0.006273817):0.004661092,8:0.0188657323):0.01522685):0.002794071,((3:0.02816147,(1:0.02639836,2:0.01417049):0.01711452):0.05532116,10:0.01303218):0.001235077):0.0004357219,4:0.0182068812):0.01108956,(16:0.02463738,17:0.007341751):0.002870087):0.002333205,11:0.01609136):0.001828045):0.006563505,((15:0.006731622,12:0.0043356812):0.0054540987,19:0.0519911052):0.001538155):0.007039292):0.0023089102);
tree gen.248 = [&U] ((13:0.003074213,(11:0.0157473,((15:0.00654054,12:0.002118425):0.0063863205,((19:0.012859604,((((((2:0.01335454,1:0.03106118):0.004991123,3:0.03180331):0.05480315,4:0.01790135):0.002952389,(((7:0.0092347037,9:0.008172973):0.0026044862,8:0.016398974):0.02301224,(6:0.007714202,5:0.005102895):0.0007985378):0.006079565):0.001477836,10:0.01257863):0.00546768,(16:0.01449478,17:0.007843141):0.004600873):0.002836193):0.002422751,18:0.036849602):0.004295313):0.0004144651):0.012495689):0.005678442,14:0.0296192576);
tree gen.249 = [&U] ((13:0.001374685,((12:0.009321181,15:0.01032884498):0.006822341,(11:0.01354219,((((((8:0.02033725,(7:0.0127787846,9:0.006913975):0.0069210918):0.0149295,(6:0.003167827,5:0.001832634):0.004507394):0.002425547,(((2:0.009099606,1:0.02204802):0.008293439,3:0.03648538):0.04566329,4:0.01450041):0.003089846):0.001999507,10:0.0264331):0.01216631,(16:0.01809581,17:0.0050057846):0.002110021):0.003920693,(19:0.011225924,18:0.0329747539):0.0042224802):0.000643773):0.0025392952):0.0026132711):0.003091512,14:0.030431908);
tree gen.250 = [&U] (14:0.027055278,((((15:0.0107473386,12:0.0035911998):0.005553466,(18:0.0422185192,(11:0.01200427,((((((1:0.02439025,2:0.01359058):0.01727862,3:0.0259153):0.07396046,10:0.01478639):0.00313822,4:0.01982279):0.0006014695,((6:0.005171543,5:0.00392688):0.002657322,((9:0.008822982,7:0.0098592186):0.004236673,8:0.033150947):0.01417011):0.006873817):0.01503467,(16:0.01867137,17:0.002491825):0.003447718):0.001526082):0.001008577):0.001601545):0.0023056978,19:0.018649587):0.0025715522,13:0.002737665):0.005273498);
tree gen.251 = [&U] (14:0.04017691385,(((18:0.035898456,((12:0.001955419,15:0.005150201):0.0042398511,((((((3:0.02316304,(2:0.01462637,1:0.0178234):0.006633382):0.04921261,4:0.02346134):0.001872531,(((7:0.0149695367,9:0.008589343):0.006476992,8:0.023220046):0.01213991,(5:0.005118462,6:0.009684398):0.001800342):0.002701514):0.0008114955,10:0.02029504):0.0130424,(17:0.007719988,16:0.0132325001):0.002460986):0.001226632,11:0.01245511):0.0003688059):0.003600525):0.001171492,19:0.016879717):0.0009475409,13:0.001898289):0.003068605);
tree gen.252 = [&U] (14:0.0313398648,((19:0.0191628022,((((((4:0.02523739,(((1:0.02743536,2:0.0158715):0.01316264,3:0.02565842):0.05935529,((5:0.003119503,6:0.00705967):0.002111497,(8:0.024982533,(9:0.008640958,7:0.015872576):0.003962804):0.01030714):0.003780133):0.001553259):0.0006232421,10:0.01179602):0.005675705,(16:0.01795546,17:0.005173621):0.0019476112):0.006620005,11:0.01317484):0.001306686,18:0.039062042):0.0018632619,(15:0.0053988957,12:0.0046873698):0.0071569708):0.0005491187):0.003201748,13:0.00139902):0.002440369);
tree gen.253 = [&U] (14:0.0329356158,(13:0.002252266,((12:0.00427912,15:0.0103936429):0.0055070116,((19:0.019354521,18:0.044728342):0.00156393,(((((5:0.002902535,6:0.006443211):0.003025122,(8:0.031401765,(9:0.0088611776,7:0.0130753168):0.0012206606):0.02210816):0.004970343,(((3:0.03334979,(1:0.0158828,2:0.02026119):0.006350152):0.05603036,10:0.009156039):0.006648089,4:0.02271202):0.00012995):0.01460381,(17:0.008194663,16:0.013006923):0.0005413661):0.001905542,11:0.01761555):0.001371822):0.0002276382):0.009833126):0.0070603101);
tree gen.254 = [&U] ((13:0.001975535,(((19:0.02245797,18:0.0319685059):0.005163334,(11:0.01530455,(((((3:0.02740609,(1:0.01769325,2:0.009131642):0.007498983):0.06242434,4:0.01521265):0.003194688,((5:0.006801287,6:0.01555778):0.000282755,(8:0.020390337,(7:0.0071546933,9:0.005424043):0.0034966688):0.01753496):0.004096358):0.00174165,10:0.01646717):0.01588902,(16:0.02676114368,17:0.008107862):0.004837057):0.002846315):0.00265063):0.0047751906,(15:0.0089715747,12:0.004560092):0.004897601):0.001714533):0.005005162,14:0.0329828797);
tree gen.255 = [&U] ((13:0.00128383,(((15:0.0056964798,12:0.002126323):0.0040780727,((((16:0.02023474,17:0.010337094):0.001757003,(((4:0.02042261,((8:0.016861029,(9:0.01044380703,7:0.0098136131):0.00729064):0.0185858806,(6:0.005108953,5:0.003590458):0.002518383):0.001441021):1.750672e-05,(3:0.04548138,(2:0.009937521,1:0.02285523):0.005962105):0.0573269):0.001176663,10:0.02215581):0.01642075):0.001437331,11:0.01336089):0.001481051,18:0.0428130707):0.0028348251):0.001901505,19:0.020794195):0.002848067):0.003085257,14:0.030965063);
tree gen.256 = [&U] (14:0.0368522545,(13:0.0009295681,((12:0.002581682,15:0.007292212):0.0056294935,(19:0.01863765,((11:0.01637561,(((((9:0.01149605,7:0.0123330177):0.0059802817,8:0.0191727132):0.01453826,(6:0.006828952,5:0.001546926):0.003882849):0.003414393,(((3:0.02452585,(2:0.01227708,1:0.02193398):0.01141888):0.06488722,10:0.0131308):0.00030264,4:0.01767288):0.002954063):0.01737424,(17:0.006259875,16:0.018424261):0.0008195004):0.004131239):0.001799269,18:0.0372908258):0.00243993121):8.387869e-05):0.002191373):0.004113132);
tree gen.257 = [&U] (14:0.0361481334,(13:0.003745788,((((11:0.01023791,(((((3:0.02722706,(2:0.01129625,1:0.01653546):0.008777231):0.06521923,4:0.01614307):0.003562849,10:0.01391851):0.003596208,(((7:0.0139320052,9:0.01353):0.0063772429,8:0.0157965293):0.01430022,(6:0.004327803,5:0.006580707):0.003522885):0.002172428):0.0116565,(17:0.009696749,16:0.02239474):0.006257052):0.004684216):0.003802995,18:0.0419245335):0.0004929909,(12:0.00415031517,15:0.015859378):0.0037733062):0.001434044,19:0.0200217129):0.002477495):0.002743565);
tree gen.258 = [&U] (14:0.036909757,(13:0.003215744,(19:0.0248552204,(((((5:0.003465655,6:0.01311123):0.0008917833,(8:0.02656652,(9:0.00580453,7:0.0144217042):0.0060958717):0.01440774):0.00660214,(((3:0.04076794,(2:0.0181257,1:0.01537461):0.01028694):0.05727387,4:0.01661394):0.001294376,10:0.01464287):0.004818575):0.008405547,(16:0.018434098,17:0.006466363):0.002219661):0.002971891,(11:0.008173871,(18:0.039540912,(12:0.002570053,15:0.0134889805):0.0028655991):0.0002028026):0.0009622697):0.004528734):0.001697003):0.004268682);
tree gen.259 = [&U] (14:0.0428167325,(13:0.001297114,((12:0.004674223,15:0.0101366494):0.0033730343,(((((((3:0.023948681,(1:0.01660991,2:0.01762689):0.008645016):0.05636546,4:0.01230695):0.004265566,(((7:0.0130659933,9:0.009263201):0.007813953,8:0.014916123):0.01447865,(6:0.00791327,5:0.002793787):0.002355119):0.003210193):0.002345559,10:0.01144339):0.007557832,(16:0.01662248,17:0.0103487352):0.002400444):0.00215164,11:0.01450239):0.0006291198,(18:0.0347664164,19:0.017907872):0.001011542):0.0001453109):0.0080820155):0.004559159);
tree gen.260 = [&U] ((13:0.002320577,((((11:0.01345385,18:0.043768552):0.00352441,((10:0.01083046,(((3:0.02287454,(2:0.01160688,1:0.02515238):0.01266392):0.07005758,4:0.01883462):0.003727836,((6:0.01054144,5:0.003297107):0.0007796683,(8:0.027096288,(7:0.01520659014,9:0.008241271):0.005353095):0.02328439):0.01316532):0.0005005846):0.01735208,(17:0.0058061776,16:0.01871394):0.001290576):0.006258774):0.002965018,(12:0.007330227,15:0.0061333416):0.007261245):0.001290714,19:0.0220404906):0.0011529):0.002458333,14:0.03482325585);
tree gen.261 = [&U] ((13:0.002236063,((((15:0.012342971,12:0.003384869):0.0040275778,(((((5:0.004097842,6:0.003644233):0.00348018,(8:0.028836804,(9:0.008729795,7:0.0184036839):0.0029572902):0.01121914):0.001422208,(((3:0.02545969,(2:0.0176966,1:0.02480057):0.007914388):0.07400794,4:0.01812177):0.003377473,10:0.01654089):0.003317176):0.00888819,(17:0.007812329,16:0.0223442138):0.002863434):0.001939229,11:0.009696511):0.000386775):0.0009859263,18:0.040931532):0.003833169,19:0.0148667287):0.0037604):0.002396148,14:0.0324759954);
tree gen.262 = [&U] ((13:0.00138798,((19:0.0215629461,(12:0.003993869,15:0.0034688243):0.00473255987):0.0005930297,(18:0.043357748,(((((10:0.01407553,(3:0.0340888,(2:0.01836223,1:0.02118797):0.006008154):0.05200998):0.0006818902,((6:0.006919864,5:0.00318303):0.0007143571,((9:0.009293633,7:0.0099559038):0.007148703,8:0.015343098):0.01453031):0.005934647):0.001668406,4:0.02392403):0.01094044,(17:0.0068164,16:0.015229404):0.004785375):0.003745607,11:0.009578726):0.002316946):0.0024534258):0.002267516):0.001028779,14:0.0329707717);
tree gen.263 = [&U] ((13:0.004161574,(19:0.01134569584,(((11:0.006723189,(((((3:0.03403886,(2:0.01140104,1:0.02507876):0.002769213):0.06473659,10:0.01755043):0.001235415,4:0.02007425):0.002878296,((8:0.0174589782,(7:0.0141357099,9:0.0065811567):0.004758171):0.01717285,(5:0.005489839,6:0.004036825):0.003552342):0.001441254):0.00565158,(17:0.004417945,16:0.025827172):0.003379333):0.0018174):0.0006019471,18:0.038045168):0.000507015,(15:0.0081019935,12:0.004471674):0.0069725137):0.001788648):0.002155403):0.0032240003,14:0.029439158);
tree gen.264 = [&U] ((13:0.002234997,(((15:0.00725551,12:0.005513860113):0.006310569,(18:0.033829132,(11:0.0146477,(((4:0.01317146,(10:0.01202517,(3:0.02655441,(2:0.01358212,1:0.03149687):0.01181594):0.07309411):0.00165737):0.00152137,((5:0.002683173,6:0.004895567):0.002985707,((7:0.011285697,9:0.006902451):0.00921957582,8:0.01787298861):0.01288815):0.001491121):0.025005,(17:0.011979502,16:0.01501895):0.003210232):0.0004061249):0.003107647):0.001484934):0.0004140242,19:0.012433556):0.002782621):0.0046893057,14:0.0295076179);
tree gen.265 = [&U] ((13:0.002106382,((15:0.013767025,12:0.004532234):0.0102909564,((18:0.0243943015,19:0.023806645):0.00120186,(((16:0.01635412,17:0.0101911):0.0019505514,(4:0.01765613,(((1:0.02183421,2:0.01182081):0.009989427,3:0.021952235):0.06388497,(((5:0.005750486,6:0.00365009):0.004372196,((9:0.008785243,7:0.0074840961):0.0012512353,8:0.023897386):0.01767819):0.00339267,10:0.01565559):0.0007421196):0.001641247):0.01151922):0.001410832,11:0.01369324):0.00202292):0.0022873828):0.006197179):0.0036422122,14:0.0356454087);
tree gen.266 = [&U] (14:0.03014720537,((((12:0.004693219,15:0.006794862):0.0064799757,(((((((5:0.009570624,6:0.01466444):0.001214655,((9:0.01188616,7:0.0102808783):0.007010542,8:0.022288189):0.022214):0.001963582,(3:0.0338457,(2:0.01633576,1:0.02484496):0.007789639):0.06200665):0.0008482008,10:0.01675414):0.004106862,4:0.01831466):0.01074541,(16:0.02662177,17:0.01527701448):0.00490824):0.001061135,(18:0.030316269,19:0.0130937204):0.001079325):0.0005976696):0.004333396,11:0.011526345):0.002606936,13:0.001912753):0.002254888);
tree gen.267 = [&U] (14:0.04002820367,((11:0.012680086,(((15:0.0068442922,12:0.004262961):0.0062870189,((10:0.0138023,((4:0.0188503,(3:0.02646745,(2:0.02098988,1:0.02259217):0.0132487):0.05080901):0.005655121,((5:0.003521727,6:0.008125474):0.001709733,(8:0.022776029,(7:0.01009602036,9:0.006093095):0.006234304):0.01689706):0.003434931):0.0008693575):0.009628717,(17:0.008740576,16:0.0127719):0.0021526788):0.005126019):8.779597e-05,(18:0.0284428112,19:0.015530699):0.0009867974):0.0008008523):0.003882691,13:0.004810299):0.0069543877);
tree gen.268 = [&U] (((((((((5:0.002009508,6:0.007520555):0.002488918,((9:0.009253323,7:0.0094958163):0.005404755,8:0.0193929927):0.018359573):0.003027313,(4:0.01750534,((3:0.03209765,(2:0.01495208,1:0.01558714):0.008982129):0.06196802,10:0.01604552):0.003077139):0.002428242):0.0119323,(17:0.004918222,16:0.02873756):0.00699281):0.00592071,11:0.008373873):0.003072271,(19:0.020243472,18:0.037214682):0.0046681):0.002769012,(12:0.002312721,15:0.0084085121):0.0072210831):0.0153226243,13:0.002497181):0.0038582158,14:0.0334195113);
tree gen.269 = [&U] ((13:0.001233683,(((12:0.004453332,15:0.009616402):0.00284935702,11:0.0153423278):0.0002418676,(((10:0.01135951,((((1:0.02851706,2:0.01276925):0.01031249,3:0.03077565):0.05534927,4:0.01782083):0.005881251,(((9:0.007086458,7:0.009796604):0.002023011,8:0.021913263):0.015471771,(5:0.002757892,6:0.0121999):0.0003784445):0.003439):0.0005804732):0.01565583,(17:0.008640635,16:0.01032018):0.003189915):0.003677186,(19:0.016245113,18:0.030381166):0.001430439):0.0005582302):0.004310899):0.001047475,14:0.0433158538);
tree gen.270 = [&U] (((((15:0.006776783,12:0.002383199):0.0060519074,(18:0.035308797,19:0.021059578):0.004842361):0.0002444115,(11:0.008437636,((((4:0.02077634,(3:0.02757315,(2:0.01296657,1:0.01875346):0.005819809):0.05304671):0.01241265,10:0.01717988):0.004297375,((5:0.003128911,6:0.007162154):0.002035331,((7:0.009778631,9:0.00890259187):0.008295268,8:0.021195985):0.00992313):0.003433328):0.01316618,(16:0.029551089,17:0.0009006017):0.006052599):0.00169049):0.002013509):0.0058558252,13:0.0006991768):0.004171377,14:0.022503877);
tree gen.271 = [&U] (14:0.0207995474,(((11:0.0125937,((18:0.0317228289,19:0.013676421):0.001178424,(((10:0.01132337,((3:0.04018731,(2:0.01037175,1:0.0168101):0.008145117):0.05539927,(((9:0.01231978,7:0.0075766141):0.004855,8:0.017470609):0.02125652,(5:0.0007585238,6:0.007032438):0.0009656626):0.004723735):0.001301548):0.0007125113,4:0.01798554):0.008743376,(17:0.0038723706,16:0.02963587):0.003620836):0.002745125):0.000802473):0.0007721307,(12:0.00582362638,15:0.0062012):0.003113579):0.01080087785,13:0.005445381):0.0025720574);
tree gen.272 = [&U] (14:0.028306073,(13:0.003254176,(11:0.00937568,((12:0.0056508867,15:0.006329213):0.00800754,(((((((1:0.02037415,2:0.01567106):0.01126661,3:0.02260657):0.05942764,4:0.01932504):0.004153956,(((7:0.0139679331,9:0.006876183):0.003109005,8:0.015043864):0.02342219,(6:0.005825577,5:0.002920652):0.001282166):0.004222843):0.004817755,10:0.007905288):0.00869889,(17:0.004391763,16:0.019389084):0.006909537):0.006587753,(18:0.0333519744,19:0.0093460237):0.005953731):2.917463e-05):0.0008427336):0.005912341):0.00519232197);
tree gen.273 = [&U] ((13:0.001568719,((11:0.008621623,(18:0.0327820568,(19:0.015097007,((10:0.01198665,((4:0.015562,(3:0.03377477,(1:0.03851228,2:0.01423143):0.007864697):0.045532612):0.0009942144,(((7:0.016753933,9:0.006526612):0.0045561637,8:0.018082434):0.012507,(6:0.00834874,5:0.003924179):0.00404943):0.006392947):0.001329945):0.008475265,(16:0.01580818,17:0.006796287):0.0065347822):0.002061424):0.001229567):0.008375295):0.0006653343,(12:0.0051716071,15:0.005102035):0.008650214):0.0060435853):0.001065445,14:0.0296701419);
tree gen.274 = [&U] ((((15:0.007022453,12:0.0042848102):0.004118716,((11:0.01082941,((((8:0.0182530125,(7:0.009267526,9:0.009279907):0.003336576):0.01129453,(6:0.009176687,5:0.002722396):0.002184709):0.003743829,((10:0.009530157,(3:0.023463386,(1:0.02344114,2:0.01855746):0.007970548):0.05465198):0.006274509,4:0.01489056):0.003172113):0.009412678,(16:0.0149479062,17:0.005436277):0.003056693):0.002023631):9.563817e-05,(19:0.020225187,18:0.0390919068):0.001201498):0.0005795606):0.008910218,13:0.002186359):0.001667005,14:0.0299835061);
tree gen.275 = [&U] (14:0.0307186525,(((18:0.03497549,((15:0.008489044,12:0.002112399):0.0090155375,(((((5:0.003125361,6:0.008175365):0.001457974,((7:0.00725568092,9:0.0065001392):0.004145037,8:0.0225885549):0.01533625):0.003099155,(((3:0.03147227,(1:0.01474059,2:0.00988854):0.007333711):0.06178597,4:0.01911973):0.003045333,10:0.01080157):0.003841835):0.01165235,(17:0.00541731,16:0.025124309):0.0008722096):0.002067812,11:0.01104064):0.001623649):0.0006984551):0.004135547,19:0.014085469):0.005117651,13:0.002857646):0.0033594965);
tree gen.276 = [&U] (((19:0.01510634188,(((((10:0.01258629,(((3:0.03602195,(1:0.0201851,2:0.008038624):0.005328412):0.03695772,4:0.02757337):0.004971835,(((7:0.0101867408,9:0.0090886021):0.00297887,8:0.024023148):0.01141585,(5:0.004032026,6:0.007815726):0.00328517):0.003475798):0.002797078):0.008879956,(17:0.004031136,16:0.0173128):0.005156054):0.001360845,11:0.009512119):0.0003286425,18:0.042735906):0.000648159,(15:0.007875161,12:0.00393256196):0.00525501195):0.004063996):0.0009148329,13:0.002505513):0.00383133,14:0.0310120418);
tree gen.277 = [&U] (14:0.0367459045,((((18:0.0313359104,(((((9:0.0069958449,7:0.008353823):0.007057581,8:0.018446234):0.009467589,(5:0.002522938,6:0.006573483):0.002367099):0.004008706,(10:0.009358456,((3:0.01903257,(1:0.01967846,2:0.006127219):0.009706256):0.06972096,4:0.01864478):0.002169746):0.0005799528):0.01263542,(17:0.0021922378,16:0.01701444):0.004591787):0.003037803):0.0019384062,(11:0.0160764,(12:0.005826479,15:0.008174654):0.0099945888):0.000346019):0.002554175,19:0.015802256):0.0049751289,13:0.002179689):0.0041747032);
tree gen.278 = [&U] (14:0.034109018,(13:0.002485857,(19:0.027585892,((15:0.0094270095,12:0.002904321):0.0044827632,(18:0.0347828484,((((10:0.02401126,4:0.02617678):0.001146272,((3:0.02358007,(1:0.01901407,2:0.01248207):0.01153767):0.06364065,(((7:0.0090784397,9:0.0044359357):0.003515438,8:0.025186984):0.0174748,(5:0.002899284,6:0.007552738):0.001594651):0.003664791):0.0009116868):0.01423345,(16:0.0173188322,17:0.01134762):0.003349941):0.002685525,11:0.01130708):0.001420948):0.002690967):0.001610566):0.0009451479):0.0063574947);
tree gen.279 = [&U] (14:0.0322345199,(13:0.001794375,(((18:0.0415178687,(((17:0.008162794,16:0.0192741469):0.001439169,((10:0.01495589,(4:0.02229699,(3:0.02590122,(1:0.0205529,2:0.01140559):0.01579322):0.05525689):0.001471619):0.004129413,(6:0.01085744,(5:0.004989438,((7:0.01343254786,9:0.008558231):0.0032192937,8:0.026196791):0.01144633):0.00237984):0.0001377855):0.01210244):2.142454e-05,11:0.01609675):0.002838527):0.0005838412,(15:0.009168322,12:0.003937359):0.0080658333):0.002704544,19:0.012949918):0.0005046761):0.004565876);
tree gen.280 = [&U] ((13:0.001738182,(((18:0.040174388,(11:0.009249206,((10:0.01247475,((4:0.01310871,(3:0.03041111,(1:0.01746213,2:0.008362685):0.008635671):0.0584372):0.006493049,((6:0.009217518,5:0.002569187):0.002274757,((7:0.015785244,9:0.0055727854):0.0069415912,8:0.026759273):0.01690146):0.0034367):0.000536022):0.01432398,(16:0.0163912082,17:0.009173645):0.00285218):0.004016404):0.000897997):0.0025892107,(15:0.0191062447,12:0.002834205):0.011644988):0.0002781793,19:0.0205249353):0.002828379):0.00128395,14:0.0357057517);
tree gen.281 = [&U] ((13:0.002045851,((12:0.00358427,15:0.00786669313):0.006140637,(((11:0.01896772,((4:0.01276916,(((3:0.02812435,(2:0.01005656,1:0.01794232):0.01339675):0.06640164,10:0.0133599):0.004482105,((6:0.006509112,5:0.008249324):0.0009470362,(8:0.020719756,(9:0.008327883,7:0.01176303674):0.004596581):0.01640723):0.004098003):0.001704505):0.01342254,(17:0.008141446,16:0.02233556):0.0017948956):0.002710126):0.001407068,18:0.039095269):0.004573099,19:0.0215588909):0.001940733):0.001739877):0.005480928,14:0.0341409286);
tree gen.282 = [&U] ((13:0.001973297,(((((4:0.02146595,((10:0.007989739,(3:0.02409684,(2:0.01719641,1:0.03142875):0.008043816):0.05478127):0.005338144,((6:0.005548567,5:0.003339004):0.001472332,(8:0.0227313326,(9:0.006722254,7:0.0124092536):0.004222421):0.02374784):0.00431656):0.001665771):0.01301376,(16:0.01552579,17:0.006618486):0.00387009975):0.00474131,11:0.01549845):0.002686327,(18:0.025816997,(15:0.0050203143,12:0.006622912):0.0027667722):0.001501214):0.005270643,19:0.0109966934):0.001139888):0.0022044302,14:0.0329371735);
tree gen.283 = [&U] (14:0.043004016,(13:0.003331043,((18:0.0433955696,(((((((6:0.007325499,5:0.00276317):0.001117497,((7:0.00867322247,9:0.01028031):0.005373175,8:0.016769365):0.01166282):0.004421535,(4:0.02962389,(3:0.04164618,(2:0.0149258,1:0.02098205):0.01891716):0.04646575):0.005176522):0.001360649,10:0.01140951):0.01658234,(17:0.005783733,16:0.0119301116):0.003219515):0.002025675,11:0.006496764):0.0009954002,(12:0.007700309,15:0.01117235469):0.0027251969):0.0008255455):0.0006250426,19:0.01205595677):0.0003139328):0.002853808);
tree gen.284 = [&U] ((13:0.004470769,(((12:0.003097483,15:0.006264332):0.0069372649,((19:0.012214291,18:0.0379646733):0.005592456,11:0.02154647):0.0001826397):0.001321828,((((((1:0.02561867,2:0.01145826):0.007838711,3:0.02426031):0.05786327,(((9:0.007491669,7:0.0074655794):0.0039148593,8:0.0215239067):0.01608119,(5:0.006022678,6:0.007019954):0.001479632):0.003796479):0.0006794344,4:0.02119364):0.003654297,10:0.01713965):0.005857589,(17:0.0027101976,16:0.01557171):0.00624742):0.001853513):0.006250224):0.00405342,14:0.0273281835);
tree gen.285 = [&U] ((13:0.001599954,(11:0.01265601,((12:0.002309328,15:0.010542877):0.0028503211,(18:0.031604291,(19:0.013046107,((((4:0.02388866,(3:0.02695633,(2:0.01326567,1:0.02157872):0.01036175):0.05513845):0.0025432,((6:0.005478151,5:0.007936415):0.006012673,(8:0.016060354,(7:0.0102479974,9:0.007975757):0.005867371):0.01550389):0.003992003):0.0009327838,10:0.01752704):0.007801677,(17:0.007733119,16:0.0181468):0.001050502):0.005734572):0.0006594549):0.001265049):0.0004787047):0.0054437181):0.003775224,14:0.0400697235);
tree gen.286 = [&U] (14:0.0342665042,(13:0.0009374119,((11:0.008942995,(15:0.010372239,12:0.005796778):0.00414484926):0.000178031,((18:0.0438259915,19:0.022012708):0.0004379785,((((4:0.01951173,(3:0.024153059,(2:0.011224,1:0.03311304):0.008926105):0.07329453):0.007645848,((6:0.008004677,5:0.01042296):0.001143161,(8:0.025336925,(7:0.0140351276,9:0.00942693955):0.001364443):0.014776236):0.0026721):0.002396081,10:0.01663279):0.008216551,(17:0.006000089,16:0.01813934):0.003929215):0.004190314):0.0005222094):0.010278669):0.00411002);
tree gen.287 = [&U] ((13:0.002964034,((15:0.009744327,12:0.0028563216):0.0064625012,(18:0.034591112,(19:0.016822977,(11:0.01333984,(((((5:0.005040491,6:0.008373447):0.001889228,((9:0.0052930669,7:0.0096782239):0.006739888,8:0.026245281):0.01529998):0.004095532,((3:0.03275583,(2:0.01243608,1:0.02463774):0.01556313):0.06951312,4:0.01703899):0.0003357341):0.001752391,10:0.01360524):0.01505749,(16:0.01680661,17:0.005509742):0.0064839816):0.003169361):0.001298562):0.001257146):0.0023049399):0.005718784):0.001422993,14:0.0288403591);
tree gen.288 = [&U] ((13:0.001268579,((18:0.0423759835,(19:0.017207053,((((4:0.0175767,(3:0.02302322,(2:0.01249009,1:0.0284635):0.008843583):0.05104686):0.0007572527,10:0.02314116):0.002925233,((6:0.007210726,5:0.006138047):0.003128608,((9:0.00844564,7:0.0147754611):0.002479181,8:0.02929701):0.02098107):0.003644874):0.008019837,(16:0.02166464,17:0.003712001):0.004999826):0.001325788):0.001707012):0.001572403,((12:0.0046754188,15:0.007097905):0.004783306,11:0.0118675):0.0002103496):0.0062223226):0.002229499,14:0.0246637529);
tree gen.289 = [&U] (14:0.0399393272,(13:0.0005855172,(((19:0.022601193,(((10:0.01517384,((4:0.01360007,(3:0.031047813,(2:0.01942444,1:0.01937913):0.008590014):0.04195202):0.004033595,((5:0.004334381,6:0.005996395):0.002063708,(8:0.017086687,(7:0.0126480698,9:0.007822481):0.003044944):0.0085595):0.005778529):0.001667214):0.00773131,(16:0.01914329,17:0.0058594844):0.0008751171):0.002474305,18:0.0285778007):0.0002878723):0.002716819,11:0.01244964):0.0006815802,(12:0.00269707,15:0.003267923):0.0069622721):0.0036543524):0.002094425);
tree gen.290 = [&U] (14:0.0237936639,(13:0.003117846,((18:0.037089551,(19:0.019172115,(((4:0.02010972,(3:0.023878259,(2:0.0229085,1:0.02686385):0.008840579):0.06287617):0.005740441,(((5:0.004578469,6:0.008658231):0.003362809,(8:0.0301650748,(7:0.0143175315,9:0.01009033):0.00341904434):0.01101982):0.006674166,10:0.01004654):0.003454431):0.008686153,(16:0.01537462,17:0.007983697):0.005342381):0.004227754):0.001241765):0.0008319805,((12:0.00482643666,15:0.0099242955):0.0055518782,11:0.007045364):0.0006255906):0.0039589165):0.0037256568);
tree gen.291 = [&U] ((13:0.002808359,((15:0.007912227,12:0.0018455642):0.0082050933,((((10:0.01132747,(((5:0.001854195,6:0.007860571):0.002594486,(8:0.02098833309,(9:0.010309688,7:0.01023285663):0.0029849496):0.01541645):0.003858827,(4:0.02136597,(3:0.04115872,(2:0.0111243,1:0.02200348):0.009051501):0.07057784):0.001602366):0.0005936611):0.01131722,(17:0.0062041972,16:0.01460272):0.003369455):0.006444231,(19:0.009701624,18:0.039598446):0.0002142911):0.0004080865,11:0.01385524):0.003983521):0.0026651545):0.004587016,14:0.04131785777);
tree gen.292 = [&U] (((((15:0.007569408,12:0.0036421385):0.012279546,((11:0.009925404,(((((6:0.009482441,5:0.009467714):0.003640695,(8:0.024611558,(9:0.007944327,7:0.0085282062):0.00052856762):0.01917035):0.004785103,(4:0.01589992,(3:0.03119627,(2:0.008819005,1:0.01869767):0.01151805):0.05950357):0.008408593):0.0001417919,10:0.01934713):0.01163661,(17:0.004456878,16:0.021445754):0.004181364):0.0043803):0.001060235,18:0.0488789423):0.002997365):0.0017318704,19:0.0224682357):0.003596692,13:0.002963647):0.003040507,14:0.031936571);
tree gen.293 = [&U] (14:0.03274786914,(13:0.003858524,((((((16:0.01761523,17:0.008365555):0.002237643,(((((2:0.01450275,1:0.01816003):0.01151139,3:0.033986047):0.05336985,4:0.01442991):0.004113013,(((7:0.0068992675,9:0.006704534):0.003482528,8:0.015179939):0.01873727,(6:0.005483902,5:0.002065105):0.001560952):0.003748868):0.001803146,10:0.01624408):0.01202056):0.001983427,18:0.033284525):0.0002100363,19:0.013440743):0.002470714,(15:0.009511094,12:0.004743667):0.0041921725):0.0007931844,11:0.01153175):0.003313087):0.00585243);
tree gen.294 = [&U] (14:0.0339195461,(13:0.0007680359,(((((17:0.003771055,16:0.018614402):0.004562305,(((8:0.025227807,(7:0.01053013646,9:0.004914891):0.001846892):0.01545783,(6:0.005559032,5:0.001799363):0.002818883):0.002813357,(((3:0.03914901,(2:0.0107507,1:0.02706623):0.01531596):0.05874382,10:0.008261216):0.0014737,4:0.01747461):0.0021843):0.01001042):0.001148316,11:0.01242046):0.001926593,(15:0.004966576,12:0.00266039):0.0045698886):0.001971566,(18:0.032432566,19:0.014519327):0.001948209):0.003908466):0.003315555);
tree gen.295 = [&U] (14:0.0379017888,(13:0.002871366,((12:0.002948452,15:0.009265805):0.0034827321,(11:0.01388886,(((10:0.02037786,(((8:0.025459627,(9:0.00693113767,7:0.014802876):0.009819016):0.01841386,(6:0.004871202,5:0.003260544):0.003428189):0.00171247,(4:0.01404766,((1:0.01449683,2:0.01629875):0.01206835,3:0.02769389):0.05750901):0.001741617):0.0004973627):0.009293451,(17:0.0054994412,16:0.01966986):0.002303964):0.002192383,(19:0.017590874,18:0.0337787312):0.002164431):0.001098183):0.0008008305):0.0052705773):0.003992811);
tree gen.296 = [&U] (((19:0.02108095,((11:0.008118652,(((4:0.01552531,((((9:0.007944839,7:0.0170848567):0.005307793,8:0.0177590695):0.015576092,(5:0.00498248,6:0.008511615):0.002502939):0.005296658,((3:0.02290353,(2:0.01552173,1:0.02790201):0.0103359):0.04884726,10:0.01014221):0.002768869):0.00207983):0.007611673,(16:0.0161242624,17:0.005139578):0.0005231423):0.002597857,18:0.042816688):0.0008107923):0.0005922951,(12:0.0057604545,15:0.007952093):0.005221781):0.0002792234):0.001582814,13:0.002835687):0.0054740917,14:0.0348241671);
tree gen.297 = [&U] (14:0.0354285187,(13:0.001887235,((11:0.01362075,(12:0.00331084786,15:0.009456531):0.0026875212):0.0002106457,((((16:0.01360653,17:0.012233329):0.0016095,(((((6:0.006011418,5:0.006386311):0.002707821,(8:0.019728665,(9:0.009439774,7:0.0140274974):0.00331231):0.02186987):0.005154238,((2:0.01708189,1:0.02586024):0.0174652,3:0.0309975):0.04628792):0.001519871,4:0.02358503):0.0002284808,10:0.01563403):0.01490907):0.003158413,18:0.038612688):0.0003144742,19:0.007421451):0.002255781):0.0060154341):0.002392731);
tree gen.298 = [&U] (((19:0.04109812043,((15:0.0094457506,12:0.005869586):0.0062677244,((11:0.009924322,((((5:0.002237197,6:0.006987024):0.001994912,((7:0.0115757828,9:0.005374443):0.004566401,8:0.020923744):0.01764921):0.001900806,(10:0.01322386,(4:0.02214343,(3:0.02930846,(1:0.02487622,2:0.01408428):0.009381008):0.06992532):0.0004691529):0.003319993):0.0175979,(17:0.003801884,16:0.0213626931):0.00348933):0.002118199):9.934867e-05,18:0.036298024):0.003793642):0.001098088):0.001884835,13:0.003047692):0.002409709,14:0.0395390401);
tree gen.299 = [&U] (14:0.0368057553,((((11:0.01342974,((10:0.01317663,(((3:0.02271659,(1:0.02952721,2:0.01162641):0.01107636):0.06790016,4:0.0221276):0.001013075,(((7:0.0143107104,9:0.00772974):0.007780322,8:0.032214118):0.02161977,(5:0.004934986,6:0.004136224):0.001672361):0.006825622):0.002440946):0.00625522,(17:0.004358509,16:0.01690375102):0.004887072):0.002781527):0.002023795,18:0.03772911):0.0018117737,(19:0.04537710489,(15:0.0080590629,12:0.003412299):0.00348327):1.846247e-05):0.00493016,13:0.003129743):0.0059066201);
tree gen.300 = [&U] (14:0.0275273947,((19:0.0397992137,((12:0.004122832,15:0.0072250126):0.004312548,((((((3:0.0431767,(1:0.03005402,2:0.01048969):0.01204178):0.0473327,4:0.0220287):0.006284096,(((5:0.003899285,6:0.007402348):0.001179384,(8:0.018329756,(7:0.010667963,9:0.004766441):0.00283464998):0.01203702):0.001821437,10:0.01350541):0.002605524):0.009268508,(16:0.01487185,17:0.0096278276):0.005030347):0.0004421814,18:0.0421762229):0.0023796598,11:0.01349184):0.0002122977):0.003689582):0.0021350307,13:0.003228017):0.005924412);
tree gen.301 = [&U] (14:0.0264376307,(13:0.003862275,((((((((2:0.009401299,1:0.0285074):0.006171666,3:0.0176559):0.05942872,10:0.006929007):0.00221442,4:0.02175916):0.002928043,(((7:0.0123064099,9:0.01221997):0.001565247,8:0.01817313):0.01024644,(6:0.006328291,5:0.004383309):0.003134415):0.007112032):0.006081833,(16:0.0271484846,17:0.005230748):0.00388546):0.00156134,11:0.01010766):0.0001778556,((19:0.01839934,18:0.0328255756):0.002155793,(12:0.003199716,15:0.0103457078):0.0052292878):0.0001348461):0.0022740727):0.00205688);
tree gen.302 = [&U] ((13:0.001383544,(19:0.023841429,((((10:0.01401957,(((5:0.003119025,6:0.006866682):0.002152527,((9:0.01261362,7:0.01136557723):0.007969247,8:0.021001056):0.01061385):0.002693155,((3:0.03111347,(2:0.00945674,1:0.01863267):0.02110328):0.05227247,4:0.0292024):0.001750663):0.001185183):0.007502935,(16:0.01687709,17:0.0030673486):0.004267836):0.00844505,((12:0.002704832,15:0.008901874):0.00583916437,11:0.01940907):0.001087922):0.0006884838,18:0.0417422615):0.001941109):0.004132579):0.001998206,14:0.0333214284);
tree gen.303 = [&U] (14:0.0312439988,(13:0.00290596,(19:0.03871014867,(((18:0.043387105,((16:0.00913595,17:0.005980909):0.003378148,(10:0.01595364,((((5:0.00494181,6:0.007453094):0.001747285,((7:0.014228753,9:0.01004957):0.004902192,8:0.029400426):0.01262004):0.007904716,(3:0.02774343,(1:0.02538713,2:0.02068997):0.006215582):0.0558983):0.0003104439,4:0.01956619):0.002117632):0.009646824):0.005246834):0.002125435,(15:0.007301643,12:0.002893364):0.007196554):0.00119063,11:0.01189228):0.002899507):0.005888525):0.0036637606);
tree gen.304 = [&U] ((13:0.002038805,(((18:0.044764094,(15:0.005304408,12:0.003761217):0.0033484706):0.0005363555,(11:0.0084642,((17:0.004692463,16:0.0196615893):0.004109034,(10:0.01727927,(((3:0.02319731,(1:0.03328447,2:0.006734095):0.005650501):0.05766075,4:0.01577548):0.002468659,((5:0.00182538,6:0.006672534):0.007495083,(8:0.0255379342,(7:0.0155016689,9:0.007262878):0.0037481645):0.01594222):0.002335223):0.002152973):0.01746986):0.004133842):0.0006731924):0.0011744306,19:0.0525656593):0.005000548):0.001944826,14:0.0314718986);
tree gen.305 = [&U] ((13:0.004023999,(((((10:0.01756958,(((6:0.004541029,5:0.002031831):0.003471555,(8:0.0302885222,(9:0.006516048,7:0.0204729703):0.0033214223):0.01548028):0.003323384,(((2:0.0102133,1:0.0245471):0.01087922,3:0.02118151):0.05348499,4:0.02263472):0.007184713):0.002091044):0.01082074,(17:0.006995624,16:0.0172598913):0.003807965):0.00151668,(19:0.014377237,18:0.031218918):0.0031791494):0.00318901,11:0.01054552):0.0004187405,(12:0.001817746,15:0.00733604103):0.002186953):0.008787683):0.0020717903,14:0.036827981);
tree gen.306 = [&U] (14:0.0282575833,((((15:0.008472663,12:0.0032254213):0.0062296886,((19:0.013967479,(((((2:0.01880695,1:0.02289713):0.01435089,3:0.01930706):0.07107658,(10:0.0100554,((6:0.005630879,5:0.004601968):0.001971835,(8:0.026559415,(9:0.01534886,7:0.0094350962):0.002169057):0.0118404568):0.008503474):0.0006490793):0.001161194,4:0.01389629):0.007898595,(17:0.008593625,16:0.02019417):0.008764715):0.005885559):0.002649483,18:0.04021399):0.001737386):0.0002150575,11:0.008854174):0.007835458,13:0.002213559):0.006423767);
tree gen.307 = [&U] (14:0.0343518657,(((15:0.0130802307,12:0.0054817167):0.002883611,((19:0.0134052,18:0.0317259502):0.0007024791,(((((3:0.025611638,(2:0.01490617,1:0.03030185):0.01643886):0.06249327,(10:0.01662427,4:0.02092487):0.0005190036):0.00227404,((6:0.006122653,5:0.003545552):0.0006211316,(8:0.01848207,(7:0.015885324,9:0.007017156):0.0079180784):0.01306885):0.00992561):0.009790423,(16:0.0158218788,17:0.01067689):0.005003896):0.002662583,11:0.01697973):0.0004062304):0.0005660431):0.003964033109,13:0.003109633):0.003035855);
tree gen.308 = [&U] (14:0.034514124,((((18:0.0441156331,19:0.01481325):0.0006210063,((((4:0.01993115,(3:0.02750235,(2:0.0162679,1:0.01724058):0.008748343):0.05426281):0.002902497,((6:0.007176411,5:0.005221273):0.002888261,((7:0.0191186154,9:0.006938503):0.0053421067,8:0.026792363):0.01067834):0.004219216):0.001042418,10:0.01836347):0.01237054,(16:0.0180283452,17:0.006534265):0.00249746):0.0087695287):0.0001235,((12:0.005369097,15:0.007584137):0.00479630123,11:0.009878935):0.001098555):0.0019312283,13:0.002270536):0.002505456);
tree gen.309 = [&U] ((((18:0.0439682208,(((10:0.01751375,(((5:0.003243255,6:0.008489192):0.001317665,(8:0.0111291423,(7:0.0144991199,9:0.01178234):0.003524072):0.01431513):0.006377877,(4:0.01555749,(3:0.02620993,(1:0.02249199,2:0.01716673):0.009549504):0.05492739):0.00441719):0.001760553):0.01119033,(16:0.0167918,17:0.0054093607):0.001918937):0.003306742,11:0.01069799):0.002081338):0.008231641,((15:0.007611401,12:0.003565442):0.00426537,19:0.03537929434):0.0006648562):0.0027289578,13:0.0009287749):0.003619698,14:0.023159095);
tree gen.310 = [&U] (14:0.0345494149,((19:0.0443124576,((15:0.012524755,12:0.0042336368):0.0047146438,(18:0.032600144,(((((3:0.03422696,(1:0.05086455,2:0.01502504):0.01161536):0.05968462,(((8:0.020758017,(9:0.006820961,7:0.0110263258):0.002485694):0.01436213,(5:0.002779378,6:0.004022555):0.001796222):0.007906605,10:0.01108428):0.0003271278):0.0001224916,4:0.01531643):0.007699011,(16:0.020475958,17:0.005438129):0.005343174):0.001337502,11:0.01240084):0.002091215):0.001011224):0.0031882374):0.002356454,13:0.003591518):0.00105791092);
tree gen.311 = [&U] (14:0.0357073907,((19:0.04870084747,((12:0.001428831,15:0.0078369267):0.00581641648,(18:0.042277074,((((10:0.01931894,((3:0.02537434,(1:0.02585723,2:0.01919331):0.01399672):0.0679693,4:0.02145778):0.002648369):0.0009147657,((5:0.003625759,6:0.01126375):0.004532824,(8:0.014094226,(7:0.00918972767,9:0.01067542):0.0033415205):0.01657048):0.004543916):0.01180663,(17:0.0046849824,16:0.02029008):0.002435566):0.005744502,11:0.01499969):0.00161399):0.0001285782):0.001547658):0.00285479,13:0.002599088):0.004874919);
tree gen.312 = [&U] (14:0.0361179127,((19:0.0571073292,((12:0.0025885953,15:0.0084290862):0.005529954,((11:0.01300059,((16:0.0219274876,17:0.002755807):0.002809759,(10:0.01891883,(((5:0.002707592,6:0.01004262):0.003543146,(8:0.014864093,(9:0.0112954646,7:0.0112144698):0.008070702):0.01638262):0.005168237,(4:0.0206276,(3:0.04056713,(1:0.01946246,2:0.01791051):0.005997996):0.05255708):0.005880866):0.00100625):0.01430734):0.003395588):0.001801151,18:0.029675469):0.0002724132):0.0005091841):0.002473235,13:0.001901486):0.00312781);
tree gen.313 = [&U] ((((((11:0.009449829,(12:0.003250671,15:0.006886932):0.005074581):0.0005602576,((16:0.013167008,17:0.006621648):0.001625379,((((3:0.04099179,(1:0.02933763,2:0.02688474):0.01576747):0.06021745,4:0.01660753):0.00163901,10:0.0229141):0.004827422,((5:0.003911062,6:0.008582077):0.001389534,(8:0.021381806,(9:0.008848279,7:0.0138622383):0.004687092):0.01266654):0.006801151):0.006655805):0.000783463):0.0003191397,18:0.0303600601):0.0070526587,19:0.049072164):0.003399905,13:0.003330379):0.001563096,14:0.0387333997);
tree gen.314 = [&U] (14:0.048880713,((((15:0.006169295,12:0.001844011):0.003759303,(11:0.01058789,(((17:0.005340989,16:0.0169170538):0.003467357,(10:0.01008995,(((3:0.02421648,(1:0.02646456,2:0.01391044):0.01085036):0.05929672,4:0.02105217):0.003316143,((5:0.001773688,6:0.009246836):0.001012201,(8:0.0276899702,(9:0.010143107,7:0.0073300202):0.00471657):0.01281849):0.009105251):0.001266905):0.02165557):0.0040459357,18:0.0417796649):0.001505503):0.0001633127):0.002500845,19:0.05331380083):0.0006947304,13:0.002633395):0.003798776);
tree gen.315 = [&U] ((((11:0.01425807,(((16:0.01803881,17:0.004805893):0.0032061421,(((4:0.02987426,(3:0.0320933,(1:0.01986736,2:0.01308059):0.007982801):0.06428906):0.003778842,((6:0.007680885,5:0.003587392):0.002795754,(8:0.0251358561,(9:0.01080941,7:0.013167254):0.003684961):0.01059973):0.001774148):0.0007631816,10:0.01220107):0.01164705):0.004564692,18:0.039917471):0.001407448):0.002976126,((15:0.0056557813,12:0.001330413):0.008136817,19:0.0446317676):0.001373051):0.003094328,13:0.00240592):0.004029468,14:0.0257970499);
tree gen.316 = [&U] (14:0.0324001811,((((((((((2:0.009857461,1:0.02552905):0.01160351,3:0.031707102):0.0630761,((8:0.020697998,(7:0.0160201125,9:0.0136849562):0.005137358):0.01333747,(6:0.004453456,5:0.00166654):0.002415909):0.004216217):0.0005070592,10:0.0163755):0.005400571,4:0.02482466):0.0153824,(17:0.004430176,16:0.01557751755):0.001365023):0.003783815,(18:0.0389560097,19:0.020295031):0.002450305):0.001602286,(12:0.00428832,15:0.009349231):0.005404174):0.0007483912,11:0.01469001):0.003914698,13:0.001370212):0.002615993);
tree gen.317 = [&U] (14:0.0405990991,((19:0.041551028,((15:0.010551242,12:0.0027118027):0.004094441,((((((6:0.009346665,5:0.006028552):0.005622212,((7:0.0146169383,9:0.008920779):0.0036516364,8:0.017310825):0.0134347):0.003998167,((10:0.008908554,(3:0.03553058,(1:0.02406705,2:0.01198979):0.01402974):0.05326629):0.0007834298,4:0.02340155):0.003601387):0.01178584,(16:0.026492787,17:0.003781766):0.002580493):0.003612344,11:0.01143173):0.0007031492,18:0.0484390347):0.001676321):0.0021214418):0.001162248,13:0.00179787):0.001920899);
tree gen.318 = [&U] (((19:0.0333406739,(((18:0.038655992,((((4:0.01183813,(3:0.02277281,(1:0.02367889,2:0.01639837):0.01556812):0.04616266):0.004275786,10:0.01403771):0.004338071,((6:0.005945814,5:0.00209412):0.002607442,((8:0.0122234367,7:0.0101156018):0.0015248038,9:0.003329897):0.01519556):0.002591915):0.01313602,(16:0.01516545,17:0.004034895):0.001041599):0.005031246):0.0004370172,11:0.01220706):0.000705604,(12:0.005017896,15:0.005970735):0.005200683):0.002485808):0.003675213,13:0.002456373):0.0031170829,14:0.0447056621);
tree gen.319 = [&U] (14:0.0339688169,(((11:0.01791908,(15:0.007671835,12:0.01018703711):0.0035414956):0.0006945257,(((16:0.01679021,17:0.005699376):0.00264389101,(10:0.02064232,(((3:0.02604751,(1:0.0302659,2:0.01135149):0.01021875):0.06053009,4:0.01829839):0.009222194,(((9:0.0097217974,7:0.0101014064):0.002468015,8:0.025952477):0.02036646,(6:0.005899153,5:0.01097266):0.002406409):0.003921415):0.0009334433):0.009683712):0.003102581,(19:0.0128112786,18:0.039517732):0.002493406):0.002238765):0.0041206972,13:0.00177432):0.001064681);
tree gen.320 = [&U] (((((((16:0.01783754967,17:0.004531934):0.002747636,(((4:0.01550733,(3:0.02542073,(1:0.01910977,2:0.01570159):0.01022963):0.059312959):0.001664799,10:0.02089108):0.005060144,((8:0.0214339568,(7:0.0092650609,9:0.00788014):0.003428407):0.01579048,(5:0.006636776,6:0.01136068):0.00234536):0.008300617):0.01230914):0.001213032,11:0.01513875):0.0008149423,(19:0.011663701,18:0.036996968):0.002008713):0.002831747,(12:0.002046498,15:0.0054155542):0.0065738436):0.0010586369,13:0.001125203):0.001513211,14:0.0370171105);
tree gen.321 = [&U] ((((12:0.004123808,15:0.008792199):0.0097596789,(19:0.06080229954,(18:0.03449032263,(11:0.01145838,((((8:0.022115977,(7:0.009529083,9:0.008787572):0.0004139778):0.010731796,(6:0.005316795,5:0.003734115):0.001812445):0.005106685,((10:0.0201232,(3:0.03233588,(1:0.02799665,2:0.004185728):0.006185494):0.07678038):0.002405621,4:0.02785126):0.00280665):0.01690428,(17:0.0085487446,16:0.01215712):0.002121753):0.002611079):0.0005494569):0.001427985):0.0009434424):0.003167818,13:0.0006595409):0.004768652,14:0.0372539001);
tree gen.322 = [&U] (((19:0.0393607004,((15:0.018212206,12:0.003086478):0.003550121,(((((((3:0.02413415,(1:0.01725291,2:0.01655052):0.006092985):0.06579339,4:0.02598825):0.006002555,((8:0.0209771257,(7:0.00781325014,9:0.008191601):0.004432429):0.01293715,(6:0.003854677,5:0.004413324):0.004065796):0.004789108):0.00433156,10:0.0111492):0.01424469,(16:0.015969942,17:0.01060306):0.004391286):0.003316329,18:0.0306042006):0.001234816,11:0.01177808):0.0001214442):0.00239784):0.0014531235,13:0.002145672):0.0007373476,14:0.0371711918);
tree gen.323 = [&U] (14:0.0347134315,(((((((3:0.03480187,(1:0.01973413,2:0.01002071):0.005679034):0.06674989,10:0.0118044):0.004978749,(4:0.01373399,(((9:0.013108208,7:0.012943964):0.0011631066,8:0.024443281):0.01328798,(6:0.01383366,5:0.003246257):0.006002331):0.008647269):0.002050411):0.01345951,(17:0.0038405259,16:0.01660249):0.0044327):0.0005967541,(11:0.01644373,((12:0.0053689439,15:0.008952498):0.006108406,18:0.047809781):0.0005157535):0.0001192146):0.004261558,19:0.0351143496):0.003411662,13:0.0006156554):0.006990758);
tree gen.324 = [&U] ((13:0.0005522389,(19:0.0169051257,(((11:0.007323042,((16:0.0199589814,17:0.004706477):0.004621327,((((3:0.02730758,(2:0.01568436,1:0.01431288):0.01265137):0.05259416,4:0.02937904):0.005966067,((6:0.005242854,5:0.004068968):0.002371795,(8:0.016570376,(9:0.014730786,7:0.0110804953):0.006483415):0.0135119):0.002107141):0.002878551,10:0.01698351):0.01280823):0.002275012):0.002311069,18:0.0433729427):0.000804628,(12:0.005473645,15:0.006129376):0.0071924875):0.002405315):0.003625612):0.001901693,14:0.03266483426);
tree gen.325 = [&U] (14:0.0374727932,(13:0.002342933,(((((17:0.005706126,16:0.02181213):0.001670791,(((10:0.01608875,(3:0.02348364,(1:0.02806331,2:0.01294172):0.005276494):0.06237325):0.0001981457,((5:0.00305063,6:0.008017356):0.001374352,((7:0.0121098093,9:0.00799909953):0.00672208,8:0.0256181463):0.01168349):0.003076741):0.001592951,4:0.02100896):0.01433424):0.004187568,11:0.01128176):0.0005336168,(18:0.033383564,(15:0.008629914,12:0.001311329):0.0067030186):0.0004426987):0.0040494559,19:0.04793297635):0.006087619):0.00359038438);
tree gen.326 = [&U] (14:0.0237366298,(13:0.003294732,(19:0.025594298,((12:0.003136531,15:0.00560604288):0.0040638737,((11:0.01208951,((16:0.01514236,17:0.003970896):0.0029394706,((((3:0.03448093,(2:0.00716305,1:0.02990046):0.01213008):0.05801793,4:0.01730506):0.00449725,((6:0.009782419,5:0.004055495):0.003638485,(8:0.029381394,(9:0.01109334,7:0.012088027):0.008455955):0.01306773):0.00423779):0.0008560046,10:0.01482699):0.009479693):0.001737645):0.001035563,18:0.038911438):0.0002221598):0.001757277):0.006201444):0.00469633);
tree gen.327 = [&U] (14:0.030166809,(13:0.001385697,(19:0.0478645011,((15:0.013162579,12:0.006863779):0.0043108269,((((16:0.02099676,17:0.007276224):0.000831061,((((8:0.026383999,(7:0.014180133,9:0.00640162959):0.0032373926):0.02131463,(5:0.008015448,6:0.01112424):0.004279938):0.005484302,(4:0.02011215,(3:0.02778667,(1:0.02841191,2:0.01455374):0.004481501):0.06319377):0.001582089):0.001813546,10:0.01926906):0.01242072):0.0009176,11:0.0143128):0.001552108,18:0.0480283377):0.002930361):0.0025522452):0.001477943):0.005742965);
tree gen.328 = [&U] (14:0.03069496148,(((12:0.002481521,15:0.01647540296):0.0070020772,(11:0.01815564,((18:0.035132269,(((((6:0.008076131,5:0.005169248):0.004405686,(8:0.0199328024,(7:0.0138100215,9:0.0120955):0.0100534331):0.008241871):0.0124963,(4:0.01927638,((1:0.02066061,2:0.01192531):0.009753883,3:0.02637433):0.08876576):0.006100007):0.0008132423,10:0.0184099):0.0102584,(16:0.01700776,17:0.008601207):0.002914538):0.002700825):0.00065016,19:0.0173195656):0.01129391):0.0007926262):0.005480387,13:0.00232187):0.0047237879);
tree gen.329 = [&U] (((((11:0.01002561,(12:0.005506723,15:0.011296425):0.0035619131):0.0003617019,(18:0.043598204,((((((2:0.01099615,1:0.02174485):0.01287131,3:0.02974046):0.05879677,10:0.01184604):0.0002284186,4:0.02173155):0.002334888,((8:0.0244364429,(9:0.0083675951,7:0.0111425654):0.002043025):0.01965852,(5:0.004143725,6:0.007136995):0.002406838):0.004088821):0.01238598,(16:0.01703271,17:0.007231064):0.0054278808):0.004066875):0.001196482):0.0016678158,19:0.023032827):0.001070275,13:0.002082494):0.003740275,14:0.033674658);
tree gen.330 = [&U] (14:0.0402393278,(13:0.001842865,(((18:0.044876511,(11:0.01027567,((17:0.004764856,16:0.0179485142):0.002174917,((((9:0.006369207,7:0.015324036):0.003858141,8:0.0198131514):0.01581907,(5:0.003044493,6:0.01172955):0.002677788):0.001969047,(10:0.01257665,(4:0.01775249,(3:0.02361004,(2:0.01374201,1:0.02778432):0.008536442):0.05725179):0.001306104):0.002204308):0.01159123):0.008117843):0.0005204451):0.0005877488,(15:0.007560947,12:0.002936214):0.00601704297):0.002077703,19:0.017940019):0.002087262):0.0054067);
tree gen.331 = [&U] ((((18:0.035937144,19:0.017229155):0.0077076657,(11:0.01201048,((12:0.002357405,15:0.00985610693):0.003293609,((17:0.005504302,16:0.028127551):0.003236396,(((((1:0.02396875,2:0.01643882):0.005563708,3:0.02707382):0.058504,4:0.01768431):0.007697583,((6:0.007328599,5:0.00266162):0.003966521,(8:0.023644227,(9:0.014168635,7:0.0117627553):0.0020837968):0.02506301):0.004744171):0.003163289,10:0.01710865):0.008683356):0.004338196):2.153041e-05):0.0008160063):0.010612293,13:0.001415137):0.0037032064,14:0.0322194205);
tree gen.332 = [&U] ((13:0.002619089,(((12:0.002084445,15:0.0091287982):0.005972841,(18:0.039290587,((((((3:0.02642625,(1:0.02310754,2:0.01122651):0.01231765):0.06668551,4:0.02792424):0.003093828,((8:0.015776273,(9:0.005419642,7:0.0110811275):0.001826734):0.017295,(5:0.005073745,6:0.004360129):0.001663088):0.008635109):0.002370889,10:0.01595024):0.01292822,(17:0.006420817,16:0.0184452352):0.003585642):0.002968202,11:0.009026336):0.0007654991):0.001232136):0.0021526499,19:0.0324369792):0.004277571):0.0045648956,14:0.049226398);
tree gen.333 = [&U] ((13:0.001083918,((18:0.0325726621,(((16:0.01100802,17:0.006038528):0.00255637415,(10:0.009235532,(((3:0.04103319,(2:0.01113179,1:0.03416398):0.01501781):0.05545912,4:0.02183703):0.003681962,(((9:0.008641901,7:0.0117916999):0.00452242341,8:0.022347626):0.01358851,(6:0.01048326,5:0.006123956):0.003539961):0.003389124):0.002434243):0.009984416):0.003438928,(11:0.01132974,(15:0.0121302852,12:0.002377951):0.0020401171):0.001670089):0.0002619299):0.004594385,19:0.0454538388):0.001148971):0.002977731,14:0.03424404263);
tree gen.334 = [&U] (14:0.0345504141,((((12:0.00436197083,15:0.007608139):0.0060503822,((((((4:0.0141499,((2:0.02038808,1:0.0186209):0.01792499,3:0.02510602):0.06001711):0.002802673,((8:0.01745504,(9:0.0108985432,7:0.01232905401):0.003110069):0.01621127,(5:0.004282718,6:0.009109545):0.001360122):0.004196824):0.001800348,10:0.01861346):0.01508093,(17:0.007027961,16:0.017874384):0.002079441):0.00573485,11:0.01462964):0.001224563,18:0.0351033545):0.00299737):0.0040738005,19:0.03349934649):0.0030734322,13:0.001786549):0.007684585);
tree gen.335 = [&U] (14:0.0345427984,(13:0.004929996,(19:0.0341093917,((12:0.0049531405,15:0.007126631):0.0057136347,(11:0.0160055,(((17:0.008428009,16:0.01768821):0.0005297439,(((5:0.003177282,6:0.005056633):0.002826784,((7:0.0145884803,9:0.00633049):0.0041326402,8:0.02070312):0.01489464):0.003091296,(((3:0.04332496,(2:0.01487105,1:0.02844705):0.008843211):0.05556303,10:0.01347436):0.002951559,4:0.02344966):0.004218544):0.007432008):0.00332455,18:0.039457791):0.002860391):0.001077988):0.000909138):0.001754499):0.001872013);
tree gen.336 = [&U] (14:0.0395959222,((19:0.03472276945,((((((5:0.003761344,(6:0.007980322,((7:0.0105496272,9:0.00929875935):0.002497359,8:0.02292863):0.02309851):0.00130556):0.004825534,(10:0.01583033,(4:0.01931294,((2:0.01157127,1:0.01987921):0.01224693,3:0.02410101):0.05198439):0.001965933):0.001553999):0.01079372,(16:0.019806382,17:0.003700957):0.01083218):0.003517077,11:0.01451098):0.001036104,18:0.037822789):0.0016589219,(15:0.0112451003,12:0.003123001):0.00370348):0.001343223):0.001707102,13:0.004429655):0.00208517);
tree gen.337 = [&U] (14:0.0281927215,(13:0.002151749,(((18:0.040488459,(((17:0.0036914085,16:0.01342854):0.003236218,(((5:0.004731868,6:0.005800707):0.001366455,((7:0.0084827926,9:0.0048674878):0.002192032,8:0.027031166):0.01416625):0.005807931,(((3:0.02618052,(2:0.01637582,1:0.02645646):0.009288615):0.0503452,4:0.01624246):0.003650903,10:0.01347944):0.004507586):0.01013208):0.00282493,11:0.00938909):0.00256442):0.001357396,(12:0.003438282,15:0.006914968):0.0049112184):0.001372115,19:0.0442857164):0.001125646):0.0025017632);
tree gen.338 = [&U] ((13:0.004211179,((((((17:0.006136596,16:0.01819018):0.0007910334,(10:0.01704504,(((3:0.02571845,(2:0.01603582,1:0.02543993):0.01159772):0.0660059,4:0.02603081):0.006584649,((5:0.001375789,6:0.008872839):0.001575946,(8:0.018563866,(7:0.0146177994,9:0.011178254):0.0050446591):0.01318964):0.005274131):0.002552582):0.01272365):0.001934527,11:0.01504101):0.002761777,18:0.0390811398):0.001830659,(15:0.010459333,12:0.005044818):0.0062753054):0.001636619,19:0.04043601614):0.002004366):0.0054722766,14:0.0266260433);
tree gen.339 = [&U] (14:0.038313311,(13:0.0023141,(((18:0.040369036,(((17:0.007331801,16:0.0237637418):0.001638104,(((5:0.006627915,6:0.007707238):0.003283743,(8:0.01953539,(9:0.007513611,7:0.0093482985):0.004788472):0.02080994):0.002804293,(((3:0.0395197,(2:0.007524917,1:0.02288858):0.01515283):0.07380067,10:0.007196824):0.003141574,4:0.02105036):0.00362352):0.01300527):0.002163596,11:0.009804084):0.00308949):0.000871421,(15:0.012268523,12:0.006561111):0.0088863984):0.00142978,19:0.04592169485):0.001465747):0.0023538715);
tree gen.340 = [&U] (14:0.0390685973,(13:0.002804224,(19:0.0383115161,((((((((5:0.002721421,6:0.008895437):0.003341657,(8:0.016863299,(9:0.0122362937,7:0.01333223821):0.005944144):0.00868021):0.004038156,(4:0.02012654,(3:0.02930698,(2:0.01513902,1:0.02247073):0.00555375):0.05954767):0.001783777):0.001488561,10:0.01594933):0.01752321,(16:0.0192733178,17:0.007538126):0.002113521):0.001923688,11:0.01068525):0.001149962,18:0.040146096):0.001081264,(12:0.0036488329,15:0.010377257):0.005896373):0.0008467991):0.002782266):0.002753674);
tree gen.341 = [&U] (14:0.03330479,(13:0.002243126,(((18:0.036648079,(((10:0.02082954,(((5:0.006320013,6:0.007326842):0.002260124,(8:0.028019363,(9:0.01119934959,7:0.00888664087):0.003416529):0.02160531):0.001520907,((3:0.03332404,(2:0.0160284,1:0.02609874):0.01168159):0.05253536,4:0.01836238):0.0047529):0.00216251):0.009032322,(17:0.003824026,16:0.018334796):0.003197578):0.002795562,11:0.0112768):0.0008617811):0.0003422674,(15:0.0058827841,12:0.0034076581):0.0062947764):0.002640471,19:0.05184167084):0.001163406):0.0024907021);
tree gen.342 = [&U] (14:0.03123598,(13:0.001975056,((((15:0.0086394414,12:0.004622519):0.004688227,(11:0.01672153,((((5:0.003727618,6:0.006965828):0.001156843,(8:0.0233968002,(9:0.01368621,7:0.01181000239):0.003874979):0.01674647):0.004696887,(((3:0.0236407,(2:0.008651241,1:0.02479412):0.007862362):0.05818146,4:0.02403175):0.005685376,10:0.01443207):0.003946852):0.01422922,(16:0.01606128267,17:0.004349635):0.005121031):0.00298148):0.003658838):0.001326553,18:0.0319489875):0.003015377,19:0.03359972875):0.001045013):0.002162317);
tree gen.343 = [&U] (14:0.0279496761,((19:0.0482132667,((15:0.0121323,12:0.003308798):0.0069838589,(((((((3:0.02844736,(1:0.03441648,2:0.006440394):0.01079326):0.04996249,4:0.01203531):0.006184341,10:0.01831002):0.00178655,(((9:0.006531405,7:0.0073658003):0.004291183,8:0.02710867):0.01587528,(5:0.002838077,6:0.00948422):0.003026236):0.01357433):0.008462895,(16:0.018642172,17:0.003227359):0.002537366):0.001645654,11:0.01388299):0.001157267,18:0.0448382548):0.001221661):0.001315026):0.0014625892,13:0.005535156):0.0060097672);
tree gen.344 = [&U] (14:0.0235814225,((((18:0.024964097,(((((4:0.01926278,(3:0.02721815,(1:0.03219269,2:0.01121458):0.00554488):0.04970024):0.004019106,10:0.01077212):0.002222153,(((9:0.0069524749,7:0.0109237644):0.0054423459,8:0.014632127):0.01034657,(5:0.004827063,6:0.004113479):0.002866652):0.003100322):0.01724813,(17:0.008443674,16:0.01335801):0.004052144):0.001467135,11:0.008463126):0.000859262):0.0015255092,(15:0.0086695908,12:0.004533423):0.0058861111):0.0005874017,19:0.03302272583):0.00270885,13:0.0008086902):0.003910161);
tree gen.345 = [&U] (((((11:0.01346694,((16:0.0147829566,17:0.008831841):0.002641645,(((((1:0.03495831,2:0.01847967):0.007777405,3:0.02975208):0.068257091,4:0.01839125):0.0006199876,(5:0.00394998,(6:0.004378158,((7:0.0165059872,9:0.01137622):0.0014450685,8:0.017295733):0.01656977):2.585787e-05):0.005923651):0.0006489508,10:0.01333979):0.01028567):0.001859248):0.0004502704,(19:0.011993689,18:0.043322383):0.001127493):0.0019174604,(15:0.0087965605,12:0.004678971):0.0023565586):0.003614828,13:0.001271027):0.004868146,14:0.0296468395);
tree gen.346 = [&U] (14:0.033223501,(13:0.001942372,((((((((8:0.024035802,(7:0.00776513455,9:0.01046718):0.007696598):0.01358393,(5:0.002695045,6:0.01082777):0.004172667):0.003061472,((3:0.01955297,(2:0.01129852,1:0.02352927):0.009047139):0.06060206,4:0.0157371):0.00283062):0.002452681,10:0.01727845):0.01575332,(17:0.003571467,16:0.020258277):0.002033866):0.0002681,11:0.01085328):0.0005629146,(18:0.0404064072,(12:0.003736344,15:0.0086780404):0.007285291):0.000177838):0.001511227,19:0.04637419783):0.00283464):0.004940124);
tree gen.347 = [&U] (14:0.0304329713,(13:0.001369454,(((11:0.01656751,(((((3:0.01790519,(2:0.01294237,1:0.02769855):0.01285458):0.05307238,4:0.02295403):0.00528529,(((9:0.007060125,7:0.0128068024):0.004865354,8:0.023595947):0.01377704,(5:0.002781927,6:0.007377791):0.001951936):0.003573793):0.0006561856,10:0.01994815):0.01088885,(16:0.01562216,17:0.0100793689):0.0005713775):0.003875496):0.004365303,(18:0.0400795671,(12:0.002913949,15:0.00905575497):0.0046432797):0.002190653):0.001954027,19:0.0380125007):0.006437628):0.007913518);
tree gen.348 = [&U] (((19:0.0187549456,(18:0.0467126948,((((((2:0.008679387,1:0.03024176):0.005825175,3:0.03638219):0.06943124,((10:0.0197259,4:0.0163855):0.001491194,(((9:0.0133790185,7:0.0127078989):0.004486646,8:0.022762229):0.01088788,(6:0.005654876,5:0.001520779):0.004380341):0.00309654):5.71884e-05):0.0120073,(16:0.026734816,17:0.00746626):0.004545206):0.002753213,11:0.01625723):0.002368799,(15:0.009288341,12:0.001298022):0.0026635422):5.263464e-05):0.0028514594):0.00448429,13:0.003061945):0.002493014,14:0.0237819233);
tree gen.349 = [&U] (14:0.0392597998,(13:0.001901907,((((11:0.0122446,18:0.041630034):5.569733e-05,(12:0.003189534,15:0.012420805):0.0089344246):0.0005094208,(((10:0.01640473,((3:0.050924,(2:0.01536527,1:0.01351021):0.009394748):0.05350908,4:0.02741484):0.000341445):0.003583493,((8:0.019075946,(9:0.010289517,7:0.0072339966):0.003950129):0.02106738,(5:0.003207407,6:0.004716116):0.002099415):0.006792236):0.007603618,(16:0.021044831,17:0.004769931):0.003591429):0.00237748):0.0026726266,19:0.0440575184):0.0007545215):0.00477399);
tree gen.350 = [&U] (14:0.0462791335,(13:0.003611917,((((11:0.008473022,((4:0.012540897,(((3:0.03113477,(2:0.01368262,1:0.02206709):0.005367374):0.06207073,(((9:0.01057346,7:0.0186484022):0.003146184,8:0.0201845788):0.01390949,(5:0.005241589,6:0.007187368):0.005118895):0.002605591):0.002207895,10:0.01771432):0.001552751):0.008258712,(17:0.006166684,16:0.0183755):0.004082611):0.0001386471):0.001629861,18:0.045945967):0.0002590123,(15:0.0099717885,12:0.00511023):0.004748603):0.00315109,19:0.03878560999):0.002364163):0.003337748);
tree gen.351 = [&U] (14:0.03896547102,((19:0.05071903723,((12:0.002051677,15:0.007663872):0.010368535,(11:0.01454157,((((((5:0.004318676,6:0.006365392):0.003808642,(8:0.0272805732,(9:0.005844893,7:0.01172744847):0.0051324483):0.0240054):0.001756388,(10:0.01152039,(3:0.03429649,(1:0.03638232,2:0.01593839):0.0111394):0.06040457):0.001265504):0.003885754,4:0.01874523):0.01086233,(16:0.026484696,17:0.007049002):0.00357763):0.00268723,18:0.0444699968):0.001854598):0.0006876138):0.000875489):0.001653437,13:0.003588124):0.0038828092);
tree gen.352 = [&U] ((((((((10:0.0172705,((((2:0.01659887,1:0.02704346):0.01300396,3:0.03245859):0.05821208,4:0.01815888):0.002794135,((5:0.006012555,6:0.009549028):0.002275411,(8:0.024081823,(9:0.009373318,7:0.00756970008):0.003918378):0.02381939):0.006259776):0.0007084903):0.009677251,(16:0.02029346,17:0.006570702):0.005667502):0.003279503,19:0.013339491):0.001317562,18:0.0394254044):0.002062101,(12:0.004961521,15:0.0146525349):0.0046756796):0.000761874,11:0.01194166):0.0038091189,13:0.001669037):0.007724799,14:0.03470277781);
tree gen.353 = [&U] ((((12:0.007751476,15:0.005380817):0.003030253767,((18:0.049691728,19:0.018641798):0.001632975,(11:0.01255042,(((4:0.01484308,(((2:0.008067772,1:0.01999249):0.01267574,3:0.03293808):0.06239027,10:0.01048125):0.002950939):0.002241029,((5:0.001972162,6:0.007084626):0.00150637,((9:0.005707997,7:0.0137564769):0.0025362612,8:0.021788768):0.01345626):0.00666043):0.01164813,(16:0.01811278,17:0.005871217):0.0011403498):0.003264523):0.0009569801):0.003269335):0.0057361417,13:0.0005437186):0.00342367,14:0.0394925831);
tree gen.354 = [&U] (14:0.0317882226,((19:0.0496695271,((18:0.038416942,(15:0.008750459,12:0.0042654403):0.005229217):0.001515518,(11:0.01311117,((16:0.01708982,17:0.0040103858):0.00303131,((((3:0.02605721,(1:0.02187494,2:0.02021274):0.01333689):0.06985003,10:0.0144708):0.003437157,4:0.02670591):0.002026228,((6:0.00709624,5:0.002491605):0.001224657,((9:0.007279585,7:0.0165108446):0.004735219,8:0.026052079):0.01295108):0.001443506):0.01261281):0.001410502):0.003248995):0.002528691):0.004501901,13:0.004735089):0.00324302214);
tree gen.355 = [&U] ((((((15:0.00548290933,12:0.003308052):0.00369826,18:0.032417571):0.0006917735,(11:0.01727271,(((10:0.02079265,(((7:0.00774916269,9:0.00812194):0.013670124,8:0.020951386):0.01062065,(5:0.004847247,6:0.009926609):0.004432399):0.003111012):0.0003992967,(4:0.02753694,(3:0.02274262,(1:0.02791661,2:0.01723496):0.01385403):0.045913642):0.01023168):0.01233703,(16:0.0150484163,17:0.00704646):0.001146457):0.001354819):0.0007524118):0.003492553,19:0.03907177374):0.001771297,13:0.001084135):0.0030146004,14:0.0325320959);
tree gen.356 = [&U] ((13:0.0008464259,(((((((10:0.0149789,((3:0.029100456,(1:0.01768983,2:0.01630722):0.01212764):0.04880602,4:0.01415628):0.0003488004):0.002645842,((8:0.01899843,(7:0.011895888,9:0.008023441901):0.0037294568):0.01629656,(5:0.005798065,6:0.003009744):0.0009952574):0.002414896):0.008199082,(16:0.019854936,17:0.004264313):0.001934366):0.001564528,11:0.01332903):0.001572049,(12:0.008727997,15:0.007566538):0.0071906601):0.001350177,18:0.036558059):0.00268681,19:0.0373382493):0.0006542856):0.00105246966,14:0.0255232975);
tree gen.357 = [&U] (14:0.029850401,(13:0.002311509,(19:0.04776442735,((12:0.002783531,15:0.006755804):0.0057775218,((((((8:0.018137529,(9:0.0064685686,7:0.010419957):0.004531873):0.01215728,(5:0.005595527,6:0.007330174):0.001730365):0.00735075,(((3:0.04197449,(1:0.02302487,2:0.02333254):0.003170477):0.0556685,4:0.0160584):0.001263459,10:0.01357302):0.003007902):0.01239777,(16:0.019760904,17:0.007070973):0.002625766):0.003437625,11:0.01071818):0.0003373549,18:0.048912298):0.0006673745):0.0012994414):0.006295291):0.008696094);
tree gen.358 = [&U] (14:0.0487702532,(13:0.002000302,(19:0.03856250494,((15:0.00574509,12:0.00453841):0.008000513,((((((5:0.001561118,6:0.01095515):0.006636501,((9:0.005982458,7:0.019505054):0.001903591,8:0.024787659):0.01377452):0.004225958,(4:0.01878142,((3:0.02755436,(1:0.03082648,2:0.007662211):0.005056401):0.06396936,10:0.009783721):0.004015723):0.001213484):0.01045619,(16:0.01882935,17:0.002437238):0.0072797919):0.0008520815,11:0.01136118):0.0009235801,18:0.05521146008):0.003111447):0.001427209):0.000777105):0.002051324);
tree gen.359 = [&U] (14:0.03506680547,(13:0.001870539,((19:0.0392762324,((((16:0.01791176,17:0.003368264):0.007699144,(((4:0.01704858,(3:0.03248235,(1:0.02676707,2:0.01915081):0.007966353):0.05297161):0.002517694,((5:0.004331463,6:0.006604243):0.002906226,((7:0.0108008845,9:0.0092820303):0.0042147999,8:0.018563891):0.01653895):0.004144957):0.003595865,10:0.01097832):0.01022394):0.001082312,11:0.0115321):0.0002648394,18:0.038590299):0.004620698):0.001139767,(15:0.003927818,12:0.0009341792):0.009682167):0.00155277):0.001738989);
tree gen.360 = [&U] ((13:0.0004756137,(((18:0.037160683,(((16:0.01417428,17:0.009088272):0.002970543,((((3:0.02383923,(1:0.02925246,2:0.01032608):0.008566247):0.06006807,4:0.01643639):0.005481395,((8:0.019728088,(9:0.0053479834,7:0.01295083934):0.005648875):0.01086534,(5:0.005075347,6:0.007081569):0.0004584095):0.01001789):0.001014134,10:0.01541805):0.01220523):0.003056836,11:0.01563491):0.0005934636):0.0014016626,(15:0.008563359022,12:0.005083856):0.005387293):0.001641776,19:0.0436397875):0.002184413):0.004921153,14:0.0486808976);
tree gen.361 = [&U] ((13:0.002850915,((15:0.008155964177,12:0.001491898):0.007536409,((18:0.043136625,(((17:0.007320044,16:0.018654856):0.002929835,((((5:0.004081525,6:0.008600747):0.000682722,((9:0.007543753,7:0.0163306237):0.016589464,8:0.019053468):0.0198388):0.008111685,(10:0.009892551,(3:0.02461198,(1:0.02658019,2:0.01729204):0.009511461):0.06341154):0.001374694):0.003115026,4:0.02353791):0.01155109):0.003206037,11:0.01865865):0.001628445):0.003179749,19:0.03718897642):0.0003281388):0.004530584):0.005242785,14:0.0367385636);
tree gen.362 = [&U] ((((((17:0.005023683,16:0.0151782):0.0054695151,((10:0.01624682,((3:0.02898804,(1:0.01845084,2:0.0111056):0.00975145):0.07081262,4:0.01498404):0.003536626):0.003308511,((5:0.004176142,6:0.007874556):0.00298766,((7:0.0106699072,9:0.008764872):0.005148451,8:0.02031366):0.01359283):0.004941613):0.009394034):0.004333378,(11:0.01343324,18:0.050187956):4.314287e-05):0.006835321,(19:0.0506347315,(15:0.0077772615,12:0.003926773):0.004195601):0.0002420722):0.0004656919,13:0.003750497):0.0007354601,14:0.0346840861);
tree gen.363 = [&U] (((19:0.04849317823,((12:0.004124364,15:0.015480704):0.0075968932,(18:0.035063453,(((17:0.005219863,16:0.0174058405):0.001885876,(10:0.01336371,(((3:0.03820536,(1:0.01824492,2:0.01373832):0.01522389):0.05734646,4:0.01725303):0.009537146,((5:0.003744514,6:0.009248234):0.001310063,(8:0.0222427228,(9:0.00858298,7:0.0149190146):0.003095017):0.01258457):0.009994632):0.002039284):0.01375):0.002370892,11:0.01179117):0.0009471765):0.0043088869):0.004532281):0.001857468,13:0.001520757):0.00417083,14:0.029794469);
tree gen.364 = [&U] (((((11:0.006807498,((17:0.004790468,16:0.021487007):0.00468354,(((3:0.02756923,(1:0.02396216,2:0.01936086):0.006835115):0.04532285,4:0.01832383):0.006248704,(10:0.01894387,((5:0.002456649,6:0.007142343):0.00179432,(8:0.032800441,(7:0.0157689613,9:0.008067581):0.0029424046):0.0100382):0.001966699):0.003127187):0.006414808):0.001619649):0.001245335,(18:0.035640442,(15:0.006622455,12:0.005134749):0.00635408741):0.001849379):0.0017044465,19:0.037728106):0.002527768,13:0.002684376):0.005158705,14:0.029003263);
tree gen.365 = [&U] (((19:0.0473835858,((18:0.041280406,(11:0.01171668,(((4:0.01325511,((5:0.007734212,6:0.007019966):0.004057037,((9:0.008790249,7:0.0139559559):0.003300622,8:0.015865068):0.009093368):0.004135924):0.0001914049,((3:0.01805444,(1:0.02614005,2:0.01435359):0.01249445):0.071753427,10:0.01331709):0.001032142):0.01184067,(16:0.015660612,17:0.007084044):0.001360727):0.0009632745):8.820622e-05):0.003883115,(12:0.0040172435,15:0.012375042):0.005034466):0.001249317):0.001691983,13:0.001325055):0.0027988829,14:0.0323043592);
tree gen.366 = [&U] (14:0.0319842329,((19:0.0428338685,((15:0.01509848,12:0.00358439):0.0046750126,(18:0.0357444769,((((4:0.02114638,(((8:0.0205585114,(9:0.00904368,7:0.01088820666):0.003530258):0.01541061,(6:0.01369045,5:0.004315106):0.006494083):0.009449201,(3:0.03376512,(1:0.02837337,2:0.01022363):0.008986625):0.058996521):0.001972387):0.001617385,10:0.02128583):0.008274299,(16:0.02726704,17:0.007112201):0.005004103):0.002413785,11:0.01522207):0.001170102):0.0017499094):0.003974373):0.000571888,13:0.001896768):0.003900605);
tree gen.367 = [&U] (((((((((10:0.01497881,((3:0.03952579,(1:0.02422008,2:0.01418339):0.008637171):0.06076191,4:0.02077931):0.001030216):0.0004115522,((8:0.023194996,(7:0.0104961779,9:0.007043823):0.0056030858):0.01625652,(5:0.004022355,6:0.01007276):0.004419958):0.004049202):0.01076402,(16:0.02433634,17:0.00764057666):0.002349814):0.001472178,11:0.009295761):0.001397298,18:0.0391630656):0.00115248,(15:0.006276133,12:0.0034358):0.0085771465):0.001314929,19:0.0428187024):0.002962875,13:0.002725574):0.002883113,14:0.0404452991);
tree gen.368 = [&U] ((((((11:0.0148433,((16:0.01600132,17:0.005014832):0.005291135,(((5:0.004360209,6:0.003087757):0.002848497,((7:0.0104672529,9:0.008388803):0.0103255196,8:0.018784076):0.01030668):0.003268287,(((3:0.02967776,(1:0.01739087,2:0.03066889):0.007884729):0.062051,10:0.01621988):0.0001403887,4:0.0203978):0.003377536):0.009719974):0.001062032):0.0006191146,(15:0.0082884663,12:0.003303158):0.012399959):0.001272914,19:0.034817124):0.001074042,13:0.00117492):0.001796155,18:0.0315487419):0.0003575446,14:0.03473931975);
tree gen.369 = [&U] ((13:0.001558444,(((19:0.016385502,18:0.031300259):0.00226517,(((17:0.006853366,16:0.01996629422):0.001185371,(10:0.016173,((((2:0.007708355,1:0.0284005):0.01124436,3:0.0355676):0.05781746,4:0.01815894):0.0004851434,((5:0.007089571,6:0.01199275):0.0008604603,((7:0.0099431539,9:0.009428097):0.005432486,8:0.0168497118):0.009124312):0.001470573):0.001200666):0.01112194):0.002411726,11:0.008794844):0.004955173):0.0010338743,(12:0.00417449674,15:0.006619205):0.006848159):0.008240674):0.002727809,14:0.0392425651);
tree gen.370 = [&U] (14:0.0248402409,(13:0.002351435,(((18:0.043663034,(15:0.0083412979,12:0.009295866):0.0049196238):0.00155664,(11:0.0100698,((17:0.004775641,16:0.0149683868):0.00522696,(((((9:0.007275299,7:0.007306933):0.007090337,8:0.0241598998):0.01360157,(6:0.0100709,5:0.002554464):0.002692677):0.01178308,(10:0.0127302,(3:0.04427537,(1:0.02307205,2:0.01436755):0.005446305):0.0661907065):0.002242558):0.003702959,4:0.01812607):0.01611531):0.002983106):0.001175218):0.005222589,19:0.04841596794):0.00205929):0.00431099);
tree gen.371 = [&U] ((13:0.0009394063,((15:0.007151102,12:0.00510236):0.0051954372,((18:0.0419222214,(19:0.013593757,((10:0.01418889,((((2:0.01869153,1:0.0267239):0.006314397,3:0.02565922):0.066160436,4:0.01819667):0.003904232,((8:0.02055617,(7:0.0086367931,9:0.005896754):0.005646855):0.02514565,(6:0.007134513,5:0.009140089):0.002082046):0.006044091):0.002401667):0.01050587,(16:0.0256950758,17:0.008844812):0.002069235):0.002503567):0.002444962):0.001636762,11:0.0159553):0.001551781):0.008920205):0.0006266431,14:0.0345913726);
tree gen.372 = [&U] ((((15:0.0110114292,12:0.002650891):0.0052093698,((((4:0.02541047,(((2:0.01343502,1:0.01868419):0.01127116,3:0.02453921):0.05752004,(10:0.01287793,(((9:0.007005915,7:0.0185586736):0.005499234,8:0.0215544916):0.01646514,(5:0.005678808,6:0.007459562):0.005132943):0.006281665):0.0005898833):0.009686124):0.01110559,(17:0.01018717,16:0.0195670702):0.002521028):0.004015164,11:0.01193632):0.0002779167,(18:0.0374462074,19:0.0127683232):0.002477919):0.001758543):0.0077749901,13:0.002801077):0.004104587,14:0.024665686);
tree gen.373 = [&U] (14:0.0389275169,(13:0.00150783,((12:0.001733789,15:0.009367053):0.0042894764,(19:0.0408629419,(18:0.0350533486,((((((3:0.02801141,(1:0.01628964,2:0.01440068):0.006993517):0.04344627,4:0.01705333):0.003971498,(((9:0.008615984,7:0.0163616262):0.006872953,8:0.018855955):0.01388379,(5:0.004071125,6:0.008342959):0.002349131):0.01007018):0.001232419,10:0.0166613):0.01666286,(16:0.013601906,17:0.006540888):0.002607556):0.003051798,11:0.01074346):0.002096774):0.003989645):0.0003483884):0.00192960435):0.0022438016);
tree gen.374 = [&U] (14:0.0405801136,(((19:0.019363973,18:0.0307943593):0.0033539272,(((((((9:0.008982769,7:0.00968560929):0.009498237,8:0.021730963):0.01116466,(5:0.004549308,6:0.004898392):0.004996227):0.005326519,((((2:0.01388016,1:0.03267293):0.005892172,3:0.03849113):0.05603525,10:0.01339375):0.004294207,4:0.02721731):0.001275572):0.008651558,(17:0.004869821,16:0.0228946356):0.0006873578):0.003774488,11:0.01531179):0.002692594,(12:0.00387827,15:0.010719521):0.0053809821):0.000892168):0.004971178,13:0.001519446):0.0044942381);
tree gen.375 = [&U] ((13:0.00641543,(((15:0.006527102,12:0.00394895):0.003074263755,(((((((3:0.03164752,(1:0.02161992,2:0.01479134):0.004448141):0.05089914,4:0.0090207):0.00496242,10:0.009274194):0.002870973,((8:0.019973255,(7:0.0121344958,9:0.006363163):0.0040094987):0.01451802,(5:0.003834038,6:0.006251542):0.002293605):0.002279947):0.01226389,(17:0.006283552,16:0.0167575767):0.004549267):0.002329769,11:0.02027312):0.0003165249,18:0.037426912):0.0003551915):0.0022182248,19:0.047627927):0.003449417):0.008584015,14:0.0417075556);
tree gen.376 = [&U] (14:0.0349782188,(13:0.001029403,((18:0.0269406763,((((17:0.006059321,16:0.01518479):0.00254884607,((4:0.01653326,(10:0.00927027,(3:0.022641349,(1:0.03241692,2:0.01583402):0.006971512):0.05090134):0.001729083):0.00271408,((6:0.009966421,5:0.002904413):0.003968492,((9:0.004913753,7:0.0088340764):0.0013272897,8:0.022538338):0.00878591):0.003411165):0.007981201):0.002617847,11:0.01452066):0.0009971035,(15:0.007020556,12:0.0008310581):0.0031699551):4.996069e-05):0.0017912393,19:0.03822119936):0.002769154):0.00587875);
tree gen.377 = [&U] ((((12:0.00390110836,15:0.00679494864):0.006015104,(((((16:0.01312797,17:0.003424376):0.0036484193,((((6:0.002273502,5:0.006573263):0.003385122,(8:0.028663919,(9:0.007676733,7:0.0125141211):0.007841606):0.01143002):0.006769931,(4:0.01623336,10:0.01414154):0.002042115):0.0003592651,(3:0.04202054,(1:0.01837766,2:0.01529936):0.0128014):0.05301266):0.009524776):0.002961738,11:0.01452959):0.00199717,18:0.0264291975):0.002511351,19:0.04163520814):0.001069988):0.001487094,13:0.001006485):0.00083921738,14:0.043085303);
tree gen.378 = [&U] ((((11:0.01810426,((10:0.0184588,(((5:0.003499041,6:0.006936138):0.003712542,(8:0.0235939665,(9:0.0106385,7:0.0071583041):0.005087915):0.01350576):0.005455593,(((2:0.00796427,1:0.02424769):0.01077544,3:0.02300881):0.05731579,4:0.01947526):0.004009199):0.001773219):0.006609164,(17:0.006974823,16:0.0200011071):0.0006599551):0.0004432717):0.00232496,((12:0.00327589572,15:0.009782998):0.0032210098,(19:0.0107943154,18:0.0312620685):0.003319806):0.00091436):0.0026567927,13:0.001467618):0.00180139019,14:0.0307480187);
tree gen.379 = [&U] ((((15:0.014114188,12:0.0026809431):0.0047422946,(11:0.01339262,(((10:0.01314701,(((5:0.00444544,6:0.006524113):0.001524717,((9:0.0109098486,7:0.0154921116):0.005848506,8:0.019389033):0.01689942):0.006394812,(4:0.02343323,((2:0.02111689,1:0.02919156):0.006837945,3:0.03580647):0.04521044):0.003098456):0.004256849):0.008160788,(17:0.008703391,16:0.01932342):0.004168539):0.003292179,(18:0.036679656,19:0.01694564):0.001829543):0.0026624512):0.0001449921):0.00699169157,13:0.00577041):0.0074083951,14:0.022979488);
tree gen.380 = [&U] (14:0.0336124955,(((((10:0.01943926,((((2:0.01025243,1:0.02964498):0.009499495,3:0.03078213):0.06871477,4:0.02020023):0.004463836,((5:0.005154537,6:0.008362728):0.002777732,((7:0.0132562447,9:0.007796044):0.00490016,8:0.020203034):0.01025021):0.005286514):0.00254975):0.01164544,(17:0.003291774,16:0.015938593):0.002288134):0.002129431,(18:0.0400417987,19:0.011335255):0.0023316205):0.001006054,(11:0.01095472,(15:0.01158259,12:0.0047134212):0.004602188):0.00079288):0.0023405854,13:0.001118785):0.002386113);
tree gen.381 = [&U] ((((15:0.0091885853,12:0.00222812):0.008302159,(((10:0.02175586,((((2:0.02029545,1:0.02057289):0.009000432,3:0.02879026):0.0447338,4:0.01057205):0.00358313,(((9:0.009637537,7:0.014694567):0.004563309,8:0.021729523):0.01076131,(6:0.009314086,5:0.005024711):0.008645765):0.004038391):0.0008421582):0.01211866,(17:0.006106602,16:0.01586228):0.002100612):0.0005731223,(11:0.01190582,(18:0.0310109903,19:0.0160043997):0.0003050182):0.0002593446):0.0033985141):0.004490114,13:0.006798957):0.002386069,14:0.032307861);
tree gen.382 = [&U] ((13:0.003718255,(((19:0.024382978,18:0.03856854635):0.002714562,(((((4:0.01780935,(3:0.024181097,(2:0.01157531,1:0.02125812):0.004903527):0.06112247):0.006645662,((8:0.014387097,(7:0.0260312221,9:0.01010541):0.007169138):0.01611116,(5:0.002762394,6:0.005387655):0.002990031):0.006031953):0.001041879,10:0.01794764):0.0121231,(16:0.023633621,17:0.003683317):0.003704407):0.003075951,11:0.008866795):0.0007079512):0.001196414,(15:0.00711113,12:0.0024998915):0.0059755133):0.0046598259):0.001783964,14:0.038231712);
tree gen.383 = [&U] (14:0.0308070435,(13:0.00317368,((12:0.002484771,15:0.00444789317):0.004470058,(11:0.01058655,((18:0.03995172,19:0.009085787):0.003876128,((10:0.01528062,(((((9:0.006260588,7:0.0133685845):0.008414842,8:0.0258651528):0.008830267,(5:0.004514216,6:0.00851632):0.0009001101):0.002141073,4:0.02374201):0.001060552,(3:0.03107054,(2:0.01547804,1:0.01711028):0.0113986):0.06115655):0.003566326):0.01083777,(17:0.0071924623,16:0.01470371):0.002234009):0.002100005):0.000671819):0.0008825365):0.008480241):0.002654731);
tree gen.384 = [&U] (14:0.0410342317,(((15:0.0059882048,12:0.001833477):0.0062029703,((18:0.044658543,19:0.015272925):0.005018129,(((((((8:0.025455742,7:0.0108043486):0.0023526522,9:0.0094650907):0.02092244,(5:0.002666602,6:0.01121525):0.004376981):0.003008894,(((2:0.01291047,1:0.01387115):0.01204061,3:0.02440668):0.05447946,4:0.02200072):0.001483784):0.0002811378,10:0.01448713):0.01297201,(17:0.006091166,16:0.016718683):0.002243342):0.004219188,11:0.009403349):0.002591338):0.0071748271):0.00677052,13:0.001468632):0.001974534);
tree gen.385 = [&U] ((13:0.003396654,(((((10:0.01286848,(4:0.02131343,((3:0.02389516,(2:0.0167514,1:0.01962415):0.007991481):0.05798307,((6:0.009611932,5:0.005189123):0.002849058,(8:0.02596648,(9:0.008428047,7:0.0198984465):0.004733956):0.01760703):0.003609531):0.0005226267):0.002460109):0.01664224,(16:0.01688225,17:0.004514168):0.0035598423):0.006374872,(19:0.013876348,18:0.0362098198):0.0002781566):0.002128621,(12:0.003733483,15:0.010639401):0.0038733984):0.0004469871,11:0.01407341):0.00427934695):0.003960125,14:0.0301525436);
tree gen.386 = [&U] (14:0.0352511172,(((19:0.01737897,18:0.030703288):0.00684523,((12:0.00545388004,15:0.004804526):0.003618832,(11:0.01147409,((10:0.01628857,((4:0.02224405,((2:0.01829133,1:0.01877774):0.01334537,3:0.03295896):0.05593102):0.005560319,((5:0.005231044,6:0.01009402):0.001543176,((7:0.0093509481,9:0.007963313):0.00691819,8:0.016223317):0.01272579):0.004508999):0.0006443907):0.01133841,(16:0.016492,17:0.009284426):0.002418189):0.00320155):0.0007297584):0.001823631):0.0028000181,13:0.002147698):0.005745371);
tree gen.387 = [&U] (14:0.0459752301,(13:0.003312929,(((15:0.009993842,12:0.0031531708):0.005664152,(11:0.012491,(((10:0.01909141,(((3:0.03305406,(1:0.02180188,2:0.01246328):0.009419788):0.07072655,4:0.02228264):0.0015062,((6:0.007059398,5:0.007561374):0.0006105915,((9:0.01032768,7:0.0127008663):0.006051047,8:0.021559966):0.01435988):0.005924868):0.001892491):0.01106954,(17:0.0044448447,16:0.01732256):0.004289481):0.003148101,18:0.039114032):0.0005675001):0.002705195):0.00265022,19:0.0454244394):0.0022129586):0.0057733408);
tree gen.388 = [&U] (14:0.04629196967,(((((18:0.0445725151,19:0.018691797):0.001920884,(12:0.001284607,15:0.0088495952):0.005557736):0.0003737742,((((((2:0.01709362,1:0.02883203):0.00842977,3:0.02818489):0.06600016,10:0.01403085):0.006970445,4:0.02189701):0.003192146,((5:0.006040813,6:0.009074429):0.003077704,((7:0.0133084378,9:0.01110742):0.0034235699,8:0.0259733768):0.0116258):0.002326784):0.009796998,(16:0.0207635522,17:0.007287873):0.001548152):0.002213525):0.0005163938,11:0.02007765):0.0040644161,13:0.002351264):0.002451248);
tree gen.389 = [&U] ((((12:0.003828785,15:0.0089820631):0.0046132711,(11:0.01826479,((18:0.038964924,19:0.012023251):0.0006276782,(((((9:0.007383248,7:0.011903908):0.01039644,8:0.0203528313):0.01506054,(5:0.003267853,6:0.00832365):0.001334622):0.005960933,(10:0.01638231,(((2:0.01134316,1:0.0248838):0.003962706,3:0.02471036):0.05311425,4:0.0206986):0.001172642):5.784702e-05):0.01504812,(16:0.02312201,17:0.0104130875):0.001135728):0.003507906):0.0006759465):0.001384695):0.00480800099,13:0.002623435):0.006722068,14:0.0335609708);
tree gen.390 = [&U] (14:0.0250050443,(13:0.001260049,((((15:0.0079484608,12:0.002096175):0.00399947,11:0.01320627):0.0009300751,(((16:0.02836905,17:0.010267332):0.002254277,(((8:0.014998359,(7:0.0129557,9:0.004749351):0.008250666):0.02423147,(6:0.006991365,5:0.004676603):0.004491197):0.005418075,(4:0.02271261,(((2:0.01110724,1:0.02011794):0.003056884,3:0.03341634):0.05686545,10:0.01322979):0.0007015438):0.003140531):0.009512721):0.003365827,18:0.0510432784):0.0003970426):0.0030697863,19:0.03537435789):0.001005081):0.002361592);
tree gen.391 = [&U] (14:0.0310921871,(13:0.001418317,(19:0.0403843416,((12:0.005383934,15:0.00402426541):0.0064061944,(18:0.033561518,((((((3:0.02379361,(1:0.02456749,2:0.01074651):0.01385301):0.05790409,10:0.01358773):0.002348899,4:0.01805609):0.001675648,((5:0.002457797,6:0.006872297):0.001549595,(8:0.025675451,(7:0.0085888037,9:0.004297181):0.001393185):0.01246054):0.003575129):0.01029106,(16:0.020759087,17:0.004259382):0.002913207):0.002386811,11:0.01097915):0.002372169):0.0003441127):0.00170488179):0.001310286):0.001732289);
tree gen.392 = [&U] ((13:0.001365373,((15:0.0075375466,12:0.007532583):0.012447675,((((((((2:0.01022938,1:0.01781985):0.007133782,3:0.03117246):0.06491947,4:0.0186885):0.0004036617,((6:0.00630373,5:0.007229333):0.003617802,((7:0.01301262801,9:0.008212762):0.001980855,8:0.0262987836):0.01163783):0.003196715):0.004339022,10:0.01940527):0.01082096,(17:0.003244685,16:0.0181349):0.002158571):0.002044501,11:0.01468802):0.0021008554,(18:0.032262706,19:0.011162772):0.00165262):0.003171029):0.0015141886):0.004719938,14:0.0398344574);
tree gen.393 = [&U] (14:0.038525629,(13:0.00202261,(19:0.0194906112,((15:0.010938168,12:0.005021462):0.0053353299,((((17:0.00946999,16:0.02040166):0.0004957698,(((((2:0.01405307,1:0.02676892):0.007129507,3:0.03582029):0.05813632,10:0.02047088):0.003972135,4:0.01699401):0.006269827,(((7:0.0151980301,9:0.01003661):0.005915136,8:0.0194718262):0.01352982,(5:0.006187565,6:0.005678995):0.001777175):0.005047443):0.00919458):0.001800176,18:0.041364205):0.002933347,11:0.01215639):0.0002805965):0.003548255):0.001026783):0.00462983);
tree gen.394 = [&U] (14:0.037047047,(13:0.002368133,(19:0.015584603,(((12:0.00273366,15:0.011860474):0.00552654,11:0.01250388):0.0009979017,(18:0.0319895248,((16:0.0236255563,17:0.008399543):0.002979255,((4:0.01784584,((2:0.01489392,1:0.0322346):0.005962223,3:0.02291692):0.076425072):0.002362247,(10:0.01786057,((8:0.020309638,(9:0.0100559266,7:0.0124941985):0.005909231):0.014464596,(6:0.007971394,5:0.003406514):0.001870416):0.003997422):0.0002484007):0.007076067):0.005190712):0.0009070112):0.0056696049):0.003366949):0.0009114919);
tree gen.395 = [&U] ((13:0.007838653,((11:0.008828224,((19:0.014112119,18:0.042012866):0.002271444,(((4:0.02370559,(((8:0.021343404,(7:0.0093220118,9:0.01161828):0.004438577):0.01128416,(6:0.004413517,5:0.003937858):0.006448407):0.001887751,((1:0.01823455,2:0.01722735):0.01036867,3:0.04056501):0.05416716):0.004022917):0.0006273929,10:0.01505485):0.01527137,(17:0.003304407,16:0.01709950338):0.007906085):0.004736586):0.002021394):0.004600278,(15:0.0071069899,12:0.004432839):0.005850665):0.00571799):0.00740378,14:0.0285377208);
tree gen.396 = [&U] (14:0.0354428451,(13:0.001637593,(((12:0.003825813,15:0.0088030905):0.0059724626,((11:0.0147439,((10:0.008855028,((((9:0.0138378632,7:0.0108783107):0.005046778,8:0.025100335):0.02352315,(6:0.008001306,5:0.001704938):0.000740402):0.003226151,(((2:0.01770343,1:0.03463414):0.009775101,3:0.02553342):0.04713393,4:0.0166482):0.003075004):0.002044661):0.01617074,(16:0.01649614,17:0.0074301706):0.002657861):0.00286066):0.0009611246,18:0.0350267578):0.000938661):0.0004383678,19:0.015089691):0.003212441):0.0047011214);
tree gen.397 = [&U] (14:0.0393953992,(13:0.002732879,((((((((5:0.004157911,6:0.005839709):0.001188839,(8:0.028188401,(9:0.0063167385,7:0.0156926579):0.0048919533):0.01271002):0.007095391,((3:0.02659474,(1:0.02534701,2:0.01625405):0.006575751):0.058951935,4:0.02092066):0.003330684):0.0005610444,10:0.01468156):0.01750232,(16:0.009853904,17:0.00426681642):0.003877664):0.003074988,11:0.01197847):0.001246402,(19:0.016620222,18:0.0339167487):0.001231218):0.001267377,(15:0.008006377,12:0.0035652084):0.0050418253):0.0072811936):0.001189046);
tree gen.398 = [&U] (14:0.035519569,((18:0.042183953,((11:0.01529556,((((((2:0.01816528,1:0.01860256):0.01390459,3:0.01932808):0.0527776,4:0.01115935):0.00317666,(((9:0.009186208,7:0.00972890429):0.004740362,8:0.020778149):0.01554624,(5:0.003096123,6:0.006650268):0.001671483):0.003420128):0.002985528,10:0.01399117):0.008387816,(17:0.01064261,16:0.01591419375):0.00187023):0.004860687):0.001110531,((15:0.007617781,12:0.003747334):0.00714408079,19:0.022653978):0.002610765):0.001757838):0.002485175,13:0.006294221):0.0003975178);
tree gen.399 = [&U] ((((11:0.01591502,((19:0.024542649,18:0.040034031):0.006143213,(((4:0.02126737,(10:0.01017422,((1:0.01791611,2:0.01159692):0.009369356,3:0.04178124):0.05671305):0.002126606):0.003653443,((5:0.003459475,6:0.00502477):0.0006021374,((9:0.0085916967,7:0.0118759622):0.009727668,8:0.019474473):0.01682262):0.001825901):0.01081582,(16:0.01494366,17:0.0114271):0.003426724):0.003316751):0.0021171726):0.001612622,(15:0.01200877072,12:0.0030399592):0.006684951):0.002711154,13:0.000690939):0.00339562,14:0.0260973605);
tree gen.400 = [&U] (14:0.0401636349,(13:0.001672392,((11:0.01204558,((18:0.0448726284,(15:0.006044196,12:0.002930297):0.0076794642):0.0009650344,((10:0.01926206,(((3:0.02029059,(2:0.01025559,1:0.02321277):0.00549228):0.06087544,4:0.02259998):0.00431537,((5:0.002338759,6:0.003643455):0.003193017,(8:0.017023438,(7:0.011411047,9:0.01248195):0.0066682734):0.01048693):0.003596394):0.002502797):0.00912851,(17:0.002807151,16:0.01496947):0.005495815):0.005441236):0.0009586348):0.002342572,19:0.022939606):0.0010212207):0.001870239);
tree gen.401 = [&U] (14:0.0327665274,(((12:0.0042875282,15:0.007042611):0.0042254083,((18:0.037374585,19:0.019608523):0.001993473,(((16:0.01956152,17:0.005310587):0.004748251,(((4:0.02029555,((2:0.0167439,1:0.01566536):0.006629979,3:0.03071484):0.06234429):0.003544457,((6:0.006275646,5:0.008368478):0.003043816,(8:0.020113434,(7:0.00945194,9:0.009479848):0.0036030666):0.01380362):0.003469441):0.002600636,10:0.01365737):0.009786236):0.001322206,11:0.01093096):0.0021813019):0.0014298832):0.0039793004,13:0.002066359):0.004237156);
tree gen.402 = [&U] (14:0.0340320081,(((18:0.040101144,19:0.013414478):0.008232791,((((((((2:0.008332509,1:0.02143897):0.008577807,3:0.02353382):0.07406889,4:0.02048492):0.0002980941,10:0.01830985):0.005258928,((6:0.006383181,5:0.004642452):0.003895206,(8:0.019117544,(9:0.008776359,7:0.0114655655):0.001936902):0.0110456308):0.002301564):0.01660907,(17:0.006801633,16:0.01459348):0.004337523):0.002974702,11:0.007598527):0.004803523,(15:0.008666613,12:0.0048720182):0.0056312635):0.002553414):0.00459167,13:0.002166611):0.004186951);
tree gen.403 = [&U] (14:0.0439298855,(13:0.001380473,((18:0.040580029,((11:0.01281901,(((((3:0.02597298,(2:0.0148822,1:0.03027218):0.01241117):0.05969494,4:0.01705006):0.003023143,((5:0.003071222,6:0.004903238):0.001291123,((9:0.008441616,7:0.009422725):0.0021624388,8:0.019067847):0.0141454):0.007859621):0.005221935,10:0.01639771):0.009915271,(16:0.01579049,17:0.0071133111):0.003627138):0.004312037):0.0026794152,(15:0.012855035,12:0.009281529):0.007491033):0.0005744774):0.00111626,19:0.0161944762):0.001332539):0.0023314649);
tree gen.404 = [&U] (14:0.03933486052,(13:0.002624021,((12:0.002335997,15:0.0104042908):0.0042414526,((18:0.0385938997,((((((3:0.03051765,(2:0.02222712,1:0.01551332):0.005305856):0.07287789,4:0.01583355):0.003734903,((5:0.003496009,6:0.008562838):0.001068224,(7:0.008104565,(9:0.00888948706,8:0.024186746):0.006044617):0.01440412):0.002428522):0.004504601,10:0.01140942):0.01070721,(17:0.0098867101,16:0.01896664):0.004338746):0.002355069,11:0.009586504):0.001556681):0.003651817,19:0.01194965):0.0004995772):0.002719969):0.004367993);
tree gen.405 = [&U] (14:0.0366510236,((((11:0.01615586,((17:0.004675027,16:0.019428):0.0027200031,((((3:0.0304821,(1:0.01756653,2:0.01158409):0.008015888):0.06235964,4:0.01020681):0.001977939,10:0.01266037):0.004567281,((6:0.006939489,5:0.003184811):0.002072378,(8:0.018626602,(9:0.00703485,7:0.0106062674):0.003367573):0.012875011):0.002338512):0.01383773):0.002986598):0.003249157,(12:0.00427323904,15:0.006422809):0.0055381557):0.000586247,(19:0.020502764,18:0.0344367761):0.002364821):0.0096557729,13:0.002108012):0.001234022);
tree gen.406 = [&U] (((19:0.01667202,18:0.040678707):0.0008140154,(13:0.00262791858,((11:0.01560822,((16:0.01921225,17:0.007449705):0.00192411,((4:0.0106536,((3:0.03589019,(1:0.01982909,2:0.00777824):0.01744349):0.04936187,10:0.01235141):0.00116683):0.00130538,((6:0.00914026,5:0.002745115):0.001903528,(8:0.021198233,(7:0.01189008574,9:0.0074440097):0.0027917927):0.01921392):0.005459361):0.01080731):0.002032267):0.001849466,(12:0.0042794265,15:0.006113853):0.01042437144):0.003278346):0.001165004):0.001526041,14:0.032053085);
tree gen.407 = [&U] ((13:0.002780604,((12:0.0027795199,15:0.009254883):0.0027027928,((19:0.0129896826,(((10:0.01181393,(((8:0.023656556,(9:0.01062808,7:0.0128553226):0.004097455):0.009596137,(5:0.004598353,6:0.01269699):0.0009350065):0.004407244,(((2:0.01381032,1:0.03053838):0.008620394,3:0.03009561):0.04829565,4:0.01478056):0.002277188):0.0009261537):0.009576978,(17:0.015338343,16:0.01638543):0.002994125):0.005315843,18:0.042179103):0.001073061):0.0009435391,11:0.01370524):0.000324178):0.0089554352):0.0049324971,14:0.0310616605);
tree gen.408 = [&U] ((13:0.002563163,(19:0.0175190842,(11:0.01317623,(((((((3:0.02500045,(2:0.008507091,1:0.03574564):0.01052593):0.06724258,(((9:0.00694383,7:0.0080867316):0.0037697617,8:0.0185510432):0.01945272,(6:0.007415113,5:0.0021341):0.001357007):0.005503023):0.00401517,4:0.02278097):0.000956142,10:0.01573642):0.01293787,(16:0.020008936,17:0.005830854):0.006305785):0.001150661,(15:0.0147926437,12:0.003124725):0.0072812521):0.000199133,18:0.0517223887):0.0003511181):0.002105929):0.00116858):0.00397716132,14:0.029926138);
tree gen.409 = [&U] ((((12:0.007451118,15:0.01082416):0.009880762,((18:0.039406279,19:0.0161588371):0.001733009,(11:0.01277282,((17:0.009493046,16:0.0138696031):0.004604765,((((3:0.02386319,(1:0.01798707,2:0.01528697):0.00850106):0.05564725,4:0.01602174):0.003545296,((6:0.01112573,5:0.006119721):0.00233153,((9:0.01410085,7:0.01111451915):0.0025620933,8:0.018716082):0.01875623):0.004403181):0.0008742896,10:0.01532991):0.01120985):0.005101886):0.0004466604):0.0053222121):0.004588684,13:0.005879361):0.002721101,14:0.0338330515);
tree gen.410 = [&U] (14:0.0362225425,((((12:0.001766527,15:0.0113805532):0.008666734,(11:0.0110537,((17:0.003941599,16:0.023834458):0.004736295,(((5:0.002263593,6:0.01053907):0.003357395,((9:0.0105423133,7:0.012791249):0.001682241,8:0.023705051):0.021518222):0.004497714,(((3:0.02063095,(1:0.01889505,2:0.01034306):0.0181306):0.06486505,4:0.02666471):0.00134787,10:0.01364177):0.0006898413):0.009270081):0.002064749):0.0004518021):0.0002571922,(18:0.0369715428,19:0.020333806):0.002018183):0.0028283985,13:0.002166536):0.0007038287);
tree gen.411 = [&U] (14:0.0394179067,((((12:0.0054378706,15:0.007318508):0.0059796973,11:0.009751281):0.003965274,(((17:0.0062568141,16:0.01895063):0.002431561,(((5:0.002431692,6:0.009090586):0.0002151943,((9:0.01017887,7:0.0159125865):0.001723999,8:0.0216218166):0.02339236):0.0042941,(10:0.01306337,((3:0.02885685,(1:0.02312709,2:0.01738064):0.006939724):0.04377978,4:0.01536294):0.007723527):0.0003915663):0.01192278):0.006155855,(19:0.014611226,18:0.03806684):0.001158365):0.002300654):0.0100651121,13:0.007444784):0.002590935);
tree gen.412 = [&U] ((((11:0.012492716,(12:0.003765202,15:0.0051703564):0.0030167958):0.000345065,(18:0.035422014,(19:0.020619222,(((10:0.01668798,(((2:0.01935617,1:0.02588447):0.01219339,3:0.0209493):0.04704021,((5:0.006138487,6:0.006954896):0.001027992,(8:0.019466161,(9:0.010587458,7:0.0091508735):0.004358129):0.01007057):0.00457266):0.001542884):0.004414286,4:0.02073607):0.01012195,(16:0.020985825,17:0.007027976):0.003071373):0.005535329):0.001439585):0.0008335599):0.003569952,13:0.001381457):0.003870335,14:0.0385625435);
tree gen.413 = [&U] (((((19:0.018302994,18:0.0265612935):0.0025984553,(11:0.01504289,((10:0.01591541,((((2:0.01118737,1:0.02181143):0.00585663,3:0.02946394):0.05984899,4:0.02163931):0.006155718,((5:0.007122778,6:0.008068673):0.004474202,(8:0.018844763,(9:0.00477974,7:0.012657631):0.002636028):0.009605306):0.00278899):0.002582631):0.00861207,(16:0.014801,17:0.006069809):0.0003951651):0.001302573):0.0008925317):0.00130172,(12:0.003937231,15:0.0067011257):0.003184768):0.00468204483,13:0.003617222):0.004020509,14:0.0340811409);
tree gen.414 = [&U] ((13:0.002038608,(((18:0.0303595396,((((10:0.01809419,((3:0.03629901,(1:0.02763516,2:0.01640083):0.01251558):0.05244468,4:0.02372152):0.001058685):0.001555304,((8:0.030031224,(9:0.008989326,7:0.0156434794):0.005053197):0.01898044,(6:0.005388218,5:0.0058072):0.0009158721):0.00623236):0.01317985,(17:0.004921909,16:0.0214025304):0.004731366):0.003726628,11:0.0135125):0.003573289):0.0005933862,(12:0.002695996,15:0.010430328):0.0051871672):0.004418704,19:0.0391964347):0.002666674):0.0022038593,14:0.029474871);
tree gen.415 = [&U] (14:0.0318814953,((11:0.0130579,((15:0.007503701,12:0.00541406):0.0032170117,(((17:0.006622012,16:0.0142166577):0.004338632,((((7:0.015917855,9:0.006923449):0.0033825108,8:0.017162651):0.01631277,(5:0.002691436,6:0.01054904):0.002461161):0.003614639,(4:0.01816084,((3:0.0273997,(1:0.02366886,2:0.01304352):0.008163717):0.06205738,10:0.01426742):0.005091394):0.000141095):0.007861797):0.003186691,(18:0.037633585,19:0.0247237854):0.001716085):0.001502935):0.0005340761):0.0108479283,13:0.003406926):0.002316408);
tree gen.416 = [&U] (14:0.025592576,(13:0.001367502,(((11:0.01649066,(((10:0.0153979,(((3:0.03292379,(1:0.02940365,2:0.01506885):0.01086627):0.06071188,4:0.01730731):0.002788367,((8:0.0158316464,(9:0.0132731752,7:0.0125117311):0.006027722):0.01228494,(5:0.005321403,6:0.004427186):0.000237041):0.00501674):0.001696185):0.009525068,(16:0.01977661,17:0.008758402):0.00547339):0.001831811,18:0.031039356):0.001691378):0.002848673,(12:0.005636777,15:0.0087737517):0.0072269385):0.004706571,19:0.0426689841):0.003107766):0.0026743614);
tree gen.417 = [&U] (((((18:0.0340049369,(19:0.010640598,((16:0.0213251619,17:0.006243133):0.002793904,((((3:0.02497031,(2:0.01004294,1:0.02257656):0.005520253):0.06372834,10:0.008376194):0.005433093,4:0.02183325):0.001688407,((6:0.006706635,5:0.005723435):0.001271842,(8:0.025399356,(9:0.006139227,7:0.008485317):0.004990117):0.01722773):0.005327484):0.01174486):0.001499203):0.003691292):0.001448442,(15:0.011525869,12:0.00523133):0.005514757):0.0001915172,11:0.01803104):0.0036434448,13:0.0008768622):0.003686736,14:0.03849625);
tree gen.418 = [&U] (((19:0.018369695,((((4:0.02625127,((((6:0.006777782,5:0.005603199):0.001118801,((7:0.01724184493,9:0.007579555):0.0027894438,8:0.019626749):0.01467946):0.005010717,(3:0.02154174,(2:0.01439724,1:0.02630753):0.008380713):0.06413576):0.001112706,10:0.0168419):0.002873629):0.01993363,(16:0.01651608,17:0.0073112374):0.007844809):0.004340122,(18:0.04241605,11:0.01260647):0.0003184875):0.001748389,(12:0.003324442,15:0.0099994776):0.003830865):0.004950412):0.002517547,13:0.001913626):0.002567554,14:0.0440510678);
tree gen.419 = [&U] (((((12:0.006397186,15:0.0081896392):0.0049530551,(18:0.033543867,19:0.010832452):0.006272324):2.672842e-05,(((17:0.0055791026,16:0.03077241):0.002978433,(((5:0.004734913,6:0.006330024):0.002642747,(8:0.022532433,(7:0.010924848,9:0.009466073):0.0062167072):0.0106376):0.003391652,(((3:0.02508435,(2:0.009388325,1:0.02524685):0.009868296):0.05397892,10:0.01287937):0.002261454,4:0.02215608):0.00278606):0.009471128):0.002881612,11:0.01163742):0.003376064):0.0036968235,13:0.001276171):0.0023510237,14:0.0315618018);
tree gen.420 = [&U] (14:0.0308458609,((19:0.0185618987,((18:0.03838355761,(((((4:0.01716303,(3:0.02259939,(2:0.0200235,1:0.02388293):0.008458991):0.04415541):0.003951913,10:0.02167478):0.003231215,((5:0.002673161,6:0.007051155):0.003444507,((9:0.01140043,7:0.011159898):0.00458253,8:0.010533087):0.01500669):0.002527905):0.01602099,(16:0.0185531189,17:0.0075829):0.001656728):0.004142208,11:0.007007515):0.000613821):0.0009131059,(12:0.0052871292,15:0.006580314):0.0062905566):0.0007296449):0.00395171,13:0.002953457):0.001469812);
tree gen.421 = [&U] (((((((16:0.01812331,17:0.0052151836):0.00415827,(10:0.01930097,(((5:0.00554304,6:0.006134628):0.001442429,(8:0.01917425,(7:0.0112659018,9:0.01031923):0.006510613):0.0195372):0.005182518,(4:0.01750244,(3:0.04060602,(2:0.01609379,1:0.0277011):0.01263299):0.04848183):0.001374949):0.001658059):0.02096643):0.001787944,19:0.015337067):0.001021156,18:0.04650224):0.001986008,((15:0.0109225861,12:0.00166691):0.00170016164,11:0.02269484):0.0001000414):0.0061511227,13:0.003087126):0.002177701,14:0.037677664);
tree gen.422 = [&U] (14:0.0356071975,(((15:0.009131588,12:0.0058461478):0.009680658,((((16:0.01390584,17:0.0047969566):0.001280887,(10:0.01216598,(((5:0.008418024,6:0.005653288):0.001771926,(8:0.021603102,(7:0.0132035549,9:0.007394088):0.00914383445):0.01909671):0.006382803,(4:0.01678618,(3:0.02550553,(2:0.01359215,1:0.02510338):0.009480234):0.05614505):0.001160908):0.001143275):0.00872975):0.001848893,11:0.01442593):0.0009841657,(18:0.036889555,19:0.018676785):0.005561553):0.001512313):0.002851246,13:0.001771415):0.003529254);
tree gen.423 = [&U] (14:0.040363908,((((12:0.0031351815,15:0.005102027):0.00361251325,((((16:0.02642392,17:0.0090321212):0.005060328,(10:0.01941868,((4:0.01016164,(3:0.02116486,(2:0.01029113,1:0.02012149):0.01088367):0.05463286):0.004609653,((5:0.004378152,6:0.008521919):0.001768493,(8:0.0189428758,(7:0.0174717434,9:0.01229917):0.0008549298):0.01494905):0.00708586):0.0003369723):0.01146734):0.006860641,18:0.039799982):0.0002774039,19:0.008812939):0.002131825):0.0003227546,11:0.01526561):0.0025079446,13:0.002838683):0.002531194);
tree gen.424 = [&U] (14:0.039252188,((((15:0.010719277,12:0.001191854):0.0046537977,(((((((3:0.03466655,(2:0.01640378,1:0.03234743):0.004831886):0.04987782,4:0.01739325):0.001156962,((5:0.003501957,6:0.01517584):0.002020473,((7:0.011131227,9:0.015957699):0.0063938441,8:0.019022223):0.01596932):0.001648837):0.0005242283,10:0.01756638):0.01451565,(17:0.00536522073,16:0.02493364):0.004393076):0.001151261,18:0.05106491352):0.001827346,11:0.01382011):0.000721832):0.00540706,19:0.0197167141):0.001895769,13:0.0004657078):0.002588658);
tree gen.425 = [&U] (14:0.0316730883,(((12:0.004966836,15:0.0091415161):0.005255087,((((10:0.0196926,(((6:0.009648063,5:0.005240498):0.001965086,((9:0.00837552705,7:0.0163656265):0.002580584,8:0.0234655585):0.01922776):0.005966922,(4:0.02352111,(3:0.02795479,(2:0.01450228,1:0.01851209):0.006942028):0.04535905):0.00474601):0.003766196):0.01219108,(16:0.01708446,17:0.004929594):0.005037607):0.002209307,(19:0.019619314,18:0.02218280426):0.0007889021):0.0005007864,11:0.01356042):0.0004823658):0.0054543448,13:0.002185926):0.00346574281);
tree gen.426 = [&U] (14:0.042673469,(13:0.0008812649,(19:0.03914616541,((18:0.049167766,(((10:0.02231715,(((5:0.01006943,6:0.007612997):0.002809485,(8:0.0223507589,(7:0.0132605328,9:0.0147060267):0.004933822):0.01218227):0.001522128,((3:0.03344185,(2:0.02518988,1:0.01985566):0.006954185):0.05260523,4:0.01942113):0.001531013):0.0009840615):0.01450917,(17:0.009709058,16:0.028636065):0.001901954):0.002723181,11:0.01260515):0.0005559901):0.0009973438,(15:0.00531985,12:0.004425767):0.0056748786):0.003449129):0.001695786):0.001883196);
tree gen.427 = [&U] (((((12:0.005341677,15:0.0104961742):0.0092248533,((((16:0.0197085237,17:0.008311532):0.002365787,((((3:0.03017484,(1:0.02866841,2:0.01336077):0.007691065):0.05373477,4:0.01752193):0.001054792,10:0.01501531):0.006518573,((5:0.003633876,6:0.01067786):0.004341627,((7:0.0070753417,9:0.0127979391):0.006375103,8:0.022646537):0.01753028):0.001602842):0.01104081):0.003001596,11:0.01649735):0.001216614,18:0.031664623):0.002705006):0.0006138066,19:0.0409741756):0.002360845,13:0.001712807):0.003254207,14:0.03203725);
tree gen.428 = [&U] (14:0.04196252671,(((((((17:0.003536004,16:0.017615706):0.0006211339,(4:0.02692747,((((5:0.004564681,6:0.00659743):0.001786315,(8:0.01660194,(7:0.007798391,9:0.016902332):0.0035616635):0.01744751):0.006623384,(3:0.02862482,(1:0.02493063,2:0.01331582):0.01456969):0.0537361):0.001486664,10:0.01340179):0.004235439):0.01240236):0.008128678,18:0.030417804):0.002615472,11:0.01256549):0.0003587965,(12:0.004809224,15:0.00964107647):0.0063817756):0.001573126,19:0.037831492):0.0004197479,13:0.002293485):0.0050388);
tree gen.429 = [&U] (14:0.030891894,(((((11:0.008546432,((16:0.029654132,17:0.01012911):0.004262121,((((3:0.0398031,(1:0.02044809,2:0.01821287):0.004019846):0.05746113,10:0.01793211):0.003253168,4:0.01013206):0.002173413,((8:0.0123659644,(9:0.0073087917,7:0.01701839878):0.0022620051):0.01770509,(6:0.004578923,5:0.006578688):0.003935541):0.008179104):0.008585313):0.003963827):0.001745051,(15:0.0068254515,12:0.002954006):0.002241532059):0.001904245,19:0.05102922574):0.002513212,13:0.006618519):0.0035543561,18:0.050300151):0.00279183);
tree gen.430 = [&U] (14:0.0354602745,(13:0.00245028,((((((10:0.01127112,(((2:0.009455463,1:0.02327116):0.01325627,3:0.02839597):0.05524286,4:0.02083361):0.0008424403):0.001979628,(((9:0.0085194495,7:0.01593844565):0.007481013,8:0.016780761):0.01651868,(5:0.003046634,6:0.009338309):0.001128923):0.004529405):0.01308559,(17:0.005150166,16:0.0181199148):0.001322981):0.001718461,((12:0.004437232,15:0.008285868):0.004841652,11:0.00732571958):0.000942012):0.0002033183,18:0.0370425693):0.0047302663,19:0.0342342609):0.002888965):0.0020387149);
tree gen.431 = [&U] (((19:0.015587643,(11:0.01822591,(((((((5:0.008314139,6:0.005309802):0.001408766,((9:0.0112249533,7:0.0091660301):0.005319435,8:0.015827608):0.01357325):0.001849989,(4:0.02299699,(3:0.01985294,(2:0.01345297,1:0.02565417):0.007604887):0.05150807):0.003137328):0.001163261,10:0.0143683):0.01207299,(17:0.007757297,16:0.015508662):0.003224154):0.0016078252,18:0.040420354):0.002991121,(12:0.0049600757,15:0.007630809):0.0026182525):3.85772e-05):0.002246126):0.006708385,13:0.0007308417):0.004351165,14:0.0384905731);
tree gen.432 = [&U] (((((12:0.00247622,15:0.00895095):0.0014418507,(11:0.01094284,(18:0.0315961187,(((((5:0.003491214,6:0.009945173):0.001926579,((7:0.0117007334,9:0.0110354924):0.00198342,8:0.0225611183):0.01357154):0.007031928,(10:0.01107529,(3:0.02821409,(2:0.009554741,1:0.0290332):0.009156277):0.05867068):0.004595867):0.000955538,4:0.01554757):0.00845893,(16:0.02322184,17:0.006685196):0.0037260515):0.002642866):0.0002268594):0.002073647):0.003416087,19:0.0223482374):0.002865245,13:0.001392954):0.003343709,14:0.0355182015);
tree gen.433 = [&U] (14:0.0319891654,((19:0.0199908395,(((((10:0.01758966,(((5:0.003864786,6:0.009477106):0.003171961,((9:0.00381497,7:0.0146571882):0.0048183,8:0.021781213):0.01325851):0.004548806,((3:0.02191921,(2:0.01684609,1:0.02841422):0.005959754):0.06633633,4:0.01595647):0.006501185):0.0001301928):0.01377394,(17:0.005829517,16:0.0223070278):0.004012885):0.001261356,11:0.01156593):0.002427038,(15:0.008550202,12:0.002285868):0.006011908):0.004495924,18:0.031546176):0.0028747604):0.004200591,13:0.000489582):0.0027788);
tree gen.434 = [&U] (14:0.0423534038,((19:0.0167300907,(((((10:0.01376636,(((5:0.007230582,6:0.008028472):0.004365176,((7:0.0178989696,9:0.009710426):0.002740064,8:0.0269689207):0.01850349):0.003069332,(4:0.01717787,(3:0.03419112,(2:0.0181663,1:0.02145373):0.004166457):0.05393073):0.003635322):0.005128614):0.009576383,(16:0.01905456,17:0.0087956619):0.001740965):0.002713954,11:0.01724032):0.0007806357,18:0.0342785784):0.001309502,(15:0.0075786228,12:0.00402688):0.0032498209):0.00248819):0.0007025883,13:0.00238265):0.0022328408);
tree gen.435 = [&U] (14:0.0384608862,((19:0.023560914,((11:0.01069545,(((((5:0.003350799,6:0.002020575):0.006766806,(8:0.021246142,(7:0.016426315,9:0.0090944145):0.0016859434):0.01474906):0.005948715,(((3:0.03912401,(2:0.0223307,1:0.02271568):0.01144603):0.04699515,10:0.02032035):0.001675384,4:0.01488333):0.003696851):0.01009379,(17:0.0063528104,16:0.0208889):0.001784014):0.003749133,18:0.04701155):0.0002398683):0.0008815877,(15:0.004462513,12:0.006500889):0.008641144):0.002932026):0.004415614,13:0.004358399):0.005909939);
tree gen.436 = [&U] (14:0.048221033,(((((((((6:0.006790216,5:0.003706061):0.002118868,(8:0.01370962,(9:0.01314604,7:0.010470354):0.0054698171):0.016712195):0.002276689,((3:0.03251332,(2:0.01450401,1:0.02835922):0.01004053):0.06725978,4:0.01586825):0.004974213):0.000109483,10:0.02431887):0.008150171,(16:0.02034691,17:0.0042093774):0.002144652):0.002348919,11:0.01016058):0.0005458049,((12:0.00413082032,15:0.010330718):0.0041646707,18:0.032373566):0.00110451):0.001524706,19:0.0209883005):0.002668854,13:0.001496299):0.002780362);
tree gen.437 = [&U] ((13:0.001491886,(19:0.0165096885,((15:0.0065730707,12:0.0070751855):0.010003298,((11:0.01162826,18:0.0348908573):0.002633496,((4:0.02265865,(10:0.02165572,((3:0.02556806,(2:0.01240877,1:0.02427372):0.01506674):0.05823876,(((9:0.008995554,7:0.0113119358):0.0029158614,8:0.0185159342):0.01312263,(5:0.002122905,6:0.006752474):0.001032183):0.004704775):0.0006612829):0.00302077):0.01136455,(17:0.001835787,16:0.019063):0.0027072747):0.001672939):0.001777065):0.002549056):0.0027880691):0.003985088,14:0.03449253895);
tree gen.438 = [&U] (14:0.024921608,(13:0.001608031,(((12:0.00259943,15:0.009120028):0.0043615731,(18:0.0338426494,(11:0.01005633,(((4:0.01967726,10:0.01699002):0.001022465,(((5:0.00447943,6:0.006836197):0.002079684,(8:0.027215577,(9:0.00961026,7:0.0157647949):0.00412705):0.01542665):0.003075567,(3:0.02397964,(2:0.01161522,1:0.02326859):0.006613455):0.05794993):0.001059612):0.008213708,(17:0.005781945,16:0.01782575):0.0049059):0.002076906):0.003825418):0.0007034696):0.0035445493,19:0.0158571651):0.002452108):0.003041118);
tree gen.439 = [&U] ((13:0.001408266,(((18:0.038348386,(11:0.01418224,(((((5:0.002170673,6:0.007961184):0.003098432,(8:0.024661704,(9:0.007313978,7:0.00626465812):0.0037026835):0.01999291):0.009132213,10:0.01862716):0.0006843307,((3:0.0203146,(2:0.008637419,1:0.02250362):0.01045743):0.05176685,4:0.02180271):0.004977067):0.009253492,(17:0.003798202,16:0.02285401):0.004265709):0.001190539):0.001211106):0.002493076,(15:0.009585176,12:0.006770892):0.0088015315):0.0006656328,19:0.02060725133):0.003281883):0.0024456133,14:0.029068506);
tree gen.440 = [&U] ((13:0.004385246,(19:0.019187598,((18:0.043246168,(12:0.00438449561,15:0.013061861):0.0028575702):0.000208942,(((((4:0.01630367,(3:0.03605475,(2:0.01184908,1:0.03231695):0.01060209):0.054254):0.004740869,((5:0.00388763,6:0.004860268):0.002145597,(8:0.016889671,(7:0.01652766204,9:0.008049848):0.006112677):0.01636667):0.004846734):0.002407496,10:0.0127671):0.01345757,(17:0.00583474166,16:0.01837938):0.00465612):0.003025297,11:0.01252414):0.002911875):0.0008211549):0.0006236336):0.002202922,14:0.033683398);
tree gen.441 = [&U] (14:0.033426702,((((19:0.0202778967,(15:0.009095707,12:0.001804196):0.0020956267):0.001292619,(((10:0.01730681,((((1:0.01529039,2:0.01035472):0.005658413,3:0.0293113):0.055845684,4:0.0166994):0.005242918,((5:0.004871968,(7:0.0150277586,(8:0.014833844,9:0.01331579):0.0005112976):0.01990679):0.002387222,6:0.007582859):0.006079933):0.001266363):0.0135747,(17:0.006780497,16:0.01978887):0.001679495):0.002676771,11:0.01114605):0.00302374):0.0001145384,18:0.034141859):0.007100145,13:0.004519841):0.0050333253);
tree gen.442 = [&U] (14:0.0426768689,((19:0.01917541593,((15:0.012021266,12:0.0041788506):0.00763167748,(11:0.01659036,(((((4:0.01270871,(3:0.03213854,(2:0.01190816,1:0.01668149):0.01006735):0.04489616):0.006249025,((5:0.005540986,6:0.01124341):0.003496035,(8:0.0179086382,(9:0.0073813796,7:0.0092762484):0.000920357):0.02140047):0.005404747):0.0007448684,10:0.01782694):0.009658981,(17:0.00377886,16:0.018063803):0.001802879):0.002230222,18:0.0355235203):0.001589234):0.0008131009):0.002664254):0.001279048,13:0.002073192):0.00450243);
tree gen.443 = [&U] ((((12:0.002205244,15:0.0096266304):0.008165399,((11:0.01183722,(((((5:0.004289581,6:0.006869982):0.0004611545,(8:0.0251951862,(9:0.008376036,7:0.0081628772):0.002066113):0.01480276):0.006551458,(4:0.02467362,((1:0.01836454,2:0.01807218):0.01592086,3:0.0416417):0.06394217):0.001557126):0.0005012706,10:0.01355852):0.009607732,(16:0.01743045,17:0.009490583):0.003294019):0.002019345):0.001145556,(19:0.019101944,18:0.028586355):0.001078823):0.0019393915):0.006630861,13:0.004005331):0.005559632,14:0.0324004539);
tree gen.444 = [&U] (((((15:0.0124873385,12:0.0057116568):0.0055396412,((11:0.01026341,((17:0.005098101,16:0.0194974118):0.002006832,(((8:0.017158634,(9:0.00873289,7:0.0121361862):0.0053662703):0.01459991,(5:0.003758712,6:0.004829485):0.003555336):0.002875738,(((3:0.02825108,(2:0.01108653,1:0.03134836):0.01105568):0.06077382,10:0.009662477):0.0001732104,4:0.02097196):0.001178581):0.01509369):0.00277238):0.0006014915,18:0.047723629):0.001285899):0.0005759832,19:0.02932084703):0.0004156758,13:0.004472942):0.002615299,14:0.034605937);
tree gen.445 = [&U] (((19:0.0527545042,((18:0.046904514,(11:0.01289197,((((10:0.01984919,(3:0.02198602,(2:0.0199051,1:0.02367881):0.0119506):0.07508349):0.002078038,4:0.02679237):0.003314995,((8:0.019076639,(9:0.009713604,7:0.0098176583):0.0007807871):0.01329248,(5:0.004266073,6:0.005552922):0.001087642):0.003150271):0.01694566,(16:0.02068277,17:0.00261916):0.001187005):0.001654948):0.001939372):0.003537128,(12:0.004903672,15:0.0044608371):0.0104120082):0.001403304):0.001914648,13:0.004015753):0.007014753,14:0.0347338841);
tree gen.446 = [&U] (14:0.02767687244,(13:0.003066613,((11:0.01490114,((18:0.047264374,((10:0.02301766,(((3:0.04694208,(1:0.01978696,2:0.01303527):0.01417483):0.04284704,4:0.02754849):0.001510964,((8:0.029207031,(9:0.006341187,7:0.0134684005):0.0045244476):0.01825534,(5:0.001365611,6:0.005061296):0.002547775):0.00428437):0.001658157):0.009047009,(17:0.01024795,16:0.02098856):0.001773797):0.001986564):0.0015120355,(15:0.011843104,12:0.00529784459):0.0035658694):0.0004457454):0.0046869895,19:0.04042577311):0.001524183):0.0009195644);
tree gen.447 = [&U] (14:0.035193255,((11:0.01453168,((12:0.002858549511,15:0.006332353):0.0040859382,((18:0.036130282,19:0.0105046154):0.002092024,((17:0.0077491188,16:0.01448803):0.002001855,(((((7:0.011108178,9:0.016246818):0.001292564,8:0.021391601):0.0126962247,(5:0.003906145,6:0.005748052):0.001293027):0.005974352,(10:0.01741253,((1:0.01610336,2:0.01029224):0.009316031,3:0.02057576):0.05609746):0.001649246):0.001141837,4:0.02380535):0.0108213):0.001296823):0.0008155731):0.0001569478):0.0034308462,13:0.002063043):0.0081697675);
tree gen.448 = [&U] (14:0.028522097,(13:0.0003702213,(19:0.0440538796,(((15:0.008138119,12:0.004242261):0.0020640759,11:0.01559185):0.001535943,(((10:0.01472923,(((3:0.03009038,(1:0.02091198,2:0.01263445):0.0119901):0.06501304,4:0.02638034):0.002580049,(((7:0.00952753367,9:0.0105760271):0.00800463,8:0.014867067):0.01415688,(5:0.001270394,6:0.003503952):0.002448734):0.003366926):0.0003892182):0.01231628,(17:0.0048375509,16:0.0203751):0.005553158):0.001461749,18:0.0303063407):0.0002693566):0.0020406896):0.002193716):0.0044510076);
tree gen.449 = [&U] ((13:0.003779128,(19:0.03963495154,(((15:0.011454809,12:0.00307197559):0.0022155818,(11:0.01048599,((10:0.02084737,((4:0.0139274,(3:0.02037735,(1:0.02592429,2:0.01889636):0.005809851):0.06569957):0.005468155,((8:0.012915398,(9:0.00994866,7:0.0089737044):0.003998306):0.022253153,(5:0.004849722,6:0.008874792):0.003192481):0.007145781):0.001338504):0.01273973,(17:0.0109384213,16:0.01653582):0.002162622):0.002386647):0.001095456):3.99875e-05,18:0.031785283):0.0025293397):0.00106935):0.00163092112,14:0.0320818947);
tree gen.450 = [&U] (((((19:0.008721413,18:0.030711285):0.001446212,(((17:0.004190097,16:0.0146255133):0.001331894,(((5:0.005028307,6:0.009311087):0.002900199,((7:0.00928795992,9:0.014490314):0.008047994,8:0.016795019):0.009318101):0.001237717,((4:0.01884527,(3:0.020329879,(1:0.02115724,2:0.01246924):0.002711386):0.05087938):0.004369408,10:0.01195385):0.001202035):0.01126009):0.002695649,11:0.01150377):0.0002872361):0.002932135,(12:0.0048124737,15:0.0102045096):0.004936365):0.004710245,13:0.001276048):0.001806702,14:0.03633235064);
tree gen.451 = [&U] (14:0.0289448611,(((12:0.003184272,15:0.0126587118):0.00847924,((((16:0.018429293,17:0.005922286):0.004357723,(10:0.01793656,(((5:0.008104941,6:0.006615279):0.003428327,(8:0.036899532,(7:0.0140828524,9:0.01269358):0.001380776):0.01704991):0.002712141,((3:0.02178296,(1:0.01721547,2:0.009291322):0.006652554):0.06243534,4:0.023692):0.003246201):0.0002903382):0.005389744):0.0007722494,11:0.01504304):0.0003320928,(19:0.017227551,18:0.0417116004):0.001945117):0.0020869038):0.002198481,13:0.0005185193):0.00362075);
tree gen.452 = [&U] (14:0.039184641,(13:0.00261044,(((15:0.003291914,12:0.0028096282):0.005652881,(18:0.0298399152,(((((((2:0.005964407,1:0.02125402):0.01113885,3:0.03744567):0.05180846,10:0.01285284):0.001625963,4:0.02118496):0.002675705,((6:0.008652542,5:0.00432304):0.0009643375,((8:0.0172935808,7:0.007961015):0.003442782,9:0.01370471):0.01880469):0.001050088):0.008446357,(17:0.009060908,16:0.0165124094):0.005985155):0.001243917,11:0.01076463):0.001252916):0.0007173831):0.0028408904,19:0.0428016507):0.0022841917):0.004762056);
tree gen.453 = [&U] (14:0.025379479,(13:0.001253103,(19:0.0150969569,(((18:0.0302624466,11:0.01223804):0.0007802886,((((3:0.04021704,(2:0.01163589,1:0.02208569):0.006175169):0.04516152,10:0.01060208):0.003866694,(4:0.01986466,(((9:0.011370578,7:0.0098107716):0.007304774,8:0.017979803):0.01458069,(5:0.003245148,6:0.008047232):0.0009702729):0.001195753):0.0008571573):0.009533709,(16:0.0183490426,17:0.002801888):0.002150377):0.003311026):0.001082194,(15:0.0092330194,12:0.002961917):0.007817519):0.0001742378):0.0013087643):0.0024350479);
tree gen.454 = [&U] ((13:0.002794552,(((18:0.0380966761,(((4:0.01884909,(10:0.01640817,(((6:0.008635394,5:0.003183775):0.001029128,((9:0.01045728,7:0.0188298638):0.006208463,8:0.022271064):0.01266532):0.003027669,((2:0.01831486,1:0.01470208):0.006752555,3:0.02373142):0.054411987):0.0009894952):0.001206798):0.0125928,(16:0.01999503,17:0.0093920335):0.003968913):0.005725024,11:0.01354082):0.001364112):0.004122594,(15:0.012256218,12:0.009141165):0.0057706386):0.002888712,19:0.0185945393):0.0004348785):0.001296581,14:0.0370410892);
tree gen.455 = [&U] (14:0.036218851,(13:0.00249691,((12:0.003305313,15:0.0044849444):0.0080202347,(19:0.0153885465,(18:0.040580203,(11:0.01789302,((((((2:0.01576437,1:0.01984578):0.005222674,3:0.02921432):0.05195606,10:0.01765504):0.002019088,((6:0.006845833,5:0.005152759):0.0006430793,((7:0.0132778351,9:0.01192072):0.004880668,8:0.023504003):0.009759301):0.005549318):0.002319514,4:0.01503403):0.009850706,(17:0.0100985,16:0.01924844):0.003462109):0.002193611):0.001564409):0.008530546):2.320677e-05):0.001548015):0.00310155036);
tree gen.456 = [&U] (((((15:0.009525157,12:0.0058452418):0.0039893274,((18:0.0415882269,(((10:0.01348829,(3:0.03618167,(1:0.01644921,2:0.0190074):0.01232791):0.05256314):0.002671111,(4:0.02218517,(((7:0.0131521557,9:0.01458325):0.005490561,8:0.029565813):0.01374676,(6:0.0028013,5:0.002882325):0.004044818):0.006084895):2.238962e-05):0.009082933,(17:0.008436409,16:0.02167081527):0.002124967):0.001249108):0.001415568,11:0.009705468):1.103885e-05):0.0006641712,19:0.0451923078):0.001016315,13:0.001498879):0.00240465,14:0.0435988937);
tree gen.457 = [&U] (14:0.0306912333,(13:0.00140436,(((12:0.004380991,15:0.010120566):0.0040381708,((((4:0.01438229,((10:0.01881591,(3:0.02373965,(2:0.0130451,1:0.01956602):0.005085538):0.05664205):0.0001321195,(((7:0.008059062,9:0.0095490897):0.006777669,8:0.0192867997):0.01060074,(5:0.002295351,6:0.005689297):0.005314555):0.00487855):0.005940796):0.0169452,(17:0.00557581,16:0.015170392):0.007475366):0.002761137,11:0.01463826):0.0008110024,18:0.0459352885):0.0005852271):0.008182462,19:0.016986578):0.0022204504):0.002391638);
tree gen.458 = [&U] ((13:0.003736783,(((12:0.00433314729,15:0.005315884):0.004779591,19:0.0157771405):0.000930816,(18:0.034878026,((11:0.01221582,(16:0.02022992,17:0.004399749):0.01348673):0.00219471,(((4:0.01672364,(3:0.02275148,(2:0.01043918,1:0.02049349):0.01120562):0.0565737):0.0003373223,((6:0.008165423,5:0.00187107):0.001128368,(8:0.02568896,(7:0.009020176,9:0.0129506):0.006157405):0.01623848):0.006786963):0.0008556278,10:0.02460217):0.01919386):0.001983385):0.0018396156):0.0012372551):0.00282954,14:0.03858512585);
tree gen.459 = [&U] ((((((((((3:0.02465509,(1:0.02430099,2:0.01421339):0.01116501):0.06756936,4:0.02113605):0.004865668,((6:0.007834864,5:0.003408839):0.002226619,((7:0.008112783,9:0.007303344):0.0048818353,8:0.029088913):0.02098353):0.006286176):0.0006790457,10:0.01910423):0.01020012,(16:0.02235176,17:0.0052234571):0.001476715):0.00647443,11:0.01100451):0.00103611,((12:0.005161795,15:0.0087720477):0.0045649618,18:0.0432379585):0.0005577174):0.0018500211,19:0.0473631412):0.0011627355,13:0.002832241):0.005418913,14:0.0372883961);
tree gen.460 = [&U] (((19:0.04678061476,((11:0.01194057,(((((3:0.03677909,(1:0.01965434,2:0.02248199):0.0064324):0.05539481,4:0.02625667):0.005701509,((6:0.007930085,5:0.008148788):0.002459171,((9:0.01080543,7:0.0111203583):0.0026595444,8:0.018438983):0.01787042):0.006418682):0.0009801412,10:0.01260681):0.01431157,(16:0.0229827,17:0.006881581):0.0018167497):0.003238276):0.001016262,((12:0.0056196908,15:0.0061641692):0.004285264,18:0.033062481):0.001249429):0.0015681255):0.0008991342,13:0.002421163):0.0023752522,14:0.0258501496);
tree gen.461 = [&U] (14:0.0396803606,((((12:0.002631853,15:0.012349757):0.0043168687,(11:0.01301207,(18:0.0357703406,19:0.017570029):0.001102059):0.0005339355):0.001307204,(((4:0.01754685,(((1:0.02543697,2:0.01615476):0.01268991,3:0.0231356):0.059562319,10:0.01659586):0.003684104):0.001205979,((6:0.009512013,5:0.002411656):0.003362574,(8:0.022444681,(9:0.01055317,7:0.015427979):0.0031036912):0.02117005):0.003930312):0.01240312,(17:0.003930618,16:0.020982966):0.003368687):0.003634689):0.00600796077,13:0.003234913):0.001724265);
tree gen.462 = [&U] (14:0.0525142089,(13:0.001778462,(19:0.019162756,(((15:0.00939079044,12:0.006315728):0.002832335,(((17:0.003785191,16:0.016018307):0.0006089778,((((6:0.005130875,5:0.004814668):0.002658738,((9:0.01155082,7:0.008358788):0.0053544134,8:0.014721765):0.01990344):0.002208997,((3:0.03530289,(2:0.01204443,1:0.02812684):0.01157612):0.0538812,4:0.01556642):0.003121319):0.001361628,10:0.02228641):0.007369356):0.0045354478,18:0.0390425289):0.001493608):0.0005073974,11:0.01241154):0.002503749):0.001056312):0.007087159);
tree gen.463 = [&U] (14:0.0352294334,(13:0.001919488,(19:0.0217751187,((15:0.007619269627,12:0.0040575043):0.011428676,(11:0.01261128,(((16:0.0198216473,17:0.004353658):0.0004171146,((((3:0.03091911,(2:0.008453685,1:0.0187983):0.01400685):0.060173403,4:0.0209745):0.002112943,((6:0.00714894,5:0.002348025):0.003882715,(7:0.0120803857,(8:0.0192224371,9:0.01267765):0.003350228):0.01326997):0.004997614):0.001263066,10:0.02423371):0.01592677):0.002773106,18:0.0428993793):0.0017544516):0.001650607):0.0008584748):0.0009326451):0.001642104);
tree gen.464 = [&U] (14:0.035819967,(13:0.001620886,(19:0.0194145984,(((12:0.002100495,15:0.0087757317):0.00688118,(((17:0.008163416,16:0.0211144024):0.003781307,((10:0.01498654,(4:0.01675982,((2:0.01645845,1:0.02267011):0.007636316,3:0.03781266):0.06697608):0.002321203):0.001247321,((6:0.00940408,5:0.004147648):0.000831852,(8:0.026719993,(7:0.0099904315,9:0.00539158):0.00477430619):0.0200546):0.001137256):0.01765703):0.00291857,11:0.01056053):0.001378043):0.0004836498,18:0.032490125):0.0023211214):0.003742656):0.001361759);
tree gen.465 = [&U] (14:0.032217347,(13:0.00167224,(19:0.017114478,(((15:0.00924139894,12:0.005413182):0.0016167592,18:0.03496737659):0.0008986498,(11:0.01089944,((17:0.003127975,16:0.01559251):0.007152108,(10:0.01455848,((((2:0.01502444,1:0.0181575):0.006948184,3:0.0356374022):0.04839361,4:0.01162944):0.004910558,((6:0.003235551,5:0.00617548):0.002226342,((9:0.005863209,7:0.0087085647):0.0010338089,8:0.0271515639):0.01927256):0.003453172):0.004233756):0.01027623):0.002563779):0.001838779):0.001359225):0.0034606872):0.004509871);
tree gen.466 = [&U] (14:0.0342693673,(13:0.0008774811,((((15:0.0098720907,12:0.005280752):0.0065423866,(((((((6:0.00472851,5:0.004768907):0.0009025234,(8:0.0167187581,(9:0.006084246,7:0.0122912611):0.0051409704):0.01252397):0.00368256,4:0.01833004):0.0005969185,((2:0.01334802,1:0.0187841):0.004986508,3:0.02149974):0.053260466):0.00208498,10:0.0134025):0.01591317,(17:0.002285559,16:0.022823542):0.001628093):0.002307927,11:0.01510451):0.00378792):0.0005544413,18:0.031042964):0.00287435,19:0.02325901389):0.002237226):0.003598198);
tree gen.467 = [&U] (14:0.04333083093,(13:0.00216014,((((12:0.0067591497,15:0.006474821):0.003365363,(11:0.01279598,((10:0.01376498,(((3:0.036683173,(2:0.01296277,1:0.02413682):0.01309901):0.04745672,4:0.02228871):0.004658942,((6:0.006170581,5:0.00306113):0.003400673,(8:0.023921909,(9:0.00466984,7:0.0089919803):0.003677488):0.01375007):0.005043917):0.001673944):0.007642948,(17:0.0042710425,16:0.01714907):0.003045752):0.00299462):0.002398324):0.0001566637,18:0.041961609):0.001728055,19:0.024047707):0.002430597):0.001658988452);
tree gen.468 = [&U] ((((18:0.032891051,19:0.015523448):0.0009898791,((11:0.01377769,(12:0.009422267,15:0.011957096):0.002324322):0.003159129,((10:0.02064571,((4:0.01443067,((1:0.02058917,2:0.01566117):0.003872432,3:0.03031125):0.04446219):0.004894058,((8:0.029870111,(7:0.011536731,9:0.005392832):0.0032134617):0.02496026,(6:0.004726832,5:0.001763173):0.006740593):0.005063617):0.001246856):0.01249981,(16:0.013672244,17:0.0103775):0.001253455):0.004514392):0.001208646):0.0032956434,13:0.005012915):0.0009459807,14:0.0351951105);
tree gen.469 = [&U] ((13:0.0008764761,(((19:0.012952053,18:0.048552828):0.00342497075,(11:0.01231291,(((((2:0.01714875,1:0.03417431):0.01222102,3:0.02774507):0.05442054,10:0.01424997):0.003277131,(((6:0.004623995,5:0.003938699):0.001389643,((9:0.005848231,7:0.009391683):0.006084939,8:0.029490208):0.01689548):0.006255602,4:0.02450812):0.001051711):0.01382565,(17:0.007655192,16:0.018591723):0.001781603):0.001730298):0.00222724):0.0007707578,(12:0.001969408,15:0.007973577):0.005402621):0.003410238):0.006173235,14:0.0522210601);
tree gen.470 = [&U] (14:0.035114695,(13:0.004308573,(11:0.02165355,(((19:0.02000908,18:0.0398520378):0.0042434,((((8:0.027750236,(7:0.0103220904,9:0.009838857):0.006147081):0.01967851,(6:0.01073465,5:0.004569369):0.002379194):0.003914383,((((2:0.008673915,1:0.0155268):0.0104943,3:0.02310341):0.0614128,4:0.02310505):0.001866776,10:0.01558591):0.0007946027):0.01209456,(16:0.01352322,17:0.00849125132):0.002686875):0.003368723):0.002344053,(12:0.00515032868,15:0.015778615):0.0049258):0.0009084184):0.005408179):0.001995448);
tree gen.471 = [&U] ((13:0.00250571,(19:0.015017366,((((((((9:0.006940419,7:0.0098825605):0.00669138171,8:0.019701633):0.01218849,(6:0.004621409,5:0.0087121):0.003242664):0.003327004,(((3:0.02523655,(2:0.008998478,1:0.02218941):0.01188302):0.05968838,4:0.014701):0.003901402,10:0.0187742):0.0008891717):0.01870117,(16:0.025052564,17:0.004638487):0.002711625):0.0005926867,11:0.009205718):0.001297058,18:0.0422988528):0.0008970536,(15:0.0086216346,12:0.001297697):0.0056506545):0.0008805862):0.003958087):0.006367346,14:0.022817996);
tree gen.472 = [&U] ((13:0.003405286,((12:0.006247241,15:0.007401647):0.0042790302,(11:0.01374766,((((((((2:0.01374723,1:0.018313):0.005284925,3:0.02516511):0.05857924,4:0.02288349):0.0001123735,10:0.01074396):0.001489363,((5:0.006571435,6:0.008492593):0.002810841,((9:0.004693145,7:0.0108703409):0.0051361127,8:0.017867059):0.01156551):0.007481528):0.008080706,(17:0.010676328,16:0.01285025):0.007503204):0.001750716,19:0.017538051):0.0015290094,18:0.0296493863):0.004021865):0.0002054455):0.007580048):0.0021735972,14:0.039219146);
tree gen.473 = [&U] (14:0.041370486,(18:0.035882856,(13:0.001071397,(19:0.0203226524,((15:0.0109703677,12:0.001861428):0.0031935032,(11:0.009136933,((((6:0.005129413,5:0.002774409):0.001074669,((9:0.007908637,7:0.01224426411):0.0017157182,8:0.0208571889):0.01614638):0.005300985,((((2:0.01753874,1:0.01530352):0.005596673,3:0.03564911):0.0639773,10:0.009258838):0.002406147,4:0.02345631):0.002633301):0.01112352,(16:0.013082895,17:0.009670287):0.004295671):0.006175687):0.004243063):0.002587004):0.002377866):0.002475665):0.0009244188);
tree gen.474 = [&U] ((13:0.001869388,(((((((8:0.0204993666,(9:0.009391649,7:0.0111232175):0.0027945029):0.01308839,(5:0.001081896,6:0.00575072):0.005121943):0.004394712,((((2:0.01594858,1:0.01726534):0.008076468,3:0.03691824):0.05417233,10:0.01659637):0.003535568,4:0.01826431):0.00188327):0.009348415,(16:0.0137381781,17:0.007476858):0.001159304):0.001376212,11:0.01621786):0.001226198,(15:0.005113674,12:0.003959686):0.0084185341):0.0002134205,(19:0.022492002,18:0.025203259):0.003274762):0.0040644816):0.003774669,14:0.025580962);
tree gen.475 = [&U] (14:0.03389043,(13:0.0008776068,(((11:0.009985998,(15:0.00755615206,12:0.006604343):0.005665584):0.004793882,(((10:0.01116709,((((2:0.01521601,1:0.01802167):0.01380073,3:0.02770822):0.06264946,4:0.01390393):0.002821071,((8:0.0154943668,(7:0.01614494,9:0.009939538):0.0025095428):0.01417415,(6:0.006593706,5:0.00274656):0.002974712):0.005690835):0.001588473):0.01453657,(17:0.008606207,16:0.01151275):0.0008714597):0.005386574,18:0.042969456):0.0010421081):0.003249563,19:0.0240509096):0.00343327635):0.0024098401);
tree gen.476 = [&U] (14:0.0299718855,(13:0.00208541,(((11:0.01442469,((10:0.02203378,((((2:0.01469119,1:0.02564396):0.0106278,3:0.023945737):0.05174151,4:0.02005946):0.003018162,((8:0.024937596,(9:0.014535643,7:0.0148097487):0.0047297773):0.0162519,(5:0.007222619,6:0.01028849):0.001422074):0.005806439):0.002047214):0.01605716,(16:0.019860389,17:0.004205494):0.001581344):0.001623939):0.002005826,(18:0.0405780246,19:0.014348684):0.003302187):0.002957819,(15:0.0032385229,12:0.005544706):0.0062679441):0.001985995):0.002351752);
tree gen.477 = [&U] ((13:0.002384133,(((18:0.051259021,19:0.022437301):0.0037102021,((((10:0.01188286,((2:0.01065754,1:0.02944362):0.01360246,3:0.02856931):0.053668825):0.0009077531,(4:0.01810255,(((9:0.01330087,7:0.0126549419):0.0077916921,8:0.025434708):0.01966678,(5:0.002244676,6:0.01399936):0.0006268272):0.004019345):0.002525555):0.01614887,(16:0.01956244,17:0.0067178238):0.0007522049):0.002341963,11:0.01056588):0.001540201):0.001016397,(15:0.006421579,12:0.0036501675):0.0088374542):0.0039193725):0.00830858,14:0.0271277016);
tree gen.478 = [&U] ((13:0.0002289288,(((((((((7:0.009018678,9:0.014449014):0.006419942,8:0.021048316):0.017566218,(5:0.006473697,6:0.01503041):0.001556287):0.005089544,(10:0.01827398,(((2:0.01889947,1:0.01847768):0.005589127,3:0.01999542):0.06295408,4:0.01558633):0.003893946):0.0009448905):0.008517069,(16:0.0256948,17:0.002852972):0.0057631101):0.001719518,11:0.009552907):0.0004361433,18:0.03963198317):0.0002039921,(15:0.005188413,12:0.006279846):0.00964018088):0.00258471,19:0.0321057254):0.0031704249):0.003652852,14:0.0347028865);
tree gen.479 = [&U] (14:0.0287594004,(13:0.00125801,(((((((4:0.01516373,((6:0.004529648,5:0.003855847):0.0002208941,(8:0.020700317,(7:0.0202770577,9:0.007907809):0.0072679781):0.0125481):0.005814338):0.000417682,10:0.01709371):0.005189233,((2:0.01884604,1:0.02310357):0.01503364,3:0.02564936):0.05004322):0.006576943,(16:0.0170138573,17:0.004976181):0.002919745):0.00426230594,18:0.032635301):0.0005961366,11:0.02074146):0.002497676,((12:0.005283647,15:0.006541773):0.01241062839,19:0.015497073):0.0002212796):0.0008459165):0.002601784);
tree gen.480 = [&U] (14:0.0342430548,(((15:0.006714291,12:0.002909932):0.00331831309,((18:0.0373740369,19:0.012023997):0.0034115252,(11:0.0101168,(((5:0.003247356,(6:0.006845887,((7:0.01037052642,9:0.007248594):0.004449275,8:0.0209075601):0.02018146):0.0008708223):0.001673496,(((3:0.02569557,(2:0.01844147,1:0.02043724):0.009732778):0.062241085,10:0.009538566):0.003161161,4:0.01621049):0.002123512):0.007602872,(16:0.022174645,17:0.003586252):0.004457488):0.001261669):0.002685656):0.0006104727):0.0058613697,13:0.002169894):0.004457486);
tree gen.481 = [&U] (14:0.049730608,((19:0.024752578,((18:0.051961941,(11:0.01029573,((10:0.02313259,(((8:0.0288343795,(7:0.0133506819,9:0.0060700213):0.004205207):0.01773811,(5:0.006149611,6:0.00357144):0.001217662):0.001431113,(4:0.02245411,((1:0.02181018,2:0.01203054):0.009583147,3:0.03001213):0.067625543):0.001481953):0.0007085192):0.01972254,(16:0.0183196054,17:0.007669968):0.001331535):0.002869921):0.0004142893):0.001055429,(15:0.009623346,12:0.0060698052):0.00695661535):0.001196447):0.002490803,13:0.001481228):0.003756974);
tree gen.482 = [&U] ((13:0.00208992,((((18:0.036637648,((10:0.01952252,((4:0.0147553,((2:0.01247785,1:0.02624285):0.01036215,3:0.02813575):0.06035003):0.001823098,((6:0.01325519,5:0.002852601):0.002002986,(8:0.028420093,(7:0.0104338251,9:0.009747829):0.005438915):0.017283659):0.005167164):0.0007304601):0.01124989,(16:0.01181297,17:0.007744241):0.0032110609):0.002286548):0.001074696,11:0.01410372):0.0006186292,(12:0.004309154,15:0.005170492):0.0104883856):0.0024902237,19:0.0218011095):0.001995925):0.002671537,14:0.042906688);
tree gen.483 = [&U] (14:0.035152934,(13:0.003110297,(19:0.0126102222,(18:0.037160152,((((((((2:0.01894383,1:0.01852762):0.009796187,3:0.0379891):0.04570058,4:0.01875102):0.001750985,((6:0.008976019,5:0.004893267):0.002913916,((7:0.0095507605,9:0.01229279):0.002603977,8:0.020415414):0.0114658005):0.004943607):0.0008355535,10:0.01390452):0.009002135,(17:0.004825143,16:0.01560046):0.0026568629):0.006601397,11:0.01042946):0.003170237,(15:0.005766245,12:0.004788494):0.005946279):0.006508265):0.004025305):0.0010255185):0.0013830544);
tree gen.484 = [&U] (14:0.0325988736,(13:0.001173156,((15:0.0038397194,12:0.001219724):0.0042890261,((((((((9:0.009138616,7:0.0081746108):0.0009955894,8:0.021957419):0.02183414,(6:0.005297723,5:0.004955729):0.002090667):0.004138251,(10:0.008184875,((2:0.02563229,1:0.02225191):0.01119501,3:0.0299275):0.058906051):0.005738042):0.0002983607,4:0.01922026):0.01179796,(16:0.01809663,17:0.00292242691):0.001632853):0.002708274,11:0.01231741):0.0001647016,(19:0.018016665,18:0.0291128857):0.002854372):0.0001961745):0.0058832164):0.003035448);
tree gen.485 = [&U] (14:0.03368923081,((19:0.0157755618,(((12:0.004499304,15:0.008936053):0.006633855,11:0.006547158):0.001562749,(18:0.04321319,(((10:0.01540956,((5:0.003972565,6:0.006405845):0.001709119,((7:0.010615085,9:0.010030515):0.004989839,8:0.027512219):0.01611264):0.00282814):7.570535e-05,(((2:0.01191601,1:0.02374155):0.01245925,3:0.02333757):0.04620112,4:0.01471469):0.002047248):0.01023495,(17:0.0070250721,16:0.01426587):0.002252322):0.003406808):0.0018032211):0.003326368):0.004015752,13:0.001603335):0.002202147);
tree gen.486 = [&U] (14:0.0305615952,(((19:0.0430323584,(11:0.01017674,(((17:0.003452266,16:0.01866608):0.00380300303,(4:0.01646485,((((2:0.006046127,1:0.02947972):0.01184576,3:0.02932321):0.06443417,10:0.02012888):0.004507889,((5:0.003025277,6:0.003952718):0.002184627,(8:0.021761758,(7:0.0098460359,9:0.01435444):0.005553095):0.01981018):0.005088686):0.0009794832):0.01149081):0.001839231,18:0.03961856):0.0001458675):0.0015753873):0.0003900915,(15:0.0155583232,12:0.005646358):0.005934625):0.004429655,13:0.003548816):0.0031915356);
tree gen.487 = [&U] (14:0.0450643031,(((((((10:0.01423113,((((2:0.008674899,1:0.03454108):0.01181499,3:0.03506461):0.0548304,4:0.01326676):0.0113266,((5:0.005979188,6:0.00767474):0.003510315,((7:0.0126702353,9:0.007933862):0.003842513,8:0.0330534036):0.01566219):0.004369982):0.0003261865):0.01276014,(17:0.007356286,16:0.01405266):0.005131759):0.001281931,11:0.0210138):0.001613878,(12:0.0041712094,15:0.012158696):0.006744658):0.001407573,18:0.0420302849):0.00161695,19:0.0219660315):0.001368217,13:0.004426218):0.0010031773);
tree gen.488 = [&U] (((((19:0.013213477,18:0.037732299):0.003994269,(((10:0.02023573,(((5:0.004848254,6:0.009858088):0.005188027,((7:0.01037648046,9:0.005504791):0.00196622867,8:0.0247122095):0.01327217):0.006664732,(((2:0.01394562,1:0.02539905):0.008936175,3:0.02508132):0.05642968,4:0.02301661):0.005084372):0.001407536):0.01883297,(16:0.011322731,17:0.01039607):0.00040745):0.002358203,11:0.0102933):0.001303049):0.0037186763,(15:0.009860511,12:0.002187039):0.0064148318):0.002820739544,13:0.001128177):0.001463257,14:0.032683795);
tree gen.489 = [&U] (14:0.0363546932,((19:0.0196759876,((15:0.0119203474,12:0.002799164):0.006242187,(18:0.0329294729,(((10:0.01212402,((((2:0.01323407,1:0.02283242):0.01382029,3:0.02589602):0.06166343,4:0.01535704):0.003087867,(((9:0.01272806605,7:0.011657717):0.004467502,8:0.0205296917):0.0201167826,(6:0.005782802,5:0.008457983):7.032968e-05):0.004839959):0.003573173):0.007115001,(16:0.0211036709,17:0.00841829):0.00456983):0.005921753,11:0.01417076):0.0004828747):0.003393952):0.0010030156):0.002902272,13:0.001959327):0.001557423);
tree gen.490 = [&U] (14:0.025383779,((19:0.03956196415,(18:0.038444481,((11:0.008447721,((17:0.0050036622,16:0.01997715):0.004766688,(((5:0.001971625,6:0.007309928):0.001948841,((9:0.01153376,7:0.0075071363):0.00712947,8:0.0172586078):0.02062696):0.001550776,((4:0.02129353,10:0.01288258):0.002048959,((2:0.01583818,1:0.02086068):0.007730442,3:0.03898521):0.0578615):0.002990753):0.009640983):0.00209571):0.001665666,(12:0.002746576,15:0.005984156):0.006908246515):0.0002650431):0.005598587):0.00181404,13:0.0008556526):0.002361136);
tree gen.491 = [&U] ((13:0.002036558,((11:0.008199177,((19:0.019804558,((10:0.01508613,(((6:0.004206721,5:0.003901499):0.002150528,(7:0.0128064791,(8:0.025506119,9:0.0086201205):0.002869613):0.01280559):0.005799346,(((1:0.01838795,2:0.01409211):0.009437119,3:0.02726615):0.06567055,4:0.01639787):0.003527716):0.001329094):0.005279604,(16:0.02353487,17:0.0112226):0.00348952515):0.001402849):0.0005020477,18:0.0357511894):0.00123745):0.001410295,(12:0.001897809,15:0.004243717):0.0025688747):0.006576044):0.004603873,14:0.0273340465);
tree gen.492 = [&U] (14:0.029337397,((((15:0.0118499665,12:0.003780164):0.003876966,19:0.0177619359):5.894469e-06,((((10:0.0106531,((4:0.01860225,((5:0.001750378,6:0.01269371):0.003369476,((7:0.00790232455,9:0.008564583):0.003076912,8:0.0304502043):0.01691872):0.003768328):0.0005294709,((2:0.01478486,1:0.03147374):0.006893349,3:0.0266247):0.06763034):0.0002250995):0.005355933,(17:0.00420523,16:0.014546282):0.001812692):0.003354978,11:0.01432535):0.0009826789,18:0.032107592):0.0023369462):0.001341131,13:0.003568998):0.001395073);
tree gen.493 = [&U] (((((((((2:0.007588895,1:0.01655664):0.008641854,3:0.03405827):0.05893529,((10:0.01411943,4:0.0190864):0.001310139,((6:0.004987737,5:0.001368378):0.001406451,((7:0.0089680938,9:0.008907094):0.006950251,8:0.020619023):0.01716001):0.005193311):0.002269528):0.008356862,(17:0.005722745,16:0.0140599):0.003791435):0.004785237,18:0.0380764762):0.0007049102,((12:0.003182361,15:0.00919916923):0.002646064,11:0.01473344):4.8003e-05):0.002468625,19:0.019299991):0.0031885423,13:0.00181841):0.0011514254,14:0.0337695825);
tree gen.494 = [&U] (((19:0.0245627191,(((15:0.01285437035,12:0.004503442):0.005688627,18:0.0446838835):0.0006421478,(11:0.01237844,((4:0.02033644,((10:0.01544122,(3:0.0294354,(2:0.01380799,1:0.02785723):0.01457814):0.057945846):2.609525e-05,((8:0.0181262364,(9:0.01305694,7:0.0144660845):0.003440635):0.022228458,(6:0.004708115,5:0.006221152):0.00218683):0.002150367):0.00231172):0.01182345,(17:0.004504912,16:0.01671995):0.0044524315):0.004062925):0.002817074):0.003546523):0.005881372,13:0.001008877):0.001320311,14:0.0325712311);
tree gen.495 = [&U] (14:0.0383345838,(((12:0.001612062,15:0.00780666):0.005510435,(((18:0.039268741,19:0.017552066):0.002747003,11:0.01610165):0.0001628856,(((4:0.02242858,(10:0.01498652,((1:0.02947073,2:0.01700757):0.008627444,3:0.033613629):0.06526639):0.002366435):0.004069949,(((9:0.01497603,7:0.0104219712):0.0004971254,8:0.03142855):0.01708989,(5:0.004086239,6:0.008075673):0.003511047):0.005884832):0.0108307,(16:0.025922117,17:0.004598509):0.004264689):0.001992671):0.001798235):0.00084500072,13:0.005806013):0.004138774);
tree gen.496 = [&U] (14:0.038013377,((((19:0.01603719,18:0.0373661236):0.002219008,(11:0.01363199,((10:0.01888698,((((1:0.02705922,2:0.01391218):0.0126817,3:0.03219935):0.050686725,4:0.01847326):0.003368558,((8:0.0199013091,(7:0.0153234752,9:0.008597708):0.001315682):0.01615317,(5:0.007608714,6:0.009492061):0.001798037):0.004101959):0.002497636):0.01154538,(16:0.02351566,17:0.006329975):0.00615493218):0.002553891):0.0002443576):0.002939923,(12:0.004997308,15:0.007142069):0.0062811155):0.0016290441,13:0.001490456):0.00502282678);
tree gen.497 = [&U] (14:0.0315821991,(((18:0.043411988,(19:0.018326716,((((((1:0.03571866,2:0.01442515):0.01191844,3:0.02822631):0.07228399,4:0.01872764):0.005770202,((8:0.020965719,(9:0.006080279,7:0.0090508707):0.0030416348):0.01785187,(5:0.001868475,6:0.006326473):0.004778673):0.003917068):0.002205941,10:0.02086173):0.00995615,(16:0.01731442,17:0.00289856689):0.007281939):0.005909096):0.001681034):0.0008008555,((12:0.003445692,15:0.0070690338):0.007648712,11:0.01332523):0.0001473087):0.0080518323,13:0.001045713):0.007358908);
tree gen.498 = [&U] (14:0.0356377199,((((((((10:0.01279553,(3:0.037295133,(1:0.02541844,2:0.02162447):0.01164884):0.04992479):0.003468266,(((7:0.0184431259,9:0.012330084):0.002005267,8:0.0244402684):0.01597042,(5:0.001832699,6:0.007226181):0.002244897):0.003020452):0.0008548318,4:0.01643226):0.009697781,(16:0.02251317,17:0.004122967):0.003910303):0.00451859,(19:0.009856346,18:0.0387593951):0.002466918):0.000312092,(15:0.005839794,12:0.002935266):0.005805696):0.0002623617,11:0.01118518):0.007767286,13:0.003309635):0.004687855);
tree gen.499 = [&U] (14:0.0399307949,(13:0.001944399,(19:0.0171094299,((12:0.002983024,15:0.0125004292):0.005926542,((11:0.009357515,((16:0.0196172,17:0.0031498188):0.002435373,((((7:0.009141456619,9:0.01270434):0.0009820845,8:0.01981559048):0.02608728,(6:0.007304209,5:0.005040427):0.003299801):0.002316772,(((3:0.026620115,(2:0.013248,1:0.01850051):0.01830418):0.05474248,4:0.01574431):0.01082122,10:0.02519705):0.00605403):0.008187333):0.001111236):0.00121682,18:0.0385105358):0.000354171):0.0021502403):0.0009861895):0.004415805);
end;
