# Supplementary material for: Phylogenomics and classification of Cactaceae based on hundreds of nuclear genes
Source: Plant Syst Evol. 2025 Aug 11;311(5):28. doi: 10.1007/s00606-025-01948-z (PMC12339657; doi:10.1007/s00606-025-01948-z)
Supplement: Supplementary file 4 — Online Resource 4: Containing alignments and RAxML gene trees for all included loci and all phylogenetic datasets (ZIP 10372 KB) [file 606_2025_1948_MOESM4_ESM.zip › de Vos et al_ESM_4/ESM_data_bucky/5664_consensus.mafft.fastabuckytrees_pruned.t]

#NEXUS
[ID: 4513032012]
[Param: tree]
begin trees;
translate
1 0_Anacampserotaceae_P9315,
2 0_Anacampserotaceae_P9319,
3 0_Anacampserotaceae_P9321,
4 1a_Pereskioideae-Leu_P4619,
5 1b_Pereskioideae-ss_P4637,
6 1b_Pereskioideae-ss_S7212,
7 2a_Opuntioideae-Opuntieae_P4585,
8 2b_Opuntioideae-Cylindropuntieae_P9253,
9 2c_Opuntioideae-Pterocacteae_P4571,
10 3_Maihuenioideae_S5849,
11 4_Blossfeldioideae_P8439,
12 5a_Cactoideae-Lymanbensonieae_P9185,
13 5b_Cactoideae-Copiapoeae_P8881,
14 5c_Cactoideae-Cacteae_P9261,
15 5d_Cactoideae-Phyllocacteae_P9255,
16 5e_Cactoideae-Fraileeae_P9233,
17 5f_Cactoideae-Rhipsalideae_P4563,
18 5g_Cactoideae-Notocacteae_P5169,
19 5h_Cactoideae-Cereeae_P9183;
tree gen.0 = [&U] (12:0.01298619,(18:0.0323229537,((((14:0.032062348,(((4:0.04802186,((10:0.019153091,(5:0.007954556,((3:0.03028911,(1:0.0131367,2:0.02575927):0.01759219):0.057351237,6:0.01249129):0.01016323):0.006679788):0.002272395,((8:0.051632008,7:0.020630456):6.776264e-05,9:0.01567499):0.024044045):0.0004091281):0.007701338,11:0.01629838):0.006355199,13:0.005465914):0.0006062965):0.002421674,(16:0.02350752,17:0.0115353869):0.00340427):0.0002946632,15:0.036216988):0.001252943,19:0.02661054):0.001913526):0.001707323);
tree gen.1 = [&U] (((((16:0.0278671,17:0.02070965):0.0041291233,13:0.004691237):0.0003592125,(14:0.031012039,(15:0.018068475,(18:0.013704783,(((((7:0.0118317359,9:0.0121183305):0.00231745,8:0.050418777):0.02788451,4:0.04678455):0.002204029,(10:0.015874237,((((2:0.03261988,1:0.01869256):0.009641533,3:0.04608582):0.045045581,6:0.01602088):0.01702284,5:0.01302565):0.00255585):0.003174625):0.007022802,11:0.01012889):0.008138931):0.0008180664):0.001401752):0.000769661):0.003101841,19:0.03116549):0.004327174,12:0.01461769);
tree gen.2 = [&U] (15:0.0261006467,(((19:0.024691033,18:0.032605672):0.003450151,(((4:0.0461084,(((((3:0.04659601,(1:0.01950922,2:0.02990474):0.01090961):0.05566359,6:0.02496146):0.01822608,5:0.006647957):0.002179464,10:0.020232916):0.004245026,((9:0.0130506267,7:0.01890862):0.002773373,8:0.043950197):0.03517246):0.002676651):0.001373931,11:0.01919764):0.007652175,(14:0.06489481323,((16:0.01550946,17:0.01510589):0.011695861,13:0.005985554):0.002878612):0.0002371792):0.004245029):0.007463133,12:0.01223894):0.0006851649);
tree gen.3 = [&U] (((((19:0.02439199587,((16:0.02278200378,17:0.01561403):0.008969802,15:0.022155202):0.00229808):0.000646387,18:0.017320181):0.001643822,14:0.052473291):0.002449299,((((4:0.03510907,(10:0.018702628,(5:0.01216437,((3:0.02801506,(1:0.01773513,2:0.02488378):0.02061809):0.048146128,6:0.02126217):0.007020584):0.003451001):0.003574952):0.0003051681,((9:0.007428437,7:0.0254660379):0.0032289011,8:0.040937243):0.03026858):0.003019172,11:0.01332722):0.01707064,13:0.009071996):0.00457081):0.002314703,12:0.01376805);
tree gen.4 = [&U] (12:0.01297177,((((13:0.007714881,(((10:0.013916433,((((2:0.02005985,1:0.0236317):0.02057834,3:0.03485699):0.0571907,6:0.02242646):0.009663787,5:0.006739832):0.004816068):0.0008279995,((8:0.045334549,(9:0.01019027,7:0.030281568):0.003498897):0.02945225,4:0.03678118):0.005293475):0.006083344,11:0.01393131):0.007579697):0.001442797,18:0.020210464):0.001325085,(19:0.0391628691,(15:0.0285116961,(17:0.01402542596,16:0.02855855):0.010367311):0.0007121927):0.004005694):0.001154139,14:0.05058309):0.008853432);
tree gen.5 = [&U] (12:0.01482542,(14:0.0458729389,((18:0.031816663,((19:0.030931665,(17:0.0214048826,16:0.03359085):0.003328206):0.002134141,15:0.0296136818):6.639317e-07):0.001155652,((((10:0.020325017,((((2:0.02069351,1:0.02885049):0.008006001,3:0.04401392):0.06713274,6:0.01266029):0.006781667,5:0.006632457):0.004569463):0.001746244,((8:0.043735536,(7:0.0145293189,9:0.009749347):0.001058434):0.03017907975,4:0.03312925):0.002574132):0.006563071,11:0.01445209):0.01329462,13:0.007981841):0.002124818):0.0007653171):0.007969719);
tree gen.6 = [&U] (12:0.006195483,((18:0.021903349,19:0.040567876):2.076211e-05,(14:0.03456892,(((17:0.0236041476,16:0.02074285):0.001825455,15:0.027616079):0.0005563293,(13:0.006738794,(11:0.01132895,(10:0.018963597,((4:0.04956203,((8:0.041646337,9:0.01125743):0.0004347207,7:0.021040231):0.029878427):0.003798541,(5:0.007139376,((3:0.04903084,(1:0.01837768,2:0.02589683):0.014312):0.048143622,6:0.009714265):0.005223237):0.003528808):0.0006247517):0.004360313):0.01238659):0.00092318):4.857451e-05):0.0009775645):0.004856644);
tree gen.7 = [&U] (((11:0.01347306,((((9:0.0123786636,7:0.0125443044):0.002705184,8:0.031172712):0.03610846,4:0.03106921):0.00311726,(10:0.020252444,(5:0.01222089,((3:0.03745879,(1:0.01271228,2:0.02578366):0.01877216):0.052531781,6:0.01865851):0.006398173):0.00324572):0.005725516):0.002641193):0.01588696,(13:0.01037449,(((18:0.022727451,19:0.0371191429):0.003648509,((17:0.02211838,16:0.02101449):0.013429714,15:0.030099256):0.004164942):0.000481146,14:0.03466056):0.002705784):0.0009563051):0.004200992,12:0.0124052);
tree gen.8 = [&U] (15:0.038524552,(12:0.01250624,((19:0.039680252,((14:0.039135534,(13:0.005539287,(17:0.02281356601,16:0.03401379):0.0085675883):0.0001880138):2.526971e-05,(((4:0.02623768,((7:0.0204074669,9:0.0117301775):0.003178378,8:0.056626545):0.03146935):0.001571712,(10:0.029092158,((((2:0.02015442,1:0.01646056):0.01498055,3:0.04029114):0.05546888,6:0.01789985):0.009691674,5:0.007764537):0.002452779):0.001463248):0.005190171,11:0.01797428):0.008325162):0.005816171):0.001278713,18:0.026004765):0.00192005):0.01023648);
tree gen.9 = [&U] (((19:0.050223064,(((13:0.01113162,(16:0.028664145,17:0.01684032):0.011812272):0.002574167,(14:0.04663755414,((4:0.03322995,((8:0.054108102,(7:0.019587779,9:0.005246917):0.002506417):0.023503191,(10:0.02054631,(5:0.007724255,((3:0.03775941,(1:0.0191493,2:0.03161563):0.01417192):0.06125584,6:0.02283576):0.004923433):0.001047884):0.004245418):0.001493584):0.001419725,11:0.0158753):0.009736072):0.001206032):0.001374999,18:0.021856704):0.001490859):0.007051624,12:0.01173199):0.005341205,15:0.031987063);
tree gen.10 = [&U] (15:0.031810739,(12:0.01320062,(19:0.0348036288,(((13:0.00825574,(((((8:0.046144682,(9:0.008889389,7:0.0173848062):0.007825499):0.02534406,4:0.04052909):0.009274862,(10:0.020439008,(5:0.008645312,((3:0.03250145,(1:0.01958276,2:0.02119343):0.01460575):0.06035832,6:0.01916694):0.01334583):0.003193558):0.0013824):0.001812885,11:0.01171024):0.01184502,18:0.015816268):0.000460721):0.0001341052,14:0.045079233):0.001385102,(17:0.0271605199,16:0.02042346):0.00644049):0.001209045):0.001499954):0.001444287);
tree gen.11 = [&U] ((((13:0.009128759,((17:0.019587082,16:0.0200247):0.008081624,(15:0.030823117,19:0.034419721):0.001070454):0.0007248419):3.715462e-06,((4:0.03618,((8:0.038423037,(7:0.0222894902,9:0.009989709):0.006996809):0.03237743,(10:0.02312301,(5:0.008273148,((3:0.04373207,(1:0.02619741,2:0.02683238):0.007423356):0.053300688,6:0.02415918):0.0112845):0.001163313):0.004102942):0.003288295):0.00548937,11:0.0112388):0.01001206):0.0001778226,(14:0.037677523,18:0.029638579):0.001235118):0.00314383,12:0.01067752);
tree gen.12 = [&U] (12:0.01365688,(13:0.01171296,((((18:0.029207378,19:0.0338819667):0.001299529,(15:0.030259148,(17:0.029733021,16:0.03109663):0.005846203):0.001658211):0.001844296,14:0.04456159):0.0004676929,((((((7:0.028716499,9:0.005615235):0.006448145,8:0.05161212):0.037252596,4:0.03333106):0.001460363,10:0.017689836):0.001542229,(5:0.009517975,((3:0.04031759,(1:0.03088267,2:0.0346082):0.03401883):0.048475762,6:0.01404204):0.0121945):0.003797874):0.004373086,11:0.01923974):0.01428162):0.0005220829):0.004761265);
tree gen.13 = [&U] (15:0.027001524,(((((14:0.039391216,18:0.021928288):0.000373358,(11:0.010576,((10:0.01425649,(5:0.01539603,(6:0.02617634,(3:0.03468862,(1:0.01956847,2:0.03151649):0.02458943):0.053408676):0.0128434):0.003276846):0.001406537,(((9:0.0091189482,7:0.0170535077):0.001132804,8:0.030342136):0.02573726,4:0.04664834):0.006648997):0.005728891):0.006873713):0.0002060242,13:0.004151389):0.001016825,((17:0.0190694597,16:0.02323457646):0.012105202,19:0.030730473):0.002680551):0.001608124,12:0.01451128):0.001897559);
tree gen.14 = [&U] (((18:0.0286683103,(19:0.026238372,15:0.027653589):0.004682201):0.0001323444,(((14:0.050808897,13:0.011984):0.002616013,(16:0.02344916,17:0.01154674):0.009848706):0.001341017,(((10:0.017285909,(5:0.01070553,((3:0.04277918,(1:0.02227069,2:0.03694935):0.01057472):0.04549061,6:0.02213978):0.005716582):0.004347473):0.004647394,(((9:0.008524659,7:0.027333567):0.0014826972,8:0.038054885):0.0162715,4:0.02971976):0.003757946):0.004960065,11:0.01027461):0.01448039):0.0002570512):0.00190838,12:0.01259176);
tree gen.15 = [&U] ((((17:0.01461926,16:0.0249571624):0.010100814,(14:0.038403797,(13:0.005369223,(((((8:0.05971187,9:0.012392224):0.001404031,7:0.017539705):0.03406044,(10:0.02627938,(5:0.002857911,((3:0.0322096,(1:0.01934099,2:0.02107099):0.009941656):0.060373943,6:0.01657778):0.006964495):0.005119859):0.003216305):0.002270804,4:0.04639864):0.003048575,11:0.01330297):0.01040796):0.004116349):0.00116369):0.0001760749,(18:0.037526261,(15:0.03727494,19:0.0209612167):0.006763493):0.002517485):0.001591788,12:0.01207003);
tree gen.16 = [&U] (12:0.01156615,(15:0.025643478,(((((11:0.01324076,(((10:0.015540394,(5:0.01023634,(6:0.01976741,(3:0.03530073,(1:0.02519193,2:0.01858851):0.02103043):0.05670971):0.005152742):0.002249055):0.002673976,4:0.03678348):8.567689e-05,((7:0.0213631253,8:0.0352515948):0.001104578,9:0.004538931):0.025151951):0.004422141):0.0108689,13:0.00867729):0.003735302,((16:0.0247711249,17:0.011989785):0.005258825,19:0.043553372):0.0006521838):0.0002907379,14:0.0438071349):0.001617916,18:0.023255086):0.003631224):0.003344711);
tree gen.17 = [&U] (12:0.008182902,(((19:0.0319185567,15:0.03241864164):0.001000655,(11:0.01061736,((((9:0.01322767,7:0.0203689534):0.0056177339,8:0.047724574):0.02253576,4:0.04459829):0.002218569,(10:0.018976498,(5:0.008618158,(6:0.0099717,(3:0.0233689,(1:0.02617282,2:0.03244046):0.01361251):0.06076467):0.004787344):0.005494961):0.005241764):0.007077616):0.02196326):0.002745346,(((16:0.03177526,17:0.00977492648):0.006954868,13:0.01085967):0.00310166,(14:0.0555694255,18:0.02690016):0.000475228):0.002387884):0.003441692);
tree gen.18 = [&U] (12:0.0112159,((19:0.05475766355,15:0.023754258):0.0038586048,(18:0.014815797,(((11:0.01746193,((((9:0.01146752,7:0.02312118324):0.001633782,8:0.04218042):0.04012242,4:0.03500193):0.00656711,(((6:0.01891416,(3:0.02462383,(1:0.01619927,2:0.03328182):0.01483189):0.06303004):0.008928369,5:0.01122481):0.001737305,10:0.020606072):0.001848051):0.007236847):0.008357758,14:0.048189724):0.001586385,((16:0.01597691,17:0.01647627):0.0105438913,13:0.006469856):0.001943071):0.003345907):0.003635684):0.002334364);
tree gen.19 = [&U] (12:0.01077615,((18:0.028728305,(15:0.037360969,19:0.017320434):0.005808963):0.0009055526,(((4:0.04440018,(((5:0.006221067,((3:0.0382945,(1:0.02975717,2:0.02797545):0.00906964):0.05939469,6:0.01793797):0.00876258):0.001726882,10:0.016311747):0.003941989,((7:0.0229074678,8:0.033779791):0.0011970716,9:0.005603843):0.024394701):0.0007761979):0.003539092,11:0.006139557):0.01219609,(((16:0.0279852944,17:0.01549218):0.006272849,13:0.004860436):0.002755086,14:0.036709019):0.0008806889):0.0006545118):0.002794813);
tree gen.20 = [&U] (15:0.0297809628,(12:0.005233899,((((4:0.03062211,((10:0.026324238,(5:0.01215569,((3:0.02881516,(1:0.0193035,2:0.02595322):0.007158748):0.0578559,6:0.01015054):0.02151673):0.001658112):0.005152113,(7:0.0221149654,(8:0.0411837475,9:0.008651821):0.001018069):0.02945046):0.001643482):0.004126217,11:0.01934441):0.01202957,(14:0.0519509238,((16:0.03303145,17:0.026672445):0.002937929,13:0.009685042):0.006651446):0.003305204):0.001743221,(19:0.03468644772,18:0.02915095163):0.001339803):0.003457441):0.0005222771);
tree gen.21 = [&U] (12:0.01304476,((((13:0.01244441,(16:0.02358695,17:0.02686627402):0.009420061):0.001723239,((4:0.05432972,((8:0.041748569,(9:0.007751166,7:0.0264067972):0.0049798997):0.02884694,((10:0.019533581,5:0.00763779):0.006172083,((3:0.03427284,(1:0.01083771,2:0.01992217):0.02822543):0.05720717,6:0.02410309):0.01397241):0.004928584):0.002565307):0.00887424,11:0.02240692):0.01033216):0.004039775,14:0.0498998394):0.00209619,(18:0.02642973771,(15:0.0269523989,19:0.02582413):0.0094680812):0.001951809):0.002044536);
tree gen.22 = [&U] (12:0.01580719,(((15:0.028440371,(17:0.028284,16:0.03106334):0.001719261):0.0025112627,19:0.029815461):0.0048626815,(14:0.050742136,((18:0.025151548,(11:0.01158933,((10:0.01560682,(5:0.008079558,(6:0.02608143,(3:0.04339908,(1:0.01313673,2:0.02920182):0.008359937):0.054837723):0.01044116):0.00383671):0.00309577,(4:0.03396539,((7:0.0322429101,9:0.009024512):0.0006146021,8:0.040939591):0.03315732):0.0001773057):0.001695681):0.01104651):0.002159941,13:0.007346338):0.0008328335):0.0003541597):0.0023103509);
tree gen.23 = [&U] (((14:0.033766152,((19:0.0341571725,15:0.021151931):0.0003219005,(17:0.021915926,16:0.020230574):0.004410277):0.001880152):0.00100255,((11:0.01182242,((4:0.03402867,((5:0.008814438,(6:0.01731526,(3:0.03316831,(1:0.02363429,2:0.01514777):0.01800437):0.060617868):0.01353051):0.001455186,10:0.021506393):0.002980487):0.0009949941,(7:0.020157032,(9:0.007368953,8:0.030935537):0.0004627766):0.0248974074):0.00606131):0.009432704,(18:0.024680647,13:0.007408363):8.799377e-05):0.001402116):0.00923731202,12:0.007080959);
tree gen.24 = [&U] (12:0.01171878,((((17:0.014165386,16:0.02945844):0.002610512,19:0.0364875808):0.0006615793,15:0.0233796945):0.003526382,((13:0.015780593,18:0.019147085):0.0007463707,(14:0.05230737,(11:0.01426894,(((5:0.008109087,(6:0.02070297,(3:0.03726632,(1:0.02725437,2:0.02479552):0.01140837):0.071658907):0.005923342):0.002974656,10:0.015335725):0.004320196,((8:0.045199552,(7:0.0321290766,9:0.01284734):0.005163987):0.0245518,4:0.03412341):0.00174778):0.002018395):0.0125663):0.0004077798):0.0004778406):0.002578649);
tree gen.25 = [&U] (((((((17:0.01320989,16:0.0251412306):0.006141082,13:0.01098989):0.001830983,14:0.043510467):0.001153595,((4:0.03798832,((8:0.03325094,(7:0.0244149475,9:0.011808802):0.003561075):0.02887896,((((3:0.025699,(2:0.03251404,1:0.01849547):0.01749935):0.06785661,6:0.01616969):0.01025049,5:0.009528105):0.002934627,10:0.01748175):0.005028103):0.0017126):0.007219361,11:0.01541366):0.01106263):0.005268791,(18:0.0193730268,19:0.0316662991):0.001093044):0.003848603,12:0.01415654):0.004998043,15:0.03514709882);
tree gen.26 = [&U] (12:0.01434043,(((14:0.03626495,((17:0.02357319,16:0.01733739):0.001499964,13:0.003473933):0.002400835):0.001546893,((4:0.03261498,((7:0.0194304,(8:0.056113642,9:0.009151422):0.003680089):0.02534826,((5:0.01349874,((3:0.0347266,(1:0.02478842,2:0.02633563):0.01841684):0.07111146,6:0.01443458):0.008063746):0.001745827,10:0.015662137):0.008147939):0.0002380848):0.01070592,11:0.01670188):0.007095004):0.001052617,((19:0.046922583,18:0.030635648):0.0004819479,15:0.031506667):0.002597819):0.002086683);
tree gen.27 = [&U] (12:0.01232238,(18:0.019218097,((((13:0.006035449,(17:0.019555995,16:0.03013549):0.005348283):0.001194408,(((((8:0.047597874,7:0.0267652705):0.0029979179,9:0.008635941):0.02837186,4:0.03702783):0.002048506,((5:0.006407199,((3:0.03113519,(1:0.02024094,2:0.02552576):0.02139066):0.06488681,6:0.01737107):0.01682053):0.002412352,10:0.023294414):0.00420456):0.003226337,11:0.01546773):0.007797977):0.0003579737,(14:0.03645496,15:0.025209495):0.001120748):0.001325344,19:0.0315008736):1.832465e-05):0.006666634);
tree gen.28 = [&U] (12:0.01340099,(((15:0.027916806,(17:0.01667026,16:0.01801641):0.0082846153):0.00540115,((13:0.01168129,14:0.056155869):0.002131774,((4:0.03474076,(((9:0.011867037,7:0.0215421807):0.000761139,8:0.047607471):0.03346905,(10:0.0118620145,(5:0.004178679,((3:0.03699071,(1:0.02708198,2:0.0302955):0.01333256):0.06242493,6:0.01841933):0.008205407):0.007719369):0.002536626):0.002410769):0.009331937,11:0.005169269):0.01361374):0.001765087):0.003916731,(19:0.0486566262,18:0.0215071053):0.0001544879):0.002715947);
tree gen.29 = [&U] (12:0.009130714,(((17:0.018283924,16:0.02532307):0.0037391635,13:0.01243441):0.002191965,(((11:0.01340233,((((6:0.01940992,(3:0.0333222,(1:0.02845491,2:0.02628689):0.0117594):0.04726187):0.00675686,5:0.01461325):0.003009348,10:0.015015135):0.005450094,(4:0.04092403,(7:0.0216238097,(8:0.049443644,9:0.0073141356):0.0003685986):0.02368347):0.002276915):0.003780077):0.01019848,(15:0.024657911,(18:0.0305619312,19:0.032268909):0.001367532):0.001644763):0.0001439347,14:0.040646316):0.002955154):0.004293096);
tree gen.30 = [&U] (15:0.024416058,(((13:0.007165814,((16:0.01956034,17:0.020558728):0.003408438,(14:0.03985893,(19:0.0408233487,18:0.0303334751):0.002460612):0.0002377252):2.202824e-06):0.0008105753,((((9:0.0107027,(8:0.032560547,7:0.02478666):0.0012140233):0.0278413011,(10:0.01970881,(5:0.01040821,((3:0.02893025,(1:0.0210845,2:0.03881209):0.01777528):0.06462258,6:0.01974123):0.008410476):0.00232523):0.00546512):0.001425237,4:0.04272532):0.01050722,11:0.01013984):0.01628104):0.007738001,12:0.01332261):0.00930507048);
tree gen.31 = [&U] ((((14:0.041640468,13:0.006827871):0.0001108208,(((11:0.01316049,(((8:0.042167648,(7:0.023569496,9:0.006772964):0.0014826536):0.03017961,4:0.04104026):0.002364995,(((6:0.01222216,(3:0.03730443,(1:0.02227897,2:0.02888585):0.005599685):0.054357253):0.01187267,5:0.008523736):0.002592393,10:0.014557898):0.004947724):0.004570494):0.01403683,(18:0.0198806695,19:0.041481049):0.000624119):0.00136479,(17:0.01249570291,16:0.02592758):0.014413519):0.001200516):0.0007481376,15:0.02468973):0.003007996,12:0.0155342);
tree gen.32 = [&U] ((((19:0.035557448,(18:0.02041820507,15:0.026097004):0.0003832685):0.003006673,((13:0.004586558,(17:0.00992227,16:0.0250682589):0.0190423774):0.002038518,14:0.0419275932):0.002770673):0.006355337,((4:0.04548931,((5:0.009070383,((3:0.03581779,(1:0.02252911,2:0.0240303):0.01673301):0.069428846,6:0.0184011):0.004970668):0.004882281,(10:0.02547875,((8:0.062064726,9:0.01132092572):0.0012964816,7:0.0202633965):0.03009861):0.002867209):0.002743915):0.007160869,11:0.01229409):0.01487094):0.003785788,12:0.01843197);
tree gen.33 = [&U] (12:0.0171081,(15:0.025731539,((18:0.026863974,19:0.0390720847):0.005609754,((((17:0.01499384,16:0.02238233426):0.009615072,13:0.00668589):0.003439763,14:0.054646682):0.002293035,(((((7:0.014410614,9:0.009448107):0.0043131196,8:0.056207021):0.01560286,4:0.03589638):0.002712969,((5:0.01016608,((3:0.0241161,(1:0.03192536,2:0.02048096):0.01631021):0.052851694,6:0.01907157):0.01007866):0.007503957,10:0.022606613):0.003041717):0.008162696,11:0.01806573):0.01109066):0.0003537277):0.004313119):0.001771305);
tree gen.34 = [&U] ((12:0.01745464,(((13:0.006566775,((((8:0.0360259642,(7:0.0295675113,9:0.01082413):0.0007610629):0.03402104,(10:0.013370101,(((3:0.03331209,(1:0.0282622,2:0.02444704):0.02720776):0.056214312,6:0.02157629):0.0131229,5:0.005239204):0.005758667):0.002014678):0.01039626,4:0.03525686):0.001830429,11:0.01647765):0.01224029):0.003725562,14:0.046800083):0.0008013488,((18:0.0235986185,19:0.0351649766):0.0001501049,(17:0.020501002,16:0.033220573):0.010235717):0.001119426):0.002123165):0.001296079,15:0.027640378);
tree gen.35 = [&U] (12:0.02492666,(((((16:0.0181821062,17:0.012729375):0.0032906944,13:0.008907066):0.002205885,(11:0.01356847,(((5:0.004923107,(6:0.02119111,(3:0.03137534,(1:0.02249804,2:0.02767439):0.01386474):0.041110124):0.005439575):0.004029602,10:0.016576385):0.003756858,(((7:0.0219389991,9:0.010785468):0.004867247,8:0.035484216):0.01758714,4:0.03363885):0.002679106):0.00359937):0.007043322):0.0009983838,14:0.059970075):0.006975457,(19:0.0329384315,(18:0.02523597282,15:0.031406928):0.001796965):0.0001617195):0.002008938);
tree gen.36 = [&U] (12:0.01228397,((18:0.0367433811,(19:0.034949356,15:0.0271048056):0.004888087):0.001153338,((11:0.02178406,(((5:0.00975569,(6:0.02468095,(3:0.03019016,(1:0.02160467,2:0.02649889):0.0243639):0.065437779):0.007709598):0.001917827,10:0.018774902):0.004238706,(4:0.05094139,(8:0.0529983,(9:0.01156749,7:0.0276559736):0.002543508):0.02718917):0.0002821096):0.003298141):0.01304588,(14:0.04387495,(13:0.01287814,(16:0.01893483,17:0.01430438):0.01128160843):0.0009551329):0.002218195):0.0008609594):0.00241718);
tree gen.37 = [&U] ((((((5:0.006206268,((3:0.04588074,(1:0.02367753,2:0.02956925):0.01673894):0.053393526,6:0.02250147):0.01839238):0.006063189,10:0.030513958):0.003041656,(((9:0.0118469582,7:0.018274388):0.006123361,8:0.044923861):0.02570371,4:0.03821682):0.001341594):0.001847425,11:0.01868231):0.01264295,(((17:0.01586756,16:0.025961675):0.0080083729,13:0.005074097):0.008439428,(14:0.0370662108,((19:0.043471246,15:0.024658556):0.0001781878,18:0.02439595175):0.001985216):0.001548933):0.00321749):0.003670356,12:0.01614461);
tree gen.38 = [&U] ((((19:0.0313287357,15:0.030052301):0.0026608456,18:0.040002765):0.00138587,(((((8:0.0482112122,(7:0.0191778253,9:0.01467767):1.376412e-05):0.024072362,4:0.04377364):0.01013695,((5:0.01248796,((3:0.02847892,(1:0.02691449,2:0.02454698):0.01520416):0.063337792,6:0.01322426):0.01017888):0.00699217,10:0.018205767):0.0009087859):0.003317333,11:0.01341485):0.01161701,((13:0.004035693,14:0.036859281):0.002003766,(16:0.02447252,17:0.014330153):0.0058309563):0.002990784):0.0006843815):0.003067692,12:0.01151114);
tree gen.39 = [&U] (((15:0.030587584,((14:0.04897965,(13:0.009725799,(17:0.007452532,16:0.02032108):0.0155084182):0.001802368):0.001114831,(((10:0.019493544,(((3:0.03455268,(1:0.0240093,2:0.02114171):0.002184499):0.05752646,6:0.01644936):0.01390573,5:0.006143021):0.005960235):0.006285907,(((7:0.031171054,9:0.015136446):0.003789916,8:0.046215996):0.02015109,4:0.03501366):0.0005567262):0.002798417,11:0.01201028):0.01600195):0.003331525):0.0006301313,(19:0.0329898602,18:0.0351463714):0.004350178):0.0005513531,12:0.008040855);
tree gen.40 = [&U] (12:0.01213593,(((15:0.0210985581,19:0.026220301):0.002662477,((16:0.02267092,17:0.024976255):0.008906926,18:0.0249620096):0.0002221943):0.001155617,(14:0.039713079,(13:0.0107576,((4:0.03837718,((8:0.031372735,(9:0.0077394641,7:0.0213757179):0.002833915):0.02818808,((((3:0.02403964,(1:0.0188605,2:0.02336446):0.02453242):0.052913415,6:0.008378289):0.008712251,5:0.004230976):0.001659741,10:0.022021295):0.005595875):0.001929717):0.003172001,11:0.01299964):0.00530537):0.0007159351):0.001096326):0.0045831);
tree gen.41 = [&U] (((14:0.043340248,((13:0.00470146,(17:0.0117117625,16:0.03570103):0.007798381):0.002676414,((4:0.03550776,((8:0.041111287,(7:0.023507874,9:0.014736605):0.0001409992):0.02823214,(10:0.019537947,(5:0.006766883,((3:0.03420335,(1:0.02612236,2:0.02784095):0.01105435):0.045359611,6:0.01066689):0.00528357):0.001672216):0.003135954):0.004418102):0.002116093,11:0.01566696):0.007628234):0.001088058):0.0006121469,((15:0.04331695,19:0.0290154895):0.003532871,18:0.03124800241):0.003134166):0.0008376882,12:0.0147654);
tree gen.42 = [&U] (12:0.009839333,((15:0.030924333,(18:0.02912054113,19:0.028444009):0.0002641559):0.0035730622,((((((9:0.0143106117,7:0.026825097):0.0003516156,8:0.034309805):0.03251657,4:0.04574719):0.004266688,((((3:0.02664772,(1:0.02204002,2:0.03095479):0.01111432):0.06787977,6:0.02196048):0.002817916,5:0.01015327):0.001941837,10:0.02611497):0.001876225):0.006680138,11:0.0152097):0.01266236,(((17:0.025506835,16:0.02088822):0.001540559,13:0.009775324):0.001958913,14:0.04623299):0.001063381):0.002550528):0.00363245);
tree gen.43 = [&U] ((14:0.04021043,(((17:0.01197428,16:0.023305417):0.004174231,((15:0.0288666011,19:0.0148633027):0.0057190028,18:0.029838913):0.001500592):0.0004564092,(13:0.01038028,(((10:0.012727673,(((3:0.02764286,(1:0.01332024,2:0.02632679):0.01806625):0.05992882,6:0.01690153):0.01026957,5:0.0118438):0.002217598):0.005989052,(4:0.02645547,(9:0.009275621,(7:0.026162014,8:0.032411362):0.0008234714):0.03050864):0.003243027):0.005837492,11:0.01201424):0.01338057):0.002665603):0.0004713191):0.001514836,12:0.01127254);
tree gen.44 = [&U] ((((19:0.02731506016,15:0.0431191073):0.007473031,18:0.0291391623):0.0004891136,((11:0.01199883,((((5:0.007865034,(6:0.02144975,(3:0.03112822,(1:0.02026273,2:0.01988901):0.0168204):0.065024131):0.005904114):0.004635356,10:0.018991223):0.006182592,(8:0.055989393,(7:0.0188796152,9:0.008806465):0.001421718):0.02927979):0.00253028,4:0.0478272):0.005500879):0.007066218,(14:0.040298902,(13:0.004035816,(17:0.016431719,16:0.02294656):0.005343194):0.0004072013):0.003007425):0.004534412):0.003460097,12:0.01031314);
tree gen.45 = [&U] ((((11:0.01634967,(((5:0.006628073,(6:0.01168935,(3:0.02460076,(1:0.01782773,2:0.02463479):0.01273967):0.074183214):0.01485077):0.006373524,10:0.015602831):0.005972736,(((8:0.0491624786,7:0.020271115):0.0003465407,9:0.01460702):0.02715437,4:0.03765562):0.002928069):0.003482721):0.01016031,(14:0.038133822,(13:0.00877127,(16:0.0296619352,17:0.01386861):0.0077331108):0.0006125584):0.002974782):0.002314983,((19:0.0328103083,15:0.036986028):0.0106923095,18:0.02698136323):0.004308086):0.004859725,12:0.0102435);
tree gen.46 = [&U] ((((13:0.008574545,(((10:0.020536694,(((3:0.03578845,(1:0.0186973,2:0.0309453):0.01458686):0.063099222,6:0.02265):0.01422301,5:0.004099359):0.003927771):0.001768271,((8:0.048283149,(7:0.01999436724,9:0.01327311):0.003462341):0.0232249,4:0.04212329):0.002442901):0.009661817,11:0.01868534):0.009461325):0.001449048,14:0.0332781872):0.003245995,((16:0.02729402,17:0.022059052):0.007427643,(18:0.0290820519,(15:0.040560763,19:0.0345895094):0.0061688293):6.185882e-06):0.001329677):0.002168104,12:0.009375387);
tree gen.47 = [&U] (12:0.01983121,((((13:0.003657594,(11:0.009194361,(((((3:0.02562559,(2:0.02677502,1:0.01616392):0.01167771):0.046405457,6:0.01492587):0.01384219,5:0.005302871):0.001254095,10:0.0176445118):0.002852987,(((7:0.0173886697,9:0.008716431):0.0009113408,8:0.049725844):0.02568159,4:0.04184814):0.001611117):0.006818336):0.01455371):0.0005998581,((17:0.01161053,16:0.02618932):0.00627801508,(19:0.0428639102,18:0.0242075465):0.003617402):0.001678649):0.003331186,15:0.023817494):0.0002894495,14:0.0519380417):0.004322613);
tree gen.48 = [&U] (((15:0.028331815,((13:0.01003041,14:0.0542498471):0.0006341906,((17:0.0212214778,16:0.02564448):0.00507359,(18:0.0344574289,19:0.035610006):7.371786e-05):0.004457572):0.0007495431):0.000553874,(11:0.01906065,((4:0.03163887,(7:0.0201492559,(8:0.036569106,9:0.01627178):0.007359723):0.02168688):0.002013225,((5:0.007368728,(6:0.02057766,(3:0.03013693,(1:0.03441545,2:0.02498045):0.03240044):0.046637682):0.00520367):0.004235063,10:0.018192109):0.002033078):0.004245295):0.005307974):0.002570328,12:0.01080619);
tree gen.49 = [&U] ((((13:0.008271647,(11:0.01107812,(((9:0.014065264,7:0.02284723):0.0001742076,8:0.042070837):0.028772,(4:0.03347501,((5:0.006756652,(6:0.02257145,(3:0.03393851,(1:0.01588556,2:0.03165207):0.01207808):0.0629254):0.005948326):0.005232926,10:0.019118156):0.003961854):0.003433878):0.007583561):0.012545):0.002176335,14:0.049190624):0.00213779,(((16:0.04379992,17:0.01888838):0.016917112,15:0.026588543):0.00230785,(19:0.028566818,18:0.022931346):0.0006947964):0.0009146545):0.00649996,12:0.009184114);
tree gen.50 = [&U] (((((15:0.018237912,13:0.009327049):4.411285e-05,(14:0.035525358,(17:0.019857639,16:0.02586173):0.004048748):0.0001190112):0.00108202,19:0.035857069):0.002920055,(18:0.01862027,(11:0.01033045,((((9:0.0054631236,8:0.051202978):0.002051773,7:0.022493514):0.02948182,((5:0.007665996,((3:0.03473304,(1:0.01834258,2:0.03093235):0.008519287):0.06153295,6:0.02283211):0.00780979):0.005136355,10:0.013486244):0.003265345):0.0001560327,4:0.03319315):0.004423296):0.01174983):0.001055565):0.006926898,12:0.01696059);
tree gen.51 = [&U] (((18:0.038063681,(19:0.027485211,15:0.03612561051):0.0123998009):0.001400911,((13:0.005960903,(17:0.02108806,16:0.0448335227):0.005550614):0.001051548,((11:0.007843775,((10:0.017478158,(5:0.004344853,(6:0.01789133,(3:0.03557819,(1:0.019239,2:0.03794997):0.01881538):0.058582468):0.007567152):0.003424585):0.002629878,(((7:0.022763079,9:0.0062507712):0.001900505,8:0.033528439):0.02426275,4:0.02790141):0.004736193):0.005109026):0.01126279,14:0.042395239):0.0004615332):0.0003390204):0.002089916,12:0.009169309);
tree gen.52 = [&U] (((18:0.0368091069,(15:0.037848384,19:0.018609245):0.0061800549):0.0005959399,((11:0.0131345,((((6:0.01371224,(3:0.03137282,(1:0.02418955,2:0.02804422):0.02317548):0.0640538):0.01039971,5:0.007579617):0.002973921,10:0.02119113):0.003965855,(((8:0.0420489693,7:0.023158974):0.001678738,9:0.007003102):0.02566776,4:0.04367709):0.005427591):0.004784654):0.01568506,(((17:0.0148300824,16:0.02292103):0.003711468,13:0.006988751):0.003335493,14:0.054244139):0.002410581):0.0008000299):0.003170983,12:0.01850599);
tree gen.53 = [&U] (12:0.01929514,((14:0.054114935,(((16:0.02203398,17:0.0177213523):0.0053902096,13:0.01048116):0.00289092,(11:0.01943949,((((6:0.01450747,(3:0.0271354,(1:0.02414152,2:0.01920652):0.02017868):0.06195759):0.01676514,5:0.007535194):0.0002410306,10:0.0166061196):0.002838037,((8:0.041862314,(7:0.0212525612,9:0.01405016):0.001540299):0.03159006,4:0.04247083):0.002199569):0.008300376):0.008081769):0.00180986):0.003857537,(18:0.0291948538,(15:0.0358494162,19:0.034637879):0.003570146):0.0008093746):0.002895878);
tree gen.54 = [&U] (12:0.009432845,((((13:0.007629364,(16:0.0282595862,17:0.01372036):0.0035280878):0.0009743471,14:0.06324979):0.0009638668,(11:0.01104473,(10:0.021308888,((5:0.006630013,((3:0.02566288,(1:0.02102536,2:0.02883985):0.008483147):0.063684769,6:0.0175654):0.01089562):0.00301195,(4:0.03489921,(8:0.030883978,(7:0.0232650278,9:0.01096484251):0.0006345653):0.02485515):0.001906469):0.0006117335):0.005727507):0.01804791):0.002069395,(18:0.0323414182,(19:0.021481422,15:0.03797489):0.005949452):0.004237143):0.003063701);
tree gen.55 = [&U] (15:0.035742472,(((19:0.0374673976,18:0.031152897):0.003510082,(((17:0.022496029,16:0.02325244):0.007501068,13:0.004092553):0.0008074037,(14:0.0441965,(11:0.01100668,(((7:0.017900393,(9:0.008695501,8:0.0496936407):0.001835594):0.03200111,(10:0.017960159,(5:0.009039411,((3:0.03064699,(2:0.02739133,1:0.02290321):0.0251293):0.079697137,6:0.01532922):0.0139434):0.003200244):0.004548692):0.001019999,4:0.03520156):0.004805588):0.008704641):0.0005615694):0.001667709):0.004975819,12:0.01615667):0.006577724);
tree gen.56 = [&U] (12:0.01719836,(((((11:0.01306958,((10:0.021095759,((6:0.01497074,(3:0.02982538,(1:0.02227378,2:0.02868064):0.01191164):0.051268646):0.009837182,5:0.00773991):0.004062978):0.00392859,(4:0.04314513,((8:0.043171635,7:0.03819729):0.002826629,9:0.005736297):0.03007735):0.0004975601):0.01064173):0.02937598,14:0.0502194015):0.0007822975,13:0.007815476):0.001473962,18:0.022817588):0.001316719,((15:0.022483253,(17:0.011779136,16:0.029313878):0.007356943):0.002316544,19:0.02826349):0.0006676064):0.003264859);
tree gen.57 = [&U] ((((15:0.029461666,((11:0.01449949,(4:0.04244802,((((6:0.01797814,(3:0.02841853,(1:0.01695915,2:0.02463536):0.01920456):0.06058841):0.01438487,5:0.002298604):0.002996591,10:0.010391278):0.009251549,((9:0.01216586,8:0.0502837611):0.001096685,7:0.017336686):0.02332409):0.003447737):0.003895342):0.01146413,14:0.04125216696):0.0002554834):0.001688622,((16:0.03397119,17:0.0160195967):0.010688804,13:0.007145377):0.002686711):0.002894465,(18:0.030670318,19:0.031455762):0.001643869):0.002114402,12:0.01023495);
tree gen.58 = [&U] (12:0.01297917,(((14:0.0426672562,((17:0.013292708,16:0.0287475943):0.003399176,13:0.007830077):0.000948365):0.001709997,((11:0.01748724,(((8:0.040945388,(7:0.024404607,9:0.01399623):0.001949587):0.02143966,(10:0.017199073,(5:0.00763465,((3:0.03680308,(1:0.02539734,2:0.0237716):0.004314978):0.06007552,6:0.01143824):0.01185169):0.004280316):0.005724187):0.001889779,4:0.05184847):0.003326889):0.01877428,15:0.026670409):5.686448e-05):0.001577688,(19:0.039982747,18:0.0308211513):0.004056667):0.002921704);
tree gen.59 = [&U] (12:0.006647817,(((19:0.0438421034,18:0.040456968):1.371574e-05,15:0.036362626):0.004309147,((((17:0.0128850866,16:0.02852703):0.0009346661,13:0.006229369):0.003779812,14:0.050779553):0.002072932,(11:0.01362762,((10:0.02261638,(5:0.008831941,((3:0.0366081,(1:0.02164164,2:0.02589753):0.01494106):0.064600747,6:0.01283301):0.01488445):0.00103946):0.004096767,((8:0.043882647,(9:0.00862972,7:0.0284318081):0.0014766254):0.02603182,4:0.04574877):0.004562571):0.006841519):0.01174095):0.002549627):0.005783136);
tree gen.60 = [&U] (15:0.0411542783,(12:0.006201288,((((16:0.01509801,17:0.010311932):0.008594711,19:0.036437927):0.00130703,(((((((3:0.02950088,(2:0.03655873,1:0.03031506):0.01082758):0.056519118,6:0.01786175):0.007457314,5:0.008150693):0.002667569,10:0.020656994):0.003099271,(((9:0.008571547,7:0.0253531539):0.003885316,8:0.030991011):0.02741282,4:0.03531003):0.001186359):0.005290414,11:0.01515977):0.01267772,(14:0.053464131,13:0.007310891):0.0004493655):0.002414148):0.001152553,18:0.018269366):0.005025597):0.007253947);
tree gen.61 = [&U] ((19:0.030610668,(((((13:0.003539665,14:0.052834754):0.0001410672,(17:0.024559307,16:0.02258921):0.001993166):0.006628924,18:0.03641848):0.0008703724,(11:0.01454561,(4:0.04390455,(((8:0.049792597,(7:0.024637881,9:0.00738315251):0.0006952751):0.02612239,10:0.023559943):0.001511642,(5:0.006155623,((3:0.02888037,(1:0.01664184,2:0.02527788):0.009544924):0.058719174,6:0.0197309):0.01366576):0.004251355):0.002689333):0.004973328):0.01126978):0.0009062223,15:0.021537134):0.001613051):0.002079441,12:0.01000142);
tree gen.62 = [&U] (12:0.006621779,((13:0.0058366,14:0.0562331726):0.0004721737,((11:0.01732837,((((7:0.0282471641,9:0.01356003):0.001234581,8:0.055520017):0.03704515,4:0.02670727):0.001933025,(10:0.022933754,(5:0.01402674,((3:0.04561622,(1:0.02657027,2:0.02243284):0.01187495):0.06496194,6:0.01589524):0.00910306):0.003077652):0.006755205):0.007933822):0.01419974,(((18:0.0333178846,15:0.03237903):0.002379265,19:0.033581293):0.006303521,(16:0.0302648108,17:0.01928277):0.00725771):0.0006786199):9.191152e-05):0.003697082);
tree gen.63 = [&U] (12:0.01321191,((((18:0.023212324,19:0.030586456):0.00159217,(16:0.02654787,17:0.0313787025):0.00238089):3.174463e-05,15:0.018586048):0.001104538,((13:0.01732809,14:0.037046806):0.003874791,(11:0.01240069,((((7:0.0172752057,9:0.008571206):0.003189509,8:0.040550847):0.03655489,(((6:0.01128019,(3:0.02526262,(1:0.02198996,2:0.02849515):0.01139153):0.07445761):0.006444742,5:0.00523346):0.002377029,10:0.027955):0.007433172):0.0009993559,4:0.0389478):0.004689675):0.007832779):0.003435722):0.006455741);
tree gen.64 = [&U] (12:0.01179841,(((19:0.0377377419,(15:0.030516402,(17:0.026506901,16:0.02899559):0.015552072):0.0005309638):0.0001488309,(18:0.030953135,(13:0.006092132,14:0.040729187):0.0004209853):0.0001480357):0.001339232,(11:0.01203252,((10:0.023118695,((6:0.01297818,(3:0.03289459,(1:0.01360197,2:0.01286647):0.02670626):0.056541124):0.002659069,5:0.01031699):0.001956387):0.003375292,(4:0.02756497,(8:0.027080282,(9:0.009096003,7:0.0278455614):0.0004018169):0.01653258):0.009476493):0.006436819):0.007306183):0.004096491);
tree gen.65 = [&U] ((((11:0.01279495,((((6:0.01760634,(3:0.03638853,(1:0.02132191,2:0.03189172):0.006159001):0.05179648):0.01288186,5:0.009816065):0.0001088136,10:0.0120513102):0.002870267,(((8:0.039284355,7:0.0197638947):0.003165594,9:0.009705004):0.02425363,4:0.03396514):0.005618742):0.004114268):0.01332602,13:0.00595043):0.001132011,(14:0.034810982,(((19:0.042060209,18:0.019145045):0.000409585,(17:0.01279304,16:0.0199229938):0.00963581):0.001486623,15:0.02269234):0.001210361):0.002011598):0.005953032,12:0.01321796);
tree gen.66 = [&U] (((((11:0.01065243,(((((3:0.02356538,(1:0.01560728,2:0.03201826):0.01870202):0.044893147,6:0.01068223):0.009230318,5:0.007286977):0.002469586,10:0.016314526):0.001797607,(((9:0.009095686,8:0.0265550488):0.0007744069,7:0.0188502959):0.0339578223,4:0.04362766):0.00120135):0.003450062):0.01549117,(((16:0.01948041,17:0.015913708):0.0028937693,13:0.008619249):0.002573912,14:0.04982053):0.002685716):0.001527815,15:0.038694179):0.001340019,(18:0.021538374,19:0.030359036):0.0003963413):0.010741786,12:0.007727645);
tree gen.67 = [&U] ((18:0.021881162,(19:0.0365440024,(((13:0.005764181,(11:0.01364108,(4:0.04583748,(((7:0.0144789383,9:0.01238122):0.00125194,8:0.038062624):0.02037424,((((3:0.02896854,(1:0.02829237,2:0.03422075):0.0104295):0.06165419,6:0.01962309):0.008839434,5:0.006213927):0.002461961,10:0.019298864):0.00622128):0.001765678):0.002377956):0.01392437):0.001373279,14:0.043656033):0.001378875,((17:0.012203087,16:0.0310110948):0.008499526,15:0.0208585585):0.002390151):0.001444806):0.0001092452):0.004623805,12:0.01319579);
tree gen.68 = [&U] ((((((19:0.029056569,((16:0.02620065,17:0.015121567):0.003593764,15:0.0250152965):0.0004149411):0.001200502,18:0.019099974):0.001870182,14:0.0506463241):0.0005904789,13:0.00372889):0.001770259,(11:0.01370197,((4:0.02903196,((8:0.037644462,7:0.0180178864):0.0050512255,9:0.01263677):0.02501863):0.0004851205,(((6:0.0161721,(3:0.03448003,(1:0.0350326,2:0.026654):0.01414714):0.050042312):0.02015347,5:0.007010203):0.002445854,10:0.014377864):0.009974259):0.004214212):0.01429941):0.002561971,12:0.01688585);
tree gen.69 = [&U] (12:0.01419636,((((16:0.02827088,17:0.009508097):0.015713795,((11:0.0129259,((((9:0.007782749,7:0.0239061441):0.000683175,8:0.059664206):0.02853914,4:0.03719072):0.004372279,((5:0.01145998,((3:0.03500997,(1:0.0148792,2:0.04131576):0.009235945):0.044601695,6:0.01888224):0.008910775):0.002016147,10:0.011444049):0.0006787345):0.002677814):0.0138393,14:0.04352614):0.001809318):0.001515118,13:0.01067252):0.00569381,(19:0.0356583928,(15:0.025408684,18:0.024645074):0.000236245):0.0013376027):0.00183284);
tree gen.70 = [&U] (12:0.009350509,(14:0.042826912,((13:0.003729788,(11:0.01685744,(((8:0.031997797,(9:0.00431871,7:0.022172149):0.003443196):0.0364655,4:0.04952874):0.004737513,(10:0.023533269,(5:0.006312836,(6:0.01741444,(3:0.02087881,(1:0.01887156,2:0.02537436):0.0114151):0.061872791):0.01110485):0.003567863):0.001546949):0.002869751):0.01118201):0.002012692,((19:0.03682302,18:0.020479548):0.002082201,(15:0.031098932,(17:0.0145104672,16:0.01961366):0.01135843):0.0009467159):0.001907068):0.0001772189):0.0007677478);
tree gen.71 = [&U] (((((11:0.01578544,(((8:0.049294375,(7:0.0200364516,9:0.01257485):0.001819973):0.031227139,4:0.03428153):0.0003932181,(10:0.016534789,(((3:0.02216652,(1:0.01411361,2:0.02286555):0.01320646):0.052861889,6:0.01141338):0.007201956,5:0.008978326):0.002039954):0.006695477):0.008789982):0.01579609,13:0.006616759):0.0005524592,((18:0.0335622048,19:0.035373888):0.003134361,((17:0.006979349,16:0.0200256444):0.0073756205,15:0.02450046):0.0008356223):0.001297511):0.0001688219,14:0.041607041):0.01252739,12:0.009094637);
tree gen.72 = [&U] (12:0.01172551,(((((17:0.01795889,16:0.031727626):0.0063476551,(14:0.042255296,((11:0.01649435,(((5:0.002614251,((3:0.02816045,(1:0.02393269,2:0.01854374):0.01936184):0.05545157,6:0.01899194):0.008818054):0.002151016,10:0.01549059891):0.003565081,(((9:0.006766786,8:0.0447023003):0.004835131,7:0.024035299):0.02325014,4:0.04233108):0.000154127):0.01461615):0.008789805,13:0.00627358):0.002121588):0.001075759):0.003922441,15:0.0212351745):0.00133711,18:0.02732158):0.0003053722,19:0.0364437178):0.004850601);
tree gen.73 = [&U] (12:0.01459238,(15:0.021372677,((18:0.030114717,19:0.035892979):0.0002922962,(((13:0.006416131,(((4:0.03261622,(8:0.0408116342,(7:0.020328814,9:0.01147995):0.0007964377):0.0337698744):0.005780998,(10:0.01841177,(5:0.009958148,((3:0.02412125,(2:0.01535004,1:0.0261835):0.01469603):0.057826134,6:0.01743522):0.01004524):0.002613235):0.005900715):0.006436444,11:0.01465512):0.01185461):0.002233555,(17:0.01468016,16:0.022506439):0.0059972753):0.0002648179,14:0.0389423635):0.0004558639):0.002136375):0.0007158709);
tree gen.74 = [&U] ((18:0.022246602,(14:0.0524484256,(((11:0.01736531,((4:0.03507521,((9:0.01732704103,7:0.0179181089):0.001939762,8:0.039439638):0.02586095):0.001723908,(10:0.018700035,(5:0.004917196,(6:0.01783734,(3:0.03933257,(1:0.01704869,2:0.02844283):0.01467462):0.036767947):0.008214256):0.001506759):0.004879876):0.004914562):0.0202918,13:0.008695474):0.0004335134,((17:0.01485981,16:0.01935725):0.014664608,(19:0.0345056433,15:0.022614277):0.003014849):0.0006613277):0.001746236):0.001707782):0.007765239,12:0.01317781);
tree gen.75 = [&U] ((18:0.042095763,(19:0.0242980919,((11:0.01333654,(4:0.04090482,(((8:0.041059613,9:0.007527364):0.002350219,7:0.018901038):0.034475927,((((3:0.02341141,(1:0.0142302,2:0.02157708):0.01950772):0.07078588,6:0.02378222):0.006239985,5:0.005938856):0.003009396,10:0.0183505997):0.004148541):0.004897802):0.003748093):0.01319027,((14:0.0448881639,15:0.032493471):0.001570971,(13:0.01464973,(17:0.01256941,16:0.02075581):0.00907120111):0.0003385495):0.0003652403):0.001645382):0.001762771):0.007553731,12:0.01093046);
tree gen.76 = [&U] (((18:0.022564069,((14:0.050013924,(13:0.004616412,(16:0.018237604,17:0.01655838):0.0135321318):0.001788009):0.001037019,((11:0.00860065,((((5:0.006166653,((3:0.03138572,(2:0.03531972,1:0.01509631):0.01033683):0.05562394,6:0.0158228):0.009543006):0.001131291,10:0.019502601):0.003507093,4:0.03518323):0.000361062,(7:0.021234201,(8:0.053915059,9:0.01424869):0.0006738407):0.036281048):0.005141969):0.0104505,15:0.025914694):3.281512e-05):0.003721373):0.0002258033,19:0.033078792):0.0005911689,12:0.01263356);
tree gen.77 = [&U] (12:0.01030017,((14:0.050507519,(13:0.01143838,(((17:0.019515532,16:0.02852448):0.0142013469,15:0.0301309564):0.00538402,(19:0.039385655,18:0.022705029):0.002545034):0.002295986):0.0004815307):0.0005588105,(11:0.01481606,(((8:0.043323544,(7:0.0267270326,9:0.0082562577):0.001333701):0.02177854,4:0.0364375):0.001800501,((5:0.003795975,((3:0.028042,(2:0.02496433,1:0.02827799):0.01841949):0.064417,6:0.01598535):0.006019545):0.004621088,10:0.020324669):0.001260898):0.003898373):0.009164535):0.003144093);
tree gen.78 = [&U] (((11:0.009542357,((10:0.022864162,(5:0.008765855,((3:0.0331024,(1:0.02733625,2:0.03786275):0.007960579):0.0517358,6:0.01402962):0.02182772):0.00222632):0.001645234,(4:0.0326688,((9:0.01058721,7:0.029479789):0.001090958,8:0.043458228):0.02239024):0.004643865):0.003694766):0.0185271,((((13:0.005649768,14:0.036543382):0.003048764,(17:0.030725327,16:0.02684228079):0.0022842614):0.003596925,(15:0.030421083,19:0.0338471585):0.003309631):0.0006082172,18:0.038548969):0.003661073):0.0008417033,12:0.01589392);
tree gen.79 = [&U] (12:0.01325561,((((((8:0.040517751,(7:0.0326669709,9:0.00769319):0.0029863946):0.02227445,((5:0.004874218,((3:0.03230522,(1:0.0381478,2:0.03681008):0.005245535):0.059278796,6:0.01335433):0.0201681):0.001961373,10:0.02013268):0.0063014):0.001245426,4:0.04490375):0.008631231,11:0.01617005):0.008808209,((16:0.02598281,17:0.0167036):0.007721928,(14:0.0490156298,13:0.008133907):0.001321668):0.006502122):0.001911218,((19:0.0413420393,15:0.030156943):0.001198343,18:0.0249068069):0.0008388514):0.005996963);
tree gen.80 = [&U] (12:0.01260408,(((((4:0.03382467,((8:0.047388723,7:0.027128134):0.0020481841,9:0.01373268):0.02128412):0.00729626,(10:0.022398352,(5:0.004270274,((3:0.03500596,(1:0.02430349,2:0.03515939):0.02115128):0.05221322,6:0.01359042):0.01202377):0.003055292):0.004603422):0.007810739,11:0.01221192):0.01999808,((13:0.006847927,14:0.038506371):0.0003286034,((19:0.0463114917,18:0.026507019):0.002695259,(17:0.016916928,16:0.03178588):0.010422664):0.005285489):0.001005488):5.334898e-05,15:0.023944954):0.00185789);
tree gen.81 = [&U] (12:0.008828549,(((17:0.0178345995,16:0.02261676):0.0067469018,19:0.0362390548):0.001521134,(13:0.01246501,(14:0.040446858,((((((10:0.016619168,(5:0.01089227,(6:0.01487498,(3:0.03412611,(1:0.01956345,2:0.03450836):0.01252982):0.05080824):0.008601353):0.001260088):0.004628552,((8:0.0491973411,9:0.0100728427):0.0006177515,7:0.0246439197):0.0189497):0.001244465,4:0.03455915):0.003252881,11:0.01329148):0.01030778,18:0.031845432):0.001294317,15:0.022093295):0.0007426436):0.0001901683):0.001233362):0.005241623);
tree gen.82 = [&U] (12:0.01304604,(((13:0.008661698,((11:0.009976603,((10:0.018351844,(((3:0.03755439,(1:0.02627332,2:0.03318218):0.01113842):0.06124083,6:0.01555123):0.008260934,5:0.002828446):0.005109317):0.001035376,(((9:0.009934691,7:0.015209667):0.00341241,8:0.044545446):0.01519367,4:0.02725086):0.001577325):0.00305676):0.01067272,18:0.021490553):0.0002855017):0.000592156,((19:0.02688406,15:0.035545191):0.001024511,(16:0.02666278,17:0.0131055):0.0110674656):0.002173945):5.212786e-05,14:0.039961772):0.003067565);
tree gen.83 = [&U] (((19:0.029492075,18:0.0266320001):0.0005302902,(15:0.029992088,(((((((7:0.0179252527,9:0.0143953174):0.002984362,8:0.054309183):0.0264945,4:0.03682619):0.001670336,((5:0.008218543,((3:0.03227747,(1:0.01736833,2:0.02738455):0.01005372):0.07030486,6:0.01436951):0.008558114):0.002656535,10:0.016489914):0.009138495):0.006888544,11:0.01296965):0.01173073,(14:0.048889042,13:0.005219291):0.0004090621):0.002514679,(16:0.0217495,17:0.01365472863):0.005042425):0.001000978):0.001248461):0.004090067,12:0.01174849);
tree gen.84 = [&U] (((((14:0.030384635,((17:0.019279789,16:0.01960567):0.0102245165,13:0.004103863):0.001772278):0.001160197,(11:0.009698217,(((9:0.006710701,(7:0.026033859,8:0.0487450312):0.001159411):0.02552392,((5:0.01462745,((3:0.02562904,(2:0.02695731,1:0.0185571):0.0322771):0.049606158,6:0.01533609):0.007767709):0.003077279,10:0.018444559):0.004973318):0.001851546,4:0.03417086):0.004390218):0.0157533):0.0006494544,(19:0.0426880274,18:0.0223747865):0.0002241348):0.00342824,12:0.01380856):0.003602365,15:0.031371323);
tree gen.85 = [&U] (12:0.01209786,((18:0.02375162,(19:0.0376821637,15:0.022867953):0.001758424):0.001614245,((14:0.0472969874,(17:0.018092592,16:0.02773001):0.0088738651):0.001830999,(13:0.006438763,(((((8:0.033063137,9:0.0099409316):0.001795396,7:0.0256773586):0.02790434,4:0.02925001):0.003144802,((5:0.009259846,(6:0.009730871,(3:0.03510625,(1:0.02976235,2:0.02180293):0.01248919):0.050987732):0.007830038):0.005339724,10:0.014850849):0.005359042):0.003836911,11:0.01151673):0.007784008):0.002436426):0.003261194):0.008161052);
tree gen.86 = [&U] (((13:0.01385826,(11:0.008964463,((((7:0.022742969,9:0.008469346):0.003468279,8:0.042218484):0.03458764,((((3:0.03625989,(1:0.01965788,2:0.02276354):0.02443737):0.05559226,6:0.0265102):0.00601084,5:0.00634054):0.00230043,10:0.017124914):0.004129509):0.001009874,4:0.03189659):0.003081423):0.01628447):0.00275871,((15:0.028525235,((18:0.020379322,19:0.036816658):0.001118398,(17:0.01118204,16:0.01721161):0.01057976):0.0004681699):0.00384233,14:0.033361952):0.002307847):0.00811092,12:0.01491236);
tree gen.87 = [&U] (((18:0.027395608,(14:0.032853076,(((((((3:0.02820642,(1:0.02277952,2:0.02503933):0.01670611):0.065125721,6:0.01479503):0.01035104,5:0.006235528):0.004312362,10:0.026355487):0.00109397,((8:0.034510957,(7:0.0167803752,9:0.01242458):0.0001816611):0.03377287,4:0.03061723):0.002026965):0.002643446,11:0.01560236):0.006650456,(15:0.027358212,19:0.036452452):0.002941158):0.0001237744):0.002795013):0.0008058029,(13:0.008617886,(17:0.0097512345,16:0.01888821):0.00590891):0.001270433):0.002782468,12:0.008329161);
tree gen.88 = [&U] (((((4:0.02768856,((9:0.008315354,7:0.020229256):0.00137402378,8:0.045632723):0.02489255):0.004515503,((((3:0.03016374,(1:0.01875756,2:0.03065966):0.02055676):0.050128641,6:0.01848034):0.005502807,5:0.009628441):0.005685706,10:0.014653663):0.006425859):0.003227782,11:0.01151561):0.01071353,(13:0.005773368,(((17:0.0154895956,16:0.02796969):0.007478294,(18:0.028596311,(19:0.0289948564,15:0.029540397):0.002805632):0.0002407763):0.001470346,14:0.042280249):0.00691742):0.001546922):0.005921038,12:0.009088927);
tree gen.89 = [&U] ((((13:0.008255532,18:0.017941543):0.0002658484,(((4:0.0399523,(8:0.04859829,(9:0.008475818,7:0.013540526):0.00255037972):0.02575889):0.001920994,(10:0.021295867,(((3:0.03144948,(1:0.01505195,2:0.04174427):0.01202662):0.05357601,6:0.01720086):0.004967105,5:0.003856265):0.00434629):0.003848461):0.007577075,11:0.01239262):0.008484395):0.0009981587,((19:0.0279834046,(15:0.030105287,(16:0.02384941,17:0.014842709):0.0076982793):0.0008825257):0.0006039097,14:0.04220762):0.0004262789):0.006672048,12:0.01086636);
tree gen.90 = [&U] (((((16:0.02259511,17:0.01337515):0.011839643,(13:0.006120775,(((((6:0.01629629,(3:0.02823088,(1:0.02805654,2:0.02854329):0.01102882):0.041402699):0.005392411,5:0.009970972):0.00349026,10:0.016338622):0.001345303,((9:0.005084801,(7:0.0238738855,8:0.063588936):0.003499746):0.0270754,4:0.02493082):0.00644272):0.006499583,11:0.01748246):0.01064555):0.006180873):0.00215007,14:0.038582933):0.003096263,(15:0.0366567126,(18:0.02416399141,19:0.039311291):0.005025187):0.002720576):0.003351658,12:0.01670891);
tree gen.91 = [&U] (12:0.01557067,(19:0.041363902,(18:0.041671327,((15:0.025311425,((14:0.050300193,13:0.006977998):0.0003818074,(16:0.02130943,17:0.0211952141):0.002683214):0.001436828):4.67781e-05,(((4:0.04529658,(((6:0.01327845,(3:0.02753913,(1:0.02658578,2:0.04302588):0.008358669):0.0639088):0.006937518,5:0.008751835):0.007526678,10:0.018382122):0.003305891):0.001761694,((8:0.0466390683,7:0.0177125983):0.002933906,9:0.004531239):0.0227470613):0.002315717,11:0.009383715):0.01366256):0.003471742):0.002025325):0.003114481);
tree gen.92 = [&U] ((19:0.033951992,(((15:0.027984765,(16:0.0192469,17:0.0118557974):0.003583186):0.003336516,(18:0.034608069,((11:0.01307301,(((8:0.041175069,(7:0.0274137449,9:0.009538973):0.0007303928):0.02872846,4:0.02774436):0.003947997,(10:0.0139134078,(5:0.00621127,((3:0.02983753,(2:0.03168822,1:0.01779834):0.01855876):0.063419843,6:0.01390005):0.009158633):0.002530471):0.0007002147):0.00584451):0.007524893,13:0.004174687):0.00130311):0.0006908009):0.0007263466,14:0.0482723367):0.001134338):0.006655094,12:0.008468855);
tree gen.93 = [&U] (12:0.009259676,(((4:0.0374848502,(((((3:0.02643943,(1:0.03061701,2:0.02973216):0.02379966):0.070706922,6:0.02336417):0.009810583,5:0.01110846):0.003686127,10:0.02084436):0.004291026,(8:0.034963496,(9:0.009597036,7:0.0250456333):0.0036670825):0.03372089):0.001708035):0.00736966,11:0.02024248):0.009826087,(((17:0.0160457223,16:0.02174397):0.002606457,(15:0.023171013,(19:0.0422804978,18:0.0265635081):0.001669463):8.362507e-05):0.001931661,(13:0.0128719,14:0.034126138):0.0002263192):0.001142452):0.001596269);
tree gen.94 = [&U] ((14:0.0583735827,((13:0.01364485,(((17:0.015862779,16:0.02993544):0.002514785,15:0.029878237):0.0008666404,(18:0.0210828184,19:0.028663427):0.002557884):0.0008057641):0.0001005489,(11:0.01409361,((4:0.03296298,(7:0.01801093545,(8:0.041856574,9:0.005335702):0.002276279):0.0258571642):0.002532964,(10:0.01863135,(((3:0.02626305,(2:0.03140399,1:0.01790474):0.02526879):0.054417419,6:0.02635692):0.01097787,5:0.0072674):0.005118203):0.004414652):0.009861302):0.02137524):0.0008416326):0.003526964,12:0.0117293);
tree gen.95 = [&U] (((14:0.0558664365,((11:0.01230014,((10:0.017569899,(((3:0.02743404,(2:0.02614915,1:0.02676132):0.01258958):0.056566387,6:0.0137489):0.006428783,5:0.01529866):0.003014184):0.002838947,(4:0.03411955,((7:0.0244370715,9:0.009046182):0.001497173,8:0.035642723):0.03039972):0.0103925):0.004239625):0.009385889,13:0.009048055):0.003051468):0.001192081,((17:0.01985749,16:0.025320669):0.011616509,(19:0.0355102,(18:0.03431123842,15:0.041972187):0.001763129):0.001926575):7.81106e-05):0.003340012,12:0.007833296);
tree gen.96 = [&U] (12:0.01365839,((11:0.01713091,((((5:0.005520721,((3:0.03475299,(1:0.02373198,2:0.03132491):0.009425777):0.05553957,6:0.01374839):0.008709357):0.001805835,10:0.019217721):0.004213112,(9:0.0119233,(7:0.0198321931,8:0.037918655):0.001358256):0.03353506):0.006184234,4:0.04996899):0.003353411):0.007498303,(13:0.007142743,(14:0.049833442,((18:0.0250406086,19:0.024869287):0.003927619,(15:0.034459362,(16:0.02055309,17:0.0164963099):0.00257842):0.002757632):0.0003285478):0.001307778):0.003447346):0.001515157);
tree gen.97 = [&U] (12:0.01007358,((13:0.006239779,(14:0.0473392899,((15:0.024622419,(18:0.021792888,19:0.033359095):0.002072185):0.00330673,(16:0.02411675,17:0.0167732):0.012460532):0.001085663):0.003102239):0.0001276688,(((10:0.0192448785,(((3:0.0279477,(1:0.01695479,2:0.0212096):0.01252681):0.06425162,6:0.02097273):0.0056068,5:0.01181165):0.003808671):0.002199755,(4:0.03236067,(9:0.01391799,(7:0.026095689,8:0.041562692):0.001132445):0.038319035):0.009015171):0.008489999,11:0.02197427):0.008290207):0.003979928);
tree gen.98 = [&U] (12:0.01411085,(((19:0.0246654017,15:0.028706821):0.0065510452,18:0.04229588689):0.003089272,(((13:0.00920564,(((4:0.04288605,(9:0.009942007,(7:0.0231394176,8:0.047162255):0.0003291555):0.027229492):0.001830739,(10:0.015083324,(((3:0.0260409,(1:0.01619263,2:0.02507744):0.02188715):0.053328815,6:0.02041219):0.01881252,5:0.009321165):0.006058664):0.002585418):0.005683162,11:0.009525518):0.009412879):0.002912497,(16:0.0174527,17:0.0121277651):0.005639103):0.0001265769,14:0.04152906):0.001061646):0.004391482);
tree gen.99 = [&U] (12:0.01225627,((((15:0.0251393439,(16:0.01804218,17:0.0211557971):0.004660245):0.001061778,(19:0.035687014,18:0.0321796017):0.001712279):0.000515579,14:0.0420656679):0.003044168,(13:0.007708159,((((7:0.01569237,(9:0.0157004786,8:0.034895856):0.002435208):0.03106075,4:0.05083877):0.005707619,(10:0.020100741,(((3:0.03143389,(1:0.01679567,2:0.03157614):0.01930241):0.057157367,6:0.02255364):0.00339515,5:0.002847874):0.002722813):0.001721284):0.002531739,11:0.01438518):0.01334294):0.0005170755):0.002952593);
tree gen.100 = [&U] (12:0.01516338,(((15:0.024021556,(18:0.0286223426,19:0.0278477132):0.002951064):0.0005789152,(16:0.02936134,17:0.018353187):0.005639825):0.00193029,((13:0.006842063,(((10:0.017301767,(((3:0.03585935,(1:0.02175103,2:0.02805288):0.01170404):0.07170605,6:0.01790784):0.007672687,5:0.007884463):0.001925547):0.005810573,(((7:0.0213702089,8:0.0465642688):0.003697685,9:0.004470688):0.02808545,4:0.04933763):0.003935418):0.00283558,11:0.01254629):0.01401545):0.002665232,14:0.0441408948):0.0001594575):0.002951978);
tree gen.101 = [&U] (12:0.0085222,(13:0.01124081,((14:0.05416291753,((15:0.022817162,(19:0.0337469451,18:0.035945531):0.002933387):0.0001599807,(17:0.01831136,16:0.027121785):0.0062393965):0.001793194):0.004951453,(11:0.01794515,(((5:0.006654706,((3:0.02550715,(2:0.02281526,1:0.01551503):0.01086382):0.045313462,6:0.01500067):0.006997843):0.002313533,10:0.02929043):0.002490072,(4:0.0394263,((7:0.02051252082,8:0.0402707587):0.000108391,9:0.01300171):0.034529898):0.004377806):0.00545727):0.0133046):0.0006518836):0.00133267);
tree gen.102 = [&U] (12:0.01357787,(((((17:0.022440291,16:0.02151734):0.00538995,((13:0.008879669,(11:0.01467268,((10:0.013489473,(5:0.01175657,((3:0.03197916,(2:0.02042812,1:0.02145167):0.009885189):0.04723189,6:0.01241872):0.007867356):0.003447025):0.006402135,(4:0.03265374,(9:0.0124388053,(8:0.040375184,7:0.0219337822):0.0001609667):0.0226977):0.003989467):0.0008823454):0.0104495):0.002734726,14:0.043026011):0.001243595):0.003468261,18:0.033481632):4.115896e-05,15:0.02480885):0.001898432,19:0.0377462556):0.002306662);
tree gen.103 = [&U] (12:0.01363528,(((14:0.028671864,(11:0.01526959,((10:0.021717561,(5:0.006064268,((3:0.0334852,(2:0.01487736,1:0.02036951):0.01598572):0.08254146,6:0.01224837):0.01114084):0.003576049):0.003408344,(4:0.03474338,(9:0.01144311,(7:0.0174371096,8:0.0483979874):0.0009729507):0.02927129):0.002620938):0.006336847):0.01018006):0.0004253849,13:0.008826544):0.001491911,((18:0.031767493,15:0.036933292):0.001777997,(19:0.045006176,(16:0.017726136,17:0.014991846):0.010281266):0.001120261):0.00325102):0.002964817);
tree gen.104 = [&U] (12:0.01257865,(((19:0.0432198583,(15:0.032339328,(17:0.0104653765,16:0.02302909):0.00756383):0.001505196):0.0002904642,(18:0.013999754,14:0.04307290211):0.0006648567):0.00692946,(13:0.005183434,(11:0.01383404,((10:0.021791672,(((3:0.02720055,(1:0.02183237,2:0.02552909):0.02230102):0.060177643,6:0.01768808):0.01272123,5:0.008810855):0.002044808):0.003341762,(((7:0.02565939276,9:0.0168762):0.001554856,8:0.045308065):0.02477057,4:0.04361996):0.001735082):0.006673442):0.009407982):0.001564782):0.003651389);
tree gen.105 = [&U] (12:0.02511764,((((19:0.0416057454,15:0.033820035):0.001866242,(11:0.01186699,(((9:0.01314229,(7:0.023936011,8:0.045330621):0.001804844):0.0287148766,4:0.02668923):0.003643548,((((3:0.02780166,(1:0.02023703,2:0.02692458):0.02029445):0.05406526,6:0.01913827):0.01076574,5:0.009677247):0.002026747,10:0.023588553):0.001624647):0.005777123):0.01195921):0.001396221,(18:0.022672995,14:0.0444788547):0.0001325959):0.001042916,((16:0.0362532,17:0.01018911):0.00779726864,13:0.006658692):0.003823935):0.007139901);
tree gen.106 = [&U] (12:0.007573016,((((11:0.01724213,(((((3:0.03031846,(1:0.01536065,2:0.03091501):0.01843718):0.055980968,6:0.02222145):0.008715027,5:0.008168377):0.003907438,10:0.015895296):0.002072641,(4:0.04848283,(9:0.01576674,(8:0.0397793896,7:0.0193592):0.003612702):0.02583791):0.004368466):0.007295171):0.01153681,13:0.005531556):0.001677104,14:0.04985758):0.003246351,(18:0.017116296,(15:0.029215764,(19:0.0389478731,(17:0.01118898,16:0.040398733):0.0089436355):0.002798467):0.001887257):0.000425109):0.003599358);
tree gen.107 = [&U] (12:0.011473237,((((15:0.0248541249,(17:0.03950356,16:0.02689405):0.000987507):0.002265119,(19:0.041319565,18:0.0199809211):0.001776584):0.003475445,14:0.0397144):0.001789307,(13:0.007163034,(11:0.01870694,((10:0.020911612,(((3:0.03117402,(1:0.01809669,2:0.02567725):0.01398594):0.07155382,6:0.0137842):0.004321466,5:0.004610823):0.006112339):0.006850565,(4:0.03741466,(8:0.047300464,(9:0.0101737807,7:0.02108009):0.001663089):0.01307325):0.005261319):0.007822846):0.008224791):0.002286877):0.006839897);
tree gen.108 = [&U] (12:0.01409474,(((((((9:0.006461548,7:0.0139359419):0.004137114,8:0.039337068):0.02068957,(10:0.018299141,(((3:0.03502222,(1:0.01227889,2:0.03077136):0.009939595):0.05312487,6:0.01416595):0.006512866,5:0.006646869):0.011664):0.002032395):0.001202082,4:0.03124656):0.004354501,11:0.01842185):0.009621198,(14:0.03785788,((16:0.0174121149,17:0.00994291):0.0125299348,13:0.009358865):0.00255004):0.000101148):0.001578123,((15:0.021020936,19:0.0336011272):0.0007326459,18:0.0229131252):0.002129788):0.004066015);
tree gen.109 = [&U] (12:0.01451812,((19:0.03858966254,18:0.0245836397):0.001242505,(((14:0.0519091425,13:0.006222951):0.0003721865,(11:0.01293753,(((((3:0.02622865,(2:0.03160864,1:0.01888677):0.01464015):0.048921171,6:0.01758275):0.006263974,5:0.007009047):0.002057233,10:0.018446626):0.009880782,(((9:0.014272067,7:0.0243913316):0.004016362,8:0.032521288):0.01889473,4:0.04112806):0.003564969):0.00198743):0.01749837):9.32751e-05,(15:0.036897261,(17:0.01695414,16:0.02485478):0.002451068):0.003401381):0.00149559):0.002629527);
tree gen.110 = [&U] ((((15:0.035869615,(17:0.019670896,16:0.02513945):0.001524432):0.00133565,19:0.0399632313):0.0005038323,((18:0.01991003,((11:0.01636862,(((((3:0.02687632,(2:0.03265471,1:0.01221385):0.01833051):0.068653029,6:0.008905642):0.013757,5:0.01216506):0.002430224,10:0.012781527):0.004017092,((8:0.036196851,(7:0.024747414,9:0.013307184):0.0009441675):0.0239635,4:0.03660095):0.000349879):0.005351155):0.01700378,13:0.006760638):0.001052712):0.002391215,14:0.04794944):0.0008508181):0.0008826166,12:0.01697591);
tree gen.111 = [&U] (12:0.01136995,((((11:0.01406621,(((8:0.031050191,(7:0.019007125,9:0.0070512729):0.0007957445):0.03186977,4:0.03722127):0.005842977,((((3:0.03540261,(1:0.01247309,2:0.0269253):0.01868543):0.05769984,6:0.01420195):0.006577757,5:0.004602844):0.004206561,10:0.021705132):0.002948614):0.007550324):0.009757439,15:0.0258846319):0.0002533537,(14:0.039542403,(13:0.01075015,(16:0.0284272224,17:0.01282309):0.009513279):0.0003102422):0.005945984):0.001048049,(19:0.039893646,18:0.02121756):0.001853321):0.002665039);
tree gen.112 = [&U] ((((13:0.008909913,(18:0.016012508,(11:0.01441936,(((((3:0.04546637,(2:0.02702109,1:0.01553036):0.01457322):0.052147349,6:0.01563457):0.01301391,(5:0.006955953,10:0.017857662):0.001874965):0.008281975,4:0.03656768):0.0001382809,((7:0.0242431276,9:0.013567733):0.001150899,8:0.031274043):0.02650911):0.00636056):0.008424866):0.0006259199):0.0002465713,14:0.049839641):0.004675422,((17:0.0136925148,16:0.03051751):0.0091187933,(15:0.040451122,19:0.0268961242):0.001259877):0.002090371):0.001007309,12:0.02064932);
tree gen.113 = [&U] (((19:0.034354422,18:0.0222598339):0.002401791,(((13:0.01050786,(15:0.027458879,(17:0.0266688541,16:0.02641616):0.01219986):0.002070995):0.0003579548,(11:0.012323,((4:0.03839819,(8:0.038966231,(7:0.0258584726,9:0.005946231):0.010456819):0.02174147):0.002481658,(((6:0.02698585,(3:0.03010208,(1:0.01730106,2:0.03086304):0.01707837):0.053193928):0.01443249,5:0.01048673):0.0008001932,10:0.014781047):0.004456216):0.003594314):0.005451785):0.0008629428,14:0.04756374):0.005685386):0.00660667,12:0.01588849);
tree gen.114 = [&U] (12:0.009512628,((((19:0.032647697,18:0.03162499):0.000354326,(15:0.028673458,(17:0.019554708,16:0.02412566):0.005353918):4.818567e-05):0.001541247,14:0.044422335):0.003475365,(13:0.01018082,(((((7:0.025841797,8:0.0349736):0.003781635,9:0.008054578):0.02771315,4:0.05346917):0.001263348,((((3:0.03496329,(1:0.02503375,2:0.0325728):0.02234898):0.06287421,6:0.03668528):0.006556808,5:0.005103277):0.001314693,10:0.017528922):0.003944112):0.004431332,11:0.0163408):0.007690197):0.0004436017):0.005950143);
tree gen.115 = [&U] ((((14:0.049309146,(13:0.005625843,(16:0.01782812,17:0.014849942):0.009145982):0.0004687578):0.001576531,(11:0.01105217,((10:0.019200546,(5:0.002999636,((3:0.0349778,(1:0.01252431,2:0.02664887):0.01519779):0.046510495,6:0.01332217):0.005000327):0.003942364):0.002699635,(4:0.0399718,(7:0.0219845869,(8:0.037196977,9:0.01161552):0.001496963):0.02119969):0.003835915):0.003365299):0.01166185):0.001245101,(18:0.031103519,19:0.032333916):0.001843999):0.003549285,(12:0.01918222,15:0.024201662):0.0002963925);
tree gen.116 = [&U] (12:0.01630135,(18:0.033483746,(19:0.0383422498,(15:0.027402926,(((13:0.005735188,(((((9:0.011232173,7:0.0287329672):0.001563231,8:0.041297209):0.03121168,(10:0.018492015,(((3:0.03017924,(1:0.02018955,2:0.0288972):0.01640442):0.055579854,6:0.01447541):0.01264548,5:0.004982613):0.00103592):0.002809012):0.008971579,4:0.02834259):0.003767818,11:0.01433452):0.01465424):0.01035067,14:0.06784336842):0.0003453102,(17:0.0073811977,16:0.02366314):0.012830295):0.001688781):0.002174626):4.942266e-05):0.003798816);
tree gen.117 = [&U] (12:0.009574205,((19:0.0347551456,(15:0.027408027,18:0.029901194):0.00162585):0.0006232899,((14:0.039956067,(13:0.0118729,(17:0.01158383,16:0.034500897):0.00911675):0.003803264):0.002640073,(11:0.01049813,(((5:0.008181593,(6:0.01868564,(3:0.05266165,(1:0.02276146,2:0.02057775):0.005830973):0.06198652):0.004409644):0.005954166,10:0.018384863):0.0001908366,((8:0.0504198686,(7:0.0239243924,9:0.01062034):0.0001852035):0.040974575,4:0.0416751):0.004267282):0.004559462):0.01812275):0.0003527272):0.00376397);
tree gen.118 = [&U] (12:0.01208263,((((10:0.01448722156,(((3:0.03866681,(1:0.01783193,2:0.03320796):0.008189982):0.06553691,6:0.02185618):0.01158356,5:0.007338681):0.005665742):0.002309756,((9:0.007767223,(7:0.0261920308,8:0.038377804):0.0027219717):0.025983655,4:0.04095135):0.00281102):0.00703598,11:0.01427036):0.02106235,(13:0.005290013,(((17:0.030496427,16:0.02812052):0.00247419,(15:0.021234212,(19:0.028814601,18:0.0270922633):0.0004721485):0.00217575):0.0002629044,14:0.043202214):4.622849e-05):8.32468e-05):0.00737352);
tree gen.119 = [&U] (12:0.008831276,(((15:0.0241774017,(((((10:0.02482143,(((3:0.02836723,(1:0.0111472,2:0.02688437):0.01553286):0.054877437,6:0.02126306):0.002820213,5:0.00468397):0.00301483):0.003858523,(4:0.04505627,(8:0.039000002,(7:0.022570654,9:0.0108643896):0.004127318):0.01927864):0.004835067):0.004986589,11:0.02232932):0.005406071,13:0.006991083):0.004875002,14:0.040792138):0.002681126):0.0001066075,(17:0.019893062,16:0.0301437):0.00275495):0.00282473,(18:0.02475423593,19:0.04162362):0.0006172006):0.006807304);
tree gen.120 = [&U] (12:0.01266499,((18:0.0238285963,(19:0.0182631712,15:0.037333328):0.009614535):0.004538423,(((13:0.008138492,14:0.054260445):5.085041e-05,(16:0.02125649,17:0.022236887):0.00825318):0.0009026877,(11:0.009803111,((((6:0.01324066,(3:0.02696988,(1:0.0212599,2:0.04074576):0.0107105):0.07592621):0.007990918,5:0.007066059):0.001697358,10:0.013382008):0.002818578,((9:0.01481228,(8:0.0368517926,7:0.0310563002):0.003627555):0.03840474,4:0.04097644):0.00255565):0.006198761):0.01009833):0.002030401):0.003904844);
tree gen.121 = [&U] (12:0.006184846,(13:0.00764815,((((((7:0.0218196406,(8:0.0463172,9:0.01209953):0.0004627803):0.03187972,4:0.03714146):0.006077587,(10:0.027513617,(((3:0.03324386,(1:0.02047113,2:0.02221314):0.01841372):0.05080137,6:0.01213215):0.01006482,5:0.00716515):0.005186285):0.006569165):0.002989806,11:0.008087674):0.01535232,14:0.050634526):0.0006603658,((17:0.019278489,16:0.03426371):0.002473853,(15:0.026861701,(19:0.0410384615,18:0.032352693):0.001406802):0.003805867):0.002555165):0.0001731828):0.003887119);
tree gen.122 = [&U] ((19:0.03477690753,(18:0.028934982,((14:0.04072476,(13:0.005627831,(11:0.01504378,(((4:0.04801548,((7:0.019909763,9:0.003313183):0.0008511058,8:0.048192229):0.024173876):0.005306498,10:0.017445033):0.0002987388,(5:0.003661303,(6:0.02587372,(3:0.03915818,(1:0.01859106,2:0.03237618):0.01144356):0.05142756):0.013122):0.00636385):0.004285929):0.005217157):0.000283629):0.005122302,(15:0.022263818,(16:0.01741394,17:0.014433439):0.011294403):0.001757178):0.0007064798):0.0001816078):0.001067683,12:0.01820386);
tree gen.123 = [&U] (12:0.01502225,(((((19:0.042357052,18:0.024403734):0.003531189,((16:0.02811889,17:0.022283797):0.003020798,15:0.0215183962):0.003927051):0.001892108,((4:0.03004214,((10:0.021414922,(((3:0.03419848,(1:0.02043207,2:0.02006934):0.0129472):0.045529455,6:0.02174625):0.01905039,5:0.003176948):0.00219992):0.003283151,((7:0.0369364426,9:0.01892697):0.002527757,8:0.049823143):0.0260743364):0.001450272):0.00805049,11:0.01422485):0.01257598):0.0008471128,14:0.0501019):0.0002905535,13:0.003660383):0.004851974);
tree gen.124 = [&U] (12:0.02154712,((((((16:0.02340125,17:0.0157094507):0.015383209,15:0.03020692):0.001346388,(19:0.0290881743,18:0.036372535):0.001226183):0.0001884831,((((((3:0.03055905,(1:0.02322809,2:0.0236991):0.0201643):0.051690205,6:0.01582629):0.01056943,5:0.01033131):0.001493914,10:0.013237126):0.004717402,(4:0.03221367,((8:0.053879644,7:0.023278614):0.00139236257,9:0.009933633):0.039413003):0.007537147):0.005466694,11:0.01131503):0.01836608):0.0004268746,14:0.0435234621):0.0006045523,13:0.008486199):0.003220896);
tree gen.125 = [&U] (12:0.01303355,((13:0.007174519,(14:0.04942477,((17:0.01737973,16:0.0154417568):0.0038568265,(15:0.023390547,(18:0.0368114278,19:0.0331267195):0.0007665376):0.0008465702):0.0009836795):0.0004541873):0.0001725009,(((4:0.03327278,((9:0.00773925072,8:0.043878596):0.0002837926,7:0.02253590451):0.0291518964):0.002645807,(10:0.013766812,(((3:0.03159893,(1:0.02294865,2:0.02944541):0.009867128):0.049771148,6:0.01225765):0.01413525,5:0.007518193):0.001874241):0.002648253):0.007814971,11:0.01328606):0.01001218):0.005672126);
tree gen.126 = [&U] (((((((16:0.031034181,17:0.009858626):0.0050773558,15:0.027946559):0.002879512,(19:0.025218082,18:0.025339189):0.001474101):0.0004298257,14:0.03846243):0.001087175,13:0.007502087):0.0008405839,(11:0.02507268,((10:0.030900894,(((3:0.02360809,(1:0.02365624,2:0.02530292):0.0178428):0.066917496,6:0.0225926):0.01018927,5:0.0108236):0.003038141):0.00236463,((8:0.040929569,(9:0.01093388,7:0.0230243712):0.0033679609):0.02809045,4:0.04139054):0.001983812):0.006080143):0.007602491):0.006565317,12:0.01957641);
tree gen.127 = [&U] (((18:0.018276916,((15:0.027748611,(((17:0.016227477,16:0.02916387):0.0046677153,13:0.006593378):0.002377256,(((((9:0.008612205,7:0.0296164):0.0008651629,8:0.032440583):0.01845686,4:0.04145948):0.001249936,(10:0.019232305,(5:0.006155209,(6:0.01873555,(3:0.02360066,(1:0.02881119,2:0.04145336):0.01846675):0.056273365):0.01347882):0.003321841):0.002637065):0.005676964,11:0.01220261):0.01342477):0.0006177578):0.0004988888,14:0.0440084):0.003835653):0.0003559472,12:0.01931617):0.000262745,19:0.0347371097);
tree gen.128 = [&U] (((((16:0.01562161,17:0.020801057):0.0058267936,(13:0.003257231,14:0.04450724):0.0002446562):0.004328437,(11:0.0158047,((((((3:0.03501594,(2:0.02117291,1:0.01195384):0.01641892):0.05334345,6:0.01874904):0.005577498,5:0.007194258):0.001216161,10:0.021753971):0.001631572,(7:0.0174664273,(8:0.046400763,9:0.007838768):0.0011248662):0.02867187):0.0004230318,4:0.03446796):0.006934244):0.01589933):0.001455748,(15:0.034072789,(19:0.0396065239,18:0.0410397359):0.001353155):0.002531604):0.002163873,12:0.01503268);
tree gen.129 = [&U] ((19:0.0413710111,(((((16:0.02522349,17:0.0191774841):0.001455134,15:0.024501212):0.002773771,(14:0.0376693,13:0.006747237):0.002336414):2.894101e-05,(11:0.01646781,(((((3:0.03104093,(2:0.03232172,1:0.01751845):0.009937028):0.057656454,6:0.02131366):0.01047607,5:0.008388705):0.002645048,10:0.0180508889):0.003266291,(((8:0.04529991,7:0.021559728):0.002371944,9:0.01186685):0.027185303,4:0.03473892):0.001203664):0.003925978):0.009338549):0.002227877,18:0.019796592):0.001101955):0.001042668,12:0.01420506);
tree gen.130 = [&U] (((15:0.027856758,(19:0.0336025254,18:0.020899588):0.0007037431):0.003042006,((11:0.00953434,(((((3:0.04107519,(2:0.02669532,1:0.02010871):0.01952463):0.066835136,6:0.02515502):0.003183809,5:0.008005636):0.00473484,10:0.013515252):0.003293805,(4:0.04080783,(7:0.0276015391,(8:0.043412078,9:0.01574172):0.00171682):0.02675262):0.004885214):0.003159545):0.01418633,(((16:0.02382638,17:0.0129950326):0.004069644,13:0.00562879):0.001307772,14:0.040323969):0.001994687):0.001975364):0.00202649,12:0.01356426);
tree gen.131 = [&U] ((18:0.025039006,((11:0.01176358,((4:0.03655499,(9:0.008447414,(7:0.02725528,8:0.034398578):0.005177388):0.02738756):0.002872449,((((3:0.03676373,(1:0.01525987,2:0.02331689):0.0135242):0.06320833,6:0.01278408):0.007080159,5:0.007177422):0.00126419,10:0.02753105):0.00468392):0.002842685):0.01173215,(13:0.007443839,(14:0.047448988,(15:0.023120627,(19:0.0495082962,(16:0.022797202,17:0.01599775):0.0077167195):0.002699176):0.0002813175):0.001194721):0.00356465):0.0007643499):0.002117491,12:0.01039146);
tree gen.132 = [&U] (((11:0.01999471,((((9:0.011801701,7:0.022312388):0.003551502,8:0.045894034):0.03428289,4:0.03473805):0.00142447,((((3:0.02291104,(2:0.04889346,1:0.03883593):0.02314729):0.042834897,6:0.01803829):0.02063502,5:0.007028156):0.00320606,10:0.020354357):0.002685161):0.0055836):0.01419221,((((18:0.0314368938,19:0.0408822155):4.682264e-05,((17:0.0200304962,16:0.02633658):0.006243045,15:0.0201057086):0.002887724):0.00185983,14:0.0432972221):0.002126562,13:0.01001482):0.004817405):0.002924975,12:0.02365812);
tree gen.133 = [&U] ((((11:0.01323819,(4:0.03833474,(((9:0.008324967,8:0.038896578):0.00477020242,7:0.021035499):0.01792368,((((3:0.02665269,(2:0.02653257,1:0.0172869):0.01581936):0.05781818,6:0.02577755):0.01035858,5:0.006304785):0.00352469,10:0.0159886502):0.01546573):0.0009223182):0.003258652):0.01592703,(14:0.051332077,((13:0.01174409,(17:0.0145220908,16:0.02492811):0.002035669):0.003264794,15:0.03012008):4.727856e-05):3.454945e-05):0.001723653,(19:0.0358701749,18:0.037015394):0.0001969104):0.004171639,12:0.01080279);
tree gen.134 = [&U] (12:0.01236143,(((((((8:0.063565771,7:0.018121533):0.001106006,9:0.0216224):0.024916274,4:0.04305616):0.001700575,10:0.019851214):0.001903204,(5:0.008943566,(6:0.0321464,(3:0.03870519,(1:0.0191354,2:0.02638095):0.008940629):0.055449665):0.008578049):0.00515149):0.01048942,11:0.009806094):0.005622387,(((15:0.027259975,(18:0.0375982529,19:0.034110422):0.0001107973):0.002215693,14:0.033774901):0.00010547,((16:0.01718225,17:0.014370215):0.010985159,13:0.008382928):0.002487606):3.10722e-05):0.003537408);
tree gen.135 = [&U] (((18:0.0305646569,(15:0.03927822,19:0.0266097316):0.007409296):0.001768986,(((13:0.01007024,(16:0.0300229,17:0.0124583964):0.012459898):0.0006395375,14:0.046323506):0.004892954,((((8:0.049686565,(7:0.0152369437,9:0.01236266):0.001888447):0.03618817,(10:0.023101989,(5:0.0131597,((3:0.03095656,(1:0.02515614,2:0.03096981):0.01028645):0.05736726,6:0.01721782):0.00684794):0.003841297):0.00666484):0.005860262,4:0.04073313):0.003581657,11:0.0130441):0.0123227):0.002018444):0.002181395,12:0.01016821);
tree gen.136 = [&U] (((18:0.028823676,(15:0.040770056,19:0.037109572):0.008328793):0.004029844,((((16:0.02618998,17:0.015201183):0.011496368,13:0.004356961):0.0002692059,14:0.042053218):0.001127815,(((4:0.03071396,(7:0.020778093,(9:0.009914429,8:0.042590215):0.002181943):0.02557016):0.001445996,(10:0.019392435,(5:0.004844189,((3:0.03290668,(1:0.02001111,2:0.0319282):0.01974793):0.053873832,6:0.01633052):0.01085164):0.001775655):0.001533596):0.008428714,11:0.01536088):0.0104411):0.0006056285):0.003935996,12:0.01198533);
tree gen.137 = [&U] (15:0.029185794,(12:0.009630829,(((18:0.036955677,19:0.0311417412):0.001004229,((13:0.008715314,(16:0.02361923,17:0.013943507):0.007368082):0.003485115,14:0.042024594):0.001053153):0.0009749285,(11:0.014409,(((8:0.042955478,(7:0.0269890388,9:0.0106559937):0.000429882):0.02948524,(10:0.009387368,(((3:0.03202406,(2:0.02868884,1:0.02770153):0.01384986):0.06037441,6:0.01577098):0.01725083,5:0.01002025):0.004036795):0.002162597):0.002204766,4:0.03972221):0.0009591234):0.01772695):0.004268255):0.006252303);
tree gen.138 = [&U] (12:0.007114608,(((14:0.033342122,((11:0.01763873,((10:0.018640084,(((3:0.03242796,(2:0.03396693,1:0.0303367):0.01324257):0.053824554,6:0.01425566):0.01922558,5:0.007073976):0.006107675):0.005242485,((7:0.020818127,(9:0.007145859,8:0.051746246):0.0003991987):0.0328260504,4:0.03593488):0.003716573):0.005415622):0.01202403,13:0.007459998):0.004854234):0.0005898672,((19:0.049691314,18:0.0289208961):0.00136936,(17:0.0191456737,16:0.0399515):0.002452934):0.002210414):0.001704697,15:0.044922883):0.003297061);
tree gen.139 = [&U] (12:0.01316398,((13:0.01001588,14:0.030251566):0.0003514172,(((15:0.0180496091,(17:0.0136358175,16:0.01946874):0.011663466):0.0003590588,(19:0.0333771032,18:0.0324963274):0.00195855):0.0002318167,(11:0.0148165,(((8:0.051582072,9:0.0076747143):0.001860911,7:0.0241368299):0.02899926,(4:0.03693385,(10:0.020614922,(5:0.008679394,(6:0.01668088,(3:0.02975925,(1:0.0232148,2:0.02763302):0.01012412):0.052413941):0.01582636):0.003768126):0.004283109):0.004682541):0.007268029):0.0140054):0.00272535):0.005065533);
tree gen.140 = [&U] (12:0.0113431,((((((13:0.01008268,(16:0.042122458,17:0.01208964):0.006313713):0.001104207,15:0.024397009):0.002625209,18:0.023652589):0.0015271,19:0.038178834):0.004528951,14:0.052438501):0.001937791,(11:0.009229803,(((8:0.032611369,(9:0.015081434,7:0.0246725096):0.002684553):0.01925881,4:0.03857335):0.004952813,(10:0.0238212329,(5:0.01272427,((3:0.02056357,(1:0.02550294,2:0.02387048):0.01284996):0.053779284,6:0.01091627):0.009035397):0.001702004):0.001508826):0.005064343):0.01483686):0.003518909);
tree gen.141 = [&U] (12:0.007335227,((19:0.042153727,18:0.0315457263):0.001582587,(15:0.023913856,((16:0.0190899,17:0.021948533):0.00200397,(14:0.04656774,((11:0.01687145,(4:0.03513839,(((8:0.048770041,9:0.008123484):4.303646e-05,7:0.0272735389):0.02807688,((5:0.004909579,((3:0.02904855,(1:0.02500907,2:0.02388368):0.01055151):0.06874569,6:0.0207289):0.008942449):0.00250073,10:0.021020757):0.002130132):0.002067294):0.00239407):0.007385936,13:0.01105839):0.002857445):0.004076138):9.352589e-05):0.0003889582):0.002725723);
tree gen.142 = [&U] (12:0.01141973,(((18:0.0330589785,19:0.0303755905):0.00111809,((((16:0.01921282,17:0.012194461):0.002317333,13:0.003828247):0.001297825,14:0.039787987):0.001238613,(11:0.01813588,((4:0.03646208,((7:0.0213762612,9:0.0089646437):0.001215198,8:0.044532335):0.0151034):0.001085671,((10:0.025426584,5:0.01074817):0.002405287,((3:0.03374432,(1:0.02274675,2:0.02440788):0.01520909):0.059433364,6:0.009854664):0.00743878):0.006738493):0.005601419):0.0128843):0.001694871):0.003560744,15:0.021622749):0.002469621);
tree gen.143 = [&U] (12:0.01219345,((18:0.026423737,(15:0.030898494,19:0.0383136866):0.005947229):0.0003630368,(((11:0.0173832,((10:0.022167502,(5:0.005031052,((3:0.02579657,(1:0.02136218,2:0.03100863):0.02305326):0.051243212,6:0.01484148):0.01260852):0.004090371):0.003041294,(((9:0.01273787,7:0.021808717):0.0037312129,8:0.055360986):0.02229797,4:0.04708806):0.002300039):0.008594982):0.02491664,((17:0.01687149,16:0.0215647147):0.00971835,13:0.01146715):0.0006149751):0.000169669,14:0.04485168):0.001262761):0.005069695);
tree gen.144 = [&U] (12:0.01654196,(14:0.041588231,(((11:0.007658804,((((9:0.009365776,8:0.037636204):1.229218e-06,7:0.02286764163):0.03095545,4:0.04622908):0.003413141,((((3:0.02631453,(1:0.02636407,2:0.03343103):0.009137562):0.060816514,6:0.0195552):0.01297896,5:0.01015423):0.001990078,10:0.022052916):0.005465665):0.002934268):0.009602564,13:0.01062978):0.0003239724,((15:0.0203317084,(19:0.0303692116,18:0.0237297506):0.0001899121):0.00395786,(17:0.016066905,16:0.02364924):0.0107410107):0.0016484):0.001153201):0.004823605);
tree gen.145 = [&U] (12:0.0149571,((13:0.004241689,(14:0.04357106,(11:0.01148583,(((8:0.034732212,(7:0.0167233164,9:0.00793225078):0.0005160871):0.01870824,4:0.03565892):0.001702425,((((3:0.02854515,(1:0.02240404,2:0.03501396):0.0165544):0.060484182,6:0.01558959):0.01329572,5:0.006490521):0.005949424,10:0.016837365):0.008042809):0.008325361):0.007352248):0.0004298399):0.0004584992,(19:0.05739267,(18:0.0332528363,(15:0.032989925,(17:0.0308629275,16:0.02317429):0.001351416):0.0004838119):0.002461227):0.0005024768):0.002886402);
tree gen.146 = [&U] (12:0.01088026,((18:0.0346927015,(15:0.0318068804,19:0.020480411):0.008212081):0.004787215,(((13:0.008940474,(16:0.02155947,17:0.019795343):0.002698689):0.00217911,(11:0.007099387,(((5:0.004924169,((3:0.03849085,(1:0.02413134,2:0.02829874):0.01837339):0.065020646,6:0.01683118):0.008395447):0.0004883439,10:0.01534819):0.007851131,(4:0.03797631,((9:0.012100281,7:0.0231918085):0.0003742192,8:0.034241526):0.0328056):0.004694333):0.007764662):0.01541635):0.004863593,14:0.038932584):0.00068721):0.001742709);
tree gen.147 = [&U] (12:0.01208286,(((19:0.034277964,(((16:0.02828963,17:0.019368866):0.00585259163,15:0.02407306):0.0008492166,18:0.0223949703):0.001328161):0.003660424,(13:0.00504502,(11:0.0193133,(((10:0.017801451,(((3:0.0298894,(1:0.01531048,2:0.03385962):0.02092318):0.04990702,6:0.01817422):0.007307765,5:0.002972617):0.003921287):0.003810661,4:0.0368431):0.001399779,((7:0.02387316,9:0.0132447355):0.0006271814,8:0.042972746):0.03081929):0.004173539):0.009317257):0.0005030288):0.0002016908,14:0.04035299387):0.003720665);
tree gen.148 = [&U] (12:0.01392776,((18:0.0327134399,19:0.05447709993):0.001779094,(((((16:0.02728466,17:0.01135359):0.01323172162,13:0.004944388):0.0009318392,14:0.051175572):0.002883355,15:0.0302018873):0.002479158,(11:0.01594445,((((7:0.02533578748,8:0.048951485):0.0005707443,9:0.011632875):0.026275661,((((3:0.01997168,(1:0.02658355,2:0.03229368):0.01569597):0.054233477,6:0.01556463):0.005433528,5:0.006613964):0.00546994,10:0.019120638):0.007164012):0.001974698,4:0.03991038):0.003036515):0.0214402):0.002196764):0.002489221);
tree gen.149 = [&U] (((18:0.026859875,19:0.041169967):0.0007250056,((((11:0.01777127,(((9:0.0106277896,7:0.0268958872):0.004069364,8:0.029680824):0.0339358,(4:0.04250356,(10:0.007960358,(((3:0.03838761,(1:0.01928111,2:0.02771962):0.01385939):0.06619059,6:0.01182385):0.007995213,5:0.006906047):0.001486082):0.003563851):0.005494113):0.007132215):0.01162549,13:0.003683696):0.005043584,14:0.057103877):0.01158975,((16:0.02724155,17:0.0222240814):0.003358732,15:0.036389433):0.0005591716):0.002216523):0.001971672,12:0.008518763);
tree gen.150 = [&U] (12:0.007236879,(((11:0.01204163,((10:0.03253225,(((3:0.0266609,(1:0.02661759,2:0.03198451):0.00682488):0.064765852,6:0.01749054):0.01186367,5:0.008806546):0.0009714567):0.007074515,((8:0.044213578,(9:0.01290793,7:0.02659059884):0.004118855):0.03066256,4:0.03496302):0.003720562):0.006121408):0.008790731,(14:0.034125797,((19:0.0313076749,18:0.0226328169):0.0006264958,(15:0.0208248563,(16:0.01845803,17:0.028627894):0.004343451):0.0009421253):0.0008602799):0.0006613236):0.000438025,13:0.009738097):0.004714892);
tree gen.151 = [&U] (((19:0.032670713,(15:0.026435557,(((14:0.0456010581,13:0.007284414):0.0009403197,(11:0.01474264,((((9:0.01086915,7:0.0179544182):0.002758588,8:0.035920012):0.02353036,4:0.04199526):0.003603129,((5:0.008953041,((3:0.02711625,(2:0.02631335,1:0.02168783):0.01979932):0.04869238,6:0.01125006):0.008566697):0.002196681,10:0.00614848):0.004612608):0.004348476):0.008543135):0.001815555,(17:0.007665882,16:0.03218):0.0072497548):0.001277967):0.0008423225):0.0009224711,18:0.03261601):0.00564721,12:0.01274529);
tree gen.152 = [&U] (12:0.01493741,((11:0.01286248,((10:0.017423588,(((3:0.03087776,(1:0.02241297,2:0.03602391):0.02654247):0.07682007,6:0.01562446):0.009777645,5:0.008857541):0.003471363):0.002338535,(((7:0.023550095,8:0.043347377):0.0025870829,9:0.008849146):0.02024814,4:0.04035316):0.00512674):0.01341898):0.01665958,((((17:0.01552183,16:0.035460196):0.00870362,13:0.01178123):0.003841703,14:0.0562366017):0.0001739784,((18:0.0409755242,15:0.028355314):0.0004045368,19:0.036855222):0.002552356):0.001772441):0.003613925);
tree gen.153 = [&U] (12:0.007554246,((11:0.01418662,(((((3:0.03480207,(1:0.02043954,2:0.03345141):0.007897296):0.046055008,6:0.01414899):0.008245791,10:0.016082271):0.002794262,5:0.008415131):0.005305862,((8:0.045627242,(7:0.029374079,9:0.008842573):0.0025362326):0.02072244,4:0.03045948):0.002358166):0.003062518):0.01480665,((((17:0.01037376,16:0.02740788784):0.0085551688,13:0.009756356):0.001092767,14:0.04480825):0.001235474,(19:0.0334969182,(15:0.025882732,18:0.0290557835):0.0006284584):0.0009842692):0.0008378176):0.004288258);
tree gen.154 = [&U] ((18:0.017550189,(13:0.009011019,((14:0.031223248,((15:0.045829065,(16:0.01831943,17:0.028622188):0.001997036):0.001497996,19:0.0295286027):0.0009382554):0.0004726713,(11:0.01067766,((((9:0.01152317,7:0.0271813324):0.000954076,8:0.034722952):0.0280102,4:0.03137257):0.003568444,(10:0.014720712,(((3:0.04140426,(1:0.01711675,2:0.03033661):0.007236288):0.05273295,6:0.01544272):0.01022533,5:0.006327849):0.002409554):0.003579053):0.008834547):0.01620244):0.001051864):0.001181279):0.001707992,12:0.01402662);
tree gen.155 = [&U] (((15:0.030181833,19:0.0424931026):0.01079985,((14:0.055998713,((13:0.01162328,(16:0.02422486,17:0.01170258):0.006706468):0.0008314477,(11:0.02158382,((4:0.03962397,((7:0.0198182039,8:0.0392391807):0.0008345202,9:0.01865164):0.03406146):0.003027927,(10:0.026492707,(((3:0.02341393,(1:0.01916037,2:0.03006088):0.01855672):0.055642738,6:0.01641441):0.01477303,5:0.01222433):0.007759287):0.004811111):0.009966257):0.01616363):0.0005357128):0.002422701,18:0.024834376):0.000974612):0.0006062418,12:0.009821764);
tree gen.156 = [&U] ((((15:0.032977847,18:0.0291492424):0.003278676,19:0.050184705):0.0008307982,((14:0.04197442,(13:0.01099605,(16:0.022834473,17:0.01794019):0.007830679):0.0001353704):0.006178438,(11:0.01144907,((((7:0.02486510709,9:0.0120571266):0.004605013,8:0.033392688):0.02995466,4:0.0414672):0.00299951,(10:0.018626359,(5:0.009381318,((3:0.02495435,(2:0.03244442,1:0.0211895):0.02433032):0.06028793,6:0.01336959):0.009971123):0.00464263):0.002255151):0.005778615):0.01555686):0.002445566):0.005543814,12:0.01267223);
tree gen.157 = [&U] (12:0.01567356,(((14:0.051890744,13:0.008038788):0.001589722,(18:0.0291487517,(19:0.04273937151,(15:0.034634187,(16:0.02545561,17:0.0210221259):0.003562742):0.002773156):0.0059782373):0.0005647257):0.0010757,(11:0.01975951,((10:0.018314408,(((3:0.03141761,(1:0.02293153,2:0.0339688):0.01308938):0.068110714,6:0.01562146):0.007303768,5:0.007915277):0.002673648):0.002492311,((8:0.035560433,(9:0.014955551,7:0.0207140205):0.001884201):0.02554616,4:0.03738959):0.002882396):0.008868367):0.01984263):0.002325602);
tree gen.158 = [&U] ((14:0.037243379,(((11:0.0112664,((8:0.047395242,(9:0.0124117057,7:0.018172991):0.0057932876):0.02572241,((10:0.017301025,(5:0.016409,((3:0.03156627,(2:0.03808102,1:0.03104677):0.01765599):0.061507268,6:0.02308741):0.004185571):0.003523207):0.01047138,4:0.03765252):4.035167e-05):0.0091332):0.006852391,(18:0.033875084,((19:0.0389503727,(16:0.03304611,17:0.01984375404):0.003564676):0.002088738,15:0.03089857):0.0005217616):0.001262036):0.0006093159,13:0.01336771):0.001254455):0.004175447,12:0.01332832);
tree gen.159 = [&U] ((15:0.0235564378,(19:0.0383071333,((((13:0.007854666,((((7:0.0168241766,(8:0.03677209,9:0.011352611):2.025175e-05):0.01867086,4:0.02995083):0.009686708,(10:0.0098206025,(5:0.008015321,((3:0.03307287,(2:0.02606383,1:0.02341378):0.01229715):0.054833191,6:0.01158412):0.003566449):0.005441608):0.0057483):0.005819594,11:0.009471823):0.007215219):0.005936154,14:0.0446389347):0.001656867,(16:0.04309277,17:0.020587079):0.006260844):0.0006467819,18:0.0415173501):0.002169807):0.003790477):0.002339258,12:0.01309468);
tree gen.160 = [&U] ((19:0.038861952,((17:0.01401239,16:0.038916183):0.010627573,((18:0.018128855,((((((7:0.0176164451,(8:0.051919755,9:0.01187035):0.0001366936):0.030104251,4:0.03435822):0.00333174,(((6:0.01258299,(3:0.02655233,(1:0.03087053,2:0.03109829):0.009239157):0.07662938):0.004219908,5:0.007587375):0.001809321,10:0.018033594):0.002542221):0.007114138,11:0.01628487):0.01192391,13:0.009180516):0.0007720343,14:0.044580005):0.0006438379):0.001537683,15:0.026783339):0.001356237):0.004736459):0.006192867,12:0.01083342);
tree gen.161 = [&U] (12:0.02228334,((((((((3:0.02852582,(1:0.02432554,2:0.02375239):0.008544152):0.051299447,6:0.02378568):0.00605772,5:0.01058891):0.004167315,10:0.017872142):0.007696086,(((7:0.023947546,9:0.0092795034):0.003872964,8:0.047943881):0.02243006,4:0.03642571):0.0006194418):0.005890709,11:0.007272135):0.01092827,(14:0.0475620311,13:0.00486009):0.002072673):0.0007109191,(((16:0.01808908,17:0.0156331775):0.002390579,19:0.033266231):0.001773637,(15:0.028251165,18:0.035028193):2.981958e-05):0.001465816):0.006419632);
tree gen.162 = [&U] ((((13:0.005179265,(((4:0.04193904,(8:0.049719591,(7:0.021267428,9:0.0111172143):0.0006074461):0.02716003):0.002568274,((5:0.009814867,((3:0.03687252,(2:0.03120088,1:0.02452565):0.01111):0.04270238,6:0.01335236):0.0146641):0.002520436,10:0.02017183):0.006523671):0.00620403,11:0.01189721):0.0157325):0.002104659,14:0.0406532701):0.001356964,(((17:0.0240361735,16:0.03412868):0.006410006,15:0.020119757):0.003216805,(19:0.0405191628,18:0.044056278):0.001104535):0.0007629678):0.003022404,12:0.01244965);
tree gen.163 = [&U] (12:0.01390189,(((14:0.051343178,(13:0.005129698,(17:0.01023908,16:0.023703787):0.010630413):0.004314145):0.001304528,(((((((3:0.02649424,(1:0.02064778,2:0.02080915):0.01761955):0.051148662,6:0.02160295):0.007197278,5:0.01280992):0.003600734,10:0.0194843325):0.003896519,(((9:0.006813994,7:0.0320499649):0.002581513,8:0.046314424):0.0328565,4:0.04242297):0.0009324696):0.007469494,11:0.01618439):0.0128621,15:0.028628603):0.001029637):6.793382e-05,(18:0.0350373048,19:0.0247471431):0.003631131):0.0008213137);
tree gen.164 = [&U] (12:0.01540254,((((((5:0.009481336,((3:0.02056815,(1:0.02732124,2:0.03152726):0.009630046):0.04788806,6:0.01953923):0.008787024):0.005601896,10:0.0142618881):0.003776156,((7:0.023176283,(9:0.007751745,8:0.052008183):0.003665879):0.029247903,4:0.04111149):0.001062522):0.008995761,11:0.01368364):0.009095031,((13:0.0055824,(16:0.02614246,17:0.0201543551):0.002521582):0.001722913,14:0.034094036):0.0007899711):0.003537481,(19:0.043744543,(18:0.027446353,15:0.028342379):0.001140818):0.0005408009):0.002188792);
tree gen.165 = [&U] (12:0.01186936,(((13:0.01071245,(14:0.048393311,((16:0.030083374,17:0.01545226):0.010375176,(19:0.036833287,15:0.036191114):0.0002031773):0.001165468):0.001115078):0.0005988032,((((5:0.007882783,((3:0.02947657,(2:0.02665313,1:0.02645435):0.01799136):0.055198965,6:0.02372298):0.009520005):0.003950196,10:0.0229478761):0.004556695,((9:0.008715134,(8:0.049022914,7:0.0270743738):0.004304179):0.03228562,4:0.04227181):0.003280326):0.00397054,11:0.0152796):0.01268378):0.0006757476,18:0.0252498313):0.004106908);
tree gen.166 = [&U] (12:0.01094943,(((15:0.026046904,(17:0.01203037,16:0.028639614):0.0136362497):0.0007969526,((((((4:0.03984188,((7:0.0280811567,9:0.012458051):0.002274819,8:0.041614463):0.01965399):0.003941463,(10:0.016947165,(5:0.006683108,(6:0.02034908,(3:0.02870504,(1:0.02399456,2:0.02953175):0.01548133):0.057960844):0.01099191):0.003034171):0.001286232):0.007702965,11:0.01543224):0.007897284,13:0.00907721):0.001366099,18:0.018011657):0.00131034,14:0.044508072):0.003069802):0.0002925094,19:0.04071283):0.0046347949);
tree gen.167 = [&U] (12:0.01588716,(((((((9:0.005965438,8:0.05073862):0.002988288,7:0.018784735):0.0287859,((6:0.02290031,(3:0.02531444,(1:0.02007141,2:0.02917839):0.02313837):0.064612971):0.007037313,(5:0.007124238,10:0.013115213):0.0003816216):0.01213307):0.001810932,4:0.03621215):0.002105456,11:0.009910856):0.01399027,(13:0.007324118,((((16:0.030345778,17:0.01108451):0.008279973,15:0.0186910616):0.00353263,18:0.01284091):0.0008998916,14:0.045610379):0.003146301):0.0003678503):0.00458543,19:0.04668027565):0.001193715);
tree gen.168 = [&U] (((((((10:0.014816703,(((3:0.02230199,(2:0.01787118,1:0.01638905):0.01095411):0.061123371,6:0.01993536):0.005696841,5:0.007125389):0.0023595):0.002645732,((8:0.034864301,(7:0.0222237368,9:0.009863639):0.00165457034):0.02092323,4:0.03105784):0.003121333):0.006401064,11:0.01327514):0.008603289,((14:0.053226231,(13:0.006541682,(16:0.02618286,17:0.012184972):0.009041373):0.005173094):0.0009413786,15:0.025260332):0.000192072):0.0009397976,18:0.011575293):0.0002689729,19:0.043609174):0.00378525,12:0.01030502);
tree gen.169 = [&U] (12:0.01044869,((((10:0.014487052,((4:0.03788919,(8:0.036497665,(7:0.017573173,9:0.005576536):0.00156224):0.0223733057):0.004497552,(5:0.007270319,((3:0.02393857,(1:0.01640708,2:0.02650373):0.01794213):0.06164129,6:0.0132962):0.01434185):0.006398394):0.003007501):0.008440178,11:0.009999546):0.01293093,13:0.006453398):0.003821493,((((17:0.0179465508,16:0.02386987):0.003745136,18:0.025589553):0.001370208,(19:0.0255929478,15:0.0352973704):0.0067279978):0.002946271,14:0.043740723):0.0006710492):0.002172207);
tree gen.170 = [&U] (((13:0.008905545,(14:0.045401938,((((5:0.01063833,((3:0.02943922,(1:0.01694413,2:0.0359344):0.008585765):0.06315804,6:0.01188838):0.01322339):0.007460715,10:0.018002886):0.005134602,((8:0.044336279,(7:0.0167961875,9:0.00580386):0.0001744316):0.028960749,4:0.02782114):0.00260635):0.007810238,11:0.008826746):0.01055418):0.002130105):0.001599232,(((15:0.0463718078,19:0.04635421):0.0179342871,18:0.020627292):0.001145452,(16:0.020922959,17:0.01185881):0.0106810645):0.001404898):0.006610083,12:0.01198207);
tree gen.171 = [&U] ((((((((9:0.00954278,7:0.0190635024):0.004368377,8:0.035653843):0.02404438,((((3:0.01761739,(2:0.03006812,1:0.02223023):0.01491017):0.060556475,6:0.008964454):0.007746365,5:0.006903778):0.003270834,10:0.015191708):0.0009874326):0.002986542,4:0.04144274):0.002839625,11:0.01161167):0.01881592,(15:0.025894491,(((17:0.01394074,16:0.02227256065):0.0112905988,13:0.006927752):0.003646654,14:0.0601460438):0.0008533167):0.0002378752):0.001891954,(18:0.0326611643,19:0.032239723):0.002313956):0.002282634,12:0.01199932);
tree gen.172 = [&U] (((15:0.026066337,(19:0.0269983566,18:0.018195259):0.000635008):0.0006357927,((14:0.037703003,((17:0.01401657,16:0.030082041):0.006122494,13:0.008324494):0.001123237):0.001092106,(((((7:0.0296647922,8:0.050072422):0.0008170243,9:0.007870797):0.02640729,4:0.03500278):0.001658133,((((3:0.02577419,(2:0.02704552,1:0.01772639):0.0114669):0.050190739,6:0.0110391):0.01695758,5:0.01115957):0.005770078,10:0.015367077):0.0008107515):0.004895571,11:0.01301929):0.01560988):0.003466084):0.001197259,12:0.009859661);
tree gen.173 = [&U] ((14:0.034783809,(((4:0.05399934,(((8:0.055429732,9:0.0211602693):0.0001928999,7:0.0226085219):0.0279256439,((((3:0.03589897,(2:0.0357973,1:0.02851802):0.007403074):0.060829508,6:0.02522366):0.01449399,5:0.006175782):0.001285159,10:0.0140926866):0.002309954):0.001300822):0.007600917,11:0.01368199):0.007856196,((13:0.003362634,(16:0.02312532,17:0.020487413):0.007346407):0.002785001,((19:0.039851362,18:0.0234468886):7.995273e-05,15:0.027443931):0.002834061):0.001035797):0.00173864):0.00787431,12:0.01216505);
tree gen.174 = [&U] (((((18:0.029019327,(((17:0.017860956,16:0.02676501):0.006161319,13:0.01078722):0.001922903,((((5:0.006484277,((3:0.02922709,(1:0.03256195,2:0.02937315):0.02254266):0.05939433,6:0.01831873):0.003744987):0.002431063,10:0.016866475):0.01004454,(((9:0.0095373691,8:0.039772573):0.0039143501,7:0.032808631):0.02600746,4:0.03493083):0.004231815):0.005302494,11:0.01877232):0.008010363):0.0002377926):0.002863192,14:0.0427593011):0.002550456,19:0.03381626792):0.001177973,12:0.01430494):0.001980118,15:0.02276731);
tree gen.175 = [&U] ((((((((7:0.0153474094,9:0.014117264):0.0039623522,8:0.026548924):0.03473305,4:0.03571518):0.002573831,((((3:0.03532138,(2:0.02458395,1:0.02363217):0.007852497):0.07752336,6:0.01361658):0.01120138,5:0.004648426):0.001649418,10:0.01974293):0.005425959):0.005576074,11:0.01239):0.009581768,(14:0.0543542119,(((18:0.04919802,15:0.028544119):0.001795076,(17:0.017949,16:0.02134417):0.0095789262):0.0001010297,19:0.0307180498):0.001728064):0.0002073398):0.0004422487,13:0.007626227):0.004855558,12:0.01051256);
tree gen.176 = [&U] ((((19:0.0434265756,(((13:0.01088996,14:0.050607613):0.0003737643,(16:0.02604454,17:0.0193574623):0.00717472):0.004661377,15:0.053070068):0.0004997115):0.001819003,18:0.0438145031):0.004352503,(((7:0.0310373928,(8:0.027801531,9:0.008779881):0.00355759353):0.03462379,(4:0.04414628,((((3:0.03569264,(2:0.03150583,1:0.02958557):0.01221003):0.069278492,6:0.01960873):0.006679166,5:0.009625449):0.003232081,10:0.02114016):0.00484396):0.0038962):0.002742705,11:0.02160532):0.0146876):0.001391485,12:0.01860483);
tree gen.177 = [&U] (((18:0.02269098,19:0.027855107):0.0002460587,(((17:0.01769269,16:0.030338685):0.011207152,(14:0.04053479454,(((((((3:0.03676908,(2:0.02265416,1:0.0261688):0.01071408):0.0558001,6:0.01871029):0.009038099,5:0.003133752):0.005110793,10:0.029037398):0.001910001,(4:0.04297301,((7:0.018726163,9:0.007227233):0.00579477,8:0.042991245):0.02369757):0.002491741):0.008701522,11:0.01356366):0.006886845,13:0.006471278):0.001710143):0.0008919092):0.000839924,15:0.029440663):0.001906472):0.00254935,12:0.01884746);
tree gen.178 = [&U] (12:0.01496339,((((16:0.0381139555,17:0.01670555):0.011304236,14:0.04580002):0.000123688,(((((8:0.052055111,(7:0.022782521,9:0.008608925):0.0032129249):0.0277797,4:0.04028396):0.003238211,(10:0.018424172,((6:0.02554366,(3:0.02690681,(1:0.02006687,2:0.02637725):0.01285345):0.05586222):0.003931798,5:0.009922176):0.00303744):0.004724294):0.004499636,11:0.01976819):0.009115186,13:0.008832504):9.905414e-05):0.002884468,((15:0.045132031,19:0.028940759):0.01279127,18:0.0257708455):0.001286868):0.006500043);
tree gen.179 = [&U] (12:0.01220009,((((13:0.004631539,(17:0.015190321,16:0.03081844):0.006284734):0.001253068,((((8:0.050954539,(9:0.009978487,7:0.0228738909):0.0012712135):0.03776593,4:0.04068057):0.0002457333,(10:0.02762328,(((3:0.04131685,(1:0.02460787,2:0.03959824):0.007183622):0.05601614,6:0.01443481):0.0124647,5:0.009034238):0.006521332):0.004132342):0.007817416,11:0.01633345):0.006048215):0.002791938,14:0.05123641):0.001324475,(18:0.016711508,(15:0.0372556837,19:0.0429500999):0.007233753):0.002390052):0.007109577);
tree gen.180 = [&U] (12:0.0201341,((18:0.023703872,19:0.05097453769):0.002868715,((11:0.01515987,(((9:0.008334632,8:0.046500906):0.002799384,7:0.0273886931):0.02409473,(4:0.02960811,(10:0.019509635,(((3:0.0406699,(1:0.01791161,2:0.03661037):0.02016034):0.04925744,6:0.01721511):0.0113746,5:0.003806711):0.00207289):0.004018052):0.002027435):0.005629264):0.015347363,(15:0.031524828,(13:0.007767488,((16:0.01742667,17:0.0219224109):0.006297562,14:0.0488643093):0.001664894):0.002215599):0.001218513):0.001906603):0.005764543);
tree gen.181 = [&U] ((19:0.0392127872,(18:0.025126576,((14:0.046230296,(((17:0.0141412321,16:0.02179452):0.003527534,13:0.004785537):0.003105913,(11:0.0105031,((((9:0.01238548,7:0.02078622908):0.001085579,8:0.031340176):0.02302993,4:0.04001813):0.003829176,(10:0.0119139788,(((3:0.03262285,(1:0.01656502,2:0.03586684):0.01271488):0.05477572,6:0.01771351):0.007621845,5:0.006345095):0.004291795):0.00152625):0.01126917):0.009024857):0.0001003981):0.003373378,15:0.021903857):0.002063168):0.0002839679):0.007218529,12:0.005574335);
tree gen.182 = [&U] ((((((17:0.01328082,16:0.02470636):0.011249347,13:0.008580778):0.0006372319,(11:0.01617232,((10:0.021772392,(((3:0.03993674,(1:0.02457854,2:0.02528731):0.01361486):0.061621419,6:0.01380049):0.006722965,5:0.004962416):0.00710229):0.0003269036,(4:0.04747573,(8:0.041546354,(9:0.008304678,7:0.0188891402):0.003503167):0.0231307):0.003271433):0.003821311):0.008326077):0.001934015,14:0.051750885):0.00144315,(15:0.027613953,(19:0.0298903419,18:0.025163652):0.0002222559):0.001982611):0.002823846,12:0.02233622);
tree gen.183 = [&U] ((((15:0.0400082338,19:0.047075488):0.014670834,18:0.02253229):0.0009187196,(((13:0.01022201,(((10:0.026451445,(5:0.009536143,((3:0.03073468,(1:0.02089932,2:0.02923201):0.02112752):0.040414898,6:0.02440873):0.01302759):0.003340884):0.004023436,(((7:0.0192439845,9:0.017573085):0.004054341,8:0.046343114):0.02702979,4:0.03853667):0.003695096):0.002797074,11:0.01402255):0.02007789):0.002027689,(17:0.01516342,16:0.039165606):0.013482881):0.0006837745,14:0.0460554439):0.002106355):0.0007930378,12:0.01916346);
tree gen.184 = [&U] (((((((6:0.01695356,(3:0.0262753,(1:0.01407855,2:0.02074565):0.01392573):0.05694104):0.008577822,5:0.008436982):0.006986416,10:0.015044941):0.001155835,(4:0.04881685,(9:0.01693357,(7:0.0237500161,8:0.05945655):0.0008954208):0.023332548):0.001884751):0.005724547,11:0.01609909):0.01155065,(13:0.007782267,(((17:0.01758148,16:0.02419597):0.00460166707,(15:0.0248162209,(19:0.0389318567,18:0.0251373508):0.001184031):0.002895878):0.003818935,14:0.052951065):0.0005646115):0.0003751877):0.002593159,12:0.0144218);
tree gen.185 = [&U] (12:0.01301594,(((((((7:0.0306654271,9:0.0054814317):0.002069081,8:0.053416004):0.03443049,4:0.03636313):0.0007169782,(10:0.02019175687,(5:0.008076646,((3:0.04218927,(1:0.03321605,2:0.02271257):0.01785645):0.06058952,6:0.01263177):0.009281564):0.002054172):0.002525285):0.003746848,11:0.01470388):0.01240744,(((17:0.0172809174,16:0.0201589398):0.010147238,13:0.007073613):0.002107219,14:0.036627552):0.003566775):0.0006183656,((19:0.038319631,18:0.0290278662):0.0006450908,15:0.021033229):0.001743117):0.004259551);
tree gen.186 = [&U] (12:0.01017734,(((((8:0.047312067,(9:0.011055627,7:0.0263198104):0.0040278997):0.02182393,4:0.03162405):0.002353653,(10:0.014302102,(5:0.006168516,((3:0.03570258,(1:0.02302287,2:0.0284739):0.01438998):0.050327716,6:0.02457816):0.01559584):0.001451873):0.003300787):0.006592173,11:0.01880424):0.007562764,(13:0.008659494,(14:0.04572653,(((19:0.0427556731,18:0.02954767951):0.003172806,15:0.028618756):0.001731856,(17:0.01025296,16:0.01920713):0.0133580045):0.001525171):5.33953e-05):0.005643445):0.003874568);
tree gen.187 = [&U] ((19:0.0324380583,((14:0.0494172,(((11:0.01242408,((5:0.005985969,(((3:0.0331692,(2:0.04026728,1:0.01682543):0.004742968):0.05735385,6:0.02558806):0.009557971,10:0.01644827):0.001645896):0.001113041,(((9:0.008240361,7:0.01863776289):0.005475869,8:0.022342385):0.01977979,4:0.02851906):0.005566807):0.002650792):0.01172564,18:0.021799063):4.969959e-05,(15:0.021549719,(17:0.008648586,16:0.0174021596):0.008436904):0.001351833):0.002309651):0.001403098,13:0.004259937):0.004514302):0.001866137,12:0.01420075);
tree gen.188 = [&U] (((12:0.00847229,(((13:0.009031624,(11:0.01181125,((4:0.02933763,((9:0.0137862799,7:0.030043177):0.003287832,8:0.030477267):0.0206341):0.005800835,(10:0.021126231,(((3:0.0431083,(2:0.02789839,1:0.02029419):0.008425506):0.05330769,6:0.01367689):0.004417923,5:0.007087973):0.001766471):0.006254049):0.002453614):0.008746231):0.005126305,14:0.040733975):0.001190072,18:0.022454035):6.776011e-05):0.0003207091,((16:0.02797429,17:0.0198595933):0.0009150761,15:0.0178127522):0.00401826913):0.00106299,19:0.0288355524);
tree gen.189 = [&U] (((((((9:0.013433244,7:0.0286753152):0.001080057,8:0.037450808):0.01854918,4:0.03640062):0.004203641,(10:0.01542348503,(5:0.01199747,((3:0.02957154,(1:0.02728018,2:0.03195378):0.02028115):0.038801237,6:0.01634508):0.007138597):0.003176755):0.003985786):0.008601938,11:0.02205417):0.008835525,((((17:0.014487928,16:0.02514007):0.0057701046,(19:0.0314128616,18:0.0328280423):0.001996033):0.0003612109,15:0.0215971283):0.003562163,(13:0.007055307,14:0.039167878):0.002207671):0.003931363):0.003438718,12:0.01451929);
tree gen.190 = [&U] (((15:0.026017157,((16:0.0236463932,17:0.011476114):0.009469409,(13:0.01240942,(((((((3:0.03988266,(1:0.01916523,2:0.02123728):0.01700718):0.05796368,6:0.02079632):0.008981816,5:0.004328621):0.01242404,10:0.022007884):0.001562448,((7:0.0129398571,(8:0.042547051,9:0.0101541584):0.0026352486):0.03454582,4:0.04002):0.00344074):0.004888831,11:0.01101834):0.01617079,14:0.04344376):0.0007663311):0.0007931118):0.001248738):0.00150979,(19:0.0328686438,18:0.038460052):0.0008488031):0.002431426,12:0.01339047);
tree gen.191 = [&U] (15:0.029206927,(((((((((9:0.013985438,7:0.0299168732):0.01129922,8:0.04570496):0.01784631,4:0.03171001):0.004795699,((5:0.006829865,((3:0.04012513,(1:0.0317201,2:0.03948713):0.01223794):0.05145232,6:0.01283273):0.01569656):0.002348255,10:0.0237913992):0.003386435):0.006832576,11:0.02293527):0.01332988,((17:0.026814833,16:0.02396785):0.005926641,13:0.006416401):0.002270607):0.001478338,19:0.037098634):7.914231e-08,(14:0.045952388,18:0.037261284):0.0007406658):0.00378723,12:0.01283412):0.004751474);
tree gen.192 = [&U] (19:0.040636167,(18:0.029020272,(12:0.01050853,(15:0.035310661,((((4:0.04219983,(((((3:0.03330537,(1:0.02401998,2:0.03653243):0.01589988):0.058190197,6:0.0135346):0.01243063,5:0.0106671):0.004215195,10:0.020997):0.00597429,(9:0.007247516,(8:0.040894148,7:0.02776682288):0.0004486108):0.03524058):0.002421671):0.007109378,11:0.01987359):0.01155896,14:0.036856757):0.0005369492,((17:0.014857278,16:0.02593216):0.01287586,13:0.007828691):0.000457498):0.001490585):0.00094172):0.001580255):0.0003942194);
tree gen.193 = [&U] ((((16:0.02767141,17:0.013239744):0.007667792,(((((10:0.013992963,(((3:0.05168334,(1:0.02016615,2:0.01709773):0.008459154):0.06037809,6:0.01880892):0.01246248,5:0.008481903):0.001940993):0.002506146,(((9:0.013764951,8:0.041612862):0.004436124,7:0.0284516319):0.01874336,4:0.04159998):0.008100311):0.005131876,11:0.0106589):0.01524747,13:0.005753969):0.0002997264,(12:0.02166649,14:0.04377002):0.003076845):0.001556644):0.002938008,15:0.035508363):0.0009403708,(18:0.029785934,19:0.037661093):0.002298394);
tree gen.194 = [&U] (12:0.009877406,((((10:0.01521636,((6:0.01274997,(3:0.03362008,(1:0.02070357,2:0.03002951):0.01376419):0.05528217):0.005205688,5:0.008049974):0.002283272):0.003179606,(4:0.04319798,(9:0.00849195,(8:0.04449835,7:0.0187250353):0.001179504):0.0239497):0.002845193):0.008163337,11:0.01427826):0.01090761,((((17:0.0220551599,16:0.02023181):0.00504502,13:0.00607643):0.001710921,14:0.04426647):0.001612577,(18:0.023857173,(15:0.034841644,19:0.024502635):0.0077386095):0.003475571):0.00160718):0.001354161);
tree gen.195 = [&U] (((19:0.038570854,(17:0.0145991992,16:0.02218092):0.003208949):0.0005997374,((13:0.01381817,15:0.025218609):0.0004149679,((18:0.032393199,(((4:0.05066742,(8:0.050063708,(7:0.02118358934,9:0.005075091):0.0004703748):0.02496462):0.002328083,(10:0.02303903,(((3:0.02962177,(2:0.02684777,1:0.03528538):0.01145758):0.046764871,6:0.01016814):0.008267265,5:0.006557838):0.001218336):0.0008885789):0.002374694,11:0.0134463):0.009746985):0.002130299,14:0.04041173):0.0005506144):0.000124777):0.003518006,12:0.01498805);
tree gen.196 = [&U] (((15:0.020203447,(((((((9:0.0157613487,7:0.02373588028):0.005258689,8:0.044395656):0.01911025,(10:0.012031331,(((3:0.02636584,(2:0.03048536,1:0.01635395):0.01292246):0.05575847,6:0.01140789):0.00288676,5:0.009594642):0.002540231):0.004743694):0.002154049,4:0.0276085):0.004585093,11:0.01246772):0.00518989,18:0.017670692):0.001644026,(14:0.03800822948,((17:0.010197058,16:0.02031425):0.0069739506,13:0.007178354):0.001014467):0.00128291):0.0004200607):0.00400629,19:0.0328321193):0.002912572,12:0.01395227);
tree gen.197 = [&U] (12:0.01117929,(((((((17:0.013793167,16:0.01439501):0.011469918,13:0.005835762):0.0008839708,14:0.040930277):0.002237195,((4:0.04266275,(((5:0.008093535,((3:0.03576008,(1:0.01678327,2:0.02510551):0.01028798):0.05172575,6:0.01705002):0.01183437):0.001118826,10:0.016700581):0.008310338,((8:0.0394103283,9:0.01127258):0.002894522,7:0.016581104):0.02805137):0.0009852619):0.001527449,11:0.01399763):0.01091386):0.001407408,15:0.0160202379):0.0006963955,18:0.019078463):0.0009768397,19:0.048681461):0.003693133);
tree gen.198 = [&U] (((((4:0.03621941,((8:0.044321087,(9:0.01122229,7:0.021911734):0.0029278199):0.03261223,(10:0.02081538,(5:0.01068086,((3:0.02225586,(2:0.03286741,1:0.02251748):0.006821117):0.05683234,6:0.02121702):0.00757836):0.004560665):0.001243891):0.008479785):0.005534825,11:0.01378765):0.008521899,13:0.009053854):0.001484372,(14:0.04132173,((18:0.025455849,((16:0.0284197,17:0.01021628):0.008023166,15:0.024600828):0.0003225345):0.001694041,19:0.0372064555):0.002014489):0.0005221029):0.001051641,12:0.009388086);
tree gen.199 = [&U] (12:0.01454568,(15:0.025519139,((18:0.0356369752,(((14:0.039397688,13:0.005829294):0.0007200823,(((10:0.019115158,((6:0.01108894,((1:0.02662541,2:0.02729571):0.01412968,3:0.03270648):0.07195395):0.002925263,5:0.006611274):0.002810194):0.001010266,(((7:0.0203461304,9:0.01020387):0.002699945,8:0.060333365):0.01855335,4:0.03735527):0.003070414):0.005479487,11:0.02888318):0.01978245):0.0002964189,(16:0.0270312858,17:0.01957598):0.007035278):0.003692554):0.0004360349,19:0.036335847):0.0009013144):0.002406951);
tree gen.200 = [&U] (((15:0.0306435282,(18:0.031998626,19:0.044832121):0.001041521):0.0005136123,(((((10:0.024377995,(((3:0.03469646,(1:0.02124903,2:0.02892018):0.01545621):0.06485511,6:0.02278642):0.004447986,5:0.01288739):0.002785826):0.00467368,4:0.04193166):0.0005330506,(8:0.05682964,(7:0.0248349511,9:0.01648199):0.0005255401):0.02495218):0.003407162,11:0.01773255):0.01611857,(((17:0.014247794,16:0.01670934):0.009525811,13:0.008722619):0.00106318,14:0.043857457):0.002268761):0.0008007022):0.001608233,12:0.0161172);
tree gen.201 = [&U] ((((((((8:0.049636743,7:0.023148332):2.209271e-05,9:0.008412103):0.0335510597,4:0.04236819):0.004692076,(10:0.014970881,(((3:0.03879356,(1:0.01337086,2:0.02980343):0.01300035):0.050896727,6:0.0118786):0.006569459,5:0.01261204):0.001879808):0.004057831):0.003189793,11:0.01454549):0.0156682,((13:0.006608974,14:0.037292364):0.001214579,((16:0.021079449,17:0.01537349):0.0077860973,15:0.0248599448):0.001588846):0.0001418015):0.002400108,(18:0.032826026,19:0.0335512111):0.001884968):0.004870509,12:0.01432199);
tree gen.202 = [&U] ((19:0.025608941,(((14:0.0418045396,((((4:0.03890489,(7:0.026108609,(8:0.046893392,9:0.01197241):0.003051779):0.0296583348):0.000915909,((5:0.006657642,((3:0.0275209,(1:0.01175783,2:0.03516991):0.007611423):0.07202742,6:0.01306476):0.005693668):0.003274809,10:0.008764342):0.006318853):0.005775882,11:0.01060273):0.01212328,13:0.01228271):0.0009684572):0.002550824,((17:0.0206528816,16:0.02192378):0.00040886,15:0.034287237):0.0008612715):0.000343035,18:0.0359231479):0.001185334):0.005028573,12:0.01231098);
tree gen.203 = [&U] (12:0.01035791,(((14:0.051734304,(13:0.008999354,(16:0.02728607,17:0.0196874504):0.003979383):0.005784494):1.782147e-05,(11:0.01083609,((4:0.05588834,((9:0.009018134,7:0.0216343419):0.001524992,8:0.038161708):0.02331205):0.009142296,(10:0.0191306311,(((3:0.04213355,(2:0.03039842,1:0.02063685):0.009988521):0.06160844,6:0.01590856):0.006864885,5:0.004857544):0.005664297):0.001945968):0.005927772):0.0106098):0.002586687,(19:0.0455088799,(15:0.021983574,18:0.0275239119):0.001033572):0.003747964):0.002691619);
tree gen.204 = [&U] (12:0.01372338,((18:0.0330687782,(19:0.048852156,15:0.02811775):0.0002855423):0.001307331,((14:0.045329416,((((((3:0.03158234,(1:0.02410932,2:0.0227956):0.02402957):0.05351713,6:0.02003733):0.01118021,5:0.01454577):0.001331914,10:0.026970219):0.007222319,(4:0.04125578,((7:0.021170853,9:0.01421233):0.000966151,8:0.050550226):0.01947561):0.009505248):0.006361212,11:0.01286201):0.00587544):0.002561683,((16:0.0204052664,17:0.01991379):0.010764428,13:0.003348337):0.003419898):0.00251589):0.005030014);
tree gen.205 = [&U] (12:0.01188571,(((15:0.023300151,(16:0.0246215,17:0.0138274):0.0054841309):0.003260752,(19:0.038584718,18:0.026629316):0.003736516):0.006475944,((13:0.0058006,(((((8:0.052522489,9:0.01280741):0.004325475,7:0.02206688082):0.038108504,(10:0.016736985,(5:0.008626228,((3:0.02879004,(1:0.01933523,2:0.01990108):0.02285243):0.049222044,6:0.02106224):0.004975788):0.003604164):0.001929778):0.00116887,4:0.0433047):0.00400861,11:0.01683611):0.008415515):0.004198234,14:0.027044632):0.003022733):0.004445915);
tree gen.206 = [&U] (12:0.009254084,(14:0.031628681,(((11:0.01134805,(((8:0.05265171,7:0.0153316822):0.0033746638,9:0.007828312):0.0290828,(((10:0.018735031,5:0.007533295):0.006026368,((3:0.02998709,(2:0.02784588,1:0.01691737):0.01320158):0.0574441,6:0.02255548):0.01116326):0.002911954,4:0.03988183):0.0001828652):0.001688802):0.0102514,13:0.008202975):0.001841483,(((19:0.031366455,18:0.036703486):0.001366473,15:0.02648534):0.001900183,(17:0.01534745,16:0.01966165):0.0109031935):0.001255635):0.0001649104):0.002755305);
tree gen.207 = [&U] ((13:0.005237156,(14:0.036381426,(((15:0.024511262,(16:0.02551358,17:0.01247746):0.009833362):0.003610544,19:0.044974733):0.0003330519,(18:0.018607787,(((((9:0.0102733492,7:0.023251026):0.003155605,8:0.061760398):0.03185107,4:0.03082419):0.002263358,((5:0.004958418,((3:0.02427757,(1:0.02557485,2:0.02820304):0.01853347):0.056980347,6:0.01384487):0.006671989):0.002335619,10:0.010376707):0.001388228):0.006465118,11:0.01542993):0.0129622):0.003730059):0.0004791456):2.016655e-05):0.002363826,12:0.0127974);
tree gen.208 = [&U] ((14:0.03511419,((18:0.020181682,(13:0.007145563,(((4:0.03096355,((9:0.008876129,7:0.0288582399):0.0048213341,8:0.053710956):0.02502688):0.006741999,((5:0.01126636,((3:0.03646314,(1:0.02252524,2:0.02174244):0.01842781):0.05606894,6:0.02426469):0.01664095):0.0006961822,10:0.019693677):0.003348285):0.00586362,11:0.01589676):0.0096768):0.001878826):0.00228412,(((16:0.03210642,17:0.02535939):0.001693168,15:0.028272919):0.0003719594,19:0.028445621):0.002596317):7.162614e-05):0.005464259,12:0.01517827);
tree gen.209 = [&U] (((((13:0.006653179,(16:0.02029137,17:0.01808601):0.0058050731):0.0003042861,14:0.0516070983):0.0009405547,((((8:0.038718563,(9:0.0148733315,7:0.020429714):0.007226451):0.02010428,((((3:0.03277422,(1:0.01456121,2:0.02681098):0.008275162):0.052961613,6:0.01464469):0.008421029,5:0.01060524):0.002869733,10:0.019162519):0.002004749):0.002670245,4:0.04056461):0.006530413,11:0.009790027):0.0103467):0.001165545,((15:0.0382683957,19:0.03393441):0.005118828,18:0.036328082):0.0008642507):0.001492968,12:0.01266971);
tree gen.210 = [&U] (12:0.01312662,(((15:0.0244233808,(16:0.032956777,17:0.030849347):0.0009518944):0.005303333,19:0.036855238):0.0001521509,((18:0.020249493,((11:0.00613014,(((10:0.0223614321,(5:0.008697696,((3:0.03867764,(2:0.04115684,1:0.02261398):0.005383322):0.044856261,6:0.0222485):0.007219175):0.004675851):0.00300945,((8:0.050287621,7:0.02158241):0.0001295955,9:0.0103635874):0.02908331):0.002382302,4:0.03705879):0.003545404):0.0075967,13:0.004784361):0.004987549):0.003255596,14:0.045998452):0.001240017):0.003677373);
tree gen.211 = [&U] (12:0.01440947,(15:0.031499825,(((11:0.01477331,(4:0.04163322,(((8:0.038637288,9:0.013601246):0.002284253,7:0.020298034):0.03180806,(10:0.015023045,(5:0.01019969,(((2:0.0224971,1:0.01686656):0.01630969,3:0.03835184):0.06920472,6:0.01570827):0.01033461):0.004045771):0.002912398):0.0009532736):0.00782439):0.008738798,13:0.009646832):0.00226875,(((18:0.032295345,(16:0.02372882,17:0.01055091):0.0108171083):0.0001971783,19:0.034019576):0.004308543,14:0.04199197):0.001323474):0.003684262):0.002182229);
tree gen.212 = [&U] (((((14:0.04820687633,13:0.008888113):0.0007292648,((19:0.04402335,18:0.02170338111):0.001727056,(16:0.02443913,17:0.0126121625):0.00273405898):0.0002184361):0.0001090191,(11:0.01560035,(((5:0.003496525,(((2:0.03649989,1:0.01277502):0.01843993,3:0.03314978):0.053479106,6:0.02527933):0.01045812):0.005520046,10:0.019651636):0.002832961,((8:0.047961858,(7:0.0245655282,9:0.009124728):0.0004161079):0.02536557,4:0.03583419):0.003199473):0.005593835):0.01330691):0.002950848,15:0.02862064):0.002454357,12:0.008027716);
tree gen.213 = [&U] (((13:0.01067352,(14:0.065760181,(((17:0.01798627,16:0.0299751312):0.00951541,(19:0.035773587,18:0.0308830473):0.00229393):4.455426e-05,15:0.027964979):0.002293792):0.0001750042):0.003459008,(11:0.01515479,(((5:0.01262721,(((2:0.03116431,1:0.01558104):0.01836944,3:0.03310639):0.0570493,6:0.01331402):0.01076839):0.003653194,10:0.02283499):0.001489891,((8:0.039078216,(7:0.0236765966,9:0.009092576):0.003975826):0.02494285,4:0.03575475):0.004351906):0.002104255):0.01145636):0.004441874,12:0.01144534);
tree gen.214 = [&U] (((((((9:0.008169983,7:0.016098629):0.0012721534,8:0.052391389):0.02974122,4:0.03395056):0.002979013,(10:0.022612655,((6:0.01128163,((1:0.01581698,2:0.04006759):0.01919574,3:0.037798):0.06375018):0.007924624,5:0.007767375):0.001301691):0.003185445):0.005009279,11:0.02243638):0.01114353,(13:0.005633507,(14:0.040620825,((19:0.032782115,18:0.038445592):0.002798054,(15:0.034539908,(16:0.01898566,17:0.0212348922):0.001205117):0.00299518):0.0004503639):0.002201046):0.002005183):0.001186036,12:0.01274738);
tree gen.215 = [&U] (((14:0.044058089,((15:0.019877093,(18:0.0332213907,19:0.0468579):0.001168073):0.00497803,(16:0.0187988803,17:0.015177698):0.009709312):0.001571144):0.0001886563,(13:0.01063759,(((4:0.04069286,(9:0.01019548217,(7:0.0251673193,8:0.039790499):0.0006504742):0.01907243):0.004025695,(((6:0.0157571,((1:0.02305687,2:0.02979857):0.009119731,3:0.04132863):0.06265138):0.01683395,5:0.008436851):0.002130921,10:0.01923571):0.002299258):0.006483588,11:0.01454243):0.005150419):0.001267076):0.001401152,12:0.003749982);
tree gen.216 = [&U] ((((13:0.01214098,14:0.036290216):0.001442775,((4:0.0320195,((7:0.0195512908,(8:0.03517275,9:0.007724263):0.0006047681):0.03091845,(10:0.015303359,(5:0.004777162,(6:0.02393862,((1:0.01918314,2:0.03408001):0.01527952,3:0.0347461):0.06032231):0.005181226):0.002495198):0.001220279):0.001000616):0.00584214,11:0.01454191):0.0138392):0.003940499,(18:0.029340095,(19:0.033122074,((17:0.024871567,16:0.03230748):0.001249213,15:0.0267529585):0.004729527):0.0002960278):0.001481152):0.004524321,12:0.01008129);
tree gen.217 = [&U] (((((((9:0.007667217,7:0.024042064):0.006381614,8:0.040609061):0.0286167,4:0.03677436):0.001721318,(10:0.016589331,(5:0.004505214,(6:0.01910074,((1:0.01891842,2:0.03191571):0.02237222,3:0.0301404):0.06633957):0.01034163):0.00431584):0.007385244):0.01012868,11:0.01284508):0.01211929,((((15:0.030912797,(19:0.03793089,18:0.0391291768):0.003744342):0.001725543,(17:0.01621129,16:0.02897158):0.009416353):0.0008621705,14:0.038695095):0.0005129479,13:0.005904431):0.000259341):0.003025074,12:0.01004568);
tree gen.218 = [&U] (12:0.01629308,(((15:0.023157582,(17:0.0121047984,16:0.0224321):0.010892298):0.001269863,(14:0.044245502,(13:0.004574873,(11:0.008752828,((((8:0.0384308417,9:0.008255047):0.0002017473,7:0.0158880856):0.02895797,4:0.03575086):0.005419361,(((((2:0.02496647,1:0.01716428):0.01359167,3:0.02385217):0.08085888,6:0.01507089):0.00384284,5:0.01135735):0.004049699,10:0.018966888):0.001219555):0.004043965):0.009574233):0.0005446414):0.001200437):0.002463562,(18:0.034307794,19:0.0292283208):0.001856621):0.002089825);
tree gen.219 = [&U] (15:0.031287773,(12:0.01021674,(14:0.0521786136,((((17:0.0255383983,16:0.032552):0.001823404,19:0.036531967):0.0006029681,18:0.033300226):0.002054245,(13:0.01027394,(((10:0.024603738,(((3:0.0312246,(1:0.02467585,2:0.03530973):0.01771219):0.067588624,6:0.008973751):0.0103344,5:0.009892745):0.002553262):0.0009003388,(4:0.03569875,(8:0.046355529,(9:0.007913494,7:0.019510277):0.0003675431):0.03031554):0.006103888):0.005209309,11:0.008801753):0.01124493):0.001520698):0.001679904):0.003761775):0.009797327);
tree gen.220 = [&U] (12:0.01644358,((((16:0.02613826,17:0.0164684888):0.0113703,(15:0.019840217,19:0.038714428):0.0002897309):0.002895657,(18:0.030015438,(((4:0.02558972,(8:0.057647158,(9:0.01012088,7:0.0234400858):0.0003909866):0.031021285):0.00244391,(10:0.018390905,(5:0.009009162,((3:0.03407472,(1:0.01920758,2:0.03325255):0.009660126):0.05289785,6:0.01477483):0.01736913):0.003026039):0.003283004):0.007605286,11:0.02838736):0.01024378):0.0001827385):0.001097971,(14:0.054718561,13:0.009168852):0.0002176534):0.003646063);
tree gen.221 = [&U] (12:0.01208633,(((11:0.01930558,((((((2:0.03172651,1:0.01595027):0.01498637,3:0.03865538):0.058174739,6:0.01077615):0.005051985,5:0.01193604):0.004585579,10:0.023089532):0.003016651,(4:0.0410786,(8:0.047664378,(7:0.016104466,9:0.01174787):0.0009246106):0.040952672):0.003269427):0.005557592):0.01177185,((13:0.004430661,(16:0.01909072655,17:0.01411487):0.0071495089):0.002736804,14:0.04764661):0.003701918):0.003898121,(15:0.025777359,(18:0.0295995264,19:0.0255848753):0.0003183331):0.002401332):0.003341548);
tree gen.222 = [&U] ((13:0.007614142,((((16:0.02341239,17:0.01538917):0.01208625684,15:0.0269247034):0.001047502,19:0.0284061836):0.002423026,((((((7:0.01738086233,9:0.0117359563):0.001065295856,8:0.047545157):0.0202666,4:0.04288741):0.005404554,((5:0.01127892,(6:0.0194468,((1:0.02890414,2:0.02751091):0.01106663,3:0.03064373):0.047538818):0.007863174):0.002793958,10:0.018016802):0.002051339):0.005757035,11:0.01293117):0.008057275,(18:0.013366144,14:0.046180775):0.0003769869):0.00369034):0.0003187064):0.002413993,12:0.01516891);
tree gen.223 = [&U] ((((14:0.040300135,(((((10:0.023074351,(4:0.0459994,((8:0.0433760629,9:0.007093083):0.001308325,7:0.0239135075):0.01682342):0.002336576):0.002681426,(((3:0.02642947,(1:0.0200781,2:0.02555024):0.00839042):0.056543048,6:0.01503476):0.002470314,5:0.01095305):0.006826121):0.004767906,11:0.01428526):0.009879334,13:0.003983855):0.007521836,18:0.020162659):0.00225495):0.001481793,((16:0.0253681271,17:0.006854847):0.012461799,19:0.04535960215):0.0004012612):0.006067943,12:0.01043904):0.007342277,15:0.04385553);
tree gen.224 = [&U] ((((((((6:0.007280941,((1:0.02625675,2:0.02775367):0.01414526,3:0.02847983):0.039353801):0.02107202,5:0.007319734):0.004664216,10:0.01905235):0.003796397,(((9:0.0081282054,8:0.049584067):0.001117786,7:0.019423223):0.0195134,4:0.03243271):0.0007716948):0.003474394,11:0.01032713):0.008827668,13:0.01237737):6.483526e-05,(14:0.048033074,(((19:0.0331694498,18:0.019221862):0.0006993449,(17:0.0139998983,16:0.02243536):0.0094141627):0.0002000675,15:0.021476059):0.002583247):0.001126871):0.003486027,12:0.01314285);
tree gen.225 = [&U] (12:0.01777897,((((16:0.0254813,17:0.0186751223):0.00411067,15:0.02868286):0.002631825,(19:0.04237219836,18:0.0339815844):0.00108039):0.001304323,((11:0.0141345,((10:0.018404768,((((2:0.01990673,1:0.03819857):0.0134361,3:0.03703286):0.043910544,6:0.0225759):0.005459194,5:0.005921453):0.005120853):0.001794861,((8:0.048378995,(9:0.007386981,7:0.03263091072):0.0032346046):0.0245245475,4:0.04083319):0.002704657):0.006011855):0.007843598,(14:0.0482742606,13:0.007758688):5.409651e-05):0.001186138):0.006225159);
tree gen.226 = [&U] (12:0.008841608,((19:0.033965741,15:0.030985031):0.0046170642,(((((4:0.03841908,(8:0.038207041,(7:0.024606551,9:0.025705862):0.003164194):0.03119764):0.002840287,(((6:0.01023917,((1:0.01303224,2:0.03191827):0.02173028,3:0.02425921):0.043196257):0.009820441,5:0.01063931):0.003941462,10:0.0150524567):0.002977002):0.005214191,11:0.02130346):0.009818768,13:0.006849633):0.002070035,(14:0.0487321265,(18:0.029373276,(17:0.0154203,16:0.02305437):0.0137707378):0.002478483):0.0009670229):0.001054006):0.002115143);
tree gen.227 = [&U] (12:0.01019589,((13:0.0101146,(14:0.041402512,((18:0.03056916131,19:0.03504448133):0.001223229,(15:0.024375423,(16:0.01914457,17:0.01931844):0.001937287):0.003056039):0.002479781):0.001391841):0.002284353,(11:0.01081446,((((((2:0.02269689,1:0.02316211):0.01195994,3:0.0218121):0.068027184,6:0.02089594):0.01187239,5:0.006961046):0.000464534,10:0.014101026):0.001414153,((8:0.042349699,(7:0.0237618049,9:0.0126265289):0.0009568809):0.02949598,4:0.04452005):0.003052897):0.00825239):0.009621684):0.002736628);
tree gen.228 = [&U] (12:0.01764147,((((13:0.009257059,(16:0.0335093,17:0.016102259):0.011191639):0.001026765,14:0.03318038):0.001758486,(((10:0.0150102893,((6:0.02018294,((1:0.02322445,2:0.02438645):0.01959693,3:0.03239918):0.06490606):0.007975869,5:0.01022357):0.005128712):0.002832055,(((7:0.0246652991,8:0.043757338):0.0001942957,9:0.004652232):0.0363443962,4:0.03670637):0.001919883):0.005732001,11:0.01588248):0.01228176):0.0007721824,(19:0.0345729109,(15:0.026312353,18:0.0304891641):3.486561e-05):0.00130311):0.005566349);
tree gen.229 = [&U] ((13:0.009307896,((14:0.04582779526,(((4:0.04183539,((9:0.011605169,7:0.0237395181):0.0059080119,8:0.027897178):0.03137847):0.001312514,((5:0.003871357,((3:0.02360654,(1:0.01918303,2:0.03340298):0.0155053):0.04972413,6:0.01352629):0.01072559):0.002299761,10:0.024212815):0.001581869):0.004429125,11:0.01678084):0.01052678):0.001740537,((15:0.035114249,(18:0.02743278197,19:0.035141043):0.0003412587):0.0004840126,(17:0.017860791,16:0.02538209):0.006289781):0.001253986):0.0003219266):0.008523075,12:0.01662703);
tree gen.230 = [&U] ((((((16:0.02120116,17:0.018840271):0.003505081,((14:0.046476016,(((((7:0.02105985,8:0.055839406):0.005063965,9:0.01210168):0.03262759,((5:0.01181763,((3:0.03083674,(1:0.03425665,2:0.02703234):0.0173421):0.05587262,6:0.01442377):0.008729665):0.003945449,10:0.030867832):0.005986491):2.068966e-05,4:0.02793472):0.009745656,11:0.01426304):0.01086924):0.0002641846,13:0.007605037):0.001311584):0.002676432,15:0.027444739):0.001406387,19:0.048905197):0.0001536286,18:0.0385817196):0.003715216,12:0.01357445);
tree gen.231 = [&U] ((13:0.006508123,(14:0.03882666735,((((18:0.023094606,15:0.032980624):0.0002519787,19:0.0359818815):0.001688837,(17:0.0190881518,16:0.0150997):0.003519752):0.002313044,(((((7:0.034336131,9:0.007831461):0.0024673328,8:0.047730974):0.0216674,4:0.02960861):0.00365221,((5:0.004921661,((3:0.03262804,(1:0.01456835,2:0.01749756):0.02858607):0.052829394,6:0.012143):0.01533202):0.002546312,10:0.01828502):0.003615995):0.005892137,11:0.01228132):0.009128845):0.0001293551):0.0002740801):0.00802368,12:0.01725239);
tree gen.232 = [&U] (((14:0.055820365,(13:0.004185713,(((((9:0.005531434,7:0.0290345984):7.56783e-05,8:0.049495105):0.038994343,4:0.03062581):0.00684312,(10:0.018864999,(5:0.01474022,((3:0.0433401,(1:0.01628186,2:0.02968869):0.01420306):0.041656942,6:0.01428689):0.006078944):0.002983987):0.002111763):0.00358054,11:0.009275939):0.008527796):0.0005470839):0.001952639,((19:0.0372490007,((17:0.0153641109,16:0.025669):0.001599154,15:0.02213878):0.0007194169):0.0009781778,18:0.0294353072):0.004132879):0.001365416,12:0.01487701);
tree gen.233 = [&U] (((14:0.037913617,(((((5:0.01489518,((3:0.03105346,(1:0.02044904,2:0.02704103):0.0040355):0.064313339,6:0.02875501):0.008233766):0.005243634,10:0.020133547):1.036054e-05,(4:0.04328038,(8:0.044324438,(7:0.0202109973,9:0.016460301):0.0017953824):0.03240838):0.001650681):0.00791191,11:0.01487284):0.01338345,13:0.006542101):0.00269067):0.0003493676,(((15:0.018824822,(17:0.0247301935,16:0.02148263):0.001838162):0.001887864,19:0.0423963696):0.0024289782,18:0.016767052):0.001125526):0.003300052,12:0.01172446);
tree gen.234 = [&U] ((((15:0.032995562,19:0.019770826):0.0024642564,18:0.025764143):0.00243391,((((16:0.0284973399,17:0.009703156):0.0102891461,((((8:0.036963807,(7:0.0223168598,9:0.01058563):0.0047861179):0.02998717,((5:0.008649798,((3:0.01548288,(1:0.02231307,2:0.03906533):0.02072236):0.060134501,6:0.01788279):0.007739023):0.002201439,10:0.02848116):0.002749483):0.003008337,4:0.03665137):0.001444925,11:0.01063784):0.01542379):0.0005660691,13:0.006751661):0.001022127,14:0.04012348):0.004252258):0.003758519,12:0.01026463);
tree gen.235 = [&U] ((((((4:0.03204296,(8:0.0543837,(7:0.0320976856,9:0.01732956):0.002505073):0.01952002):0.0009950187,((5:0.01112305,((3:0.03770718,(1:0.0271723,2:0.02747786):0.005908863):0.05826048,6:0.01733352):0.003531676):0.006830889,10:0.020318081):0.006396158):0.003224248,11:0.01413618):0.01112812,((13:0.006668777,(17:0.01497464,16:0.0203803514):0.014752197):0.001880591,14:0.037020506):0.002947349):0.001093177,((15:0.028013916,19:0.0430896463):0.001429918,18:0.031543575):0.004183658):0.001478798,12:0.01302271);
tree gen.236 = [&U] (((((((7:0.027605011,9:0.006229622):0.0027535249,8:0.047155492):0.02572164,4:0.04062751):0.002094161,(10:0.02399215,(((3:0.05280031,(1:0.0140786,2:0.04701538):0.01598238):0.050137868,6:0.01821726):0.008055239,5:0.02025318):0.001228414):0.01365523):0.009582407,11:0.01848845):0.009837344,((19:0.035694319,18:0.0340025902):0.001736204,(15:0.029636739,((16:0.02164392,17:0.0143560532):0.009698624,(13:0.0101121,14:0.039397911):0.002163429):0.001471539):0.0009792736):0.002543572):0.004272036,12:0.01666846);
tree gen.237 = [&U] (((((15:0.031911384,(17:0.01982299,16:0.031389919):0.0106007926):0.0009288375,(18:0.033211043,19:0.0340826779):0.0004655697):0.002697903,(14:0.04571302,13:0.01004939):0.001430171):0.001638559,(((((9:0.0170827439,7:0.033921487):0.002837805,8:0.049938275):0.02525019,(10:0.015817634,(((3:0.03305656,(1:0.02191553,2:0.03037653):0.01443326):0.049307913,6:0.02666342):0.01416548,5:0.005509451):0.004940884):0.003152382):0.007763605,4:0.04119361):0.001882284,11:0.01223747):0.007924864):0.003821435,12:0.01628272);
tree gen.238 = [&U] (((15:0.044821902,19:0.019051532):0.009190064,(((13:0.004829376,((17:0.01600046,16:0.02071546):0.0066073156,18:0.017245491):0.001743):0.0007910351,14:0.04663229):0.001380864,((((8:0.038263829,(7:0.026515908,9:0.008738819):0.002452603):0.0284264514,4:0.03626601):0.003592968,((((3:0.02782411,(1:0.02062333,2:0.03235874):0.01553237):0.065464064,6:0.02282696):0.0126465,5:0.009226358):0.002159723,10:0.018117592):0.005241303):0.007040922,11:0.006913323):0.01266604):0.004290388):0.001996262,12:0.01393076);
tree gen.239 = [&U] ((((((((((3:0.02858474,(1:0.02440822,2:0.03333064):0.01907878):0.05249959,6:0.01210505):0.01754733,5:0.01121539):0.0017374,10:0.025688365):0.005622424,(((7:0.015976387,9:0.009410384):0.00208963,8:0.046851699):0.02509518,4:0.04077969):0.003940312):0.00627334,11:0.02064623):0.01480533,(18:0.02866593,13:0.005933881):0.001002016):0.002542869,((17:0.014581352,16:0.02031443):0.004832606,14:0.038731364):0.001238486):0.002721186,(15:0.037596307,19:0.028932416):0.01542517):0.003008257,12:0.01835028);
tree gen.240 = [&U] (12:0.008026979,((((15:0.036347409,(16:0.02525271,17:0.024424201):0.0004502373):0.002055262,19:0.032718967):0.003330665,18:0.0317407326):0.0019331577,((((((6:0.02598782,((1:0.02851374,2:0.03258617):0.01205084,3:0.03037124):0.051506245):0.007740629,5:0.0104615):0.001249188,10:0.019752864):0.004668914,(4:0.04244672,((7:0.0234735602,9:0.012327636):0.008712836,8:0.035772537):0.03262236):0.0008162837):0.004267149,11:0.01591225):0.008868186,(13:0.007460042,14:0.0540587313):0.001090309):0.001570358):0.01038422);
tree gen.241 = [&U] ((((((13:0.006006391,18:0.019629206):0.0001965988,(16:0.032806661,17:0.01453269):0.0114833156):0.00360058,14:0.040299575):0.0004222702,(15:0.033615573,(((((((3:0.02472042,(1:0.01834068,2:0.02607132):0.01113057):0.09352345,6:0.0204513):0.01066278,5:0.008285603):0.0003172297,10:0.024411494):0.00472664,(9:0.01249499,(8:0.0503612738,7:0.02427881803):0.0004279348):0.02369009):0.001718906,4:0.02819719):0.004763355,11:0.01027563):0.01398349):0.00147723):0.00158672,19:0.0370398099):0.00199619,12:0.01893596);
tree gen.242 = [&U] (12:0.01267651,(((13:0.01286464,(((((6:0.02432236,((1:0.02373493,2:0.03149752):0.006528696,3:0.03651004):0.078725351):0.01041393,5:0.006389401):0.004478302,10:0.02538942):0.004495589,(4:0.04958564,((9:0.01391333,7:0.0200272801):0.0025050505,8:0.052100217):0.02318374):0.003869313):0.01278207,11:0.01205215):0.008194067):0.001975375,14:0.0551533087):0.001871681,((19:0.0319593063,((16:0.02452038,17:0.028013039):0.002214902,15:0.036950579):0.002614177):0.001827571,18:0.03487236479):0.0004531387):0.002322163);
tree gen.243 = [&U] (((14:0.043199793,(18:0.026528628,(13:0.005753807,(11:0.01549767,((((8:0.03572259194,7:0.0297558265):0.004252152,9:0.00588105):0.03059992,4:0.03130751):0.009952722,(((((2:0.02674463,1:0.01917056):0.01108277,3:0.04038007):0.05621506,6:0.0242918):0.004966665,5:0.00589264):0.001650757,10:0.025107577):0.006133724):0.003849577):0.01351008):0.00148628):0.0008945542):0.001429473,((17:0.01524537729,16:0.02130518):0.011274843,(15:0.01910859,19:0.0291705448):0.001244895):0.002272132):0.007172146,12:0.01688531);
tree gen.244 = [&U] ((14:0.032715982,((18:0.012522336,(13:0.006526022,(11:0.01569613,((((8:0.040113646,7:0.0167785659):0.002312952,9:0.00529394834):0.02020669,4:0.05491898):0.003947891,(((((2:0.02679065,1:0.02127851):0.01639439,3:0.03143279):0.046969289,6:0.01670047):0.007207018,5:0.009105476):0.001682761,10:0.013946854):0.001714128):0.004049282):0.0082187):0.002426239):0.00137084,((19:0.026431872,15:0.0319140954):0.002028238,(16:0.01850036,17:0.01797727):0.0050755501):0.001470901):0.000166855):0.006640927,12:0.01050842);
tree gen.245 = [&U] (12:0.01659293,((((16:0.02816387,17:0.021175577):0.0054566201,(15:0.034843179,(19:0.034289155,18:0.049390935):0.001796534):0.0004192215):0.000733357,14:0.04208576):0.002187796,(13:0.007867739,(((((6:0.0155095,((1:0.02447859,2:0.03657703):0.01730365,3:0.03394387):0.06018989):0.01307248,5:0.009552867):0.003587605,10:0.0220744977):0.002457688,(((7:0.017197267,9:0.018105771):0.0006832596,8:0.037713167):0.03580246,4:0.04588964):0.003617733):0.005927041,11:0.01533932):0.006255156):0.0008421405):0.002801434);
tree gen.246 = [&U] (12:0.01270715,(15:0.027498539,((14:0.0498504713,((19:0.0363936862,(16:0.02345032,17:0.01574272):0.014604302):0.001192274,(((((8:0.037758196,(9:0.010915854,7:0.017925227):0.0026726221):0.02538595,((5:0.006889594,((3:0.03291323,(1:0.02882028,2:0.02071303):0.00823438):0.05599644,6:0.01396132):0.01474882):0.001699146,10:0.018665159):0.003845511):0.001638138,4:0.04094584):0.004614308,11:0.01255056):0.0138597,13:0.005357711):0.001012898):6.71642e-05):0.001833434,18:0.017247793):0.005115958):0.003023892);
tree gen.247 = [&U] (((15:0.029466159,19:0.0185441235):0.009523333,((11:0.01624784,((((8:0.0441850038,7:0.029066132):0.0006074684,9:0.007912072):0.03065272,4:0.02927437):0.001577543,(10:0.022457595,((((2:0.02341778,1:0.02761784):0.01351959,3:0.03280012):0.0481275,6:0.02285341):0.004363705,5:0.009301565):0.008571775):0.002599291):0.002579698):0.006543499,((13:0.003841691,(17:0.0186642472,16:0.02281142):0.0009026752):0.003272027,(14:0.0450877439,18:0.016964):0.006649483):0.001726113):0.001738442):0.007521303,12:0.01584805);
tree gen.248 = [&U] (((15:0.03773202344,19:0.023109557):0.0066129827,(14:0.04323905649,(((18:0.022120599,13:0.01129886):0.0004181913,(11:0.01425658,((10:0.025878167,((((2:0.0207242,1:0.01060889):0.0123157,3:0.04275997):0.05181523,6:0.01597032):0.01131019,5:0.006959393):0.003719057):0.004615085,(((7:0.0185388649,9:0.014090318):0.002335798,8:0.040234911):0.023176,4:0.03753896):0.002650163):0.005134719):0.01480202):0.0003253882,(17:0.013250838,16:0.03118007):0.014157634):0.000154105):0.0007697899):0.002353225,12:0.01632236);
tree gen.249 = [&U] (((15:0.0352563957,19:0.0236812032):0.014654747,(((18:0.013266299,(13:0.003684777,(17:0.01583287,16:0.0347913693):0.007261545):0.00110765):0.005523019,14:0.04795095537):0.0002329722,(11:0.005185449,(4:0.03442387,(((9:0.009698006,7:0.0254349918):0.002941435,8:0.039955768):0.03055089,(10:0.0150468953,((((2:0.03233955,1:0.02373566):0.02355234,3:0.02490069):0.052489356,6:0.02224703):0.00852132,5:0.01176009):0.006249397):0.003677523):0.001898652):0.007463377):0.009028153):0.001604158):0.004521365,12:0.01725646);
tree gen.250 = [&U] (((14:0.0515402798,(13:0.004231301,((((7:0.0222667466,(9:0.01181966,8:0.039860952):0.0014573105):0.01915548,4:0.03788787):0.003035136,(10:0.018724367,(5:0.005458983,(((2:0.0260817,1:0.02622088):0.0107157,3:0.03276228):0.062415881,6:0.0121568):0.006038577):0.002452072):0.002871883):0.006903272,11:0.01327245):0.0189441):0.001191759):0.002798165,(19:0.046947821,(18:0.02416664004,(15:0.027763358,(16:0.01928018,17:0.016000696):0.009825819):0.007095974):0.003794107):0.00303755):0.003070542,12:0.01602831);
tree gen.251 = [&U] (15:0.037355668,(12:0.007184668,((18:0.017684836,19:0.0384044894):0.0005763816,(((17:0.019484638,16:0.023435309):0.00817585,13:0.005137747):0.001147036,(14:0.04523746,(((((8:0.043554946,7:0.023473616):0.002106659,9:0.01001396):0.02617335,4:0.0395815):0.00218444,(10:0.021894657,(5:0.006041422,((3:0.02435216,(2:0.03303123,1:0.02391884):0.008305573):0.05540039,6:0.01443145):0.0108473):0.002649907):0.002455837):0.002546055,11:0.01633022):0.01738764):0.0005543559):0.001767888):0.004514489):0.006824632);
tree gen.252 = [&U] ((12:0.01385543,((18:0.025255493,(14:0.040012983,((((10:0.014460786,(5:0.009629358,((3:0.02506446,(2:0.03301598,1:0.02846541):0.008632822):0.0586435,6:0.02091065):0.01640554):0.004681316):0.00511134,(4:0.02824672,((7:0.0191777201,8:0.0507986354):0.001457783,9:0.008972036):0.02402037):0.006131415):0.004101642,11:0.01490438):0.009221212,((17:0.015617223,16:0.02878377):0.0050916621,13:0.006984377):0.002970328):0.005142603):0.001331923):0.00023016,19:0.049972509):0.001625736):0.008169366,15:0.039840006);
tree gen.253 = [&U] ((13:0.006109702,((11:0.01183836,(4:0.03992785,((10:0.014491304,((6:0.02518396,(3:0.03718865,(2:0.03569998,1:0.02364064):0.008432556):0.05497878):0.003497987,5:0.01068421):0.006830576):0.004241793,((8:0.046277421,7:0.0203572736):0.001440129,9:0.006699826):0.0285824778):0.001941705):0.006789426):0.009339753,(14:0.044801337,(((16:0.01856756,17:0.01010485):0.0069423409,15:0.033804294):0.000780523,(18:0.024944567,19:0.032106199):0.002057342):0.0008077039):0.0008555437):0.0005409759):0.003254721,12:0.01200633);
tree gen.254 = [&U] (((((18:0.0221449452,19:0.0350687246):0.002838089,(((17:0.0096892,16:0.029383153):0.008753486,13:0.008664674):0.002210889,14:0.04176810727):0.003870002):0.002653106,(11:0.01214644,((((7:0.022358605,8:0.042613106):0.00266918,9:0.006323894):0.02019981,4:0.03062188):0.003662786,((5:0.003995159,(((1:0.01800394,2:0.02571775):0.01920967,3:0.03467878):0.064271554,6:0.01478233):0.005808587):0.002563331,10:0.012987257):0.002127344):0.005657693):0.01279065):0.003218482,12:0.009226249):0.000712919,15:0.026430323);
tree gen.255 = [&U] (15:0.032806406,(((11:0.01544636,(4:0.0316249,((5:0.008533652,(((1:0.02141184,2:0.03715576):0.01251541,3:0.02536025):0.073092926,6:0.01702929):0.01094163):0.001771706,(10:0.007689667,((9:0.007138694,7:0.0179874276):0.001378828,8:0.042072596):0.026606259):0.0005608279):0.004896978):0.002356879):0.008204796,(13:0.005411337,(14:0.035928446,((16:0.030515584,17:0.0117597411):0.004246167,(19:0.0445173167,18:0.0325604368):0.003806951):0.0007892355):0.0006464257):0.004297227):0.005405073,12:0.01223493):0.004037517);
tree gen.256 = [&U] (15:0.036659268,(((13:0.00993454,(14:0.05708387,(11:0.01220925,(10:0.017886108,((5:0.007123264,(((1:0.03352682,2:0.02813419):0.01034883,3:0.03137592):0.047003204,6:0.02380777):0.01080088):0.001526978,(((9:0.0056630495,8:0.043595635):0.0006776132,7:0.0133847842):0.0335876503,4:0.04089369):0.011304):0.001473672):0.005031294):0.01657657):0.0006885637):0.003553228,((18:0.021376607,19:0.0360873638):0.003135191,(16:0.032836374,17:0.01298515):0.0076158792):0.001366259):0.003092383,12:0.01942845):0.0113504811);
tree gen.257 = [&U] (15:0.03974485,(((19:0.0327926715,18:0.0421163085):0.001265906,((11:0.01351677,((4:0.04421774,(10:0.028133003,(5:0.009751038,(((1:0.02235,2:0.03388319):0.01734801,3:0.03583244):0.056625122,6:0.01600777):0.01463607):0.002715002):0.004392891):0.0006956431,(8:0.039513247,(7:0.0299155645,9:0.0131056677):0.004496017):0.0368703):0.002473383):0.0145712,(13:0.005957428,(14:0.04690515,(17:0.0284020651,16:0.02140726):0.0040172):0.001613149):0.00514263):0.004137437):0.002911603,12:0.006567751):0.005560884);
tree gen.258 = [&U] (15:0.026253002,(12:0.01244662,(((13:0.007677987,((((8:0.031067385,(7:0.022262166,9:0.0128944217):0.003841369):0.02313624,((((3:0.03462728,(2:0.03243736,1:0.02046865):0.007201561):0.0510155,6:0.02125699):0.01305846,5:0.005998989):0.001597947,10:0.01525042):0.0005360877):0.005968799,4:0.03829248):0.007381537,11:0.01166851):0.01676662):0.0009322616,14:0.038401543):0.001520478,(((17:0.014535472,16:0.02827957):0.012485017,18:0.020359532):4.07934e-05,19:0.033658701):0.0027100483):0.004945473):0.002525317);
tree gen.259 = [&U] ((13:0.007001778,((((17:0.0154333953,16:0.01928446):0.00407026,(18:0.0210841859,19:0.0408253714):0.0006268269):0.001754067,(14:0.040442176,15:0.034832056):0.0009849874):0.002725327,(11:0.01264629,((4:0.03356985,((9:0.0118167382,7:0.020441659):0.001183138,8:0.044990707):0.02349547):0.001566374,(10:0.016664157,(5:0.003972756,(6:0.01105332,(3:0.02570443,(2:0.03319482,1:0.009215995):0.01394115):0.05794723):0.005737494):0.004427318):0.004804354):0.007912022):0.009032271):0.001338142):0.006846357,12:0.01229712);
tree gen.260 = [&U] (((19:0.031281566,((15:0.0199172693,(17:0.019088795,16:0.02243766):0.001098436):0.001967516,((13:0.007840792,14:0.0340767496):0.001177594,(11:0.0116714,(((10:0.013083236,(5:0.004138183,(6:0.0204229,(3:0.02571239,(2:0.02910687,1:0.01496379):0.01291542):0.05930948):0.008215683):0.007982656):0.002125433,(8:0.037336367,(9:0.007861716,7:0.0137574973):0.0015879238):0.0217419):0.002103352,4:0.03011749):0.007594302):0.008399269):0.001309651):0.002280132):0.003372582,18:0.0369439721):0.006693276,12:0.0125048);
tree gen.261 = [&U] ((12:0.009783965,((14:0.034851235,((13:0.006946072,(17:0.012230734,16:0.023018501):0.006838206):0.001479395,(11:0.008630949,(((8:0.032181118,(9:0.00932191,7:0.020889636):0.0022823756):0.02776608,((5:0.005636622,(((1:0.01324831,2:0.01751154):0.008802586,3:0.0386689):0.06828256,6:0.01381444):0.00899774):0.006571608,10:0.0113796086):0.001540694):0.004046357,4:0.03888444):0.006797185):0.006120177):0.002089841):0.002288132,(19:0.032365321,18:0.0239293442):0.001144342):0.004252342):0.0027114935,15:0.0271523418);
tree gen.262 = [&U] ((((((16:0.02859453,17:0.0205811636):0.005648264,13:0.003921484):0.0008697137,14:0.05261906):0.0004483407,(18:0.0326080027,(19:0.0306345996,15:0.028593893):0.001472079):0.0002388158):0.008339179,(11:0.01427241,((4:0.02871278,(8:0.039058232,(7:0.0263094086,9:0.007150975):0.0004863096):0.0225997891):0.007042688,((5:0.008194995,(6:0.0130982,(3:0.02489806,(2:0.02642127,1:0.01845545):0.01316385):0.040691521):0.009644056):0.002228841,10:0.02126831):0.003215897):0.005241384):0.01116571):0.001268589,12:0.01361504);
tree gen.263 = [&U] ((((14:0.047318531,(13:0.005857138,18:0.020131515):0.0003631956):0.002342368,((4:0.04172011,((7:0.0137308207,(8:0.042430822,9:0.011898521):0.001909832):0.02376854,((5:0.007746299,(((2:0.03022408,1:0.02473507):0.01524148,3:0.02873842):0.06958043,6:0.01304052):0.008547737):0.0008367021,10:0.02153697):0.002645318):0.006174236):0.00837308,11:0.01442475):0.01447705):0.0009193534,((15:0.041769178,(16:0.02108839,17:0.0176663974):0.002376205):0.0049881076,19:0.0410765994):0.002574457):0.001549028,12:0.01077276);
tree gen.264 = [&U] (15:0.030963397,(12:0.01869162,(14:0.043814987,(((11:0.01763959,(4:0.04813586,((((((1:0.01423016,2:0.0292251):0.01666497,3:0.03379083):0.04239158,6:0.01991721):0.00817738,5:0.006856415):0.002881969,10:0.019518211):0.003599439,(9:0.007602438,(7:0.0325974097,8:0.034855387):0.001821353):0.0330036977):0.0009409761):0.004695549):0.008351564,18:0.021060712):0.00163458,((19:0.034858213,(17:0.01756948,16:0.024172814):0.008091943):0.003509365,13:0.007593479):0.0003500626):0.0005145265):0.004581451):0.009095146);
tree gen.265 = [&U] (((14:0.038235904,(((((((9:0.0145857507,8:0.045263003):0.002320975,7:0.0229611911):0.02264913,4:0.04101704):0.003013833,(10:0.023518287,((((2:0.02484888,1:0.02772911):0.01702581,3:0.02599651):0.044719785,6:0.01282508):0.007910813,5:0.005560449):0.002094818):0.00317429):0.001682278,11:0.01884732):0.01246293,13:0.006439906):0.0008378241,(15:0.0267247637,(17:0.01316289,16:0.01855887):0.0126503833):0.002460623):0.001819269):0.001524982,(18:0.0199720233,19:0.0306619962):0.001974226):0.005326665,12:0.01011061);
tree gen.266 = [&U] ((((15:0.022963251,((((((10:0.00979625,5:0.01539532):0.0003643137,(((2:0.03313294,1:0.02233893):0.0121151,3:0.03960609):0.07994594,6:0.0188866):0.01080814):0.003787412,((8:0.039596324,(9:0.0073930978,7:0.021082847):0.001226212):0.03789355,4:0.03546209):0.004280329):0.003572665,11:0.01990967):0.01557673,14:0.0545188):0.0001457762,13:0.01044824):0.001599306):0.0002832483,(17:0.017646338,16:0.0240346):0.0103196101):0.001925798,(18:0.0213754041,19:0.04284778):0.0008138791):0.002756157,12:0.009798838);
tree gen.267 = [&U] ((15:0.0206843422,(((((8:0.036724474,(9:0.009712035,7:0.0255152009):0.001275502):0.03367966,4:0.02821071):0.006235942,(10:0.015389923,(5:0.008193296,(((2:0.03013679,1:0.0223165):0.007572125,3:0.04125124):0.060166036,6:0.01495558):0.003357381):0.001776232):0.005829754):0.002900119,11:0.01791027):0.009389894,((13:0.009699253,14:0.05562439416):0.0008630658,((16:0.02573899,17:0.01601586061):0.01459525,(19:0.035167196,18:0.03217898876):0.00102026):0.0001475475):0.001377891):0.00401012):0.001272866,12:0.01215083);
tree gen.268 = [&U] (12:0.01379152,((19:0.0411484179,18:0.017915465):0.0001747086,((((13:0.00431352,(17:0.015665653,16:0.029177724):0.0083091244):0.002486358,14:0.053769162):0.001419877,15:0.0253217545):0.002386939,(11:0.01224977,((((6:0.0178783,(3:0.03443941,(2:0.03515275,1:0.01778275):0.01651888):0.062757671):0.007095778,5:0.005444717):0.003092841,10:0.018949453):0.0038116,(((8:0.04546282036,7:0.0240348836):0.0002107378,9:0.007248832):0.0343441,4:0.03766115):0.001282429):0.0107939):0.0126287):0.004011335):0.001713265);
tree gen.269 = [&U] (12:0.01112539,(((11:0.01299577,((((6:0.01301629,(3:0.03222036,(2:0.02270228,1:0.03097081):0.01476563):0.055273377):0.007438485,5:0.009282977):0.001198286,10:0.019741353):0.004083084,(((7:0.0265546723,8:0.0490308735):0.001163199,9:0.009475155):0.027990189,4:0.04787644):0.00293335):0.003551373):0.0140684,(((16:0.02239026,17:0.013542231):0.0087666437,13:0.008847369):0.006172388,14:0.042617862):0.002177983):7.686176e-05,((19:0.0296815133,15:0.038708274):0.003534471,18:0.029572636):0.0007822105):0.003493646);
tree gen.270 = [&U] (12:0.01325239,((14:0.039287207,(((17:0.01901276,16:0.02456541):0.006907479,13:0.008779221):0.005269519,(11:0.01604144,(4:0.04567344,(((9:0.009332432,8:0.050414494):0.001291702,7:0.021791126):0.0304968,(((6:0.01259494,(3:0.0331369,(2:0.02948987,1:0.0291912):0.009862493):0.073262193):0.0108685,5:0.005049601):0.003935265,10:0.013551627):0.004361789):0.001797974):0.002466901):0.007889981):0.004612281):0.002852554,((19:0.015130384,15:0.04741302401):0.005621365,18:0.0221898091):0.001268496):0.002954235);
tree gen.271 = [&U] (((18:0.025684673,19:0.049206187):0.000302128,((((17:0.01252850242,16:0.02568714):0.0088461712,13:0.004909082):0.001280061,15:0.021483635):0.000219812,((((((9:0.00989251,7:0.0242619957):0.008762978,8:0.052006312):0.03648344,4:0.05144776):0.004633635,((10:0.020693296,((3:0.04313302,(2:0.02401193,1:0.01852574):0.01644875):0.05904811,6:0.01836334):0.01253611):0.00122106,5:0.007596208):0.005676232):0.00598127,11:0.008912405):0.01141743,14:0.04398041):0.001575339):0.003670423):0.002265348,12:0.01708289);
tree gen.272 = [&U] ((((((15:0.02484945,(16:0.02220587,17:0.03276358):0.001322102):0.002127727,(14:0.045474123,13:0.01213804):0.004038372):0.001372178,(((((8:0.035664402,9:0.009184519):0.0011729483,7:0.0246388446):0.02108418,4:0.0536049):0.005693677,(10:0.014327423,(5:0.00703194,(((2:0.04097818,1:0.02750852):0.008054097,3:0.04057314):0.06253364,6:0.01930823):0.007910327):0.00292612):0.003399866):0.004444462,11:0.0173483):0.008858065):0.0009761169,19:0.03524746):0.0009860926,18:0.020075624):0.002381922,12:0.01115132);
tree gen.273 = [&U] (((15:0.026537265,((16:0.0328216,17:0.0173337161):0.003135196,19:0.032258617):0.0006329859):0.001096335,(14:0.0415680699,(((((((7:0.0266070698,9:0.01197025):0.003929329,8:0.039188863):0.01620051,4:0.03990633):0.00620471,(10:0.024332418,(5:0.006915863,(((2:0.02627898,1:0.03421694):0.01458257,3:0.03387715):0.045863063,6:0.02722807):0.007655367):0.002316238):0.00340799):0.002639388,11:0.01037013):0.009873801,13:0.008849406):0.004263438,18:0.020734438):0.000819042):0.001036033):0.003845612,12:0.01654307);
tree gen.274 = [&U] (12:0.009640995,((14:0.044925065,((16:0.0260554883,17:0.01053412):0.010549338,(15:0.038244702,19:0.020560374):0.00897202):0.000836162):0.000423194,(18:0.017959109,(13:0.007285195,((4:0.03729701,((7:0.0244958254,(8:0.0414924475,9:0.021826379):0.001299128):0.03707601,(10:0.023877133,(((3:0.03615986,(2:0.02582639,1:0.01861497):0.005316062):0.052707613,6:0.02340874):0.008927955,5:0.007533984):0.00326905):0.005252813):0.004125336):0.003863513,11:0.01450567):0.007637774):0.002776474):0.003718534):0.005494073);
tree gen.275 = [&U] (((14:0.026912922,((17:0.0146146562,16:0.03036691):0.009383994,(18:0.026901614,(19:0.040904362,15:0.036655696):0.003239935):0.004453731):0.004308131):0.0007618971,(13:0.006402801,(11:0.011384,((((7:0.0169048184,9:0.013798527):0.0007193509,8:0.046656442):0.02303528,4:0.03595826):0.002407731,(10:0.024308508,(5:0.01122073,(6:0.02042281,(3:0.0232396,(2:0.03029104,1:0.02003061):0.02364043):0.054331155):0.006213417):0.001852676):0.001404008):0.004769002):0.01295531):0.002071989):0.002599453,12:0.01125236);
tree gen.276 = [&U] ((18:0.026236949,((15:0.036213799,19:0.0374686332):0.002559509,(((13:0.007602741,(17:0.020361978,16:0.024878432):0.005301979):0.002147641,14:0.03890313):0.0008012441,(((4:0.03380046,((7:0.0280390657,9:0.007463994):0.0020725549,8:0.037621773):0.02184085):0.001853586,(10:0.020613873,(5:0.006050365,(((2:0.02853639,1:0.01556433):0.01353332,3:0.04233661):0.047064521,6:0.02573209):0.009883441):0.002314397):0.007002421):0.006707561,11:0.01170104):0.01334243):0.0001947753):0.000102342):0.002037635,12:0.01953703);
tree gen.277 = [&U] (19:0.040143431,((13:0.00351969,((((17:0.0126939,16:0.02252627):0.0064285266,15:0.024726886):0.00376681,(((((9:0.00454882,(7:0.0200044608,8:0.0605104402):0.0006835141):0.02253365,(10:0.021665175,(5:0.01076701,(((2:0.03011564,1:0.01457429):0.01573005,3:0.03955299):0.056591877,6:0.02671947):0.008711156):0.002947829):0.002157652):0.005534336,4:0.05418853):0.004059621,11:0.01008027):0.011172,18:0.01718545):0.001004378):8.874927e-06,14:0.040957335):0.001620596):0.003594582,12:0.01751218):0.002499135);
tree gen.278 = [&U] ((15:0.025933728,((((((((10:0.0120950683,(5:0.008063318,(((2:0.02822894,1:0.01319669):0.02027893,3:0.03764623):0.062892899,6:0.01455162):0.01019357):0.003422736):0.003070566,(8:0.031492192,(7:0.0286657741,9:0.0105081215):0.002717778):0.03197924):0.001897646,4:0.02210945):0.005661576,11:0.01585574):0.004599528,18:0.023800704):0.0009160013,((16:0.01944907,17:0.01967885):0.0070306053,13:0.0102127):0.001570334):0.0008634177,14:0.034920778):0.002961964,19:0.0312258018):0.0008764826):0.001298695,12:0.01455126);
tree gen.279 = [&U] (12:0.0165179,((18:0.022489991,19:0.038394721):0.002218278,(((((4:0.03630037,(8:0.045606429,(9:0.008558796,7:0.01724098481):0.00401762248):0.03680423):0.008319935,(((3:0.03601102,(2:0.02403553,1:0.0161376):0.01483509):0.046905613,6:0.01795355):0.005754872,5:0.009127258):0.005319342):0.00241044,10:0.019084181):0.004621565,11:0.006908835):0.01710294,(15:0.0282645227,(14:0.044135835,((16:0.0256757241,17:0.0152308):0.015070557,13:0.008213448):0.001574174):0.000227846):0.001078494):0.0001906353):0.001390556);
tree gen.280 = [&U] ((19:0.0269073844,(18:0.0310683849,(((14:0.031691685,((16:0.01934119,17:0.018853246):0.003619001,13:0.004647313):0.001736365):0.00058015,(11:0.009398571,((((6:0.01731006,(3:0.03207102,(2:0.03624363,1:0.01851816):0.01746055):0.06468046):0.004621639,5:0.01166836):0.003410965,10:0.01827274):0.005457997,(((9:0.01158419,7:0.0161388093):0.0016337822,8:0.045055215):0.02693419,4:0.04162178):0.004723105):0.006793474):0.01195427):0.0002090056,15:0.028240843):0.00477241391):0.0001277894):0.002727322,12:0.01152474);
tree gen.281 = [&U] (12:0.01313083,(19:0.033908298,(18:0.020010706,(((((4:0.04328538,(((8:0.04518105608,9:0.0173554254):0.0006545507,7:0.021669036):0.02684902,(10:0.0115714024,(((3:0.03392834,(2:0.02822966,1:0.03277067):0.01022008):0.05479324,6:0.01860741):0.01397776,5:0.01094538):0.002321483):0.004848714):0.001448186):0.008389053,11:0.01684579):0.01188855,13:0.006613782):0.0003123463,14:0.05565921):0.002193084,(15:0.0186038252,(16:0.02542184,17:0.0191333276):0.0006325838):0.003375901):0.000134585):0.001008252):0.001354254);
tree gen.282 = [&U] (15:0.0338600476,(12:0.01086161,(14:0.0528620161,(((((5:0.0061117,(((2:0.04113899,1:0.0193972):0.003926215,3:0.03851926):0.04014641,6:0.01693728):0.01170664):0.002885561,((8:0.036928686,(9:0.010339373,7:0.0183278559):0.003569965):0.01992738,4:0.03950492):0.001943881):0.0002899626,10:0.027528006):0.005315878,11:0.0185555):0.01394404,(19:0.038871382,(((16:0.03541444,17:0.02068217):0.011599821,13:0.006471518):0.0013427,18:0.024592318):0.000550069):0.001258816):0.0006689897):0.002954733):0.005666186);
tree gen.283 = [&U] (12:0.01183857,(15:0.026276416,((((17:0.009052919,16:0.0277492465):0.008855132,19:0.031222701):0.001763288,(((((((9:0.012155284,7:0.027317593):0.0037222036,8:0.052838762):0.02549459,4:0.04163563):0.001492417,((((3:0.0424477,(2:0.02885328,1:0.02962003):0.0180019):0.05489477,6:0.01810466):0.008535989,5:0.005864548):0.003202018,10:0.021844703):0.003054381):0.00316679,11:0.02087835):0.01746582,18:0.022029422):0.00141901,13:0.005943891):0.0003838898):0.0001176155,14:0.06359519):0.00518673):0.002384049);
tree gen.284 = [&U] ((12:0.009895888,((((((((9:0.0068411,7:0.0179881515):0.003462965,8:0.045595338):0.0205838,((5:0.00985482,(((2:0.03176123,1:0.01978632):0.01053879,3:0.04085396):0.053229338,6:0.01939189):0.01315604):0.00461325,10:0.025440329):0.01060609):0.0007643054,4:0.03927002):0.005651536,11:0.01322413):0.01180979,(19:0.0318700765,(17:0.01253407,16:0.0219770324):0.0051091717):0.002614908):0.001287392,(14:0.04829342,13:0.01011875):9.700928e-05):0.0005681722,18:0.016708651):0.008275969):0.003211107,15:0.0290388152);
tree gen.285 = [&U] (12:0.009651633,((((11:0.01036436,((((7:0.0223636705,9:0.01291334051):0.0002263775,8:0.038752793):0.02672436,(((6:0.01532563,(3:0.03219974,(2:0.04097181,1:0.02515965):0.007239882):0.05072298):0.007868377,5:0.007182411):0.001527792,10:0.018197389):0.001816012):0.0004142007,4:0.04215264):0.008493634):0.006065596,((13:0.009374457,(16:0.0224896,17:0.0141080693):0.005593807):0.001662199,14:0.037451383):0.0006124023):0.0003403582,15:0.02557365):0.002386554,(18:0.01884144671,19:0.0286299394):0.0008546776):0.003045641);
tree gen.286 = [&U] (12:0.008597308,((19:0.0375197469,(18:0.0306753787,15:0.025864413):0.0003376932):0.002351963,(((13:0.00931002,(17:0.0132455479,16:0.03065677):0.001355457):0.0008778207,14:0.027540192):0.001494954,(11:0.01539692,((((6:0.01937328,(3:0.03054143,(2:0.03071633,1:0.02333319):0.01604676):0.053812178):0.00381645,5:0.004851935):0.002172893,10:0.024869054):0.003604623,((9:0.011567792,(8:0.044501233,7:0.018685037):0.0016266192):0.03676537,4:0.03485227):0.002210955):0.003750501):0.01119673):0.001159618):0.002411534);
tree gen.287 = [&U] (15:0.026351134,((((13:0.007382295,14:0.039549687):0.000540297,(((10:0.026613408,(((8:0.0486432829,7:0.0258577365):0.002581977,9:0.008593273):0.0257526286,4:0.03568638):0.005873345):0.0003289687,((((1:0.0257193,2:0.03859168):0.003062775,3:0.03552832):0.059295432,6:0.008902108):0.008552362,5:0.009384438):0.002475178):0.01052622,11:0.02298969):0.00469351):0.001666606,(18:0.025361733,(19:0.029034453,(16:0.02287409,17:0.01251493):0.004580447):0.0003703765):0.0003149314):0.002822321,12:0.01012421):0.0093472438);
tree gen.288 = [&U] ((12:0.01498368,((18:0.0252936806,19:0.036385658):0.0004368766,((((((10:0.016326525,((((1:0.0271757,2:0.03122903):0.004897101,3:0.03637774):0.056811825,6:0.01625868):0.008444597,5:0.01231736):0.003742596):0.0006000347,(((9:0.0084968881,7:0.019743175):0.0016059495,8:0.030033354):0.03174959,4:0.03496401):0.003175789):0.003843975,11:0.01223789):0.009805287,13:0.005133311):0.0002169365,(17:0.01859972,16:0.031298281):0.011869063):0.003112805,14:0.0474947046):0.003020116):0.003885872):0.00908324,15:0.029447414);
tree gen.289 = [&U] (((((14:0.036783369,(13:0.007770286,(17:0.0128139934,16:0.0329389):0.008052467):4.007595e-05):0.0005374524,((4:0.04072819,((9:0.004066866,(8:0.03546278,7:0.016707518):0.0018687382):0.0264541,(10:0.020451335,((((1:0.019377,2:0.03513103):0.01202043,3:0.03840018):0.063972854,6:0.01682148):0.007232089,5:0.00460255):0.00329295):0.00387338):0.0007656732):0.003663649,11:0.01509849):0.009173773):0.0002318912,(19:0.050599285,18:0.0417222575):0.0002277855):0.004925654,12:0.009011307):0.004253102,15:0.029093043);
tree gen.290 = [&U] (12:0.008834984,(((14:0.042424985,(13:0.004404964,(17:0.0149680678,16:0.02668892):0.002369712):0.001696492):0.00106944,(19:0.03085420869,15:0.036169856):0.0131583459):0.0006038654,((((10:0.01389158,(5:0.005233977,(((2:0.02625428,1:0.01822063):0.01563327,3:0.03559911):0.04916841,6:0.02675635):0.006621615):0.003219979):0.004264686,(((9:0.014049168,8:0.039918153):0.002722553,7:0.0284263822):0.03149543,4:0.04701273):0.0002213328):0.003043614,11:0.0173502):0.01219413,18:0.027679319):0.0006205455):0.004015209);
tree gen.291 = [&U] (12:0.01531565,(((13:0.008688867,(((16:0.0238916,17:0.0227645447):0.001467573,19:0.030925849):0.00179847,((11:0.0109549,((10:0.0146993367,((6:0.02328119,(3:0.04715326,(2:0.02577463,1:0.01695058):0.01618853):0.05169026):0.01261656,5:0.01030913):0.002538114):0.000603036,((8:0.045699792,(9:0.01518072,7:0.026918955):0.0009658507):0.023683,4:0.03686678):0.002312925):0.003695778):0.01739868,14:0.041608971):0.002274065):0.0004614551):0.005375033,18:0.023393564):0.0006253544,15:0.0209196079):0.00557759);
tree gen.292 = [&U] (((19:0.05560931,((((16:0.0184514122,17:0.0197162472):0.002139463,13:0.003083919):0.002166291,(18:0.014840247,14:0.039139585):0.0002404899):0.001686443,(11:0.01133031,(((9:0.0155064933,(8:0.046780948,7:0.027823389):0.001356317):0.02317405,(10:0.025084863,((6:0.02484284,(3:0.03732297,(2:0.02781739,1:0.02058431):0.01613197):0.05286902):0.01019766,5:0.006643764):0.004363787):0.004471278):0.0002960043,4:0.0378812):0.007356161):0.01668977):0.003246209):0.004102148,15:0.0182045854):0.001480842,12:0.01607356);
tree gen.293 = [&U] ((15:0.02285724,(19:0.0329565105,((14:0.0564322484,(18:0.03606508,(13:0.003742057,(11:0.02022354,((10:0.024721353,((6:0.0173883,(3:0.03723814,(2:0.03221049,1:0.01968313):0.01682998):0.074298012):0.006974051,5:0.004021405):0.001860477):0.004609503,(((7:0.0161215407,8:0.052854423):0.0006628914,9:0.005158473):0.0290670826,4:0.03710004):0.001593647):0.004146788):0.009767666):0.001305897):0.001041963):0.001850163,(16:0.03841087,17:0.0181156559):0.001196946):0.001542768):0.0016285244):0.003437358,12:0.01713362);
tree gen.294 = [&U] (((((((11:0.01114557,((10:0.017697405,((6:0.01301665,(3:0.03532173,(2:0.01919185,1:0.02170818):0.03726428):0.05549153):0.01143942,5:0.007794127):0.001719613):0.001950843,(((9:0.01655033036,7:0.019300921):0.00168414,8:0.038344632):0.02530468,4:0.04012811):0.0003682413):0.004127599):0.01024855,13:0.007478285):0.005407333,18:0.021886874):0.001750119,((17:0.0116555,16:0.035421035):0.012991158,14:0.052147506):0.002408457):0.0008403265,15:0.028915396):0.004321466,19:0.0299419055):0.0092655478,12:0.009317708);
tree gen.295 = [&U] (12:0.01081722,((18:0.020508245,(((13:0.005370581,(17:0.009557269,16:0.01971549):0.0078370441):0.0003446349,((((((7:0.0184052544,8:0.0407836718):0.0014263218,9:0.007017857):0.01687948,4:0.03141943):0.002264069,(10:0.026452585,(5:0.006511813,(((2:0.01503366,1:0.02324209):0.01827026,3:0.02726634):0.06015348,6:0.01319408):0.005735252):0.004003637):0.002851513):0.005453599,11:0.01349172):0.008874535,14:0.038184886):0.001243296):0.002014952,15:0.0243503726):0.001580708):0.0003646688,19:0.025556715):0.0020125835);
tree gen.296 = [&U] ((12:0.004783052,((((((((1:0.01721695,2:0.02914872):0.01592379,3:0.03757813):0.06195476,6:0.0219364):0.01102328,5:0.01007254):0.001101819,10:0.026947852):0.004183182,(4:0.03000615,(8:0.038541259,(7:0.0211528269,9:0.009239233):0.0009412127):0.02029246):0.005174838):0.008434403,11:0.01067219):0.01195336,(13:0.007358407,(14:0.053000978,((17:0.016690774,16:0.03057163):0.007624267,(18:0.02320109,19:0.036792074):0.001034995):0.002761223):0.0003289314):0.000214203):0.008325275):0.00795862,15:0.03669186);
tree gen.297 = [&U] (15:0.015287555,(12:0.01128055,((((((((1:0.02377249,2:0.02475355):0.02064112,3:0.02634682):0.05569476,6:0.01670282):0.009821512,5:0.007129114):0.001386158,10:0.024777119):0.001891926,(((7:0.020593018,8:0.0634206131):0.003505407,9:0.003988333):0.02611027,4:0.0357994):0.004106692):0.006704479,11:0.01477288):0.01035671,((14:0.04298555,(((17:0.0216621853,16:0.02838666):0.006552237,19:0.0483328306):0.0006975447,18:0.03685121):0.001070883):0.001233448,13:0.009560214):0.000448719):0.001228651):0.00978519);
tree gen.298 = [&U] (((((19:0.0335634779,18:0.0335422293):0.0008738509,14:0.047347985):0.002178957,(((17:0.028427073,16:0.01813304):0.007339752,13:0.007207388):0.003199184,(11:0.0156672,(((((3:0.02929946,(2:0.02664826,1:0.02593769):0.006609433):0.051503051,6:0.02362238):0.01078142,5:0.009102744):0.001471811,10:0.0146496775):0.003512953,(((9:0.02202525674,7:0.0216446291):0.002680603,8:0.03326655):0.02612509,4:0.04828991):0.002449534):0.002872334):0.01105503):0.0006709858):0.003080307,15:0.033518947):0.004353608,12:0.01037308);
tree gen.299 = [&U] (((13:0.004398418,((((9:0.00777534,(7:0.014051806,8:0.058482994):0.00079802557):0.0253046484,(((((2:0.02203814,1:0.02227663):0.01076234,3:0.03597385):0.05997894,6:0.01198241):0.008915583,5:0.009904245):0.003497834,10:0.021500893):0.004724138):0.0004705531,4:0.03244847):0.002184427,11:0.02142761):0.009596181):0.0001298696,(((15:0.024628436,14:0.043843154):0.002629257,19:0.0237661931):0.0004002034,(18:0.020232497,(17:0.0174789233,16:0.03313031):0.004158459):0.0007153213):0.00477709):0.005709124,12:0.01247062);
tree gen.300 = [&U] (((((11:0.0144594,((10:0.015204671,(5:0.008521723,(((1:0.0213771,2:0.02794909):0.02023462,3:0.03612694):0.05672128,6:0.01216562):0.006543477):0.006025766):0.001454429,(((7:0.0155637667,9:0.010824432):0.0002473298,8:0.038036257):0.02561308,4:0.03488576):0.003777106):0.0061852):0.009583168,13:0.01220276):0.005464859,(14:0.0395857,((16:0.020130345,17:0.009783847):0.010396755,(19:0.02345978,18:0.030890737):0.0004258739):0.001184382):0.0005316363):0.003770008,12:0.00754957):0.007867716,15:0.02684561);
tree gen.301 = [&U] (12:0.0124396,(((11:0.01162075,(4:0.03287301,(((7:0.031960729,9:0.008923047):0.005428561,8:0.042970322):0.02948189,(10:0.024425547,((6:0.01656537,(3:0.03053682,(2:0.02124114,1:0.02063885):0.01655749):0.047701964):0.006423047,5:0.003655302):0.001070248):0.001067587):0.001026463):0.004200654):0.01248616,(13:0.008483235,14:0.036126866):0.00180086):0.001379035,(19:0.033330254,(((16:0.0256098,17:0.017886266):0.001973945,18:0.0288465296):0.001075987,15:0.019793767):0.001206343):0.0003552187):0.003056222);
tree gen.302 = [&U] (12:0.006503178,(((11:0.01399432,(4:0.03452893,(((9:0.010138052,8:0.040432497):0.0002527153,7:0.021958107):0.035703258,(((6:0.01508217,(3:0.03041659,(2:0.0307025,1:0.0286288):0.01943667):0.041179953):0.003901774,5:0.005151882):0.003090174,10:0.02342877):0.006070698):0.001928203):0.002198775):0.007595041,(13:0.008440283,((16:0.035786982,17:0.01203537):0.006081312,((19:0.0259004316,18:0.02811446894):0.003607967,15:0.03056803):0.0002915399):0.0007219203):0.0009959437):0.001436832,14:0.035067582):0.001823641);
tree gen.303 = [&U] (12:0.0151419,(((11:0.01126479,(4:0.03718809,(((6:0.02175481,(3:0.03322395,(2:0.02014184,1:0.0219936):0.01028699):0.054259395):0.007835118,5:0.01005933):0.003617422,((7:0.017545554,(8:0.031686107,9:0.013104616):0.001883926):0.02778284,10:0.024323214):7.614191e-05):0.001307878):0.004394748):0.01389275,((13:0.003843548,(16:0.0208209,17:0.01640141):0.01173974367):0.000748825,14:0.045539856):0.0001444361):0.001462,(18:0.022107489,(19:0.027195475,15:0.023261413):0.0007748642):0.002964683):0.005214665);
tree gen.304 = [&U] (12:0.01203207,((18:0.035646319,(19:0.0262106188,15:0.026129239):0.007001754):0.001428098,(((13:0.01201719,(17:0.0176299509,16:0.023278167):0.004572442):0.0006210055,14:0.04944765):0.0003243044,(11:0.01546709,((((9:0.01113699,8:0.04750866):0.001689164,7:0.019050931):0.03127245,(10:0.022457683,((6:0.01349106,(3:0.03280649,(2:0.03264975,1:0.01611651):0.01532556):0.07482325):0.009924398,5:0.007102551):0.005059422):0.007003572):0.003913775,4:0.04048259):0.004157226):0.01253072):0.001310674):0.002893001);
tree gen.305 = [&U] ((((((5:0.004443222,(((2:0.02443443,1:0.03158969):0.009250132,3:0.02548965):0.07039139,6:0.02419263):0.007815151):0.009704417,(10:0.02629782,((7:0.0267456949,9:0.01507779):0.0017707369,8:0.0402269):0.02398857):0.0008870756):0.00246153,4:0.03769504):0.00560302,11:0.01653359):0.01146705,((13:0.003429856,14:0.0584198576):0.001657716,((18:0.0359124927,((16:0.03474436,17:0.026600095):0.0061295731,19:0.045818782):0.002381617):0.0014301,15:0.036596984):0.002213291):0.006019418):0.001449485,12:0.011613);
tree gen.306 = [&U] ((14:0.045009774,((((((7:0.023635668,9:0.02086257):0.0008472115,8:0.044484874):0.03178535,4:0.04639325):0.004995189,((5:0.006724436,(((2:0.0265144,1:0.02558561):0.0173023,3:0.02904079):0.049942016,6:0.0238672):0.005036546):0.004174306,10:0.022387178):0.001053676):0.007280665,11:0.01479255):0.01281514,(13:0.01496961,((15:0.02139548,(17:0.021844913,16:0.03099157):0.001431767):0.0003724849,(19:0.021834736,18:0.0267070105):0.001119863):0.001561091):0.002101392):0.001518342):0.003844592,12:0.0174183);
tree gen.307 = [&U] (((((16:0.02926918,17:0.0206125076):0.002607971,((19:0.038982069,18:0.0419598437):0.001366942,15:0.024878754):0.0002774324):0.002502026,(13:0.006469043,((((5:0.006210046,(((2:0.01752182,1:0.02732559):0.0119132,3:0.03180427):0.039830719,6:0.02125302):0.01757981):0.001686272,10:0.0101070182):0.00304334,(4:0.04102662,(8:0.036737411,(9:0.009026014,7:0.0186033234):0.0008930246):0.01971478):0.007775233):0.006332116,11:0.01541113):0.01036705):0.0008888155):0.005779655,14:0.041590096):0.003319756,12:0.01322752);
tree gen.308 = [&U] (12:0.01258945,(((((5:0.013542,((3:0.03050551,(2:0.03252587,1:0.02926324):0.008419961):0.0611347,6:0.01936374):0.00529272):0.004731219,10:0.017475015):0.004771069,(((7:0.032401657,9:0.01133763):0.001699018,8:0.051903373):0.039461834,4:0.03895838):0.003545624):0.001960271,11:0.01231855):0.01113512,(((16:0.02793487,17:0.014374027):0.009472275,(15:0.028596869,(19:0.036175997,18:0.0339128231):0.001293723):0.002754624):0.005238028,(13:0.009390713,14:0.0487364966):8.29438e-05):0.003145041):0.002055782);
tree gen.309 = [&U] (12:0.009639989,(((((16:0.02234545265,17:0.01736676):0.0087298856,(15:0.019519001,(19:0.0314868666,18:0.029136416):0.001695819):0.002204612):0.0008265739,(((4:0.03418841,(8:0.046173336,(9:0.014586587,7:0.0365528322):0.00161599):0.02991489):0.006046678,((5:0.004735902,((3:0.03626571,(2:0.01890722,1:0.02850622):0.02193796):0.05876803,6:0.02068701):0.01198443):0.005123278,10:0.020778679):0.002820968):0.005682112,11:0.01545651):0.01198353):0.003424937,13:0.00316189):0.0003945954,14:0.034014095):0.0005051268);
tree gen.310 = [&U] ((((14:0.050547527,(13:0.009386757,(15:0.028262716,(16:0.021364335,17:0.01268677):0.005401853):0.002246108):0.0009705402):0.0003403808,((11:0.01244197,(((8:0.048971622,(7:0.0180596078,9:0.008078408):0.001242862):0.047584787,4:0.03962951):0.004684697,(((6:0.02124518,(3:0.0410745,(2:0.02623198,1:0.01678924):0.009605994):0.067131232):0.006524618,5:0.01418796):0.003928991,10:0.018007915):0.00218731):0.005046508):0.004468304,18:0.020138796):0.001012132):0.00261953,19:0.031330623):0.003510178,12:0.01837877);
tree gen.311 = [&U] (12:0.008387256,(((15:0.0267652313,(14:0.041182603,((17:0.0153456,16:0.019235989):0.006115595,(((((((3:0.03204502,(2:0.03184946,1:0.01529871):0.008211024):0.049330583,6:0.009350946):0.009745697,5:0.006448832):0.003533764,10:0.01784909):0.001501236,((7:0.01795030073,(9:0.01474102,8:0.045840438):0.0030750805):0.0238709003,4:0.03404737):0.004794244):0.004517783,11:0.01567597):0.02022286,13:0.007820806):7.602355e-06):0.001306663):0.0006256625):0.004207892,19:0.0431738287):0.0006901529,18:0.020153572):0.003092283);
tree gen.312 = [&U] (15:0.026144932,(12:0.01314344,((13:0.01305907,(14:0.039477056,(((((((7:0.029792464,8:0.034851373):0.0029233856,9:0.007249615):0.02326325,4:0.03891666):0.004936476,((5:0.002397916,(((2:0.02988095,1:0.01937217):0.02195154,3:0.03241158):0.06318866,6:0.01814785):0.01708716):0.007140897,10:0.031576832):0.001672714):0.00658843,11:0.01463583):0.008838473,18:0.024177022):0.002115452,(17:0.0210166495,16:0.02203739):0.012891112):6.184794e-05):0.004283077):0.002331282,19:0.044768095):0.0009683088):0.012076659);
tree gen.313 = [&U] (19:0.037304676,((15:0.032190646,((14:0.0432672981,((((((7:0.01780855,9:0.01541677):0.00343467,8:0.033621688):0.02195201,4:0.04256243):0.003065948,(10:0.01758799,(5:0.01075956,((3:0.02663377,(2:0.02827453,1:0.02651173):0.01144068):0.057408202,6:0.01334626):0.008124211):0.007556059):0.001751202):0.005321657,11:0.009765506):0.01153117,(12:0.02119046,(17:0.019076074,16:0.01973977):0.006042538):0.002411475):0.0009163263):0.001009709,13:0.00687633):0.002666598):0.001339175,18:0.024125256):0.0004790618);
tree gen.314 = [&U] (19:0.0329469515,(18:0.044580084,(15:0.028451317,((17:0.01389474,16:0.02681831):0.010242424,(((12:0.02032421,(((4:0.04593045,((9:0.012507129,7:0.0276285075):0.0003386682,8:0.04902255):0.01869221):0.004174129,(10:0.0190344325,(5:0.007658626,((3:0.03038009,(2:0.03302196,1:0.0234197):0.01517807):0.0594078,6:0.01256129):0.01992656):0.006415455):0.004740336):0.004517149,11:0.0214788):0.006438599):0.0006967115,14:0.041150794):0.0007112619,13:0.008225078):0.002350643):0.0007435719):0.0009977234):0.0002476669);
tree gen.315 = [&U] (((14:0.03538865,(13:0.005563594,(((((4:0.03110885,((9:0.008410191,7:0.028816418):0.0007205932,8:0.0406703335):0.027455387):0.002991494,(10:0.021960949,(5:0.007038935,((3:0.03066927,(2:0.02675188,1:0.02412012):0.01170247):0.066655428,6:0.0159514):0.01311961):0.001104017):0.002156441):0.006091594,11:0.01590017):0.02237504,12:0.01195388):0.001198915,18:0.013243288):0.000966531):0.000451877):0.004442805,(15:0.027795521,(16:0.02865408487,17:0.01782933):0.0058333499):0.0002163933):0.002568742,19:0.030079285);
tree gen.316 = [&U] (((19:0.032097978,(18:0.043240763,(17:0.01155117,16:0.02811745):0.0126219198):0.001471833):0.0007450687,((13:0.003794513,(11:0.01114809,((((7:0.0199957736,9:0.0137751):2.579088e-05,8:0.034948787):0.018635136,4:0.03071401):0.002960787,(10:0.016412099,((6:0.02172196,(3:0.04798054,(2:0.03393823,1:0.02235373):0.008049846):0.06582255):0.01086683,5:0.01323821):0.002530363):0.002635185):0.003124727):0.01070463):0.001278527,(15:0.025733798,14:0.0461292443):0.0007753):0.004410155):0.004747255,12:0.01858661);
tree gen.317 = [&U] (12:0.01821729,((((16:0.031490526,17:0.0189843684):0.003215968,(18:0.019924583,15:0.02494889):0.002375932):0.0005919781,((19:0.0261619779,14:0.041641064):0.0004092583,(11:0.009586033,((10:0.018718976,(5:0.006842541,(((2:0.02775495,1:0.01567756):0.01326485,3:0.03569465):0.063999694,6:0.01472791):0.006224198):0.005266248):0.004692109,(4:0.03290103,((8:0.043919257,9:0.006121885):0.00282829,7:0.025021581):0.020549338):0.006927538):0.008729403):0.01115283):0.0003076469):1.87108e-05,13:0.009830729):0.001819401);
tree gen.318 = [&U] (((19:0.0296083945,(15:0.031600163,(17:0.018852519,16:0.0232041294):0.005069984):0.002071462):0.001544084,(18:0.027824812,((11:0.01081377,((10:0.016208089,(5:0.007167787,(((2:0.02413012,1:0.01515632):0.01691195,3:0.04216717):0.050012661,6:0.02420271):0.008311387):0.002775323):0.003554844,(4:0.03679236,(7:0.021586449,(8:0.04814362,9:0.0121557):0.000263570424):0.0310379):0.00304703):0.004170492):0.017893,(13:0.007236271,14:0.035418182):0.002625159):0.001136003):0.0003084391):0.00188199,12:0.01865337);
tree gen.319 = [&U] (((((14:0.05981338,((11:0.01024705,(4:0.04114112,(((7:0.030251034,9:0.009817031):0.001770316,8:0.035171788):0.03074129,(10:0.018335933,(5:0.00626897,(((2:0.0322823,1:0.02226209):0.02148861,3:0.03612686):0.058501195,6:0.01667242):0.009666298):0.001243216):0.004761932):0.00160651):0.005254888):0.008633865,13:0.01086471):0.003073328):0.003099485,15:0.03021267):0.0005744745,(16:0.0214791919,17:0.02318628):0.009236504):0.002263752,(19:0.030917057,18:0.028205927):0.0003183362):0.001636333,12:0.01205437);
tree gen.320 = [&U] ((13:0.004350178,((11:0.01416794,((10:0.021172074,(5:0.01181046,(((2:0.03138048,1:0.01654857):0.01169611,3:0.03369251):0.04770712,6:0.02458711):0.01171683):0.001502626):0.006150532,((8:0.030178489,(7:0.0274491902,9:0.0073342004):0.001556804):0.02985277,4:0.04566249):0.001723455):0.005220092):0.009769754,(14:0.053050062,(((18:0.037337503,15:0.022502084):0.002009389,19:0.0271262485):0.0001981818,(17:0.0245839862,16:0.028509231):0.003666281):0.001762129):0.00426408):0.001344985):0.002316996,12:0.01588401);
tree gen.321 = [&U] ((((14:0.0649654521,((13:0.008270495,(11:0.01604623,(4:0.04490919,((8:0.036079424,(9:0.007704456,7:0.0224466243):0.0005541937):0.0382710026,(10:0.01813483348,(5:0.01089727,(((1:0.03357317,2:0.03435631):0.01199602,3:0.03962354):0.052247497,6:0.0208492):0.007902196):0.001041853):0.005080116):0.002962574):0.008855428):0.01065442):0.001636822,(17:0.0221750785,16:0.02945744):0.002041749):0.001335984):0.003143256,(19:0.036134929,18:0.0297856474):0.00345264):0.004675068,12:0.007051925):0.002521221,15:0.032051117);
tree gen.322 = [&U] (((19:0.035745077,15:0.035756388):0.009266812,((16:0.02174781,17:0.0212858332):0.0075692112,((((((9:0.008926542,(8:0.041665138,7:0.0145381718):0.001451688):0.017190231,4:0.03102659):0.006003384,(10:0.012184205,(((3:0.03579627,(2:0.01804092,1:0.02803279):0.01032729):0.05794965,6:0.02151123):0.01277063,5:0.00620613):0.001809768):0.0008442336):0.005279306,11:0.00999673):0.01744254,(13:0.00599306,18:0.021066427):0.0004010477):0.0004340525,14:0.040575887):0.0007103291):0.0001614938):0.003997316,12:0.01464667);
tree gen.323 = [&U] (((11:0.01203516,((((9:0.0116963342,8:0.038562588):0.003452296,7:0.0236303081):0.0402513897,4:0.0418881):0.000118381,(10:0.029531409,((6:0.01359794,(3:0.02931318,(2:0.02277973,1:0.01942713):0.01385624):0.05040515):0.02092576,5:0.01194895):0.004185929):0.006108255):0.004441959):0.008559345,((13:0.009248827,(((19:0.0271100009,18:0.018707754):0.0009994082,15:0.0249511155):0.0001328031,(16:0.01999865,17:0.02093774):0.005957406):0.001069544):0.001233668,14:0.040862743):0.0008145892):0.007454771,12:0.01622384);
tree gen.324 = [&U] ((((((4:0.03336653,(8:0.046404959,(9:0.0121878133,7:0.0151112933):0.001715736):0.02632333):0.002648733,((5:0.007192428,((3:0.04674786,(2:0.02277758,1:0.0288575):0.01000529):0.077138752,6:0.0220187):0.01082452):0.004114977,10:0.021655194):0.005211224):0.008893687,11:0.01738552):0.007480162,(14:0.048819652,(18:0.02450522,((16:0.02874324,17:0.015157583):0.006736035,13:0.008749268):0.003804912):0.0009628147):0.003518759):0.0001612014,(15:0.0445512467,19:0.0340058075):0.010465718):0.005777845,12:0.02371743);
tree gen.325 = [&U] ((((18:0.017989566,(17:0.0131906137,16:0.034961697):0.01252584):0.006312144,13:0.005936183):0.006087004,(((((4:0.05554017,((5:0.01167524,((3:0.03448526,(2:0.02945703,1:0.0272578):0.01065474):0.039067995,6:0.01536532):0.01660205):0.00332602,10:0.020508753):0.001580291):0.0004914127,(8:0.03337751,(9:0.008975408,7:0.027100448):0.002037215):0.02336889):0.005140013,11:0.01064365):0.01744814,14:0.052064223):0.001257535,(19:0.026566575,15:0.040328963):0.012483926):0.0008181119):0.005850021,12:0.01096748);
tree gen.326 = [&U] ((((18:0.0303524602,19:0.043546197):0.001115072,((11:0.01556416,((8:0.052069796,(9:0.0106259,7:0.0282928938):0.0080886084):0.02720164,((10:0.019063183,((((1:0.01948902,2:0.02820439):0.01890076,3:0.02965318):0.05048668,6:0.01916924):0.008030081,5:0.00763553):0.007987668):0.008125581,4:0.03909546):0.001216416):0.01169793):0.01796786,(14:0.039175434,(13:0.005791802,(17:0.01056493,16:0.02437605142):0.007162431):0.004646611):0.001343379):0.0001073024):0.005671963,15:0.028680436):0.003019349,12:0.013698901);
tree gen.327 = [&U] (15:0.033473973,(12:0.0123037,((((13:0.004535471,(16:0.03495737,17:0.01562915):0.011880815):0.001220133,(11:0.006831299,((10:0.015295754,((((1:0.03313294,2:0.04169621):0.014015,3:0.03995572):0.06613566,6:0.02149005):0.007989661,5:0.002443469):0.004492144):0.004619462,((8:0.040878289,(9:0.01171679,7:0.0228894867):0.0056318571):0.02705565,4:0.03922806):0.004671949):0.004740835):0.006284725):8.183107e-05,14:0.04642851):0.005257283,(18:0.0292508831,19:0.0402941083):0.0009758461):0.004824992):0.004020249);
tree gen.328 = [&U] ((((((17:0.016577423,16:0.02308982):0.0110643711,15:0.035692127):0.003145871,((14:0.044182102,(11:0.01324107,((((9:0.008526902,8:0.036888148):9.462283e-05,7:0.02712535901):0.01861932,4:0.03463775):0.003690498,(10:0.02765342,((((1:0.02262378,2:0.02780312):0.01146777,3:0.0243559):0.046612762,6:0.0114554):0.009465557,5:0.003688993):0.003703343):0.006399034):0.007556784):0.008434831):0.0004292467,13:0.009339517):0.0008831389):0.00385124,19:0.0245727231):0.001738118,18:0.0297728011):0.00461217,12:0.01447557);
tree gen.329 = [&U] ((((11:0.01849994,((4:0.03827752,(8:0.037293306,(9:0.0102688278,7:0.0147885026):0.001349305):0.02501451):0.003031542,(10:0.0157989825,((((1:0.02226224,2:0.03300107):0.01571639,3:0.03831936):0.050934474,6:0.01951086):0.008450525,5:0.007895982):0.003571314):0.007927623):0.004498038):0.008912507,13:0.01055247):0.0006621614,(((15:0.0221036286,(18:0.031504488,19:0.041543104):0.003042815):0.00145533,(17:0.00683424,16:0.01908050424):0.009769356):0.001767933,14:0.0510921677):0.001121099):0.002759275,12:0.0144447);
tree gen.330 = [&U] ((((((16:0.02843001,17:0.0185079306):0.012613787,(13:0.005347004,14:0.05099003):0.0009609165):0.001590277,18:0.017765581):0.0004193767,(((4:0.03805298,(8:0.038943956,(7:0.026720455,9:0.0153503):0.0024238756):0.0343311):0.005240861,((5:0.006263085,((3:0.0385843,(2:0.02128666,1:0.01857699):0.009329012):0.06272813,6:0.02003978):0.01340331):0.001365793,10:0.0221212):0.002466782):0.005609249,11:0.01067244):0.01008153):0.003362244,(19:0.016885042,15:0.0296694129):0.0134837064):0.004449252,12:0.01208914);
tree gen.331 = [&U] ((((19:0.0275777393,15:0.04063659):0.0093083442,18:0.031714197):0.002826618,(((13:0.008053544,((((5:0.006560231,((3:0.03739097,(2:0.0249826,1:0.03398425):0.008758879):0.062981669,6:0.02500736):0.006948411):0.004794927,10:0.0178907031):0.003043975,(4:0.03733385,(8:0.028010336,(9:0.008515407,7:0.0200380324):0.000360346):0.01982263):0.008939993):0.006559318,11:0.009567452):0.01131285):0.0008347538,(17:0.01796795,16:0.01339715):0.006333206):0.002243776,14:0.045406102):0.002117007):0.0004411663,12:0.0154861);
tree gen.332 = [&U] (((((11:0.0124852,(((7:0.0198156143,(9:0.007694028,8:0.033923606):0.0019793671):0.02474633,4:0.04602084):0.00118311,(10:0.021268475,(5:0.008630783,(((2:0.02782602,1:0.01599358):0.0157298,3:0.03736474):0.05790693,6:0.01796467):0.01362973):0.002051429):0.003091853):0.009728568):0.01083805,13:0.01169698):0.004408908,14:0.048195567):0.0009094349,((17:0.020762723,16:0.02806213):0.0076626123,(18:0.0241785639,(19:0.028962524,15:0.02648261):0.008112281):0.003667336):0.001214986):0.003515526,12:0.009149566);
tree gen.333 = [&U] (12:0.0151552,((((17:0.018169934,16:0.01999962):0.001244404,13:0.008175293):0.0005632133,(14:0.0454683358,(18:0.016398027,(((10:0.021543702,(5:0.008611799,((3:0.04456482,(2:0.04311122,1:0.01378092):0.02126978):0.05843927,6:0.02908444):0.01606266):0.00286043):0.004832372,(((7:0.028606464,9:0.01039792):0.0005859672,8:0.05461801):0.035825571,4:0.04162848):0.002626144):0.003770274,11:0.01593579):0.009495663):0.001528664):0.001381286):0.0004147497,(19:0.02639267588,15:0.032041013):0.010138253):0.00154457);
tree gen.334 = [&U] ((((14:0.03457113889,((16:0.017960492,17:0.021654099):0.0059649352,13:0.004046833):0.00186452):0.001110612,(11:0.01419001,((10:0.0219431084,(5:0.005797906,(((1:0.02818085,2:0.03929117):0.01727722,3:0.03104782):0.06296316,6:0.02006207):0.01047359):0.003633475):0.001339192,(4:0.04250147,((9:0.009573547,7:0.0291430191):0.006336731,8:0.047403656):0.0197501):0.002739454):0.007644358):0.01447065):0.001417084,((15:0.027178691,19:0.0494770085):0.0003073939,18:0.030825766):0.001125975):0.003468385,12:0.007171903);
tree gen.335 = [&U] (((((13:0.00823123,(16:0.02741337,17:0.013718571):0.0088598):0.002712232,14:0.052483703):0.001817504,((19:0.045218842,18:0.0204159384):0.001557175,(11:0.01061299,((8:0.035727296,(9:0.009670175,7:0.028714856):0.004060622):0.02582886,((10:0.013941869,(5:0.003382027,(((2:0.03155264,1:0.02536466):0.006166911,3:0.03160269):0.04437357,6:0.01904773):0.007208327):0.002187828):0.006192562,4:0.03803149):0.003788234):0.004775954):0.01045884):0.003447263):0.002182615,15:0.029991122):0.004034426,12:0.01273303);
tree gen.336 = [&U] (12:0.005269186,(18:0.029691956,((((11:0.02193432,((10:0.0127171192,(5:0.003928088,(((2:0.02020102,1:0.02158121):0.01631784,3:0.03170408):0.0506777,6:0.0152797):0.005329356):0.00294594):0.002554614,(((9:0.008980205,8:0.031206245):0.0004041628,7:0.02411718):0.027763535,4:0.03948865):0.004125677):0.004708864):0.01171996,14:0.037987606):0.003475863,((16:0.01739162,17:0.01194709):0.00675490402,13:0.005526288):0.0006984642):0.002148715,(19:0.0291940318,15:0.0266442449):0.0008620704):0.0006455676):0.003668376);
tree gen.337 = [&U] ((((((8:0.037745474,(9:0.01464958,7:0.026269274):0.002351672):0.02221212,(10:0.03066012,(5:0.01141878,(6:0.0208878,(3:0.02852288,(2:0.03359915,1:0.02856234):0.01719778):0.060191382):0.006817538):0.007072797):0.002918733):0.001061997,4:0.04175898):0.005100442,11:0.02057595):0.01998455,(13:0.006433507,(14:0.050114326,((19:0.039124356,18:0.022298991):0.001107444,(15:0.02595155,(17:0.0166477695,16:0.02796011):0.012577155):0.0003219746):0.0006210663):0.000340058):0.001190246):0.0070334,12:0.01559105);
tree gen.338 = [&U] (12:0.01359846,(((18:0.023631708,(15:0.024893698,19:0.0493153985):0.002232867):0.0004596906,(16:0.02383645,17:0.0206165656):0.00513479):0.001800546,((14:0.032196673,13:0.004752736):0.00127939,(11:0.01144191,(((5:0.01488327,(((2:0.03315594,1:0.01933372):0.006933388,3:0.04247997):0.053695288,6:0.02006235):0.01059284):0.002879483,10:0.017629223):0.001860343,(((9:0.008372172,7:0.0152964551):0.0003430554,8:0.0367335517):0.02433416,4:0.02802787):0.003540613):0.003357181):0.006259586):0.002575867):0.00406889);
tree gen.339 = [&U] ((((14:0.0379715778,(13:0.01140698,(17:0.012986789,16:0.0175366):0.00560837):0.004144595):0.001234239,(((((9:0.01392703,7:0.023098877):0.0001890378,8:0.041333323):0.032091435,((((3:0.03423544,(2:0.02835848,1:0.01489457):0.01647896):0.06314525,6:0.01412667):0.009586766,5:0.005826842):0.00199217,10:0.014828912):0.007099335):0.002922633,4:0.03626127):0.005022877,11:0.01110191):0.0106028):0.001357332,((15:0.031255349,19:0.0246747431):0.00849592,18:0.015833957):0.0005674166):0.001643157,12:0.01339889);
tree gen.340 = [&U] (((15:0.0201824551,((11:0.01255994,((4:0.03807762,((9:0.0096689497,7:0.018288954):0.0005402287,8:0.033279665):0.02869975):0.004352759,(10:0.025854951,(5:0.005836242,(((2:0.04082945,1:0.01925367):0.01629159,3:0.03187768):0.069182376,6:0.01067455):0.008147891):0.007004893):0.000696212):0.005466044):0.006685596,((13:0.003114311,(17:0.014341242,16:0.02840618):0.0076670491):0.002917018,14:0.041197928):0.000585643):0.001815641):0.002347877,(19:0.02555073885,18:0.021691965):0.0005095707):0.004453544,12:0.01131062);
tree gen.341 = [&U] (((19:0.0185580528,18:0.0328795759):0.00235566,(((11:0.008077066,(4:0.03750934,((8:0.054406338,(7:0.0199192961,9:0.01421134):0.002711966):0.02895674,(10:0.023559153,(5:0.003412541,(((2:0.03571058,1:0.0208717):0.008073856,3:0.02213076):0.056285565,6:0.01763453):0.01060739):0.003563996):0.003320616):0.004696093):0.00428082):0.01050138,(13:0.003498089,14:0.05428069):0.0002127973):0.00131616,(15:0.031238133,(17:0.021942396,16:0.018653):0.001205098):0.001804247):0.0004135259):0.003570797,12:0.01670146);
tree gen.342 = [&U] ((14:0.0408764466,(((17:0.01740535,16:0.026709145):0.009134223,13:0.01237488):0.001336325,(((4:0.03539683,(((5:0.008165724,((3:0.02923833,(2:0.03089548,1:0.01852625):0.0133023):0.060322899,6:0.01517491):0.01065393):0.004295102,10:0.016082279):0.004464467,((9:0.00581926,7:0.027106047):0.001368514,8:0.0563831264):0.03528689):0.001757758):0.003028203,11:0.01668873):0.0126805,((15:0.0315584282,19:0.0292787686):0.005641482,18:0.0271692608):0.003134741):0.000519119):0.001161105):0.00484915,12:0.0127753);
tree gen.343 = [&U] (12:0.0163119,(14:0.042017119,(((((4:0.03188479,((((6:0.01946937,(3:0.02424336,(2:0.03195466,1:0.02453882):0.008578255):0.0692917):0.006488639,5:0.004430003):0.002501421,10:0.016414065):0.0009107655,((7:0.021728964,8:0.043993135):0.001139435,9:0.015636827):0.030716314):0.0004902167):0.009357575,11:0.01773731):0.007580664,18:0.023548146):0.004873381,13:0.009945463):0.001848072,((16:0.022825674,17:0.01516484):0.0067017545,(15:0.022139677,19:0.0474535081):0.0007666444):0.004299681):0.0007888044):0.00501476);
tree gen.344 = [&U] (12:0.01364642,((((11:0.01631891,((4:0.03272521,(9:0.00413232,(7:0.025692253,8:0.048910157):0.0002863539):0.030611889):0.0002253381,(10:0.018463508,(5:0.005975151,(((2:0.03386251,1:0.01727491):0.01398198,3:0.02409947):0.05724052,6:0.02044069):0.01725785):0.00209783):0.01050491):0.005632532):0.01081057,13:0.008466675):0.001908512,14:0.0466323778):0.001482772,(18:0.027163782,((16:0.03159231,17:0.024166924):0.002084487,(19:0.02876003634,15:0.02538981437):0.008847429):0.0009833938):0.0007575244):0.0008997038);
tree gen.345 = [&U] ((18:0.021332591,(11:0.01961409,(4:0.03279731,(((9:0.009986396,7:0.0219335743):0.0014494585,8:0.047056687):0.0312946081,(10:0.014234557,((((2:0.01985392,1:0.02444926):0.01164588,3:0.03183391):0.047002626,6:0.01708566):0.008895485,5:0.005321545):0.003486862):0.004657858):0.003007095):0.003930745):0.01321686):0.0008765623,((((13:0.009542887,(16:0.03060504,17:0.01467215):0.009447948):0.002770563,14:0.034426625):0.0002191175,12:0.01210715):0.002492545,(15:0.04364630412,19:0.017114538):0.017245886):0.004645991);
tree gen.346 = [&U] ((((15:0.022614824,(16:0.02528855,17:0.020419287):0.0006871409):0.001833975,(18:0.03114604559,19:0.045048366):0.002256504):0.001560613,(13:0.008229261,((((((8:0.0498822514,9:0.009222442):0.008550752,7:0.0278939476):0.03316994,4:0.04475644):0.0004649117,(10:0.015627103,(((3:0.02365239,(2:0.02721195,1:0.02647116):0.01452553):0.05898103,6:0.02508329):0.01289539,5:0.01686645):0.0007550568):0.005281912):0.003551402,11:0.007528122):0.01058651,14:0.04962168):0.0004656679):0.001333199):0.007378017,12:0.01090747);
tree gen.347 = [&U] (15:0.032146628,(12:0.01257393,((19:0.03999672798,18:0.027068351):0.001450813,((13:0.004323751,(17:0.01169291,16:0.01563812):0.008645407):0.0009545572,((11:0.01294793,(((9:0.007210994,(8:0.043491569,7:0.0297511):0.00036916799):0.02408517,4:0.03436053):0.002959233,(((((2:0.03655828,1:0.02817413):0.01090259,3:0.02686661):0.05693323,6:0.01392695):0.003100052,5:0.003576902):0.004783457,10:0.02809634):0.00180986):0.003354463):0.008583641,14:0.05212567635):0.0003793578):0.001976554):0.003471573):0.00669176);
tree gen.348 = [&U] ((((14:0.05680991,(13:0.007961791,(16:0.01798356,17:0.0139386853):0.014517273):0.001655852):4.049234e-05,((18:0.024780679,19:0.043181621):0.0008117383,(11:0.01162355,(((7:0.0131468254,(8:0.040327134,9:0.00963828):0.0022515231):0.02512107,4:0.04232772):0.005446956,(((((2:0.02708831,1:0.01425359):0.0119598,3:0.03820365):0.077932379,6:0.02243136):0.008891936,5:0.0130681):0.002474127,10:0.017806361):0.0006591846):0.006472652):0.01436549):0.0006080214):0.001813199,15:0.0260767904):0.002390783,12:0.01386547);
tree gen.349 = [&U] (((19:0.039895288,(12:0.02188497,18:0.015003406):0.0007609165):0.0002059752,(((11:0.01411913,((10:0.02777695,((((2:0.0273575,1:0.03225923):0.01726423,3:0.03224176):0.05269825,6:0.01178166):0.006973578,5:0.005375093):0.003766939):0.0002962815,((8:0.035420614,(9:0.006527716,7:0.0157788809):0.00145223):0.02461496,4:0.02792343):0.001240799):0.007756709):0.01069636,(13:0.006374956,(17:0.015473448,16:0.01918438):0.004529219):0.006717978):0.000419315,14:0.043945727):0.002001727):0.009550368,15:0.029289958);
tree gen.350 = [&U] ((((18:0.030564143,19:0.0288284482):0.001014374,(((((9:0.010591453,(7:0.017991834,8:0.03120301546):0.0001599795):0.02126066,((((3:0.04348023,(2:0.0261076,1:0.02959883):0.02082745):0.058979644,6:0.0101807):0.01695713,5:0.006329):0.005728446,10:0.025652993):0.003538601):0.004273563,4:0.03049299):0.004747391,11:0.01279922):0.01050359,(14:0.055654387,((17:0.01666568,16:0.0231777136):0.006908641,13:0.007894699):0.001149714):0.002017422):0.0002104463):0.003686195,15:0.036498903):0.0004657128,12:0.01316657);
tree gen.351 = [&U] (((((((10:0.019184201,(5:0.007994605,(6:0.01828303,(3:0.03150215,(2:0.02552635,1:0.01505618):0.0135067):0.051797478):0.0111005):0.002809946):0.006071755,(4:0.03277115,((7:0.029726093,9:0.01058102):0.0003228601,8:0.035911909):0.036173282):0.001470176):0.00419453,11:0.01128912):0.009540854,13:0.008933688):0.0006659727,(((18:0.03189893254,19:0.026888601):0.001249285,(16:0.02917816829,17:0.01223713):0.00556914247):0.0001923953,15:0.023325194):0.002941518):0.0002240333,14:0.0379537038):0.004090737,12:0.00693362);
tree gen.352 = [&U] (((12:0.01613381,14:0.038933999):0.0006968089,(18:0.022790756,((17:0.01348516,16:0.0303192697):0.008477799,(19:0.042356068,15:0.0312804615):0.003952592):0.001224099):6.901893e-05):0.001832966,(13:0.005636801,((((5:0.00932286,(((1:0.02211259,2:0.02691501):0.01561619,3:0.03064709):0.07131259,6:0.02524587):0.004535905):0.009683638,10:0.020205542):0.002172884,(((9:0.0192613154,7:0.0232491214):0.0001631654,8:0.038061515):0.02691312,4:0.03666975):0.00729316):0.008249573,11:0.0157318):0.01031462):0.002589637);
tree gen.353 = [&U] (((19:0.035026613,((17:0.0177987734,16:0.02754825):0.002516005,15:0.0234402296):0.003774313):0.002365687,(((((((5:0.009326042,(((1:0.01936577,2:0.03284853):0.01097449,3:0.03708278):0.05858734,6:0.01882771):0.009560095):0.003507313,10:0.020898496):0.003507327,(((9:0.016016783,7:0.0220958807):0.003330492,8:0.04324242):0.02247146,4:0.03237349):0.008251885):0.006356389,11:0.01676479):0.007625172,18:0.02147318):0.0005087993,13:0.006974758):0.0008220355,14:0.04147611):0.001910451):0.0007866957,12:0.01012501);
tree gen.354 = [&U] (((((18:0.020076011,((4:0.04254563,(((9:0.009425855,8:0.0428685394):0.001117579,7:0.0197980075):0.02319238,((5:0.006370485,(((1:0.02671753,2:0.03531313):0.01467517,3:0.03392795):0.0554271,6:0.01579402):0.008609054):0.006024386,10:0.015375958):0.003470945):0.001920709):0.002935521,11:0.009453072):0.007719618):0.003048001,13:0.01188961):0.000385238,14:0.04969349):0.00143619,((16:0.03188211,17:0.01186027):0.0117230073,(15:0.032016647,19:0.0378166294):0.0004163137):0.000487423):0.003900017,12:0.01506646);
tree gen.355 = [&U] (((13:0.00502423,(((((7:0.029151945,9:0.009210257):0.001066347,8:0.04359006):0.02584045,4:0.0381944):0.008094721,(10:0.0145917313,(5:0.005644861,(6:0.02063511,(3:0.02982456,(2:0.0306039,1:0.0229002):0.005999182):0.06492343):0.00659148):0.002045569):0.00185607):0.004646669,11:0.01368646):0.01048297):0.0009560487,((((17:0.0220832031,16:0.04396967):0.003102562,(18:0.02952926127,19:0.0426784602):0.002267385):0.0004852585,15:0.026638239):0.002864854,14:0.045841383):0.0004619742):0.0050072,12:0.01200494);
tree gen.356 = [&U] ((18:0.03774293,(((14:0.0402104926,(13:0.006214313,(((5:0.005757845,(6:0.01309828,(3:0.03240243,(2:0.0243763,1:0.01859062):0.01501973):0.05079823):0.01561779):0.01004518,(10:0.020874764,((8:0.032842216,(9:0.005627152,7:0.0242381927):0.0001411546):0.02986431,4:0.03167934):0.001434091):0.0003934416):0.005159993,11:0.0160452):0.005136308):0.003852872):0.0009440046,(15:0.023763707,(16:0.02528011,17:0.01710911):0.0088609425):0.0008015576):0.004502675,19:0.0305759267):3.276872e-05):0.003067994,12:0.01514649);
tree gen.357 = [&U] ((((14:0.06437059,13:0.005120431):0.002452654,((((5:0.008078017,(6:0.0277564,(3:0.03045281,(2:0.03075153,1:0.01497297):0.01383298):0.07382847):0.001639051):0.006011841,10:0.014536664):0.002187842,((7:0.0228154616,(8:0.042020794,9:0.007770411):0.005245602):0.03051394,4:0.04081217):0.006444115):0.00305058,11:0.01843408):0.01414792):0.002238109,((18:0.03121817547,19:0.036272852):0.0002453807,((16:0.02642232,17:0.0115074675):0.008822298,15:0.024142518):0.001012893):0.001281797):0.003164666,12:0.008857414);
tree gen.358 = [&U] ((((14:0.0484957179,(((16:0.02591184,17:0.01892313):0.011575346,15:0.025151252):0.003084962,(18:0.027280551,19:0.0492337324):0.0008623139):0.000656997):0.000412744,((((5:0.01033579,(6:0.01401066,(3:0.03578556,(2:0.02712603,1:0.02216134):0.01758727):0.044831987):0.01152715):0.0009823144,10:0.02144403):0.001300944,(4:0.04074051,(8:0.036513977,(7:0.0128306902,9:0.0083156732):0.007292807):0.02230032):0.0005141364):0.005932588,11:0.01150415):0.008936726):9.557e-05,13:0.01283025):0.004375522,12:0.01466793);
tree gen.359 = [&U] ((((((13:0.01124477,((((((3:0.02467074,(2:0.03294279,1:0.02553946):0.01861076):0.054990248,6:0.01900175):0.01271994,5:0.006745141):0.00291786,10:0.018657737):0.001836777,((9:0.01188855,(7:0.0266406071,8:0.037914979):0.0006396029):0.02174872,4:0.04340304):0.004919749):0.008156178,11:0.0114956):0.01452335):0.002164718,14:0.0448224654):0.004060667,((16:0.02184485,17:0.01688859):0.008662212,15:0.027866575):0.000729271):0.002073193,19:0.025069825):0.0003732129,18:0.0377473779):0.002768746,12:0.01028703);
tree gen.360 = [&U] (12:0.01494759,(((19:0.0264148483,(18:0.0325558377,(15:0.031613924,(17:0.01107059,16:0.027392473):0.015435276):0.001438772):0.00167188):0.002450573,(14:0.047183426,13:0.009690745):0.003974833):0.0009247898,((4:0.03519502,(((9:0.0097189152,8:0.046443079):3.416684e-05,7:0.024794371):0.02164523,((((3:0.04218415,(2:0.02483658,1:0.01634566):0.01599495):0.05099157,6:0.0171762):0.00813429,5:0.006461998):0.004479465,10:0.021084066):0.003507801):0.001418249):0.004361729,11:0.01824823):0.01844945):0.0009596618);
tree gen.361 = [&U] ((19:0.02282442,(15:0.0167031138,((((13:0.008667931,((((7:0.0167664844,(8:0.046820687,9:0.020482785):0.002942185):0.03137973,(10:0.013905894,(5:0.01300704,((3:0.05071256,(2:0.02249662,1:0.02664677):0.01312412):0.056102858,6:0.01258433):0.01177627):0.002842172):0.002487905):0.001120715,4:0.03516088):0.00295926,11:0.01853701):0.01799429):0.0004453034,14:0.0453811556):0.0004505663,(17:0.0160570452,16:0.02417131):0.003386125):0.0014322,18:0.025479672):0.003669143):0.003499539):0.012418941,12:0.0116189);
tree gen.362 = [&U] (12:0.01842154,((((15:0.031408674,19:0.0380080906):0.00113424,18:0.030284528):0.001444931,(14:0.055607596,((16:0.0241275224,17:0.01436582):0.011251478,13:0.004217515):0.000350474):0.004643093):0.003919298,((((5:0.00654526,(6:0.02121784,(3:0.02863759,(2:0.02970982,1:0.02406699):0.01446211):0.06829763):0.01004735):0.004658363,10:0.0206666104):0.008172409,((8:0.035526111,(9:0.016093889,7:0.0235866165):0.001225011):0.03525284,4:0.0418512):7.010542e-05):0.003187822,11:0.01573791):0.01782419):0.004320688);
tree gen.363 = [&U] (12:0.01746782,(((15:0.025024967,(18:0.0207901518,19:0.0353139705):0.0008908208):0.0001763524,(17:0.01292591,16:0.0331065093):0.006780897):0.003302189,((((((9:0.009330551,(7:0.01905887124,8:0.0380332724):0.003510034):0.031546528,4:0.03641376):0.006291126,(((6:0.01420649,(3:0.03545714,(2:0.02505393,1:0.01743):0.01378186):0.06145863):0.008457804,5:0.00992007):0.00474662,10:0.015408417):0.002688054):0.006073401,11:0.01277674):0.004568235,13:0.003726533):0.002680549,14:0.042270473):9.76922e-05):0.00501033);
tree gen.364 = [&U] (12:0.01362075,((14:0.040754236,(((11:0.01482066,((10:0.021371597,(5:0.005304339,(((1:0.01522278,2:0.03256109):0.01275215,3:0.03570335):0.06532373,6:0.01199611):0.01290527):0.00482335):0.001872687,((8:0.0417651497,(7:0.025263306,9:0.006291493):0.0008376301):0.046789677,4:0.04333415):0.0004193223):0.009911381):0.009085726,13:0.00291324):0.001181919,((17:0.0083953496,16:0.03252302):0.007784556,15:0.027840265):0.0005741957):0.0006513854):0.00282746,(19:0.035608536,18:0.041341979):0.001734307):0.005282832);
tree gen.365 = [&U] (12:0.009536174,((19:0.0335002067,(15:0.021696985,((14:0.038715323,((11:0.01042238,(((8:0.044734283,(9:0.0084648287,7:0.0163345057):0.002163161):0.03609433,4:0.03746574):0.0008823928,(10:0.019595904,(5:0.007154671,(((1:0.01030154,2:0.02541917):0.01419553,3:0.03515464):0.04734795,6:0.02233603):0.02074698):0.003946759):0.00201289):0.003164027):0.009665473,13:0.01249871):0.00100298):0.002448304,(16:0.01504225,17:0.0125355449):0.010465663):0.0005456893):0.002671966):0.002874134,18:0.0327688082):0.004324797);
tree gen.366 = [&U] (12:0.01029788,((19:0.0460759923,(18:0.023422138,((17:0.01311022,16:0.01898423):0.0092112898,15:0.0183110725):0.002118856):0.0002075583):0.001773101,((13:0.009591514,14:0.036209035):0.003500472,(11:0.01496579,((10:0.014530953,(5:0.01121241,(((1:0.01707946,2:0.02155447):0.01619016,3:0.03000296):0.04551229,6:0.01963956):0.01155371):0.001794079):0.003524408,(((7:0.027253006,8:0.0359808787):0.003271767,9:0.01044944):0.0233901,4:0.04089496):0.005033462):0.006789783):0.02156465):0.0006051041):0.001720621);
tree gen.367 = [&U] (((((4:0.03001376,((9:0.011788976,7:0.020755641):0.004309572,8:0.049196898):0.02770912):0.001594182,(10:0.016074915,(((3:0.02769268,(2:0.03255129,1:0.0149961):0.01291837):0.066962208,6:0.01553213):0.01422079,5:0.005959624):0.004229365):0.006066817):0.005184229,11:0.01877001):0.01198562,((14:0.0483763155,(((15:0.028203958,18:0.020089863):0.001513425,(17:0.01398204,16:0.0204889948):0.010857547):0.0002183352,19:0.02811618):0.001526628):0.0001460528,13:0.007909534):0.0004669094):0.001816677,12:0.01848412);
tree gen.368 = [&U] (((11:0.01428222,(((8:0.031369388,(7:0.026464719,9:0.006434733):0.0013779328):0.02339997,4:0.03300494):0.002695345,(((((1:0.02245556,2:0.02121133):0.01120496,3:0.04034804):0.053275837,6:0.01095929):0.006576195,5:0.009701116):0.002712403,10:0.015881191):0.003916104):0.008636196):0.005843127,(13:0.009463542,((18:0.019577156,14:0.03971010136):0.0009461739,((16:0.02417004,17:0.014654044):0.008279831,(15:0.027942319,19:0.0504856093):0.002303346):0.001312093):0.002103573):0.0003398058):0.003084728,12:0.01167878);
tree gen.369 = [&U] ((11:0.01605845,((((9:0.01014543,7:0.0238855778):0.003122744,8:0.046506066):0.02106667,4:0.02712725):0.003758258,(((((1:0.01994346,2:0.02317091):0.02367929,3:0.03779832):0.063507567,6:0.0146546):0.004602261,5:0.004917738):0.002746414,10:0.016196713):0.001613431):0.002900094):0.01274702,(((14:0.06358086542,12:0.0127577):0.00141971,((18:0.023110038,(15:0.028588648,(17:0.019255538,16:0.02552163):0.007677506):0.001490609):0.001775757,19:0.03799637434):0.0004581635):0.0008061654,13:0.008202207):0.000591543);
tree gen.370 = [&U] ((((15:0.02743664,(16:0.0270788955,17:0.01269935):0.0069338329):0.0009563309,19:0.0390554074):0.0004573754,(14:0.038127763,(((11:0.02199072,((((((1:0.02979021,2:0.02220709):0.01998315,3:0.02696223):0.0568509,6:0.02289358):0.00698129,5:0.005987042):0.002791224,10:0.021362941):0.003051446,(4:0.03567783,(8:0.0377852,(9:0.009162679,7:0.01688899988):0.001032282):0.01908968):0.003981576):0.004842808):0.008119464,13:0.008640017):0.001250478,18:0.023518626):0.0006802851):0.0003220627):0.003587426,12:0.009040583);
tree gen.371 = [&U] ((11:0.01510576,((((8:0.05071256,7:0.0372644827):0.001105917,9:0.0124711701):0.046964146,4:0.0398461):0.002471592,(10:0.018134625,(5:0.008715356,(((1:0.01884889,2:0.02454831):0.01549287,3:0.02095312):0.055905482,6:0.01982239):0.007943062):0.003148698):0.001137287):0.006704149):0.01124305,(13:0.007931887,(((19:0.030832131,(15:0.030484095,(16:0.02015576716,17:0.01486139):0.012430335):0.005585788):7.640393e-05,18:0.025193005):0.002020584,(12:0.01209171,14:0.036053622):0.001456175):0.0007942566):0.0001083903);
tree gen.372 = [&U] ((((17:0.019749374,16:0.0235795):0.003375223,13:0.007811795):0.001676964,((11:0.007778739,(4:0.04425248,(((9:0.0086392114,8:0.039526393):0.001948182,7:0.018798464):0.02587142,(10:0.022767381,((((2:0.02694824,1:0.02781766):0.0123586,3:0.02842224):0.058546906,6:0.01712605):0.01381653,5:0.005224334):0.00223095):0.006032146):0.001405382):0.008576548):0.007916133,(14:0.040563796,((19:0.041255644,18:0.026480077):0.0007513167,15:0.028411945):0.0009075734):0.0008015822):0.002348878):0.001518782,12:0.01760967);
tree gen.373 = [&U] (((14:0.046899228,(13:0.01112459,(11:0.01470828,(((8:0.0450427173,(7:0.018711846,9:0.017581735):0.0003032307):0.02341621,(10:0.019865687,((((1:0.03423954,2:0.02955469):0.01239505,3:0.03671326):0.061255366,6:0.01414934):0.01122691,5:0.006387387):0.006736136):0.005730918):0.002638351,4:0.03261418):0.004634764):0.0110934):0.0004884185):0.003426508,((18:0.022493894,19:0.0497651978):0.0006521968,(15:0.031545945,(16:0.02624042,17:0.0221859):0.00279998):0.003224314):0.002958949):0.002823157,12:0.01170631);
tree gen.374 = [&U] ((18:0.021510081,((15:0.03387559,(17:0.0155205294,16:0.02040263):0.007296649):8.097355e-05,((14:0.047880131,(12:0.01406415,(11:0.00808917,(4:0.03355993,((8:0.032315314,(9:0.019009962,7:0.0198488108):0.003240526):0.02472331,(10:0.019400126,((((1:0.02156327,2:0.02309306):0.00987159,3:0.02665862):0.0744664,6:0.02178282):0.004344966,5:0.004670624):0.002444471):0.003146776):0.001441132):0.004497477):0.01623338):0.001304919):0.001074534,13:0.008121418):0.001743067):0.002044017):0.0003379294,19:0.0512732987);
tree gen.375 = [&U] ((19:0.024836083,(((((11:0.01611355,(((9:0.01265801,(8:0.039908167,7:0.0157525887):0.0007618958):0.01902623,4:0.04144211):0.003433838,(((((2:0.03223835,1:0.02752639):0.02100415,3:0.02902192):0.056837218,6:0.0181035):0.01132512,5:0.008055417):0.0009438845,10:0.020242602):0.003395687):0.009018185):0.01304577,13:0.0081007):0.002042051,14:0.046230267):0.001779805,(15:0.029791804,(17:0.01482843669,16:0.02361657):0.007951428):0.0008716719):0.002284426,18:0.027538625):0.0004968351):0.006456605,12:0.01274188);
tree gen.376 = [&U] (((19:0.0255971594,18:0.0313007195):0.001048327,((15:0.030335247,(((16:0.01817426,17:0.017764661):0.004993333,13:0.006788461):0.0007792837,14:0.039307213):0.0004096376):3.955518e-05,(11:0.01657874,(((8:0.0369065321,(7:0.024130808,9:0.008606625):0.0003633437):0.02334464,4:0.03424316):0.001369559,(((((2:0.0262157,1:0.01129052):0.01214914,3:0.03003355):0.057411422,6:0.02029927):0.004563563,5:0.009600569):0.001975733,10:0.013595703):0.003248934):0.004585981):0.01853239):0.001872931):0.001054123,12:0.01188318);
tree gen.377 = [&U] (12:0.01399027,(((14:0.0464958482,((15:0.020817081,(16:0.029889633,17:0.01557775):0.0067107652):0.000500262,(19:0.030091868,18:0.0240038272):0.0003777624):0.004804467):0.003541573,(11:0.01116088,((((9:0.01109061,7:0.023646229):0.003852121,8:0.037289744):0.02658115,4:0.03083581):0.0003113925,(((((2:0.02985786,1:0.02408041):0.01273397,3:0.03586471):0.048033914,6:0.01347601):0.0110769,5:0.01411853):0.004368366,10:0.011968613):0.003404216):0.002581552):0.007375656):0.0005684467,13:0.01191861):0.005542136);
tree gen.378 = [&U] (((14:0.0388882728,(((((8:0.0584319419,(9:0.006762503,7:0.0148717575):0.000481919):0.01948734,4:0.03003796):0.005792076,(10:0.022907417,(5:0.005308354,((3:0.04131018,(2:0.02615102,1:0.01571448):0.01538705):0.047071683,6:0.01897255):0.01535834):0.003130253):0.002274786):0.004203959,11:0.01018423):0.0133736,13:0.009779537):0.00210194):0.0001187144,((19:0.029901047,((17:0.0114731571,16:0.0258392):0.006857399,15:0.027313385):0.0006068267):0.000634376,18:0.018714957):0.001920205):0.001234109,12:0.01138108);
tree gen.379 = [&U] (((13:0.008020665,((19:0.037987852,(15:0.035262466,((16:0.01999665,17:0.0251553523):0.002271178,18:0.014855101):0.0001678823):0.000634251):0.002602485,14:0.04623074):0.0006074215):0.001402828,(((((5:0.007248752,((3:0.03308369,(2:0.02611679,1:0.02771336):0.01812023):0.05778339,6:0.0202183):0.006956105):0.00415797,10:0.011720718):0.005123565,(8:0.037205467,(7:0.029142692,9:0.007003502):0.0016790072):0.03148737):9.864498e-05,4:0.03388542):0.005612629,11:0.0248841):0.01211924):0.002294757,12:0.02446406);
tree gen.380 = [&U] ((((14:0.043205437,(((16:0.02401201,17:0.01885864):0.00751704,15:0.02322783):0.001420848,13:0.01110516):0.001734266):0.0009326909,(11:0.009788243,(((8:0.0517937249,(9:0.007222396,7:0.0122833595):0.0001002073):0.0281785391,4:0.03400648):0.005624334,(((((1:0.02853043,2:0.04156612):0.008273153,3:0.02146695):0.056764363,6:0.01767437):0.004430426,5:0.007492726):0.00584435,10:0.026196422):0.001297421):0.008222681):0.0159752):0.003321227,(19:0.0293475123,18:0.022670198):0.0026543184):0.001517163,12:0.01569204);
tree gen.381 = [&U] (12:0.0198435,((18:0.0298374777,(19:0.027905007,15:0.0412565377):0.007707656):0.000646021,((11:0.01294354,((4:0.03645959,((8:0.049838298,7:0.0182930922):0.0005310303,9:0.009010906):0.02785294):0.008840506,(((((2:0.03462286,1:0.02240657):0.03397956,3:0.02567501):0.045690511,6:0.008843962):0.01503923,5:0.004586158):0.001972637,10:0.021270604):0.00524465):0.006585689):0.0141165,((13:0.006188955,(16:0.01981385,17:0.0234700796):0.005674656):0.001497066,14:0.05483963):0.001613504):0.002028089):0.005646514);
tree gen.382 = [&U] (12:0.01742851,(((11:0.01691218,((4:0.03737649,((8:0.0469725288,7:0.0208508303):0.001741603,9:0.00849161):0.02639092):0.00247753,(((((2:0.02352873,1:0.03000097):0.0111363,3:0.03051146):0.05745024,6:0.0252881):0.00586557,5:0.005040129):0.005386666,10:0.019375703):0.004196123):0.00467092):0.01441183,(13:0.004126339,(17:0.029622981,16:0.01960959):0.002819285):0.002449583):1.620773e-05,(((19:0.0167541973,15:0.051157528):0.0151407,18:0.0408139711):0.002490686,14:0.054775526):0.0007463218):0.004453328);
tree gen.383 = [&U] (((((19:0.0405783158,(15:0.030242404,(17:0.0141413,16:0.042570431):0.00749054):0.0004037924):0.001959914,18:0.030188068):0.001835935,(((((5:0.00584904,((3:0.03437417,(2:0.03055272,1:0.02175334):0.01612115):0.057156647,6:0.02991863):0.0125039):0.003134865,10:0.020017905):0.002776963,(4:0.04058831,(8:0.050593608,(9:0.01039658,7:0.01587331397):0.0019586571):0.02995739):0.00196451):0.003952913,11:0.01348729):0.01666138,14:0.05338815):0.0003842965):4.014138e-05,13:0.006932656):0.006693162,12:0.01218227);
tree gen.384 = [&U] ((((15:0.039626819,19:0.036178509):0.002402363,18:0.031985121):0.001156115,(((17:0.009353233,16:0.02831293627):0.008522476,13:0.00989303):0.0006174252,(14:0.047302076,(11:0.007686787,(((7:0.0250754012,9:0.01236633):0.0008155578,8:0.041564117):0.01863979,((((((1:0.0125543,2:0.0260793):0.01677314,3:0.02601475):0.051761929,6:0.01170289):0.01223516,5:0.003544157):0.01126067,10:0.018055613):0.004331519,4:0.04205956):0.0006635844):0.004865607):0.01520568):0.0008237969):0.0002538647):0.003075065,12:0.01069149);
tree gen.385 = [&U] (12:0.008629596,((19:0.020723311,15:0.051585694):0.0080006511,(18:0.025063433,((14:0.033605923,13:0.01073131):0.0006944617,((16:0.023308503,17:0.01560872):0.004591633,(11:0.01546575,(((10:0.02745332,((((2:0.0300591,1:0.01570185):0.01196079,3:0.03116289):0.06317454,6:0.02256856):0.01158865,5:0.006073056):0.006754774):0.00266734,((9:0.0138409458,7:0.0193083055):0.00216682,8:0.03889735):0.01856686):0.003718031,4:0.03086463):0.00184621):0.009669187):7.834248e-05):0.0006649254):0.0008648366):0.004174691);
tree gen.386 = [&U] ((((15:0.025274443,(19:0.03840902,18:0.0274286487):9.911081e-05):0.0003900621,(11:0.01052275,(((((((1:0.01852514,2:0.02689587):0.0215928,3:0.03381894):0.055843556,6:0.02162291):0.01572494,5:0.01166456):0.001244319,10:0.016960945):0.002912508,(9:0.0111443,(7:0.0199951896,8:0.044305278):0.0006351518):0.02323628):0.0005642341,4:0.03890487):0.00933948):0.01795063):0.00154264,(14:0.028811774,((17:0.02058543121,16:0.01683895):0.006364062,13:0.003000835):0.004245729):0.0008432598):0.00188098,12:0.01079646);
tree gen.387 = [&U] (12:0.01277777,((19:0.0222212632,15:0.03456709):0.011966515,((14:0.064894411,((17:0.0196582086,16:0.01861737):0.006998028,13:0.008187829):0.001320739):0.0008049975,((11:0.009367761,((8:0.040879867,(7:0.0183990274,9:0.008524295):0.003067252):0.02462456,(4:0.03764244,(((((2:0.02740435,1:0.02739977):0.01451621,3:0.02088025):0.06008748,6:0.01699704):0.01039164,5:0.01082389):0.002378224,10:0.018917787):0.005413159):0.0006953502):0.003745234):0.01075344,18:0.020612561):0.002114732):0.001978696):0.007109726);
tree gen.388 = [&U] (12:0.01544918,(18:0.028412898,((((11:0.01593161,((((7:0.0292471285,9:0.014238995):0.001680033,8:0.037815292):0.03744965,4:0.03657234):0.001772693,(((((2:0.02344371,1:0.01585991):0.02099447,3:0.04083225):0.055312754,6:0.02358328):0.01071056,5:0.00963971):0.001643711,10:0.020201754):0.001928622):0.004555447):0.01280319,14:0.0535310264):0.0003775028,13:0.008768446):0.001195394,((15:0.0313134037,19:0.031939039):0.008045433,(16:0.0161617633,17:0.019815897):0.0073853):0.001070916):0.0002312567):0.00215555);
tree gen.389 = [&U] (12:0.01001232,((15:0.026991604,(19:0.03737376,(17:0.011002241,16:0.01918619):0.00397479807):0.0007128696):0.003032857,(13:0.00599988,(14:0.048298829,((((4:0.04293323,(8:0.041292172,(9:0.01091697225,7:0.0278890428):0.002140264):0.02753223):0.0004455945,(10:0.018990511,((6:0.01628437,(3:0.02447189,(2:0.02489733,1:0.02063316):0.01537412):0.057994798):0.009459204,5:0.00874752):0.004282995):0.006909315):0.008187447,11:0.01417153):0.01774001,18:0.021932859):0.00101342):0.002620395):0.0002564421):0.005529269);
tree gen.390 = [&U] (((15:0.026256519,(19:0.02558605503,(18:0.024519854,(14:0.05405675,(16:0.03275073,17:0.0110782684):0.0085507004):0.002405289):0.001272892):0.0008861599):0.001324189,(13:0.005956051,(((10:0.010416212,((6:0.01342861,(3:0.02739264,(2:0.02641225,1:0.04013955):0.01338483):0.06438305):0.012294,5:0.007429964):0.007006402):0.005888754,((8:0.06695496,(9:0.01018085,7:0.016485343):0.000964468):0.02442916,4:0.0352389):0.002686568):0.01071955,11:0.01452366):0.007943927):0.002604066):0.00466759,12:0.01031487);
tree gen.391 = [&U] (((18:0.019913115,((17:0.0157999532,16:0.03180322):0.004061658,(15:0.019627424,19:0.039680017):0.00140429):0.002313825):0.0008122659,(14:0.048886677,(13:0.01371202,(((10:0.017957192,((6:0.01310093,(3:0.02611651,(2:0.02695167,1:0.02826428):0.01589507):0.055435862):0.005623657,5:0.003526165):0.002508031):0.002877754,(((8:0.0407752443,9:0.009211129):0.001540898,7:0.019158624):0.01988246,4:0.03999537):0.002192407):0.004667844,11:0.007570988):0.012093):0.002053196):0.002946178):0.002235757,12:0.01204395);
tree gen.392 = [&U] ((((19:0.020419822,15:0.04046856):0.017581521,(17:0.01127257,16:0.02996813):0.0157206467):0.001089505,(13:0.01284727,((((((8:0.039010542,(9:0.009579331,7:0.0271560346):0.0004515079):0.0232438555,4:0.04142505):0.003901648,(10:0.017350345,((6:0.01772833,(3:0.02593947,(2:0.02858844,1:0.02740365):0.01478104):0.06660063):0.006323185,5:0.0120082):0.00454834):0.005047366):0.004223415,11:0.01826309):0.008950297,18:0.015761671):0.003182922,14:0.038014571):0.00479547):0.0004149921):0.003967308,12:0.01438605);
tree gen.393 = [&U] ((((19:0.0193423404,15:0.0235255448):0.008527538,(18:0.020981523,(16:0.02156992,17:0.01247999):0.005561616):0.0004282682):0.002608709,(14:0.0469748821,(13:0.01346209,((((10:0.020702373,((6:0.01463815,(3:0.0251547,(2:0.03419978,1:0.03226813):0.006647367):0.069893271):0.003299413,5:0.01149481):0.005649963):0.002979859,(8:0.039109947,(9:0.009693883,7:0.021994578):0.002932734):0.03114945):0.0006243007,4:0.03607224):0.004949248,11:0.01785408):0.0127521):0.001711692):0.003261083):0.0005944844,12:0.01198348);
tree gen.394 = [&U] (((19:0.041639707,18:0.0158833682):0.001633005,((14:0.0520702,15:0.022998204):0.000900692,((13:0.004315327,(16:0.0191796,17:0.020379866):0.002823964):0.002527043,(11:0.01582296,((4:0.0402171,(8:0.037464466,(9:0.01004942,7:0.025288951):0.00080497758):0.03126655):0.003212395,((5:0.003115725,(((1:0.01935648,2:0.03519565):0.02178554,3:0.03127337):0.05927574,6:0.01417):0.007081154):0.004675713,10:0.021773059):0.0002895937):0.007183394):0.0112813):0.001060726):0.001179551):0.002169844,12:0.01434914);
tree gen.395 = [&U] (((14:0.04817820377,(((((((((6:0.01735498,(3:0.03933739,(2:0.02346332,1:0.03155024):0.01514973):0.06766259):0.008923993,5:0.01285881):0.002482756,10:0.016699176):0.004023725,4:0.04507335):0.002251892,((9:0.00753897,8:0.038237887):0.001221225,7:0.0194588505):0.03359531):0.01207028,11:0.00907972):0.01109809,13:0.0111479):0.003196359,(16:0.024205496,17:0.01348094):0.0069845028):0.003185818,18:0.0211660733):0.003906277):0.00544223,(19:0.020481447,15:0.043267448):0.007824169):0.002642874,12:0.01146227);
tree gen.396 = [&U] (12:0.009774969,((15:0.0297601239,((((17:0.01674523,16:0.028143283):0.0078419336,13:0.003501443):0.0003428406,14:0.039660891):0.0005074356,(((4:0.03061529,((9:0.008128245,7:0.021612115):0.003352773,8:0.029026673):0.02525214):0.004165125,((((3:0.02494521,(2:0.02911319,1:0.02055584):0.01631905):0.0775596,6:0.01749255):0.008682095,5:0.006442977):0.00332858,10:0.022388574):0.002073279):0.005730357,11:0.01504866):0.009506321):0.005352077):0.001137909,(18:0.0456235569,19:0.03737802822):0.0008003709):0.002705413);
tree gen.397 = [&U] (((15:0.030571589,19:0.029944373):0.011049255,(((16:0.01756851,17:0.0254684369):0.006061849,14:0.037181234):0.0003696258,(18:0.019687084,(((((6:0.01581463,(3:0.02510664,(2:0.0259648,1:0.02801366):0.009623962):0.061623211):0.009109449,5:0.00448329):0.00265628,(10:0.018100286,(4:0.03896355,((7:0.0270897129,9:0.007578973):0.0035295493,8:0.038613855):0.02679654):0.004681526):6.450466e-05):0.007235759,11:0.006915732):0.01273792,13:0.0067508331):0.000619719):0.001745646):0.002386895):0.002893967,12:0.01122892);
tree gen.398 = [&U] ((((13:0.009082072,(11:0.01237333,(((10:0.012418419,((((2:0.03367529,1:0.02724747):0.00850226,3:0.02602383):0.054679863,6:0.01529653):0.003690167,5:0.004454695):0.002225039):0.006984263,(7:0.0224979857,(8:0.048894634,9:0.007448194):0.0043866856):0.03527943):0.006987805,4:0.03026998):0.002197284):0.01626515):0.003485643,14:0.040336732):0.003654138,(19:0.0269435419,((15:0.02923997,(16:0.01979379,17:0.0188902156):0.001141571):0.002403342,18:0.019342798):0.0001638659):0.002496444):0.004620111,12:0.0101825);
tree gen.399 = [&U] (((11:0.01364251,(4:0.03382012,((((((1:0.02673276,2:0.02603341):0.009396091,3:0.02537114):0.07141011,6:0.0189953):0.008241525,5:0.009268486):0.00107782,10:0.023964685):0.004086135,((8:0.0517158018,9:0.01290788):0.0008440112,7:0.018977759):0.01740895):0.001628651):0.00407568):0.01530061,((((19:0.0442642932,18:0.032433386):0.0006643422,15:0.033735016):0.001005977,(16:0.02080134,17:0.0105911365):0.010309983):0.0001711046,(14:0.04600946385,13:0.01369179):0.0006783383):0.001174706):0.004172576,12:0.01419703);
tree gen.400 = [&U] (((((11:0.01073861,((((((1:0.01577156,2:0.0312271):0.02681438,3:0.03571796):0.06117518,6:0.01917916):0.009401953,5:0.004611214):0.003674883,10:0.0200431587):0.004459377,(((7:0.0230119317,8:0.044916087):0.0001033802,9:0.01024109):0.02682213,4:0.03596187):0.001501119):0.009364968):0.01699045,(13:0.006257811,14:0.031174796):0.001377484):0.001940964,(16:0.02759663,17:0.01429936):0.0070090915):0.00110607,(18:0.045070156,(19:0.028916526,15:0.028962106):0.003029563):0.001668748):0.005682384,12:0.01742778);
tree gen.401 = [&U] (18:0.0274582936,((15:0.029922477,(((14:0.042404295,(16:0.02256823,17:0.01632811):0.0105054841):0.0003297715,13:0.004327003):0.0008607242,(12:0.01952642,(11:0.01573137,(((10:0.014395012,((((1:0.01989767,2:0.02828503):0.01370604,3:0.03882044):0.0551693,6:0.01334022):0.01073749,5:0.006483942):0.004989151):0.003672558,(8:0.0406311992,(7:0.02582888338,9:0.01246667):0.0002492908):0.02657921):0.0003002839,4:0.03396313):0.006395193):0.01212223):0.001099302):0.002190355):0.001041053,19:0.0408520617):0.001638631);
tree gen.402 = [&U] (((18:0.038158126,(19:0.029050863,15:0.035424917):0.0023532169):0.0003304163,((14:0.047450695,((16:0.02769533,17:0.019470478):0.005788878,13:0.006155896):0.0007717471):0.0008268892,((4:0.03811229,(((7:0.01996209579,9:0.004049592):0.001323395,8:0.046289678):0.02071783,((((3:0.0280893,(2:0.02575719,1:0.01727781):0.01097655):0.052885455,6:0.01355136):0.01545254,5:0.01191738):0.003494418,10:0.018174258):0.007025635):0.002069333):0.006591412,11:0.01214001):0.01228124):0.0058938):0.004820243,12:0.01213531);
tree gen.403 = [&U] (12:0.01778415,((((18:0.035896011,19:0.031774675):0.001253824,15:0.020188088):0.001920207,(((16:0.0312805309,17:0.01360198):0.0039990908,13:0.007666471):0.001102706,14:0.041712341):0.002194052):0.004572969,(11:0.01929533,((10:0.020742709,((((1:0.02327893,2:0.03698806):0.004965357,3:0.02914915):0.065045549,6:0.02734794):0.0143344,5:0.01082195):0.003544508):0.001488585,(4:0.03793728,(7:0.0216477249,(9:0.009482384,8:0.0428111039):0.002451315):0.031041279):0.003987427):0.00324918):0.009410695):0.008820774);
tree gen.404 = [&U] ((((((17:0.0118951713,16:0.01442581):0.0058943801,((19:0.0287502621,18:0.030942736):0.002453047,15:0.025611996):0.0009187874):0.00131958,14:0.033709562):0.0006972903,13:0.008088372):0.0004170304,(11:0.01148823,((((8:0.040436413,7:0.019420384):0.0040179092,9:0.004153727):0.02329661,4:0.03383071):0.006165481,((5:0.006297912,(((2:0.02585078,1:0.01644919):0.0195576,3:0.02890525):0.054630936,6:0.01722575):0.01109846):0.005745699,10:0.015273793):0.001295896):0.003808701):0.006988906):0.00315353,12:0.0112755);
tree gen.405 = [&U] (12:0.01516418,(((((4:0.04701056,((9:0.00804575,7:0.02387637237):0.002017227,8:0.048088661):0.0273731):0.002555199,(10:0.02565943,(((3:0.0299679,(2:0.03152041,1:0.01883379):0.01780222):0.05955562,6:0.01767162):0.0114778,5:0.006148707):0.005190862):0.002116548):0.006170195,11:0.01456094):0.02176387,(14:0.0550797129,((17:0.01535477,16:0.040028401):0.005152422,13:0.009325045):0.0005045853):0.0008546479):0.0005756809,(19:0.0286689314,(15:0.032442551,18:0.027269155):0.0009442471):0.0007513569):0.001569882);
tree gen.406 = [&U] (15:0.0214442274,(((((((5:0.007920629,(6:0.01554036,(3:0.03405463,(2:0.02211202,1:0.02131342):0.01343898):0.05645789):0.004808917):0.004869858,10:0.012610363):0.00556328,((8:0.037153666,(9:0.01172024,7:0.027191695):0.0020504765):0.02142055,4:0.04078811):0.001216351):0.01086105,11:0.01131834):0.006144334,(((17:0.0167888,16:0.0194044647):0.0061468955,13:0.01136511):0.0005020564,14:0.0439314128):2.948454e-05):0.003646013,(19:0.023875651,18:0.032658031):0.004036655):0.0009807387,12:0.01432912):0.002193301);
tree gen.407 = [&U] (((15:0.022981964,19:0.04776236):0.003790346,((14:0.036446942,((18:0.02940193,(16:0.03278912,17:0.0207997861):0.004450732):0.000139768,13:0.004485004):0.0008462978):0.002012861,((((5:0.008040547,((3:0.03327133,(2:0.03548702,1:0.01951314):0.01588016):0.0530644,6:0.01826076):0.01120297):0.002192412,10:0.023914848):0.003517358,((8:0.034310073,(9:0.008774081,7:0.022239389):0.00108570976):0.01829095,4:0.02811151):0.006470982):0.003611932,11:0.01403953):0.01287518):0.00108379):0.002356727,12:0.02030131);
tree gen.408 = [&U] (((13:0.005101519,14:0.0492915):0.0006293093,(((16:0.02327066,17:0.0192518056):0.00293288,(18:0.0252448625,19:0.046523405):0.00289676):0.000684071,((((8:0.048236464,(7:0.0183121389,9:0.0087343859):0.002140174):0.01530322,4:0.03426106):0.002098421,((5:0.01191457,10:0.0108693433):0.001644975,(6:0.01605774,(3:0.02942993,(2:0.02770312,1:0.01735061):0.013531):0.05986521):0.004034568):0.005960305):0.003557856,11:0.01335597):0.01082945):0.0005970719):0.007177662,(15:0.027365295,12:0.007712741):0.001965618);
tree gen.409 = [&U] (15:0.035021133,(((19:0.0433125268,18:0.0354502786):0.001411484,((((16:0.02625246,17:0.012747581):0.00992919,13:0.0102935):0.002059473,((((5:0.008933821,(6:0.01692144,(3:0.03588409,(2:0.03502304,1:0.02796592):0.00835574):0.06329543):0.01297389):0.001367434,10:0.016735899):0.001702805,(4:0.0397029,(8:0.044075865,(7:0.022131972,9:0.005027698):0.0043247705):0.02857073):0.002184621):0.003995658,11:0.02170805):0.0162882):0.00451808,14:0.05136121):0.003064362):0.002691265,12:0.01771265):0.002621911);
tree gen.410 = [&U] ((14:0.040374704,(((15:0.0374346109,19:0.028518038):0.0055988508,(17:0.013218784,16:0.01337893):0.007905088):0.001865514,(18:0.026588996,(((4:0.05658828,((10:0.022366742,(((3:0.02357086,(2:0.02273289,1:0.02620948):0.02335428):0.062699347,6:0.02614478):0.01077065,5:0.008482883):0.001716288):0.006591294,((8:0.044124422,7:0.025260496):0.0003383615,9:0.005386581):0.0375589991):0.0009610892):0.003769623,11:0.006648128):0.01338703,13:0.005493803):0.001266077):0.0009361036):0.00293067):0.005961504,12:0.007353964);
tree gen.411 = [&U] (((19:0.044344727,18:0.044070498):0.00269172,(((14:0.044810531,((16:0.0313841176,17:0.01500503):0.011214746,13:0.006502495):0.002992444):0.0007692054,(((((7:0.020992063,9:0.008645938):0.001281916,8:0.039543265):0.0283184563,((5:0.009089265,(6:0.01885558,(3:0.03368548,(2:0.02784076,1:0.01698135):0.01884924):0.06868237):0.009952798):0.002815796,10:0.017071286):0.005958582):0.00343741,4:0.05334023):0.003727339,11:0.02214764):0.01046407):0.001977796,15:0.025624391):0.0006005622):0.002118015,12:0.008015485);
tree gen.412 = [&U] (((13:0.008678317,(14:0.03872438,((((((7:0.0203232642,9:0.008243353):0.0033602971,8:0.049291115):0.03286129,4:0.02564712):0.005771783,(10:0.023638617,(5:0.00773535,((3:0.03046998,(2:0.03589909,1:0.01226524):0.007108029):0.056719988,6:0.01946391):0.006720299):0.007022544):0.006692701):0.003484808,11:0.009408465):0.0127644,18:0.017813708):0.001785575):0.0004969156):0.0003918245,((19:0.037711686,15:0.048515025):0.0096391368,(16:0.02505132,17:0.009401255):0.0130772048):0.003603332):0.00338721,12:0.01774985);
tree gen.413 = [&U] ((((((10:0.02094419,(5:0.004144999,((3:0.0293355,(2:0.03303032,1:0.01885416):0.01679472):0.053088996,6:0.01302908):0.00902421):0.001688296):0.003359647,(((7:0.0238892268,9:0.006594029):0.004549011,8:0.03908774):0.03296471,4:0.04559398):0.003499597):0.00858683,11:0.01300785):0.00991575,((16:0.02035484,17:0.0164739918):0.0103205417,((13:0.007352503,14:0.041386283):0.0002583328,18:0.013647659):0.001781825):0.0006928698):0.003988385,(15:0.0323616826,19:0.0288178289):0.01028735):0.00502437,12:0.01561796);
tree gen.414 = [&U] (12:0.0113092,((((19:0.0303033813,15:0.030959423):0.001010132,(17:0.01258479,16:0.026282205):0.0045663195):0.001062411,((((10:0.021664111,(5:0.006428068,(6:0.02233764,(3:0.03182778,(2:0.03020035,1:0.01893567):0.01120902):0.05012813):0.01245871):0.001098897):0.001339183,((8:0.051698462,(9:0.01297407,7:0.024661631):0.0008932642):0.03633616,4:0.03240245):0.001907309):0.008382391,11:0.01092909):0.005380653,18:0.017299351):0.0006155625):0.002729301,(13:0.01329999,14:0.032655736):0.003011538):0.005510044);
tree gen.415 = [&U] ((((14:0.036979192,((17:0.01536554,16:0.0273580519):0.005581141,13:0.008653247):0.0005193785):0.0002958374,(11:0.007154067,((7:0.013588479,(8:0.045425988,9:0.01360468):0.0018006198):0.0213639,(4:0.04805485,(((((1:0.02325456,2:0.02385519):0.01419551,3:0.03029667):0.068251,6:0.02544935):0.003576098,5:0.004441948):0.001733021,10:0.017780788):0.002676047):0.0002108359):0.01148186):0.009730815):0.006252498,((15:0.0229555921,19:0.040581398):0.0009059836,18:0.0271102484):0.002426782):0.008123307,12:0.009192213);
tree gen.416 = [&U] (12:0.008009816,(19:0.03116943,(((14:0.05633617,(((16:0.02455791,17:0.0158328711):0.007778908,13:0.01101796):0.0003549062,18:0.014328745):0.002167905):0.005138766,(((4:0.02824931,((9:0.007258489,7:0.0263803752):0.0009075426,8:0.0437119706):0.02896229):0.0009840151,(((6:0.02479608,(3:0.04505592,(2:0.02259976,1:0.01878457):0.01767254):0.05375277):0.009395421,5:0.007370084):0.000888315,10:0.016272593):0.003512099):0.004471764,11:0.01858264):0.00597903):0.0003129538,15:0.028804809):0.0005883028):0.006752257);
tree gen.417 = [&U] (12:0.007475311,((15:0.026201202,19:0.0261314742):0.005806598,(((4:0.03275265,((((6:0.02453814,(3:0.0336488,(2:0.02940578,1:0.02939157):0.01101948):0.05221147):0.005274024,5:0.006605116):0.004383916,10:0.013563477):0.001526853,((7:0.025050186,8:0.043464779):0.000131954,9:0.01263469):0.02483793):0.001671475):0.005276832,11:0.01740705):0.009333733,(14:0.03778605,(18:0.026099677,(13:0.003425317,(17:0.01301743,16:0.02465435):0.0065844006):0.002744235):0.0001194142):0.0006027244):0.002639931):0.003823873);
tree gen.418 = [&U] (((15:0.026756431,19:0.0311709704):0.001371952,(14:0.042641259,((13:0.007991527,(11:0.01373835,(((7:0.0130284362,(9:0.0080550101,8:0.04344823):0.0004328713):0.02414035,(10:0.0190770374,(5:0.004537705,(((1:0.01254573,2:0.03468341):0.01232048,3:0.03468465):0.06804211,6:0.006167374):0.008464183):0.002738698):0.005166445):0.002983345,4:0.03526836):0.008286268):0.01252062):0.00377031,((16:0.02764279,17:0.01960815):0.018346973,18:0.020901603):7.520364e-05):0.002071142):0.006357608):0.00299326,12:0.01017903);
tree gen.419 = [&U] (12:0.01299126,((((15:0.030648319,(16:0.02580185,17:0.013393824):0.0057248426):0.001517228,(14:0.0444566285,13:0.006847656):0.0002719341):0.0004316614,(11:0.01228075,(10:0.017389969,((5:0.006993542,(((1:0.02363445,2:0.0220012):0.01385592,3:0.02340342):0.049618934,6:0.01966338):0.01188032):0.007822935,(((7:0.01829264548,8:0.028952004):0.001084177,9:0.00737683):0.022688331,4:0.03490402):0.003557893):0.0004118958):0.003976345):0.01091926):0.0009753395,(18:0.0193794,19:0.035227654):0.0002539752):0.002306623);
tree gen.420 = [&U] (12:0.009964839,((19:0.032826851,18:0.02545707):0.001065405,((15:0.029808678,(16:0.02280886,17:0.01380647):0.00746947):0.00614448,(((11:0.01724671,((10:0.018638006,(5:0.004581473,(((1:0.02552083,2:0.02951253):0.01287959,3:0.03707096):0.06923944,6:0.02369716):0.01248507):0.005567987):0.005454581,((7:0.0232646307,(9:0.005791519,8:0.039729579):0.0015271248):0.03509152,4:0.03794955):0.002856073):0.005258817):0.009300561,13:0.005533149):0.001000382,14:0.049112877):0.003241641):0.0003634756):0.002840858);
tree gen.421 = [&U] (12:0.01602433,(((4:0.03773985,(((9:0.009627971,8:0.041261526):0.00386755853,7:0.02220775):0.03300491,((5:0.006558038,((3:0.03564264,(2:0.02956697,1:0.03167528):0.007866909):0.063574446,6:0.02245257):0.009530272):0.004730957,10:0.018638584):0.004921452):0.0002334679):0.003900223,11:0.01789912):0.01695081,((18:0.031738598,(15:0.025057154,19:0.036283508):0.003288065):0.0020989707,((14:0.039684897,(16:0.02262672,17:0.016528127):0.007339478):0.001517022,13:0.008022875):0.002887775):0.0008970188):0.001617999);
tree gen.422 = [&U] (((15:0.027413454,19:0.0526692395):0.0014987787,((14:0.032454944,((((4:0.03854775,(8:0.042534791,(9:0.007672877,7:0.0276097798):0.0032035264):0.03773654):0.003571535,((5:0.01120547,(6:0.02145329,(3:0.03646297,(2:0.03016654,1:0.02816112):0.01992769):0.067989277):0.01211203):0.004366988,10:0.015964706):0.003554614):0.003748841,11:0.01736663):0.009748537,18:0.013313179):0.0008342854):0.001151382,(13:0.00590106,(16:0.02209482,17:0.010852405):0.010915836):0.0008762496):0.0009347144):0.004095823,12:0.01471326);
tree gen.423 = [&U] ((((15:0.033798563,((13:0.003975201,(17:0.0185589013,16:0.02262819):0.006802543):0.001687586,(18:0.01743767,(11:0.01428795,(((5:0.01188687,(((1:0.0158587,2:0.02682359):0.01009625,3:0.03747934):0.06634859,6:0.0143687):0.01103665):0.003184499,(4:0.03508832,(8:0.06141309,(7:0.0255869909,9:0.0132753136):0.004568655):0.02849779):0.005753774):0.001137575,10:0.020367117):0.005170684):0.006666956):0.002481824):0.0008524777):0.0005508601,14:0.05220445):0.002615874,19:0.033392303):0.004761928,12:0.01510556);
tree gen.424 = [&U] (((18:0.021328218,((11:0.01060557,((10:0.009902724,(5:0.004400745,(((1:0.02252687,2:0.03430619):0.01485344,3:0.03512247):0.06193068,6:0.03068655):0.004034651):0.002781156):0.005600981,(4:0.03732409,(8:0.03856926,(9:0.007833925,7:0.020380331):0.000763164):0.03386846):0.001980354):0.00544652):0.02116726,((13:0.009402412,(16:0.01610562,17:0.017128625):0.015200104):0.0006074959,14:0.047984568):0.002352812):0.000264264):0.001159762,(19:0.0298055412,15:0.038288679):0.005121401):0.001980783,12:0.01429031);
tree gen.425 = [&U] ((((11:0.01631563,((10:0.014874663,(5:0.01299416,(((1:0.01715384,2:0.03017505):0.01873651,3:0.02669177):0.06495592,6:0.01799203):0.007164298):0.001821089):0.005700391,(((7:0.014871059,9:0.01218205917):0.00138719,8:0.042641258):0.02604095,4:0.03597027):0.005280818):0.006815932):0.01545197,((14:0.049027839,(16:0.02112959,17:0.01173303):0.014319314):0.0008816821,13:0.01134983):0.00127917):0.0008386192,((19:0.0293631694,15:0.03416435):0.014084118,18:0.016828419):0.0001385452):0.002213031,12:0.01646007);
tree gen.426 = [&U] (((((14:0.05402870216,((11:0.009164881,((((8:0.041414181,7:0.0197430937):0.00163488,9:0.013043801):0.02858471,4:0.03087425):0.007315103,((5:0.01194912,(((1:0.01514974,2:0.0193029):0.009716615,3:0.02272436):0.047967297,6:0.01878034):0.008101154):0.002605623,10:0.011800227):1.193395e-05):0.006459115):0.007846725,13:0.00494404):0.002746272):0.005622913,18:0.019979432):8.640631e-05,(19:0.029251988,15:0.029757841):0.005965152):0.001133687,(16:0.02377213,17:0.0139559882):0.002949416):0.001663565,12:0.01250987);
tree gen.427 = [&U] (12:0.01437031,((11:0.02003052,((4:0.03496518,((5:0.006168566,(((1:0.01849438,2:0.03751066):0.01028968,3:0.03682755):0.06347594,6:0.01822584):0.01418636):0.003768475,10:0.016207809):0.002184187):0.00316011,((7:0.0298064057,8:0.059245212):0.0039752988,9:0.0114494315):0.02561435):0.005386834):0.01391021,(13:0.01659742,((18:0.032842592,((19:0.02548427976,15:0.035885427):0.011785257,(16:0.03318290591,17:0.01495836):0.008149339):0.002459226):0.0004849857,14:0.05014271):0.001313983):0.001150998):0.0012679268);
tree gen.428 = [&U] (((13:0.00756472,(11:0.01445978,((10:0.018241336,(5:0.01037258,(((1:0.016668,2:0.03338187):0.01810906,3:0.03340964):0.05901627,6:0.01743762):0.002990269):0.002797956):0.004885849,(((7:0.0264201744,9:0.011198815):0.001306572,8:0.039329904):0.02561168,4:0.03172012):0.002638298):0.004934295):0.009415751):0.0009069972,(((17:0.01346816,16:0.030461511):0.009456527,(18:0.015455365,(15:0.045029495,19:0.0236071899):0.01341508):0.0004219254):0.002934333,14:0.026222284):0.0004998898):0.003661433,12:0.01063593);
tree gen.429 = [&U] (12:0.01255642,((((13:0.005897585,(17:0.01628368,16:0.0328696442):0.007512878):0.0006413777,14:0.031301961):0.002196329,(((10:0.017361533,(5:0.00795438,((3:0.03370126,(2:0.03270056,1:0.02560912):0.01296331):0.06848604,6:0.0139538):0.009037958):0.004021957):0.0107428,(4:0.05029493,(8:0.0484121172,(7:0.0221823406,9:0.0103074356):0.0007763944):0.02629981):0.001883603):0.007660789,11:0.0128205):0.007651366):0.0009182472,((19:0.0260188966,15:0.032743262):0.0058137137,18:0.0209790104):0.003571652):0.004145162);
tree gen.430 = [&U] (15:0.044313721,(12:0.01030716,((18:0.03164181,19:0.04216203992):0.000126205,((11:0.01132208,(((8:0.0285156516,(9:0.005101543,7:0.0200323731):0.000829047):0.02222305,4:0.03447346):0.006290571,(10:0.014540223,(5:0.002265702,(((1:0.01643391,2:0.03758649):0.01160284,3:0.03894304):0.05438456,6:0.01867299):0.009666793):0.002756847):0.004426965):0.006840118):0.01349339,(14:0.0474841945,((17:0.01281363,16:0.033686253):0.00764931,13:0.006184956):0.0001497105):0.000299048):0.001417462):0.003513469):0.00755857);
tree gen.431 = [&U] (15:0.034948272,((19:0.05431223935,((((17:0.01103174,16:0.0228352):0.0114493773,13:0.01140509):0.0004598674,14:0.038517537):0.002116154,((11:0.01751607,(4:0.03393527,((7:0.0213695898,(8:0.04340377254,9:0.01282792):0.002722694):0.02941315,(10:0.020266092,(5:0.001785942,(((1:0.0191603,2:0.03890867):0.01261105,3:0.02502221):0.051413623,6:0.02527572):0.01567736):0.001262171):0.005156145):0.001916275):0.00500364):0.009533201,18:0.022963767):0.0008033464):0.0008549589):0.002914645,12:0.009157159):0.003113781);
tree gen.432 = [&U] (((((14:0.060152641,((17:0.0319746345,16:0.01908291):0.001141105,13:0.01222525):0.002183203):0.001530652,((((((3:0.02646916,(2:0.02631691,1:0.02337796):0.01525977):0.064002127,6:0.01790957):0.008547002,5:0.007531176):0.001707072,10:0.019991688):0.01083052,(4:0.04250467,((9:0.006677666,7:0.0178976315):0.0009478438,8:0.0466571489):0.0276765095):0.00473159):0.01031717,11:0.009746003):0.01681174):0.003884485,(18:0.0226836663,19:0.035612526):0.0003699779):0.002023565,12:0.01435997):0.003026155,15:0.038813221);
tree gen.433 = [&U] (12:0.01182061,((19:0.02978354618,((((((5:0.004959756,(6:0.01373365,((2:0.0370005,1:0.01653724):0.01255114,3:0.03248731):0.056578921):0.02112636):0.006985398,10:0.023460117):0.004809699,(8:0.036645526,(7:0.0199532774,9:0.00911452):0.003263817):0.028998189):0.004228545,4:0.04819013):0.006877327,11:0.01344875):0.01729893,(13:0.01077109,14:0.05033415):9.693693e-05):0.001727322):0.0006305592,(18:0.031223459,((16:0.02430705,17:0.025797626):0.001651304,15:0.020802194):0.00165855):0.00104472):0.003744152);
tree gen.434 = [&U] (12:0.006942395,((((14:0.044677656,(((((5:0.01039177,(6:0.02609456,((2:0.02965641,1:0.0182925):0.006870133,3:0.03386385):0.07682277):0.006495458):0.004889972,10:0.014649735):0.002806772,((8:0.05329531,(7:0.0218990967,9:0.01192976):0.0005421039):0.02505585,4:0.02984569):0.00190537):0.006941228,11:0.01297951):0.01159719,13:0.006561755):0.002161739):0.001186561,((17:0.02342802756,16:0.02845033):0.005456842,15:0.0263525458):0.0009747588):0.0005854329,19:0.033863587):0.001839227,18:0.025541973):0.002134431);
tree gen.435 = [&U] (12:0.01118158,((((13:0.004144619,(17:0.0154975138,16:0.0273035):0.004237308):0.001847652,14:0.04583820359):0.001117901,((4:0.04621151,((10:0.02064216,(((3:0.0431056,(2:0.02308881,1:0.02315336):0.009521356):0.061600731,6:0.01174295):0.01391632,5:0.006300771):0.002236672):0.003047419,(9:0.008196499,(8:0.05985432,7:0.0123635028):0.002889507):0.04200185):0.001589231):0.002145813,11:0.007474399):0.01130235):0.005855031,(19:0.0275306277,(15:0.0264759,18:0.0301540322):1.266145e-05):0.0014203056):0.002297086);
tree gen.436 = [&U] (12:0.01126329,(18:0.032647537,(19:0.0428181223,(15:0.021438498,((16:0.02361866,17:0.026818139):0.004235859,((14:0.036355068,13:0.005906997):0.0005462636,((4:0.04604343,(((7:0.018644057,9:0.01381459):0.0006666644,8:0.056305614):0.023106326,((5:0.007028365,(6:0.01941495,((2:0.02838935,1:0.02095431):0.008545804,3:0.035996):0.062018793):0.008294329):0.002132433,10:0.021242365):0.006323476):0.003272998):0.001956203,11:0.01280157):0.01032581):0.002550679):0.001063732):0.002312889):0.0005177251):0.004270392);
tree gen.437 = [&U] (12:0.01261657,(13:0.006864063,(((((7:0.024270724,9:0.009999691):0.0004824802,8:0.040546265):0.02675506,(((5:0.00592983,(6:0.01744632,((2:0.03014293,1:0.01533208):0.007261921,3:0.02612312):0.05477422):0.005347126):0.004140641,10:0.015469227):0.004515173,4:0.02309423):0.003943754):0.006816092,11:0.01977799):0.006769682,(14:0.0331641374,((19:0.0230502644,18:0.028906451):0.00113403,((17:0.022306415,16:0.02067713):0.001482712,15:0.022903717):0.0007891419):0.00068202):0.001118576):5.97808e-05):0.007720461);
tree gen.438 = [&U] (12:0.01022778,((14:0.04801472,(13:0.00394928,((4:0.02987162,((8:0.048832103,(7:0.019211131,9:0.011045313):0.0007121351):0.03081086,((5:0.007671211,(6:0.01665014,((2:0.03611499,1:0.02410155):0.01301334,3:0.04074688):0.04837901):0.01325614):0.004403054,10:0.017506388):0.001407705):0.003707016):0.004736322,11:0.025281):0.004886624):0.0008481263):0.001974355,((18:0.02476188772,19:0.045800791):0.0005082981,(15:0.043870784,(17:0.017131253,16:0.02869384):0.002046733):0.002173287):0.002293648):0.004377091);
tree gen.439 = [&U] (12:0.01544049,((((17:0.01425777,16:0.042359429):0.008732342,13:0.001664762):0.00369368,(14:0.05380335,((4:0.04071015,((10:0.03213309,((6:0.009893119,((2:0.02663098,1:0.02888639):0.01866561,3:0.03576516):0.053639492):0.01280331,5:0.007908779):0.001117168):0.001018025,((8:0.0489015689,7:0.030690945):0.003291702,9:0.00860108):0.02702402):0.0005375611):0.007059942,11:0.01542291):0.01048141):3.595402e-05):0.001397087,((15:0.029324202,19:0.0321402437):0.001425832,18:0.025589237):0.001896534):0.004006602);
tree gen.440 = [&U] (12:0.009120374,(((11:0.01330121,((((7:0.032618161,9:0.014683107):0.0034445817,8:0.059080884):0.03520902,((5:0.005789154,(((1:0.0241755,2:0.03833202):0.01945426,3:0.03573217):0.076862093,6:0.01603919):0.01737083):0.002116202,10:0.02322668):0.005368816):0.002939171,4:0.02732199):0.002763715):0.0135293,((17:0.0186727396,16:0.03114091):0.0059228093,(13:0.005970576,14:0.041070325):0.001589264):0.001916174):0.001742888,((18:0.028060483,19:0.0298929595):0.001889022,15:0.029864033):0.002057008):0.006114129);
tree gen.441 = [&U] (((19:0.0361606714,((16:0.02014464,17:0.01852801):0.0120432969,18:0.023504098):0.002612729):0.0005726243,(15:0.040036739,(14:0.0432215892,(13:0.007940808,((((8:0.044147265,(7:0.0247387928,9:0.01050006):0.0014608021):0.03109186,4:0.04316343):0.003312586,((5:0.00566902,(6:0.01517708,(3:0.02690753,(2:0.02906806,1:0.02122247):0.009917764):0.049738412):0.01140602):0.004821181,10:0.030614132):0.001665906):0.003992771,11:0.01203937):0.01144165):0.001175833):0.0006518545):0.001889894):0.0009671877,12:0.01185223);
tree gen.442 = [&U] ((((15:0.028335561,(((4:0.0509929,(8:0.042553821,(7:0.02635852573,9:0.007872288):0.0024254844):0.0268113):0.003403215,(10:0.015467325,(5:0.00742338,(6:0.02389319,(3:0.03000411,(2:0.02619945,1:0.02503435):0.01615168):0.050629183):0.01237259):0.001267176):0.005525442):0.003936088,11:0.01774863):0.01601811):0.000765765,((13:0.008088967,(17:0.01487752,16:0.01892705):0.01301236):0.003818615,14:0.044833441):0.0008645158):0.001554668,(19:0.0396787337,18:0.0322434473):0.0003776982):0.004019435,12:0.01090752);
tree gen.443 = [&U] (((19:0.0289061903,(((14:0.040914188,(13:0.01197153,(11:0.0106806,((((((1:0.02440925,2:0.02202144):0.005768405,3:0.04017168):0.054514736,6:0.01720112):0.01654317,5:0.01039986):0.001898784,10:0.0187596545):0.002127234,((8:0.046186006,(7:0.0263300981,9:0.022129225):0.003195179):0.01502149,4:0.04287953):0.004308339):0.003476573):0.01936248):0.001866603):0.001165828,15:0.027615794):0.0006274447,(17:0.021794711,16:0.02590292):0.001125458):0.0004290588):0.0006659641,18:0.032429436):0.00406981,12:0.01201095);
tree gen.444 = [&U] (12:0.01604964,((18:0.0251680927,(((14:0.0534493,(13:0.003623652,(((10:0.019265163,(((3:0.02610794,(2:0.02335063,1:0.03364013):0.01413564):0.056835546,6:0.01854068):0.01820602,5:0.006069629):0.001240208):0.003900559,(((7:0.0270294329,8:0.046887764):0.0003686118,9:0.010060806):0.0257626,4:0.03583589):0.006562967):0.006361207,11:0.0177114):0.006599576):0.0002683954):0.002706938,(16:0.01991683924,17:0.02255874):0.0054241467):0.001739299,15:0.0277832817):0.002363956):0.0005180322,19:0.035968596):0.005347074);
tree gen.445 = [&U] (((19:0.024965136,15:0.0337430997):0.015437656,((14:0.06611946575,((11:0.01589854,((10:0.017384051,((((1:0.02030756,2:0.04156196):0.01283724,3:0.03878018):0.0922782,6:0.01322699):0.003568051,5:0.008364123):0.003906381):0.001474413,(4:0.04726097,(7:0.030635627,(8:0.028673039,9:0.0067157713):0.0007064176):0.02271236):0.002272969):0.007522522):0.01397696,18:0.022911444):0.002506467):0.0002108599,(13:0.008421834,(16:0.041467387,17:0.02074214):0.009064031):0.001054425):0.0008782976):0.004594855,12:0.00727692);
tree gen.446 = [&U] (12:0.01263839,((19:0.0378057313,18:0.036439733):0.001580433,(((((17:0.017592633,16:0.02427811):0.008277882,15:0.022056284):0.005108528,13:0.00679286):3.456055e-05,14:0.043449437):0.000532836,((((9:0.01033625,7:0.029637341):0.00444868211,8:0.047673042):0.02456674,((((6:0.0157261,((2:0.04602052,1:0.02252107):0.01893971,3:0.03132115):0.07018182):0.009126535,5:0.007801209):0.003875378,10:0.0168815974):0.003571625,4:0.03817588):0.0009684975):0.006538845,11:0.01567352):0.01440228):0.002284316):0.00355868);
tree gen.447 = [&U] (((14:0.056232913,((18:0.030363223,19:0.0268000662):0.001376114,((17:0.0204664809,16:0.02913459):0.006296279,15:0.0184599444):0.005693706):0.002263748):0.0002408084,(13:0.0078722085,(11:0.02044092,((((((3:0.03001035,(2:0.03594195,1:0.01729467):0.01402793):0.063294313,6:0.01507631):0.006621231,5:0.01186345):0.004428502,10:0.017717665):0.003766828,((9:0.00979358,8:0.053240367):0.004181606,7:0.0250518412):0.03481288):0.003194869,4:0.03666106):0.004777789):0.006047943):0.00154073):0.002507689,12:0.01609095);
tree gen.448 = [&U] ((((13:0.00593181,14:0.059940337):0.0007380985,((((16:0.02145113,17:0.0135085945):0.00414629862,19:0.0430507326):0.0007826591,15:0.021876147):0.0001050326,18:0.019055591):0.00208718):0.002705151,(11:0.009380548,(((((3:0.02687067,(2:0.01717906,1:0.01917677):0.01274759):0.052036221,6:0.02600764):0.009450924,5:0.005587982):0.002461493,10:0.020435679):0.0005377295,((8:0.039612478,(9:0.011487452,7:0.01563661):0.002467855):0.03084709,4:0.03639168):0.00483312):0.007305094):0.005959178):0.004774519,12:0.01105979);
tree gen.449 = [&U] ((14:0.059376642,((((16:0.026203174,17:0.01888308):0.0074152788,15:0.0177235):0.0002894831,19:0.044331452):0.0001510158,((13:0.0146246,(11:0.009468918,(4:0.03097766,(((8:0.049189907,9:0.01035488):0.002180201,7:0.0261115204):0.02015346,((((3:0.0274608,(2:0.03499318,1:0.02568359):0.01971264):0.04834093,6:0.01876208):0.01145686,5:0.006912436):0.003446174,10:0.017470929):0.006399044):0.0006433445):0.007668514):0.01009679):0.0008229117,18:0.030340303):0.004141924):0.0002565753):0.01143692,12:0.0135494);
tree gen.450 = [&U] (((((11:0.007332949,((((((1:0.02117433,2:0.02526572):0.01208378,3:0.02635923):0.06319174,6:0.008620537):0.009965411,5:0.005807896):0.001144758,10:0.01686058):0.005557496,(4:0.04053467,((7:0.0136677873,9:0.0079425634):0.0008607275,8:0.04849287):0.02244161):0.001826795):0.008955472):0.009759718,((16:0.0202992025,17:0.01015189):0.0111873897,(13:0.007703256,14:0.041882103):0.0004779251):0.001429467):0.002083725,18:0.021832176):0.000601894,(19:0.043950106,15:0.0340814262):0.002551223):0.005528868,12:0.01337447);
tree gen.451 = [&U] (((14:0.048455319,((16:0.02945583,17:0.0314120708):0.004158804,13:0.004253401):0.0005752778):0.0001929213,(18:0.025731929,((11:0.01178285,((((9:0.012800574,8:0.044443138):0.0004268303,7:0.023870032):0.01912341,4:0.03674991):0.001718297,(((((1:0.015988,2:0.02746261):0.02175465,3:0.05001426):0.05604909,6:0.02008198):0.005073552,5:0.006999127):0.001775944,10:0.015877795):0.002095498):0.003148486):0.0105827,(15:0.035199089,19:0.0313841962):0.005406633):0.001486573):0.000543557):0.003342036,12:0.01311903);
tree gen.452 = [&U] (12:0.007223121,(((15:0.0279792777,(17:0.01196546,16:0.02133568):0.0070442608):0.0006030021,(14:0.05305264,(13:0.007006337,(11:0.01153448,(((8:0.046812376,(7:0.025546456,9:0.009272386):0.0009731613):0.02904842,(10:0.018608111,(((3:0.02526806,(2:0.03176116,1:0.0253429):0.008388033):0.056494359,6:0.0191155):0.007836725,5:0.01110405):0.004840143):0.0008936285):0.004080641,4:0.04245528):0.004037271):0.007398566):0.001040574):0.001890061):0.002572941,(18:0.02156019,19:0.024685914):0.001692044):0.005739761);
tree gen.453 = [&U] (12:0.0113312,((18:0.020237376,((((11:0.01018995,((4:0.03600507,(7:0.0260493558,(9:0.008133818,8:0.0426618146):9.613985e-05):0.02904882):0.002458945,(10:0.016488127,(((3:0.03489956,(2:0.02402074,1:0.03029834):0.01322758):0.069398948,6:0.02451366):0.009212382,5:0.006090535):0.001041746):0.004208233):0.005122755):0.01107748,13:0.01058333):0.001115055,(15:0.020849488,(16:0.02948346,17:0.027621167):0.006271452):0.002575948):0.005235549,14:0.050058562):0.0008556809):0.002435348,19:0.036227305):0.0007468385);
tree gen.454 = [&U] (((((13:0.004668243,(16:0.022732303,17:0.017310249):0.0037479358):0.001324279,14:0.0394491373):0.001854578,(11:0.01025504,(((5:0.008699721,(((1:0.01586853,2:0.02858994):0.01081802,3:0.0262755):0.06118875,6:0.01944586):0.006767813):0.003110478,4:0.03390615):0.0003562269,(10:0.025442906,(7:0.019156858,(8:0.034965778,9:0.01230922):0.0021268652):0.02712334):0.0004853432):0.006278784):0.01058767):0.001959625,(18:0.0293201524,(15:0.036786429,19:0.026631661):0.007135023):0.003038699):0.002685053,12:0.01548771);
tree gen.455 = [&U] ((((((15:0.037149298,19:0.023765439):0.008582421,18:0.03308576454):0.004220324,(17:0.0216632,16:0.02241108):0.0078015935):0.00130283,((11:0.01066118,(4:0.0363915,(((9:0.01296121049,7:0.0204916642):0.001072434,8:0.040648021):0.02568777,(10:0.02105662,(5:0.00491533,(((1:0.02370785,2:0.03773418):0.01497945,3:0.03038239):0.061044609,6:0.01845606):0.009001314):0.002130392):0.004656741):0.0005973219):0.006159757):0.01022015,13:0.005198998):0.001347261):2.77121e-05,14:0.033980173):0.006622193,12:0.00741712);
tree gen.456 = [&U] (((11:0.01340185,(((8:0.0344173563,(9:0.01087072,7:0.021929625):0.00292025371):0.02142663,4:0.03764301):0.002826777,(10:0.025752334,(5:0.007567189,(((1:0.01586622,2:0.02558085):0.01278653,3:0.0225952):0.041918829,6:0.01646927):0.01349538):0.001860672):0.0004170429):0.005142947):0.01045076,(13:0.005260347,((19:0.04220506642,(16:0.02896028,17:0.020072414):0.0090143139):0.0003408964,(14:0.04461122,(18:0.02876509,15:0.027741827):0.003598195):0.0003542658):0.002042368):0.0009054754):0.004741183,12:0.01171812);
tree gen.457 = [&U] (((((14:0.0477436043,13:0.009099413):0.0007352335,(16:0.026176147,17:0.02076349):0.0099860935):5.625959e-05,(11:0.01859594,(4:0.03560246,(((8:0.049967054,9:0.008281071):0.002865822,7:0.016074501):0.02985167,(10:0.022724169,(5:0.005245356,(((1:0.02936235,2:0.04249088):0.01431183,3:0.03072571):0.05191484,6:0.01302662):0.008747512):0.001230436):0.003713222):0.002403903):0.006662959):0.01018233):0.004741654,((15:0.029054602,19:0.0400057068):0.002539135,18:0.0299938376):0.00095667):0.006943879,12:0.01931407);
tree gen.458 = [&U] (((((14:0.0422585753,15:0.027895302):0.001579037,((18:0.024525364,(17:0.01508393,16:0.02681035):0.0122876347):0.0003302304,19:0.051691939):0.0004256044):0.005850677,(11:0.01469604,((((9:0.0087853,7:0.0269576903):0.002932037,8:0.050216269):0.0287359,4:0.0349795):0.002540271,((((3:0.03727547,(2:0.04615993,1:0.01949048):0.01189634):0.05243641,6:0.01107865):0.008562168,5:0.01035821):0.001419323,10:0.016765596):0.00505013):0.008206814):0.01159717):0.0005799437,13:0.005407706):0.003384098,12:0.01076977);
tree gen.459 = [&U] (12:0.01180016,((((11:0.01408478,(((((3:0.0260445,(2:0.0337578,1:0.01870604):0.007855465):0.049069504,6:0.01244997):0.02069543,5:0.003825062):0.004537024,10:0.026168739):0.002020514,(4:0.02667457,(8:0.048083001,(9:0.009102555,7:0.02679855264):0.0009732021):0.02392995):0.003208426):0.008273524):0.008788879,13:0.01163825):0.00528411,14:0.046723354):0.001680874,((18:0.025325126,15:0.0211571363):0.001699315,(19:0.030850858,(17:0.0205275873,16:0.02990245):0.00444253):6.304927e-05):0.0009645822):0.001553045);
tree gen.460 = [&U] ((((15:0.03905171766,19:0.018193137):0.01084407,18:0.0242234947):0.001734713,(((14:0.043284475,(((10:0.014933635,((6:0.01402448,((2:0.0327103,1:0.02856665):0.01375434,3:0.04326962):0.057579831):0.01548821,5:0.005481105):0.0021301):0.003728726,((8:0.037366428,(9:0.0142779835,7:0.023369152):0.003769157):0.02021638,4:0.04476721):0.006094265):0.006445316,11:0.01103484):0.01172085):0.0009642803,(16:0.0197044093,17:0.01201911):0.009035434):0.0006627697,13:0.005608315):0.001467659):0.006419712,12:0.008307419);
tree gen.461 = [&U] ((12:0.01287288,((14:0.03697379597,((11:0.01103806,(((8:0.03684261,(9:0.007629369,7:0.0199137185):0.0004623614):0.02708185,4:0.03584923):0.0006382215,((((3:0.02909301,(2:0.03546301,1:0.02118175):0.01716695):0.07199004,6:0.02597717):0.00652082,5:0.006026629):0.004238149,10:0.018278614):0.004094682):0.003765241):0.01520412,13:0.006393726):0.002105479):0.001217335,((16:0.032077707,17:0.01683121):0.010275629,(18:0.0382139631,19:0.0341845031):0.0005751648):0.0002455075):0.002999232):0.0009347101,15:0.0245304418);
tree gen.462 = [&U] (((14:0.046303165,((17:0.01291178,16:0.0217700764):0.010630498,(18:0.019737316,(15:0.036891807,19:0.01716997522):0.009498204):0.001451354):0.0005321535):0.001104994,((((((6:0.01572098,((2:0.02616486,1:0.02541739):0.009040293,3:0.02899465):0.051159691):0.0108646,5:0.01172622):0.002685506,10:0.024564597):0.003593972,(((8:0.035188148,7:0.033783814):0.0003691499,9:0.01304033):0.021941152,4:0.04046111):0.005650732):0.002867327,11:0.01685283):0.00648053,13:0.004313964):3.245833e-05):0.003751323,12:0.01522335);
tree gen.463 = [&U] (((((4:0.03320952,(((7:0.0203488043,8:0.059454384):0.00079004121,9:0.008421945):0.02362699,((5:0.003010937,(((1:0.03550312,2:0.0288535):0.01092132,3:0.03729064):0.053586743,6:0.02639582):0.01038253):0.004202835,10:0.02440683):0.005259826):0.003060843):0.003595346,11:0.01156381):0.01505438,18:0.028428292):0.002952371,(((((16:0.02384172,17:0.0137984848):0.008411511,15:0.018944918):0.001390941,19:0.028864884):0.001280349,13:0.006492143):0.0001307947,14:0.034817706):0.0002847903):0.008451294,12:0.01615791);
tree gen.464 = [&U] ((((15:0.021392148,18:0.023246871):0.001381843,((((((5:0.006582484,(((1:0.02403501,2:0.03448466):0.007512287,3:0.03716296):0.058457065,6:0.01939071):0.01118977):0.003743505,10:0.01837589):0.00457981,(((7:0.01627040004,9:0.010104198):0.003411274,8:0.041703338):0.02673358,4:0.0376405):0.0013976):0.003510104,11:0.01132168):0.008644394,13:0.002038941):0.001520646,14:0.034624516):0.000663777):0.0008165311,(19:0.047347997,(16:0.02245842,17:0.022954867):0.006808372):0.003183118):0.001925854,12:0.01002598);
tree gen.465 = [&U] (15:0.024885659,((13:0.007862376,((((16:0.02875578,17:0.012393105):0.00857017685,(19:0.0385861226,18:0.02899628):0.001362668):0.002521071,14:0.044671817):0.0007922959,(11:0.01093352,((4:0.03702918,((8:0.051758141,7:0.0128388784):0.000512852,9:0.0082732208):0.02413407):0.006715242,((5:0.006456297,(6:0.02019155,(3:0.02949358,(2:0.03129067,1:0.02081697):0.0114778):0.053723292):0.00769007):0.006563594,10:0.02052932):0.000816029):0.004786778):0.01197104):0.0002492893):0.00318818,12:0.01024111):0.002307733);
tree gen.466 = [&U] (((((13:0.008297113,(16:0.02452092,17:0.020287527):0.00606431):0.002307931,(14:0.04432553,(11:0.02179005,(((9:0.01018523,(7:0.023976536,8:0.0551889584):0.000334645):0.0230089913,((5:0.007692653,(6:0.01456609,(3:0.03384567,(2:0.03506437,1:0.0179164):0.007845465):0.07287425):0.01533087):0.004749431,10:0.020222075):0.001482209):0.003253257,4:0.05300169):0.007803132):0.01230464):1.002255e-05):0.002860718,(19:0.031392154,18:0.032067166):0.001095707):0.003457732,12:0.01110325):0.00220995,15:0.025101323);
tree gen.467 = [&U] (((11:0.01169424,(((9:0.008970538,(8:0.0417137554,7:0.023364007):0.0008511484):0.025264224,4:0.03718593):0.001178884,((((3:0.02636412,(2:0.02414619,1:0.02245877):0.009413543):0.059784724,6:0.01819822):0.01602216,5:0.00656338):0.002449172,10:0.014172318):0.003250531):0.005436637):0.009727059,((14:0.0541146111,(((19:0.035059724,18:0.041560716):0.00669709,15:0.027638581):0.001663395,(16:0.0250132,17:0.016242347):0.0042248094):0.001529174):0.001255165,13:0.007470441):0.001907604):0.00390654,12:0.01038778);
tree gen.468 = [&U] (12:0.02371192,((((19:0.040347979,15:0.0252071804):0.0003983364,(18:0.022320775,(17:0.019614208,16:0.02754121):0.003563876):0.0001492502):0.002836386,(13:0.008830886,14:0.0511117759):9.592886e-05):0.0003386101,(11:0.01593544,((4:0.03258907,(9:0.0152039941,(7:0.0294409004,8:0.033135617):0.001056968):0.022220864):0.001418908,((((3:0.03812455,(2:0.02402512,1:0.01539717):0.0202523):0.05807307,6:0.01471207):0.006786613,5:0.007205498):0.002833541,10:0.018169962):0.00445738):0.006286558):0.009719198):0.004463141);
tree gen.469 = [&U] (12:0.01379706,((13:0.006461732,(18:0.019400898,(11:0.01661619,(((((3:0.0354665,(2:0.02857453,1:0.02645494):0.01744512):0.05468463,6:0.01520333):0.01058868,5:0.006380882):0.002217913,10:0.0182175353):0.001524222,(((8:0.037175461,9:0.00706192):7.653239e-05,7:0.0157596225):0.02249292,4:0.03307307):0.004083631):0.004272803):0.009617755):0.001671451):0.001050862,(((15:0.022628605,19:0.041830619):0.0007112998,(17:0.025427582,16:0.0238113):0.003224279):0.0009372776,14:0.05019206023):0.00100776):0.004152459);
tree gen.470 = [&U] ((((13:0.005021858,14:0.042099899):0.001790232,(((10:0.01572802,(5:0.0058017,(6:0.01737196,((2:0.03822837,1:0.02464951):0.01034144,3:0.02487375):0.044185098):0.01282133):0.002773571):0.004001678,((8:0.040621597,(7:0.0132087282,9:0.01468464):0.002422997):0.02480434,4:0.04085129):0.0008331068):0.007558813,11:0.01007831):0.01458222):0.001605462,(((16:0.02226339,17:0.018019005):0.003416483,15:0.0298715013):0.001322524,(18:0.04447767,19:0.043018249):0.0013339274):0.0006696602):0.005403471,12:0.01442553);
tree gen.471 = [&U] (((18:0.038942434,((((14:0.031524421,(((10:0.014220481,(5:0.005730696,(6:0.01825877,((2:0.03985992,1:0.01755501):0.01002559,3:0.0314113):0.05436962):0.01378284):0.006008815):0.0118308,(((7:0.0283323918,9:0.0105778087):0.00084772,8:0.032754664):0.02205552,4:0.03914652):0.001689845):0.004324995,11:0.01658214):0.01649418):0.0002908564,13:0.005591127):0.002274503,(16:0.03230646,17:0.0214994847):0.002600011):0.003423671,19:0.0368389448):0.001430927):0.001651074,15:0.0222307603):0.004512355,12:0.0132267);
tree gen.472 = [&U] (12:0.009396234,((((((8:0.052576403,(9:0.01160722,7:0.019047517):0.007447353):0.0262337,((5:0.00614717,(6:0.01092639,((2:0.01746924,1:0.012058):0.01563656,3:0.03330507):0.05457863):0.008629539):0.00424197,10:0.024427138):0.003102558):0.004220967,4:0.03602596):0.004028411,11:0.01146569):0.008956507,((13:0.006792775,(17:0.0146909424,16:0.03108831):0.00325614):0.002414335,14:0.04887929):0.003090824):0.001451706,((15:0.028633599,19:0.027496607):0.001120856,18:0.0422626896):0.002297168):0.003707344);
tree gen.473 = [&U] (12:0.02015483,((19:0.041932262,(18:0.0356657956,15:0.028180499):0.0006107687):0.0009270283,((((17:0.015350453,16:0.02753743):0.003444813,13:0.00674372):0.002994467,(((4:0.03315059,((9:0.0159915555,7:0.0239932157):0.001968046,8:0.047187901):0.02432778):0.004116306,((5:0.00544019,(((2:0.02254851,1:0.02103414):0.01257306,3:0.05256421):0.050108551,6:0.01391459):0.008684761):0.003669002,10:0.013117992):0.006029346):0.003426381,11:0.0162817):0.008131164):0.001220201,14:0.0399504559):0.001640495):0.002778792);
tree gen.474 = [&U] (12:0.01588036,(((18:0.033420311,15:0.0325638612):0.0001067366,19:0.035468144):0.0008062566,(14:0.0408073333,(((((5:0.01033668,(((2:0.03736341,1:0.03001144):0.01208403,3:0.03759005):0.06070904,6:0.02345373):0.008851014):0.00774004,10:0.02277668):0.003071294,((9:0.01695142,(8:0.041883775,7:0.0209401466):0.001985035):0.02245114,4:0.04241537):0.005083446):0.003966027,11:0.01580701):0.01091864,((17:0.0101379704,16:0.03104228):0.007809187,13:0.009927438):0.001564336):0.001629018):0.005173117):0.004113558);
tree gen.475 = [&U] (12:0.01282834,((14:0.045457285,(13:0.009023175,((((5:0.005497745,(((2:0.03368982,1:0.03062711):0.008694166,3:0.04084429):0.045899749,6:0.01674476):0.009808594):0.004566098,10:0.022720727):0.002532709,(4:0.04275091,((9:0.0106849614,7:0.0214420706):0.00333658,8:0.043820097):0.0208455):0.003107129):0.002471107,11:0.02039831):0.007095239):0.002389661):0.0003957721,((15:0.031353463,(17:0.01610215,16:0.0307781812):0.01050684):0.002986863,(18:0.036837183,19:0.028873027):0.005063208):0.0006472961):0.005502956);
tree gen.476 = [&U] (12:0.01059549,(((14:0.03307095554,(13:0.004644485,(17:0.0158816127,16:0.02540907):0.013700697):0.001752567):0.001406141,(((((7:0.0235487156,9:0.005996896):0.00330882281,8:0.043296625):0.02352455,4:0.04446261):0.001162344,((5:0.002515386,(((2:0.02947577,1:0.01821463):0.005743488,3:0.04377066):0.036595842,6:0.008905033):0.01076104):0.003869466,10:0.0231902669):0.002032592):0.004224697,11:0.01076175):0.01045669):0.001567104,((18:0.022250761,15:0.021499668):0.0006761415,19:0.0393816926):0.001951966):0.007452534);
tree gen.477 = [&U] (12:0.01800512,((18:0.036475947,19:0.025335886):0.001890205,(((11:0.02002116,((((5:0.007325199,((3:0.04208849,(2:0.0376789,1:0.01611022):0.01031644):0.043458942,6:0.01521055):0.01503757):0.003661823,10:0.019629499):0.004265196,(7:0.023496178,(9:0.007858594,8:0.040230695):0.004273017):0.0191025):0.0009698896,4:0.03947785):0.002900159):0.01687228,15:0.032174217):0.0001019441,(14:0.030746491,((16:0.02078238776,17:0.016049963):0.007304657,13:0.005805232):0.0009284145):0.002536444):0.0008727138):0.001731141);
tree gen.478 = [&U] (12:0.007381954,((15:0.024564852,(18:0.0346522628,19:0.033962686):0.002195514):0.001618829,((14:0.035757895,((16:0.02674052,17:0.013039614):0.0050940009,13:0.01041807):0.001713818):0.0006918247,(((10:0.025834374,(5:0.007094676,(6:0.01870191,(3:0.02685216,(2:0.02737097,1:0.01539129):0.01716955):0.045915665):0.01545183):0.004329938):0.001638272,(4:0.03647578,((9:0.01207862,7:0.018687076):0.0017333699,8:0.035682965):0.02341483):0.00248521):0.004002093,11:0.0124787):0.01390627):0.0004322938):0.005394566);
tree gen.479 = [&U] (12:0.01013836,(((19:0.044225644,18:0.031830271):0.002592905,(15:0.0277451109,(16:0.02908168,17:0.01824237):0.007957651):0.002906673):0.002412754,(14:0.038479153,(((((9:0.007661696,(8:0.048959975,7:0.0152688383):0.00346759239):0.02951483,4:0.03764559):0.0006258777,(10:0.01964191,(5:0.005546088,(6:0.0240531,(3:0.0332674,(2:0.02779904,1:0.0160998):0.02689206):0.059932161):0.008617917):0.003390133):0.0027136):0.006250248,11:0.01435239):0.01903306,13:0.008684594):0.0001905926):0.0004904812):0.001683669);
tree gen.480 = [&U] (12:0.01035722,(((14:0.038390943,(((((9:0.015641389,7:0.0240167574):0.0006916525,8:0.037772976):0.02198497,4:0.03411466):0.006398227,(10:0.016803448,(5:0.007832693,(6:0.02033681,(3:0.02826275,(2:0.01794212,1:0.01914223):0.008598241):0.04837105):0.007430296):0.003386231):0.0008277382):0.005147373,11:0.01404037):0.01360846):0.0002648619,((16:0.02269363,17:0.0191316662):0.003628796,((19:0.024703659,18:0.037367586):0.001233917,15:0.0271437852):0.001476787):0.001181398):0.007171172,13:0.003967011):0.00312031);
tree gen.481 = [&U] (12:0.01173912,(14:0.05321969,((11:0.01254139,(((5:0.004692159,(((1:0.01968059,2:0.03738393):0.009491513,3:0.03510748):0.051370021,6:0.01658196):0.01639881):0.004404585,10:0.021864578):0.002218948,(4:0.04112884,(9:0.004151479,(7:0.030925018,8:0.030799905):0.0026666356):0.027843578):0.002475951):0.008390693):0.009268946,(13:0.01055261,(15:0.029489396,((16:0.0335741,17:0.01289992):0.013548559,(18:0.028750371,19:0.0388450335):0.001785703):0.0001963228):0.002549482):0.00136107):0.0004357747):0.004757637);
tree gen.482 = [&U] (12:0.01259093,(14:0.054239571,((13:0.005387045,(17:0.01587511,16:0.034152471):0.0105289391):0.003273512,(((19:0.0391166329,18:0.035286809):0.0006617074,15:0.0282000374):0.001642752,(11:0.01097512,(((((3:0.02771433,(2:0.03476711,1:0.02256837):0.01525986):0.060362158,6:0.02453323):0.01468006,5:0.005325291):0.004611674,10:0.020142188):0.003669747,(4:0.03224679,(8:0.040131879,(9:0.011056012,7:0.0330341518):0.001646637):0.02719076):0.008630058):0.007152043):0.01121747):0.001268626):0.001462054):0.002716359);
tree gen.483 = [&U] (12:0.01091303,(((14:0.04718623,((16:0.02208096,17:0.0179428815):0.006572235,13:0.006110404):0.0006455076):0.002136313,(11:0.01844473,(((((3:0.0265933,(2:0.02435202,1:0.02172257):0.01863932):0.047081067,6:0.02346648):0.009705141,5:0.00548582):0.00448203,10:0.02031348):0.006648088,((8:0.043097437,(9:0.015814692,7:0.02999574):0.0001170729):0.024936677,4:0.03645971):0.003605595):0.006395318):0.01316909):0.002382982,((19:0.024930437,15:0.033195402):0.0145456898,18:0.026965663):0.0004828897):0.004168026);
tree gen.484 = [&U] (((((16:0.0228446533,17:0.01695058):0.0089280391,15:0.022969225):0.000199624,19:0.0416358069):0.004454533,((((11:0.01283873,((((9:0.008979964,8:0.053242799):0.001351916,7:0.020839421):0.02327154,4:0.04175793):0.001347502,((5:0.00896517,(((2:0.0375793,1:0.01680929):0.01291071,3:0.04003828):0.047286882,6:0.01423276):0.00911238):0.007552542,10:0.017487266):0.007145433):0.008244198):0.008826406,13:0.004975861):0.002978825,18:0.028096439):0.0009961313,14:0.045744081):0.001290361):0.002581767,12:0.01349249);
tree gen.485 = [&U] ((13:0.005206704,(((((16:0.02476419,17:0.0101196497):0.0079245864,(15:0.031212731,19:0.0384878288):0.0004529181):0.002579914,14:0.0525994):0.0009147545,18:0.031489):0.001245388,(((4:0.03631219,((8:0.031745194,9:0.01060093):0.0027801549,7:0.017620897):0.0300160743):0.001071853,(10:0.022412803,((6:0.02318115,(3:0.03080734,(2:0.03245921,1:0.02395891):0.01460111):0.065724196):0.005767599,5:0.008595232):0.00417406):0.003642622):0.003255177,11:0.01756395):0.01162666):8.528836e-05):0.002131132,12:0.01028078);
tree gen.486 = [&U] ((((((((((7:0.0207718772,8:0.0433620482):0.0029236381,9:0.009998903):0.0228439,(10:0.019445324,((6:0.0206302,(3:0.0263116,(2:0.03776357,1:0.02197239):0.01020557):0.06488251):0.004614993,5:0.005944355):0.00423449):0.003351434):0.001890683,4:0.0313425):0.005840996,11:0.01861443):0.01328124,18:0.013354806):0.0005745405,14:0.0546623514):0.0002098765,13:0.006215591):9.990471e-05,(15:0.021797426,(19:0.0379174778,(16:0.02417027,17:0.0125697039):0.014137804):0.0005572357):0.001586209):0.004783523,12:0.008298254);
tree gen.487 = [&U] (((((((7:0.0281161815,(8:0.031401703,9:0.007315075):0.003319983):0.03092805,4:0.03903629):0.001083462,((5:0.006870646,(6:0.009540721,(3:0.01985132,(2:0.0337824,1:0.02972486):0.00962424):0.068729582):0.00547035):0.001812656,10:0.015013686):0.003164091):0.007805136,11:0.0152177):0.008994185,((14:0.049944798,18:0.018261468):0.0007416933,((15:0.023239031,(16:0.01662345,17:0.0150172068):0.007275735):0.001726535,13:0.005000125):0.00373496):0.001492242):0.0003484904,19:0.035782799):0.003158969,12:0.00721824);
tree gen.488 = [&U] (((14:0.035207273,(13:0.006412014,((11:0.01096848,((7:0.0167112579,(9:0.014406459,8:0.0385018787):0.00395492):0.02313545,((10:0.0305775,(5:0.007424521,(((2:0.02012221,1:0.02209177):0.0100319,3:0.02928086):0.05692528,6:0.01701558):0.010017):0.006752041):0.001464235,4:0.04184785):0.001737526):0.01023181):0.007157478,18:0.024054706):0.001550373):0.0006122846):1.172842e-06,((15:0.018934715,19:0.027464799):0.0005779275,(16:0.0245693679,17:0.008416589):0.0055248748):0.0006732216):0.003734388,12:0.01445824);
tree gen.489 = [&U] (((((13:0.002668828,(16:0.017986,17:0.0204364):0.00725605):0.001737374,14:0.0516166123):0.002493952,18:0.03543226):0.00512059,(((((5:0.01457257,(6:0.01240707,(3:0.04071251,(2:0.02770863,1:0.03054604):0.004923571):0.06654555):0.008210429):0.00680766,10:0.018168017):0.005204308,(((9:0.0118645077,7:0.0171210411):0.002453693,8:0.04949947):0.03077296,4:0.04491833):0.002117258):0.001945317,11:0.01786547):0.01284807,(19:0.045463742,15:0.019475899):0.001586168):0.000872145):0.006633724,12:0.01033572);
tree gen.490 = [&U] (12:0.01687714,(((16:0.0193716,17:0.00995928):0.009207293,((15:0.02751907895,19:0.021965231):0.006857479,18:0.0353909613):0.006029286):0.0012076,((11:0.02197934,((((7:0.0218942429,9:0.008402379):0.00221609,8:0.040709602):0.02513095,4:0.04654436):0.001034724,((5:0.005420041,(((1:0.01287095,2:0.03437072):0.01226553,3:0.04206971):0.064862961,6:0.01323033):0.007895765):0.001936041,10:0.01518736):0.002733832):0.002663466):0.01392829,(14:0.042860549,13:0.01001735):0.0008489129):0.0007040665):0.006506015);
tree gen.491 = [&U] (((12:0.01600454,(((15:0.0247290068,(17:0.0088623702,16:0.02169465):0.010387697):0.001242336,14:0.068721462):0.002446331,(18:0.033678794,19:0.034389246):0.0002924132):0.001203247):0.0008722872,13:0.009091978):0.002506155,(11:0.01555581,((4:0.04121533,(8:0.028650228,(7:0.040387597,9:0.02038903):0.003540523):0.03108316):0.0003913666,(10:0.017040439,(((3:0.02584911,(2:0.02732906,1:0.01472193):0.01624787):0.05640282,6:0.02068638):0.00936975,5:0.005681719):0.007146317):0.006887304):0.007048186):0.01539488);
tree gen.492 = [&U] ((15:0.0275602623,(((18:0.020248898,(14:0.035801042,((11:0.01389491,(((9:0.003626878,(7:0.023159109,8:0.046569019):0.000688943):0.0301681884,(10:0.015556628,(((3:0.02640552,(2:0.03802695,1:0.02441633):0.01126431):0.05918102,6:0.02022461):0.01147351,5:0.002472373):0.002898985):0.0009977987):0.004576822,4:0.03727725):0.001533807):0.01110644,13:0.005252485):0.0002641008):0.0005387958):0.003288552,(16:0.02202524,17:0.020152369):0.006464814):0.002464457,19:0.0403911395):0.0009335989):0.00450348,12:0.01125217);
tree gen.493 = [&U] (12:0.0104588,(((13:0.008490671,14:0.045027193):0.001881647,((15:0.022679169,(19:0.034148594,18:0.024669389):0.0006371932):0.0005295904,(16:0.01936756,17:0.020763221):0.006628064):0.001162526):0.0002438084,(((((5:0.005355041,(6:0.01678619,(3:0.02468254,(2:0.02798678,1:0.0101461):0.01915038):0.055106336):0.01549714):0.003215584,10:0.023391799):0.009554183,4:0.03116325):0.0005662163,((8:0.042752513,9:0.012512842):0.003868976,7:0.015976578):0.04708836):0.004040349,11:0.01182494):0.009060077):0.009865337);
tree gen.494 = [&U] (12:0.0122585,((((((6:0.02194882,(3:0.04367799,(2:0.02059686,1:0.01987891):0.01256006):0.055803779):0.01280795,5:0.01137749):0.00100202,10:0.022804006):0.00342431,(4:0.03633345,((7:0.022857791,9:0.010375686):0.0027843728,8:0.041415277):0.02681862):0.002643244):0.007615038,11:0.01339275):0.01028005,((((17:0.0145172202,16:0.0206614051):0.012041542,(15:0.033170784,(18:0.024308482,19:0.0225212561):0.0024632377):0.0009831265):0.005858752,14:0.0456476953):0.001013058,13:0.005773704):0.001173099):0.002492958);
tree gen.495 = [&U] (12:0.01321544,(((17:0.01580303,16:0.02674824):0.0136782811,((19:0.0372609926,15:0.026889966):0.0005878268,18:0.0407410657):0.000751845):0.001926987,(13:0.007646655,(14:0.0701725852,(((((6:0.0218201,(3:0.04345108,(2:0.02773808,1:0.03005964):0.01867035):0.04813349):0.01304302,5:0.007647103):0.00247689,10:0.017713327):0.006122145,(((7:0.0249012634,9:0.01374353):0.0039104561,8:0.050323807):0.0264029,4:0.04127156):0.0005401234):0.009964407,11:0.0121341):0.01186566):0.001231029):0.003170911):0.001708488);
tree gen.496 = [&U] (12:0.01218886,((19:0.038038516,(18:0.0280043672,((17:0.022692966,16:0.02482839):0.0083138121,15:0.024873597):0.0020453026):0.0003568949):0.003744926,(((((((6:0.0246966,(3:0.03022643,(2:0.02670576,1:0.01772356):0.01615588):0.07762481):0.009866585,5:0.003772713):0.002489521,10:0.028058135):0.007890244,(((9:0.011306615,7:0.01733571):0.003104904,8:0.035518477):0.03212632,4:0.04366536):0.0007254859):0.004647155,11:0.01884141):0.01034937,13:0.007228822):0.004014848,14:0.04587635):0.001965295):0.003856555);
tree gen.497 = [&U] (12:0.01326766,((((18:0.026047113,15:0.028544692):0.001058906,19:0.0278222488):0.0005593553,(16:0.02283306,17:0.018977708):0.007017201):0.0020558085,(14:0.041116802,(13:0.006835308,(11:0.01176366,((8:0.049337124,(7:0.0247860174,9:0.007390758):0.001979097564):0.03183228,((((((1:0.01708539,2:0.03902166):0.01443896,3:0.03513572):0.061675476,6:0.01397129):0.005452024,5:0.007415171):0.0009117936,10:0.0163409217):0.005095306,4:0.04205189):0.0005268804):0.007738613):0.01514679):0.000171145):0.002669309):0.002751946);
tree gen.498 = [&U] ((((15:0.031493641,(((((((6:0.0179511,(3:0.02845408,(2:0.02600124,1:0.01744239):0.006930481):0.05520356):0.007944942,5:0.008269025):0.003094944,10:0.017995359):0.001799837,(((7:0.01982660758,9:0.007980321):0.0008119988,8:0.041466779):0.01382845,4:0.03134315):0.002758819):0.007939258,11:0.009444246):0.009173304,13:0.01067773):0.001035179,14:0.057533797):0.0005194169):0.001403713,(16:0.02598400661,17:0.01483748):0.007357546):0.003853807,(18:0.016943166,19:0.031355405):0.0004324015):0.002351112,12:0.01253522);
tree gen.499 = [&U] (12:0.01060049,(15:0.03047733,(((14:0.04228035,(((17:0.01649648,16:0.02836808):0.0076381878,13:0.009943989):0.001817421,19:0.0394572634):0.0001832731):0.0002905083,18:0.017964157):0.002706003,(11:0.01406126,(((8:0.040240168,(9:0.009674893,7:0.026561782):0.0009194469):0.03957516,((((3:0.03120083,(2:0.0400467,1:0.02488712):0.01682093):0.052582651,6:0.01221303):0.007486628,5:0.00859895):0.006113037,10:0.017151199):0.005494477):0.0002647682,4:0.05011518):0.01354235):0.01202446):0.003014128):0.0008947311);
end;
