# Supplementary material for: Phylogenomics and classification of Cactaceae based on hundreds of nuclear genes
Source: Plant Syst Evol. 2025 Aug 11;311(5):28. doi: 10.1007/s00606-025-01948-z (PMC12339657; doi:10.1007/s00606-025-01948-z)
Supplement: Supplementary file 4 — Online Resource 4: Containing alignments and RAxML gene trees for all included loci and all phylogenetic datasets (ZIP 10372 KB) [file 606_2025_1948_MOESM4_ESM.zip › de Vos et al_ESM_4/ESM_data_bucky/4932_consensus.mafft.fastabuckytrees_pruned.in]

translate
1 0_Anacampserotaceae_P9315,
2 0_Anacampserotaceae_P9319,
3 0_Anacampserotaceae_P9321,
4 1a_Pereskioideae-Leu_P4619,
5 1b_Pereskioideae-ss_P4637,
6 1b_Pereskioideae-ss_S7212,
7 2a_Opuntioideae-Opuntieae_P4585,
8 2b_Opuntioideae-Cylindropuntieae_P9253,
9 2c_Opuntioideae-Pterocacteae_P4571,
10 3_Maihuenioideae_S5849,
11 4_Blossfeldioideae_P8439,
12 5a_Cactoideae-Lymanbensonieae_P9185,
13 5b_Cactoideae-Copiapoeae_P8881,
14 5c_Cactoideae-Cacteae_P9261,
15 5d_Cactoideae-Phyllocacteae_P9255,
16 5e_Cactoideae-Fraileeae_P9233,
17 5f_Cactoideae-Rhipsalideae_P4563,
18 5g_Cactoideae-Notocacteae_P5169,
19 5h_Cactoideae-Cereeae_P9183;
((((((((((1,2),3),4),((5,6),((7,9),8))),10),12),(15,16)),14),((11,18),17)),13,19); 12
((((((((((((1,2),3),4),5),((7,9),8)),6),10),12),(15,16)),14),((11,18),17)),13,19); 11
(((((((((1,2),3),4),((5,6),((7,9),8))),10),(15,16)),14),((11,18),(12,17))),13,19); 7
((((((((((((1,2),3),4),5),((7,9),8)),6),10),12),(15,16)),14),(11,(17,18))),13,19); 6
((((((((((1,2),3),4),((5,6),((7,9),8))),10),(15,16)),14),((11,18),17)),12),13,19); 6
(((((((((1,2),3),4),((5,6),((7,9),8))),10),(15,16)),14),(((11,12),18),17)),13,19); 5
((((((((1,2),3),4),((5,6),((7,9),8))),10),12),((((11,18),17),13),14)),(15,16),19); 5
(((((((((((1,2),3),4),5),((7,9),8)),6),10),(15,16)),14),((11,(12,17)),18)),13,19); 4
((((((((((1,2),3),4),((5,((7,9),8)),6)),10),12),(15,16)),14),(11,(17,18))),13,19); 4
((((((((((1,2),3),4),((5,6),((7,9),8))),10),12),(15,16)),14),(11,(17,18))),13,19); 4
((((((((((1,2),3),4),((5,6),((7,9),8))),10),12),14),(15,16)),((11,17),18)),13,19); 4
((((((((((1,2),3),4),5),((7,9),8)),6),10),12),((((11,18),17),13),14)),(15,16),19); 4
(((((((1,2),3),4),((5,6),((7,9),8))),10),((((11,18),17),(12,13)),14)),(15,16),19); 4
(((((((1,2),3),4),((5,6),((7,9),8))),10),12),(((((11,18),17),13),14),(15,16)),19); 4
((((((((((((1,2),3),4),5),((7,8),9)),6),10),12),(15,16)),14),((11,17),18)),13,19); 3
((((((((((((1,2),3),4),5),((7,8),9)),6),10),12),(15,16)),14),((11,18),17)),13,19); 3
((((((((((((1,2),3),4),5),((7,9),8)),6),10),12),14),(15,16)),(11,(17,18))),13,19); 3
((((((((((1,2),3),4),((5,((7,9),8)),6)),10),12),(15,16)),14),((11,18),17)),13,19); 3
((((((((((1,2),3),4),((5,6),((7,8),9))),10),12),(15,16)),14),((11,18),17)),13,19); 3
((((((((((1,2),3),4),((5,6),((7,9),8))),10),12),(15,16)),14),((11,17),18)),13,19); 3
((((((((((1,2),3),4),5),((7,9),8)),6),10),12),(15,16)),((((11,18),17),13),14),19); 3
(((((((((1,2),3),4),((5,6),((7,9),8))),10),(15,16)),14),((11,(12,18)),17)),13,19); 3
(((((((1,2),3),4),((5,6),((7,9),8))),10),(15,16)),(((11,(17,18)),(12,13)),14),19); 3
((((((1,2),3),4),((5,6),((7,9),8))),10),((((11,(17,18)),(12,13)),14),(15,16)),19); 3
(((((((((((((1,2),3),4),5),((7,9),8)),6),10),12),14),(15,16)),(11,18)),17),13,19); 2
((((((((((((1,2),3),4),((7,9),8)),5),6),10),12),(15,16)),14),((11,17),18)),13,19); 2
((((((((((((1,2),3),4),((7,9),8)),5),6),10),12),14),(15,16)),((11,18),17)),13,19); 2
((((((((((((1,2),3),4),5),((7,8),9)),6),10),12),(15,16)),14),(11,(17,18))),13,19); 2
((((((((((((1,2),3),4),5),((7,9),8)),6),10),(15,16)),14),((11,18),17)),12),13,19); 2
((((((((((((1,2),3),4),5),((7,9),8)),6),10),(15,16)),14),((11,18),17)),13),12,19); 2
((((((((((((1,2),3),4),5),((7,9),8)),6),10),(15,16)),14),(11,(17,18))),12),13,19); 2
((((((((((((1,2),3),4),5),((7,9),8)),6),10),(15,16)),14),12),((11,17),18)),13,19); 2
((((((((((((1,2),3),4),5),((7,9),8)),6),10),12),14),(15,16)),((11,18),17)),13,19); 2
(((((((((((1,2),3),4),5),((7,9),8)),6),10),(15,16)),14),((11,18),(12,17))),13,19); 2
((((((((((1,2),3),4),((5,6),((7,9),8))),10),(12,(15,16))),14),(11,18)),17),13,19); 2
((((((((((1,2),3),4),((5,6),((7,9),8))),10),(15,16)),14),((11,17),18)),12),13,19); 2
((((((((((1,2),3),4),((5,6),((7,9),8))),10),(15,16)),14),((11,18),17)),13),12,19); 2
((((((((((1,2),3),4),((5,6),((7,9),8))),10),(15,16)),14),(11,(17,18))),12),13,19); 2
((((((((((1,2),3),4),((5,6),((7,9),8))),10),12),14),(15,16)),((11,18),17)),13,19); 2
((((((((((1,2),3),4),((5,6),(7,(8,9)))),10),(15,16)),14),((11,18),17)),13),12,19); 2
((((((((((1,2),3),4),5),((7,9),8)),6),10),12),(15,16)),((((11,17),18),13),14),19); 2
(((((((((1,2),3),((5,6),((7,9),8))),4),10),(15,16)),14),((11,(12,17)),18)),13,19); 2
(((((((((1,2),3),4),((5,((7,9),8)),6)),10),(15,16)),((11,17),18)),(12,13)),14,19); 2
(((((((((1,2),3),4),((5,6),((7,9),8))),10),(12,14)),(15,16)),((11,18),17)),13,19); 2
(((((((((1,2),3),4),((5,6),((7,9),8))),10),14),(15,16)),(((11,12),18),17)),13,19); 2
(((((((((1,2),3),4),(5,((7,9),8))),6),10),12),(15,16)),(((11,(17,18)),13),14),19); 2
(((((((((1,2),3),4),5),((7,8),9)),6),10),12),(((((11,18),17),13),14),(15,16)),19); 2
(((((((((1,2),3),4),5),((7,9),(8,14))),6),10),12),(((11,(17,18)),13),(15,16)),19); 2
(((((((((1,2),3),4),5),((7,9),8)),6),10),(15,16)),((((11,(12,17)),18),13),14),19); 2
(((((((((1,2),3),4),5),((7,9),8)),6),10),(15,16)),((((11,18),(12,17)),13),14),19); 2
((((((((1,2),3),4),((5,6),((7,9),8))),10),12),((((11,17),18),13),14)),(15,16),19); 2
((((((((1,2),3),4),5),((7,9),8)),6),10),(((((11,18),17),(12,13)),14),(15,16)),19); 2
((((((((1,2),3),4),5),((7,9),8)),6),10),((((11,18),(14,17)),(12,13)),(15,16)),19); 2
(((((((1,2),3),4),((5,6),((7,9),8))),10),(((11,(17,18)),(12,13)),14)),(15,16),19); 2
(((((((1,2),3),4),((5,6),(7,(8,9)))),10),((((11,18),17),(12,13)),14)),(15,16),19); 2
(((((((((((((1,2),3),4),5),((7,9),8)),6),10),(15,16)),14),(11,18)),17),13),12,19); 1
(((((((((((((1,2),3),4),5),((7,9),8)),6),10),12),(15,16)),14),(11,18)),17),13,19); 1
(((((((((((((1,2),3),4),5),(7,(8,9))),6),10),14),(15,16)),12),(11,18)),17),13,19); 1
((((((((((((1,2),3),14),4),5),((7,9),8)),6),10),12),(15,16)),((11,18),17)),13,19); 1
((((((((((((1,2),3),4),((7,9),8)),(5,6)),10),(15,16)),(11,18)),12),17),13),14,19); 1
((((((((((((1,2),3),4),((7,9),8)),(5,6)),10),12),(15,16)),14),(11,18)),17),13,19); 1
((((((((((((1,2),3),4),((7,9),8)),5),6),10),(15,16)),14),(11,18)),(12,17)),13,19); 1
((((((((((((1,2),3),4),((7,9),8)),5),6),10),12),14),(15,16)),(11,(17,18))),13,19); 1
((((((((((((1,2),3),4),(5,14)),6),((7,8),9)),10),(15,16)),(11,18)),17),13),12,19); 1
((((((((((((1,2),3),4),5),((7,8),9)),6),10),(15,16)),14),((11,18),17)),12),13,19); 1
((((((((((((1,2),3),4),5),((7,8),9)),6),10),12),(15,16)),((11,18),17)),14),13,19); 1
((((((((((((1,2),3),4),5),((7,9),(8,14))),6),10),(15,16)),(11,18)),12),17),13,19); 1
((((((((((((1,2),3),4),5),((7,9),8)),6),10),(15,16)),((11,18),17)),12),13),14,19); 1
((((((((((((1,2),3),4),5),((7,9),8)),6),10),(15,16)),12),((11,18),17)),13),14,19); 1
((((((((((((1,2),3),4),5),((7,9),8)),6),10),(15,16)),14),((11,17),18)),13),12,19); 1
((((((((((((1,2),3),4),5),((7,9),8)),6),10),(15,16)),14),((11,18),12)),17),13,19); 1
((((((((((((1,2),3),4),5),((7,9),8)),6),10),(15,16)),14),12),((11,18),17)),13,19); 1
((((((((((((1,2),3),4),5),((7,9),8)),6),10),12),(15,16)),14),((11,17),18)),13,19); 1
((((((((((((1,2),3),4),5),((7,9),8)),6),10),12),14),(15,16)),((11,17),18)),13,19); 1
((((((((((((1,2),3),4),5),((7,9),8)),6),10),14),(15,16)),12),((11,17),18)),13,19); 1
((((((((((((1,2),3),4),5),(7,(8,9))),6),10),(15,16)),(11,(14,18))),12),17),13,19); 1
((((((((((((1,2),3),4),5),(7,(8,9))),6),10),(15,16)),14),((11,18),17)),12),13,19); 1
((((((((((((1,2),3),4),5),(7,(8,9))),6),10),12),(15,16)),14),((11,18),17)),13,19); 1
((((((((((((1,2),3),4),5),(7,(8,9))),6),10),12),14),(15,16)),((11,18),17)),13,19); 1
((((((((((((1,2),3),4),5),(7,(8,9))),6),10),12),14),(15,16)),(11,(17,18))),13,19); 1
((((((((((((1,2),3),5),((7,9),8)),4),6),10),12),(15,16)),14),((11,18),17)),13,19); 1
(((((((((((1,2),3),((7,9),8)),4),(5,6)),10),14),(15,16)),((11,18),17)),13),12,19); 1
(((((((((((1,2),3),(5,((7,9),(8,14)))),4),6),10),(15,16)),(11,18)),12),17),13,19); 1
(((((((((((1,2),3),(5,((7,9),8))),4),6),10),(15,16)),14),((11,17),18)),12),13,19); 1
(((((((((((1,2),3),(5,((7,9),8))),4),6),10),12),(15,16)),14),((11,17),18)),13,19); 1
(((((((((((1,2),3),(5,((7,9),8))),6),4),10),(15,16)),14),(11,18)),(12,17)),13,19); 1
(((((((((((1,2),3),14),(5,((7,9),8))),4),6),10),(15,16)),(11,(17,18))),13),12,19); 1
(((((((((((1,2),3),14),4),((5,((7,9),8)),6)),10),(15,16)),(11,18)),17),12),13,19); 1
(((((((((((1,2),3),4),((5,((7,9),8)),6)),10),(15,16)),14),(11,18)),17),12),13,19); 1
(((((((((((1,2),3),4),((5,6),((7,8),9))),10),(15,16)),14),(11,18)),17),13),12,19); 1
(((((((((((1,2),3),4),((5,6),((7,8),9))),10),12),(15,16)),14),(11,18)),17),13,19); 1
(((((((((((1,2),3),4),((5,6),((7,9),8))),10),(15,16)),14),(11,18)),12),17),13,19); 1
(((((((((((1,2),3),4),((5,6),((7,9),8))),10),(15,16)),14),(11,18)),17),12),13,19); 1
(((((((((((1,2),3),4),((5,6),((7,9),8))),10),12),(15,16)),14),(11,18)),17),13,19); 1
(((((((((((1,2),3),4),((5,6),((7,9),8))),10),12),14),(15,16)),(11,18)),17),13,19); 1
(((((((((((1,2),3),4),((5,6),(7,(8,9)))),10),12),(15,16)),14),(11,18)),17),13,19); 1
(((((((((((1,2),3),4),((7,8),9)),5),6),10),(15,16)),14),((11,12),(17,18))),13,19); 1
(((((((((((1,2),3),4),((7,8),9)),5),6),10),(15,16)),14),((11,18),(12,17))),13,19); 1
(((((((((((1,2),3),4),((7,8),9)),5),6),10),14),(15,16)),((11,(12,17)),18)),13,19); 1
(((((((((((1,2),3),4),((7,9),8)),(5,6)),10),(15,16)),14),((11,17),18)),13),12,19); 1
(((((((((((1,2),3),4),((7,9),8)),(5,6)),10),12),(15,16)),14),((11,18),17)),13,19); 1
(((((((((((1,2),3),4),(5,((7,8),9))),6),10),(15,16)),((11,18),14)),12),17),13,19); 1
(((((((((((1,2),3),4),(5,((7,8),9))),6),10),(15,16)),14),(11,(17,18))),12),13,19); 1
(((((((((((1,2),3),4),(5,((7,9),8))),6),10),(15,16)),12),14),((11,17),18)),13,19); 1
(((((((((((1,2),3),4),(5,((7,9),8))),6),10),(15,16)),14),((11,17),18)),12),13,19); 1
(((((((((((1,2),3),4),(5,((7,9),8))),6),10),(15,16)),14),((11,17),18)),13),12,19); 1
(((((((((((1,2),3),4),(5,((7,9),8))),6),10),(15,16)),14),((11,18),17)),13),12,19); 1
(((((((((((1,2),3),4),(5,((7,9),8))),6),10),(15,16)),14),(11,(17,18))),12),13,19); 1
(((((((((((1,2),3),4),(5,((7,9),8))),6),10),12),(15,16)),14),((11,18),17)),13,19); 1
(((((((((((1,2),3),4),(5,((7,9),8))),6),10),14),(15,16)),12),(11,(17,18))),13,19); 1
(((((((((((1,2),3),4),(5,((7,9),8))),6),10),14),12),(15,16)),((11,17),18)),13,19); 1
(((((((((((1,2),3),4),(5,(7,(8,9)))),6),10),12),(15,16)),14),((11,17),18)),13,19); 1
(((((((((((1,2),3),4),(5,6)),((7,9),8)),10),(15,16)),14),(11,(17,18))),12),13,19); 1
(((((((((((1,2),3),4),(5,6)),((7,9),8)),10),14),(15,16)),12),(11,(17,18))),13,19); 1
(((((((((((1,2),3),4),(7,(8,9))),5),6),10),(14,(15,16))),((11,17),18)),13),12,19); 1
(((((((((((1,2),3),4),14),5),((7,9),8)),6),10),12),((11,18),(13,17))),(15,16),19); 1
(((((((((((1,2),3),4),5),(((7,8),9),14)),6),10),(15,16)),12),((11,17),18)),13,19); 1
(((((((((((1,2),3),4),5),((7,9),8)),(10,14)),6),(15,16)),((11,18),17)),12),13,19); 1
(((((((((((1,2),3),4),5),((7,9),8)),6),10),(12,14)),(15,16)),((11,18),17)),13,19); 1
(((((((((((1,2),3),4),5),((7,9),8)),6),10),(12,14)),(15,16)),(11,(17,18))),13,19); 1
(((((((((((1,2),3),4),5),((7,9),8)),6),10),(15,16)),14),(((11,12),17),18)),13,19); 1
(((((((((((1,2),3),4),5),((7,9),8)),6),10),(15,16)),14),(((11,12),18),17)),13,19); 1
(((((((((((1,2),3),4),5),((7,9),8)),6),10),(15,16)),14),(((11,17),18),12)),13,19); 1
(((((((((((1,2),3),4),5),((7,9),8)),6),10),(15,16)),14),(((11,18),17),12)),13,19); 1
(((((((((((1,2),3),4),5),((7,9),8)),6),10),(15,16)),14),((11,(17,18)),12)),13,19); 1
(((((((((((1,2),3),4),5),((7,9),8)),6),10),(15,16)),14),(11,((12,17),18))),13,19); 1
(((((((((((1,2),3),4),5),((7,9),8)),6),10),12),(15,16)),(((11,18),17),14)),13,19); 1
(((((((((((1,2),3),4),5),((7,9),8)),6),10),12),(15,16)),((11,17),(14,18))),13,19); 1
(((((((((((1,2),3),4),5),((7,9),8)),6),10),12),(15,16)),(11,(14,(17,18)))),13,19); 1
(((((((((((1,2),3),4),5),((7,9),8)),6),10),14),(15,16)),((11,(17,18)),12)),13,19); 1
(((((((((((1,2),3),4),5),(7,(8,9))),6),10),(12,(15,16))),14),((11,18),17)),13,19); 1
(((((((((((1,2),3),4),5),(7,(8,9))),6),10),(15,16)),14),(((11,12),18),17)),13,19); 1
(((((((((((1,2),3),4),5),(7,(8,9))),6),10),(15,16)),14),((11,(12,17)),18)),13,19); 1
(((((((((((1,2),3),4),5),(7,(8,9))),6),10),(15,16)),14),((11,18),(12,17))),13,19); 1
(((((((((((1,2),3),4),5),(7,(8,9))),6),10),(15,16)),14),(11,((12,17),18))),13,19); 1
(((((((((((1,2),3),4),5),6),((7,9),8)),(10,14)),(15,16)),12),((11,17),18)),13,19); 1
(((((((((((1,2),3),4),6),(5,((7,8),9))),10),(15,16)),14),(11,(17,18))),12),13,19); 1
(((((((((((1,2),3),5),((7,9),8)),4),6),10),(15,16)),14),(11,(17,18))),(12,13),19); 1
(((((((((((1,2),3),5),4),(7,(8,9))),6),10),(12,14)),(15,16)),((11,18),17)),13,19); 1
((((((((((1,2),3),((5,6),((7,9),8))),4),10),12),14),(15,16)),((11,18),17)),13,19); 1
((((((((((1,2),3),((7,9),8)),(5,6)),4),10),(15,16)),14),((11,(12,17)),18)),13,19); 1
((((((((((1,2),3),((7,9),8)),5),6),4),10),((14,16),15)),(((11,12),18),17)),13,19); 1
((((((((((1,2),3),(5,((7,9),8))),4),6),10),(15,16)),(((11,18),14),17)),12),13,19); 1
((((((((((1,2),3),(5,((7,9),8))),6),4),10),(15,16)),14),((11,18),(12,17))),13,19); 1
((((((((((1,2),3),14),4),((5,6),((7,9),8))),10),(15,16)),(11,18)),17),(12,13),19); 1
((((((((((1,2),3),14),4),((5,6),((7,9),8))),10),12),(15,16)),((11,18),17)),13,19); 1
((((((((((1,2),3),14),4),(5,((7,9),8))),6),10),12),(((11,17),18),13)),(15,16),19); 1
((((((((((1,2),3),4),((5,((7,9),8)),6)),10),(15,16)),14),((11,18),17)),12),13,19); 1
((((((((((1,2),3),4),((5,((7,9),8)),6)),10),(15,16)),14),(11,(17,18))),12),13,19); 1
((((((((((1,2),3),4),((5,((7,9),8)),6)),10),(15,16)),14),12),((11,17),18)),13,19); 1
((((((((((1,2),3),4),((5,((7,9),8)),6)),10),14),(15,16)),12),((11,17),18)),13,19); 1
((((((((((1,2),3),4),((5,(7,(8,9))),6)),10),12),(15,16)),14),(11,(17,18))),13,19); 1
((((((((((1,2),3),4),((5,6),((7,8),9))),10),(15,16)),14),((11,18),17)),12),13,19); 1
((((((((((1,2),3),4),((5,6),((7,8),9))),10),12),(15,16)),14),((11,17),18)),13,19); 1
((((((((((1,2),3),4),((5,6),((7,8),9))),10),12),(15,16)),14),(11,(17,18))),13,19); 1
((((((((((1,2),3),4),((5,6),((7,8),9))),10),14),(15,16)),((11,17),18)),12),13,19); 1
((((((((((1,2),3),4),((5,6),((7,9),8))),10),(15,16)),((11,18),17)),13),12),14,19); 1
((((((((((1,2),3),4),((5,6),((7,9),8))),10),(15,16)),(11,18)),14),(12,17)),13,19); 1
((((((((((1,2),3),4),((5,6),((7,9),8))),10),(15,16)),14),((11,17),18)),13),12,19); 1
((((((((((1,2),3),4),((5,6),((7,9),8))),10),(15,16)),14),(11,(17,18))),13),12,19); 1
((((((((((1,2),3),4),((5,6),((7,9),8))),10),(15,16)),14),12),((11,18),17)),13,19); 1
((((((((((1,2),3),4),((5,6),((7,9),8))),10),(15,16)),14),12),(11,(17,18))),13,19); 1
((((((((((1,2),3),4),((5,6),((7,9),8))),10),12),(14,(15,16))),(11,18)),17),13,19); 1
((((((((((1,2),3),4),((5,6),((7,9),8))),10),14),(15,16)),12),(11,(17,18))),13,19); 1
((((((((((1,2),3),4),((5,6),((7,9),8))),10),14),12),(15,16)),((11,18),17)),13,19); 1
((((((((((1,2),3),4),((5,6),((7,9),8))),10),14),12),(15,16)),(11,(17,18))),13,19); 1
((((((((((1,2),3),4),((5,6),(7,(8,9)))),10),(15,16)),14),12),((11,18),17)),13,19); 1
((((((((((1,2),3),4),((5,6),(7,(8,9)))),10),12),(15,16)),14),((11,17),18)),13,19); 1
((((((((((1,2),3),4),((5,6),(7,(8,9)))),10),12),(15,16)),14),((11,18),17)),13,19); 1
((((((((((1,2),3),4),((5,6),(7,(8,9)))),10),12),(15,16)),14),(11,(17,18))),13,19); 1
((((((((((1,2),3),4),((5,6),(7,(8,9)))),10),14),(15,16)),((11,18),17)),12),13,19); 1
((((((((((1,2),3),4),((5,6),(7,(8,9)))),10),14),(15,16)),(11,18)),(12,17)),13,19); 1
((((((((((1,2),3),4),((7,9),8)),(5,6)),10),(15,16)),14),(((11,12),18),17)),13,19); 1
((((((((((1,2),3),4),((7,9),8)),(5,6)),10),(15,16)),14),((11,18),17)),(12,13),19); 1
((((((((((1,2),3),4),((7,9),8)),(5,6)),10),12),(15,16)),((11,18),(14,17))),13,19); 1
((((((((((1,2),3),4),((7,9),8)),(5,6)),10),12),(15,16)),((11,18),17)),(13,14),19); 1
((((((((((1,2),3),4),((7,9),8)),5),6),10),12),((((11,17),18),13),14)),(15,16),19); 1
((((((((((1,2),3),4),((7,9),8)),5),6),10),12),(15,16)),((((11,17),18),13),14),19); 1
((((((((((1,2),3),4),(5,((7,14),(8,9)))),6),10),12),(15,16)),((11,17),18)),13,19); 1
((((((((((1,2),3),4),(5,((7,9),8))),6),10),(15,16)),14),(((11,17),18),12)),13,19); 1
((((((((((1,2),3),4),(5,((7,9),8))),6),10),(15,16)),14),(((11,18),17),12)),13,19); 1
((((((((((1,2),3),4),(5,((7,9),8))),6),10),(15,16)),14),((11,(12,17)),18)),13,19); 1
((((((((((1,2),3),4),(5,((7,9),8))),6),10),12),(14,(15,16))),(11,(17,18))),13,19); 1
((((((((((1,2),3),4),(5,((7,9),8))),6),10),14),12),(((11,18),17),13)),(15,16),19); 1
((((((((((1,2),3),4),(5,(6,((7,9),8)))),10),(15,16)),14),12),((11,17),18)),13,19); 1
((((((((((1,2),3),4),(5,(7,(8,9)))),6),10),(15,16)),14),((11,(12,17)),18)),13,19); 1
((((((((((1,2),3),4),(5,6)),(7,(8,9))),10),(15,16)),14),(((11,12),18),17)),13,19); 1
((((((((((1,2),3),4),5),(((7,14),8),9)),6),10),12),(((11,18),17),13)),(15,16),19); 1
((((((((((1,2),3),4),5),(((7,14),9),8)),6),10),(15,16)),(((11,12),17),18)),13,19); 1
((((((((((1,2),3),4),5),((7,(8,9)),14)),6),10),(15,16)),((11,18),(12,17))),13,19); 1
((((((((((1,2),3),4),5),((7,8),9)),6),10),12),(15,16)),((((11,17),18),13),14),19); 1
((((((((((1,2),3),4),5),((7,9),8)),6),10),(15,16)),((((11,12),17),18),14)),13,19); 1
((((((((((1,2),3),4),5),((7,9),8)),6),10),(15,16)),((11,((14,17),18)),12)),13,19); 1
((((((((((1,2),3),4),5),((7,9),8)),6),10),12),(15,16)),(((11,18),(13,17)),14),19); 1
((((((((((1,2),3),4),5),(7,((8,14),9))),6),10),(15,16)),((11,17),(12,18))),13,19); 1
((((((((((1,2),3),4),5),(7,(8,9))),6),10),((11,((12,17),18)),13)),(15,16)),14,19); 1
((((((((((1,2),3),4),5),(7,(8,9))),6),10),(15,16)),((((11,14),18),17),12)),13,19); 1
((((((((((1,2),3),4),5),(7,(8,9))),6),10),12),(15,16)),(((11,(17,18)),13),14),19); 1
(((((((((1,2),3),(((5,14),((7,8),9)),6)),4),10),12),(15,16)),((11,18),17)),13,19); 1
(((((((((1,2),3),((5,6),((7,8),9))),4),10),(15,16)),14),(((11,17),18),12)),13,19); 1
(((((((((1,2),3),(4,14)),((5,6),((7,9),8))),10),(15,16)),(11,(17,18))),13),12,19); 1
(((((((((1,2),3),(5,((7,8),9))),4),6),10),(15,16)),(((11,18),17),12)),(13,14),19); 1
(((((((((1,2),3),(5,((7,9),8))),4),6),10),((14,16),15)),(((11,12),17),18)),13,19); 1
(((((((((1,2),3),(7,(8,9))),(4,5)),6),10),14),(15,16)),((11,(17,18)),(12,13)),19); 1
(((((((((1,2),3),4),((5,((7,8),9)),6)),10),(15,16)),(((11,14),18),17)),12),13,19); 1
(((((((((1,2),3),4),((5,((7,9),8)),6)),10),((14,16),15)),((11,18),17)),12),13,19); 1
(((((((((1,2),3),4),((5,((7,9),8)),6)),10),(15,16)),((11,(12,17)),18)),14),13,19); 1
(((((((((1,2),3),4),((5,((7,9),8)),6)),10),(15,16)),14),(((11,18),17),12)),13,19); 1
(((((((((1,2),3),4),((5,((7,9),8)),6)),10),(15,16)),14),((11,18),17)),(12,13),19); 1
(((((((((1,2),3),4),((5,(6,14)),((7,9),8))),10),(15,16)),12),((11,18),17)),13,19); 1
(((((((((1,2),3),4),((5,(7,(8,9))),6)),10),(15,16)),(((11,14),18),17)),13),12,19); 1
(((((((((1,2),3),4),((5,(7,(8,9))),6)),10),12),((14,15),16)),((11,18),17)),13,19); 1
(((((((((1,2),3),4),((5,6),(((7,14),9),8))),10),(15,16)),((11,18),17)),12),13,19); 1
(((((((((1,2),3),4),((5,6),(((7,9),14),8))),10),12),(15,16)),((11,18),17)),13,19); 1
(((((((((1,2),3),4),((5,6),((7,8),9))),10),(15,16)),((11,12),(17,18))),13),14,19); 1
(((((((((1,2),3),4),((5,6),((7,8),9))),10),(15,16)),(11,(17,18))),14),(12,13),19); 1
(((((((((1,2),3),4),((5,6),((7,8),9))),10),(15,16)),14),((11,(17,18)),12)),13,19); 1
(((((((((1,2),3),4),((5,6),((7,9),(8,14)))),10),12),(15,16)),((11,17),18)),13,19); 1
(((((((((1,2),3),4),((5,6),((7,9),8))),10),(12,(15,16))),14),((11,17),18)),13,19); 1
(((((((((1,2),3),4),((5,6),((7,9),8))),10),(12,14)),(15,16)),((11,17),18)),13,19); 1
(((((((((1,2),3),4),((5,6),((7,9),8))),10),(15,16)),(((11,17),18),14)),12),13,19); 1
(((((((((1,2),3),4),((5,6),((7,9),8))),10),(15,16)),(((11,18),12),17)),13),14,19); 1
(((((((((1,2),3),4),((5,6),((7,9),8))),10),(15,16)),((11,(14,17)),18)),12),13,19); 1
(((((((((1,2),3),4),((5,6),((7,9),8))),10),(15,16)),((11,(14,17)),18)),13),12,19); 1
(((((((((1,2),3),4),((5,6),((7,9),8))),10),(15,16)),((11,(17,18)),14)),12),13,19); 1
(((((((((1,2),3),4),((5,6),((7,9),8))),10),(15,16)),((11,18),(12,17))),13),14,19); 1
(((((((((1,2),3),4),((5,6),((7,9),8))),10),(15,16)),(11,((14,17),18))),12),13,19); 1
(((((((((1,2),3),4),((5,6),((7,9),8))),10),(15,16)),12),(((11,18),17),14)),13,19); 1
(((((((((1,2),3),4),((5,6),((7,9),8))),10),(15,16)),12),((11,(14,17)),18)),13,19); 1
(((((((((1,2),3),4),((5,6),((7,9),8))),10),(15,16)),14),(((11,17),18),12)),13,19); 1
(((((((((1,2),3),4),((5,6),((7,9),8))),10),(15,16)),14),(((11,18),17),12)),13,19); 1
(((((((((1,2),3),4),((5,6),((7,9),8))),10),(15,16)),14),((11,(12,17)),18)),13,19); 1
(((((((((1,2),3),4),((5,6),((7,9),8))),10),(15,16)),14),((11,18),17)),(12,13),19); 1
(((((((((1,2),3),4),((5,6),((7,9),8))),10),(15,16)),14),(11,((12,17),18))),13,19); 1
(((((((((1,2),3),4),((5,6),((7,9),8))),10),(15,16)),14),(11,(17,18))),(12,13),19); 1
(((((((((1,2),3),4),((5,6),((7,9),8))),10),12),(15,16)),(((11,18),14),17)),13,19); 1
(((((((((1,2),3),4),((5,6),((7,9),8))),10),12),(15,16)),(11,((14,17),18))),13,19); 1
(((((((((1,2),3),4),((5,6),(7,(8,9)))),10),(12,14)),(15,16)),((11,18),17)),13,19); 1
(((((((((1,2),3),4),((5,6),(7,(8,9)))),10),(15,16)),14),(((11,12),17),18)),13,19); 1
(((((((((1,2),3),4),((5,6),(7,(8,9)))),10),(15,16)),14),((11,12),(17,18))),13,19); 1
(((((((((1,2),3),4),((5,6),(7,(8,9)))),10),(15,16)),14),((11,18),(12,17))),13,19); 1
(((((((((1,2),3),4),((5,6),(7,(8,9)))),10),(15,16)),14),(11,((12,17),18))),13,19); 1
(((((((((1,2),3),4),((5,6),(7,(8,9)))),10),(15,16)),14),(11,(17,18))),(12,13),19); 1
(((((((((1,2),3),4),((5,6),(7,(8,9)))),10),12),(15,16)),((11,18),(14,17))),13,19); 1
(((((((((1,2),3),4),((7,9),8)),(5,6)),10),12),(15,16)),(((11,(17,18)),13),14),19); 1
(((((((((1,2),3),4),((7,9),8)),5),6),10),(((11,(14,17)),18),(12,13))),(15,16),19); 1
(((((((((1,2),3),4),((7,9),8)),5),6),10),12),((((11,(17,18)),13),14),(15,16)),19); 1
(((((((((1,2),3),4),(5,((7,9),8))),6),10),12),(((11,(17,18)),13),14)),(15,16),19); 1
(((((((((1,2),3),4),(5,(6,(((7,14),9),8)))),10),12),(15,16)),(11,(17,18))),13,19); 1
(((((((((1,2),3),4),(5,(6,((7,8),9)))),10),12),(15,16)),(((11,18),17),14)),13,19); 1
(((((((((1,2),3),4),(5,(6,((7,9),8)))),10),(15,16)),14),(((11,12),18),17)),13,19); 1
(((((((((1,2),3),4),(5,(6,((7,9),8)))),10),(15,16)),14),((11,(12,17)),18)),13,19); 1
(((((((((1,2),3),4),(5,6)),((7,9),8)),10),12),(15,16)),((((11,18),17),13),14),19); 1
(((((((((1,2),3),4),(7,(8,9))),5),6),10),((((11,17),18),(12,13)),14)),(15,16),19); 1
(((((((((1,2),3),4),5),((7,(8,9)),14)),6),10),12),(((11,(17,18)),13),(15,16)),19); 1
(((((((((1,2),3),4),5),((7,8),9)),6),10),(15,16)),(((((11,18),17),12),13),14),19); 1
(((((((((1,2),3),4),5),((7,8),9)),6),10),(15,16)),((((11,18),17),(12,13)),14),19); 1
(((((((((1,2),3),4),5),((7,8),9)),6),10),(15,16)),(((11,18),((12,13),17)),14),19); 1
(((((((((1,2),3),4),5),((7,9),(8,14))),6),10),12),((((11,18),17),13),(15,16)),19); 1
(((((((((1,2),3),4),5),((7,9),8)),6),(10,14)),12),((((11,17),18),13),(15,16)),19); 1
(((((((((1,2),3),4),5),((7,9),8)),6),10),((((11,18),17),(12,13)),14)),(15,16),19); 1
(((((((((1,2),3),4),5),((7,9),8)),6),10),(((11,(17,18)),(12,13)),14)),(15,16),19); 1
(((((((((1,2),3),4),5),((7,9),8)),6),10),(((11,18),17),(12,(13,14)))),(15,16),19); 1
(((((((((1,2),3),4),5),((7,9),8)),6),10),(15,16)),(((((11,18),17),13),14),12),19); 1
(((((((((1,2),3),4),5),((7,9),8)),6),10),(15,16)),(((11,(17,18)),(12,13)),14),19); 1
(((((((((1,2),3),4),5),((7,9),8)),6),10),12),(((((11,18),17),13),14),(15,16)),19); 1
(((((((((1,2),3),4),5),((7,9),8)),6),10),12),((((11,(17,18)),13),14),(15,16)),19); 1
(((((((((1,2),3),4),5),((7,9),8)),6),10),12),((((11,18),17),13),((14,15),16)),19); 1
(((((((((1,2),3),4),5),(7,(8,9))),6),10),((((11,18),17),(12,13)),14)),(15,16),19); 1
(((((((((1,2),3),4),5),(7,(8,9))),6),10),(((11,(17,18)),(12,13)),14)),(15,16),19); 1
(((((((((1,2),3),4),5),6),((7,9),8)),10),(((((11,18),17),13),12),14)),(15,16),19); 1
(((((((((1,2),3),5),4),((7,9),8)),6),10),12),(((((11,18),17),13),(15,16)),14),19); 1
((((((((1,2),3),((5,6),((7,8),9))),4),10),(15,16)),((11,18),(12,17))),(13,14),19); 1
((((((((1,2),3),((5,6),(7,((8,14),9)))),4),10),(15,16)),((11,(12,17)),18)),13,19); 1
((((((((1,2),3),(4,((5,6),((7,9),8)))),10),(15,16)),14),(((11,12),18),17)),13,19); 1
((((((((1,2),3),(4,14)),((5,6),((7,9),8))),10),(15,16)),(((11,12),17),18)),13,19); 1
((((((((1,2),3),(5,(6,((7,9),8)))),4),(10,14)),(15,16)),((11,18),(12,17))),13,19); 1
((((((((1,2),3),(5,(7,(8,9)))),4),6),10),((((11,18),(12,17)),13),14)),(15,16),19); 1
((((((((1,2),3),14),4),((5,6),((7,9),8))),10),(15,16)),(((11,12),(17,18)),13),19); 1
((((((((1,2),3),14),4),((5,6),((7,9),8))),10),12),((((11,17),18),13),(15,16)),19); 1
((((((((1,2),3),4),((5,((7,8),9)),6)),10),(12,14)),(((11,18),17),13)),(15,16),19); 1
((((((((1,2),3),4),((5,((7,8),9)),6)),10),12),(15,16)),((((11,18),17),13),14),19); 1
((((((((1,2),3),4),((5,((7,9),8)),6)),10),12),(15,16)),((((11,17),18),13),14),19); 1
((((((((1,2),3),4),((5,6),(((7,14),9),8))),10),(15,16)),((11,(17,18)),12)),13,19); 1
((((((((1,2),3),4),((5,6),(((7,9),14),8))),10),(15,16)),(((11,18),17),12)),13,19); 1
((((((((1,2),3),4),((5,6),(((7,9),8),14))),10),(15,16)),(((11,12),17),18)),13,19); 1
((((((((1,2),3),4),((5,6),(((7,9),8),14))),10),(15,16)),(11,((12,17),18))),13,19); 1
((((((((1,2),3),4),((5,6),((7,(8,14)),9))),10),(15,16)),((11,18),(12,17))),13,19); 1
((((((((1,2),3),4),((5,6),((7,(9,14)),8))),10),12),(((11,18),17),13)),(15,16),19); 1
((((((((1,2),3),4),((5,6),((7,8),(9,14)))),10),(15,16)),((11,(12,17)),18)),13,19); 1
((((((((1,2),3),4),((5,6),((7,8),(9,14)))),10),(15,16)),((11,18),(12,17))),13,19); 1
((((((((1,2),3),4),((5,6),((7,8),9))),10),12),14),(((11,(17,18)),13),(15,16)),19); 1
((((((((1,2),3),4),((5,6),((7,9),(8,14)))),10),(15,16)),(((11,12),17),18)),13,19); 1
((((((((1,2),3),4),((5,6),((7,9),8))),10),(14,(15,16))),((11,18),(12,17))),13,19); 1
((((((((1,2),3),4),((5,6),((7,9),8))),10),(15,16)),((((11,14),18),17),12)),13,19); 1
((((((((1,2),3),4),((5,6),((7,9),8))),10),(15,16)),(((11,18),17),(12,14))),13,19); 1
((((((((1,2),3),4),((5,6),((7,9),8))),10),(15,16)),((11,((12,14),17)),18)),13,19); 1
((((((((1,2),3),4),((5,6),((7,9),8))),10),(15,16)),((11,(14,17)),18)),(12,13),19); 1
((((((((1,2),3),4),((5,6),((7,9),8))),10),(15,16)),((11,18),(12,17))),(13,14),19); 1
((((((((1,2),3),4),((5,6),((7,9),8))),10),12),(15,16)),((((11,17),18),13),14),19); 1
((((((((1,2),3),4),((5,6),((7,9),8))),10),12),(15,16)),((((11,18),17),13),14),19); 1
((((((((1,2),3),4),((5,6),((7,9),8))),10),12),(15,16)),(((11,18),(13,17)),14),19); 1
((((((((1,2),3),4),((5,6),((7,9),8))),10),14),(((11,18),17),(12,13))),(15,16),19); 1
((((((((1,2),3),4),((5,6),((7,9),8))),10),14),(15,16)),(((11,18),17),(12,13)),19); 1
((((((((1,2),3),4),((5,6),(7,(8,(9,14))))),10),(15,16)),(((11,17),18),12)),13,19); 1
((((((((1,2),3),4),((5,6),(7,(8,9)))),10),(15,16)),(((11,12),(14,18)),17)),13,19); 1
((((((((1,2),3),4),((5,6),(7,(8,9)))),10),12),((((11,17),18),13),14)),(15,16),19); 1
((((((((1,2),3),4),((5,6),(7,(8,9)))),10),12),((((11,18),17),13),14)),(15,16),19); 1
((((((((1,2),3),4),((7,9),8)),(5,6)),10),(15,16)),(((11,(17,18)),(12,13)),14),19); 1
((((((((1,2),3),4),((7,9),8)),(5,6)),10),14),((((11,18),17),(12,13)),(15,16)),19); 1
((((((((1,2),3),4),((7,9),8)),5),6),10),(((((11,18),17),(12,13)),14),(15,16)),19); 1
((((((((1,2),3),4),(5,((7,9),(8,14)))),6),10),12),(((11,(17,18)),13),(15,16)),19); 1
((((((((1,2),3),4),(5,((7,9),8))),6),10),(15,16)),((((11,18),17),(12,13)),14),19); 1
((((((((1,2),3),4),(5,((7,9),8))),6),10),(15,16)),((11,(((12,17),14),18)),13),19); 1
((((((((1,2),3),4),(5,((7,9),8))),6),10),12),(((((11,18),17),13),14),(15,16)),19); 1
((((((((1,2),3),4),(5,(6,(((7,9),14),8)))),10),12),(((11,18),17),13)),(15,16),19); 1
((((((((1,2),3),4),(5,(7,(8,9)))),6),10),(15,16)),((((11,18),(12,17)),13),14),19); 1
((((((((1,2),3),4),(5,6)),((7,8),9)),10),((14,16),15)),(((11,(17,18)),13),12),19); 1
((((((((1,2),3),4),(7,(8,9))),5),6),10),(((((11,18),(12,17)),13),14),(15,16)),19); 1
((((((((1,2),3),4),(7,(8,9))),5),6),10),((((11,(17,18)),(12,13)),14),(15,16)),19); 1
((((((((1,2),3),4),5),((7,8),9)),6),10),((((11,((12,17),18)),13),14),(15,16)),19); 1
((((((((1,2),3),4),5),((7,9),8)),6),10),(((((11,(12,17)),18),13),14),(15,16)),19); 1
((((((((1,2),3),4),5),((7,9),8)),6),10),(((((11,(17,18)),13),12),14),(15,16)),19); 1
((((((((1,2),3),4),5),((7,9),8)),6),10),((((11,(17,18)),(12,13)),(15,16)),14),19); 1
((((((((1,2),3),4),5),((7,9),8)),6),10),((((11,18),((12,13),17)),(15,16)),14),19); 1
((((((((1,2),3),4),5),((7,9),8)),6),10),((((11,18),((12,13),17)),14),(15,16)),19); 1
((((((((1,2),3),4),5),(7,(8,9))),6),10),(((((11,17),18),(12,13)),(15,16)),14),19); 1
((((((((1,2),3),4),5),(7,(8,9))),6),10),((((11,18),(14,17)),(12,13)),(15,16)),19); 1
((((((((1,2),3),4),6),(5,((7,9),8))),10),(15,16)),((11,((14,18),17)),(12,13)),19); 1
(((((((1,2),3),4),((5,((7,8),9)),6)),10),((((11,18),17),(12,13)),14)),(15,16),19); 1
(((((((1,2),3),4),((5,((7,9),(8,14))),6)),10),(((11,12),(17,18)),13)),(15,16),19); 1
(((((((1,2),3),4),((5,((7,9),8)),6)),10),(((((11,12),18),17),13),14)),(15,16),19); 1
(((((((1,2),3),4),((5,((7,9),8)),6)),10),((((11,18),17),(12,13)),14)),(15,16),19); 1
(((((((1,2),3),4),((5,((7,9),8)),6)),10),(((11,18),((12,13),17)),(15,16))),14,19); 1
(((((((1,2),3),4),((5,((7,9),8)),6)),10),(15,16)),(((11,(17,18)),(12,13)),14),19); 1
(((((((1,2),3),4),((5,((7,9),8)),6)),10),12),(((((11,18),17),13),14),(15,16)),19); 1
(((((((1,2),3),4),((5,(7,(8,9))),6)),10),(15,16)),((((11,17),18),(12,13)),14),19); 1
(((((((1,2),3),4),((5,(7,(8,9))),6)),10),12),(((((11,17),18),13),14),(15,16)),19); 1
(((((((1,2),3),4),((5,6),(((7,14),9),8))),10),12),((((11,18),17),13),(15,16)),19); 1
(((((((1,2),3),4),((5,6),((7,8),9))),10),((((11,17),18),14),(12,13))),(15,16),19); 1
(((((((1,2),3),4),((5,6),((7,8),9))),10),(15,16)),(((((11,18),17),13),12),14),19); 1
(((((((1,2),3),4),((5,6),((7,8),9))),10),(15,16)),((((11,18),17),(12,13)),14),19); 1
(((((((1,2),3),4),((5,6),((7,8),9))),10),12),(((11,((14,17),18)),13),(15,16)),19); 1
(((((((1,2),3),4),((5,6),((7,9),8))),10),(((((11,17),18),13),12),14)),(15,16),19); 1
(((((((1,2),3),4),((5,6),((7,9),8))),10),(((((11,18),17),12),13),14)),(15,16),19); 1
(((((((1,2),3),4),((5,6),((7,9),8))),10),((((11,17),18),(12,13)),14)),(15,16),19); 1
(((((((1,2),3),4),((5,6),((7,9),8))),10),(((11,(14,17)),18),(12,13))),(15,16),19); 1
(((((((1,2),3),4),((5,6),((7,9),8))),10),(((11,18),((12,17),13)),14)),(15,16),19); 1
(((((((1,2),3),4),((5,6),((7,9),8))),10),(((11,18),(12,(13,17))),14)),(15,16),19); 1
(((((((1,2),3),4),((5,6),((7,9),8))),10),(((11,18),17),(12,13))),(14,(15,16)),19); 1
(((((((1,2),3),4),((5,6),((7,9),8))),10),(15,16)),(((((11,17),18),12),13),14),19); 1
(((((((1,2),3),4),((5,6),((7,9),8))),10),(15,16)),(((((11,18),17),13),14),12),19); 1
(((((((1,2),3),4),((5,6),((7,9),8))),10),(15,16)),((((11,12),(14,17)),18),13),19); 1
(((((((1,2),3),4),((5,6),((7,9),8))),10),(15,16)),((((11,18),(12,17)),13),14),19); 1
(((((((1,2),3),4),((5,6),((7,9),8))),10),(15,16)),(((11,(14,17)),18),(12,13)),19); 1
(((((((1,2),3),4),((5,6),((7,9),8))),10),(15,16)),(((11,18),((12,13),17)),14),19); 1
(((((((1,2),3),4),((5,6),((7,9),8))),10),12),((((11,(14,17)),18),13),(15,16)),19); 1
(((((((1,2),3),4),((5,6),((7,9),8))),10),12),((((11,(17,18)),13),14),(15,16)),19); 1
(((((((1,2),3),4),((5,6),((7,9),8))),10),12),((((11,18),17),(13,14)),(15,16)),19); 1
(((((((1,2),3),4),((5,6),((7,9),8))),10),12),((((11,18),17),13),((14,16),15)),19); 1
(((((((1,2),3),4),((5,6),(7,(8,9)))),10),(((((11,18),17),12),13),14)),(15,16),19); 1
(((((((1,2),3),4),((5,6),(7,(8,9)))),10),(((((11,18),17),13),12),14)),(15,16),19); 1
(((((((1,2),3),4),((5,6),(7,(8,9)))),10),12),(((((11,18),17),13),14),(15,16)),19); 1
(((((((1,2),3),4),(5,((7,9),8))),6),10),(((((11,18),17),(12,13)),14),(15,16)),19); 1
(((((((1,2),3),4),(5,((7,9),8))),6),10),((((11,(17,18)),(12,13)),14),(15,16)),19); 1
(((((((1,2),3),4),(5,((7,9),8))),6),10),((((11,18),((12,17),14)),13),(15,16)),19); 1
(((((((1,2),3),4),(5,(6,((7,9),8)))),10),12),((((11,(17,18)),13),14),(15,16)),19); 1
((((((1,2),3),((5,6),(7,(8,9)))),4),10),(((((11,(17,18)),13),12),14),(15,16)),19); 1
((((((1,2),3),(4,14)),((5,6),((7,9),8))),10),(((11,18),(12,(13,17))),(15,16)),19); 1
((((((1,2),3),4),((5,(6,14)),(7,(8,9)))),10),(((11,(17,18)),(12,13)),(15,16)),19); 1
((((((1,2),3),4),((5,6),((7,8),9))),10),((((11,(17,18)),(12,13)),14),(15,16)),19); 1
((((((1,2),3),4),((5,6),((7,9),8))),10),((((((11,12),17),18),13),14),(15,16)),19); 1
((((((1,2),3),4),((5,6),((7,9),8))),10),((((((11,12),18),17),13),14),(15,16)),19); 1
((((((1,2),3),4),((5,6),((7,9),8))),10),((((((11,18),12),17),13),14),(15,16)),19); 1
((((((1,2),3),4),((5,6),((7,9),8))),10),(((((11,(12,17)),14),18),13),(15,16)),19); 1
((((((1,2),3),4),((5,6),((7,9),8))),10),(((((11,(12,17)),18),13),14),(15,16)),19); 1
((((((1,2),3),4),((5,6),((7,9),8))),10),(((((11,12),17),18),13),(14,(15,16))),19); 1
((((((1,2),3),4),((5,6),((7,9),8))),10),(((((11,18),(12,17)),13),14),(15,16)),19); 1
((((((1,2),3),4),((5,6),((7,9),8))),10),(((((11,18),17),(12,13)),(15,16)),14),19); 1
((((((1,2),3),4),((5,6),((7,9),8))),10),(((((11,18),17),(12,13)),14),(15,16)),19); 1
((((((1,2),3),4),((5,6),((7,9),8))),10),((((11,((12,17),18)),13),14),(15,16)),19); 1
((((((1,2),3),4),((5,6),((7,9),8))),10),((((11,17),18),(12,13)),((14,16),15)),19); 1
((((((1,2),3),4),((5,6),(7,(8,9)))),10),((((((11,18),17),13),12),(15,16)),14),19); 1
