# Supplementary material for: Phylogenomics and classification of Cactaceae based on hundreds of nuclear genes
Source: Plant Syst Evol. 2025 Aug 11;311(5):28. doi: 10.1007/s00606-025-01948-z (PMC12339657; doi:10.1007/s00606-025-01948-z)
Supplement: Supplementary file 4 — Online Resource 4: Containing alignments and RAxML gene trees for all included loci and all phylogenetic datasets (ZIP 10372 KB) [file 606_2025_1948_MOESM4_ESM.zip › de Vos et al_ESM_4/ESM_data_bucky/5398_consensus.mafft.fastabuckytrees_pruned.t]

#NEXUS
[ID: 4513032012]
[Param: tree]
begin trees;
translate
1 0_Anacampserotaceae_P9315,
2 0_Anacampserotaceae_P9319,
3 0_Anacampserotaceae_P9321,
4 1a_Pereskioideae-Leu_P4619,
5 1b_Pereskioideae-ss_P4637,
6 1b_Pereskioideae-ss_S7212,
7 2a_Opuntioideae-Opuntieae_P4585,
8 2b_Opuntioideae-Cylindropuntieae_P9253,
9 2c_Opuntioideae-Pterocacteae_P4571,
10 3_Maihuenioideae_S5849,
11 4_Blossfeldioideae_P8439,
12 5a_Cactoideae-Lymanbensonieae_P9185,
13 5b_Cactoideae-Copiapoeae_P8881,
14 5c_Cactoideae-Cacteae_P9261,
15 5d_Cactoideae-Phyllocacteae_P9255,
16 5e_Cactoideae-Fraileeae_P9233,
17 5f_Cactoideae-Rhipsalideae_P4563,
18 5g_Cactoideae-Notocacteae_P5169,
19 5h_Cactoideae-Cereeae_P9183;
tree gen.0 = [&U] ((12:0.008425779,(13:0.004008716,((((((9:0.012454633,8:0.0078167146):0.00178239,7:0.014554109):0.01360224,4:0.02657639):0.003161213,((3:0.02545407,(1:0.07584959,2:0.01653979):0.002784857):0.036642234,(6:0.0132221,5:0.004548496):0.001944158):0.0009126965):0.004535645,10:0.0202175542):0.006603583,11:0.003343567):0.001189692):0.0006810864):0.0002780212,(((14:0.0120456139,16:0.01936134):0.0050261046,15:0.012756536):0.0034706969,(17:0.0066085216,(19:0.0136314798,18:0.0043385603):0.001695197):0.0007104621):0.0009408797);
tree gen.1 = [&U] ((11:0.00266456,(13:0.004429736,(((5:0.00419386,(4:0.02256047,((8:0.01138035303,9:0.0087187463):0.001702619,7:0.0120295756):0.01470034):0.0002609249):0.003349742,(((2:0.02048521,1:0.07836532):0.007105451,3:0.02174674):0.033006326,6:0.009076726):0.0004910619):0.001816241,10:0.016711805):0.01078876):0.001199634):0.002917129,((16:0.02191744,(((12:0.008578746,17:0.00817936435):0.0003174501,15:0.014624711):0.0009367628,(19:0.016273268,18:0.010050303):0.006654874):0.0001497338):0.005968212,14:0.01723857149):0.0015697943);
tree gen.2 = [&U] (12:0.00617285,(((13:0.004544966,11:0.01242281):3.846476e-05,(((5:0.003798085,(((9:0.0071935226,8:0.013578064):0.00104653,7:0.0087377602):0.01487228,4:0.02022503):0.002108439):0.003625026,(6:0.01360625,((2:0.01221508,1:0.08230748):0.002700253,3:0.02456916):0.05393634):0.003679204):0.003354923,10:0.0183195892):0.005207585):0.003100673,(((17:0.0051408513,(19:0.0241208328,18:0.0121092989):0.002548738):0.0006278949,(14:0.012541077,16:0.01549359):0.001202714):0.0006085889,15:0.0150449794):0.004093088):0.0001941767);
tree gen.3 = [&U] (((15:0.012671822,12:0.003835576):0.0008948238,((14:0.0115606034,(19:0.01377493773,18:0.0083320927):0.00678587):0.0041360495,(16:0.02516786,17:0.0090382378):0.001987699):0.0014701588):0.002543036,((13:0.002141399,11:0.005707183):0.0001959882,((((((8:0.0132458074,9:0.0104271948):0.0023010345,7:0.009511999):0.01959581,(3:0.01814874,(1:0.07557462,2:0.01118181):0.005619148):0.03448022):0.004215959,6:0.01081488):0.0001524886,(4:0.01949175,5:0.005315478):0.0006917825):0.0006332634,10:0.018099417):0.00976414):0.001536498);
tree gen.4 = [&U] (((16:0.007251471,17:0.0114830475):0.00140434,(((12:0.001938225,(19:0.0237037619,18:0.0107944614):0.00501984):0.003959773,14:0.0162677118):0.0007149682,15:0.0070786706):0.0005755934):0.0006909587,((13:0.005448431,(((6:0.01336809,((4:0.0128391,((9:0.0091990432,8:0.010777722):0.0002480721,7:0.012292835):0.01945125):0.0005082926,5:0.003319642):0.001451025):0.001228225,((1:0.1118578,2:0.01854165):0.004376818,3:0.01737761):0.04920403):0.003907994,10:0.0211698327):0.005533438):0.0007113712,11:0.003562208):0.001814);
tree gen.5 = [&U] (((11:0.006080887,((((6:0.009717608,4:0.01819901):0.001611944,((((2:0.008257651,1:0.07646675):0.001691841,3:0.0299963):0.034612001,(7:0.0077343864,(8:0.0153503046,9:0.010297714):0.003958782):0.01617094):0.004047828,5:0.007854391):0.0009874036):0.001155945,10:0.024384999):0.009813993,13:0.003935612):0.000709466):0.0020080241,((19:0.0201431782,18:0.0069376378):0.005741644,(14:0.0072609861,((12:0.004919322,15:0.01200672):0.002153354,17:0.0079554965):0.0005548165):0.0003492006):0.0009627009):0.0015622332,16:0.01757648);
tree gen.6 = [&U] (((14:0.0095992943,(17:0.0113737247,(19:0.0206895766,18:0.0069907797):0.003307967):0.0048546839):0.0018133642,((16:0.01597257,15:0.0091974958):0.0007480793,12:0.003144593):0.0002737998):0.0035825446,(((((((8:0.015425398,9:0.0088862869):0.006582127,7:0.0089992245):0.01823434,((2:0.01524856,1:0.08559982):0.01178678,3:0.01179832):0.0394707):0.005882753,4:0.01612231):0.0002479468,(5:0.003863658,6:0.01135127):0.00260512):0.002324771,10:0.013513594):0.005682523,(13:0.001194339,11:0.007776361):0.0001091736):0.001592721);
tree gen.7 = [&U] (((11:0.003175727,(((5:0.003672135,(((8:0.005681583,9:0.01158049):0.003839729,7:0.008632244):0.01959414,4:0.01658511):0.0005391521):0.001802739,(((2:0.01754567,1:0.07965721):0.005586714,3:0.01896883):0.03821157,6:0.01168286):0.0007838932):0.01081351,10:0.0182466205):0.009835341):0.0003788372,13:0.00856896):0.002291477,(17:0.0065190389,((15:0.018832112,(12:0.002905426,(19:0.02206138965,18:0.0077152421):0.008078908):0.001216622):0.0008145532,(14:0.0180015064,16:0.01291132):0.0005023873):0.0001725149):0.0003042118);
tree gen.8 = [&U] (((15:0.013680052,(14:0.01277457631,(17:0.006999684,16:0.01573762):0.001133221):0.0008685002):0.0001122626,(12:0.002618469,(19:0.0105750065,18:0.0075436996):0.005707492):0.0027959774):0.003438606,(11:0.003924765,(13:0.001476264,(10:0.019741102,((3:0.02171191,(1:0.0748915,2:0.01080699):0.0153288):0.028566282,((6:0.009119823,4:0.009395883):0.001351506,(5:0.003683406,((9:0.007234391,8:0.01132579):0.003930707,7:0.0124580927):0.018415):0.0002177478):0.0008511034):0.002753908):0.008536367):0.0008692999):0.00142639312);
tree gen.9 = [&U] (12:0.004076855,((13:0.002360433,11:0.007537909):0.0005071769,((((17:0.00709991698,16:0.01992115):0.0005569241,(((((5:0.003728884,((1:0.07328354,2:0.01866819):0.008560618,3:0.01924373):0.04153429):0.0009886144,(4:0.01964282,6:0.01494453):0.00239346):0.003371107,((9:0.0050441207,8:0.0126666722):0.00358728,7:0.0114553508):0.01559655):0.00777262,10:0.021696757):0.006266131,(18:0.006356905,19:0.0266589937):0.007572752):0.001526391):0.000651625,15:0.017647507):0.0006411406,14:0.0165681621):0.0001771391):0.0007927702);
tree gen.10 = [&U] ((16:0.0215599331,(15:0.016405455,(((19:0.01809094397,18:0.0041192458):0.003346599,12:0.003985394):0.001217266,(14:0.013164317,17:0.006549886):0.0001287232):0.001125755):0.001923281):0.004310997,(((((5:0.007056648,(4:0.02503567,((9:0.0085905212,8:0.0100560256):0.002174579,7:0.013897961):0.01586707):0.003416054):0.001077781,((2:0.009393697,1:0.07968924):0.008827619,3:0.01952516):0.04319651):0.0003282745,6:0.006670915):0.003664125,10:0.024532085):0.01144266,(13:0.0028139827,11:0.005471317):0.0006417433):0.001107333);
tree gen.11 = [&U] (((16:0.01843408,14:0.0173562712):0.0006071591,(13:0.00256896,11:0.004715178):0.0013418432):0.002171529,(15:0.014569138,(((6:0.01101437,(((5:0.01118169,4:0.01761234):0.0007434294,(7:0.01019762,(8:0.01015846,9:0.0083982064):0.003265014):0.01898605):0.003219825,((2:0.01294258,1:0.09515015):0.004340399,3:0.01765361):0.05112318):0.001137481):0.002570343,10:0.0195769176):0.00713826388,(12:0.003980139,(17:0.005033258,(19:0.0230560191,18:0.0134560222):0.004385124):0.0008342347):0.002201032):0.0006629826):0.0005580794);
tree gen.12 = [&U] (((((((9:0.0083135739,8:0.008083209):0.001243314,7:0.017477433):0.01580354,4:0.01207838):0.0006282082,((6:0.00944195,5:0.004760961):0.001095867,(3:0.0136729,(1:0.0841453,2:0.01418425):0.009482088):0.04656681):0.0007003673):0.00174633,10:0.0182567539):0.005540606,(11:0.008551322,13:0.001639878):0.0002735845):0.003581123,((15:0.014397692,(17:0.0068174969,(16:0.01138842,(14:0.0137131125,12:0.002183358):0.001297387):0.0001413831):0.0006744094):0.0001397443,(18:0.0077447222,19:0.0199767334):0.003224528):0.007886455);
tree gen.13 = [&U] (((15:0.0112238593,((14:0.00941294287,(((6:0.009621167,(((7:0.0146388327,(9:0.011292935,8:0.010367627):0.001503643):0.01794601,(3:0.01688009,(1:0.07867062,2:0.01128648):0.008817846):0.035676392):0.002221199,5:0.007033021):0.0001651634):0.000658596,4:0.0236181):0.001884574,10:0.0219841827):0.01107952):0.001105688,(((18:0.00596287784,19:0.024586995):0.0008272051,17:0.004783323):0.001184407,16:0.01157972):0.0007805903):0.0009770766):0.001156246,12:0.006632):0.0003113626,(11:0.003329614,13:0.001720918):0.0035820511);
tree gen.14 = [&U] (((((15:0.016373175,14:0.0144865353):0.00104217689,16:0.01567227):0.00040858485,12:0.004183872):0.002715006,(((((5:0.003106519,(4:0.01945141,(8:0.012924219,(9:0.007469889,7:0.0104536851):0.0002382772):0.01762132):0.003864843):0.001369124,(3:0.02215139,(1:0.07023784,2:0.009906557):0.006713449):0.03801244):0.002645884,6:0.01217823):0.002788224,10:0.018826572):0.008603885,(17:0.00803209573,(18:0.0066727017,19:0.0265993295):0.001817566):0.0006614011):0.001291672):0.0003007586,(11:0.004068918,13:0.002371551):0.0004509091);
tree gen.15 = [&U] ((((17:0.00579149155,((19:0.0241367444,18:0.0046432795):0.01169428,15:0.0132912885):0.001475989):0.0004488138,(16:0.01571006,14:0.0112751185):0.0043194919):0.00288778,(((((((2:0.01028048,1:0.08420998):0.007344427,3:0.02395789):0.05531652,(5:0.005773412,(6:0.007994973,4:0.01233325):0.0001844288):0.0006944259):0.001735875,((9:0.0075224022,8:0.0090098538):0.0014073899,7:0.01144689):0.02388467):0.002459223,10:0.0208603961):0.009273504,13:0.003869833):5.299369e-05,11:0.01239019):0.001148866):0.0003322359,12:0.004942779);
tree gen.16 = [&U] ((12:0.005798082,((13:0.006400365,11:0.007514116):0.001834678,(10:0.010931129,((((3:0.01357323,(1:0.08972879,2:0.01559901):0.008690415):0.03344873,((8:0.0092625541,7:0.0118919942):0.001326416,9:0.0091321128):0.02058377):0.002262301,6:0.009644114):0.0005637126,(5:0.0054236,4:0.02262958):0.002983569):0.010355):0.007254735):0.004486039):0.0025426434,(16:0.0131939,(17:0.010412542,((14:0.0144769993,(19:0.019295655,18:0.00556546497):0.008130736):0.002193512,15:0.0117555446):0.0003720461):0.004418247):0.001237128);
tree gen.17 = [&U] (((((17:0.0049621345,(19:0.02034611544,18:0.0023843842):0.002837887):0.0042514107,15:0.010923158):0.0001469586,12:0.006634169):0.0001749956,(14:0.01982541011,16:0.01484859):0.0002236788):0.0019535004,((10:0.01720566076,(5:0.007660491,(((3:0.01535644,(1:0.08189109,2:0.01450368):0.003868758):0.02833354,((8:0.01444288783,7:0.0143410854):6.261617e-05,9:0.0109214699):0.02171521):0.00513546,(6:0.005738394,4:0.01872272):0.0003579684):7.250401e-05):0.006819214):0.003539099,(11:0.005916335,13:0.001419553):0.0006425964):0.0005827983);
tree gen.18 = [&U] ((((5:0.004285689,(6:0.01040265,(4:0.02037584,((2:0.01093673,1:0.0894626):0.003876378,3:0.01785128):0.043055419):0.0004591471):0.001236509):0.001175798,((8:0.006351599,9:0.0097732264):0.002983172,7:0.0068226994):0.02815707):0.001357392,10:0.01827848):0.0105668231,(((14:0.02261066105,((16:0.01352934,(15:0.011942235,(19:0.01805598373,18:0.00658886189):0.005028545):0.0003607939):0.003089381,12:0.006448386):0.0027549809):0.0006213596,17:0.006257861):0.0016434505,(13:0.00235567,11:0.005145584):0.002000675):0.001732273);
tree gen.19 = [&U] ((13:0.003177423,11:0.007727967):0.003734453,((19:0.0123432045,18:0.0034438921):0.004179052,(((((5:0.005184581,(4:0.02275709,(((8:0.0077740459,9:0.0126182922):0.0002021391,7:0.0093299794):0.01800007,((2:0.02252988,1:0.08292112):0.002265993,3:0.01832168):0.03705404):0.002235499):0.000581209):0.002180034,6:0.008472591):0.00239618,10:0.0158638144):0.008730447,(12:0.0050936484,16:0.01333766):0.0007622821):0.0005402785,((15:0.011017345,17:0.0046897283):0.001889085,14:0.0124164402):2.958912e-05):0.001265552):0.0020048537);
tree gen.20 = [&U] ((((15:0.0128700904,((18:0.01058432522,19:0.0173852671):0.005195277,(14:0.0097421684,17:0.0072679882):0.0005384117):0.0003139321):0.0004088379,12:0.003849346):0.0006393621,16:0.015645656):0.001730902,(((((5:0.005458838,(((8:0.0067054306,9:0.0108339671):0.005109579,7:0.0090660569):0.0148747,(3:0.02589994,(1:0.07287576,2:0.008821155):0.008025998):0.033155985):0.002329771):0.0004212335,4:0.02632464):0.0003120541,6:0.0143051):0.001729338,10:0.023991333):0.007006483,(11:0.007750306,13:0.002938465):0.0002253849):0.0022484774);
tree gen.21 = [&U] (((17:0.008079166,(19:0.0264928336,18:0.010151657):0.003730608):0.002270138,((14:0.01545981054,15:0.01435447536):0.0001884399,16:0.01741039):0.0001094629):0.001388467,(12:0.0066692552,(((10:0.015361043,((3:0.01670472,(1:0.06849678,2:0.02091966):0.005279647):0.03956831,(6:0.0109399,(5:0.005335882,(4:0.01426492,((9:0.008034881,8:0.0152701621):0.002938221,7:0.01152779):0.01495012):0.003241871):0.001058689):0.0002690209):0.001453067):0.007234687,11:0.004877479):4.713869e-06,13:0.003716541):0.0003584398):0.000134435);
tree gen.22 = [&U] (((14:0.016748936,((19:0.02279950001,18:0.0040591892):0.007279236,((16:0.02163567,15:0.0101689387):7.154099e-06,17:0.0063128764):0.0006097338):0.0008623363):0.003196359,12:0.005284723):0.002146326,(((((6:0.01653824,(((7:0.0113585224,(9:0.0082678141,8:0.0115393969):0.001016205):0.01804224,(3:0.02281096,(1:0.07488541,2:0.01363351):0.006403017):0.04555369):0.001889703,4:0.01420381):0.0001892447):0.001216101,5:0.007106968):0.002553668,10:0.016486933):0.00557087,13:0.007711085):0.0005900212,11:0.004268454):0.001558089);
tree gen.23 = [&U] ((((17:0.005532374,(19:0.0228590299,18:0.0070301785):0.004900032):0.0003854252,(16:0.01613705,(14:0.0136881554,15:0.0112945438):0.0004980194):0.0012916784):0.000317248,12:0.011045542):0.0009305036,(11:0.003322982,(13:0.002106908,(10:0.022663807,((6:0.007777398,((4:0.01520728,(3:0.02365534,(1:0.09946838,2:0.01445505):0.009565931):0.03402936):0.001562935,5:0.009673271):0.002871295):0.001922559,((9:0.0052371026,8:0.0109502762):0.0041021457,7:0.0072630211):0.01674836):0.003673002):0.0046504):0.001203602):0.001279184);
tree gen.24 = [&U] (((17:0.013556994,(((15:0.011371344,14:0.02085826769):0.002069262,(18:0.0059808894,19:0.0177519824):0.001362327):0.002973562,16:0.02107052):0.0035602134):0.0014477655,(((((4:0.01686617,(7:0.0085495199,(8:0.01364920557,9:0.0102309027):0.00408207):0.02040227):0.003844758,6:0.006261495):0.001448794,((3:0.02500256,(1:0.08350747,2:0.01969896):0.00674399):0.038063573,5:0.006382054):0.001689328):0.003563218,10:0.0181932691):0.009200974,(11:0.002334667,13:0.003214395):0.000782994):0.0016703722):0.0005485685,12:0.002616967);
tree gen.25 = [&U] ((((((9:0.0085114301,8:0.021664958):0.0028452658,7:0.014782982):0.01966992,((5:0.005039529,(4:0.0172178,(3:0.02580968,(1:0.07429519,2:0.012568):0.008093866):0.03873496):0.0008177818):0.004709529,6:0.01159949):0.002697523):0.003686335,10:0.016863806):0.005467032,(16:0.0165275,(14:0.0143834246,(15:0.0111975532,(((19:0.0171838254,18:0.0048260328):0.006915545,12:0.002455502):0.000725589,17:0.0044113295):0.0005828759):0.002981545):4.003938e-05):0.0009522549):0.002186448,(11:0.006403765,13:0.001275459):0.0007888923);
tree gen.26 = [&U] (((12:0.00606598,16:0.0128696):0.002693483,(((17:0.00498047723,((10:0.0142600054,(((3:0.01926868,(1:0.08378621,2:0.01665945):0.001217984):0.031944828,(7:0.0087408,(8:0.0088645958,9:0.0085342554):2.468024e-06):0.01569515):0.001548818,(6:0.01195895,(4:0.02768542,5:0.004252584):0.000713832):0.002200122):0.004614851):0.009070158,(18:0.0094352359,19:0.02131702756):0.002487883):0.001139497):0.003376305,15:0.010854886):0.001232444,14:0.01671134282):1.675423e-05):0.003281827,(11:0.01071131,13:0.002760819):0.0020163379);
tree gen.27 = [&U] ((15:0.010856477,((16:0.01396108,14:0.01397947435):0.001182078,(12:0.004843578,((19:0.0124297787,18:0.0085595194):0.001912081,17:0.0017205564):0.001354361):0.0011280251):0.0021698228):0.0013891858,(((((((8:0.012465711,(9:0.00909840793,7:0.0100883811):0.002447008):0.01573559,(3:0.02147099,(1:0.0768736,2:0.008863881):0.0016342):0.031401531):0.0001934736,4:0.02404637):0.00221805,(6:0.006727293,5:0.0110737):0.000692927):0.004534689,10:0.019592894):0.005176324,11:0.001969141):7.143798e-05,13:0.002049669):0.0006857798);
tree gen.28 = [&U] (((((((9:0.00850751745,8:0.0132855):0.002745769,7:0.013778963):0.01715192,(((6:0.007097659,4:0.02130309):9.011545e-05,5:0.003292057):0.0003502374,(3:0.02094864,(1:0.1021166,2:0.007293246):0.006480951):0.0475271714):0.0006062034):0.002119054,10:0.018775165):0.006755533,13:0.003074232):0.000947967,11:0.006495562):0.0030041765,(((15:0.016082505,14:0.01443020989):0.004867439,(16:0.022726,((19:0.02431195482,18:0.0101656816):0.005639848,17:0.0110216844):0.001333239):0.002230425):0.002601513,12:0.006995512):0.0011859725);
tree gen.29 = [&U] ((13:0.002592466,(11:0.005012621,(10:0.018565875,((7:0.010543403,(8:0.010454395,9:0.0058888648):0.0010207332):0.02249504,(((3:0.01256982,(1:0.07866898,2:0.01327023):0.004700877):0.0382433,4:0.02245972):0.002002518,(6:0.006923928,5:0.008297783):0.0003468743):7.442925e-05):0.003678303):0.005634397):0.0001027361):0.003483604,((((((19:0.0145587798,18:0.0060325785):0.003118999,17:0.0086285928):0.00189767,15:0.0150007235):0.0008628958,16:0.020851543):0.0001382082,12:0.004187387):0.0007746057,14:0.015847753):0.0021451032);
tree gen.30 = [&U] ((15:0.014974187,(14:0.0092778922,(12:0.005440963,((17:0.0068266583,16:0.01446878):0.0005192736,(19:0.01446069934,18:0.0074735121):0.00526293):0.001450358):0.002316329):0.0020333467):0.001006077,(((10:0.0161696722,((6:0.01058501,(5:0.006744161,(((7:0.0154268786,8:0.00935964):2.896697e-05,9:0.0104990827):0.01778898,4:0.01953845):0.00353942):0.002770158):0.001123235,(3:0.01442083,(1:0.06664582,2:0.01858321):0.00329952):0.044129706):0.001343321):0.007362678,11:0.005764844):0.0002324724,13:0.005010806):0.0023506936);
tree gen.31 = [&U] (((16:0.02251962,14:0.0139623851):0.006227575,(15:0.007344233,((17:0.0101546431,((((3:0.01975216,(1:0.06717483,2:0.008261382):0.004251431):0.035679163,((7:0.011746513,(8:0.0081162349,9:0.006605567):0.002711923):0.01731561,(5:0.006407294,4:0.02090859):0.0007313446):0.001805763):0.0005618538,6:0.01309144):0.005091113,10:0.022104573):0.005619561):0.0008789223,(18:0.0043871454,19:0.0135742494):0.008229733):4.657444e-05):0.00111174516):0.00350192,(13:0.003638393,(11:0.005266259,12:0.008072887):0.0007971798):0.001375333);
tree gen.32 = [&U] (((13:0.003769179,11:0.006916629):0.002488099,(10:0.025415632,(((3:0.02116399,(1:0.08243737,2:0.01521016):0.005858699):0.040048326,6:0.01072673):0.001733209,(5:0.00480142,(4:0.01776582,(7:0.011288568,(8:0.0121086733,9:0.0046187752):0.003352147):0.01362926):0.001482249):0.001510135):0.003357333):0.009945357):0.0030018411,((12:0.001882019,(15:0.0138104627,((19:0.02079821887,18:0.005897388):0.0046436475,(17:0.0109892468,16:0.02123774):0.00362555):0.0007346445):0.0007195745):0.0008511577,14:0.0134304528):0.0006921807);
tree gen.33 = [&U] ((((10:0.0217887005,(((5:0.003703444,(4:0.01135212,((9:0.0064928488,8:0.0088557457):0.0006255412,7:0.0139789893):0.01334378):0.001768873):0.0005808648,(3:0.01929367,(1:0.08116336,2:0.009038912):0.003446128):0.04313206):0.0001536568,6:0.01150354):0.004743705):0.003234932,11:0.008359593):0.001500348,13:0.002480802):0.001985868,((((17:0.007727084,(19:0.022858074,18:0.0095275878):0.003735192):0.0025304629,14:0.01410775118):0.0004735307,16:0.01802437):0.001117102,(15:0.014065919,12:0.007623794):0.0003174897):0.00174973601);
tree gen.34 = [&U] ((((10:0.0193525713,(((6:0.01458555,5:0.004181766):0.001732893,((3:0.02088195,(1:0.0860214,2:0.01558997):0.004226573):0.041222359,((8:0.0176245308,9:0.0086550048):0.0007918039,7:0.013117059):0.01895791):0.003317872):0.0007590867,4:0.01979663):0.004252516):0.007918269,(13:0.00466785,11:0.005089612):0.0004865257):0.0004660914,12:0.0059287147):0.0002076829,((15:0.008393137,((18:0.0054189116,19:0.02288871532):0.003427829,17:0.0060202829):0.001246614):0.00267481,(16:0.01769821,14:0.0102459619):0.0001666996):0.002224537);
tree gen.35 = [&U] (((14:0.0208772274,(15:0.015580715,(16:0.01497419,17:0.011043274):0.0032216199):0.0017966032):0.00102098,(19:0.0254186045,18:0.0029504837):0.004110416):0.0008646814,((((10:0.0148190895,((5:0.005438495,(4:0.01680894,((9:0.002778387,8:0.0068432979):0.002566989,7:0.0156029384):0.0170391):0.001710542):0.001553248,((3:0.01915594,(1:0.07239158,2:0.01289075):0.006187494):0.036408646,6:0.009270715):0.0009912371):0.004039626):0.006492144,11:0.004887131):8.244636e-05,13:0.005126421):0.00293491,12:0.002825024):0.0003097364);
tree gen.36 = [&U] ((((15:0.007093976,(19:0.01634616506,18:0.0095987907):0.005076396):0.0026679763,((14:0.0166618016,16:0.0178017):0.0003956699,17:0.006210732):0.0004781661):0.001567178,12:0.006435663):0.001034045,((11:0.003249829,13:0.005840103):0.0006011336,(10:0.0250747808,(((4:0.01610893,(3:0.01694904,(1:0.09192073,2:0.007782314):0.007031799):0.04272253):0.003848315,(6:0.009151714,5:0.00406698):0.001800468):0.0001498135,(7:0.009125765,(9:0.00612348754,8:0.0122973516):0.0015867277):0.02004083):0.002025769):0.005658376):0.003269729);
tree gen.37 = [&U] ((((14:0.0132267235,16:0.01851302):0.004664543,15:0.010699956):0.001999104,(12:0.00878973,(17:0.00938585,(19:0.01748299185,18:0.0084707549):0.003584457):0.0051931424):0.0008903328):0.005523826,(((10:0.017173974,(((3:0.01619948,(1:0.0717654,2:0.01284094):0.00424429):0.04211107,(5:0.01054445,(4:0.02107678,(7:0.013363803,(8:0.008120247,9:0.0109804316):0.0003265084):0.01602157):0.004054837):0.000342166):0.0003413586,6:0.008922077):0.002494037):0.008558327,11:0.006460519):0.000183962,13:0.00226104):0.0016187582);
tree gen.38 = [&U] ((13:0.004629618,(11:0.006669852,((((14:0.0144264525,(17:0.0061795648,(19:0.0192036038,18:0.005949309):0.004247719):0.0001204696):0.0032793365,15:0.0092018995):0.0008533081,12:0.002600173):0.0004565656,16:0.0171439):0.001446505):0.0002796584):0.000624858,(10:0.018462561,(((7:0.01218104,(8:0.014270453,9:0.0065225662):0.0006044954):0.01298831,(4:0.02239333,5:0.004079129):0.0006519993):0.005507414,((3:0.02353033,(1:0.08297182,2:0.01458732):0.007051818):0.038403206,6:0.007630997):0.00154849):0.002946489):0.009405298);
tree gen.39 = [&U] ((((10:0.0209082952,((6:0.01416862,(5:0.005454118,(((9:0.0079512778,8:0.009922176):0.004778378,7:0.015439776):0.01374318,4:0.01707019):0.001466564):0.0009759806):0.0005557138,((1:0.09426511,2:0.01502745):0.002285543,3:0.02591398):0.04052315):0.005344071):0.004971194,11:0.004309247):0.0006560261,13:0.004375271):0.002065532,(((((17:0.011212186,(18:0.007589984,19:0.03418341947):0.001287809):0.001084271,14:0.00894024531):0.001155,16:0.01863294):0.0001174022,15:0.0102811817):0.001885178,12:0.007349803):0.0009538412);
tree gen.40 = [&U] (((10:0.020326034,((((8:0.010491811,(7:0.0103385817,9:0.0088112652):0.0003035565):0.02049069,5:0.003145203):0.0007534921,4:0.01955179):0.0001130375,(((1:0.08435708,2:0.01188418):0.007365775,3:0.01772771):0.04958962,6:0.009750347):0.0003398396):0.007281871):0.008299447,(11:0.003487108,13:0.003583853):0.001300379):0.0007402026,(((17:0.0047833105,(18:0.00938695,19:0.02142989359):0.005920831):0.003522043,(16:0.0190795479,14:0.00958843188):0.0004210782):0.00062827266,(12:0.004995829,15:0.006239388):0.001195858):0.004071796);
tree gen.41 = [&U] (((13:0.002888932,(11:0.005217323,(10:0.015700427,((5:0.002160425,(4:0.01376601,6:0.0136823):0.001933101):0.002245422,(((8:0.012383476,9:0.019112421):0.0009695567,7:0.0107927268):0.0129645,((1:0.1042078,2:0.01154508):0.004021752,3:0.01688359):0.032902333):0.003646296):0.003369494):0.008474371):0.002347574):0.001700701,(16:0.01543594,(((17:0.005695938,(18:0.0033354505,19:0.0171256978):0.006843509):0.003200143,14:0.0103637693):0.002120826,15:0.012968938):0.0001487319):0.0022934197):0.001585376,12:0.007408518);
tree gen.42 = [&U] ((13:0.002576033,11:0.005274762):0.0038240435,(16:0.0117672059,(15:0.010325795,(17:0.0119302643,(14:0.0172223463,(12:0.003741455,((18:0.00887756898,19:0.01849581781):0.001694728,(10:0.020334618,(((1:0.06293453,2:0.01414542):0.007710211,3:0.01378183):0.04845718,(6:0.01430354,(5:0.007209567,(4:0.01687384,((8:0.009415282,9:0.0084654699):0.002851895,7:0.017568716):0.0125946):0.001818455):0.001930874):0.0004526159):0.001793319):0.009169383):0.003731715):0.0008179165):0.0002871513):0.0002573536):0.002861755):0.0002010483);
tree gen.43 = [&U] (((17:0.008308474,(15:0.0119939347,12:0.003953394):0.00025683399):0.0001221713,((14:0.02245765907,16:0.01862403):0.001645118,(18:0.00476976904,19:0.01195901668):0.00341704512):0.0007245393):0.0022908549,(((10:0.0171050594,((((3:0.02344834,(1:0.07746302,2:0.01596186):0.006740017):0.0360799,5:0.006110139):2.636082e-05,6:0.0118933):0.002272944,(4:0.01954353,((9:0.010867903,7:0.013456404):0.000800581,8:0.011501129):0.01405786):0.001953131):0.003245048):0.007787356,13:0.003552631):0.0002341392,11:0.00461935):0.002328356);
tree gen.44 = [&U] (12:0.006505418,((17:0.010243146,(((15:0.016128808,(18:0.008749764,19:0.02373209264):0.007730498):0.0007986924,16:0.01162039):9.000239e-05,14:0.0139556529):0.00064815938):0.002406503,(13:0.004850774,((10:0.0164540845,(((9:0.0050160728,8:0.008773782):0.000308704,7:0.0128694557):0.02147345,(((5:0.003903641,6:0.01001442):0.001102597,4:0.02422068):0.0001642375,((1:0.09299311,2:0.007174297):0.006516257,3:0.0185007):0.03396296):0.001122393):0.001686101):0.008405168,11:0.003577971):0.0007348331):0.001068974):0.0001662319);
tree gen.45 = [&U] ((((10:0.014830145,(6:0.005676635,(((4:0.02240565,(7:0.0095951195,(9:0.0074109909,8:0.005750502):0.00133699):0.01497613):0.00235615,5:0.007989844):0.001210462,(3:0.02004306,(1:0.08804139,2:0.01159903):0.004367302):0.034800362):0.001702349):0.007037137):0.006291607,(((11:0.005910862,13:0.002355946):0.006865953,14:0.01168423232):0.0018399588,15:0.009452815):9.523967e-05):0.000450648,(12:0.005062564,((18:0.0062600359,19:0.0187171951):0.002140918,17:0.003813308762):0.00170445):0.0004283894):0.001417996,16:0.01448218);
tree gen.46 = [&U] (12:0.005764282,(((((18:0.0052066899,19:0.02213014694):0.001017437,((10:0.0198523813,((6:0.01042858,(((1:0.06743474,2:0.01933106):0.008700847,3:0.02599656):0.040858619,(5:0.001924443,4:0.01349065):0.0003347907):0.001978457):0.002684009,((9:0.0112617797,8:0.0111708295):0.0006534656,7:0.0069211374):0.01873627):0.002253353):0.006617159,17:0.005958008):0.001127017):0.0009789634,(16:0.0114788,14:0.0134110693):0.002383542):2.390737e-05,15:0.00657743056):0.00303798606,(11:0.01074589,13:0.0046814):7.595288e-05):0.0004992719);
tree gen.47 = [&U] ((11:0.003085879,13:0.00601713):0.001648776,((14:0.0196296646,(((18:0.0037313368,19:0.02200113221):0.007414639,12:0.00252796):0.0031878675,15:0.0081091599):0.0001408867):4.876465e-05,((10:0.021642799,(((5:0.005282199,(((2:0.01070377,1:0.07233554):0.009525232,3:0.0295141):0.03836937,4:0.01755014):0.001462451):0.00335641,((8:0.009593979,9:0.0060409786):0.004375415,7:0.0086154849):0.01878433):0.002351167,6:0.009109174):0.00697378):0.004942071,(17:0.00589989345,16:0.01654772):0.0009813321):0.001188328):0.001139135);
tree gen.48 = [&U] ((12:0.003669248,(((18:0.0042667683,19:0.02052700777):0.00478976,14:0.0151010331):3.059642e-05,((17:0.0049600534,16:0.01508641):0.001376827,15:0.0132136776):0.0006528021):0.0014334503):0.002479551,(13:0.003119582,(11:0.004913185,(6:0.01375267,(((3:0.02119967,(1:0.07734542,2:0.009104321):0.002807046):0.04686124,10:0.02588846):0.002038389,((4:0.01336106,((8:0.008495065,7:0.017061728):0.001217568,9:0.007046423):0.01807224):0.002030442,5:0.00650536):0.002330845):0.0007514):0.007904353):0.0002437059):0.0015723119);
tree gen.49 = [&U] ((((15:0.012930203,(16:0.02286704,((19:0.01830968069,18:0.0041336826):0.004440948,17:0.007476619):0.002742651):0.0008050595):0.001951159,12:0.0062602942):0.001190086,14:0.0064513826):0.002839666,(11:0.005405653,(13:0.002559094,(10:0.020361634,((((7:0.0099510718,(8:0.0125525744,9:0.0077248581):0.0005328378):0.01508701,(3:0.01939011,(1:0.08457737,2:0.0186097):0.006385688):0.039125628):0.001846273,5:0.007055153):0.000685303,(4:0.02293915,6:0.008798675):0.0002035205):0.005202842):0.01175418):0.001113042):0.0007098782);
tree gen.50 = [&U] ((13:0.005166657,(((6:0.01345264,((((2:0.009484721,1:0.08400431):0.0109538,3:0.02744988):0.04077735,5:0.007012514):0.00165172,(4:0.02340563,((9:0.006861558,8:0.0076779958):0.003645478,7:0.01177778):0.0183036):0.001285606):0.000574155):0.001778197,10:0.02099994):0.01739087,11:0.003201891):0.0003475749):0.0006666565,(((15:0.011633997,(((18:0.0052907078,19:0.01292642587):0.006890852,17:0.0127491233):0.001408741,16:0.02223442):0.001948595):0.00334178,12:0.0045863105):0.0004642801,14:0.010458466):0.0024232227);
tree gen.51 = [&U] ((13:0.003872227,(11:0.006268484,((((12:0.00406232,(18:0.0059388874,19:0.01032900473):0.005166757):0.0043288297,16:0.01789728):0.0002590829,(17:0.004940654,14:0.010381428):7.202343e-05):0.00106719295,15:0.013984302):0.00132479):4.115728e-05):0.0001511528,((((((2:0.0107693,1:0.08371794):0.009514599,3:0.03091579):0.04759426,(6:0.01392436,5:0.005586095):2.373762e-05):0.002316918,4:0.02554483):0.0004997272,((9:0.0047708535,8:0.01313218353):0.004379022,7:0.006608552):0.01806741):0.00424885,10:0.023818411):0.00739455);
tree gen.52 = [&U] (((15:0.0163151343,((16:0.01754558,14:0.0136690133):0.002287638,((19:0.0141006201,18:0.004958646):0.003125493,17:0.0072783565):0.0020987895):0.0001437705):0.0040723951,12:0.005038971561):0.0005943383,(11:0.003881235,((10:0.01782308751,(((8:0.0066408745,9:0.007057614):0.001330146,7:0.014499288):0.02590619,(5:0.0105028,(((3:0.01985845,(1:0.0766092,2:0.008815603):0.007731086):0.039096362,6:0.01565634):0.0007533085,4:0.02184061):0.0004897135):0.001682954):0.0009772827):0.01426414,13:0.003821936):0.0002699879):0.0007944284);
tree gen.53 = [&U] ((((18:0.0064993961,19:0.0197606562):0.005888861,17:0.010950599):0.002441091,(((15:0.012635255,14:0.01084472443):0.001888927,12:0.008497621):0.00110221,16:0.0169820658):0.0005391858):0.0028467725,((13:0.005732764,11:0.004483133):0.0004335175,(10:0.021165712,((((1:0.06651648,2:0.01096084):0.007479889,3:0.02757403):0.029646253,((8:0.011086278,9:0.005881094):0.0004981825,7:0.01169324):0.01933048):0.001272473,((6:0.01032343,4:0.01345043):0.0006821498,5:0.003530744):0.0001094541):0.001704497):0.01271275):0.0009778324);
tree gen.54 = [&U] ((((12:0.004441122,(17:0.00696337739,(19:0.0212644544,18:0.0068492179):0.002793767):0.0034670093):0.0001069808,(16:0.01641904,14:0.013443392):0.001816169):0.001157018,15:0.019464872):0.0004668996,((11:0.003512829,13:0.003515454):0.001668592,(10:0.022893561,((3:0.01729088,(1:0.08446035,2:0.01058616):0.008286935):0.03415224,(6:0.01356009,(5:0.003976668,((7:0.01789137,(9:0.009004815,8:0.0112664385):0.005424364):0.0174477,4:0.0227636):0.004558003):2.897917e-05):0.0005886135):0.002923923):0.007379704):0.0026963414);
tree gen.55 = [&U] ((13:0.003156881,((10:0.0183320226,(((6:0.01830021,5:0.00610667):0.002240933,(4:0.01878066,(7:0.01225838863,(9:0.0171416147,8:0.01095768011):0.0007592515):0.01613678):0.001205561):0.001953902,(3:0.01821416,(1:0.0812938,2:0.01219146):0.005567216):0.030931176):0.003779221):0.009171863,11:0.005037054):0.0003346965):0.002664074,(15:0.0056612934,(((17:0.0046579286,(19:0.02187000362,18:0.0064612776):0.00550815):0.001500168,12:0.004566484):4.967351e-06,(16:0.01552825,14:0.01148773539):0.001378227):0.0017724434):0.00107424177);
tree gen.56 = [&U] ((13:0.003282966,((10:0.017619239,((6:0.006196859,((7:0.0107608645,(8:0.0129142988,9:0.011488982):0.003471396):0.01300484,(5:0.003468852,4:0.01828362):0.001071084):0.0009857719):0.000273008,(3:0.01816722,(1:0.0716854,2:0.02103401):0.0046095):0.0407189):0.001471217):0.005400166,11:0.005077913):0.0002330497):0.0026671566,((16:0.023742666,17:0.009839727):0.0001293691,(12:0.007824416,((14:0.0128962412,15:0.0104774729):0.001457467,(19:0.01524782916,18:0.0072975889):0.004839721):0.002230284):0.000722889):0.0006630616);
tree gen.57 = [&U] ((17:0.0077296116,(14:0.0096522928,(((15:0.011908012,(18:0.0058995621,19:0.01588106286):0.006176708):0.0002128773,16:0.01974142):0.0004527713,12:0.007706884):0.0013961206):0.000234903):0.0006971396,((11:0.003085708,13:0.001302118):0.002482469,(10:0.024681211,(6:0.01456341,((((1:0.06639778,2:0.01622039):0.00699791,3:0.02398164):0.03978296,((8:0.010365867,9:0.008315366):0.00115979,7:0.0132020285):0.01568018):0.002272748,(4:0.02422971,5:0.006604563):0.0001691914):0.002232775):0.006383558):0.004372133):0.001889033);
tree gen.58 = [&U] ((((17:0.00371116672,(19:0.023888035,18:0.0112678177):0.003520987):0.00089016593,15:0.011488878):0.00173111942,(16:0.01515768,(14:0.0181260719,12:0.009383269):3.368951e-05):0.0008054718):0.0001333193,((13:0.003707965,11:0.004518268):0.0008053308,((10:0.021734607,(((6:0.008927899,5:0.003344216):0.004202359,4:0.02064489):0.0006092381,(7:0.009427707,(9:0.00637920736,8:0.008912799):0.0019220239):0.0175092):0.001837731):0.0003670331,(3:0.02957342,(1:0.09124124,2:0.009927506):0.007648194):0.03698002):0.009339125):0.00036800221);
tree gen.59 = [&U] (((11:0.005951647,(10:0.018571886,((((4:0.01672209,((7:0.0087020926,9:0.009199774):8.722272e-05,8:0.011561922):0.01911089):0.0005492557,5:0.00527227):0.0009502443,(3:0.02325101,(1:0.07237943,2:0.01046932):0.009332238):0.031378237):4.146389e-05,6:0.007054617):0.002553136):0.008878723):0.0004373523,13:0.003712697):0.0013688671,((((17:0.0089572333,(19:0.0129706056,18:0.0090392199):0.003009841):0.001555051,15:0.012114531):0.0007467721,14:0.01545365791):0.0003341713,(12:0.004899348,16:0.01388263):0.0003093618):0.001755521);
tree gen.60 = [&U] ((((10:0.0191494029,(((5:0.00430662,6:0.01160924):0.001473428,(4:0.01494767,((1:0.06785265,2:0.00983046):0.01105365,3:0.02131392):0.04169123):0.002912079):0.0001354151,((8:0.0221095029,9:0.0068277932):0.003397326,7:0.009145111):0.02409079):0.003844861):0.005306815,13:0.002899184):0.001932244,11:0.008757097):0.0009068719,(15:0.01015708,((((18:0.0101140049,19:0.01418385043):0.005183114,17:0.0061859311):0.000767469,(14:0.01285929509,16:0.01796477):0.0008892993):0.004854932,12:0.01071465):0.00187125902):0.004679986);
tree gen.61 = [&U] (((14:0.0183016051,(((16:0.021410042,15:0.007951118):0.003001337,17:0.0089450055):0.0017619364,(18:0.004667514,19:0.0233481832):0.007637104):0.0001814863):0.001163831,12:0.0047003207):0.001026704,((13:0.005740763,(10:0.0166926702,(((7:0.011598756,(9:0.0065340942,8:0.01072051267):0.0003829216):0.02208834,4:0.01631215):0.003237181,(((1:0.07280541,2:0.01837953):0.007096688,3:0.02146323):0.040027322,(5:0.005600298,6:0.01058117):0.001590415):0.0009498907):0.003748183):0.005737782):0.0004354906,11:0.006005068):0.001310696);
tree gen.62 = [&U] (((((12:0.0058492,(16:0.01262108,14:0.01739681839):0.004069595):0.0003747099,17:0.003724048):0.0019361612,(19:0.01365329483,18:0.00529229709):0.0046881356):0.0003598514,15:0.0186934804):0.00298135577,(((((9:0.0067545479,(7:0.013524183,8:0.013744448):0.0003891268):0.01927823,(5:0.005815458,4:0.01964704):0.001317632):0.0006670503,((3:0.02200695,(2:0.01604304,1:0.08519291):0.0049846):0.03749379,6:0.01697095):0.0003515437):0.004458642,10:0.0208370516):0.009933391,(13:0.002909178,11:0.006570318):0.001721111):0.0006081115);
tree gen.63 = [&U] ((((((18:0.004802338,19:0.02524984125):0.003424156,(17:0.0059111117,((((4:0.01593801,5:0.005595532):0.001053871,((7:0.0059855268,(8:0.010259161,9:0.0093585119):0.0009124568):0.01073007,((2:0.01498703,1:0.08063667):0.003382627,3:0.02080992):0.0401648):0.00199131):8.573258e-05,6:0.009067449):0.004453536,10:0.018053312):0.01097879):0.0002488384):0.002263664,12:0.004454838):0.0012746747,15:0.008323418):0.001964592,(16:0.01171503,14:0.0252107512):0.0008176481):0.0017038969,(11:0.01087801,13:0.003903163):0.003356553);
tree gen.64 = [&U] ((((18:0.0047434271,19:0.01541436676):0.005159611,(17:0.01450569034,(14:0.0136961893,16:0.0222999):0.0006893434):0.0009488446):0.001886681,15:0.0086437988):0.002962777,(12:0.005045656,(11:0.007089681,((((4:0.01535807,6:0.01250282):0.001941416,((((2:0.01346468,1:0.08385428):0.004183459,3:0.01542277):0.0535637,5:0.01021093):0.0004662546,((7:0.0123067545,9:0.0123000288):0.000229775,8:0.0076999018):0.01761166):7.158856e-05):0.002389834,10:0.022718091):0.01052771,13:0.00488344):0.0002399248):0.0006656015):0.0007208096);
tree gen.65 = [&U] (((11:0.006664761,(((5:0.008752897,((7:0.0042797178,(8:0.0214531202,9:0.0052729747):0.0020417985):0.0191098,(3:0.01808935,(2:0.01939133,1:0.09591442):0.0112323):0.027976929):0.002485247):0.0001011431,(6:0.00998196,4:0.02269819):0.001342687):0.001865819,10:0.0233249839):0.009075557):7.607527e-05,13:0.004309281):0.002826541,(12:0.003462102,(16:0.02395176,((15:0.01313055,17:0.0068433224):0.0002744658,((19:0.027031006,18:0.00613466987):0.006509553,14:0.0120595303):0.0007244869):6.787479e-05):0.0017014988):0.0009632862);
tree gen.66 = [&U] (12:0.01071978,(((11:0.003144982,13:0.002080108):0.0004103529,((5:0.005324921,(((8:0.0082221902,9:0.010003028):0.003883967,7:0.0084885923):0.01383338,4:0.01882634):0.0004672067):0.002302775,((((2:0.0086226,1:0.0747602):0.01287381,3:0.01526044):0.038310215,10:0.0175529368):0.0004065692,6:0.01147381):0.001263462):0.01150624):0.0008103036,((16:0.01934231,(15:0.0108321003,((19:0.0156071001,18:0.005144253):0.0078109068,17:0.0089378751):0.002172231):0.0032767084):0.0007454021,14:0.0142403077):0.002770807):2.619447e-05);
tree gen.67 = [&U] ((((12:0.002574467,14:0.0180969168):0.0003041815,16:0.02166641):0.001070196,(15:0.012540782,((19:0.0227021908,18:0.00450581457):0.002519343,17:0.008781128):0.001429615):0.0005689983):0.0026097157,(11:0.006850544,(((((((9:0.0064330674,8:0.010438762):0.002022195,7:0.0091885176):0.01916815,((2:0.01590769,1:0.08234675):0.008491534,3:0.01403774):0.038644468):0.001112169,4:0.01837923):0.001813015,(5:0.008210475,6:0.008442494):0.0009740568):0.001940894,10:0.018042788):0.007685875,13:0.006312693):0.0007939148):0.001009916);
tree gen.68 = [&U] (((15:0.0104788271,14:0.0156057689):0.000847591,(16:0.02244233248,(12:0.003924142,((18:0.004333338,19:0.0156106768):0.004852412,((10:0.0148580616,((3:0.01889417,(1:0.08619873,2:0.01468729):0.007080947):0.03682915,((7:0.01393017803,(9:0.0052430569,8:0.009146562):0.002948571):0.02202101,(5:0.007934303,(6:0.0105629,4:0.01713198):0.0001634218):0.002127997):0.0005943203):0.003549284):0.008886327,17:0.0059543523):0.0005857271):0.0018642025):0.0002141392):0.0007700018):0.0017115169,(13:0.003818611,11:0.009152884):0.002481799);
tree gen.69 = [&U] (((11:0.005617235,(10:0.024466439,(((((7:0.011123502,(9:0.0106628243,8:0.0101279648):0.002090349):0.01564462,4:0.01471552):0.002016574,5:0.002995226):0.001300593,6:0.009946136):0.0003926598,((2:0.01683105,1:0.07247075):0.005055499,3:0.02356371):0.04310804):0.002452135):0.01395811):0.0005331289,13:0.003214217):0.0014277434,(12:0.0064792443,(((16:0.01202671,14:0.0096649469):0.001719855,(17:0.004987172448,(19:0.02042803672,18:0.00566617257):0.00625059):0.001652634):0.004149503,15:0.009344881):0.004589627):0.00220434);
tree gen.70 = [&U] (((10:0.0253994029,((5:0.009621385,((7:0.006136675,(9:0.009955726,8:0.0089698567):0.0017154572):0.0166723,4:0.01539189):0.00341214):0.002058889,(6:0.006634879,((2:0.008882603,1:0.08233846):0.003538703,3:0.01384094):0.03737539):0.0007831339):0.002080887):0.007606933,((((15:0.0085887166,(14:0.0180225176,16:0.0127336):0.001158282):0.0008422172,17:0.01470517898):0.0004371485,(19:0.02249745869,18:0.0109368615):0.006898717):0.004597664,(11:0.003498076,13:0.007868677):0.001484247):0.00116811):0.0002339406,12:0.00625987);
tree gen.71 = [&U] ((((11:0.003014994,13:0.00566589):0.0006440749,(10:0.017828765,(((4:0.01863674,((8:0.0113454856,9:0.0042103138):0.003093569,7:0.013211089):0.01719878):0.0004417648,5:0.006077871):0.001538564,(6:0.009095209,(3:0.02006133,(1:0.06711199,2:0.01086438):0.005139096):0.037415979):0.0001199071):0.0009890138):0.006892042):0.0027910991,((((17:0.011151995,(18:0.00746298435,19:0.02336607988):0.002428916):0.00435703,14:0.0101001909):0.0004168729,15:0.014348255):0.0007382551,16:0.01697303):0.0017504267):0.0001904616,12:0.003302719);
tree gen.72 = [&U] (((13:0.004309708,11:0.005588456):0.0028125685,(((19:0.0193369978,18:0.0062132515):0.003981073,(17:0.0063370793,12:0.004022117):0.0004879038):0.0020092682,(15:0.0133582094,(16:0.01296982,14:0.0122250377):9.956228e-05):0.0005143443):8.672012e-05):0.0003715885,(10:0.0187680344,((((2:0.01502334,1:0.09283373):0.003526217,3:0.02059352):0.03869274,5:0.00605178):9.081225e-05,(6:0.01509471,(4:0.01349962,(9:0.0074827872,(8:0.0094370818,7:0.012953939):0.002445598):0.01899945):0.0009776465):0.0002933722):0.002602707):0.007231856);
tree gen.73 = [&U] (((16:0.01356307,12:0.004203369):0.0017820413,(((14:0.0138663761,17:0.01206658662):0.0006822895,(19:0.0160974937,18:0.006072943):0.003075848):0.001142912,15:0.0170053667):0.0039318262):0.001870633,((11:0.003355177,((6:0.009257026,((3:0.02255045,(2:0.01352681,1:0.08092393):0.007721849):0.040183531,(((7:0.008304081,(9:0.009587275,8:0.0151680865):0.004589697):0.01213508,4:0.01399579):0.0009838837,5:0.003046813):0.004206963):8.097578e-05):0.006244625,10:0.023474562):0.007130391):0.0002050572,13:0.004945598):0.005853626);
tree gen.74 = [&U] ((15:0.0101335862,((16:0.01194057,14:0.01680838514):0.0009917565,((19:0.0198706026,18:0.007558544):0.001852989,17:0.00460544):0.0007050234):0.0003118859):0.003363625,(((13:0.007612554,11:0.007417184):0.001139213,((((3:0.02719376,(2:0.006685015,1:0.07622499):0.004743042):0.033559693,(7:0.0075787534,(9:0.010987029,8:0.0116132885):0.0041865884):0.01803697):0.003586962,(4:0.01800785,(5:0.005637791,6:0.01378781):0.0009790183):0.0002012416):0.004493525,10:0.01692487385):0.007308649):0.001437647,12:0.002975203):0.0012339307);
tree gen.75 = [&U] ((12:0.005862563,((((6:0.0132299,(5:0.009171719,(((9:0.0051800242,8:0.012216068):0.0006189826,7:0.0122157375):0.01457633,4:0.0170912):0.0021587):0.0008455187):0.000239831,(3:0.02437811,(2:0.0127084,1:0.07236204):0.005949437):0.04001651):0.003010774,10:0.025314789):0.006243975,(11:0.004668594,13:0.003513377):0.0004263675):0.002422153):0.0007547329,((16:0.01926036,(((19:0.02398233689,18:0.0025800291):0.00306309,17:0.004304766):0.002133766,15:0.0081622737):9.052963e-05):0.0004258999,14:0.0153212577):0.0044203866);
tree gen.76 = [&U] (((14:0.0100889879,(15:0.008228213,((19:0.0264061084,18:0.00660231868):0.003768372,17:0.0038091415):0.001062985):0.00026353325):0.0008763754,16:0.0170132711):0.002216717,(((((3:0.01663647,(2:0.01650564,1:0.06736673):0.00497627):0.04159159,((5:0.009512868,(4:0.01559068,(7:0.010454287,(8:0.009923048,9:0.0043655251):0.001645028):0.02081854):0.00126202):0.00139121,6:0.01112522):0.000262458):0.002429747,10:0.019982395):0.01009378,(13:0.003649897,11:0.006877652):0.0001152472):0.0005624507,12:0.005231083):0.0001818746);
tree gen.77 = [&U] ((11:0.002959198,((10:0.021598946,(((4:0.02075737,(7:0.0118386355,(8:0.009866524,9:0.007730398):0.00634359):0.01919062):0.002300857,(5:0.006891117,6:0.01036734):0.003690169):0.002725161,(3:0.02558231,(1:0.08786649,2:0.01727713):0.007062549):0.04424531):0.004063608):0.008358007,13:0.003240771):0.0008861221):0.0005982222,(16:0.02032382,(15:0.0084761986,(12:0.004233364,(((18:0.0021818872,19:0.0253960538):0.002599015,17:0.0102575989):0.002485034,14:0.012026443):0.001469656):0.001631752):0.0009698196):0.001167498);
tree gen.78 = [&U] (((11:0.0045566981,13:0.002610488):0.001223,(10:0.0236377738,(6:0.01256264,(5:0.01118455,(4:0.01631627,(((9:0.0116895149,8:0.0153565571):0.001416118,7:0.008848202):0.01591807,((1:0.08917354,2:0.01411905):0.003595519,3:0.02111304):0.04719993):0.002615073):0.0007071249):1.556786e-05):0.002136795):0.008098977):0.001954827,(((19:0.02569597619,18:0.0071670846):0.00576807,12:0.008772528):0.001517276,(((17:0.0057352535,16:0.0267024):0.0025151405,15:0.008210748):0.0006148182,14:0.00895095326):0.0001978974):0.001814025);
tree gen.79 = [&U] (((13:0.003191949,11:0.007380705):0.001587177,(10:0.017367929,((((7:0.006118211,(9:0.01089629761,8:0.0056376764):0.0031409369):0.0149261,(4:0.01860352,5:0.005746637):0.0003618806):0.0005435544,6:0.008731799):0.001125544,((1:0.08842388,2:0.0149096):0.008501794,3:0.01738597):0.04613122):0.003012909):0.003282104):0.001026064,(17:0.0099682052,((15:0.013685016,(19:0.01898755771,18:0.0089050614):0.001803967):0.0009283387,(16:0.01575749,(12:0.009208655,14:0.0151856233):0.002985953):0.0004872039):0.00181236074):0.0022489786);
tree gen.80 = [&U] (((10:0.01950945,((6:0.0121776,(5:0.002883021,(((8:0.0096447771,9:0.0065923766):0.004010996,7:0.014339178):0.01822782,4:0.01595808):0.0001589745):0.000430272):4.677788e-05,(3:0.01853448,(1:0.08178967,2:0.01465037):0.003772618):0.03516002):0.004657747):0.009753684,(13:0.00200262,11:0.004044985):0.002292889):0.001364831,(14:0.017531612,((((18:0.0092896115,19:0.0127240425):0.00334527,17:0.00481527):0.0004376476,(16:0.02061316,12:0.00463107):0.0006464879):0.0012784825,15:0.00973717):0.0003397626):0.0015822452);
tree gen.81 = [&U] ((11:0.003237988,(13:0.00363347,(10:0.024083195,(((4:0.01710935,(3:0.01949436,(1:0.07146072,2:0.01654564):0.003138553):0.038194342):0.001435689,(5:0.006964431,6:0.01221678):0.0008700101):0.001941794,(7:0.01322275,(9:0.0107205429,8:0.01928886341):0.00217234):0.01794255):0.003119581):0.007997365):0.0004687163):0.0022632475,(15:0.018504359,(12:0.007911021,(((18:0.006665844,19:0.02013582887):0.007795356,17:0.0081302765):0.003629503,(16:0.02371519,14:0.0149094427):0.0008147449):0.0001382363):0.0006382431):0.0012957915);
tree gen.82 = [&U] (((13:0.002978153,11:0.006459266):5.905187e-05,(10:0.0138985725,(((3:0.0243977,(1:0.0823032,2:0.01381927):0.003096805):0.040352056,6:0.01110014):0.0001655598,((4:0.01330198,((8:0.0140355061,9:0.008847899):0.0017617269,7:0.0057681551):0.01568826):4.897015e-05,5:0.009563194):0.002864996):0.002766217):0.006774387):0.001112626,(12:0.006447205,((((18:0.0058218847,19:0.01743141372):0.003454858,17:0.0110293625):0.002208952,(16:0.02139961,14:0.0154410681):0.0005084087):0.0017596091,15:0.0135819547):0.0018751083):0.001093855);
tree gen.83 = [&U] (((13:0.003606605,((5:0.003427897,(6:0.01091776,((3:0.01951397,(2:0.006315154,1:0.07786651):0.007803985):0.04780338,(4:0.02261548,((8:0.0124126692,9:0.0098995461):0.0003198847,7:0.0078364918):0.02014455):0.001424545):6.154873e-05):0.0006741272):0.0008084021,10:0.017211437):0.005367301):0.0007353293,11:0.004227708):0.0019765177,((14:0.01142044621,(15:0.0143572154,(16:0.0118807,12:0.0060743172):0.000345984):0.0004679656):0.000605177,((19:0.01991934506,18:0.0048061641):0.005066227,17:0.003638588):0.0001056369):0.001053949);
tree gen.84 = [&U] ((11:0.006405847,(13:0.003589864,(10:0.0184581651,((((3:0.02173536,(1:0.0867334,2:0.01303168):0.004354982):0.03938739,(7:0.0080238722,(9:0.00514990797,8:0.013807892):0.002269185):0.02059668):0.003541377,5:0.009240752):0.0001771483,(4:0.01728435,6:0.008955207):0.00242788):0.002622122):0.008262054):0.0006704208):0.0010318262,((14:0.0195238733,((((18:0.0057047783,19:0.01807318274):0.005924249,17:0.005840552):0.0038515735,12:0.003464502):0.0004085327,15:0.015406952):7.487569e-05):0.0001984954,16:0.01518701):0.0004411724);
tree gen.85 = [&U] (((13:0.004877487,(10:0.024908874,(((6:0.009249964,(3:0.01601962,(1:0.08285671,2:0.008603554):0.01299324):0.034823642):0.002052297,(5:0.009112569,4:0.0163321):0.0002325768):0.0003241965,(9:0.0097281199,(8:0.00976292,7:0.012904992):5.398492e-05):0.01785066):0.003504753):0.005440073):7.551491e-06,11:0.006264715):0.0002068853,((16:0.0157405,(((18:0.0066841822,19:0.01630835862):0.003017294,17:0.0103561023):0.0010136092,12:0.003459978):0.0030076662):0.001350638,(14:0.0102063604,15:0.0135275919):0.002065353):0.0033879375);
tree gen.86 = [&U] (11:0.00621623269,(((((6:0.01235574,((((8:0.0141323371,9:0.0097287079):0.003268725,7:0.0082003053):0.01362102,4:0.01718501):0.0006287171,5:0.003748365):0.001121055):0.001231503,(3:0.01621772,(2:0.008339845,1:0.09243061):0.01230947):0.038994103):0.002960644,10:0.021037956):0.005195867,13:0.002965401):0.000530792,(12:0.003155918,(15:0.0122267499,(16:0.0198975785,((19:0.01851572727,18:0.0034523763):0.008237697,(14:0.0094772231,17:0.0080876805):0.001911124):0.0022870454):0.0009903965):0.0006239788):0.0008570401):0.001762771);
tree gen.87 = [&U] ((14:0.012752382,((15:0.0210421886,((18:0.0077997341,19:0.0096391715):0.005497348,(17:0.0047171037,12:0.003862547):0.001001576):0.002295656):0.0009755178,16:0.02058992):0.00213927995):0.0009619421,(13:0.002094455,(((((((9:0.0108845043,8:0.013430831):0.0002670575,7:0.0118281116):0.02027584,(4:0.0182984,5:0.00563454):0.0009287213):0.0008004461,6:0.01023727):0.0005008093,(3:0.01554932,(2:0.01320841,1:0.07882418):0.002268235):0.033409804):0.004236757,10:0.018465986):0.006845561,11:0.006646932):0.0004085848):0.001020494);
tree gen.88 = [&U] (((((((3:0.01613472,(2:0.01524447,1:0.0758166):0.007718289):0.032342511,6:0.005674112):0.0001082145,(4:0.01675501,((7:0.0066059733,(9:0.0086525699,8:0.0100029283):0.001784235):0.02005766,5:0.003976764):0.0005160431):0.0005030707):0.002075498,10:0.017316):0.002375692,13:0.00217095):0.0002476531,11:0.002453839):0.002315297,(((15:0.011734544,(18:0.0068421774,19:0.01556965856):0.002443187):0.0004933769,(16:0.01930662,(14:0.01039110365,12:0.003959392):0.001852336):0.0003786392):0.00105949372,17:0.008213793):0.003443035);
tree gen.89 = [&U] ((12:0.0046184,((18:0.0059167417,19:0.0266273644):0.00252519,(14:0.0141359422,(16:0.022125561,(15:0.011209341,17:0.007002941):0.0002075261):0.00107696):0.0005504095):0.0002584721):0.0021726123,((13:0.005349639,(((((3:0.01798912,(2:0.01014056,1:0.08197877):0.005602083):0.03223554,(5:0.005062155,(7:0.0099135337,(8:0.009526059,9:0.0072161994):0.001030412):0.01373336):0.000654011):1.744488e-05,6:0.00904586):0.0008631891,4:0.01906611):0.003916545,10:0.0227920324):0.01035824):6.055658e-05,11:0.004060646):0.0004335555);
tree gen.90 = [&U] ((15:0.014624873,((((19:0.0180281518,18:0.0068167454):0.0054056,17:0.00944865398):0.0015467396,12:0.0060386283):7.483583e-05,(16:0.009935584,14:0.01105560212):0.0004804138):0.00133639):0.003043441,(11:0.007273958,((10:0.0211990303,((((2:0.01025492,1:0.07831694):0.008991299,3:0.0210831):0.04501169,5:0.002986143):0.0008752543,((7:0.01422152,(9:0.0115218313,8:0.009085355):0.0030477701):0.02729687,(6:0.009298319,4:0.01611861):0.0006052458):2.999292e-05):0.0006707921):0.008106472,13:0.004416583):0.0002440834):0.001363924);
tree gen.91 = [&U] (((11:0.003693115,13:0.005683942):0.0008231288,(10:0.026922953,((7:0.0109063034,(8:0.011515704,9:0.007482561):0.002120446):0.01599941,((6:0.008325583,4:0.01898496):0.001981788,(5:0.004506032,((2:0.009973912,1:0.08417927):0.00619316,3:0.01442885):0.0346425572):0.0006746285):0.001184947):0.001308244):0.008364229):0.00118279,((((19:0.01921920593,18:0.0064971178):0.002511588,17:0.0130457922):0.003436258,16:0.008881616):0.0006097681,(15:0.007581945,(14:0.0129273287,12:0.00704408256):0.0023041142):5.262641e-05):0.0007039126);
tree gen.92 = [&U] ((15:0.0076132185,(12:0.006932188,(((16:0.0186634127,14:0.0134470353):0.001121129,(17:0.0087268574,((((3:0.02110319,(2:0.01066441,1:0.07054465):0.01177147):0.03891319,6:0.01426051):0.0006283859,((5:0.00379748,4:0.01929885):0.0002572195,((8:0.014835388,9:0.009541421):0.00445087,7:0.0114399213):0.01763883):0.001376342):0.00253608,10:0.019146848):0.007614012):0.002089041):0.0005636158,(19:0.0179028543,18:0.007663757):0.003307606):0.003691156):0.0004616961):0.002897361,(13:0.004123011,11:0.008246758):0.0005525473);
tree gen.93 = [&U] ((((10:0.02315852607,(((4:0.02530541,((9:0.005011305,8:0.013084391):0.0007250059,7:0.017000877):0.02011892):0.005211058,5:0.00812179):0.001637901,(6:0.01255388,((2:0.01148942,1:0.09443277):0.009222888,3:0.03085255):0.041420431):0.001552732):0.003816856):0.0118824,11:0.00569457):0.001675675,13:0.004179956):0.0002453915,(15:0.006543274,((14:0.0160607482,12:0.004941331):0.0003289527,(((19:0.0198308696,18:0.015191135):0.003173315,17:0.00960383355):0.0021280547,16:0.01705491):1.122699e-05):0.0004895257):0.0024831867);
tree gen.94 = [&U] (((11:0.006549456,((10:0.0166315054,((((((9:0.0131807122,8:0.0138587371):0.003704162,7:0.0070550557):0.023978,4:0.01684292):0.0009668685,5:0.003036573):0.001637734,((2:0.01095679,1:0.08517246):0.006003274,3:0.02135369):0.034163574):0.0003922792,6:0.01185786):0.004782417):0.008574125,13:0.003517604):0.0006312606):0.0038257075,((15:0.019094979,14:0.0130023172):0.0005351912,((17:0.00836807903,(19:0.0140992831,18:0.0048264595):0.007965002):0.001960378,16:0.01352138):0.0044462059):0.0007505561):6.018974e-05,12:0.003823084);
tree gen.95 = [&U] ((((10:0.023832816,(6:0.01181895,(((((7:0.0104633808,9:0.0056247575):0.0007480661,8:0.0123804466):0.01556722,4:0.02127098):8.614861e-05,5:0.005972146):0.0005554724,((2:0.0148166,1:0.07390737):0.004836195,3:0.02314166):0.03371472):1.673195e-05):0.002606613):0.007367582,13:0.003534967):0.001364127,11:0.004485202):0.001484756,(12:0.003932362,(15:0.0105073766,((14:0.010255688,16:0.01604347):0.001707957,((19:0.03399144354,18:0.0068371499):0.004635521,17:0.00568756):0.0003422266):0.0009233378):0.0005935221):7.198495e-05);
tree gen.96 = [&U] (((13:0.002489696,((((15:0.01524849,((19:0.01567082075,18:0.0073517703):0.003377152,17:0.0089781028):0.002090371):0.0004895836,16:0.01191248):0.0005792235,14:0.0151002287):0.001292507,12:0.003502492):0.006930454):0.001334891,11:0.005260331):0.001181625,(((5:0.005236316,4:0.01812856):0.003573661,(((7:0.012247993,(9:0.007994363,8:0.007429984):0.002947652):0.009996826,((2:0.01390598,1:0.09080541):0.00415343,3:0.02115687):0.03624768):0.003311683,6:0.01107886):0.0002699778):0.003242821,10:0.028664747):0.006285417);
tree gen.97 = [&U] (((11:0.003962914,13:0.003111367):0.001895274,((12:0.00282851,16:0.01703425):0.001461512,((17:0.0079716785,(19:0.0140009413,18:0.00421781826):0.003517938):0.0010078969,((((7:0.0060357397,(8:0.009061338,9:0.0074304938):0.00626265):0.0153658,((3:0.01369627,(2:0.01104182,1:0.07276023):0.008024436):0.0350493,((4:0.02704405,5:0.005726243):0.003091801,6:0.01494961):9.687883e-05):0.004104616):0.001822711,10:0.0229836766):0.006479047,14:0.0155367174):0.0002722923):0.003482231):0.001108221):0.0006911479,15:0.01038692);
tree gen.98 = [&U] ((15:0.01287994296,((14:0.0143899282,16:0.01890403):0.0001869582,((19:0.01783040634,18:0.0052854231):0.008186745,((10:0.0154347769,(((5:0.007489386,(6:0.01378076,4:0.01259055):0.001393482):0.0009530767,(3:0.02556645,(2:0.01795384,1:0.07396242):0.004068366):0.03036357):0.001923386,(7:0.0081516139,(9:0.009609108,8:0.011552362):0.0010572423):0.01081247):0.001212331):0.006380338,17:0.0084447135):0.001289365):0.001943427):0.0037986317):0.0006591515,((11:0.01148179,12:0.00355971279):0.0002764378,13:0.004297067):2.560761e-05);
tree gen.99 = [&U] ((13:0.008897838,((((5:0.003706976,((7:0.013207979,(9:0.011480734,8:0.0135607159):0.000158048):0.02029535,4:0.01816449):0.001588798):0.002741121,6:0.009958471):1.68074e-05,(3:0.01729254,(2:0.008237953,1:0.082248):0.0127864):0.04248569):0.001894085,10:0.02376532819):0.008385526):0.0027294163,(11:0.003897717,(15:0.017054239,(((19:0.0195838109,18:0.00655864567):0.002679972,(16:0.01617876,(14:0.0164557582,17:0.009684165):3.854779e-05):0.0014313468):0.00334161349,12:0.003980272):0.0001446168):0.003368243):0.001403123);
tree gen.100 = [&U] ((((14:0.0150126555,12:0.006740524):0.0009009157,(16:0.0169213235,((15:0.008003387,(17:0.0115799177,(19:0.01507080102,18:0.0084660568):0.00363653):0.001740439):0.00308751266,((6:0.008949864,((3:0.02956395,(2:0.01474614,1:0.08465685):0.01113242):0.039549767,((4:0.01687765,(9:0.006148781,(8:0.010557043,7:0.0164393):0.0003060405):0.01616078):0.00149544,5:0.006781136):0.0007061112):0.001595852):0.005164609,10:0.0245018196):0.01022899):0.001293794):0.0004565759):0.0043103,13:0.006966514):0.0001913165,11:0.006455234);
tree gen.101 = [&U] (((13:0.003955985,(((6:0.01326306,(5:0.007602014,((3:0.01500485,(2:0.01109844,1:0.07395247):0.001267948):0.0403481519,4:0.01602924):0.0006352247):0.001756144):0.0009329912,((8:0.009181469,9:0.0066887077):0.003342066,7:0.008029941):0.01913503):0.00380151,10:0.020491464):0.006417237):0.001280354,11:0.002793464):0.001967469,((((12:0.004104161,16:0.01355428):0.002193413,15:0.009896792):0.001193433,(17:0.0083530181,(19:0.0187754147,18:0.0096825406):0.00873146):0.00481892469):0.0001916614,14:0.013181462):0.0026889524);
tree gen.102 = [&U] (((((16:0.0130809026,12:0.00500796):0.0007662892,(19:0.0146733899,18:0.00557131941):0.004503401):5.78074e-05,15:0.015134279):0.0004721755,(14:0.0178192411,17:0.0069225955):0.0006353665):0.005934041,((11:0.001412152,13:0.01032827):0.0006330734,((((5:0.00868268,4:0.01106842):0.0005316922,((3:0.01358658,(2:0.02177075,1:0.06696242):0.00480901):0.04353268,((9:0.0078686988,8:0.014691962):0.0004370057,7:0.013574633):0.0202059):0.0009726354):0.00322875,6:0.01035979):0.007248001,10:0.025611942):0.008392479):0.0003683289);
tree gen.103 = [&U] ((13:0.009445257,(((5:0.008841005,((((7:0.012033198,(9:0.0105471854,8:0.0135204174):0.0003753895):0.01725468,(3:0.01663547,(2:0.01034887,1:0.08136698):0.00686121):0.04163042):0.002602666,6:0.01168094):0.0009409358,4:0.02560856):0.004239314):0.001516583,10:0.0092348816):0.006386788,11:0.003106716):3.51488e-05):0.001003652,((12:0.005999,((14:0.0210717214,((19:0.0197873223,18:0.0039408301):0.007080148,17:0.014028539):9.485703e-05):0.001878855,16:0.02268988):0.0013996436):0.0009384775,15:0.011927306):0.00569387);
tree gen.104 = [&U] (((19:0.0227707037,18:0.0040793617):0.0052664728,((12:0.00356799,(16:0.01253204998,(17:0.008208374567,14:0.0170716985):0.002798315):0.000126706):0.0001380255,15:0.012641185):6.763042e-05):0.003997941,((10:0.0157722132,((5:0.006154233,(4:0.01433548,((9:0.0066009975,(7:0.0160281366,8:0.0084174922):0.001533661):0.019846679,((1:0.09019796,2:0.01604677):0.002787745,3:0.01588762):0.030581144):0.001160716):0.00258569):0.0005808299,6:0.01090469):0.003279723):0.006533065,(11:0.006769292,13:0.004818119):2.405474e-05):0.001248877);
tree gen.105 = [&U] (((15:0.0115644127,14:0.0132385957):0.0001803721,(16:0.01542024,(17:0.0117310876,(19:0.016725712,18:0.0060122348):0.004760695):0.003014979):0.00125164):0.0024695634,(12:0.004636952,((10:0.016849174,((4:0.01133865,5:0.006773811):0.002450007,(6:0.007683213,((7:0.0073342523,(9:0.0097960187,8:0.01319500912):0.004109955):0.018901,((2:0.01083122,1:0.08350553):0.007604803,3:0.03155291):0.027655226):0.003226615):0.0001851903):0.001487862):0.01271924,(11:0.006938414,13:0.003721784):0.002104416):0.0023340327):0.0006897266);
tree gen.106 = [&U] (12:0.008867151,((15:0.010059275,(((16:0.01499885,17:0.009700941):0.002053902,14:0.0108744684):0.000965098,(19:0.0172725239,18:0.005174774):0.003629439):0.0046432843):0.001589114,((13:0.002835159,11:0.004034506):0.001969557,(10:0.017742708,((6:0.007489882,((1:0.08899897,2:0.01256814):0.01056719,3:0.01961821):0.03812012):2.334481e-05,(5:0.003173376,(((9:0.006180207,8:0.012107352):0.002952974,7:0.009671188):0.01063324,4:0.01712852):0.0007867815):0.0010489):0.00416782):0.007134378):0.0006871957):0.0029641144);
tree gen.107 = [&U] ((15:0.01251278,(((16:0.01532994,14:0.01644888088):0.0006460696,12:0.008213789):0.0007229601,(17:0.0108951409,((19:0.0206735549,18:0.00598424206):0.005716376,(((8:0.010884732,(9:0.010744929,7:0.0127517385):0.0002473789):0.01912027,((4:0.02065578,(3:0.01838435,(2:0.01123671,1:0.07534964):0.01051958):0.04165886):0.002138992,(6:0.007050358,5:0.004752349):0.001496257):0.002507402):0.001689794,10:0.01805329):0.006671193):0.0005338086):0.001211653):0.002228014):0.00199806,(13:0.006683795,11:0.006057006):0.00032839001);
tree gen.108 = [&U] (12:0.009977548,((13:0.002031117,(11:0.003892958,(((5:0.00467597,(6:0.01047847,4:0.01638053):0.0003786751):0.003783433,((7:0.0128720416,(8:0.012945279,9:0.00858783471):0.0007736827):0.01733616,((2:0.01316175,1:0.08468782):0.006523285,3:0.01849957):0.02881216):0.001843823):0.004994045,10:0.019016568):0.004956674):0.001910247):0.00145562,(((16:0.01671723142,14:0.01783422533):0.0006739087,15:0.013104127):0.0002716181,((19:0.0151179117,18:0.0068426197):0.003973515,17:0.0076953436):0.002249676):0.0047150384):6.646754e-05);
tree gen.109 = [&U] ((((((((8:0.0120924578,9:0.0055277066):0.0008685275,7:0.013210299):0.01498781,(((3:0.0124533,(2:0.009047014,1:0.08510391):0.008471864):0.04138554,(5:0.01088511,4:0.01399531):0.00199059):0.0004504053,6:0.0156032):0.001539066):0.004837458,10:0.01519872):0.004733422,(19:0.0176967254,18:0.0068976746):0.003851767):0.001900499,17:0.0052161342):0.002077055,(15:0.0063915911,(12:0.004732208,(14:0.012863583,(13:0.003355963,11:0.006471211):0.005623683):0.0001208149):0.0018644015):0.0015096936):0.0001740256,16:0.01311868);
tree gen.110 = [&U] ((((14:0.0115997092,((((7:0.011637801,(9:0.014815298,8:0.0103990174):0.000406291793):0.01856956,(6:0.01547684,((5:0.004686286,4:0.02744135):0.001070132,(3:0.02678534,(2:0.01669496,1:0.08806889):0.007225358):0.04142852):0.002265652):0.0007112853):0.00421507,10:0.0193207475):0.008427338,(((19:0.01976177425,18:0.01364125307):0.004942339,16:0.01811953):0.001834018,(13:0.002466744,11:0.004821769):0.00470174):0.0001102127):2.216597e-05):0.0008487895,12:0.007588928):0.0009185635,17:0.0065366677):0.0001853754,15:0.009303739);
tree gen.111 = [&U] (11:0.005277462,((((15:0.0138650644,(17:0.0081100966,(19:0.0198088177,18:0.0021530058):0.002556871):0.003558915):0.0001889957,(14:0.0100423522,12:0.006079175):0.0008125754):0.0024763903,16:0.0191556):0.003792068,(((((((8:0.007390705,9:0.0096749621):0.001591563,7:0.009942496):0.01823171,(3:0.02280812,(2:0.01024356,1:0.09377458):0.003854031):0.04051517):0.001259177,5:0.006228101):0.000272163,(6:0.01345608,4:0.0135476):0.0008875733):0.004829183,10:0.019223894):0.008263024,13:0.003614099):0.000129135):0.0009557429);
tree gen.112 = [&U] (12:0.00527053,((((17:0.0095392033,(19:0.01994816926,18:0.004357939):0.005368958):0.003237222,(16:0.01825105,14:0.0068968448):0.004910284):0.0014842673,15:0.0099491539):0.002828894,(11:0.003545166,((((10:0.028353683,6:0.01135181):0.0008859311,(5:0.005721951,(4:0.02038257,(7:0.009818516,(8:0.00788572,9:0.0123950687):0.0022955887):0.01347379):0.002202822):0.0002475325):0.0003749396,(3:0.01852976,(2:0.01855852,1:0.08883097):0.002189777):0.03182476):0.01123271,13:0.001284377):0.0005405525):0.0030062173):0.0002810305);
tree gen.113 = [&U] (((15:0.02012965137,(((16:0.01782165,14:0.014275969):0.0001622774,(17:0.01022262302,(19:0.0190777661,18:0.0052747229):0.003390421):0.0006223019):0.0003872353,12:0.004407401):0.0009922433):0.002955583,13:0.0022497223):0.0005293851,(((((6:0.006140678,4:0.01373361):0.002879358,5:0.006622829):7.51914e-05,(((9:0.011617029,8:0.0155122092):0.006234607,7:0.008523201):0.01735838,((2:0.01514673,1:0.09406147):0.006695854,3:0.01416487):0.039666857):0.003911282):0.001705943,10:0.026721367):0.008958769,11:0.00628012):0.00172804);
tree gen.114 = [&U] ((12:0.004722045,(((14:0.0150430201,15:0.00806434):0.0008291709,(17:0.0041988175,(18:0.0061790192,19:0.0233449372):0.002895955):0.003852768):0.002682675,16:0.01364707):0.001133607):0.0048597457,(13:0.005536748,((((((8:0.012454552,7:0.011334968):0.003764663,9:0.0037354914):0.0154486,4:0.01433357):0.002970752,(5:0.006377148,(6:0.008050212,((2:0.01448575,1:0.09188732):0.007264645,3:0.02523868):0.03326992):0.001608792):0.001284386):0.004768202,10:0.020121278):0.006309553,11:0.005122605):0.0004220324):0.002026771);
tree gen.115 = [&U] ((11:0.002859406,((((((7:0.011286942,(9:0.0174853322,8:0.0142163159):0.001112812):0.01253196,4:0.02020109):0.001196184,5:0.00959564):0.0002950767,(6:0.009239589,(3:0.01321681,(2:0.00976886,1:0.08008964):0.01151066):0.03889379):0.002045453):0.003621261,10:0.0186871183):0.005341228,13:0.003758635):0.0003307585):0.0017544892,((((17:0.010831018,(14:0.02121968994,(19:0.0143401932,18:0.007292957):0.006064277):2.308204e-05):0.00014960961,16:0.01349142):0.0004805843,15:0.0099510746):0.003207139,12:0.005753547):0.001784655);
tree gen.116 = [&U] ((((12:0.003362437,14:0.0146916443):0.00103442,(((19:0.0171190663,18:0.00636195888):0.00287314,17:0.0066759896):0.0021911002,15:0.014265281):0.000368836):0.0001094007,16:0.0153455219):0.001914323,((13:0.00369479,11:0.007493273):0.000659977,(((5:0.006522007,(4:0.01934553,6:0.01047151):0.002128423):0.0002255434,((3:0.01671028,(2:0.01692227,1:0.08173174):0.006980945):0.04957539,(7:0.0096412049,(9:0.0090915667,8:0.017892393):0.0011222393):0.01758763):0.001921015):0.002779144,10:0.018580647):0.01262999):0.0018575291);
tree gen.117 = [&U] ((((((7:0.010775108,(9:0.0081210878,8:0.0106754687):0.003360386):0.01918867,(6:0.004576182,4:0.01354071):0.0003074691):0.001091815,(5:0.004942364,((2:0.01919471,1:0.08685539):0.004743979,3:0.0253294):0.040096285):0.001337171):0.006958311,10:0.0198832913):0.01543776,(11:0.00936085,13:0.002874403):0.0005561048):0.001844447,((16:0.01603231,(((17:0.0109819891,12:0.007805304):0.0001095941,(18:0.004579138,19:0.02155076047):0.002377767):0.001317311,14:0.0130751419):0.00442704889):1.090585e-05,15:0.012214554):0.001952228);
tree gen.118 = [&U] ((((11:0.003156966,13:0.001869461):0.0004927874,(((((4:0.01655168,((9:0.011289852,8:0.0071293814):0.0006918927,7:0.0093235652):0.01782272):0.001758239,5:0.004184096):0.001297854,6:0.01133385):0.001720569,(3:0.01771406,(2:0.01360202,1:0.08952787):0.004189775):0.04410637):0.003253873,10:0.017274915):0.005960831):0.00167845,(((17:0.004275902,(18:0.0074093687,19:0.0168847721):0.004823351):0.001276702,15:0.010213294):0.0003504081,(16:0.01862855,14:0.0143018056):0.0027511329):0.002144549):0.001651569,12:0.004176815);
tree gen.119 = [&U] ((((13:0.001774444,11:0.006343073):0.0002331562,((6:0.007465611,((((9:0.0061431804,8:0.0081618531):0.0019104702,7:0.0050498802):0.02058273,(4:0.01648916,5:0.005726442):0.001452281):0.001658788,(3:0.01965626,(2:0.009795567,1:0.07682024):0.009692368):0.05127972):0.0007201293):0.004119571,10:0.0202657645):0.007477659):0.0004604941,(14:0.016280431,(15:0.013098243,((19:0.02218753006,18:0.0069939766):0.003365716,(17:0.0039957356,16:0.02424065):0.004268552):0.001015728):0.0013446705):0.004632052):0.0002332217,12:0.0075017057);
tree gen.120 = [&U] (((11:0.004225928,13:0.005956749):0.001726083,(((((3:0.02873409,(2:0.02044857,1:0.0753843):0.008756309):0.04174559,(7:0.0047214875,(9:0.00581615,8:0.008223614):0.005361756):0.01805955):0.00179506,4:0.01682141):0.004015524,(6:0.01081075,5:0.003675431):0.001947344):0.007326197,10:0.0181289073):0.007445956):0.0001876496,(((((17:0.009572942,(19:0.01426015844,18:0.005397365):0.005681765):3.142947e-06,14:0.0093889374):0.0004904703,16:0.02066693):0.0020884024,15:0.013427484):0.001045828,12:0.004374473):7.718124e-05);
tree gen.121 = [&U] (((11:0.001821409,13:0.001071374):0.003126111,(((4:0.01404016,((3:0.01734593,(2:0.01236995,1:0.08053316):0.00488192):0.041197641,((8:0.009371761,9:0.0072842543):0.002823037,7:0.0082053723):0.01935011):0.005837836):0.0003728627,(5:0.005108431,6:0.009028949):0.000233424):0.001604833,10:0.016258063):0.01158098):0.0003915409,((15:0.013444894,((14:0.01592704784,16:0.01481632):0.001025812,17:0.0089960376):0.0005064507):0.001267653,((19:0.0160920667,18:0.0074068178):0.005462854,12:0.0039944071):0.0020814723):0.00210205);
tree gen.122 = [&U] ((13:0.001800105,11:0.004661712):0.002185037,(17:0.0119482568,(16:0.01434484,((12:0.004748426,((((7:0.0155521754,(8:0.012032539,9:0.014208826):0.001771163):0.01806074,(5:0.005972484,(4:0.01762237,(3:0.02250467,(1:0.08870951,2:0.009792831):0.006327012):0.05083556):0.003841067):0.003392299):0.001046728,6:0.009778302):0.003562137,10:0.021977965):0.006371541):0.001219239342,(14:0.0119174835,(15:0.012541629,(18:0.0112476246,19:0.0198765649):0.004417927):0.001125279):3.48353e-05):0.0003626619):0.0008207051):0.00147308149);
tree gen.123 = [&U] ((12:0.006471,((16:0.01333982,17:0.0033332452):0.000627535,(((18:0.009375932,19:0.0213514089):0.006406212,14:0.0113389592):0.001036903,15:0.01411154498):7.854117e-05):0.005946586):0.001346409,(13:0.002725126,(11:0.005180308,(10:0.0271111465,(((3:0.02599313,(2:0.01142241,1:0.09111503):0.006175157):0.0446808,((((9:0.0055277262,7:0.010596572):0.0004961348,8:0.013853233):0.02053599,4:0.013155):0.002857787,5:0.007335921):3.170247e-05):0.0008991797,6:0.009877598):0.001275181):0.006786007):0.0009456908):0.0003448466);
tree gen.124 = [&U] ((((12:0.007578672,17:0.020964921):0.0003780267,(14:0.0130073777,16:0.02066573):0.001944206):0.001273587,((18:0.0070150223,19:0.0150694171):0.00230070802,15:0.01016861):0.001048604):0.0005333153,((11:0.009582483,(10:0.015574633,((6:0.009430193,((3:0.01723788,(2:0.01094071,1:0.09497265):0.008966462):0.03045989,(5:0.008495783,4:0.01846564):0.001892836):0.0008864283):0.0003563153,((8:0.011998101,9:0.0083048482):0.0003293968,7:0.0095033916):0.02556213):0.002205325):0.004827447):0.0002005723,13:0.002856569):0.0002283294);
tree gen.125 = [&U] ((((((6:0.01003015,5:0.003644262):0.002510986,(((8:0.006922144,9:0.0075631495):0.001246054,7:0.0087208083):0.02133972,(3:0.02797768,(1:0.0766933,2:0.01355337):0.002742049):0.03105778):0.00156208):0.0001617434,4:0.01871664):0.004204439,10:0.02068069173):0.01249863,(13:0.001767859,11:0.004839872):0.001372217):0.003028767,((15:0.011344454,(19:0.0308259758,18:0.0099053302):0.004965858):0.0014521802,(14:0.0177602593,((17:0.0086968089,16:0.01591774):0.0006323041,12:0.006403854):0.0006382859):0.001145623):0.00071149864);
tree gen.126 = [&U] (((15:0.0119903756,(16:0.013314855,(((19:0.01334536979,18:0.0050839881):0.00501356,12:0.006209204):7.085615e-05,17:0.00838559798):0.003428526):0.0001897898):0.001886111,14:0.0175004614):0.001766999,((13:0.001743439,11:0.004680586):0.001934477,((((5:0.005309668,6:0.007431191):0.00170784,4:0.01235375):0.0004091945,(((9:0.007839949,7:0.0114899679):0.0002814101,8:0.012852515):0.01464797,(3:0.02415328,(1:0.07377474,2:0.02006064):0.01092879):0.045056456):0.002313416):0.001335489,10:0.018221085):0.007101354):0.0014586653);
tree gen.127 = [&U] ((11:0.005075453,13:0.006285453):0.001033641,(((10:0.0301818407,(((6:0.00732994,(5:0.005464106,(3:0.02003205,(2:0.01019826,1:0.08979023):0.004201095):0.046128757):0.002460776):0.0008168064,4:0.02455703):0.0002550367,((8:0.0048676706,9:0.0086601027):0.0024377784,7:0.010481833):0.01666524):0.004907698):0.009479036,14:0.0137791031):0.0001225405,((17:0.00231235127,(18:0.0076497496,19:0.01674915723):0.006733313):0.001112427,((15:0.01079748903,12:0.004180621):0.0003538374,16:0.01983099):0.004419787):0.0008286264):0.0008598302);
tree gen.128 = [&U] ((13:0.002690549,(11:0.008168056,(10:0.0147476875,((((4:0.0188713,((9:0.009284938,8:0.010111926):0.002238849,7:0.010015448):0.02030957):0.0003846962,5:0.00531656):0.0006778929,6:0.01505452):0.0004984754,((2:0.007716616,1:0.08716416):0.006116276,3:0.02114548):0.04925733):0.008556418):0.007625656):0.0009717879):0.0006499935,(((((19:0.0184472728,18:0.005236975):0.003158539,17:0.00446499507):0.0008250288,14:0.0108360667):0.0012224053,(16:0.01546316,15:0.011341132):0.0010207395):0.000644206,12:0.006451066):0.0013715629);
tree gen.129 = [&U] (((11:0.002769807,13:0.001320588):0.00162883,(10:0.021101804,((4:0.01730155,(5:0.003999891,(((2:0.02555448,1:0.0707849):0.002560549,3:0.01467158):0.035279693,(7:0.011570073,(8:0.0164439639,9:0.0095080664):0.001749456):0.0182833):0.003657464):0.001532019):0.0005827069,6:0.00788269):0.002160264):0.005179146):0.0006747242,((16:0.01671479,((15:0.0166210208,14:0.0132174638):0.001331285,((19:0.01920496327,18:0.0123393529):0.006514604,17:0.010026474):0.002384498):0.0003652425):0.0001102295,12:0.004214785):0.00167901);
tree gen.130 = [&U] (((16:0.02327359,15:0.0129762079):0.0008084693,((14:0.01310678385,17:0.006165418):0.0001815672,(19:0.01831254175,18:0.0137692665):0.004692235):0.0030288291):0.001289373,(12:0.00463634,(11:0.005892552,(13:0.005537786,((((3:0.01423501,(1:0.06960084,2:0.01861573):0.009867359):0.037358956,(7:0.0163555646,(9:0.0109500527,8:0.0105956521):0.001258179):0.01324402):0.001222925,(4:0.01833779,(5:0.006239746,6:0.0109916):0.0009950514):0.000550075):0.002742553,10:0.024433243):0.006417137):0.001049566):0.002662952):0.0005942499);
tree gen.131 = [&U] (((13:0.004871131,11:0.009292293):1.626986e-05,(10:0.0212154776,(4:0.01964406,((((2:0.01346342,1:0.07790795):0.003495687,3:0.01709778):0.035398014,(7:0.0102340441,(9:0.0073671289,8:0.0077139503):0.004032423):0.02096837):0.006162444,(6:0.009924105,5:0.009148192):0.0007675101):0.0002279124):0.001225107):0.007149709):0.001136206,(((19:0.0251399416,18:0.0092560471):0.0064842,17:0.0085171864):0.004377159,(15:0.009415841,((12:0.005370682,14:0.0107629611):0.0006944986,16:0.01170267):0.001959508):0.0009222379):0.0037668621);
tree gen.132 = [&U] ((((10:0.018841646,((6:0.01092789,((2:0.01229353,1:0.07306516):0.009745492,3:0.02754988):0.038822031):0.0001640035,(5:0.00359473,(4:0.01875947,(7:0.01414145,(8:0.0122865813,9:0.008962048):1.890971e-05):0.02042331):0.003718702):0.0007989379):0.004304471):0.00891069,11:0.007763017):0.0005675664,13:0.003982175):0.0006018317,((17:0.012979559,12:0.006908031):0.0007547623,((19:0.0198340554,18:0.00628372359):0.003887123,(15:0.0148116966,(14:0.0104472856,16:0.02870395):0.001273679):0.0002362794):0.005364318):0.0034005184);
tree gen.133 = [&U] ((((15:0.0109227306,(14:0.0209359124,16:0.0151869):0.003116708):0.002268982,12:0.004505828):8.151334e-05,(17:0.005661246,(18:0.0062910068,19:0.02401894849):0.006929155):0.0003483728):0.002315711,((13:0.003998122,((((4:0.0166068,((8:0.0068636803,9:0.007182066):0.00270138773,7:0.013717365):0.01984593):0.003249684,6:0.010119):0.0007338792,((3:0.01954852,(1:0.06897192,2:0.01567851):0.006970643):0.03946885,5:0.004552656):0.0002712934):0.002398467,10:0.01800543974):0.006944325):0.0006738498,11:0.00254394):0.0008499223);
tree gen.134 = [&U] ((15:0.0107293359,((13:0.003546457,(11:0.004849665,(10:0.02370601802,(((2:0.01072005,1:0.05992179):0.00590392,3:0.02750374):0.0499606,((5:0.003950841,(((8:0.013103996,9:0.0089337335):0.006003933,7:0.009766399):0.02230745,4:0.02366156):0.001712721):0.001059125,6:0.005059173):0.0008039691):0.002736685):0.01054179):0.0005078145):0.0003878654,(((17:0.0081725944,14:0.0143650445):5.891772e-05,(19:0.01493646345,18:0.0100189612):0.005718258):0.0001895821,16:0.022768):0.0036377331):0.001057563):0.0004435352,12:0.005910286);
tree gen.135 = [&U] (12:0.003570054,((((17:0.012444568,(19:0.02347649404,18:0.0085478691):0.006516136):0.0020076702,(15:0.008041674,14:0.0231739062):0.0009424642):0.000199575,16:0.01804612):0.0007673221,((13:0.005555008,11:0.004353951):0.0006233725,(10:0.0247724077,(((5:0.005597677,(4:0.01122741,(7:0.0143838459,(8:0.0070311752,9:0.007868683):0.0005675245):0.01686959):0.002208312):0.00055514,6:0.01155203):0.0005835678,((2:0.009734027,1:0.07993116):0.005040613,3:0.02381367):0.037278176):0.004040849):0.005584884):0.00167610784):0.0001190768);
tree gen.136 = [&U] ((((6:0.009640159,((3:0.01838628,(1:0.06787912,2:0.01205371):0.006149218):0.04221405,(((8:0.01334012,9:0.0055025946):0.009164933,7:0.009386864):0.01357853,(4:0.01752883,5:0.00619602):0.0005059557):0.0007362193):0.000436209):0.003057372,10:0.01725371):0.007265531,(11:0.00546008,13:0.003959594):0.0003420183):0.0038745595,(14:0.01040316586,((16:0.01887629,(((18:0.0057282552,19:0.0152812937):0.00302784,17:0.0105936666):0.001852244,12:0.006647014):0.004288446):0.000280834447,15:0.015195982):0.0003747528):0.001073588);
tree gen.137 = [&U] (((10:0.0209899354,(((6:0.01009678,5:0.008071173):0.0006121605,4:0.02471587):0.002268676,((7:0.0113637914,(9:0.0057312566,8:0.0133217077):0.0006729258):0.01981993,(3:0.02264835,(2:0.005530642,1:0.07994542):0.007829135):0.024075241):0.003172425):0.00166374):0.007650632,(13:0.00199879,11:0.003853945):0.002452097):0.0007093669,((14:0.0182608169,16:0.01497901):0.0002222684,((((18:0.0064822137,19:0.01859386192):0.004475923,17:0.009842662843):0.001326424,15:0.013189857):0.0008455406,12:0.003531995):0.0014225415):0.001282204);
tree gen.138 = [&U] ((11:0.003901822,(((((4:0.0128274,(3:0.01385032,(1:0.07564127,2:0.01036553):0.006826749):0.037736224):0.002035518,(6:0.01048411,5:0.003426801):0.001008431):0.0005628018,((8:0.0189777226,9:0.007980636):0.003562181,7:0.0086866622):0.01837407):0.003418474,10:0.024101097):0.006971149,13:0.002508475):5.264313e-05):0.0004367192,((((14:0.0186773535,((18:0.0069821805,19:0.01240298355):0.002420105,17:0.0115185838):0.0063330954):0.0003453385,16:0.01384579):0.001741456,15:0.014146315):0.0003096097,12:0.00508502):0.0023260043);
tree gen.139 = [&U] ((11:0.004298252,13:0.00578053):0.00120111,(((16:0.01900105,(15:0.0138352116,17:0.0078732593):0.003403623):0.001596482,((18:0.0046206886,19:0.025771971):0.004236491,(14:0.01314466369,12:0.005841803):0.0002501394):0.0002556463):0.0002854963,(10:0.0153213218,((((4:0.0179043,6:0.01165164):0.0004790586,5:0.006004103):0.0009164723,(3:0.02208573,(2:0.01264042,1:0.07449427):0.004520414):0.044324301):0.001323173,(7:0.013252294,(8:0.006802128,9:0.013126638):0.0020168141):0.01668212):0.007751086):0.0073492589):0.001650576);
tree gen.140 = [&U] ((13:0.001455238,(11:0.0057960565,12:0.002710539):0.001673547):0.001433049,((17:0.008563967,(18:0.006256933,19:0.0298678428):0.004755517):0.004301152,((((((((4:0.02109201,(3:0.02101753,(1:0.08475637,2:0.02205571):0.00231386):0.04356456):0.00166834,5:0.006046716):0.001470278,((7:0.0096078833,9:0.012693327):0.0001501568,8:0.015518263):0.01993549):0.002960925,6:0.0107849):0.0005661993,10:0.017008021):0.009678131,15:0.011557379):0.0004448139,14:0.01410776634):0.0002990648,16:0.0152707):0.0017110706):0.0004025964);
tree gen.141 = [&U] (((14:0.0117569011,(((((10:0.0187065565,((((5:0.006489847,4:0.02041363):0.0007235801,(3:0.02288754,(2:0.01241671,1:0.0882589):0.007040573):0.046102753):0.003249187,6:0.0112071):0.0040995,((8:0.0053439923,9:0.009639047):0.008377977,7:0.006910912):0.01994414):0.001621323):0.002526375,17:0.0073661829):0.001619391,(18:0.0072604927,19:0.0172788026):0.001923269):0.001988608,12:0.002972073):0.0004010296,16:0.01977324):0.0001943071):0.000982017,15:0.0074146598):0.000663994,(11:0.00994081,13:0.006463032):0.0004293902);
tree gen.142 = [&U] ((11:0.008752308,((10:0.01936333494,(((2:0.01417399,1:0.09218841):0.005317877,3:0.01709846):0.04860841,((5:0.005085332,((7:0.0147915964,(9:0.007640696,8:0.0267292513):0.002187304):0.01690114,4:0.01899493):0.003010313):0.0002680144,6:0.0109033):0.001266037):0.003951732):0.007133993,13:0.003588261):0.0003793411):0.002541101,(((16:0.01610167,((17:0.0093358914,(19:0.018352313,18:0.0065152662):0.003227991):0.0021416605,15:0.01320453):0.0023722176):0.0009579109,14:0.02324701456):0.0005531138,12:0.003041899):0.0006425598);
tree gen.143 = [&U] (((((17:0.0084166606,(18:0.00480295404,19:0.0188400458):0.0009709691):0.0003635795,15:0.0143983042):0.0009656617,14:0.0171385613):0.0006535721,(((10:0.0171779147,((6:0.01272629,(((3:0.02802096,(2:0.01306926,1:0.1012985):0.01580101):0.027390354,5:0.005792386):0.002286928,4:0.02103616):0.001597133):0.001823145,(7:0.0100036406,(9:0.0102351995,8:0.009352049):0.001083343):0.01751258):0.002083753):0.005425586,12:0.0033844071):0.001416836,16:0.0173548777):0.002713207):0.0026763913,(11:0.003459472,13:0.001359512):0.00155093);
tree gen.144 = [&U] (((16:0.01647817,14:0.01084521401):0.001378961,((12:0.00326784,((18:0.0073250448,19:0.0191680847):0.002633596,17:0.004548023):0.002477467):0.000899825,15:0.010999626):0.0026492566):0.002286814,((13:0.006892762,(((5:0.006022439,((4:0.0179429,(7:0.0081913158,(8:0.012638083,9:0.0053846396):0.004143765):0.01505082):0.003400982,(3:0.02366666,(1:0.08840776,2:0.0127599):0.005758316):0.036471802):0.00332398):0.0006133388,6:0.009503077):0.005785805,10:0.025721633):0.009496821):0.0002708078,11:0.005449998):0.0004241133);
tree gen.145 = [&U] ((16:0.02140742,(((14:0.0124872338,17:0.012709436):0.0007010945,15:0.0131550328):0.0005983827,(12:0.001888516,(18:0.0069837644,19:0.03391252114):0.004394297):0.001800128):0.0006472589):0.003583354,(11:0.007427076,(13:0.00230861,((6:0.009550491,(((4:0.01967459,(7:0.008569345,(8:0.010598026,9:0.0087390169):0.0026703068):0.02177307):0.0003039793,5:0.002803051):0.00133195,(3:0.01699035,(1:0.09124269,2:0.01537414):0.001580916):0.041823164):0.0007616693):0.003159372,10:0.025340777):0.00603037):0.001730253):0.0006679824);
tree gen.146 = [&U] (((((18:0.0086540351,19:0.0180809863):0.008623944,12:0.001456031):0.0006236464,(14:0.0166188214,(17:0.009372152,16:0.01486792):0.002003684):0.0001389963):0.0016265256,15:0.012066727):0.003358204,(11:0.004486526,(13:0.001302158,(10:0.01589114458,((((2:0.01197085,1:0.08538461):0.006543942,3:0.0202555):0.03368721,((8:0.0114522143,9:0.0121647651):0.002164961,7:0.0102547281):0.01642961):0.00336565,((6:0.01075418,5:0.003846323):0.00164774,4:0.02400051):0.001085406):0.0008908237):0.01128031):0.001851121):0.0007804431);
tree gen.147 = [&U] (((11:0.006813865,13:0.001044686):0.0009741171,(10:0.019587646,((((9:0.0092499009,(7:0.009492903,8:0.010208699):9.943525e-05):0.01812677,4:0.01540557):0.0007001697,5:0.006924951):0.000793629,(6:0.01318244,((2:0.01369071,1:0.06728217):0.00779718,3:0.0168364):0.043005758):0.0008548188):0.002984931):0.007625008):0.0009670569,(((12:0.002345744,16:0.01764922):0.0019918379,14:0.0176722726):0.0002217435,(((18:0.00545831719,19:0.01985068865):0.009177542,17:0.005513235):0.004698665,15:0.0162934692):0.0005453899):0.0004497256);
tree gen.148 = [&U] (((17:0.0091620017,16:0.01954659):0.002510257,((14:0.0127918153,15:0.010336851):0.0004284112,((18:0.0097261553,19:0.01609047391):0.00279374,12:0.004635186):0.001470635):0.001020053):0.003686852,((11:0.005097908,(10:0.015263198,((4:0.02583885,6:0.01028809):0.0007373527,(5:0.005596281,((7:0.0128846275,(8:0.010290749,9:0.0055300484):0.002028891):0.01765994,((2:0.01161629,1:0.08084777):0.005047184,3:0.02090631):0.03741033):0.004047876):0.0001644404):0.0008849439):0.005433538):0.001598365,13:0.003208098):0.000742645);
tree gen.149 = [&U] (((11:0.006301193,13:0.00295788):0.00129826,(10:0.015945098,((4:0.01194152,((9:0.013975818,8:0.013060621):0.0030747247,7:0.0102861535):0.02027212):0.004211714,(((2:0.0112367,1:0.08980846):0.009255165,3:0.02308543):0.03599914,(5:0.004386879,6:0.007621047):0.001550184):0.0006794251):0.0007869405):0.007110951):0.002543057,(16:0.02097336,(((12:0.004011638,((18:0.0080874487,19:0.01872491315):0.005091451,17:0.01397036789):0.003097491):0.0002283218,15:0.0096178417):0.0006079391,14:0.0110788087):0.0002791728):0.0054972395);
tree gen.150 = [&U] (((4:0.02583224,((5:0.005478417,6:0.007556576):0.0003807386,(((8:0.008681257,9:0.0094677249):0.00485117,7:0.0098191824):0.0175671,(3:0.01815091,(1:0.07661118,2:0.01509323):0.01166575):0.03493091):0.0009125759):0.001803336):0.003799184,10:0.0173627377):0.01058647,(13:0.006965554,(((((16:0.01518191,14:0.0172479903):0.001246807,17:0.012603308):0.0005158053,15:0.0153857949):0.0010853394,((18:0.0095936056,19:0.01611576792):0.005446038,12:0.003988451):0.0009192872):0.002105112,11:0.003117264):0.0006849235):4.903312e-05);
tree gen.151 = [&U] (((((((8:0.012553704,7:0.013997878):0.0002397035,9:0.0124007177):0.02165919,((5:0.004958193,6:0.009726706):0.0008448994,(4:0.02457692,((2:0.01479207,1:0.08732879):0.005460377,3:0.01957558):0.03762728):0.002165143):0.0005541805):0.005340488,10:0.0207220824):0.00952921,11:0.005629569):0.0008629116,13:0.001302747):0.001513743,(12:0.003770542,(15:0.011318438,((14:0.0144977713,16:0.02304971):0.005555891,(17:0.014146352,(19:0.02093823103,18:0.008233932):0.003682856):0.003493943):0.0045480287):0.00089282767):0.002651268);
tree gen.152 = [&U] ((((((10:0.019700513,(((8:0.0076693164,9:0.010098322):0.0007292769,7:0.0145315472):0.01706627,((4:0.02016517,(((2:0.01128611,1:0.07575296):0.006170302,3:0.02398599):0.032916706,6:0.007215815):0.002330043):0.0002029222,5:0.007059995):0.01104365):0.002561722):0.008520142,(17:0.0064037382,14:0.00951500533):0.0005334555):1.179746e-05,(18:0.008970676,19:0.01696346634):0.004507389):0.0003897408,(15:0.015071988,16:0.01473967):0.0045809843):0.0002914958,(11:0.005170583,13:0.005264512):0.002001482):0.0002585704,12:0.0056491582);
tree gen.153 = [&U] ((13:0.002264942,11:0.004579638):0.0027259913,((15:0.012791799,(18:0.0073753056,19:0.0186510272):0.0068723159):0.0005080783,((((17:0.0049150334,(10:0.016529313,((5:0.006833148,((6:0.01064113,4:0.01514613):0.001037563,((2:0.01170364,1:0.0760273):0.006466738,3:0.01957627):0.0493652):0.0006338514):0.005798466,(8:0.0141102059,(7:0.0106199148,9:0.0073972901):4.403245e-05):0.01672181):0.004269902):0.004282527):0.002275568,14:0.0105112716):0.00041225527,12:0.002926735):0.002136425,16:0.0137852):0.0003608109):0.001561729);
tree gen.154 = [&U] (((11:0.004250461,13:0.00447723):0.001184769,((((3:0.02098472,(1:0.07024954,2:0.02115068):0.002406225):0.04614263,6:0.01326638):0.003720528,(5:0.006336128,(((8:0.01830155671,9:0.0086932657):0.0001637437,7:0.0136906645):0.02406252,4:0.01774986):0.002080552):0.0006496674):0.006504329,10:0.01649486):0.005978216):0.000482587,(12:0.00744582,((14:0.0111834757,15:0.00722454):0.001698411,((16:0.02091978,17:0.007524155):0.001410938,(18:0.0076435642,19:0.0219010311):0.004115229):0.0004089659):0.0034260096):0.00202706);
tree gen.155 = [&U] (((15:0.0078626248,(((18:0.01315918419,19:0.0124101628):0.00679162,(16:0.0254317073,17:0.01052468601):0.001420226):5.759884e-05,12:0.006768033):0.0007401711):0.0002291342,14:0.019388576):0.00135717,((10:0.0217956423,(6:0.01649901,(((2:0.01103917,1:0.09518505):0.01202847,3:0.02256515):0.05902807,(((7:0.0159967313,(8:0.006891728,9:0.0137277976):0.002327127):0.01494217,4:0.02599049):0.002354934,5:0.001805141):0.001270166):0.0004722262):0.001796155):0.007371603,(11:0.003715892,13:0.003787512):0.001829019):0.00069167078);
tree gen.156 = [&U] (((((18:0.0038985781,19:0.01783823526):0.004448757,17:0.0088573394):0.0014829234,16:0.01759273003):0.0002285494,15:0.0095885306):0.0001837136,((((((6:0.007256247,(3:0.01276326,(1:0.08753106,2:0.01649506):0.007127825):0.03957378):0.0007281631,(5:0.004691214,(4:0.01841347,((8:0.0083764799,9:0.013067519):0.0018008372,7:0.0101956185):0.01913913):0.0004670068):0.003296772):0.004114967,10:0.015707936):0.01684131,13:0.001828329):0.0001916471,11:0.003508189):0.0020367282,(12:0.004693008,14:0.0170871567):8.948209e-05):0.0001624324);
tree gen.157 = [&U] (16:0.0103599093,(((((17:0.0082102765,(18:0.0101009679,19:0.0211431896):0.007145952):0.0013952606,12:0.006379667):0.0003714643,15:0.0150927117):0.001216879,14:0.02513621694):0.0009464481,(((((4:0.02516142,5:0.006259372):0.001762486,6:0.01562727):0.0004923935,(((9:0.011361397,8:0.0120217):0.003689728,7:0.0094317818):0.01844969,(3:0.01966504,(1:0.08927375,2:0.01357034):0.006147468):0.03122576):0.000583471):0.0007299241,10:0.021502128):0.009252128,(13:0.002125851,11:0.004200557):0.000403105):0.002754859):0.0009380503);
tree gen.158 = [&U] (((17:0.0091531824,(((16:0.01524523,15:0.0110256):0.0002455903,12:0.0045927339):3.805215e-05,14:0.0177161619):0.0003299017):0.001805842,((10:0.017416126,(((3:0.02359082,(1:0.08756623,2:0.01578592):0.008848667):0.03558914,(7:0.0159019892,(8:0.006903633,9:0.0081289161):0.0040616686):0.0149062):0.002233259,(6:0.00687481,(4:0.01628992,5:0.006926349):0.002089277):0.00123406):0.003395925):0.006298363,(19:0.029839791,18:0.0056044566):0.004744543):0.0006714227):0.0011906214,(13:0.001766945,11:0.008432506):0.0014198046);
tree gen.159 = [&U] ((((10:0.0224108157,(((8:0.010583129,9:0.008117201):0.004070423,7:0.0102731336):0.009131305,(((6:0.01461564,5:0.004226292):0.0009363782,4:0.01692464):0.001636721,(3:0.01481107,(1:0.064652,2:0.01258954):0.005635708):0.04343855):0.0006241699):0.002923068):0.009525301,11:0.004561416):0.0001516907,13:0.001858164):0.003330669,(12:0.007311171,((14:0.0104133721,(16:0.01730392,15:0.0092005655):0.0001769583):0.0023622249,(17:0.0088843571,(19:0.02046599555,18:0.006340098):0.004445979):0.0006102355):0.0009193272):0.004413508);
tree gen.160 = [&U] (12:0.005133623,(((15:0.0162068341,14:0.0166870723):0.000744918,((18:0.0048805003,19:0.02502813118):0.004875676,((10:0.013768885,(((2:0.01507344,1:0.08689296):0.003369648,3:0.0214763):0.029095211,(((6:0.01250235,4:0.02289378):0.0008404367,5:0.006553938):0.001152629,(9:0.0093571177,(8:0.009377116,7:0.008553791):0.000908048):0.01808118):0.001357119):0.003228005):0.007254635,17:0.00932606139):0.0009501354):0.00077843237):0.000897623,(16:0.01400259,(11:0.007099937,13:0.004780716):0.001764603):0.001594329):0.00010220352);
tree gen.161 = [&U] ((11:0.006851558,13:0.003944507):0.001095811,((16:0.008538418,14:0.0162957503):0.0018312,(15:0.0083769611,((17:0.012409377,12:0.00488326):0.0006583205,(((6:0.006218256,(((4:0.01130899,((9:0.0054384632,8:0.0062940451):0.001134418,7:0.013517864):0.02041109):0.0001318314,5:0.002396043):0.002277318,10:0.0187957048):0.001814708):0.001134393,((2:0.01323653,1:0.08075382):0.004813647,3:0.01410208):0.04186312):0.008074762,(18:0.00694390657,19:0.02425605149):0.004034964):0.002338567):0.003085618):2.547209e-05):0.0007216564);
tree gen.162 = [&U] ((((10:0.025435335,((((7:0.0122852691,(8:0.01560597433,9:0.0092313859):0.006446283):0.01762599,4:0.01525066):0.003785358,5:0.005421337):0.000765241,((3:0.01994035,(1:0.07607081,2:0.005864015):0.007769361):0.04027858,6:0.009086972):0.00195094):0.003439603):0.00915868,11:0.002456134):0.0011773651,((14:0.0191129945,16:0.01330121):0.0025472488,(12:0.003385708,(15:0.014179361,((19:0.024945056,18:0.0066432473):0.006417724,17:0.009179824):0.001415256):0.0013258):0.0005253886):0.001168739):1.434817e-05,13:0.008183466);
tree gen.163 = [&U] ((((12:0.005061177,(14:0.00963412945,(17:0.010245182,(18:0.0097417791,19:0.02312536684):0.004505516):0.003386623):0.0035708308):0.003352986,15:0.0063535057):0.0001325324,((((6:0.006577812,(4:0.01639579,(((2:0.01252028,1:0.08223695):0.007554618,3:0.01832128):0.04002527,5:0.005192264):0.000599936):0.001449988):0.0005905322,(7:0.0091610549,(8:0.0038285836,9:0.006614185):0.0034435661):0.01892267):0.00173921,10:0.016123804):0.007982501,16:0.01370232):0.0002908003):0.0025610412,(11:0.004207392,13:0.001675407):0.003283636);
tree gen.164 = [&U] (((((18:0.0059752667,19:0.0225980338):0.00249449,(17:0.0096757546,((((((8:0.0109955464,7:0.01452507):0.0003389823,9:0.007868352):0.01675385,((2:0.01220844,1:0.07992342):0.007940869,3:0.02233824):0.028934488):0.002955477,6:0.01004806):0.0009990932,(4:0.02474839,5:0.007113423):0.003416444):0.0007242576,10:0.0178476198):0.004428909):0.001786971):0.001576526,((14:0.01604031988,16:0.01427187):0.0009863726,12:0.0087999821):7.509989e-05):0.0004274097,15:0.0150272055):0.0005781137,(11:0.005228104,13:0.001140552):0.004724963);
tree gen.165 = [&U] ((((((18:0.00554697101,19:0.0188510276):0.008671418,((((7:0.0145199908,(8:0.0064734797,9:0.008184522):0.002459325):0.0201746,(((2:0.00999448,1:0.08860361):0.008601165,3:0.023842):0.03725642,(6:0.01008217,(4:0.02246146,5:0.006625915):0.003171514):0.0004790065):0.002067868):0.003207363,10:0.019978983):0.004441238,17:0.007352347):0.002103164):0.001283282,(14:0.0115853123,15:0.013163804):0.002006138):0.0004859471,16:0.01531494):0.001442761,(11:0.005665468,13:0.004673473):0.002192352):0.0009773682,12:0.005472162);
tree gen.166 = [&U] ((((17:0.00566445495,16:0.01337362):0.001190389,(((((4:0.0217133,(7:0.0109451523,(9:0.0093728521,8:0.009623644):8.586054e-05):0.0192091384):0.004575011,5:0.004096776):0.001592289,((2:0.01192655,1:0.074101):0.007124978,3:0.01796916):0.036523198):0.0021347,6:0.01072749):0.002588222,10:0.018893916):0.009882432):0.0007103439,(15:0.013392382,((18:0.0106148328,19:0.01741870995):0.004369476,(14:0.0155075817,12:0.008799965):0.001190848):0.0010393191):4.051875e-05):0.0006475961,(11:0.005261977,13:0.001621023):0.003396447);
tree gen.167 = [&U] ((((17:0.0050475999,(18:0.0052781664,19:0.02496691768):0.00340189501):0.002133748,12:0.004732467):0.0007569917,(16:0.01896638,(15:0.005550343,14:0.0152844741):0.0002111637):8.138123e-05):0.0025329704,(((((8:0.014604683,9:0.010282912):0.0019633176,7:0.012012865):0.01812452,(4:0.01970948,((6:0.007464185,((2:0.0143015,1:0.08785555):0.004252611,3:0.01752971):0.034406775):0.0006871596,5:0.009178644):0.001216074):0.001613442):0.003878828,10:0.013679574):0.004477662,(11:0.003771937,13:0.0009223169):0.00216618):0.0003091443);
tree gen.168 = [&U] (((14:0.0153530864,((((18:0.0041451474,19:0.01139619402):0.003453106,17:0.0080298823):0.004300054,16:0.01436992):0.001808993,12:0.00377602):0.001110594):0.0012423976,15:0.010467459):0.001345773,(((((6:0.01095342,((2:0.0189856,1:0.08341549):0.005833635,3:0.01717385):0.03753514):0.0002678155,(4:0.01353103,5:0.004782943):0.001249906):0.00128351,((8:0.0067869631,9:0.0063712699):0.002777556,7:0.0097398698):0.01948739):0.002065462,10:0.018613179):0.004631842,(11:0.01197753,13:0.002081202):0.001080598):0.0003380711);
tree gen.169 = [&U] ((12:0.005490172,((((17:0.0101463513,14:0.01505820877):0.0006262164,16:0.01997218):0.00027588485,((18:0.0013736672,19:0.02977056798):0.004330757,(((6:0.009661537,((8:0.01239016867,9:0.0164386633):0.003037258,7:0.0088723898):0.01443232):0.0003422631,((3:0.02513138,(1:0.07951884,2:0.01201795):0.009088127):0.03488364,(4:0.02027327,5:0.004249495):0.002117967):0.002903482):0.005425944,10:0.0198168605):0.007555233):0.001623414):1.884212e-05,15:0.011047796):0.003978646):0.0028557352,(13:0.001545565,11:0.006850294):0.005712091);
tree gen.170 = [&U] ((((((5:0.006866842,(((8:0.0044745442,9:0.010027709):0.008167271,7:0.0087204563):0.01423403,4:0.01833489):0.001611262):0.001707255,(((2:0.009842756,1:0.07238383):0.007122907,3:0.02177886):0.0478683,6:0.01054907):4.46323e-05):0.002638599,10:0.014169962):0.008578194,13:0.003099198):0.001308858,11:0.003114541):0.002425522,((14:0.011340619,16:0.01130081):0.001004845,((((18:0.0073253142,19:0.02432697199):0.004878134,17:0.0128996054):0.001805817,15:0.013629647):0.0004234653,12:0.005703866):0.00345681106):0.001427132);
tree gen.171 = [&U] ((11:0.007704209,(13:0.003991938,(((((((8:0.0075594851,7:0.013915248):0.0004151533,9:0.00822933768):0.009812883,4:0.02242978):0.0008536465,5:0.005877034):0.002589991,6:0.01139838):0.0007725477,((2:0.01244397,1:0.0750421):0.009937198,3:0.02389337):0.038349537):0.004161437,10:0.0177981612):0.004263621):0.0001589059):0.0008542875,(((((18:0.0055031058,19:0.01789440121):0.004405272,17:0.0030675324):0.003604036,(14:0.0101250478,12:0.004880248):0.0007329533):0.001646889,16:0.01621634):0.008553233,15:0.0148183245):0.002755229);
tree gen.172 = [&U] (12:0.002478704,(((16:0.01577773,(15:0.010030622,((18:0.0066803162,19:0.02433801289):0.0066904631,17:0.00659331485):0.0006919724):0.0002017605):0.0001047271,14:0.0104055276):0.0013217583,(((5:0.003821965,(6:0.01236073,(4:0.01732833,(((9:0.00541200798,8:0.01619205):0.001218041,7:0.0127172443):0.01881236,((2:0.009901842,1:0.07138273):0.008664866,3:0.01900725):0.03224491):0.0007009501):0.001613409):0.000169626):0.002646107,10:0.018267912):0.008105264,(11:0.009754148,13:0.003698708):0.0008223487):0.0005329371):0.00119163402);
tree gen.173 = [&U] (((((14:0.0197632271,12:0.007269027):0.0006112636,(17:0.0082251636,15:0.012952053):0.0007058208):0.0001932796,16:0.02908058):0.00022169,(18:0.0044025785,19:0.0230800843):0.003520722):0.002130221,((((6:0.01438991,((((2:0.01414304,1:0.08612431):0.005529291,3:0.02402571):0.044291025,(7:0.0104587904,(8:0.0091732506,9:0.0086097987):0.004473232):0.02428322):0.0013799,(5:0.0037569,4:0.02018361):0.0008258325):0.0009677988):0.0003588614,10:0.015043163):0.008480297,11:0.003530401):0.0006225059,13:0.004394818):0.0021439149);
tree gen.174 = [&U] (12:0.006793136,((((((2:0.01141382,1:0.07704339):0.006670039,3:0.02849289):0.04114763,((((8:0.00529744,9:0.0058386062):0.007324486,7:0.008937253):0.01817719,4:0.0213051):0.004868381,(5:0.005035771,6:0.007068101):1.065198e-05):0.0007413123):0.002200787,10:0.014015489):0.00439085,(11:0.002188905,13:0.008450082):0.00100839):0.0005653439,(((18:0.0056006932,19:0.02262886327):0.003368224,17:0.00850991342):0.001182828,((14:0.0170128227,15:0.0121216583):8.713012e-05,16:0.01825603):0.000103861):0.001274397):0.000769684);
tree gen.175 = [&U] ((16:0.01990143,((14:0.0112811736,15:0.0107158572):0.0008706321,((18:0.00427583555,19:0.0161630748):0.00869802,17:0.0069452113):0.002282586):7.980796e-05):0.0010672128,(12:0.003194826,((((6:0.01097644,(((2:0.01205545,1:0.07091208):0.004555629,3:0.01792064):0.04060046,((4:0.01991374,(9:0.011895211,(7:0.0173587506,8:0.0122428203):0.0007563791):0.01767338):0.001611349,5:0.004350785):0.001814323):0.0001804727):0.001263193,10:0.0249507597):0.007502491,11:0.003805155):0.0003511354,13:0.002458328):0.00028995):0.002145795);
tree gen.176 = [&U] (((15:0.0093863519,14:0.00927010214):0.001053151,((12:0.007201856,(17:0.0103253696,(18:0.0038974075,19:0.0180385804):0.003655839):0.001329195):0.0001318464,16:0.01232618):6.299109e-05):0.0028815297,(13:0.002582,(11:0.002987168,((4:0.01425129,(6:0.009000382,(5:0.003605516,(((9:0.0100342361,8:0.011396899):0.002195413,7:0.0081183868):0.01770348,(3:0.01847522,(2:0.01781741,1:0.07410758):0.004691351):0.035488445):0.003871946):0.0009086755):9.293031e-05):0.004606954,10:0.016585213):0.004372193):0.0005679774):0.001473643);
tree gen.177 = [&U] ((((((((4:0.02072587,(3:0.02458336,(2:0.01265844,1:0.08123763):0.01017112):0.04423716):0.0009592493,6:0.01231363):0.001441606,5:0.005393733):0.0006433281,((9:0.016751443,8:0.0090636091):0.001786048,7:0.0105996516):0.01556216):0.004517031,10:0.020469263):0.01062269,13:0.005809452):0.0004950928,11:0.003892045):0.0013913038,((12:0.00338372,((16:0.019699541,15:0.014884722):0.0003071021,((18:0.00644135,19:0.0269662065):0.002359566,17:0.0068472786):0.0005522574):0.0002398999):0.0001011704,14:0.017596834):0.00204509706);
tree gen.178 = [&U] ((13:0.002351749,((((6:0.008386798,5:0.007193896):0.001101014,(((7:0.009034993,(9:0.00565990953,8:0.011849553):0.0030545361):0.01742766,((2:0.01029622,1:0.06823631):0.007155989,3:0.01927186):0.04488038):0.003844148,4:0.01841321):0.001738534):0.006893132,10:0.021531548):0.004855409,11:0.003979687):0.0001507223):0.001055871,((((18:0.0084433634,19:0.01572301112):0.001728983,17:0.0073963797):0.001105565,12:0.005839461):0.0008898265,((14:0.0138871169,16:0.0120248):0.0047193497,15:0.010132193):0.0002072335):0.0029581715);
tree gen.179 = [&U] (((13:0.003905905,(((7:0.0116971413,(9:0.0089978266,8:0.011423678):0.0027432259):0.01731574,((4:0.02657311,5:0.006017774):0.001007381,(6:0.008407886,((2:0.009325075,1:0.0722837):0.00591879,3:0.02350274):0.04877679):0.00324575):0.001517743):0.005413385,10:0.014783882):0.007184658):0.00132721,11:0.003131052):0.0004334985,((((18:0.0050516842,19:0.027426198):0.01010364,17:0.0086943891):0.002922512,12:0.004837124):0.002005026,((14:0.0219161221,16:0.0158593):0.0004714419,15:0.019746623):0.0007749157):0.004143153);
tree gen.180 = [&U] (((14:0.0087693055,(((17:0.00553903,16:0.01448859):0.002331934,12:0.003042713):0.0020232379,(18:0.0056188508,19:0.023099049):0.004582207):9.021074e-06):0.0003958239,15:0.0156516411):0.003049006,((13:0.002288722,(((((7:0.0098080251,(9:0.0220542248,8:0.01232957):0.0004662983):0.0242049,4:0.02337473):0.0008188311,5:0.01309881):0.002530693,(((2:0.0189354,1:0.06999257):0.001902055,3:0.02222735):0.0481711,6:0.01076266):0.0008041575):0.003430963,10:0.01562501):0.01205896):0.0006115374,11:0.006433988):0.0009101502);
tree gen.181 = [&U] (((((((2:0.01931212,1:0.06179317):0.003109319,3:0.01913974):0.047862812,6:0.008735199):0.002382813,(5:0.004617449,((7:0.0075266702,(8:0.010563908,9:0.0053932048):0.001530483):0.0149747,4:0.01313243):0.003383372):0.002406867):0.0005242316,10:0.0243616244):0.01080537,(13:0.002296491,11:0.002870687):0.0003323859):0.0001555875,(14:0.0112700995,(((17:0.0044452836,(18:0.0053441467,19:0.01580110781):0.004265505):0.005676753,16:0.01276076):0.002148279,(12:0.00685987,15:0.009204846):0.0003941366):0.0001718862):0.004097727);
tree gen.182 = [&U] ((((15:0.009907593,17:0.0101570134):0.0025818523,(16:0.01873459,(18:0.0045081897,19:0.01904037442):0.0056577861):0.000217266):0.0005005005,(12:0.006704668,14:0.0114735644):0.0001966711):0.003823453,(11:0.004758728,((((((9:0.009345209,8:0.0083330011):0.0033003945,7:0.010362384):0.0283814,(4:0.01518962,(5:0.006573729,(3:0.01923574,(2:0.009268091,1:0.07318475):0.006054995):0.03707626):0.001825503):0.0008371097):0.0007565657,6:0.009438225):0.005045636,10:0.017620581):0.0109904,13:0.003314748):0.002007138):0.0005575825);
tree gen.183 = [&U] ((((5:0.007378879,((((9:0.00635802236,(7:0.0116071561,8:0.008016252):0.002142075):0.02621956,(3:0.02752927,(2:0.01318933,1:0.0990876):0.00439764):0.044119195):0.005479598,6:0.01214542):0.0005790175,4:0.02209713):0.0004712022):0.003429811,10:0.017542909):0.006394029,(13:0.002346584,11:0.003608402):0.000110449):0.001295554,((17:0.0078199808,(14:0.0170597688,(15:0.0150001573,(16:0.02027279,(18:0.0117749988,19:0.02261057431):0.004073826):0.001790545):0.001345217):0.0008390639):0.0004493133,12:0.009544592):0.0018911487);
tree gen.184 = [&U] (((13:0.006551929,11:0.005312419):0.0009852889,(((9:0.0070957301,(8:0.0214900761,7:0.0120893729):0.0002974917):0.01695051,(4:0.02299985,((3:0.02070927,(2:0.01805621,1:0.08917187):0.006988728):0.04896256,(5:0.005771527,6:0.009276165):0.001493048):0.002676149):0.001082955):0.002841726,10:0.02564784):0.006688262):0.004142479,((12:0.003911415,((17:0.0116178412,(18:0.0075989876,19:0.022634426):0.004402575):0.000252782,(14:0.020208496,16:0.01463313):0.0008162912):0.0003175613):0.0014684992,15:0.011095412):0.001125763);
tree gen.185 = [&U] ((((11:0.004341048,13:0.004157233):0.0005632906,((6:0.01126196,((3:0.02273347,(1:0.1002498,2:0.01697183):0.005506264):0.04890851,(5:0.009063288,(4:0.01203874,((8:0.011444799,9:0.0152663505):0.008272135,7:0.0071668056):0.01622304):0.001029305):0.002448154):0.001186358):0.002620364,10:0.0197591263):0.006608657):0.001549736,(15:0.012235903,((16:0.01981969,14:0.0125882942):0.00135682,((18:0.0050896043,19:0.01572457271):0.006302606,17:0.0060606568):0.007448197):0.0029185005):0.003640934):0.0010903434,12:0.005049695);
tree gen.186 = [&U] ((((16:0.01899589,14:0.0149958306):0.0020241574,(12:0.005301485,15:0.0125205465):0.0002228625):0.0008701443,((18:0.0075461977,19:0.0238342055):0.003561229,17:0.004010263):0.001368101):0.0014044322,((((3:0.02751519,(2:0.01019195,1:0.07082844):0.007700366):0.038649672,((5:0.00478756,((7:0.0105343258,(9:0.01048412006,8:0.0135560864):0.001288384):0.01533846,4:0.01218886):0.0002080176):0.001737869,6:0.008016758):8.068904e-06):0.002234002,10:0.018363962):0.005497078,(11:0.00420973,13:0.00160721):0.0001250473):0.0004474561);
tree gen.187 = [&U] ((((((6:0.00992908,5:0.005206956):0.001567392,(3:0.01580835,(1:0.08926032,2:0.01451281):0.0089627):0.0385512):0.0003177437,(4:0.01488454,(7:0.0053230941,(8:0.004852216,9:0.009677099065):0.001264459):0.01297532):0.003492776):0.001793582,10:0.0181783219):0.006800134,(11:0.003775938,13:0.0007117647):0.001622778):0.001731231,((((17:0.0066542145,(19:0.0216046462,18:0.0083923269):0.002505864):0.001379663,15:0.01275195):0.0010951626,12:0.009910359):1.367508e-05,(16:0.01500864,14:0.0160381126):0.0003158103):0.00106251);
tree gen.188 = [&U] ((16:0.02296358,(15:0.010075707,(14:0.019514814,((19:0.01634144404,18:0.005292645):0.003360334,17:0.00766138):0.001803363):0.001960352):0.000662169):0.0003234274,((11:0.006719744,(10:0.0191798583,(((3:0.03262105,(1:0.07909117,2:0.01572766):0.001178806):0.041059567,((4:0.02653734,((8:0.0171346806,9:0.0078741406):0.002847801,7:0.014302103):0.01828581):0.002039052,5:0.003954154):0.001610573):0.001165722,6:0.009511625):0.004264202):0.009445604):0.0008600373,(13:0.001895062,12:0.006802902):0.001683823):0.002846873);
tree gen.189 = [&U] ((14:0.0191333787,((15:0.010007026,16:0.02415808):8.89317e-05,(12:0.001815729,((19:0.0192751671,18:0.0033641511):0.003860622,17:0.0069490694):0.0007741262):0.00187763):0.001599238):0.0028923463,((10:0.020220429,((3:0.02234349,(1:0.07267751,2:0.01190572):0.00748239):0.044276407,(6:0.01669233,(5:0.007144189,(4:0.01464893,(8:0.01307530277,(9:0.011148619,7:0.01169738):0.0009108677):0.01731436):0.001610682):0.002149399):0.000177443):0.0006791125):0.00488404,(11:0.001935001,13:0.004660653):0.0004258486):0.001412253);
tree gen.190 = [&U] ((((15:0.013602995,(14:0.0108229041,12:0.003676374):0.0001717462):0.0023969753,16:0.0148476):0.000606325,(17:0.0071043034,(19:0.0185911949,18:0.011119038):0.004812877):0.002923504):0.0029218742,(((((((7:0.014780728,(8:0.011892883,9:0.0123220039):0.001215777):0.0222549,(3:0.02095654,(2:0.01734714,1:0.1017309):0.005906385):0.042174307):0.004053424,4:0.01580204):0.000954838,(6:0.01262191,5:0.004258776):0.00153374):0.002733189,10:0.021954011):0.008938198,13:0.001600724):0.003365732,11:0.005899761):0.001661886);
tree gen.191 = [&U] (((11:0.005829297,(10:0.011969225,(6:0.009695404,(((4:0.03549665,((8:0.0126843135,9:0.0047169271):0.002741899,7:0.005081998):0.02428406):0.002545074,5:0.004523351):0.001178091,(3:0.01791718,(1:0.07985322,2:0.01456753):0.0149413):0.034662991):0.0005197285):0.00414231):0.005199173):0.001191353,13:0.005905981):0.0007159565,(((14:0.0153729753,(((19:0.0186839066,18:0.006662001):0.006728788,17:0.0082429709):0.00336915249,12:0.002480212):0.0001655324):0.0006039745,15:0.009598532):0.0003071835,16:0.017684967):0.0007296666);
tree gen.192 = [&U] ((16:0.01823384,17:0.0102964309):0.002689394,(((12:0.002632059,((19:0.03035547963,18:0.0043433263):0.004557069,15:0.018098718):0.0003182016):0.0001114429,14:0.0216503238):7.641816e-05,((13:0.004613069,11:0.004921797):0.002436186,(10:0.021258231,(((5:0.004576403,((7:0.01525662,(8:0.007768169,9:0.008942995):0.0007583124):0.01726443,4:0.02259415):0.002478921):0.000226234,(3:0.01672925,(1:0.08540082,2:0.0194772):0.007090144):0.04359538):0.002456562,6:0.0195967):0.00271934):0.006864372):0.0006404899):0.000135088);
tree gen.193 = [&U] (((10:0.0269521523,((3:0.02380215,(1:0.1050566,2:0.01650967):0.005969201):0.04720028,(6:0.01341406,((4:0.02693813,(7:0.0141866755,(8:0.013323686,9:0.0080445758):0.0004696988):0.0143748):0.0002477322,5:0.003423705):0.003532846):0.002272994):0.003550684):0.01131386,(11:0.007128225,13:0.003157605):0.0008072569):0.001075741,(16:0.01730956,(((((19:0.02033141817,18:0.0055451255):0.006293149,17:0.007213488):0.0001125369,15:0.015123893):0.00406800008,12:0.01126801):0.0003366479,14:0.0140437708):0.0003000915):0.00420416);
tree gen.194 = [&U] ((11:0.005952087,(((((3:0.01975161,(1:0.08882174,2:0.01828536):0.004252047):0.05176208,(7:0.0070509884,(8:0.007237524,9:0.007751469):0.003295561):0.01273645):0.002030358,(5:0.007408822,(6:0.01608221,4:0.02336519):0.002743836):0.00126173):0.0009547775,10:0.0212363853):0.01719297,13:0.003191244):0.001056135):0.002904379,((12:0.006609684,(16:0.02033303,(((19:0.0163012397,18:0.0056585722):0.01133358,15:0.00849017):0.0008253306,14:0.0154833989):0.000665921):0.0004238333):0.0004764749,17:0.013352771):0.0022130937);
tree gen.195 = [&U] ((((10:0.0192093749,((5:0.008299268,6:0.02016602):0.002452104,(4:0.01820582,((7:0.010362002,(8:0.0102350707,9:0.0071313748):0.005692712):0.01220237,(3:0.02464583,(2:0.01166333,1:0.08640538):0.006733223):0.047371389):0.001194242):0.0005010333):0.0008526665):0.007643393,13:0.005208516):0.001630908,11:0.003404001):0.00341164089,(((15:0.01291887901,16:0.01402075):0.004769141,((19:0.02193378391,18:0.0034868482):0.004100928,17:0.00695064):0.001393755):0.001050911,(14:0.0096952043,12:0.004899548):0.0001385232):0.001101502);
tree gen.196 = [&U] ((13:0.004261229,((10:0.021635933,((((3:0.01914266,(2:0.0115065,1:0.08564904):0.005946259):0.036079029,5:0.003050898):0.0008745798,6:0.01047888):0.0007134423,(((8:0.0062399409,9:0.0080149561):0.0059799155,7:0.011833903):0.01773334,4:0.02064701):0.003944874):0.003651052):0.007095544,11:0.003034226):0.0003575411):0.001710973,((((17:0.005224979,(19:0.0193847658,18:0.003959242):0.004698359):0.0006002174,(16:0.01304725,14:0.0164861816):0.0006762369):0.0020629522,12:0.004643799):0.001207266,15:0.0104079497):0.0016141346);
tree gen.197 = [&U] (((((16:0.01873333,15:0.009741911):0.0005349957,(17:0.005799876,(19:0.02465749046,18:0.0072844009):0.001161966):0.002263036):0.00021229664,14:0.0137170693):0.0002818976,12:0.004565212):0.003530558,((13:0.00323669,(((6:0.01328486,(5:0.005348152,(((8:0.0106009343,9:0.0085547479):0.003945702,7:0.015489655):0.02429408,4:0.01430803):0.001429192):0.001228583):0.0001903143,(3:0.01531612,(1:0.08124863,2:0.01146874):0.0117648):0.04414396):0.002078458,10:0.021025662):0.005233119):0.001312635,11:0.006830717):0.0006194325);
tree gen.198 = [&U] (12:0.0034554333,((((16:0.0144421246,(14:0.0152110269,(19:0.03275222802,18:0.0050773182):0.007387305):0.0006556801):0.0001306059,15:0.017461066):3.317574e-05,17:0.007022626):0.00159888727,(11:0.006218933,(13:0.007733725,(10:0.0147358667,(((9:0.011083112,8:0.010240923):0.00408671,7:0.0057451135):0.01576491,((4:0.0203432,((3:0.02086452,(2:0.01201713,1:0.06535335):0.01168873):0.0473825,6:0.01050642):0.001086243):0.001207896,5:0.01185161):0.002392012):0.001561754):0.007012001):0.0006990785):0.00186382):0.0004220846);
tree gen.199 = [&U] ((13:0.001980726,((((3:0.01905767,(1:0.08599949,2:0.01367397):0.007794199):0.02960506,6:0.008278635):1.926748e-05,(5:0.007877629,((7:0.02078415,(9:0.0099832729,8:0.009768922):0.001503471):0.02541143,4:0.01613402):0.001158544):0.001728967):0.002549396,10:0.01977882):0.004146077):0.0002613698,((15:0.010413946,(12:0.008135536,(14:0.010342646,((17:0.010467871,(19:0.02633428976,18:0.00431055769):0.003154375):0.004246289,16:0.01376813):0.0004738767):0.0005686947):0.0003609568):0.004742367,11:0.007391358):0.00193064);
tree gen.200 = [&U] ((((((16:0.02352716,17:0.00788454):0.0014791667,14:0.0111785701):0.001892396,(19:0.02185138806,18:0.0070448633):0.0045633234):0.0002171231,15:0.0130343964):0.0025975306,12:0.004598528):5.405058e-05,((11:0.003010895,(10:0.0194806336,((((3:0.0299431,(2:0.01682972,1:0.06913705):0.007533611):0.044365589,((7:0.0103623044,(9:0.006954692,8:0.008919233):0.002945405):0.0132332,4:0.01664495):0.001681456):0.005007091,6:0.01195602):0.0003438336,5:0.004189374):0.001745808):0.006821825):0.0002320609,13:0.00574278):0.0007087935);
tree gen.201 = [&U] ((11:0.004921405,13:0.003254062):0.0006643947,((10:0.0176155592,(((3:0.02380181,(2:0.0133035,1:0.07289981):0.004586365):0.03849403,(5:0.005348536,(4:0.01525333,((9:0.00673314,8:0.010825795):0.00146293,7:0.0109735249):0.01882581):0.001798679):0.003088885):0.0008120706,6:0.01276607):0.003401219):0.0098525492,((12:0.005135989,15:0.01113387):0.0005454086,((((19:0.02741144346,18:0.0100277846):0.003195505,17:0.013040666):0.0005318453,16:0.01502155):0.004038293,14:0.0159043891):0.00112010871):0.0008848112):0.00135104);
tree gen.202 = [&U] (((((6:0.01429755,(((7:0.007505934,(8:0.0109531158,9:0.0068630766):0.0033248858):0.0169603,(3:0.01680834,(1:0.09884382,2:0.01732827):0.01216011):0.04340811):0.001288843,(4:0.01979934,5:0.007950311):0.0005607096):0.002221802):0.00884301,10:0.01865233):0.004594894,(11:0.001998424,13:0.004003791):0.0004883966):0.000350559,((15:0.0077426095,((17:0.00483487,(19:0.0260363221,18:0.0038677407):0.012609871):0.000605625,14:0.0094992616):0.002679362):0.000440949,12:0.003728159):0.0014182189):0.0009078879,16:0.01750902);
tree gen.203 = [&U] ((13:0.004209924,(11:0.0045539,(((((7:0.0064684972,(8:0.013462105,9:0.006474863):0.0022919884):0.0217164,(3:0.01984165,(1:0.0733267,2:0.01730588):0.001597541):0.032428553):0.002351131,(6:0.0123245,4:0.01685527):0.0004846044):0.001249964,5:0.009256009):0.002237698,10:0.0164915128):0.009400534):0.001031415):0.0037183296,(((16:0.01877885,14:0.01496105936):0.00222941,((17:0.0112265844,(19:0.0220084466,18:0.0091499617):0.008856379):0.0008391924,12:0.008897597):0.0006961862):0.0005411624,15:0.012037026):0.004119068);
tree gen.204 = [&U] (((11:0.006469995,((((3:0.0178724,(2:0.01273301,1:0.09019168):0.005973234):0.03955148,(7:0.0113693852,(8:0.0112934,9:0.0087196395):0.0003927658):0.02218946):0.00135144,(4:0.02451216,(5:0.005101798,6:0.01016782):0.000658841):0.0002246518):0.001308327,10:0.0205404823):0.006275257):0.0003998656,13:0.006275363):0.0019578757,((14:0.0273586717,(((19:0.0146789944,18:0.005432435):0.006774617,17:0.0098444166):0.002601069,(12:0.004467873,16:0.02012384):0.0010646569):0.0006079309):0.0005574091,15:0.011921056):0.001019834);
tree gen.205 = [&U] ((11:0.005975817,(13:0.003716973,(((((4:0.02429637,(7:0.0091966582,(9:0.00813380549,8:0.0129435695):0.0003406986):0.01555277):0.002117293,5:0.009122949):0.0002826635,6:0.01605074):0.0006759241,(3:0.01842819,(2:0.01162528,1:0.08238373):0.006617947):0.03955467):0.004205985,10:0.013695741):0.005628046):9.435666e-05):0.0016285384,(((16:0.0181958066,(15:0.0126367979,((19:0.01621520735,18:0.0106005885):0.003106143,14:0.02136902623):0.0009080333):0.0001204401):4.7845e-05,12:0.002092231):4.421669e-05,17:0.0068393563):0.001672511);
tree gen.206 = [&U] ((((((6:0.006985181,4:0.01531073):0.0005689943,5:0.004615402):0.0005101389,((3:0.02039596,(2:0.01232219,1:0.0813615):0.008009527):0.037489234,(7:0.0110035269,(8:0.0086277674,9:0.0055290634):0.001684114):0.01942018):0.001684823):0.0007463171,10:0.0154845644):0.007027108,(11:0.003659311,13:0.003952295):0.0007714813):0.002395506,((15:0.0067433064,(14:0.0159260846,((17:0.0110040605,(19:0.02080035258,18:0.00878788021):0.006507622):0.001085414,12:0.005449614):0.00210644):0.0001583205):0.0020915045,16:0.01269768):0.001783394);
tree gen.207 = [&U] ((15:0.010695692,(((19:0.015923588,18:0.0052043097):0.006374561,(12:0.004926017,17:0.0087039628):0.0006818847):0.0060007731,(14:0.00922410244,16:0.018118518):0.0003652443):0.001139234):0.006345487,((13:0.003211972,11:0.002086543):3.242694e-05,((((3:0.01977595,(2:0.01348443,1:0.07143569):0.007295023):0.03865724,((9:0.014657201,8:0.009234289):0.003445358,7:0.0071290385):0.01978713):0.002573327,((5:0.004491132,4:0.01421465):0.001060397,6:0.0112119):0.0007749745):0.002864007,10:0.020683901):0.009104878):0.0007929829);
tree gen.208 = [&U] (((11:0.006120511,13:0.004333166):0.0003116808,(((10:0.0204196176,((4:0.01691605,(7:0.012458149,(9:0.0037226881,8:0.0080898219):0.0016067608):0.01635365):0.0002999109,5:0.005635134):0.0004418533):0.0001912683,6:0.01574037):0.0001467822,(3:0.02086856,(2:0.01436779,1:0.06903791):0.005331058):0.038623887):0.005081934):0.001855437,((((19:0.021664534,18:0.0057855204):0.003588563,(17:0.0095832611,14:0.0097279296):0.001354816):0.0009324893,(15:0.00966469665,16:0.013900276):0.0032582315):0.0072806016,12:0.006257807):0.0003808036);
tree gen.209 = [&U] ((10:0.023651568,(((5:0.007417689,(((8:0.01439903745,9:0.0089948181):0.00285651289,7:0.0100870164):0.02167023,4:0.01753451):0.001992269):0.0009296026,6:0.00645671):0.0004220135,(3:0.01725296,(2:0.009412218,1:0.07468953):0.009586729):0.037221313):0.005253636):0.01051645,((16:0.0207623,((12:0.003331911,14:0.00985300475):0.002261661,(15:0.0137423811,((19:0.0206075887,18:0.00528697):0.006283481,17:0.0025559648):0.000648446):0.002979886):0.000334851):0.002277433,(13:0.002799866,11:0.003357829):0.0005820388):0.0023170901);
tree gen.210 = [&U] ((13:0.002926622,(((5:0.008941129,((((2:0.01566735,1:0.06134626):0.004379727,3:0.01696595):0.041653272,((8:0.020598276,9:0.0068898524):0.0009159988,7:0.0102121627):0.01801773):0.002868527,(4:0.01933039,6:0.007550129):0.0004544636):9.782484e-06):0.002717064,10:0.01903222):0.006256484,11:0.006173617):0.000696054):0.0007533764,(((((19:0.0143492827,18:0.0094599063):0.005572654,14:0.0119578102):8.284941e-05,15:0.01198107613):0.002289423,(16:0.01713971,17:0.009511624):0.001436555):0.000760434,12:0.008911411):0.0025999937);
tree gen.211 = [&U] ((11:0.003349013,((10:0.019299367,((((3:0.02438891,(2:0.02191605,1:0.0833353):0.001009803):0.04224051,((8:0.0104592819,9:0.010511092):0.0051732,7:0.0074903495):0.01988627):0.0001696019,6:0.01292139):8.605258e-05,(5:0.007596837,4:0.01764653):0.001171414):0.002233578):0.006314009,13:0.003754663):0.002263487):0.005067101,((((19:0.01370138768,18:0.0115694446):0.003243346,17:0.0054168022):0.002870671,((15:0.0122145903,14:0.0154787154):0.0001650504,16:0.01696824):0.0007973175):0.0009950383,12:0.00308066):0.00035230698);
tree gen.212 = [&U] (((11:0.002723952,13:0.003591226):0.000558289,(10:0.017022582,(((3:0.01913065,(2:0.01133993,1:0.07041618):0.005597212):0.04030311,((4:0.01596546,((9:0.007566132,8:0.0145496138):0.001806856,7:0.0078775341):0.01980105):0.002526723,5:0.004000634):0.0003746445):0.0006542362,6:0.01761533):0.001423898):0.00867493):0.0003222453,((((17:0.010064375,(19:0.01363265734,18:0.0029831881):0.005890631):0.00289511393,16:0.0162652966):0.0002577037,15:0.01292123):0.0002305017,(14:0.020496569,12:0.0062826663):1.079625e-05):0.003300843);
tree gen.213 = [&U] ((((((5:0.005858159,(((8:0.0110061943,9:0.007399593):0.0027708488,7:0.014979358):0.02769647,4:0.02046983):3.737857e-06):0.0004437859,(6:0.0171366,((2:0.01447615,1:0.09096878):0.004779092,3:0.02355152):0.04297318):0.0001556523):0.00240965,10:0.019651441):0.00642931,13:0.003173509):7.983731e-05,11:0.004554061):0.001384966,((14:0.0173547138,12:0.005296546):0.0004657706,((17:0.008702528,(19:0.02507175523,18:0.0048769221):0.002826419):0.001050104,(16:0.01278337,15:0.0155506107):5.038464e-05):0.0009177711):0.002027596);
tree gen.214 = [&U] (((15:0.01047023,(14:0.0137269787,((13:0.007098815,11:0.006351339):0.002645383,(((6:0.01360107,(4:0.02345805,((2:0.0140079,1:0.08793346):0.01176655,3:0.0279539):0.05149567):0.0007369256):0.0003336418,(5:0.006009283,(7:0.0071633588,(9:0.006939383,8:0.0114484316):0.0017162134):0.01631797):0.001139234):0.003077063,10:0.014631925):0.008072984):0.002931268):0.0001473304):0.001005512,((17:0.0080036393,(19:0.01591182029,18:0.00323718189):0.006967996):0.0001463206,16:0.016969973):0.001202365):8.362504e-06,12:0.008862236);
tree gen.215 = [&U] ((14:0.008066934,(((19:0.01911279493,18:0.0112780862):0.003865762,(12:0.003634827,(17:0.0140097915,15:0.0085716011):0.0009819451):0.0001831782):0.0006018607,16:0.01707524):0.003838373):0.0025294,((10:0.0179100313,(6:0.0117482,((5:0.006665051,((7:0.018549244,(8:0.015820268,9:0.00768096907):0.004060328):0.01535293,4:0.01785444):0.003232871):0.001470156,((1:0.07708597,2:0.01000105):0.0105773,3:0.02643603):0.032370283):0.0006324645):0.002811871):0.006719353,(11:0.00533454,13:0.001031061):0.0007147027):0.0021479262);
tree gen.216 = [&U] ((((10:0.020132519,((5:0.009813042,((7:0.0135365038,(9:0.004762974,8:0.013505006):0.0037848466):0.01513922,4:0.01751066):0.002204046):0.001246049,(6:0.01021507,(3:0.02450052,(2:0.01850978,1:0.07712666):0.007245148):0.04675931):0.001788787):0.002922708):0.00878274,13:0.001165793):0.0007211626,11:0.006310605):0.0009718252,((((((19:0.01718466953,18:0.0099168329):0.003174878,14:0.0094759624):0.0044625122,16:0.0205392):0.0008513155,17:0.0107126956):0.0002279856,15:0.013374097):0.002115777,12:0.008993348):0.00243037);
tree gen.217 = [&U] ((16:0.0145631,(15:0.012002854,(14:0.02152247601,((19:0.0261517847,18:0.0088333521):0.004968091,17:0.012528127):0.0006329496):0.001378321):0.0031555827):0.0067794232,(12:0.004123695,((10:0.016647568,((((4:0.01337873,((8:0.013390956,9:0.012910141):0.0003397218,7:0.0132994134):0.02366689):0.004475721,6:0.008921278):0.001306005,5:0.01277887):0.0002351075,(3:0.03034671,(2:0.02455922,1:0.06928219):0.004020933):0.04203799):0.004012032):0.005347652,(11:0.006295436,13:0.003197004):0.000164839):0.001917927):0.0007760409);
tree gen.218 = [&U] (((10:0.0230471171,(5:0.00520287,((((7:0.01189453,(8:0.0087124272,9:0.007468712):0.003132713):0.0172471,((1:0.09342257,2:0.01055404):0.009057489,3:0.0170752):0.05441306):0.001786853,4:0.02145653):0.0005164027,6:0.008170711):0.0003261433):0.00673603):0.008441374,(15:0.008625616,(((((19:0.0078381978,18:0.0049776725):0.01154564,12:0.003891232):0.001631725,16:0.02349731):0.0007542017,14:0.01150138554):0.0006812103,17:0.0123053145):0.00281215):0.0006957559):0.00023644908,(13:0.005485707,11:0.007816561):0.002090583);
tree gen.219 = [&U] ((13:0.003718118,(11:0.007611516,(10:0.013294268,((4:0.02114559,6:0.004765173):1.040217e-05,(5:0.003172039,((7:0.008805528,(8:0.009429542,9:0.01003304998):0.004078188):0.01759619,((1:0.07988459,2:0.0120532):0.009399328,3:0.01303408):0.03721794):0.0007319634):0.001996483):0.005789249):0.007068886):0.0006675418):0.001212538,(((14:0.0127425581,(12:0.00494106,(19:0.01994833761,18:0.00268793201):0.007240659):0.0025499):0.003515815,16:0.01996573):0.0002912018,(15:0.007514965,17:0.00760562):0.0004459727):0.0054906776);
tree gen.220 = [&U] ((((19:0.02000884686,18:0.00802684572):0.00583461,((14:0.0119800564,(12:0.003926044,15:0.0075065773):0.0005589273):0.0004182533,16:0.0218950306):0.0004145536):0.0020101173,17:0.0049118739):0.001099316,(11:0.003176196,(13:0.002340815,(10:0.019963303,((6:0.01290175,(5:0.003973219,((7:0.0103675568,(8:0.0064929025,9:0.006373179):0.00254323):0.02524192,4:0.01733295):0.002803899):0.0001534154):0.0004052834,((1:0.0845633,2:0.01442024):0.004893898,3:0.02392624):0.03644476):0.003494216):0.004892698):0.0001028766):0.0004714199);
tree gen.221 = [&U] ((((15:0.013700447,((19:0.0210656675,18:0.0057672352):0.004155587,17:0.0104124272):0.004343791):0.0008247114,(14:0.01389366,16:0.01284648):0.0030512369):0.001085674,12:0.007576392):9.79872e-05,((13:0.002934374,11:0.004466301):0.0009966789,(10:0.02130717,((6:0.01111283,(4:0.0224361,5:0.008708031):0.0005818936):0.0009724751,((3:0.02734511,(2:0.0114701,1:0.08403):0.003106135):0.037063429,((8:0.02363153862,7:0.0099387677):0.0009200043,9:0.0067597883):0.01551693):0.004481931):0.002453562):0.008279837):0.001446249);
tree gen.222 = [&U] ((16:0.0126859,(((19:0.02308126592,18:0.0035737219):0.00211077503,14:0.0106662445):0.0004418537,(17:0.0093140242,15:0.009458745):0.0031505974):0.0024758388):0.0004875003,(12:0.003646146,(13:0.002621895,(11:0.003158481,(10:0.025057804,((((3:0.02160521,(2:0.01150474,1:0.0867147):0.003974077):0.03614539,5:0.005104042):0.0008283187,6:0.01222301):0.004932383,((7:0.0077737362,(8:0.009772936,9:0.0084263122):0.003539383):0.01470458,4:0.01983019):0.0007267224):0.004588749):0.007942751):0.0004538982):0.0002638884):0.000583586);
tree gen.223 = [&U] ((14:0.018866876,(12:0.003546693,(15:0.012618527,((16:0.01225479,(19:0.01517979218,18:0.0086204837):0.00544371):0.0006460961,17:0.010260963):0.0012526488):0.0016624586):0.0009008046):0.005570472,((13:0.002145792,11:0.002949331):0.0007982257,(10:0.018357041,(((6:0.0110813,((3:0.01987057,(2:0.01332212,1:0.06829293):0.004168567):0.032963705,((8:0.007395101,9:0.01203089):0.0005392158,7:0.010687952):0.01502765):0.002836554):0.0005894379,5:0.006133206):0.0008687422,4:0.01946291):0.002223405):0.005190009):0.0002521535);
tree gen.224 = [&U] ((13:0.003816661,(((6:0.01254816,((5:0.005952995,4:0.01685246):0.001523332,((3:0.02443501,(2:0.01466298,1:0.07797283):0.007221261):0.038740813,((7:0.010778181,9:0.0077456969):4.084402e-05,8:0.013869218):0.01921647):0.0007738709):0.0003990534):0.003306223,10:0.013854046):0.007319021,11:0.002986629):0.0005001615):0.0003481238,(16:0.008687133,((14:0.0120486901,12:0.01012341):0.000437754,(15:0.012085848,((19:0.01823387302,18:0.0048996339):0.001471818,17:0.0045153367):0.004332493):0.00014150671):0.0008375244):0.0009494507);
tree gen.225 = [&U] ((15:0.010401592,((((14:0.01645770023,(19:0.0172157706,18:0.0063304683):0.003411058):0.0009053911,12:0.01162055):3.012765e-05,16:0.01878679):0.0008498329,17:0.0084636878):0.003157141):0.0003155082,((13:0.004592328,(10:0.019886727,(((6:0.01038786,5:0.0058342):0.002337033,4:0.01725876):0.0009752384,((7:0.010552663,(8:0.005713398,9:0.00489206304):0.0002300817):0.01498251,(3:0.01912689,(2:0.01053899,1:0.08610035):0.01288448):0.03254704):0.001490761):0.002622224):0.007727896):0.000957783,11:0.006198878):0.0014566946);
tree gen.226 = [&U] (((11:0.008192563,13:0.00413434):0.002561851,(10:0.01808632814,(((7:0.015576169,(9:0.01317214054,8:0.0067874173):0.003989781):0.02067104,(3:0.02223608,(2:0.01798602,1:0.08648944):0.00968851):0.033269082):0.00176212,((5:0.005565761,6:0.01161985):0.003304919,4:0.01958756):0.0004839908):0.003347892):0.003256944):0.0029282839,(((((19:0.0186901385,18:0.0053902378):0.00494029,17:0.0078805944):0.002222063,(15:0.008030829,16:0.01890683):0.00348479204):8.24909e-05,12:0.008022139):0.002611717,14:0.0191162865):0.005559328);
tree gen.227 = [&U] (((13:0.002933005,11:0.00518709):0.0005314273,(10:0.0172495115,(((4:0.01667158,6:0.01078551):0.0006420405,(((9:0.01090871,8:0.009273232):0.004202476,7:0.011975784):0.0174104,(3:0.01931446,(2:0.02137063,1:0.08067798):0.004800221):0.03515332):0.004773493):0.001974705,5:0.007006009):0.005921553):0.009009586):0.003916236,((17:0.0067567714,16:0.0157304):0.0004665279,((12:0.004480948,(15:0.0161955778,(19:0.01749979524,18:0.0072605201):0.007535845):3.33689e-05):0.0005143968,14:0.02085347889):0.0010197):0.003310086);
tree gen.228 = [&U] ((11:0.003993965,(13:0.004046826,(((5:0.008557983,(((9:0.00847922646,8:0.017204254):0.006764148,7:0.0086721006):0.01644283,4:0.01624614):0.003940942):0.0001797408,((3:0.02524936,(2:0.009547127,1:0.07735637):0.008528802):0.03056976,6:0.01349559):7.722463e-05):0.003710957,10:0.0162251166):0.007973503):0.0001000465):0.001383173,((((15:0.009635543,16:0.01883461208):0.0002032243,(17:0.012345426,14:0.01161201542):0.00022703009):0.0001417175,(19:0.0211975713,18:0.0070756877):0.005711563):0.0023464777,12:0.007016166):0.001680348);
tree gen.229 = [&U] (12:0.005663833,(((16:0.01673762,(((19:0.01533503057,18:0.0056864688):0.0041658,17:0.0077950811):0.0008955686,15:0.0112265903):0.0031541784):0.0005371887,14:0.01752098971):0.003700057,(((((6:0.01483601,(((7:0.02067112,(9:0.01094983,8:0.009382597):0.0004415735):0.02238651,5:0.004745605):0.0002416427,4:0.02118664):0.002134987):0.0003123165,(3:0.01898357,(2:0.008372053,1:0.08533478):0.01575488):0.04436397):0.002204036,10:0.018572182):0.005707979,13:0.002128611):0.001224211,11:0.005207222):0.002612894):0.0004247601);
tree gen.230 = [&U] ((((((((3:0.01809572,(2:0.008323406,1:0.06574659):0.007276897):0.05096804,((8:0.010660933,9:0.0082390664):0.0001623789,7:0.0111410763):0.01396656):0.003043418,(6:0.009358278,(5:0.004603218,4:0.01009577):0.000829456):4.429497e-05):0.004559598,10:0.017690511):0.004974039,13:0.002373715):0.0002559719,11:0.004459112):0.004503268,(16:0.01531596,((15:0.0095196355,((19:0.02031408102,18:0.0085770163):0.007096425,17:0.00411505):0.0007018414):6.167477e-05,14:0.0177796168):0.0004706517):0.002660414944):0.001689635,12:0.005441162);
tree gen.231 = [&U] ((13:0.005046973,((10:0.021929272,(((5:0.009218779,((1:0.08387005,2:0.01192477):0.005183709,3:0.01613064):0.0468278):0.001074864,6:0.008993319):0.00107237,(4:0.01791827,((9:0.0090823629,8:0.012411789):0.003188596,7:0.0102773602):0.01883675):0.0004175636):0.001758413):0.009199593,11:0.00102614):0.0008183703):0.0007503606,((((12:0.005163139,15:0.0096996708):0.0001927014,(17:0.00791989006,(19:0.0174411728,18:0.0082253553):0.007163833):0.0006717425):0.0008385372,14:0.00992637069):0.001029792,16:0.01529485):0.0059788232);
tree gen.232 = [&U] (((13:0.003401689,11:0.004719944):0.001287226,(10:0.022848024,((((7:0.0087973207,(8:0.009629668,9:0.00426858937):8.580545e-06):0.01468707,4:0.0181242):0.002975164,(5:0.002964319,((1:0.06587471,2:0.01712999):0.008507505,3:0.02093209):0.04337541):0.0002692098):0.001480141,6:0.01209414):0.006656679):0.005557458):0.0007381678,(((19:0.0218914443,18:0.0091644475):0.004507338,17:0.0072036115):0.002594564,(((16:0.01617546,14:0.0118736276):0.001606402,12:0.0067997673):0.0003523459,15:0.0104838114):5.507667e-05):0.00103777102);
tree gen.233 = [&U] ((11:0.004002048,(13:0.002173879,(10:0.0142716601,((6:0.01013606,((1:0.0833437,2:0.01009394):0.01047109,3:0.02425104):0.04460421):0.0007426192,(5:0.008951298,((7:0.006437405,(8:0.014740337,9:0.005609707):0.0033566493):0.01726756,4:0.01535683):0.0004201045):0.001114985):0.004796576):0.01202835):4.161332e-05):0.001626452,(14:0.01703234,(((16:0.01655459,17:0.009607885):0.001852391,(19:0.01702246058,18:0.0050335602):0.005180065):0.002635618,(15:0.01580441593,12:0.006013525):0.0002915296):0.001299352):0.002238516);
tree gen.234 = [&U] (((((10:0.0237096849,(((5:0.005966336,((1:0.09113356,2:0.007962413):0.01250608,3:0.0153938):0.03659777):0.0002187839,(6:0.008476605,4:0.021881):0.002780099):0.0008521253,((9:0.009417814,8:0.0081916626):0.0009122359,7:0.012999004):0.02130078):0.001546304):0.008203352,11:0.01082177):0.0006145514,13:0.0008697086):0.0019428825,((((19:0.02488470624,18:0.0102697229):0.003717566,17:0.00706846393):0.001606075,(16:0.02114202,14:0.0142909194):0.001179218):0.003200137,15:0.01249353211):0.0021707335):0.003399542,12:0.007588285);
tree gen.235 = [&U] ((11:0.006316524,((10:0.0202730121,((5:0.004810875,(4:0.01801493,6:0.007952994):0.001686797):0.0007858605,(((1:0.06928402,2:0.01177526):0.006791941,3:0.02073505):0.04665849,(7:0.011200683,(8:0.012207023,9:0.0071426231):0.0007053113):0.01176077):0.00377575):0.003070066):0.009052321,13:0.004928802):0.0004425351):0.0019653442,(((19:0.01649940602,18:0.0075099777):0.00281946,17:0.007314802):0.001812669,(15:0.017856277,((16:0.01390297,14:0.0143416669):0.0014824,12:0.002293327):0.0003257645):0.00106332082):0.0017511946);
tree gen.236 = [&U] ((11:0.004410218,(13:0.001813272,(((((((8:0.0171487679,9:0.0095927171):0.003842479,7:0.0130035817):0.01649966,5:0.008192604):0.002589625,4:0.01796441):0.001684356,(3:0.02244457,(1:0.08032706,2:0.01872125):0.008092228):0.04314762):0.001228519,6:0.01268001):0.003450225,10:0.022796031):0.009563008):5.921833e-05):0.000195207,(14:0.0151083638,((17:0.0058709204,(18:0.0086316918,19:0.0219296514):0.001291256):0.001411712,((16:0.01842729,12:0.002807953):0.0004373161,15:0.0115994242):0.0013417608):0.002201721):0.0070052736);
tree gen.237 = [&U] (((((6:0.01086865,((5:0.003794183,(4:0.01849689,((7:0.00941804844,8:0.007449654):0.0004336229,9:0.013911777):0.01954165):0.001490226):0.0003938853,(3:0.02240574,(1:0.07728518,2:0.01175303):0.009689917):0.03140969):0.003843814):0.004399243,10:0.020270074):0.007047502,13:0.002421628):0.0007924524,11:0.004218953):0.002342935,(12:0.004246589,(((((18:0.01122766153,19:0.01133885589):0.006148351,14:0.0072062675):0.000637672,17:0.0057931984):0.002343844,16:0.01830096):0.0017437049,15:0.0156682329):0.0015371534):0.001163806);
tree gen.238 = [&U] (((((17:0.0096594283,(18:0.0050313055,19:0.02651544726):0.004327269):0.00053832933,15:0.0161662027):0.0008094799,12:0.006691706):0.0004912711,(14:0.0168606488,16:0.01850895):0.000818268):0.0086349105,((11:0.003144785,13:0.006632356):0.002710676,((((3:0.0161879,(1:0.1051005,2:0.01234796):0.00351871):0.03896653,(5:0.004452659,6:0.01202526):0.0002832985):0.0001331897,(((9:0.0079967263,8:0.0129821501):0.002298422,7:0.010024851):0.01592023,4:0.02598573):0.001022981):0.002706007,10:0.0181476123):0.006806335):0.0004603147);
tree gen.239 = [&U] ((13:0.00537525,(((6:0.01301808,(((((9:0.007017792,8:0.0127428481):0.001519476,7:0.0124848362):0.01048753,4:0.02267739):0.00130202,(3:0.01442095,(1:0.09040678,2:0.01339493):0.01100525):0.048313654):0.0005384458,5:0.00272002):0.001797721):0.002417064,10:0.019470885):0.006599868,11:0.002826472):0.0004916546):0.004143097,(((17:0.00502715711,(18:0.0073898287,19:0.02144599223):0.007387331):0.0034951609,15:0.011438637):0.0009132936,((12:0.00356562,16:0.00908989):8.091935e-05,14:0.017565988):0.001350831):0.0027002006);
tree gen.240 = [&U] (((13:0.006445325,11:0.004195579):0.000597802,(((5:0.005510811,4:0.02118215):0.005839886,(6:0.01178422,((7:0.011102955,(9:0.0079604015,8:0.003914876):0.000691098):0.02181697,(3:0.02830358,(1:0.07477453,2:0.009400169):0.005547632):0.04482164):0.00212552):0.001096249):0.001942724,10:0.017805233):0.007821934):0.00126759492,(((14:0.0107128982,(((18:0.0065880539,19:0.0232018208):0.007449746,17:0.01140648):0.0002282795,16:0.01511308):0.0014524921):0.002220725,15:0.0121431599):0.001074326,12:0.003908476):0.002017668);
tree gen.241 = [&U] ((11:0.003741823,((12:0.0085719,(((17:0.007369865,(19:0.0241931658,18:0.00425835205):0.002407501):0.0028286653,15:0.0118099643):0.001075707,(14:0.0140802215,16:0.01555265):0.001144818):2.992375e-06):0.0026414705,13:0.002103882):0.00186565):0.001192412,(10:0.017304454,(((5:0.001170636,6:0.01021292):0.001185313,((1:0.09048604,2:0.00791052):0.003708896,3:0.02104272):0.035198402):0.0007749019,(4:0.02004816,((9:0.0048533208,7:0.013442019):0.0008595229,8:0.0115477354):0.01939909):0.001953583):0.001085268):0.00629109);
tree gen.242 = [&U] (((((6:0.01269934,((5:0.006647832,(4:0.01496163,((8:0.0093212725,7:0.0104313497):0.0007876742,9:0.0121896992):0.01434739):0.001971767):0.001304411,(3:0.01720726,(1:0.06911255,2:0.01190408):0.006952376):0.04490178):0.002536979):0.001909121,10:0.017372262):0.005278928,13:0.00202881):0.000748211,11:0.003165918):0.001300097,((16:0.0160768,17:0.00490253114):0.0007009475,((14:0.0069944452,(18:0.0108991592,19:0.0193787813):0.002481281):0.001117689,(15:0.009834606,12:0.007864109):0.001334874):0.0059327819):0.0010898259);
tree gen.243 = [&U] (((((5:0.007840377,((7:0.010967619,(9:0.011174777,8:0.0138400505):0.002079788):0.02130622,4:0.01854323):0.001408968):0.001087989,(6:0.01239888,(3:0.01939883,(1:0.06220289,2:0.01403875):0.00740373):0.034479322):2.265374e-05):0.004131575,10:0.0212224756):0.01164802,(11:0.007088442,13:0.003835895):0.0008961582):0.0002879629,(12:0.006641813,(((15:0.01616739,(18:0.0087328664,19:0.02259447574):0.002113903):9.429333e-05,(17:0.006979845,16:0.02114462):0.001857419):0.0018556993,14:0.0114335431):0.002325141):0.0004145203);
tree gen.244 = [&U] (((((14:0.0172020543,12:0.00661855):0.001011922,(17:0.0069055313,(18:0.0050324332,19:0.02200463542):0.002599795):0.003523728):0.0002998575,16:0.018136):0.0003790105,15:0.0090861437):0.00397597908,(13:0.002652792,(11:0.009105987,(10:0.0140809507,((((3:0.01835466,(1:0.07937975,2:0.01121943):0.005325631):0.046569805,6:0.01557359):0.002260371,(4:0.01654391,((9:0.0089639589,7:0.0169664535):0.003240930665,8:0.015071134):0.01485506):0.001256677):1.244348e-05,5:0.005838774):0.003056863):0.01377118):0.0009198913):0.0002406375);
tree gen.245 = [&U] (12:0.00829481,(((((10:0.016800712,(6:0.01387209,((5:0.004898973,4:0.01565708):0.004817468,((9:0.0124482811,(7:0.0123454097,8:0.0114970948):7.674252e-05):0.01499752,((1:0.08732251,2:0.0101292):0.005205655,3:0.02250121):0.04392892):0.0017605):0.0003533903):0.00283865):0.00520056,14:0.0141319538):0.001342934,15:0.0132194675):5.778558e-05,((17:0.006791766,(19:0.0092401695,18:0.0052353732):0.002476846):0.004137888,16:0.02098748):0.0005787828):0.0009731643,(13:0.00177341,11:0.008719448):0.004163595):0.0007201795);
tree gen.246 = [&U] (12:0.003313444,(((11:0.00474674,13:0.002870006):0.0004048791,(10:0.019160628,(((6:0.006671518,(4:0.01260103,(7:0.006539127,(9:0.010229117,8:0.013492197):0.002448234):0.01724405):0.004532301):0.0007024096,5:0.005004869):0.0007603762,((1:0.08018942,2:0.008406381):0.005961909,3:0.01793282):0.025941696):0.003157329):0.006603366):0.0006501674,(16:0.01853371,(14:0.0157471922,(((19:0.01463391443,18:0.004317414):0.002389246,17:0.0117784107):0.0027607724,15:0.0177170963):2.979987e-05):0.0030029548):0.006459693):0.001351281);
tree gen.247 = [&U] (((12:0.00363528,(17:0.00753379246,(18:0.0097205403,19:0.02358540834):0.002549072):0.0003379683):0.0001523279,((13:0.004079256,11:0.00272344):0.003009375,(14:0.01736679878,((((3:0.02136321,(1:0.07611339,2:0.01431499):0.00303745):0.0410337,((4:0.01307138,((7:0.0064610111,8:0.012847371):5.261028e-05,9:0.0089956405):0.01184003):0.001335671,5:0.00350459):0.0005662513):0.001960359,6:0.007773189):0.0006088952,10:0.0158264371):0.008262186):0.0008021883):3.027257e-05):3.088956e-06,(15:0.011403986,16:0.02305012):0.003018593);
tree gen.248 = [&U] ((((10:0.0169634152,((7:0.007531609,(9:0.0109285586,8:0.0126287079):0.000943136):0.01819446,(6:0.008205773,(4:0.01586795,(5:0.002005455,((1:0.08362297,2:0.01878122):0.003054724,3:0.01858594):0.050743572):0.0002358651):0.006015592):0.0004728677):0.004835504):0.005449034,14:0.0107169175):0.001548922,(17:0.006036863,(15:0.00927962,(((18:0.009566203,19:0.02241253711):0.0041838664,12:0.005975911):0.001612924,16:0.01564433):0.000469396):0.0008482932):0.0010137611):0.002832571,(13:0.002378546,11:0.003534085):0.003592325);
tree gen.249 = [&U] ((15:0.0097825224,(((16:0.01693825,17:0.005092616):0.001298947,14:0.0116953684):0.002230517,(18:0.007545855,19:0.0111926969):0.004806692):0.002052727):0.0024871386,(12:0.007443483,((11:0.007232154,13:0.003269096):0.0004270872,((((3:0.02942048,(1:0.07655826,2:0.02039676):0.005043425):0.04988624,6:0.01047806):0.000797773,((4:0.02397154,(7:0.0161760279,(8:0.008159386,9:0.009974942):0.001597968):0.02331327):0.00468542,5:0.007785327):0.0001594134):0.00230883,10:0.025006965):0.006160366):0.002122899):0.002379845);
tree gen.250 = [&U] ((((((19:0.014743227,18:0.008158206):0.00450339,17:0.009953415):0.0008984898,16:0.01690035):0.0006238576,12:0.003823917):0.0008470226,(14:0.01268158949,15:0.01003483):7.598323e-05):0.0006046791,(13:0.005036145,(11:0.006382979,(((3:0.0258558,(1:0.09654049,2:0.0112738):0.01145071):0.04652338,(6:0.01416754,(5:0.009195211,(4:0.01455524,(7:0.006599497,(9:0.0101499549,8:0.0077269536):0.005701221):0.02346506):0.004850172):0.0005640845):4.365455e-05):0.003546789,10:0.017432805):0.01072844):0.0001614853):0.0012502058);
tree gen.251 = [&U] ((((((5:0.003852325,((((8:0.0092894913,9:0.0041456751):0.002780157,7:0.0122056891):0.01280132,(3:0.02321008,(1:0.07969274,2:0.009304254):0.003095174):0.04355982):0.002160513,4:0.01351449):0.0004110346):0.001785726,6:0.006217245):0.001717523,10:0.017882181):0.006828114,16:0.02323205):0.00345602575,(15:0.0097842998,(12:0.004697731,(11:0.007407739,13:0.002302769):0.00037499816):0.003713254):1.256696e-05):0.0001712659,(14:0.0143798354,((19:0.0179986242,18:0.009347685):0.006768381,17:0.0084681992):0.002381536):7.611995e-05);
tree gen.252 = [&U] (((((19:0.0187997327,18:0.00592640924):0.002633399,17:0.004021706):0.001564474,((16:0.02352356,12:0.005212702):0.0008493547,15:0.0107156247):0.002823542):0.002984929,14:0.01472446278):0.0011349687,((13:0.002055533,11:0.006165623):0.001871336,(10:0.022879107,((5:0.007349566,(4:0.01702042,((9:0.007468407,8:0.010862313):0.002408183,7:0.012976828):0.01912716):0.00147345):0.002597249,(6:0.01138096,((1:0.0773429,2:0.0105565):0.007283507,3:0.01936793):0.04347174):0.001146355):0.001777315):0.007960342):0.0001769745);
tree gen.253 = [&U] (((14:0.0100379863,((15:0.0079517,16:0.0205082):0.001713831,(17:0.0065868218,(19:0.019909184,18:0.00415874):0.0008426207):0.0006275215):0.00232228545):0.00310600856,(((10:0.0180364983,((5:0.004064961,(((7:0.0080007585,(8:0.005753119,9:0.006777474102):0.0007641623):0.01684219,((1:0.07509896,2:0.01081299):0.01009022,3:0.01844305):0.035987753):0.001408074,4:0.01472587):0.001594759):0.001773837,6:0.01167893):0.001395902):0.005557682,13:0.001356628):1.962555e-05,11:0.007247252):0.0008315788):0.0005953387,12:0.006141471);
tree gen.254 = [&U] (((10:0.015031358,((4:0.01654853,((5:0.005124715,(7:0.0095716928,(8:0.010617272,9:0.007868961):0.001150617):0.0143348):0.001576719,((1:0.06859349,2:0.009470017):0.004865744,3:0.01749353):0.03681329):0.0004158134):0.0001041382,6:0.01139654):0.003133836):0.00936861,(11:0.004247467,13:0.00461661):0.0008804069):0.005226731,(15:0.0128093564,(17:0.0110162658,((12:0.006373593,(19:0.0223834392,18:0.007255822):0.003806175):0.0003700057,(14:0.0084251299,16:0.01852769):0.0007465159):0.002511883):0.00135605545):0.003743156);
tree gen.255 = [&U] (((15:0.0087277266,(16:0.01397285,(12:0.005449842,((19:0.0213231521,18:0.0017072514):0.004763078,17:0.00429050923):0.003053607):0.001682896):0.001664369):0.00059138134,14:0.01214677347):0.001285617,((11:0.003757435,((((7:0.014662362,(8:0.0085349581,9:0.0062177409):0.0007029969):0.01254806,4:0.01766664):0.005418214,((3:0.01765448,(1:0.0770381,2:0.01398746):0.006393139):0.028459131,(6:0.00876081,5:0.005341265):0.001430175):0.0005608343):0.003498386,10:0.013814263):0.005483003):0.0006285201,13:0.00320738):0.002773542);
tree gen.256 = [&U] (((13:0.001860834,(((6:0.0110156,(3:0.024153,(1:0.07283548,2:0.01116042):0.006593092):0.04359543):0.0006670256,((5:0.008932222,((8:0.012578347,9:0.0103482085):0.0009014935,7:0.009385863):0.01193585):0.002090898,4:0.01470208):0.002419204):0.005371159,10:0.0182860808):0.008619996):0.0001342414,11:0.005793768):0.001340618,(((15:0.0087709562,(((19:0.0269970734,18:0.0056712107):0.004904021,17:0.0071195249):0.004148701,12:0.0040303366):0.001205073):0.004149884,16:0.0117819):0.0008858036,14:0.01425432463):0.0018184349);
tree gen.257 = [&U] ((((15:0.007865275,((19:0.0154844792,18:0.0045328244):0.003506913,17:0.012418184):0.001465945):0.0003617042,14:0.02281640658):0.0008599862,(12:0.005463367,16:0.01133777):0.0007319986):0.0016644182,((((3:0.02009688,(1:0.06626097,2:0.01071011):0.007131322):0.027093887,((4:0.01216375,(6:0.009012527,5:0.006382913):0.002022215):0.0006843494,((9:0.0093732445,8:0.0102725842):0.001383476,7:0.0088846597):0.02026091):0.000848349):0.001164747,10:0.019776962):0.009199637,(13:0.003262546,11:0.005418592):0.001803379):0.001076155);
tree gen.258 = [&U] ((((15:0.009392992,16:0.0167192):4.697906e-05,14:0.0166745524):0.001070409,(12:0.004985684,(17:0.0087546744,(19:0.02714955977,18:0.0083616804):0.002243785):0.0002193319):7.723431e-05):0.004875656,(((((1:0.09145592,2:0.01107996):0.002533778,3:0.01737268):0.043042866,((5:0.007094486,(4:0.008020475,(7:0.0127816383,(8:0.0096428754,9:0.0068891977):0.0024829706):0.02331716):0.0007667731):0.002066283,6:0.01061489):5.917452e-05):0.00156854,10:0.019567319):0.004437085,(11:0.002454652,13:0.004648239):0.001109533):0.0006644716);
tree gen.259 = [&U] ((11:0.004187346,(13:0.003233813,((((9:0.0141041758,8:0.009815734):0.0005339146,7:0.013404572):0.02050541,(6:0.01568428,((3:0.0202059,(1:0.09672969,2:0.01160955):0.003648662):0.035060337,(4:0.01677025,5:0.007659233):0.002139323):0.001070243):0.003742331):0.00198392,10:0.0250672493):0.009643133):0.0002946501):0.0041370145,(15:0.0166739147,(14:0.0070525562,((12:0.004899067,((19:0.01362488549,18:0.0096362046):0.0024451809,17:0.010580532):0.002554613):0.001542249,16:0.0130647):0.000716615):0.000780251):0.004096938);
tree gen.260 = [&U] (((12:0.0053197041,((14:0.0149759159,15:0.0120028586):0.0007223046,((19:0.0209962385,18:0.00389991563):0.00615056,17:0.0056890681):0.0005785368):0.001353817):0.0004701639,16:0.01491361):0.0060735666,((11:0.004118147,(10:0.0218777873,(((((1:0.07597902,2:0.008172762):0.01098907,3:0.02869011):0.04467799,(7:0.0050760495,(9:0.0079067192,8:0.012820921):0.000503888):0.01856311):0.004828588,4:0.02847242):0.0006917353,(5:0.005901175,6:0.006575215):0.0004220797):0.003725691):0.006256394):0.001346798,13:0.005317377):0.001635056);
tree gen.261 = [&U] ((17:0.005165889,((19:0.0119186268,18:0.0056785035):0.0053528,((16:0.01791239,12:0.00444864396):0.0002468469,(14:0.016032572,15:0.0067217566):0.0005968271):0.0017315235):0.0001469384):0.00182244,((13:0.00412437,11:0.006348358):0.0001842254,(((3:0.01523781,(1:0.07238254,2:0.01335089):0.005129832):0.05616292,((5:0.006963955,6:0.01333385):0.0003955877,(((9:0.0115292728,8:0.0157130825):0.0016654309,7:0.0086094528):0.01699477,4:0.01847327):0.003246159):0.0005697803):0.002002898,10:0.01941341949):0.00926713):0.0007066034);
tree gen.262 = [&U] ((12:0.006668034,(13:0.002071335,(11:0.002352538,((6:0.01432144,((((8:0.0117196276,9:0.011619828):0.0041148587,7:0.0120777425):0.02209488,(3:0.0273104,(1:0.09292505,2:0.01656571):0.006636041):0.052040221):0.001974426,(4:0.01707318,5:0.005772444):0.0001364144):0.001444009):0.00715632,10:0.022426492):0.01039572):4.514438e-05):0.001388568):0.0002574962,(((15:0.015969556,14:0.0115012658):0.000612963,((19:0.0107208609,18:0.0056161789):0.003975389,17:0.0101488826):0.0009926303):5.038755e-05,16:0.01497803):0.0016380664);
tree gen.263 = [&U] ((17:0.009028093,((12:0.007418092,((19:0.0229267725,18:0.0062585047):0.00176683,(16:0.01901617,14:0.012931458):0.0004269578):0.000538301):0.0037372293,15:0.010855315):0.00438860862):0.0012179084,((((6:0.01208286,(((8:0.0156273964,9:0.0093899659):0.0024931874,7:0.008729173):0.01612304,(3:0.0316725,(1:0.09438305,2:0.01952566):0.005931809):0.038759169):0.002805822):0.0004343964,(4:0.01457876,5:0.00545751):0.002482439):0.002129882,10:0.020973868):0.004007079,(11:0.01005523,13:0.002470007):0.0008156458):0.001705327);
tree gen.264 = [&U] (((16:0.01817304,((10:0.0139016729,(((4:0.01378645,((1:0.06690999,2:0.01014108):0.008204414,3:0.02441207):0.035563394):0.0009100304,(6:0.008935991,5:0.004494166):0.001964062):0.0008536179,(7:0.010623938,(8:0.0126458375,9:0.0112539019):0.0008872644):0.02398586):0.002421942):0.01050633,11:0.004934546):0.0004194232):0.0005208234,13:0.001945193):0.001106444,(12:0.0065750227,(((17:0.00902021006,(19:0.00969074802,18:0.0055314842):0.00447877):0.0004858732,15:0.01105392):0.0004339347,14:0.0146581075):0.002906098):0.002885508);
tree gen.265 = [&U] ((((((3:0.01398437,(1:0.09188894,2:0.008514819):0.006028031):0.03538151,((((8:0.013115903,9:0.0077334984):0.0026555091,7:0.008412516):0.01796441,(5:0.00723592,6:0.009024377):0.0002094082):0.0002628333,4:0.02180023):0.004109356):0.003104759,10:0.020275681):0.005143485,11:0.007223605):0.0001374559,13:0.001836289):0.0003826017,(12:0.00371136,((14:0.0165321434,16:0.0196989):0.0005418242,((17:0.0040327976,(19:0.0157410953,18:0.0100676768):0.00461445):0.001318893,15:0.0102380978):0.001952752):0.0006754011):0.0013464317);
tree gen.266 = [&U] ((13:0.002877545,11:0.002239976):0.00170447,(12:0.005884018,(((17:0.0050197637,16:0.02010319):0.002992099,(14:0.0177048531,15:0.0161557023):0.0002128406):0.0006551002,((19:0.02028126851,18:0.0049174112):0.005672155,((((9:0.010354745,8:0.0104406783):0.0018961584,7:0.0145348838):0.01853916,(((6:0.007003114,5:0.008382261):0.001081244,4:0.01453969):0.001697378,(3:0.0168212,(1:0.07875922,2:0.01629091):0.004664999):0.0422117):0.002860023):0.001835292,10:0.018643557):0.005458899):0.002312467):0.0045954552):0.0009576582);
tree gen.267 = [&U] (((13:0.002293036,(10:0.0236594206,(((1:0.07359728,2:0.01353783):0.007929023,3:0.01549033):0.04569945,(4:0.03263384,(5:0.003518241,(6:0.01413206,(7:0.012421008,(9:0.011340971,8:0.0075787342):0.0044767394):0.02032834):0.0003596337):0.001336889):0.0007759574):0.003547665):0.008897331):0.00103887,11:0.002711076):0.001958176,((((18:0.008453925,19:0.0238901536):0.007176902,12:0.00327375609):0.0007390072,((16:0.01718697,17:0.0057592239):0.0008845446,14:0.0133627271):0.0002920242):0.0002129907,15:0.009020688):0.002136737);
tree gen.268 = [&U] (((((10:0.013002983,(((8:0.01375233297,9:0.009834507):0.005080688,7:0.013420244):0.01444496,(((1:0.08533359,2:0.01738276):0.004309178,3:0.0167196):0.0559065,(6:0.007831873,(5:0.005698303,4:0.01568966):0.000522367):0.001557818):0.000953323):0.001525079):0.004787278,17:0.0080696415):0.003021886,(((14:0.0108936399,(19:0.01925968834,18:0.00377359825):0.00977099):0.0005218599,15:0.0138130651):0.003787125,(16:0.011992,12:0.008243214):0.000301944):0.0009967983):0.0007014679,13:0.002187927):0.000100025,11:0.005426284);
tree gen.269 = [&U] (((17:0.0062308687,((19:0.02424088912,18:0.0042911589):0.004180852,(10:0.021505398,(((8:0.006044494,9:0.00905949333):0.003932255,7:0.0068592432):0.0214371,((5:0.006408134,(4:0.0164957,6:0.01094227):0.001357729):0.002056176,((1:0.07819184,2:0.01802533):0.003337122,3:0.0198011):0.033905553):0.003085637):0.004718918):0.008366672):0.002281534):0.001053855,(12:0.005513935,(14:0.018162495,(15:0.006443062,16:0.01480534):0.001673093):7.803644e-05):0.0006680627):0.0012277453,(13:0.007552945,11:0.004876711):0.0002795931);
tree gen.270 = [&U] ((((((((3:0.0227084,(1:0.0899449,2:0.007886358):0.00975663):0.03735148,((9:0.010643598,8:0.0103481753):0.001604622,7:0.0090916249):0.01529855):0.003060594,(6:0.006194776,5:0.007575602):0.0004240908):0.001332923,4:0.0195953):0.003192285,10:0.01861876004):0.007100531,13:0.002463309):0.0005507018,11:0.004371455):0.003556613,((15:0.02274990633,(((19:0.0155701872,18:0.0080145286):0.008119195,(14:0.0139062079,16:0.01555101):0.0007960922):0.002574143,17:0.010734013):0.001911216):0.0002475816,12:0.0079210976):0.00306738);
tree gen.271 = [&U] ((16:0.01406347,((15:0.0134923649,14:0.0131158912):0.0002970285,(12:0.007438142,((18:0.0124630855,19:0.0180092238):0.003594639,17:0.0151744476):0.0032600871):0.004366202):0.0008840244):0.001082772,(11:0.002703716,((10:0.0204139712,((7:0.0084505272,(8:0.010117061,9:0.0075461338):0.000187394):0.02215495,((4:0.02207576,((1:0.07558604,2:0.006562661):0.008541203,3:0.02412741):0.03831187):2.947233e-05,(5:0.006548876,6:0.007246864):0.0004744883):0.001919162):0.00238183):0.007764,13:0.005540182):0.0001397714):0.0015796022);
tree gen.272 = [&U] (11:0.01030275,(13:0.003426989,((12:0.00989262,((15:0.0167478475,((17:0.00861688,(18:0.0069636177,19:0.02756169897):0.005518866):0.0001899023,16:0.019840059):0.000127976):0.0001169757,14:0.0160148789):0.0045788082):0.0020248064,(((3:0.01979492,(2:0.01624714,1:0.09000545):0.00783155):0.04129063,((6:0.01173946,5:0.007877176):0.0006652739,(4:0.02228873,((9:0.0055130158,8:0.006331825):0.0044462826,7:0.012946597):0.01838049):0.004542055):0.0005722813):0.002269765,10:0.0199854222):0.01109548):0.0001024062):0.0001121854);
tree gen.273 = [&U] ((((15:0.0117918438,((17:0.00403074337,(19:0.0162167846,18:0.0056841655):0.009602095):0.0002446814,(16:0.02239418,14:0.0111849727):0.0004137597):0.0001592489):0.00157828734,((6:0.01030984,(((((8:0.01206621431,9:0.006851599):0.0004056158,7:0.0131617078):0.01896864,(3:0.01777286,(1:0.07424925,2:0.01151205):0.003279128):0.036339598):0.002390334,4:0.01775167):0.003207482,5:0.009505062):0.00240487):0.001839413,10:0.0202586775):0.007346871):0.0012017,12:0.009034117):0.002827628,(13:0.004144107,11:0.007774108):0.00255907);
tree gen.274 = [&U] ((12:0.0064998581,(13:0.002829486,(11:0.005938179,(10:0.020476357,((((4:0.01623419,5:0.003954061):0.0006052182,6:0.01272375):0.0009249585,(3:0.02550918,(1:0.09947212,2:0.0104901):0.007113538):0.04337578):0.001153893,(7:0.017199835,(9:0.013367772,8:0.012168058):0.0006114174):0.02192762):0.001879411):0.01051852):0.0005059861):0.001636223):4.499394e-05,(((17:0.0099276289,(19:0.02729320786,18:0.0057668164):0.0049015):0.0024965263,15:0.0076541301):0.0006986535,(14:0.0138633557,16:0.01511633):0.001417148):0.00272981);
tree gen.275 = [&U] (((11:0.007130763,13:0.00622968):0.0008175571,(10:0.021439849,(((4:0.01653987,((9:0.011203427,8:0.0063322883):0.0021682538,7:0.012543879):0.01764033):0.004523948,5:0.005130959):0.001268171,((3:0.01988618,(1:0.08122391,2:0.01295126):0.007000249):0.046469308,6:0.01079621):0.001656306):0.006565802):0.007324522):0.004072923,((15:0.01834600703,(14:0.018136492,(16:0.0211119,(17:0.0133882208,(19:0.01893757162,18:0.010477895):0.002469236):0.00370087):5.565225e-06):0.0004813021):0.001476734,12:0.0057189111):0.001482157);
tree gen.276 = [&U] (((((15:0.01284294192,12:0.0046859051):0.001773858,17:0.012766556):0.0003326597,((19:0.03104968031,18:0.0134840037):0.004498998,16:0.01653266):0.001680261):0.0001715127,14:0.0107759644):0.003920061,((11:0.006123475,(10:0.028288919,((4:0.02526053,6:0.01052954):0.002639031,(5:0.002253927,((3:0.02552869,(1:0.08595886,2:0.01380895):0.003694693):0.04388048,(7:0.0088829021,(8:0.00721025,9:0.0086396871):0.0008323881):0.02098426):0.006121508):0.0005516349):0.001203796):0.007990396):0.0002802622,13:0.005216746):0.001449016);
tree gen.277 = [&U] ((13:0.002509293,(11:0.005181611,(10:0.019447663,((((((1:0.07061131,2:0.018546):0.003722862,3:0.01376691):0.04204446,((8:0.019288733,9:0.0112633455):0.001612798,7:0.0077004643):0.01124079):0.002457067,6:0.0139377):0.0001621238,4:0.0158694):0.001773698,5:0.007299572):0.001036895):0.006125033):0.0002114391):0.0001278798,(12:0.003882695,((15:0.0153992376,(((18:0.0084368697,19:0.0221645005):0.00251483,17:0.005915484):0.0001027563,16:0.01006378):0.00151109):0.0002652561,14:0.01405936108):0.0025880939):0.001191278);
tree gen.278 = [&U] ((((16:0.02083318,((10:0.022976132,(((3:0.02804788,(1:0.07750438,2:0.01434724):0.009346957):0.03935948,6:0.0100215):0.0001911956,((4:0.01302988,5:0.006651888):0.001391699,(7:0.0080393446,(8:0.008878844,9:0.0083937748):0.0012347147):0.02258398):0.001864787):0.001405991):0.008392312,(((19:0.02364047411,18:0.0093887472):0.003896744,17:0.00580988636):0.0003164586,15:0.0120648786):0.0003194316):0.0008573824):0.0001924163,14:0.01287122287):0.000301177,12:0.005732677):0.0004675044,(13:0.00593601,11:0.00554657):0.0016536553);
tree gen.279 = [&U] ((((10:0.02212993365,(((5:0.009920885,6:0.009855763):0.001511606,((8:0.0133349439,9:0.0096198154):0.0059071436,7:0.0067388465):0.01861228):0.001971707,(4:0.02348178,(3:0.02213201,(1:0.1002008,2:0.01181451):0.005102449):0.042972364):0.0004051436):0.0046574):0.008815673,(11:0.005176743,13:0.007672849):0.0005211455):0.0004502016,12:0.004590366):0.0008334752,(16:0.01483426,((14:0.0101815725,15:0.014105872):0.0008195755,(17:0.007217931,(19:0.02334179427,18:0.0139422324):0.006965627):0.0006033882):0.0003269335):0.0020772395);
tree gen.280 = [&U] ((13:0.00351356,11:0.007414335):0.0011876621,(((12:0.005096832,15:0.0163771216):0.002655275,(14:0.01282971554,16:0.01557624):0.001923247):0.00055470271,((17:0.008356483,(10:0.02310451,(((3:0.024356,(1:0.08907036,2:0.0160188):0.006616593):0.034648695,((4:0.0190254,(7:0.0070579065,(9:0.019248535,8:0.015630761):0.0006627691):0.01841876):0.003121254,5:0.006429397):0.002704876):0.00224547,6:0.0121881):0.00274246):0.008182154):0.001945197,(19:0.01678238707,18:0.0030125588):0.006115413):0.002734607):0.001093365);
tree gen.281 = [&U] (((12:0.004837222,15:0.010338235):0.0019513279,((14:0.0140863492,16:0.0168811):0.004766006,(((19:0.02205414837,18:0.007111879):0.003027545,(10:0.018719545,((((3:0.01483553,(1:0.07641064,2:0.01497566):0.00461006):0.03860081,(5:0.006090188,4:0.02039947):0.0008539026):0.002077559,6:0.005569213):0.003569538,((9:0.01175213,8:0.009562224):0.003332462,7:0.0088968854):0.0199164):0.002105802):0.009061667):0.001222697,17:0.012011765):0.002137242):0.0008945395):0.0030188293,(13:0.004297442,11:0.004477198):0.00239044);
tree gen.282 = [&U] ((15:0.0136615273,((((19:0.01688530996,18:0.004895830605):0.003214307,17:0.0079821106):0.002656365,(16:0.01770565,14:0.0170290188):0.0015946):0.0041421825,12:0.002485793):4.495889e-05):0.0019247214,(11:0.005203676,((10:0.018295834,((((3:0.02100012,(2:0.01240316,1:0.08374608):0.009605575):0.04141871,((9:0.0092984141,8:0.008078952):0.001468533,7:0.0124515968):0.01639985):0.003089278,(6:0.008962998,5:0.003616165):0.001127408):0.001060731,4:0.01626452):0.002124493):0.009401944,13:0.004146117):0.00117466):0.002235784);
tree gen.283 = [&U] ((12:0.003241098,((15:0.012798968,(16:0.0175484,(14:0.0171446817,(18:0.00580412,19:0.01796052659):0.005421236):0.0004515542):7.492466e-05):0.001945175,17:0.006886):0.002543695):0.0002271056,((11:0.009184355,(10:0.022829867,(((5:0.003739559,(4:0.01052482,(7:0.0109882655,(9:0.0112481516,8:0.0128235269):0.0048357878):0.01994665):0.0001835252):0.002527193,6:0.01239038):0.0002813482,(3:0.02245749,(1:0.06343061,2:0.01347144):0.01218497):0.03796107):0.00140504):0.008076636):0.001241412,13:0.0009041083):0.00168311);
tree gen.284 = [&U] ((12:0.0039661052,((((16:0.02121257,(18:0.0119145758,19:0.0174303497):0.00517134):7.318329e-05,15:0.011357763):0.0007011549,17:0.0068764022):0.0022818962,14:0.0081581379):0.0002581098):0.001626564,(11:0.002595791,((10:0.017678775,(((7:0.009717991,(8:0.012647764,9:0.0112306717):0.001799757):0.02095904,(5:0.005843922,4:0.02267399):0.0001067088):0.001182674,(6:0.01359575,(3:0.03035554,(1:0.0719131,2:0.01511275):0.006771058):0.0445129):0.0005138061):0.003198285):0.01177086,13:0.002668115):0.0009055429):0.0006332998);
tree gen.285 = [&U] ((((((4:0.01851454,(((7:0.0053867699,9:0.0045337212):0.0004636602,8:0.013530068):0.02416977,5:0.005116459):0.0006152127):0.0004946587,(6:0.008414753,(3:0.02166794,(2:0.0215731,1:0.09476743):0.003264238):0.04209864):0.0006987361):0.005635512,10:0.01369961):0.005641023,11:0.009213511):0.000430272,13:0.002402947):0.0002463132,(((((17:0.0093241774,(18:0.0061702976,19:0.00878864427):0.002468617):0.003307483,15:0.0125263929):0.0038912435,12:0.005410862):0.0003861016,14:0.0133996945):0.0007927397,16:0.02358677):0.001216142);
tree gen.286 = [&U] ((((((5:0.003981339,(4:0.0205996,((8:0.0103281095,9:0.0149085998):0.00304144,7:0.0145195281):0.01458633):0.001944325):0.001576571,(3:0.02275537,(1:0.08159202,2:0.01374804):0.0102966):0.030728224):0.001342498,6:0.007844569):0.001818133,10:0.025225146):0.004445527,(11:0.005750599,13:0.001244247):0.001215545):0.002222728,(12:0.005810653,((15:0.0121159844,(17:0.005946771,(18:0.00545920027,19:0.0283840637):0.005278475):0.0056920711):0.0009281786,(14:0.0164194573,16:0.01673924):0.0002813321):0.0003692953):0.0014303784);
tree gen.287 = [&U] ((15:0.014790651,((16:0.01148251,14:0.014504371):0.0008652881,(12:0.005046877,(17:0.006866751,(18:0.00939502945,19:0.016697961):0.005808607):0.005066648):0.001051793):0.0016509811):9.172494e-05,(((((3:0.02126155,(1:0.08079157,2:0.01162102):0.003240055):0.04228627,((6:0.01280992,4:0.02123527):0.003165407,5:0.002308193):0.0006481343):0.001282359,(7:0.013922148,(9:0.0044983985,8:0.00984137):0.001337793):0.02163129):0.003962056,10:0.025739488):0.006026987,(11:0.007450128,13:0.003074765):0.0008209902):0.0006233217);
tree gen.288 = [&U] (((15:0.010075706,12:0.008503952):0.0001062085,(((19:0.0164908889,18:0.00800451):0.002569797,17:0.00526638):0.001461189,(16:0.016089149,14:0.0072750974):0.0001617178):0.0004148351):0.003674391,(11:0.003606002,(13:0.004121822,(10:0.01599960507,(((5:0.002634962,(4:0.01408678,(7:0.015379262,(9:0.01582355,8:0.0088907512):0.0009980696):0.01229231):0.003833294):0.001262031,6:0.009912666):0.0003768652,((1:0.0740859,2:0.01593858):0.00737117,3:0.01676073):0.04218549):0.002886228):0.008470378):3.22637e-05):0.0005695896);
tree gen.289 = [&U] (((((10:0.0162150729,((7:0.01276382,(9:0.0080267041,8:0.0091589335):0.003440565):0.01789665,((3:0.02097235,(2:0.01428272,1:0.08022576):0.002054863):0.034990568,(6:0.009530927,(4:0.0234249,5:0.006055325):0.004329166):0.001158708):0.00402035):0.003646909):0.006561126,17:0.00938093):0.002522092,((13:0.004907825,11:0.004811129):0.003851295,(15:0.0151461698,(12:0.002182815,(18:0.008906477,19:0.0172612737):0.002932201):0.0007216178):0.0005327752):0.00096916541):0.001576789,16:0.01527719):0.002025408,14:0.01326093155);
tree gen.290 = [&U] (((11:0.002155944,(((6:0.01257357,((((9:0.0085632583,7:0.0068014118):0.0005136089,8:0.0147462006):0.01572333,(5:0.003061396,4:0.01932003):0.0002392606):0.002589678,(3:0.02358534,(1:0.06739015,2:0.01651996):0.006087035):0.040465076):0.0003309563):0.002516081,10:0.0238223465):0.00606158,13:0.004504269):7.466617e-05):0.001164639,12:0.002504485):0.000213788,((((17:0.0127009861,15:0.0121645231):0.0002792534,16:0.01895128):0.0012778924,14:0.007127656):0.0002823574,(18:0.0061001499,19:0.0208494286):0.008279164):0.003881056);
tree gen.291 = [&U] ((13:0.002330402,11:0.005091789):0.0041417604,((16:0.023775097,(((10:0.030250067,((((4:0.01281875,(7:0.006187751,(9:0.0087757583,8:0.0117378056):0.002403009):0.01840635):0.001581753,5:0.009121195):0.002600313,(3:0.01042012,(2:0.01452568,1:0.09127445):0.005152222):0.03595295):0.003008052,6:0.01093371):0.003744281):0.007043987,15:0.013020468):0.001765088,(14:0.0158636562,(17:0.0035538337,(18:0.0090878203,19:0.02113124931):0.003609968):0.001483747):0.00312275):0.0003855216):0.001402392,12:0.003581761):0.0001913182);
tree gen.292 = [&U] (12:0.002589835,((((17:0.0055029405,(18:0.0055511908,19:0.01971804958):0.002777786):0.0009911351,15:0.012541749):0.00103051732,(16:0.01935128,14:0.0121961972):9.521801e-05):0.0011947407,((11:0.009340085,13:0.002444231):0.0007269087,(10:0.0207495256,(((3:0.02022659,(2:0.0143149,1:0.06488745):0.003454691):0.029399055,6:0.01161687):3.672768e-05,(5:0.003158706,((7:0.00972061,(9:0.0058838805,8:0.006370719):0.0001871594):0.01673141,4:0.01492573):0.001638639):0.001924754):0.002313967):0.006888922):0.001459701):0.002408328);
tree gen.293 = [&U] ((13:0.001669374,11:0.003131215):0.0042030402,((12:0.004825127,(((15:0.011401795,((18:0.0046138517,19:0.0180230619):0.003749167,17:0.0055920875):0.0002263225):0.00161745405,16:0.0172667986):0.003237198,14:0.0165516976):0.001351812):0.0001317112,(((7:0.0085880366,(8:0.01289306998,9:0.008768464):0.0001043632):0.02458891,(6:0.007441782,(5:0.005317125,((3:0.02295587,(2:0.01230304,1:0.06857782):0.005970788):0.03243623,4:0.01687341):0.001207714):0.005781306):0.001404152):0.00262293,10:0.0131731306):0.004917686):0.001468835);
tree gen.294 = [&U] ((12:0.003213642,(15:0.0116241629,((16:0.01765314,14:0.0144679863):0.0001162073,((18:0.0052498924,19:0.01941450157):0.00407853,17:0.003976515):0.001065441):0.0016478207):0.002830127):0.0002160918,((13:0.003471036,((((5:0.007760819,6:0.0138469):0.001503058,((7:0.0106693715,(9:0.003472455,8:0.011431721):0.0009342892):0.02330843,4:0.02592327):0.003187148):0.0002552504,(3:0.02321295,(2:0.0154658,1:0.08157107):0.009750309):0.04282175):0.0009315947,10:0.015078188):0.0058344):0.0001504493,11:0.00559762):0.0032427997);
tree gen.295 = [&U] (((11:0.002865766,(10:0.02096203,(((3:0.02484598,(2:0.01627151,1:0.0728168):0.005105493):0.03844961,6:0.01036476):0.0007350829,(5:0.0114801,(4:0.01695492,((9:0.0065931809,8:0.007003669):0.003495848,7:0.0099048403):0.01753853):0.001119716):0.001257668):0.001163979):0.005082593):8.124185e-05,13:0.005668037):0.0007729202,((14:0.0113684534,16:0.0142555444):0.0003112964,((12:0.0066258694,(17:0.0069386373,(18:0.008563998,19:0.01287915637):0.003950283):0.003296394):0.0002587914,15:0.0072069419):0.0003046809):0.0020921392);
tree gen.296 = [&U] (((15:0.009804431,14:0.0129110717):0.00167321,(12:0.004838482,(((18:0.0083688491,19:0.02422189385):0.004780327,17:0.009957302):0.001500129,16:0.0169558):0.0003501742):0.0007012363):0.0027961725,((11:0.006898079,13:0.004632202):3.000815e-06,(10:0.0213864774,(((3:0.01749957,(2:0.01765292,1:0.0728128):0.004819817):0.031960065,(7:0.0063332458,(9:0.0098491364,8:0.01328565815):0.006049574):0.02164947):0.001171927,((5:0.004741169,4:0.01689488):0.0002933581,6:0.01048241):0.002806576):0.004391313):0.005884933):0.002420556);
tree gen.297 = [&U] ((14:0.0113951963,((16:0.02195837,((19:0.0167956605,18:0.0048443708):0.002118121,17:0.006006886):0.002872214):0.00032521888,(12:0.007143318,15:0.014788294):0.0030034838):0.0006997405):0.003156067,(((10:0.0198311082,((((8:0.0158830167,9:0.00680981795):0.004854327,7:0.0176579731):0.01620887,(3:0.01307303,(1:0.08003357,2:0.02118365):0.002067799):0.038913705):0.0008889963,(5:0.006397056,(6:0.01190079,4:0.02229149):0.001418988):0.0006931047):0.003083501):0.006598408,11:0.006950479):0.0003871452,13:0.007057978):0.002910432);
tree gen.298 = [&U] ((15:0.010469542,(((17:0.005144834,(18:0.005640745655,19:0.0136110777):0.005569452):0.001386163,14:0.0110970605):0.000315301,16:0.01619133):0.0003077208):0.003839511,(12:0.004167872,(13:0.004487796,(11:0.004139691,(10:0.0197881358,(((3:0.01442494,(2:0.02289682,1:0.08277606):0.004398757):0.0441233,6:0.01369947):0.0003486003,(4:0.01475273,(5:0.003428177,(7:0.008943777,(8:0.0039238238,9:0.00579648666):0.0020343965):0.02430794):0.0002966474):0.001179305):0.004698041):0.01020042):0.0002140913):0.001820891):0.0003300302);
tree gen.299 = [&U] ((11:0.005841853,(13:0.0047732,(10:0.021674715,(((5:0.003498589,4:0.01706809):0.0007609578,(((8:0.012356096,9:0.0051633864):0.0005525869,7:0.0145694185):0.01560943,(3:0.02257474,(2:0.01606489,1:0.09594801):0.003985845):0.03807645):0.004850293):0.0008082289,6:0.009758595):0.002577339):0.00623351):0.001298452):0.0038435601,((16:0.01917002,((15:0.012717028,14:0.01680968272):0.00152793798,(17:0.0061533922,(18:0.0079604732,19:0.02258536155):0.005177817):0.00229767):3.653658e-05):0.001663153,12:0.00442413256):0.001279805869);
tree gen.300 = [&U] ((13:0.003594731,11:0.004789191):0.0003313532,(((14:0.0091854,16:0.0157536664):0.00139821,(((10:0.015035276,(6:0.009291353,((3:0.01840103,(1:0.08191996,2:0.01181363):0.005213438):0.04887031,(5:0.003150509,((7:0.0111808631,(8:0.0110548166,9:0.0070704833):0.001795404):0.01344553,4:0.01464364):0.001899883):0.001565822):0.003374371):0.002782421):0.009260438,15:0.014138796):0.001204904,(17:0.010435382,(19:0.0183648635,18:0.0062648571):0.005304691):0.0004390123):0.0001679343):0.0004037377,12:0.003089725):0.0003609107);
tree gen.301 = [&U] ((15:0.0068947786,(((10:0.015330458,(((6:0.01028153,4:0.01579421):0.0003891106,(5:0.001784667,(3:0.01967192,(1:0.07998883,2:0.01150608):0.005834902):0.05562054):0.0009992486):0.00337598,((9:0.0064820767,8:0.016031236):0.002298004,7:0.006653439):0.01572834):0.005656115):0.006173116,(12:0.0055631269,((16:0.01231471,17:0.0099310931):0.002263507,14:0.0194428475):0.003103003):1.659221e-05):4.301149e-05,(19:0.0092461759,18:0.0067721855):0.002983944):0.0008425704):0.00112985767,(11:0.003101777,13:0.001453048):0.000545088);
tree gen.302 = [&U] (((((14:0.008046972,16:0.01804126):0.003471215,15:0.0059374138):0.0001148454,((18:0.0102130049,19:0.01794928052):0.002334608,17:0.0071713589):0.0018076366):0.0006429553,12:0.009086724):0.000305377,(((10:0.017434778,(6:0.009313842,((3:0.01990984,(2:0.009826725,1:0.08482661):0.007846395):0.037635648,((7:0.0146674199,(8:0.0152172473,9:0.0039262292):0.0006507687):0.01643361,(4:0.0184449,5:0.005686069):0.0007271529):0.0002506082):1.155933e-05):0.002574851):0.005969762,11:0.00407621):0.0004504058,13:0.01004948):0.0003736565);
tree gen.303 = [&U] ((((10:0.0182893432,(((9:0.0099082701,8:0.009704101):0.002747156,7:0.0142695772):0.02622015,((4:0.02016134,(3:0.01269736,(2:0.01876184,1:0.08490207):0.004893347):0.0391947646):0.002426481,(5:0.004227942,6:0.01533916):0.000662072):0.001935508):0.006283325):0.00349083,11:0.006558043):0.0009201772,13:0.004206168):0.001551381,(12:0.004484925,((14:0.01856344859,(16:0.008370276,15:0.0093840485):0.0009585818):0.0033975336,((18:0.008772525,19:0.02111511579):0.007979115,17:0.0057512848):0.0007010354):0.002126862):0.0006037279);
tree gen.304 = [&U] ((11:0.003072206,((10:0.025356249,((5:0.003517118,6:0.007986995):0.0013863,(4:0.02142119,((7:0.0086292073,(8:0.0119916224,9:0.0049374221):0.001415451):0.01449217,(3:0.01653702,(2:0.019457,1:0.07138918):0.002185749):0.02967905):0.003785973):0.0006603547):0.001531991):0.007288948,13:0.002359021):0.000122207):0.001029984,(15:0.01222054204,(14:0.0133085601,((12:0.003475667,((18:0.0084740249,19:0.01412986423):0.004367712,17:0.0085900193):0.001181721):0.0009422474,16:0.01967771):0.0044777931):0.001879466):0.0009547203);
tree gen.305 = [&U] (((14:0.01136155861,((18:0.0065216129,19:0.01373651689):0.002505306,17:0.010160395):0.0001811336):0.0006498627,((15:0.00991900369,12:0.005363808):0.002326858,16:0.01943174):0.003693331):0.007636483,(11:0.003764729,(13:0.004024551,(10:0.0163036316,(6:0.01299934,((3:0.0209733,(2:0.01562021,1:0.07565934):0.003535089):0.039859143,((4:0.02235284,5:0.007179237):0.0001671528,((8:0.0069854324,9:0.0095586471):0.0005580999,7:0.012024629):0.01529394):0.001173486):0.0004520714):0.004683432):0.006655567):0.0003258643):0.0008310186);
tree gen.306 = [&U] (12:0.003612595,((15:0.0140090056,((16:0.01312977,14:0.0132378863):0.002745299,((19:0.0245653535,18:0.0064641787):0.00302408,17:0.00657700308):0.001391925):0.0005284096):0.001649211,((10:0.0200713096,(((3:0.02072186,(1:0.0855756,2:0.01089535):0.008069431):0.031720674,(5:0.008205575,(4:0.01420791,((8:0.013893791,9:0.0078663622):0.0019623964,7:0.0066415325):0.02146664):0.00245055):0.001375567):0.0005145876,6:0.01122933):0.004838002):0.004919857,(13:0.002287057,11:0.006686891):0.002598279):7.303609e-05):0.0002421915);
tree gen.307 = [&U] ((13:0.002216146,((10:0.015130573,((((4:0.01245178,6:0.01135914):0.0005640009,(3:0.02532845,(2:0.01426199,1:0.08760883):0.005434395):0.04722499):0.000100189,5:0.009207971):0.0003904247,((8:0.0127218413,9:0.00873309905):0.003859654,7:0.012708935):0.01627572):0.00366672):0.007798149,11:0.006922271):0.0006532002):0.0036202321,((16:0.0147852,(((18:0.0064916265,19:0.02533392677):0.00102149,17:0.0039947538):0.0009810096,12:0.007575354965):0.0001309983):0.0003284911,(15:0.01408521,14:0.0156927924):0.000366528):0.0006374424);
tree gen.308 = [&U] ((13:0.003131312,((10:0.019108635,((3:0.02096798,(2:0.01946015,1:0.09035206):0.004886234):0.042306724,((4:0.01582306,6:0.01159512):0.001162204,((7:0.0106131823,(9:0.010723019,8:0.0129849343):0.0033590786):0.02227171,5:0.006098049):0.0006839846):0.001367668):0.00422046):0.004338324,11:0.00392286):0.0003166726):0.0030476519,(12:0.009280489,((16:0.02524155,14:0.0118434499):0.001482811,(((18:0.00667038567,19:0.0141452773):0.0065682,17:0.008970293):0.001052611,15:0.0147816989):0.001016362):0.001431998):0.000949969);
tree gen.309 = [&U] (((11:0.00457867,13:0.001388343):0.0001834896,(10:0.017763943,(((6:0.01070922,4:0.01438731):0.002046811,5:0.00574938):3.200866e-05,((3:0.023017,(2:0.01270562,1:0.07838382):0.005200417):0.03591397,((9:0.0054125467,8:0.013170805):0.0026064521,7:0.0118225435):0.02603574):0.001258196):0.001994833):0.004649563):0.00041427118,((17:0.0097686246,(15:0.009147526,(14:0.0117172949,(18:0.0113370944,19:0.0145709168):0.004204929):0.0006563272):0.003843121):0.0026476396,(16:0.01657212,12:0.004287615):0.001365337):0.002075435);
tree gen.310 = [&U] ((((18:0.0063262789,19:0.01220075999):0.002749635,17:0.0093901809):0.0020554923,((12:0.00505261,(16:0.01972775,14:0.004725116):0.000265484):0.001694339,15:0.0127043234):0.0004064685):0.002582365,(13:0.005934845,(11:0.006003692,((6:0.008193646,((5:0.005091604,(7:0.0114609222,(8:0.008615052,9:0.0124011073):0.0034092108):0.01852469):0.001537392,((3:0.02126301,(2:0.008676404,1:0.07479361):0.006704681):0.03310829,4:0.01897949):0.00125089):0.000372032):0.001741809,10:0.01730618):0.009115378):0.001451181):0.0044632465);
tree gen.311 = [&U] ((11:0.005326052,(13:0.00549354,(10:0.0229390101,(((((1:0.09172578,2:0.008578895):0.009431214,3:0.01595689):0.045998473,(4:0.01637319,(8:0.0155233981,(9:0.008610534,7:0.01063022):0.0004689739):0.02228327):0.003030877):0.001102972,6:0.01799181):0.0001107389,5:0.004151658):0.00296011):0.006231251):0.001076546):0.0005716561,((14:0.01451927317,(((19:0.01363780719,18:0.0063931499):0.004908697,17:0.008125727):0.005731605,(16:0.02460828,15:0.020223135):0.003336196):0.001458956):0.000299139,12:0.004998734):0.00495157);
tree gen.312 = [&U] (((13:0.002055662,11:0.004115027):0.0010064,(10:0.020253712,(((1:0.06635806,2:0.01757381):0.008346325,3:0.01364653):0.03814282,((5:0.003565686,6:0.01164568):0.001222347,(4:0.01609801,((8:0.00751665,9:0.00433527):0.0009153165,7:0.0169170077):0.01613087):0.0004438733):0.000810545):0.004070563):0.006664157):0.002216972,((((14:0.009374261,((19:0.02524840068,18:0.003780880088):0.001789436,17:0.00705761018):0.001029049):0.0023873076,15:0.013274601):0.001108655,16:0.01517982):0.0007226521,12:0.006026698):5.361194e-05);
tree gen.313 = [&U] ((11:0.007763725,((((15:0.008961937,14:0.0166404268):0.00133090578,(((((7:0.0083830452,(8:0.0103549502,9:0.007846432):0.001622992):0.01545985,((4:0.01323436,(5:0.00689442,(3:0.02082336,(2:0.008833667,1:0.09238347):0.005111427):0.039996232):0.001453381):0.0007340991,6:0.01481491):0.0003296902):0.00330376,10:0.0136688651):0.005832858,17:0.0073552865):0.001679928,(19:0.018344843,18:0.0047324292):0.002690683):0.002409905):6.564544e-05,16:0.01297229):0.0009723239,12:0.003484816):0.0008021489):0.0009536847,13:0.003454);
tree gen.314 = [&U] ((((15:0.0089175149,12:0.004498205):0.0004136542,((19:0.01797088436,18:0.0033983321):0.004530286,17:0.0106475799):0.002524678):0.0001182257,(14:0.0197829142,16:0.01295037):0.0006489705):0.002010652,(((((4:0.01998913,((5:0.007864387,6:0.008515259):0.00125417,((2:0.01244009,1:0.09014046):0.01112962,3:0.01724498):0.03449142):0.0002635101):0.0023594,(7:0.0113163169,(8:0.01030243938,9:0.0059161013):0.002825237):0.01749176):0.002950635,10:0.02530799292):0.00636956,11:0.00184463):0.001787643,13:0.003661247):0.002185607);
tree gen.315 = [&U] ((11:0.00585479,13:0.004918096):0.003695555,(16:0.01574818,((((((5:0.006607849,6:0.01941768):0.0008883543,(4:0.02473072,(3:0.02026451,(2:0.01416881,1:0.07836061):0.009777732):0.04139518):0.003701644):0.0003325655,(7:0.0120508536,(8:0.0124713454,9:0.014488124):0.001200568):0.01627792):0.004174862,10:0.021136183):0.005975368,(14:0.0135045332,(17:0.007949263,(19:0.0285361265,18:0.0068699294):0.006111266):0.003157338):0.000109706):0.0003237029,(12:0.00529499,15:0.0156671257):0.001266852):8.376736e-05):0.001447153);
tree gen.316 = [&U] (((12:0.005219359,13:0.004356691):0.001101766,(15:0.0103707861,(((19:0.0126255532,18:0.0079783828):0.002145886,((((((2:0.01641338,1:0.0823492):0.004139852,3:0.0208259):0.032884628,(5:0.007093568,(6:0.01090925,4:0.0285135):0.001749131):0.001751572):0.002451321,((8:0.010227651,9:0.0053895016):0.001024202,7:0.0109866613):0.01491861):0.006383421,10:0.0175187628):0.01527971,17:0.00854884143):0.001311684):0.002493182,(16:0.0145693,14:0.0091489318):0.0011565407):0.0004071325):0.00131554):0.0005104696,11:0.005694359);
tree gen.317 = [&U] ((11:0.004131923,(((((5:0.009510156,(((8:0.0134488479,9:0.005931061):0.001505282,7:0.0115249693):0.01694911,4:0.01485151):0.0009590161):0.001042706,6:0.01795447):0.0005712273,((2:0.0108709,1:0.07432401):0.01293158,3:0.02699335):0.03446281):0.00444735,10:0.020491626):0.005928417,13:0.003743136):0.000392896):0.002179938,(14:0.01483614672,(((15:0.0114043149,12:0.006659065):0.0015019095,((19:0.0174217999,18:0.0120933703):0.004005471,17:0.0063057021):0.0006620301):0.0003085405,16:0.01720729):0.0002399926):0.0043885089);
tree gen.318 = [&U] ((((((19:0.01518822104,18:0.003899262):0.001916809,17:0.00752713001):0.001851296,15:0.016875072):0.002115998,(14:0.015354096,16:0.01646654):0.001060405):0.00171770435,12:0.006957159):0.00325857,((13:0.00479607,11:0.009001733):0.001183371,((((2:0.01207052,1:0.07804238):0.007091026,3:0.02040831):0.03768951,(6:0.008771412,((4:0.01734239,((8:0.01144733,9:0.0047171538):0.002719891,7:0.009561979):0.02124439):0.001855012,5:0.006518406):0.0009749151):0.0006023015):0.001100206,10:0.0152524488):0.006969741):0.001857989);
tree gen.319 = [&U] ((12:0.007949177,(17:0.008654741,((19:0.0115290939,18:0.0032554836):0.005817968,((14:0.0117836827,16:0.0151433):0.001338448,15:0.0151580724):0.0038501791):0.0001973871):0.002488695):0.0002453057,(((10:0.021263467,(((2:0.01192885,1:0.07250239):0.005449292,3:0.02203946):0.04640493,(6:0.008535238,(5:0.005469618,(4:0.01615446,(7:0.010033136,(8:0.016039537,9:0.0036433452):0.0010060599):0.01560266):0.001387306):0.0009097663):0.0008527133):0.002451404):0.008797597,11:0.003553337):0.0001842972,13:0.006637488):0.0022542907);
tree gen.320 = [&U] (((10:0.019570592,((((2:0.005678929,1:0.09004697):0.007743609,3:0.02617394):0.03761545,((9:0.007124322,8:0.0155813356):0.00170429,7:0.0119785919):0.01666056):0.002642394,(5:0.004691863,(4:0.02603952,6:0.01122036):0.002429072):0.001840211):0.001244548):0.007468115,(13:0.004248235,11:0.005478651):0.0006749768):0.003903227,((12:0.003993717,16:0.01240941):0.000727475,(15:0.0111010897,(14:0.0195434521,((19:0.01863136169,18:0.007922224):0.003609962,17:0.008742896):0.002247461):0.005939184):0.001224142):0.0004867598);
tree gen.321 = [&U] (12:0.003693995,((15:0.017843606,((16:0.02390859,(14:0.0118529946,17:0.0073797577):0.002149278):0.00030472273,(19:0.02523507255,18:0.0100825609):0.003836002):0.001485839):0.0004718183,((11:0.004480277,(10:0.0244909649,(((((8:0.009870606,9:0.00946403088):0.005292343,7:0.010799431):0.02196751,((2:0.01995855,1:0.1041519):0.004418872,3:0.0180173):0.04125553):0.006078014,(5:0.005644744,4:0.0286024):0.0006393404):0.001236958,6:0.01268473):0.002793713):0.005612083):0.0007778762,13:0.002330052):0.001457427):0.001003769);
tree gen.322 = [&U] (((11:0.007943147,13:0.004052474):9.928382e-05,(10:0.014254333,(((6:0.005531395,4:0.02439953):0.0001454148,((3:0.03058002,(2:0.01182168,1:0.06342998):0.003964536):0.037990946,(7:0.0075557473,(9:0.010450493,8:0.015300498):0.003215337):0.01620127):0.003553927):0.0002118705,5:0.003001896):0.007090016):0.004245946):0.0006537786,(((12:0.005559009,17:0.0080690643):0.0007442624,(19:0.0115239523,18:0.0051991151):0.005253871):0.001023143,((16:0.01499267,14:0.0174128369):0.002367034,15:0.012792638):0.0011093115):0.002954519);
tree gen.323 = [&U] ((12:0.00700483,(14:0.0157559065,(((19:0.01779811705,18:0.0057761894):0.008370188,(17:0.00887223452,16:0.01692862):0.001652913):0.00469556,15:0.0086623069):0.000587688):0.0001109451):0.001773386,((10:0.018513949,(((5:0.006644619,((7:0.00643817081,(8:0.0076519401,9:0.00758535835):0.001928367):0.01881435,4:0.02101951):0.004750104):0.0001165186,6:0.01433718):0.003725682,((2:0.01496183,1:0.08115452):0.007360958,3:0.01886112):0.03914412):0.001231846):0.009057015,(13:0.005341634,11:0.007794306):8.8462e-05):0.001435715);
tree gen.324 = [&U] ((((12:0.003496003,14:0.0184687134):0.0007118292,(16:0.0176135902,(19:0.0212841479,18:0.007309528):0.005645574):0.003438741):0.0006484348,(15:0.008849828,17:0.0048792013):0.0003256643):0.003119487,((11:0.005803916,13:0.003164625):0.0003528372,(10:0.019841466,(((3:0.0237615,(2:0.01940767,1:0.06309801):0.004173921):0.04445392,((4:0.01254382,5:0.00935913):0.001548828,6:0.01291116):0.00080572):0.00139941,((9:0.00733274,7:0.0062912259):0.001168664,8:0.011104273):0.01617322):0.003003106):0.01025285):0.00177935);
tree gen.325 = [&U] (((14:0.0142914692,(17:0.0075546677,(((7:0.0102082455,(8:0.018552404,9:0.0091131462):0.005090461):0.01827676,(((5:0.004876888,6:0.008512149):0.002106839,4:0.01856788):0.003195775,(3:0.01912736,(2:0.01540602,1:0.09844005):0.009464645):0.030898283):0.002142237):0.001963058,10:0.0126996148):0.004358609):0.0029300342):0.0003667602,((19:0.0250057577,18:0.00443309577):0.006450125,(16:0.02002873,(12:0.003995429,15:0.015793852):0.001758663):0.001002993):0.0005292347):0.0020108774,(11:0.00593128,13:0.00674646):7.749898e-05);
tree gen.326 = [&U] ((14:0.010581673,((17:0.0062469127,(19:0.01405118235,18:0.0041648853):0.004558501):0.001020346,((12:0.005186262,15:0.0093159246):0.0008637438,16:0.01320512):0.001372279):0.00214256):0.003718237,((((6:0.00521784,(3:0.02135466,(2:0.01431153,1:0.0764318):0.006777232):0.030649386):0.002075766,(5:0.00511407,(((8:0.009505229,9:0.0117707411):0.0022321218,7:0.008294184):0.01718346,4:0.0142552):0.003804559):0.0008656697):0.004637037,10:0.01971077):0.007624277,(11:0.00622397,13:0.003671309):4.022976e-05):0.001791977);
tree gen.327 = [&U] (((17:0.0111595588,((10:0.021470613,((((1:0.09686587,2:0.01615513):0.004585983,3:0.01610074):0.032396193,((6:0.01206276,4:0.01815994):0.0002867985,5:0.006668211):0.000312196):0.002289749,(7:0.0153956351,(9:0.0075027484,8:0.009790984):0.003054795):0.01543486):0.002631119):0.006554594,(18:0.0059277956,19:0.0132998758):0.003380787):0.001249403):0.0007744552,(((15:0.011588923,14:0.0102743447):0.00019388011,16:0.0142456541):0.001653138,12:0.005567151):0.001482663):0.0009282116,(11:0.00712534,13:0.01162065):0.0041675472);
tree gen.328 = [&U] ((13:0.00314613,11:0.008217047):0.0001273352,(((((7:0.0085437168,(9:0.0075910679,8:0.0067685718):0.00290997):0.01648972,((6:0.008679238,5:0.004095173):0.001259306,(3:0.0211022,(2:0.01843042,1:0.0695611):0.004305867):0.028450433):0.0004796973):0.001558163,4:0.01862979):0.006504706,10:0.0241280394):0.006316796,((((14:0.01042090735,(19:0.0149926943,18:0.0031897809):0.005982444):0.000571119,15:0.013333298):0.0007834755,12:0.007609442):0.0007583668,(16:0.01534648,17:0.0069620579):0.00050267764):0.0004365541):0.001191877);
tree gen.329 = [&U] (((11:0.004823143,(10:0.0206102929,(((4:0.02569958,((2:0.01534802,1:0.06870802):0.007631885,3:0.02618958):0.04819776):0.00193557,(((8:0.014225164,7:0.0087904512):0.0002155763,9:0.0092993528):0.01746105,5:0.009397589):0.002347125):0.001558975,6:0.01820428):0.001540953):0.005979721):0.0001252665,13:0.007498597):0.002528627,(12:0.005544415,((14:0.0154448076,(15:0.010951473,(19:0.02116984602,18:0.0090765209):0.008969784):0.001399586):0.000676548781,(17:0.0154596096,16:0.01423449):0.0009318783):0.00371962919):0.0029712484);
tree gen.330 = [&U] (((11:0.007416845,13:0.003446794):0.003320371,(10:0.0257351257,(((6:0.01557691,5:0.006899398):0.0007670899,((2:0.01256945,1:0.09103062):0.005141038,3:0.0220959):0.03694006):0.0003108107,((7:0.01464004,(8:0.0060830395,9:0.0125886334):0.0009360277):0.0198279909,4:0.01453888):0.004299091):0.002194751):0.00640908):0.001481781,(((15:0.0167769,((18:0.0047091418,19:0.0247438049):0.005496269,17:0.0045679904):0.0018803301):0.0001602145,(14:0.0081515597,16:0.02084578):0.000826702):0.001379012,12:0.002561126):0.0016437044);
tree gen.331 = [&U] ((((14:0.0135579893,12:0.005924342):0.0010864401,(((19:0.020136269,18:0.0068625542):0.002214436,17:0.0064235074):0.0003235949,16:0.01630308):0.00372688):0.0029321851,15:0.017766836):0.0014991022,((13:0.005651578,11:0.003410455):0.002253917,(10:0.021743229,((9:0.01084802,(8:0.011912102,7:0.0109500868):0.0008429337):0.02084503,(((4:0.02647689,5:0.00842665):0.0001416655,((2:0.01357206,1:0.07696883):0.004240111,3:0.01775714):0.037476395):0.000916205,6:0.01423473):0.002004947):0.002105986):0.008114791):0.00110037);
tree gen.332 = [&U] (((((((6:0.01137993,5:0.008730941):0.0003637913,(4:0.01658044,(7:0.0065015709,(8:0.006627818,9:0.0125261443):0.005380191):0.01896117):0.001112381):0.0002731637,(3:0.02069333,(2:0.01536213,1:0.08366216):0.006943307):0.037400725):0.003265458,10:0.0175887768):0.01099132,11:0.002916815):3.710409e-05,13:0.003264097):0.0011236153,((12:0.004052226,((18:0.003072375,19:0.0182446678):0.005662266,17:0.00848514):0.0014998813):0.0003883357,(15:0.013057219,(16:0.01821272,14:0.015077122):0.0016429652):0.0009696625):0.006046925);
tree gen.333 = [&U] (((12:0.00502215066,(14:0.0066463251,(15:0.0127482664,((19:0.0157807341,18:0.0072347027):0.005237994,17:0.0056106552):0.002287305):0.002086706):0.004122017):6.592076e-05,16:0.01756383):0.0026291544,((10:0.018511789,((((9:0.013960274,8:0.0133281793):0.00301081252,7:0.0075454677):0.01815691,((2:0.01550613,1:0.07608012):0.00878785,3:0.0134798):0.04455446):0.007833878,(4:0.02016459,(6:0.007197791,5:0.004686599):0.001954749):0.0005422185):0.003431317):0.01005344,(11:0.005275149,13:0.002959958):0.0009289875):0.003359022);
tree gen.334 = [&U] ((13:0.005678977,(((4:0.02269581,((((8:0.0128058282,9:0.0077066019):0.003824385,7:0.009761562):0.01998049,(6:0.01066617,5:0.006975278):0.001268909):0.0008817875,(3:0.02034364,(2:0.01259639,1:0.08483931):0.002650535):0.04427954):0.002557304):0.0008517809,10:0.0187012258):0.004097143,11:0.004259813):0.0003337649):0.001243985,((17:0.010733483,(18:0.0097059106,19:0.0185718298):0.002724338):0.006049046,(((14:0.01105979589,16:0.01352591):0.0004977103,12:0.007172547):0.0001485452,15:0.010960577):0.002620152):0.00804889066);
tree gen.335 = [&U] ((13:0.005536343,(11:0.007340611,((6:0.01016401,(5:0.003038299,(4:0.02060496,((7:0.0095861382,(8:0.008578567,9:0.0053558134):0.0031433672):0.01442103,(3:0.02029339,(2:0.01211437,1:0.07615547):0.00364202):0.03148982):0.002258325):0.000271018):0.0009719836):0.003138438,10:0.017983007):0.00662127):0.0008144475):0.00152211,(((((17:0.011445631,(18:0.0050001642,19:0.01273318433):0.003736896):0.001403992,15:0.0156398917):0.0006279214,16:0.01564862):0.001837175,14:0.0165779599):0.001261155,12:0.00729726275):0.0002004073);
tree gen.336 = [&U] (((16:0.01450725,((17:0.0126488292,(18:0.009244849,19:0.02585636571):0.004140186):0.001709308,14:0.0117759938):6.479366e-05):0.0006861481,15:0.0146304323):0.003064859,(((13:0.001581382,11:0.003640792):6.312793e-05,((((4:0.02687049,6:0.009904923):0.002225541,((7:0.0080267345,(8:0.0086319151,9:0.007988345):0.006916751):0.01482109,(3:0.01530617,(2:0.01389356,1:0.08365301):0.009630919):0.032298383):0.003891255):0.0008552365,5:0.003657024):0.002168321,10:0.016191823):0.01096357):0.001284936,12:0.0049321571):0.0009554173);
tree gen.337 = [&U] ((11:0.01027302,((10:0.023296131,(((5:0.007778785,6:0.00873211):0.0003405229,(4:0.01314498,((2:0.0115068,1:0.07031929):0.00849193,3:0.01621406):0.034808973):0.001459739):0.001676344,(7:0.013185123,(9:0.008209503,8:0.0117625743):0.0011229946):0.01179912):0.0009359333):0.006390793,13:0.004892773):0.0001582504):0.003498619,(17:0.006801585,((14:0.018011926,((19:0.01692050149,18:0.0050460037):0.0112235536,(12:0.005607963,15:0.0111279513):0.0008941924):0.00268292):0.0004734284,16:0.02284676):0.0007106444):0.0005942222);
tree gen.338 = [&U] (((13:0.006978993,(10:0.025838995,(6:0.01278802,((5:0.006245762,(((2:0.01931036,1:0.0853261):0.01253083,3:0.02396939):0.041683219,(7:0.0110937209,(8:0.012639878,9:0.0100075045):0.0027844173):0.01474999):0.002165773):0.0001661239,4:0.01594115):0.0008148656):0.002117547):0.01427237):1.268913e-05,11:0.003558744):0.002017958,(((15:0.0118830115,((17:0.0071683728,(19:0.01218426167,18:0.0096725691):0.003924624):0.003360479,12:0.003714705):0.0052060428):0.0007474375,14:0.0199553945):0.0013932312,16:0.01994642):0.0030435238);
tree gen.339 = [&U] ((13:0.001453581,11:0.005243985):0.0018265572,(12:0.003693079,(((19:0.0193823829,18:0.006078155):0.004198687,17:0.0072390217):0.001987546,((15:0.012313287,(14:0.015193871,16:0.01489266):0.0004732856):0.0002355775,(10:0.017087399,(6:0.01079235,(((8:0.0101457859,9:0.00759433886):0.00307218,7:0.0063441696):0.0172130418,((4:0.01453198,((2:0.01978203,1:0.07396777):0.004545276,3:0.02372757):0.050324121):0.002367187,5:0.007357685):0.001223672):0.0004820799):0.003244381):0.008294245):0.005412469):0.0004755782):0.0012772569);
tree gen.340 = [&U] ((13:0.002691177,11:0.005050477):0.0021806584,(((17:0.0066342304,(10:0.016696034,(6:0.01169348,((4:0.01232823,(7:0.0098414333,(9:0.0062045107,8:0.01593055):0.0005076898):0.01311379):0.002723481,(((2:0.004883362,1:0.07988667):0.00584673,3:0.01446443):0.039968536,5:0.002542038):0.001558665):0.001228882):0.003706963):0.007713356):0.0002363012,(19:0.02378373876,18:0.0062723849):0.003962454):0.002606114,((15:0.010459563,12:0.002486322):0.0002185396,(14:0.01487656469,16:0.02140621):0.0006516809):0.000990172):0.0007550456);
tree gen.341 = [&U] (((((17:0.0103713608,(18:0.006401812,19:0.0158855515):0.0040174257):0.001073113,12:0.002795544):0.003057493,(15:0.0097141703,16:0.02091227):0.0006300726):0.0025468489,14:0.00890809641):0.003297593,((11:0.005274705,13:0.002194602):0.002407319,(10:0.0148491402,(((7:0.010318108,(8:0.013457033,9:0.0081975483):0.002382919):0.02004957,(3:0.02277085,(1:0.07626145,2:0.01414023):0.008191857):0.039878692):0.000617681,((6:0.01677103,4:0.02046437):3.468449e-05,5:0.004736941):0.001721824):0.003121763):0.005350774):0.003140765);
tree gen.342 = [&U] ((11:0.007339684,((10:0.021907941,(6:0.0142147,((((9:0.008480572,8:0.012874562):0.0018127678,7:0.0097805759):0.01113096,((2:0.01400235,1:0.0854915):0.01031735,3:0.02837161):0.041827145):0.00155814,(4:0.0175757,5:0.005688233):0.0004259342):0.0007418165):0.001427934):0.004725929,13:0.003885105):5.831332e-05):0.004271979,(((((19:0.0181090723,18:0.0114113395):0.006588183,12:0.004657072):0.0003360182,(16:0.01568822,17:0.0093586042):0.002034876):0.0005964072,14:0.0182631994):0.0006629866,15:0.0143074319):0.00210359);
tree gen.343 = [&U] ((12:0.006752138,(14:0.01032810984,((16:0.01431302,(17:0.0084848459,(18:0.00763988122,19:0.0141792937):0.003469444):0.003221882):0.0005986949,15:0.0097673891):0.0009634977):0.0006081258):0.004147725,(((10:0.024817131,(((3:0.02207118,(1:0.07673949,2:0.02136542):0.006240559):0.037070946,(7:0.0113120584,(9:0.0126586696,8:0.0073921258):0.004279138):0.01192271):0.002718404,((6:0.01486931,4:0.01978436):0.002321228,5:0.006251378):0.001670561):0.003412229):0.006498108,11:0.001867798):2.024598e-05,13:0.003753121):0.0003407322);
tree gen.344 = [&U] ((13:0.004208066,(11:0.003411604,(10:0.016121569,(((8:0.0070832347,9:0.005550942):0.0024328494,7:0.006860559):0.0203826,((4:0.0179993,((2:0.01365574,1:0.06634804):0.008633018,3:0.02422823):0.03880068):0.004112529,(5:0.008299584,6:0.007492861):0.00288492):0.0005363109):0.0001457291):0.009492847):0.0009792828):0.004271959,((((16:0.01042714,14:0.0102019255):0.0004483108,((19:0.0114089757,18:0.0084938136):0.008882965,17:0.0062221362):0.0007762259):0.001832831,15:0.0127732028):0.00118944021,12:0.005074931):0.00043686222);
tree gen.345 = [&U] (((13:0.00374852,11:0.0066058):0.002783724,((((1:0.09441093,2:0.01118076):0.00442361,3:0.02099905):0.0406583,(6:0.01069769,(5:0.005273344,(4:0.01490742,(7:0.008769524,(9:0.010285467,8:0.008419684):0.0028911788):0.01921465):0.0009020039):0.001420955):7.489364e-05):0.001130257,10:0.026082998):0.007968108):0.001795626,(((18:0.004265057,19:0.02039407372):0.003185822,(((17:0.012622684,15:0.0087254422):0.001235813,14:0.0103463945):0.0003725586,12:0.0055669133):2.056358e-05):0.0005837447,16:0.02022798):0.001968349);
tree gen.346 = [&U] ((11:0.00870233,(13:0.005938241,(((((18:0.0071092984,19:0.0254779971):0.004278433,17:0.00895752049):0.0002475321,16:0.02023236):0.0005307286,(15:0.0122782997,12:0.0040784047):0.0006347981):0.000171675,14:0.0174214232):0.0040117208):0.0005423551):0.0004727343,(((6:0.008417323,((1:0.09091879,2:0.01214891):0.01234198,3:0.02306235):0.041633319):0.0008588397,(((9:0.0115380714,(8:0.0096270684,7:0.013692606):0.0001497018):0.01511046,4:0.02444734):0.0002867953,5:0.003768229):0.002852599):0.002972324,10:0.0160953225):0.009409631);
tree gen.347 = [&U] (((((((18:0.0099619497,19:0.01811442206):0.003803001,17:0.0077556001):0.001096866,(12:0.0033937091,16:0.01539469):0.0001615094):0.0006189518,14:0.013149848):0.001241564,15:0.012905154):0.005098223,((4:0.02777499,((5:0.004333629,6:0.01074202):0.001945809,(((1:0.08852208,2:0.01032492):0.007913875,3:0.02357648):0.034745955,((9:0.006924859,8:0.01733564):0.001919814,7:0.0131533223):0.01635506):0.001319869):0.0003794954):0.004876333,10:0.0178076404):0.006296926):0.0007025363,(11:0.00389877,13:0.006876177):0.002744685);
tree gen.348 = [&U] (((((18:0.0081424689,19:0.02423371837):0.002245777,12:0.00287997):0.001913143,(15:0.01043442,(14:0.01239100233,16:0.01416909):0.001499489):0.0001155839):0.001171328,17:0.0129382909):0.0023276573,((13:0.00426007,(((((3:0.02372242,(2:0.01709695,1:0.0636683):0.006620137):0.038037461,6:0.009953461):0.00076269,(7:0.0072918983,(9:0.0064442295,8:0.006344989):0.0004521563):0.01709168):0.0007976816,(4:0.01743183,5:0.003543717):0.001704054):0.002543288,10:0.023426971):0.01161528):5.394335e-05,11:0.004065691):0.000602683);
tree gen.349 = [&U] (((11:0.004321293,(((17:0.0077117159,16:0.0147512):0.0005919442,(15:0.014563056,(14:0.011257592,(18:0.0052649363,19:0.01886346124):0.007231779):0.001302521):0.004971069):0.003810017,(((((((9:0.006370027,8:0.0105266341):0.0008789562,7:0.0084068084):0.02245773,4:0.02165425):0.0006634856,5:0.003570023):0.0003682965,6:0.02051113):0.001302113,((1:0.07032438,2:0.01492898):0.005705154,3:0.01970367):0.031502966):0.0009918098,10:0.019559084):0.005525625):0.000979105):0.0001555058,13:0.004879555):0.003974849,12:0.003936308);
tree gen.350 = [&U] ((11:0.003046515,13:0.002327109):0.001843026,(((((((9:0.0079380746,8:0.0101926718):0.0036451949,7:0.008071104):0.01511499,((3:0.02168495,(2:0.009706147,1:0.07359033):0.006771633):0.0430736,(5:0.009159717,(6:0.009218304,4:0.0249591):0.0004243463):0.0005338432):0.002978314):0.0005922189,10:0.0175630169):0.004941538,(12:0.0046053456,15:0.0194517434):0.0001635202):0.001097309,(17:0.0082733068,16:0.01343734):0.001360108):0.001377051,((18:0.01051774456,19:0.0277307931):0.0044194739,14:0.0127539224):0.0002008237):0.001746217);
tree gen.351 = [&U] (12:0.00528767762,((((15:0.0106465625,((19:0.01993539009,18:0.0063555511):0.0022202,17:0.00570338427):0.003470014):0.0008114273,16:0.01801585):4.387624e-05,14:0.01734593799):0.002031405,(11:0.003305045,(13:0.00327388,(10:0.0179069538,((5:0.004825392,(6:0.01661039,4:0.02419316):0.00446329):0.000673782,(((9:0.0103506374,8:0.0074616):0.002022709,7:0.011442224):0.02114657,(3:0.02848808,(1:0.08249852,2:0.01415596):0.003892227):0.04566284):0.002627294):0.002019607):0.009673825):0.0001187301):0.001882206):0.0001054675);
tree gen.352 = [&U] ((((10:0.01749797991,((((5:0.007356836,((8:0.0095771924,9:0.005439209):0.0003060021,7:0.0097944832):0.01482914):0.001188691,4:0.02717496):0.002837739,6:0.009052357):0.0009472054,(3:0.02029425,(1:0.09250686,2:0.007133082):0.00609113):0.034266904):0.002618094):0.004834441,11:0.004038841):0.001016293,13:0.003638041):0.00093769,((12:0.006117394,16:0.01913368):0.0004860044,(((19:0.0218410162,18:0.00552563653):0.003488785,17:0.0055198706):0.002357722,(14:0.0136751523,15:0.0123531192):0.001145494):0.003725696):0.004788802475);
tree gen.353 = [&U] ((((((17:0.0110294438,14:0.01101805147):0.0002021955,16:0.02483011828):0.001002817,15:0.009753481):0.001840215,(19:0.0257917502,18:0.007965342):0.003393422):0.003175948,((11:0.008631938,13:0.003403564):0.00217043964,((((7:0.010437543,(9:0.008992679,8:0.011070206):0.0020488506):0.0174333,((2:0.009429526,1:0.0804887):0.009137613,3:0.0190605):0.032140909):0.001859064,10:0.020633967):0.002605528,(4:0.01694115,(5:0.006182599,6:0.006585944):0.00271105):0.0005499981):0.01125173):0.001368194):0.0002208212,12:0.006313248);
tree gen.354 = [&U] ((11:0.006028624,(((16:0.01501159,12:0.0053988143):0.0005428867,((14:0.01046893349,(19:0.02147783261,18:0.0056535717):0.006530213):0.0005145468,17:0.0055657416):0.0002049469):5.012962e-05,15:0.01343374475):0.00547672):0.0007897828,(13:0.006787625,(10:0.0221529463,(((((8:0.0170591759,9:0.0102742239):0.002629553,7:0.0078284715):0.01452586,4:0.01661244):0.0003433649,5:0.005741537):0.0004972609,(6:0.01498409,(3:0.01683234,(1:0.06893493,2:0.01428041):0.0127107):0.0411550415):0.0007041122):0.006186479):0.006820858):0.001823255);
tree gen.355 = [&U] ((((15:0.0031383223,((17:0.0100799729,(18:0.0092080608,19:0.01473287306):0.002576007):0.0014406699,(16:0.01712327,14:0.01215061308):0.0005656141):0.0011981979):0.001931468,12:0.004108682):0.0004994377,(13:0.005808919,11:0.005030459):0.004770734):0.0002200784,((((5:0.006945545,4:0.01928061):0.0002515752,(((9:0.006343535,8:0.01644913528):0.0001743347,7:0.010797996):0.01807913,((1:0.08883561,2:0.005310858):0.004874498,3:0.02145561):0.0448742):0.002881725):0.00207672,6:0.01256596):0.001791528,10:0.01753445768):0.011187017);
tree gen.356 = [&U] (((((((5:0.00419706,4:0.0142202):0.0009203332,6:0.0139486):0.001247806,(((2:0.0116103,1:0.0758857):0.004163681,3:0.01773714):0.028069916,(7:0.007811114,(8:0.0122463546,9:0.0101287834):0.0020911355):0.02565899):0.001797443):0.002644661,10:0.0171625084):0.008599221,13:0.002196868):0.001473342,11:0.003880125):0.001182557,(12:0.003806961,(15:0.0122896771,(14:0.0131367384,(16:0.02019017,((19:0.01857068066,18:0.0066346779):0.002796651,17:0.007747397):0.001746107):0.0008663711):0.000920463):0.0002673406):0.0017973516);
tree gen.357 = [&U] (((((((4:0.01555627,(7:0.0105056781,(8:0.012684319,9:0.006305452):0.004215825):0.01195749):0.004311061,(5:0.008494448,6:0.009670088):0.0005644238):0.0007780229,(3:0.01687678,(2:0.00823642,1:0.08601194):0.006597183):0.041589272):0.002132267,10:0.026820485):0.009648841,13:0.001970297):0.002177309,12:0.0039597017):0.001426906,(11:0.004505645,((15:0.0119015374,(((19:0.0190103917,18:0.0071966705):0.00234264,17:0.007063734):0.007767764,14:0.013019859):0.000423192):0.0009590113,16:0.01552422):0.0009509909):0.002077037);
tree gen.358 = [&U] ((((15:0.010981275,14:0.01528292136):0.001721013,((16:0.01861412,17:0.0046203937):0.001403126,(19:0.01475088139,18:0.0074525681):0.004514924):0.0005937555):0.00622712,12:0.003725197):0.000793514051,((((((2:0.007569312,1:0.09339139):0.007978142,3:0.02032971):0.034760781,(4:0.0161407,((8:0.01134451872,9:0.012683758):0.0018403641,7:0.0066139091):0.01304511):0.003494131):0.001316758,(5:0.006584245,6:0.01262933):0.002230398):0.005344275,10:0.018630206):0.008987334,(13:0.002753843,11:0.002694452):4.948282e-06):0.0006666171);
tree gen.359 = [&U] ((((15:0.010980518,12:0.002687153):0.001125799,(16:0.01901641,((19:0.02324466236,18:0.00654280084):0.002058835,17:0.0071646595):0.006622126):0.001408828):0.0021068786,14:0.011074816):0.0017611496,((13:0.005672942,11:0.005136385):0.0009623169,(10:0.0197812621,(6:0.0144616,((((2:0.01459215,1:0.09246196):0.003845494,3:0.02389232):0.0390255,(7:0.011026656,(8:0.012733038,9:0.00886794192):0.0024924769):0.01962788):0.002410555,(4:0.01595119,5:0.004778688):0.002284683):0.0004347268):0.005843168):0.006675996):0.0008497568);
tree gen.360 = [&U] ((16:0.009066614,(((17:0.0096723525,(18:0.0060199184,19:0.0144367866):0.01019053):0.001939277,15:0.010149621):0.004131334,(14:0.01033208186,12:0.002984049):0.000178298):0.001157058):0.008125224,(13:0.00682731,((((((4:0.01921833,(8:0.007348112,(9:0.0072989046,7:0.0104124956):0.0002764744):0.01367471):0.0003032539,5:0.006027153):0.0006337051,6:0.008200878):0.001092355,((2:0.01482537,1:0.06128974):0.007663646,3:0.02039044):0.05802628):0.00192927,10:0.0192700368):0.00807507,11:0.004491412):5.34589e-05):0.001175537);
tree gen.361 = [&U] (((((14:0.0176714886,15:0.0111429143):0.00114216,((17:0.006520417,(18:0.0047762544,19:0.02072138096):0.005297804):0.00310097,(10:0.0167480369,(((8:0.008334437,9:0.0071103156):0.002531117,7:0.010874857):0.02041232,(((5:0.004615793,4:0.02125079):0.001680232,(3:0.02248695,(2:0.01399872,1:0.09560286):0.006904688):0.046586412):0.001972241,6:0.01227519):0.001337391):0.003528691):0.01094942):0.0008904235):0.0003157415,16:0.021616275):0.001680635,(11:0.003829164,13:0.002500845):0.002314722):0.0006435902,12:0.008209916);
tree gen.362 = [&U] ((((((15:0.011601253,14:0.01538575435):0.002883996,16:0.01781394):0.0005972889,17:0.00697547517):0.001401623,(19:0.01833167728,18:0.00669220023):0.00456267):0.0011091553,((11:0.006763881,(10:0.019693409,(((1:0.0873411,2:0.01045978):0.005722269,3:0.02153991):0.04542585,(((4:0.01798563,((8:0.00986975,9:0.0069521004):0.0005950406,7:0.0076075734):0.01578415):0.001559984,5:0.003026):0.001589219,6:0.01156017):0.0009170433):0.002898842):0.01119237):0.001377976,13:0.002028243):0.001482919):0.0003322762,12:0.00769665);
tree gen.363 = [&U] (((17:0.0079816863,((16:0.0131074039,15:0.014003095):0.0003642602,(19:0.02208775464,18:0.0041850083):0.002474612):0.0006676486):0.0005853517,(12:0.006699345,14:0.01203456696):0.0002289509):0.0003865938,(11:0.009347439,(13:0.004879986,((((6:0.009370909,4:0.01958122):0.0008368405,5:0.004750145):0.0007790677,(((2:0.01486214,1:0.06971825):0.008914087,3:0.01791921):0.037690377,(7:0.009198867,(9:0.0081152493,8:0.0158104789):0.0015436755):0.02019112):0.003420853):0.003206505,10:0.015040417):0.00467102):0.0003039196):0.002627068);
tree gen.364 = [&U] ((12:0.0071870957,(14:0.0109132496,((18:0.0085834825,19:0.01740455482):0.006283675,(17:0.0096978518,(16:0.01338244,((10:0.019305715,(((4:0.02341775,((3:0.02652638,(2:0.02038832,1:0.08900489):0.002530958):0.03589251,5:0.005614449):0.0004317598):0.00108759,6:0.007854784):0.003020383,((8:0.009240338,9:0.0067194439):0.004240285,7:0.0079802471):0.01313096):0.003434956):0.0064759433,15:0.0139312894):0.0003010346):0.0005841959):0.0005137764):4.552066e-05):0.001494735):0.0007435705,(11:0.005915827,13:0.004443527):0.001157032);
tree gen.365 = [&U] ((11:0.00440407,((((((7:0.0131201982,9:0.00613514292):0.0002705363,8:0.0145301256):0.02421283,((6:0.01387907,5:0.00853299):4.435135e-06,4:0.01699351):0.0001410253):0.003492959,((2:0.0147867,1:0.09841297):0.003375591,3:0.02130861):0.03829704):0.001602641,10:0.022606317):0.005997362,13:0.006017904):0.0006123155):0.001422999,(15:0.0107542937,(((12:0.004547719,16:0.01854797):0.0005207198,(17:0.0091646728,(19:0.0203096448,18:0.011699164):0.003981908):0.0011796525):0.0005997334,14:0.0131996686):0.0006714499):0.002880809);
tree gen.366 = [&U] ((((19:0.0224456324,18:0.00509398402):0.007166166,(14:0.0089194448,16:0.01650388):0.0004594062):3.543475e-05,(15:0.01099527025,(17:0.009814264,12:0.0036564844):0.0007936186):0.0006966901):0.005737067,(11:0.001964448,(13:0.004285383,((6:0.01394693,(((5:0.005119662,4:0.01458988):0.001138893,((9:0.00929035718,8:0.0057213151):0.0029958631,7:0.005089374886):0.02110742):0.002623063,((1:0.06427806,2:0.01534811):0.007647643,3:0.02783441):0.0378938):0.000217437):0.006389698,10:0.021843624):0.005133183):0.001856489):0.002122731);
tree gen.367 = [&U] (((((((6:0.01245148,5:0.002672904):0.0006381838,(((2:0.01575493,1:0.07695984):0.00470635,3:0.02019635):0.04552463,4:0.01819296):0.000611496):0.000642702,((8:0.01863656004,9:0.0076788737):0.004408811,7:0.0106542573):0.01816673):0.00347563,10:0.0194546666):0.003655505,13:0.003513457):0.000456266,11:0.001437214):0.001545267,((((15:0.0102841141,(16:0.02200926,17:0.00860349):0.000360918):3.66082e-05,(19:0.02302438055,18:0.0052528803):0.002085882):0.000514422,14:0.0143703789):0.0026873958,12:0.007150321):0.002498068);
tree gen.368 = [&U] (((11:0.00509526,12:0.008116176):0.001302982,(13:0.000619598,((6:0.01161661,(5:0.006345667,(((3:0.02299137,(2:0.01229779,1:0.1067561):0.006307576):0.024771363,((7:0.014412898,8:0.0075238993):4.689042e-05,9:0.0074298027):0.01810886):0.00158672,4:0.01220338):0.000213186):0.0002283898):0.002097175,10:0.01432875518):0.006322559):0.001171648):0.001131324,(((17:0.0065704747,16:0.02376398):0.002187344,((19:0.0230574466,18:0.0040685204):0.001830309,15:0.0084580799):0.0006592991):0.002776362,14:0.0120843676):0.0032987221);
tree gen.369 = [&U] (((((3:0.02897963,(2:0.007945927,1:0.103638):0.005648594):0.04983377,((6:0.01219999,5:0.003653792):0.0004529215,(4:0.01099464,(8:0.009396243,(7:0.0109805369,9:0.01419168531):0.0005428413):0.01953993):0.002601612):0.003805916):0.003690814,10:0.021916963):0.003162386,(13:0.003904505,11:0.004802225):0.0009710073):0.001614883,(((19:0.0224728708,18:0.0075089002):0.0057033,12:0.00545311):0.0019027515,(15:0.0105100358,((16:0.02302773,14:0.0095400776):0.0004254086,17:0.0093632593):0.0004161974):0.000810273):0.0006053312);
tree gen.370 = [&U] ((17:0.00999415934,(((13:0.0052092,11:0.005816079):0.0011350759,12:0.005238953):0.0008879065,((((((9:0.014779581,8:0.0090821066):0.0022546872,7:0.0063809033):0.01383714,((4:0.01987583,(5:0.004608805,((1:0.07942866,2:0.01566501):0.004537532,3:0.01461774):0.04242175):0.00321098):0.001497352,6:0.009048881):0.0005520275):0.002340141,10:0.016686907):0.006486481,16:0.0180589):0.00057421812,15:0.008170013):4.07176e-05):0.0003648994):0.0014163124,((19:0.01757607572,18:0.0053672854):0.01247764,14:0.02043175799):1.975356e-05);
tree gen.371 = [&U] ((11:0.003978564,13:0.002552712):0.0018000469,((16:0.01443063,((17:0.007410646,(19:0.01724679075,18:0.0105699235):0.003257654):0.002439674,12:0.005666397):0.000169096):0.004423476,((14:0.012531635,15:0.0080371407):0.001172982,(((((3:0.01676292,(2:0.01283343,1:0.08133455):0.006150436):0.04000969,4:0.01840921):0.0007147713,(5:0.005260744,6:0.008483955):0.002797607):0.001429969,(7:0.015816997,(8:0.011219036,9:0.0073834189):0.003786366):0.01719828):0.001119252,10:0.011380283):0.007753127):0.0009903457):0.0007372106);
tree gen.372 = [&U] ((((((4:0.02957922,(((9:0.0122199936,8:0.005938295):0.003332809,7:0.0122694007):0.02509839,(3:0.0215664,(2:0.008841961,1:0.07679998):0.01367659):0.037130464):0.006685167):0.0002293403,(6:0.01619155,5:0.006413138):0.003504481):0.001393933,10:0.02357976394):0.007511866,13:0.003326159):3.416212e-05,11:0.005109014):0.00131602055,((14:0.0178494438,(((19:0.022790218,18:0.0044837268):0.00488551,17:0.006045571):0.001757611,15:0.01364048):0.00058677):0.001071261,(16:0.01457605,12:0.006423839):0.001900123):0.0013416371);
tree gen.373 = [&U] ((((15:0.0122804996,(12:0.004981767,(17:0.0090827415,(19:0.0205622088,18:0.0071280971):0.006443084):0.0005324476):0.0004284174):4.950122e-05,14:0.015379679):0.0019534888,16:0.01255996):0.001093234,(11:0.007530945,((((((9:0.007537447,8:0.0083225613):0.0018103369,7:0.012503812):0.01573963,(3:0.02601807,(2:0.01038827,1:0.09633368):0.007534308):0.037313414):0.001908311,((5:0.006084918,4:0.01293921):0.001160693,6:0.01019204):0.0002549101):0.002519248,10:0.0207679857):0.007195637,13:0.005488407):6.000639e-06):0.0005719608);
tree gen.374 = [&U] (11:0.0125016,(((14:0.0134116496,((((19:0.0161619589,18:0.0089147643):0.001796557,17:0.007483904):0.001715487,(15:0.01330865,12:0.005461436):0.002013919):0.00017775927,16:0.01577199):0.002099941):0.0007467878,((((((9:0.01046109428,8:0.010116178):0.001646745,7:0.010106995):0.01812361,4:0.02052299):0.001395748,((3:0.02060436,(2:0.009315072,1:0.07338718):0.004194925):0.03529783,5:0.005297682):0.004210068):0.001917412,6:0.009693119):0.00220979,10:0.020667499):0.01126658):0.001217625,13:0.003976287):0.0007920544);
tree gen.375 = [&U] (((15:0.0087847274,((16:0.01888341,14:0.0142537601):0.000212692,((18:0.0075450574,19:0.01856394278):0.005919794,17:0.00429346271):0.0012604041):0.001583653):0.001115743,12:0.006625321):0.0001602393,(13:0.002790171,((((7:0.0127501007,(8:0.01215546916,9:0.0072833274):0.001121285):0.02186406,((6:0.008013393,5:0.00515615):0.004286822,((3:0.01738599,(1:0.08621504,2:0.008518207):0.007708514):0.052173757,4:0.01850411):0.001489647):0.002024867):0.003913705,10:0.009480182):0.004956496,11:0.007543297):0.0005499139):0.0013825989);
tree gen.376 = [&U] (((13:0.004931702,(((4:0.01639009,(6:0.009213521,5:0.004879656):0.000216385):0.0003111659,((3:0.01671471,(1:0.0745185,2:0.01399413):0.006626117):0.03096515,(7:0.011935339,(8:0.0122504438,9:0.0114065739):0.0004230851):0.01880455):0.002613494):0.002452494,10:0.012953131):0.006566757):0.003575347,11:0.006176414):0.001267375,(14:0.01517201562,((12:0.009083847,16:0.01478855):0.0009745891,((18:0.0089372429,19:0.0179881348):0.007846998,(15:0.012002527,17:0.014240646):5.672081e-06):0.001905786):0.0041823947):0.003950201);
tree gen.377 = [&U] ((11:0.002721007,13:0.004289503):0.001258574,(((15:0.0107383767,16:0.01904008):0.001797443,(((((7:0.0154892421,(9:0.0080238132,8:0.006510108):0.003033229):0.01534405,(4:0.01639902,(6:0.0101485,((3:0.01555813,(2:0.007419925,1:0.0734946):0.004517865):0.04262001,5:0.005528481):0.000320904):0.001789283):0.001652081):0.00153293,10:0.016457762):0.00546848,14:0.01581211095):0.001300022,17:0.007731028):0.0001051363):0.0009777364,((19:0.0153136166,18:0.008603122):0.00171292,12:0.005628032):0.003120474):0.0011868027);
tree gen.378 = [&U] ((13:0.006179558,(((((5:0.00404023,(3:0.02398248,(2:0.01265108,1:0.07647825):0.003236761):0.04486337):0.0009474172,(4:0.01611997,((9:0.0038776321,8:0.0154598428):0.00489071,7:0.009212102):0.01300372):0.001609479):4.163942e-05,6:0.009383851):0.003610084,10:0.0188645166):0.00615881,11:0.001825398):1.146247e-05):0.0016240086,((((19:0.0190040472,18:0.005761242):0.005061092,17:0.007197664):0.0067477192,(16:0.01364979,(15:0.0116784452,14:0.0128315939):0.001918861):0.0004298742):0.0033251418,12:0.004521468):0.001057428);
tree gen.379 = [&U] (((16:0.01337305,((14:0.01284985632,15:0.013959179):0.0026557585,12:0.00281898):0.0022040105):0.0003976104,((19:0.0295331904,18:0.0125684684):0.006792583,17:0.0082771382):0.0003358561):0.003467076,((11:0.009026111,13:0.002996418):0.000586362,((((3:0.02373937,(2:0.01628035,1:0.07154188):0.006124184):0.04830351,((8:0.0108829292,9:0.008444747):0.0006294182,7:0.0043894893):0.02292916):0.0002604414,(4:0.01709675,(5:0.005222488,6:0.009479606):0.001096434):0.0006723892):0.002192164,10:0.023313653):0.003703683):0.0002729592);
tree gen.380 = [&U] ((11:0.007200787,13:0.003725302):0.0009979183,((((10:0.013515419,(6:0.01504837,(((7:0.0135788899,(9:0.0101773086,8:0.0089203039):0.001834804):0.01604757,4:0.01105561):0.002879712,((3:0.01679308,(1:0.08646945,2:0.01225016):0.008898551):0.033123482,5:0.009165554):0.0001252273):0.0008753276):0.005130131):0.00521172,((16:0.02400044,14:0.017025495):0.001715459,15:0.0116817946):0.0006047485):0.0017911,((18:0.01009627929,19:0.0149722864):0.005491001,17:0.008645775):0.0009557315):0.00100060622,12:0.002350551):0.0007308309);
tree gen.381 = [&U] ((((11:0.003212947,(10:0.013546584,((5:0.007819988,(6:0.01822222,4:0.02554781):0.0008707075):0.001274231,(((8:0.011060954,9:0.008452636):0.00132326,7:0.010032374):0.01693544,(3:0.01941146,(2:0.0151828,1:0.09647879):0.008581416):0.05239287):0.002494625):0.004403716):0.007534965):0.000511348,13:0.004994368):0.001802106,(15:0.01802027,(16:0.01592032,(((18:0.0082541074,19:0.0305186606):0.006190729,14:0.01696013057):0.002967073,17:0.0080277872):0.0028263318):0.001392579):0.00153755811):9.011088e-05,12:0.006025423);
tree gen.382 = [&U] (13:0.002563063,(11:0.005429979,((((18:0.0087057475,19:0.019005482):0.004423557,(6:0.01095132,(((4:0.02036597,5:0.00273397):0.00155297,(3:0.03102591,(1:0.08935371,2:0.01145896):0.008659716):0.04794992):0.002263667,(10:0.0239088216,((9:0.0104785099,8:0.0181764807):0.0027179917,7:0.007260694):0.01169348):0.002888398):0.001061288):0.01050972):0.0045039436,(14:0.013975694,((17:0.00782601516,16:0.01685017):0.001448648,15:0.0108778063):0.0008919998):0.004717423):0.002294883,12:0.004439273):0.00295605):7.260493e-05);
tree gen.383 = [&U] ((13:0.003288309,(11:0.007700851,(10:0.0153829013,((5:0.006356576,(4:0.02197457,6:0.01074271):0.003828834):0.0002723439,((3:0.01899418,(1:0.09422758,2:0.01963168):0.005575726):0.051541577,(7:0.0082941399,(9:0.00721285012,8:0.013002228):0.000653769):0.0233658):0.003428358):0.001470894):0.005724761):7.279641e-05):0.001268454,(((17:0.007209474,(18:0.0022098928,19:0.0195745694):0.003802342):0.003512028,(14:0.01264256089,16:0.01465295):0.003393878):0.0005847589,(12:0.0053259158,15:0.01037005):0.0003250299):0.0013350379);
tree gen.384 = [&U] ((13:0.001841584,11:0.004060467):0.0030249877,(17:0.004710947,((12:0.0086449828,16:0.01762486):0.00022899603,(((15:0.013051801,14:0.009530352):0.0001285492,(10:0.025275737,((((3:0.02130462,(1:0.07454432,2:0.00931424):0.006731014):0.03613614,(4:0.0148792,5:0.005737557):8.170883e-05):0.0001083136,((7:0.0160992324,9:0.00953585):0.001978657,8:0.0192821171):0.01600195):0.00348086,6:0.01181433):0.001308863):0.006245393):0.0002919981,(19:0.0210944814,18:0.01024754412):0.005318207):0.000799944):0.0005730663):0.001914881);
tree gen.385 = [&U] ((((10:0.014695886,(((5:0.005709927,((7:0.0077944792,8:0.012536738):0.0003344142,9:0.0092150803):0.0126629):0.0004833954,4:0.02049649):0.002012235,((3:0.0204506,(1:0.06193627,2:0.01052161):0.004260922):0.032728313,6:0.008295076):0.0004126518):0.004338864):0.01013682,11:0.005754888):0.002128455,13:0.003955952):0.0052263117,(14:0.0141274745,((((18:0.0075144581,19:0.02385735715):0.003814631,12:0.004217206):0.000289333,(16:0.01430637,15:0.0126125783):0.0003527674):0.0009398348,17:0.00705663615):0.0007642148):0.0016578367);
tree gen.386 = [&U] ((16:0.02178832,(10:0.0206559696,((((3:0.023502,(1:0.0742719,2:0.01632698):0.006655203):0.034605464,4:0.02534987):0.003030055,(6:0.01238268,(7:0.011579097,(9:0.0055144364,8:0.010265143):0.0006821312):0.01594306):0.003538496):0.001583223,5:0.007118503):0.001577459):0.008327906):0.001511265,(((13:0.002182248,11:0.006798446):0.00380461,(((19:0.01255325162,18:0.0062675737):0.005969284,14:0.0092080155):0.0014734986,17:0.00861496135):0.001401623):0.001238969,(12:0.0075824504,15:0.01314756708):0.0001190635):9.381684e-06);
tree gen.387 = [&U] (((13:0.005557162,11:0.003194961):0.0002256465,(((4:0.02806997,(5:0.007176298,((3:0.02221893,(2:0.02070677,1:0.0795698):0.002190462):0.044457317,6:0.008819093):0.0008629099):0.00186786):0.000217404,((9:0.007205755,8:0.0152689381):0.002843421,7:0.015507497):0.02300474):0.002098973,10:0.015939983):0.002750437):0.0033436569,((17:0.004497891,(19:0.01869722754,18:0.015108949):0.004724315):0.002580776,(((12:0.008570942,15:0.0062984052):0.00033865054,16:0.016132132):0.0020638926,14:0.0149052127):0.0001221225):8.79944e-05);
tree gen.388 = [&U] ((13:0.003889237,((10:0.0160508919,((9:0.008964237,(8:0.012295456,7:0.0094671948):0.001060851):0.02316795,(((4:0.02395743,6:0.008279194):0.00248468,((2:0.01175071,1:0.07182216):0.002769757,3:0.02215597):0.04146291):0.001339785,5:0.004853981):0.000318647):0.001987598):0.005772895,11:0.003865828):0.0002218877):0.0007249357,((12:0.004262661,(17:0.0080322509,14:0.01649252):0.001296733):0.001327708,(15:0.009169176,((18:0.0031409055,19:0.01435403492):0.0047799984,16:0.01070298):0.0007912501):0.003463573):0.005736558578);
tree gen.389 = [&U] ((12:0.008218018,((((17:0.0096350106,(18:0.0168981995,19:0.02443828957):0.003175859):0.0003971241,16:0.0144398125):0.001163577,15:0.019554806):0.0013149264,14:0.01014300068):0.004754923):0.0002943813,((10:0.021946196,(((7:0.012842741,9:0.0131779574):8.436187e-05,8:0.0132645428):0.0167919,((((2:0.01145232,1:0.1029267):0.01284749,3:0.03254713):0.04421484,4:0.01475344):0.002015143,(6:0.01902445,5:0.004871084):0.0008551948):0.0007739434):0.005615005):0.01196972,(13:0.001961349,11:0.006678813):0.0001906135):0.0004945091);
tree gen.390 = [&U] (((14:0.01202071162,((16:0.01131952,(((10:0.015234229,((((9:0.0070317452,8:0.0106452457):0.001164008,7:0.0084892297):0.01813627,(6:0.007638019,(5:0.006421424,4:0.01298459):0.001347913):0.006255215):0.0007018415,(3:0.01867704,(1:0.07491334,2:0.0127951):0.00402559):0.035971045):0.007135172):0.002841136,17:0.006359289):0.0002566405,(19:0.0180587999,18:0.0058198665):0.002123608):0.0007052905):0.001073747,15:0.0085451532):0.0004162274):0.0016849965,(13:0.004281492,11:0.004870457):0.001068688):0.001244329,12:0.003711093);
tree gen.391 = [&U] (((13:0.003916265,11:0.005782588):0.001296859,(((9:0.009126215,(7:0.013931766,8:0.01422125):0.0005279931):0.01687818,((3:0.01317564,(2:0.01994186,1:0.07615118):0.007177675):0.04405692,((5:0.002316686,4:0.0204838):0.002582648,6:0.009701373):0.003026002):0.001408672):0.001431071,10:0.022310446):0.0068395):0.0008222234,(12:0.002758034,(15:0.0135776377,((19:0.02769854619,18:0.0098035287):0.004726763,(14:0.0094357497,(16:0.01919484,17:0.0065007481):0.0022128119):0.0014785531):0.0001912492):0.0009197189):5.13384e-05);
tree gen.392 = [&U] (((((((2:0.01147935,1:0.07649812):0.01111149,3:0.02168758):0.037878245,(6:0.01220126,(4:0.02968936,(((9:0.011970862,7:0.0148984447):0.001008774,8:0.006638779):0.02087438,5:0.007826898):0.001663688):0.0009833301):0.0005810511):0.001621019,10:0.016056279):0.006020168,11:0.005524663):0.0006705731,13:0.003271728):0.00126103,((16:0.01241935,(((18:0.0075072352,19:0.0205117058):0.002689941,12:0.005837536):0.001062574,(17:0.012025779,15:0.012732065):0.0018417446):0.004860916):9.352113e-05,14:0.012927488):0.0025240804);
tree gen.393 = [&U] ((((17:0.0052767016,(19:0.0201414684,18:0.00642086895):0.003276921):0.00485905508,(16:0.01561729,14:0.00988270296):0.0007182328):0.001826111,(15:0.010561448,12:0.007575239):0.002060928):0.0009682066,(13:0.004315732,(11:0.002714163,(10:0.0171670532,(((8:0.012828838,9:0.009415836):0.001739712,7:0.0111145807):0.02458977,((6:0.01747875,5:0.007069926):0.001927921,((3:0.01888859,(1:0.0983026,2:0.01066819):0.00247294):0.034953665,4:0.01384714):0.002695736):0.005529915):0.005110981):0.00608945):0.001519659):0.00230452512);
tree gen.394 = [&U] (((13:0.005578619,(15:0.011328005,(12:0.00353993,(16:0.01862972,((17:0.0080803809,14:0.0219851519):0.0001082732,(19:0.0185217059,18:0.0044665802):0.002721483):4.875657e-05):0.0001791072):0.000835983455):0.00441801):0.0008498772,(10:0.0192148043,((6:0.01698344,(3:0.0182332,(1:0.09554018,2:0.01109103):0.005800819):0.039441622):0.0004751665,((4:0.01683803,((9:0.0064617506,8:0.010836824):0.001763318,7:0.0075301821):0.01555963):0.001535996,5:0.01218089):0.006293495):0.006220858):0.007620236):0.002169802,11:0.009144754);
tree gen.395 = [&U] ((11:0.005545058,13:0.003330343):0.0023814332,((17:0.0071508067,((15:0.01286704,14:0.01607816808):0.0001675871,(16:0.0216056009,12:0.003967617):0.0021223887):0.0002028861):0.000359262,((10:0.017832026,(((8:0.01206965726,9:0.0107480702):0.002829807,7:0.010470259):0.0214081,(6:0.01176728,((3:0.02430199,(1:0.09191564,2:0.01548522):0.008565441):0.03488415,(4:0.0149009,5:0.004470806):0.004275626):0.0015878):0.0006735992):0.0005372736):0.004981702,(19:0.0267343623,18:0.0077786127):0.002143745):0.002542032):0.0004099342);
tree gen.396 = [&U] ((13:0.006212365,(11:0.006611465,(10:0.017464382,((5:0.005230391,(3:0.01738825,(2:0.01129128,1:0.0966265):0.009594472):0.04019198):0.001223373,(6:0.007148507,((7:0.00624275943,(8:0.008463007,9:0.0080815257):0.0015211131):0.01885468,4:0.01813687):0.00335015):0.0008341662):0.0006216269):0.01106396):0.001198413):0.002792559,(15:0.0123677174,((((18:0.0050200649,19:0.0246347255):0.004277991,12:0.003921268):0.0005164801,(16:0.01785432,14:0.0133026333):0.001413881):0.002918938,17:0.0079280999):0.001893398):5.725353e-05);
tree gen.397 = [&U] ((13:0.003516423,11:0.001977866):0.0023255569,((16:0.00866075,((10:0.0191231472,(((8:0.00667496,9:0.0078357954):0.0019955517,7:0.0063013475):0.01374551,(6:0.01322311,((5:0.01021796,4:0.02312732):0.001633252,(3:0.02670523,(2:0.01400039,1:0.07135297):0.0121508):0.0449439):0.001529359):0.0005674997):0.004322453):0.009650866,(12:0.008518186,(((18:0.012911047,19:0.02403802766):0.002682316,17:0.00842186):0.001289293,14:0.0203378117):0.0002020062):0.0007225257):0.000988269):0.0007901217,15:0.016703125):0.003131367);
tree gen.398 = [&U] ((11:0.006751575,(13:0.003883658,(10:0.023921077,((7:0.0067073962,(9:0.018233501,8:0.010480591):0.004201744):0.02118032,((5:0.003529685,6:0.01165355):0.0006326186,(4:0.02029724,(3:0.02385354,(2:0.01669841,1:0.09118648):0.006970283):0.03928092):0.001910334):0.002167238):0.002018254):0.005556701):0.002087844):0.00272867,(((12:0.003302646,15:0.014034255):0.0006830682,((17:0.0087374627,16:0.02213448):0.001618987,14:0.0125316081):0.001182884):0.0014467502,(18:0.0056219202,19:0.0145235572):0.003939166):0.0016325518);
tree gen.399 = [&U] ((10:0.023863113,(((5:0.004741781,(4:0.01198019,6:0.01566595):0.002546787):0.0003336613,(3:0.02475475,(1:0.06885552,2:0.01457117):0.01404095):0.04889247):0.0009749108,((9:0.00945682,8:0.012921621):0.00328323,7:0.0096295584):0.02063881):0.005301769):0.014698,(13:0.001963758,(11:0.006453722,(17:0.0060470335,((19:0.0174861855,18:0.0101132336):0.002030707,((16:0.0202529383,15:0.007591207):3.18943e-05,(14:0.0245470431,12:0.007059314):0.0007501292):0.0020412703):0.0023128366):0.0030403488):0.001716094):0.001116928);
tree gen.400 = [&U] (((13:0.01335005,(11:0.008903387,(10:0.020509057,((6:0.01228606,5:0.007427583):0.0002898287,((3:0.01672985,(2:0.02166538,1:0.08398244):0.005054067):0.03489093,(((9:0.0071354376,8:0.0086098658):0.001655293,7:0.009654801):0.01617777,4:0.01719532):0.003213022):0.0006273421):0.0008740583):0.003543666):0.0007136149):0.001387957,(17:0.0064201066,(14:0.0139428376,((18:0.0088271891,19:0.0179679648):0.003645123,(12:0.005717207,15:0.013872274):9.23883e-05):0.00537345238):0.002202277):0.0057969699):0.0002866315,16:0.01580326);
tree gen.401 = [&U] ((11:0.00349074,(13:0.002621941,(10:0.0234601178,(((3:0.01569452,(1:0.09582565,2:0.01632686):0.005579351):0.04397988,((((9:0.0069854918,8:0.0116023249):0.005998502,7:0.0112569981):0.01722507,4:0.01361958):0.002060295,5:0.00401265):0.0012869):0.0001326823,6:0.01174665):0.004338473):0.006525857):0.004337297):0.0007309131,(14:0.01259769,(((12:0.00213023,16:0.01216723):0.0002938871,(17:0.0042075185,(19:0.0200853606,18:0.00813867969):0.00414046):0.0003851965):0.001598229,15:0.013039904):0.0001760963):0.001595084);
tree gen.402 = [&U] ((16:0.01515151,((((19:0.01950057702,18:0.007776845):0.002017135,17:0.00680836486):0.0083684167,(15:0.013520207,12:0.003838743):0.0001408363):0.001748059,14:0.0105595622):0.001879012):0.001933126,(11:0.004582797,(13:0.0006966314,(10:0.013510972,((3:0.01630164,(1:0.09030416,2:0.01534472):0.006062906):0.04762583,((5:0.002936117,6:0.009561542):0.004030781,(4:0.01461131,(7:0.01203298,(9:0.00803199438,8:0.012786185):0.0006323028):0.01552814):0.005392775):0.002208483):0.003024157):0.006516193):0.0003122427):0.004025611);
tree gen.403 = [&U] ((((10:0.017120945,((8:0.0102481371,(7:0.0109920351,9:0.0075793435):0.002406549):0.02214227,((6:0.01737971,5:0.002161764):0.0006820854,(4:0.01748963,(3:0.01852516,(1:0.06746609,2:0.01237582):0.01016642):0.04458983):0.001006662):0.002835805):0.005163206):0.004379078,11:0.005943072):2.414813e-05,13:0.006526837):0.0004028541,(((15:0.011814931,((19:0.01749225147,18:0.0111969146):0.002745097,17:0.0085975784):0.009326195):0.001531269,12:0.006299656):0.000821057,(14:0.0168584338,16:0.01460009):0.00061506566):0.0025362016);
tree gen.404 = [&U] (12:0.002499166,((15:0.008426456,((16:0.01699297,((19:0.01982156345,18:0.0052959421):0.004428974,17:0.00653360005):0.0038465872):0.0005094447,14:0.0128720937):0.0020944965):0.001782918,((10:0.0238860026,((5:0.00726365,(((3:0.01489187,(1:0.08722223,2:0.01319651):0.007464529):0.03665906,((9:0.00707893,8:0.0160401483):0.0009087004,7:0.0113185806):0.01196364):0.004304818,4:0.01979362):0.001718881):0.001731508,6:0.0123575):0.002923455):0.004325254,(13:0.00224384,11:0.005503088):0.001338761):0.0008722455):0.001135265);
tree gen.405 = [&U] ((10:0.02111232341,((5:0.005614016,(((8:0.0146698191,9:0.0073382508):0.0003624291,7:0.010535193):0.01549925,4:0.01612907):0.001179854):0.0005329066,((3:0.02409179,(2:0.01411919,1:0.09019587):0.007326085):0.036583144,6:0.01122183):0.0006160211):0.003464424):0.01002349,((11:0.006167039,(17:0.0123651204,(15:0.0140342009,((14:0.0098896244,(12:0.0061474527,(18:0.00736315556,19:0.0137738345):0.005121326):0.003570811):0.000480144,16:0.01664972):0.0056114824):0.001377962):0.000751334):0.0008864938,13:0.002999176):0.002270812);
tree gen.406 = [&U] ((((15:0.008658194,16:0.01785751):0.001676927,((17:0.0058077038,(19:0.0200944387,18:0.0036044538):0.008227763):0.000540781,12:0.005333913):0.0007964156):0.0003420681,14:0.0122502646):0.000178204,((13:0.005526434,(10:0.018068161,((5:0.004053331,6:0.0127545):0.001074189,((3:0.02369923,(1:0.08069246,2:0.01330439):0.006304655):0.044941984,((7:0.0088926638,(8:0.0077719529,9:0.007794627):0.0016228896):0.0151851,4:0.01825106):0.001507145):0.001069305):0.008216196):0.0129163):0.001299179,11:0.005725768):0.0020262645);
tree gen.407 = [&U] ((16:0.01279246,((((18:0.006620187,19:0.0162600648):0.001277367,(15:0.0130281696,14:0.0154636612):0.0025321416):0.001980192,12:0.005456757):0.0008416426,17:0.0106561853):0.0003931073):0.0009565783,(13:0.005880962,(11:0.006312751,(10:0.0240279647,(((8:0.009847486,9:0.0055833711):0.0004081129,7:0.01090024):0.02199942,((4:0.02055949,(3:0.02640933,(1:0.0771601,2:0.01668951):0.003147299):0.050847561):0.003060393,(6:0.01262019,5:0.004499157):0.002690223):0.0001573292):0.003493046):0.007496082):0.0004444491):0.000248888);
tree gen.408 = [&U] ((((15:0.00921066618,17:0.0073812492):0.0008730348,(14:0.0104968727,(18:0.0052058098,19:0.01546106209):0.004841867):0.0008099894):0.001757027,12:0.003083502):0.0006793486,(((13:0.004869785,11:0.006977785):0.001507269,(((((8:0.006461629,9:0.0058292776):0.001282586,7:0.0175642831):0.01776196,((2:0.01182034,1:0.06636416):0.009734265,3:0.02405242):0.04812905):0.004131039,((5:0.005151196,4:0.02006528):0.0009906567,6:0.01058635):6.189367e-05):0.0003653186,10:0.0186613636):0.009083525):0.001249449,16:0.027145991):0.0006945969);
tree gen.409 = [&U] ((((16:0.0245103279,15:0.009165009):0.00033381243,((18:0.0092600614,19:0.02088429469):0.003215077,17:0.012486415):0.0008762907):0.0001889879,(12:0.00576286,14:0.0183914633):0.001288876):0.002303061,(11:0.006574541,(((((5:0.005224851,((7:0.0105944722,(9:0.007805259,8:0.007937822):0.00326947):0.01189064,4:0.02011927):0.0003594084):0.002859532,6:0.01056505):0.0003718227,((2:0.01757645,1:0.07008556):0.00322175,3:0.0218647):0.04184464):0.005157881,10:0.0201723971):0.008288818,13:0.001764507):0.0009909268):0.0019440937);
tree gen.410 = [&U] ((((15:0.01132054,((19:0.01301501196,18:0.0075124113):0.0093336559,17:0.006603192):0.00270242057):0.0001089653,12:0.006788753):0.00298898,(16:0.0205558,14:0.0214744778):0.001385857):0.0022414816,(((10:0.0200918514,((((3:0.02436107,(1:0.1025359,2:0.009115998):0.006092093):0.0383759,4:0.01723158):0.001948233,(6:0.01232333,5:0.008500428):0.002508227):0.001856399,(7:0.00675241,(8:0.0146736583,9:0.00953903):0.0020465078):0.02206047):0.001883983):0.005104271,13:0.004342558):0.002864774,11:0.004120428):0.001937551);
tree gen.411 = [&U] ((16:0.0189951584,(14:0.01533947256,((15:0.015728757,(17:0.0071406605,(18:0.0051030695,19:0.01898987901):0.004408249):0.0001712477):0.001984611,12:0.004975175):0.00015609441):0.001327155):0.001006713,((13:0.001859373,(((((2:0.01275288,1:0.08171836):0.007675096,3:0.01632106):0.03898335,((8:0.011789944,9:0.007656462):0.005031336,7:0.012416211):0.01960783):0.002277024,((5:0.00647374,6:0.009871233):0.0007386992,4:0.01585859):0.001005796):0.002756233,10:0.023460861):0.01908683):0.00218638,11:0.006580072):0.00297985);
tree gen.412 = [&U] (((15:0.0084558296,(((17:0.0080788312,(18:0.0065146007,19:0.0094488426):0.003892979):0.002607032,16:0.027254084):0.0007421461,14:0.0116056156):0.0006186661):0.00130898,(((((((2:0.01312416,1:0.07805895):0.003927665,3:0.01884622):0.038924329,((8:0.01332604587,9:0.010150931):0.00142286,7:0.0123540739):0.02655822):0.001064368,(4:0.0166837,6:0.01112435):0.00164316):0.0002276432,5:0.006882538):0.003275119,10:0.0160784854):0.004503228,(11:0.002729817,13:0.004433495):0.0002443973):0.002427149):0.0008841375,12:0.0039125201);
tree gen.413 = [&U] (((((5:0.00587046,4:0.01356766):0.001056158,((((9:0.0077372961,8:0.0124873112):0.0031890419,7:0.0060872385):0.01785733,((2:0.01393733,1:0.08289546):0.007533795,3:0.01755305):0.035628781):0.001760621,6:0.01179324):0.0005178326):0.001269215,10:0.0129712788):0.008552952,(11:0.004282392,13:0.002494459):0.0004209787):0.0017352033,(((12:0.003704385,(18:0.007493197342,19:0.01644897928):0.003618069):0.0013723383,16:0.01502869):0.0009810536,(15:0.012452493,(17:0.006862831,14:0.0120829436):4.440735e-05):0.0006145065):0.004065997);
tree gen.414 = [&U] ((13:0.002758393,(11:0.003912267,(10:0.025711962,(6:0.01887371,(((4:0.01852038,(9:0.0059429632,(7:0.0091278849,8:0.011083005):0.001440625):0.0214233):0.001561234,5:0.006552804):0.001819805,(3:0.02844167,(1:0.07978806,2:0.008521156):0.005488922):0.052183):0.0002575681):0.003038486):0.005803112):0.002023351):0.001327709,(15:0.0112187834,((16:0.0190420431,14:0.0204195663):0.0003193669,(((19:0.016951603,18:0.0070634842):0.005663206,17:0.00802333701):0.0005309193,12:0.01016428):0.000234227):0.0005119005):0.0004901374);
tree gen.415 = [&U] ((11:0.005000969,(13:0.001898228,(12:0.0058838711,((16:0.023228408,(14:0.0145382792,15:0.0081895441):0.001097741):0.002946158,((19:0.02218369958,18:0.012411285):0.002210372,17:0.0047561369):0.002435591):0.001817015):0.003563831):0.0007592931):9.429578e-05,(10:0.021356252,(((4:0.01952979,(3:0.02475958,(1:0.08805727,2:0.01495946):0.005815568):0.03786567):0.002241979,(6:0.01274298,5:0.003963188):0.002814944):0.0002922299,((9:0.008494158,8:0.01151015551):0.002260258,7:0.013493968):0.02112111):0.001546694):0.005095389);
tree gen.416 = [&U] ((((((19:0.0154849856,18:0.0051044621):0.005251471,17:0.00572345642):0.004929413,14:0.0110060962):0.00732332756,12:0.005509261):0.0006445997,(15:0.0119269237,16:0.01511053):0.0011872092):0.0006058505,((13:0.003664473,11:0.006579275):0.001390747,(10:0.018324716,((6:0.008053508,(3:0.02368466,(1:0.08783446,2:0.01618607):0.002721178):0.03437873):0.0002989805,(((7:0.014627578,(9:0.0087598048,8:0.0086337315):0.001719431):0.01750722,4:0.01724401):0.004296646,5:0.003820826):0.001574319):0.002667695):0.006714938):0.003535533);
tree gen.417 = [&U] (((((((2:0.01531195,1:0.07963606):0.001942471,3:0.03362341):0.036826729,(7:0.012335945,(9:0.0070408947,8:0.014696307):0.001332356):0.0180638398):0.00359871,4:0.02750858):0.002650256,(6:0.01323198,5:0.009188002):0.002060341):0.004768839,10:0.024501093):0.005454255,((14:0.0189636514,(15:0.011679478,((17:0.0090141759,(18:0.0048103958,19:0.0156030824):0.00404613):0.0008069509,(12:0.006995486,16:0.01430388):0.0044460384):0.0018956895):0.0002324791):0.003897693,(11:0.004829357,13:0.005878933):0.0004788239):0.0002088047);
tree gen.418 = [&U] ((11:0.003221038,13:0.002406833):0.001520663,((((10:0.01874006,(((6:0.01001064,(4:0.02194259,5:0.008675049):0.00307976):0.004905531,(3:0.01730772,(1:0.07817699,2:0.01654737):0.01186807):0.04591121):0.003027414,(7:0.0080080306,(8:0.015953856,9:0.007144113):0.002072861):0.01814571):0.001991692):0.008880975,(17:0.0115555126,(19:0.0200680892,18:0.0068236099):0.006394623):0.001018237):0.0009090314,(16:0.01646394,14:0.0193404101):0.004492898):0.00104761049,(15:0.010280455,12:0.006883325):0.0005295184):0.0016834834);
tree gen.419 = [&U] ((12:0.006188008,((11:0.00565819,13:0.002120548):0.000647189,(((7:0.012289895,(8:0.0084916805,9:0.0080484589):0.0024072584):0.01755078,((5:0.003815534,6:0.01578172):0.001082145,(((2:0.01418797,1:0.07910885):0.007232289,3:0.01983619):0.04243066,4:0.01721769):0.004317451):0.00046503):0.002365821,10:0.0198222109):0.007193523):0.000857151):6.778854e-05,((18:0.0128941444,19:0.01192821393):0.003603405,(((17:0.0066135956,16:0.01611663):0.001938477,14:0.0163421338):0.001283426,15:0.0121855691):0.0002535449):0.0037311158);
tree gen.420 = [&U] ((13:0.005282643,((((((3:0.02140813,2:0.01895814):0.003672121,1:0.09182721):0.032703,(6:0.01133768,5:0.002791847):0.001083872):0.00283015,(((9:0.007747768,8:0.0142151701):0.0011131832,7:0.0082926039):0.01988751,4:0.023794):0.003965863):0.003119395,10:0.0182258):0.007163482,11:0.006240651):0.001002995):0.0005680691,(((12:0.009497158,14:0.0147443463):0.0003893082,(15:0.009446128,(18:0.007390798,19:0.0155650963):0.003900139):0.0004173194):0.0002621281,(17:0.0060782998,16:0.01281929):0.000599926):0.0036716698);
tree gen.421 = [&U] (((((10:0.017181495,((8:0.0106291086,9:0.006636982):0.000626036,7:0.0164858431):0.01594487):0.0008284638,(6:0.01656565,((4:0.01493491,5:0.002402221):0.0008125482,(3:0.01767673,(1:0.08892121,2:0.01200717):0.005932042):0.03945093):0.0003870754):0.001253884):0.01056177,(((12:0.005615812,14:0.01394818148):0.003029431,(11:0.009228711,13:0.001296071):0.0023814718):0.0003854141,16:0.01424514):0.0001423369):0.0001320144,15:0.012064557):0.000696673,(17:0.0064061211,(19:0.0210799173,18:0.0102904219):0.003109674):0.001000628);
tree gen.422 = [&U] ((13:0.005228915,(11:0.003355372,((14:0.014627233,(((12:0.002277986,(19:0.0163803124,18:0.0105633447):0.001890415):0.0008559793,17:0.00822161902):0.0041384149,15:0.014072992):0.001554546):0.001254996,16:0.0189815):0.003818768):0.0003158024):0.001549332,((((3:0.02727794,(1:0.08618458,2:0.007429473):0.003978673):0.035974985,(4:0.02260437,6:0.007396452):0.0005321475):0.001125042,(((7:0.0108028362,8:0.014276381):0.0004794595,9:0.0078154137):0.01806865,5:0.003370157):0.00169337):0.004340813,10:0.018039593):0.009947225);
tree gen.423 = [&U] ((((19:0.0166645837,18:0.0051528435):0.0060890217,(17:0.009404742,(12:0.003022252,14:0.011138709):4.993517e-05):0.0007738116):4.558553e-05,(15:0.014935264,16:0.02151206):0.0006760451):0.002259118,((((((3:0.01747853,(1:0.08088358,2:0.01347711):0.00937463):0.04334082,6:0.01460301):0.0002977331,(5:0.005379293,((7:0.0096782127,(9:0.009249919,8:0.013312054):0.001749144):0.01444136,4:0.0225887):0.0005478219):0.00365468):0.001724475,10:0.022169263):0.006436308,13:0.01143949):0.0006266151,11:0.003660414):0.0003385165);
tree gen.424 = [&U] ((12:0.005979792,(14:0.014434662,((16:0.0133888,17:0.01680551896):0.00372940975,(15:0.0132543597,(19:0.0207310134,18:0.010958958):0.00408383):5.085808e-05):0.0004771461):0.0028235541):0.000290225,(11:0.003798586,(13:0.003765423,(((5:0.004080434,((3:0.01934207,(1:0.08852648,2:0.007283388):0.01149431):0.03082425,(4:0.01408565,6:0.01211138):0.001857134):0.0006664212):0.002482002,(7:0.010524547,(8:0.01135073926,9:0.0039499333):0.0031288067):0.01399347):0.001506586,10:0.0205134019):0.01332966):0.0007490179):0.0022751349);
tree gen.425 = [&U] (((((12:0.00431827,14:0.0126144012):0.002678618,(((((3:0.02403499,(2:0.01052992,1:0.0861467):0.002658346):0.04776698,(5:0.005063067,(4:0.01583849,(7:0.0153125967,(8:0.0136879045,9:0.0046968005):0.0004311898):0.02050127):0.001505357):0.001459947):0.0001436292,6:0.01023306):0.001356909,10:0.0199976647):0.0088739,17:0.0103573419):0.000884292):0.0044373231,16:0.01737265):0.002517845,((18:0.0077909665,19:0.0162978649):0.003276095,15:0.012796037):0.0007665035):0.0012533638,(11:0.007787273,13:0.001252842):0.0004929013);
tree gen.426 = [&U] (((12:0.003230016,(((17:0.0055378581,(18:0.0055210034,19:0.02621588234):0.003796033):0.0008185865,16:0.01500567):6.218631e-05,15:0.0083941481):0.000479911):0.0017483605,14:0.009523497862):0.0007415608,((11:0.007520696,13:0.006218775):0.0006034146,(((3:0.01529812,(2:0.01492487,1:0.07389717):0.008909627):0.04964571,(((6:0.01303326,4:0.0146608):0.001542909,5:0.003038147):0.0002330603,((8:0.011905942,9:0.0048551475):0.0007934669,7:0.0064251775):0.02207265):0.0004137741):0.002376804,10:0.02545770435):0.005257981):0.002406311);
tree gen.427 = [&U] ((13:0.006277993,11:0.004737373):0.00344233933,((((((7:0.0087796297,8:0.0104806928):0.002163439,9:0.006711559):0.02088139,(((4:0.01826805,6:0.009739066):0.001885669,5:0.003896196):0.001468412,(3:0.01795165,(1:0.07580797,2:0.01151189):0.01187418):0.024747213):7.786296e-05):0.004650728,10:0.019525277):0.0061833315,(15:0.0108669897,12:0.00434955):0.0001846558):0.000804358,((16:0.02110223,(14:0.0188817298,(19:0.0146537835,18:0.0080022498):0.00597812):5.689244e-05):0.0006708062,17:0.010840819):0.0005833267):0.001040846);
tree gen.428 = [&U] ((((17:0.008033664,(18:0.0069940848,19:0.021979279):0.004675029):0.0037318958,(12:0.001490778,(16:0.01152319,14:0.00987100926):0.001890769):0.0015491114):0.002258462,15:0.016765706):0.003890515,(13:0.006176757,(11:0.005630494,(((6:0.01091349,5:0.003763027):0.0001332547,(((7:0.0071383847,(9:0.0096349311,8:0.008457229):0.0009144127):0.01781089,4:0.01409514):0.002756359,(3:0.01698975,(2:0.01985379,1:0.07898004):0.004721596):0.04234898):0.001239136):0.001709201,10:0.02603946):0.004110973):0.0005336238):0.001522694);
tree gen.429 = [&U] (((((17:0.0096012805,(16:0.01910527,14:0.0142826245):0.00200293):9.867215e-05,12:0.008183852):0.0004219859,15:0.0101941758):0.0034231372,(18:0.0049053288,19:0.0250500754):0.001464733):0.00263447452,((13:0.002766625,((((1:0.08721748,2:0.02362705):0.01365106,3:0.02135031):0.03911851,((5:0.007927781,(4:0.01484913,(7:0.010506402,(9:0.0056339477,8:0.0159138398):0.0011987663):0.02102712):0.003342675):0.0006930349,6:0.01575186):0.001253147):0.001410896,10:0.020487354):0.01118139):0.001021518,11:0.008030877):0.001834794);
tree gen.430 = [&U] ((11:0.004779676,12:0.009330175):0.001227647,((13:0.001655447,((((5:0.005009045,(4:0.02190631,((8:0.00858404226,9:0.00693227):0.005176704,7:0.016804324):0.02056689):0.0003630086):0.002896795,(3:0.02312704,(2:0.02115902,1:0.06840308):0.007832896):0.03887127):0.0003875945,6:0.01322585):0.002138526,10:0.019967794):0.004397849):0.00242652,(15:0.011618507,((14:0.0191360606,(18:0.00691266219,19:0.01528613917):0.007029927):0.004129497,(16:0.01696128,17:0.0064782376):0.0001637769):0.00131574598):0.0004235742):0.0008293248);
tree gen.431 = [&U] ((11:0.004079753,(13:0.004083691,(((5:0.008416351,(((9:0.019002186,7:0.011342257):0.0002855174,8:0.0108758356):0.02093229,((1:0.07133644,2:0.01327139):0.003796351,3:0.01888158):0.034752046):0.002049304):0.0003101587,(4:0.01952558,6:0.009348397):0.002870206):0.002137383,10:0.0220619963):0.005130959):0.0005175863):0.002133354,((16:0.01654072,(18:0.0058186264,19:0.0199803427):0.009857217):0.0038270948,(((14:0.0133258209,17:0.0044641543):9.85317e-05,12:0.00506264):0.0007466431,15:0.0123327927):0.001445581):0.0005229331);
tree gen.432 = [&U] (((((((1:0.07876576,2:0.01323727):0.007052593,3:0.02520923):0.0380232,(6:0.008367103,(5:0.006459931,(((9:0.0064522834,8:0.012139997):0.003127033,7:0.0119898174):0.01975421,4:0.01466757):0.002293672):0.0009868668):0.0005012372):0.002549652,10:0.016604171):0.00919517,13:0.003755646):0.0006101676,11:0.006137852):0.0002231514,((16:0.0191719,((18:0.0052747344,19:0.01542056963):0.008755171,(14:0.0179288009,15:0.010645541):0.003032843):0.0006748475):0.0004499266,(17:0.0131296718,12:0.00472102):0.0001558292):0.001564764);
tree gen.433 = [&U] ((((((6:0.01018248,(5:0.009197461,((3:0.02978206,(1:0.100232,2:0.01739626):0.004969794):0.04008983,4:0.02221968):0.005170825):0.004983994):0.0001764272,(7:0.009999299,(8:0.011251847,9:0.010931187):0.0039284172):0.01815829):0.002591344,10:0.01809487):0.005785085,(18:0.016432083,19:0.0164713846):0.003097243):0.00272977,((16:0.01327789,17:0.0057771965):0.002756688,(14:0.0106491826,(15:0.010448565,12:0.006164657):0.0001355598):0.00039259536):0.0005864537):0.0037097653,(13:0.001881658,11:0.004936928):0.0006492031);
tree gen.434 = [&U] ((((((((((8:0.009022754,7:0.0072396373):0.0001564467,9:0.0062809043):0.02064498,4:0.01505677):0.0002013179,5:0.00734455):0.001444535,((1:0.07810428,2:0.01567235):0.006722035,3:0.02424647):0.04379087):0.002670349,6:0.0105512):0.001218794,10:0.0215170496):0.005551425,13:0.002797333):0.0004258397,11:0.00954436):0.003401167,(12:0.0085637865,((16:0.01550393,(14:0.0150204098,(15:0.0118350272,17:0.0089873227):0.0005122327):9.824265e-05):0.0009004342,(18:0.00797831554,19:0.01862127832):0.00787088402):0.0008580433):0.003852449);
tree gen.435 = [&U] (((15:0.009249186,((12:0.003713774,(19:0.0207583744,18:0.008021731):0.004736599):0.001683595,17:0.01512446):0.0018973832):0.0005137356,(14:0.0133620418,16:0.01093505):9.487013e-05):0.003114117,(((((5:0.002142694,6:0.01437973):0.000593785,(((8:0.0112972478,9:0.0080612131):0.0013392252,7:0.006750845):0.0197103,4:0.01531449):0.00143667):4.251478e-05,(3:0.0153933,(1:0.08325004,2:0.01182307):0.005027016):0.027051964):0.002718076,10:0.022186543):0.0123749,(13:0.001835066,11:0.00741339):0.0008844765):0.0008223698);
tree gen.436 = [&U] ((((((8:0.019342276,(7:0.007896711,9:0.0096987614):0.002947069):0.01986581,(3:0.01666906,(1:0.07570185,2:0.01384888):0.006530864):0.03701405):0.003021162,(4:0.01596065,(6:0.009944727,5:0.002683841):0.0003837814):0.001662627):0.001912337,10:0.01503273276):0.008927898,(13:0.004711304,11:0.007773009):0.001155226):0.0021784418,(((((19:0.01306433264,18:0.00599902609):0.002041657,17:0.0064656232):0.001524322,12:0.002197925):3.028267e-05,(14:0.01648239287,16:0.01281878):0.001310318):0.0003415491,15:0.0081319349):0.001782682);
tree gen.437 = [&U] (((14:0.012890683,16:0.01367605):0.0007074571,((((18:0.0096172908,19:0.0229558446):0.006212509,17:0.01041469):0.002306989,15:0.013158516):0.0003533594,12:0.004595104):0.0016814609):0.004128228,((11:0.00532566,(((6:0.01470652,(5:0.009079288,(((8:0.0114989765,9:0.0102535563):0.00116716,7:0.01355633):0.01637767,4:0.02081911):0.002225754):0.001345768):0.0009100323,((1:0.1061556,2:0.01227397):0.005861709,3:0.02125264):0.042603269):0.0005159355,10:0.024372612):0.01026872):0.0007478879,13:0.002749714):0.00158154226);
tree gen.438 = [&U] (12:0.0027800326,((11:0.00695408,(((((1:0.09912086,2:0.01495679):0.003156562,3:0.02614125):0.0432692,((6:0.01509848,5:0.006713775):0.006250269,(((8:0.016321323,9:0.004438859):0.002770789,7:0.0101235667):0.01536117,4:0.02065683):0.001268871):4.920259e-05):0.001545453,10:0.0207206904):0.008120073,13:0.005989387):0.0006092557):0.0005282383,((((16:0.02274052,15:0.0115736403):0.0003096848,14:0.01370372194):0.000429188,(18:0.0063964874,19:0.0142532078):0.00839994):0.0013210098,17:0.0170483626):0.0007083788):3.65481e-05);
tree gen.439 = [&U] ((13:0.0009250686,11:0.005645259):0.005013896,(((12:0.00485358,((((7:0.012476342,(9:0.005602805,8:0.013706799):0.0045229786):0.01436973,(4:0.02604172,(5:0.00623622,((1:0.07740949,2:0.01681608):0.007086142,3:0.02344774):0.04709318):0.0005500292):0.006466742):0.0007688787,6:0.01557226):0.002030253,10:0.020270857):0.009644718):0.0001959133,(((18:0.006310338,19:0.01405785598):0.01222307,14:0.0095860006):0.00314094,17:0.0125202339):0.0005095845):0.0001481213,(16:0.0165764,15:0.0112907486):0.002476197):0.0007679257);
tree gen.440 = [&U] (((16:0.0155892,15:0.0127016624):0.001865469,(((19:0.01883193355,18:0.0047464791):0.005527597,17:0.006203402):0.005494588,(12:0.003775968,14:0.01277759961):0.0001643742):0.000926674):0.002002489,((((9:0.0124245615,(7:0.013033694,8:0.008775921):0.001777363):0.0191505,((((2:0.01636601,1:0.08844284):0.003870638,3:0.0218404):0.04710476,(6:0.009860746,4:0.0149301):0.001258595):0.001316145,5:0.005455819):0.002171505):0.002616982,10:0.023804212):0.003743323,(13:0.002742798,11:0.007263465):0.0004360272):0.0018849016);
tree gen.441 = [&U] ((13:0.001950461,11:0.006107889):0.001992111,((12:0.004455829,(16:0.01645185,14:0.021638743):0.002283384):0.0002793211,(15:0.01466750708,(((19:0.0229762008,18:0.0034814478):0.00741287,(((6:0.007205198,(5:0.01028501,((3:0.02246084,(1:0.07989229,2:0.009267951):0.009234833):0.033682208,4:0.02002569):0.002181174):0.001178101):0.001971068,((9:0.004445277,8:0.015003044):0.0024635398,7:0.0060127124):0.01913258):0.002474604,10:0.017550832):0.004829653):0.001919519,17:0.006137475917):0.001542142):0.0002330537):0.003427405);
tree gen.442 = [&U] (((16:0.01702286,15:0.0265609307):0.002306053,((((18:0.0116212191,19:0.01775362906):0.002525432,((10:0.0195733816,((6:0.01126567,(5:0.005466724,4:0.01730639):0.0009575771):0.00213788,((7:0.009213856,(9:0.0119466968,8:0.0162378827):0.004070994):0.02500431,(3:0.01550346,(2:0.01572538,1:0.08680709):0.004381056):0.04388152):0.001119829):0.0007747943):0.004021694,17:0.005693042):0.0007348829):0.001297585,14:0.015521523):0.001007718,(11:0.006106684,13:0.004462674):0.0052187114):0.0008459984):0.0009192203,12:0.003338382);
tree gen.443 = [&U] (((16:0.01463329,(14:0.017999516,17:0.0112157736):0.001157055):0.0009282809,(12:0.001619359,(15:0.0156513541,(19:0.01507757227,18:0.0056162619):0.005062288):0.0004521277):0.0002331996):0.0031656539,((((4:0.01655804,(7:0.012064116,(9:0.00887883086,8:0.0156407079):0.0007554521):0.01192139):0.0007868108,((6:0.01194516,(3:0.01348518,(1:0.0804169,2:0.01420251):0.008513258):0.04547037):4.344977e-05,5:0.007509213):0.0004005181):0.006647978,10:0.0210602849):0.01611221,(13:0.00133261,11:0.008146251):0.0008051747):0.001106449);
tree gen.444 = [&U] (((14:0.0125570892,(15:0.014867469,(((10:0.018500562,((((4:0.02253383,(3:0.02010176,(1:0.07886515,2:0.01392167):0.004561707):0.03352182):0.001441241,5:0.007926297):0.001566969,6:0.01074222):0.002132032,((9:0.0115476497,8:0.009724245):0.003380257,7:0.0065625659):0.01420787):0.004041908):0.006738659,(18:0.0059865118,19:0.02108606506):0.001861091):0.002503892,17:0.0070978126):0.0001941229):0.0003584845):0.0003032451,16:0.018729147):0.002046116,((11:0.00416324,13:0.005610942):0.001811542,12:0.0082267):0.0009699683);
tree gen.445 = [&U] ((15:0.010553433,(((16:0.01855663,12:0.00818509644):0.001681968,(17:0.008274021,(19:0.0146521775,18:0.004899427):0.004211642):0.002085071):0.001479127,14:0.012468989):0.0021488952):0.0004859248,(((((6:0.0140237,(3:0.01890265,(1:0.07002264,2:0.009869127):0.00783398):0.04149604):0.002773009,(5:0.008351206,(4:0.01401415,(7:0.014557285,(8:0.009862363,9:0.0073801531):0.0030881519):0.01658796):0.0005543224):0.001027508):0.002394995,10:0.0155258537):0.009396042,13:0.006196186):0.0006604993,11:0.01018205):0.002531457);
tree gen.446 = [&U] ((12:0.003525951,(11:0.005003956,((10:0.018854462,(6:0.01399457,((5:0.00581843,(4:0.01580487,((9:0.0064795316,8:0.007460592):0.001837158,7:0.0067406049):0.01589302):0.0004809786):0.00127816,((2:0.01380963,1:0.06589707):0.00598426,3:0.02129962):0.040964591):0.0004397918):0.002657907):0.005401808,13:0.001383963):0.0003947192):0.0009645331):0.0002528386,(15:0.0159063235,((14:0.02387992479,16:0.01586005):0.0008742407,((19:0.0215749478,18:0.0034186804):0.004311584,17:0.011357496):0.001758063):0.002725231):0.001047618);
tree gen.447 = [&U] (((11:0.007426317,13:0.0044682434):0.0003455401,(10:0.017556424,(6:0.01278709,(4:0.01936791,((((9:0.0098716798,8:0.008946463):0.002348954,7:0.012216267):0.009518908,((2:0.01530455,1:0.05729758):0.006858321,3:0.0227863):0.034475101):0.006821307,5:0.005409887):0.00122621):0.001629551):0.002215864):0.005827771):0.001435286,((12:0.002807501,(16:0.0146594,14:0.0152771735):0.001286954):5.183805e-05,((17:0.0077042106,(19:0.01959148934,18:0.008292522):0.002652814):0.001026975,15:0.0129093874):0.00127983005):0.001682402);
tree gen.448 = [&U] ((13:0.003274467,11:0.008646798):0.0008378298,(((14:0.0180272045,((((10:0.0194847397,(((5:0.00544355,(4:0.0238882,(3:0.01726003,(1:0.09847068,2:0.0134624):0.006262516):0.028510629):0.001130292):0.001997695,6:0.012216):0.001391953,((8:0.0083363921,9:0.0082514513):0.0040129822,7:0.014416645):0.01327791):0.002464451):0.003849576,(19:0.0240740564,18:0.00689489235):0.004456281):0.002203456,17:0.0064307294):0.0008973947,16:0.01430906):0.0006076315):0.003667812,15:0.012498791):0.0035200908,12:0.00464303):0.0007787802);
tree gen.449 = [&U] (((16:0.01470918,(12:0.004321636,(17:0.00368744423,(((10:0.0218026101,(((8:0.010365252,9:0.0075918529):0.0069201951,7:0.0164379346):0.01905104,(6:0.01232873,((((2:0.01079549,1:0.08380901):0.006872684,3:0.02758903):0.04326934,4:0.01554623):0.0006158912,5:0.007734862):0.0009711892):0.007345191):0.002261854):0.008410254,(18:0.004743871,19:0.01583899778):0.005959182):0.001123605,15:0.0122178863):0.0008511885):0.0006932268):0.0001510529):0.0004842932,14:0.01415015693):0.0021167332,(11:0.001844141,13:0.007482501):0.0009182945);
tree gen.450 = [&U] (13:0.003645171,((17:0.0072320112,(((14:0.0114902708,16:0.02070113):0.0001367645,(15:0.008984465,(18:0.006563852,19:0.0173512609):0.0062500069):0.002386961):0.0020477466,12:0.007322396):0.001064301):0.003856961,(11:0.003054393,(10:0.0194087803,((5:0.00850742,(4:0.01481346,6:0.0107021):0.00088273):6.641475e-05,(((2:0.008650829,1:0.09757836):0.01063441,3:0.0194419):0.032623745,((7:0.0093165894,8:0.013139727):0.001676077,9:0.0103483198):0.01938518):0.003314486):0.004261684):0.003576655):0.0006503182):0.001075663);
tree gen.451 = [&U] ((13:0.003363786,((10:0.022328721,(((5:0.007899269,4:0.01926477):0.002027246,6:0.007321542):0.001968643,((7:0.0054953776,(9:0.006964725,8:0.0116189329):0.0013450768):0.02126037,((2:0.008811314,1:0.08548958):0.003139672,3:0.02711273):0.03766632):0.002502209):0.001220543):0.01212252,11:0.004130353):0.0003905368):0.001003141,((((19:0.02028360352,18:0.0050984653):0.004680267,17:0.0033452775):0.0008180595,15:0.0105876055):0.0004582345,(16:0.009405927,(12:0.0081015053,14:0.0138316091):0.000261782):0.0004663067):0.004962046);
tree gen.452 = [&U] ((16:0.0228462265,(15:0.0067972831,(((19:0.02511231512,18:0.0046354052):0.001221047,14:0.0101261727):0.001131529,17:0.0050623845):0.007302895):0.002260908):0.001750102,(11:0.002617621,((((6:0.009053846,((5:0.003637905,4:0.01694104):0.003795671,((8:0.0113868,(9:0.01162726128,7:0.018867355):9.909631e-06):0.02209658,((2:0.008225263,1:0.07825305):0.008853136,3:0.01894251):0.03881363):0.002056589):0.0007767693):0.002971655,10:0.0148754778):0.008341855,13:0.002704628):0.0003310727,12:0.00619511):0.0002968933):3.141081e-05);
tree gen.453 = [&U] ((11:0.01022556,13:0.0048440965):0.0009606262,(((16:0.009319441,14:0.019052735):0.00340399,(((19:0.01244429979,18:0.005347422):0.005574543,(17:0.0106607871,(((7:0.0074196773,(9:0.0101287382,8:0.012891658):0.0026510286):0.01385435,((5:0.006898331,(((2:0.008455419,1:0.09638675):0.004938689,3:0.02073997):0.0418426,4:0.01833811):0.0003703744):0.001173158,6:0.007114369):0.002585425):0.001354112,10:0.015930182):0.009222162):0.0007808756):0.0009806583,15:0.011927065):0.0002451429):0.0026573794,12:0.0045606756):0.0001892748);
tree gen.454 = [&U] (((11:0.003545375,(10:0.0215120332,(((5:0.003631709,4:0.0222088):0.0004525943,6:0.009442928):0.0002706226,((3:0.01755558,(1:0.0981266,2:0.007081852):0.004829919):0.030748907,((9:0.0081884424,8:0.0202153934):0.004782175,7:0.0155620356):0.01752564):0.0007752934):0.0009824724):0.009107783):1.455996e-05,13:0.004847201):0.00105032,((((17:0.008383022476,(19:0.0169232209,18:0.0057180214):0.004923907):0.0006045552,12:0.004682369):0.002067602,15:0.0183692624):0.0004539461,(14:0.0112373452,16:0.01251685):0.0004966138):0.0023948049);
tree gen.455 = [&U] (((13:0.002143362,11:0.003528381):2.613054e-05,(10:0.0165069705,((5:0.004607361,(3:0.01748284,(1:0.08614859,2:0.01004617):0.007763959):0.04947066):8.312921e-06,((4:0.02082834,(7:0.015191059,(9:0.009618744,8:0.018516173):0.003433232):0.02295197):0.004046809,6:0.01066229):0.000270684):0.0008409803):0.007476539):0.002208856,(14:0.0144967486,(16:0.01928043754,(((19:0.0185077491,18:0.0073590794):0.005966001,15:0.01258911881):0.0002760225,(12:0.008319416,17:0.0065237716):0.0003073452):0.001968609):0.0024234164):0.0032773355);
tree gen.456 = [&U] ((14:0.0105526027,((15:0.0076566942,(19:0.01757445198,18:0.0085706627):0.008213476):0.002705209,(12:0.005711886,(17:0.0100821453,16:0.02128223):0.0004216333):0.0010316272):8.848149e-05):0.00069124574,(((10:0.019729498,(((5:0.004728879,4:0.01438412):0.001096321,6:0.008507845):0.002304804,((7:0.0148908493,(9:0.0062269995,8:0.009155758):0.001512814):0.01465541,(3:0.02326544,(1:0.09012917,2:0.01320122):0.00828938):0.031989038):0.004898373):0.003049331):0.009576772,13:0.00403236):0.0001483478,11:0.002542556):0.001907048);
tree gen.457 = [&U] ((15:0.0101046277,(((19:0.02001499063,18:0.008346984):0.00604523,17:0.009187549):0.003915073,(14:0.01202244812,16:0.01531193):0.0025256919):0.0005627955):0.0001105495,(((13:0.00857682,(10:0.018544432,(((((9:0.014163421,8:0.01486140558):0.001123909,7:0.015931613):0.01457559,4:0.01780255):0.001704981,(3:0.01498346,(1:0.08260617,2:0.01115341):0.008679248):0.036214499):0.000942138,(6:0.004987273,5:0.005254294):0.0007509087):0.003100365):0.007157553):0.0002859924,11:0.009570117):0.00066513373,12:0.005962136):0.002168802);
tree gen.458 = [&U] (((14:0.0159840105,16:0.0111257):0.001520048,((10:0.0135323094,((((4:0.01603807,((9:0.00876283192,8:0.01013175):0.001187195,7:0.0133948746):0.0099377):0.0003058112,5:0.008925066):0.00210989,(3:0.02185941,(1:0.08544335,2:0.0133873):0.003612838):0.041806638):0.001784544,6:0.009628837):0.003709763):0.009556642,17:0.0053798647):0.002172385):0.0004648466,((12:0.006773475,15:0.0153156894):0.000106985,((11:0.005059066,13:0.002974799):0.0018578888,(19:0.02428831328,18:0.0062137751):0.010227051):0.0003177469):0.00213307234);
tree gen.459 = [&U] ((((13:0.002337771,11:0.004227628):0.0006443934,(10:0.019046206,((4:0.01667688,(3:0.02278178,(2:0.01347981,1:0.07367284):0.007877199):0.03546452):0.001833096,((6:0.01463653,((7:0.0095678495,9:0.0085907):0.0001386815,8:0.004965553):0.01634868):0.0004437496,5:0.008126506):8.575552e-05):0.002267549):0.006943379):0.001960472,12:0.0035598889):5.872973e-05,(((17:0.002913521,(19:0.0145299745,18:0.0056519157):0.002823445):0.00032230026,(16:0.01466607,14:0.01320295149):0.001231586):0.0002475292,15:0.0094779215):0.0005669657);
tree gen.460 = [&U] ((13:0.001905687,11:0.005682389):0.00282892,((14:0.0110257828,(((19:0.02164164341,18:0.00928976505):0.00581104649,(17:0.005841301,(16:0.01449708,12:0.00998636):2.829117e-05):0.0003741544):0.0008775377,15:0.0196369506):0.001509298):0.0006698413,(10:0.017049195,((((((2:0.01868656,1:0.07771886):0.008797116,3:0.01643729):0.047654261,((9:0.0119695009,8:0.0052866748):0.001354176,7:0.0112149407):0.0182749):0.002110911,4:0.01914094):0.00267572,5:0.005346208):0.0008736249,6:0.009764715):0.002413883):0.006168676):0.00119743357);
tree gen.461 = [&U] ((12:0.004161259,(((17:0.008674137,16:0.02478499):0.00162383566,(10:0.0218135087,((7:0.015275747,(9:0.0109463437,8:0.01328677):0.0009430695):0.0174252,((4:0.01717253,((3:0.02378709,(1:0.07373632,2:0.01494489):0.004260259):0.05224465,5:0.008833218):0.001577109):0.0008191489,6:0.009852231):0.0002825263):0.002234656):0.0050021978):0.0004629852,(14:0.0155719779,(15:0.0129796521,(18:0.0091328124,19:0.03210531508):0.002373143):0.001166253):0.002132738):3.485689e-05):0.00889824,(11:0.007410926,13:0.003864679):0.0003263501);
tree gen.462 = [&U] (((12:0.006096306,(14:0.0156269294,(((19:0.0195537907,18:0.003735297):0.002821287,17:0.00745301017):0.00215454,16:0.02012679):0.0003827003):0.004739303):0.001958425,15:0.017275103):0.0068058597,(((10:0.012855351,(((4:0.02385166,6:0.01423777):4.688546e-06,5:0.006558045):0.001796159,((3:0.02335649,(1:0.07038266,2:0.0138354):0.008991635):0.04122535,(7:0.016544322,(9:0.0064024768,8:0.017412376):0.00176363):0.02074126):0.0002981376):0.003559938):0.007020709,13:0.003394805):0.0002148223,11:0.003431302):0.0005062821);
tree gen.463 = [&U] ((13:0.0025803079,((10:0.015894546,(((4:0.02023957,5:0.009600111):0.0004367321,((3:0.0218797,(1:0.06570366,2:0.007497736):0.00665177):0.03032742,(7:0.0148975718,(9:0.011308226,8:0.005898157):0.002376756):0.01848774):0.001238408):0.001093889,6:0.01310956):0.001024813):0.005569782,11:0.00708311):0.0001987164):0.002004627,(15:0.01098883,((16:0.0134015,((18:0.0050271145,19:0.0158894757):0.003518645,17:0.010468271):0.00270109):0.0004375762,(12:0.008297455,14:0.0178300649):0.0010354382):0.00012750917):0.0006939927);
tree gen.464 = [&U] (((10:0.0246981672,(6:0.01074634,(4:0.01550266,((((9:0.0056439929,8:0.0197343857):0.002885442,7:0.010274925):0.01797434,((2:0.0140697,1:0.07228632):0.006111559,3:0.01678159):0.04703451):0.003369304,5:0.00273375):0.002162993):0.0009870485):0.008054539):0.0101499,(11:0.003079534,13:0.005531637):7.313251e-05):0.0009433215,(12:0.004725984,(((14:0.0175762013,15:0.010917655):4.190427e-05,(17:0.018327606,(19:0.0200135151,18:0.0074953766):0.00393146):0.0042883615):0.0010555097,16:0.01628647):0.002110079):0.0017204809);
tree gen.465 = [&U] (((12:0.008807837,(16:0.01802761,((15:0.0096675688,14:0.0194307576):0.0002555357,((19:0.01737438834,18:0.00625017244):0.0045500256,17:0.0106016873):0.0005633199):0.0002741078):0.0009813623):0.004688947,11:0.005307061):0.0008911598,(13:0.003869771,(((((2:0.01513773,1:0.08412423):0.003363959,3:0.0170257):0.044328443,((5:0.005267306,6:0.0106111):0.002533184,4:0.01575919):0.001894347):0.001578899,((9:0.01010244593,8:0.005652146):0.0021624001,7:0.012351996):0.02132583):0.001401823,10:0.013722583):0.009869156):2.190782e-05);
tree gen.466 = [&U] (((((6:0.0119871,((2:0.01365949,1:0.08520563):0.00436352,3:0.02137407):0.045122848):0.0001593168,((4:0.02120428,((9:0.008362327,8:0.009351304):0.0002367169,7:0.012136689):0.01657689):0.0001941685,5:0.006042548):0.0005929672):0.003236728,10:0.0149808025):0.01055102,(13:0.003291297,11:0.002046483):0.001727262):0.002496384,(((12:0.006265084,(19:0.02823222811,18:0.0064670105):0.002606172):0.000870274,15:0.01188505483):0.0002119046,(17:0.007216077,(16:0.01696804,14:0.0099264583):0.0005027769):0.001215376):0.0028499079);
tree gen.467 = [&U] (((((17:0.00664513554,(19:0.01824771168,18:0.0091958081):0.001710335):0.0033921049,15:0.0089922509):0.0023365473,(14:0.0173420401,16:0.01362859):0.0006955563):0.001983846,12:0.005633725):0.001261695,((10:0.014431124,(((9:0.0046468519,8:0.005177895):0.00253195,7:0.0064796491):0.01860111,((5:0.008874209,6:0.01196408):0.0001132453,(4:0.01698231,(3:0.0219181,(1:0.06378608,2:0.01491898):0.008507548):0.03598381):0.002924542):0.003556409):0.002020477):0.0079839,(13:0.001207417,11:0.004348811):0.00079641648):0.0019617);
tree gen.468 = [&U] ((((((10:0.018017495,((((3:0.021496,(1:0.07940823,2:0.007091474):0.01383294):0.0478701,(5:0.008606131,4:0.02261914):0.0007221141):0.001800124,6:0.008134965):0.00282854,((8:0.0099596263,9:0.008821524):0.003890189,7:0.0081702853):0.01078244):0.002786299):0.0125122504,((16:0.01814192,17:0.00861998462):0.001551268,15:0.015202105):0.0008848817):0.0008717795,(14:0.013568016,(19:0.0333913368,18:0.0059223479):0.00436998):0.0033524337):0.002960462,13:0.002618245):0.0024361881,12:0.005731625):0.0004195118,11:0.008851591);
tree gen.469 = [&U] (((((14:0.01093932762,(17:0.0052434342,(19:0.01795264051,18:0.0061316755):0.009832615):6.614358e-05):0.0008679763,15:0.0154387486):0.0003180436,16:0.01577679):0.002619929,12:0.009133656):0.0009336622,(11:0.001816513,((10:0.020713582,((((4:0.02286514,(7:0.0113706798,(8:0.016290782,9:0.0058527693):0.0041892935):0.01194881):0.001208499,6:0.01127916):0.0005550947,5:0.008609353):0.0007561263,(3:0.02552408,(1:0.09524156,2:0.019291):0.009521707):0.0474169):0.002493436):0.008669522,13:0.004116241):9.032836e-05):0.0008294198);
tree gen.470 = [&U] (((14:0.01018336545,(15:0.0245969718,12:0.005577842):0.00115333293):0.0001986523,((17:0.00496732,16:0.01640527):0.002726846,(19:0.0189606331,18:0.0051696009):0.003967847):4.948025e-05):0.00198563,((13:0.006162833,11:0.002965263):0.000785322,(10:0.01442587,((6:0.01029722,(5:0.007485532,(4:0.01759768,((8:0.0147896136,9:0.008052206):0.004834786,7:0.013739252):0.01601299):0.006749572):0.0001967246):0.0003999705,(3:0.01999778,(1:0.1003357,2:0.01308662):0.008328293):0.05124223):0.001841097):0.00730885):0.0021865029);
tree gen.471 = [&U] ((11:0.009532792,13:0.002690321):0.004470696,((((((5:0.006146733,(((8:0.007091021,9:0.0108768094):0.003937154,7:0.0120637238):0.01782112,4:0.0200293):0.001817438):0.002013153,(3:0.01882712,(2:0.01925119,1:0.08520897):0.003601172):0.03424352):0.0006594896,6:0.009045132):0.004456002,10:0.015254173):0.0126333788,((12:0.004435089,(14:0.0150193759,((19:0.0144657718,18:0.0056787583):0.006623498,17:0.0070469959):0.001927674):0.002094734):0.0003836427,16:0.0147471581):0.0002624822):0.0009262602,15:0.018165019):0.0001687145);
tree gen.472 = [&U] (((19:0.02074308937,18:0.0057649112):0.002612258,(14:0.0123686304,(17:0.0078445991,((15:0.011870595,16:0.0143246597):0.0003309504,12:0.004350299):0.0004564748):0.000277679):0.0004537619):0.0032031155,((13:0.00389728,(10:0.021401766,(((5:0.005672628,((7:0.0112918637,(8:0.009204928,9:0.009124631):0.002128223):0.01744336,4:0.01404336):0.001572993):0.002374605,(3:0.01350609,(1:0.08420562,2:0.01637884):0.007028682):0.04251131):0.001188948,6:0.009755436):0.002417519):0.008321586):0.0003088212,11:0.002668343):0.001353733);
tree gen.473 = [&U] ((((17:0.0114170606,(19:0.01925791318,18:0.008266624555):0.005577978):0.0056075641,((14:0.0140287821,16:0.01618877):0.0009446305,15:0.008930489):0.0012237927):0.0007044653,12:0.004060231):8.872161e-05,((10:0.024101928,(((5:0.005531087,((7:0.014807161,(8:0.013043504,9:0.01041332839):0.005665185):0.01899652,4:0.01562683):0.0006231948):0.004714897,6:0.008973384):0.001118066,(3:0.02076544,(1:0.07895778,2:0.01183579):0.00640907):0.05174326):0.006353671):0.006989662,(13:0.005169891,11:0.005502218):0.0005997581):0.0011060707);
tree gen.474 = [&U] (12:0.007774465,((11:0.006027683,13:0.004929372):0.001690509,(((14:0.0263192924,(15:0.0060023771,((((7:0.008216121,(9:0.014152825,8:0.011442212):0.0009954041):0.01806128,(6:0.01524206,(((3:0.01708357,(2:0.01379786,1:0.06872441):0.003006464):0.04698665,4:0.01158065):0.00067707,5:0.005449452):0.001619487):0.0003068961):0.0006878551,10:0.013933465):0.004325328,17:0.0080545746):0.00220248316):0.00218382):0.0007209836,(19:0.0092022556,18:0.0097185451):0.005686226):9.029547e-05,16:0.01748091):0.0026365528):0.0001120936);
tree gen.475 = [&U] ((12:0.003097927,((17:0.0078754987,(19:0.0188757511,18:0.0025087058):0.007513997):0.0003145701,(14:0.0145306872,(15:0.0099262507,16:0.0184058958):0.001768939):0.0004560409):0.0003383994):0.0017782734,((13:0.001854533,11:0.005159056):0.001114096,(10:0.024920008,(((7:0.012530572,(9:0.0104686548,8:0.00962829):0.003498456):0.01713314,(3:0.02294394,(1:0.1030116,2:0.0115272):0.006521614):0.03837152):0.002739151,((5:0.004851356,4:0.01980905):0.0001420309,6:0.01003947):0.001050713):0.005073859):0.01218261):0.001763946);
tree gen.476 = [&U] (((10:0.02071366294,((((7:0.0109388204,(9:0.010929129,8:0.0173820123):0.004322284):0.01938603,4:0.01476641):0.004887307,(3:0.02222838,(1:0.06842493,2:0.01078435):0.01142797):0.05077429):0.004196938,(6:0.01651925,5:0.009053885):0.000605873):0.002420654):0.003997959,(13:0.005651949,11:0.008832322):0.00103524):0.0013470971,((16:0.0256604,12:0.008050143):0.001294665,(((17:0.0124822544,(19:0.01916767191,18:0.0043472637):0.001853468):0.0050815219,15:0.01500324797):0.0005763834,14:0.0237446289):7.961119e-05):0.002519287);
tree gen.477 = [&U] ((13:0.003628227,(((4:0.01380352,(((3:0.01645435,(2:0.01768199,1:0.08976653):0.006911942):0.04030216,(7:0.0087678431,(9:0.008410318,8:0.007800361):0.0008393049):0.02588849):0.001204973,(6:0.01446035,5:0.004872431):0.003112561):0.001276444):0.003577767,10:0.0179320665):0.004832375,11:0.004063121):0.0006423072):0.001058921,(12:0.0054257452,(((((19:0.0143935933,18:0.0056276522):0.003080153,17:0.008976958):0.001988858,16:0.01569186168):0.0003772844,14:0.01350202839):0.003799374,15:0.010779696):0.001024445):3.954614e-05);
tree gen.478 = [&U] (((13:0.004357942,11:0.002434269):0.001374072,(((6:0.007555757,((3:0.02523999,(1:0.07659526,2:0.01319928):0.006111288):0.036056434,(7:0.0132145021,(9:0.0090106149,8:0.0154876704):0.0006048097):0.01789631):0.001695131):0.001237573,(4:0.01706884,5:0.006625606):0.00106675):0.002743777,10:0.020098369):0.01123532):0.00118701,(((15:0.009435901,((18:0.011253587,19:0.01752799345):0.0006423864,(17:0.00811274473,16:0.01457744):0.0003258673):0.0003683701):0.001696557,14:0.014729616):0.003232713,12:0.007564423):0.0005001847);
tree gen.479 = [&U] (14:0.01537708385,(((((11:0.00325941,13:0.003877172):0.001177807,(((4:0.01736505,(((3:0.02680609,(2:0.01872344,1:0.07965568):0.005172717):0.03869914,6:0.01084021):0.00158364,5:0.004438145):0.001461045):0.000828887,((9:0.01015962,8:0.008835023):0.0013781287,7:0.005047816):0.02369583):0.004606639,10:0.0167848888):0.002838189):0.0011367346,15:0.0134614686):0.0008948784,(17:0.0058326607,(12:0.0088572234,16:0.01923522):6.54606e-05):0.0005743854):9.219564e-05,(19:0.0239552015,18:0.00852504286):0.0057141576):0.0004322251);
tree gen.480 = [&U] (((((14:0.01044259877,16:0.01592751):0.001870406,12:0.006250935):0.00212007,(17:0.0072676012,(19:0.0210221279,18:0.00423949644):0.007950847):0.0042343979):0.001690021,15:0.0114527):0.002033789,((11:0.008473435,13:0.002541699):0.0004049309,(10:0.016044982,(5:0.007803752,(6:0.01099405,(((3:0.01608458,(1:0.07942072,2:0.00936806):0.00990483):0.03950613,(7:0.0076952213,(9:0.0077424919,8:0.0116883308):0.0004221581):0.02346293):0.001587175,4:0.02338989):0.0001122199):0.0006334816):0.0009345462):0.005059543):0.0009837212);
tree gen.481 = [&U] (((15:0.010319142,(((19:0.02310609457,18:0.00319308951):0.005730118,17:0.008549243):0.0006857698,(16:0.0132328,14:0.01485611394):0.0013823368):0.0006920756):0.002429781,12:0.003022769):0.0007755095,(11:0.005863227,(13:0.003518343,(10:0.0140890613,(((8:0.0085738998,9:0.0056130094):0.005041347,7:0.017116299):0.020555,((5:0.004614765,((3:0.02595305,(1:0.07393065,2:0.007099672):0.004943084):0.035932621,4:0.02529456):0.001600782):0.002458263,6:0.01001195):0.002060428):0.001982527):0.007532028):8.354405e-05):0.0004155323);
tree gen.482 = [&U] ((11:0.009629883,(13:0.005666,(10:0.020878246,(((6:0.01344358,(5:0.004470681,(7:0.008529735,(8:0.0120542365,9:0.013756922):0.002180203):0.01911125):0.003321739):0.0005691403,(3:0.01633492,(1:0.0766014,2:0.01207228):0.008845492):0.03507171):0.0007515705,4:0.02794162):0.001434421):0.01026908):0.001970813):0.002214681,((16:0.01193001,14:0.01805502683):0.001046431,(((17:0.0108585915,(19:0.01968060725,18:0.014551932):0.002979622):0.003147401,12:0.004023854):0.0010997537,15:0.01638599622):0.0007313484):0.0066500618);
tree gen.483 = [&U] (((13:0.003337555,11:0.003343972):0.0007005895,(10:0.018805552,(5:0.007051622,(4:0.01775764,(((3:0.02375262,(1:0.09862433,2:0.02013151):0.003599611):0.03437522,(7:0.015021263,(9:0.0077325337,8:0.018904641):0.0005052093):0.01619842):0.002974849,6:0.01086661):0.0008279991):0.001172556):0.00335094):0.00671127):0.0006769751,(((15:0.0147117989,(14:0.0121417726,16:0.0193634062):0.001058603):0.003337625,(17:0.0067793196,(19:0.01970457841,18:0.01156919469):0.005181273):0.002991451):0.0006648156,12:0.00623026):0.0023716025);
tree gen.484 = [&U] ((((16:0.01084119,14:0.0157928224):0.0024089781,12:0.0079421576):0.0002482191,(15:0.00907671,(17:0.005753451,(19:0.015545968,18:0.0063141091):0.00385171):0.003679315):0.0001540948):0.001823329,((13:0.002291109,11:0.00369878):0.003162205,(10:0.0194832724,(((3:0.01832063,(1:0.07792279,2:0.01617184):0.005984157):0.03739704,6:0.008645095):0.0001653646,(4:0.01667917,(5:0.007074703,(7:0.0081220662,(9:0.0039564816,8:0.009564889):0.00150197):0.02158513):0.000331801):0.001751531):0.004420903):0.01030877):0.00222202);
tree gen.485 = [&U] ((((((7:0.0109952418,(8:0.0127675823,9:0.0051787231):0.0006211555):0.01827449,(5:0.005515437,(((3:0.01756745,(1:0.06918332,2:0.01733273):0.00689557):0.0429434,4:0.01486817):0.002255393,6:0.009221509):0.0005081704):0.0003687394):0.005288678,10:0.014858293):0.006073582,13:0.00293915):0.0004063522,11:0.004121448):0.0015601114,((12:0.00620189,17:0.0102697608):0.0001939267,(14:0.01539056647,(((18:0.01248401409,19:0.01579186885):0.006759277,16:0.01876207):0.0002505294,15:0.008495885):0.001063695):0.001036735):0.002295082);
tree gen.486 = [&U] ((11:0.007728811,(13:0.002849937,(((((5:0.009790471,6:0.01598139):0.001245408,(3:0.01980306,(1:0.08205888,2:0.01855861):0.006840832):0.03636714):0.0001285952,4:0.01747775):0.00152078,(7:0.014405241,(8:0.0083431589,9:0.0070202754):0.002734487):0.01999201):0.002888669,10:0.021185652):0.006775688):0.0001890992):0.001500418,((16:0.01656715,(((17:0.0056769302,(18:0.0063156145,19:0.01929257063):0.00184422):0.0007712356,12:0.006491345):0.0039750994,15:0.0126488768):0.0006214093):0.0008220225,14:0.0155833555):0.0059185709);
tree gen.487 = [&U] (16:0.01449758,(((15:0.0094785274,14:0.016752182):0.0002857627,(12:0.0026410934,(17:0.0048212012,(19:0.01305690527,18:0.0052272219):0.001632656):0.0005094155):0.001828588):0.0001871974,((11:0.003775034,13:0.003028613):0.001689594,(10:0.011928044,((((6:0.01176652,4:0.01052475):0.0009964799,5:0.00751239):0.001410341,(3:0.01943654,(1:0.0615806,2:0.01373554):0.003674156):0.044277554):0.000149932,((8:0.00839507,9:0.010471486):0.001816094,7:0.0078099218):0.01567528):0.00339378):0.008417179):0.00286513163):0.002161018);
tree gen.488 = [&U] ((11:0.006547998,(13:0.002283324,(10:0.0154525792,(((4:0.010339,((7:0.0122280945,8:0.01374318):0.0003413935,9:0.014230205):0.02301548):0.00503706,(3:0.0280961,(1:0.08981327,2:0.009206399):0.003125579):0.04923205):0.0002925412,(5:0.004737377,6:0.003825811):0.0008439275):0.001102593):0.005840184):0.001159052):0.000298752,(((15:0.015984417,(17:0.0063106132,(19:0.0126246341,18:0.0079448115):0.004092863):0.001506307):0.0009842152,12:0.005066948):0.002987784,(14:0.0128876162,16:0.0138299):0.00434603):0.00120663941);
tree gen.489 = [&U] (((13:0.004581803,11:0.00484276):0.0002683505,(10:0.0168408737,((5:0.00774437,(4:0.01756096,6:0.01002078):0.002426351):8.733822e-05,((7:0.0065274581,(9:0.008500123,8:0.0078458433):0.0014671713):0.02135461,(3:0.02384825,(1:0.0840173,2:0.0129681):0.007893134):0.035543491):0.00166231):0.005244879):0.006694854):0.00112499688,(((18:0.011278453,19:0.0157079866):0.002314723,17:0.0030365524):0.002638332,((12:0.01038075,(15:0.0105663464,14:0.0065772219):0.0003521609):0.0002431362,16:0.0159933658):0.0005102367):0.001532283);
tree gen.490 = [&U] (((15:0.013909734,(12:0.008305973,14:0.017200326):0.001064996):0.00093244116,(((18:0.005269829,19:0.0203561868):0.003262542,17:0.011243935):0.001348941,16:0.0155059974):0.001355066):0.0037366929,((10:0.023457745,((6:0.01504178,(3:0.01999791,(1:0.07890645,2:0.01158779):0.01013231):0.03836795):0.001199978,((4:0.02328104,5:0.007047891):0.0001681673,((9:0.0141184828,8:0.017379176):0.001153324,7:0.0059267809):0.02192484):0.003486177):0.007951739):0.009699573,(13:0.002075697,11:0.004076933):0.0002382348):0.000831453);
tree gen.491 = [&U] ((((((5:0.004379472,((7:0.0112734641,(8:0.008187792,9:0.00828117204):0.001145624):0.01822494,4:0.01850344):0.0023397):0.002510514,6:0.007626178):0.0004232411,(3:0.02165895,(1:0.08003688,2:0.011546):0.01058155):0.04832551):0.00548046,10:0.0233165629):0.00564419,(13:0.005614593,11:0.005883034):0.0003725146):0.003018328,((15:0.0127641612,((17:0.0099884248,(12:0.008411939,(19:0.0190503438,18:0.0115147499):0.002562732):0.0009659661):0.0037684256,14:0.0140084337):0.0003475299):0.000515908,16:0.01504663):0.0003667302);
tree gen.492 = [&U] (((10:0.024148252,(((5:0.005096213,(4:0.02217506,(7:0.013143755,(8:0.008542501,9:0.0078937428):0.0009658454):0.01454782):0.001150512):0.001652413,6:0.01034337):6.937368e-05,(3:0.02291613,(1:0.07560079,2:0.01230572):0.006297724):0.045790721):0.004071621):0.006795781,(11:0.00511055,13:0.00340822):0.0002196493):0.0005420314,((16:0.0100789,14:0.01407490824):0.002253856,(12:0.005064769,(15:0.0227650291,((18:0.0057422108,19:0.01745663867):0.001463323,17:0.0140942104):0.001517553):0.00430921641):0.002624678):0.00281379422);
tree gen.493 = [&U] (((13:0.005426129,((((6:0.009168559,4:0.01516542):0.0007219253,5:0.0055213):0.001104059,((3:0.01984702,(1:0.07941294,2:0.008057931):0.005500588):0.03645191,(7:0.0070767047,(8:0.0108276,9:0.00831203311):0.0034208827):0.01813802):0.001897078):0.002637425,10:0.01831074012):0.003603749):0.0005677761,11:0.004514141):0.0001163818,(15:0.0127087745,(14:0.0075566717,(16:0.015116895,(((19:0.0189251243,18:0.00200835975):0.003240044,17:0.00662640153):0.0005880274,12:0.002719689):0.0001874218):0.0002218571):0.0007169891):0.0021517665);
tree gen.494 = [&U] ((((18:0.0062405856,19:0.02360329544):0.004026322,((12:0.006165807,(14:0.0229889602,16:0.01443303):0.001264):0.0001370202,15:0.01133633):0.0022072003):0.0007082483,17:0.004829015):0.003413411,(11:0.003764784,(13:0.001520066,(10:0.016786305,((6:0.01475752,((9:0.01008308139,(7:0.0103682223,8:0.010495998):0.0002103853):0.01316077,(5:0.007922229,4:0.01163188):0.001551781):0.002279739):0.001049175,(3:0.01648383,(1:0.08481416,2:0.0109375):0.002488092):0.03095791):0.00149014):0.009912701):0.0003861451):0.00321095798);
tree gen.495 = [&U] (((((17:0.00620358753,(18:0.0075137714,19:0.01856431634):0.003128185):0.0020164084,16:0.0200426):5.725797e-05,12:0.003972063):0.005848662,(14:0.02109880059,15:0.013455451):0.0004126431):0.00224828348,((10:0.014213988,((5:0.007901144,((7:0.0076692701,(8:0.011444422,9:0.0108155886):0.0002723655):0.0211768,4:0.01291246):0.001350329):0.001302981,(6:0.0143784,(3:0.02554566,(1:0.09389739,2:0.01188743):0.009102578):0.044303596):3.599046e-05):0.002113343):0.008537783,(13:0.001692943,11:0.004032055):9.252056e-05):0.0008294992);
tree gen.496 = [&U] (((11:0.003323256,13:0.001465321):0.003888308,(10:0.0289412063,(((4:0.02158011,5:0.004818593):0.001056037,6:0.01665648):0.0007079713,((3:0.0147978,(2:0.0155108,1:0.07217371):0.007841929):0.041392195,((8:0.0086696071,9:0.00433459689):0.0017637381,7:0.007961426):0.01504302):0.001285172):0.00281252):0.007109726):0.0017639004,(14:0.0192127967,((16:0.01517624,(12:0.00818043,((18:0.0054569807,19:0.0178393223):0.005629116,17:0.00512880321):0.0017065296):0.0002719499):0.00101238863,15:0.013461249):0.0003829837):0.0002795151);
tree gen.497 = [&U] (((10:0.014248847,(4:0.01741421,(5:0.01059137,(((3:0.01556528,(1:0.07602128,2:0.009703003):0.006009254):0.04499846,(7:0.0095164717,(8:0.0158159971,9:0.0121364431):0.0001637147):0.01158469):0.004617006,6:0.009489232):0.0002505386):0.001944059):0.00213573):0.007514694,(11:0.005541805,13:0.005638587):0.002814356):0.0006464938,(16:0.01690183,((((18:0.0091691911,19:0.0203690082):0.002483336,(17:0.007353179,14:0.01893242292):0.0005697139):0.00098409758,12:0.003293484):0.0002950929,15:0.0105309833):0.0006724088):0.001350553);
tree gen.498 = [&U] (15:0.009606896,((((((5:0.004025654,(4:0.01998249,(((8:0.0190705758,9:0.0075127997):0.00205557617,7:0.009058837):0.01895497,((2:0.0116133,1:0.10471):0.008843597,3:0.01693473):0.04580479):0.001907527):0.0008360011):0.001567995,6:0.01383139):0.00279119,10:0.0195774569):0.007285993,(13:0.004746905,11:0.005486588):0.0003914081):0.0021155483,((17:0.00720374,16:0.02109547):0.003005215,(19:0.0270930643,18:0.0111049389):0.009220963):0.0005211587):9.284937e-05,(12:0.007324577,14:0.0157734341):0.00140300916):0.0003204428);
tree gen.499 = [&U] ((13:0.005449297,11:0.006021134):0.0002480706,(((10:0.0207506485,((6:0.00580328,((3:0.01821062,(1:0.08581385,2:0.01375239):0.008252982):0.04555194,((7:0.0113311007,(9:0.0065083451,8:0.0109631187):0.0009851485):0.01868904,4:0.01907285):0.003311077):0.001249376):0.0009206968,5:0.00611929):0.001652763):0.007036009,((((16:0.0196567,17:0.009687446):0.0003654126,(18:0.0062453303,19:0.01839928):0.007390207):0.00151204,15:0.0102401097):0.0003188356,14:0.012940062):0.0014208772):0.00054218681,12:0.004900782):0.001078294);
end;
