# Supplementary material for: Phylogenomics and classification of Cactaceae based on hundreds of nuclear genes
Source: Plant Syst Evol. 2025 Aug 11;311(5):28. doi: 10.1007/s00606-025-01948-z (PMC12339657; doi:10.1007/s00606-025-01948-z)
Supplement: Supplementary file 4 — Online Resource 4: Containing alignments and RAxML gene trees for all included loci and all phylogenetic datasets (ZIP 10372 KB) [file 606_2025_1948_MOESM4_ESM.zip › de Vos et al_ESM_4/ESM_data_bucky/6295_consensus.mafft.fastabuckytrees_pruned.in]

translate
1 0_Anacampserotaceae_P9315,
2 0_Anacampserotaceae_P9319,
3 0_Anacampserotaceae_P9321,
4 1a_Pereskioideae-Leu_P4619,
5 1b_Pereskioideae-ss_P4637,
6 1b_Pereskioideae-ss_S7212,
7 2a_Opuntioideae-Opuntieae_P4585,
8 2b_Opuntioideae-Cylindropuntieae_P9253,
9 2c_Opuntioideae-Pterocacteae_P4571,
10 3_Maihuenioideae_S5849,
11 4_Blossfeldioideae_P8439,
12 5a_Cactoideae-Lymanbensonieae_P9185,
13 5b_Cactoideae-Copiapoeae_P8881,
14 5c_Cactoideae-Cacteae_P9261,
15 5d_Cactoideae-Phyllocacteae_P9255,
16 5e_Cactoideae-Fraileeae_P9233,
17 5f_Cactoideae-Rhipsalideae_P4563,
18 5g_Cactoideae-Notocacteae_P5169,
19 5h_Cactoideae-Cereeae_P9183;
(((((((((((1,(2,3)),((4,6),10)),5),((7,9),8)),11),17),13),18),16),(14,15)),12,19); 6
(((((((((((1,(2,3)),((4,6),10)),5),((7,9),8)),11),17),(13,16)),18),14),12),15,19); 5
(((((((((((1,(2,3)),((4,6),10)),5),((7,9),8)),11),17),13),(16,18)),12),14),15,19); 5
(((((((((((1,(2,3)),((4,6),10)),5),((7,9),8)),11),17),18),(13,16)),15),14),12,19); 5
((((((((((((1,(2,3)),((4,6),10)),5),((7,9),8)),17),11),13),16),18),14),15),12,19); 4
((((((((((((1,(2,3)),((4,6),10)),5),((7,9),8)),17),11),13),18),16),15),14),12,19); 4
(((((((((((1,(2,3)),((4,6),10)),5),((7,9),8)),11),17),13),(16,18)),12),15),14,19); 4
(((((((((((1,(2,3)),((4,6),10)),5),((7,9),8)),11),17),13),(16,18)),14),15),12,19); 4
(((((((((((1,(2,3)),((4,6),10)),5),((7,9),8)),11),17),16),13),18),(12,14)),15,19); 4
(((((((((((1,(2,3)),((4,6),10)),5),((7,9),8)),17),11),(16,18)),13),14),15),12,19); 4
(((((((((((1,(2,3)),((4,6),10)),5),((7,9),8)),17),11),13),18),16),(14,15)),12,19); 4
((((((((((1,(2,3)),((4,6),10)),5),((7,9),8)),11),17),((13,16),18)),14),15),12,19); 4
((((((((((1,(2,3)),((4,6),10)),5),((7,9),8)),11),17),(13,16)),18),15),(12,14),19); 4
((((((((((1,(2,3)),((4,6),10)),5),((7,9),8)),11),17),(16,18)),13),14),(12,15),19); 4
(((((((((1,(2,3)),((4,6),10)),5),((7,9),8)),11),17),((13,16),18)),15),(12,14),19); 4
(((((((((((1,(2,3)),((4,6),10)),5),((7,9),8)),11),17),(13,16)),18),12),14),15,19); 3
(((((((((((1,(2,3)),((4,6),10)),5),((7,9),8)),11),17),(13,18)),16),15),14),12,19); 3
(((((((((((1,(2,3)),((4,6),10)),5),((7,9),8)),11),17),(16,18)),13),15),12),14,19); 3
(((((((((((1,(2,3)),((4,6),10)),5),((7,9),8)),11),17),15),16),(13,18)),12),14,19); 3
(((((((((((1,(2,3)),((4,6),10)),5),((7,9),8)),11),17),18),(13,16)),12),14),15,19); 3
(((((((((((1,(2,3)),((4,6),10)),5),((7,9),8)),11),17),18),13),16),(14,15)),12,19); 3
(((((((((((1,(2,3)),((4,6),10)),5),((7,9),8)),11),17),18),16),13),15),(12,14),19); 3
(((((((((((1,(2,3)),((4,6),10)),5),((7,9),8)),17),11),(16,18)),13),15),14),12,19); 3
(((((((((((1,(2,3)),((4,6),10)),5),((7,9),8)),17),11),18),16),13),(14,15)),12,19); 3
((((((((((1,(2,3)),((4,6),10)),5),((7,9),8)),11),17),((13,16),18)),12),14),15,19); 3
((((((((((1,(2,3)),((4,6),10)),5),((7,9),8)),11),17),((13,16),18)),15),12),14,19); 3
((((((((((1,(2,3)),((4,6),10)),5),((7,9),8)),11),17),(13,(16,18))),15),14),12,19); 3
((((((((((1,(2,3)),((4,6),10)),5),((7,9),8)),11),17),(13,16)),18),(12,14)),15,19); 3
((((((((((1,(2,3)),((4,6),10)),5),((7,9),8)),11),17),(13,16)),18),(14,15)),12,19); 3
((((((((((1,(2,3)),((4,6),10)),5),((7,9),8)),11),17),(13,18)),16),14),(12,15),19); 3
((((((((((1,(2,3)),((4,6),10)),5),((7,9),8)),11),17),(16,18)),13),(14,15)),12,19); 3
((((((((((1,(2,3)),((4,6),10)),5),((7,9),8)),11),17),(16,18)),13),12),(14,15),19); 3
((((((((((1,(2,3)),((4,6),10)),5),((7,9),8)),11),17),13),(16,18)),(12,15)),14,19); 3
((((((((((1,(2,3)),((4,6),10)),5),((7,9),8)),11),17),13),(16,18)),(14,15)),12,19); 3
((((((((((1,(2,3)),((4,6),10)),5),((7,9),8)),11),17),15),((13,16),18)),14),12,19); 3
((((((((((1,(2,3)),((4,6),10)),5),((7,9),8)),17),11),(13,16)),18),(12,14)),15,19); 3
(((((((((1,(2,3)),((4,6),10)),5),((7,9),8)),11),17),((13,16),18)),(14,15)),12,19); 3
(((((((((1,(2,3)),((4,6),10)),5),((7,9),8)),11),17),(13,(16,18))),14),(12,15),19); 3
(((((((((1,(2,3)),((4,6),10)),5),((7,9),8)),11),17),(13,16)),18),((12,15),14),19); 3
(((((((((1,(2,3)),((4,6),10)),5),((7,9),8)),11),17),(13,18)),16),((12,15),14),19); 3
(((((((((1,(2,3)),((4,6),10)),5),((7,9),8)),11),17),(16,18)),13),((12,15),14),19); 3
(((((((((1,(2,3)),((4,6),10)),5),((7,9),8)),11),17),13),(16,18)),((12,14),15),19); 3
(((((((((1,(2,3)),((4,6),10)),5),((7,9),8)),11),17),15),((13,18),16)),(12,14),19); 3
(((((((((1,(2,3)),((4,6),10)),5),((7,9),8)),11),17),18),(13,16)),((12,14),15),19); 3
((((((((((((1,(2,3)),((4,6),10)),5),((7,9),8)),11),17),16),13),18),12),14),15,19); 2
((((((((((((1,(2,3)),((4,6),10)),5),((7,9),8)),11),17),18),13),16),15),12),14,19); 2
((((((((((((1,(2,3)),((4,6),10)),5),((7,9),8)),11),17),18),16),13),12),14),15,19); 2
((((((((((((1,(2,3)),((4,6),10)),5),((7,9),8)),11),17),18),16),13),15),14),12,19); 2
((((((((((((1,(2,3)),((4,6),10)),5),((7,9),8)),17),11),13),16),18),15),12),14,19); 2
((((((((((((1,(2,3)),((4,6),10)),5),((7,9),8)),17),11),13),16),18),15),14),12,19); 2
((((((((((((1,(2,3)),((4,6),10)),5),((7,9),8)),17),11),13),18),16),15),12),14,19); 2
((((((((((((1,(2,3)),((4,6),10)),5),((7,9),8)),17),11),16),18),13),12),14),15,19); 2
((((((((((((1,2),3),((4,6),10)),5),((7,9),8)),11),17),13),(16,18)),15),14),12,19); 2
(((((((((((1,(2,3)),((4,6),10)),5),((7,9),8)),11),17),(13,16)),18),12),15),14,19); 2
(((((((((((1,(2,3)),((4,6),10)),5),((7,9),8)),11),17),(13,16)),18),14),15),12,19); 2
(((((((((((1,(2,3)),((4,6),10)),5),((7,9),8)),11),17),(13,16)),18),15),14),12,19); 2
(((((((((((1,(2,3)),((4,6),10)),5),((7,9),8)),11),17),(13,18)),16),12),15),14,19); 2
(((((((((((1,(2,3)),((4,6),10)),5),((7,9),8)),11),17),(16,18)),13),14),12),15,19); 2
(((((((((((1,(2,3)),((4,6),10)),5),((7,9),8)),11),17),13),(16,18)),14),12),15,19); 2
(((((((((((1,(2,3)),((4,6),10)),5),((7,9),8)),11),17),13),16),18),(14,15)),12,19); 2
(((((((((((1,(2,3)),((4,6),10)),5),((7,9),8)),11),17),13),16),18),14),(12,15),19); 2
(((((((((((1,(2,3)),((4,6),10)),5),((7,9),8)),11),17),13),18),16),(12,14)),15,19); 2
(((((((((((1,(2,3)),((4,6),10)),5),((7,9),8)),11),17),16),(13,18)),12),14),15,19); 2
(((((((((((1,(2,3)),((4,6),10)),5),((7,9),8)),11),17),16),(13,18)),15),12),14,19); 2
(((((((((((1,(2,3)),((4,6),10)),5),((7,9),8)),11),17),16),13),18),15),(12,14),19); 2
(((((((((((1,(2,3)),((4,6),10)),5),((7,9),8)),11),17),16),18),13),(12,15)),14,19); 2
(((((((((((1,(2,3)),((4,6),10)),5),((7,9),8)),11),17),18),13),16),14),(12,15),19); 2
(((((((((((1,(2,3)),((4,6),10)),5),((7,9),8)),17),11),(13,16)),18),15),14),12,19); 2
(((((((((((1,(2,3)),((4,6),10)),5),((7,9),8)),17),11),13),(16,18)),15),12),14,19); 2
(((((((((((1,(2,3)),((4,6),10)),5),((7,9),8)),17),11),13),18),16),(12,14)),15,19); 2
(((((((((((1,(2,3)),((4,6),10)),5),((7,9),8)),17),11),13),18),16),14),(12,15),19); 2
(((((((((((1,(2,3)),((4,6),10)),5),((7,9),8)),17),11),16),18),13),12),(14,15),19); 2
(((((((((((1,(2,3)),((4,6),10)),5),((7,9),8)),17),11),16),18),13),15),(12,14),19); 2
(((((((((((1,(2,3)),((4,6),10)),5),((7,9),8)),17),11),18),(13,16)),15),14),12,19); 2
(((((((((((1,2),3),((4,6),10)),5),((7,9),8)),11),17),(13,(16,18))),15),14),12,19); 2
((((((((((1,(2,3)),((4,6),10)),5),((7,9),8)),11),17),((13,18),16)),12),15),14,19); 2
((((((((((1,(2,3)),((4,6),10)),5),((7,9),8)),11),17),(13,(16,18))),12),14),15,19); 2
((((((((((1,(2,3)),((4,6),10)),5),((7,9),8)),11),17),(13,(16,18))),12),15),14,19); 2
((((((((((1,(2,3)),((4,6),10)),5),((7,9),8)),11),17),(13,(16,18))),14),15),12,19); 2
((((((((((1,(2,3)),((4,6),10)),5),((7,9),8)),11),17),(13,18)),16),(14,15)),12,19); 2
((((((((((1,(2,3)),((4,6),10)),5),((7,9),8)),11),17),13),(16,18)),12),(14,15),19); 2
((((((((((1,(2,3)),((4,6),10)),5),((7,9),8)),11),17),13),(16,18)),14),(12,15),19); 2
((((((((((1,(2,3)),((4,6),10)),5),((7,9),8)),11),17),15),(13,(16,18))),12),14,19); 2
((((((((((1,(2,3)),((4,6),10)),5),((7,9),8)),11),17),15),(13,(16,18))),14),12,19); 2
((((((((((1,(2,3)),((4,6),10)),5),((7,9),8)),11),17),18),(13,16)),(12,15)),14,19); 2
((((((((((1,(2,3)),((4,6),10)),5),((7,9),8)),11),17),18),(13,16)),(14,15)),12,19); 2
((((((((((1,(2,3)),((4,6),10)),5),((7,9),8)),11),17),18),(13,16)),14),(12,15),19); 2
((((((((((1,(2,3)),((4,6),10)),5),((7,9),8)),17),11),((13,18),16)),12),15),14,19); 2
((((((((((1,(2,3)),((4,6),10)),5),((7,9),8)),17),11),((13,18),16)),15),12),14,19); 2
((((((((((1,(2,3)),((4,6),10)),5),((7,9),8)),17),11),(13,16)),18),(14,15)),12,19); 2
((((((((((1,(2,3)),((4,6),10)),5),((7,9),8)),17),11),13),(16,18)),15),(12,14),19); 2
((((((((((1,(2,3)),((4,6),10)),5),((7,9),8)),17),11),18),13),16),((12,15),14),19); 2
((((((((((1,(2,3)),((4,6),10)),5),((7,9),8)),17),11),18),13),16),(12,(14,15)),19); 2
((((((((((1,(2,3)),((4,6),10)),5),((7,9),8)),17),11),18),16),13),((12,14),15),19); 2
(((((((((1,(2,3)),((4,6),10)),5),((7,9),8)),11),17),((13,18),16)),15),(12,14),19); 2
(((((((((1,(2,3)),((4,6),10)),5),((7,9),8)),11),17),(13,(16,18))),15),(12,14),19); 2
(((((((((1,(2,3)),((4,6),10)),5),((7,9),8)),11),17),15),((13,16),18)),(12,14),19); 2
(((((((((1,(2,3)),((4,6),10)),5),((7,9),8)),11),17),16),(13,18)),(12,(14,15)),19); 2
(((((((((1,(2,3)),((4,6),10)),5),((7,9),8)),17),11),((13,16),18)),(12,14)),15,19); 2
(((((((((1,(2,3)),((4,6),10)),5),((7,9),8)),17),11),((13,16),18)),12),(14,15),19); 2
(((((((((1,(2,3)),((4,6),10)),5),((7,9),8)),17),11),(13,16)),18),((12,15),14),19); 2
(((((((((1,(2,3)),((4,6),10)),5),((7,9),8)),17),11),(13,16)),18),(12,(14,15)),19); 2
(((((((((1,(2,3)),((4,6),10)),5),((7,9),8)),17),11),(13,18)),16),((12,15),14),19); 2
(((((((((1,(2,3)),((4,6),10)),5),((7,9),8)),17),11),13),(16,18)),(12,(14,15)),19); 2
(((((((((1,(2,3)),((4,6),10)),5),((7,9),8)),17),11),18),(13,16)),((12,14),15),19); 2
(((((((((1,(2,3)),((4,6),10)),5),((7,9),8)),17),11),18),(13,16)),(12,(14,15)),19); 2
((((((((1,(2,3)),((4,6),10)),5),((7,9),8)),11),17),((13,18),16)),((12,14),15),19); 2
((((((((1,(2,3)),((4,6),10)),5),((7,9),8)),11),17),((13,18),16)),((12,15),14),19); 2
(((((((((((((1,2),3),((4,6),10)),5),((7,9),8)),11),17),13),18),16),12),15),14,19); 1
(((((((((((((1,2),3),((4,6),10)),5),((7,9),8)),11),17),13),18),16),14),15),12,19); 1
(((((((((((((1,2),3),((4,6),10)),5),((7,9),8)),11),17),16),18),13),15),14),12,19); 1
(((((((((((((1,2),3),((4,6),10)),5),((7,9),8)),17),11),13),16),18),15),12),14,19); 1
(((((((((((((1,3),2),((4,6),10)),5),((7,9),8)),11),17),13),16),18),12),14),15,19); 1
(((((((((((((1,3),2),((4,6),10)),5),((7,9),8)),11),17),13),18),16),14),15),12,19); 1
(((((((((((((1,3),2),((4,6),10)),5),((7,9),8)),17),11),16),13),18),12),15),14,19); 1
((((((((((((1,(2,3)),((4,6),10)),5),((7,9),8)),11),17),13),16),18),12),15),14,19); 1
((((((((((((1,(2,3)),((4,6),10)),5),((7,9),8)),11),17),13),16),18),14),12),15,19); 1
((((((((((((1,(2,3)),((4,6),10)),5),((7,9),8)),11),17),13),16),18),14),15),12,19); 1
((((((((((((1,(2,3)),((4,6),10)),5),((7,9),8)),11),17),13),18),16),12),14),15,19); 1
((((((((((((1,(2,3)),((4,6),10)),5),((7,9),8)),11),17),13),18),16),12),15),14,19); 1
((((((((((((1,(2,3)),((4,6),10)),5),((7,9),8)),11),17),13),18),16),14),15),12,19); 1
((((((((((((1,(2,3)),((4,6),10)),5),((7,9),8)),11),17),13),18),16),15),12),14,19); 1
((((((((((((1,(2,3)),((4,6),10)),5),((7,9),8)),11),17),13),18),16),15),14),12,19); 1
((((((((((((1,(2,3)),((4,6),10)),5),((7,9),8)),11),17),16),13),18),14),15),12,19); 1
((((((((((((1,(2,3)),((4,6),10)),5),((7,9),8)),11),17),16),18),13),12),14),15,19); 1
((((((((((((1,(2,3)),((4,6),10)),5),((7,9),8)),11),17),16),18),13),12),15),14,19); 1
((((((((((((1,(2,3)),((4,6),10)),5),((7,9),8)),11),17),16),18),13),15),12),14,19); 1
((((((((((((1,(2,3)),((4,6),10)),5),((7,9),8)),11),17),18),13),16),12),15),14,19); 1
((((((((((((1,(2,3)),((4,6),10)),5),((7,9),8)),11),17),18),13),16),14),15),12,19); 1
((((((((((((1,(2,3)),((4,6),10)),5),((7,9),8)),11),17),18),13),16),15),14),12,19); 1
((((((((((((1,(2,3)),((4,6),10)),5),((7,9),8)),11),17),18),16),13),14),12),15,19); 1
((((((((((((1,(2,3)),((4,6),10)),5),((7,9),8)),11),17),18),16),13),14),15),12,19); 1
((((((((((((1,(2,3)),((4,6),10)),5),((7,9),8)),17),11),13),16),18),12),15),14,19); 1
((((((((((((1,(2,3)),((4,6),10)),5),((7,9),8)),17),11),13),18),16),14),15),12,19); 1
((((((((((((1,(2,3)),((4,6),10)),5),((7,9),8)),17),11),16),13),18),14),15),12,19); 1
((((((((((((1,(2,3)),((4,6),10)),5),((7,9),8)),17),11),16),13),18),15),12),14,19); 1
((((((((((((1,(2,3)),((4,6),10)),5),((7,9),8)),17),11),16),13),18),15),14),12,19); 1
((((((((((((1,(2,3)),((4,6),10)),5),((7,9),8)),17),11),16),18),13),15),14),12,19); 1
((((((((((((1,(2,3)),((4,6),10)),5),((7,9),8)),17),11),18),13),16),14),12),15,19); 1
((((((((((((1,(2,3)),((4,6),10)),5),((7,9),8)),17),11),18),13),16),15),12),14,19); 1
((((((((((((1,(2,3)),((4,6),10)),5),((7,9),8)),17),11),18),16),13),14),15),12,19); 1
((((((((((((1,(2,3)),((4,6),10)),5),(7,(8,9))),11),17),13),16),18),15),12),14,19); 1
((((((((((((1,2),3),((4,6),10)),5),((7,9),8)),11),17),(13,18)),16),12),14),15,19); 1
((((((((((((1,2),3),((4,6),10)),5),((7,9),8)),11),17),(16,18)),13),14),15),12,19); 1
((((((((((((1,2),3),((4,6),10)),5),((7,9),8)),11),17),13),16),18),12),(14,15),19); 1
((((((((((((1,2),3),((4,6),10)),5),((7,9),8)),11),17),16),(13,18)),14),12),15,19); 1
((((((((((((1,2),3),((4,6),10)),5),((7,9),8)),11),17),18),(13,16)),15),12),14,19); 1
((((((((((((1,2),3),((4,6),10)),5),((7,9),8)),11),17),18),16),13),14),(12,15),19); 1
((((((((((((1,2),3),((4,6),10)),5),((7,9),8)),17),11),16),13),18),(14,15)),12,19); 1
((((((((((((1,3),2),((4,6),10)),5),((7,9),8)),17),11),18),(13,16)),15),12),14,19); 1
(((((((((((1,(2,3)),((4,6),10)),5),((7,8),9)),11),17),13),16),18),(12,15)),14,19); 1
(((((((((((1,(2,3)),((4,6),10)),5),((7,8),9)),11),17),18),(13,16)),12),14),15,19); 1
(((((((((((1,(2,3)),((4,6),10)),5),((7,8),9)),11),17),18),13),16),(12,14)),15,19); 1
(((((((((((1,(2,3)),((4,6),10)),5),((7,8),9)),17),11),(16,18)),13),15),12),14,19); 1
(((((((((((1,(2,3)),((4,6),10)),5),((7,8),9)),17),11),13),18),16),(12,14)),15,19); 1
(((((((((((1,(2,3)),((4,6),10)),5),((7,9),8)),(11,17)),13),18),16),15),14),12,19); 1
(((((((((((1,(2,3)),((4,6),10)),5),((7,9),8)),11),17),(13,18)),16),14),12),15,19); 1
(((((((((((1,(2,3)),((4,6),10)),5),((7,9),8)),11),17),(16,18)),13),12),15),14,19); 1
(((((((((((1,(2,3)),((4,6),10)),5),((7,9),8)),11),17),(16,18)),13),14),15),12,19); 1
(((((((((((1,(2,3)),((4,6),10)),5),((7,9),8)),11),17),(16,18)),13),15),14),12,19); 1
(((((((((((1,(2,3)),((4,6),10)),5),((7,9),8)),11),17),13),(16,18)),15),14),12,19); 1
(((((((((((1,(2,3)),((4,6),10)),5),((7,9),8)),11),17),13),16),18),(12,15)),14,19); 1
(((((((((((1,(2,3)),((4,6),10)),5),((7,9),8)),11),17),13),16),18),15),(12,14),19); 1
(((((((((((1,(2,3)),((4,6),10)),5),((7,9),8)),11),17),13),18),16),(12,15)),14,19); 1
(((((((((((1,(2,3)),((4,6),10)),5),((7,9),8)),11),17),13),18),16),14),(12,15),19); 1
(((((((((((1,(2,3)),((4,6),10)),5),((7,9),8)),11),17),16),(13,18)),12),15),14,19); 1
(((((((((((1,(2,3)),((4,6),10)),5),((7,9),8)),11),17),16),(13,18)),14),12),15,19); 1
(((((((((((1,(2,3)),((4,6),10)),5),((7,9),8)),11),17),16),13),18),(14,15)),12,19); 1
(((((((((((1,(2,3)),((4,6),10)),5),((7,9),8)),11),17),16),13),18),14),(12,15),19); 1
(((((((((((1,(2,3)),((4,6),10)),5),((7,9),8)),11),17),16),18),13),12),(14,15),19); 1
(((((((((((1,(2,3)),((4,6),10)),5),((7,9),8)),11),17),18),(13,16)),12),15),14,19); 1
(((((((((((1,(2,3)),((4,6),10)),5),((7,9),8)),11),17),18),(13,16)),14),12),15,19); 1
(((((((((((1,(2,3)),((4,6),10)),5),((7,9),8)),11),17),18),13),16),(12,15)),14,19); 1
(((((((((((1,(2,3)),((4,6),10)),5),((7,9),8)),11),17),18),13),16),15),(12,14),19); 1
(((((((((((1,(2,3)),((4,6),10)),5),((7,9),8)),11),17),18),16),13),(12,14)),15,19); 1
(((((((((((1,(2,3)),((4,6),10)),5),((7,9),8)),11),17),18),16),13),14),(12,15),19); 1
(((((((((((1,(2,3)),((4,6),10)),5),((7,9),8)),17),11),(13,16)),18),12),15),14,19); 1
(((((((((((1,(2,3)),((4,6),10)),5),((7,9),8)),17),11),(13,16)),18),14),12),15,19); 1
(((((((((((1,(2,3)),((4,6),10)),5),((7,9),8)),17),11),(13,16)),18),15),12),14,19); 1
(((((((((((1,(2,3)),((4,6),10)),5),((7,9),8)),17),11),(13,18)),16),14),12),15,19); 1
(((((((((((1,(2,3)),((4,6),10)),5),((7,9),8)),17),11),(13,18)),16),15),14),12,19); 1
(((((((((((1,(2,3)),((4,6),10)),5),((7,9),8)),17),11),(16,18)),13),14),12),15,19); 1
(((((((((((1,(2,3)),((4,6),10)),5),((7,9),8)),17),11),13),(16,18)),15),14),12,19); 1
(((((((((((1,(2,3)),((4,6),10)),5),((7,9),8)),17),11),13),18),16),(12,15)),14,19); 1
(((((((((((1,(2,3)),((4,6),10)),5),((7,9),8)),17),11),13),18),16),12),(14,15),19); 1
(((((((((((1,(2,3)),((4,6),10)),5),((7,9),8)),17),11),15),(13,16)),18),14),12,19); 1
(((((((((((1,(2,3)),((4,6),10)),5),((7,9),8)),17),11),16),(13,18)),12),14),15,19); 1
(((((((((((1,(2,3)),((4,6),10)),5),((7,9),8)),17),11),16),(13,18)),12),15),14,19); 1
(((((((((((1,(2,3)),((4,6),10)),5),((7,9),8)),17),11),16),(13,18)),14),12),15,19); 1
(((((((((((1,(2,3)),((4,6),10)),5),((7,9),8)),17),11),16),(13,18)),14),15),12,19); 1
(((((((((((1,(2,3)),((4,6),10)),5),((7,9),8)),17),11),16),13),18),(14,15)),12,19); 1
(((((((((((1,(2,3)),((4,6),10)),5),((7,9),8)),17),11),16),13),18),14),(12,15),19); 1
(((((((((((1,(2,3)),((4,6),10)),5),((7,9),8)),17),11),16),13),18),15),(12,14),19); 1
(((((((((((1,(2,3)),((4,6),10)),5),((7,9),8)),17),11),16),18),13),(14,15)),12,19); 1
(((((((((((1,(2,3)),((4,6),10)),5),((7,9),8)),17),11),18),(13,16)),14),15),12,19); 1
(((((((((((1,(2,3)),((4,6),10)),5),((7,9),8)),17),11),18),13),15),(12,14)),16,19); 1
(((((((((((1,(2,3)),((4,6),10)),5),((7,9),8)),17),11),18),16),13),14),(12,15),19); 1
(((((((((((1,(2,3)),((4,6),10)),5),((7,9),8)),17),11),18),16),13),15),(12,14),19); 1
(((((((((((1,(2,3)),((4,6),10)),5),(7,(8,9))),11),17),13),18),16),15),(12,14),19); 1
(((((((((((1,(2,3)),((4,6),10)),5),(7,(8,9))),11),17),18),(13,16)),14),15),12,19); 1
(((((((((((1,(2,3)),((4,6),10)),5),(7,(8,9))),11),17),18),16),13),15),(12,14),19); 1
(((((((((((1,2),3),((4,6),10)),5),((7,8),9)),11),17),((13,18),16)),15),14),12,19); 1
(((((((((((1,2),3),((4,6),10)),5),((7,9),8)),(11,17)),13),18),16),(14,15)),12,19); 1
(((((((((((1,2),3),((4,6),10)),5),((7,9),8)),11),17),((13,18),16)),14),15),12,19); 1
(((((((((((1,2),3),((4,6),10)),5),((7,9),8)),11),17),(13,16)),18),(12,14)),15,19); 1
(((((((((((1,2),3),((4,6),10)),5),((7,9),8)),11),17),13),(16,18)),14),(12,15),19); 1
(((((((((((1,2),3),((4,6),10)),5),((7,9),8)),11),17),13),16),18),((12,15),14),19); 1
(((((((((((1,2),3),((4,6),10)),5),((7,9),8)),11),17),18),(13,16)),15),(12,14),19); 1
(((((((((((1,2),3),((4,6),10)),5),((7,9),8)),17),11),18),16),13),(12,(14,15)),19); 1
(((((((((((1,3),2),((4,6),10)),5),((7,8),9)),17),11),(13,(16,18))),14),15),12,19); 1
(((((((((((1,3),2),((4,6),10)),5),((7,9),8)),(11,17)),(16,18)),13),14),12),15,19); 1
(((((((((((1,3),2),((4,6),10)),5),((7,9),8)),(11,17)),13),(16,18)),14),12),15,19); 1
(((((((((((1,3),2),((4,6),10)),5),((7,9),8)),11),17),(13,(16,18))),15),14),12,19); 1
(((((((((((1,3),2),((4,6),10)),5),((7,9),8)),11),17),18),16),13),((12,15),14),19); 1
(((((((((((1,3),2),((4,6),10)),5),((7,9),8)),17),11),16),18),13),(12,(14,15)),19); 1
(((((((((((1,3),2),((4,6),10)),5),((7,9),8)),17),11),18),(13,16)),(12,14)),15,19); 1
((((((((((1,(2,3)),((4,6),10)),((7,9),8)),5),17),11),((13,16),18)),14),15),12,19); 1
((((((((((1,(2,3)),((4,6),10)),(5,((7,8),9))),11),17),16),13),18),14),(12,15),19); 1
((((((((((1,(2,3)),((4,6),10)),(5,((7,8),9))),17),11),16),18),13),12),(14,15),19); 1
((((((((((1,(2,3)),((4,6),10)),(5,((7,9),8))),17),11),16),(13,18)),14),12),15,19); 1
((((((((((1,(2,3)),((4,6),10)),5),((7,8),9)),(11,17)),(13,16)),18),15),14),12,19); 1
((((((((((1,(2,3)),((4,6),10)),5),((7,8),9)),11),17),13),(16,18)),15),(12,14),19); 1
((((((((((1,(2,3)),((4,6),10)),5),((7,8),9)),11),17),15),((13,18),16)),14),12,19); 1
((((((((((1,(2,3)),((4,6),10)),5),((7,8),9)),11),17),15),(13,(16,18))),14),12,19); 1
((((((((((1,(2,3)),((4,6),10)),5),((7,8),9)),11),17),16),13),18),((12,14),15),19); 1
((((((((((1,(2,3)),((4,6),10)),5),((7,8),9)),11),17),18),16),13),((12,15),14),19); 1
((((((((((1,(2,3)),((4,6),10)),5),((7,8),9)),17),11),(13,16)),18),14),(12,15),19); 1
((((((((((1,(2,3)),((4,6),10)),5),((7,8),9)),17),11),13),(16,18)),15),(12,14),19); 1
((((((((((1,(2,3)),((4,6),10)),5),((7,9),8)),(11,17)),(13,16)),18),14),12),15,19); 1
((((((((((1,(2,3)),((4,6),10)),5),((7,9),8)),(11,17)),(13,16)),18),14),15),12,19); 1
((((((((((1,(2,3)),((4,6),10)),5),((7,9),8)),11),17),((13,16),18)),12),15),14,19); 1
((((((((((1,(2,3)),((4,6),10)),5),((7,9),8)),11),17),((13,16),18)),14),12),15,19); 1
((((((((((1,(2,3)),((4,6),10)),5),((7,9),8)),11),17),((13,16),18)),15),14),12,19); 1
((((((((((1,(2,3)),((4,6),10)),5),((7,9),8)),11),17),((13,18),16)),12),14),15,19); 1
((((((((((1,(2,3)),((4,6),10)),5),((7,9),8)),11),17),((13,18),16)),14),15),12,19); 1
((((((((((1,(2,3)),((4,6),10)),5),((7,9),8)),11),17),(13,(16,18))),14),12),15,19); 1
((((((((((1,(2,3)),((4,6),10)),5),((7,9),8)),11),17),(13,(16,18))),15),12),14,19); 1
((((((((((1,(2,3)),((4,6),10)),5),((7,9),8)),11),17),(13,16)),18),(12,15)),14,19); 1
((((((((((1,(2,3)),((4,6),10)),5),((7,9),8)),11),17),(13,16)),18),12),(14,15),19); 1
((((((((((1,(2,3)),((4,6),10)),5),((7,9),8)),11),17),(13,16)),18),14),(12,15),19); 1
((((((((((1,(2,3)),((4,6),10)),5),((7,9),8)),11),17),(13,18)),16),(12,14)),15,19); 1
((((((((((1,(2,3)),((4,6),10)),5),((7,9),8)),11),17),(13,18)),16),(12,15)),14,19); 1
((((((((((1,(2,3)),((4,6),10)),5),((7,9),8)),11),17),(16,18)),13),15),(12,14),19); 1
((((((((((1,(2,3)),((4,6),10)),5),((7,9),8)),11),17),13),(16,18)),15),(12,14),19); 1
((((((((((1,(2,3)),((4,6),10)),5),((7,9),8)),11),17),13),16),18),((12,14),15),19); 1
((((((((((1,(2,3)),((4,6),10)),5),((7,9),8)),11),17),13),16),18),((12,15),14),19); 1
((((((((((1,(2,3)),((4,6),10)),5),((7,9),8)),11),17),13),16),18),(12,(14,15)),19); 1
((((((((((1,(2,3)),((4,6),10)),5),((7,9),8)),11),17),13),18),16),((12,14),15),19); 1
((((((((((1,(2,3)),((4,6),10)),5),((7,9),8)),11),17),13),18),16),(12,(14,15)),19); 1
((((((((((1,(2,3)),((4,6),10)),5),((7,9),8)),11),17),15),((13,16),18)),12),14,19); 1
((((((((((1,(2,3)),((4,6),10)),5),((7,9),8)),11),17),15),((13,18),16)),14),12,19); 1
((((((((((1,(2,3)),((4,6),10)),5),((7,9),8)),11),17),15),16),(13,18)),(12,14),19); 1
((((((((((1,(2,3)),((4,6),10)),5),((7,9),8)),11),17),16),(13,18)),(14,15)),12,19); 1
((((((((((1,(2,3)),((4,6),10)),5),((7,9),8)),11),17),16),18),13),((12,15),14),19); 1
((((((((((1,(2,3)),((4,6),10)),5),((7,9),8)),11),17),16),18),13),(12,(14,15)),19); 1
((((((((((1,(2,3)),((4,6),10)),5),((7,9),8)),11),17),18),(13,16)),12),(14,15),19); 1
((((((((((1,(2,3)),((4,6),10)),5),((7,9),8)),11),17),18),13),16),((12,15),14),19); 1
((((((((((1,(2,3)),((4,6),10)),5),((7,9),8)),17),11),((13,18),16)),15),14),12,19); 1
((((((((((1,(2,3)),((4,6),10)),5),((7,9),8)),17),11),(13,16)),18),12),(14,15),19); 1
((((((((((1,(2,3)),((4,6),10)),5),((7,9),8)),17),11),(13,16)),18),14),(12,15),19); 1
((((((((((1,(2,3)),((4,6),10)),5),((7,9),8)),17),11),(13,16)),18),15),(12,14),19); 1
((((((((((1,(2,3)),((4,6),10)),5),((7,9),8)),17),11),(13,18)),16),(12,15)),14,19); 1
((((((((((1,(2,3)),((4,6),10)),5),((7,9),8)),17),11),(16,18)),13),12),(14,15),19); 1
((((((((((1,(2,3)),((4,6),10)),5),((7,9),8)),17),11),(16,18)),13),14),(12,15),19); 1
((((((((((1,(2,3)),((4,6),10)),5),((7,9),8)),17),11),13),(16,18)),(12,14)),15,19); 1
((((((((((1,(2,3)),((4,6),10)),5),((7,9),8)),17),11),13),(16,18)),(14,15)),12,19); 1
((((((((((1,(2,3)),((4,6),10)),5),((7,9),8)),17),11),13),16),18),((12,14),15),19); 1
((((((((((1,(2,3)),((4,6),10)),5),((7,9),8)),17),11),13),16),18),((12,15),14),19); 1
((((((((((1,(2,3)),((4,6),10)),5),((7,9),8)),17),11),16),(13,18)),(14,15)),12,19); 1
((((((((((1,(2,3)),((4,6),10)),5),((7,9),8)),17),11),16),(13,18)),12),(14,15),19); 1
((((((((((1,(2,3)),((4,6),10)),5),((7,9),8)),17),11),16),(13,18)),15),(12,14),19); 1
((((((((((1,(2,3)),((4,6),10)),5),((7,9),8)),17),11),16),13),18),((12,15),14),19); 1
((((((((((1,(2,3)),((4,6),10)),5),((7,9),8)),17),11),16),13),18),(12,(14,15)),19); 1
((((((((((1,(2,3)),((4,6),10)),5),((7,9),8)),17),11),16),18),13),((12,15),14),19); 1
((((((((((1,(2,3)),((4,6),10)),5),((7,9),8)),17),11),18),(13,16)),(12,14)),15,19); 1
((((((((((1,(2,3)),((4,6),10)),5),((7,9),8)),17),11),18),16),13),(12,(14,15)),19); 1
((((((((((1,(2,3)),((4,6),10)),5),(7,(8,9))),11),17),((13,16),18)),12),15),14,19); 1
((((((((((1,(2,3)),((4,6),10)),5),(7,(8,9))),11),17),((13,18),16)),15),14),12,19); 1
((((((((((1,(2,3)),((4,6),10)),5),(7,(8,9))),11),17),(13,18)),16),15),(12,14),19); 1
((((((((((1,(2,3)),((4,6),10)),5),(7,(8,9))),17),11),((13,16),18)),14),15),12,19); 1
((((((((((1,(2,3)),((4,6),10)),5),(7,(8,9))),17),11),13),(16,18)),12),(14,15),19); 1
((((((((((1,(2,3)),((4,6),10)),5),(7,(8,9))),17),11),13),16),18),(12,(14,15)),19); 1
((((((((((1,2),3),((4,6),10)),5),((7,9),8)),11),17),((13,16),18)),12),(14,15),19); 1
((((((((((1,2),3),((4,6),10)),5),((7,9),8)),11),17),((13,16),18)),15),(12,14),19); 1
((((((((((1,2),3),((4,6),10)),5),((7,9),8)),11),17),((13,18),16)),(12,15)),14,19); 1
((((((((((1,2),3),((4,6),10)),5),((7,9),8)),11),17),((13,18),16)),(14,15)),12,19); 1
((((((((((1,2),3),((4,6),10)),5),((7,9),8)),11),17),(13,16)),18),(12,(14,15)),19); 1
((((((((((1,2),3),((4,6),10)),5),((7,9),8)),11),17),(13,18)),16),(12,(14,15)),19); 1
((((((((((1,2),3),((4,6),10)),5),((7,9),8)),17),11),(13,(16,18))),12),(14,15),19); 1
((((((((((1,2),3),(4,(6,10))),5),((7,9),8)),11),17),((13,16),18)),12),(14,15),19); 1
((((((((((1,3),2),((4,6),10)),5),((7,8),9)),11),17),(13,(16,18))),(14,15)),12,19); 1
((((((((((1,3),2),((4,6),10)),5),((7,9),8)),11),17),((13,16),18)),15),(12,14),19); 1
((((((((((1,3),2),((4,6),10)),5),((7,9),8)),11),17),(13,(16,18))),(14,15)),12,19); 1
((((((((((1,3),2),((4,6),10)),5),((7,9),8)),11),17),15),(13,(16,18))),(12,14),19); 1
((((((((((1,3),2),((4,6),10)),5),((7,9),8)),17),11),((13,16),18)),14),(12,15),19); 1
(((((((((1,(2,3)),((4,10),6)),5),((7,9),8)),17),11),((13,18),16)),14),(12,15),19); 1
(((((((((1,(2,3)),((4,6),10)),(5,((7,9),8))),11),17),((13,16),18)),15),14),12,19); 1
(((((((((1,(2,3)),((4,6),10)),5),((7,9),8)),(11,17)),(16,18)),13),(14,15)),12,19); 1
(((((((((1,(2,3)),((4,6),10)),5),((7,9),8)),11),17),((13,16),18)),(12,14)),15,19); 1
(((((((((1,(2,3)),((4,6),10)),5),((7,9),8)),11),17),((13,16),18)),(12,15)),14,19); 1
(((((((((1,(2,3)),((4,6),10)),5),((7,9),8)),11),17),((13,18),16)),(12,15)),14,19); 1
(((((((((1,(2,3)),((4,6),10)),5),((7,9),8)),11),17),((13,18),16)),(14,15)),12,19); 1
(((((((((1,(2,3)),((4,6),10)),5),((7,9),8)),11),17),((13,18),16)),14),(12,15),19); 1
(((((((((1,(2,3)),((4,6),10)),5),((7,9),8)),11),17),(13,((15,18),16))),14),12,19); 1
(((((((((1,(2,3)),((4,6),10)),5),((7,9),8)),11),17),(13,(16,18))),(12,14)),15,19); 1
(((((((((1,(2,3)),((4,6),10)),5),((7,9),8)),11),17),(13,(16,18))),(12,15)),14,19); 1
(((((((((1,(2,3)),((4,6),10)),5),((7,9),8)),11),17),(13,(16,18))),(14,15)),12,19); 1
(((((((((1,(2,3)),((4,6),10)),5),((7,9),8)),11),17),(13,(16,18))),12),(14,15),19); 1
(((((((((1,(2,3)),((4,6),10)),5),((7,9),8)),11),17),(13,16)),18),(12,(14,15)),19); 1
(((((((((1,(2,3)),((4,6),10)),5),((7,9),8)),11),17),13),(16,18)),((12,15),14),19); 1
(((((((((1,(2,3)),((4,6),10)),5),((7,9),8)),11),17),16),(13,18)),((12,14),15),19); 1
(((((((((1,(2,3)),((4,6),10)),5),((7,9),8)),11),17),16),(13,18)),((12,15),14),19); 1
(((((((((1,(2,3)),((4,6),10)),5),((7,9),8)),11),17),18),(13,16)),((12,15),14),19); 1
(((((((((1,(2,3)),((4,6),10)),5),((7,9),8)),17),11),((13,16),18)),(12,15)),14,19); 1
(((((((((1,(2,3)),((4,6),10)),5),((7,9),8)),17),11),((13,18),16)),14),(12,15),19); 1
(((((((((1,(2,3)),((4,6),10)),5),((7,9),8)),17),11),(13,(16,18))),(12,14)),15,19); 1
(((((((((1,(2,3)),((4,6),10)),5),((7,9),8)),17),11),(13,(16,18))),(12,15)),14,19); 1
(((((((((1,(2,3)),((4,6),10)),5),((7,9),8)),17),11),(13,(16,18))),12),(14,15),19); 1
(((((((((1,(2,3)),((4,6),10)),5),((7,9),8)),17),11),18),(13,16)),((12,15),14),19); 1
(((((((((1,3),2),((4,6),10)),5),((7,9),8)),11),17),((13,16),18)),((12,14),15),19); 1
((((((((1,(2,3)),((4,6),10)),(5,((7,9),8))),17),11),(16,18)),13),(12,(14,15)),19); 1
((((((((1,(2,3)),((4,6),10)),5),((7,9),8)),(11,17)),(16,18)),13),((12,14),15),19); 1
((((((((1,(2,3)),((4,6),10)),5),((7,9),8)),11),17),((13,16),18)),((12,15),14),19); 1
((((((((1,(2,3)),((4,6),10)),5),((7,9),8)),11),17),((13,18),16)),(12,(14,15)),19); 1
((((((((1,(2,3)),((4,6),10)),5),((7,9),8)),11),17),(13,(16,18))),((12,14),15),19); 1
((((((((1,(2,3)),((4,6),10)),5),((7,9),8)),11),17),15),((12,14),(13,(16,18))),19); 1
((((((((1,(2,3)),((4,6),10)),5),((7,9),8)),17),11),((13,16),18)),(12,(14,15)),19); 1
((((((((1,(2,3)),((4,6),10)),5),((7,9),8)),17),11),(13,(16,18))),((12,14),15),19); 1
