# Supplementary material for: Phylogenomics and classification of Cactaceae based on hundreds of nuclear genes
Source: Plant Syst Evol. 2025 Aug 11;311(5):28. doi: 10.1007/s00606-025-01948-z (PMC12339657; doi:10.1007/s00606-025-01948-z)
Supplement: Supplementary file 4 — Online Resource 4: Containing alignments and RAxML gene trees for all included loci and all phylogenetic datasets (ZIP 10372 KB) [file 606_2025_1948_MOESM4_ESM.zip › de Vos et al_ESM_4/ESM_data_bucky/5716_consensus.mafft.fastabuckytrees_pruned.in]

translate
1 0_Anacampserotaceae_P9315,
2 0_Anacampserotaceae_P9319,
3 0_Anacampserotaceae_P9321,
4 1a_Pereskioideae-Leu_P4619,
5 1b_Pereskioideae-ss_P4637,
6 1b_Pereskioideae-ss_S7212,
7 2a_Opuntioideae-Opuntieae_P4585,
8 2b_Opuntioideae-Cylindropuntieae_P9253,
9 2c_Opuntioideae-Pterocacteae_P4571,
10 3_Maihuenioideae_S5849,
11 4_Blossfeldioideae_P8439,
12 5a_Cactoideae-Lymanbensonieae_P9185,
13 5b_Cactoideae-Copiapoeae_P8881,
14 5c_Cactoideae-Cacteae_P9261,
15 5d_Cactoideae-Phyllocacteae_P9255,
16 5e_Cactoideae-Fraileeae_P9233,
17 5f_Cactoideae-Rhipsalideae_P4563,
18 5g_Cactoideae-Notocacteae_P5169,
19 5h_Cactoideae-Cereeae_P9183;
(((((((((((1,2),3),5),((7,8),9)),4),6),10),11),12),(15,16)),((13,(14,17)),18),19); 45
(((((((((((1,2),3),5),((7,8),9)),4),10),6),11),12),(15,16)),((13,(14,17)),18),19); 27
(((((((((((1,2),3),5),((7,8),9)),4),6),10),11),13),(15,16)),(((12,17),14),18),19); 25
((((((((((1,2),3),5),((7,8),9)),4),(6,10)),11),12),(15,16)),((13,(14,17)),18),19); 22
((((((((((((1,2),3),5),((7,8),9)),4),6),10),11),12),(15,16)),13),((14,17),18),19); 19
(((((((((((1,2),3),5),((7,8),9)),4),6),10),11),(15,16)),13),((12,(14,17)),18),19); 17
((((((((((1,2),3),5),((7,8),9)),4),6),10),11),(15,16)),((((12,17),14),13),18),19); 17
((((((((((((1,2),3),5),((7,8),9)),4),10),6),11),12),(15,16)),13),((14,17),18),19); 15
(((((((((((1,2),3),5),((7,8),9)),4),6),10),11),13),(15,16)),((12,(14,17)),18),19); 15
((((((((((1,2),3),5),((7,8),9)),4),6),10),11),(15,16)),(((12,(14,17)),13),18),19); 15
(((((((((((1,2),3),5),((7,8),9)),4),10),6),11),(15,16)),13),((12,(14,17)),18),19); 14
((((((((((1,2),3),5),((7,8),9)),4),10),6),11),(15,16)),(((12,(14,17)),13),18),19); 14
(((((((((((1,2),3),5),((7,8),9)),4),10),6),11),13),(15,16)),((12,(14,17)),18),19); 13
(((((((((((1,2),3),5),((7,8),9)),4),6),10),11),(15,16)),13),(((12,17),14),18),19); 13
((((((((((1,2),3),5),((7,8),9)),4),10),6),11),(15,16)),((((12,17),14),13),18),19); 13
((((((((((1,2),3),5),((7,8),9)),4),6),10),11),(15,16)),((((12,14),17),13),18),19); 10
(((((((((((1,2),3),5),((7,8),9)),4),10),6),11),13),(15,16)),(((12,14),17),18),19); 9
((((((((((1,2),3),5),((7,8),9)),4),10),6),11),(15,16)),((((12,14),17),13),18),19); 9
(((((((((((1,2),3),5),((7,8),9)),4),6),10),11),(15,16)),13),(((12,14),17),18),19); 8
(((((((((((1,2),3),5),((7,8),9)),4),6),10),11),13),(15,16)),(((12,14),17),18),19); 8
((((((((((1,2),3),5),((7,8),9)),4),(6,10)),11),13),(15,16)),((12,(14,17)),18),19); 8
(((((((((((1,2),3),5),((7,8),9)),4),10),6),11),13),(15,16)),(((12,17),14),18),19); 7
((((((((((1,2),3),5),((7,8),9)),4),(6,10)),11),13),(15,16)),(((12,17),14),18),19); 7
((((((((((((1,2),3),5),((7,8),9)),4),6),10),11),12),13),(15,16)),((14,17),18),19); 6
(((((((((((1,2),3),5),((7,8),9)),4),(6,10)),11),12),(15,16)),13),((14,17),18),19); 6
(((((((((1,2),3),5),((7,8),9)),4),(6,10)),11),(15,16)),((((12,14),17),13),18),19); 6
((((((((((((1,2),3),5),((7,8),9)),4),6),10),11),13),12),(15,16)),((14,17),18),19); 5
(((((((((((1,2),3),5),((7,8),9)),4),10),6),11),(15,16)),13),(((12,14),17),18),19); 5
(((((((((((1,2),3),5),((7,8),9)),4),10),6),11),(15,16)),13),(((12,17),14),18),19); 5
((((((((((1,2),3),5),((7,8),9)),4),(6,10)),11),(15,16)),13),(((12,14),17),18),19); 5
((((((((((1,2),3),5),((7,8),9)),4),(6,10)),11),(15,16)),13),((12,(14,17)),18),19); 5
((((((((((1,2),3),5),((7,8),9)),4),(6,10)),11),13),(15,16)),(((12,14),17),18),19); 5
(((((((((1,2),3),5),((7,8),9)),4),(6,10)),11),(15,16)),((((12,17),14),13),18),19); 5
((((((((((((1,2),3),5),((7,8),9)),4),6),10),11),13),(15,16)),12),((14,17),18),19); 4
(((((((((((1,2),3),5),((7,8),9)),4),6),10),11),(15,16)),12),((13,(14,17)),18),19); 4
(((((((((((1,2),3),5),((7,8),9)),4),6),10),11),12),(13,(15,16))),((14,17),18),19); 4
((((((((((1,2),3),5),((7,8),9)),4),(6,10)),11),12),(15,16)),(((13,17),14),18),19); 4
((((((((((1,2),3),5),((7,8),9)),4),6),10),11),(12,(15,16))),((13,(14,17)),18),19); 4
((((((((((((1,2),3),5),((7,8),9)),4),10),6),11),13),(15,16)),12),((14,17),18),19); 3
((((((((((((1,2),3),5),((7,8),9)),4),10),6),11),13),12),(15,16)),((14,17),18),19); 3
((((((((((((1,2),3),5),((7,8),9)),4),6),10),11),(15,16)),12),13),((14,17),18),19); 3
(((((((((((1,2),3),5),((7,8),9)),4),10),6),11),(15,16)),12),((13,(14,17)),18),19); 3
(((((((((((1,2),3),5),((7,8),9)),4),10),6),11),13),(12,(15,16))),((14,17),18),19); 3
((((((((((1,2),3),5),((7,8),9)),4),10),6),11),(12,(15,16))),((13,(14,17)),18),19); 3
((((((((((1,2),3),5),((7,8),9)),4),6),10),11),(13,(15,16))),(((12,17),14),18),19); 3
((((((((((1,2),3),5),((7,8),9)),4),6),10),11),(13,(15,16))),((12,(14,17)),18),19); 3
((((((((((((1,2),3),5),((7,8),9)),4),10),6),11),12),13),(15,16)),((14,17),18),19); 2
(((((((((((1,2),3),5),((7,8),9)),4),10),6),11),12),(15,16)),(((13,17),14),18),19); 2
(((((((((((1,2),3),5),((7,8),9)),4),6),10),11),(12,(15,16))),13),((14,17),18),19); 2
(((((((((((1,2),3),5),((7,8),9)),4),6),10),11),(13,(15,16))),12),((14,17),18),19); 2
(((((((((((1,2),3),5),((7,8),9)),4),6),10),11),13),(12,(15,16))),((14,17),18),19); 2
((((((((((1,2),3),5),((7,8),9)),4),(6,10)),11),(15,16)),13),(((12,17),14),18),19); 2
((((((((((1,2),3),5),((7,8),9)),4),10),6),11),(13,(15,16))),((12,(14,17)),18),19); 2
((((((((((1,2),3),5),((7,8),9)),4),6),10),11),(13,(15,16))),(((12,14),17),18),19); 2
((((((((((1,2),3),5),((7,8),9)),4),6),10),11),(15,16)),((((12,13),17),14),18),19); 2
((((((((((1,2),3),5),((7,8),9)),4),6),10),11),(15,16)),(((12,(13,17)),14),18),19); 2
((((((((((1,2),3),5),((7,8),9)),4),6),10),11),(15,16)),(((12,13),(14,17)),18),19); 2
((((((((((1,2),3),5),((7,8),9)),4),6),10),11),(15,16)),(((12,14),(13,17)),18),19); 2
((((((((((1,2),3),5),((7,8),9)),4),6),10),11),(15,16)),(((12,17),(13,14)),18),19); 2
((((((((((1,2),3),5),((7,8),9)),4),6),10),11),(15,16)),((12,((13,14),17)),18),19); 2
(((((((((1,2),3),5),((7,8),9)),4),(6,10)),11),(12,(15,16))),((13,(14,17)),18),19); 2
((((((((((((1,2),3),5),((7,8),9)),4),10),6),11),(15,16)),13),12),((14,17),18),19); 1
((((((((((((1,2),3),5),((7,8),9)),4),10),6),11),15),16),13),(((12,17),14),18),19); 1
(((((((((((1,2),3),5),((7,8),9)),4),(6,10)),11),12),13),(15,16)),((14,17),18),19); 1
(((((((((((1,2),3),5),((7,8),9)),4),(6,10)),11),13),(15,16)),12),((14,17),18),19); 1
(((((((((((1,2),3),5),((7,8),9)),4),10),6),11),12),(13,(15,16))),((14,17),18),19); 1
(((((((((((1,2),3),5),((7,8),9)),4),10),6),11),12),(15,16)),(((13,14),17),18),19); 1
(((((((((((1,2),3),5),((7,8),9)),4),10),6),11),16),15),(((12,(14,17)),13),18),19); 1
(((((((((((1,2),3),5),((7,8),9)),4),6),10),11),(15,16)),12),(((13,14),17),18),19); 1
(((((((((((1,2),3),5),((7,8),9)),4),6),10),11),(15,16)),12),(((13,17),14),18),19); 1
(((((((((((1,2),3),5),((7,8),9)),4),6),10),11),12),(15,16)),(((13,17),14),18),19); 1
(((((((((((1,2),3),5),((7,8),9)),6),4),10),11),12),(15,16)),(((13,17),14),18),19); 1
((((((((((1,2),3),5),((7,8),9)),4),(6,10)),11),(15,16)),(12,13)),((14,17),18),19); 1
((((((((((1,2),3),5),((7,8),9)),4),(6,10)),11),(15,16)),12),(((13,17),14),18),19); 1
((((((((((1,2),3),5),((7,8),9)),4),10),6),11),(13,(15,16))),(((12,14),17),18),19); 1
((((((((((1,2),3),5),((7,8),9)),4),10),6),11),(13,(15,16))),(((12,17),14),18),19); 1
((((((((((1,2),3),5),((7,8),9)),4),10),6),11),(15,16)),((((12,17),13),14),18),19); 1
((((((((((1,2),3),5),((7,8),9)),4),10),6),11),(15,16)),((12,((13,17),14)),18),19); 1
((((((((((1,2),3),5),((7,8),9)),4),6),10),11),(12,(13,(15,16)))),((14,17),18),19); 1
((((((((((1,2),3),5),((7,8),9)),4),6),10),11),(15,16)),(((12,(13,14)),17),18),19); 1
((((((((((1,2),3),5),((7,8),9)),4),6),10),11),(15,16)),((12,(13,(14,17))),18),19); 1
(((((((((1,2),3),5),((7,8),9)),4),(6,10)),11),(12,(13,(15,16)))),((14,17),18),19); 1
(((((((((1,2),3),5),((7,8),9)),4),(6,10)),11),(13,(15,16))),(((12,17),14),18),19); 1
(((((((((1,2),3),5),((7,8),9)),4),(6,10)),11),(15,16)),(((12,(14,17)),13),18),19); 1
