# Supplementary material for: Phylogenomics and classification of Cactaceae based on hundreds of nuclear genes
Source: Plant Syst Evol. 2025 Aug 11;311(5):28. doi: 10.1007/s00606-025-01948-z (PMC12339657; doi:10.1007/s00606-025-01948-z)
Supplement: Supplementary file 4 — Online Resource 4: Containing alignments and RAxML gene trees for all included loci and all phylogenetic datasets (ZIP 10372 KB) [file 606_2025_1948_MOESM4_ESM.zip › de Vos et al_ESM_4/ESM_data_bucky/5960_consensus.mafft.fastabuckytrees_pruned.in]

translate
1 0_Anacampserotaceae_P9315,
2 0_Anacampserotaceae_P9319,
3 0_Anacampserotaceae_P9321,
4 1a_Pereskioideae-Leu_P4619,
5 1b_Pereskioideae-ss_P4637,
6 1b_Pereskioideae-ss_S7212,
7 2a_Opuntioideae-Opuntieae_P4585,
8 2b_Opuntioideae-Cylindropuntieae_P9253,
9 2c_Opuntioideae-Pterocacteae_P4571,
10 3_Maihuenioideae_S5849,
11 4_Blossfeldioideae_P8439,
12 5a_Cactoideae-Lymanbensonieae_P9185,
13 5b_Cactoideae-Copiapoeae_P8881,
14 5c_Cactoideae-Cacteae_P9261,
15 5d_Cactoideae-Phyllocacteae_P9255,
16 5e_Cactoideae-Fraileeae_P9233,
17 5f_Cactoideae-Rhipsalideae_P4563,
18 5g_Cactoideae-Notocacteae_P5169,
19 5h_Cactoideae-Cereeae_P9183;
((((((((((((1,3),2),(4,6)),((7,9),8)),5),10),11),13),(14,15)),16),12),(17,18),19); 7
((((((((((((1,3),2),(4,6)),((7,9),8)),5),10),11),13),15),(14,(17,18))),16),12,19); 7
((((((((((((1,3),2),(4,6)),((7,9),8)),5),10),11),13),14),(15,(17,18))),16),12,19); 6
((((((((((((1,3),2),(4,6)),((7,9),8)),5),10),11),13),16),(14,15)),(17,18)),12,19); 4
(((((((((((1,3),2),(4,6)),((7,9),8)),5),10),11),(13,16)),(14,15)),(17,18)),12,19); 4
(((((((((((1,3),2),(4,6)),((7,9),8)),5),10),11),13),(14,(15,(17,18)))),16),12,19); 4
((((((((((1,3),2),(4,6)),((7,9),8)),5),10),11),13),((14,15),16)),(12,(17,18)),19); 4
((((((((((((((1,3),2),6),4),((7,9),8)),5),10),11),13),15),14),16),12),(17,18),19); 3
(((((((((((((1,3),2),(4,6)),((7,9),8)),5),10),11),13),16),14),15),(17,18)),12,19); 3
((((((((((((1,3),2),(4,6)),((7,9),8)),5),10),11),13),(14,15)),16),(17,18)),12,19); 3
((((((((((((1,3),2),(4,6)),((7,9),8)),5),10),11),13),15),14),16),(12,(17,18)),19); 3
((((((((((((1,3),2),6),4),((7,9),8)),5),10),11),13),(14,(15,(17,18)))),16),12,19); 3
(((((((((((1,3),2),(4,6)),((7,9),8)),5),10),11),13),((12,16),(17,18))),14),15,19); 3
(((((((((((1,3),2),(4,6)),((7,9),8)),5),10),11),13),((14,15),16)),(17,18)),12,19); 3
(((((((((((1,3),2),(4,6)),((7,9),8)),5),10),11),13),((14,15),16)),12),(17,18),19); 3
(((((((((((1,3),2),(4,6)),((7,9),8)),5),10),11),13),((14,16),15)),(17,18)),12,19); 3
(((((((((((1,3),2),(4,6)),((7,9),8)),5),10),11),13),(15,(17,18))),14),(12,16),19); 3
(((((((((((1,3),2),(4,6)),((7,9),8)),5),10),11),13),14),(12,16)),(15,(17,18)),19); 3
(((((((((((1,3),2),(4,6)),((7,9),8)),5),10),11),13),16),(14,15)),(12,(17,18)),19); 3
((((((((((1,3),2),(4,6)),((7,9),8)),5),10),11),(13,16)),(14,(15,(17,18)))),12,19); 3
((((((((((1,3),2),(4,6)),((7,9),8)),5),10),11),13),((14,(15,(17,18))),16)),12,19); 3
(((((((((((((1,3),2),(4,6)),((7,9),8)),5),10),11),13),14),15),16),12),(17,18),19); 2
(((((((((((((1,3),2),(4,6)),((7,9),8)),5),10),11),13),15),(17,18)),14),16),12,19); 2
(((((((((((((1,3),2),(4,6)),((7,9),8)),5),10),11),13),15),14),16),12),(17,18),19); 2
(((((((((((((1,3),2),(4,6)),((7,9),8)),5),10),11),13),16),15),14),12),(17,18),19); 2
(((((((((((((1,3),2),4),6),((7,9),8)),5),10),11),13),16),(14,15)),12),(17,18),19); 2
(((((((((((((1,3),2),6),4),((7,9),8)),5),10),11),13),16),(14,15)),(17,18)),12,19); 2
((((((((((((1,3),2),(4,6)),((7,9),8)),5),10),11),(13,16)),15),14),(17,18)),12,19); 2
((((((((((((1,3),2),(4,6)),((7,9),8)),5),10),11),13),(12,16)),(17,18)),14),15,19); 2
((((((((((((1,3),2),(4,6)),((7,9),8)),5),10),11),13),(14,15)),(17,18)),16),12,19); 2
((((((((((((1,3),2),(4,6)),((7,9),8)),5),10),11),13),(15,(17,18))),14),16),12,19); 2
((((((((((((1,3),2),(4,6)),((7,9),8)),5),10),11),13),(15,16)),14),(17,18)),12,19); 2
((((((((((((1,3),2),(4,6)),((7,9),8)),5),10),11),13),(17,18)),(14,15)),16),12,19); 2
((((((((((((1,3),2),(4,6)),((7,9),8)),5),10),11),13),14),(15,16)),12),(17,18),19); 2
((((((((((((1,3),2),(4,6)),((7,9),8)),5),10),11),13),14),15),(16,(17,18))),12,19); 2
((((((((((((1,3),2),(4,6)),((7,9),8)),5),10),11),13),16),(14,15)),12),(17,18),19); 2
((((((((((((1,3),2),4),6),((7,9),8)),5),10),11),((13,15),14)),(17,18)),16),12,19); 2
(((((((((((1,3),2),(4,6)),((7,9),8)),5),10),11),(12,16)),14),(15,(17,18))),13,19); 2
(((((((((((1,3),2),(4,6)),((7,9),8)),5),10),11),(13,16)),14),(15,(17,18))),12,19); 2
(((((((((((1,3),2),(4,6)),((7,9),8)),5),10),11),(13,16)),15),14),(12,(17,18)),19); 2
(((((((((((1,3),2),(4,6)),((7,9),8)),5),10),11),(17,18)),(14,15)),(13,16)),12,19); 2
(((((((((((1,3),2),(4,6)),((7,9),8)),5),10),11),13),((14,16),15)),12),(17,18),19); 2
(((((((((((1,3),2),(4,6)),((7,9),8)),5),10),11),13),(12,16)),(15,(17,18))),14,19); 2
(((((((((((1,3),2),(4,6)),((7,9),8)),5),10),11),13),(14,(15,16))),12),(17,18),19); 2
(((((((((((1,3),2),(4,6)),((7,9),8)),5),10),11),13),(14,15)),(17,18)),(12,16),19); 2
(((((((((((1,3),2),(4,6)),((7,9),8)),5),10),11),13),14),((15,(17,18)),16)),12,19); 2
((((((((((1,3),2),(4,6)),((7,9),8)),5),10),11),((12,16),(15,(17,18)))),14),13,19); 2
((((((((((1,3),2),(4,6)),((7,9),8)),5),10),11),13),14),(((12,16),(17,18)),15),19); 2
((((((((((1,3),2),6),4),((7,9),8)),5),10),11),13),(((((12,17),18),15),16),14),19); 2
((((((((((1,3),2),6),4),((7,9),8)),5),10),11),13),(((12,17),18),((14,15),16)),19); 2
((((((((((((((1,3),2),4),6),((7,9),8)),5),10),11),13),(15,18)),14),16),17),12,19); 1
((((((((((((((1,3),2),4),6),((7,9),8)),5),10),11),13),(17,18)),15),14),16),12,19); 1
((((((((((((((1,3),2),4),6),((7,9),8)),5),10),11),13),14),12),(17,18)),15),16,19); 1
((((((((((((((1,3),2),4),6),((7,9),8)),5),10),11),13),14),15),16),12),(17,18),19); 1
((((((((((((((1,3),2),4),6),((7,9),8)),5),10),11),13),15),14),(17,18)),16),12,19); 1
((((((((((((((1,3),2),4),6),((7,9),8)),5),10),11),13),16),14),(15,18)),12),17,19); 1
((((((((((((((1,3),2),4),6),((7,9),8)),5),10),11),13),18),16),17),(14,15)),12,19); 1
((((((((((((((1,3),2),6),4),((7,9),8)),5),10),11),(13,18)),14),15),16),12),17,19); 1
((((((((((((((1,3),2),6),4),((7,9),8)),5),10),11),(13,18)),15),16),14),17),12,19); 1
((((((((((((((1,3),2),6),4),((7,9),8)),5),10),11),(13,18)),15),17),16),14),12,19); 1
((((((((((((((1,3),2),6),4),((7,9),8)),5),10),11),(13,18)),16),14),15),12),17,19); 1
((((((((((((((1,3),2),6),4),((7,9),8)),5),10),11),13),(15,18)),16),14),12),17,19); 1
((((((((((((((1,3),2),6),4),((7,9),8)),5),10),11),13),(15,18)),17),14),16),12,19); 1
((((((((((((((1,3),2),6),4),((7,9),8)),5),10),11),13),(17,18)),14),16),15),12,19); 1
((((((((((((((1,3),2),6),4),((7,9),8)),5),10),11),13),14),15),(17,18)),16),12,19); 1
((((((((((((((1,3),2),6),4),((7,9),8)),5),10),11),13),14),15),16),12),(17,18),19); 1
((((((((((((((1,3),2),6),4),((7,9),8)),5),10),11),13),15),14),(17,18)),16),12,19); 1
((((((((((((((1,3),2),6),4),((7,9),8)),5),10),11),13),15),16),(14,17)),18),12,19); 1
((((((((((((((1,3),2),6),4),((7,9),8)),5),10),11),13),15),16),14),(17,18)),12,19); 1
((((((((((((((1,3),2),6),4),((7,9),8)),5),10),11),13),15),16),14),12),(17,18),19); 1
((((((((((((((1,3),2),6),4),((7,9),8)),5),10),11),13),18),(14,15)),16),12),17,19); 1
((((((((((((((1,3),2),6),4),((7,9),8)),5),10),11),13),18),16),(14,15)),12),17,19); 1
((((((((((((((1,3),2),6),4),((7,9),8)),5),10),11),16),15),13),14),(17,18)),12,19); 1
(((((((((((((1,(2,3)),6),4),((7,9),8)),5),10),11),13),15),14),16),12),(17,18),19); 1
(((((((((((((1,3),2),(4,6)),((7,9),8)),5),10),11),(13,14)),16),15),18),17),12,19); 1
(((((((((((((1,3),2),(4,6)),((7,9),8)),5),10),11),(13,18)),16),15),14),17),12,19); 1
(((((((((((((1,3),2),(4,6)),((7,9),8)),5),10),11),(13,18)),17),15),16),14),12,19); 1
(((((((((((((1,3),2),(4,6)),((7,9),8)),5),10),11),(14,16)),13),15),18),17),12,19); 1
(((((((((((((1,3),2),(4,6)),((7,9),8)),5),10),11),(17,18)),12),16),14),15),13,19); 1
(((((((((((((1,3),2),(4,6)),((7,9),8)),5),10),11),13),(17,18)),15),14),16),12,19); 1
(((((((((((((1,3),2),(4,6)),((7,9),8)),5),10),11),13),12),14),15),(17,18)),16,19); 1
(((((((((((((1,3),2),(4,6)),((7,9),8)),5),10),11),13),14),(15,18)),16),12),17,19); 1
(((((((((((((1,3),2),(4,6)),((7,9),8)),5),10),11),13),14),(15,18)),16),17),12,19); 1
(((((((((((((1,3),2),(4,6)),((7,9),8)),5),10),11),13),14),(17,18)),15),16),12,19); 1
(((((((((((((1,3),2),(4,6)),((7,9),8)),5),10),11),13),14),15),16),(17,18)),12,19); 1
(((((((((((((1,3),2),(4,6)),((7,9),8)),5),10),11),13),14),16),15),(17,18)),12,19); 1
(((((((((((((1,3),2),(4,6)),((7,9),8)),5),10),11),13),14),16),15),12),(17,18),19); 1
(((((((((((((1,3),2),(4,6)),((7,9),8)),5),10),11),13),15),14),(17,18)),16),12,19); 1
(((((((((((((1,3),2),(4,6)),((7,9),8)),5),10),11),13),15),16),14),(12,17)),18,19); 1
(((((((((((((1,3),2),(4,6)),((7,9),8)),5),10),11),13),15),16),14),(17,18)),12,19); 1
(((((((((((((1,3),2),(4,6)),((7,9),8)),5),10),11),13),15),16),14),12),(17,18),19); 1
(((((((((((((1,3),2),(4,6)),((7,9),8)),5),10),11),13),16),(17,18)),15),14),12,19); 1
(((((((((((((1,3),2),(4,6)),((7,9),8)),5),10),11),13),16),12),14),(17,18)),15,19); 1
(((((((((((((1,3),2),(4,6)),((7,9),8)),5),10),11),13),16),15),14),(17,18)),12,19); 1
(((((((((((((1,3),2),(4,6)),((7,9),8)),5),10),11),13),17),(15,18)),14),16),12,19); 1
(((((((((((((1,3),2),(4,6)),((7,9),8)),5),10),11),13),18),(14,15)),16),12),17,19); 1
(((((((((((((1,3),2),(4,6)),((7,9),8)),5),10),11),13),18),(14,15)),16),17),12,19); 1
(((((((((((((1,3),2),(4,6)),((7,9),8)),5),10),11),13),18),(15,17)),14),16),12,19); 1
(((((((((((((1,3),2),(4,6)),((7,9),8)),5),10),11),13),18),15),(14,16)),12),17,19); 1
(((((((((((((1,3),2),(4,6)),((7,9),8)),5),10),11),13),18),16),15),14),(12,17),19); 1
(((((((((((((1,3),2),(4,6)),((7,9),8)),5),10),11),14),12),(17,18)),15),16),13,19); 1
(((((((((((((1,3),2),(4,6)),((7,9),8)),5),10),11),15),13),14),16),12),(17,18),19); 1
(((((((((((((1,3),2),4),6),((7,9),8)),5),10),11),(17,18)),(12,16)),15),14),13,19); 1
(((((((((((((1,3),2),4),6),((7,9),8)),5),10),11),12),14),(15,(17,18))),16),13,19); 1
(((((((((((((1,3),2),4),6),((7,9),8)),5),10),11),13),(14,16)),(15,18)),17),12,19); 1
(((((((((((((1,3),2),4),6),((7,9),8)),5),10),11),13),(15,16)),14),(17,18)),12,19); 1
(((((((((((((1,3),2),4),6),((7,9),8)),5),10),11),13),14),((15,18),16)),17),12,19); 1
(((((((((((((1,3),2),4),6),((7,9),8)),5),10),11),13),14),(15,(17,18))),16),12,19); 1
(((((((((((((1,3),2),6),4),((7,9),8)),5),10),11),(13,(16,18))),14),15),12),17,19); 1
(((((((((((((1,3),2),6),4),((7,9),8)),5),10),11),(13,15)),14),(17,18)),16),12,19); 1
(((((((((((((1,3),2),6),4),((7,9),8)),5),10),11),(13,15)),14),16),12),(17,18),19); 1
(((((((((((((1,3),2),6),4),((7,9),8)),5),10),11),(13,16)),14),15),(17,18)),12,19); 1
(((((((((((((1,3),2),6),4),((7,9),8)),5),10),11),(13,16)),14),15),12),(17,18),19); 1
(((((((((((((1,3),2),6),4),((7,9),8)),5),10),11),(13,16)),15),14),12),(17,18),19); 1
(((((((((((((1,3),2),6),4),((7,9),8)),5),10),11),13),((12,17),18)),14),16),15,19); 1
(((((((((((((1,3),2),6),4),((7,9),8)),5),10),11),13),(14,15)),(17,18)),16),12,19); 1
(((((((((((((1,3),2),6),4),((7,9),8)),5),10),11),13),(14,15)),16),12),(17,18),19); 1
(((((((((((((1,3),2),6),4),((7,9),8)),5),10),11),13),(15,(17,18))),14),16),12,19); 1
(((((((((((((1,3),2),6),4),((7,9),8)),5),10),11),13),(15,16)),14),12),(17,18),19); 1
(((((((((((((1,3),2),6),4),((7,9),8)),5),10),11),13),(15,18)),16),14),(12,17),19); 1
(((((((((((((1,3),2),6),4),((7,9),8)),5),10),11),13),(16,(17,18))),15),14),12,19); 1
(((((((((((((1,3),2),6),4),((7,9),8)),5),10),11),13),(17,18)),(14,15)),16),12,19); 1
(((((((((((((1,3),2),6),4),((7,9),8)),5),10),11),13),12),(14,16)),(17,18)),15,19); 1
(((((((((((((1,3),2),6),4),((7,9),8)),5),10),11),13),14),(15,(17,18))),16),12,19); 1
(((((((((((((1,3),2),6),4),((7,9),8)),5),10),11),13),14),(15,16)),(17,18)),12,19); 1
(((((((((((((1,3),2),6),4),((7,9),8)),5),10),11),13),14),(16,(17,18))),15),12,19); 1
(((((((((((((1,3),2),6),4),((7,9),8)),5),10),11),13),14),16),15),(12,(17,18)),19); 1
(((((((((((((1,3),2),6),4),((7,9),8)),5),10),11),13),15),(14,(17,18))),16),12,19); 1
(((((((((((((1,3),2),6),4),((7,9),8)),5),10),11),13),15),(14,16)),12),(17,18),19); 1
(((((((((((((1,3),2),6),4),((7,9),8)),5),10),11),13),15),16),14),(12,(17,18)),19); 1
(((((((((((((1,3),2),6),4),((7,9),8)),5),10),11),13),16),(14,15)),12),(17,18),19); 1
(((((((((((((1,3),2),6),4),((7,9),8)),5),10),11),13),16),15),14),(12,(17,18)),19); 1
(((((((((((((1,3),2),6),4),((7,9),8)),5),10),11),14),12),(17,18)),15),(13,16),19); 1
((((((((((((1,(2,3)),(4,6)),((7,9),8)),5),10),11),13),17),(15,18)),14),16),12,19); 1
((((((((((((1,(2,3)),6),4),((7,9),8)),5),10),11),13),16),(14,15)),12),(17,18),19); 1
((((((((((((1,2),3),(4,6)),((7,9),8)),5),10),11),13),16),(14,15)),(17,18)),12,19); 1
((((((((((((1,3),2),(4,6)),((7,9),8)),5),10),11),(12,(17,18))),14),15),16),13,19); 1
((((((((((((1,3),2),(4,6)),((7,9),8)),5),10),11),(13,15)),(17,18)),14),16),12,19); 1
((((((((((((1,3),2),(4,6)),((7,9),8)),5),10),11),(13,15)),14),(17,18)),16),12,19); 1
((((((((((((1,3),2),(4,6)),((7,9),8)),5),10),11),(13,16)),14),15),(17,18)),12,19); 1
((((((((((((1,3),2),(4,6)),((7,9),8)),5),10),11),(13,16)),15),(17,18)),14),12,19); 1
((((((((((((1,3),2),(4,6)),((7,9),8)),5),10),11),(13,18)),(14,15)),16),12),17,19); 1
((((((((((((1,3),2),(4,6)),((7,9),8)),5),10),11),(13,18)),(15,16)),14),17),12,19); 1
((((((((((((1,3),2),(4,6)),((7,9),8)),5),10),11),(13,18)),(15,17)),14),16),12,19); 1
((((((((((((1,3),2),(4,6)),((7,9),8)),5),10),11),(13,18)),(16,17)),15),14),12,19); 1
((((((((((((1,3),2),(4,6)),((7,9),8)),5),10),11),(13,18)),14),(15,17)),16),12,19); 1
((((((((((((1,3),2),(4,6)),((7,9),8)),5),10),11),(14,15)),(13,18)),16),12),17,19); 1
((((((((((((1,3),2),(4,6)),((7,9),8)),5),10),11),(15,16)),13),14),(17,18)),12,19); 1
((((((((((((1,3),2),(4,6)),((7,9),8)),5),10),11),(17,18)),(12,15)),14),13),16,19); 1
((((((((((((1,3),2),(4,6)),((7,9),8)),5),10),11),(17,18)),(13,16)),14),15),12,19); 1
((((((((((((1,3),2),(4,6)),((7,9),8)),5),10),11),(17,18)),(13,16)),15),14),12,19); 1
((((((((((((1,3),2),(4,6)),((7,9),8)),5),10),11),(17,18)),13),15),(12,16)),14,19); 1
((((((((((((1,3),2),(4,6)),((7,9),8)),5),10),11),13),((12,17),18)),16),14),15,19); 1
((((((((((((1,3),2),(4,6)),((7,9),8)),5),10),11),13),((14,15),16)),18),12),17,19); 1
((((((((((((1,3),2),(4,6)),((7,9),8)),5),10),11),13),((14,15),16)),18),17),12,19); 1
((((((((((((1,3),2),(4,6)),((7,9),8)),5),10),11),13),(12,16)),(17,18)),15),14,19); 1
((((((((((((1,3),2),(4,6)),((7,9),8)),5),10),11),13),(14,(15,18))),16),12),17,19); 1
((((((((((((1,3),2),(4,6)),((7,9),8)),5),10),11),13),(14,(17,18))),15),16),12,19); 1
((((((((((((1,3),2),(4,6)),((7,9),8)),5),10),11),13),(14,15)),(16,18)),12),17,19); 1
((((((((((((1,3),2),(4,6)),((7,9),8)),5),10),11),13),(15,16)),14),12),(17,18),19); 1
((((((((((((1,3),2),(4,6)),((7,9),8)),5),10),11),13),(16,(17,18))),15),14),12,19); 1
((((((((((((1,3),2),(4,6)),((7,9),8)),5),10),11),13),(17,18)),(12,16)),14),15,19); 1
((((((((((((1,3),2),(4,6)),((7,9),8)),5),10),11),13),14),(15,(16,18))),17),12,19); 1
((((((((((((1,3),2),(4,6)),((7,9),8)),5),10),11),13),14),16),15),(12,(17,18)),19); 1
((((((((((((1,3),2),(4,6)),((7,9),8)),5),10),11),13),15),((12,17),18)),14),16,19); 1
((((((((((((1,3),2),(4,6)),((7,9),8)),5),10),11),13),15),(14,16)),(17,18)),12,19); 1
((((((((((((1,3),2),(4,6)),((7,9),8)),5),10),11),13),15),(14,16)),12),(17,18),19); 1
((((((((((((1,3),2),(4,6)),((7,9),8)),5),10),11),13),15),14),(16,(17,18))),12,19); 1
((((((((((((1,3),2),(4,6)),((7,9),8)),5),10),11),13),15),16),14),(12,(17,18)),19); 1
((((((((((((1,3),2),(4,6)),((7,9),8)),5),10),11),13),16),(15,(17,18))),14),12,19); 1
((((((((((((1,3),2),(4,6)),((7,9),8)),5),10),11),13),16),(17,18)),(14,15)),12,19); 1
((((((((((((1,3),2),(4,6)),((7,9),8)),5),10),11),13),16),14),((12,17),18)),15,19); 1
((((((((((((1,3),2),(4,6)),((7,9),8)),5),10),11),13),16),15),14),(12,(17,18)),19); 1
((((((((((((1,3),2),(4,6)),((7,9),8)),5),10),11),13),18),((14,15),17)),16),12,19); 1
((((((((((((1,3),2),(4,6)),((7,9),8)),5),10),11),14),(13,15)),16),(17,18)),12,19); 1
((((((((((((1,3),2),(4,6)),((7,9),8)),5),10),11),14),(17,18)),(13,15)),16),12,19); 1
((((((((((((1,3),2),(4,6)),((7,9),8)),5),10),11),14),12),(15,(17,18))),13),16,19); 1
((((((((((((1,3),2),(4,6)),((7,9),8)),5),10),11),14),16),((12,17),18)),13),15,19); 1
((((((((((((1,3),2),(4,6)),((7,9),8)),5),10),11),15),(13,14)),16),12),(17,18),19); 1
((((((((((((1,3),2),(4,6)),((7,9),8)),5),10),11),15),13),(16,(17,18))),14),12,19); 1
((((((((((((1,3),2),(4,6)),((7,9),8)),5),10),11),15),14),(13,16)),12),(17,18),19); 1
((((((((((((1,3),2),(4,6)),((7,9),8)),5),10),11),15),14),(16,(17,18))),13),12,19); 1
((((((((((((1,3),2),(4,6)),((7,9),8)),5),10),11),16),15),(13,14)),(17,18)),12,19); 1
((((((((((((1,3),2),(4,6)),((7,9),8)),5),10),11),16),15),(14,(17,18))),13),12,19); 1
((((((((((((1,3),2),4),6),((7,9),8)),5),10),11),(((13,18),17),15)),14),16),12,19); 1
((((((((((((1,3),2),4),6),((7,9),8)),5),10),11),((13,16),18)),(15,17)),14),12,19); 1
((((((((((((1,3),2),4),6),((7,9),8)),5),10),11),(13,18)),(14,16)),15),(12,17),19); 1
((((((((((((1,3),2),4),6),((7,9),8)),5),10),11),(14,(15,16))),13),(17,18)),12,19); 1
((((((((((((1,3),2),4),6),((7,9),8)),5),10),11),(14,15)),((12,17),18)),13),16,19); 1
((((((((((((1,3),2),4),6),((7,9),8)),5),10),11),(17,18)),(13,16)),(14,15)),12,19); 1
((((((((((((1,3),2),4),6),((7,9),8)),5),10),11),13),((12,16),(17,18))),14),15,19); 1
((((((((((((1,3),2),4),6),((7,9),8)),5),10),11),13),((14,(17,18)),15)),16),12,19); 1
((((((((((((1,3),2),4),6),((7,9),8)),5),10),11),13),((14,15),(17,18))),16),12,19); 1
((((((((((((1,3),2),4),6),((7,9),8)),5),10),11),13),((14,15),16)),(17,18)),12,19); 1
((((((((((((1,3),2),4),6),((7,9),8)),5),10),11),13),(14,15)),16),(12,(17,18)),19); 1
((((((((((((1,3),2),4),6),((7,9),8)),5),10),11),13),(16,(17,18))),(14,15)),12,19); 1
((((((((((((1,3),2),4),6),((7,9),8)),5),10),11),13),14),(12,16)),(15,(17,18)),19); 1
((((((((((((1,3),2),4),6),((7,9),8)),5),10),11),13),16),((14,(17,18)),15)),12,19); 1
((((((((((((1,3),2),4),6),((7,9),8)),5),10),11),14),(13,(15,16))),(17,18)),12,19); 1
((((((((((((1,3),2),6),4),((7,9),8)),5),10),11),((13,15),(17,18))),14),16),12,19); 1
((((((((((((1,3),2),6),4),((7,9),8)),5),10),11),((13,15),16)),14),12),(17,18),19); 1
((((((((((((1,3),2),6),4),((7,9),8)),5),10),11),((13,16),18)),(14,15)),17),12,19); 1
((((((((((((1,3),2),6),4),((7,9),8)),5),10),11),(13,16)),(14,15)),12),(17,18),19); 1
((((((((((((1,3),2),6),4),((7,9),8)),5),10),11),13),(((12,17),18),15)),14),16,19); 1
((((((((((((1,3),2),6),4),((7,9),8)),5),10),11),13),((12,16),15)),14),(17,18),19); 1
((((((((((((1,3),2),6),4),((7,9),8)),5),10),11),13),((12,17),18)),16),(14,15),19); 1
((((((((((((1,3),2),6),4),((7,9),8)),5),10),11),13),((14,15),(17,18))),16),12,19); 1
((((((((((((1,3),2),6),4),((7,9),8)),5),10),11),13),((14,15),16)),12),(17,18),19); 1
((((((((((((1,3),2),6),4),((7,9),8)),5),10),11),13),((14,16),15)),(17,18)),12,19); 1
((((((((((((1,3),2),6),4),((7,9),8)),5),10),11),13),(14,((15,18),16))),12),17,19); 1
((((((((((((1,3),2),6),4),((7,9),8)),5),10),11),13),(14,(15,16))),(17,18)),12,19); 1
((((((((((((1,3),2),6),4),((7,9),8)),5),10),11),13),(14,15)),(16,(17,18))),12,19); 1
((((((((((((1,3),2),6),4),((7,9),8)),5),10),11),13),(14,15)),16),(12,(17,18)),19); 1
((((((((((((1,3),2),6),4),((7,9),8)),5),10),11),13),(15,16)),14),(12,(17,18)),19); 1
((((((((((((1,3),2),6),4),((7,9),8)),5),10),11),13),(17,18)),((14,15),16)),12,19); 1
((((((((((((1,3),2),6),4),((7,9),8)),5),10),11),13),(17,18)),(12,16)),(14,15),19); 1
((((((((((((1,3),2),6),4),((7,9),8)),5),10),11),13),14),(15,16)),(12,(17,18)),19); 1
((((((((((((1,3),2),6),4),((7,9),8)),5),10),11),13),14),16),(((12,17),18),15),19); 1
((((((((((((1,3),2),6),4),((7,9),8)),5),10),11),13),16),((12,17),18)),(14,15),19); 1
((((((((((((1,3),2),6),4),((7,9),8)),5),10),11),14),(13,(15,(17,18)))),16),12,19); 1
((((((((((((1,3),2),6),4),((7,9),8)),5),10),11),15),((14,17),16)),(13,18)),12,19); 1
((((((((((((1,3),2),6),4),((7,9),8)),5),10),11),15),14),(13,16)),(12,(17,18)),19); 1
(((((((((((1,(2,3)),(4,6)),((7,9),8)),5),10),11),13),(14,(15,18))),16),12),17,19); 1
(((((((((((1,(2,3)),(4,6)),((7,9),8)),5),10),11),13),(14,(15,18))),17),16),12,19); 1
(((((((((((1,(2,3)),(4,6)),((7,9),8)),5),10),11),13),(14,15)),(17,18)),16),12,19); 1
(((((((((((1,2),3),(4,6)),((7,9),8)),5),10),11),13),(17,18)),((14,15),16)),12,19); 1
(((((((((((1,2),3),(4,6)),((7,9),8)),5),10),11),14),(((12,17),18),15)),13),16,19); 1
(((((((((((1,3),2),(4,6)),((7,9),8)),5),10),11),(((12,17),18),16)),14),15),13,19); 1
(((((((((((1,3),2),(4,6)),((7,9),8)),5),10),11),((12,16),(17,18))),13),14),15,19); 1
(((((((((((1,3),2),(4,6)),((7,9),8)),5),10),11),((12,16),13)),14),(17,18)),15,19); 1
(((((((((((1,3),2),(4,6)),((7,9),8)),5),10),11),((12,17),16)),(13,14)),18),15,19); 1
(((((((((((1,3),2),(4,6)),((7,9),8)),5),10),11),((12,17),18)),(14,15)),13),16,19); 1
(((((((((((1,3),2),(4,6)),((7,9),8)),5),10),11),((13,14),(15,18))),16),12),17,19); 1
(((((((((((1,3),2),(4,6)),((7,9),8)),5),10),11),((13,15),14)),(17,18)),16),12,19); 1
(((((((((((1,3),2),(4,6)),((7,9),8)),5),10),11),((13,15),16)),14),(17,18)),12,19); 1
(((((((((((1,3),2),(4,6)),((7,9),8)),5),10),11),((13,16),14)),15),(17,18)),12,19); 1
(((((((((((1,3),2),(4,6)),((7,9),8)),5),10),11),((13,16),18)),(14,15)),17),12,19); 1
(((((((((((1,3),2),(4,6)),((7,9),8)),5),10),11),((13,16),18)),17),(14,15)),12,19); 1
(((((((((((1,3),2),(4,6)),((7,9),8)),5),10),11),((13,18),16)),(14,15)),17),12,19); 1
(((((((((((1,3),2),(4,6)),((7,9),8)),5),10),11),(12,(14,15))),17),(13,16)),18,19); 1
(((((((((((1,3),2),(4,6)),((7,9),8)),5),10),11),(12,17)),(14,15)),(13,16)),18,19); 1
(((((((((((1,3),2),(4,6)),((7,9),8)),5),10),11),(13,(16,18))),(14,17)),15),12,19); 1
(((((((((((1,3),2),(4,6)),((7,9),8)),5),10),11),(13,(17,18))),(12,14)),15),16,19); 1
(((((((((((1,3),2),(4,6)),((7,9),8)),5),10),11),(13,16)),(14,15)),12),(17,18),19); 1
(((((((((((1,3),2),(4,6)),((7,9),8)),5),10),11),(13,16)),(15,(17,18))),14),12,19); 1
(((((((((((1,3),2),(4,6)),((7,9),8)),5),10),11),(13,16)),(17,18)),(14,15)),12,19); 1
(((((((((((1,3),2),(4,6)),((7,9),8)),5),10),11),(13,16)),15),(14,(17,18))),12,19); 1
(((((((((((1,3),2),(4,6)),((7,9),8)),5),10),11),(13,18)),((14,15),16)),17),12,19); 1
(((((((((((1,3),2),(4,6)),((7,9),8)),5),10),11),(13,18)),((15,16),17)),14),12,19); 1
(((((((((((1,3),2),(4,6)),((7,9),8)),5),10),11),(13,18)),(14,16)),15),(12,17),19); 1
(((((((((((1,3),2),(4,6)),((7,9),8)),5),10),11),(13,18)),14),((15,16),17)),12,19); 1
(((((((((((1,3),2),(4,6)),((7,9),8)),5),10),11),(14,((15,17),16))),13),18),12,19); 1
(((((((((((1,3),2),(4,6)),((7,9),8)),5),10),11),(14,(15,16))),(13,18)),17),12,19); 1
(((((((((((1,3),2),(4,6)),((7,9),8)),5),10),11),(14,16)),((12,17),18)),13),15,19); 1
(((((((((((1,3),2),(4,6)),((7,9),8)),5),10),11),(15,(16,(17,18)))),14),12),13,19); 1
(((((((((((1,3),2),(4,6)),((7,9),8)),5),10),11),(15,(17,18))),14),(13,16)),12,19); 1
(((((((((((1,3),2),(4,6)),((7,9),8)),5),10),11),(15,16)),14),((12,17),18)),13,19); 1
(((((((((((1,3),2),(4,6)),((7,9),8)),5),10),11),(15,17)),(13,(16,18))),14),12,19); 1
(((((((((((1,3),2),(4,6)),((7,9),8)),5),10),11),(15,17)),14),((13,18),16)),12,19); 1
(((((((((((1,3),2),(4,6)),((7,9),8)),5),10),11),(17,18)),((13,14),15)),16),12,19); 1
(((((((((((1,3),2),(4,6)),((7,9),8)),5),10),11),(17,18)),14),((12,16),15)),13,19); 1
(((((((((((1,3),2),(4,6)),((7,9),8)),5),10),11),(17,18)),15),((12,16),14)),13,19); 1
(((((((((((1,3),2),(4,6)),((7,9),8)),5),10),11),12),(14,(15,(17,18)))),16),13,19); 1
(((((((((((1,3),2),(4,6)),((7,9),8)),5),10),11),13),(((12,17),18),14)),16),15,19); 1
(((((((((((1,3),2),(4,6)),((7,9),8)),5),10),11),13),(((12,17),18),15)),14),16,19); 1
(((((((((((1,3),2),(4,6)),((7,9),8)),5),10),11),13),((12,17),18)),16),(14,15),19); 1
(((((((((((1,3),2),(4,6)),((7,9),8)),5),10),11),13),((14,(17,18)),15)),16),12,19); 1
(((((((((((1,3),2),(4,6)),((7,9),8)),5),10),11),13),((14,15),(17,18))),16),12,19); 1
(((((((((((1,3),2),(4,6)),((7,9),8)),5),10),11),13),(12,(14,15))),(17,18)),16,19); 1
(((((((((((1,3),2),(4,6)),((7,9),8)),5),10),11),13),(12,16)),(14,15)),(17,18),19); 1
(((((((((((1,3),2),(4,6)),((7,9),8)),5),10),11),13),(14,(15,(16,18)))),17),12,19); 1
(((((((((((1,3),2),(4,6)),((7,9),8)),5),10),11),13),(14,(15,16))),(17,18)),12,19); 1
(((((((((((1,3),2),(4,6)),((7,9),8)),5),10),11),13),(14,(17,18))),(12,15)),16,19); 1
(((((((((((1,3),2),(4,6)),((7,9),8)),5),10),11),13),(14,15)),((16,17),18)),12,19); 1
(((((((((((1,3),2),(4,6)),((7,9),8)),5),10),11),13),(14,15)),12),(16,(17,18)),19); 1
(((((((((((1,3),2),(4,6)),((7,9),8)),5),10),11),13),(15,(17,18))),(12,16)),14,19); 1
(((((((((((1,3),2),(4,6)),((7,9),8)),5),10),11),13),(15,16)),14),(12,(17,18)),19); 1
(((((((((((1,3),2),(4,6)),((7,9),8)),5),10),11),13),(17,18)),((14,15),16)),12,19); 1
(((((((((((1,3),2),(4,6)),((7,9),8)),5),10),11),13),(17,18)),(12,16)),(14,15),19); 1
(((((((((((1,3),2),(4,6)),((7,9),8)),5),10),11),13),(17,18)),(14,15)),(12,16),19); 1
(((((((((((1,3),2),(4,6)),((7,9),8)),5),10),11),13),14),((12,16),(17,18))),15,19); 1
(((((((((((1,3),2),(4,6)),((7,9),8)),5),10),11),13),14),((15,16),(17,18))),12,19); 1
(((((((((((1,3),2),(4,6)),((7,9),8)),5),10),11),13),14),((15,18),16)),(12,17),19); 1
(((((((((((1,3),2),(4,6)),((7,9),8)),5),10),11),13),14),(15,(17,18))),(12,16),19); 1
(((((((((((1,3),2),(4,6)),((7,9),8)),5),10),11),13),14),(15,16)),(12,(17,18)),19); 1
(((((((((((1,3),2),(4,6)),((7,9),8)),5),10),11),13),14),15),((12,16),(17,18)),19); 1
(((((((((((1,3),2),(4,6)),((7,9),8)),5),10),11),13),14),16),(((12,17),18),15),19); 1
(((((((((((1,3),2),(4,6)),((7,9),8)),5),10),11),13),15),14),((12,16),(17,18)),19); 1
(((((((((((1,3),2),(4,6)),((7,9),8)),5),10),11),13),15),16),(((12,17),18),14),19); 1
(((((((((((1,3),2),(4,6)),((7,9),8)),5),10),11),13),16),((14,(17,18)),15)),12,19); 1
(((((((((((1,3),2),(4,6)),((7,9),8)),5),10),11),13),16),14),(((12,17),18),15),19); 1
(((((((((((1,3),2),(4,6)),((7,9),8)),5),10),11),13),18),((14,15),(16,17))),12,19); 1
(((((((((((1,3),2),(4,6)),((7,9),8)),5),10),11),14),((12,17),18)),15),(13,16),19); 1
(((((((((((1,3),2),(4,6)),((7,9),8)),5),10),11),14),((13,16),15)),12),(17,18),19); 1
(((((((((((1,3),2),(4,6)),((7,9),8)),5),10),11),14),(13,((15,18),16))),12),17,19); 1
(((((((((((1,3),2),(4,6)),((7,9),8)),5),10),11),14),(13,(15,16))),(17,18)),12,19); 1
(((((((((((1,3),2),(4,6)),((7,9),8)),5),10),11),14),(15,(17,18))),(12,16)),13,19); 1
(((((((((((1,3),2),(4,6)),((7,9),8)),5),10),11),15),(((12,17),18),14)),13),16,19); 1
(((((((((((1,3),2),(4,6)),((7,9),8)),5),10),11),15),((12,17),18)),14),(13,16),19); 1
(((((((((((1,3),2),(4,6)),((7,9),8)),5),10),11),15),((13,16),18)),14),(12,17),19); 1
(((((((((((1,3),2),(4,6)),((7,9),8)),5),10),11),15),14),((12,16),(17,18))),13,19); 1
(((((((((((1,3),2),(4,6)),((7,9),8)),5),10),11),16),((12,17),18)),(14,15)),13,19); 1
(((((((((((1,3),2),(4,6)),((7,9),8)),5),10),13),11),14),(15,16)),(12,(17,18)),19); 1
(((((((((((1,3),2),4),6),((7,9),8)),5),10),11),(13,16)),((14,15),(17,18))),12,19); 1
(((((((((((1,3),2),4),6),((7,9),8)),5),10),11),13),(((14,15),16),(17,18))),12,19); 1
(((((((((((1,3),2),4),6),((7,9),8)),5),10),11),13),(((14,16),(17,18)),15)),12,19); 1
(((((((((((1,3),2),4),6),((7,9),8)),5),10),11),13),(17,18)),((12,16),(14,15)),19); 1
(((((((((((1,3),2),4),6),((7,9),8)),5),10),11),13),14),((((12,17),18),15),16),19); 1
(((((((((((1,3),2),6),4),((7,9),8)),5),10),11),(((12,16),(17,18)),15)),14),13,19); 1
(((((((((((1,3),2),6),4),((7,9),8)),5),10),11),(((12,17),18),(14,15))),13),16,19); 1
(((((((((((1,3),2),6),4),((7,9),8)),5),10),11),(((12,17),18),16)),13),(14,15),19); 1
(((((((((((1,3),2),6),4),((7,9),8)),5),10),11),(((13,15),14),(17,18))),16),12,19); 1
(((((((((((1,3),2),6),4),((7,9),8)),5),10),11),(((13,15),14),16)),(17,18)),12,19); 1
(((((((((((1,3),2),6),4),((7,9),8)),5),10),11),((12,17),18)),(14,15)),(13,16),19); 1
(((((((((((1,3),2),6),4),((7,9),8)),5),10),11),((13,16),(14,15))),(17,18)),12,19); 1
(((((((((((1,3),2),6),4),((7,9),8)),5),10),11),((13,16),(14,15))),12),(17,18),19); 1
(((((((((((1,3),2),6),4),((7,9),8)),5),10),11),(12,(16,(17,18)))),(14,15)),13,19); 1
(((((((((((1,3),2),6),4),((7,9),8)),5),10),11),(14,15)),(13,16)),(12,(17,18)),19); 1
(((((((((((1,3),2),6),4),((7,9),8)),5),10),11),(17,18)),(((13,16),15),14)),12,19); 1
(((((((((((1,3),2),6),4),((7,9),8)),5),10),11),13),((((12,17),18),16),15)),14,19); 1
(((((((((((1,3),2),6),4),((7,9),8)),5),10),11),13),(((12,16),(17,18)),14)),15,19); 1
(((((((((((1,3),2),6),4),((7,9),8)),5),10),11),13),((12,17),18)),((14,15),16),19); 1
(((((((((((1,3),2),6),4),((7,9),8)),5),10),11),13),((14,(15,(17,18))),16)),12,19); 1
(((((((((((1,3),2),6),4),((7,9),8)),5),10),11),13),((14,15),16)),(12,(17,18)),19); 1
(((((((((((1,3),2),6),4),((7,9),8)),5),10),11),13),((14,16),15)),(12,(17,18)),19); 1
(((((((((((1,3),2),6),4),((7,9),8)),5),10),11),14),((((12,17),18),13),15)),16,19); 1
((((((((((1,(2,3)),4),6),((7,9),8)),5),10),11),(((14,15),16),(17,18))),13),12,19); 1
((((((((((1,2),3),(4,6)),((7,9),8)),5),10),11),((13,14),(15,(17,18)))),16),12,19); 1
((((((((((1,2),3),(4,6)),((7,9),8)),5),10),11),13),((((12,17),18),16),15)),14,19); 1
((((((((((1,3),2),(4,6)),((7,9),8)),5),10),11),(((13,15),14),(17,18))),16),12,19); 1
((((((((((1,3),2),(4,6)),((7,9),8)),5),10),11),(((13,16),(15,18)),14)),12),17,19); 1
((((((((((1,3),2),(4,6)),((7,9),8)),5),10),11),(((13,16),15),14)),(17,18)),12,19); 1
((((((((((1,3),2),(4,6)),((7,9),8)),5),10),11),((12,(15,(17,18))),14)),16),13,19); 1
((((((((((1,3),2),(4,6)),((7,9),8)),5),10),11),((12,(17,18)),14)),15),(13,16),19); 1
((((((((((1,3),2),(4,6)),((7,9),8)),5),10),11),((12,16),(13,(17,18)))),14),15,19); 1
((((((((((1,3),2),(4,6)),((7,9),8)),5),10),11),((12,16),13)),(14,(17,18))),15,19); 1
((((((((((1,3),2),(4,6)),((7,9),8)),5),10),11),((13,(16,18)),15)),(14,17)),12,19); 1
((((((((((1,3),2),(4,6)),((7,9),8)),5),10),11),((13,15),16)),14),(12,(17,18)),19); 1
((((((((((1,3),2),(4,6)),((7,9),8)),5),10),11),((13,16),(15,(17,18)))),12),14,19); 1
((((((((((1,3),2),(4,6)),((7,9),8)),5),10),11),((13,16),(17,18))),(14,15)),12,19); 1
((((((((((1,3),2),(4,6)),((7,9),8)),5),10),11),((13,16),14)),(15,(17,18))),12,19); 1
((((((((((1,3),2),(4,6)),((7,9),8)),5),10),11),((13,16),14)),15),(12,(17,18)),19); 1
((((((((((1,3),2),(4,6)),((7,9),8)),5),10),11),((14,(17,18)),15)),(12,16)),13,19); 1
((((((((((1,3),2),(4,6)),((7,9),8)),5),10),11),(12,(14,(15,(17,18))))),16),13,19); 1
((((((((((1,3),2),(4,6)),((7,9),8)),5),10),11),(12,(14,15))),(17,18)),(13,16),19); 1
((((((((((1,3),2),(4,6)),((7,9),8)),5),10),11),(13,16)),((14,15),(17,18))),12,19); 1
((((((((((1,3),2),(4,6)),((7,9),8)),5),10),11),(13,16)),(14,15)),((12,17),18),19); 1
((((((((((1,3),2),(4,6)),((7,9),8)),5),10),11),(15,16)),(13,14)),(12,(17,18)),19); 1
((((((((((1,3),2),(4,6)),((7,9),8)),5),10),11),(16,18)),((13,(14,15)),17)),12,19); 1
((((((((((1,3),2),(4,6)),((7,9),8)),5),10),11),13),(((12,15),(17,18)),14)),16,19); 1
((((((((((1,3),2),(4,6)),((7,9),8)),5),10),11),13),(((12,16),(17,18)),14)),15,19); 1
((((((((((1,3),2),(4,6)),((7,9),8)),5),10),11),13),(((12,16),15),14)),(17,18),19); 1
((((((((((1,3),2),(4,6)),((7,9),8)),5),10),11),13),(((12,17),18),16)),(14,15),19); 1
((((((((((1,3),2),(4,6)),((7,9),8)),5),10),11),13),(((14,15),(17,18)),16)),12,19); 1
((((((((((1,3),2),(4,6)),((7,9),8)),5),10),11),13),((12,14),(15,(17,18)))),16,19); 1
((((((((((1,3),2),(4,6)),((7,9),8)),5),10),11),13),((12,16),(14,15))),(17,18),19); 1
((((((((((1,3),2),(4,6)),((7,9),8)),5),10),11),13),((12,16),(17,18))),(14,15),19); 1
((((((((((1,3),2),(4,6)),((7,9),8)),5),10),11),13),((14,(17,18)),(15,16))),12,19); 1
((((((((((1,3),2),(4,6)),((7,9),8)),5),10),11),13),((14,16),15)),(12,(17,18)),19); 1
((((((((((1,3),2),(4,6)),((7,9),8)),5),10),11),13),(12,16)),((14,15),(17,18)),19); 1
((((((((((1,3),2),(4,6)),((7,9),8)),5),10),11),13),(14,((15,(17,18)),16))),12,19); 1
((((((((((1,3),2),(4,6)),((7,9),8)),5),10),11),13),(14,((15,16),(17,18)))),12,19); 1
((((((((((1,3),2),(4,6)),((7,9),8)),5),10),11),13),(14,(15,(17,18)))),(12,16),19); 1
((((((((((1,3),2),(4,6)),((7,9),8)),5),10),11),13),(14,15)),(((12,17),18),16),19); 1
((((((((((1,3),2),(4,6)),((7,9),8)),5),10),11),13),(14,15)),((12,16),(17,18)),19); 1
((((((((((1,3),2),(4,6)),((7,9),8)),5),10),11),13),(15,(17,18))),((12,16),14),19); 1
((((((((((1,3),2),(4,6)),((7,9),8)),5),10),11),13),(17,18)),(((12,16),15),14),19); 1
((((((((((1,3),2),(4,6)),((7,9),8)),5),10),11),13),12),((14,(16,(17,18))),15),19); 1
((((((((((1,3),2),(4,6)),((7,9),8)),5),10),11),13),14),((((12,17),18),15),16),19); 1
((((((((((1,3),2),(4,6)),((7,9),8)),5),10),11),13),14),(((12,17),18),(15,16)),19); 1
((((((((((1,3),2),(4,6)),((7,9),8)),5),10),11),13),14),((12,16),(15,(17,18))),19); 1
((((((((((1,3),2),(4,6)),((7,9),8)),5),10),11),13),15),(((12,16),(17,18)),14),19); 1
((((((((((1,3),2),(4,6)),((7,9),8)),5),10),11),13),16),((((12,17),18),14),15),19); 1
((((((((((1,3),2),(4,6)),((7,9),8)),5),10),11),13),16),(((12,17),18),(14,15)),19); 1
((((((((((1,3),2),(4,6)),((7,9),8)),5),10),11),14),((13,16),15)),(12,(17,18)),19); 1
((((((((((1,3),2),(4,6)),((7,9),8)),5),10),11),14),(13,(15,16))),(12,(17,18)),19); 1
((((((((((1,3),2),4),6),((7,9),8)),5),10),11),(((12,16),(17,18)),(14,15))),13,19); 1
((((((((((1,3),2),6),4),((7,9),8)),5),10),11),((((12,17),18),15),(13,14))),16,19); 1
((((((((((1,3),2),6),4),((7,9),8)),5),10),11),(((12,16),(15,(17,18))),14)),13,19); 1
((((((((((1,3),2),6),4),((7,9),8)),5),10),11),(((13,15),16),14)),(12,(17,18)),19); 1
((((((((((1,3),2),6),4),((7,9),8)),5),10),11),((12,16),(13,(14,(17,18))))),15,19); 1
((((((((((1,3),2),6),4),((7,9),8)),5),10),11),13),((((12,16),14),(17,18)),15),19); 1
((((((((((1,3),2),6),4),((7,9),8)),5),10),11),13),((((12,17),18),(14,15)),16),19); 1
((((((((((1,3),2),6),4),((7,9),8)),5),10),11),13),((((12,17),18),16),(14,15)),19); 1
((((((((((1,3),2),6),4),((7,9),8)),5),10),11),13),(((12,16),(14,15)),(17,18)),19); 1
((((((((((1,3),2),6),4),((7,9),8)),5),10),11),13),(((12,17),18),(14,(15,16))),19); 1
((((((((((1,3),2),6),4),((7,9),8)),5),10),11),13),((12,16),((14,15),(17,18))),19); 1
((((((((((1,3),2),6),4),((7,9),8)),5),10),11),13),((12,16),(14,(15,(17,18)))),19); 1
(((((((((1,(2,3)),(4,6)),((7,9),8)),5),10),11),13),((12,16),(17,18))),(14,15),19); 1
(((((((((1,(2,3)),(4,6)),((7,9),8)),5),10),11),13),((14,17),(15,(16,18)))),12,19); 1
(((((((((1,(2,3)),(4,6)),((7,9),8)),5),10),11),13),16),(((12,17),18),(14,15)),19); 1
(((((((((1,3),2),(4,6)),((7,9),8)),5),10),11),((((12,16),(17,18)),14),15)),13,19); 1
(((((((((1,3),2),(4,6)),((7,9),8)),5),10),11),((((12,16),13),(17,18)),14)),15,19); 1
(((((((((1,3),2),(4,6)),((7,9),8)),5),10),11),(((12,16),(15,(17,18))),14)),13,19); 1
(((((((((1,3),2),(4,6)),((7,9),8)),5),10),11),(((12,16),14),(15,(17,18)))),13,19); 1
(((((((((1,3),2),(4,6)),((7,9),8)),5),10),11),(((12,17),18),(14,15))),(13,16),19); 1
(((((((((1,3),2),(4,6)),((7,9),8)),5),10),11),(((13,(15,18)),14),16)),(12,17),19); 1
(((((((((1,3),2),(4,6)),((7,9),8)),5),10),11),(((13,16),14),15)),((12,17),18),19); 1
(((((((((1,3),2),(4,6)),((7,9),8)),5),10),11),((12,(17,18)),((13,15),14))),16,19); 1
(((((((((1,3),2),(4,6)),((7,9),8)),5),10),11),((13,(14,(17,18))),(15,16))),12,19); 1
(((((((((1,3),2),(4,6)),((7,9),8)),5),10),11),((13,16),(14,(15,(17,18))))),12,19); 1
(((((((((1,3),2),(4,6)),((7,9),8)),5),10),11),(12,((14,(17,18)),(15,16)))),13,19); 1
(((((((((1,3),2),(4,6)),((7,9),8)),5),10),11),(12,(14,(15,(17,18))))),(13,16),19); 1
(((((((((1,3),2),(4,6)),((7,9),8)),5),10),11),(13,(17,18))),((12,16),(14,15)),19); 1
(((((((((1,3),2),(4,6)),((7,9),8)),5),10),11),13),(((((12,17),18),15),14),16),19); 1
(((((((((1,3),2),(4,6)),((7,9),8)),5),10),11),13),(((((12,17),18),16),14),15),19); 1
(((((((((1,3),2),(4,6)),((7,9),8)),5),10),11),13),((((12,16),15),14),(17,18)),19); 1
(((((((((1,3),2),(4,6)),((7,9),8)),5),10),11),13),((((12,17),18),16),(14,15)),19); 1
(((((((((1,3),2),(4,6)),((7,9),8)),5),10),11),13),(((12,16),(17,18)),(14,15)),19); 1
(((((((((1,3),2),(4,6)),((7,9),8)),5),10),11),13),(((12,16),14),(15,(17,18))),19); 1
(((((((((1,3),2),(4,6)),((7,9),8)),5),10),11),13),(((12,16),15),(14,(17,18))),19); 1
(((((((((1,3),2),(4,6)),((7,9),8)),5),10),11),13),((12,(17,18)),((14,15),16)),19); 1
(((((((((1,3),2),(4,6)),((7,9),8)),5),10),11),13),((12,16),(14,(15,(17,18)))),19); 1
(((((((((1,3),2),6),4),((7,9),8)),5),10),11),(((((12,17),18),15),14),(13,16)),19); 1
