# Supplementary material for: Phylogenomics and classification of Cactaceae based on hundreds of nuclear genes
Source: Plant Syst Evol. 2025 Aug 11;311(5):28. doi: 10.1007/s00606-025-01948-z (PMC12339657; doi:10.1007/s00606-025-01948-z)
Supplement: Supplementary file 4 — Online Resource 4: Containing alignments and RAxML gene trees for all included loci and all phylogenetic datasets (ZIP 10372 KB) [file 606_2025_1948_MOESM4_ESM.zip › de Vos et al_ESM_4/ESM_data_bucky/5326_consensus.mafft.fastabuckytrees_pruned.t]

#NEXUS
[ID: 4513032012]
[Param: tree]
begin trees;
translate
1 0_Anacampserotaceae_P9315,
2 0_Anacampserotaceae_P9319,
3 0_Anacampserotaceae_P9321,
4 1a_Pereskioideae-Leu_P4619,
5 1b_Pereskioideae-ss_P4637,
6 1b_Pereskioideae-ss_S7212,
7 2a_Opuntioideae-Opuntieae_P4585,
8 2b_Opuntioideae-Cylindropuntieae_P9253,
9 2c_Opuntioideae-Pterocacteae_P4571,
10 3_Maihuenioideae_S5849,
11 4_Blossfeldioideae_P8439,
12 5a_Cactoideae-Lymanbensonieae_P9185,
13 5b_Cactoideae-Copiapoeae_P8881,
14 5c_Cactoideae-Cacteae_P9261,
15 5d_Cactoideae-Phyllocacteae_P9255,
16 5e_Cactoideae-Fraileeae_P9233,
17 5f_Cactoideae-Rhipsalideae_P4563,
18 5g_Cactoideae-Notocacteae_P5169,
19 5h_Cactoideae-Cereeae_P9183;
tree gen.0 = [&U] (15:0.005839596,(((((16:0.0164512,(12:0.01288460742,14:0.015196544):0.001564151):0.0026883112,(17:0.009447954,18:0.008996766):0.001758067):0.0013500439,13:0.004398803):0.001277374,19:0.0186424928):0.0006157342,(11:0.01275652,(10:0.0080515672,((9:0.008549639,(7:0.0094729558,8:0.0148031516):0.00246528):0.01837983,(((2:0.01227883,1:0.0187093):0.007517945,3:0.01112619):0.04837781,((4:0.009203633,6:0.01834222):0.0009932291,5:0.009045596):0.006846493):0.007695648):0.006997949):0.00744333):0.0008816264):0.008143784);
tree gen.1 = [&U] ((((11:0.01674853,(10:0.0069024635,(((5:0.006437567,(4:0.006206004,6:0.01319937):0.003703495):0.01183559,((2:0.01425687,1:0.01537183):0.002966775,3:0.01921868):0.051671464):0.00817558,((7:0.0058510819,8:0.0141993633):0.00162175,9:0.006912025):0.02208638):0.003848072):0.005612985):0.003688473,19:0.02053584479):0.001052926,(13:0.003528809,(16:0.01488353,(17:0.011942526,(18:0.00922745,(14:0.019033674,12:0.009265011):0.003269534):4.059199e-05):0.0019661001):0.001602473):0.001193414):0.007279159,15:0.009576802);
tree gen.2 = [&U] ((19:0.0238488368,(((((16:0.0150192717,18:0.011145624):0.00111412,(14:0.019558669,12:0.0105715787):0.0102166619):0.000614429,17:0.007236488):0.001956527,13:0.01140292):0.0009713579,((((9:0.008886234,(7:0.0131772219,8:0.014101441):0.002125902):0.008637325,(((2:0.008739611,1:0.0224634):0.001423842,3:0.01424721):0.069302615,((6:0.01203771,4:0.008612993):0.002800538,5:0.005550341):0.008227486):0.01367566):0.004943292,10:0.009719896):0.003203452,11:0.01548992):0.003531683):6.37269e-06):0.0083856232,15:0.008491963);
tree gen.3 = [&U] ((((11:0.01841128,((((5:0.01003567,(4:0.008352817,6:0.01306324):0.007274797):0.007947078,(3:0.01459885,(2:0.01111559,1:0.0199932):0.002781593):0.07447027):0.008660076,((8:0.013082097,7:0.009433973):0.002273355,9:0.0071152817):0.01749497):0.005582326,10:0.01153287):0.002508945):0.006402001,(((17:0.018364271,(16:0.01482408,(12:0.009002145,14:0.01562098):0.00424739687):0.001584415):0.003295788,18:0.012480514):0.0011504652,13:0.01074079):0.002525885):0.0005052637,19:0.021837924):0.0060844861,15:0.006083494);
tree gen.4 = [&U] (((19:0.0175587188,(13:0.005330283,((((12:0.005184525,14:0.014165833):0.003754381,16:0.0137956419):0.0006966314,18:0.009269721):0.00058915808,17:0.01056288):0.003067497):0.002036439):0.0006966382,(((((8:0.00901416244,7:0.008842046):0.007734288,9:0.011175973):0.01373561,(((6:0.01904263,4:0.008514471):0.002509124,5:0.012216):0.001969882,((2:0.01213833,1:0.01939264):0.003678386,3:0.01566198):0.04894179):0.008799409):0.005646021,10:0.015579863):0.005775268,11:0.01786525):0.001325793):0.0049343168,15:0.0062546874);
tree gen.5 = [&U] ((((((18:0.0065000769,17:0.01177252):0.001127246,(16:0.0135859819,(14:0.020310474,12:0.006733497):0.003735949):0.0020194646):0.004731826,13:0.002514121):0.001277005,((10:0.014105887,((9:0.012984102,(7:0.0081717633,8:0.0118743816):0.002663897):0.02202028,(((2:0.02161123,1:0.01032845):0.00268942,3:0.009400364):0.0543479,((6:0.01590001,4:0.008712465):0.01343169,5:0.01063161):0.003194395):0.00490079):0.006551212):0.002640711,11:0.01494721):0.010210548):0.002317039,19:0.01521765891):0.008644131,15:0.008340798);
tree gen.6 = [&U] ((((13:0.01055797,((14:0.016222624,12:0.0045449056):0.007020565335,((16:0.01379022,18:0.0077238466):0.004632307,17:0.015735686):0.0001691394):0.00455367):0.0002389647,(((((7:0.00805767,8:0.0149962425):0.002421857,9:0.011404848):0.01848679,(((6:0.01603419,4:0.01003779):0.005649289,5:0.01428673):0.00597296,(3:0.01673671,(2:0.01169727,1:0.01613268):0.001562831):0.078361595):0.007799565):0.00705723,10:0.01309776567):0.002996514,11:0.01470127):0.003065346):0.0005327348,19:0.0134371029):0.006706664,15:0.006989033);
tree gen.7 = [&U] ((19:0.0171228676,((13:0.00510158,(((17:0.009375852,18:0.0065404057):8.215881e-05,16:0.01409105):0.0009818964,(14:0.013101048,12:0.0056140244):0.0062130445):0.00199561):0.003659074,((((8:0.011338051,(7:0.0109818243,9:0.011417555):0.0006153236):0.0164487313,(((6:0.01724738,4:0.01069418):0.006132842,5:0.006606605):0.003823902,(3:0.01573304,(2:0.01357124,1:0.01681837):0.004499061):0.054898763):0.007849636):0.004930954,10:0.01119872):0.00252235,11:0.01795228):0.002057038):0.0005717415):0.0053747414,15:0.004605181);
tree gen.8 = [&U] ((19:0.01893955539,(((((9:0.009514709,(8:0.02334017,7:0.0082556239):0.0002915531):0.01373509,(((6:0.02090559,4:0.01426543):0.002502057,5:0.009640945):0.004907081,(3:0.01953933,(2:0.01419629,1:0.01174848):0.004321692):0.05676424):0.004740428):0.01108057,10:0.015512304):0.004165365,11:0.01020096):0.003643771,(13:0.006573218,((12:0.0090609905,14:0.014458413):0.006914669,((18:0.007260473,16:0.008490769):0.0021689254,17:0.0116725904):0.0003690285):0.001411561):0.0006571111):0.002278007):0.00344896,15:0.005262953);
tree gen.9 = [&U] (15:0.013688825,(((11:0.01040837,(10:0.013616682,((9:0.008770195,(8:0.0134612163,7:0.0073224447):0.003520589):0.0206623,((3:0.0142419,(2:0.01044843,1:0.01205986):0.004372144):0.067596297,((4:0.01037242,6:0.0119123):0.006207901,5:0.009499414):0.005672421):0.006912871):0.003615152):0.01022587):0.002114436,((((14:0.012250252,12:0.0036140846):0.004189375,(17:0.015316272,18:0.009002212):0.000973885):0.001551051,16:0.0178245701):0.0022377159,13:0.007533607):0.001937675):0.002098693,19:0.01626212173):0.0036092499);
tree gen.10 = [&U] (15:0.007176085,(19:0.0127684623,((((18:0.0155811463,17:0.014121563):0.0004077993,((14:0.019206385,12:0.011447602):0.004290217,16:0.01274776):0.002792705):0.0013388054,13:0.008935075):0.001265354,(11:0.01327712,(10:0.009567457,((9:0.010168514,(8:0.013193241,7:0.01152248075):0.0004599751):0.015242,((3:0.009334875,(2:0.01697779,1:0.01485423):0.005783957):0.054306838,((4:0.01086527,6:0.01039734):0.004176445,5:0.01144383):0.004023217):0.009230803):0.007599363):0.00237501):0.0052910011):0.002449618):0.005973451);
tree gen.11 = [&U] (((19:0.0183205056,(11:0.01496099,((((5:0.006837457,(4:0.01149631,6:0.008060175):0.007381238):0.004184125,(3:0.01628538,(1:0.02190348,2:0.01833834):0.0005743397):0.058529986):0.008649728,(9:0.011447824,(8:0.010426945,7:0.0154488409):0.003260068):0.01761731):0.00517349,10:0.007862246):0.006495779):0.005807443):0.0003912178,(((16:0.02045918,(14:0.020359009,12:0.006477607):0.001779332):0.0010396796,(17:0.01741535,18:0.0104615257):0.001586166):0.006216194,13:0.007099446):0.002516164):0.00411334852,15:0.007499397);
tree gen.12 = [&U] (15:0.009114682,(((((9:0.008169523,(8:0.0157550767,7:0.0128141961):0.0007126342):0.01713638,((3:0.01698731,(2:0.01897905,1:0.01877852):0.003373896):0.052598896,((4:0.01241435,6:0.01258375):0.002119551,5:0.008507486):0.007020877):0.01270416):0.01210911,10:0.008103975):0.003816586,11:0.01342498):0.003563249,((((18:0.010547096,17:0.0099479056):0.00141096,((14:0.014577298,12:0.01085692):0.004855109,16:0.01502472):0.0045086255):0.00302100891,13:0.007103742):0.001387348,19:0.0252184654):0.001578708):0.0062711693);
tree gen.13 = [&U] ((19:0.0178000918,((11:0.01249527,((((5:0.01373858,(4:0.01207524,6:0.01380416):0.0021696):0.005910721,(3:0.01715413,(1:0.02500829,2:0.01790828):0.006806777):0.06286885):0.008217885,((7:0.0059623352,8:0.0129409234):0.0002648414,9:0.006940354):0.01466167312):0.006947579,10:0.006451316):0.004472782):0.001745216,(((16:0.0165107317,(14:0.013615337,12:0.0069995829):0.003234362):0.0014517565,(17:0.011045099,18:0.0075039615):0.0001580569):0.002331935,13:0.007166265):0.002405628):0.004401255):0.0085369464,15:0.006658551);
tree gen.14 = [&U] ((((13:0.008334509,(17:0.0104645011,(18:0.009015023,((12:0.0090518336,14:0.014633429):0.006510156,16:0.0125862502):0.0015102448):0.001020314):0.001894609):0.001249039,(11:0.01332513,((((5:0.009532725,(4:0.0148286,6:0.01483265):0.004875154):0.007578423,(3:0.01577641,(2:0.009707183,1:0.01587575):0.00577958):0.053214169):0.009983076,(8:0.023415336,(9:0.010542362,7:0.0080581726):0.0009943303):0.02098958):0.002737001,10:0.008663508):0.004158992):0.002719212):0.0002183161,19:0.0090868401):0.0064100691,15:0.004943306);
tree gen.15 = [&U] (((11:0.0141793,((((8:0.0146139065,7:0.0077990503):0.002660354,9:0.0042281912):0.02210714,((3:0.01450839,(1:0.01379897,2:0.01226185):0.003058967):0.052268033,((6:0.008989191,4:0.0089138):0.002663292,5:0.01168846):0.004381903):0.007647677):0.006468924,10:0.013490734):0.006534006):0.003931216,(((((12:0.0044226915,14:0.016368885):0.003595913,17:0.012381144):0.00026568019,(16:0.015360281,18:0.007576183):0.00104266832):0.001498668,13:0.00640252):0.001111483,19:0.01506002901):0.0007446797):0.0061679837,15:0.007527402);
tree gen.16 = [&U] (((((18:0.007046672,((12:0.007144106,14:0.019848917):0.00472809,(17:0.011076458,16:0.015271255):0.0005235412):0.00031140745):0.002249031,13:0.005520695):0.002130152,(19:0.0183099778,11:0.01582554):0.000192992):2.465691e-05,((((7:0.0143353702,8:0.0179429426):0.00201018,9:0.005485622):0.01513213,(((6:0.01234877,4:0.0145256):0.007108247,5:0.007644897):0.004175041,((1:0.01803007,2:0.01302376):0.002420561,3:0.01675017):0.06894113):0.008478561):0.005967837,10:0.00758205):0.00628081):0.0058510923,15:0.006364913);
tree gen.17 = [&U] ((((13:0.007526613,((18:0.0109686385,((14:0.0129335332,12:0.007803261):0.00898026,16:0.0160819874):0.002309202):0.0003044823,17:0.0085376655):0.0027894617):0.001947329,(11:0.02093863,((((8:0.0129781794,7:0.0080864812):0.0008539108,9:0.005933167):0.02098788,(((2:0.01241571,1:0.01341924):0.003157924,3:0.01680152):0.05723255,((4:0.006621497,6:0.009813727):0.003106856,5:0.005317164):0.008323709):0.0120325):0.005560185,10:0.010484169):0.004164946):0.004714861):0.0037420319,19:0.02151997772):0.004385404,15:0.005972058);
tree gen.18 = [&U] ((((11:0.0143484,((((8:0.015030584,7:0.012986352):0.00287776,9:0.010249724):0.02057035,(((2:0.0122049,1:0.01527623):0.002010753,3:0.01325659):0.06387735,((4:0.00952399,6:0.008717286):0.003472469,5:0.008171647):0.007355468):0.005949736):0.005130738,10:0.008743191):0.007616345):0.001968465,(13:0.01040696,((18:0.0125633097,17:0.021423775):5.861685e-05,(16:0.0154899783,(14:0.014303003,12:0.008076558):0.003255596):0.002691496):0.002824799):0.002593158):0.004190718,19:0.0141963766):0.0033396276,15:0.009961373);
tree gen.19 = [&U] ((((11:0.01315621,(((9:0.005062654,(8:0.016452462,7:0.0096948428):0.0003806988):0.01477823,(((2:0.01141476,1:0.02361464):0.005198534,3:0.01032472):0.053604415,((4:0.0108942,6:0.01753304):0.003759706,5:0.007295926):0.006128721):0.01491165):0.005689509,10:0.0115156239):0.004063286):0.002494884,(13:0.002422419,(((14:0.018242496,12:0.010301611):0.004350794,16:0.014203751):0.0005997906,(17:0.0126027711,18:0.010757946):0.0004147352):0.002364473):0.002364426):0.003621784,19:0.016511043):0.0025968102,15:0.007631609);
tree gen.20 = [&U] ((((16:0.02180361,(17:0.016504019,(18:0.010458661,(12:0.004910516,14:0.019637483):0.0072503256):0.004161431):0.00057550961):0.002444071,13:0.005569423):0.001250809,(19:0.0210577802,(11:0.01388092,(10:0.008341872,(((5:0.007717585,(4:0.01075645,6:0.01806199):0.005259237):0.00805824,(3:0.01473822,(2:0.01209745,1:0.01669241):0.003693794):0.07251845):0.009421771,((9:0.006693527,7:0.0091424199):0.0001196244,8:0.0100404):0.020691238):0.004218598):0.005104917):0.001291662):0.0004594925):0.007479048,15:0.013463307);
tree gen.21 = [&U] (((11:0.0127443,(10:0.010633399,(((5:0.009190888,(4:0.01139288,6:0.0202489):0.006141057):0.002740053,((2:0.01677347,1:0.02407625):0.00413331,3:0.01487253):0.0442705):0.00615524,((8:0.009746138,9:0.00884788):9.657942e-05,7:0.00643483353):0.0133900467):0.008388133):0.007890899):0.003319294,(19:0.01670292288,((18:0.009081919,(((12:0.004313067,14:0.017852243):0.002769081,16:0.0162765677):0.0033398272,17:0.007955504):0.0001156797):0.003572479,13:0.007576244):0.003982132):0.0009110147):0.006632094,15:0.004320014);
tree gen.22 = [&U] (((((16:0.01469679,(18:0.007639811,((12:0.0057886587,14:0.012655334):0.00774818,17:0.005926962):0.0041249539):0.002327847):0.003623329,13:0.007330066):0.0006585569,(11:0.02063251,(10:0.013417235,(((5:0.01042223,(4:0.01457241,6:0.01119143):0.002917823):0.007840998,(3:0.008000575,(1:0.02169772,2:0.01227849):0.002492564):0.055630021):0.007858203,(9:0.008963216,(7:0.0092832343,8:0.0110571):0.0006975157):0.02071451):0.006945661):0.002896825):0.003587639):0.0003545452,19:0.01673354753):0.008556543,15:0.006877633);
tree gen.23 = [&U] (((((((16:0.019181728,(14:0.012703571,12:0.011211867):0.007855542):0.0004329236,17:0.007995585):0.001619801,18:0.0104731862):0.001312511,13:0.00467184):0.001407547,19:0.02123968799):0.001403723,(11:0.01123694,(10:0.007680761,(((3:0.01284203,(1:0.02376074,2:0.01745114):0.003098923):0.045641681,((6:0.01908531,4:0.01032993):0.004533119,5:0.009554969):0.01053144):0.006752937,((8:0.013160943,7:0.0116900088):0.001484493,9:0.006168931):0.01450442):0.004776849):0.005844407):0.005770624):0.0044653847,15:0.006303406);
tree gen.24 = [&U] ((19:0.0162902208,((11:0.01769163,((((3:0.0154838,(2:0.01618221,1:0.01662566):0.004021406):0.070518256,((6:0.01503986,4:0.006595849):0.004929491,5:0.005596273):0.005157985):0.008908224,((8:0.0098642955,7:0.01137072349):0.0040079919,9:0.007315623):0.02016237):0.005274989,10:0.007120402):0.008588156):0.0008499614,(((((12:0.0059606332,14:0.017850109):0.005976389,16:0.013550364):0.003141642,18:0.01102549):0.0002028377,17:0.0112950535):0.002604058,13:0.005645575):0.0006705543):0.00156391):0.009677401,15:0.009375489);
tree gen.25 = [&U] ((((((((12:0.010030602,14:0.015269223):0.003080295,16:0.0180110471):0.00437714565,18:0.008702711):0.0001985467,17:0.0124285608):0.003007108,13:0.004505486):0.001737386,19:0.016622702):0.0009861451,((10:0.011744942,((8:0.0164330115,(7:0.0107059296,9:0.005885466):0.0005480788):0.01886757,((3:0.01050135,(2:0.01367046,1:0.0112757):0.002376758):0.064252017,((4:0.007998423,6:0.01962891):0.005265047,5:0.005712695):0.00590337):0.007620699):0.009655753):0.005313391,11:0.01412971):0.003189666):0.006896397,15:0.007682849);
tree gen.26 = [&U] (((11:0.01518377,(10:0.006858477,(((3:0.01364118,(2:0.01655391,1:0.02564839):0.004865824):0.06090919,((6:0.008652018,4:0.007391093):0.006695846,5:0.01102283):0.008392182):0.004995085,(9:0.008748777,(7:0.0102394604,8:0.017198973):0.005875821):0.02369294):0.004591831):0.007797027):0.004888087,(19:0.0147627207,((18:0.017437861,(17:0.010957219,(16:0.02373561,(12:0.009525852,14:0.017825348):0.008840085):0.0049829121):0.0004556515):0.0008122628,13:0.006659886):0.002806745):0.0003108713):0.01087471,15:0.006336695);
tree gen.27 = [&U] (((11:0.01429901,(((8:0.0126487447,(7:0.00656268435,9:0.011271927):0.001384098):0.019274128,(((6:0.01681681,4:0.008846654):0.007391682,5:0.01396383):0.007997882,(3:0.01130375,(2:0.01200936,1:0.01688315):0.006470726):0.05270248):0.006640015):0.006387607,10:0.011031578):0.00443197):0.002869408,((((((14:0.018678321,12:0.004953106):0.002151281,16:0.010817043):0.002589185,18:0.014273213):0.0005530454,17:0.012638645):0.00238629076,13:0.00686834):0.002530375,19:0.0141079407):0.0002053026):0.00560167205,15:0.008102751);
tree gen.28 = [&U] (((((18:0.0156732137,(((14:0.01934701392,12:0.006039445):0.003073111,16:0.025526869):0.00136430367,17:0.011983311):0.001329751):0.002265791,13:0.004015617):0.001508167,(((((7:0.0031619671,8:0.0099993123):0.001313353,9:0.007721013):0.01873265,(((6:0.01068509,4:0.009665145):0.005777826,5:0.01076711):0.002030586,((1:0.01365682,2:0.01805098):0.002766496,3:0.01743656):0.051024612):0.01491026):0.004404754,10:0.009140576):0.006150735,11:0.018794):0.004530384):0.000283417,19:0.0252312792):0.0022489429,15:0.007734429);
tree gen.29 = [&U] (((10:0.00534222014,((9:0.007904879,(7:0.006377851,8:0.0110251462):0.0006908431):0.02025218,((3:0.01487943,(2:0.01157141,1:0.01977437):0.005453938):0.062083075,((4:0.01540188,6:0.01473878):0.008355995,5:0.007592255):0.007212108):0.01204445):0.002668155):0.0147787,(((17:0.0169886679,(18:0.011107939,(16:0.016062699,(12:0.014263016,14:0.015236911):0.006262133):0.00108366):0.001673969):0.0008617463,13:0.008628756):0.001091366,(11:0.02010213,19:0.0200156702):0.00137881):0.005416271):0.007979335,15:0.009362023);
tree gen.30 = [&U] (((((((9:0.008084033,(8:0.0172958593,7:0.0076189833):0.003059975):0.02311586,(((6:0.008911581,4:0.007806256):0.004105703,5:0.004395031):0.009808911,((2:0.009538939,1:0.01897975):0.006313588,3:0.01897307):0.046277633):0.009927319):0.005500695,10:0.01508624):0.005652527,11:0.01814119):0.003910263,((((16:0.01762216,18:0.014846884):0.00187007,(14:0.018488727,12:0.007009332):0.0058210162):0.0008621495,17:0.012246709):0.0026455848,13:0.006882789):0.001711417):0.001155032,19:0.0148097119):0.004901139,15:0.013001225);
tree gen.31 = [&U] ((19:0.0139305817,((((18:0.0095221324,17:0.018148958):0.0002822556,((12:0.002513487,14:0.0207705509):0.005080603,16:0.013451211):0.0021777089):0.004685921,13:0.005575676):0.001389873,((10:0.009856317,((9:0.007738474,(8:0.022947857,7:0.0098720707):0.002068637):0.01840535,(((2:0.01398121,1:0.01641468):0.001827395,3:0.01429985):0.060574985,((4:0.006548143,6:0.01392765):0.004642689,5:0.009271716):0.005435566):0.01028743):0.004360431):0.00470133,11:0.0178336):0.003522163):0.0003133233):0.0053805262,15:0.011789483);
tree gen.32 = [&U] (((((((9:0.006489199,(8:0.0178877021,7:0.0056688939):0.0003351106):0.01654631,((5:0.00739841,(4:0.01059608,6:0.008988088):0.00691597):0.007949307,(1:0.0154302,(2:0.01729705,3:0.01495496):0.001879128):0.065993754):0.01248368):0.006809133,10:0.007513136):0.008147643,11:0.01974713):0.003678512,(((16:0.01647998,(17:0.008974448,(14:0.018597356,12:0.0058107503):0.00548032):0.0003866512):9.824614e-05,18:0.00486656):0.0022381627,13:0.005090321):0.001260429):7.317743e-05,19:0.0143841213):0.0045461856,15:0.012142638);
tree gen.33 = [&U] ((19:0.0181566369,(((18:0.01627479,((14:0.01866449,12:0.0079987654):0.0061842916,(17:0.0196181754,16:0.0152658):0.0001128755):5.063422e-05):0.005022173,13:0.004141276):0.001367577,((((8:0.012073499,(7:0.0081782722,9:0.00732177):0.001252821):0.0222107531,(((6:0.01724038,4:0.005625346):0.002977143,5:0.006457036):0.008586937,(3:0.01179914,(2:0.02214265,1:0.01677474):0.00197916):0.05147417):0.00991134):0.006508234,10:0.005895515):0.005322897,11:0.02277014):0.004842331):0.0009351153):0.0083887973,15:0.006644893);
tree gen.34 = [&U] (((((17:0.0211682901,(18:0.015111062,((12:0.005145455,14:0.0237148431):0.006275941,16:0.02392679):0.0017105041):0.00541539):0.002596354,13:0.008286894):0.0007353988,19:0.01626748716):0.001129213,((10:0.007424035,(((8:0.0171010077,7:0.00997974):0.004589011,9:0.006413111):0.0191147,((5:0.00772879,(4:0.01134109,6:0.01749697):0.004856654):0.0104498,((1:0.01351931,2:0.01661069):0.006944283,3:0.0124424):0.066455397):0.01341541):0.005419014):0.003461314,11:0.01541354):0.001178516):0.0054092109,15:0.00901012);
tree gen.35 = [&U] ((19:0.0187644069,((11:0.013958,(10:0.010553412,(((3:0.01034801,(2:0.01780831,1:0.008950527):0.001667084):0.060987127,((6:0.0171564,4:0.005452475):0.005327135,5:0.009912852):0.006080252):0.0109606,((7:0.01293595091,9:0.007861602):0.0005521297,8:0.0157135562):0.02100382):0.009861582):0.0138991):0.0009626423,(((18:0.006846494,17:0.017491575):4.00236e-05,((14:0.017793905,12:0.0084075459):0.00369612,16:0.007114974):0.001118324):0.00302376552,13:0.005055347):0.002918789):0.0005544449):0.0046951699,15:0.007055201);
tree gen.36 = [&U] (((19:0.02055595273,((((16:0.01421748,18:0.0141107743):0.002556077,17:0.0182334416):0.0003138042,(12:0.0067964786,14:0.014913606):0.008140772):0.001542922,13:0.005315975):0.004483834):0.001335508,(11:0.01810605,(10:0.012486912,((((2:0.01287177,1:0.01078077):0.003541195,3:0.008881128):0.063500498,((6:0.01760599,4:0.01902566):0.001701292,5:0.01427263):0.007496824):0.006110235,((7:0.0107053567,8:0.0124763453):0.001452276,9:0.007534449):0.01651927):0.008571019):0.002835276):0.004536744):0.0037166552,15:0.009696451);
tree gen.37 = [&U] ((19:0.0202037157,((11:0.01331528,(10:0.011856927,(((7:0.0073680064,8:0.0112811772):0.001223322,9:0.010162603):0.02124422,(((2:0.0127466,1:0.0188951):0.0002675917,3:0.01415102):0.06977839,((4:0.01098124,6:0.008942225):0.00186412,5:0.009946982):0.006734664):0.007478351):0.003655544):0.004612981):0.002685695,((17:0.013627304,(((12:0.007227236,14:0.018176793):0.0048615,18:0.0112331413):0.00146041,16:0.014415766):0.0003839159):0.001922675,13:0.00606514):0.00344129):0.001810233):0.003390652,15:0.0061399778);
tree gen.38 = [&U] ((((18:0.0090224005,(17:0.010387635,(16:0.0144851385,(12:0.00832977,14:0.014900791):0.001810359):0.002401825):0.0030734061):0.00084557327,13:0.008242662):0.003331564,(19:0.0213967706,(11:0.01602316,(10:0.010955483,(((8:0.015013822,7:0.012611033):0.0024424134,9:0.013478571):0.02673806,((3:0.01360656,(2:0.01090223,1:0.01437308):0.005011412):0.057006204,((4:0.009578656,6:0.008586916):0.004279949,5:0.008372624):0.009095373):0.009313279):0.005165237):0.005041565):0.004061342):0.0001232602):0.005481219,15:0.011711471);
tree gen.39 = [&U] ((19:0.0245103137,((((17:0.010322924,(12:0.008939434,14:0.0173001778):0.003298733):4.489215e-05,(18:0.011632489,16:0.01566575):0.0018298141):0.0006221438,13:0.004854843):0.001366189,((((9:0.00789738,(8:0.015851055,7:0.011740292):0.002641633):0.02359261,(((6:0.01225544,4:0.01489257):0.003642205,5:0.008353779):0.008170892,((2:0.01785566,1:0.0223653):0.002896257,3:0.01792039):0.060457856):0.01392034):0.004049308,10:0.011249974):0.002537207,11:0.01787471):0.002234799):0.0005416015):0.0046215883,15:0.01116079);
tree gen.40 = [&U] ((((((17:0.012539361,18:0.007025602):0.001580391,(16:0.01142205,(14:0.019506009,12:0.00415073):0.00334386):0.002770258):0.0026165581,13:0.009407686):0.001310667,19:0.0204181405):0.0008925031,(((((7:0.0093816227,9:0.007111371):0.0005792676,8:0.013512893):0.02235889,(((6:0.02247495,4:0.01139275):0.007700482,5:0.01203635):0.004171036,(3:0.01709411,(2:0.01358711,1:0.01484759):0.004982665):0.04939981):0.01706293):0.005444995,10:0.007776362):0.004743822,11:0.01561152):0.0030628):0.005497504,15:0.00531672);
tree gen.41 = [&U] (((((((8:0.0151054575,7:0.009319105736):0.0009313253,9:0.011164572):0.01549386,(((6:0.01579445,4:0.008741338):0.0033443,5:0.004888181):0.004481202,((1:0.01310618,2:0.01295072):0.002949299,3:0.01410519):0.050345105):0.00908544):0.004421796,10:0.010663825):0.00506595,11:0.01979064):0.003856058,((13:0.01182255,(((18:0.01049462382,17:0.013386285):0.0004925638,16:0.019937351):0.0005247732,(12:0.0099703663,14:0.013587019):0.003764396):0.00303705244):0.001503258,19:0.0171550595):0.002762683):0.0058034472,15:0.0062725395);
tree gen.42 = [&U] ((((((8:0.018385327,(9:0.0067505781,7:0.00484439624):0.001570009):0.0196791353,(((6:0.008640766,4:0.00868276):0.004652968,5:0.007631316):0.006418326,((1:0.02272064,2:0.0133004):0.004002727,3:0.01654181):0.04790672):0.004637324):0.003896002,10:0.006671372):0.002594985,11:0.01685939):0.001915333,(19:0.0128011888,(13:0.007188723,((17:0.006086611,(16:0.0123501396,(14:0.017937568,12:0.007585572):0.006745521):0.001006215):0.0018382506,18:0.00777063):0.001348408):0.001234629):0.00216042):0.0034332272,15:0.006852854);
tree gen.43 = [&U] (((19:0.0198869428,(13:0.006009068,(18:0.015751662,(((12:0.0054600594,14:0.013815145):0.002252245,16:0.016224377):0.001757499,17:0.011785621):0.0021777346):0.001244345):0.001193221):0.0006004603,(((((7:0.01013217628,8:0.0166931182):0.002547884,9:0.008515291):0.01566795,(((6:0.01516724,4:0.004744654):0.003292281,5:0.004413266):0.00627537,((1:0.01611808,2:0.01477042):0.001311619,3:0.01553796):0.064628321):0.009271833):0.009298676,10:0.007949014):0.002879457,11:0.009498663):0.002914406):0.007384971,15:0.004990297);
tree gen.44 = [&U] (((11:0.01232414,(10:0.005190136,(((7:0.0118137694,8:0.0211513245):0.001430906,9:0.010654205):0.01531214,((5:0.008277135,(4:0.01224417,6:0.01059239):0.008649311):0.004823308,(3:0.01184706,(2:0.01127123,1:0.01709223):0.00334429):0.05426891):0.01133961):0.005815529):0.002319503):0.003458598,(((18:0.0074190589,((16:0.017682386,(14:0.016624647,12:0.007154351):0.003789364):0.0004414227,17:0.015485511):0.002266121):0.001202934,13:0.004470132):0.002253403,19:0.0148937331):0.003126778):0.005292478,15:0.010946361);
tree gen.45 = [&U] (((11:0.01663968,(10:0.009284895,((9:0.009561452,(7:0.0075206001,8:0.0148112508):0.000935254):0.01773148,((5:0.0137366,(4:0.01030715,6:0.01127913):0.002671305):0.005903252,(3:0.01358923,(2:0.01184131,1:0.01288375):0.004173777):0.062687671):0.007196993):0.009168089):0.005470243):0.002542728,(((16:0.012700603,(18:0.011759865,((14:0.013560112,12:0.012735576):0.002908971,17:0.010333422):0.00116191486):0.00177156):0.00492551,13:0.003972136):0.001688616,19:0.01492983842):0.001314864):0.0072989425,15:0.0042633375);
tree gen.46 = [&U] ((((11:0.02219584,(10:0.005639557,((9:0.011299786,(7:0.010409081,8:0.017042358):0.000434955):0.01239495,((5:0.004637357,(4:0.008156714,6:0.01044681):0.003397517):0.01134798,(3:0.01258545,(2:0.009905148,1:0.02019406):0.001888372):0.061679541):0.02018681):0.003100969):0.003518642):0.004719749,((17:0.009354121,((16:0.0198547282,(12:0.009898903,14:0.015862991):0.003290504):0.0009058844,18:0.014191332):0.000546390845):0.001349586,13:0.006864953):0.004218498):0.0049017395,19:0.0243480655):0.007435104,15:0.006085132);
tree gen.47 = [&U] ((((13:0.003515621,((17:0.016876868,18:0.009024656):0.0002889204,((14:0.019182277,12:0.00783655):0.006175505,16:0.01599207):0.00132390584):0.001262352):0.0006971603,(11:0.01299652,((((8:0.019386329,7:0.0139375348):0.0008751045,9:0.008065796):0.01574572,(((6:0.01354652,4:0.00992469):0.004526233,5:0.005515572):0.005847074,((2:0.01505176,1:0.01472191):0.006637433,3:0.01311438):0.06245833):0.009513587):0.006489063,10:0.005489219):0.007272569):0.001763792):0.000716446,19:0.0113915527):0.0029930573,15:0.004008191);
tree gen.48 = [&U] ((19:0.0160982532,((13:0.007648835,(((16:0.0181241,(14:0.014138813,12:0.0070667647):0.002486613):0.000695774359,17:0.010160446):0.0013628,18:0.012234993):0.0038688468):0.00149029,(11:0.01590041,(10:0.007656963,((9:0.007934582,(8:0.0207059185,7:0.0101341503):0.001775985):0.01572957,((5:0.00634081,(4:0.004992833,6:0.01237286):0.005985237):0.007709624,(3:0.0148944,(2:0.009623004,1:0.01368562):0.009065816):0.053076279):0.008018904):0.008512547):0.01129896):0.00277124):0.0006226187):0.010446358,15:0.004939507);
tree gen.49 = [&U] (((11:0.01332311,(10:0.006929697,((9:0.006961457,(8:0.0178837613,7:0.00867960687):0.003134516):0.01769636,((5:0.01186679,(4:0.008691326,6:0.01649473):0.007056042):0.00750364,(3:0.01756011,(1:0.01895872,2:0.01441349):0.0003573874):0.05138909):0.01124229):0.006722531):0.00237066):0.003863875,(19:0.0155696619,(13:0.00635961,(17:0.0137863298,(18:0.009158377,((12:0.013348512,14:0.012319257):0.002068722,16:0.01705057):0.00150248129):6.852144e-05):0.001945992):0.004490955):0.0007283074):0.0054188535,15:0.005505391);
tree gen.50 = [&U] (((((((14:0.016567232,12:0.007107079):0.001040625,16:0.0153037112):0.0061267631,(17:0.0104464493,18:0.010005877):0.001636933):0.0005887607,13:0.003879298):0.001343548,19:0.01882881047):0.0005976209,(11:0.01398179,((((7:0.003798088,8:0.0121689808):0.0006027382,9:0.010713816):0.017943,(((6:0.01869931,4:0.01426262):0.002263389,5:0.009242336):0.004281257,(2:0.02280549,(3:0.01228278,1:0.01508735):0.0001062712):0.049493285):0.008171411):0.01007579,10:0.013683714):0.002640208):0.003019404):0.00621959064,15:0.007708975);
tree gen.51 = [&U] ((19:0.0135118352,(((16:0.0140891809,(18:0.00820544,((12:0.009162578,14:0.018063161):0.004930608,17:0.0144969119):0.002012305):0.0001209514):0.00098376,13:0.005124944):0.001904864,(11:0.01328539,(10:0.0052477835,(((7:0.0082229586,8:0.0112816917):0.0008204751,9:0.008274488):0.02518604,((3:0.01039582,(1:0.01835666,2:0.01334806):0.002901779):0.068374023,((4:0.007764021,6:0.01379924):0.003270904,5:0.01017988):0.005243344):0.01409192):0.007860279):0.004353392):0.001510673):0.001235538):0.008156088,15:0.009567601);
tree gen.52 = [&U] ((19:0.0204816232,((((18:0.0074910284,(12:0.006507155,14:0.011377547):0.007448224):0.0019125142,(16:0.021969678,17:0.0084173851):0.0049885535):0.002342058,13:0.006924637):0.001068149,(11:0.01964669,(10:0.0093039942,(((7:0.0072315217,8:0.019114691):0.002002298,9:0.00927434):0.01963465,((5:0.01055765,(4:0.01201313,6:0.01586189):0.007556127):0.006209741,(3:0.0144297,(2:0.01363584,1:0.01014578):0.005903774):0.048298165):0.01026959):0.005174373):0.006026547):0.001426918):0.0009517945):0.00494167316,15:0.011207745);
tree gen.53 = [&U] (((11:0.01337615,(10:0.0064106425,((9:0.007022236,(8:0.0130017835,7:0.0150206806):0.0007264752):0.02201512,((5:0.007289196,(4:0.01198509,6:0.01214929):0.006894526):0.009960441,(3:0.01550892,(2:0.01077738,1:0.01375612):0.004900638):0.053762923):0.01269512):0.001843674):0.003185674):0.002685608,(((17:0.01097702278,((16:0.0128408458,(14:0.021541423,12:0.0051451635):0.004795212):0.001591261,18:0.0102241299):0.0001062534):0.0003266286,13:0.004588437):0.001323006,19:0.0132153643):0.002174465):0.0061352237,15:0.0041867132);
tree gen.54 = [&U] ((((((16:0.01821297,(12:0.010297233,14:0.016763005):0.0048144755):0.001652841,(18:0.008826847,17:0.014710083):0.00103456):0.004022938,13:0.008507128):0.001508242,19:0.0163705458):0.001798587,((10:0.00709428,((((1:0.01878788,2:0.01487192):0.003720458,3:0.009723205):0.061468713,((6:0.01414139,4:0.01124648):0.002595905,5:0.01133802):0.008160151):0.01134578,((7:0.0082673027,9:0.008984396):0.001366398,8:0.011255594):0.016231742):0.006595982):0.005816123,11:0.01305259):0.0007340647):0.004119258,15:0.005814093);
tree gen.55 = [&U] (((((((16:0.015915111,(12:0.005687716,14:0.016394362):0.009830172):0.0004294078,18:0.01381065213):0.0007516078,17:0.0118489394):0.001679093,13:0.005163374):0.001094058,(11:0.01514578,(10:0.0100447746,(((8:0.0139921738,7:0.0085225508):0.002226767,9:0.006273945):0.01897277,(((6:0.01158038,4:0.00996471):0.003623234,5:0.006144724):0.01035234,((1:0.0141081,2:0.01560573):0.0009356015,3:0.0126871):0.06944055):0.009035166):0.008595645):0.003925511):0.002162813):0.001014682,19:0.01310691721):0.009067149,15:0.00585875);
tree gen.56 = [&U] (((19:0.01535406182,(((18:0.009880874,16:0.01593729):0.0008083106,(17:0.012683186,(12:0.012943374,14:0.02268623):0.0026405611):0.0006152262):0.0056715596,13:0.007233838):0.001719786):0.0001070681,(11:0.01598045,(10:0.0125681865,(((9:0.009310633,7:0.010589105):0.0005889724,8:0.0122376622):0.0264823351,(((6:0.01732779,4:0.01222532):0.002130158,5:0.009704426):0.00696475,((1:0.02236836,2:0.01295173):0.004273689,3:0.01124217):0.068294753):0.008042824):0.001759615):0.004795834):0.004584744):0.0027100273,15:0.007582788);
tree gen.57 = [&U] ((19:0.0258335398,(((10:0.013823082,((8:0.017481911,(7:0.0105979215,9:0.007377131):0.001514533):0.022647207,((3:0.01649371,(1:0.01699534,2:0.02026095):0.001136821):0.06102113,((4:0.01173134,6:0.01303646):0.008046795,5:0.007102521):0.006343467):0.008130966):0.006848506):0.009044262,11:0.0117691):0.002982622,((((16:0.0124307643,(12:0.0057520129,14:0.012237519):0.004827174):0.001284102,17:0.010131695):0.0002051893,18:0.0146229924):0.001600414,13:0.006257881):0.0007592811):0.001764455):0.005351974,15:0.004435692);
tree gen.58 = [&U] ((((((18:0.0072278895,(16:0.015760001,(14:0.010253827,12:0.008442095):0.002093192):0.001381135):0.002461669,17:0.0141686148):0.004527794,13:0.006260285):0.002157593,((10:0.006842622372,((8:0.0144728026,(9:0.007722274,7:0.010672176):0.0006780782):0.02364608,(((2:0.01478619,1:0.01717723):0.003867098,3:0.01394837):0.06566299,((4:0.005601618,6:0.02217705):0.004221274,5:0.01150972):0.007790871):0.007891069):0.005914526):0.005197098,11:0.009212413):0.002792051):0.0007931222,19:0.0224468719):0.0061565582,15:0.007998802);
tree gen.59 = [&U] ((19:0.02452966051,((((18:0.007496342,17:0.00731594976):1.438962e-05,((12:0.0065649123,14:0.019780706):0.007571203,16:0.01827436):0.002800658):0.0040149075,13:0.007842104):0.002871638,((10:0.01397532,(((3:0.01283441,(1:0.01033578,2:0.01370453):0.003306989):0.06562122,((6:0.01859531,4:0.01287372):0.003251583,5:0.009392096):0.01331494):0.01250585,((7:0.013812174,8:0.014569609):0.003554946,9:0.006252684):0.02029029):0.005172063):0.004186971,11:0.01519491):0.002491841):0.0007413021):0.0067689514,15:0.008289225);
tree gen.60 = [&U] ((19:0.02241008429,((((((7:0.00825402498,8:0.01488926):0.00313418,9:0.009317835):0.01505425,(((6:0.008507382,4:0.01122644):0.005937808,5:0.007759825):0.00795274,(3:0.01457932,(1:0.02189187,2:0.01237727):0.004670559):0.051642573):0.009558567):0.01167743,10:0.0082807217):0.002680778,11:0.01795963):0.002484968,((((14:0.0167977,12:0.0068210003):0.001556628,16:0.015863346):0.00081098618,(17:0.010166535,18:0.0097339607):3.059224e-05):0.001772717,13:0.006798378):0.0006654449):0.0006215786):0.00598991575,15:0.009176922);
tree gen.61 = [&U] (((((10:0.0137878,(((7:0.007031982,8:0.014843143):0.001102019,9:0.005805135):0.01786666,((3:0.01517318,(1:0.01578817,2:0.02059924):0.004782453):0.063857217,((4:0.007494896,6:0.01119399):0.005394969,5:0.00815384):0.005104332):0.01158527):0.00220738):0.003841352,11:0.02077943):0.00292212,(((16:0.02076033,(14:0.015067561,12:0.007301116):0.005998021):0.0006711814,(18:0.0079858493,17:0.012245104):0.0004355365):0.003251826,13:0.005786147):0.00385767):0.0018352802,19:0.01909219395):0.0032064452,15:0.006608299);
tree gen.62 = [&U] ((19:0.01419479612,(((10:0.008064753,(((8:0.017183228,7:0.0097940461):0.0013123319,9:0.014009647):0.01421811,(((2:0.01564024,1:0.01313092):0.001545549,3:0.01243846):0.068442686,((4:0.01066674,6:0.01174506):0.001940429,5:0.008836345):0.01454216):0.01083737):0.008624891):0.005605039,11:0.01439435):0.0007629371,((18:0.009460279,((16:0.0201664188,(14:0.014318232,12:0.0124334076):0.001005456):0.001434206,17:0.011081766):0.0002921111):0.005714271,13:0.005205627):0.002049249):0.0029421082):0.002844085,15:0.0035384234);
tree gen.63 = [&U] ((((10:0.009549707,((9:0.011743308,(8:0.0123781603,7:0.0100821515):0.0004061445):0.01579934,(((2:0.02655886,1:0.02018485):0.005602707,3:0.01222026):0.053769464,((4:0.0132249,6:0.01089525):0.001451763,5:0.008243041):0.0051808):0.00619125):0.004102583):0.005597655,11:0.01429214):0.002293723,(19:0.01249096819,(((17:0.008749896,((14:0.018447598,12:0.01169231):0.003125965,16:0.01351615):0.002088939):0.00033330154,18:0.012988009):0.0021507293,13:0.007661921):0.00145371):0.001561995):0.0084375312,15:0.005540944);
tree gen.64 = [&U] ((19:0.0127712008,(((((14:0.014283708,12:0.012391041):0.003250424,16:0.009373052):0.0015923466,(17:0.011121995,18:0.0123673972):0.0004906409):0.002531309,13:0.00825144):0.001402417,(11:0.01497697,(10:0.009621334,(((5:0.008776568,(4:0.008894765,6:0.01174352):0.002484925):0.008510949,(1:0.01443094,(3:0.01796172,2:0.01419806):0.001356204):0.07980445):0.01086932,((7:0.0121577346,9:0.009568875):0.001330224,8:0.0143607888):0.027033841):0.005653414):0.003003032):0.007663334):0.002519836):0.0089342397,15:0.0071182867);
tree gen.65 = [&U] (((19:0.0211649185,((((14:0.020192784,12:0.0059920683):0.008113547,17:0.0170576301):0.002445408,(18:0.0102545889,16:0.02340286):0.0015243022):0.001643971,13:0.003517115):0.0009394103):0.00100047,((((9:0.007369612,(7:0.0049374274,8:0.0166323666):0.004526382):0.01537146,(((6:0.01586675,4:0.01323759):0.003440785,5:0.008185139):0.007418678,(3:0.01327609,(2:0.01830096,1:0.01288569):0.005582192):0.06613092):0.009538995):0.008382412,10:0.007370497):0.002925337,11:0.01752311):0.001173598):0.0046443436,15:0.005982511);
tree gen.66 = [&U] (((19:0.0157242444,(((17:0.0116351812,18:0.009911584):0.000489232,((12:0.0081013853,14:0.013282996):0.003368327,16:0.01153245):0.001455917):0.0004218174,13:0.003334008):0.002117978):0.0005033272,(11:0.01822418,(10:0.006681177,(((5:0.008218708,(4:0.01065944,6:0.009614581):0.003946868):0.005327536,((2:0.009980249,1:0.01380812):0.002541937,3:0.01248895):0.054707922):0.01227626,(9:0.005843565,(8:0.0134023542,7:0.00851672682):0.0018476):0.01410927):0.009087662):0.01049705):0.003760271):0.0056137581,15:0.0021472385);
tree gen.67 = [&U] ((((11:0.01632625,(10:0.00945518175,(((5:0.01121563,(4:0.01459123,6:0.01133541):0.00287868):0.005136192,((2:0.0231678,3:0.01562791):0.001784741,1:0.01035323):0.066519161):0.01314175,(9:0.008372068,(7:0.01124351262,8:0.0148579321):0.001630717):0.01711118):0.005701168):0.007457261):0.0008880868,19:0.0181318178):0.001081709,((17:0.0104783857,(18:0.010172462,(16:0.022380941,(12:0.007470015,14:0.018215225):0.003011279):0.0036681088):0.002173319):0.00429182,13:0.006076935):0.001739282):0.006557835,15:0.005107558);
tree gen.68 = [&U] (((19:0.0151389974,((((12:0.0068014703,14:0.016121963):0.003873277,(18:0.009744283,16:0.0135276467):0.0004901163):0.0004135395,17:0.009971973):0.00115166448,13:0.008192981):0.002385706):0.001681983,((10:0.007598841,((9:0.007565345,(8:0.014781136,7:0.014011655):0.0021239373):0.01741504,((3:0.01252797,(1:0.01476292,2:0.01465249):0.003692538):0.05484588,((4:0.01137922,6:0.008969299):0.005622515,5:0.009403447):0.003481612):0.01177714):0.01210275):0.005828376,11:0.0156693):0.00240827735):0.0064937368,15:0.0037238117);
tree gen.69 = [&U] ((19:0.0257111164,(((((16:0.01614948323,(12:0.006831708,14:0.016147601):0.002892486):0.002435216,18:0.008451834):0.000414895,17:0.01308356138):0.003081009,13:0.0041465):0.00179505,((((9:0.010072606,(8:0.01533806,7:0.0070361867):0.003957338):0.01737092,(((1:0.02085452,2:0.01227048):0.00214912,3:0.02009311):0.057311841,((4:0.007223825,6:0.007248117):0.004060649,5:0.00758517):0.004158848):0.009962026):0.004084622,10:0.009430205):0.005030363,11:0.01218483):0.003671457):0.0005183648):0.007200034,15:0.008821191);
tree gen.70 = [&U] (((((18:0.006311603,(17:0.0127935715,((14:0.022374534,12:0.00919513):0.003313937,16:0.017928043):0.0004912074):0.003250836):0.002982085,13:0.005431323):0.006145304,19:0.0172225191):0.0005384178,(((((8:0.011768469,7:0.0061325381):0.001581435,9:0.00587694):0.01745469,(((1:0.01952418,2:0.01210581):0.003650074,3:0.01002541):0.05190384,((4:0.009661735,6:0.01800836):0.001611909,5:0.004706306):0.01448701):0.01267951):0.008902921,10:0.0076914786):0.005776682,11:0.01525257):0.00552423):0.0063512274,15:0.004847071);
tree gen.71 = [&U] ((19:0.0206049237,(((10:0.008924504,(((8:0.012215401,7:0.0111991764):0.0005956283,9:0.0099056):0.01838629,(((6:0.01409128,4:0.01520732):0.002432873,5:0.008979797):0.004614127,(3:0.01891151,(1:0.01096559,2:0.01129874):0.00412651):0.056385596):0.01204411):0.006665413):0.007486362,11:0.01750216):0.005444607,((((16:0.012402133,(12:0.009276908,14:0.014170301):0.004347743):0.0004632125,17:0.0109498643):0.0002465842,18:0.008944142):0.0035376728,13:0.004564638):0.001756594):0.005387438):0.0026573271,15:0.004181803);
tree gen.72 = [&U] ((19:0.0157177788,((((17:0.0097585295,((12:0.0112904809,14:0.025751074):0.002131491,16:0.0206131235):0.003737383):0.0001911792,18:0.0054357108):0.00119851044,13:0.006053543):0.002108421,(((((8:0.013712663,7:0.0066115269):0.0022398936,9:0.009306393):0.02358419,(((1:0.009507408,2:0.01613577):0.003488479,3:0.01443828):0.050506584,((4:0.0114471,6:0.01730149):0.001548764,5:0.01037801):0.007255857):0.01097216):0.001972354,10:0.006972727):0.005436838,11:0.01129988):0.003618286):0.000900303):0.0028869281,15:0.005741712);
tree gen.73 = [&U] (((((((8:0.0124283578,7:0.0100050929):0.001670333,9:0.008746916):0.01033644,((3:0.0143094,(1:0.01679293,2:0.01419096):0.002173365):0.065699779,((4:0.0136789,6:0.01257127):0.001643101,5:0.00906088):0.007213365):0.005725306):0.008949064,10:0.00709492):0.006251345,11:0.01430554):0.002112192,(19:0.01776426727,((18:0.008983147,((16:0.0152132,(14:0.019923524,12:0.0072641867):0.004060874):0.0018233322,17:0.013246933):0.0001997696):0.0033228881,13:0.004262755):0.002221625):0.001872472):0.0058717606,15:0.004137985);
tree gen.74 = [&U] ((((18:0.01035444962,(17:0.012299218,(16:0.01487545,(12:0.009044453,14:0.017450366):0.0025459054):0.0007919048):0.0005603222):0.002580005,13:0.008625423):0.0008583544,((((((8:0.0137017021,7:0.0080534446):0.00455769,9:0.005507601):0.01955298,((3:0.01066373,(1:0.01790897,2:0.009993033):0.01373423):0.055801809,((4:0.01030543,6:0.01451462):0.003021442,5:0.01039562):0.004766401):0.008217457):0.003984299,10:0.013550719):0.002605988,11:0.01674998):0.006058457,19:0.01499618801):3.658656e-05):0.0045552816,15:0.006193563);
tree gen.75 = [&U] ((19:0.01220567022,((11:0.01103479,(10:0.00849536,(((5:0.007363844,(4:0.009421665,6:0.01456428):0.003345222):0.005809673,((2:0.01383946,1:0.022114):0.005571418,3:0.008182279):0.050573991):0.008861043,((8:0.0108722289,7:0.01478560966):0.001868293,9:0.004207919):0.01854912):0.003814477):0.003459482):0.001702675,((((16:0.017961844,(12:0.0082255909,14:0.015175318):0.005375504):0.0006689317,18:0.00896997):0.0001540581,17:0.013928549):0.0006819536,13:0.005865078):0.002843098):0.001410078):0.0044574898,15:0.004875583);
tree gen.76 = [&U] (((((16:0.01052684,(12:0.008684049,14:0.013187478):0.0034637043):0.0005172401,(17:0.008492426,18:0.008688422):2.752971e-06):0.004657356,13:0.006203273):0.00038567,((11:0.01801914,(10:0.01034924,(((5:0.007913695,(4:0.007738023,6:0.01367987):0.005215673):0.006191144,((2:0.009861643,1:0.009638035):0.005896905,3:0.01224859):0.06539945):0.006215451,((7:0.0093340014,8:0.0147283187):0.001712997,9:0.005143151):0.01288045):0.007517215):0.007359483):0.002050648,19:0.015929458):1.751685e-07):0.008089324,15:0.009259867);
tree gen.77 = [&U] (((((18:0.0128565408,((16:0.016472122,(12:0.004564439,14:0.0222900865):0.007445187):0.0008142641,17:0.0149051364):0.0002876796):0.002083963,13:0.007493):0.002469196,19:0.0193019295):0.0020313876,((10:0.010271395,((((6:0.01609968,4:0.006814792):0.009865414,5:0.009793207):0.007360493,(3:0.009479184,(1:0.0164124,2:0.01918299):0.00290839):0.06357373):0.02149502,((7:0.00758083115,8:0.0151453306):0.005496327,9:0.006144587):0.01807478):0.008513422):0.004315314,11:0.02332132):0.001146633):0.009182818,15:0.003909938);
tree gen.78 = [&U] ((((((18:0.011751689,17:0.0142478087):5.263057e-06,((12:0.010410905,14:0.019583538):0.005303721,16:0.0125596139):0.0019780698):0.00126918,13:0.005437471):0.003999966,19:0.01294053576):0.001344326,((10:0.009126857,((9:0.009872565,(7:0.0078653312,8:0.0193855021):0.0014118001):0.02158011,((3:0.01249002,(2:0.01548524,1:0.01652964):0.003744391):0.057286203,((4:0.008315718,6:0.01474764):0.006255573,5:0.007968347):0.006764342):0.01172196):0.008192558):0.005439464,11:0.01762669):0.005955733):0.0054469478,15:0.005832689);
tree gen.79 = [&U] ((((11:0.01691251,(10:0.0105827321,(((8:0.0118884042,7:0.0097037595):0.002285376,9:0.006162535):0.01646564,((3:0.01677641,(2:0.01658859,1:0.02369368):0.003458551):0.06794889,((4:0.008017574,6:0.01523461):0.006540477,5:0.01135066):0.004300162):0.008371662):0.005725335):0.005870608):0.003915063,((18:0.010168531,(17:0.0152691784,(16:0.01377922,(14:0.015530072,12:0.0050882648):0.003437004):0.0013239352):9.751143e-05):0.001477511,13:0.00659203):0.0009377488):0.0006447072,19:0.01245534142):0.006338872,15:0.007600409);
tree gen.80 = [&U] (((((16:0.01113860067,((17:0.010988744,(14:0.017028409,12:0.007301919):0.0039158326):0.0001595018,18:0.014400587):0.0007379952):0.0006890439,13:0.004485103):0.00405455,19:0.0166916715):0.0005269555,(11:0.01768983,((((7:0.0098140848,8:0.014265952):0.001339323,9:0.010568996):0.01248821,((5:0.008647412,(4:0.005957661,6:0.01053353):0.006785553):0.003857664,((2:0.0101241,1:0.01551155):0.004316065,3:0.01730183):0.051803784):0.01097503):0.005982256,10:0.01148725):0.002037861):0.003918669):0.0056064561,15:0.009196122);
tree gen.81 = [&U] ((19:0.0158957296,((((17:0.0103198752,(16:0.0142403,(14:0.015292495,12:0.009447881):0.008320182):2.658522e-05):0.0018342011,18:0.016283672):0.006439117,13:0.005916546):0.0002936534,(11:0.01078664,(10:0.01216445,((9:0.00648223,(8:0.0166596736,7:0.0078704005):0.002838582):0.01438579,((3:0.01262247,(2:0.01218052,1:0.01366388):0.005826867):0.07099082,((4:0.01205936,6:0.01405528):0.00477164,5:0.009346003):0.002526869):0.01319029):0.006350754):0.004132161):0.004673564):0.001053142):0.008534356,15:0.009559187);
tree gen.82 = [&U] (((10:0.00688614096,((((2:0.01315058,1:0.01639364):0.006794603,3:0.01221563):0.044383741,((6:0.01857312,4:0.008847479):0.003640505,5:0.0051772):0.005784149):0.009429923,(9:0.013325521,(8:0.019217984,7:0.0068243784):0.0005320291):0.01832714):0.008281855):0.0060302789,((((17:0.011454468,18:0.009535485):0.0014898086,((12:0.011437131,14:0.016035226):0.004116405,16:0.0130745333):0.0002575953):0.0015233,13:0.006076494):0.00173063,(11:0.02041221,19:0.0202767211):0.0002539619):0.0022796667):0.0041071529,15:0.003352927);
tree gen.83 = [&U] ((((13:0.007395673,((17:0.016048245,((14:0.016932452,12:0.008953342):0.00366879,16:0.014648197):0.0003313085):0.0011472716,18:0.011340117):0.003236833):0.001528243,19:0.01655021698):0.0009942525,(11:0.01934583,(10:0.0109978454,((((6:0.01637012,4:0.01022685):0.006634569,5:0.01108829):0.010484,((2:0.01951298,1:0.01639633):0.002489374,3:0.01174646):0.060492215):0.01029355,((7:0.009383764,8:0.016785822):0.0006259085,9:0.006160585):0.02230809):0.005949962):0.001584166):0.0008548049):0.0069951135,15:0.006114104);
tree gen.84 = [&U] (((11:0.01084052,(10:0.0098077553,((9:0.007778449,(8:0.0122233207,7:0.0115463847):0.004347527):0.02573205,((3:0.009133608,(2:0.01273999,1:0.01882722):0.001799851):0.077255376,((4:0.008810185,6:0.01701215):0.006756377,5:0.0072297):0.009314137):0.00936343):0.00506832):0.006227277):0.003235027,(19:0.01753376601,((18:0.009005141,(17:0.0120616391,(16:0.01799627,(12:0.006213762,14:0.011495055):0.005964243):0.0007528093):0.0028154801):0.002697928,13:0.009447087):0.001025051):0.001331271):0.0039015054,15:0.010890341);
tree gen.85 = [&U] ((19:0.01598197852,((((18:0.0105311503,16:0.01568916):0.0004693474,(17:0.0135889683,(14:0.016626789,12:0.006263305):0.007338182):0.0005682665):0.0018748951,13:0.006124106):0.002317842,(11:0.01080174,(10:0.010382511,(((8:0.016780352,7:0.0085410293):0.002659242,9:0.0104005501):0.02364805,((3:0.01299682,(2:0.01200436,1:0.01667559):0.006937866):0.07140512,((4:0.008190693,6:0.005941908):0.007852805,5:0.008359311):0.002587495):0.01201386):0.004481523):0.006153921):0.002690079):0.003558024):0.0047940187,15:0.005434153);
tree gen.86 = [&U] (((((((9:0.007711008,(7:0.0065650896,8:0.018127062):0.002966643):0.0143438,((5:0.01106365,(4:0.01067583,6:0.01039866):0.001828615):0.00624368,(3:0.01260761,(1:0.01487545,2:0.0168181):0.004114655):0.06389926):0.006431919):0.007051575,10:0.0083265962):0.004683973,11:0.01441819):0.002487095,19:0.01530428074):0.0004781452,((17:0.009082722,((16:0.01441688,(14:0.016911303,12:0.0108652728):0.006431483):0.002734447,18:0.0105692683):8.09011e-05):0.003296707,13:0.006341499):0.001419661):0.004731664,15:0.010021378);
tree gen.87 = [&U] ((((((16:0.01858161,18:0.010336241):0.0018167804,(17:0.019809423,(14:0.014399845,12:0.0073199209):0.0042795934):1.778917e-05):0.002049399,13:0.009579972):0.003148292,19:0.0210967118):0.0022123618,(((((8:0.015648316,7:0.01030691983):0.004632901,9:0.008315779):0.02047924,((5:0.005607759,(4:0.008588792,6:0.01623878):0.002964352):0.006030168,((3:0.01401653,2:0.01602078):0.002379361,1:0.01307705):0.06155587):0.008071136):0.004971572,10:0.00736791171):0.004291965,11:0.01402022):0.0063550374):0.004052231,15:0.00940795);
tree gen.88 = [&U] (((((((7:0.00433141173,8:0.0184022879):0.004065497,9:0.00779368):0.01943258,((5:0.0111777,(4:0.00704334,6:0.0120515):0.004212181):0.01031051,((2:0.00820322,1:0.01891374):0.006614788,3:0.0118562):0.06756905):0.009846772):0.006704827,10:0.013199302):0.005518479,11:0.0184808):0.002621586,(19:0.0180076321,((((16:0.0205148984,(12:0.007371615,14:0.012089815):0.003110771):0.005671441,18:0.013363754):0.0035865389,17:0.0091217117):0.002700802,13:0.006202868):0.001514793):0.0013425):0.0068076358,15:0.007841066);
tree gen.89 = [&U] ((19:0.01509671565,((13:0.004013819,((((12:0.005878841,14:0.0148573738):0.006420233,16:0.0174636059):0.001377655,17:0.0208720354):0.0008903929,18:0.010230288):0.00112896412):0.002690923,(11:0.01544097,(10:0.011065537,((((6:0.009819361,4:0.00902768):0.003850351,5:0.008595413):0.007981886,(3:0.015863,(2:0.01124095,1:0.01796376):0.008431154):0.062899928):0.00918778,((7:0.01306792417,8:0.011882124):0.003660957,9:0.005188194):0.01620842):0.007801572):0.006097109):0.003013111):0.002351):0.0058391256,15:0.006842453);
tree gen.90 = [&U] (((((18:0.0102746864,((16:0.0145165315,(14:0.017463,12:0.0055007937):0.001907813):0.0004298788,17:0.006976343):0.0004274031):0.00189531,13:0.006657687):0.001755348,((10:0.0068366165,(((7:0.00798192605,8:0.0151002525):0.002128052,9:0.005844435):0.01795355,((3:0.01817476,(2:0.01603807,1:0.01649813):0.001696324):0.051729818,((4:0.007183607,6:0.01448676):0.002555849,5:0.006876015):0.008202828):0.007696664):0.004622725):0.006212432,11:0.01609746):0.00111188):0.0006660769,19:0.01647625102):0.0042907566,15:0.006528598);
tree gen.91 = [&U] ((19:0.01570675465,((13:0.003586888,(17:0.0127120432,(((14:0.013945552,12:0.0043569295):0.004433991,16:0.01320644):0.0008417655,18:0.014782731):0.0006479582):0.0004571671):0.002310944,(11:0.01854178,(10:0.010719917,((((6:0.01459818,4:0.0152082):0.004984824,5:0.0123555):0.0101225,((1:0.01300633,2:0.01152829):0.001392194,3:0.01372325):0.057056473):0.006039198,(9:0.012806218,(7:0.007169388,8:0.0117068964):0.002621135):0.02102207):0.004838065):0.004369036):0.000940043):0.0003130307):0.013954839,15:0.006972048);
tree gen.92 = [&U] ((19:0.0137847975,((11:0.01658158,(10:0.007964099,(((8:0.0133853562,7:0.0127810355):0.001215254,9:0.008283462):0.02194187,((3:0.01242841,(2:0.006942149,1:0.01776319):0.003770587):0.06865874,((4:0.007522198,6:0.01123857):0.001850769,5:0.009835274):0.007635658):0.009696617):0.006259474):0.002757474):0.001777926,(((17:0.013881512,18:0.012318365):0.0002688187,(16:0.0156030372,(12:0.008161176,14:0.019070802):0.003624082):0.006310385):0.0008403224,13:0.004934547):0.0005998135):0.001447691):0.0032871305,15:0.0067260975);
tree gen.93 = [&U] ((19:0.0187889783,((11:0.01345685,((((7:0.0123285912,8:0.0227134367):0.001666403,9:0.009475687):0.01987846,((5:0.006967061,(4:0.01264268,6:0.01708036):0.003077153):0.005851551,(3:0.01071804,(1:0.01962991,2:0.01332202):0.0040232):0.0672403):0.009207281):0.007995967,10:0.00673552):0.007820754):0.003191835,(((18:0.004637748,17:0.01251563):0.0008564025,(16:0.01420492,(14:0.01879231,12:0.01176354):0.0078529437):0.0014741846):0.00155943,13:0.006170486):0.00161404):0.000367818):0.0055014917,15:0.005960421);
tree gen.94 = [&U] ((19:0.0198295667,((11:0.009189198,(((9:0.006981803,(7:0.011845402,8:0.0180882832):0.001528549):0.01871762,((5:0.009413778,(4:0.01249445,6:0.01702528):0.004975582):0.007052142,(3:0.009756461,(1:0.0188413,2:0.01505331):0.003249254):0.064635836):0.01058734):0.006412152,10:0.009986938):0.006504875):0.003416886,((17:0.01544536,((16:0.01516733,(14:0.016279238,12:0.006979978):0.008425934):0.0011756919,18:0.011911498):0.00146193094):0.004101817,13:0.005161039):0.001062498):0.0002471929):0.0077310486,15:0.007982524);
tree gen.95 = [&U] (((11:0.0196917,(10:0.008265871,(((9:0.0085232,7:0.0096776835):0.0008346836,8:0.0153168898):0.017567912,((3:0.01598016,(2:0.01058429,1:0.02011973):0.006608249):0.05125874,((4:0.006685571,6:0.01689104):0.002193069,5:0.00813568):0.004745734):0.01144428):0.003600491):0.002000531):0.003324772,(((((14:0.018971661,12:0.006982832):0.004050141,16:0.015632844):0.002399746,(18:0.011498863,17:0.01224083):0.0022866286):0.002339836,13:0.0100937):0.0006103059,19:0.02117338524):0.001588332):0.0076827511,15:0.003989081);
tree gen.96 = [&U] (((11:0.01598949,(((((16:0.022981884,(14:0.011639877,12:0.006377311):0.003948676):0.0018495195,18:0.009057605):0.001557157,17:0.010901124):0.0009255983,13:0.003882079):0.001811717,19:0.0138441964):0.0003764912):0.0002207653,(10:0.01228815,((((6:0.02131884,4:0.007664234):0.0061246,5:0.007217865):0.006444114,(3:0.01588231,(2:0.01626515,1:0.01637157):0.001023014):0.06947377):0.01080858,((8:0.0193478258,7:0.0117425893):0.0009787489,9:0.006528112):0.02053949):0.006979397):0.004417994):0.0055469912,15:0.007108045);
tree gen.97 = [&U] (((11:0.01642778,(10:0.011962434,(((8:0.0104167898,7:0.005116197368):0.003322049,9:0.011790792):0.01937362,((3:0.01026663,(2:0.01820324,1:0.02018903):0.003112014):0.061553098,((4:0.01040405,6:0.009966349):0.003387289,5:0.004891906):0.00568392):0.008250137):0.004100345):0.003871781):0.004080206,(19:0.0194756396,(((14:0.013822527,12:0.008888832):0.0054602199,(18:0.010289505,(16:0.013441646,17:0.013196536):0.0009277503):0.0002049658):0.00197533264,13:0.005199956):0.003902824):0.002613432):0.00776964,15:0.01261253);
tree gen.98 = [&U] ((19:0.01665477714,((11:0.01220347,(10:0.006428554,((((6:0.006742666,4:0.01723575):0.004343466,5:0.008552805):0.006499124,(3:0.01620531,(1:0.02124258,2:0.0147168):0.003000357):0.066984493):0.007644853,((8:0.0225078058,7:0.0076556323):0.002657281,9:0.010445219):0.02202557):0.00379325):0.006100021):0.003462534,(((((12:0.008213079,14:0.019917561):0.0046624651,16:0.01675228):0.0006410466,17:0.007340326):0.003365772,18:0.0156835697):0.001244178,13:0.005383783):0.000465458):0.0006708382):0.0044188404,15:0.007452519);
tree gen.99 = [&U] ((((((18:0.004769468,17:0.007234132):0.0018957813,((12:0.010863284,14:0.017796497):0.001670627,16:0.0163696):0.005543254):0.00295916,13:0.004529268):0.00428529,(11:0.01154991,(10:0.012457345,((((6:0.02562922,4:0.01209427):0.004623066,5:0.006958054):0.005703141,(3:0.0161523,(1:0.02064901,2:0.02131832):0.002288442):0.0648639):0.005781221,(9:0.010963518,(7:0.0106738195,8:0.016477306):0.0006598403):0.01844608):0.006944885):0.006878111):0.0003906225):0.0023357827,19:0.0216526455):0.0028963859,15:0.009974573);
tree gen.100 = [&U] (((19:0.0183572913,(((18:0.010205828,17:0.008610112):0.0029909296,((14:0.016538109,12:0.0062754937):0.002782973,16:0.0146242762):0.001055804):0.0009226143,13:0.004894627):0.001025531):0.0007271551,(11:0.01160284,(10:0.013214816,((((6:0.009384299,4:0.009764725):0.009387447,5:0.006264188):0.003352567,(3:0.01492592,(1:0.01887734,2:0.01346058):0.007577325):0.04783082):0.01965005,((7:0.0094637945,8:0.0104747799):0.004567123,9:0.00571161):0.01837106):0.003508662):0.007043657):0.003314174):0.003079012,15:0.00530286);
tree gen.101 = [&U] ((((13:0.008266287,(17:0.011278888,((12:0.007589671,14:0.018639755):0.004222646,(18:0.009991161,16:0.01284346):0.0018695271):0.0001931136):0.0002607203):0.0006344423,(11:0.02211542,(10:0.008852539,((9:0.007578714,(7:0.00931965684,8:0.012956821):0.001877492):0.02446965,((3:0.009840658,(1:0.01565465,2:0.01807495):0.001050257):0.05602579,((4:0.00620045,6:0.01489973):0.007150171,5:0.006079275):0.004102455):0.008024074):0.002532154):0.003633611):0.002667119):0.001876435,19:0.0247710447):0.0066254315,15:0.00377694);
tree gen.102 = [&U] (15:0.008327342,(((17:0.020267893,(18:0.014685023,(16:0.0136489943,(14:0.013859242,12:0.009319549):0.003892559):0.00242117461):0.0001012319):0.0007529794,13:0.01309141):0.001289121,((11:0.01130489,(10:0.009888723,((((1:0.02023041,2:0.008318181):0.00635379,3:0.01727583):0.060402105,((6:0.01717221,4:0.01272547):0.004851705,5:0.008240022):0.009226616):0.01447482,(9:0.009652843,(8:0.0144927546,7:0.0069278888):0.002332081):0.01663566):0.004622313):0.007318218):0.00302786,19:0.0160773474):0.0005584656):0.004291546332);
tree gen.103 = [&U] (15:0.004749805,((((((16:0.01359779,(14:0.013944099,12:0.006508358):0.002114301):0.004387897,18:0.00778859):0.0011310427,17:0.011261367):0.0025014045,13:0.004754229):0.002368517,(11:0.01332341,(10:0.00642016,((9:0.007465184,(8:0.0187809131,7:0.0113091043):0.0002146344):0.0167309,((5:0.005899469,(4:0.01038474,6:0.01428873):0.009273858):0.003572636,((1:0.01331404,2:0.01908717):0.001901754,3:0.01416394):0.055160925):0.01211541):0.004365787):0.007262005):0.002868949):0.001116374,19:0.01666997348):0.005703386);
tree gen.104 = [&U] (15:0.003528508,(19:0.025588047,((11:0.01692318,(10:0.010882088,(((8:0.0142888911,7:0.0114336763):0.003103585,9:0.010266611):0.02107031,((5:0.01486479,(4:0.01308847,6:0.02605758):0.004401573):0.00555452,(3:0.01971449,(1:0.01804097,2:0.01492003):0.0006303158):0.06640948):0.007623063):0.005692057):0.002869488):0.004481708,((18:0.0141679551,(((14:0.022888356,12:0.0084039967):0.005055284,16:0.01489515):0.0035280631,17:0.012289556):0.000272766):0.004170921,13:0.005210802):0.0063912026):0.0003471063):0.003063735);
tree gen.105 = [&U] ((((13:0.003265248,(((14:0.014484295,12:0.0066423198):0.005285679,16:0.01383567993):0.0008706545,(17:0.008468229,18:0.009330516):4.678207e-06):0.00144804451):0.0009825806,(11:0.01734696,(10:0.007854372,(((8:0.013564232,7:0.0084408801):0.0009887545,9:0.013197433):0.01766484,((3:0.01472134,(1:0.02243991,2:0.01059028):0.001410058):0.046625698,((4:0.01120714,6:0.01084827):0.00234941,5:0.006488972):0.006311168):0.01157652):0.005015186):0.002716272):0.002884543):0.001255835,19:0.0187718668):0.0038796463,15:0.00876109);
tree gen.106 = [&U] (((((((16:0.0216065634,18:0.012914318):0.00071516268,(14:0.013853456,12:0.0108898004):0.009503118):0.0005321957,17:0.014733213):0.0006569971,13:0.007318812):0.001530058,19:0.014323459):0.0002479058,(11:0.01964803,(((((6:0.007065463,4:0.008624967):0.007422557,5:0.01186226):0.005520726,(3:0.01993575,(2:0.01134931,1:0.01626694):0.003430137):0.051222196):0.01010554,((7:0.0090264382,8:0.016852215):0.003521664,9:0.011164613):0.02112134):0.005207118,10:0.005045422):0.008965212):0.0004835001):0.00457880843,15:0.010323893);
tree gen.107 = [&U] (((((18:0.010192229,(((14:0.0227105,12:0.011131158):0.004263771,16:0.0146924656):0.0009632343,17:0.0113521332):0.0021636449):0.001887881,13:0.006854261):0.001454642,19:0.0230549276):0.0009937107,(11:0.01203513,(((((6:0.01114018,4:0.006691346):0.001992014,5:0.007975702):0.006542269,(3:0.0147187,(2:0.01713259,1:0.01677971):0.00415228):0.058575753):0.005101374,((7:0.0098958122,8:0.0107580277):0.003043496,9:0.006779107):0.03404361):0.008811839,10:0.010787956):0.01009221):0.003491567):0.0062760992,15:0.004780123);
tree gen.108 = [&U] (15:0.008300569,(((((18:0.01065292,17:0.0110041163):0.0019380363,(16:0.0134154253,(12:0.013839112,14:0.01637898):0.004181467):0.002867088):0.002097004,13:0.006612751):0.002636773,19:0.01826388298):0.001178673,(11:0.01646783,(10:0.00753524,((((1:0.01874799,2:0.01356984):0.01012783,3:0.0143878):0.05793408,((6:0.01210836,4:0.01105336):0.002155887,5:0.008803555):0.004589408):0.007399695,((8:0.0167321688,7:0.0079441048):0.0018977761,9:0.006077073):0.02117806):0.005663408):0.00628793):0.002165265):0.0060041821);
tree gen.109 = [&U] (15:0.005321221,((((18:0.00883286,(((12:0.0080172339,14:0.0170155):0.00553051,17:0.0118108466):0.001307675,16:0.0137495398):0.0008303308):0.0018736509,13:0.008296429):0.0004441561,(11:0.01323035,(10:0.0094894404,((((1:0.01880327,2:0.01197766):0.01178975,3:0.01404768):0.056738505,((6:0.02819566,4:0.01125315):0.005558955,5:0.008165545):0.006814333):0.01739675,(9:0.0064611667,(7:0.0062667949,8:0.0231636728):0.0029104061):0.01763448):0.007643015):0.003443047):0.003456773):8.442056e-05,19:0.01480890926):0.005756218);
tree gen.110 = [&U] ((((13:0.006446192,(17:0.01286363324,(18:0.0087735836,((14:0.022964094,12:0.007276015):0.008254952,16:0.01617962):0.0017456727):8.028381e-05):0.002327565):0.001012197,19:0.0127495209):0.002832384,((10:0.012008485,((9:0.007621151,(7:0.011903297,8:0.013601702):0.0013824272):0.0209276,(((3:0.01317207,2:0.01545452):0.0009566555,1:0.01718967):0.062302093,((4:0.0083671,6:0.02002811):0.001512926,5:0.005999263):0.006693156):0.01094447):0.004186318):0.003671394,11:0.01724477):0.002100382):0.0042555045,15:0.01287662);
tree gen.111 = [&U] (((((((6:0.01998278,4:0.01072171):0.005193082,5:0.0121712):0.005750427,(3:0.013678,(1:0.01404881,2:0.01124142):0.008795232):0.054275767):0.01179872,((8:0.0176189691,7:0.0079244098):0.001183814,9:0.00612798):0.0133993):0.00426091,10:0.006749981):0.00948399,((19:0.01682777997,11:0.01804184):7.585422e-05,((((16:0.0183414707,17:0.0097429027):0.000637319,(14:0.018802582,12:0.010396771):0.003337129):0.00056073888,18:0.009494675):0.004212517,13:0.004308218):0.002781447):0.003394761):0.0078420599,15:0.007349594);
tree gen.112 = [&U] (15:0.0051911757,(((((16:0.015769729,(14:0.014570002,12:0.0087027446):0.005029892):0.002153486,(18:0.010932164,17:0.011699942):0.001681728):0.001685714,13:0.003373252):0.002376384,(11:0.01000166,((((8:0.010880193,7:0.011761924):0.001949671,9:0.009033293):0.01435764,((5:0.007734253,(4:0.01212788,6:0.01328935):0.003478849):0.007283387,(3:0.01040518,(1:0.02100632,2:0.01231664):0.006296717):0.07259781):0.009798636):0.01176213,10:0.008876283):0.004436656):0.003806937):0.0004432099,19:0.0211523142):0.00372517175);
tree gen.113 = [&U] (15:0.005266571,((19:0.0197859903,((16:0.015024479,(((14:0.014355448,12:0.0053386767):0.005802562,17:0.0054818481):0.0008859465,18:0.0113464873):0.0009417263):0.003828534,13:0.008014517):0.001458248):0.001666457,(11:0.01295276,((((8:0.01133339334,7:0.00833447184):0.004884303,9:0.009141355):0.02029875,((5:0.006914424,(4:0.008429503,6:0.009596678):0.005355371):0.005537782,(3:0.01211389,(1:0.02344378,2:0.01269799):0.0008664667):0.062062567):0.01165589):0.003255003,10:0.008610428):0.004174564):0.003058024):0.0066479796);
tree gen.114 = [&U] ((19:0.0160952103,(((17:0.010936611,((18:0.011716329,(12:0.0124376487,14:0.015757917):0.00939209):0.0008227785,16:0.016552904):0.001732056):0.0009609549,13:0.003300103):0.002662526,(11:0.00947389,(10:0.0104046906,(((7:0.0099041223,8:0.011810037):0.0017343003,9:0.00872342):0.01706582,(((6:0.01146378,4:0.01323053):0.005243677,5:0.00611392):0.007232833,((1:0.02104974,2:0.01362758):0.004104971,3:0.01319345):0.07214602):0.01276413):0.003944062):0.00751713):0.003080812):0.001393797):0.0069134501,15:0.0064959321);
tree gen.115 = [&U] (((((18:0.0132470763,(17:0.008063798,((12:0.016335852,14:0.015079549):0.002538551,16:0.01447579):0.00148939151):0.0002907271):0.004876834,13:0.007601279):0.001445387,(11:0.0120297,(10:0.008093231,(((7:0.012828365,8:0.015569077):0.0003510748,9:0.006832077):0.01398301,(((6:0.02521668,4:0.008130922):0.007853136,5:0.004922232):0.007449421,((1:0.01938316,2:0.01392418):0.002017771,3:0.01332313):0.06032773):0.01259525):0.007561547):0.005309055):0.003176499):0.0007889826,19:0.0193974109):0.0037594355,15:0.008047101);
tree gen.116 = [&U] ((19:0.0167538149,((11:0.01331829,(10:0.007463736,(((7:0.0089024517,9:0.009850648):0.001542912,8:0.0174389285):0.0286417322,(((6:0.009185365,4:0.006590984):0.006058427,5:0.01155865):0.005983654,((2:0.01061132,1:0.01069932):0.003421922,3:0.01065054):0.05555752):0.01239403):0.004074576):0.005320184):0.001514332,((((12:0.0055785514,14:0.017923593):0.003421047,16:0.0163216956):0.002908203,(18:0.009020932,17:0.008654923):0.0008734905):0.0009563681,13:0.008326922):0.001332495):0.0008602581):0.008803816,15:0.006316944);
tree gen.117 = [&U] (((((16:0.0217696071,(12:0.007082931,14:0.022180237):0.002517578):0.003813912,(17:0.013906664,18:0.008231252):0.0006642442):0.0023256825,13:0.005268905):0.0006943278,(19:0.0143100528,(11:0.01867911,(10:0.01152905,(((8:0.021103071,7:0.008746733):0.001582531,9:0.01083722):0.01560366,(((6:0.01580963,4:0.01439373):0.005904087,5:0.009238365):0.004878627,((2:0.01848979,1:0.02327653):0.004715451,3:0.0126961):0.061447032):0.009752991):0.005752665):0.007929902):0.001178771):0.0005715429):0.012058223,15:0.0040751785);
tree gen.118 = [&U] ((((((18:0.0122276542,((14:0.017399105,12:0.007665218):0.0067689691,16:0.01923596):0.00196506):0.0003345767,17:0.011814643):0.0011954204,13:0.007322035):0.0008735599,19:0.0152416843):0.001296092,(11:0.01443432,(10:0.0064624923,((8:0.013395793,(9:0.007866905,7:0.0094358599):0.0012794778):0.01689958,(((6:0.01537864,4:0.009894957):0.003964898,5:0.008796961):0.004087903,(3:0.01030378,(2:0.01152807,1:0.01543739):0.003300494):0.056372666):0.007017857):0.003857973):0.00549642):0.0066228955):0.0032047881,15:0.006474094);
tree gen.119 = [&U] ((19:0.01933457207,((11:0.01357335,(10:0.007702284,(((8:0.0147308046,9:0.008359933):8.605022e-05,7:0.0071503357):0.02388404,(((6:0.01303011,4:0.007706534):0.004767285,5:0.009605066):0.0049849,(3:0.02432576,(2:0.0161229,1:0.020984):0.001513914):0.04901752):0.01381347):0.004453976):0.008138532):0.009044006,(((16:0.01495917,(14:0.021201778,12:0.010680524):0.007125167):0.0014815838,(17:0.009166641,18:0.020264539):0.001582182):0.0028585455,13:0.008824961):0.003008539):4.674789e-05):0.005064977,15:0.0063415671);
tree gen.120 = [&U] (((((17:0.013628576,(18:0.011271287,(16:0.018843436,(12:0.008501319,14:0.016130965):0.00157783):0.003115538):0.00214023395):0.002205073,13:0.00935494):0.002884933,19:0.0176500504):0.0007581876,(11:0.01933889,(((9:0.011427762,(7:0.0092980726,8:0.0160604802):0.0002215865):0.02240373,(((6:0.01802424,4:0.009999446):0.004074487,5:0.008529532):0.007175719,(3:0.01169326,(2:0.01314103,1:0.0117356):0.002782567):0.05582585):0.012295):0.01093173,10:0.0058864767):0.00612603):0.002836115):0.0101708267,15:0.005082903);
tree gen.121 = [&U] ((((11:0.01209288,(((8:0.014349878,(7:0.0066310679,9:0.014288941):0.00133464):0.0271646635,((3:0.01405217,(2:0.01174307,1:0.0103128):0.001659807):0.061797821,((4:0.01019964,6:0.01757689):0.006268799,5:0.008039835):0.0035446):0.008943483):0.006595891,10:0.012171745):0.004408073):0.002438422,(13:0.004945324,((16:0.010998055,(12:0.008055163,14:0.018123788):0.001855035):0.001451927,(17:0.015225925,18:0.013282344):0.0006546277):0.0033287022):0.002740646):0.003315999,19:0.0190111934):0.0043295814,15:0.005184782);
tree gen.122 = [&U] ((19:0.0207727096,((13:0.004099107,((16:0.016961888,18:0.009015339):0.0004139183,((14:0.012289992,12:0.007002621):0.006796863,17:0.014272226):0.0025059955):0.0015645):0.003009187,(11:0.0162008,((((7:0.01085681755,8:0.0199400544):0.0023679511,9:0.009746211):0.0170061,(((1:0.01453946,2:0.009709735):0.003982334,3:0.01600972):0.04414485,((4:0.009157388,6:0.01391398):0.00148887,5:0.01064495):0.006631901):0.01089063):0.005913034,10:0.0074315288):0.004388601):0.00151978):0.003305866):0.005530166,15:0.004278543);
tree gen.123 = [&U] (15:0.0046161973,((((17:0.009156064,(((12:0.0113926521,14:0.017613346):0.006585744,18:0.01413314):0.0002287406,16:0.01467361):0.00440017):0.002782754,13:0.009506558):0.002879498,(((((3:0.01901982,(1:0.01535833,2:0.01097975):0.005030402):0.061188907,((6:0.01362398,4:0.009551261):0.004353686,5:0.01155834):0.01392458):0.01538773,(8:0.01024603654,(7:0.0086931061,9:0.009485302):0.000700997):0.01837657779):0.006903284,10:0.015991606):0.004037104,11:0.009980672):0.001307383):0.001059946,19:0.0171534781):0.0111054296);
tree gen.124 = [&U] (15:0.0045658498,(19:0.01568114575,((11:0.01506501,((((8:0.0152629951,7:0.010067184):0.00851462,9:0.007138342):0.02214478,((5:0.007395659,(4:0.0102362,6:0.02278512):0.007157311):0.004964792,(3:0.0189241,(1:0.02398895,2:0.01175155):0.005719639):0.052349225):0.006194266):0.002737735,10:0.009131544):0.01422228):0.002785582,((18:0.0071525358,((16:0.014223021,(12:0.0068464182,14:0.024566013):0.002871738):0.002704018,17:0.0100115047):0.00037813007):0.002935048,13:0.008542269):0.002083366):0.0003747677):0.009764013);
tree gen.125 = [&U] (15:0.00839826,((11:0.01661719,((((8:0.0174980619,7:0.00631441798):0.001270107,9:0.00464812):0.02116626,((5:0.009035076,(4:0.01295052,6:0.01253244):0.003675009):0.004848516,(3:0.02033168,(1:0.01958643,2:0.01905736):0.0009159868):0.084449055):0.00730625):0.003436666,10:0.008778412):0.00348048):0.003828224,(((((12:0.0091208171,14:0.01517614):0.003395642,16:0.0164976054):0.0002708725,(18:0.0116268946,17:0.017516715):0.0017600882):0.001387337,13:0.006442372):0.001238378,19:0.0179512715):0.0009273256):0.0062631942);
tree gen.126 = [&U] (15:0.004207216,(19:0.0183307442,(((18:0.012709551,(17:0.013236261,((14:0.015391391,12:0.0091452828):0.01113641,16:0.008926412):0.000756135):0.001644291):0.00211516,13:0.006136386):0.002050059,(11:0.01138411,((((8:0.0158120412,7:0.01572786003):0.0009670178,9:0.0084236447):0.02015698,((5:0.008321452,(4:0.01184675,6:0.01439503):0.004139387):0.008897323,((2:0.01778164,1:0.0173667):0.002763633,3:0.01604404):0.05392728):0.0115525):0.004880504,10:0.008347313):0.008142079):0.002007563):0.0006803658):0.0047373888);
tree gen.127 = [&U] (15:0.008465081,((11:0.0250616,((((7:0.0090516222,8:0.015212768):0.0017542239,9:0.006347914):0.02059213,((5:0.003409355,(4:0.009097865,6:0.01470797):0.003997579):0.004212281,((2:0.01607388,1:0.01163253):0.0001047286,3:0.01115606):0.06148096):0.009814004):0.004949702,10:0.01838992):0.003863539):0.002752907,(((18:0.012188369,(17:0.011822802,((14:0.016530433,12:0.010829737):0.003087321,16:0.0128375961):0.0013291644):0.0013756949):0.0009109816,13:0.006863171):0.001555296,19:0.01845989327):0.001092447):0.0026143147);
tree gen.128 = [&U] (15:0.005443729,((((((14:0.0144492293,12:0.004510897):0.007083428,16:0.01548454):0.0018111384,(17:0.011048555,18:0.0093776192):0.00385027425):0.0035378471,13:0.007657875):0.0001011491,19:0.0116470989):0.002301327,((10:0.00780171,(((3:0.01393296,(2:0.01390028,1:0.01119826):0.001876364):0.05022154,(5:0.005280057,(4:0.01087069,6:0.01411404):0.003292274):0.007465998):0.01467415,((8:0.0135559241,7:0.00600531913):0.0006959073,9:0.010363226):0.02412549):0.006600061):0.003761225,11:0.01515675):0.003596872):0.0045871141);
tree gen.129 = [&U] (15:0.011133653,(19:0.0169549998,(((10:0.0087512766,(((3:0.02350517,(2:0.01461378,1:0.01468091):0.002344436):0.061626544,(5:0.01075235,(4:0.01032743,6:0.01967698):0.007957783):0.009299):0.008881326,(9:0.004953035,(8:0.016608709,7:0.0100411527):0.002031646):0.0149155):0.008967793):0.00973533,11:0.01648216):0.002817192,(((18:0.015292435,17:0.021225165):0.001639737,((14:0.014672526,12:0.008500227):0.003142364,16:0.01605750954):0.0009469445):0.001822481,13:0.003197341):0.001248271):0.001276593):0.0050407137);
tree gen.130 = [&U] (15:0.009141439,(((((((12:0.0076714967,14:0.020184512):0.005229354,16:0.020495871):0.002150284,17:0.0208047892):0.00025777,18:0.011793339):0.003640054,13:0.006105336):0.0006238997,((10:0.0076685876,((((1:0.02105086,2:0.01819157):0.00511447,3:0.0104926):0.06894699,(5:0.00917838,(4:0.01271923,6:0.01134446):0.007720907):0.003328376):0.01294796,(9:0.007137567,(7:0.0129911835,8:0.011188913):0.003874443):0.01420994):0.004571247):0.004636831,11:0.01468859):0.003208146):0.005234252,19:0.0124164298):0.0078556583);
tree gen.131 = [&U] ((19:0.0147878221,((((16:0.013895239,(12:0.0062692489,14:0.019748489):0.004269152):0.001615279,(17:0.0111626696,18:0.01140327):0.0038374465):0.002411762,13:0.008190585):0.002813756,(11:0.01555447,(10:0.00635911261,((9:0.007762779,(7:0.00768674391,8:0.01441391786):0.001179957):0.02050237,(((6:0.01351915,4:0.01112729):0.003787609,5:0.008629867):0.005033815,((2:0.01045402,1:0.01341738):0.002655986,3:0.01441329):0.05988059):0.009015099):0.004846631):0.005065238):0.002806945):0.001670413):0.00707619147,15:0.007340052);
tree gen.132 = [&U] ((19:0.0139230551,((13:0.006647336,(((16:0.008297982,(12:0.00751934,14:0.024238215):0.007644893):0.004576578,17:0.010027049):0.0004128905,18:0.006808551):0.0058081078):0.004298577,(11:0.01309804,(10:0.0080926598,((((1:0.0197374,2:0.01568974):0.00659456,3:0.01045976):0.06481442,((4:0.009053486,6:0.0119681):0.00384277,5:0.009807091):0.00982548):0.008417243,((8:0.024081026,7:0.0159542519):0.003200006,9:0.008769346):0.02206623):0.005931892):0.002688175):0.006551801):0.002655057):0.010337757,15:0.006653684);
tree gen.133 = [&U] ((19:0.01420748241,((11:0.01238191,(10:0.009583903,((9:0.005168579,(7:0.0041346045,8:0.015638005):0.00230266):0.0178276,((5:0.007004341,(4:0.007364078,6:0.01761245):0.003629571):0.01373238,(3:0.009671045,(1:0.01627165,2:0.01641627):0.004135254):0.055680299):0.009592252):0.008695754):0.00417938):0.002250393,(((18:0.0087581334,(16:0.01294243,(14:0.01451348,12:0.0052461991):0.0050920193):0.0016341471):0.0002990293,17:0.0165941268):0.004093363,13:0.00701365):0.003755264):0.001540221):0.0064424027,15:0.009175342);
tree gen.134 = [&U] ((19:0.01337819828,((11:0.01352392,(10:0.006898762,((8:0.020229851,(7:0.00828952302,9:0.012865298):0.0011768044):0.02471984,((5:0.01083995,(4:0.01627968,6:0.01076741):0.004076737):0.007839617,(3:0.01784217,(1:0.01802012,2:0.0149945):0.006241653):0.06790127):0.007513524):0.002349423):0.01085228):0.002547434,(((((14:0.021873259,12:0.0064976927):0.004312697,16:0.02184841):0.0007025304,17:0.0177938813):0.0008963534,18:0.010900729):0.002958165,13:0.006511894):0.003929708):0.001038686):0.0077062887,15:0.004432236);
tree gen.135 = [&U] (((((18:0.010601543,(17:0.020039546,((12:0.006054795,14:0.015344723):0.0039357993,16:0.0126240189):0.0004765193):0.002115311):0.002771641,13:0.005261351):0.002912642,19:0.0164977188):0.005098086,(11:0.01357657,((((7:0.009775241456,8:0.0116545856):0.0035343751,9:0.006349049):0.02241261,((5:0.004842318,(4:0.01538124,6:0.01406568):0.00568804):0.005433885,((2:0.01248147,1:0.01699902):0.004144414,3:0.01340835):0.072239964):0.01525158):0.003495451,10:0.007494253):0.004430887):0.002367009):0.0058042916,15:0.003837565);
tree gen.136 = [&U] (((((17:0.012877328,(18:0.009565443,(16:0.0183709436,(12:0.007413323,14:0.019473413):0.005852075):0.0009112214):0.00292298057):0.0045308957,13:0.005267799):0.002208837,19:0.01730360665):0.0002843465,(11:0.0162553,(10:0.004822687,(((8:0.0083468331,7:0.0079757682):0.002087821,9:0.008710993):0.01570475,((5:0.007455373,(4:0.006948792,6:0.009685686):0.003940156):0.005349513,((2:0.01015196,1:0.01944815):0.008437787,3:0.01428076):0.05406278):0.01577466):0.01141071):0.006758754):0.002848221):0.0049204807,15:0.005804115);
tree gen.137 = [&U] ((((((13:0.008202353,(16:0.015934871,(12:0.0089041102,14:0.014052091):0.002255847):0.001249209):0.0006730791,17:0.013932264):0.0019533189,18:0.0104003596):0.005656265,(11:0.02201922,(10:0.007830595,(((5:0.006901282,(4:0.006739065,6:0.01916032):0.006726585):0.01085845,(3:0.01154615,(1:0.02455252,2:0.0141311):0.004157405):0.056038695):0.009395791,((9:0.011037219,7:0.0129690105):0.001120124,8:0.0137951149):0.0315585534):0.003536555):0.004491637):0.003196879):0.0007736832,19:0.0125769825):0.0056891624,15:0.010208122);
tree gen.138 = [&U] ((((11:0.01207765,(10:0.005667882,((8:0.015495823,(7:0.00569382633,9:0.007114238):0.001149818):0.0218726055,((5:0.007752859,(4:0.01097923,6:0.01111027):0.003328401):0.007151679,(3:0.02128473,(2:0.0184968,1:0.01315229):0.004548691):0.049617189):0.004873562):0.003175363):0.008982224):0.00255081,(((16:0.02208282,(12:0.014566149,14:0.015486809):0.0034202759):0.00071058272,(18:0.010049302,17:0.013860975):0.00039774784):0.00350996,13:0.004621998):0.001229205):0.003199041,19:0.01940282422):0.0064793752,15:0.006592424);
tree gen.139 = [&U] (((11:0.01174816,(10:0.008571049,(((5:0.01160447,(4:0.01286063,6:0.0117306):0.003843644):0.00815792,(3:0.01243009,(1:0.01522061,2:0.008872079):0.003467041):0.057680855):0.007894292,((7:0.00977175704,8:0.014997989):0.001842101,9:0.016060176):0.01604498):0.00583554):0.01051029):0.002782663,(19:0.01484437106,((17:0.012587316,(18:0.0106485413,((14:0.011500996,12:0.0046236185):0.004475459,16:0.0186156544):0.00173343):0.001867685):0.001902858672,13:0.006452125):0.001400793):0.001372962):0.0091342761,15:0.007735976);
tree gen.140 = [&U] ((((10:0.013509865,(((8:0.014842193,7:0.0088768111):0.0008607945,9:0.010525461):0.01699936,((5:0.007013603,(4:0.006776043,6:0.01893381):0.007710293):0.004259917,((2:0.02056448,1:0.00936422):0.002803477,3:0.01477122):0.055081598):0.008167295):0.007853478):0.003619711,11:0.02195047):0.00365430665,(((((14:0.018214011,12:0.009521369):0.00153858,16:0.0155736707):0.0015892214,(18:0.0076112366,17:0.0066882558):0.002181699):0.00171194,13:0.006332757):0.002837669,19:0.0232808048):0.00266586):0.0053427608,15:0.007015606);
tree gen.141 = [&U] ((((10:0.008539863,(((5:0.009806986,(4:0.008163345,6:0.0146662):0.006211144):0.008437299,(3:0.01732097,(1:0.01456838,2:0.0173888):0.00310694):0.0620593):0.0115339,(9:0.011188335,(8:0.016478848,7:0.008060788329):0.001879432):0.02204838):0.003343173):0.003698484,11:0.02020951):0.002384091,((13:0.004970246,((((12:0.006894435,14:0.017475054):0.0050314696,16:0.01593923):0.0030305921,17:0.011721347):0.001027533,18:0.008852762):0.003971095):0.001292429,19:0.0150593742):0.001035256):0.0056666917,15:0.012634485);
tree gen.142 = [&U] (((((((7:0.009317328,8:0.02123846):0.001650862,9:0.0041480824):0.0142258,((3:0.01145644,(1:0.01681282,2:0.01266916):0.002372189):0.05074914,(5:0.009582851,(4:0.008383823,6:0.01226648):0.006494692):0.007713137):0.007972349):0.004798605,10:0.00738083):0.005375065,11:0.01214038):0.006434718,(((17:0.0145567971,(((14:0.0205476524,12:0.008718365):0.00175238,16:0.01927809):0.0041973265,18:0.0053071349):0.001124289):0.001788396,13:0.002392313):0.005242216,19:0.0202710191):0.0004503156):0.0082002129,15:0.006619595);
tree gen.143 = [&U] ((19:0.0168443934,((11:0.01693022,(10:0.010214796,(((7:0.0103356341,9:0.008169029):0.001165171,8:0.0110623665):0.020389622,(((6:0.01715695,4:0.007942172):0.003428396,5:0.01256122):0.00444009,(3:0.01024013,(2:0.01334726,1:0.01472569):0.001720169):0.06560578):0.008856652):0.007550817):0.003996945):0.001857617,((((16:0.011444145,(12:0.0087290345,14:0.015868792):0.003484712):0.003352964,18:0.017311435):1.266671e-05,17:0.0145177268):0.00221988,13:0.009754521):0.001552067):0.00182895):0.0086245606,15:0.007987461);
tree gen.144 = [&U] (((((17:0.011170894,((16:0.018722418,18:0.0101241484):0.0025839458,(12:0.010676276,14:0.018184622):0.003130573):7.411283e-05):0.001043176,13:0.004418122):0.001526429,(((((8:0.010274643,7:0.011448085):0.003005183,9:0.007918264):0.01041903,((3:0.01331405,(2:0.01827591,1:0.01585677):0.004646335):0.048323767,(5:0.009084964,(4:0.009111323,6:0.01640948):0.006481425):0.005783016):0.008596782):0.007131478,10:0.01389933):0.004518025,11:0.0157061):0.004659063):0.001350827,19:0.0161568059):0.0053307239,15:0.007102586);
tree gen.145 = [&U] ((19:0.01456987324,((((((7:0.00614957951,8:0.0128465321):0.001482847,9:0.003611775):0.01695986,((3:0.01516678,(1:0.01576975,2:0.01977944):0.003310842):0.049884333,(5:0.005976889,(4:0.01401763,6:0.02958009):0.003659632):0.009636062):0.01223542):0.003665022,10:0.010592826):0.002998201,11:0.01378999):0.00272812,(((16:0.0104587718,(14:0.01779476,12:0.007287883):0.003490415):0.0024569043,(18:0.009818663,17:0.0082463573):0.000146762):0.005492692,13:0.003260469):0.001016142):0.001929009):0.0047545608,15:0.008132556);
tree gen.146 = [&U] (((((((16:0.014544772,(12:0.0121996933,14:0.015455464):0.001487326):0.000668498,17:0.0113788319):0.0005957198,18:0.0096282446):0.002930593,13:0.008312604):0.002034304,(((((5:0.005718185,(4:0.009195464,6:0.01599984):0.00498117):0.01104805,((1:0.01388316,2:0.01237266):0.002327212,3:0.01672876):0.060403905):0.01356698,((7:0.014078524,8:0.0141554308):0.0009778271,9:0.007173988):0.01195002):0.004863039,10:0.008664578):0.006624126,11:0.01692688):0.002448873):0.0003737973,19:0.0149148076):0.007254693,15:0.011657305);
tree gen.147 = [&U] ((19:0.0164768525,(((18:0.009425011,(17:0.0095239912,(16:0.013505038,(12:0.01233855,14:0.021622524):0.006171278):0.001773358):0.0006543079):0.0009065087,13:0.008055172):0.001970218,((10:0.01101744,((9:0.004480742,(7:0.009729702,8:0.0111200144):0.00138883):0.019796,(((6:0.009720993,4:0.01190451):0.004958734,5:0.01143416):0.009274309,(3:0.01319359,(1:0.01708272,2:0.01617671):0.003236371):0.046118322):0.01188358):0.003787561):0.004199145,11:0.01218606):0.003094844):0.001351176):0.0051360399,15:0.006433135);
tree gen.148 = [&U] ((19:0.01949404009,((((18:0.0102321123,(16:0.022027018,(14:0.017998685,12:0.011016472):0.006308865):0.0008847885):0.0003072621,17:0.012614988):0.0007372518,13:0.007865714):0.001073897,((10:0.01135967,((9:0.006104603,(7:0.00828923217,8:0.018815776):0.002316938):0.02372989,(((6:0.009726652,4:0.01258634):0.002423905,5:0.007284293):0.009677397,(3:0.0147765,(1:0.02129755,2:0.01728391):0.003513078):0.066519844):0.004200969):0.005729366):0.003430707,11:0.01142711):0.008217188):0.002788621):0.0027690429,15:0.009115336);
tree gen.149 = [&U] ((19:0.0197773717,(((((12:0.01389048997,14:0.018567212):0.001307138,16:0.021998172):0.0009267545,(17:0.0151517471,18:0.01307969423):0.001699577):0.001471805,13:0.006492396):0.002471122,(((((5:0.007348644,(4:0.01021282,6:0.01956419):0.006486694):0.007519714,((1:0.02358972,2:0.0120812):0.00336223,3:0.01004289):0.051421772):0.01027968,(8:0.012852469,(7:0.0132974593,9:0.011671581):0.0002482324):0.026834441):0.006522167,10:0.01169975):0.003774446,11:0.01476925):0.004693025):0.001833901):0.005243178,15:0.01360662);
tree gen.150 = [&U] (((((((((1:0.01558593,2:0.01211025):0.006560715,3:0.01410186):0.057258572,(5:0.008647694,(4:0.0100206,6:0.01061453):0.004886445):0.005538744):0.01262535,((7:0.010584611,8:0.020567625):0.0008777703,9:0.005610664):0.01860707):0.006212677,10:0.0109246):0.007540805,11:0.01728259):0.004048974,((18:0.01194681424,(17:0.011516967,(16:0.0194381484,(12:0.00710618,14:0.013652263):0.00416869):0.0007615524):0.00209605319):0.002177963,13:0.006875277):0.001905886):0.001819103,19:0.0186533093):0.004269092,15:0.006035785);
tree gen.151 = [&U] ((((((17:0.018424887,((14:0.013171539,12:0.00944825):0.006804461,16:0.01387359):0.00425638248):0.001040776,18:0.014234474):0.0030408119,13:0.008103823):0.001711432,(((((5:0.008643961,(4:0.01538392,6:0.01423274):0.003568709):0.005186513,((2:0.01415893,1:0.01415659):0.004311209,3:0.01109782):0.060934303):0.01102176,((9:0.008763792,7:0.00993175435):0.00077431,8:0.0115461761):0.025388147):0.004422301,10:0.0068354827):0.004435831,11:0.01553281):0.003205676):0.00267088762,19:0.0272618805):0.0035572649,15:0.0066578986);
tree gen.152 = [&U] (((((((16:0.011808208,(12:0.01083983944,14:0.015709137):0.003917429):0.002836602,18:0.00948784009):0.001071778,17:0.011455729):0.001305085,13:0.006338888):0.003403875,((((((2:0.01720889,1:0.02348315):0.002817219,3:0.01253003):0.06291793,(5:0.008254907,(4:0.008862284,6:0.01247669):0.003875269):0.006472688):0.01203052,((7:0.0123345018,8:0.0139062865):0.003208648,9:0.013923254):0.008977984):0.004367478,10:0.009139736):0.006655003,11:0.01381243):0.003189788):0.0007233469,19:0.01926467796):0.00443344459,15:0.005295534);
tree gen.153 = [&U] (((((((5:0.008818639,(4:0.01012681,6:0.009229317):0.002790923):0.008190462,(3:0.01310129,(1:0.02695542,2:0.02100799):0.002037616):0.051929012):0.01384448,((7:0.0087316937,9:0.010186882):0.001166572,8:0.01538334191):0.01756443):0.004914336,10:0.007305628):0.003151632,11:0.01758591):0.005592244,(((17:0.021781522,(18:0.010916985,((12:0.0120995359,14:0.017348495):0.004252658,16:0.018644977):0.0007585927):0.0001749603):0.003711202,13:0.007554026):0.003504497,19:0.01446878652):0.0009549396):0.0038463016,15:0.006204345);
tree gen.154 = [&U] ((19:0.02573794699,((((18:0.0107069607,17:0.0091917002):0.0005656399,((14:0.020436285,12:0.005898418):0.007344736,16:0.0102184722):0.00153169):0.0007500286,13:0.003751765):0.001521245,((((((2:0.01356682,1:0.01808809):0.01001757,3:0.01484158):0.06544443,(5:0.004278933,(4:0.01087952,6:0.01890115):0.007161545):0.008231209):0.009326878,(9:0.011204247,(8:0.0140390039,7:0.0106859957):0.00668541):0.01845564):0.005461867,10:0.011278686):0.007527356,11:0.01132798):0.008377587):0.002836235):0.0032809447,15:0.006467423);
tree gen.155 = [&U] ((19:0.0176161189,(((18:0.01289034,((12:0.010182182,14:0.020662563):0.005007399,(17:0.007901033,16:0.02023699):0.001756871):0.0013288386):0.005289845,13:0.007133835):0.0019218305,(((((5:0.004026345,(4:0.009245751,6:0.01296099):0.005035019):0.006842545,(3:0.02140057,(1:0.01458716,2:0.01412713):0.002232397):0.065160069):0.008206459,(9:0.011803125,(7:0.0084775006,8:0.0165110432):0.0002905863):0.01534119):0.00579202,10:0.008982871):0.002470232,11:0.01620475):0.006571628):0.0004352231):0.009244777,15:0.003597164);
tree gen.156 = [&U] ((((((((12:0.0106004007,14:0.019747615):0.004305677,16:0.0147340137):0.0006323764,17:0.0113798134):0.002142292,18:0.006634062):0.0028106577,13:0.009482878):0.001602905,(11:0.009114691,((((3:0.01270478,(1:0.01656973,2:0.01678114):0.003037448):0.060136605,(5:0.01009115,(4:0.01089233,6:0.02188554):0.004157665):0.004864125):0.01426658,((9:0.008631952,7:0.00935510569):0.003339959,8:0.018245887):0.01936925):0.003862314,10:0.009339001):0.003852326):0.002859084):0.001164532,19:0.0176169418):0.0049471518,15:0.005548079);
tree gen.157 = [&U] (((11:0.01568018,(10:0.012623591,((((6:0.01512352,4:0.008156483):0.003389411,5:0.008870979):0.005101305,((1:0.02249143,2:0.017501):0.002063563,3:0.01873795):0.07178962):0.01050027,(9:0.009218699,(8:0.0128636058,7:0.0077591033):0.00511427):0.01743023):0.005104887):0.003765431):0.004048105,(19:0.0224427731,(13:0.004062879,(((14:0.020920645,12:0.007761091):0.00787202,17:0.010093616):0.001909849,(16:0.011315131,18:0.0114418348):0.001047884):0.0008721483):0.001685798):0.001334338):0.005136423,15:0.005630729);
tree gen.158 = [&U] (((11:0.01175657,(10:0.013057072,((((6:0.01408768,4:0.005904077):0.002633579,5:0.00691063):0.005874861,((1:0.02436241,2:0.01360501):0.008880991,3:0.009897742):0.06118745):0.01095383,((8:0.0132357908,7:0.0124881138):0.0039805054,9:0.0047871):0.02949955):0.005773652):0.003854972):0.002640769,((13:0.004461268,(18:0.009478249,(17:0.0139124615,(16:0.01027979,(12:0.0071803075,14:0.010675412):0.002714637):0.0023486786):0.0028026159):0.0011082619):0.001839764,19:0.01201333947):0.002107039):0.0049412274,15:0.006161234);
tree gen.159 = [&U] ((19:0.01751124883,((13:0.00389268,((16:0.01407343,(14:0.0216817628,12:0.006142058):0.00556023451):0.00239997,(18:0.00857576596,17:0.011198297):0.0013320058):0.0006973565):0.002551422,(11:0.01929382,(10:0.007528109,((((6:0.0145885,4:0.01182541):0.003699536,5:0.003672482):0.003304076,((1:0.01891387,2:0.01633908):0.005005853,3:0.01203397):0.06140164):0.01055735,((7:0.0052618963,9:0.011565414):0.001256027,8:0.010978566):0.017744078):0.007423089):0.006373055):0.001711207):0.001021456):0.0057171757,15:0.006570328);
tree gen.160 = [&U] (((13:0.009009473,((18:0.010505559,((12:0.005447189,14:0.0196927673):0.004496698,16:0.0186369254):0.001150506):0.0008949941,17:0.01052655):0.0019205993):0.002936514,((11:0.0132291,(10:0.009755929,((((6:0.01011116,4:0.008041339):0.007844316,5:0.005710121):0.006033448,((1:0.01466991,2:0.01302046):0.004726432,3:0.01901469):0.058221457):0.01428705,(9:0.008704002,(7:0.0091762565,8:0.0134736534):0.001076599):0.02421683):0.004267448):0.006121563):0.001851777,19:0.01545794375):0.000885868):0.0106882383,15:0.005142521);
tree gen.161 = [&U] (((19:0.0154184366,(13:0.01274545,((18:0.0071788745,17:0.016722644):0.0030061302,(16:0.01193416,(12:0.010994189,14:0.009822941):0.009465924):0.0037026417):0.0005330851):0.003162989):0.001333572,(11:0.01614823,(10:0.0131244268,((((6:0.01265857,4:0.01144049):0.001403631,5:0.009347363):0.005515183,(3:0.01464466,(1:0.02110518,2:0.01484986):0.005024599):0.063241256):0.01471376,(9:0.007328433,(7:0.0100295848,8:0.0208834992):0.003068954):0.02231313):0.007133125):0.004085781):0.003280545):0.0052393397,15:0.005837788);
tree gen.162 = [&U] ((((11:0.01252594,(((((1:0.01789217,2:0.0146199):0.005537566,3:0.01437873):0.05432898,(5:0.003876454,(4:0.008458473,6:0.007305764):0.004676841):0.006361116):0.01320427,(9:0.00447806,(8:0.0173868042,7:0.010504881):0.001882509):0.01906202):0.002332361,10:0.007572742):0.007738929):0.001250809,(((17:0.013013073,(16:0.0136815271,(12:0.0071383878,14:0.022977361):0.005147912):0.001716856):0.0015501266,18:0.011712591):0.002463121,13:0.003799203):0.003111653):0.0005726663,19:0.01790623105):0.003949834427,15:0.005150241);
tree gen.163 = [&U] (((11:0.01281562,(19:0.0226505256,(((((1:0.01345042,2:0.01637133):0.004886982,3:0.01196254):0.061800408,(5:0.01306329,(4:0.0113071,6:0.01547046):0.00472441):0.01340937):0.01584882,(9:0.007317933,(8:0.0145846237,7:0.0099337913):0.002400104):0.02360136):0.007987733,10:0.007308243):0.008319066):0.0002480601):0.0009209175,((17:0.022546569,(18:0.011159186,((12:0.010602374,14:0.020949327):0.003424082,16:0.018685436):0.003301172):0.0012709243):0.00418556,13:0.003096363):0.00136612):0.0057573436,15:0.0063286277);
tree gen.164 = [&U] ((19:0.01427732498,(((10:0.007480999,((((6:0.01244681,4:0.01404112):0.002478917,5:0.009888871):0.007805128,(3:0.01462576,(1:0.01854569,2:0.01341736):0.003280362):0.06390424):0.01264339,((7:0.0070424119,9:0.01070702):0.0002977156,8:0.0144490983):0.016129425):0.002891777):0.004617051,11:0.02459434):0.00159338,(13:0.004258725,(18:0.014582718,((16:0.01434886,(12:0.009920794,14:0.020782288):0.001119855):0.003762059,17:0.0099124655):0.0004325093):0.00317821313):0.002830047):6.090566e-06):0.0072639072,15:0.004700236);
tree gen.165 = [&U] ((19:0.01964751743,(((10:0.0148610504,((((6:0.01374739,4:0.01213226):0.003663876,5:0.009927616):0.008270975,(3:0.01263742,(1:0.02133276,2:0.01223217):0.007590572):0.060410543):0.007269529,((8:0.0150515316,9:0.010750998):0.0006764697,7:0.0074945428):0.01793418):0.003867737):0.006775798,11:0.01399162):0.002186099,(13:0.002700035,(((16:0.016028754,(14:0.019007979,12:0.004774987):0.0066419121):0.003040655,17:0.0097196365):0.0002188673,18:0.009801377):0.002953283):0.004024126):0.001735907):0.0031850772,15:0.004792876);
tree gen.166 = [&U] ((((((((3:0.01730678,(2:0.01453291,1:0.01762176):0.003111155):0.068484837,(5:0.01167553,(4:0.006185905,6:0.01692558):0.01276767):0.006642938):0.007055565,((7:0.0050476933,8:0.025996996):0.002920312,9:0.010712422):0.02113993):0.01044473,10:0.012978547):0.004321928,11:0.01689922):0.002160852,((18:0.009218427,(17:0.01298163,(16:0.0159764577,(12:0.0100406951,14:0.017671083):0.00637701):0.0008356389):0.0004147555):0.0024071128,13:0.00331333):0.002270001):0.0006117536,19:0.0245854349):0.0054982092,15:0.0089673809);
tree gen.167 = [&U] (((((((14:0.017251969,12:0.007277132):0.002108694,16:0.0125076475):0.0009670224,17:0.0161712971):9.971893e-05,18:0.0089304108):0.00160006,13:0.00490379):0.001645547,(19:0.0143704613,(((((3:0.0189529,(2:0.02385651,1:0.02057496):0.002663438):0.05863077,(5:0.007832638,(4:0.01235371,6:0.0199879):0.001949589):0.005048649):0.0124925,(8:0.016397604,(7:0.0081857515,9:0.0035595606):0.0003674697):0.017708284):0.007344758,10:0.0096980725):0.01143913,11:0.0176362):0.001915469):0.001332574):0.0032098015,15:0.007022276);
tree gen.168 = [&U] ((19:0.0129602791,((13:0.00246291,(17:0.0122723896,((18:0.011176325,16:0.0160721137):0.0004049791,(14:0.015056091,12:0.009280242):0.003698742):0.0006842036):0.0019376129):0.0005601031,(11:0.01598226,(10:0.011663496,((((6:0.01596348,4:0.01446946):0.002352547,5:0.01266939):0.008024548,((1:0.01148241,2:0.009712337):0.001162969,3:0.01235927):0.057481649):0.01196084,(9:0.005652621,(7:0.0063276638,8:0.017505662):0.001385151):0.01288625):0.01419162):0.003576548):0.002298357):0.0009942492):0.0056208791,15:0.006515972);
tree gen.169 = [&U] (15:0.004276665,((11:0.01228184,((((3:0.01244218,(1:0.0257796,2:0.01424649):0.005752415):0.06754929,(5:0.01045836,(6:0.01409237,4:0.01517715):0.003000374):0.006505585):0.006115733,((7:0.00842978,8:0.0108932861):0.0044042726,9:0.006678027):0.01796796):0.006612648,10:0.007984108):0.003513655):0.003163487,((13:0.01219889,(18:0.010936339,(17:0.01241535012,((12:0.01277918,14:0.012964938):0.009091726,16:0.019076376):0.001048481):0.0002493203):0.002688681):0.001253498,19:0.0168792979):0.0002714655):0.007373466);
tree gen.170 = [&U] (15:0.005973675,(((13:0.004760489,((17:0.012256816,18:0.007759024):5.496531e-05,(16:0.01444386,(12:0.0134842429,14:0.02203186):0.002093867):0.00153350095):0.0023946352):0.0001864887,(11:0.01500624,((((3:0.01133741,(1:0.01191304,2:0.0157792):0.002300622):0.05327654,(5:0.009481353,(6:0.01608664,4:0.009887617):0.007945054):0.006818495):0.007044728,(9:0.007035083,(7:0.00992734408,8:0.0186214951):0.001835138):0.01968211):0.004784257,10:0.006577107):0.005580248):0.003415345):0.0004681965,19:0.0104552488):0.0052413755);
tree gen.171 = [&U] (((11:0.01528554,(10:0.004757432,((((6:0.01248738,4:0.007188809):0.004953927,5:0.008398208):0.00733593,(3:0.01875678,(2:0.01858503,1:0.01520247):0.003576663):0.058708976):0.01019871,(9:0.008026748,(8:0.017541343,7:0.0093141061):0.001348629):0.01845159):0.00767026):0.003975425):0.0007884101,((13:0.007288649,(18:0.0125741265,(((12:0.007964101,14:0.014645827):0.002126101,16:0.014891164):0.0009040988,17:0.0104138883):0.0002285485):0.001709501):0.002544859,19:0.0180280039):0.001399824):0.005534905,15:0.00615667);
tree gen.172 = [&U] (((19:0.01917881673,(13:0.004187461,((((14:0.016318401,12:0.0099066894):0.003933222,16:0.013481384):0.0021494667,17:0.014091737):0.002356471,18:0.01178947):0.001687748):0.002673459):0.001887188,(11:0.01286572,(10:0.010710837,((((6:0.01469219,4:0.01144054):0.01093503,5:0.008681589):0.01393573,(3:0.01110743,(2:0.01673449,1:0.01547459):0.004949313):0.055382512):0.006486075,((7:0.0084476681,8:0.0110408577):0.0016130307,9:0.008762318):0.01560436):0.006703786):0.002603557):0.003875987):0.006935144,15:0.004104586);
tree gen.173 = [&U] ((19:0.02429405185,((11:0.01515905,(10:0.007391563,(((3:0.0172118,(2:0.01735277,1:0.02067194):0.004207644):0.058760173,(5:0.009931626,(4:0.008233403,6:0.02901945):0.002161498):0.003822197):0.006625885,((7:0.008369667,8:0.0234814112):0.001343359,9:0.009663161):0.02170181):0.008624185):0.004451671):0.003232765,(((18:0.011789842,(16:0.01117677,(14:0.015180191,12:0.0080097762):0.004319366):0.0029971997):0.00161485674,17:0.013957777):0.0016869137,13:0.007873271):0.00485669):0.0003871066):0.00580915389,15:0.0064520862);
tree gen.174 = [&U] ((19:0.0177506203,((13:0.00527407,((16:0.0133147371,(12:0.009002151419,14:0.013849617):0.003256636):0.0007595026,(17:0.013204607,18:0.012040407):0.00429690296):0.0032774426):0.001078919,(11:0.015527,(10:0.008655657,((((6:0.006619836,4:0.00900079):0.007298777,5:0.006796627):0.005494071,(3:0.01548462,(1:0.01678966,2:0.008960301):0.001241777):0.0570311):0.01739736,(9:0.006218776,(7:0.010269699,8:0.0144811496):0.001723618):0.01220518):0.006815202):0.008852539):0.0004896835):0.0001707847):0.0047046079,15:0.005474847);
tree gen.175 = [&U] ((((10:0.0043925475,((((6:0.01427861,4:0.01409023):0.005032335,5:0.008134107):0.005383495,((2:0.01565187,1:0.01613869):0.003584452,3:0.0190016):0.07023642):0.01363177,(9:0.013725382,(8:0.016165825,7:0.012096574):0.0009459098):0.01754133):0.004010288):0.005732436,11:0.01827623):0.003540704,((13:0.0032946,((18:0.0065721424,17:0.0134297396):0.000367403,((14:0.020955605,12:0.011249977):0.004231566,16:0.0144587):0.001963634):0.004679356):0.001700097,19:0.0178910471):0.0002534234):0.0040743066,15:0.0055900863);
tree gen.176 = [&U] ((((13:0.00344679,(17:0.0105235177,(18:0.0050591169,(16:0.013143494,(12:0.0057605877,14:0.025997766):0.008833883):0.003129149):0.0008839398):0.002647588):0.002526932,((10:0.005415593,((((6:0.01431154,4:0.006787364):0.007551903,5:0.004238068):0.003021168,(3:0.0121354,(1:0.02024985,2:0.0150712):0.001894647):0.0653379):0.01485287,((7:0.009582268,8:0.0158085095):0.001296337,9:0.007278987):0.0224117):0.002325871):0.006074537,11:0.01919454):0.002133242):0.0002734147,19:0.01517814167):0.00491439,15:0.0076812412);
tree gen.177 = [&U] ((((13:0.007222738,((((14:0.01373876,12:0.00465128949):0.004027407,16:0.0125014311):0.001390462,18:0.0095684758):0.002602763,17:0.007251374):0.00152612062):0.002746177,((10:0.01167629,((((6:0.01376235,4:0.00981837):0.007137857,5:0.007394803):0.008481956,(3:0.01239159,(2:0.01630839,1:0.01820374):0.005571487):0.061495669):0.01095206,((7:0.0070541918,8:0.0085339497):0.0012092746,9:0.005193805):0.01919062):0.004794494):0.008288647,11:0.01953898):0.002884434):0.0009878113,19:0.02241071435):0.0065927736,15:0.00718984);
tree gen.178 = [&U] ((19:0.01802445072,((((18:0.007191987,17:0.01055642724):0.001556721,(16:0.01542807,(14:0.018031789,12:0.003895018):0.0086571315):0.002239374):0.005118214,13:0.005639355):0.001529137,((10:0.009732504,((((1:0.02099108,2:0.009667751):0.003227343,3:0.01367378):0.062375715,(5:0.01656152,(4:0.011375,6:0.01573):0.002559538):0.009593451):0.007616387,(9:0.011392632,(7:0.0075150521,8:0.016813383):0.000725084):0.01460676):0.009128134):0.01197404,11:0.01666312):0.003296269):0.0005530549):0.003586165,15:0.009033944);
tree gen.179 = [&U] ((((10:0.013217716,((((1:0.01860543,2:0.01520433):0.003979853,3:0.01075896):0.064751633,(5:0.01059833,(4:0.006661507,6:0.01353422):0.003364637):0.003539971):0.0100309,(7:0.0122767466,(8:0.0143545502,9:0.015188195):3.452783e-05):0.026611256):0.004748533):0.00200982,11:0.01325708):0.00365808,(((((12:0.0062458491,14:0.018885739):0.0033183214,16:0.01261446):0.0015583921,(18:0.0068478209,17:0.012537908):0.0012196428):0.004487245,13:0.003767266):0.0007069514,19:0.0214629468):0.001382572):0.0040355587,15:0.004432665);
tree gen.180 = [&U] (((19:0.01753293951,((((14:0.0224769392,12:0.004890387):0.007216289,(16:0.01332212,18:0.011111565):0.00182224):0.0008119484,17:0.013138393):0.0079217594,13:0.005429636):0.001553299):0.0001072002,((10:0.013367861,((((1:0.01453954,2:0.01090784):0.007275937,3:0.008115978):0.06310903,(5:0.02044462,(4:0.01329103,6:0.01760718):0.003650834):0.004817738):0.009666496,((7:0.00892063649,9:0.007912434):0.0004011152,8:0.0154372853):0.0199035255):0.001932829):0.005145879,11:0.01447152):0.001932665):0.0071417232,15:0.008290957);
tree gen.181 = [&U] (15:0.007287438,((((((14:0.016925423,12:0.006897336):0.006112974,16:0.0202111931):0.001083036,(18:0.012294359,17:0.01042067):0.00139879):0.002200317,13:0.005417888):0.002614475,19:0.012715541):0.002297886,(((((3:0.02078946,(2:0.01661448,1:0.01169686):0.002584926):0.06265677,(5:0.009449306,(6:0.01352501,4:0.01211529):0.00303447):0.005818178):0.009370112,(9:0.0108191581,(8:0.018979648,7:0.016870255):0.0009931974):0.019676):0.002760785,10:0.010200391):0.006543742,11:0.01432457):0.003290642):0.0029127759);
tree gen.182 = [&U] ((19:0.0178798403,((((((5:0.004976194,(4:0.01550632,6:0.01118658):0.007218874):0.005964141,(3:0.007548283,(2:0.008719884,1:0.01800889):0.00464499):0.045844272):0.0120157,((7:0.0063157549,8:0.0154411425):0.0006915624,9:0.00783599):0.01676395):0.005478041,10:0.012440355):0.003893221,11:0.016964):0.004937199,(13:0.004264228,(16:0.0180992693,((17:0.012754402,18:0.0087308997):0.0006215559,(14:0.02045134,12:0.0089244958):0.003507042):0.0007376948):0.0008928354):0.001894056):0.0009595497):0.0066767764,15:0.004552183);
tree gen.183 = [&U] ((19:0.0128603252,((((((5:0.004690411,(4:0.01150577,6:0.01938868):0.002663375):0.002526464,(3:0.01703612,(2:0.009018553,1:0.0237141):0.003566016):0.047940841):0.01435101,((7:0.0070644572,9:0.012246186):0.0008256427,8:0.016052563):0.021020681):0.006014007,10:0.010507492):0.003928284,11:0.02096156):0.001628819,(13:0.01142227,(((16:0.0202787,(14:0.021606251,12:0.0112601885):0.002192762):0.0019040289,18:0.008096862):0.002548167,17:0.0082882998):0.001406732):0.001065443):0.0004265242):0.008025132,15:0.005734448);
tree gen.184 = [&U] (((13:0.003512516,(17:0.009690576,((18:0.013016484,(12:0.009202022,14:0.015525758):0.0082595544):0.0001655765,16:0.019307817):0.0007869755):0.003592114):0.002087337,((11:0.01452,(10:0.008881628,((((6:0.01308828,4:0.008576863):0.005063203,5:0.009034595):0.006569115,((2:0.01365014,1:0.01682965):0.004030935,3:0.0137307):0.06808394):0.008088759,(9:0.006202146,(8:0.016629782,7:0.0085538464):0.002036329):0.01467279):0.008282961):0.003484352):0.001690199,19:0.013798003):0.0004485581):0.0107493358,15:0.005717614);
tree gen.185 = [&U] ((((13:0.003583115,((14:0.013182383,12:0.01341888):0.0053875807,((18:0.0119156754,16:0.0139102669):0.0003197903,17:0.0145731961):0.0008251833):0.002011224):0.000451802,19:0.01512864365):0.0007795569,(((((5:0.01209976,(4:0.008512333,6:0.008012525):0.004398519):0.003166135,((1:0.01885065,2:0.01501805):0.006565759,3:0.01080549):0.050531262):0.01174759,((7:0.012890571,9:0.009907123):0.001423988,8:0.013318039):0.0227136728):0.003834802,10:0.008370435):0.004419793,11:0.02049942):0.003110945):0.0080826664,15:0.0037775436);
tree gen.186 = [&U] (((((10:0.011165057,(((3:0.01848643,(2:0.01300648,1:0.0153407):0.0008879624):0.06427769,(5:0.0123007,(4:0.01116087,6:0.0165914):0.00175014):0.006882452):0.0143227,(8:0.0128006761,(7:0.0084651081,9:0.007672907):0.003551023):0.014846752):0.005041783):0.008116611,11:0.01463907):0.004269007,19:0.01079674921):0.0001949376,(13:0.0034323,((17:0.010982726,18:0.010957453):0.0006398176,(16:0.01371081,(14:0.029958821,12:0.01040293):0.0058206978):0.001580434):0.0049154808):0.003131911):0.0064300498,15:0.002913263);
tree gen.187 = [&U] ((((13:0.01062051,(18:0.0124739776,(((14:0.013442323,12:0.009061889):0.00384184,16:0.0185664383):0.001348891,17:0.0183987064):0.0004083995):0.005852372):0.001044789,((10:0.0084396032,((((2:0.01595443,1:0.01559938):0.004860628,3:0.01293718):0.070719,(5:0.01106031,(4:0.01516944,6:0.01557967):0.004217752):0.003517196):0.01353144,(9:0.006034269,(8:0.0117046124,7:0.0145239939):0.0002608656):0.02778813):0.00312434):0.005665732,11:0.01814109):0.001669639):0.001521746,19:0.02040461279):0.0042936096,15:0.007012367);
tree gen.188 = [&U] ((19:0.0198342447,((13:0.006379991,((16:0.01770524,18:0.011002501):0.0027836406,((12:0.0045928479,14:0.022614816):0.0076803286,17:0.009682964):0.0008000443):0.002073079):0.001910172,((10:0.015309499,((((2:0.01165708,1:0.01369979):0.005896576,3:0.01124098):0.05384259,(5:0.005480221,(4:0.007110453,6:0.0176039):0.00409868):0.009888336):0.01262406,((7:0.0134127845,9:0.013230567):0.0009105212,8:0.009400057):0.021745177):0.006783144):0.008496312,11:0.02048695):0.001738358):0.0001848689):0.0084789317,15:0.00675937);
tree gen.189 = [&U] ((((13:0.007915797,(17:0.012961862,(18:0.007681714,((12:0.0045134514,14:0.012251799):0.003890573,16:0.021133243):0.0006591409):0.0003952005):0.00168349):0.0009650665,19:0.02055587582):0.0007216898,(11:0.01469722,(10:0.015028685,((((2:0.01345492,1:0.01257563):0.002911916,3:0.01425939):0.06525093,(5:0.008246784,(4:0.01613737,6:0.0105369):0.008119517):0.004449655):0.004596332,(8:0.0128242118,(7:0.0122264752,9:0.007501133):0.001274291):0.01825528):0.003665564):0.006071605):0.00487462):0.0054758091,15:0.0059475651);
tree gen.190 = [&U] ((((13:0.005851555,((16:0.02107375,(12:0.0039032155,14:0.019138467):0.007378258):0.0014670769,(17:0.011811649,18:0.01158463835):0.001629019):0.0009764919):0.001292761,(11:0.01907816,(10:0.00522638,((((6:0.007670553,4:0.008211809):0.005236321,5:0.009035446):0.002635983,(3:0.01336833,(2:0.01249047,1:0.02091539):0.003761364):0.04712318):0.006273075,(9:0.007037042,(8:0.0152679117,7:0.0182175103):0.001023943):0.01478942):0.007103137):0.004952393):0.002909974):0.0006357174,19:0.01753286658):0.0087963901,15:0.010780479);
tree gen.191 = [&U] ((19:0.01481656769,((11:0.01663608,((((5:0.005199751,(4:0.007079602,6:0.02207361):0.002969346):0.002150286,((1:0.0178794,2:0.01188409):0.006177406,3:0.01931171):0.06831742):0.00955451,(9:0.005110053,(8:0.0132325809,7:0.00922199544):0.005033081):0.01562555):0.004853253,10:0.013655965):0.002632081):0.003485156,(13:0.004273133,((16:0.019579888,(14:0.015359995,12:0.008479437):0.006165412):0.001086764,(17:0.011683082,18:0.009359528):0.0008717584):0.00117849959):0.002481804):0.0002037555):0.007715834,15:0.008491867);
tree gen.192 = [&U] ((19:0.0199825882,((13:0.009530676,(16:0.018445037,(18:0.008751204,((12:0.010538592,14:0.016494816):0.0072304383,17:0.007878352):0.0002008037):0.000576519):0.0046894037):0.002066242,(11:0.01610831,((((5:0.009152591,(4:0.00943298,6:0.01280947):0.001729939):0.006293979,(3:0.006883497,(2:0.009648905,1:0.01010637):0.003440263):0.0677776):0.006547577,(9:0.00574487,(8:0.013348989,7:0.0133799019):0.0026835636):0.01847669):0.002705327,10:0.008481578):0.003925798):0.0049532):0.003449869):0.0046429056,15:0.009008791);
tree gen.193 = [&U] (((19:0.01986769176,(13:0.005307924,(((12:0.008908122,14:0.017824685):0.005474575,16:0.01609889):0.001450417,(17:0.015354359,18:0.007044667):0.0003442846):0.001994842):0.001245588):0.0008609999,(11:0.01273392,((((5:0.006099003,(4:0.006687205,6:0.01488884):0.004017522):0.005649719,((2:0.01408341,1:0.01215518):0.005006452,3:0.01424571):0.055212956):0.00864916,(9:0.008131753,(7:0.0115277928,8:0.0136578074):0.00142809):0.0198225):0.009343616,10:0.017555885):0.00503689):0.002180112):0.00499247309,15:0.009612834);
tree gen.194 = [&U] (((19:0.0175934916,(13:0.005312328,(((16:0.013589634,(14:0.0200005,12:0.007401697):0.002420993):0.0008916626,17:0.01438088835):0.0002051031,18:0.008772224):0.00258932):0.001623207):0.000659798,(11:0.01733319,(10:0.012711209,((((6:0.01091794,4:0.01168794):0.001457646,5:0.01069345):0.008445868,((1:0.01878529,2:0.01956906):0.001892635,3:0.0136838):0.055756421):0.01377013,((8:0.014643162,7:0.0118180235):0.00847851936,9:0.010393835):0.01625444):0.004911114):0.005328055):0.002562993):0.0078624289,15:0.006380215);
tree gen.195 = [&U] (15:0.008166334,(((17:0.011517827,(18:0.0097135518,(16:0.019410729,(14:0.017518941,12:0.0056742321):0.003581488):0.003818079):0.0005453813):0.0008671163,13:0.004874861):0.001454389,((11:0.02295267,((((7:0.007337223,8:0.016596367):0.002140059,9:0.006342103):0.02016888,((5:0.01255372,(6:0.02136911,4:0.00647989):0.006159984):0.006485553,((2:0.01901571,1:0.01904605):0.006454411,3:0.01268016):0.057147223):0.008633655):0.009806422,10:0.013327476):0.004868593):0.0009399701,19:0.0185123744):0.001200319):0.002808549);
tree gen.196 = [&U] ((((13:0.005096027,((16:0.009299186,18:0.0094997276):0.002033769,((12:0.0051167934,14:0.016899831):0.006341517,17:0.009243584):0.001994361):0.001917716):0.002848277,(11:0.01939101,(10:0.009564952,((((6:0.01562045,4:0.008144903):0.005466584,5:0.006278596):0.005342903,(3:0.009732412,(1:0.01701632,2:0.01549084):0.002514628):0.05725029):0.008901129,(9:0.005668662,(8:0.0127520559,7:0.0093322187):0.004059821):0.020674):0.007588596):0.003642876):0.002946001):0.002669454,19:0.01783644471):0.005445906,15:0.008239017);
tree gen.197 = [&U] ((((13:0.00743546,((17:0.010070537,(12:0.005979249,14:0.0135534978):0.0030657958):0.0009246324,(16:0.01437042,18:0.009040008):0.0002569111):0.0016559437):0.003060535,(11:0.01689504,(10:0.008175483,((((6:0.01094472,4:0.007433899):0.007195273,5:0.006819691):0.003664925,(2:0.009460905,(3:0.02255598,1:0.0131843):0.002988633):0.060650484):0.01353381,((7:0.00884842062,9:0.00612436):0.002481741,8:0.013754653):0.019890155):0.005438175):0.007400388):0.001563401):0.002474601,19:0.0125600338):0.0042792907,15:0.006693924);
tree gen.198 = [&U] (((19:0.0226306366,((((17:0.012869661,16:0.012586753):0.0002867081,(12:0.00681084,14:0.0214865949):0.006178473):0.000548513,18:0.0077321731):0.003745166,13:0.005185734):0.002393322):9.479417e-06,(11:0.01729427,(10:0.011566365,((((1:0.01759226,2:0.008174078):0.003556236,3:0.008340679):0.056230397,(5:0.01043191,(4:0.00802508,6:0.01713146):0.001752627):0.006325344):0.007769642,((8:0.023742267,7:0.0100217913):0.0056605458,9:0.007193401):0.01899621):0.00650936):0.006058385):0.003273696):0.0066541386,15:0.007785909);
tree gen.199 = [&U] (15:0.007288481,((((10:0.012543876,((9:0.009271867,(7:0.0055969734,8:0.0162266263):0.001924475):0.01720276,((5:0.01250224,(6:0.01395442,4:0.007765201):0.004893746):0.009998227,((2:0.01100252,1:0.01452617):0.005955714,3:0.01409933):0.054671883):0.01224204):0.005595773):0.001683484,11:0.01740649):0.002540865,((17:0.0102791626,((16:0.02047041,(14:0.02628518,12:0.010372934):0.006208717):0.001622865,18:0.010353072):0.0010448333):0.001828495,13:0.007965338):0.0006642556):0.0003671185,19:0.0198282311):0.007560403);
tree gen.200 = [&U] ((19:0.01930747207,((11:0.01198709,(10:0.010349643,((((1:0.0212845,2:0.01273014):0.001211161,3:0.01546832):0.06382504,(5:0.005950945,(4:0.006346266,6:0.009080835):0.002438932):0.006319202):0.01541665,(9:0.008186963,(7:0.0074769818,8:0.019204859):0.003090515):0.02573097):0.006998105):0.004426842):0.003591952,((((12:0.004731856,14:0.01434258802):0.004297658,16:0.014940849):0.000168268,(17:0.0111191666,18:0.013658883):0.0016980274):0.001381235,13:0.002791201):0.001846143):0.0024034):0.0047775582,15:0.007739965);
tree gen.201 = [&U] ((19:0.01895805501,((((18:0.013623187,((14:0.017971058,12:0.008842929):0.002929889,16:0.012172016):0.0081303033):0.001494758,17:0.013022428):0.002712094,13:0.006607037):0.002694196,(11:0.01539101,(10:0.014550793,((((2:0.01443856,1:0.0224606):0.003453581,3:0.02070508):0.0744685,(5:0.01353588,(4:0.01093518,6:0.01463278):0.006592337):0.00971226):0.00903088,((8:0.014976489,7:0.009259349):0.00403775,9:0.009232375):0.01834981):0.01053292):0.003371955):0.002510363):0.0001865242):0.0048316904,15:0.013588825);
tree gen.202 = [&U] ((((((17:0.010761831,18:0.0122498476):0.0009217578,(16:0.02184999,(14:0.021335594,12:0.013176985):0.006554844):0.001518438):0.003076908,13:0.005492336):0.001882017,((10:0.008779604,(((5:0.007196265,(4:0.00746975,6:0.0203347):0.004870813):0.006449601,((1:0.01383862,2:0.0162569):0.007694978,3:0.01323638):0.06735194):0.008405064,(9:0.004782885,(7:0.0103610894,8:0.01386274846):0.001795258):0.01610699):0.006364817):0.005209022,11:0.01724704):0.003652442):0.0004679122,19:0.0174959395):0.00713779927,15:0.008035507);
tree gen.203 = [&U] (((((((12:0.0036311899,14:0.015074558):0.002948478,16:0.01709573):0.0015720942,(18:0.010594286,17:0.0108746901):0.000572295):0.0006030514,13:0.006037348):0.002990199,((10:0.012186132,(((5:0.01109095,(4:0.01154986,6:0.01340255):0.005963966):0.007282581,((2:0.02207098,1:0.01252639):0.002596782,3:0.01576369):0.050015225):0.01227195,(9:0.005921002,(7:0.0117903512,8:0.00986273):0.0020088559):0.01754949):0.004971037):0.004192765,11:0.01410313):0.002351347):0.0007666116,19:0.0178180402):0.008091342,15:0.0034593952);
tree gen.204 = [&U] ((((((12:0.0103630253,14:0.018453756):0.006076303,((16:0.01232227,18:0.0062017883):0.003082707,17:0.01443742093):0.001896613):0.003851864,13:0.005985595):0.001036495,(((((8:0.01552226,7:0.011389179):0.001842058,9:0.012427865):0.0211697839,((5:0.006965098,(6:0.02151931,4:0.01008105):0.0008458824):0.004109399,((1:0.01669395,2:0.01655939):0.0003156152,3:0.01666116):0.041879194):0.01766282):0.006658548,10:0.004518929):0.004520487,11:0.0183453):0.002686247):4.36217e-05,19:0.0248664441):0.0037238991,15:0.005404798);
tree gen.205 = [&U] (((((((7:0.0088942265,9:0.013436658):8.125055e-05,8:0.019252037):0.0212608769,((5:0.006448977,(6:0.01165341,4:0.007277906):0.001606401):0.008100658,(3:0.01524668,(2:0.01528785,1:0.01546667):0.002735145):0.07815708):0.01210354):0.009109363,10:0.010874777):0.003429359,11:0.01746084):0.001419647,((((17:0.011051999,18:0.008222837):0.0002330123,((12:0.010141688,14:0.014689337):0.001290932,16:0.019500362):7.468716e-05):0.0033075944,13:0.007494215):0.001041158,19:0.01403671694):0.002592795):0.0036554411,15:0.010414742);
tree gen.206 = [&U] (((10:0.007202061,(((9:0.009924636,7:0.0061925049):0.0001978433,8:0.0181795516):0.0234831852,((3:0.00665399,(2:0.01960635,1:0.01993925):0.001470536):0.057437303,(5:0.00505999,(4:0.01009983,6:0.01440527):0.002953381):0.009144639):0.01320312):0.005687648):0.007621844,(19:0.0132552725,(((((16:0.0169411943,(14:0.017512838,12:0.0066749135):0.002665359):0.0014839646,17:0.015207433):0.0020803959,18:0.01328166):0.001575887,13:0.004376951):0.001674482,11:0.008989758):0.0002529209):0.002034898):0.008158103,15:0.008151382);
tree gen.207 = [&U] ((((10:0.00676556,((9:0.008111551,(7:0.0100438987,8:0.0190555263):0.004495053):0.03140795,((5:0.01065433,(6:0.01450778,4:0.01013242):0.005684894):0.01219839,((1:0.0147775,2:0.02011598):0.002764951,3:0.01873818):0.062031027):0.009134739):0.00623267):0.00687754,11:0.009274951):0.005076111,((((17:0.0131508752,18:0.009874768):0.001672962,((12:0.0077535385,14:0.014145464):0.00454206,16:0.017105839):0.0008555268):0.001658177,13:0.004186459):0.001834303,19:0.01685937632):0.0007275478):0.0046979306,15:0.0022610595);
tree gen.208 = [&U] ((((10:0.012457627,((9:0.012846037,(7:0.009251120254,8:0.0156561347):0.00115669):0.01283987,((5:0.012705,(6:0.006918955,4:0.01404876):0.003081892):0.007014797,((1:0.01974336,2:0.01267621):0.006832349,3:0.009836352):0.07035442):0.01227246):0.007659579):0.005693979,11:0.01123969):0.005099543,(19:0.0200845912,(((12:0.0070440082,14:0.013692941):0.01139177,(17:0.010437601,(16:0.01590265,18:0.012072859):0.0028853852):0.0001607938):0.00163962995,13:0.006170437):0.002251135):0.001680854):0.007004562,15:0.007415119);
tree gen.209 = [&U] ((((11:0.01424068,(10:0.010542969,(((5:0.004505459,(4:0.01047476,6:0.00806647):0.004483753):0.002849577,((1:0.02126884,2:0.01716082):0.0030092,3:0.01819356):0.052571533):0.01296974,((9:0.009210803,7:0.0065413727):0.0005859734,8:0.011910051):0.020652962):0.007643515):0.003102076):0.003861413,((((16:0.01375225,(14:0.015582958,12:0.008831576):0.004951175):0.00376137,17:0.0080702699):2.534841e-05,18:0.0083757977):0.0022311533,13:0.00654954):0.001767955):0.0007583072,19:0.01740896375):0.005958126,15:0.01099306);
tree gen.210 = [&U] (((19:0.0163989913,((10:0.006228121,((9:0.007195476,(8:0.0149451195,7:0.007580509):0.003331013):0.01934986,((5:0.006509904,(6:0.01458769,4:0.005966489):0.002950672):0.005657458,(3:0.01665606,(2:0.01985524,1:0.01185164):0.003752805):0.060870921):0.01061665):0.009581666):0.008210477,11:0.01267965):0.001969387):0.0001471212,(((18:0.0094798394,17:0.0115462185):0.0002763806,((14:0.01602369,12:0.0085193444):0.003634187,16:0.0235587832):0.001368679):0.002525251,13:0.003640819):0.001611271):0.010949878,15:0.008253117);
tree gen.211 = [&U] ((19:0.0153949333,((((17:0.011039601,((14:0.016297872,12:0.007584193):0.003562507,16:0.0143435867):0.0006203734):0.0003310235,18:0.0155976398):0.001562663,13:0.004545307):0.00235747,((10:0.010089295,((9:0.009333191,(7:0.0129539014,8:0.0183593004):0.001485912):0.01969219,((5:0.009386605,(6:0.01974335,4:0.00542071):0.006415712):0.01049489,(3:0.01065686,(2:0.01684273,1:0.01781729):0.003792977):0.05781481):0.01001108):0.007738005):0.007147063,11:0.0131183):0.00330741):0.001682299):0.0028583191,15:0.015004617);
tree gen.212 = [&U] (((((17:0.0141477384,(18:0.011021257,(16:0.0161737065,(14:0.015036548,12:0.0074545615):0.004159682):0.0004451612):0.0015763623):0.002123996,13:0.008718793):0.002318913,((10:0.005089138,((9:0.009262911,(7:0.0075675785,8:0.013094958):0.002336703):0.01887846,((5:0.008736603,(6:0.01565535,4:0.01265114):0.005189103):0.005622748,(3:0.01511778,(2:0.01026551,1:0.01281323):0.004565755):0.057652381):0.01417925):0.007004489):0.00728008,11:0.01551389):0.002639636):0.001033743,19:0.01513253026):0.0060641664,15:0.0069320165);
tree gen.213 = [&U] ((((10:0.007504296,((9:0.007173668,(7:0.01082167634,8:0.013548602):0.0003093508):0.01494325,(((6:0.01166873,4:0.006275793):0.009143212,5:0.007266274):0.006540264,((1:0.01361243,2:0.0139714):0.001341961,3:0.01297159):0.054158768):0.009220307):0.005476017):0.008619484,11:0.01640185):0.001747898,((((14:0.020192381,12:0.0062349787):0.009719084,((16:0.01442894,18:0.008761342):0.0024649563,17:0.0097962106):0.001014063):0.001807088,13:0.006606626):0.002904247,19:0.016867751):0.00321428):0.01124238,15:0.007515432);
tree gen.214 = [&U] ((((10:0.010289404,((9:0.006547759,(8:0.015800928,7:0.0087240071):0.001901181):0.01193719,(((6:0.01433507,4:0.005019994):0.004737919,5:0.008516399):0.005061466,((1:0.01379988,2:0.01350162):0.005390652,3:0.0124334):0.050754925):0.009392707):0.007657059):0.003092251,11:0.01410225):0.00364813,(((18:0.01099699,(17:0.012975454,((12:0.006812924,14:0.014778344):0.004191858,16:0.013494353):0.0026386117):0.0001547864):0.002138434,13:0.003902337):0.00349115,19:0.0163906059):0.0005358467):0.0058526372,15:0.007050351);
tree gen.215 = [&U] ((((10:0.009658162,((9:0.009051406,(7:0.00945098557,8:0.012023682):0.003016921):0.01300268,(((6:0.01523838,4:0.0141226):0.005871879,5:0.005892866):0.004616794,((1:0.01378249,2:0.01050162):0.004495869,3:0.01769982):0.060207137):0.009780852):0.001414462):0.005358126,11:0.01875924):0.002013189,((((12:0.00739301,14:0.009999483):0.0052290927,(17:0.011750868,(18:0.0128150472,16:0.01602262):6.751021e-05):0.0005190807):0.001115979,13:0.006712364):0.001570735,19:0.01269990597):4.103239e-05):0.005216283,15:0.0052798697);
tree gen.216 = [&U] ((19:0.025813859,((((16:0.0165156257,(14:0.019217616,12:0.0061046983):0.006426861):0.003902463,(17:0.010393106,18:0.0095558):0.00088877426):0.004200899,13:0.008411327):0.002456892,((10:0.012967109,(((8:0.015768921,7:0.009116189):0.0009318473,9:0.004462096):0.02115983,((5:0.01481172,(6:0.01582089,4:0.007369466):0.00301091):0.006844056,(3:0.01226676,(1:0.01379867,2:0.01204625):0.003516067):0.074633996):0.01149337):0.004218446):0.005624975,11:0.01804659):0.00330964):0.001058465):0.00383587,15:0.0110777588);
tree gen.217 = [&U] ((19:0.019354723,(((10:0.008078354,(((7:0.0116463395,8:0.0201272335):0.001033067,9:0.008633581):0.02259394,((5:0.008404131,(6:0.02539304,4:0.008398898):0.005620559):0.007104987,(3:0.01194204,(1:0.01917864,2:0.01448532):0.002549004):0.059451809):0.008219277):0.006411981):0.003719607,11:0.01154315):0.00146592,((17:0.0144615367,(18:0.006614366,((12:0.008736324,14:0.01790598):0.00456892,16:0.02012412):0.0012091279):0.0008652943):0.001416456,13:0.00452678):0.001739681):0.003900641):0.0060873227,15:0.004609581);
tree gen.218 = [&U] (((((10:0.006053778,((7:0.013230607,(8:0.01258772,9:0.01041825):0.0009980042):0.018608348,(((6:0.01344896,4:0.01106834):0.004844924,5:0.007077264):0.008552859,(3:0.01220455,(2:0.01714208,1:0.01546021):0.003703972):0.06234747):0.01357757):0.005462598):0.004965598,11:0.0124487):0.00517051,((17:0.0120195454,(((12:0.0051808027,14:0.011888061):0.003072445,16:0.021591106):0.0002261458,18:0.009512591):0.00116314022):0.002071985,13:0.009390278):0.001138985):0.0003803831,19:0.01517085041):0.0059698755,15:0.007835327);
tree gen.219 = [&U] (((((18:0.010532084,((14:0.014492844,12:0.008038238):0.0027040891,16:0.01777651):0.001256231):0.001426803,17:0.014126229):0.000919307207,13:0.012093):0.002736182,(19:0.0247361874,((10:0.00681782,((9:0.011469508,(8:0.0183097485,7:0.0064057383):0.001199535):0.01602332,(((6:0.0123669,4:0.00629942):0.005185129,5:0.008520595):0.00561415,(3:0.01208793,(2:0.01277109,1:0.01463489):0.002650218):0.06524991):0.01079231):0.002863009):0.002138034,11:0.01728162):0.005220519):2.090499e-05):0.0060063253,15:0.00622404);
tree gen.220 = [&U] (15:0.0023989139,((19:0.0164182292,(((17:0.0108797203,((14:0.018968151,12:0.003947476):0.007118079,16:0.0137736973):0.0006210141):0.0018726169,18:0.0100717127):0.003678342,13:0.00608074):0.0009523765):0.002080864,(((((3:0.009620505,(1:0.01464858,2:0.01850009):0.003718252):0.06144777,(5:0.004094141,(4:0.0097683,6:0.0113897):0.003372294):0.006839818):0.01398796,((9:0.01306044,7:0.00347606647):0.0002086649,8:0.0138837577):0.0141770528):0.009481694,10:0.006337677):0.002624433,11:0.01803814):0.003894736):0.0045009013);
tree gen.221 = [&U] ((((((((12:0.012021459,14:0.025185339):0.004247378,16:0.01414296):0.0049407606,17:0.014281326):0.0004120119,18:0.0118482507):0.004049719,13:0.006627804):0.0004383784,(((((3:0.01073026,(1:0.009305805,2:0.01371038):0.002178724):0.069888785,(5:0.01063561,(4:0.0117388,6:0.01434347):0.007133688):0.007435024):0.006345085,(9:0.013472035,(8:0.013619579,7:0.0112434721):0.0009817788):0.01265132):0.005347994,10:0.004718504):0.003125118,11:0.01850967):0.003089676):0.0004780398,19:0.01581868191):0.008889338,15:0.011201763);
tree gen.222 = [&U] (((19:0.01260377,((18:0.015986915,((12:0.0035073725,14:0.012411563):0.003015401,16:0.01243538):0.0024546152):0.0013168363,17:0.007807845):0.005988397):0.0007621035,((((((5:0.006001449,(6:0.01282104,4:0.00940714):0.004148417):0.008082915,((2:0.01480172,1:0.0146237):0.003662433,3:0.01138657):0.047252612):0.007848606,(9:0.010034347,(7:0.00690488596,8:0.016213311):0.001349267):0.0180143):0.003733857,10:0.007489277):0.008317572,11:0.01242583):0.00255404,13:0.007557314):5.37444e-05):0.0057282358,15:0.01043672);
tree gen.223 = [&U] (((((18:0.012199105,(((12:0.0041368319,14:0.019419719):0.005345516,16:0.017119577):0.002132772,17:0.01227504):0.0008453989):0.0033154543,13:0.003488117):0.002808181,(((((3:0.01379419,(1:0.01180526,2:0.01537014):0.002811881):0.058125226,(5:0.01055778,(4:0.009755614,6:0.0104402):0.002728036):0.007630252):0.01178137,((7:0.0132696101,9:0.010945677):0.001182523,8:0.012909492):0.0175039513):0.004369467,10:0.01252719):0.003425994,11:0.02108316):0.001960012):0.001841902,19:0.02098185715):0.0026306741,15:0.005687223);
tree gen.224 = [&U] ((((((18:0.0140166802,17:0.00782996):0.0023111818,((12:0.0054255701,14:0.009568847):0.0036661908,16:0.01780558):0.0007498938):0.005364504,13:0.009873829):0.002431213,19:0.0188791893):0.0005896542,(11:0.0166007,(((9:0.005600582,(8:0.022855975,7:0.0135001794):0.004825003):0.0246811,(((6:0.019789,4:0.008202581):0.003292401,5:0.004567579):0.005346809,((2:0.01461603,1:0.02464857):0.002591709,3:0.01461542):0.076370512):0.00730089):0.005282852,10:0.008549558):0.007010123):0.002439431):0.005008793,15:0.006102976);
tree gen.225 = [&U] (((11:0.01341998,((((5:0.009973499,(4:0.006498432,6:0.01153413):0.003252468):0.00937495,((1:0.01898148,2:0.009680881):0.004010942,3:0.009611558):0.054537194):0.01090991,((7:0.0073970368,8:0.020164691):0.0008006163,9:0.009055389):0.01807556):0.00658916,10:0.013449062):0.001275206):0.003264588,(19:0.0207080614,(13:0.006241129,(18:0.011919093,(17:0.0104022334,(16:0.0159902767,(14:0.015520603,12:0.0067724611):0.004645988):0.0009251903):0.0006529466):0.002886124):0.004183008):0.0003558015):0.0035777288,15:0.0053850129);
tree gen.226 = [&U] (((19:0.0166445003,((((16:0.01168849,(14:0.01272478286,12:0.003879591):0.0144437709):0.002566796,18:0.007971331):0.000566676,17:0.0154018289):0.0009324263,13:0.007775478):0.003175537):0.000608174,(11:0.0129409,((((7:0.011514645,8:0.017274954):0.0004252115,9:0.004898839):0.01910619,(((6:0.01732321,4:0.005509715):0.004333982,5:0.003804033):0.003285696,((2:0.0104995,1:0.01351422):0.001592328,3:0.01918631):0.06876934):0.008620286):0.01190883,10:0.013806891):0.006412522):0.0009377484):0.0081481253,15:0.003694384);
tree gen.227 = [&U] (((((7:0.013667331,(9:0.009875344,8:0.013758816):0.0008833947):0.016608908,(((6:0.01360194,4:0.007746533):0.003748827,5:0.009414313):0.004601402,((2:0.01593687,1:0.01755107):0.003100248,3:0.0141233):0.060799581):0.0118628):0.003137445,10:0.011066747):0.003643596,((11:0.02477496,19:0.016542414):0.0002914668,(((((12:0.008959145,14:0.017024642):0.00339067,16:0.013765185):0.001137478,18:0.007129445):0.0004036599,17:0.0166770975):0.001627002,13:0.007661938):0.002465373):0.0005018145):0.0077497001,15:0.006285214);
tree gen.228 = [&U] (((19:0.0198174345,(((((7:0.0064047525,8:0.0134303851):0.002428391,9:0.010140592):0.02136902,(((6:0.01079662,4:0.010312):0.001566799,5:0.009256325):0.006106831,((2:0.01680043,1:0.01865592):0.003537271,3:0.01394199):0.063803646):0.01131184):0.01181636,10:0.011698604):0.004418223,11:0.016532):0.00343433):0.0003532385,(((17:0.010746995,18:0.0112959915):0.0002035622,((12:0.0067137801,14:0.017049821):0.002676841,16:0.0140747424):0.0015399461):0.002315484,13:0.006491433):0.001455997):0.002667892,15:0.004800595);
tree gen.229 = [&U] ((((((((7:0.0089828091,8:0.0193036933):0.001566335,9:0.009230531):0.01782435,(((6:0.0103324,4:0.005625982):0.001566216,5:0.008944):0.003545546,(3:0.01378612,(2:0.01371292,1:0.01788827):0.003805306):0.06663259):0.007990974):0.008363773,10:0.009876956):0.009542855,11:0.02184083):0.003632841,(((((12:0.0151099378,14:0.017641293):0.0026567,16:0.01629846):0.0018887117,17:0.0157877574):6.688705e-05,18:0.010319844):0.0043392441,13:0.00661717):0.002135859):0.0001774079,19:0.01968279694):0.0058507189,15:0.005640103);
tree gen.230 = [&U] ((((((8:0.018331685,(7:0.016603428,9:0.006871025):0.001761329):0.02468697,(((6:0.01029229,4:0.006026581):0.01039799,5:0.004744836):0.003489197,(3:0.01410451,(2:0.01651408,1:0.02004172):0.003079356):0.07182754):0.0166475):0.009802178,10:0.009308255):0.007874842,11:0.01353597):0.002927483,(((((16:0.017803619,(14:0.014977952,12:0.0066546898):0.004156822):0.00198988499,18:0.0077218958):0.0003816209,17:0.011368143):0.002517366,13:0.004741964):0.001815164,19:0.0178570458):0.003165987):0.0036724517,15:0.00760026);
tree gen.231 = [&U] (((19:0.0128486923,(13:0.00597719,(17:0.012509194,((16:0.01094949,(14:0.017815145,12:0.0127035021):0.002925573):0.0008607915,18:0.008137386):0.0017665511):0.001273179):0.002594002):0.0002189034,((10:0.00701451,(((5:0.003604728,(6:0.01336568,4:0.01114137):0.003386743):0.006361497,(3:0.01008031,(1:0.01854843,2:0.01168574):0.007576631):0.05665033):0.005553227,((7:0.0065672903,8:0.0104410272):0.001223138,9:0.008116419):0.01352999):0.003009126):0.005420906,11:0.01449513):0.002934862):0.0066407313,15:0.0055993337);
tree gen.232 = [&U] (15:0.010101295,(((13:0.005732677,((((14:0.014054934,12:0.0126692472):0.004019394,16:0.01075285):0.0030324775,18:0.009489661):0.00071875679,17:0.0172727529):0.00251399):0.001965716,(11:0.01787556,((((5:0.007106997,(4:0.01291429,6:0.007751328):0.001667363):0.01074572,((2:0.009821505,1:0.02160398):0.007207853,3:0.01239853):0.06414942):0.005164387,(9:0.003965277,(7:0.0082199441,8:0.0131994506):0.004258959):0.01751216):0.004813939,10:0.009271921):0.00551481):0.002127368):0.001522143,19:0.0169172186):0.0025601717);
tree gen.233 = [&U] (15:0.00584326,(((13:0.007024342,((17:0.019682768,(16:0.018145207,(12:0.005261817,14:0.015344794):0.004208108):0.0007791747):1.842226e-05,18:0.01013961617):0.003118376):0.006026183,(11:0.01914841,((((5:0.01409876,(4:0.009355723,6:0.01037564):0.006978561):0.007593838,((1:0.01385296,2:0.0121409):0.001381666,3:0.01253272):0.061962084):0.005681951,(9:0.004528193,(8:0.0139967523,7:0.0111979536):0.000361825):0.0184440621):0.006819286,10:0.009280454):0.006629672):0.001198093):0.001809462,19:0.018715306):0.0038456241);
tree gen.234 = [&U] (15:0.005633252,(19:0.0157953028,((13:0.005521583,(18:0.009207586,(((14:0.013540348,12:0.0084056858):0.001654205,16:0.016407779):0.0003018089,17:0.0139870747):0.001949378):0.002219848):0.001367617,(11:0.01348627,((((5:0.005195499,(4:0.01025944,6:0.01937851):0.003605135):0.007127158,((2:0.01539276,1:0.01033814):0.003211303,3:0.01151303):0.059138607):0.005484697,(9:0.009751074,(7:0.008690069,8:0.01168981282):0.001908067):0.02279997):0.002193871,10:0.005854019):0.003960506):0.002014056):0.0018883441):0.0035675135);
tree gen.235 = [&U] (((11:0.01341007,(((((2:0.01628537,1:0.0140781):0.006193218,3:0.01400903):0.050594253,(5:0.006819134,(4:0.01198562,6:0.0108313):0.004844299):0.007341733):0.008874297,(9:0.009541315,(7:0.0126088092,8:0.0152813982):0.002171482):0.02039989):0.005495841,10:0.006653902):0.005224108):0.004860906,(19:0.02799734093,((17:0.012614857,((14:0.013705391,12:0.0074616017):0.00269940131,(16:0.01254342,18:0.011441922):0.0002684689):0.0004947938):0.001256822,13:0.006438696):0.002276882):0.0008384714):0.0061642812,15:0.007432926);
tree gen.236 = [&U] ((19:0.0173033719,((((16:0.01805834,(14:0.023500047,12:0.011355291):0.003035035):0.0004829513,(17:0.008250102,18:0.01335054177):0.0004644016):0.002850449,13:0.003755037):0.002898503,(((((7:0.0085699166,8:0.015703649):0.004388546,9:0.007551351):0.0123597,(((6:0.01603451,4:0.009192623):0.004201959,5:0.006170445):0.006827321,((1:0.02115658,2:0.01307878):0.001849289,3:0.01276643):0.053741714):0.01375832):0.00386872,10:0.005512342):0.007988176,11:0.018813):0.0009931789):0.0007071238):0.0042426817,15:0.007148917);
tree gen.237 = [&U] ((((13:0.006134752,(18:0.013431609,((16:0.01252666,(14:0.022544866,12:0.006291346):0.010502571):0.003939416,17:0.01627528227):4.1977e-05):0.003362709):0.001682051,19:0.0233006458):0.0004582543,(((((5:0.009531714,(6:0.01471203,4:0.01283105):0.006352452):0.006060185,((2:0.01176161,1:0.01667032):0.006966789,3:0.01364011):0.062436567):0.005771229,(9:0.006376039,(8:0.0108432963,7:0.010171622):0.000238287):0.01333551):0.007872132,10:0.009753034):0.01037835,11:0.01203351):0.0007157964):0.010297354,15:0.008348968);
tree gen.238 = [&U] (((19:0.0214574031,(((((5:0.009236104,(6:0.01698881,4:0.008831488):0.006079393):0.007670002,((2:0.01567338,1:0.01051307):0.001679039,3:0.01188384):0.057698545):0.01616222,((8:0.017442774,9:0.014828299):0.0009417256,7:0.0085362229):0.02051365):0.005328212,10:0.009516281):0.00429994,11:0.01804493):0.007453966):0.0003516091,(13:0.005134328,((18:0.010151425,17:0.0114615687):0.0005790481,((14:0.023041486,12:0.00877602287):0.008974227,16:0.017482874):0.003119158):0.00157862):0.002216998):0.005490901,15:0.013099575);
tree gen.239 = [&U] ((19:0.02016129111,((((((8:0.0180891015,7:0.00353209891):0.001777677,9:0.006100284):0.02143327,(((6:0.01321086,4:0.005492666):0.006351248,5:0.006050313):0.004019757,((1:0.01696603,2:0.01336765):0.002251542,3:0.01315789):0.050885848):0.01329894):0.004231182,10:0.009154338):0.006143748,11:0.01750744):0.002592919,(((17:0.01144658784,18:0.009550006):0.0010583244,(16:0.01312151,(12:0.008808524,14:0.016207888):0.0082633):0.0014174754):0.00107521,13:0.006244671):0.0006854739):0.001200012):0.00697101,15:0.005099188);
tree gen.240 = [&U] (((((((16:0.01349529,(14:0.017596918,12:0.007064762):0.0090235535):0.0006679912,17:0.011970897):0.0003739887,18:0.011020615):0.0055911716,13:0.004410352):0.0018296476,(11:0.01598193,((((5:0.01270712,(4:0.009487579,6:0.01870628):0.008211619):0.003487308,(3:0.01685977,(2:0.01545028,1:0.02351387):0.002025366):0.060881521):0.008346286,(9:0.009926833,(7:0.0099838372,8:0.013526269):0.0017294176):0.01836761):0.007416767,10:0.008925362):0.005778401):0.004672355):0.0006469959,19:0.0183559335):0.003500163,15:0.005460316);
tree gen.241 = [&U] ((19:0.01220894547,((((17:0.0148354918,(16:0.011823887,(14:0.021688644,12:0.007995164):0.005587695):0.0008716487):0.001372862,18:0.012453833):0.00172597,13:0.01037054):0.001916927,((((9:0.006420266,(8:0.01153775618,7:0.0144434369):0.00561236):0.01811107,(((6:0.0177659,4:0.01240284):0.005018961,5:0.01091965):0.007252044,((1:0.01721191,2:0.01225045):0.007619672,3:0.0150201):0.056388747):0.009488934):0.006022877,10:0.008112535):0.00501117,11:0.01364146):0.003136187):0.0008698451):0.0054623798,15:0.005443519);
tree gen.242 = [&U] ((((11:0.01370926,((((5:0.00483811,(4:0.009680527,6:0.01026425):0.004086618):0.005723792,(3:0.01415803,(2:0.01344857,1:0.01478769):0.003613759):0.05379123):0.01257451,((7:0.010818252,8:0.016031916):0.003235803,9:0.01346932):0.01622552):0.005406768,10:0.01080003):0.00493719):0.001901803,(((((12:0.0128332439,14:0.013972383):0.00643711,17:0.0122122897):0.00062190646,16:0.013651903):0.0003057988,18:0.006999247):0.005352866,13:0.004587237):0.0007829017):0.001395115,19:0.01556151364):0.007150006,15:0.004921609);
tree gen.243 = [&U] (((((((16:0.01701035,(14:0.017374497,12:0.008935516):0.00388290529):0.0024432338,17:0.0129630927):0.0002052439,18:0.012032716):0.0007669064,13:0.004955684):0.004261409,(11:0.01979972,(10:0.007082745,((((2:0.01850325,1:0.02467529):0.002271886,3:0.01591907):0.05242491,(5:0.009330946,(4:0.006806439,6:0.02009621):0.002578104):0.0101603):0.005292212,(9:0.006871403,(8:0.0182401722,7:0.0128292164):0.003870455):0.01414569):0.00694701):0.006230009):0.001709642):0.0002752228,19:0.0159790899):0.0077512402,15:0.007575509);
tree gen.244 = [&U] (((((17:0.014896844,(16:0.01542786,(18:0.007992433,(14:0.012915232,12:0.0127618566):0.0057122235):0.001133037):0.000148634):0.007794777,13:0.005095652):0.001623194,((((7:0.0065329856,(8:0.0112240641,9:0.013629617):0.0005853875):0.02190547,(((6:0.01346384,4:0.01154775):0.009612515,5:0.01035355):0.006185432,(3:0.01724464,(2:0.01118169,1:0.01863404):0.008098061):0.058359833):0.01532181):0.005008367,10:0.009779986):0.004003748,11:0.01334589):0.003127395):0.001324148,19:0.0153335933):0.0046639079,15:0.007090566);
tree gen.245 = [&U] (((19:0.0286815814,(((((5:0.009286081,(6:0.01593035,4:0.01014482):0.003873325):0.002973808,(3:0.02158169,(1:0.02310819,2:0.01684113):0.002539268):0.059753501):0.00570994,((7:0.01275207,8:0.0118668198):0.001657694,9:0.004621093):0.02199305):0.005072808,10:0.014594527):0.008542223,11:0.01497177):0.002556905):0.0003809216,(13:0.005912429,(18:0.006135251,((16:0.02257533,(12:0.00656444,14:0.019469503):0.005888193):0.00233950904,17:0.0098486505):6.737553e-05):0.00163877):0.002170142):0.0078901674,15:0.0061399929);
tree gen.246 = [&U] ((((13:0.007827144,(((14:0.012159761,12:0.006256424):0.0026631256,16:0.013530456):0.0007921302,(17:0.009880109,18:0.006397545):0.0002108611):0.0059353776):0.000735568,((10:0.015569485,(((5:0.002395007,(6:0.0169999,4:0.01173741):0.004224956):0.004178033,(3:0.030033,(2:0.01298706,1:0.02080193):0.004745124):0.056466136):0.01231116,(9:0.008415439,(7:0.01120302815,8:0.0144293389):0.002678387):0.02282245):0.009892995):0.006391003,11:0.01392428):0.002296962):0.0004189572,19:0.02667419365):0.00627330508,15:0.00731521);
tree gen.247 = [&U] ((((13:0.003635699,(17:0.011758315,(18:0.0090697014,(16:0.01633195,(14:0.017516633,12:0.0056953242):0.0076209148):0.0003055738):0.0010596919):0.002623978):0.003503102,((10:0.00729496,((9:0.005350392,(7:0.0124656051,8:0.0113550056):0.006035695):0.01769955,((5:0.005080246,(4:0.01280211,6:0.01166967):0.004828629):0.005493925,(3:0.01480262,(1:0.01695356,2:0.01164664):0.002511703):0.05900058):0.007656704):0.01013123):0.004571575,11:0.01287111):0.006483678):0.001802444,19:0.0120623599):0.00380560575,15:0.004146207);
tree gen.248 = [&U] ((((((18:0.00981302,((12:0.012235113,14:0.02566444):0.001573029,16:0.013614287):0.003401351):0.0007009212,17:0.011350695):0.00139305099,13:0.004887748):0.001926336,((10:0.011679457,((((2:0.007311559,1:0.01370303):0.004608162,3:0.013624):0.057730211,(5:0.006814748,(4:0.007667314,6:0.01372833):0.00657288):0.004704483):0.01095309,((7:0.00532860294,8:0.018004364):0.003700124,9:0.009226127):0.01575151):0.005476394):0.006066335,11:0.01182971):0.004192735):0.0006893832,19:0.02172101025):0.00455988672,15:0.007036226);
tree gen.249 = [&U] ((19:0.0193444349,(((((9:0.008464763,(7:0.0098466479,8:0.0213800295):0.002751164):0.02045366,(((6:0.01397335,4:0.006870851):0.002934519,5:0.006745664):0.002204769,((2:0.01374004,1:0.02313831):0.00318454,3:0.01605044):0.058274832):0.01254532):0.01138906,10:0.0062502):0.005477727,11:0.0194866):0.004419969,(((18:0.00734071,17:0.0109566708):0.0002628048,((12:0.0063600922,14:0.018856962):0.006592506,16:0.0219695334):0.001469284):0.002395116,13:0.004872474):0.002789371):1.47022e-06):0.0090972416,15:0.007035754);
tree gen.250 = [&U] ((((19:0.0111250909,11:0.01544458):0.0008500352,(13:0.007014324,((18:0.006787272,16:0.018486766):0.0006513273,(17:0.00841430507,(14:0.018644828,12:0.008244299):0.003325825):0.0003977748):0.0007329427):0.0007057689):0.003142196,((((5:0.006942117,(4:0.01480219,6:0.01869696):0.0003226355):0.002143035,((2:0.01528701,1:0.01450218):0.003200519,3:0.009541233):0.065570506):0.01490596,(9:0.011073085,(8:0.01538404297,7:0.00541357138):0.001375425):0.01558341):0.003677665,10:0.009292546):0.004307681):0.0017435789,15:0.004389255);
tree gen.251 = [&U] ((19:0.012162923,((11:0.01261813,((((5:0.00747798,(4:0.009663296,6:0.01625784):0.003054759):0.006062728,((2:0.009765521,1:0.01185728):0.001006731,3:0.01807719):0.076333232):0.008593508,((7:0.0081981775,8:0.015125217):0.001208888,9:0.015841473):0.02060356):0.005160745,10:0.004986359):0.002979759):0.002751537,(13:0.003826538,(((16:0.0118096455,18:0.014972083):0.003224119,(12:0.012497142,14:0.012791997):0.005084939):0.000966847,17:0.0112030974):0.002333218):0.00117571):0.001568789):0.0066049805,15:0.0040929335);
tree gen.252 = [&U] (15:0.005352639,(((11:0.01408328,(10:0.010749128,(((9:0.008076282,7:0.0051071839):0.0001872784,8:0.013238593):0.0157087036,((3:0.01660999,(1:0.01743671,2:0.01368842):0.003310035):0.06045241,(5:0.006503634,(6:0.01208538,4:0.0110383):0.0128419):0.006232192):0.009130151):0.006427589):0.00361386):0.00375588,(((((14:0.01511429,12:0.0082530285):0.004556806,16:0.011895986):0.003280319,18:0.0119796691):0.001468467,17:0.010044392):0.008135104,13:0.003260959):0.001572896):0.0007207225,19:0.017216057):0.008794288);
tree gen.253 = [&U] (15:0.0049256668,((((18:0.008961381,(17:0.013096876,((12:0.009382944,14:0.017311618):0.003613512,16:0.01623688):0.001254217):0.0002334207):0.0030918921,13:0.003903327):0.0007716029,(11:0.01466239,(10:0.0109062432,(((7:0.00611256556,8:0.0152237732):0.002479403,9:0.007468949):0.01518384,(((1:0.01541976,3:0.01210747):0.001019195,2:0.01404536):0.06727203,(5:0.008572724,(6:0.01537589,4:0.009126895):0.007087387):0.008897761):0.006251625):0.01066839):0.004952962):0.0032654):0.0005032206,19:0.0138487699):0.00267123348);
tree gen.254 = [&U] ((((13:0.0077069,((17:0.009418068,((12:0.008768541,14:0.009000661):0.004709698,16:0.01648602):0.0045192791):0.0003522804,18:0.0100856719):0.001491815):0.001128162,19:0.0155787695):0.001709291,(((((5:0.006311057,(4:0.009146751,6:0.01264829):0.00145728):0.003538085,(3:0.01471203,(1:0.02378234,2:0.009062291):0.004718306):0.055839355):0.01124518,(8:0.013833655,(9:0.007497829,7:0.01306890242):0.000865972):0.0172775125):0.009064898,10:0.007896968):0.0109553,11:0.01377942):0.002942175):0.004891987,15:0.004602282);
tree gen.255 = [&U] ((((13:0.005615988,(18:0.009967004,((16:0.01089004,(12:0.007999622,14:0.013871746):0.004055411):0.0028079525,17:0.012493907):0.0005927118):0.0022539549):0.001203897,((10:0.007102562,((((2:0.01329482,1:0.01109658):0.002925451,3:0.007793732):0.051699958,((6:0.01915284,4:0.01163087):0.003443102,5:0.007452624):0.005843715):0.005304883,(9:0.005370304,(8:0.0160435459,7:0.0084237671):0.00101699):0.01929466):0.007250398):0.00492676,11:0.009987583):0.007076488):0.002300819,19:0.01812316584):0.0061991125,15:0.006835403);
tree gen.256 = [&U] (((((((5:0.01024408,(4:0.009030224,6:0.01547261):0.004679059):0.003764821,(3:0.01335458,(2:0.01278782,1:0.02024038):0.003230394):0.06191324):0.01173349,((8:0.018437447,7:0.0067499836):0.0005026754,9:0.007172052):0.02127034):0.008183455,10:0.005229875):0.00720536,11:0.01333026):0.002012402,((13:0.007060908,(18:0.009091712,(17:0.010139299,((14:0.014376586,12:0.0078962751):0.002690876,16:0.0135540736):0.0025927687):0.0002735659):0.001890306):0.001179586,19:0.026863677):0.001730177):0.0048935471,15:0.007411332);
tree gen.257 = [&U] (15:0.0043686512,((11:0.01147021,(10:0.009035367,((9:0.009746888,(8:0.0167891261,7:0.0077708355):0.00384134):0.01408335,(((1:0.01288777,2:0.01881989):0.004236987,3:0.0123848):0.0428847,(5:0.009069794,(6:0.009106775,4:0.007854862):0.006668496):0.008279249):0.003942954):0.005884826):0.006002771):0.004415536,(((((18:0.01375341,16:0.011281887):0.001584841,(12:0.01000816,14:0.017338831):0.0038518903):0.001211986,17:0.013083283):0.00247011,13:0.007361821):0.001492362,19:0.01438746779):9.009561e-05):0.0056138434);
tree gen.258 = [&U] (((19:0.0262398368,(13:0.004470056,(17:0.0094471587,((18:0.010918961,16:0.013661885):0.002411085,(14:0.015585104,12:0.00660215):0.004881032):0.003103092):0.001352473):0.003241557):0.003154483,((10:0.014581124,((((2:0.01237492,1:0.01637824):0.003805414,3:0.01001445):0.07079852,((6:0.01119463,4:0.01540891):0.001488567,5:0.00982583):0.006331313):0.01082906,((8:0.017946858,7:0.0107827633):0.002499696,9:0.008873924):0.01297558):0.004523688):0.006158482,11:0.01342801):0.006037095):0.008275646,15:0.008201107);
tree gen.259 = [&U] (15:0.004677517,(19:0.02526743328,((11:0.02299812,(((((1:0.01258073,2:0.01622732):0.001445451,3:0.01510898):0.059020745,(5:0.01616198,(6:0.01380737,4:0.01171928):0.001649019):0.006748956):0.01220897,((9:0.009810396,7:0.0110526773):0.0002778,8:0.0108986583):0.0125026946):0.004302492,10:0.0049875617):0.004202692):0.001864118,(((17:0.015688176,(16:0.01533802,(12:0.005450516,14:0.0225755532):0.006879015):0.003251887):0.000443272,18:0.0117012298):0.002318689,13:0.008072729):0.002839071):0.002400753):0.00701186198);
tree gen.260 = [&U] (15:0.005968062,((((17:0.0096410533,18:0.011829931):0.00057144437,(16:0.011698367,(12:0.00426131,14:0.011947416):0.0052992581):0.0003334814):0.0009249249,13:0.003325328):0.001743669,((11:0.01099304,((((3:0.01819894,(1:0.01190713,2:0.01540436):0.003169527):0.07264409,(5:0.01140497,(6:0.02006941,4:0.0172765):0.005143271):0.003195009):0.007985684,(9:0.007255667,(7:0.0096335468,8:0.0155336061):0.001525682):0.02181946):0.01069923,10:0.009020926):0.002931818):0.004951972,19:0.0114271896):0.002171837):0.0053803948);
tree gen.261 = [&U] ((19:0.01343872896,(((10:0.009472479,((((2:0.0187172,1:0.01804313):0.000402315,3:0.02424039):0.058178713,((6:0.01554892,4:0.009420035):0.005392604,5:0.01172184):0.008807653):0.006579684,((7:0.0093445886,8:0.013486278):0.0006740334,9:0.006922102):0.02419983):0.006697807):0.009246685,11:0.01192947):0.00829643,(13:0.007217246,(((14:0.017335933,12:0.011686393):0.00363911451,16:0.01159034):0.003981807,(17:0.014930173,18:0.0116581095):0.0005954878):0.000474581):0.0004846026):0.0005526096):0.00600514474,15:0.005830077);
tree gen.262 = [&U] (((19:0.021907709,(13:0.004961357,((17:0.009639772,18:0.011939644):0.0005258464,(16:0.01380026,(12:0.008170771,14:0.0213610038):0.005915825):0.001404938):0.0012087783):0.001038447):0.001532019,(11:0.01322337,(10:0.008293341,((((1:0.0254297,2:0.01100296):0.006201712,3:0.01466903):0.06597828,((6:0.02148889,4:0.01326894):0.008063007,5:0.008708469):0.003633434):0.005986358,((7:0.0071557603,8:0.012615261):0.002727912,9:0.015831162):0.01836313):0.003651221):0.005029368):0.003688284):0.0071178676,15:0.0065381978);
tree gen.263 = [&U] (15:0.0083813371,(19:0.015127757,((11:0.01366119,(10:0.0105466822,((((1:0.01036154,2:0.01729668):0.005900068,3:0.01352952):0.07249771,((6:0.02074147,4:0.01001494):0.004424418,5:0.008978845):0.006374872):0.005887127,((7:0.0055614721,8:0.018613044):0.002722398,9:0.012999919):0.01686731):0.003949827):0.00339651):0.003321368,(13:0.007546154,(18:0.01293882971,(17:0.009528325,((14:0.015211392,12:0.009871014):0.002833026,16:0.014436499):0.001489917):0.0004950546):0.003423088):0.001913543):0.0005480006):0.0057523057);
tree gen.264 = [&U] ((((10:0.00743212,(((7:0.0166214412,9:0.009107881):0.003298175,8:0.010983058):0.021053633,((5:0.01043311,(4:0.00851954,6:0.01373723):0.002526235):0.004714618,((1:0.02214181,2:0.01526104):0.002931908,3:0.008184076):0.063651797):0.008532019):0.004875447):0.005256652,11:0.01589192):0.00477468,((13:0.005856672,(17:0.01296183505,((12:0.0075103829,14:0.013245237):0.007299068,(16:0.0111420476,18:0.011485371):0.0006850021):0.0007364706):0.002577908):7.335938e-05,19:0.0172868342):3.925997e-05):0.0053171994,15:0.008330564);
tree gen.265 = [&U] (15:0.005645194,(((11:0.01485399,(((((1:0.01576655,2:0.01486416):0.001480396,3:0.01577732):0.050408907,(5:0.006503731,(6:0.01886721,4:0.009409376):0.006105257):0.004429472):0.01166243,((8:0.0132179125,7:0.007838577):0.002436059,9:0.013361404):0.01326752):0.00249695,10:0.011337297):0.008500072):0.002883914,(((17:0.009863999,((12:0.014402593,14:0.011833671):0.004681511,16:0.013223482):0.004309029):0.0001805743,18:0.009010172):0.001610236,13:0.007293254):0.00114403):0.002114899,19:0.0228483073):0.002261341);
tree gen.266 = [&U] ((((13:0.005315162,((17:0.012376025,18:0.012940051):0.001046923,(16:0.02022215,(12:0.0067575967,14:0.012352578):0.0028596549):0.0003587691):0.001636045):0.002781971,((10:0.008715563,(((7:0.009373789,8:0.016236543):0.002948908,9:0.004007866):0.01425984,((5:0.008378202,(4:0.0110239,6:0.01081243):0.004992386):0.002495869,(3:0.01190816,(1:0.01675098,2:0.01012559):0.009745942):0.043103767):0.007936244):0.005106226):0.004369004,11:0.01843005):0.003343615):0.0004207126,19:0.01436311802):0.008179107,15:0.006504547);
tree gen.267 = [&U] (15:0.0042359157,(((11:0.01049172,(((((2:0.02299259,1:0.02427026):0.003317557,3:0.005905077):0.06262493,(5:0.00842348,(6:0.01218407,4:0.01266797):0.007320284):0.01105291):0.01263549,((7:0.0145053317,8:0.020293233):0.00085640029,9:0.005615317):0.01625885):0.002145278,10:0.010396979):0.007594172):0.00417431,(((18:0.014454197,17:0.0082360976):0.0018551662,(16:0.018928871,(12:0.0078403897,14:0.01508473):0.0044330689):0.001846155):0.001228891,13:0.008870133):0.002861522):0.001682472,19:0.0200578083):0.0093117439);
tree gen.268 = [&U] (((19:0.0214102416,((18:0.010402999,(((12:0.011677664,14:0.016531635):0.00300261905,16:0.015122796):0.0001482835,17:0.011914576):0.002057716):0.001103408,13:0.003967849):0.00121584):0.002464338,((10:0.007786097,((9:0.008866683,(8:0.012484475,7:0.0094986381):0.0005475693):0.01944427,((5:0.007827371,(4:0.0127282,6:0.01181487):0.005369282):0.004411294,((2:0.01470909,3:0.01682207):0.001774671,1:0.01552652):0.063392988):0.01466094):0.005109367):0.002905012,11:0.01778892):0.0104236978):0.003749765,15:0.0035822093);
tree gen.269 = [&U] ((((((17:0.0112235085,((12:0.0093993664,14:0.017399845):0.0006741847,16:0.0134336215):0.0043953253):5.1355e-05,18:0.010276627):0.002013394,13:0.007262713):0.001644334,19:0.0198758505):0.0012775628,((10:0.011051684,((8:0.013431731,(9:0.007807577,7:0.00713319027):0.002207875):0.02413343,((5:0.007678081,(4:0.009761019,6:0.009914725):0.004204068):0.003790018,((2:0.01739158,1:0.01563701):0.002611477,3:0.01065025):0.056563611):0.009853013):0.0021433):0.004817383,11:0.02499661):0.003154846):0.007013508,15:0.006990364);
tree gen.270 = [&U] ((19:0.0122828922,((((16:0.011935794,(17:0.0126411312,(14:0.01572268,12:0.013123533):0.00597147):0.0002205606):0.0004370823,18:0.011351725):0.002202303,13:0.003778606):0.003440508,(11:0.0192647,(10:0.009162973,((8:0.02466375611,(9:0.007225181,7:0.0119976941):0.0013729256):0.02049457,((5:0.01844971,(4:0.01096927,6:0.007547087):0.006418719):0.008345478,((2:0.01257485,1:0.01395388):0.001362902,3:0.01740501):0.063743799):0.01512971):0.008837376):0.002863521):0.009262148):0.001369529):0.0052760668,15:0.006084095);
tree gen.271 = [&U] (15:0.0043555211,(((((17:0.0116417249,(16:0.0160521469,(12:0.011075688,14:0.02297384):0.004314582):0.004056239):0.0007161604,18:0.0117673139):0.001301125,13:0.006836877):0.0007597822,(11:0.01816961,((((9:0.005106024,7:0.00635840583):0.003395561,8:0.01714139651):0.01977624,(((2:0.01951406,1:0.02290208):0.004908261,3:0.02050748):0.07055278,(5:0.008112925,(6:0.01236823,4:0.01520564):0.01101434):0.01187338):0.005496146):0.003696012,10:0.015008648):0.004002857):0.004393724):0.000145609,19:0.0211698028):0.0061290206);
tree gen.272 = [&U] ((19:0.0123383564,((11:0.01384795,(10:0.006233594,(((7:0.0105332883,8:0.0097567813):0.0003102207,9:0.007610735):0.02024996,((5:0.009019794,(4:0.01278285,6:0.0156181):0.00466075):0.004477927,((2:0.006550943,1:0.01583601):0.00210431,3:0.0143042):0.066004536):0.009396743):0.004301772):0.009852931):0.001687601,((18:0.008358234,(17:0.013848441,(16:0.014856352,(12:0.0032966553,14:0.01907155):0.002592259):0.001156258):0.0035909875):0.002284444,13:0.004484769):0.000748318):0.0007175314):0.0043342785,15:0.008170574);
tree gen.273 = [&U] ((((11:0.01490479,(10:0.008107419,((8:0.012664905,(9:0.00892788,7:0.010961078):0.001484001):0.0189097145,((5:0.008046436,(4:0.01488468,6:0.01720577):0.004807925):0.008403512,(3:0.01500113,(1:0.01703822,2:0.01503819):0.002662779):0.06016414):0.005271145):0.008392059):0.007494002):0.001528465,((((14:0.019660596,12:0.006950555):0.006646354,17:0.01272828):0.00185435959,(18:0.006926609,16:0.01948954):0.00263694):0.001374765,13:0.01181416):0.002080051):0.001642719,19:0.0150368064):0.005699614,15:0.0062024515);
tree gen.274 = [&U] ((((11:0.01270458,(10:0.0064457922,((9:0.009904042,(7:0.006079439689,8:0.0189591904):0.003724753):0.02359653,((5:0.00784088,(4:0.01064457,6:0.01890026):0.008481741):0.008664129,(3:0.01302528,(1:0.01924855,2:0.01828997):0.002922505):0.05947191):0.01525385):0.007787552):0.003577981):0.002640971,((17:0.010139044,(18:0.006996519,(16:0.012075946,(14:0.020284467,12:0.008028456):0.004720772):0.00198210518):5.694433e-05):0.001161318,13:0.004055435):0.001360885):0.002522629,19:0.0186182405):0.007291115,15:0.007398139);
tree gen.275 = [&U] ((((13:0.00438781,(18:0.0070695575,(17:0.0131667279,(16:0.0140604263,(14:0.020457387,12:0.011527549):0.006152638):0.0007744406):0.002301432):0.001068455):0.0030986,(11:0.01418255,(((((2:0.02180273,1:0.02290426):0.0008358992,3:0.01549237):0.07235978,((6:0.01418174,4:0.01267673):0.004780406,5:0.01282):0.006713701):0.006780415,((7:0.008825088,8:0.009342938):0.002185863,9:0.009092303):0.03429234):0.004321795,10:0.006209844):0.0121116):0.001899248):0.0005142494,19:0.01875165378):0.0027769568,15:0.006551851);
tree gen.276 = [&U] ((19:0.018435465,((13:0.00667919,(18:0.008824523,((16:0.009830121,(12:0.011673627,14:0.013168929):0.004782331):0.003016519,17:0.011211586):0.000718152):0.004249344):0.00151621,(11:0.02075446,(((((2:0.0191616,1:0.01514971):0.005080221,3:0.01547507):0.052613408,((6:0.007622385,4:0.0103196):0.004137013,5:0.00467561):0.007210849):0.008166173,(9:0.011552999,(7:0.01251137047,8:0.0178578998):0.001356908):0.02138825):0.005287997,10:0.0071232366):0.00301379):0.0008215888):0.00128439):0.006279043,15:0.004517884);
tree gen.277 = [&U] ((((((18:0.01270992974,(16:0.01766042,17:0.022500881):0.005639449):0.0015020184,(14:0.027251665,12:0.005100789):0.0070620104):0.0008327038,13:0.006132431):0.001697129,(11:0.01699976,(10:0.012359571,(((7:0.006359981,8:0.012782913):0.001732044,9:0.00827924):0.02233476,((5:0.007379008,(4:0.007995447,6:0.01853046):0.001500075):0.007697772,((2:0.01568785,1:0.01200323):0.00516999,3:0.01301506):0.060409415):0.0073267):0.00863543):0.002978282):0.001780758):0.001393068,19:0.0234375812):0.006478769,15:0.00693264);
tree gen.278 = [&U] (((11:0.0121432,(10:0.00687648,((9:0.012677063,(7:0.007686296,8:0.011483273):0.002044189):0.01669476,((5:0.01104617,(4:0.009610832,6:0.01065513):0.002971141):0.007686912,((2:0.01620237,1:0.01841688):0.001088936,3:0.02146759):0.061037598):0.00719458):0.005334126):0.001760408):0.004298482,(((18:0.00869381,(((14:0.011727464,12:0.004784004):0.005665194,16:0.016365619):0.001937023,17:0.00649048121):0.0009393045):0.001510386,13:0.004227032):0.001713242,19:0.0147642446):0.0003365282):0.0071993614,15:0.005427206);
tree gen.279 = [&U] ((19:0.01810261659,(((((14:0.0215651204,12:0.007932505):0.004015487,16:0.021007368):0.00124807058,(17:0.007090671,18:0.015773264):0.0006587822):0.001606643,13:0.005230244):0.0008000806,(11:0.02213354,(10:0.006586187,(((8:0.0126295183,7:0.0056959475):0.002227179,9:0.006527303):0.02076119,((5:0.009603123,(4:0.008812483,6:0.01328461):0.002344801):0.01087899,(3:0.01555393,(2:0.00790195,1:0.01683857):0.010613):0.06842671):0.008003183):0.006236398):0.004706892):0.002920948):0.00389737):0.0038076607,15:0.006403161);
tree gen.280 = [&U] (15:0.010216597,((11:0.01991167,(10:0.009052846,(((8:0.019987031,7:0.0092226196):0.001506691,9:0.006714077):0.01953235,((3:0.01807332,(1:0.02096128,2:0.02225918):0.001919485):0.050680977,(5:0.01015352,(6:0.01530507,4:0.007542656):0.006520051):0.00316323):0.02378133):0.005558912):0.002962054):0.003582045,(((18:0.009681092,((16:0.02341282,(14:0.013903084,12:0.0055876133):0.001662886):0.0038137641,17:0.0091724686):0.0009643417):0.001156311,13:0.008363289):0.0006994526,19:0.0187953751):0.002551593):0.0082339957);
tree gen.281 = [&U] (((19:0.0148784642,(13:0.004813598,((18:0.007685599,((12:0.0126179753,14:0.02191667):0.00390033,16:0.0157674724):0.001522207):0.0005158546,17:0.0124036):0.001591191):0.001850989):0.0004267024,(11:0.0159926,(10:0.012650839,((((2:0.009564568,1:0.02108704):0.004100203,3:0.01515705):0.059301278,((6:0.01736699,4:0.009664211):0.007995609,5:0.01197658):0.008357186):0.008685917,((7:0.0063281752,8:0.022979282):0.002185251,9:0.008942433):0.02072395):0.003982588):0.006681332):0.0016083):0.006806472,15:0.0038649459);
tree gen.282 = [&U] (15:0.0082192579,((19:0.01181316583,((17:0.01313679,(18:0.0104964042,(16:0.01611043,(14:0.013575853,12:0.008717868):0.0035242726):0.002841239):0.001195366):0.00185651694,13:0.006948776):0.003809954):0.0009536074,(11:0.01676954,(10:0.007812271,((9:0.007336438,(8:0.0155057365,7:0.0133639202):0.0039145494):0.02172889,(((1:0.01562779,2:0.01812305):0.001777597,3:0.01037965):0.05312212,(5:0.008859561,(6:0.01354756,4:0.00936338):0.00418057):0.007565569):0.003960881):0.005994132):0.005464193):0.005908506):0.005605218);
tree gen.283 = [&U] (15:0.005793127,((19:0.0171212429,(11:0.01458223,(10:0.007458584,((9:0.003507689,(7:0.0097504109,8:0.014628442):0.001528113):0.02019501,(((1:0.01581897,2:0.01314832):0.001756784,3:0.01637893):0.07119554,((4:0.009564287,6:0.009751052):0.010634,5:0.007957942):0.003994615):0.00643004):0.008149487):0.007167018):0.004579023):0.0004467439,((18:0.0100071,(17:0.0090884923,(16:0.01614777,(12:0.00609753,14:0.0199981366):0.00463922):0.00780248):0.0004018307):0.002244444,13:0.005565464):0.0003829863):0.0105259725);
tree gen.284 = [&U] (15:0.011176327,(19:0.017379041,((11:0.01396546,(10:0.0084466528,((9:0.012165318,(8:0.0158997286,7:0.0063705644):0.0009662447):0.02028786,(((1:0.01904666,2:0.02198155):0.004629155,3:0.0121255):0.056422601,((4:0.006876525,6:0.01053167):0.001129146,5:0.004649735):0.006830526):0.006189724):0.009678715):0.00342279):0.003533699,(((18:0.009898025,17:0.010851469):3.644066e-05,(16:0.0132478685,(12:0.008450097,14:0.014249339):0.004344783):0.0012279943):0.005092447,13:0.008433528):0.001582391):0.002897161):0.006328607);
tree gen.285 = [&U] ((19:0.0199915064,((11:0.01115527,(10:0.013848432,((((2:0.01909158,1:0.01989686):0.002718795,3:0.01212039):0.04885715,((6:0.01247304,4:0.01169947):0.001993393,5:0.005246239):0.005964257):0.0115066,((8:0.014373648,7:0.01547167):0.003737682,9:0.013510944):0.02351349):0.003295809):0.002580524):0.004626211,(13:0.006421795,((16:0.022748069,(18:0.007548897,(12:0.008707635,14:0.01896524):0.003722314):0.00050824265):0.0001740352,17:0.0144941178):0.002257513):0.005966461):0.003658885):0.0037333948,15:0.005293935);
tree gen.286 = [&U] ((19:0.02012772211,((11:0.01138109,((((3:0.0148766,(1:0.01671372,2:0.01424402):0.004518527):0.083282029,((6:0.01596536,4:0.01042498):0.003068567,5:0.01030699):0.00701692):0.00712815,((7:0.0090534183,8:0.0150249373):0.001081301,9:0.007603287):0.0268735):0.010614697,10:0.007397038):0.007026671):0.001714535,(13:0.004648208,((16:0.01750278,(14:0.010384266,12:0.007310512):0.006116328):0.0010339492,(18:0.0100917497,17:0.011663237):0.0008312298):0.0042389524):0.001271265):0.0007052772):0.0055715781,15:0.006336861);
tree gen.287 = [&U] (((11:0.01803601,((((3:0.01370174,(1:0.0188837,2:0.02001499):0.006810257):0.055856619,((6:0.01315257,4:0.008521917):0.006115166,5:0.005961053):0.003677535):0.01964623,((7:0.0093818839,8:0.015528979):0.00162902,9:0.010857777):0.01426501):0.002144739,10:0.008927372):0.002312973):0.003521507,(19:0.01793459562,(13:0.01001109,((17:0.013198738,18:0.013303666):0.002706539,((12:0.0069497848,14:0.017285905):0.002304168,16:0.019002653):0.0031830528):0.0012047):0.0004733132):0.001660476):0.011109986,15:0.005731907);
tree gen.288 = [&U] (15:0.0059059502,(19:0.0152628715,(((18:0.01163351,((16:0.014327503,(14:0.016309009,12:0.00712996341):0.00586487):0.0030470442,17:0.0091557588):9.993074e-05):0.002796899,13:0.00570936):0.001729511,(11:0.01512414,(10:0.008621624,(((7:0.009706336,9:0.012191209):0.0004014139,8:0.013557638):0.0217406725,(((2:0.01110265,1:0.02043509):0.007955021,3:0.01960328):0.0576117,((4:0.005151047,6:0.01208011):0.004152232,5:0.01056334):0.003633986):0.007653208):0.01014527):0.003410556):0.004434563):0.001058936):0.004600973);
tree gen.289 = [&U] (15:0.006218431,(19:0.01482471925,(((17:0.0123882774,(((12:0.009891314,14:0.017530208):0.00758251,16:0.018813676):0.001306392,18:0.0109584285):0.0002914744):0.001097087,13:0.007109242):0.002281451,(11:0.01449541,(10:0.008216071,((9:0.00746496,(8:0.0182481509,7:0.01228379891):0.001463301):0.02241659,(((1:0.01754634,2:0.01628667):0.006375367,3:0.01632432):0.05580437,((4:0.006942847,6:0.01790772):0.007313092,5:0.006344075):0.009301051):0.006943737):0.006091397):0.007843254):0.001796749):0.001820571):0.0077364421);
tree gen.290 = [&U] ((19:0.0262416967,((13:0.01018082,((17:0.018028228,18:0.0084387302):0.0002151698,(16:0.0111530204,(14:0.01191872,12:0.0057611808):0.003148951):0.0003881322):0.00249194699):0.0009214012,((10:0.0101460665,((((2:0.0135455,1:0.01872837):0.01029769,3:0.01255427):0.059215579,((6:0.01649694,4:0.011767):0.001917359,5:0.007122919):0.0033088):0.01094733,(9:0.008395378,(8:0.021202122,7:0.00930943369):0.0002572404):0.02314986):0.003512241):0.005320517,11:0.01434817):0.004517753):0.0008948545):0.0063896279,15:0.008344058);
tree gen.291 = [&U] (15:0.010010141,(((((17:0.0150353319,(16:0.01333365,(14:0.01829189,12:0.008225437):0.0050753516):0.00351907349):0.0002138919,18:0.0057297376):0.001691195,13:0.007463404):0.002696989,19:0.0209519315):0.0004922589,((((8:0.010307422,(9:0.008669483,7:0.01168946363):0.0002892555):0.0161856526,((3:0.01288155,(2:0.01523504,1:0.0138506):0.007262986):0.061333392,((4:0.01306399,6:0.01305097):0.003037362,5:0.008046225):0.007891722):0.01254942):0.004590243,10:0.005385831):0.004896469,11:0.01702448):0.002914199):0.0092606255);
tree gen.292 = [&U] (((((9:0.013626699,(8:0.017205255,7:0.0066431255):0.0009663201):0.02719995,((5:0.003598101,(4:0.01396881,6:0.01211274):0.005853892):0.007573737,(3:0.01489716,(1:0.0207782,2:0.01003807):0.007041826):0.059512828):0.01337916):0.00898077,10:0.011614428):0.006784206,((11:0.01713155,19:0.01650857037):0.001171649,((((16:0.020566442,(12:0.0080357717,14:0.014708624):0.004999717):0.0027315514,17:0.0136804894):6.60898e-05,18:0.015674281):0.0008399937,13:0.007741909):0.001492618):0.0007486339):0.0051488806,15:0.005565091);
tree gen.293 = [&U] (((19:0.01570431418,(13:0.00773121,(17:0.013762366,((14:0.017861704,12:0.005567886):0.0072752283,(18:0.013475024,16:0.01316637):0.004161997):0.0001887525):0.001363876):0.002217329):0.0005125869,((10:0.009199745,((((2:0.01154608,1:0.0154782):0.006608819,3:0.01431423):0.05722392,((6:0.008657578,4:0.005755172):0.004728144,5:0.01373563):0.008137382):0.01525938,(9:0.00984229,(8:0.010569115,7:0.0099929727):8.796652e-05):0.019817717):0.003628248):0.007881832,11:0.02272294):0.004903955):0.00555902613,15:0.005423591);
tree gen.294 = [&U] (15:0.002417042,(19:0.019475556,(((17:0.0111704181,(((12:0.008442162,14:0.017216576):0.002959455,16:0.011982871):0.0005205156,18:0.009495839):0.00141107877):0.003965351,13:0.008450303):0.003557791,(((((8:0.01421698,7:0.0141120845):0.0007610447,9:0.006491823):0.01964375,(((2:0.01151491,1:0.0140336):0.003594092,3:0.01401339):0.056647835,((4:0.009127427,6:0.01665408):0.003593861,5:0.01484101):0.007819838):0.01373787):0.00491189,10:0.005031377):0.003716003,11:0.01453675):0.004330932):0.001064522):0.006635851);
tree gen.295 = [&U] ((19:0.0174899462,((13:0.00592848,((18:0.008922949,17:0.012170844):0.0001346568,(16:0.01449733,(12:0.0071681572,14:0.021482786):0.0043403355):0.00048990856):0.001769666):0.000809386,((10:0.00755163,((((2:0.02006027,1:0.02514347):0.004186694,3:0.01146332):0.049007421,((6:0.02039344,4:0.009442542):0.002307196,5:0.01081583):0.007150651):0.013151,(8:0.0161568576,(9:0.010202305,7:0.0103596883):0.001866965):0.0165144511):0.007102023):0.005812383,11:0.01716788):0.007771486):0.001162861):0.0049392582,15:0.0031901651);
tree gen.296 = [&U] (15:0.005147384,(19:0.0175758783,(((((9:0.00674106,(7:0.0080824866,8:0.015078742):0.0005763387):0.01683633,((3:0.02011756,(2:0.007438963,1:0.009883223):0.008428643):0.05526282,((4:0.007238466,6:0.01904762):0.001824016,5:0.007601239):0.007348849):0.005221311):0.005532048,10:0.006700703):0.003875612,11:0.01233413):0.001876701,(((17:0.0151832659,18:0.007746082):9.790806e-05,(16:0.01372786,(14:0.012149186,12:0.0048282293):0.00521237187):0.001865679):0.0032232125,13:0.007652185):0.002634987):0.0006037351):0.008645682);
tree gen.297 = [&U] ((((11:0.006637301,(10:0.00487099,(((5:0.008275541,(4:0.0102934,6:0.01695794):0.005970853):0.004840827,(3:0.01536377,(2:0.01454952,1:0.0169859):0.003998158):0.047542552):0.01306577,((8:0.0211456,7:0.0068627352):2.72098e-05,9:0.018224795):0.0216500142):0.005178649):0.003385562):0.006182485,(13:0.006369702,(18:0.011765822,(((14:0.01206639,12:0.00778943):0.00555836,16:0.011918733):0.001541838,17:0.01047163):0.0007629696):0.0009643951):0.001249244):0.0004385992,19:0.0176017297):0.0059374854,15:0.005476777);
tree gen.298 = [&U] ((((13:0.005189624,((17:0.0092577084,((12:0.006791056,14:0.010328202):0.0006533348,16:0.01244698):0.0008870748):0.0006529395,18:0.007630782):0.001066133):0.002462342,((10:0.008495068,((((2:0.01192309,1:0.01271631):0.005640636,3:0.0178357):0.049135673,((6:0.0136417,4:0.01390197):0.001882817,5:0.007555505):0.003149485):0.01070456,((8:0.016486911,7:0.0077777954):0.001017752,9:0.009576048):0.01505304):0.01038682):0.005167154,11:0.01531079):0.004023079):0.001445888,19:0.0159215569):0.0069169028,15:0.007627941);
tree gen.299 = [&U] ((((13:0.00382404,((((12:0.004070811,14:0.013160125):0.0062204104,16:0.01444741):0.001566078,17:0.0143617652):0.0003739709,18:0.010484058):0.005965639):0.003088316,19:0.0211858375):0.001598467,(11:0.02436337,(10:0.01395427,((((2:0.01643198,1:0.01636859):0.007390477,3:0.01514537):0.04990649,((6:0.01558845,4:0.005004639):0.00625094,5:0.009742523):0.005976035):0.0133304,((7:0.0076336901,8:0.0176984845):0.0009829994,9:0.013534858):0.01450172):0.008704748):0.00354576):0.00114314):0.0041538222,15:0.0040584968);
tree gen.300 = [&U] (((11:0.01449697,(((((2:0.01768885,1:0.01962246):0.008197667,3:0.01506532):0.055851174,((6:0.01173268,4:0.009014482):0.003615773,5:0.005834169):0.01027628):0.00910094,((8:0.0120946488,7:0.0106340883):0.002736742,9:0.012924985):0.01432403):0.005471491,10:0.013104205):0.007550966):0.003835781,(19:0.02529682083,(13:0.007922334,((17:0.019057623,18:0.007432829):0.0001217688,(16:0.01673467,(14:0.017719787,12:0.009015154):0.003624928):0.0001834939):0.00435476027):0.000652758):0.0006764213):0.0046211749,15:0.0042842097);
tree gen.301 = [&U] ((((13:0.00437751,(18:0.006775181,(17:0.01108056192,((14:0.021980747,12:0.008619601):0.00337914,16:0.01027747):0.0018440701):0.003697539):0.0005595523):0.002483966,(11:0.0137161,(10:0.008054602,(((5:0.00923317,(4:0.01276036,6:0.01851704):0.004016573):0.004019962,((2:0.009205469,1:0.01594793):0.008365881,3:0.01042174):0.07393812):0.008214471,((8:0.00688050809,7:0.0107372107):0.002806555,9:0.010337079):0.02004233):0.004246529):0.005263615):0.001730184):0.001637294,19:0.0160351822):0.0057717044,15:0.004341777);
tree gen.302 = [&U] (15:0.004805425,(((((17:0.011946735,18:0.010249907):0.0001459236,(16:0.01532923,(14:0.020032473,12:0.007725092):0.00331065):0.0008892252):0.003469736,13:0.01554114):0.003166341,19:0.01519129214):0.0007186101,(11:0.01513631,((((8:0.017319986,7:0.01424624733):0.001324447,9:0.011711844):0.01768225,((3:0.02302159,(1:0.0156658,2:0.01392636):0.003429114):0.048819792,((4:0.005050517,6:0.0175189):0.006105581,5:0.008995942):0.0117667):0.01416614):0.005607823,10:0.012418573):0.005131801):0.004100341):0.0100216507);
tree gen.303 = [&U] (15:0.003811011,(((11:0.02134331,((((7:0.008154084033,8:0.019139612):0.002147851,9:0.005461187):0.0179969,((3:0.0163239,(1:0.01676821,2:0.01251935):0.002612257):0.06493732,((4:0.008624333,6:0.01406095):0.00675069,5:0.0082049):0.01042324):0.01243546):0.003874746,10:0.0074179703):0.007549232):0.002265108,((((12:0.007075463,14:0.0184320317):0.0022857297,(16:0.01466379,18:0.0099284197):0.0003303001):5.78826e-05,17:0.0119442235):0.0024266084,13:0.005590835):0.001824826):0.0025662982,19:0.02418688508):0.0032806804);
tree gen.304 = [&U] (15:0.007783068,((11:0.01188036,((((7:0.0075000786,8:0.01604997):0.0007903864,9:0.0114901493):0.02202251,((3:0.01198424,(1:0.01907107,2:0.01587921):0.006872393):0.058135154,((4:0.007210024,6:0.009157022):0.005000117,5:0.009444414):0.005343127):0.007387211):0.003146051,10:0.006219288):0.004579416):0.003719168,(((17:0.011763274,(16:0.0179079618,(18:0.008603045,(14:0.012847868,12:0.0032998236):0.005808916):0.0002785915):0.003274608):0.00319115268,13:0.006388408):0.001966625,19:0.01420873689):0.001003574):0.0053361023);
tree gen.305 = [&U] (15:0.011991401,((((((16:0.0113488087,(12:0.0065802236,14:0.011315319):0.002490044):0.000609656,17:0.020882563):0.00191147075,18:0.008479492):0.0008676759,13:0.009022046):0.0004502978,(11:0.01628913,(((8:0.018413127,(9:0.010829047,7:0.0113605431):0.002953413):0.018005589,(((2:0.01235291,1:0.009512966):0.003787633,3:0.0177183):0.074830822,((4:0.0104957,6:0.01672528):0.00643249,5:0.01086797):0.009766805):0.007034181):0.005466941,10:0.006580889):0.007726607):0.002334166):0.001983786,19:0.0160516713):0.00415981);
tree gen.306 = [&U] ((19:0.0239802995,(((((((1:0.01362049,2:0.0200736):0.0001689149,3:0.01324611):0.056628292,((6:0.01473041,4:0.009202791):0.00335672,5:0.009347329):0.005287726):0.01227667,(9:0.012229436,(8:0.0162842709,7:0.0105531172):0.0005646631):0.01900104):0.005984159,10:0.008588302):0.004920058,11:0.01733903):0.003277114,(13:0.004285967,((16:0.02061518,(14:0.014509145,12:0.0043737102):0.003837642):0.0011231247,(17:0.0109242,18:0.0080122066):0.0002345056):0.003068853):0.00367367):0.0032038761):0.0033855394,15:0.0057331142);
tree gen.307 = [&U] (15:0.009009826,((11:0.01848927,((((7:0.0107579153,8:0.012571466):0.002817425,9:0.009762647):0.01588487,(((2:0.01125817,1:0.01352095):0.002421683,3:0.01363498):0.07867369,((4:0.01093472,6:0.0178243):0.002833248,5:0.0113381):0.006871128):0.006665169):0.00791861,10:0.010999931):0.006755683):0.004414793,(((18:0.008632999,(((12:0.006992472,14:0.03251787):0.003672678,16:0.02110126):0.0008419286,17:0.013527224):0.0003929927):0.003341683,13:0.006093651):0.002754773,19:0.0151078443):0.000168876):0.0058103997);
tree gen.308 = [&U] (((((((3:0.01872318,(2:0.01480153,1:0.02023939):0.008356919):0.055591726,((6:0.01114756,4:0.01548983):0.006676506,5:0.006747784):0.009306163):0.01093912,((7:0.0074802803,8:0.0144342999):0.001111206,9:0.011079478):0.02458373):0.01003332,10:0.010224806):0.005149624,11:0.01070027):0.001982392,((13:0.01001281,(18:0.007714904,(((12:0.0058316584,14:0.017193744):0.003850289,16:0.01145124):0.0008312415,17:0.0179043571):0.0006007502):0.002809871):0.002294988,19:0.0132089784):0.0004835874):0.007583933,15:0.005470512);
tree gen.309 = [&U] (((11:0.01367673,(10:0.0072742521,(((5:0.006103149,(4:0.008635072,6:0.01496287):0.00447208):0.006069694,(3:0.01178769,(1:0.01604908,2:0.01868093):0.003816916):0.06792354):0.006684287,((8:0.018191389,7:0.0085226151):0.002924024,9:0.008836698):0.01659326):0.009715597):0.005672248):0.003874425,(((17:0.0081546542,(18:0.0085126848,((14:0.013376219,12:0.0146049133):0.0053053875,16:0.01440333):0.001183623):0.00051392967):0.001384713,13:0.005527167):0.002584215,19:0.01263619266):0.0007276868):0.009278695,15:0.006706209);
tree gen.310 = [&U] ((((11:0.01252486,(10:0.011943269,(((5:0.007701329,(4:0.009662955,6:0.02140209):0.005270554):0.006520162,((1:0.01441008,2:0.01280125):0.007757189,3:0.01346049):0.07569291):0.01127206,((7:0.00947797634,9:0.008838577):0.001249551,8:0.0223182559):0.0210574186):0.007549998):0.008057619):0.002803525,((18:0.011785854,(17:0.011821859,(16:0.0141350143,(14:0.014279671,12:0.010265652):0.003710321):0.001843099):0.001536143):0.001819363,13:0.004182829):0.001964524):0.0007453889,19:0.0177743907):0.008821861768,15:0.006150273);
tree gen.311 = [&U] (15:0.007688945,(19:0.01712883388,((11:0.01381842,(10:0.011179432,((9:0.009306765,(7:0.0127038098,8:0.0109382523):0.001869415):0.01804898,(((2:0.01211704,1:0.02454758):0.002185763,3:0.01323664):0.0586484,((4:0.009480286,6:0.0165295):0.003688994,5:0.007259609):0.006077676):0.01195466):0.001882323):0.006954591):0.0024892,((17:0.012099904,(((12:0.011933374,14:0.017800788):0.002741885,16:0.0165904175):0.001338451,18:0.01190733):0.0027300652):0.0023936467,13:0.007550818):0.002179414):0.000840885):0.006560627);
tree gen.312 = [&U] (15:0.00549247,(19:0.0172285982,((((17:0.008088349,((14:0.016969076,12:0.0102040289):0.005462029,16:0.0127264084):0.0004829409):0.0003845263,18:0.012451207):0.000889695,13:0.002891278):0.001431749,(11:0.01213322,(10:0.008272121,((9:0.008346596,(7:0.0113369552,8:0.015089676):0.002179308):0.01718159,(((2:0.01984946,1:0.01508874):0.003368216,3:0.0121478):0.0699871,((4:0.005391892,6:0.01272922):0.004572525,5:0.01496134):0.007797043):0.006678456):0.007859915):0.003354005):0.002068227):0.002212221):0.00694598);
tree gen.313 = [&U] (15:0.005669888,(((((17:0.0099346745,(16:0.0097734433,(14:0.013354687,12:0.007024118):0.002458343):0.0005997126):1.375646e-05,18:0.015917502):0.0038515037,13:0.00596352):0.0008344066,(11:0.01732498,(10:0.011096245,((9:0.010849696,(7:0.015295279,8:0.0129983156):0.001393734):0.01798228,(((2:0.009868746,1:0.01698689):0.003087055,3:0.01279162):0.056104276,((4:0.008684833,6:0.01448803):0.006977313,5:0.008037621):0.006533678):0.008989775):0.004446857):0.007643342):0.001854203):0.0004322769,19:0.0145628944):0.0055436976);
tree gen.314 = [&U] (((((10:0.013692219,(((5:0.007663582,(4:0.006387409,6:0.007307473):0.006262184):0.008931424,(3:0.02378244,(2:0.01514512,1:0.02484065):0.002646842):0.042808367):0.005198237,((7:0.0060118652,8:0.0148159453):0.003157864,9:0.005662056):0.01720127):0.004920281):0.004369897,11:0.01110218):0.003820605,(13:0.003308786,((18:0.0078859797,17:0.0170087377):0.0004190369,(16:0.018711906,(14:0.017705503,12:0.007539827):0.00308015):0.0005487022):0.006665357):0.001588593):0.0005393344,19:0.02178825972):0.006532462,15:0.008556242);
tree gen.315 = [&U] ((19:0.01692128019,((13:0.008532075,(((14:0.011648145,12:0.0054337722):0.006197289,(16:0.024491156,18:0.011105055):0.0004360017):0.0016877078,17:0.0111450374):0.0032287532):0.003156789,((10:0.018372486,(((5:0.006271434,(4:0.009734089,6:0.01484725):0.001003409):0.004285024,((1:0.01765552,2:0.01392815):0.001170453,3:0.01304398):0.060709967):0.01156171,((8:0.00914502031,7:0.0141865142):0.00126755,9:0.005397719):0.01900262):0.00713206):0.003640933,11:0.02048183):0.002152246):0.0005402685):0.0028930157,15:0.006510064);
tree gen.316 = [&U] (15:0.00887613,(19:0.02025406676,((11:0.0104633,(10:0.00866259,((9:0.009106125,(8:0.0086368851,7:0.0118435454):0.001975058):0.02040829,((3:0.01289146,(2:0.01345739,1:0.01258709):0.004325401):0.04545904,((4:0.00835694,6:0.01920416):0.003451834,5:0.00509909):0.003024162):0.01029279):0.004133733):0.005188807):0.00144675,((17:0.015664018,(18:0.0097819619,(16:0.01750177,(12:0.008589948,14:0.015445568):0.00360536791):0.0053053245):0.0007644486):0.001193471,13:0.00554526):0.0008902585):0.0009547034):0.0046455186);
tree gen.317 = [&U] (15:0.0053212005,(19:0.019251331,((((18:0.010735025,(16:0.01470059,(14:0.014628773,12:0.006935361):0.002253323):0.0008855129):0.0001947067,17:0.0116370219):0.001057644,13:0.004501856):0.0006727582,(11:0.01382567,(10:0.005181258,((9:0.009209042,(8:0.0119066617,7:0.010954709):0.001269238):0.02346571,(((1:0.01328741,2:0.01233348):0.005334546,3:0.01989821):0.047270951,((4:0.01120604,6:0.01826152):0.005228407,5:0.008580085):0.005825947):0.007168054):0.009119558):0.00509364):0.002798955):0.000565955):0.0046233866);
tree gen.318 = [&U] (15:0.009602874,((11:0.01599006,(10:0.0061319051,(((8:0.017767759,7:0.0113503158):0.0007907408,9:0.008657534):0.01722655,(((1:0.01090025,2:0.01351883):0.005990621,3:0.01492809):0.051968827,((4:0.009200126,6:0.01410741):0.002190682,5:0.008154872):0.006987473):0.01051132):0.003339487):0.008840077):0.003781572,(((17:0.0145831339,((16:0.014964304,(12:0.0107731574,14:0.017652391):0.004743745):0.0006975187,18:0.006083605):0.0003995614):0.003593407,13:0.004490968):0.0009781799,19:0.0191017298):0.000150852):0.0047054637);
tree gen.319 = [&U] (((19:0.0182266659,((((14:0.0106369326,12:0.006710633):0.005893784,16:0.012956489):7.493431e-05,(18:0.0084190737,17:0.009860167):0.002548813):0.001479871,13:0.007760175):0.002353435):0.0009372935,(((((5:0.006923312,(4:0.008151945,6:0.01773593):0.005452987):0.005226994,((1:0.01874592,2:0.01283705):0.002788623,3:0.01399073):0.058320979):0.01280224,((9:0.009851509,7:0.0091920445):0.0008561891,8:0.013724931):0.0170825334):0.003078362,10:0.0074720101):0.005279863,11:0.01553782):0.00238531):0.0050544116,15:0.0037498568);
tree gen.320 = [&U] (((((18:0.0148883053,(17:0.014886912,(16:0.0190450182,(14:0.011575105,12:0.010423311):0.005751321):0.002478707):0.0008399541):0.002827957,13:0.005490921):0.002964657,(((((5:0.008910062,(4:0.007214293,6:0.01454941):0.00361982):0.006744242,((1:0.01599689,2:0.01841454):0.004953538,3:0.01194779):0.05754553):0.0109552,(9:0.011104521,(8:0.0148280931,7:0.0090841316):0.002767448):0.01486365):0.006819291,10:0.009725837):0.001611278,11:0.01388398):0.003491656):0.0005670341,19:0.0244881685):0.003664441,15:0.005408882);
tree gen.321 = [&U] (15:0.003334097,((11:0.01952963,((((7:0.0103366961,8:0.0193645026):0.00302887,9:0.011605225):0.02075887,(((1:0.02846749,2:0.01593513):0.001496949,3:0.01221229):0.042777232,((4:0.006352572,6:0.02011941):0.009571334,5:0.009325335):0.004029296):0.01010636):0.006453605,10:0.0081349397):0.00329158):0.002999216,((((((12:0.009739336,14:0.019556737):0.004219747,16:0.016996126):0.002859178474,17:0.006579822):0.0002955208,18:0.011891608):0.001690444,13:0.007510469):0.000899292,19:0.0203527301):0.0004966761):0.006656314);
tree gen.322 = [&U] (15:0.007417807,(((((((7:0.014613824,8:0.01419288046):0.004191063,9:0.006006874):0.0135352,(((2:0.01167646,1:0.01585731):0.006945586,3:0.01239458):0.055508927,((6:0.006779452,4:0.006460712):0.004342629,5:0.007942421):0.008955328):0.006749031):0.005931094,10:0.008917614):0.003492047,11:0.01376166):0.003636515,19:0.01742307728):0.0002212437,(13:0.007504261,(((16:0.015976696,(14:0.013873673,12:0.009804911):0.011156551):0.0024105306,17:0.014140322):0.0005474691,18:0.012545345):0.0010036):0.003180361):0.0017276664);
tree gen.323 = [&U] (15:0.009899563,(19:0.01384345898,((13:0.004625157,((18:0.010833529,16:0.0183267144):0.0001289748,(17:0.0094184749,(12:0.010240391,14:0.026040622):0.006361937):6.884512e-05):0.003745937):0.001324684,((((9:0.006459692,(8:0.0185021286,7:0.0033477689):0.0008638839):0.01498758,(((2:0.01252346,1:0.02030622):0.00254159,3:0.02036054):0.05690124,((6:0.01621366,4:0.01539003):0.005049529,5:0.00749508):0.007420637):0.01089421):0.005192717,10:0.008589061):0.003558494,11:0.01329146):0.002013161):1.422515e-05):0.0065925365);
tree gen.324 = [&U] (15:0.005034776,(((((9:0.019647146,(7:0.013177264,8:0.0135637281):0.000385931):0.01440391,(((2:0.02128152,1:0.0201535):0.002548625,3:0.01975199):0.052020995,((6:0.007590865,4:0.003524069):0.007932043,5:0.006503951):0.009184231):0.01119843):0.008873102,10:0.00911023):0.003407083,11:0.02018032):0.001378643,((13:0.006380132,(((16:0.015206554,(12:0.0108921949,14:0.017392691):0.003583973):0.0009564076,18:0.00870070669):0.0019112031,17:0.0082744328):0.001320082):0.001696081,19:0.0141703485):0.0006052027):0.005901983);
tree gen.325 = [&U] (((11:0.01398953,((((5:0.01020805,(4:0.009758914,6:0.01636608):0.004029744):0.006430153,((2:0.01355412,1:0.02132593):0.005514926,3:0.01089145):0.054450201):0.01011956,((8:0.017329094,7:0.0097015066):0.002632354,9:0.010689242):0.02185429):0.002512084,10:0.009694129):0.004647192):0.003078124,(19:0.01756054349,((18:0.0139295111,((16:0.014573338,(12:0.005600335,14:0.014439306):0.002465622):0.002434558,17:0.013605978):0.0002868526):0.002841289,13:0.006470629):0.003673675):0.000343655):0.0071673583,15:0.003735457);
tree gen.326 = [&U] (15:0.010975193,((((((7:0.0152273782,8:0.02110445):0.002801278,9:0.004634361):0.01569947,((6:0.02450075,4:0.006547224):0.00621527,(5:0.004570335,(3:0.01585167,(2:0.01252045,1:0.01223446):0.00605762):0.06752239):0.002314842):0.01212853):0.009343547,10:0.005356877):0.00846995,11:0.01985811):0.001898682,((13:0.006503414,((16:0.01881365,(14:0.013365847,12:0.0068757113):0.004534525):0.001585394,(17:0.019430345,18:0.0097432008):0.0001944346):0.0045202298):0.004320998,19:0.0287263739):0.001748153):0.009543694);
tree gen.327 = [&U] (15:0.012279846,(((((((7:0.00837312882,8:0.011492043):0.001191576,9:0.011052308):0.01790279,(((6:0.01399119,4:0.005148913):0.007839003,5:0.00866647):0.003495943,(3:0.01015988,(2:0.01043254,1:0.01770121):0.003175161):0.06273658):0.01166227):0.005267342,10:0.009391852):0.001980172,11:0.011482):0.004950118,(13:0.003955118,((17:0.0104332733,18:0.0089259774):0.0007060007,((14:0.013271594,12:0.0142483062):0.002134849,16:0.01701804):0.001461506):0.003604871):0.007824154):0.002532054,19:0.0171402022):0.0074384176);
tree gen.328 = [&U] (15:0.008615172,((11:0.01965448,(((9:0.009034218,(8:0.016547635,7:0.0068079901):0.003877543):0.02039777,((3:0.01207979,(2:0.01941524,1:0.01587292):0.004112919):0.053767517,((4:0.008333559,6:0.0146269):0.001065961,5:0.005092956):0.0111452):0.005283027):0.006903438,10:0.006712026):0.007521293):0.0070907659,(((18:0.0104806989,((16:0.0104974147,(12:0.009434405,14:0.02066919):0.00633126862):0.0004585977,17:0.0112095614):0.0001165696):0.0004729117,13:0.006516723):0.002123334,19:0.017867164):0.0006912082):0.005716025);
tree gen.329 = [&U] (((((17:0.0180433493,(((14:0.015418439,12:0.0058748329):0.00836535,16:0.01691927):0.000330029,18:0.009848066):0.0015904294):0.0007797909,13:0.007485784):0.002323108,19:0.0167885047):0.001132635,((10:0.014648613,(((5:0.008952897,(4:0.007435737,6:0.009824882):0.006930794):0.003862715,((1:0.01476223,2:0.01750941):0.002812812,3:0.01547601):0.052148259):0.006989787,(8:0.016550931,(9:0.009580928,7:0.01132024434):0.0008155291):0.021228805):0.01015658):0.006232342,11:0.02278674):0.003344269):0.0054700711,15:0.0033120154);
tree gen.330 = [&U] ((19:0.0135927472,(((10:0.0095229486,(((5:0.01311316,(4:0.01268408,6:0.009915853):0.006292596):0.007672261,((1:0.01441265,2:0.009939094):0.006197143,3:0.008670755):0.052634814):0.008810477,(9:0.006820213,(7:0.01227622172,8:0.016371214):0.001710472):0.01684186):0.009331865):0.005760562,11:0.01034565):0.005576073,(((18:0.0076125404,17:0.0095550287):0.0001521625,(16:0.022066726,(12:0.0058407104,14:0.014550318):0.006919816):0.00183508):0.005711874,13:0.004737954):0.001968785):2.844847e-05):0.0038096593,15:0.005214084);
tree gen.331 = [&U] (15:0.003890199,(((13:0.008001857,(18:0.00802124,((16:0.01505166,(12:0.005749234,14:0.022667192):0.0049158944):0.00159721,17:0.01588709282):0.001233981):0.001323335):0.002201833,(11:0.01725281,(10:0.005897327593,(((7:0.00823917172,9:0.009902012):0.0002032469,8:0.01193412):0.0177534196,(((6:0.01106221,4:0.004495362):0.005926063,5:0.004162681):0.002231731,(3:0.01514851,(2:0.01404358,1:0.01900487):0.00128708):0.058182977):0.01162639):0.006141404):0.005876073):0.0008767454):0.002532279,19:0.0186948817):0.008731911);
tree gen.332 = [&U] (((((10:0.007938157,(((5:0.006452669,(4:0.006535639,6:0.01112209):0.0079221):0.009225444,((2:0.01497902,1:0.01340314):0.004417435,3:0.01585436):0.07768004):0.009707545,(9:0.0059243,(8:0.018124875,7:0.0095281127):0.003260189):0.01678468):0.009169349):0.002379279,11:0.01135023):0.004747687,((18:0.012089634,((16:0.0139842932,(14:0.010700503,12:0.0081147342):0.001831794):0.00302646311,17:0.016863461):0.0002560987):0.001993102,13:0.007749133):0.001117742):0.003564346,19:0.0123122865):0.0089762919,15:0.0043167869);
tree gen.333 = [&U] (15:0.0092147841,(19:0.02405287747,(((((9:0.008058755,(8:0.016335126,7:0.012281402):0.006095119):0.02678361,((3:0.01720448,(1:0.03340311,2:0.01223118):0.007125198):0.07144802,((4:0.01259324,6:0.01601483):0.004994105,5:0.008196774):0.00976863):0.01940321):0.007988225,10:0.013640232):0.00423377,11:0.01608856):0.003967339,(13:0.008319378,(18:0.011725734,(((14:0.01765696,12:0.0069429816):0.0025182986,16:0.01165775):0.0020200105,17:0.020931511):0.0005038503):0.002890191):0.002393002):0.0005146692):0.0036392196);
tree gen.334 = [&U] (15:0.004463764,(((10:0.006075834,(((7:0.0063477088,8:0.0154615281):0.0009849094,9:0.003370754):0.02393192,(((6:0.01219157,4:0.01085063):0.002347457,5:0.006338821):0.008362009,((2:0.01179881,1:0.01483769):0.00680924,3:0.01546173):0.047536898):0.007662674):0.00415363):0.006997036,11:0.01246295):0.002968873,((13:0.005421793,((17:0.01376879846,18:0.01284166):0.001409948,(16:0.011337672,(14:0.017000316,12:0.006868363):0.001674143):0.001298599):0.002597314):0.000899068,19:0.0135008753):0.00145598):0.00345052291);
tree gen.335 = [&U] ((((10:0.012897431,(((5:0.01409944,(4:0.00955351,6:0.01345725):0.003551881):0.003051716,((1:0.01425687,2:0.02693922):0.002149295,3:0.0125926):0.0742032):0.009175272,((8:0.0142063984,7:0.009138730744):0.004649408,9:0.007751937):0.01879172):0.005667633):0.004597892,11:0.01504749):0.003962505,(((((14:0.015484717,12:0.010253243):0.003111222,(18:0.007306151,16:0.01235212):0.0014784064):0.0009257847,17:0.012167121):0.0033635833,13:0.006402182):0.002468571,19:0.0268759453):0.0009386106):0.0086326081,15:0.0033047853);
tree gen.336 = [&U] (15:0.006165235,((((10:0.010008688,(((7:0.016939902,8:0.0154436771):0.001885935,9:0.006392584):0.0184278,(((1:0.01552902,2:0.01355902):0.007203602,3:0.01419716):0.06967333,((4:0.01144686,6:0.01759744):0.003587169,5:0.01104078):0.007241963):0.008288084):0.003436869):0.009735733,11:0.01975407):0.002302791,(13:0.004860009,((17:0.0075980324,(16:0.0210953416,(12:0.0099523901,14:0.014614781):0.004093157):0.002379238):0.0005577187,18:0.009559993):0.003277923):0.003982829):0.0008837124,19:0.0177867028):0.0058022791);
tree gen.337 = [&U] (15:0.007965501,(19:0.01886705366,(((10:0.007294486,((9:0.005801988,(8:0.0160846355,7:0.0055594875):0.0009280058):0.01564322,(((6:0.009705927,4:0.01640848):0.004340825,5:0.007688882):0.004798994,(3:0.01459852,(2:0.01325681,1:0.01499361):0.002767546):0.065275304):0.008847117):0.01433822):0.003767969,11:0.02308878):0.002373318,(13:0.004876585,((17:0.011312987,((14:0.019861296,12:0.0125932903):0.003092784,16:0.01716108):0.003087219):0.0008318707,18:0.015109911):0.0011808268):0.0006226294):0.0004761846):0.0045166946);
tree gen.338 = [&U] (((((((12:0.0056376939,14:0.01777328):0.00294906943,(18:0.007190146,16:0.02047958):0.001698668):0.000151366,17:0.01360232):0.002505888,13:0.004487633):0.002372403,((10:0.0096587819,(((5:0.01123255,(4:0.009494284,6:0.02021135):0.004478467):0.003475961,(3:0.01506381,(1:0.0153677,2:0.0157336):0.004785819):0.056384726):0.01777152,(8:0.020035531,(9:0.009584508,7:0.008252599):0.0007079744):0.01818716):0.005298234):0.003194085,11:0.01154696):0.00302364):0.0008748187,19:0.01381923215):0.0050559507,15:0.005495827);
tree gen.339 = [&U] (15:0.007462818,(19:0.0202977739,((13:0.003638475,((((14:0.015103907,12:0.0087372603):0.004406097,16:0.0164357322):0.001055518,18:0.008494534):0.0002198871,17:0.0087566007):0.0028510577):0.002402795,((10:0.006734977,((9:0.005766708,(8:0.0171897306,7:0.007973584):0.0007307829):0.01384116,(((1:0.01771912,2:0.01386833):0.007932052,3:0.01512997):0.05176003,((4:0.006087558,6:0.01231479):0.00454369,5:0.009772513):0.006523109):0.007769102):0.005140775):0.003595476,11:0.01422831):0.0033436694):0.00222624):0.0035133385);
tree gen.340 = [&U] (15:0.0068923858,(19:0.01507167903,(((18:0.0104390657,((16:0.015675027,(12:0.010650367,14:0.014845579):0.004190825):0.0007063558,17:0.009054211):0.00034068675):0.002202343,13:0.008595671):0.001406416,((10:0.008470018,((9:0.007577369,(7:0.00876903236,8:0.012784839):0.004205955):0.02078728,(((6:0.01217098,4:0.004153924):0.003956411,5:0.006588385):0.006998291,(3:0.01544783,(2:0.0152981,1:0.01873182):0.002833961):0.059667951):0.010081):0.004526146):0.00619044,11:0.01679878):0.003309418):0.002821828):0.003905115);
tree gen.341 = [&U] (15:0.007427954,(19:0.01379061389,(((((16:0.012398602,(12:0.009631239,14:0.017317972):0.002200342):0.0001014708,18:0.008711992):0.0023312424,17:0.015385328):0.002521208,13:0.003392667):0.0004499274,((10:0.0109889,(((7:0.01430412208,8:0.016790183):0.002649098,9:0.012371339):0.0169699,(((6:0.01122524,4:0.01061233):0.00474742,5:0.009606932):0.007536977,(3:0.01858648,(1:0.01479639,2:0.01740576):0.008620973):0.081516344):0.006856836):0.01072214):0.005804104,11:0.01549512):0.002208692):0.0009221904):0.0023769161);
tree gen.342 = [&U] ((((((17:0.015363587,18:0.0109341355):0.0004325415,((12:0.0038004941,14:0.016647157):0.002837591,16:0.024487248):0.0007856438):0.001577701,13:0.003095688):0.001763259,19:0.01754331407):0.0005312829,(((((5:0.007388251,(4:0.006694685,6:0.01018522):0.001678678):0.005251332,((1:0.01549487,2:0.01301252):0.001233515,3:0.01030621):0.064429119):0.01370187,((7:0.0092982823,8:0.016220164):0.002253218,9:0.007772558):0.02145204):0.003925084,10:0.010022545):0.004839495,11:0.01588555):0.001745927):0.0079485122,15:0.006590991);
tree gen.343 = [&U] ((((((5:0.008577492,(4:0.01265299,6:0.01941432):0.002540065):0.007488978,((1:0.01257022,2:0.01414391):0.01060647,3:0.01304372):0.052264857):0.007597935,(9:0.009281008,(8:0.015495679,7:0.0062990902):0.0001651862):0.0141404271):0.007035389,10:0.0093888571):0.008630862,((((17:0.0152007921,(16:0.01395783,(14:0.0175890234,12:0.006767805):0.0035168764):0.002735244):0.0001872385,18:0.013826391):0.003753152,13:0.005869059):0.001159257,(11:0.0125389,19:0.01905654205):0.001439968):0.001763632):0.00708324,15:0.008357231);
tree gen.344 = [&U] (((11:0.01402176,((((5:0.009888657,(4:0.006640451,6:0.01187808):0.008360492):0.005731798,((1:0.01781053,2:0.01816897):0.004243173,3:0.01292339):0.07145662):0.008097291,(9:0.007555261,(8:0.017499727,7:0.0163069648):0.0006161201):0.01865758):0.01158965,10:0.01151529):0.005405495):0.006848509,(19:0.01654180639,(((16:0.016545228,(14:0.02059326,12:0.007783238):0.005122502):0.001842615,(18:0.0184410092,17:0.010668564):0.0002218564):0.0027425675,13:0.007063393):0.005388009):0.0004825163):0.00450432005,15:0.0057232872);
tree gen.345 = [&U] (15:0.00434984,(19:0.0163646118,((13:0.005793349,(((16:0.0135475629,(12:0.008863057,14:0.018431489):0.002229749):0.001493384,17:0.0136227243):0.0004836819,18:0.012923143):0.001179192):0.001021205,(((((8:0.010422616,7:0.0134718469):0.00208057,9:0.011328089):0.0192217,((3:0.01710588,(1:0.02153866,2:0.006836387):0.004297033):0.06231218,((4:0.009118113,6:0.01315965):0.007234667,5:0.009120889):0.006268685):0.01060497):0.003546262,10:0.012754393):0.004921319,11:0.01293577):0.003254402):1.936971e-06):0.0050385944);
tree gen.346 = [&U] (((19:0.0142800113,((((16:0.01266114,(14:0.023944818,12:0.010230065):0.004600497):0.001102262,17:0.0122952789):0.00112911,18:0.01405774):0.002104438,13:0.007004141):0.004161335):1.827156e-05,(11:0.01576732,(10:0.011201894,(((5:0.005404235,(4:0.0113427,6:0.01571822):0.006387993):0.006901735,((1:0.02239547,2:0.02526066):0.004251918,3:0.009841461):0.054916655):0.004855986,(9:0.011653094,(7:0.011161288,8:0.0120200727):0.001029851):0.01739222):0.00398069):0.005419207):0.004536665):0.0060931787,15:0.003963348);
tree gen.347 = [&U] ((19:0.016415338,((11:0.01899227,(10:0.007871175,(((5:0.006897487,(4:0.008150325,6:0.01678455):0.001006764):0.006711169,((1:0.01311619,2:0.01136514):0.002691291,3:0.01118926):0.0610828):0.006677607,((7:0.007759487,8:0.0149414986):0.00170274,9:0.0098020466):0.01927245):0.006816873):0.00405396):0.003303816,((18:0.0069515706,(17:0.011748586,(16:0.0145638803,(14:0.0209910413,12:0.008667514):0.0036776194):0.001262573):0.00078857019):0.001812307,13:0.006657319):0.005879038):0.0020250456):0.0037017066,15:0.005652876);
tree gen.348 = [&U] (15:0.004713809,((10:0.01281779,((9:0.005733794,(8:0.0170700051,7:0.020640236):0.00159723):0.01959273,(((6:0.01581867,4:0.006999128):0.003034782,5:0.01070145):0.007445657,((1:0.02209346,2:0.01935565):0.001827359,3:0.01823503):0.06986771):0.003509953):0.004958049):0.007512924,((((18:0.0109272981,(17:0.020095859,(16:0.01135874,(12:0.0067806957,14:0.01733742):0.002770385):0.0027970842):0.001755321):0.001450116,13:0.005983929):0.003156422,19:0.0151554017):0.0005375276,11:0.01359329):0.0007755341):0.0078236473);
tree gen.349 = [&U] (((((18:0.010451615,((12:0.00902491,14:0.013771366):0.005882541,16:0.01363225):0.0005353366):0.001165356,17:0.0061613049):0.001918356,13:0.00537759):0.003414581,(19:0.02256400074,(11:0.009873499,(10:0.008183774,(((5:0.00619584,(4:0.01603041,6:0.01652014):0.003298411):0.006047852,(3:0.009024913,(2:0.01519007,1:0.01072086):0.00611924):0.05487402):0.01224569,((7:0.010169762,9:0.01089901):0.0005583953,8:0.0179606512):0.01365136):0.006060659):0.004209876):0.002804669):0.0007989913):0.00462234,15:0.009298857);
tree gen.350 = [&U] (((19:0.01881886995,(((16:0.0113030736,(12:0.008865272,14:0.016480112):0.006914739):0.001468017,(18:0.007704942,17:0.007936869):0.0014732839):0.0031017997,13:0.005781339):0.001439408):0.0001166181,(11:0.01049561,((((5:0.009146327,(4:0.0102171,6:0.01694367):0.009125609):0.007221902,(3:0.00786061,(2:0.01648835,1:0.01666146):0.004813279):0.057365368):0.01250615,((7:0.00561413621,8:0.016041766):0.00211798,9:0.007886082):0.01999537):0.007607264,10:0.013615456):0.006823595):0.001704424):0.0062614139,15:0.007596876);
tree gen.351 = [&U] (15:0.010358994,((11:0.02035349,(10:0.010697873,(((7:0.0136462481,8:0.0135685408):0.002009219,9:0.012015342):0.02279156,(((6:0.01810717,4:0.009153516):0.003375399,5:0.009002717):0.006177691,((2:0.01491033,1:0.01347841):0.002065607,3:0.01403731):0.050815834):0.009084147):0.007805566):0.002623115):0.005494001,(((17:0.013517756,(18:0.016971309,((14:0.02714919,12:0.007578727):0.003547784,16:0.0091232975):0.001207709):0.00137127953):0.0026354603,13:0.009709157):0.002006629,19:0.0210180863):0.001072446):0.0071593231);
tree gen.352 = [&U] (((((((5:0.008079564,(4:0.01156068,6:0.02126167):0.008130128):0.004043438,(3:0.01852723,(1:0.01728147,2:0.01064118):0.001317599):0.05104872):0.009504079,(8:0.0143439751,(9:0.009630706,7:0.0048051778):0.0002876058):0.0243479039):0.003284683,10:0.0066351041):0.003703422,11:0.01650194):0.00195659,(19:0.0170925708,(((16:0.016128845,(17:0.011340413,(14:0.014518214,12:0.0118459838):0.003283738):0.001795211):0.001715147,18:0.012267381):0.0029469507,13:0.004927153):0.002155731):0.0001030868):0.0065611998,15:0.008378876);
tree gen.353 = [&U] (15:0.005660098,((((18:0.00774193,((16:0.01477228,(12:0.008928288,14:0.018874424):0.003620492):0.00173755642,17:0.010354697):4.753686e-05):0.0037602352,13:0.008372697):0.001246183,19:0.018396642):0.001478483,(11:0.01978496,(10:0.0105840639,(((8:0.0094815376,7:0.0126308795):0.001107292,9:0.009142584):0.01879582,(((6:0.01354133,4:0.01375001):0.002491508,5:0.00551582):0.004243414,((2:0.01294242,1:0.02049993):0.003787482,3:0.01518051):0.061253283):0.01113544):0.003960603):0.006550286):0.005105589):0.0088070079);
tree gen.354 = [&U] (15:0.009366455,((19:0.0177086561,(((18:0.01054751624,(17:0.009169427,(14:0.014300522,12:0.0117015191):0.004600275):3.664678e-05):0.000999259,16:0.0157175939):0.002314718,13:0.007984667):0.001565799):0.0005973658,(11:0.009345879,(10:0.006527067,(((7:0.008617851,8:0.0136669698):0.001161496,9:0.005697351):0.01577616,(((6:0.01285254,4:0.005142117):0.003333946,5:0.0112615):0.00464085,(3:0.01252004,(1:0.01500084,2:0.01461781):0.00510605):0.06539042):0.01232261):0.005244923):0.005350778):0.002301999):0.0092947556);
tree gen.355 = [&U] (15:0.00686169,(19:0.0163044998,((((18:0.007198109,(16:0.01570915,(14:0.01699995,12:0.005962212):0.008344414):0.0020953478):0.002491086,17:0.017108639):0.001544532,13:0.006643714):0.004665089,(11:0.01059283,(10:0.0083202571,(((7:0.0098382427,8:0.019047303):0.004304525,9:0.008454979):0.01716022,(((6:0.007429293,4:0.007588205):0.002579066,5:0.00888963):0.0122542,(3:0.01141274,(1:0.0219266,2:0.01813881):0.001471856):0.05388985):0.008454728):0.005268053):0.008094323):0.002485258):0.002116):0.004764993);
tree gen.356 = [&U] (15:0.004700318,(((((17:0.018899154,18:0.0131062553):0.004389093,((12:0.010270587,14:0.016163825):0.00299211,16:0.019467372):0.0006922603):0.005549536,13:0.01015402):0.003884192,19:0.0184418099):0.0009256231,(11:0.0141998,(10:0.015959219,(((7:0.010455478,9:0.007968193):0.001524787,8:0.016675047):0.0182829629,(((6:0.01656023,4:0.01334814):0.001496366,5:0.01424597):0.01028084,(3:0.01285693,(1:0.01824244,2:0.01547668):0.005983074):0.053474582):0.01903147):0.003987768):0.002365205):0.001931357):0.0072978443);
tree gen.357 = [&U] (15:0.0067155622,(19:0.01602234759,((11:0.01803446,(10:0.006096689,(((8:0.019537792,7:0.00719347):0.003441617,9:0.006775923):0.0190846,(((6:0.01381897,4:0.006941691):0.006816377,5:0.007851818):0.007071548,(3:0.01257295,(1:0.01308946,2:0.01490531):0.002964229):0.058327004):0.01232914):0.007751727):0.005633604):0.002251244,(((16:0.01045132096,(14:0.0219998771,12:0.009395568):0.005384233):0.00155134,(17:0.012242184,18:0.017000959):2.669021e-05):0.003398104,13:0.009647435):0.00430282):0.001253353):0.0063237304);
tree gen.358 = [&U] (15:0.005059528,((11:0.02376824,((((3:0.01213783,(2:0.01017831,1:0.01342435):0.003857524):0.059789371,((4:0.01127092,6:0.01484705):0.005318934,5:0.007949407):0.007646874):0.006483042,(8:0.015635337,(7:0.00811202738,9:0.009345794):0.001685904):0.015840349):0.007523627,10:0.010924607):0.004668745):0.004504742,((((16:0.016779075,(14:0.02330133,12:0.012245379):0.003339069):0.001447796,(18:0.010193165,17:0.0112134708):0.0005804358):0.00222458963,13:0.005646156):0.002815,19:0.0135098194):0.0002523716):0.0066473769);
tree gen.359 = [&U] (15:0.009354655,(((11:0.01777436,19:0.0237792379):0.00137489,((18:0.010713286,((16:0.010944492,(12:0.0146143832,14:0.016483535):0.004361691):0.0005136509,17:0.0125616401):0.000476154):0.0032779276,13:0.006336584):0.001353374):0.0002336296,(10:0.0135974242,((9:0.010524991,(7:0.0075295504,8:0.018910522):0.001640062):0.01940294,(((6:0.008198788,4:0.008111444):0.008091748,5:0.01449882):0.003748992,((1:0.01921179,2:0.02060799):0.001706853,3:0.02095028):0.05114579):0.006340944):0.006128641):0.007478371):0.0041372451);
tree gen.360 = [&U] (15:0.005014059,((11:0.01445644,(10:0.009165006,((9:0.005777879,(8:0.0217138324,7:0.0100770939):0.001299327):0.02169227,(((6:0.01308205,4:0.01136578):0.0005507239,5:0.00910952):0.0081756,(3:0.01188036,(1:0.01135661,2:0.01638043):0.01261223):0.052052116):0.009620183):0.01039611):0.01040173):0.003162136,(((18:0.010070456,(((12:0.0114604,14:0.018017864):0.009213263,16:0.011847994):0.0002305621,17:0.009922508):0.0008847566):0.002179111,13:0.005626899):0.001429024,19:0.0197325387):0.001039177):0.0044404524);
tree gen.361 = [&U] ((19:0.0193705417,((((((12:0.0161403543,14:0.013904642):0.003959105,16:0.0201683947):0.0020221106,18:0.011255695):0.001154404,17:0.013919556):0.0003359682,13:0.005027872):0.0008184264,(11:0.01771438,(10:0.004651404,(((5:0.01153891,(4:0.007832769,6:0.01372136):0.003833378):0.00804944,((2:0.01112725,1:0.01849938):0.004583379,3:0.01919379):0.06041729):0.01233427,(8:0.0099926741,(9:0.014322475,7:0.005702264):0.0015627125):0.01631616):0.007730022):0.009141499):0.003834244):0.0004039381):0.0087256138,15:0.008141408);
tree gen.362 = [&U] ((19:0.01689104916,(((10:0.007255941,(((5:0.003947425,(4:0.009704779,6:0.01781835):0.003908924):0.009411012,(3:0.009784092,(2:0.02473609,1:0.0166791):0.0009369295):0.054738108):0.01121316,(8:0.014640655,(9:0.009482322,7:0.00814042548):0.001068291):0.0190815911):0.006363458):0.004225661,11:0.01254659):0.003366542,(13:0.004743578,((17:0.0123534631,((12:0.0098185674,14:0.016784626):0.003550037,16:0.0104106381):0.0022181891):0.0001723392,18:0.0084345534):0.002234255):0.0001346599):0.0001998343):0.009876484,15:0.007421753);
tree gen.363 = [&U] ((19:0.0166016993,((13:0.004250544,((17:0.012126665,(16:0.0105247262,(12:0.011462998,14:0.015242048):0.006110544):0.001551623):0.0004565517,18:0.0088824299):0.001151527):0.002695402,((10:0.0117593837,(((5:0.007560469,(4:0.008095785,6:0.0107894):0.00490264):0.004561803,((2:0.01220615,1:0.01536632):0.001648652,3:0.01258832):0.051801616):0.006575844,(9:0.005725214,(7:0.007335045,8:0.013074183):0.0024124385):0.02485371):0.006056892):0.003000408,11:0.01184227):0.003093152):0.001497542):0.0037041805,15:0.007060053);
tree gen.364 = [&U] (15:0.009719483,((((((12:0.007224851,14:0.016051787):0.002154841,16:0.01387377):0.0009173585,(18:0.011789809,17:0.0076653655):8.145608e-05):0.001228964,13:0.008938101):0.00111789,(11:0.01177934,(10:0.0078158472,(((7:0.0085640553,8:0.012260464):0.00130956315,9:0.008025361):0.01520501,(((6:0.01157763,4:0.01065563):0.005036932,5:0.01006485):0.01039461,(3:0.01502482,(1:0.01056242,2:0.01094288):0.002852278):0.05913244):0.009365337):0.003360265):0.003778134):0.000971004):0.0006948901,19:0.0124587623):0.003844309);
tree gen.365 = [&U] ((19:0.01465771169,(((((12:0.005214894,14:0.016037486):0.0087713983,(16:0.01590599,18:0.007627672):0.0015164743):0.0013753231,17:0.0123153241):0.002539097,13:0.004532424):0.003197482,(((((5:0.01266339,(4:0.006669241,6:0.02240918):0.002480001):0.003388546,((1:0.01561363,2:0.0116654):0.01441037,3:0.01233251):0.040020585):0.006675463,((7:0.00856246685,9:0.007248068):0.001687054,8:0.013143536):0.0175609739):0.0094769,10:0.01559497):0.004998873,11:0.01318462):0.00309062):0.0008456658):0.0046637728,15:0.0060022434);
tree gen.366 = [&U] (15:0.009019856,(((11:0.02517127,(10:0.008829043,(((3:0.02323421,(1:0.01471018,2:0.01404034):0.0001244094):0.044975844,((4:0.009250514,6:0.01348186):0.005911341,5:0.009004564):0.01540097):0.01134717,((7:0.008160068,8:0.0229612165):0.001060707,9:0.009092578):0.01329164):0.005047718):0.005974038):0.001566373,(13:0.005874455,(17:0.016663056,((14:0.015788153,12:0.009730178):0.003171746,(16:0.014754349,18:0.009889143):0.000700038):0.001550841):0.001397124):0.000213774):0.001799093,19:0.0207330455):0.0078823948);
tree gen.367 = [&U] (15:0.006736532,(((11:0.01452736,(10:0.01127705,(((9:0.009844902,7:0.0052203101):0.0006389786,8:0.00983951627):0.01652353,(((6:0.02239295,4:0.00676307):0.004744102,5:0.01006389):0.005012554,((1:0.015571,2:0.01342867):0.004261294,3:0.02486398):0.06248565):0.01212191):0.01049108):0.004020169):0.002737459,(((16:0.01117686,18:0.008990871):0.00141025,(17:0.010234979,(14:0.021307975,12:0.009938137):0.007006806624):0.00431612):0.002241296,13:0.003304235):0.002955954):0.002258958,19:0.02360706357):0.006091686);
tree gen.368 = [&U] ((19:0.0181963279,(((10:0.006743972,(((5:0.0116503,(4:0.01393692,6:0.01170748):0.005477851):0.005139143,(3:0.01892815,(2:0.007429202,1:0.01652245):0.003474312):0.06365499):0.006938893,(9:0.00858771,(8:0.01705792857,7:0.0060030671):0.0003473726):0.01834211):0.00427183):0.005650286,11:0.01210917):0.002751335,(13:0.006115051,(((12:0.007570938,14:0.0237014546):0.005299932,16:0.0127281041):0.00166226803,(17:0.0186450001,18:0.010652403):0.0001721691):0.00640717):0.001717264):0.001092851):0.0087400348,15:0.006489191);
tree gen.369 = [&U] ((((10:0.010162549,(((5:0.004405165,(4:0.005010099,6:0.01386818):0.003102521):0.00337467,((1:0.01762878,2:0.009411787):0.007515998,3:0.01052289):0.063808199):0.01092622,((7:0.00966569243,8:0.0116445093):0.001524869,9:0.005759598):0.0154429):0.002792772):0.006366213,11:0.01921367):0.0006561561,(19:0.0184329642,(((18:0.016734988,17:0.012851544):0.0001229749,(16:0.0116613535,(14:0.02536983,12:0.0057248732):0.003976917):0.00088897773):0.00380991395,13:0.003627086):0.00257696):0.0004515427):0.0072056674,15:0.005332049);
tree gen.370 = [&U] ((((13:0.006164718,(17:0.01229853,(((14:0.021418003,12:0.007009992):0.002408629,16:0.0169439):0.0023697276,18:0.0103339):0.0001941351):0.001664655):0.0007426057,19:0.01340995121):0.0005975313,((10:0.00756755,(((5:0.008987825,(4:0.01293728,6:0.01490515):0.005141289):0.009683465,(3:0.01807695,(2:0.01237105,1:0.01537276):0.005268471):0.07387039):0.01361016,(8:0.015441764,(9:0.007045715,7:0.0077261347):0.001590682):0.0193821611):0.007160325):0.006651276,11:0.01623399):0.004452605):0.007754916,15:0.012045893);
tree gen.371 = [&U] ((19:0.01786744862,((13:0.005593494,(((16:0.018672381,(14:0.013941623,12:0.005724642):0.002599689):0.0008589764,17:0.012017648):0.00014367,18:0.009646978):0.005153367):0.002011722,((10:0.009073205,(((5:0.01386147,(4:0.007398708,6:0.01590267):0.005247023):0.006937434,(3:0.01151358,(2:0.01661388,1:0.01493016):0.002181388):0.051754114):0.01208836,(8:0.014350931,(9:0.009804314,7:0.0087275953):0.0005792072):0.018503338):0.01060825):0.005826191,11:0.01280969):0.0035101):0.001684351):0.003494887,15:0.0047241463);
tree gen.372 = [&U] ((((13:0.007483012,(17:0.010989316,(18:0.0089051841,(16:0.01388637,(12:0.0048985906,14:0.012427653):0.003643453):0.0006784085):0.001037156):0.0012769878):0.001201835,(11:0.01811834,(10:0.007024058,(((5:0.009325841,(4:0.01254965,6:0.01472741):0.004208549):0.005091699,(3:0.01456498,(2:0.0121572,1:0.01946836):0.004457128):0.063682746):0.01148707,(9:0.00961876,(8:0.019068078,7:0.01166679198):0.001189566):0.01829963):0.002835485):0.002333828):0.005117623):0.001215988,19:0.013847073):0.0053368616,15:0.005506296);
tree gen.373 = [&U] ((((13:0.005388133,((17:0.01455352,(18:0.0110900014,(12:0.005780376,14:0.020593422):0.002131492):0.0005897839):0.0006389971,16:0.0194909911):0.002662272):0.001474759,19:0.0136850173):0.0006841153,(11:0.01857858,(10:0.005641241,(((5:0.005544586,(4:0.005630485,6:0.01872138):0.007029196):0.007037967,(3:0.01869805,(2:0.01055037,1:0.01563265):0.01099652):0.058063874):0.01051776,((7:0.0115046059,8:0.0183070629):0.003798281,9:0.009587795):0.01916817):0.006999932):0.002387113):0.001175225):0.003780888,15:0.008384627);
tree gen.374 = [&U] (15:0.008892089,(19:0.01389718349,((((18:0.0056563343,((14:0.01339042,12:0.0106363728):0.002610584,16:0.0170732586):0.00081259691):0.0052097988,17:0.007437753):0.001512854,13:0.002995434):0.002068443,((10:0.008336845,(((7:0.009588478,8:0.015805984):0.0008086855,9:0.010128848):0.01774734,(((6:0.01981838,4:0.009957398):0.00253026,5:0.009033543):0.00932584,((2:0.01083386,1:0.01379477):0.002298556,3:0.01299006):0.07063885):0.01189089):0.008518707):0.007016208,11:0.01458582):0.003704926):0.002104998):0.0054588635);
tree gen.375 = [&U] (15:0.008906747,(19:0.0180392861,(((10:0.005377557,(((8:0.0122620802,7:0.00956184373):0.00139172,9:0.011193216):0.01613188,(((6:0.009754341,4:0.008010463):0.007936688,5:0.006712528):0.007673222,((2:0.01116851,1:0.01812394):0.00335169,3:0.01523271):0.049119385):0.008444619):0.005569583):0.006953369,11:0.01583572):0.006297661,(((18:0.016115777,(16:0.01060631,(14:0.011413772,12:0.004304625):0.0081449647):0.00135492745):0.0019721981,17:0.0088783474):0.001136162,13:0.00559241):0.000792133):0.0004431011):0.004919462);
tree gen.376 = [&U] (15:0.007551507,((((((17:0.007996848,(14:0.01407678,12:0.011045784):0.005056426):0.0002298911,16:0.01502461):6.470139e-05,18:0.011553781):0.0022822111,13:0.007929254):0.0007051612,((10:0.0134159998,(((7:0.0106078507,8:0.013427072):0.002216678,9:0.004962763):0.01680506,(((6:0.01297049,4:0.01263901):0.001294406,5:0.0170332):0.006661189,((1:0.01700966,2:0.01075541):0.0008046654,3:0.01677767):0.06559211):0.0102144):0.005379008):0.004039079,11:0.01678666):0.001542707):0.0008287966,19:0.0184411051):0.0035648492);
tree gen.377 = [&U] (15:0.006732642,((((16:0.0164944213,(12:0.007328529,14:0.016747087):0.002792665):0.0006030353,(18:0.0139094192,17:0.012809112):0.000425141):0.002018797,13:0.005173331):0.0009153644,(19:0.01946067858,(11:0.01566642,((((3:0.01938402,(1:0.01630507,2:0.01499173):0.0008022538):0.063056211,((4:0.006432148,6:0.01493398):0.00468255,5:0.009524515):0.005242056):0.008822848,((7:0.0081671702,9:0.008581235):0.00494982,8:0.0145260674):0.0148855771):0.008005302,10:0.009004808):0.005279519):0.002238776):0.001568101):0.0066647067);
tree gen.378 = [&U] (15:0.005785806,((((((14:0.013186014,12:0.008832048):0.004398978,(17:0.014768062,18:0.009107485):0.0007230857):0.0003202988,16:0.013621918):0.001165204,13:0.005370997):0.0005488065,19:0.01487465951):0.0009196096,(11:0.01508209,(10:0.010785934,(((7:0.0097708887,8:0.018346706):0.003021663,9:0.009231895):0.01412676,(((6:0.01643017,4:0.01217065):0.006509329,5:0.01022904):0.006196606,((1:0.01796136,2:0.01249041):0.002324689,3:0.01697104):0.056297627):0.0102458):0.01107373):0.00873765):0.006011049):0.007835124);
tree gen.379 = [&U] (15:0.005343586,((((((12:0.008314652,14:0.016120563):0.004907735,(16:0.01872965,18:0.009169864):0.0002360529):0.0003306002,17:0.012656123):0.0040632834,13:0.007160351):0.002984136,(11:0.01937238,(10:0.0089610026,(((7:0.00756625741,8:0.0095506305):0.000763121,9:0.014210427):0.01564447,(((6:0.00799566,4:0.007689074):0.004054984,5:0.01205056):0.00390752,((1:0.01296246,2:0.01395067):0.005204257,3:0.01426998):0.05740662):0.008555193):0.004911238):0.005312467):0.003564116):0.004361499,19:0.01719260392):0.006647331);
tree gen.380 = [&U] (15:0.004037533,(19:0.01329905785,((((((12:0.009328191,14:0.017134348):0.002975278,16:0.018287874):0.0009575661,17:0.0143358443):1.407685e-05,18:0.0103967015):0.002462678,13:0.007775598):0.001627427,(11:0.01689553,(10:0.011015404,(((7:0.0082711752,8:0.0132445651):0.001871057,9:0.005596788):0.01674876,(((6:0.01394324,4:0.01393287):0.003378471,5:0.01012552):0.005433646,(3:0.01434814,(1:0.01127711,2:0.01443217):0.001926699):0.052316518):0.00597851):0.00439256):0.005843807):0.002128299):0.0003485095):0.0033490542);
tree gen.381 = [&U] (((11:0.01125973,(10:0.006132751,(((5:0.01296372,(4:0.009930158,6:0.01437407):0.001764131):0.008689577,((2:0.01812713,1:0.01511823):0.001863638,3:0.01320012):0.07573328):0.01299704,(9:0.007882833,(8:0.016937585,7:0.008024387):0.0019301384):0.01682866):0.00418023):0.005481498):0.002786132,(19:0.012847527,(13:0.003226922,((16:0.0116638127,(14:0.015980843,12:0.006249739):0.001667009):0.0001118276,(17:0.01484210446,18:0.0092298497):0.0005541648):0.004783031):0.002536706):0.0008843646):0.0042004342,15:0.004825765);
tree gen.382 = [&U] (((11:0.01607295,(10:0.008636015,(((5:0.00638408,(4:0.005414922,6:0.01132549):0.004191119):0.006820668,((2:0.01161486,1:0.01964395):0.005810067,3:0.01607272):0.052480921):0.00746992,((8:0.0157903295,7:0.008032109):0.002179175,9:0.008134056):0.01771072):0.001454308):0.008550383):0.001461299,((13:0.00801553,(18:0.013449628,(17:0.0068377608,((14:0.015170307,12:0.007100499):0.004314392,16:0.015128511):0.0013990652):0.001118751):0.0011281395):0.00112268,19:0.01506731992):0.001341094):0.0058865666,15:0.007635237);
tree gen.383 = [&U] (15:0.006898928,(((11:0.01458897,(((((1:0.0190351,2:0.02305913):0.006016398,3:0.0129208):0.06826475,((4:0.007856992,6:0.0175994):0.007341715,5:0.01034053):0.007292779):0.005802264,((8:0.0079949811,7:0.0093471747):0.001511512,9:0.004720831):0.02327472):0.004831203,10:0.008246559):0.005114474):0.00239394,(((17:0.0088132749,18:0.0083597538):0.0023647295,(16:0.01497323,(12:0.006700175,14:0.0145517099):0.005887779):0.000933269):0.001638913,13:0.004024913):0.00172419):0.003744082,19:0.02115532294):0.0048214209);
tree gen.384 = [&U] ((19:0.0199205043,((((((14:0.01693827,12:0.007021923):0.003305494,16:0.0303005573):0.0001934367,17:0.009485887):0.001429985,18:0.010136709):0.0030245855,13:0.00580791):0.000592097,(11:0.01217691,(10:0.009720848,(((5:0.009164895,(4:0.008987747,6:0.01270488):0.005052982):0.006286806,(3:0.00877844,(2:0.01890454,1:0.01785372):0.005054622):0.06691535):0.01155146,((8:0.012296178,7:0.0123410595):0.005480453,9:0.007823775):0.01910436):0.003205111):0.006008009):0.002422857):0.0007720026):0.0043069078,15:0.004952314);
tree gen.385 = [&U] (((((((12:0.0080250716,14:0.013624913):0.006327335,17:0.0062512108):0.000294452,(18:0.01219897,16:0.01231365):0.005153875):0.0044201996,13:0.004657951):0.0033440088,(11:0.01959394,(10:0.0158582388,(((5:0.01077756,(4:0.006763921,6:0.01782782):0.005388895):0.005327518,(3:0.02187458,(2:0.01362953,1:0.01496582):0.003162524):0.058117734):0.007893092,((7:0.01592600936,8:0.022598093):0.002593379,9:0.010245364):0.01523361):0.008849926):0.004922781):0.004569308):0.0005105785,19:0.0206563458):0.010910879,15:0.00808965);
tree gen.386 = [&U] (15:0.005806239,(((10:0.008224292,((((6:0.01507238,4:0.005606764):0.003858495,5:0.007420876):0.006936736,((1:0.0177476,2:0.0118609):0.002468442,3:0.01162478):0.042789319):0.01206843,(9:0.012634885,(8:0.0145192175,7:0.0108223467):0.00212604):0.01382971):0.003541472):0.002017637,11:0.01580954):0.003884516,((((((12:0.0100396436,14:0.015884829):0.0049784165,16:0.01688335):0.001187193,17:0.007774451):0.0012500631,18:0.010358673):0.003716727,13:0.004231495):0.001242872,19:0.0137947179):0.001819999):0.0071370801);
tree gen.387 = [&U] (((19:0.01706771978,(13:0.003486275,(18:0.00989795,((16:0.01452676,(12:0.010356651,14:0.01759286):0.0027774792):6.485687e-05,17:0.0137623241):0.00041668726):0.003876629):0.006021066):0.000184476,(11:0.0210309,(10:0.0075954922,(((5:0.007325128,(4:0.008214167,6:0.01290646):0.004309571):0.004164334,(3:0.01386781,(2:0.009665032,1:0.01342206):0.004292494):0.06906957):0.009405753,(9:0.008844582,(7:0.009019546,8:0.0158759298):0.001351125):0.03067056):0.005228774):0.004689274):0.00424932):0.00866486,15:0.006876706);
tree gen.388 = [&U] ((((13:0.009022776,((18:0.0068936861,17:0.00897535):0.0032818616,((14:0.020380452,12:0.004862760023):0.004259413,16:0.013735621):0.00225163494):0.0009618701):0.001885397,19:0.01317441506):0.001090016,(11:0.01230172,(10:0.008509732,(((5:0.01019048,(4:0.0104726,6:0.01068443):0.003940592):0.004090881,(3:0.01280731,(2:0.01266918,1:0.01239565):0.001961317):0.06266945):0.01585074,(7:0.0092589914,(8:0.016176128,9:0.0119623668):0.0003767336):0.02182746):0.005950272):0.006256474):0.002103347):0.0078034614,15:0.008051734);
tree gen.389 = [&U] ((((13:0.007547936,((18:0.015173751,((14:0.015792799,12:0.0104880216):0.008303238,17:0.007293313):0.0002713567):0.005128958,16:0.01428017):0.001169499):0.001655379,(11:0.01457516,(10:0.008711944,(((5:0.007642033,(4:0.008805788,6:0.01765259):0.00317948):0.006426842,(3:0.0135409,(1:0.01735445,2:0.01136407):0.002858215):0.054130761):0.01464375,(9:0.010409776,(7:0.0069346899,8:0.0189706821):0.0009636428):0.0191225):0.006530791):0.004178475):0.004690441):0.001402682,19:0.0133408319):0.0044665263,15:0.004743814);
tree gen.390 = [&U] ((((11:0.01282572,(10:0.009077627,(((5:0.01118458,(4:0.01231753,6:0.01127084):0.003496882):0.002368347,(3:0.0129293,(1:0.01606391,2:0.01292086):0.00370545):0.050332278):0.00837637,(9:0.00681272,(8:0.0158725133,7:0.007260959):0.0007316018):0.01951112):0.003186753):0.004164577):0.004434334,(13:0.002540939,((16:0.016558962,(14:0.021910812,12:0.0113272483):0.005196936):0.0008039994,(17:0.008176638,18:0.009013508):0.0001392657):0.0026045703):0.003481082):0.0002300544,19:0.02187693227):0.0031913103,15:0.004350089);
tree gen.391 = [&U] (15:0.009118302,((((((14:0.015983267,12:0.011429562):0.003905402,16:0.016240824):0.00131127163,(17:0.01004974361,18:0.008715028):0.0002475323):0.001195108,13:0.006162506):0.001068794,(11:0.01421425,(((9:0.0047343209,(7:0.0102572111,8:0.018427184):0.00118813):0.01441706,(((4:0.008910577,6:0.01224702):0.003294249,5:0.008509618):0.008152562,(3:0.01221671,(1:0.01416173,2:0.01585777):0.007929492):0.04933933):0.009099318):0.007021737,10:0.005904172):0.006329278):0.004337557):0.001581501,19:0.01455606608):0.00743616483);
tree gen.392 = [&U] (((19:0.0116129383,((18:0.010673454,(17:0.0108575943,(16:0.0121205887,(14:0.014290162,12:0.0033328133):0.003073346):0.00110533971):0.0001865105):0.001809635,13:0.004161311):0.002553065):0.0005710513,((10:0.010840976,(((5:0.009400134,(4:0.00968323,6:0.01229494):0.00428935):0.006993714,(3:0.01682891,(1:0.01727385,2:0.01457905):0.005107393):0.06116779):0.009230277,((7:0.0080795039,9:0.010814632):0.0007442129,8:0.0133967603):0.02479094):0.008163215):0.005251841,11:0.01321506):0.003932743):0.0052640858,15:0.010863858);
tree gen.393 = [&U] (15:0.003939972,((19:0.019104937,(11:0.01256464,((((8:0.0118881155,7:0.0076273378):0.000537154,9:0.008828473):0.01935506,(((4:0.007158377,6:0.009583203):0.00465175,5:0.01245721):0.008777525,(1:0.0116496,(3:0.01757102,2:0.01942626):0.001365669):0.063940425):0.01065373):0.009421893,10:0.006537997):0.002522264):0.003511072):0.001108475,(((16:0.015495011,(14:0.018396321,12:0.0063312617):0.002919795):0.0006215017,(18:0.0065402868,17:0.0101819092):0.0001305058):0.002604552,13:0.008028405):0.0006639386):0.0083800359);
tree gen.394 = [&U] ((19:0.01142497969,((((((12:0.007680948,14:0.022337989):0.005663514,16:0.01283724):0.003098272,17:0.012146871):0.0002932154,18:0.008720114):0.0013277508,13:0.004790214):0.0009952143,((10:0.015667328,(((5:0.007528142,(4:0.004592407,6:0.009692111):0.01015005):0.003585989,(3:0.01588315,(1:0.02675264,2:0.01257047):0.004458844):0.05535202):0.009558003,(9:0.013264962,(7:0.0054887054,8:0.0129884735):0.0007153532):0.01489851):0.008726804):0.004704874,11:0.01282121):0.002251784):0.001003104):0.0065937394,15:0.008948817);
tree gen.395 = [&U] ((((10:0.0127200005,(((5:0.01269786,(4:0.007354516,6:0.01605557):0.005108051):0.002850309,(3:0.01286556,(1:0.01010228,2:0.01204413):0.00458252):0.05296308):0.007640822,((7:0.00721132323,8:0.013819351):0.0019519909,9:0.007591185):0.01637041):0.005828861):0.004057943,11:0.01702998):0.0008677548,((((((12:0.0087510339,14:0.014719834):0.004608854,16:0.01391481):0.0002066981,17:0.0093760253):8.384271e-06,18:0.009584607):0.0032459221,13:0.003789021):0.0005119938,19:0.01889647796):0.0008646927):0.0082189441,15:0.006280363);
tree gen.396 = [&U] ((19:0.0206850851,(((10:0.008090226,(((5:0.007772755,(4:0.01036526,6:0.01300467):0.009157967):0.00558961,((1:0.01398381,2:0.009511598):0.003703006,3:0.0147484):0.05139456):0.01434765,(9:0.010749264,(7:0.0066170342,8:0.01053283):0.0008203812):0.01999947):0.003420436):0.005112965,11:0.0183625):0.002519966,(((18:0.0095180031,17:0.0078465996):3.02749e-05,((14:0.015127797,12:0.007951522):0.006821984,16:0.012806231):0.00047876863):0.002763726,13:0.00476451):0.001813869):0.001574907):0.0055124086,15:0.007406676);
tree gen.397 = [&U] (((((((16:0.0118947745,(12:0.008364336,14:0.022641611):0.005560493):0.0007127431,18:0.012366035):0.0003663315,17:0.0130040716):0.001726564,13:0.005483447):0.001198524,((10:0.010992328,(((5:0.01172641,(4:0.007239784,6:0.01068812):0.002440993):0.004001162,((1:0.02290489,2:0.01340363):0.0004391732,3:0.01746045):0.06375038):0.01469258,(9:0.005395846,(7:0.0092765889,8:0.01478510112):0.00149081):0.01403186):0.004644294):0.003759273,11:0.0114537):0.004914909):0.001536265,19:0.01178232031):0.0045447033,15:0.009782606);
tree gen.398 = [&U] (15:0.006044646,(19:0.0176468267,(((((17:0.0097683556,18:0.010969687):0.0007533381,(14:0.016876119,12:0.006524011):0.006755557):0.0006216322,16:0.01574494):0.0014865016,13:0.004665933):0.002843283,((10:0.0073275685,((9:0.00707665,(8:0.01419330568,7:0.0056752505):0.002633657):0.01663627,(((4:0.007180928,6:0.01025098):0.003952769,5:0.008678508):0.004940239,((1:0.02077949,3:0.01301801):0.003681358,2:0.01395707):0.06366):0.008996404):0.004775955):0.004177757,11:0.0122227):0.004378589):0.0009881041):0.0068406116);
tree gen.399 = [&U] ((19:0.01905294354,((13:0.009170824,(((16:0.0180146012,(14:0.018899805,12:0.0099482958):0.006149343):0.00075767,17:0.013733104):0.0007230897,18:0.016803092):0.007270044):0.0008974431,((10:0.015472846,(((5:0.009586696,(6:0.02335493,4:0.01386797):0.003230931):0.007835375,((1:0.0211527,2:0.01124771):0.00229754,3:0.02021486):0.057122298):0.009003003,(9:0.006488141,(8:0.0144794014,7:0.00845657557):0.001260294):0.02335446):0.004132503):0.00694621,11:0.01756653):0.0002351416):0.0003837655):0.001724373,15:0.009740542);
tree gen.400 = [&U] (15:0.004192377,(((19:0.01688428,(13:0.007388155,(18:0.011685045,(((14:0.02149076,12:0.0061857366):0.00358568,16:0.01657987):0.0034060657,17:0.0096230683):0.002919897):0.0035241124):0.005282314):8.90466e-05,11:0.013109):0.0004946445,((((5:0.007783941,(4:0.01589034,6:0.006575771):0.006877515):0.007361009,((2:0.01926211,1:0.01375097):0.002181856,3:0.01059759):0.051161913):0.008940553,((7:0.0094964945,8:0.0134760112):0.001249972,9:0.011260204):0.01862006):0.007978487,10:0.009559692):0.005776404):0.008312199);
tree gen.401 = [&U] (15:0.00674069,(((11:0.01108832,((((5:0.01172997,(4:0.01275991,6:0.01596489):0.001380194):0.006738707,((1:0.02557989,2:0.01886035):0.0005021276,3:0.01078462):0.047858656):0.01205271,((8:0.0122361949,7:0.0081299282):0.001909409,9:0.006190053):0.02521399):0.004454744,10:0.005582763):0.005561632):0.00127839,(13:0.008070069,(17:0.0107638152,((18:0.011885729,16:0.015730307):0.000574492,(14:0.014189195,12:0.008544236):0.0084212515):0.0005849773):0.0024720045):0.003360201):0.0002785326,19:0.01939725793):0.0051142255);
tree gen.402 = [&U] (15:0.006071604,(((11:0.01883427,((((5:0.00533573,(4:0.009161293,6:0.01093796):0.001573364):0.008410228,(3:0.0150195,(2:0.01261178,1:0.01644162):0.003449719):0.06782395):0.01051093,((8:0.0159783386,7:0.00999596417):0.003226385,9:0.010830878):0.02335744):0.006145564,10:0.0103198835):0.006484623):0.003389178,(13:0.01260052,((17:0.009779214,(14:0.013674505,12:0.015463905):0.0081098016):0.001358331,(18:0.0046769884,16:0.0194441):0.0025915962):0.004359351):0.004754289):0.001044057,19:0.0155346623):0.0038491273);
tree gen.403 = [&U] (15:0.005322205,(19:0.0093726932,((13:0.005468596,((18:0.0040794206,((12:0.008887083,14:0.021123289):0.006286577,16:0.0177303599):0.0002169095):0.002075665,17:0.0076655832):0.002490986):0.000769121,(11:0.01604648,(10:0.004661396,(((5:0.007603961,(4:0.01372351,6:0.01078283):0.006649728):0.006854452,((2:0.0140044,1:0.02417873):0.001948314,3:0.009851474):0.050324491):0.01425981,((9:0.007020999,7:0.013195279):0.0007429652,8:0.013259588):0.01762369):0.006976858):0.006809434):0.005616416):0.001483102):0.004559195);
tree gen.404 = [&U] ((((((((5:0.008128168,(6:0.01655,4:0.009171814):0.008122689):0.005858266,(3:0.01752717,(2:0.01186333,1:0.02168032):0.001863906):0.06439124):0.01124698,(9:0.008898369,(7:0.01022006267,8:0.0178108129):0.002041233):0.01612659):0.005274195,10:0.008247616):0.00405291,11:0.0160905):0.003742913,(13:0.004808513,(18:0.012195784,((16:0.0114021124,(14:0.016876679,12:0.0050766037):0.004503263):0.0004945129,17:0.0118496294):0.0010909757):0.002063869):0.0056270079):0.001656823,19:0.02054126863):0.0065041205,15:0.004767868);
tree gen.405 = [&U] (((19:0.01868303475,(13:0.004916594,((17:0.023172776,18:0.009611873):0.0008070416,((14:0.017791521,12:0.006235077):0.0038537894,16:0.009987193):0.0005008224):0.002456996):0.002060726):0.0003408182,(((((5:0.01036276,(6:0.008478181,4:0.009315501):0.006910419):0.005999037,((1:0.01913788,2:0.01229661):0.004110028,3:0.01293467):0.057999416):0.01200609,(8:0.0157362708,(9:0.005639836,7:0.0119542):0.001208304):0.027226606):0.004560897,10:0.007146915):0.005795031,11:0.01798993):0.002365986):0.0032771332,15:0.007090466);
tree gen.406 = [&U] (((11:0.01602615,((((5:0.005792559,(6:0.008171865,4:0.005826041):0.003873238):0.008269254,(3:0.01536688,(1:0.01556768,2:0.01649827):0.006064098):0.061751785):0.0095333,((8:0.0201312829,7:0.0093049844):0.0001487974,9:0.006299762):0.02261612):0.005252471,10:0.006877905):0.00452694):0.003168159,(19:0.01433221346,(13:0.005650864,((16:0.0109203226,(14:0.016415886,12:0.009348872):0.004459397):0.0021909673,(17:0.0121290104,18:0.010528261):0.0007447462):0.002931283):0.001745052):0.001122956):0.0041065421,15:0.010617875);
tree gen.407 = [&U] (15:0.009818213,(((13:0.004709373,((18:0.008583659,((12:0.0057703519,14:0.022001923):0.0033207785,16:0.01224414):0.0004097387):0.0003029358,17:0.0146887599):0.001546055):0.001051195,(11:0.01327086,((((5:0.009975992,(4:0.008414403,6:0.007883798):0.006027319):0.00416393,(3:0.01142753,(2:0.01559259,1:0.0179688):0.003958086):0.07418565):0.01016772,(9:0.007307623,(8:0.019053822,7:0.0079327032):0.001497904):0.01917203):0.006119856,10:0.010386984):0.006937596):0.004367075):0.002092155,19:0.01011887544):0.0042709362);
tree gen.408 = [&U] (15:0.00789947,((13:0.00765391,(11:0.02034895,((((8:0.015383974,7:0.0098524371):0.001009867,9:0.012883824):0.01994523,(((4:0.01270659,6:0.01488635):0.004780908,5:0.01168094):0.00358045,((2:0.01661576,1:0.01081146):0.003094157,3:0.0115477):0.05462438):0.01136784):0.003081835,10:0.006808234):0.002919364):0.00307405):0.0002687696,((17:0.011791106,((14:0.013614886,12:0.01082035):0.009612838,(18:0.008686354,16:0.01497215):0.001752967):0.00333699468):0.004036355,19:0.01894830578):0.0009050045):0.0059955484);
tree gen.409 = [&U] (((19:0.0250999902,(((18:0.008894632,17:0.0107830806):0.0021682411,((12:0.006653685,14:0.0131292811):0.0039721767,16:0.01468839):0.001739106):0.003324033,13:0.005365944):0.001054004):4.091744e-05,(11:0.01753641,(10:0.010271866,(((5:0.006701703,(4:0.01146698,6:0.01647685):0.006046518):0.00517685,(3:0.013834,(1:0.01661654,2:0.01399735):0.002322665):0.05091876):0.01220262,((7:0.0106586171,8:0.0189842963):0.0009247744,9:0.004987301):0.02158109):0.00886269):0.005290201):0.002048026):0.0076231077,15:0.0067263653);
tree gen.410 = [&U] ((19:0.01701095599,((13:0.00474081,(((12:0.007369885,14:0.020209028):0.008879011,16:0.0163365902):0.002663143,(17:0.009672285,18:0.009169798):0.0009848885):0.00218873786):0.001225998,(11:0.01444843,((((5:0.01802048,(6:0.01266053,4:0.01053472):0.003465188):0.01060817,((1:0.01962063,2:0.01482459):0.004962773,3:0.01166226):0.065991159):0.005592114,(9:0.009321611,(8:0.017442813,7:0.0118462483):0.004987997):0.01931594):0.006495391,10:0.006749026):0.002374178):0.001930017):0.0027411561):0.006220992,15:0.006584988);
tree gen.411 = [&U] (((11:0.01470891,((((5:0.006336281,(6:0.01098884,4:0.01035003):0.003537841):0.009030119,((1:0.01466044,2:0.01801638):0.001928854,3:0.01306953):0.07396268):0.005713352,((8:0.019099129,7:0.0106761984):0.003136745,9:0.008318707):0.0157961):0.00823277,10:0.010192689):0.007379034):0.001051971,(19:0.01659673337,(13:0.004144829,(17:0.01160071284,(18:0.008001449,((12:0.008533685,14:0.0181563561):0.004806309,16:0.01121214):0.002045063):0.0001293609):0.00457201291):0.001498589):2.578187e-05):0.009562545,15:0.007915332);
tree gen.412 = [&U] (15:0.010353595,(((((16:0.012567243,(14:0.018498756,12:0.0049174334):0.004743218):0.0009047427,(17:0.0091210596,18:0.009263499):5.023808e-05):0.005135568,13:0.005979189):0.002923527,19:0.01969408295):0.001091198,(11:0.01759719,(10:0.007872444,(((7:0.0082527722,8:0.020831909):0.001645601,9:0.0086075733):0.01677046,(((4:0.008229049,6:0.02184024):0.005119715,5:0.007898632):0.004964252,(3:0.02289324,(2:0.02031682,1:0.01317513):0.004108744):0.06560092):0.01248482):0.005434363):0.006168406):0.006860014):0.0084318217);
tree gen.413 = [&U] (15:0.00680107,(((11:0.02232001,((((5:0.00929868,(4:0.004325927,6:0.01982759):0.003810678):0.004219826,(3:0.01298519,(2:0.01643601,1:0.01248005):0.002278212):0.052669082):0.01101339,(8:0.0148190772,(7:0.0094461743,9:0.008504138):0.002011056):0.010934161):0.01329522,10:0.0090973819):0.003602488):0.001721988,(13:0.009148918,((17:0.0114599624,18:0.007372035):0.0005681809,((12:0.00749041,14:0.015706259):0.003896928,16:0.012678556):0.0009081483):0.000723636):0.001448883):0.003847882,19:0.02057868066):0.00374313249);
tree gen.414 = [&U] (15:0.0081805318,((11:0.01391222,(10:0.0081495,(((7:0.01244163532,8:0.015637279):0.004439613,9:0.010771757):0.01718185,(((4:0.007611846,6:0.009572882):0.005074043,5:0.003570926):0.006834803,(3:0.0130932,(1:0.01140847,2:0.008723917):0.007710276):0.06157888):0.007737457):0.004315742):0.004660449):0.002847528,(((17:0.009034251,((16:0.009078642,(14:0.01548933,12:0.007865341):0.00269781):0.0023799369,18:0.011002229):0.00118738498):0.002526614,13:0.008297302):0.001795293,19:0.02102256906):0.001599516):0.005866251);
tree gen.415 = [&U] ((((((16:0.021542178,(12:0.009574927,14:0.018108587):0.003995655):0.0005822541,(18:0.008886885,17:0.009723303):0.0008926011):0.001324713,13:0.004968455):0.001743663,(11:0.0149422,(10:0.00811178,(((5:0.01325809,(4:0.01009475,6:0.01056194):0.008926459):0.01342366,(3:0.01338328,(2:0.01801382,1:0.02254187):0.0001471916):0.06968526):0.00837232,((9:0.011136315,7:0.00717753432):0.000420721,8:0.0128294031):0.024786175):0.004325346):0.005072554):0.002290846):0.0014098,19:0.01838865182):0.0055016266,15:0.005552568);
tree gen.416 = [&U] ((19:0.0117901983,((11:0.02053533,(10:0.007070683,(((5:0.008122026,(6:0.01381688,4:0.008026142):0.005975321):0.004992595,(3:0.01383593,(1:0.01318259,2:0.01104837):0.004560826):0.06315173):0.01243949,((7:0.0090716991,8:0.0167154728):0.002806288,9:0.007414045):0.02016549):0.004406325):0.004180098):0.0042732927,(13:0.01035634,((18:0.010414402,17:0.009660735):0.0005578362,(16:0.0124660747,(14:0.026591922,12:0.0076515107):0.00355677):0.001871729):0.004124709):0.003321251):0.0007682691):0.0050438939,15:0.004027501);
tree gen.417 = [&U] (((((((16:0.007684684,(12:0.007279066,14:0.014487609):0.005545999):0.00097894283,18:0.010194302):0.0034299898,17:0.01595226):0.001251029,13:0.006528916):0.003843976,19:0.01676604157):0.002228769,((10:0.009612229,(((5:0.007109709,(4:0.01185071,6:0.01069542):0.009305161):0.004615394,(3:0.01473157,(2:0.010036,1:0.02009297):0.00389718):0.057724088):0.0099511,(9:0.0046420303,(8:0.017682438,7:0.0045848105):0.001530021):0.01698601):0.006904852):0.005149978,11:0.01136922):0.005186196):0.0041260839,15:0.0069080657);
tree gen.418 = [&U] (15:0.007994185,(((13:0.00204236,((17:0.0083622932,18:0.008269617):0.0004173813,(16:0.016481073,(14:0.014115064,12:0.008201797):0.003240353):0.001704535):0.0026196627):0.001799079,(11:0.01211746,((((5:0.00539489,(4:0.009096743,6:0.01230319):0.00477147):0.007797052,(3:0.01067789,(1:0.01766243,2:0.01799362):0.007324367):0.06121849):0.01063471,(9:0.010948011,(8:0.0168739945,7:0.009629514341):0.001086838):0.0205405):0.006166519,10:0.012443363):0.006651501):0.002585559):0.001592247,19:0.0137150138):0.004308104);
tree gen.419 = [&U] (15:0.00850657,(((13:0.004035576,(17:0.0085244903,(((14:0.014392126,12:0.0083889893):0.002405023,16:0.016939753):0.0008861352,18:0.0154415524):0.0004927895):0.0014197379):0.005501197,19:0.0159570622):0.0001735554,(11:0.01419465,((((5:0.0078346,(4:0.01123264,6:0.01842646):0.002044125):0.007579489,(3:0.01426579,(1:0.01411647,2:0.01176307):0.006816341):0.0677606):0.01115239,((8:0.0126780179,7:0.0096532948):0.001175309,9:0.010985109):0.0197224):0.004837181,10:0.008119296):0.003240422):0.002475906):0.0070700954);
tree gen.420 = [&U] (((((10:0.012916528,(((5:0.005316544,(4:0.008674303,6:0.01255557):0.003272127):0.01000182,((1:0.02757679,3:0.01643537):0.000444224,2:0.0165293):0.064876761):0.01097267,(9:0.01432506,(8:0.017874688,7:0.0101613756):0.001227864):0.02464187):0.007053093):0.004939243,11:0.01491234):0.002100365,((((16:0.018737313,(12:0.0043280776,14:0.007868931):0.004044314):0.00267158822,17:0.009162479):0.0006363475,18:0.011496847):0.0008422702,13:0.00907425):0.003155585):0.0002962092,19:0.0231289339):0.0030264403,15:0.006819623);
tree gen.421 = [&U] (15:0.007139128,(19:0.01867325047,((11:0.01039765,((((5:0.007672675,(4:0.009848619,6:0.01437575):0.003475537):0.005321431,((2:0.01076025,1:0.01125457):0.004399878,3:0.01665636):0.064919541):0.01112399,(9:0.010085286,(8:0.010144164,7:0.0071452666):0.0008336872):0.01949856):0.00294238,10:0.011493506):0.003639374):0.001952011,(13:0.006214304,((18:0.0097433765,17:0.013609275):0.001871102,(16:0.020702357,(14:0.018951757,12:0.005004121):0.00455899):0.000544775):0.005157242):0.0055888076):0.0001541373):0.005973283);
tree gen.422 = [&U] (15:0.005120951,(19:0.01379394079,((13:0.004749821,((18:0.0067121715,17:0.009765895):0.0001473733,(16:0.01620917,(14:0.011496759,12:0.004589057):0.005562803):0.0005098759):0.001893181):0.001428974,(((((7:0.00903466545,8:0.0110157408):0.001124559,9:0.009851672):0.02442065,((5:0.005375464,(6:0.01131376,4:0.008177753):0.004057406):0.008020437,(3:0.01236037,(2:0.02198197,1:0.01820278):0.003654594):0.058719678):0.00937943):0.006487588,10:0.0095562194):0.006539428,11:0.01234227):0.003294791):0.001605805):0.005480269);
tree gen.423 = [&U] (15:0.007849895,((13:0.006502578,(17:0.0193731686,(18:0.00813287,(16:0.020225878,(12:0.0062381924,14:0.014345627):0.00124065):0.0006938962):0.0010180857):0.0009735893):0.003144692,((11:0.01392625,((((5:0.006565668,(4:0.009897927,6:0.01001182):0.002598666):0.007236361,(3:0.01922371,(2:0.01444035,1:0.01397494):0.003774822):0.04764996):0.009013207,(9:0.004150893,(7:0.0103624126,8:0.0140081547):0.0039541738):0.01580748):0.007210487,10:0.011385342):0.00262667):0.001946551,19:0.0163238166):0.0001943381):0.0067318314);
tree gen.424 = [&U] (15:0.0052884949,((((17:0.014469938,(18:0.012593599,((14:0.013163598,12:0.00979986):0.00429258788,16:0.01876962):0.000832692):0.00220258719):0.0006697506,13:0.004965421):0.002226322,19:0.0188790078):0.0003411994,(11:0.0196666,(10:0.015701245,(((7:0.0110457336,9:0.008567548):0.002036278,8:0.024630881):0.01509261611,(((4:0.01686435,6:0.01007622):0.003713694,5:0.008947257):0.003785944,(3:0.01608608,(2:0.02038981,1:0.01519581):0.001642246):0.057836737):0.01099185):0.007650407):0.004058194):0.003495116):0.0054322815);
tree gen.425 = [&U] (15:0.0029981427,((13:0.00363779,((17:0.011625887,(16:0.01351598,(14:0.015859404,12:0.013410392):0.0035029145):0.004329879):0.00032925401,18:0.012081267):0.0019759089):0.002320796,((11:0.02120668,((((5:0.005752479,(4:0.00922816,6:0.01119379):0.002074555):0.004869701,(3:0.008546995,(2:0.01519672,1:0.02800528):0.002884197):0.052308128):0.00879076,((7:0.0074264691,8:0.0122190548):0.0006749449,9:0.015451393):0.016465):0.009295633,10:0.012938647):0.008213013):0.006877286,19:0.0162757801):0.0006976762):0.011510476);
tree gen.426 = [&U] ((((((((14:0.015379627,12:0.01011846):0.002756944,16:0.010916188):0.001095568,17:0.013904081):3.807736e-05,18:0.0090010705):0.001072651,13:0.006975021):0.0009775731,(((((5:0.009540049,(4:0.004767906,6:0.01786644):0.004839055):0.00540373,((2:0.01277361,1:0.0237765):0.003836167,3:0.01068196):0.06763686):0.008557794,(9:0.006372375,(7:0.00364550891,8:0.02009256818):0.001443833):0.01462062):0.003151682,10:0.007214857):0.00595819,11:0.01567931):0.003654339):0.001351813,19:0.0161861014):0.0015487401,15:0.007492496);
tree gen.427 = [&U] ((((((5:0.008887112,(4:0.005721912,6:0.02103708):0.005800052):0.007009101,((2:0.01068153,1:0.01234735):0.003598953,3:0.01607779):0.063253239):0.0153328,(9:0.008920461,(7:0.0164224205,8:0.0172936174):0.001449873):0.02396935):0.003974435,10:0.0069652121):0.007802297,(11:0.01802659,((((16:0.0156266499,(12:0.009123222,14:0.025567533):0.004356482):0.0009064817,(17:0.007697297,18:0.008800961):0.00093527441):0.0012006277,13:0.006025447):0.002836841,19:0.01876031504):0.0007363429):0.001223336):0.0058588914,15:0.004612216);
tree gen.428 = [&U] (((((17:0.009386351,((16:0.01322418,(12:0.008243014,14:0.015001156):0.006551229):0.00087417207,18:0.011996729):0.00011222):0.003432388,13:0.004753172):0.001098576,(11:0.01564587,(((((2:0.01678691,1:0.01568826):0.003645168,3:0.01487151):0.06769045,(5:0.009948102,(4:0.006298672,6:0.01725059):0.003642052):0.002140439):0.01344898,(9:0.008896529,(7:0.0081855469,8:0.0089232694):0.001750653):0.01422906):0.003579024,10:0.00914632):0.004747669):0.001620189):0.0009146328,19:0.0222129994):0.0035311361,15:0.005610759);
tree gen.429 = [&U] (15:0.005819819,(19:0.01341518328,((13:0.006476394,((18:0.007841765,17:0.011981629):0.0003544999,(16:0.018284084,(14:0.020688668,12:0.0145326):0.004751802):0.0007372531):0.001785795):0.0009248132,((10:0.006289539,(((7:0.009170702444,8:0.010313858):0.002959985,9:0.01135747):0.02090956,((5:0.01223986,(6:0.01414098,4:0.01123438):0.002965879):0.005608399,((1:0.01872295,2:0.01438603):0.003923753,3:0.0139617):0.060082937):0.0136148):0.005005749):0.01020636,11:0.01628105):0.001233608):0.00451361):0.00670759);
tree gen.430 = [&U] (((((((16:0.017859189,(14:0.021843617,12:0.011039264):0.00555419):0.0008701134,17:0.0165067928):0.0009504513,18:0.010940153):0.002837804,13:0.004045001):0.002270839,(((((3:0.01534495,(1:0.01323346,2:0.01638045):0.004264047):0.060051283,(5:0.006695085,(4:0.008904571,6:0.00971623):0.004400912):0.007188541):0.01205719,(8:0.0093256463,(7:0.01011986345,9:0.008689008):0.0008305266):0.02255851):0.003228777,10:0.010827118):0.006019799,11:0.01701963):0.004940882):0.001151321,19:0.0208685986):0.00939027,15:0.0040674325);
tree gen.431 = [&U] (15:0.005828953,((((((16:0.0192744641,17:0.0125543478):0.00257501,18:0.010782126):0.0002907684,(12:0.01148121,14:0.015511478):0.008798564):0.0025501298,13:0.005412056):0.003031262,(11:0.02162733,(((((4:0.01158082,6:0.02453189):0.00391363,5:0.009267672):0.005388856,(3:0.01350226,(1:0.02177532,2:0.01073698):0.005249154):0.046610821):0.01263134,(9:0.0051326525,(8:0.0107656407,7:0.0067281112):0.00298317):0.02258192):0.00731108,10:0.009484666):0.004907764):0.003845673):0.0004991034,19:0.0141785069):0.0061524076);
tree gen.432 = [&U] ((19:0.0133100391,(((((16:0.01573177,(14:0.02441409,12:0.007979171):0.002992713):0.00249891498,18:0.0142615582):0.0006285759,17:0.0130136739):0.002813005,13:0.00358214):0.001030864,((10:0.005412696,(((3:0.011578,(2:0.01404238,1:0.01930967):0.007387508):0.056746218,(5:0.006748551,(4:0.005802066,6:0.01335826):0.005185023):0.003684429):0.00781278,((7:0.00855415446,8:0.0149870099):0.002410806,9:0.008737904):0.01633805):0.003509958):0.001913995,11:0.02040602):0.002102253):0.0007489642):0.0039128416,15:0.003566041);
tree gen.433 = [&U] (15:0.005644046,((11:0.01077054,((((5:0.007857854,(4:0.01550177,6:0.01140416):0.005545511):0.01061953,(3:0.02261236,(2:0.01494801,1:0.01538827):0.0008306123):0.0589198):0.01097835,((8:0.0141857763,7:0.0064691456):0.0005229567,9:0.00792394):0.01460278):0.007757285,10:0.0061488):0.004801455):0.001913418,(19:0.02053353756,((((16:0.015972023,18:0.009457366):0.000743202,17:0.014693379):0.0001608644,(14:0.015787904,12:0.008318324):0.0044592195):0.002022849,13:0.01046769):0.001163379):0.0008631165):0.00750293906);
tree gen.434 = [&U] (((((10:0.010469375,(((3:0.01478348,(2:0.01842099,1:0.01878569):0.004446666):0.064832696,(5:0.01259689,(4:0.008621278,6:0.0206682):0.007380563):0.007886327):0.008440235,(8:0.008739092,(7:0.0078136558,9:0.010053981):0.002272958245):0.01988238):0.007534683):0.008308015,11:0.01128158):0.00134236,19:0.0174502107):0.0002791097,((((12:0.005462861,14:0.0139829919):0.0058497066,16:0.0178884):0.004058467,(17:0.010295444,18:0.010129874):0.0007088359):0.001100363,13:0.00590183):0.002930056):0.0081981755,15:0.0056291425);
tree gen.435 = [&U] (15:0.007737653,((((10:0.008893154,(((8:0.016010483,7:0.0074420586):0.007445089,9:0.010868427):0.01851133,((5:0.008831083,(6:0.009404764,4:0.0117099):0.005383436):0.007270423,(1:0.0156556,(2:0.01657495,3:0.02013551):0.001482369):0.061828159):0.01158932):0.006287064):0.005009241,11:0.01193669):0.001642672,(13:0.003701854,((((14:0.018255175,12:0.004793622):0.002964364,16:0.022127149):0.002829305,18:0.013894234):0.001019592,17:0.0127972789):0.0037678587):0.002358537):0.0001403895,19:0.02734032757):0.004639924);
tree gen.436 = [&U] (15:0.008203145,((((10:0.00745136388,((9:0.008367555,(8:0.01347880775,7:0.00844123049):0.003037636):0.01929416,((5:0.01097999,(6:0.01829402,4:0.01919114):0.003830895):0.008032874,((1:0.01883715,2:0.01425137):0.001626777,3:0.0128533):0.066848096):0.01343388):0.007621694):0.007828472,11:0.01393693):0.0006187741,19:0.01810745461):0.002576479,(13:0.005374774,((18:0.008982949,17:0.0129617989):0.004244106,(16:0.013787454,(14:0.01875715,12:0.0062025617):0.00462848):0.002303508):0.001643769):0.0006892332):0.0057833755);
tree gen.437 = [&U] (15:0.008277259,(((((16:0.024427275,17:0.0089391705):0.0001710361,(18:0.012553843,(12:0.006942268,14:0.018351544):0.0068516409):0.0005132891):0.002424511,13:0.005287103):0.0007886738,(11:0.01506612,(10:0.010990458,((((4:0.009790171,6:0.02178361):0.003820349,5:0.009041415):0.009778024,((2:0.01239624,1:0.01395896):0.001774474,3:0.01514086):0.051526681):0.005896406,(9:0.007662553,(7:0.0082937479,8:0.01534384):0.001137513):0.01753448):0.00809006):0.004807995):0.002010593):0.0019968885,19:0.0205623373):0.004912842);
tree gen.438 = [&U] (15:0.004543431,(((((18:0.008949336,17:0.0075030257):0.0002741226,((14:0.01590178,12:0.0132789297):0.003441019,16:0.017871139):0.003028192):0.002261659,13:0.006613674):0.001074924,(((((5:0.005594316,(4:0.008403751,6:0.01239062):0.007980972):0.006593979,((2:0.01443398,1:0.01227772):0.007732348,3:0.01361395):0.051018799):0.004909959,(9:0.007526359,(8:0.011326911,7:0.01394930537):0.0008196891):0.01614232):0.006662313,10:0.009109849):0.005968586,11:0.009578154):0.002212819):0.001572314,19:0.0150542317):0.00493931);
tree gen.439 = [&U] (15:0.007310963,(((13:0.003707757,(18:0.010563408,(((14:0.020777377,12:0.0076830726):0.006975118,16:0.01417832):0.001566693,17:0.0139972322):0.0005389945):0.002901157):0.0004856554,((10:0.007818038,((9:0.007691327,(7:0.01003706,8:0.0147946821):0.003251546):0.01577776,((5:0.005198418,(6:0.02339364,4:0.009627177):0.003123527):0.006509699,((1:0.01271999,2:0.01306923):0.005231172,3:0.01945673):0.06380975):0.005199038):0.006707113):0.006440616,11:0.01307109):0.00131518):0.0006016417,19:0.0196253078):0.0055521617);
tree gen.440 = [&U] (15:0.007564281,(((((((5:0.00533091,(4:0.007497178,6:0.01256204):0.004990897):0.009739397,((1:0.01381051,3:0.01272057):0.0005623866,2:0.01877209):0.053427117):0.01577312,((9:0.010628722,7:0.00779816):0.0005011817,8:0.011314045):0.020677897):0.003919884,10:0.008329425):0.003513622,11:0.0191514):0.004837761,(((16:0.0163044802,(12:0.00418645861,14:0.017012475):0.001910259):0.0009766953,(18:0.0096007701,17:0.0101645503):0.001602531):0.0029394291,13:0.003115659):0.004367317):0.0026798963,19:0.02218178583):0.007424473);
tree gen.441 = [&U] (15:0.00646166,(19:0.01675631056,((11:0.02404141,(10:0.00852377324,((((4:0.01067101,6:0.01432952):0.004708885,5:0.006386714):0.006193875,((1:0.01937204,2:0.008319427):0.006513892,3:0.01409374):0.058733191):0.003834845,(9:0.007286244,(8:0.019431561,7:0.008398474456):0.0006449525):0.0184381):0.002417382):0.003614731):0.002891853,(((16:0.01101154,(12:0.008634099,14:0.0150836081):0.006679703):0.0003957135,(18:0.012499036,17:0.007879266):0.0019647953):0.003856853,13:0.01080388):0.001882044):0.0009837782):0.004730322);
tree gen.442 = [&U] (15:0.003608566,(((11:0.01564268,(10:0.009253171,((((4:0.008929089,6:0.01878084):0.00511818,5:0.008458511):0.005316883,((1:0.01712509,2:0.0136623):0.002660633,3:0.01113946):0.062801417):0.008709489,(9:0.008802727,(7:0.0157674234,8:0.0196118953):0.001244982):0.01375244):0.01479323):0.003478463):0.0009787467,19:0.0236358518):0.0003751208,(((18:0.007921934,(16:0.016141293,(12:0.0055671301,14:0.015027648):0.004912599):0.0008399114):7.401892e-05,17:0.0115734):0.001428428,13:0.003025709):0.002642132):0.0093001282);
tree gen.443 = [&U] (15:0.008265202,(((10:0.007025011,(((5:0.006063095,(4:0.007135699,6:0.01107743):0.004854478):0.003303515,((2:0.009251498,1:0.02195742):0.003389594,3:0.01819885):0.049094413):0.01098853,((7:0.0113273448,8:0.0142554):0.001074587,9:0.007214017):0.01398085):0.004964812):0.01114764,11:0.01637787):0.004501754,(19:0.0145568858,((18:0.0099184251,((16:0.01475513,(14:0.015201975,12:0.01117117):0.00202402):0.0035401178,17:0.01077675):0.0002190065):0.001851837,13:0.00313279):0.001852309):1.670883e-05):0.005300308);
tree gen.444 = [&U] (((19:0.0156214958,((((16:0.01532658,(12:0.007174325,14:0.0208498156):0.0034948894):0.002358236,18:0.0095164625):0.0012203522,17:0.0165561568):0.002851606,13:0.005281487):0.0001854363):0.0005994821,(11:0.02155483,(10:0.008287631,(((3:0.01724982,(1:0.01691883,2:0.01163017):0.003904919):0.05427659,(5:0.01271313,(4:0.009864194,6:0.01704553):0.006374973):0.005941661):0.008644979,((7:0.0078728409,8:0.0152285911):0.001752534,9:0.0031258278):0.01444345):0.005226372):0.005259284):0.001587076):0.0058878239,15:0.0074128382);
tree gen.445 = [&U] (15:0.0075012774,(19:0.0211034958,(((17:0.0145784814,((12:0.0074066176,14:0.013306576):0.006392262,(16:0.0139737,18:0.008791436):0.0005765781):0.0024295504):0.004843301,13:0.008233016):0.003149149,(11:0.01456414,(10:0.010370664,((((4:0.007602506,6:0.009825686):0.006542251,5:0.0084194):0.00537176,(3:0.01638866,(2:0.01855476,1:0.02052299):0.002373797):0.07705813):0.01100422,(9:0.007134548,(7:0.0089149453,8:0.0183184982):0.0017405302):0.0121574):0.002688412):0.003248222):0.003216705):0.001115055):0.0068552897);
tree gen.446 = [&U] (((11:0.01024466,(10:0.008980581,((((1:0.01815647,2:0.0131947):0.002807494,3:0.01239915):0.063622972,(5:0.01034179,(4:0.006889732,6:0.01417433):0.005098431):0.006010546):0.007975656,(9:0.008939708,(7:0.0090158856,8:0.014252217):0.0015907762):0.02143579):0.007879891):0.004897742):0.001960551,(19:0.01999097899,((17:0.0098250002,(18:0.0094491111,(16:0.019386969,(12:0.005188331,14:0.020923095):0.005320599176):0.0014725079):0.001114161):0.001542991,13:0.004589123):0.001675061):0.001339123):0.006451517,15:0.008112579);
tree gen.447 = [&U] (15:0.0025396636,(((((17:0.0127971059,18:0.018499854):0.0009285601,((12:0.006740282,14:0.015638167):0.0116794609,16:0.01183609):0.003323147):0.001410636,13:0.005048745):0.001266358,(11:0.01538008,(10:0.007469498,((((4:0.0132946,6:0.01660848):0.004925732,5:0.005934403):0.006825594,((1:0.013596,2:0.01182327):0.006130542,3:0.01885547):0.056355544):0.009283308,((9:0.008270934,8:0.0171370416):0.0001260558,7:0.0068821949):0.02148514):0.006579846):0.00408719):0.0007528344):0.001655426,19:0.01512013021):0.010625074);
tree gen.448 = [&U] (15:0.005694958,((19:0.01448875559,((17:0.0205828141,((16:0.01366749,18:0.012008168):0.001865335,(14:0.015616585,12:0.009691378):0.002356417):0.0001136819):0.003064018,13:0.009302724):0.002603523):0.002113096,(11:0.02166763,(10:0.01199327,((((4:0.009278442,6:0.01527672):0.004872316,5:0.01384305):0.004161584,((1:0.01183347,2:0.01671006):0.001798206,3:0.01404757):0.05634006):0.01301782,((7:0.0161614636,8:0.016329748):0.006758741,9:0.013314733):0.01714585):0.003945711):0.00367337):0.004899869):0.0060179999);
tree gen.449 = [&U] (15:0.006206668,((11:0.01332722,(10:0.008841223,((((4:0.01075018,6:0.01537221):0.004162919,5:0.01087261):0.009562595,((1:0.01604088,2:0.01520405):0.00423212,3:0.01558153):0.05980941):0.01719778,((8:0.0132292846,7:0.01574895959):0.004284806,9:0.011333179):0.01604867):0.007081576):0.00588159):0.001632033,(19:0.0199549623,((17:0.012455124,(((14:0.017152884,12:0.00748315):0.004155151,16:0.01140958):0.000840005,18:0.008486518):0.00224435038):0.001745972,13:0.003174668):0.0009602459):0.0005633092):0.004426626);
tree gen.450 = [&U] (15:0.008477002,(19:0.0256721317,((((17:0.0122285635,18:0.0082984583):0.00189797,((14:0.018613061,12:0.0087404402):0.005099091,16:0.015828709):0.002469537):0.0020499955,13:0.004921461):0.0015578,(11:0.01499744,(10:0.010126122,((((4:0.01103414,6:0.01742295):0.002474251,5:0.009967264):0.007315626,((1:0.01767344,2:0.01941807):0.005938621,3:0.01130897):0.06795603):0.004831761,((8:0.018841606,7:0.0124900487):0.001560662,9:0.00890781):0.0226295):0.004431953):0.00496544):0.005134514):0.000583639):0.007731699);
tree gen.451 = [&U] (15:0.003261467,((11:0.01132405,((((7:0.0071935853,9:0.011065071):0.0009865641,8:0.010925538):0.02289963,((3:0.01543513,(1:0.01505494,2:0.01878388):0.004508799):0.04833999,(5:0.01229536,(4:0.008725365,6:0.0157789):0.008307662):0.004087398):0.0108074):0.006530289,10:0.010414812):0.007403131):0.003033663,(19:0.01901043013,(((((14:0.01892952,12:0.007837578):0.0028126194,16:0.01640842):0.0007979992,17:0.008496249):0.00129855256,18:0.008395603):0.001005782,13:0.00395832):0.004159027):0.002081311):0.00235262738);
tree gen.452 = [&U] (15:0.0047691599,(((((14:0.019791396,12:0.004785897):0.003350127,16:0.0153250031):0.0016995811,(18:0.0119958346,17:0.017100044):0.004065382):0.0006574462,13:0.00355315):0.001908786,(19:0.0211607934,(11:0.02093569,((((9:0.010580085,7:0.0082157616):0.0002185446,8:0.0184946496):0.0220639976,((3:0.01155614,(1:0.01893556,2:0.01673912):0.003459479):0.0654395,(5:0.009064382,(4:0.01361343,6:0.01618045):0.002110465):0.004466895):0.007573669):0.004489612,10:0.016199142):0.008533022):0.0005529221):0.000885809):0.0051325303);
tree gen.453 = [&U] (15:0.009295477,((11:0.02005877,((((7:0.0089785741,8:0.0147345757):0.0006615893,9:0.008431128):0.01676915,((3:0.01558364,(1:0.01775558,2:0.01402214):0.004806246):0.05124686,(5:0.01021645,(4:0.01139699,6:0.01161533):0.00340968):0.003170975):0.005653961):0.007339227,10:0.0079782573):0.004045447):0.001328861,(((((18:0.0103953287,16:0.01305155):0.0006318049,(14:0.012836083,12:0.00404305):0.007015659):0.003207894,17:0.0105306267):0.002143049,13:0.004241061):0.001879218,19:0.01784634623):0.0002852502):0.00509859114);
tree gen.454 = [&U] ((((((17:0.0099977348,18:0.011174402):0.0031535447,((12:0.007332852,14:0.0284995):0.003395609,16:0.01322432):0.0009517292):0.0006465888,13:0.007040288):0.000460443,19:0.0131199255):0.00247388392,((10:0.0082816106,(((3:0.01791473,(2:0.008974953,1:0.01123367):0.001898279):0.045743007,(5:0.00498371,(4:0.008590465,6:0.01603394):0.008400919):0.005750816):0.009759881,((9:0.012497494,7:0.00815286941):0.001290731,8:0.01584921):0.02031092416):0.007003536):0.008764159,11:0.0125782):0.002229634):0.007178066,15:0.009084846);
tree gen.455 = [&U] (15:0.008804644,((((18:0.010028848,17:0.014185189):4.708661e-06,((14:0.013639923,12:0.006979916):0.0047430473,16:0.0109022313):0.0020329224):0.001518176,13:0.005298937):0.001620884,(((((9:0.008435418,(7:0.0104029408,8:0.021568658):0.0003052634):0.0166557,(((2:0.01034455,1:0.01909424):0.009154853,3:0.01413928):0.07736993,(5:0.0123703,(4:0.0106705,6:0.009662211):0.00766412):0.002255563):0.01079541):0.00621352,10:0.0096851693):0.002860906,11:0.01432633):0.003996494,19:0.0145680107):0.0001668074):0.0069528115);
tree gen.456 = [&U] (15:0.0039325933,(((11:0.01506707,((((7:0.00618165089,9:0.010888611):0.001014432,8:0.0152798384):0.019606707,(((4:0.008996039,6:0.01180639):0.00546927,5:0.01617208):0.002971753,(3:0.0136974,(2:0.01464316,1:0.01532386):0.0008370944):0.04721882):0.01347209):0.008042282,10:0.013036381):0.002050145):0.002219101,((16:0.010737666,(((14:0.01820061,12:0.006382072):0.001588297,18:0.014162542):0.0003702327,17:0.012916325):0.0001457674):0.0043103561,13:0.007437385):0.0008343313):0.0002085052,19:0.0227126316):0.0076768774);
tree gen.457 = [&U] (15:0.006662435,(19:0.017836197,((11:0.01428035,((((7:0.0077699782,8:0.0143252611):0.002799517,9:0.00467057):0.01419682,(((4:0.01045391,6:0.01201703):0.005824633,5:0.006994843):0.007459807,(3:0.008488813,(2:0.01221136,1:0.02062405):0.005453639):0.056851754):0.01379333):0.005463331,10:0.0104108491):0.004755292):0.002567767,((((16:0.01742377,(12:0.0132482665,14:0.009491515):0.00234217633):0.001785078,17:0.011984844):0.0003891761,18:0.008671154):0.0018934539,13:0.006349849):0.003522765):0.002132699):0.0050298335);
tree gen.458 = [&U] ((19:0.0173996183,((13:0.005761261,((18:0.009386912,17:0.009618788):0.0009911032,((12:0.01038779,14:0.020847457):0.002637621,16:0.0129204):0.0025124803):0.002182734):0.001379441,(11:0.01470111,(10:0.01199693,((9:0.006286663,(8:0.014911493,7:0.0094648532):0.004774616):0.01703506,((5:0.009512636,(6:0.01460732,4:0.01525646):0.003507246):0.005917125,((1:0.01838527,2:0.01523384):0.001771285,3:0.01654538):0.073080721):0.007275137):0.01201784):0.005230211):0.002028966):0.0001370029):0.004482719,15:0.007100901);
tree gen.459 = [&U] ((((11:0.01206421,(10:0.01409775,((8:0.019571303,(7:0.011125583,9:0.010400771):0.005169768):0.0137004,((5:0.008388228,(6:0.008094577,4:0.008079751):0.001898944):0.006306926,(3:0.01426297,(2:0.01056926,1:0.0262193):0.003680005):0.060912912):0.01176397):0.007337818):0.0064301):0.002947197,(13:0.00488952,(((16:0.0117048,(12:0.007067228,14:0.015804551):0.0077941304):0.001536475,18:0.007751813):0.0032921204,17:0.009753982):0.001796075):0.0004111056):0.001632594,19:0.0175913562):0.0041262122,15:0.006755792);
tree gen.460 = [&U] (((19:0.014400266,(13:0.002810852,((17:0.012173283,18:0.008591194):0.0009322103,((14:0.01481452,12:0.009659968):0.002850374,16:0.0156629868):0.001112141):0.0009601659):0.001065076):0.0003687953,(11:0.0166469,(10:0.01123404,((9:0.011257417,(7:0.0110455656,8:0.017523649):0.0002242566):0.024658735,((5:0.01471589,(6:0.01950736,4:0.018293):0.006492661):0.005284371,((1:0.01826885,2:0.008500187):0.00351869,3:0.010417):0.06229321):0.01185897):0.008803223):0.003047332):0.004906298):0.0078109357,15:0.0061882979);
tree gen.461 = [&U] (15:0.011018439,((((17:0.0175892548,(16:0.01725127,(18:0.013128846,(12:0.0057833102,14:0.017036442):0.005324344):0.001034021):0.0001223044):0.0009305924,13:0.003926354):0.001438909,((((8:0.009845811,(7:0.0100774326,9:0.00607702):0.0023521976):0.01595897,(((4:0.008178776,6:0.01542071):0.004635695,5:0.008575055):0.006415303,(3:0.0141093,(2:0.0127796,1:0.01229129):0.005302988):0.05319935):0.01576491):0.005620078,10:0.008252495):0.002817002,11:0.01369462):0.002268733):6.942149e-05,19:0.0229568191):0.00395363369);
tree gen.462 = [&U] (((((((2:0.01617379,1:0.02034582):0.0009515095,3:0.0219786):0.05815119,(5:0.008420547,(4:0.007446424,6:0.01446815):0.004321736):0.007717704):0.008573932,(8:0.018238719,(7:0.00868175251,9:0.012144738):0.0009159871):0.019506803):0.005584621,10:0.009501678):0.006754278,(19:0.01602810671,(((((16:0.01247974,(14:0.018319285,12:0.0041443049):0.0038350086):0.0003390746,18:0.01028478):0.0003232271,17:0.01180921):0.0009227628,13:0.007191766):0.002535185,11:0.01513081):0.0008816457):0.0008182096):0.0049872739,15:0.00497142);
tree gen.463 = [&U] ((((((18:0.011769723,17:0.014349641):0.0003687302,(16:0.0137361488,(14:0.013464939,12:0.007971135):0.004319078):0.003595617):0.003806956,13:0.004991725):0.00106611,(11:0.02418474,((((3:0.01369184,(2:0.01598937,1:0.01317212):0.007044948):0.05167146,(5:0.006438846,(4:0.01142924,6:0.01521442):0.002238165):0.007865134):0.009681237,((7:0.0058864022,8:0.011897804):0.001515979,9:0.0051085664):0.022428):0.00431401,10:0.00753723716):0.001000968):0.006852972):0.001710103,19:0.0169595775):0.008533116,15:0.008796906);
tree gen.464 = [&U] (15:0.00621196,(19:0.02551061293,((((((12:0.005240973,14:0.009946567):0.002961925,16:0.018315388):0.0016918186,18:0.009480727):0.002726231,17:0.0109027789):0.0011795078,13:0.00487537):0.00386409,(((((7:0.0058908215,8:0.0134301898):0.002312793,9:0.010416571):0.01737226,(((4:0.01196033,6:0.0110993):0.004112649,5:0.01319826):0.00510904,((2:0.008426736,1:0.01246903):0.003827573,3:0.01582988):0.05501904):0.003413906):0.008664683,10:0.014193696):0.004944346,11:0.01428874):0.003010413):0.0009062742):0.0037845211);
tree gen.465 = [&U] (15:0.006104722,(((((18:0.0077806456,17:0.013521955):0.0009989463,((12:0.007243871,14:0.02265843):0.002347818,16:0.016435799):0.0014592747):0.00072691494,13:0.007739641):0.0009933759,19:0.01389565146):0.0001659565,(11:0.0158915,((((7:0.0095137275,8:0.0134266237):0.002353543,9:0.007504471):0.01655176,((3:0.01835445,(2:0.01540665,1:0.01360111):0.002312966):0.05790485,(5:0.01020813,(4:0.007500302,6:0.01323077):0.004386754):0.002054391):0.008342135):0.002446228,10:0.0093647826):0.005508308):0.001539551):0.00611379);
tree gen.466 = [&U] (((((18:0.008666882,((17:0.008168418,(14:0.017800444,12:0.005396855):0.0053391741):0.0002496944,16:0.019680419):8.915276e-05):0.002844152,13:0.005421099):0.000807049,19:0.02314223284):0.002002331,(11:0.01523564,(((((2:0.0158234,1:0.01652482):0.005453917,3:0.009338725):0.069567135,(5:0.0116325,(4:0.01295499,6:0.01322656):0.003496371):0.003608881):0.01080419,((8:0.0135314916,7:0.0083838111):0.0003404607,9:0.014944467):0.02178162):0.003654761,10:0.011379855):0.003329458):0.00235149):0.0080048857,15:0.006382705);
tree gen.467 = [&U] ((((11:0.02051859,(((((2:0.01114305,1:0.02456514):0.003887506,3:0.01807165):0.05018593,(5:0.01120757,(4:0.01045438,6:0.00875474):0.003277769):0.009737802):0.01068516,(9:0.009992731,(7:0.0070985541,8:0.0154848998):0.00104935):0.01287991):0.004996329,10:0.011223929):0.004602498):0.002810601,((((12:0.009789418,14:0.020570128):0.001907865,16:0.01174543):0.0019279649,(18:0.01518411,17:0.012864919):0.0004955782):0.002662632,13:0.005783376):0.003489022):0.002279572,19:0.0152868361):0.00521666039,15:0.0074539771);
tree gen.468 = [&U] (((11:0.01669565,(((((2:0.01430068,1:0.02129575):0.004616901,3:0.009914601):0.051333381,(5:0.009911043,(4:0.008262437,6:0.01253313):0.004223754):0.008785031):0.009492405,((9:0.008944673,7:0.0127414883):0.002218385,8:0.0107925375):0.017451712):0.002394486,10:0.009311093):0.004908462):0.00313543,(19:0.010005529,(((17:0.011687135,18:0.0067663996):0.0005705302,(16:0.018938043,(14:0.018172821,12:0.005940537):0.0052508067):0.00199129043):0.001486573,13:0.004795856):0.001213396):0.0007294203):0.006654528,15:0.005386937);
tree gen.469 = [&U] (((11:0.01459499,(((((1:0.01815363,2:0.01214458):0.005682397,3:0.008271966):0.067291332,(5:0.01432768,(4:0.007054947,6:0.01490196):0.00530538):0.004416748):0.01132649,((7:0.0140411542,8:0.017668533):0.001025186,9:0.008364183):0.01861257):0.005212258,10:0.009943877):0.003458718):0.004659486,(((18:0.009826162,(((14:0.018365789,12:0.0093918698):0.004738805,16:0.01382786):0.0035016448,17:0.012050223):0.001628213):0.002437659,13:0.00808516):0.00371217,19:0.0194237568):0.003189525):0.006114417,15:0.0044464852);
tree gen.470 = [&U] (((((17:0.0076129446,((16:0.0137445545,(14:0.012885351,12:0.0070870929):0.002924841):0.0002753608,18:0.0084890138):6.513294e-05):0.001859197,13:0.002723923):0.0007496636,(11:0.01662874,(((((1:0.01804676,2:0.01086919):0.002128989,3:0.01454357):0.046522388,(5:0.006318177,(4:0.009750888,6:0.01284939):0.002381345):0.005789803):0.01012982,((7:0.0088885884,8:0.0160536679):0.001109615,9:0.009181087):0.02192512):0.0100567,10:0.0108152119):0.007016391):0.000354928):0.002903512,19:0.01861882265):0.004509565,15:0.006274545);
tree gen.471 = [&U] (15:0.007694466,(19:0.0153136126,((11:0.009592609,((((7:0.0076105194,8:0.01512049):0.0002567941,9:0.010900413):0.01762014,((3:0.01302416,(2:0.009805548,1:0.02238713):0.003100687):0.05265087,(5:0.005636131,(4:0.01105858,6:0.01451898):0.005079592):0.004812099):0.006747058):0.006775899,10:0.005973185):0.006007772):0.003762917,(13:0.006220702,((18:0.01183488036,((12:0.0059014895,14:0.019075525):0.006932371,16:0.0182498197):0.0005883131):0.001076974,17:0.010587983):0.0011675875):0.00614289):0.0009949349):0.0055262081);
tree gen.472 = [&U] ((19:0.0170601254,((((17:0.020609465,(16:0.020914744,(14:0.014380054,12:0.008874874):0.009330404):0.001546736):0.00285162483,18:0.012344039):0.005103335,13:0.007148056):0.001765251,(11:0.01974294,(((((1:0.01855334,2:0.02279999):0.005690613,3:0.01214893):0.068146597,(5:0.009333727,(4:0.006984188,6:0.01558151):0.004470793):0.01444525):0.009517664,((7:0.0097098746,8:0.01037868765):0.001003172,9:0.009237299):0.01880798):0.003005728,10:0.0077181881):0.002643438):0.003096912):0.002187052):0.00629919808,15:0.009736553);
tree gen.473 = [&U] (((11:0.01112949,((((3:0.01645101,(2:0.01657717,1:0.01851932):0.001717886):0.06429922,(5:0.01310081,(4:0.0117817,6:0.01542479):0.003933034):0.004954035):0.009287256,(9:0.009101728,(8:0.010382672,7:0.008576875):0.00142483):0.02137235):0.007922888,10:0.0078181099):0.003682369):0.002248089,(((18:0.0090850862,(((12:0.01107518,14:0.007824288):0.00214497,16:0.012057194):0.002587822,17:0.012613242):0.001168945):0.003116555,13:0.00458814):0.0009587347,19:0.01476544291):0.0009402874):0.0045470409,15:0.005966585);
tree gen.474 = [&U] (((((((16:0.01143308,(14:0.015823686,12:0.009081241):0.003264319):0.001652408,17:0.01511791135):0.0015483129,18:0.01217940635):0.002240641,13:0.006815557):0.002015442,19:0.0198339018):0.0004266799,((((9:0.00581553,(7:0.00911371957,8:0.012790919):0.004282137):0.01806916,(((4:0.01237773,6:0.01400422):0.0027123,5:0.00575427):0.006325054,(3:0.01745056,(2:0.01342847,1:0.01730783):0.003140409):0.059683188):0.01654315):0.00566265,10:0.0060387719):0.005010868,11:0.02009823):0.0053576):0.0061344044,15:0.006540901);
tree gen.475 = [&U] ((((10:0.005639139,(((7:0.014649131,8:0.0159213846):0.001301428,9:0.013547666):0.01662451,(((4:0.009497658,6:0.01571257):0.008302863,5:0.007658515):0.008087255,(3:0.00801743,(2:0.01567427,1:0.02352245):0.005170713):0.053232053):0.01208483):0.004281259):0.003897472,11:0.01471833):0.005665589,((((18:0.017464338,16:0.01572089):0.001325618,((14:0.015017219,12:0.00627935):0.0031079724,17:0.011248052):0.00072125266):0.001845914,13:0.007238762):0.002259044,19:0.0276823751):0.0008030786):0.0059065057,15:0.003475224);
tree gen.476 = [&U] (15:0.008431508,(19:0.0180467152,((13:0.00947122,(18:0.014372045,(17:0.012881506,(16:0.01786904,(14:0.013542159,12:0.0067199088):0.0039895662):0.0026419104):0.0005843762):0.00647060639):0.001793479,(11:0.01258965,(((9:0.006203734,(7:0.013963417,8:0.0161351376):0.003501746):0.01426406,((5:0.00718385,(6:0.0277422,4:0.007502829):0.004094938):0.008123717,((2:0.01790298,1:0.01396361):0.005459246,3:0.01634186):0.060851816):0.01307317):0.007518671,10:0.007961263):0.002441968):0.003397789):0.001984877):0.0032395745);
tree gen.477 = [&U] (15:0.0074991818,(19:0.0158835584,((13:0.004416755,((18:0.011285538,((14:0.015365988,12:0.0074507):0.00426992,16:0.02596444):0.001984394):0.001249374,17:0.01253772894):0.0021733544):0.001701242,(11:0.02247003,(((8:0.014594217,(7:0.0090035249,9:0.008770182):0.0027937908):0.01877868,((5:0.005718081,(6:0.00994049,4:0.01497684):0.002989868):0.007224567,((2:0.01154406,1:0.01947501):0.0007209155,3:0.01731731):0.06668209):0.01087471):0.004689227,10:0.0090778607):0.004904929):0.002213448):0.002733373):0.007376719);
tree gen.478 = [&U] (((11:0.01293246,(10:0.010085554,((9:0.007920528,(7:0.0088924373,8:0.017829905):0.004392799):0.01763613,(((4:0.01165489,6:0.01355348):0.004777213,5:0.008575627):0.003001709,((2:0.01569676,3:0.02297582):0.001169297,1:0.009955879):0.067626333):0.005370532):0.006957193):0.005959683):0.002805907,((((18:0.01013227074,((12:0.008394702,14:0.019989826):0.006184401,16:0.0202938908):0.001459266):0.0001203413,17:0.008955589):0.002047535,13:0.006514283):0.0009955034,19:0.0143867186):0.0004903626):0.0030385622,15:0.006862277);
tree gen.479 = [&U] (15:0.004932817,((((((8:0.0164442472,7:0.0055588245):0.001703529,9:0.011344728):0.02167085,((5:0.009444399,(6:0.0174065,4:0.01480971):0.003467595):0.005081035,(3:0.02201866,(2:0.01120634,1:0.01035268):0.00511674):0.042456956):0.007017564):0.007887932,10:0.0087578181):0.006450497,11:0.01514907):0.00394434,((13:0.009190039,((16:0.01695973,(14:0.020188293,12:0.011265039):0.0047605633):0.002142646,(18:0.012820356,17:0.0087836733):0.0015688836):0.004022863):0.004571939,19:0.0183798943):0.0007824141):0.002775665);
tree gen.480 = [&U] ((((((17:0.0077227697,(16:0.016178147,18:0.004594343):0.00140835513):0.0004064401,(14:0.018625209,12:0.013614926):0.005596564):0.00518766,13:0.00457739):0.0005925228,(11:0.01431992,(10:0.011724595,(((7:0.0120830846,8:0.0116220453):0.001872151,9:0.006256985):0.0184603,((3:0.01161857,(2:0.01642798,1:0.01140295):0.00555304):0.060468391,(5:0.00734092,(4:0.009633121,6:0.01131081):0.002640543):0.007353384):0.007462566):0.009146525):0.004316794):0.004123298):0.002916992,19:0.0199445624):0.0038014552,15:0.003281898);
tree gen.481 = [&U] (15:0.011582597,(19:0.01476686084,((13:0.009734404,((12:0.00451595,14:0.017745019):0.0099977143,((18:0.007890125,16:0.01384767):0.0009544702,17:0.01061782):0.0002317806):0.001972194):0.003357049,(((((8:0.0127301078,7:0.009153255):0.0041663238,9:0.005711248):0.02206455,((5:0.01141103,(6:0.009599435,4:0.01147528):0.004020629):0.008358402,(3:0.01732224,(2:0.01868792,1:0.01059505):0.005088259):0.059407101):0.01088535):0.007495184,10:0.012471754):0.004646232,11:0.01800947):0.001096965):0.0003964966):0.0044886876);
tree gen.482 = [&U] ((((((17:0.009786768,(16:0.0176492287,(12:0.009647225,14:0.018440499):0.0033743302):0.001855153):0.0003970136,18:0.010038838):0.0068884453,13:0.004468286):0.002405988,(11:0.01904388,(((9:0.008020079,(7:0.00811342916,8:0.016180202):0.001197191):0.01415427,(((4:0.01041645,6:0.01506129):0.005628054,5:0.01311069):0.006166312,((2:0.01482092,1:0.01000278):0.004198463,3:0.01172933):0.051001742):0.0102749):0.008198367,10:0.006702922):0.004358451):0.003367361):0.0001467259,19:0.0174620939):0.007275092,15:0.005715072);
tree gen.483 = [&U] ((((11:0.02000863,(((9:0.007396218,(7:0.0118732787,8:0.014105675):0.003763716):0.01774804,(((4:0.01230445,6:0.01568461):0.007123999,5:0.005468901):0.006928149,((2:0.0117701,1:0.01110109):0.003238732,3:0.01109673):0.054527473):0.006200953):0.002533004,10:0.0090430214):0.005608816):0.002763464,((17:0.0139678152,(18:0.0130768715,(16:0.0176104202,(14:0.019365424,12:0.010928923):0.00624377926):0.00167714189):0.001495755):0.001727127,13:0.008323282):0.001051573):0.00109504,19:0.01795588429):0.007542267,15:0.004909376);
tree gen.484 = [&U] (15:0.006107999,(((13:0.006927546,((17:0.01162716335,18:0.0087863088):0.0002759011,((14:0.015672229,12:0.0056586718):0.007353925,16:0.0153478861):0.0009970926):0.001158385):0.002347999,(11:0.01246073,(10:0.0087115858,(((8:0.0136049726,7:0.0080873688):0.001896195,9:0.00818865):0.01671397,((5:0.006642388,(6:0.02233919,4:0.006593613):0.005031505):0.005421905,(3:0.01350719,(2:0.0159186,1:0.02570233):9.418274e-05):0.062173614):0.01153979):0.004337346):0.004816093):0.002161983):0.001617794,19:0.0116841116):0.0034782684);
tree gen.485 = [&U] (((((((17:0.010077108,18:0.006824694):0.001148594,(12:0.0066484074,14:0.014917038):0.0036805175):0.001231264,16:0.02264108):0.001531693,13:0.005949744):0.00122319,((10:0.0082175205,(((9:0.00856574,7:0.01068061199):0.001502313,8:0.0153973957):0.017501893,((5:0.005935776,(4:0.01321617,6:0.02010753):0.003129149):0.01143748,(3:0.02002856,(1:0.0114094,2:0.01972085):0.002497126):0.06646587):0.01128974):0.002717409):0.005420216,11:0.01248825):0.004766829):0.002733026,19:0.0198078118):0.0034919355,15:0.0043157374);
tree gen.486 = [&U] ((((10:0.009389391,((9:0.0076306346,(7:0.01197915897,8:0.0121676233):0.002592058):0.01521471,((5:0.0122118,(4:0.01462745,6:0.02032597):0.001286544):0.004923034,((2:0.01471554,1:0.02092655):0.004115871,3:0.01540941):0.05975341):0.005473053):0.005553118):0.006643475,11:0.01271382):0.0007446694,((((17:0.011843572,((14:0.014982297,12:0.009911448):0.0025034604,16:0.02450464):0.0024523289):0.0008125574,18:0.016745418):0.0005269195,13:0.00889699):0.0007527368,19:0.01832541129):0.0003118848):0.0052679767,15:0.005574925);
tree gen.487 = [&U] ((((((((4:0.01117135,6:0.01880425):0.002568166,5:0.00817019):0.007732428,((2:0.01349169,1:0.01469548):0.002203642,3:0.01077003):0.058613682):0.01235078,((7:0.0090198776,8:0.012818706):0.004742043,9:0.012539325):0.01869815):0.00732623,10:0.007255257):0.004018962,11:0.020451):0.003289814,((((16:0.02062172,(14:0.01434624332,12:0.005990673):0.0042248176):0.0035470796,(18:0.007189091,17:0.0077729092):0.003810073):0.001520185,13:0.007812657):0.002059135,19:0.01484126684):0.001322161):0.0020417149,15:0.010116971);
tree gen.488 = [&U] (((((17:0.012159919,(18:0.0120040179,(16:0.01891298,(14:0.012282333,12:0.0069157604):0.005790129):0.0003319404):0.0005694826):0.002565943,13:0.004878436):0.001763226,((10:0.010483629,((9:0.007942542,(8:0.015669037,7:0.00911751206):0.00024122881):0.02329302,((5:0.01052126,(4:0.01143165,6:0.01111241):0.002472731):0.007882889,(3:0.01204732,(2:0.01607943,1:0.01161465):0.005852576):0.050625056):0.009460329):0.009129158):0.001358454,11:0.01459489):0.003016221):0.001471027,19:0.01638789251):0.0050509295,15:0.004836801);
tree gen.489 = [&U] (15:0.007496785,((11:0.01285466,(10:0.010346165,((((2:0.01468891,1:0.01499861):0.002178392,3:0.01557939):0.06832482,(5:0.009384192,(4:0.009052376,6:0.02116589):0.003314):0.008257352):0.006515622,((8:0.0168811689,7:0.009068557):0.002072361,9:0.007246347):0.01848883):0.003713374):0.005446241):0.00175458,(19:0.020783441,(13:0.007028971,((18:0.0086404365,((14:0.016428822,12:0.0083593618):0.004711985,16:0.01510082):0.001020927):0.0019385396,17:0.0121608991):0.0015213017):0.0003343401):0.001376779):0.0048016451);
tree gen.490 = [&U] (15:0.007136114,(19:0.01454603747,((13:0.007955418,((17:0.0141009536,(16:0.02147696,(14:0.010291027,12:0.0049693576):0.004846861):0.0008082487):0.001286419,18:0.0082438777):0.003522628):0.003753464,(11:0.01309142,(10:0.008542407,((((2:0.01173699,1:0.02277037):0.007052516,3:0.01933279):0.058264136,(5:0.01066295,(4:0.009335503,6:0.009369876):0.004364558):0.00431848):0.006629099,(8:0.0129286716,(9:0.0072518,7:0.00961843):0.001113143):0.016535414):0.003428525):0.002690596):0.003960197):0.0007385632):0.0065944735);
tree gen.491 = [&U] (((((((((4:0.006355948,6:0.0180909):0.006403587,5:0.01504128):0.003620708,(2:0.01559265,(1:0.01350477,3:0.02002775):0.0002056433):0.059178292):0.01232011,((8:0.0178271672,7:0.0173942946):0.001462771,9:0.007880911):0.02187118):0.006300936,10:0.009302918):0.002493457,11:0.01585913):0.003507062,19:0.02891309915):0.0001822198,((17:0.0122049193,(18:0.01151843,(16:0.018953278,(14:0.03140509,12:0.013487594):0.002806183):0.0007188481):0.00078094743):0.001531664,13:0.007266814):0.002563821):0.0046695275,15:0.011294782);
tree gen.492 = [&U] ((19:0.0203242576,(((17:0.0113677926,(((14:0.013803979,12:0.008265269):0.003280862,16:0.0122371365):0.0001376182,18:0.006864371):0.0007273474):0.0030812175,13:0.006069486):0.001306395,((((((4:0.01037491,6:0.01933485):0.005198036,5:0.004689173):0.005706612,((2:0.02209704,1:0.01858043):0.006643656,3:0.01386868):0.051824179):0.01178336,(8:0.01658967,(9:0.010313298,7:0.00873501444):0.0002366954):0.016254958):0.008092749,10:0.0108352443):0.00391398,11:0.01443919):0.00336551):0.001895051):0.0056761465,15:0.007076179);
tree gen.493 = [&U] ((19:0.01398037544,((((18:0.012393705,(16:0.015785256,(14:0.019104988,12:0.007430844):0.003094916):0.001866473):0.0024634406,17:0.0107440296):0.004305446,13:0.004290857):0.002811113,((((((4:0.01262652,6:0.01776662):0.002011917,5:0.005627002):0.002662981,(3:0.01680532,(1:0.0148428,2:0.01219041):0.0009764091):0.058489826):0.006823431,((7:0.0092483933,8:0.014657668):0.0012777814,9:0.007029581):0.0230348):0.009345216,10:0.006623456):0.006864757,11:0.01114245):0.001016721):0.0002690278):0.0113739,15:0.0024039837);
tree gen.494 = [&U] (15:0.005427699,((19:0.01823276166,((16:0.0191079392,(17:0.01462497644,18:0.0102364672):0.0009056072):0.000748283,((14:0.00925608,12:0.006099859):0.005225216,13:0.004683987):0.002315835):0.005269285025):0.0001854808,(11:0.01582437,(10:0.01235293,(((1:0.01873112,(2:0.01512943,3:0.01508391):0.0003026158):0.0610615,(5:0.0069723,(4:0.005196706,6:0.0100324):0.002820226):0.003308018):0.01342314,((7:0.0114359097,8:0.0179823388):0.001154381,9:0.008041188):0.01593428):0.005690161):0.003702321):0.0004991803):0.008261702);
tree gen.495 = [&U] (((19:0.012939369,(13:0.006112698,((((14:0.028608784,12:0.0086647977):0.004246608,16:0.01374316):0.0004753378,17:0.0106011496):0.0006832297,18:0.012845276):0.0037763833):0.002819106):0.0008598246,(11:0.01624222,(((9:0.012232814,(8:0.01607457,7:0.0119590611):0.002278944):0.01869496,((5:0.01009824,(4:0.0089488,6:0.01557457):0.005213099):0.01060802,((2:0.01051791,1:0.02017845):0.002424075,3:0.01512087):0.057786624):0.01034905):0.004556638,10:0.008680658):0.004737986):0.009875912):0.0047820555,15:0.005388263);
tree gen.496 = [&U] (((((18:0.0102092391,(17:0.012544545,(16:0.01446041,(12:0.008354336,14:0.018960222):0.005769503):0.0008022584):0.0002025717):0.0017992884,13:0.005749496):0.002698666,19:0.0241554874):0.004696813,(((((7:0.00917755319,8:0.0174352472):0.001575904,9:0.009530701):0.01303551,((5:0.005975972,(6:0.006916331,4:0.008419341):0.001005955):0.01161139,(3:0.01281846,(2:0.01520636,1:0.01424469):0.008441785):0.067964854):0.01341017):0.005526515,10:0.0076619751):0.001153241,11:0.01395645):0.002536116):0.0016633908,15:0.007621672);
tree gen.497 = [&U] (((((((((4:0.005963817,6:0.01928454):0.002913826,5:0.009345024):0.007367722,((2:0.01657047,1:0.01553135):0.004400732,3:0.0148535):0.048044361):0.01240091,((8:0.013400265,7:0.0069793886):0.0037573902,9:0.006328365):0.01915722):0.004111546,10:0.015583422):0.005347536,11:0.01538965):0.001923342,(((16:0.0147457048,17:0.0082303907):0.001528454,(18:0.0131867753,(12:0.0073315821,14:0.024786798):0.004988366):0.0002171143):0.004154024,13:0.01055581):0.00120928):0.0008674379,19:0.01541594207):0.0084217175,15:0.011376004);
tree gen.498 = [&U] (((10:0.008425411,((8:0.012055086,(7:0.005336447871,9:0.010263309):0.0004876457):0.0169398009,((5:0.007388896,(4:0.01047401,6:0.006901087):0.00411745):0.003316395,((1:0.01064887,2:0.01758638):0.007553123,3:0.01239704):0.06470379):0.009407649):0.009382497):0.01339383,((19:0.0169831559,(13:0.004686141,(17:0.008734666,(18:0.006950786,(16:0.01794114,(12:0.011797334,14:0.018757899):0.0055831148):0.0005897554):0.0003388764):0.003364544):0.001328875):0.0007492822,11:0.01197139):0.0004541918):0.0055593202,15:0.006696209);
tree gen.499 = [&U] (((11:0.01335509,(10:0.0086241309,((7:0.0052414408,(8:0.0111979987,9:0.0113428304):0.002737829):0.01858349,((5:0.01102601,(4:0.01232233,6:0.009377955):0.006889474):0.00384766,((1:0.01297247,2:0.01360386):0.01021986,3:0.01068731):0.06650122):0.008947765):0.009592512):0.007822099):0.0009525953,(19:0.0218035588,(13:0.005971614,(17:0.00811642681,(18:0.012421778,((14:0.018369598,12:0.008871446):0.0038519924,16:0.0110695111):0.0036952438):0.0002313016):0.002323301):0.00311191):0.0006540834):0.0074545246,15:0.0063121682);
end;
