# Supplementary material for: Phylogenomics and classification of Cactaceae based on hundreds of nuclear genes
Source: Plant Syst Evol. 2025 Aug 11;311(5):28. doi: 10.1007/s00606-025-01948-z (PMC12339657; doi:10.1007/s00606-025-01948-z)
Supplement: Supplementary file 4 — Online Resource 4: Containing alignments and RAxML gene trees for all included loci and all phylogenetic datasets (ZIP 10372 KB) [file 606_2025_1948_MOESM4_ESM.zip › de Vos et al_ESM_4/ESM_data_bucky/5426_consensus.mafft.fastabuckytrees_pruned.in]

translate
1 0_Anacampserotaceae_P9315,
2 0_Anacampserotaceae_P9319,
3 0_Anacampserotaceae_P9321,
4 1a_Pereskioideae-Leu_P4619,
5 1b_Pereskioideae-ss_P4637,
6 1b_Pereskioideae-ss_S7212,
7 2a_Opuntioideae-Opuntieae_P4585,
8 2b_Opuntioideae-Cylindropuntieae_P9253,
9 2c_Opuntioideae-Pterocacteae_P4571,
10 3_Maihuenioideae_S5849,
11 4_Blossfeldioideae_P8439,
12 5a_Cactoideae-Lymanbensonieae_P9185,
13 5b_Cactoideae-Copiapoeae_P8881,
14 5c_Cactoideae-Cacteae_P9261,
15 5d_Cactoideae-Phyllocacteae_P9255,
16 5e_Cactoideae-Fraileeae_P9233,
17 5f_Cactoideae-Rhipsalideae_P4563,
18 5g_Cactoideae-Notocacteae_P5169,
19 5h_Cactoideae-Cereeae_P9183;
(((((((((((1,2),3),(5,6)),(7,(8,9))),4),10),11),14),(13,15)),(16,17)),(12,18),19); 15
(((((((((((((1,2),3),(5,6)),(7,(8,9))),4),10),11),14),(13,15)),16),17),12),18,19); 14
((((((((((((1,2),3),(5,6)),(7,(8,9))),4),10),11),14),(13,15)),16),17),(12,18),19); 14
(((((((((((((1,2),3),(5,6)),(7,(8,9))),4),10),11),14),16),13),15),17),(12,18),19); 13
((((((((((((1,2),3),(5,6)),(7,(8,9))),4),10),11),14),13),15),(16,17)),(12,18),19); 13
((((((((((((1,2),3),(5,6)),(7,(8,9))),4),10),11),14),16),(13,15)),17),(12,18),19); 12
((((((((((((((1,2),3),(5,6)),(7,(8,9))),4),10),11),14),13),15),17),16),12),18,19); 10
(((((((((((((1,2),3),(5,6)),(7,(8,9))),4),10),11),14),(13,15)),16),17),18),12,19); 10
(((((((((((((1,2),3),(5,6)),(7,(8,9))),4),10),11),14),13),15),(16,17)),18),12,19); 10
((((((((((((((1,2),3),(5,6)),(7,(8,9))),4),10),11),14),15),13),16),17),18),12,19); 9
(((((((((((((1,2),3),(5,6)),(7,(8,9))),4),10),11),14),15),13),(16,17)),12),18,19); 9
((((((((((((((1,2),3),(5,6)),(7,(8,9))),4),10),11),14),13),15),16),17),18),12,19); 8
((((((((((((((1,2),3),(5,6)),(7,(8,9))),4),10),11),14),15),13),16),17),12),18,19); 8
((((((((((((((1,2),3),(5,6)),(7,(8,9))),4),10),11),14),16),13),15),17),18),12,19); 8
((((((((((((((1,2),3),(5,6)),(7,(8,9))),4),10),11),14),16),15),13),17),12),18,19); 8
(((((((((((((1,2),3),(5,6)),(7,(8,9))),4),10),11),14),15),13),16),17),(12,18),19); 8
((((((((((((((1,2),3),(5,6)),(7,(8,9))),4),10),11),14),15),13),17),16),12),18,19); 7
(((((((((((((1,2),3),(5,6)),(7,(8,9))),4),10),11),14),16),(13,15)),17),12),18,19); 7
((((((((((((1,2),3),(5,6)),(7,(8,9))),4),10),11),14),(13,15)),(16,17)),12),18,19); 7
((((((((((((1,2),3),(5,6)),(7,(8,9))),4),10),11),14),(13,15)),(16,17)),18),12,19); 7
((((((((((((1,2),3),(5,6)),(7,(8,9))),4),10),11),14),15),13),(16,17)),(12,18),19); 7
((((((((((((((1,2),3),(5,6)),(7,(8,9))),4),10),11),14),13),15),16),17),12),18,19); 6
((((((((((((((1,2),3),(5,6)),(7,(8,9))),4),10),11),14),16),13),15),17),12),18,19); 6
(((((((((((((1,2),3),(5,6)),(7,(8,9))),4),10),11),14),13),15),(16,17)),12),18,19); 6
(((((((((((((1,2),3),(5,6)),(7,(8,9))),4),10),11),14),13),15),16),17),(12,18),19); 6
(((((((((((((1,2),3),(5,6)),(7,(8,9))),4),10),11),14),16),15),13),17),(12,18),19); 6
((((((((((((((1,2),3),(5,6)),(7,(8,9))),4),10),11),14),16),15),13),17),18),12,19); 5
(((((((((((((1,2),3),(5,6)),(7,(8,9))),4),10),11),14),13),15),17),16),(12,18),19); 5
(((((((((((((1,2),3),(5,6)),(7,(8,9))),4),10),11),14),16),(13,15)),17),18),12,19); 5
((((((((((((1,2),3),(5,6)),(7,(8,9))),4),10),11),14),((13,15),16)),17),18),12,19); 5
((((((((((((1,2),3),(5,6)),(7,(8,9))),4),10),11),14),(13,15)),17),16),(12,18),19); 5
(((((((((((1,2),3),(5,6)),(7,(8,9))),4),10),11),14),(((12,18),17),16)),15),13,19); 5
((((((((((((((1,2),3),(5,6)),(7,(8,9))),4),10),11),14),13),15),17),16),18),12,19); 4
((((((((((((((1,2),3),(5,6)),(7,(8,9))),4),10),11),14),15),13),17),16),18),12,19); 4
(((((((((((((1,2),3),(5,6)),(7,(8,9))),4),10),11),14),(13,15)),17),16),12),18,19); 4
((((((((((((1,2),3),(5,6)),(4,(7,(8,9)))),10),11),14),16),(13,15)),17),18),12,19); 4
((((((((((((1,2),3),(5,6)),(7,(8,9))),4),10),11),14),((13,15),16)),17),12),18,19); 4
((((((((((1,2),3),(5,6)),(7,(8,9))),4),10),11),14),(((12,18),17),16)),(13,15),19); 4
((((((((((((((1,2),3),(5,6)),4),(7,(8,9))),10),11),14),16),13),15),17),12),18,19); 3
(((((((((((((1,2),3),(5,6)),(7,(8,9))),4),10),11),14),(13,15)),17),16),18),12,19); 3
(((((((((((((1,2),3),(5,6)),(7,(8,9))),4),10),11),14),15),13),(16,17)),18),12,19); 3
(((((((((((((1,2),3),(5,6)),4),(7,(8,9))),10),11),14),16),13),15),17),(12,18),19); 3
((((((((((((1,2),3),(5,6)),4),(7,(8,9))),10),11),14),(13,15)),(16,17)),18),12,19); 3
((((((((((1,2),3),(5,6)),(4,(7,(8,9)))),10),11),14),((12,18),(16,17))),15),13,19); 3
((((((((((((((1,2),3),(5,6)),(7,(8,9))),4),10),11),14),13),16),15),17),18),12,19); 2
((((((((((((((1,2),3),(5,6)),(7,(8,9))),4),10),11),14),15),16),13),17),12),18,19); 2
((((((((((((((1,2),3),(5,6)),(7,(8,9))),4),10),11),14),15),16),13),17),18),12,19); 2
((((((((((((((1,2),3),(5,6)),4),(7,(8,9))),10),11),14),15),13),16),17),18),12,19); 2
((((((((((((((1,2),3),(5,6)),4),(7,(8,9))),10),11),14),16),13),15),17),18),12,19); 2
(((((((((((((1,2),3),(5,6)),(4,(7,(8,9)))),10),11),14),16),13),15),17),12),18,19); 2
(((((((((((((1,2),3),(5,6)),4),(7,(8,9))),10),11),14),(13,15)),16),17),12),18,19); 2
(((((((((((((1,2),3),(5,6)),4),(7,(8,9))),10),11),14),15),13),(16,17)),18),12,19); 2
((((((((((((1,2),3),(5,6)),(4,(7,(8,9)))),10),11),14),(13,15)),16),17),18),12,19); 2
((((((((((((1,2),3),(5,6)),(4,(7,(8,9)))),10),11),14),16),(13,15)),17),12),18,19); 2
((((((((((((1,2),3),(5,6)),(7,(8,9))),4),10),11),14),(15,16)),13),17),(12,18),19); 2
((((((((((((1,2),3),(5,6)),(7,(8,9))),4),10),11),14),13),(15,16)),17),(12,18),19); 2
((((((((((((1,2),3),(5,6)),(7,(8,9))),4),10),11),14),15),13),17),((12,16),18),19); 2
((((((((((((1,2),3),(5,6)),(7,(8,9))),4),10),11),14),16),((12,18),17)),15),13,19); 2
((((((((((((1,2),3),(5,6)),(7,(8,9))),4),10),11),14),16),15),((12,18),17)),13,19); 2
(((((((((((1,2),3),(5,6)),(7,(8,9))),4),10),11),14),(((12,18),16),17)),15),13,19); 2
(((((((((((1,2),3),(5,6)),(7,(8,9))),4),10),11),14),(((12,18),17),16)),13),15,19); 2
(((((((((((1,2),3),(5,6)),(7,(8,9))),4),10),11),14),((12,18),(16,17))),13),15,19); 2
(((((((((((1,2),3),(5,6)),(7,(8,9))),4),10),11),14),((12,18),(16,17))),15),13,19); 2
(((((((((((1,2),3),(5,6)),(7,(8,9))),4),10),11),14),((13,15),16)),17),(12,18),19); 2
(((((((((((1,2),3),(5,6)),(7,(8,9))),4),10),11),14),((13,16),15)),17),(12,18),19); 2
(((((((((((1,2),3),(5,6)),(7,(8,9))),4),10),11),14),(13,15)),17),((12,16),18),19); 2
(((((((((((1,2),3),(5,6)),(7,(8,9))),4),10),11),14),13),15),(((12,18),17),16),19); 2
(((((((((((1,2),3),(5,6)),(7,(8,9))),4),10),11),14),15),(((12,18),16),17)),13,19); 2
(((((((((((1,2),3),(5,6)),(7,(8,9))),4),10),11),14),15),13),((12,18),(16,17)),19); 2
(((((((((((1,2),3),(5,6)),(7,(8,9))),4),10),11),14),16),(((12,18),17),15)),13,19); 2
((((((((((1,2),3),(5,6)),(7,(8,9))),4),10),11),14),(13,15)),((12,18),(16,17)),19); 2
((((((((((1,2),3),(5,6)),(7,(8,9))),4),10),11),14),13),((((12,18),16),17),15),19); 2
((((((((((1,2),3),(5,6)),(7,(8,9))),4),10),11),14),13),(((12,18),(16,17)),15),19); 2
((((((((((1,2),3),(5,6)),(7,(8,9))),4),10),11),14),15),((((12,18),16),17),13),19); 2
((((((((((1,2),3),(5,6)),(7,(8,9))),4),10),11),14),16),((((12,18),17),13),15),19); 2
((((((((((1,2),3),(5,6)),(7,(8,9))),4),10),11),14),16),((((12,18),17),15),13),19); 2
(((((((((1,2),3),(5,6)),(7,(8,9))),4),10),11),14),((((12,18),17),16),(13,15)),19); 2
(((((((((1,2),3),(5,6)),(7,(8,9))),4),10),11),14),(((12,18),(16,17)),(13,15)),19); 2
((((((((((((((1,2),3),(5,6)),(7,(8,9))),4),10),11),14),13),15),16),12),17),18,19); 1
((((((((((((((1,2),3),(5,6)),(7,(8,9))),4),10),11),14),13),15),17),18),12),16,19); 1
((((((((((((((1,2),3),(5,6)),(7,(8,9))),4),10),11),14),16),13),15),12),17),18,19); 1
((((((((((((((1,2),3),(5,6)),(7,(8,9))),4),10),11),14),16),15),13),18),17),12,19); 1
((((((((((((((1,2),3),(5,6)),4),(7,(8,9))),10),11),14),13),15),16),17),12),18,19); 1
((((((((((((((1,2),3),(5,6)),4),(7,(8,9))),10),11),14),13),15),16),18),12),17,19); 1
((((((((((((((1,2),3),(5,6)),4),(7,(8,9))),10),11),14),13),15),17),16),12),18,19); 1
((((((((((((((1,2),3),(5,6)),4),(7,(8,9))),10),11),14),13),16),15),17),18),12,19); 1
((((((((((((((1,2),3),(5,6)),4),(7,(8,9))),10),11),14),15),13),16),17),12),18,19); 1
((((((((((((((1,2),3),(5,6)),4),(7,(8,9))),10),11),14),15),16),13),17),18),12,19); 1
((((((((((((((1,2),3),(7,(8,9))),(5,6)),4),10),11),14),15),13),17),16),12),18,19); 1
(((((((((((((1,2),3),(5,6)),(4,(7,(8,9)))),10),11),14),15),13),17),16),18),12,19); 1
(((((((((((((1,2),3),(5,6)),(4,(7,(8,9)))),10),11),14),16),15),13),17),12),18,19); 1
(((((((((((((1,2),3),(5,6)),(4,(7,(8,9)))),10),11),14),16),15),13),17),18),12,19); 1
(((((((((((((1,2),3),(5,6)),(7,(8,9))),4),10),11),14),(13,15)),16),12),18),17,19); 1
(((((((((((((1,2),3),(5,6)),(7,(8,9))),4),10),11),14),(13,15)),16),18),12),17,19); 1
(((((((((((((1,2),3),(5,6)),(7,(8,9))),4),10),11),14),(13,15)),17),12),18),16,19); 1
(((((((((((((1,2),3),(5,6)),(7,(8,9))),4),10),11),14),(13,15)),17),18),16),12,19); 1
(((((((((((((1,2),3),(5,6)),(7,(8,9))),4),10),11),14),(13,16)),15),17),12),18,19); 1
(((((((((((((1,2),3),(5,6)),(7,(8,9))),4),10),11),14),(13,16)),15),17),18),12,19); 1
(((((((((((((1,2),3),(5,6)),(7,(8,9))),4),10),11),14),(15,16)),13),17),12),18,19); 1
(((((((((((((1,2),3),(5,6)),(7,(8,9))),4),10),11),14),(15,16)),13),17),18),12,19); 1
(((((((((((((1,2),3),(5,6)),(7,(8,9))),4),10),11),14),13),(15,16)),17),18),12,19); 1
(((((((((((((1,2),3),(5,6)),(7,(8,9))),4),10),11),14),13),15),12),(16,17)),18,19); 1
(((((((((((((1,2),3),(5,6)),(7,(8,9))),4),10),11),14),13),15),16),(12,17)),18,19); 1
(((((((((((((1,2),3),(5,6)),(7,(8,9))),4),10),11),14),15),(13,16)),12),17),18,19); 1
(((((((((((((1,2),3),(5,6)),(7,(8,9))),4),10),11),14),15),(13,16)),17),12),18,19); 1
(((((((((((((1,2),3),(5,6)),(7,(8,9))),4),10),11),14),15),13),(12,17)),16),18,19); 1
(((((((((((((1,2),3),(5,6)),(7,(8,9))),4),10),11),14),15),13),18),(16,17)),12,19); 1
(((((((((((((1,2),3),(5,6)),(7,(8,9))),4),10),11),14),15),16),13),(17,18)),12,19); 1
(((((((((((((1,2),3),(5,6)),(7,(8,9))),4),10),11),14),16),(13,15)),12),17),18,19); 1
(((((((((((((1,2),3),(5,6)),(7,(8,9))),4),10),11),14),16),15),13),(12,17)),18,19); 1
(((((((((((((1,2),3),(5,6)),(7,(8,9))),4),10),11),14),16),15),13),(17,18)),12,19); 1
(((((((((((((1,2),3),(5,6)),(7,(8,9))),4),11),10),14),(13,15)),16),17),12),18,19); 1
(((((((((((((1,2),3),(5,6)),(7,(8,9))),4),11),10),14),16),13),15),17),(12,18),19); 1
(((((((((((((1,2),3),(5,6)),4),(7,(8,9))),10),11),14),(13,15)),16),17),18),12,19); 1
(((((((((((((1,2),3),(5,6)),4),(7,(8,9))),10),11),14),(13,15)),17),16),18),12,19); 1
(((((((((((((1,2),3),(5,6)),4),(7,(8,9))),10),11),14),13),15),(16,17)),12),18,19); 1
(((((((((((((1,2),3),(5,6)),4),(7,(8,9))),10),11),14),13),15),17),12),(16,18),19); 1
(((((((((((((1,2),3),(5,6)),4),(7,(8,9))),10),11),14),13),15),17),16),(12,18),19); 1
(((((((((((((1,2),3),(5,6)),4),(7,(8,9))),10),11),14),15),13),(16,17)),12),18,19); 1
(((((((((((((1,2),3),(5,6)),4),(7,(8,9))),10),11),14),15),13),17),16),(12,18),19); 1
(((((((((((((1,2),3),(5,6)),4),(7,(8,9))),10),11),14),16),(13,15)),17),12),18,19); 1
((((((((((((1,2),3),(5,6)),(4,(7,(8,9)))),10),11),14),(13,15)),16),12),18),17,19); 1
((((((((((((1,2),3),(5,6)),(4,(7,(8,9)))),10),11),14),13),15),(16,17)),12),18,19); 1
((((((((((((1,2),3),(5,6)),(4,(7,(8,9)))),10),11),14),13),15),16),17),(12,18),19); 1
((((((((((((1,2),3),(5,6)),(4,(7,(8,9)))),10),11),14),15),(13,16)),17),12),18,19); 1
((((((((((((1,2),3),(5,6)),(4,(7,(8,9)))),10),11),14),15),13),16),18),(12,17),19); 1
((((((((((((1,2),3),(5,6)),(4,(7,(8,9)))),10),11),14),16),13),15),17),(12,18),19); 1
((((((((((((1,2),3),(5,6)),(4,(7,(8,9)))),10),11),14),16),15),13),(17,18)),12,19); 1
((((((((((((1,2),3),(5,6)),(4,(7,(8,9)))),10),11),14),16),15),13),17),(12,18),19); 1
((((((((((((1,2),3),(5,6)),(7,(8,9))),4),10),11),14),((12,18),17)),16),13),15,19); 1
((((((((((((1,2),3),(5,6)),(7,(8,9))),4),10),11),14),((13,16),15)),17),12),18,19); 1
((((((((((((1,2),3),(5,6)),(7,(8,9))),4),10),11),14),(13,15)),(12,16)),17),18,19); 1
((((((((((((1,2),3),(5,6)),(7,(8,9))),4),10),11),14),(13,15)),16),18),(12,17),19); 1
((((((((((((1,2),3),(5,6)),(7,(8,9))),4),10),11),14),(13,16)),15),(12,17)),18,19); 1
((((((((((((1,2),3),(5,6)),(7,(8,9))),4),10),11),14),(13,16)),15),17),(12,18),19); 1
((((((((((((1,2),3),(5,6)),(7,(8,9))),4),10),11),14),13),15),(12,(16,17))),18,19); 1
((((((((((((1,2),3),(5,6)),(7,(8,9))),4),10),11),14),13),15),17),((12,18),16),19); 1
((((((((((((1,2),3),(5,6)),(7,(8,9))),4),10),11),14),16),((12,18),17)),13),15,19); 1
((((((((((((1,2),3),(5,6)),(7,(8,9))),4),10),11),14),16),(13,15)),(12,17)),18,19); 1
((((((((((((1,2),3),(5,6)),(7,(8,9))),4),10),11),14),16),13),(12,(17,18))),15,19); 1
((((((((((((1,2),3),(5,6)),(7,(8,9))),4),10),11),14),16),13),15),((12,18),17),19); 1
((((((((((((1,2),3),(5,6)),(7,(8,9))),4),10),11),14),16),15),13),((12,18),17),19); 1
((((((((((((1,2),3),(5,6)),4),(7,(8,9))),10),11),14),(13,(15,16))),17),12),18,19); 1
((((((((((((1,2),3),(5,6)),4),(7,(8,9))),10),11),14),(13,(15,16))),17),18),12,19); 1
((((((((((((1,2),3),(5,6)),4),(7,(8,9))),10),11),14),(13,15)),(16,17)),12),18,19); 1
((((((((((((1,2),3),(5,6)),4),(7,(8,9))),10),11),14),(13,15)),16),17),(12,18),19); 1
((((((((((((1,2),3),(5,6)),4),(7,(8,9))),10),11),14),(13,16)),15),17),(12,18),19); 1
((((((((((((1,2),3),(5,6)),4),(7,(8,9))),10),11),14),13),15),(16,17)),(12,18),19); 1
((((((((((((1,2),3),(5,6)),4),(7,(8,9))),10),11),14),15),13),18),(12,(16,17)),19); 1
((((((((((((1,2),3),(5,6)),4),(7,(8,9))),10),11),14),16),(13,15)),17),(12,18),19); 1
((((((((((((1,2),3),(5,6)),4),(7,(8,9))),10),11),14),16),13),((12,18),17)),15,19); 1
(((((((((((1,2),3),(5,6)),(4,(7,(8,9)))),10),11),14),((13,15),16)),17),12),18,19); 1
(((((((((((1,2),3),(5,6)),(4,(7,(8,9)))),10),11),14),(13,15)),(16,17)),12),18,19); 1
(((((((((((1,2),3),(5,6)),(4,(7,(8,9)))),10),11),14),(13,15)),(16,17)),18),12,19); 1
(((((((((((1,2),3),(5,6)),(4,(7,(8,9)))),10),11),14),(13,15)),16),17),(12,18),19); 1
(((((((((((1,2),3),(5,6)),(4,(7,(8,9)))),10),11),14),16),(13,15)),17),(12,18),19); 1
(((((((((((1,2),3),(5,6)),(7,(8,9))),4),10),11),14),(((12,16),17),18)),15),13,19); 1
(((((((((((1,2),3),(5,6)),(7,(8,9))),4),10),11),14),(((12,17),18),16)),13),15,19); 1
(((((((((((1,2),3),(5,6)),(7,(8,9))),4),10),11),14),((12,18),17)),(13,15)),16,19); 1
(((((((((((1,2),3),(5,6)),(7,(8,9))),4),10),11),14),((12,18),17)),(13,16)),15,19); 1
(((((((((((1,2),3),(5,6)),(7,(8,9))),4),10),11),14),((12,18),17)),16),(13,15),19); 1
(((((((((((1,2),3),(5,6)),(7,(8,9))),4),10),11),14),(13,(15,16))),17),(12,18),19); 1
(((((((((((1,2),3),(5,6)),(7,(8,9))),4),10),11),14),(15,16)),13),((12,18),17),19); 1
(((((((((((1,2),3),(5,6)),(7,(8,9))),4),10),11),14),13),((12,18),(16,17))),15,19); 1
(((((((((((1,2),3),(5,6)),(7,(8,9))),4),10),11),14),13),15),((12,18),(16,17)),19); 1
(((((((((((1,2),3),(5,6)),(7,(8,9))),4),10),11),14),15),((12,18),(16,17))),13,19); 1
(((((((((((1,2),3),(5,6)),(7,(8,9))),4),10),11),14),16),((12,18),17)),(13,15),19); 1
(((((((((((1,2),3),(5,6)),(7,(8,9))),4),10),11),14),16),(13,15)),((12,18),17),19); 1
(((((((((((1,2),3),(5,6)),(7,(8,9))),4),10),11),14),16),13),(((12,18),17),15),19); 1
(((((((((((1,2),3),(5,6)),4),(7,(8,9))),10),11),14),(((12,18),17),16)),15),13,19); 1
(((((((((((1,2),3),(5,6)),4),(7,(8,9))),10),11),14),((12,18),17)),16),(13,15),19); 1
(((((((((((1,2),3),(5,6)),4),(7,(8,9))),10),11),14),(13,15)),(16,17)),(12,18),19); 1
(((((((((((1,2),3),(5,6)),4),(7,(8,9))),10),11),14),13),(((12,18),17),16)),15,19); 1
(((((((((((1,2),3),(5,6)),4),(7,(8,9))),10),11),14),13),15),(((12,18),17),16),19); 1
(((((((((((1,2),3),(5,6)),4),(7,(8,9))),10),11),14),13),15),((12,18),(16,17)),19); 1
(((((((((((1,2),3),(5,6)),4),(7,(8,9))),10),11),14),16),(((12,18),17),13)),15,19); 1
((((((((((1,(2,3)),(5,6)),(7,(8,9))),4),10),11),14),(13,15)),(16,17)),(12,18),19); 1
((((((((((1,2),3),(5,6)),(4,(7,(8,9)))),10),11),14),(((12,18),16),17)),15),13,19); 1
((((((((((1,2),3),(5,6)),(4,(7,(8,9)))),10),11),14),(13,15)),(16,17)),(12,18),19); 1
((((((((((1,2),3),(5,6)),(4,(7,(8,9)))),10),11),14),13),((12,18),(16,17))),15,19); 1
((((((((((1,2),3),(5,6)),(4,(7,(8,9)))),10),11),14),15),((12,18),(16,17))),13,19); 1
((((((((((1,2),3),(5,6)),(4,(7,(8,9)))),10),11),14),15),13),(((12,18),17),16),19); 1
((((((((((1,2),3),(5,6)),(4,(7,(8,9)))),10),11),14),16),13),(((12,18),17),15),19); 1
((((((((((1,2),3),(5,6)),(7,(8,9))),4),10),11),14),((((12,18),17),15),13)),16,19); 1
((((((((((1,2),3),(5,6)),(7,(8,9))),4),10),11),14),((((12,18),17),16),13)),15,19); 1
((((((((((1,2),3),(5,6)),(7,(8,9))),4),10),11),14),(((12,18),(16,17)),15)),13,19); 1
((((((((((1,2),3),(5,6)),(7,(8,9))),4),10),11),14),((12,(17,18)),16)),(13,15),19); 1
((((((((((1,2),3),(5,6)),(7,(8,9))),4),10),11),14),(13,15)),(12,((16,17),18)),19); 1
((((((((((1,2),3),(5,6)),(7,(8,9))),4),10),11),14),13),((((12,18),17),16),15),19); 1
((((((((((1,2),3),(5,6)),(7,(8,9))),4),10),11),14),15),(((12,18),(16,17)),13),19); 1
((((((((((1,2),3),(5,6)),(7,(8,9))),4),10),11),14),15),(((12,18),17),(13,16)),19); 1
((((((((((1,2),3),(5,6)),(7,(8,9))),4),10),11),14),16),(((12,18),17),(13,15)),19); 1
((((((((((1,2),3),(5,6)),4),(7,(8,9))),10),11),14),((((12,18),17),16),15)),13,19); 1
((((((((((1,2),3),(5,6)),4),(7,(8,9))),10),11),14),(((12,18),(16,17)),13)),15,19); 1
((((((((((1,2),3),(5,6)),4),(7,(8,9))),10),11),14),13),(((12,18),(16,17)),15),19); 1
((((((((((1,2),3),(5,6)),4),(7,(8,9))),10),11),14),15),((((12,18),17),16),13),19); 1
(((((((((1,2),3),(5,6)),(4,(7,(8,9)))),10),11),14),((((12,18),17),16),13)),15,19); 1
(((((((((1,2),3),(5,6)),(4,(7,(8,9)))),10),11),14),(13,15)),(((12,18),16),17),19); 1
(((((((((1,2),3),(5,6)),(4,(7,(8,9)))),10),11),14),16),(((12,18),17),(13,15)),19); 1
(((((((((1,2),3),(5,6)),(7,(8,9))),4),10),11),14),(((((12,18),17),13),16),15),19); 1
(((((((((1,2),3),(5,6)),(7,(8,9))),4),10),11),14),(((((12,18),17),16),15),13),19); 1
(((((((((1,2),3),(5,6)),(7,(8,9))),4),10),11),14),((((12,17),16),18),(13,15)),19); 1
(((((((((1,2),3),(5,6)),(7,(8,9))),4),10),11),14),((((12,18),(16,17)),15),13),19); 1
(((((((((1,2),3),(5,6)),4),(7,(8,9))),10),11),14),(((((12,18),16),17),15),13),19); 1
