# Supplementary material for: Phylogenomics and classification of Cactaceae based on hundreds of nuclear genes
Source: Plant Syst Evol. 2025 Aug 11;311(5):28. doi: 10.1007/s00606-025-01948-z (PMC12339657; doi:10.1007/s00606-025-01948-z)
Supplement: Supplementary file 4 — Online Resource 4: Containing alignments and RAxML gene trees for all included loci and all phylogenetic datasets (ZIP 10372 KB) [file 606_2025_1948_MOESM4_ESM.zip › de Vos et al_ESM_4/ESM_data_bucky/6176_consensus.mafft.fastabuckytrees_pruned.in]

translate
1 0_Anacampserotaceae_P9315,
2 0_Anacampserotaceae_P9319,
3 0_Anacampserotaceae_P9321,
4 1a_Pereskioideae-Leu_P4619,
5 1b_Pereskioideae-ss_P4637,
6 1b_Pereskioideae-ss_S7212,
7 2a_Opuntioideae-Opuntieae_P4585,
8 2b_Opuntioideae-Cylindropuntieae_P9253,
9 2c_Opuntioideae-Pterocacteae_P4571,
10 3_Maihuenioideae_S5849,
11 4_Blossfeldioideae_P8439,
12 5a_Cactoideae-Lymanbensonieae_P9185,
13 5b_Cactoideae-Copiapoeae_P8881,
14 5c_Cactoideae-Cacteae_P9261,
15 5d_Cactoideae-Phyllocacteae_P9255,
16 5e_Cactoideae-Fraileeae_P9233,
17 5f_Cactoideae-Rhipsalideae_P4563,
18 5g_Cactoideae-Notocacteae_P5169,
19 5h_Cactoideae-Cereeae_P9183;
((((((((((1,2),3),4),((5,6),((7,9),8))),10),(16,17)),11),18),(12,15)),(13,14),19); 34
(((((((((1,2),3),4),((5,6),((7,9),8))),10),(16,17)),11),((12,15),(13,14))),18,19); 30
((((((((((1,2),3),4),10),((5,6),((7,9),8))),(16,17)),11),18),(12,15)),(13,14),19); 21
((((((((((1,2),3),10),4),((5,6),((7,9),8))),(16,17)),11),18),(12,15)),(13,14),19); 14
((((((((1,2),3),4),((5,6),((7,9),8))),10),(16,17)),(11,((12,15),(13,14)))),18,19); 14
((((((((((1,2),3),4),((5,6),((7,9),8))),10),(16,17)),11),(12,15)),18),(13,14),19); 13
((((((((1,2),3),4),((5,6),((7,9),8))),10),(16,17)),((11,(13,14)),(12,15))),18,19); 12
((((((((((1,2),3),4),((5,6),((7,9),8))),10),(16,17)),18),11),(12,15)),(13,14),19); 11
(((((((((1,2),3),4),((5,6),((7,9),8))),10),(16,17)),11),((12,15),18)),(13,14),19); 10
(((((((((1,2),3),4),10),((5,6),((7,9),8))),(16,17)),11),((12,15),(13,14))),18,19); 10
(((((((((1,2),3),10),4),((5,6),((7,9),8))),(16,17)),11),((12,15),(13,14))),18,19); 9
(((((((1,2),3),4),((5,6),((7,9),8))),10),(16,17)),((11,((12,15),(13,14))),18),19); 9
(((((((((1,2),3),4),((5,6),((7,9),8))),10),(16,17)),18),(11,(12,15))),(13,14),19); 8
((((((((1,2),3),4),((5,6),((7,9),8))),10),(16,17)),((11,(12,15)),(13,14))),18,19); 8
((((((((((1,2),3),4),((5,6),((7,9),8))),10),(16,17)),11),18),(13,14)),(12,15),19); 7
((((((((((1,2),3),4),10),((5,6),((7,9),8))),(16,17)),11),(12,15)),18),(13,14),19); 7
(((((((1,2),3),4),((5,6),((7,9),8))),10),(16,17)),(((11,(13,14)),(12,15)),18),19); 7
(((((((1,2),3),4),((5,6),((7,9),8))),10),(16,17)),(((11,(12,15)),(13,14)),18),19); 6
((((((((((1,2),3),10),((5,6),((7,9),8))),4),(16,17)),18),11),(12,15)),(13,14),19); 5
((((((((((1,2),3),10),4),((5,6),((7,9),8))),(16,17)),11),(13,14)),(12,15)),18,19); 5
((((((((((1,2),3),4),10),((5,6),((7,9),8))),(16,17)),11),(12,15)),(13,14)),18,19); 5
(((((((((1,2),3),10),4),((5,6),((7,9),8))),(16,17)),11),(12,15)),(13,(14,18)),19); 5
((((((((((1,2),3),10),4),((5,6),((7,9),8))),(16,17)),11),(12,15)),(13,14)),18,19); 4
((((((((((1,2),3),10),4),((5,6),((7,9),8))),(16,17)),18),11),(12,15)),(13,14),19); 4
(((((((((1,2),3),((5,6),((7,9),8))),10),4),(16,17)),11),((12,15),(13,14))),18,19); 4
(((((((((1,2),3),10),((5,6),((7,9),8))),4),(16,17)),11),((12,15),18)),(13,14),19); 4
(((((((((1,2),3),4),((5,6),((7,9),8))),10),(16,17)),(11,(12,15))),18),(13,14),19); 4
(((((((((1,2),3),4),((5,6),((7,9),8))),10),(16,17)),11),18),((12,15),(13,14)),19); 4
((((((((1,2),3),10),((5,6),((7,9),8))),4),(16,17)),((11,(12,15)),(13,14))),18,19); 4
((((((((1,2),3),4),((5,6),((7,9),8))),10),(16,17)),18),((11,(13,14)),(12,15)),19); 4
((((((((1,2),3),4),((5,6),((7,9),8))),10),(16,17)),18),(11,((12,15),(13,14))),19); 4
((((((((((1,2),3),((5,6),((7,9),8))),10),4),(16,17)),11),18),(12,15)),(13,14),19); 3
((((((((((1,2),3),((5,6),((7,9),8))),4),10),(16,17)),11),18),(12,15)),(13,14),19); 3
((((((((((1,2),3),4),((5,6),((7,9),8))),10),(16,17)),11),(12,15)),(13,14)),18,19); 3
((((((((((1,2),3),4),((5,6),((7,9),8))),10),(16,17)),18),(12,15)),11),(13,14),19); 3
((((((((((1,2),3),4),10),((5,6),((7,9),8))),(16,17)),11),(13,14)),(12,15)),18,19); 3
(((((((((1,2),3),10),((5,6),((7,9),8))),4),(16,17)),11),((12,15),(13,14))),18,19); 3
(((((((((1,2),3),10),((5,6),((7,9),8))),4),(16,17)),11),18),((12,15),(13,14)),19); 3
(((((((((1,2),3),4),((5,6),((7,9),8))),10),(16,17)),(12,15)),(11,(13,14))),18,19); 3
(((((((((1,2),3),4),((5,6),((7,9),8))),10),(16,17)),11),(12,15)),(13,(14,18)),19); 3
(((((((((1,2),3),4),10),((5,6),((7,9),8))),(16,17)),(11,(12,15))),18),(13,14),19); 3
((((((((1,2),3),(4,10)),((5,6),((7,9),8))),(16,17)),11),((12,15),(13,14))),18,19); 3
((((((((1,2),3),10),4),((5,6),((7,9),8))),(16,17)),(11,((12,15),(13,14)))),18,19); 3
((((((((1,2),3),4),10),((5,6),((7,9),8))),(16,17)),(11,((12,15),(13,14)))),18,19); 3
((((((((((1,2),3),10),((5,6),((7,9),8))),4),(16,17)),11),18),(13,14)),(12,15),19); 2
((((((((((1,2),3),4),((5,6),((7,9),8))),10),(16,17)),(12,15)),11),(13,14)),18,19); 2
((((((((((1,2),3),4),((5,6),((7,9),8))),10),(16,17)),18),11),(13,14)),(12,15),19); 2
((((((((((1,2),3),4),10),((5,6),((7,9),8))),(16,17)),18),11),(12,15)),(13,14),19); 2
(((((((((1,2),3),((5,6),((7,9),8))),(4,10)),(16,17)),11),18),(12,15)),(13,14),19); 2
(((((((((1,2),3),((5,6),((7,9),8))),10),4),(16,17)),(11,18)),(12,15)),(13,14),19); 2
(((((((((1,2),3),(4,((5,6),((7,9),8)))),10),(16,17)),11),(12,15)),18),(13,14),19); 2
(((((((((1,2),3),(4,10)),((5,6),((7,9),8))),(16,17)),11),18),(12,15)),(13,14),19); 2
(((((((((1,2),3),10),4),((5,6),((7,9),8))),(16,17)),((12,15),(13,14))),11),18,19); 2
(((((((((1,2),3),10),4),((5,6),((7,9),8))),(16,17)),(11,(12,15))),(13,14)),18,19); 2
(((((((((1,2),3),10),4),((5,6),((7,9),8))),(16,17)),11),((12,15),18)),(13,14),19); 2
(((((((((1,2),3),10),4),((5,6),((7,9),8))),(16,17)),11),18),((12,15),(13,14)),19); 2
(((((((((1,2),3),10),4),((5,6),((7,9),8))),(16,17)),18),(11,(12,15))),(13,14),19); 2
(((((((((1,2),3),4),((5,6),((7,8),9))),10),(16,17)),11),((12,15),(13,14))),18,19); 2
(((((((((1,2),3),4),((5,6),((7,9),8))),10),(16,17)),(11,(12,15))),(13,14)),18,19); 2
(((((((((1,2),3),4),((5,6),((7,9),8))),10),(16,17)),(11,18)),(12,15)),(13,14),19); 2
(((((((((1,2),3),4),((5,6),((7,9),8))),10),(16,17)),18),11),((12,15),(13,14)),19); 2
(((((((((1,2),3),4),((5,6),((7,9),8))),10),11),(16,17)),((12,15),(13,14))),18,19); 2
(((((((((1,2),3),4),10),((5,6),((7,9),8))),(16,17)),11),(12,15)),(13,(14,18)),19); 2
(((((((((1,2),3),4),10),((5,6),((7,9),8))),(16,17)),18),(11,(12,15))),(13,14),19); 2
((((((((1,2),3),(((5,6),((7,9),8)),10)),4),(16,17)),11),((12,15),(13,14))),18,19); 2
((((((((1,2),3),((5,6),((7,9),8))),10),4),(16,17)),((11,(13,14)),(12,15))),18,19); 2
((((((((1,2),3),((5,6),((7,9),8))),10),4),(16,17)),(11,((12,15),(13,14)))),18,19); 2
((((((((1,2),3),((5,6),((7,9),8))),4),10),(16,17)),(11,((12,15),(13,14)))),18,19); 2
((((((((1,2),3),10),((5,6),((7,9),8))),4),(16,17)),((11,(13,14)),(12,15))),18,19); 2
((((((((1,2),3),10),((5,6),((7,9),8))),4),(16,17)),(11,((12,15),(13,14)))),18,19); 2
((((((((1,2),3),10),(4,((5,6),((7,9),8)))),(16,17)),11),((12,15),(13,14))),18,19); 2
((((((((1,2),3),4),(((5,6),((7,9),8)),10)),(16,17)),11),((12,15),18)),(13,14),19); 2
((((((((1,2),3),4),(((5,6),((7,9),8)),10)),(16,17)),18),(11,(12,15))),(13,14),19); 2
((((((((1,2),3),4),((5,6),((7,9),8))),10),(16,17)),11),(((12,15),(13,14)),18),19); 2
(((((((1,2),3),((5,6),((7,9),8))),4),10),(16,17)),(((11,(12,15)),(13,14)),18),19); 2
(((((((1,2),3),((5,6),((7,9),8))),4),10),(16,17)),((11,((12,15),(13,14))),18),19); 2
(((((((((((1,2),3),10),4),((5,6),((7,9),8))),(16,17)),11),(12,15)),13),14),18,19); 1
((((((((((1,2),3),((5,6),((7,9),8))),10),4),(16,17)),(11,13)),(12,15)),18),14,19); 1
((((((((((1,2),3),((5,6),((7,9),8))),10),4),(16,17)),11),(12,15)),(13,14)),18,19); 1
((((((((((1,2),3),((5,6),((7,9),8))),10),4),(16,17)),18),11),(12,15)),(13,14),19); 1
((((((((((1,2),3),((5,6),((7,9),8))),4),10),(16,17)),(12,15)),18),11),(13,14),19); 1
((((((((((1,2),3),((5,6),((7,9),8))),4),10),(16,17)),(13,14)),(12,15)),11),18,19); 1
((((((((((1,2),3),((5,6),((7,9),8))),4),10),(16,17)),18),(12,15)),11),(13,14),19); 1
((((((((((1,2),3),((5,6),((7,9),8))),4),10),(16,17)),18),11),(13,14)),(12,15),19); 1
((((((((((1,2),3),((7,9),8)),(5,6)),4),10),(16,17)),11),((12,15),(13,14))),18,19); 1
((((((((((1,2),3),10),((5,6),((7,9),8))),4),(16,17)),11),18),(12,15)),(13,14),19); 1
((((((((((1,2),3),10),((5,6),((7,9),8))),4),(16,17)),18),(12,15)),11),(13,14),19); 1
((((((((((1,2),3),10),4),((5,((7,9),8)),6)),(16,17)),11),(12,15)),18),(13,14),19); 1
((((((((((1,2),3),10),4),((5,6),((7,8),9))),(16,17)),11),18),(12,15)),(13,14),19); 1
((((((((((1,2),3),10),4),((5,6),((7,9),8))),(16,17)),(13,14)),(12,15)),11),18,19); 1
((((((((((1,2),3),10),4),((5,6),((7,9),8))),(16,17)),11),(12,15)),18),(13,14),19); 1
((((((((((1,2),3),10),4),((5,6),((7,9),8))),(16,17)),11),18),(13,14)),(12,15),19); 1
((((((((((1,2),3),10),4),((5,6),((7,9),8))),11),(13,14)),(12,15)),(16,17)),18,19); 1
((((((((((1,2),3),10),4),((5,6),(7,(8,9)))),(16,17)),11),18),(12,15)),(13,14),19); 1
((((((((((1,2),3),4),((5,6),((7,9),8))),10),(16,17)),(12,15)),(13,14)),11),18,19); 1
((((((((((1,2),3),4),((5,6),((7,9),8))),10),(16,17)),11),(13,14)),(12,15)),18,19); 1
((((((((((1,2),3),4),((5,6),((7,9),8))),10),(16,17)),11),13),(12,15)),(14,18),19); 1
((((((((((1,2),3),4),((5,6),(7,(8,9)))),10),(16,17)),18),11),(12,15)),(13,14),19); 1
((((((((((1,2),3),4),10),((5,((7,9),8)),6)),(16,17)),11),18),(12,15)),(13,14),19); 1
((((((((((1,2),3),4),10),((5,6),((7,8),9))),(16,17)),18),11),(12,15)),(13,14),19); 1
((((((((((1,2),3),4),10),((5,6),((7,9),8))),(16,17)),11),18),(13,14)),(12,15),19); 1
((((((((((1,2),3),4),10),(5,(6,((7,9),8)))),(16,17)),11),(12,15)),(13,14)),18,19); 1
((((((((((1,2),3),4),10),(5,(6,((7,9),8)))),(16,17)),11),18),(12,15)),(13,14),19); 1
((((((((((1,2),3),6),(5,((7,9),8))),10),4),(16,17)),11),((12,15),(13,14))),18,19); 1
(((((((((1,2),3),(((5,6),((7,9),8)),10)),4),(16,17)),(12,15)),18),11),(13,14),19); 1
(((((((((1,2),3),(((5,6),((7,9),8)),10)),4),(16,17)),11),18),(12,15)),(13,14),19); 1
(((((((((1,2),3),((5,6),((7,9),8))),(4,10)),(16,17)),11),(12,15)),18),(13,14),19); 1
(((((((((1,2),3),((5,6),((7,9),8))),10),4),(16,17)),11),((12,15),18)),(13,14),19); 1
(((((((((1,2),3),((5,6),((7,9),8))),4),10),(11,(16,17))),18),(12,15)),(13,14),19); 1
(((((((((1,2),3),((5,6),((7,9),8))),4),10),(16,17)),11),((12,15),(13,14))),18,19); 1
(((((((((1,2),3),(4,((5,6),((7,9),8)))),10),(16,17)),11),18),(12,15)),(13,14),19); 1
(((((((((1,2),3),(4,((5,6),((7,9),8)))),10),(16,17)),11),18),(13,14)),(12,15),19); 1
(((((((((1,2),3),(4,((5,6),((7,9),8)))),10),(16,17)),18),(12,15)),11),(13,14),19); 1
(((((((((1,2),3),(4,10)),((5,6),((7,9),8))),(16,17)),11),(12,15)),18),(13,14),19); 1
(((((((((1,2),3),(4,10)),((5,6),((7,9),8))),(16,17)),11),18),(13,14)),(12,15),19); 1
(((((((((1,2),3),10),((5,6),((7,9),8))),4),(16,17)),(11,(12,15))),18),(13,14),19); 1
(((((((((1,2),3),10),((5,6),((7,9),8))),4),(16,17)),18),11),((12,15),(13,14)),19); 1
(((((((((1,2),3),10),((5,6),((7,9),8))),4),11),(16,17)),((12,15),(13,14))),18,19); 1
(((((((((1,2),3),10),(4,((5,6),((7,9),8)))),(16,17)),11),18),(12,15)),(13,14),19); 1
(((((((((1,2),3),10),(4,((5,6),((7,9),8)))),(16,17)),18),11),(12,15)),(13,14),19); 1
(((((((((1,2),3),10),4),((5,6),((7,9),8))),(16,17)),(11,(13,14))),(12,15)),18,19); 1
(((((((((1,2),3),10),4),((5,6),((7,9),8))),11),(16,17)),((12,15),(13,14))),18,19); 1
(((((((((1,2),3),10),4),(5,(6,((7,9),8)))),(16,17)),11),((12,15),(13,14))),18,19); 1
(((((((((1,2),3),4),(((5,6),((7,9),8)),10)),(16,17)),11),18),(12,15)),(13,14),19); 1
(((((((((1,2),3),4),(((5,6),((7,9),8)),10)),(16,17)),18),11),(12,15)),(13,14),19); 1
(((((((((1,2),3),4),((5,((7,9),8)),6)),10),(16,17)),18),(11,(12,15))),(13,14),19); 1
(((((((((1,2),3),4),((5,(7,(8,9))),6)),10),(16,17)),11),((13,14),18)),(12,15),19); 1
(((((((((1,2),3),4),((5,6),((7,9),8))),10),(11,(16,17))),18),(13,14)),(12,15),19); 1
(((((((((1,2),3),4),((5,6),((7,9),8))),10),(16,17)),((12,15),(13,14))),11),18,19); 1
(((((((((1,2),3),4),((5,6),((7,9),8))),10),(16,17)),((12,15),(13,14))),18),11,19); 1
(((((((((1,2),3),4),((5,6),((7,9),8))),10),(16,17)),((12,15),18)),11),(13,14),19); 1
(((((((((1,2),3),4),((5,6),((7,9),8))),10),(16,17)),(12,15)),(11,18)),(13,14),19); 1
(((((((((1,2),3),4),((5,6),((7,9),8))),10),(16,17)),11),((13,14),18)),(12,15),19); 1
(((((((((1,2),3),4),((5,6),(7,(8,9)))),10),(16,17)),11),18),((12,15),(13,14)),19); 1
(((((((((1,2),3),4),(5,(6,((7,9),8)))),10),(16,17)),11),((12,15),(13,14))),18,19); 1
(((((((((1,2),3),4),10),((5,6),((7,9),8))),(16,17)),(11,18)),(13,14)),(12,15),19); 1
(((((((((1,2),3),4),10),((5,6),((7,9),8))),(16,17)),11),((12,15),18)),(13,14),19); 1
(((((((((1,2),3),4),6),(5,((7,9),8))),10),(16,17)),(11,((12,15),(13,14)))),18,19); 1
((((((((1,2),3),((4,((5,6),((7,9),8))),10)),(16,17)),18),11),(13,14)),(12,15),19); 1
((((((((1,2),3),((4,10),((5,6),((7,9),8)))),(16,17)),11),(12,15)),18),(13,14),19); 1
((((((((1,2),3),((5,((7,9),8)),6)),(4,10)),(16,17)),11),((12,15),(13,14))),18,19); 1
((((((((1,2),3),((5,((7,9),8)),6)),10),4),(16,17)),((11,(13,14)),(12,15))),18,19); 1
((((((((1,2),3),((5,6),((7,9),8))),(4,10)),(16,17)),11),((12,15),(13,14))),18,19); 1
((((((((1,2),3),((5,6),((7,9),8))),10),4),(16,17)),((11,(12,15)),(13,14))),18,19); 1
((((((((1,2),3),((5,6),((7,9),8))),4),10),(16,17)),((11,(13,14)),(12,15))),18,19); 1
((((((((1,2),3),((5,6),((7,9),8))),4),10),(16,17)),18),((11,(12,15)),(13,14)),19); 1
((((((((1,2),3),(4,(((5,6),((7,9),8)),10))),(16,17)),18),11),(12,15)),(13,14),19); 1
((((((((1,2),3),(4,((5,6),((7,9),8)))),10),(16,17)),18),(11,(12,15))),(13,14),19); 1
((((((((1,2),3),(4,10)),((5,6),((7,9),8))),(16,17)),11),((12,15),18)),(13,14),19); 1
((((((((1,2),3),10),((5,6),((7,9),8))),4),(16,17)),18),((11,(12,15)),(13,14)),19); 1
((((((((1,2),3),10),((5,6),((7,9),8))),4),(16,17)),18),(11,((12,15),(13,14))),19); 1
((((((((1,2),3),10),(4,((5,6),((7,9),8)))),(16,17)),(11,18)),(12,15)),(13,14),19); 1
((((((((1,2),3),10),4),((5,6),((7,9),8))),(16,17)),((11,(13,14)),(12,15))),18,19); 1
((((((((1,2),3),10),4),((5,6),((7,9),8))),(16,17)),18),(11,((12,15),(13,14))),19); 1
((((((((1,2),3),4),(((5,6),((7,9),8)),10)),(16,17)),11),((12,15),(13,14))),18,19); 1
((((((((1,2),3),4),((5,6),((7,9),8))),10),(16,17)),((11,(12,15)),18)),(13,14),19); 1
((((((((1,2),3),4),((5,6),((7,9),8))),10),(16,17)),(11,(12,15))),((13,14),18),19); 1
((((((((1,2),3),4),10),((5,6),((7,9),8))),(16,17)),((11,(12,15)),(13,14))),18,19); 1
((((((((1,2),3),4),10),((5,6),((7,9),8))),(16,17)),((11,(13,14)),(12,15))),18,19); 1
((((((((1,2),3),4),10),((5,6),((7,9),8))),(16,17)),((11,18),(12,15))),(13,14),19); 1
((((((((1,2),3),4),10),((5,6),((7,9),8))),(16,17)),(11,((12,15),18))),(13,14),19); 1
(((((((1,2),3),(((5,6),((7,9),8)),10)),4),(16,17)),(11,((12,15),(13,14)))),18,19); 1
(((((((1,2),3),((4,10),((5,6),((7,9),8)))),(16,17)),11),((12,15),18)),(13,14),19); 1
(((((((1,2),3),((4,10),((5,6),((7,9),8)))),(16,17)),11),18),((12,15),(13,14)),19); 1
(((((((1,2),3),((4,10),((5,6),((7,9),8)))),(16,17)),18),(11,(12,15))),(13,14),19); 1
(((((((1,2),3),((5,6),((7,9),8))),(4,10)),(16,17)),(11,((12,15),(13,14)))),18,19); 1
(((((((1,2),3),((5,6),((7,9),8))),10),4),(16,17)),(((11,(12,15)),(13,14)),18),19); 1
(((((((1,2),3),(4,((5,6),((7,9),8)))),10),(16,17)),((11,(13,14)),(12,15))),18,19); 1
(((((((1,2),3),(4,((5,6),((7,9),8)))),10),(16,17)),(11,((12,15),(13,14)))),18,19); 1
(((((((1,2),3),10),((5,6),((7,9),8))),4),(16,17)),((11,((12,15),(13,14))),18),19); 1
(((((((1,2),3),10),(4,((5,6),((7,9),8)))),(16,17)),(11,((12,15),(13,14)))),18,19); 1
(((((((1,2),3),10),(4,((5,6),((7,9),8)))),(16,17)),(11,((12,15),18))),(13,14),19); 1
(((((((1,2),3),10),4),((5,6),((7,9),8))),(16,17)),(((11,(13,14)),(12,15)),18),19); 1
(((((((1,2),3),4),((5,6),((7,9),8))),10),18),((11,(12,15)),((13,14),(16,17))),19); 1
(((((((1,2),3),4),((5,6),(7,(8,9)))),10),(16,17)),((11,((12,15),(13,14))),18),19); 1
(((((((1,2),3),4),10),((5,6),((7,9),8))),(16,17)),(((11,(12,15)),(13,14)),18),19); 1
(((((((1,2),3),4),10),((5,6),((7,9),8))),(16,17)),((11,((12,15),(13,14))),18),19); 1
((((((1,2),3),(((5,6),((7,9),8)),10)),4),(16,17)),(((11,(13,14)),(12,15)),18),19); 1
((((((1,2),3),(((5,6),((7,9),8)),10)),4),(16,17)),((11,((12,15),(13,14))),18),19); 1
((((((1,2),3),((4,10),((5,6),((7,9),8)))),(16,17)),((11,(12,15)),(13,14))),18,19); 1
((((((1,2),3),10),(4,((5,6),((7,9),8)))),(16,17)),((11,((12,15),(13,14))),18),19); 1
((((((1,2),3),4),(((5,6),((7,9),8)),10)),(16,17)),(((11,(12,15)),(13,14)),18),19); 1
((((((1,2),3),4),(((5,6),((7,9),8)),10)),(16,17)),(((11,(13,14)),(12,15)),18),19); 1
((((((1,2),3),4),(((5,6),((7,9),8)),10)),(16,17)),((11,((12,15),(13,14))),18),19); 1
((((((1,2),3),4),((5,6),((7,9),8))),10),((11,(((12,15),(13,14)),(16,17))),18),19); 1
(((((1,2),3),(4,((5,6),((7,9),8)))),10),(((11,(16,17)),((12,15),(13,14))),18),19); 1
(((((1,2),3),10),(4,((5,6),((7,9),8)))),((((11,(16,17)),(12,15)),(13,14)),18),19); 1
