# Supplementary material for: Phylogenomics and classification of Cactaceae based on hundreds of nuclear genes
Source: Plant Syst Evol. 2025 Aug 11;311(5):28. doi: 10.1007/s00606-025-01948-z (PMC12339657; doi:10.1007/s00606-025-01948-z)
Supplement: Supplementary file 4 — Online Resource 4: Containing alignments and RAxML gene trees for all included loci and all phylogenetic datasets (ZIP 10372 KB) [file 606_2025_1948_MOESM4_ESM.zip › de Vos et al_ESM_4/ESM_data_bucky/5816_consensus.mafft.fastabuckytrees_pruned.in]

translate
1 0_Anacampserotaceae_P9315,
2 0_Anacampserotaceae_P9319,
3 0_Anacampserotaceae_P9321,
4 1a_Pereskioideae-Leu_P4619,
5 1b_Pereskioideae-ss_P4637,
6 1b_Pereskioideae-ss_S7212,
7 2a_Opuntioideae-Opuntieae_P4585,
8 2b_Opuntioideae-Cylindropuntieae_P9253,
9 2c_Opuntioideae-Pterocacteae_P4571,
10 3_Maihuenioideae_S5849,
11 4_Blossfeldioideae_P8439,
12 5a_Cactoideae-Lymanbensonieae_P9185,
13 5b_Cactoideae-Copiapoeae_P8881,
14 5c_Cactoideae-Cacteae_P9261,
15 5d_Cactoideae-Phyllocacteae_P9255,
16 5e_Cactoideae-Fraileeae_P9233,
17 5f_Cactoideae-Rhipsalideae_P4563,
18 5g_Cactoideae-Notocacteae_P5169,
19 5h_Cactoideae-Cereeae_P9183;
(((((((((((((1,2),3),(4,6)),5),(7,9)),10),11),((13,14),15)),8),12),17),16),18,19); 43
((((((((((((1,2),3),(4,6)),5),(7,9)),10),11),((13,14),15)),8),12),(16,17)),18,19); 40
(((((((((((((1,2),3),(4,6)),5),(7,9)),10),11),((13,14),15)),8),12),16),17),18,19); 33
((((((((((((1,2),3),(4,6)),5),(7,(8,9))),10),11),(13,15)),14),12),(16,17)),18,19); 25
(((((((((((((1,2),3),(4,6)),5),(7,(8,9))),10),11),(13,15)),14),12),16),17),18,19); 20
(((((((((((((1,2),3),4),(5,6)),(7,9)),10),11),((13,14),15)),8),12),16),17),18,19); 20
((((((((((((1,2),3),4),(5,6)),(7,9)),10),11),((13,14),15)),8),12),(16,17)),18,19); 20
(((((((((((((1,2),3),(4,6)),5),(7,(8,9))),10),11),(13,15)),14),12),17),16),18,19); 18
(((((((((((((1,2),3),4),(5,6)),(7,9)),10),11),((13,14),15)),8),12),17),16),18,19); 14
(((((((((((((1,2),3),(4,6)),5),(7,(8,9))),10),11),15),(13,14)),12),17),16),18,19); 13
(((((((((((((1,2),3),(4,6)),5),(7,(8,9))),10),11),13),15),12),17),(14,16)),18,19); 11
((((((((((((1,2),3),(4,6)),5),(7,(8,9))),10),11),15),(13,14)),12),(16,17)),18,19); 10
(((((((((((((1,2),3),4),(5,6)),(7,(8,9))),10),11),(13,15)),14),12),16),17),18,19); 9
((((((((((((((1,2),3),(4,6)),5),(7,9)),10),11),(13,15)),8),14),12),17),16),18,19); 8
(((((((((((((1,2),3),4),(5,6)),(7,(8,9))),10),11),(13,15)),14),12),17),16),18,19); 8
(((((((((((((1,2),3),(4,6)),5),(7,(8,9))),10),11),13),15),12),16),(14,17)),18,19); 7
(((((((((((((1,2),3),(4,6)),5),(7,(8,9))),10),11),15),(13,14)),12),16),17),18,19); 6
(((((((((((((1,2),3),(4,6)),5),(7,9)),10),11),(13,15)),8),14),12),(16,17)),18,19); 6
(((((((((((((1,2),3),(4,6)),5),((7,8),9)),10),11),13),15),12),(14,17)),16),18,19); 5
(((((((((((((1,2),3),(4,6)),5),(7,(8,9))),10),11),13),15),12),(14,16)),17),18,19); 5
(((((((((((((1,2),3),(4,6)),5),(7,(8,9))),10),11),13),15),12),(14,17)),16),18,19); 5
((((((((((((1,2),3),4),(5,6)),(7,(8,9))),10),11),(13,15)),14),12),(16,17)),18,19); 5
((((((((((((((1,2),3),(4,6)),5),(7,(8,9))),10),11),13),15),12),17),14),16),18,19); 4
((((((((((((((1,2),3),(4,6)),5),(7,9)),10),11),(13,15)),8),14),12),16),17),18,19); 4
(((((((((((((1,2),3),(4,6)),5),((7,8),9)),10),11),(13,15)),14),12),16),17),18,19); 4
(((((((((((((1,2),3),(4,6)),5),(7,(8,9))),10),11),(13,15)),14),12),18),17),16,19); 4
(((((((((((((1,2),3),4),(5,6)),(7,(8,9))),10),11),15),(13,14)),12),16),17),18,19); 4
((((((((((((1,2),3),(4,6)),5),((7,8),9)),10),11),(13,15)),14),12),(16,17)),18,19); 4
(((((((((((((1,2),3),(4,6)),5),(7,(8,9))),10),11),15),(13,14)),12),18),17),16,19); 3
(((((((((((((1,2),3),(4,6)),5),(7,9)),10),11),((13,14),15)),8),12),18),17),16,19); 3
(((((((((((((1,2),3),4),(5,6)),(7,(8,9))),10),11),13),15),12),(14,16)),17),18,19); 3
(((((((((((((1,2),3),4),(5,6)),(7,(8,9))),10),11),13),15),12),(14,17)),16),18,19); 3
((((((((((((1,2),3),(4,6)),5),(7,9)),10),11),((13,14),15)),8),12),(17,18)),16,19); 3
((((((((((((1,2),3),4),(5,6)),(7,(8,9))),10),11),15),(13,14)),12),(16,17)),18,19); 3
(((((((((((1,2),3),(4,6)),5),(7,(8,9))),10),11),((13,14),15)),12),(16,17)),18,19); 3
(((((((((((1,2),3),(4,6)),5),(7,(8,9))),10),11),(13,15)),14),((16,18),17)),12,19); 3
(((((((((((((1,2),3),(4,6)),5),((7,8),9)),10),11),13),15),12),14),(16,17)),18,19); 2
(((((((((((((1,2),3),(4,6)),5),(7,(8,9))),10),11),13),15),12),(16,17)),14),18,19); 2
(((((((((((((1,2),3),4),(5,6)),((7,8),9)),10),11),13),15),12),14),(16,17)),18,19); 2
(((((((((((((1,2),3),4),(5,6)),(7,(8,9))),10),11),(13,15)),14),12),17),18),16,19); 2
(((((((((((((1,2),3),4),(5,6)),(7,9)),10),11),(13,15)),8),14),12),(16,17)),18,19); 2
((((((((((((1,2),3),(4,6)),5),(7,(8,9))),10),11),15),(13,14)),12),(17,18)),16,19); 2
((((((((((((1,2),3),(4,6)),5),(7,(8,9))),10),11),15),(13,14)),12),18),(16,17),19); 2
((((((((((((1,2),3),4),(5,6)),(7,(8,9))),10),11),13),15),12),((14,16),17)),18,19); 2
((((((((((((1,2),3),4),(5,6)),(7,9)),10),11),((13,14),15)),8),12),16),(17,18),19); 2
(((((((((((1,2),3),(4,6)),5),((7,8),9)),10),11),13),15),((14,(16,18)),17)),12,19); 2
(((((((((((1,2),3),(4,6)),5),((7,9),8)),10),11),13),15),(((14,17),16),18)),12,19); 2
(((((((((((1,2),3),(4,6)),5),(7,(8,9))),10),11),13),15),((14,(16,17)),18)),12,19); 2
(((((((((((((((1,2),3),6),4),5),(7,9)),10),11),(13,15)),8),14),12),17),16),18,19); 1
((((((((((((((1,2),3),(4,6)),5),((7,8),9)),10),11),13),15),12),16),17),14),18,19); 1
((((((((((((((1,2),3),(4,6)),5),((7,9),8)),10),11),13),15),12),16),14),17),18,19); 1
((((((((((((((1,2),3),(4,6)),5),(7,(8,9))),10),11),13),15),12),16),14),17),18,19); 1
((((((((((((((1,2),3),4),(5,6)),((7,8),9)),10),11),13),15),12),16),14),17),18,19); 1
((((((((((((((1,2),3),4),(5,6)),(7,9)),10),11),(13,15)),8),14),12),16),17),18,19); 1
((((((((((((((1,2),3),4),(5,6)),(7,9)),10),11),(13,15)),8),14),12),17),16),18,19); 1
((((((((((((((1,2),3),4),6),5),(7,(8,9))),10),11),(13,15)),14),12),17),16),18,19); 1
((((((((((((((1,2),3),6),4),5),(7,(8,9))),10),11),15),(13,14)),12),17),16),18,19); 1
(((((((((((((1,2),3),(4,6)),5),((7,8),9)),10),11),(13,15)),14),12),17),16),18,19); 1
(((((((((((((1,2),3),(4,6)),5),((7,8),9)),10),11),13),15),12),(14,16)),17),18,19); 1
(((((((((((((1,2),3),(4,6)),5),((7,8),9)),10),11),13),15),12),16),(14,17)),18,19); 1
(((((((((((((1,2),3),(4,6)),5),((7,8),9)),10),11),13),15),12),17),(14,16)),18,19); 1
(((((((((((((1,2),3),(4,6)),5),((7,9),8)),10),11),(13,15)),14),12),17),16),18,19); 1
(((((((((((((1,2),3),(4,6)),5),((7,9),8)),10),11),13),15),12),(14,17)),16),18,19); 1
(((((((((((((1,2),3),(4,6)),5),((7,9),8)),10),11),13),15),12),14),(16,17)),18,19); 1
(((((((((((((1,2),3),(4,6)),5),(7,(8,9))),10),11),(13,15)),12),14),16),17),18,19); 1
(((((((((((((1,2),3),(4,6)),5),(7,(8,9))),10),11),(13,15)),12),17),16),14),18,19); 1
(((((((((((((1,2),3),(4,6)),5),(7,(8,9))),10),11),(13,15)),14),12),17),18),16,19); 1
(((((((((((((1,2),3),(4,6)),5),(7,(8,9))),10),11),13),15),12),14),(16,17)),18,19); 1
(((((((((((((1,2),3),(4,6)),5),(7,(8,9))),10),11),15),(13,14)),12),18),16),17,19); 1
(((((((((((((1,2),3),(4,6)),5),(7,9)),10),11),((13,14),15)),8),12),16),18),17,19); 1
(((((((((((((1,2),3),4),(5,6)),((7,8),9)),10),11),(13,15)),14),12),16),17),18,19); 1
(((((((((((((1,2),3),4),(5,6)),((7,8),9)),10),11),13),15),12),(14,17)),16),18,19); 1
(((((((((((((1,2),3),4),(5,6)),((7,8),9)),10),11),13),15),12),16),(14,17)),18,19); 1
(((((((((((((1,2),3),4),(5,6)),((7,9),8)),10),11),13),15),12),(14,17)),16),18,19); 1
(((((((((((((1,2),3),4),(5,6)),((7,9),8)),10),11),13),15),12),16),(14,17)),18,19); 1
(((((((((((((1,2),3),4),(5,6)),(7,(8,9))),10),11),(13,15)),14),12),18),17),16,19); 1
(((((((((((((1,2),3),4),(5,6)),(7,(8,9))),10),11),13),15),12),(14,17)),18),16,19); 1
(((((((((((((1,2),3),4),(5,6)),(7,(8,9))),10),11),13),15),12),16),(14,17)),18,19); 1
(((((((((((((1,2),3),4),(5,6)),(7,(8,9))),10),11),15),(13,14)),12),17),18),16,19); 1
(((((((((((((1,2),3),4),(5,6)),(7,9)),10),11),((13,14),15)),8),12),17),18),16,19); 1
(((((((((((((1,2),3),4),(5,6)),(7,9)),10),11),((13,14),15)),8),12),18),16),17,19); 1
(((((((((((((1,2),3),6),4),5),((7,8),9)),10),11),(13,15)),14),12),(16,17)),18,19); 1
(((((((((((((1,2),3),6),4),5),(7,9)),10),11),((13,14),15)),8),12),(16,17)),18,19); 1
((((((((((((1,2),3),((4,6),5)),(7,(8,9))),10),11),(13,15)),14),12),16),17),18,19); 1
((((((((((((1,2),3),((4,6),5)),(7,(8,9))),10),11),(13,15)),14),12),17),16),18,19); 1
((((((((((((1,2),3),(4,6)),5),((7,8),9)),10),11),((13,14),15)),12),17),16),18,19); 1
((((((((((((1,2),3),(4,6)),5),((7,8),9)),10),11),(13,15)),12),(14,17)),16),18,19); 1
((((((((((((1,2),3),(4,6)),5),((7,8),9)),10),11),13),15),12),((16,18),17)),14,19); 1
((((((((((((1,2),3),(4,6)),5),((7,8),9)),10),11),13),15),12),(14,(16,17))),18,19); 1
((((((((((((1,2),3),(4,6)),5),((7,9),8)),10),11),((13,14),15)),12),17),16),18,19); 1
((((((((((((1,2),3),(4,6)),5),((7,9),8)),10),11),(13,15)),14),12),(16,17)),18,19); 1
((((((((((((1,2),3),(4,6)),5),(7,(8,9))),10),11),((13,14),15)),12),17),16),18,19); 1
((((((((((((1,2),3),(4,6)),5),(7,(8,9))),10),11),(13,15)),12),(14,17)),16),18,19); 1
((((((((((((1,2),3),(4,6)),5),(7,(8,9))),10),11),(13,15)),14),12),(17,18)),16,19); 1
((((((((((((1,2),3),(4,6)),5),(7,(8,9))),10),11),(13,15)),14),12),18),(16,17),19); 1
((((((((((((1,2),3),(4,6)),5),(7,(8,9))),10),11),13),15),12),((14,17),16)),18,19); 1
((((((((((((1,2),3),(4,6)),5),(7,9)),10),11),((13,14),15)),8),12),16),(17,18),19); 1
((((((((((((1,2),3),(4,6)),5),(7,9)),10),11),((13,14),15)),8),12),18),(16,17),19); 1
((((((((((((1,2),3),(4,6)),5),(7,9)),10),11),(13,15)),8),14),((16,17),18)),12,19); 1
((((((((((((1,2),3),(4,6)),5),(7,9)),10),11),(13,15)),8),14),((16,18),17)),12,19); 1
((((((((((((1,2),3),(4,6)),5),(7,9)),10),11),(13,15)),8),14),12),((16,17),18),19); 1
((((((((((((1,2),3),4),(5,6)),((7,8),9)),10),11),(13,15)),14),12),(16,17)),18,19); 1
((((((((((((1,2),3),4),(5,6)),(7,(8,9))),10),11),(13,15)),14),12),18),(16,17),19); 1
((((((((((((1,2),3),4),(5,6)),(7,(8,9))),10),11),13),15),12),(14,(16,17))),18,19); 1
((((((((((((1,2),3),4),(5,6)),(7,(8,9))),10),11),15),(13,14)),12),18),(16,17),19); 1
((((((((((((1,2),3),4),(5,6)),(7,9)),10),((13,14),15)),11),8),12),(16,17)),18,19); 1
((((((((((((1,2),3),4),(5,6)),(7,9)),10),11),(13,15)),8),14),((16,18),17)),12,19); 1
(((((((((((1,2),3),(4,6)),5),((7,8),9)),10),11),((13,14),15)),12),(16,17)),18,19); 1
(((((((((((1,2),3),(4,6)),5),((7,8),9)),10),11),13),15),(((14,16),18),17)),12,19); 1
(((((((((((1,2),3),(4,6)),5),((7,8),9)),10),11),13),15),(((14,17),16),18)),12,19); 1
(((((((((((1,2),3),(4,6)),5),((7,8),9)),10),11),13),15),((14,(16,17)),18)),12,19); 1
(((((((((((1,2),3),(4,6)),5),((7,8),9)),10),11),13),15),((14,17),(16,18))),12,19); 1
(((((((((((1,2),3),(4,6)),5),((7,8),9)),10),11),13),15),((14,18),(16,17))),12,19); 1
(((((((((((1,2),3),(4,6)),5),((7,8),9)),10),11),13),15),(14,((16,18),17))),12,19); 1
(((((((((((1,2),3),(4,6)),5),((7,9),8)),10),11),13),15),(((14,16),18),17)),12,19); 1
(((((((((((1,2),3),(4,6)),5),((7,9),8)),10),11),13),15),(((14,18),17),16)),12,19); 1
(((((((((((1,2),3),(4,6)),5),(7,(8,9))),10),11),(13,15)),12),((14,16),17)),18,19); 1
(((((((((((1,2),3),(4,6)),5),(7,(8,9))),10),11),(13,15)),14),12),(16,(17,18)),19); 1
(((((((((((1,2),3),(4,6)),5),(7,(8,9))),10),11),13),15),(((14,16),18),17)),12,19); 1
(((((((((((1,2),3),(4,6)),5),(7,(8,9))),10),11),13),15),(((14,17),16),18)),12,19); 1
(((((((((((1,2),3),(4,6)),5),(7,(8,9))),10),11),13),15),(((14,18),17),16)),12,19); 1
(((((((((((1,2),3),(4,6)),5),(7,(8,9))),10),11),13),15),((14,(16,18)),17)),12,19); 1
(((((((((((1,2),3),(4,6)),5),(7,(8,9))),10),11),13),15),((14,16),(17,18))),12,19); 1
(((((((((((1,2),3),(4,6)),5),(7,(8,9))),10),11),13),15),((14,17),(16,18))),12,19); 1
(((((((((((1,2),3),(4,6)),5),(7,(8,9))),10),11),13),15),(14,((16,17),18))),12,19); 1
(((((((((((1,2),3),(4,6)),5),(7,(8,9))),10),11),13),15),12),((14,(17,18)),16),19); 1
(((((((((((1,2),3),(4,6)),5),(7,(8,9))),10),11),13),15),12),((14,16),(17,18)),19); 1
(((((((((((1,2),3),(4,6)),5),(7,(8,9))),10),11),13),15),12),((14,17),(16,18)),19); 1
(((((((((((1,2),3),(4,6)),5),(7,(8,9))),10),11),15),(13,14)),((16,18),17)),12,19); 1
(((((((((((1,2),3),(4,6)),5),(7,(8,9))),10),11),15),(13,14)),12),((16,17),18),19); 1
(((((((((((1,2),3),(4,6)),5),(7,9)),10),11),((13,14),15)),8),(12,18)),(16,17),19); 1
(((((((((((1,2),3),4),(5,6)),(7,(8,9))),10),11),15),(13,14)),12),((16,17),18),19); 1
(((((((((((1,2),3),4),(5,6)),(7,(8,9))),10),11),15),(13,14)),12),((16,18),17),19); 1
(((((((((((1,2),3),4),(5,6)),(7,9)),10),11),((13,14),15)),8),12),((16,17),18),19); 1
(((((((((((1,2),3),4),6),5),(7,(8,9))),10),11),((13,14),15)),((16,17),18)),12,19); 1
((((((((((1,2),3),(4,6)),5),((7,(8,9)),10)),11),13),15),(((14,16),17),18)),12,19); 1
((((((((((1,2),3),(4,6)),5),((7,8),9)),10),11),((13,14),15)),((16,17),18)),12,19); 1
((((((((((1,2),3),(4,6)),5),((7,8),9)),10),11),((13,14),15)),(16,(17,18))),12,19); 1
((((((((((1,2),3),(4,6)),5),((7,8),9)),10),11),13),15),(12,(((14,16),18),17)),19); 1
((((((((((1,2),3),(4,6)),5),((7,8),9)),10),11),13),15),(12,((14,17),(16,18))),19); 1
((((((((((1,2),3),(4,6)),5),(7,(8,9))),10),11),((13,14),15)),(16,(17,18))),12,19); 1
((((((((((1,2),3),(4,6)),5),(7,(8,9))),10),11),((13,14),15)),12),(16,(17,18)),19); 1
((((((((((1,2),3),(4,6)),5),(7,(8,9))),10),11),13),15),(12,(((14,16),17),18)),19); 1
((((((((((1,2),3),4),(5,6)),((7,8),9)),10),11),((13,14),15)),12),((16,17),18),19); 1
((((((((((1,2),3),4),(5,6)),(7,(8,9))),10),11),((13,14),15)),((16,18),17)),12,19); 1
