# Supplementary material for: Phylogenomics and classification of Cactaceae based on hundreds of nuclear genes
Source: Plant Syst Evol. 2025 Aug 11;311(5):28. doi: 10.1007/s00606-025-01948-z (PMC12339657; doi:10.1007/s00606-025-01948-z)
Supplement: Supplementary file 4 — Online Resource 4: Containing alignments and RAxML gene trees for all included loci and all phylogenetic datasets (ZIP 10372 KB) [file 606_2025_1948_MOESM4_ESM.zip › de Vos et al_ESM_4/ESM_data_bucky/5163_consensus.mafft.fastabuckytrees_pruned.t]

#NEXUS
[ID: 4513032012]
[Param: tree]
begin trees;
translate
1 0_Anacampserotaceae_P9315,
2 0_Anacampserotaceae_P9319,
3 0_Anacampserotaceae_P9321,
4 1a_Pereskioideae-Leu_P4619,
5 1b_Pereskioideae-ss_P4637,
6 1b_Pereskioideae-ss_S7212,
7 2a_Opuntioideae-Opuntieae_P4585,
8 2b_Opuntioideae-Cylindropuntieae_P9253,
9 2c_Opuntioideae-Pterocacteae_P4571,
10 3_Maihuenioideae_S5849,
11 4_Blossfeldioideae_P8439,
12 5a_Cactoideae-Lymanbensonieae_P9185,
13 5b_Cactoideae-Copiapoeae_P8881,
14 5c_Cactoideae-Cacteae_P9261,
15 5d_Cactoideae-Phyllocacteae_P9255,
16 5e_Cactoideae-Fraileeae_P9233,
17 5f_Cactoideae-Rhipsalideae_P4563,
18 5g_Cactoideae-Notocacteae_P5169,
19 5h_Cactoideae-Cereeae_P9183;
tree gen.0 = [&U] (((12:0.0060899845,(6:0.05065889,13:0.003448466):0.03437607135):0.0006480084,15:0.007530337):0.0005233792,(((14:0.01817768423,((19:0.097791236,16:0.0272256):0.0077445172,18:0.01396424735):0.00916582):0.035391868,17:0.00539859):0.008610532,((10:0.0082153315,((8:0.00853844511,(7:0.0049396669,9:0.003916783):0.004810779):0.01554242,((5:0.01270165,((2:0.0140105,1:0.05044617):0.01221579,3:0.03736008):0.03106823):0.001683623,4:0.0150209):0.001932184):0.004131325):0.004037469,11:0.02723633):0.0159546798):0.0003027993);
tree gen.1 = [&U] ((((12:0.01027898,(6:0.04468333,13:0.004555048):0.03113237943):0.0001947323,15:0.008295325):0.0043250353,(17:0.002552344,(14:0.02302522916,(18:0.00940470716,(19:0.1209389144,16:0.02588761):0.002343984):0.0188218654):0.0254635321):0.017631879):0.00255198,((10:0.010643104,((8:0.0110923013,(7:0.002330101469,9:0.003568083):0.00243729):0.0190473,(4:0.01360894,(((2:0.02497828,1:0.04932828):0.006087495,3:0.03583458):0.03654464,5:0.01999937):0.0008036695):0.002167562):0.001762887):0.001970612,11:0.0166644):0.012061205);
tree gen.2 = [&U] ((((19:0.0748729002,((13:0.02114886661,(17:0.0059534863,(12:0.0105415148,15:0.010552039):0.0006602796):0.00143511311):0.002528376,(11:0.01250777,(10:0.009555835,(((4:0.01444592,(1:0.05934047,(2:0.01938163,3:0.0431318):0.001668712):0.03390502):0.0006416912,(6:0.04732046,5:0.00570428):0.006913243):0.004194322,((7:0.00154713438,9:0.001573197):0.0067307971,8:0.0094864282):0.01244599):0.004013186):0.002200923):0.009475412):0.0576618417):0.009356717,16:0.01306671):7.056476e-05,14:0.02985499378):0.001984218,18:0.0063257172);
tree gen.3 = [&U] (((10:0.00682506,((8:0.0118381249,(9:0.004291468,7:0.0048547656):0.006531699):0.01846898,((4:0.006073997,((1:0.04995103,2:0.02350587):0.002983942,3:0.03082631):0.04314164):0.002390009,5:0.01547286):0.003820743):0.00292701):0.005632671,11:0.01906755):0.01621592,((12:0.01015852,(6:0.04003446,13:0.002865531):0.0376454372):0.0024222735,(17:0.0048957993,(14:0.020379343,((18:0.0109915988,(19:0.089413644,15:0.010656037):0.00543771):0.003005938,16:0.01727679):0.012529794):0.041132317):0.0071930689):0.003438824);
tree gen.4 = [&U] (16:0.01685944,(17:0.006157025,((19:0.082035683,((((12:0.0108176844,15:0.0065133775):0.0003760546,14:0.02219583464):0.000376452,13:0.0205345913):0.0037225573,(11:0.01951791,(10:0.012288093,(((6:0.04055824,5:0.002827324):0.007208244,((3:0.04814361,(1:0.0507917,2:0.02095878):0.006204858):0.03306097,4:0.01178327):0.001317858):0.004720612,((7:0.0043198163,9:0.001983595):0.003838938,8:0.010038042):0.01209426):0.001406571):0.005174377):0.006321908):0.08748643537):0.007635051,18:0.0072426857):0.0003104079):0.0003103705);
tree gen.5 = [&U] ((((10:0.0108985379,((8:0.008644795,(7:0.0049443232,9:0.002616519):0.004179985):0.01483604,(((2:0.01447097,1:0.04772358):0.001996933,3:0.03308297):0.03625242,(4:0.0138097,5:0.01060941):0.003850647):0.006672286):0.003640436):0.004902978,11:0.01373106):0.016794779,(12:0.005457184,(6:0.0430731,13:0.006113425):0.0311735026):0.001171602):0.0004181036,(((((19:0.0899830598,15:0.0156821347):0.005110581,16:0.02897634):0.0038695,18:0.0133431192):0.029619882,14:0.02290151):0.016208148,17:0.004862842):0.01197086);
tree gen.6 = [&U] (((10:0.016281475,((8:0.0179074303,(9:0.00303359,7:0.0053817092):0.001797748):0.01476244,(5:0.01350183,(4:0.01491089,((1:0.04532043,2:0.02123951):0.004951889,3:0.03767121):0.04265992):0.002985207):0.005839289):0.003367895):0.003605697,11:0.01915804):0.0151508072,((17:0.00541333,(14:0.0328601,(18:0.00997526218,(19:0.098341216,16:0.02096732):0.0030725694):0.021065519):0.0345246484):0.006388732,(15:0.007696491,(12:0.0109420398,(6:0.03341013,13:0.004599755):0.03950379):0.003907972):0.00118314):0.002396715);
tree gen.7 = [&U] ((17:0.01187037,(((19:0.053110672,((11:0.01890158,(10:0.009431839,(((4:0.01878081,(6:0.04407562,5:0.003751182):0.00841559):0.001011262,(3:0.02591751,(1:0.04454702,2:0.01982078):0.008433471):0.04946373):0.003844976,((7:0.00438117511,9:0.003345421):0.003769399,8:0.015333984):0.01788982):0.005993685):0.00616508):0.013854421,(14:0.0295660489,(13:0.0325262652,12:0.0136472605):0.002344427):0.001293529):0.0850975494):0.002377691,15:0.013400214):0.009889864,16:0.02288384):0.0001742837):0.00276825,18:0.009925392);
tree gen.8 = [&U] ((((14:0.03119365,((18:0.0148652277,19:0.1024053769):0.001067127,16:0.01972624):0.02193959):0.0175629,17:0.0168373225):0.0073799846,15:0.007999229):0.0149435,((12:0.011077215,(6:0.04398949,13:0.003904494):0.035803603):0.001299524,((10:0.011924239,((8:0.0138043882,(7:0.0044100117,9:0.001698293):0.007988584):0.01394563,(5:0.02254603,(4:0.01107265,(3:0.04168559,(2:0.01739475,1:0.04752725):0.005316602):0.04742538):1.804217e-06):0.01166788):0.001729917):0.003963805,11:0.01502372):0.01686784475):0.00026613605);
tree gen.9 = [&U] (((17:0.0230391864,(16:0.02898779,(18:0.0074286716,19:0.08655161866):0.004674025):0.031246444):0.025184937,(15:0.006828782,(12:0.006791531,(6:0.04086904,13:0.002755089):0.032249489):0.003686542):0.002715799):0.001124714,(((10:0.015392077,((8:0.017507831,(7:0.0054063171,9:0.001845376):0.001812705):0.01743505,((((1:0.04972028,2:0.02544288):0.005662064,3:0.03841547):0.04460302,4:0.01517077):0.0002783213,5:0.0111179):0.003457242):0.001801165):0.00307552,11:0.01798387):0.01362047,14:0.03419708697):0.0010617932);
tree gen.10 = [&U] ((15:0.007769021,12:0.0120056644):0.00083690482,((19:0.1300494855,(((((9:0.001745288,7:0.0032489903):0.007594413,8:0.00664517393):0.01391672,((4:0.01336152,(1:0.04643481,(3:0.03064424,2:0.02484123):0.002240047):0.04533722):0.0004984569,(6:0.03993372,5:0.008436593):0.00917127):0.0067756):0.001517091,10:0.01211203):0.006349349,11:0.01207753):0.012493664):0.0007369547,(((16:0.03427566,(17:0.0091054034,18:0.0100908304):0.001635175):4.000051e-05,14:0.033750435):0.012560564,13:0.005081825):0.015715439):0.00115454);
tree gen.11 = [&U] (18:0.0138340671,(((19:0.0950475971,((11:0.01032783,(10:0.012468293,((((3:0.02310861,(1:0.04039371,2:0.02838314):0.00387665):0.03323852,4:0.01169405):0.0003381739,(6:0.04013394,5:0.00450662):0.01094003):0.005434674,((7:0.008518958,9:0.001437121):0.004454019,8:0.0097791438):0.01436655):0.003951577):0.001933049):0.01250199,(((12:0.00938139331,15:0.007310855):0.0019333526,14:0.0209043325):0.0009714572,13:0.016202635):0.0038781449):0.07404352636):0.008793854,16:0.01804196):5.197048e-05,17:0.0192610218):0.001318329);
tree gen.12 = [&U] (((19:0.093725672,((13:0.01734381,(11:0.01585799,(10:0.013848763,(((4:0.01566306,((2:0.0318262,1:0.04450816):0.009163872,3:0.02897545):0.04264244):0.002392197,(6:0.03808184,5:0.008059354):0.004754834):0.003686587,((7:0.005411393,9:0.002700326):0.005066759,8:0.010441948):0.01112881):0.002543313):0.003159089):0.007061689):0.0006920931,((12:0.01274938411,15:0.006784043):0.004684841,14:0.0172165747):0.0005140008):0.06520027562):0.0081362919,18:0.007598886):3.966707e-06,(16:0.01986074,17:0.0128521736):0.0024984506);
tree gen.13 = [&U] ((15:0.008455472,((16:0.03036815,(19:0.104512839,18:0.0045788473):0.000129491):0.008866075,17:0.007985173):0.01375038):0.020088501,((14:0.0316912781,((10:0.013643695,((8:0.010176334,(9:0.001743224,7:0.0040527427):0.008502681):0.01172808,((((1:0.04812,2:0.01447538):0.002680748,3:0.03282722):0.03039164,4:0.01213621):0.0002788061,5:0.01558723):0.009104123):0.002962767):0.002755039,11:0.01079209):0.008474532):0.0014157265,((6:0.03828538,13:0.004796217):0.0285014129,12:0.00949991):0.002208907):0.001771686);
tree gen.14 = [&U] (12:0.010373843,((((((7:0.00314257513,9:0.0020811197):0.003039474,8:0.01602704116):0.01516987,((((2:0.01852831,1:0.0444158):0.003906444,3:0.03220338):0.0315864,(6:0.03249492,5:0.005160003):0.01141558):0.007817381,4:0.01396459):0.003940212):0.004832382,10:0.011189922):0.004898958,11:0.01028249):0.009843344,(19:0.0856350532,(13:0.009008691,(((18:0.013839443,16:0.03077845):0.0032625923,(14:0.020535786,17:0.009029266):0.0005129189):0.006451661,15:0.006752374):0.006862608):0.008545655):6.847528e-05):0.0038653208);
tree gen.15 = [&U] (18:0.0128753785,(17:0.0133956086,(((19:0.0859542637,(12:0.0112939847,((13:0.01926166,(11:0.02745355,(10:0.013982328,((((3:0.04334576,(1:0.04300645,2:0.02575851):0.01209399):0.0343408,(6:0.03483476,5:0.001749356):0.01382844):0.001405968,4:0.01115809):0.004283404,((7:0.00402718642,9:0.002516246):0.006579778,8:0.012924384):0.0116282):0.002846065):0.004599648):0.01452566):0.005426752,14:0.02790747044):0.00120603):0.0738639807):0.001727988,15:0.011695794):0.004705032,16:0.02709432):0.002984987):0.0002782259);
tree gen.16 = [&U] ((((17:0.010516932,((6:0.04723663,13:0.00338599):0.0229588918,14:0.033518813):0.001385674):0.001943809,(12:0.008907373,15:0.006375685):0.0019953242):0.0008256653,(18:0.0142762629,(19:0.110288546,16:0.0269937):0.003367036):0.0304397208):0.001063815,((10:0.010303086,((8:0.010785455,(7:0.00562359575,9:0.00193801):0.004001673):0.01881773,((4:0.01182461,5:0.01849004):0.001242392,((1:0.04763738,2:0.01808396):0.002579232,3:0.03812338):0.05267755):0.004010811):0.004986126):0.003693985,11:0.02252363):0.009160418);
tree gen.17 = [&U] ((((((6:0.0451858,13:0.004044769):0.0188754689,12:0.006266009):0.001062232,15:0.011806531):7.861067e-05,17:0.0113310528):0.000503617,(18:0.00967933439,(19:0.1024222273,16:0.02661871):0.000879022):0.047160598):0.0006957101,(14:0.0280550502,((10:0.022221117,((8:0.010894402,(7:0.0051010222,9:0.002247474):0.003348292):0.01443152,(4:0.01101656,((3:0.03432022,(1:0.04369495,2:0.01699124):0.003287344):0.03632127,5:0.0114845):0.0005275602):0.004971236):0.004595509):0.004500458,11:0.01191206):0.0138570572):0.002728262);
tree gen.18 = [&U] ((((10:0.019583416,((8:0.009284574,(9:0.002028332,7:0.00409659102):0.0023920584):0.01394137,(((3:0.04165057,(2:0.02127055,1:0.0420053):0.003514961):0.03652673,5:0.01148599):0.001520601,4:0.01917045):0.004265651):0.002518849):0.003385785,11:0.01334993):0.01017497,14:0.030145992):0.0006101866,((15:0.013833995,(((16:0.03108961,19:0.096638621):0.0002306316,18:0.00813980715):0.0306752358,17:0.01160217715):0.007726061):0.01723286,(12:0.007726912,(6:0.04193062,13:0.005476558):0.0259862142):0.003696866):0.001605957);
tree gen.19 = [&U] (18:0.01165984,((17:0.012688254,(16:0.02603122,(15:0.010322533,(19:0.0816748961,(12:0.0134698992,(13:0.01572849,(11:0.01196643,(10:0.012305027,((4:0.01184474,((6:0.03132144,5:0.004113137):0.0149423,((2:0.01751098,1:0.06160795):0.003382072,3:0.03660691):0.04576278):0.001178762):0.004871252,((9:0.000905731,7:0.00414159266):0.0033891542,8:0.027891647):0.01229811):0.00724123):0.00278907):0.009928669):0.0027163629):0.0729759996):0.007269119):0.00311416):0.001923679):0.0001752366,14:0.027623787):0.001694487);
tree gen.20 = [&U] (18:0.014688735,((17:0.0131282619,(16:0.02100177,(19:0.0916781228,((13:0.01867683,(11:0.02199562,(10:0.010306811,(((6:0.04702939,5:0.0038271):0.01085746,((3:0.02662621,(2:0.02612073,1:0.04370394):0.004655868):0.0381461,4:0.01026657):0.001937632):0.002051727,((9:0.001170482,7:0.00505644133):0.0020349422,8:0.015662081):0.01638957):0.004763758):0.008230273):0.005736074):0.001776306,(15:0.0047862916,12:0.01056604599):0.009033483287):0.0666274398):0.008895686):0.002844097):0.0003600221,14:0.0235093404):0.002464243);
tree gen.21 = [&U] (((17:0.0072140484,(19:0.0816620527,((12:0.009068941,15:0.010396321):0.0075980541,(13:0.01880694,(11:0.01558669,(10:0.014631798,(((4:0.009744286,(3:0.03457762,(2:0.02545135,1:0.04926994):0.004847732):0.03849776):0.0009928643,(6:0.03716037,5:0.004245668):0.009805213):0.00261289,((7:0.00509156605,9:0.001946428):0.005432567,8:0.0057759695):0.01434299):0.002171281):0.001406346):0.008846966):0.001965893):0.071513287):0.008456388):0.001839477,(16:0.02545669,14:0.0289052104):0.000146404):0.0002272451,18:0.0112857609);
tree gen.22 = [&U] ((((10:0.012798636,((8:0.0133934539,(7:0.0043614975,9:0.001485576):0.0118041485):0.01443593,((5:0.01002758,(3:0.03490164,(2:0.02113575,1:0.0417619):0.001867027):0.04675669):0.0002023679,4:0.01171853):0.003084996):0.00369261):0.002860901,11:0.02364393):0.0062092713,14:0.0267234657):0.0006178966,((17:0.009466274,(((19:0.1108951496,16:0.03228521):0.0005165468,18:0.00888210393):0.032408535,15:0.0083647551):0.014496858):0.007637551,(12:0.007125342,(6:0.03782874,13:0.003804114):0.0320832492):0.0018017081):0.003593094);
tree gen.23 = [&U] ((((13:0.006445485,(15:0.0108073688,(18:0.0100160687,16:0.02614198):0.013399987):0.008215957):0.016807982,((17:0.010799078,12:0.013020373):0.0004732652,14:0.022195123):8.838707e-05):0.0003595493,19:0.1221952867):0.0009352948,(((((7:0.0049856113,9:0.006585868):0.005733883,8:0.012139984):0.01283608,(((6:0.02924922,5:0.008504657):0.00996818,(3:0.04748672,(1:0.06290747,2:0.02709421):0.003403182):0.030211105):0.0018224,4:0.01893199):0.003559384):0.004991998,10:0.0106457933):0.008223685,11:0.01942521):0.0130344964);
tree gen.24 = [&U] ((12:0.0077261176,(((((((7:0.0073061235,9:0.00446392):0.00553468,8:0.017433234):0.01378143,(4:0.01523025,(((2:0.01567987,1:0.04231304):0.001261113,3:0.03966328):0.04353353,(6:0.03139359,5:0.00626999):0.005824564):0.0004285618):0.004591728):0.003364705,10:0.021456649):0.005942858,11:0.01940452):0.012955217,19:0.1194848709):0.0037719,((13:0.009838279,(15:0.008121274,(16:0.02728288,18:0.0099466981):0.0140408743):0.006371188):0.01358185,17:0.0090100377):0.001136048):3.108185e-05):0.0004352007,14:0.026207396);
tree gen.25 = [&U] (12:0.0169179337,(((((15:0.009900885,((16:0.026413773,17:0.009532307):0.000330609,18:0.008868272847):0.008377865):0.008048471,13:0.008710951):0.01653628,19:0.1157552695):0.0001095681,(((((9:0.004187246,7:0.0084744964):0.005353033,8:0.0085164064):0.01296673,((6:0.03869259,5:0.002615413):0.01378358,(4:0.0172778,((2:0.01414722,1:0.04658391):0.006482208,3:0.0376824):0.04086059):0.005036543):0.003611836):0.004939299,10:0.012482652):0.006060566,11:0.02762065):0.01153962):0.006787634,14:0.0235644397):0.001804851);
tree gen.26 = [&U] (((17:0.004817392,(18:0.00696113903,(19:0.0993194139,16:0.02481847):0.00608002324):0.0422369599):0.01211837,(14:0.026962797,((10:0.013037535,((8:0.006419426,(7:0.0064675523,9:0.0013721317):0.002224531):0.01486094,((5:0.01217107,((1:0.0446516,2:0.02616803):0.006194543,3:0.03490114):0.04240988):0.001689644,4:0.008362379):0.004218442):0.002767564):0.003555878,11:0.01686458):0.011365755):0.001241977):0.0002147707,((12:0.01135876,(6:0.04468813,13:0.002589271):0.0323429522):0.0015701543,15:0.009848292):0.00147506);
tree gen.27 = [&U] (((10:0.014291749,((8:0.0089738006,(9:0.004275045,7:0.0044233222):0.004274383):0.01649606,(((2:0.02287448,1:0.05407837):0.001527265,3:0.04379081):0.0460966,(5:0.01082643,4:0.01372456):0.001756765):0.003514089):0.002393913):0.006873062,11:0.01592272):0.014690218,((((6:0.04137253,13:0.003203449):0.031526226,12:0.006723431):0.00227505107,15:0.0071936413):0.0001977573,(17:0.004784071,(14:0.0210193785,(16:0.01920152,(19:0.0901072321,18:0.009919339):2.695903e-05):0.032126513):0.027964372):0.010598392):0.0007971345);
tree gen.28 = [&U] (((17:0.0067608981,((18:0.0078971086,(16:0.027885006,19:0.08422181612):0.0001626083):0.015924945,14:0.023027341):0.030073085):0.030292509,((10:0.019418172,((8:0.012172844,(9:0.002198947,7:0.0068873003):0.003192127):0.01473945,((((2:0.02164405,1:0.0346247):0.002819495,3:0.03802003):0.04051645,4:0.009878756):0.002023242,5:0.01305677):0.005921988):0.002600345):0.008112654,11:0.01280334):0.00994043):0.0004364985,(((6:0.03672838,13:0.003621719):0.0293471311,12:0.0064115958):0.001590834,15:0.008110244):0.001497539);
tree gen.29 = [&U] (((10:0.009752576,((8:0.015241318,(9:0.002636381,7:0.0048620944):0.002305312):0.01243505,(5:0.01851167,(((2:0.01981878,1:0.03788817):0.004770062,3:0.03077418):0.03566412,4:0.009483364):0.0008079366):0.002497439):0.002009799):0.004396309,11:0.01605606):0.013891111,(((12:0.01015703,15:0.006516062):0.002803596,(6:0.03895381,13:0.007850044):0.029554337):0.0003873579,(((18:0.0096032707,(16:0.02368108,19:0.100122854):0.002326458):0.015602938,14:0.018658607):0.02928190523,17:0.005866785):0.0138414737):0.00051756174);
tree gen.30 = [&U] ((18:0.0088267271,17:0.0103423241):0.0001313734,(((((12:0.0115935264,(13:0.01836789,(11:0.01595217,(10:0.014454444,((((6:0.04028676,5:0.008022532):0.007425112,4:0.01491008):0.002075842,((2:0.01500293,1:0.04896365):0.003424835,3:0.04289106):0.04371818):0.001944882,((7:0.003192989096,9:0.001357919):0.00566585,8:0.011254902):0.01476572):0.003805994):0.005476926):0.006878899):0.005039926):0.001133412,14:0.0365397231):0.07077173045,19:0.0933290036):0.003955241,15:0.01253405):0.005259095,16:0.0241515805):0.003627883);
tree gen.31 = [&U] (18:0.0097087938,(17:0.0091464529,((15:0.0084904826,(((14:0.0255738058,((11:0.01909084,(10:0.01709168755,((4:0.009279461,(((2:0.01671772,1:0.04552145):0.007452713,3:0.03021898):0.02778743,(6:0.03704606,5:0.009012271):0.005182705):6.532185e-05):0.003212935,((9:0.002446763,7:0.0068912904):0.0026695886,8:0.013372043):0.008981816):0.006010096):0.004579012):0.00563527,13:0.01880305):0.001829071):0.0002323007,12:0.0141235603):0.0674401031,19:0.0944108018):0.00876413):0.005189004,16:0.02139299):0.003053883):0.002219599);
tree gen.32 = [&U] (((17:0.00459233,(((19:0.082366317,16:0.03412606):0.002740177,18:0.0094044816):0.01834709,14:0.0196004145):0.015801511):0.017039715,((12:0.006354905,15:0.008300567):0.001951914,(6:0.05567369,13:0.004907212):0.026781048):0.0022913464):0.0008211299,((10:0.01905102,((8:0.0047055487,(7:0.0078974956,9:0.001333838):0.002685713):0.01432062,((5:0.01407178,(3:0.03155169,(1:0.04287124,2:0.02253641):0.007315616):0.03758769):1.057698e-05,4:0.01224754):0.003185109):0.004727766):0.00141331,11:0.01756865):0.014553961);
tree gen.33 = [&U] (((15:0.0062713301,12:0.01547409899):0.0003776436,((18:0.0144414315,((14:0.02425135,16:0.0227666):0.00327937,17:0.01110936499):0.0013733866):0.014173959,13:0.01540263):0.0136645462):3.409626e-05,((((((7:0.006096931,9:0.005639342):0.0031008997,8:0.0145633075):0.01357154,(((3:0.02354905,(2:0.02509915,1:0.04026632):0.009997746):0.03973092,4:0.01308747):0.0009958718,(6:0.03113465,5:0.007247561):0.005580137):0.001824608):0.002062606,10:0.020880872):0.004297811,11:0.01608832):0.01002829,19:0.1064532628):0.004517341);
tree gen.34 = [&U] ((((((19:0.0605657683,18:0.0131441294):0.004111999,16:0.02171122):0.01145661,14:0.0189787927):0.0142307071,17:0.001111851):0.020759554,((12:0.01118533,(6:0.04362136,13:0.004579049):0.03725800127):0.001120598,15:0.0081637):0.0003462978):0.000476524,((10:0.009570224,((8:0.0115644757,(9:0.004787648,7:0.0043653742):0.002730384):0.0121746,(((3:0.0448405,(2:0.02503213,1:0.04843051):0.0009165433):0.0310438,4:0.01102871):0.00282929,5:0.009917692):0.006561813):0.001318759):0.003925153,11:0.0154335):0.014215353);
tree gen.35 = [&U] (((15:0.0051047202,((6:0.04284064,13:0.008891136):0.0227588997,12:0.00389422):0.0008987731):0.001049055,((14:0.023498806,(18:0.01142977022,(16:0.01861538,19:0.072680005):0.0004259199):0.01896517):0.018182748,17:0.006625771):0.017509416):0.003117143,((10:0.014738626,((8:0.0178862689,(9:0.002560869,7:0.0037676342):0.005263522):0.01487032,((3:0.02973081,(2:0.01534796,1:0.0446303):0.00546114):0.036409815,(4:0.01026511,5:0.01037998):0.0009216957):0.002874286):0.003110552):0.0027728,11:0.018978):0.010370144);
tree gen.36 = [&U] ((16:0.02003673,(((19:0.0795813991,((12:0.01396957662,(13:0.02541674,(11:0.01632296,(10:0.010921619,(((4:0.01630097,(6:0.02836979,5:0.005480177):0.008630317):0.0003480192,(3:0.0306561,(2:0.0202158,1:0.05143957):0.00533065):0.03011877):0.004742068,((9:0.001644193,7:0.0047619333):0.0060645109,8:0.012900953):0.01259771):0.003571376):0.002775982):0.006720261):0.002364034):0.002186436,14:0.015767378):0.0689949344):0.002629204,15:0.0059161376):0.002615282,17:0.0109235092):0.000448052):0.0007199218,18:0.00857981165);
tree gen.37 = [&U] (((((14:0.02072066991,(17:0.0122837348,(12:0.007483496,15:0.010855375):0.0040518108):0.0009820728):0.0002511997,(13:0.01937086,(11:0.01659271,(10:0.0109916866,(((6:0.03260823,5:0.001785369):0.008910646,(4:0.01093338,(3:0.03554882,(2:0.0195727,1:0.05212359):0.006501776):0.03710396):0.0003711424):0.007828391,((7:0.0131964161,9:0.002405486):0.008061318,8:0.011410048):0.01486111):0.003428421):0.004573513):0.01267194):0.008166439):0.05376189392,19:0.0960579459):0.008130165,16:0.02761903):0.0032670887,18:0.01174252849);
tree gen.38 = [&U] (18:0.01558253248,(16:0.02367395,(19:0.0968603405,((13:0.01819902,(11:0.02007924,(10:0.014327964,((((6:0.0382824,5:0.0007000479):0.01058986,4:0.01249723):0.0008895104,(2:0.02787122,(3:0.04604512,1:0.04866039):0.0009160567):0.05446374):0.001706853,((9:0.00278161,7:0.00217845274):0.0031652662,8:0.0153016):0.012851):0.003616295):0.003821627):0.0115639):0.002624847,(14:0.0249299537,((15:0.00661619212,12:0.007816393):0.0035204512,17:0.00782057179):0.0005492498):0.0002178345):0.0776930951):0.009829796):0.0038867467);
tree gen.39 = [&U] (((19:0.0847116985,(14:0.01681463,((13:0.01754689,(11:0.01702703,(10:0.010705486,((((6:0.03646141,5:0.003118683):0.009004544,4:0.01132276):7.845455e-05,((1:0.04981487,2:0.03007292):0.0022917,3:0.03649492):0.03576023):0.007115633,((7:0.0037801,9:0.001852317):0.004015281,8:0.0113734627):0.01782258):0.003268075):0.00362534):0.007852632):0.002159315,((12:0.007036697751,15:0.012105831):0.0026298203,17:0.00652456107):0.000463102):0.0002293363):0.080280746):0.0093855692,16:0.0205215688):0.0007179863,18:0.0142956929);
tree gen.40 = [&U] (((15:0.011546477,12:0.0079726449):0.001512246,(((18:0.0067184176,16:0.02585311):0.00427471,17:0.01392568071):0.01179371859,13:0.009853931):0.012511822):0.0013737057,((((((9:0.003679084,7:0.008232685):0.004067756,8:0.018512135):0.01197268,(((6:0.04887464,5:0.010568):0.007891514,(3:0.03010818,(1:0.05110794,2:0.01474882):0.002402908):0.03290764):0.002097657,4:0.01396632):0.00316889):0.005167785,10:0.0118833774):0.004509455,11:0.01805223):0.0077730231,(14:0.0215449513,19:0.08976057489):0.0001116622):0.00235823);
tree gen.41 = [&U] (((((6:0.04650426,13:0.004226801):0.0341048505,12:0.01005588):0.00115379958,15:0.005845473):0.001912106,(((19:0.1292320701,18:0.0203021145):0.007787207,16:0.025411551):0.021089498,17:0.007529172):0.022576127):0.002295081,(14:0.0328019385,((10:0.0187426561,((8:0.0140237199,(9:0.0019312467,7:0.0042423168):0.004336668):0.0174664,(5:0.0182919,(4:0.009389792,(3:0.03536508,(2:0.01847228,1:0.04363673):0.004698352):0.03210473):0.001146082):0.008433874):0.005260582):0.006360536,11:0.01531526):0.007069794):0.002200048);
tree gen.42 = [&U] (((15:0.006374209,14:0.02576672):0.002487309,((10:0.017610538,((8:0.011031387,(7:0.00382250713,9:0.001959101):0.004000051):0.01642854,((5:0.01865204,(3:0.02857123,(2:0.01780387,1:0.04577965):0.00592498):0.02946066):0.002888369,4:0.01459395):0.001497846):0.004716145):0.003742297,11:0.01750406):0.015004645):0.0009932591,((17:0.01026349,(16:0.01461012,(19:0.096800495,18:0.01043029744):0.018093353):0.012933117):0.017526529,((6:0.04246049,13:0.002302234):0.03325720118,12:0.008115347):0.0010701343):0.0002596222);
tree gen.43 = [&U] (18:0.0081979808,(14:0.023545487,(16:0.02581626,(19:0.0829113753,((15:0.013944979,(17:0.0094490277,12:0.010084009):0.0004818752):0.000824649,(13:0.01792979,(11:0.01570788,(10:0.010194555,((((6:0.03092644,5:0.006764668):0.01037893,((1:0.04283844,2:0.01794133):0.006092006,3:0.02947179):0.04815801):0.002304194,4:0.009133521):0.004136314,((7:0.0034990928,9:0.002550702):0.0020090878,8:0.01059544359):0.01297931):0.001291635):0.003967419):0.01205259):0.001106219):0.078715827):0.009156508):0.00035355146):0.0006699887);
tree gen.44 = [&U] ((((17:0.0111598601,(16:0.02093498,18:0.0191168817):0.0037058848):0.013960519,13:0.006959207):0.009087224,((15:0.00503918,12:0.0101965794):0.0004639671,14:0.02589624238):0.005024022):0.001123997,(19:0.0952696653,(((((9:0.001903826,7:0.002730744):0.010125933,8:0.018935827):0.01521854,(((6:0.04703501,5:0.01042759):0.00758619,(3:0.04139828,(2:0.02428094,1:0.06778896):0.007776244):0.04304493):0.0001818469,4:0.01205863):0.007318434):0.004633109,10:0.0101188979):0.005622791,11:0.02026265):0.01026196):6.388437e-05);
tree gen.45 = [&U] ((((((16:0.022943,18:0.0102327952):0.0041252631,17:0.008142301):0.007151009,15:0.009206646):0.014858086,13:0.009591):0.013350486,12:0.0131824265):0.001691806,((14:0.0346107241,19:0.1035426579):5.555496e-05,(((((9:0.001513432,7:0.0035970368):0.0035293702,8:0.014168376):0.0124634,(((3:0.03742995,(1:0.05008111,2:0.02831414):0.008342542):0.03314751,4:0.008363565):1.171907e-05,(6:0.03548337,5:0.006365538):0.01081645):0.005248522):0.004570955,10:0.0164010962):0.002205977,11:0.01378087):0.009040052):0.001488117);
tree gen.46 = [&U] (12:0.011102387,((14:0.0314589712,((((((7:0.0024854886,9:0.003512978):0.004086073,8:0.0093766347):0.02077402,(((6:0.0340178,5:0.006057089):0.004926851,4:0.01326544):0.0007852645,(3:0.0478392,(1:0.05171098,2:0.0284683):0.007570447):0.03796104):0.004682294):0.001908862,10:0.015431794):0.002898237,11:0.01231709):0.005486733,19:0.1192370236):0.001615034):0.0007476192,(((17:0.00362748,(16:0.02621196,18:0.0108593681):0.0006654938):0.005623164,15:0.013614599):0.01217758,13:0.005724928):0.0155221803):0.0005298951);
tree gen.47 = [&U] ((((15:0.0060657813,(18:0.0146619995,(16:0.02605442,19:0.1087420301):0.002254474):0.037512987):0.01796949,(17:0.0083129228,(12:0.007845956,(6:0.05363548,13:0.005055699):0.0398532521):0.00114583104):0.0002430141):0.001213239,14:0.027324767):0.0024054602,((10:0.014940871,((8:0.0111773089,(9:0.000550698,7:0.0031541432):0.003960693):0.017032,(5:0.01520894,(4:0.01090113,(3:0.0235378,(1:0.04285106,2:0.0135492):0.009436434):0.04055366):0.002280214):0.00473399):0.006345305):0.003525863,11:0.01953072):0.0111398369);
tree gen.48 = [&U] ((((((6:0.04900826,13:0.007342028):0.0297460651,12:0.009926953):0.001862251,17:0.011440572):0.0008169787,(((16:0.02278298,19:0.1051556583):0.0008417216,18:0.014033959):0.040898735,15:0.007695493):0.0118072):0.00132252,14:0.0224500471):0.0004159896,((10:0.015672545,((8:0.01086980448,(9:0.002504609,7:0.0071869077):0.004403077):0.01733762,((5:0.01234307,4:0.01762934):0.002014333,(3:0.02260508,(2:0.01925105,1:0.04733493):0.002961168):0.03638053):0.005942363):0.006862794):0.003139821,11:0.01710355):0.008536424);
tree gen.49 = [&U] (((12:0.007440368,(6:0.03803278,13:0.003042306):0.0262363271):0.00809119,((17:0.013365503,((19:0.08300957172,16:0.0197761):0.002674074,18:0.01169944142):0.01769006):0.00546213598,15:0.005665837):0.0272088):0.001428533,(((10:0.010260464,((8:0.0088740261,(9:0.003509422,7:0.0052009031):0.007281834):0.01146927,(4:0.008465224,(5:0.01149658,(3:0.04087197,(2:0.01484926,1:0.04718409):0.007343858):0.04249365):0.0001927057):0.002432921):0.003837896):0.003537067,11:0.01167095):0.00992178,14:0.027677672):0.0003902972);
tree gen.50 = [&U] (((((10:0.01532027,((8:0.0080989324,(7:0.0053428422,9:0.003957628):0.003947055):0.01384821,(((2:0.01701639,1:0.04841793):0.004135009,3:0.04491787):0.03007737,(4:0.01420346,5:0.01632051):0.001212462):0.002400249):0.002880815):0.002944608,11:0.01426648):0.015133374,14:0.0261375346):0.0013041358,((6:0.02860795,13:0.003065752):0.025293306,12:0.00815604166):0.002034331):0.002426568,((16:0.02406256,(18:0.017392244,(15:0.013964951,19:0.09016796281):0.01625242):0.0001781848):0.0072893,17:0.0184890689):0.038121697);
tree gen.51 = [&U] (((((6:0.03275964,13:0.006560772):0.033373258,(12:0.00623427,15:0.011213196):0.001812005):0.0004806093,((19:0.1032820968,16:0.01933406):0.0022526117,18:0.01982037792):0.041597032):0.0008539151,(17:0.0096676099,14:0.03256484088):0.001959726):0.000244221,((10:0.011423042,((8:0.0107617825,(7:0.0048194663,9:0.003728243):0.0059207682):0.01193673,(4:0.01494057,(((3:0.03845193,1:0.06255609):0.001012715,2:0.02702598):0.04630726,5:0.01434833):0.0001809473):0.007138187):0.001589392):0.006318205,11:0.01405021):0.0112596);
tree gen.52 = [&U] (18:0.0194257373,(17:0.005012351,((15:0.0063466207,(19:0.1002360657,((14:0.0171886368,(13:0.01752312,((((4:0.01564041,(((1:0.0425,2:0.02171564):0.003302293,3:0.03063787):0.05464512,(6:0.0515807,5:0.006355058):0.007452882):0.0009893056):0.00211541,((9:0.003436188,7:0.0080216564):0.002354354,8:0.0159044521):0.01395267):0.006559131,10:0.01731399952):0.005491645,11:0.02409012):0.01143604):0.003064468):0.0026011588,12:0.0109000294):0.0836109597):0.010913097):0.003179085,16:0.03507149):0.002549759):0.00125861);
tree gen.53 = [&U] ((14:0.0269105325,((((8:0.0074643011,(9:0.001923195,7:0.0016657753):0.006634867):0.01048825,(((2:0.0242926,1:0.0394179):0.002970789,3:0.03457783):0.03915384,(5:0.01643425,4:0.01516167):0.001630052):0.008801582):0.003492555,10:0.0157124527):0.002747867,11:0.01341656):0.0126535):0.000493625,(((15:0.0058084644,(18:0.0144788129,(16:0.02190124,19:0.093905705):0.002868054):0.032189566):0.002277369,((6:0.03768488,13:0.006976692):0.03432434827,12:0.0137936):0.0018167698):0.0005679938,17:0.01058168077):0.0010389721);
tree gen.54 = [&U] ((((((8:0.006397415,(7:0.0065516668,9:0.001750407):0.008050293):0.01065398,(((2:0.01924176,1:0.04980802):0.01007424,3:0.03862867):0.03744828,(5:0.009141117,4:0.01410495):0.001304641):0.002615821):0.005998666,10:0.011625384):0.003985936,11:0.009311668):0.01197451,14:0.0350872401):0.0002423647,((((19:0.1155694573,16:0.02980945):0.006768067,18:0.0122288859):0.01828492,17:0.0092876271):0.0214785751,(15:0.007709298,(12:0.0071285214,(6:0.05240457,13:0.002243797):0.0345991222):0.002427988):0.0007140414):0.0003457833);
tree gen.55 = [&U] (18:0.0072811154,((((17:0.008731746,((13:0.02180021,((((((2:0.01578577,1:0.04015101):0.008525279,3:0.04432955):0.03640091,((6:0.04078502,5:0.00695813):0.01072207,4:0.01196044):0.0001838615):0.005644263,((9:0.002257551,7:0.0041129741):0.004046292,8:0.00960849704):0.01193872):0.002374935,10:0.00963324):0.003883319,11:0.01871357):0.01409984):0.0004665564,14:0.0229904347):0.0011120333):0.001031185,(12:0.0130512586,15:0.0049471302):0.001053554):0.065694702,19:0.0781844942):0.010496834,16:0.02970496):0.0023387129);
tree gen.56 = [&U] (18:0.00852286733,(16:0.02331706,(19:0.0949269167,(((12:0.0161008809,15:0.006952811):0.002391029,17:0.017419658):0.001132806,(14:0.0231367739,(((((((6:0.04235641,5:0.003102712):0.01185937,4:0.01668933):3.399228e-05,((2:0.02455496,1:0.04676527):0.003664761,3:0.03435575):0.04599342):0.003917151,((9:0.003290602,7:0.0019388349):0.0044944654,8:0.0202493358):0.01674235):0.006022459,10:0.012085476):0.003608723,11:0.01835951):0.007167483,13:0.02081579):0.001092415):0.0007038008):0.0649299577):0.010779073):0.002316697);
tree gen.57 = [&U] ((19:0.09114272393,(((((((((6:0.04223761,5:0.004771513):0.007190194,((2:0.01735863,1:0.05246764):0.006782441,3:0.03616575):0.04380807):0.0002283756,4:0.008356982):0.004670435,((7:0.00815300594,9:0.0005440627):0.005525272,8:0.0048962252):0.01662909):0.002934358,10:0.011656665):0.005669851,11:0.01527056):0.005821872,13:0.01311819):0.001663015,14:0.0186400599):0.0008110915,(17:0.010709506,(12:0.00757162,15:0.0047340061):0.0002635387):0.0010365673):0.0783190606):0.014441202,(18:0.0097202644,16:0.02185537):9.638065e-05);
tree gen.58 = [&U] (18:0.0079748564,(((((17:0.012496405,(15:0.0094719821,12:0.01716669765):0.003032124):0.0013260005,14:0.0198453862):0.0002232908,(((((((6:0.03909282,5:0.00765619):0.006384917,4:0.01468349):0.0001129309,(3:0.03912644,(2:0.01672217,1:0.0432158):0.006230267):0.04323361):0.0006257859,((7:0.003780748,9:0.0007316395):0.0018172715,8:0.015857238):0.01470036):0.002270499,10:0.015256182):0.003661225,11:0.01465964):0.01156268,13:0.01628305):0.001735517):0.06461019907,19:0.0928569868):0.01956874,16:0.0171768):0.00070363208);
tree gen.59 = [&U] ((((16:0.0310097789,(19:0.0560211328,18:0.00759354605):0.00259994):0.0312501845,15:0.012010398):0.01678807,(17:0.0099938542,(12:0.004849809,(6:0.03991188,13:0.002155564):0.0328831778):0.0024973094):0.0004054652):0.004575591,(((10:0.011730506,((8:0.023064217,(9:0.00131813,7:0.0027659673):0.0039663971):0.01433639,((5:0.0102198,4:0.0105615):0.0005446601,(3:0.03229981,(2:0.02553539,1:0.04437773):0.00650734):0.03877728):0.004410837):0.002332014):0.004659996,11:0.01847358):0.00986279,14:0.031754428):0.001937872);
tree gen.60 = [&U] (((((((9:0.001662169,7:0.002682624):0.003904803,8:0.013243911):0.012014,((6:0.02449743,5:0.006531117):0.008258603,(4:0.01645821,((1:0.04394795,2:0.01738554):0.003501378,3:0.03638561):0.03824325):0.001819686):0.001305375):0.002037348,10:0.016575981):0.003928018,11:0.01278921):0.008451807,19:0.1054772046):0.0006243766,(((16:0.02134143,(14:0.028101389,(18:0.0122525295,17:0.00794386755):0.0002423138):0.003374469):0.012310096,13:0.007029723):0.015959901,(15:0.004731356,12:0.007967155):0.0009767194):0.000603739);
tree gen.61 = [&U] (((((((9:0.005339492,7:0.00200064496):0.005030846,8:0.013639991):0.01529236,(((6:0.02823056,5:0.00116402):0.01513056,((2:0.02169006,1:0.04060666):0.008009605,3:0.03939922):0.02608104):0.001292517,4:0.0162934):0.001154225):0.004025426,10:0.015625779):0.002157174,11:0.01664322):0.0109532366,(19:0.08617108152,(((18:0.0120741819,(16:0.01919011,17:0.009653896):4.139115e-05):0.02163504,13:0.004380602):0.0198790052,14:0.025438551):0.0005906729):0.0001991487):0.001634282,(12:0.0103236625,15:0.004686885):0.0025301886);
tree gen.62 = [&U] (((19:0.007573491,(((12:0.0098431462,15:0.009640758):0.0049311774,13:0.0180874173):0.0030365895,(((((3:0.04464267,(2:0.01831896,1:0.04892458):0.003572819):0.03421723,((6:0.03261571,5:0.002735711):0.009259348,4:0.006773525):0.001119832):0.003434615,((7:0.008596912,9:0.003201017):0.007228574,8:0.012791433):0.01586382):0.003590074,10:0.0129286215):0.004634996,11:0.03051612):0.00954591):0.05827180597):0.0159634127,((16:0.03429393,14:0.014788759):0.0066003932,17:0.0104834072):0.002104633):0.0001861262,18:0.012540912);
tree gen.63 = [&U] (((17:0.0071885859,(15:0.007956339,(18:0.0070406615,((14:0.022909563,16:0.0108709):0.00594456,19:0.1054950752):0.000509794):0.028595676):0.01264818):0.0002454043,((6:0.04912336,13:0.003398387):0.0318201916,12:0.0080536731):0.001408499):0.0005307654,((10:0.010296977,((8:0.0103218477,(7:0.003521144,9:0.001554124):0.00570042):0.01508436,(((2:0.024468,1:0.04213325):0.008285515,3:0.03664799):0.03993481,(5:0.009772807,4:0.007665349):0.003378794):0.005591567):0.005895163):0.003318707,11:0.01779277):0.014765132);
tree gen.64 = [&U] ((((10:0.015937918,((8:0.016499579,(7:0.010179509,9:0.001770178):0.003705539):0.009956428,((((2:0.01749608,1:0.04418883):0.005691349,3:0.03569754):0.03610452,5:0.01942723):0.003408837,4:0.01033948):0.002885338):0.004706873):0.005852626,11:0.01599506):0.0153960182,((6:0.04784937,13:0.005729411):0.0292030982,12:0.012454096):0.0003376271):0.0004249941,((((19:0.09322320481,15:0.007940017):0.0173790712,18:0.0079365441):0.01187774,(14:0.018999163,16:0.02238395):0.003860682):0.03142369,17:0.017854161):0.001815088);
tree gen.65 = [&U] (((16:0.02126859,(((17:0.012395694,(12:0.010223129,15:0.010473316):0.001358737):0.0027839776,(13:0.01421035,((((4:0.008636008,(((2:0.01684849,1:0.04452819):0.005062068,3:0.03626455):0.03616877,(6:0.03216902,5:0.003178689):0.01491776):0.0005560223):0.004887877,((7:0.0062397965,9:0.004074247):0.003566971,8:0.0097849701):0.0163006):0.003776515,10:0.009433315):0.001684916,11:0.01643569):0.01415733):0.002399246):0.0730876047,19:0.0744489281):0.010095298):0.000929811,14:0.0188552979):0.0009526902,18:0.008487253);
tree gen.66 = [&U] (((((16:0.02261398,14:0.021256147):0.0127677968,((15:0.018140345,19:0.0963899814):0.013755893,18:0.01227975397):0.01056153):0.01910206,17:0.00890981565):0.0133195194,((6:0.02502528,13:0.002354479):0.0363465912,12:0.008655493):0.001378782):0.0003759524,((10:0.010230354,((8:0.0104214997,(9:0.009106928,7:0.0064111835):0.004519476):0.01395279,((((1:0.05446253,2:0.02183912):0.001686956,3:0.04640235):0.03269302,5:0.009143633):0.0005938095,4:0.01481392):0.00577371):0.003931678):0.001575738,11:0.0122458):0.013449905);
tree gen.67 = [&U] ((14:0.0214759953,(17:0.0095359118,((((12:0.0156936066,(13:0.01706235,(((((4:0.009668153,((2:0.0258926,1:0.0442044):0.008158155,3:0.03849077):0.03966343):0.0001113486,(6:0.0391201,5:0.004370397):0.007103601):0.004016591,((7:0.0025634946,9:0.002819287):0.006038845,8:0.025248478):0.01899724):0.002864251,10:0.01455344):0.002375107,11:0.01708044):0.006313262):0.003215834):0.07031431458,19:0.0869999027):0.009326835,15:0.0064660292):0.005387419,16:0.01881254):0.001228383):0.0007170848):0.0005455554,18:0.00829828225);
tree gen.68 = [&U] (((15:0.0084851439,(((12:0.0106862393,14:0.0323658803):0.0004975713,(13:0.01741552,((((((6:0.03689139,5:0.002165383):0.00996511,((2:0.028815,1:0.0528446):0.009696924,3:0.0392599):0.03745619):0.001360823,4:0.01509802):0.007866673,((9:0.001585157,7:0.00365955019):0.004239805,8:0.025588055):0.02143721):0.001640286,10:0.012670223):0.001877808,11:0.01639491):0.01277121):0.002838363):0.0622776338,19:0.098959376):0.003902015):0.008654802,16:0.02309939):0.0016259141,(17:0.0074915697,18:0.01408501126):0.0005379293);
tree gen.69 = [&U] (18:0.0138764431,((17:0.013919679,(((((((((6:0.03324366,5:0.005518844):0.009037204,((1:0.04808157,2:0.01750466):0.004195399,3:0.03258767):0.03930949):0.001679777,4:0.007647475):0.003126583,((9:0.002640639,7:0.0044658413):0.007357165,8:0.018324016):0.01418695):0.003586611,10:0.015609752):0.00289901,11:0.01735465):0.010289333,(13:0.022692391,12:0.0127723695):0.0001618703):0.0703711095,19:0.0960939834):0.008500821,15:0.014843173):0.007298096):0.0005323114,(14:0.021065302,16:0.02632199):0.00020312):0.002355078);
tree gen.70 = [&U] (((14:0.032210638,((16:0.02559635,(15:0.010735751,19:0.1152390062):0.01375405):0.007536174,18:0.0116841936):0.0008751419):0.025852265,17:0.01250729395):0.01823174,(((10:0.017231721,((8:0.023956554,(7:0.00337944814,9:0.003210217):0.0046836984):0.01373065,((((1:0.04909816,2:0.02832209):0.005215546,3:0.02756036):0.03716083,5:0.01887977):0.003849894,4:0.0172095):0.003235403):0.00742602):0.004263484,11:0.01655528):0.015212716,((6:0.03845572,13:0.004365402):0.03471489101,12:0.008206961):0.0048584472):0.003379906);
tree gen.71 = [&U] ((17:0.0155573964,(14:0.025619458,(18:0.011172235,(16:0.0290911,(15:0.0082342896,19:0.111011183):0.009738953):0.004825075):0.005018633):0.0004035303):0.04376812,((12:0.0132876135,(6:0.05069057,13:0.009205117):0.0280429286):0.001476363,((10:0.012974428,((8:0.0149330802,(7:0.00537898374,9:0.002618472):0.0025618402):0.01363,((5:0.009088583,((2:0.01300912,1:0.04043128):0.008388789,3:0.04262069):0.03659484):0.001661093,4:0.009044587):0.004874292):0.004293116):0.005486525,11:0.02064161):0.010570988):5.2983e-06);
tree gen.72 = [&U] ((((6:0.04365453,13:0.004619981):0.044600251,12:0.01048756):0.001290105,((15:0.0045830701,17:0.011510818):0.0005250846,(18:0.013762663,(16:0.02565925,19:0.0949034087):0.0038459941):0.02287845):0.014322677):0.004036443,(((10:0.015961695,((8:0.01072971,(7:0.0044633953,9:0.002790503):0.0025520479):0.01533803,(((3:0.02785958,(2:0.01565654,1:0.04798921):0.01171936):0.02827128,5:0.0198305):0.002097191,4:0.009841958):0.002564949):0.003841302):0.008298737,11:0.02322082):0.0095055961,14:0.0275305127):0.0002736104);
tree gen.73 = [&U] (18:0.010917901,(16:0.0271191532,(19:0.093946262,((13:0.01902472,(((((4:0.0125163,(6:0.05021721,5:0.008513989):0.00481694):4.679868e-07,(3:0.03061257,(2:0.02178384,1:0.04150085):0.006126115):0.03855401):0.00875822,((7:0.0049389666,9:0.003057977):0.004662471,8:0.0136495836):0.02022002):0.00309509,10:0.012902939):0.003103849,11:0.02029742):0.007864146):0.002991564,(((15:0.011632357,12:0.004246199):0.0036134965,17:0.0208502238):0.0004174796,14:0.021458104):0.0004756489):0.06616923959):0.009283756):0.000200671);
tree gen.74 = [&U] ((16:0.025666954,(19:0.086543023,(((15:0.006680176,12:0.0115893978):0.00284863566,17:0.0089940329):0.0009595195,(14:0.040747796,(13:0.01571783,((((4:0.007233626,((3:0.04706236,(2:0.01274145,1:0.06297272):0.002634204):0.04526921,(6:0.03851718,5:0.004012913):0.0126225):0.003708172):0.00418895,((9:0.002505442,7:0.0028986214):0.005465707,8:0.0108238531):0.02522199):0.001242426,10:0.015765955):0.003838467,11:0.02005813):0.00924225):0.0005353618):0.00240418):0.0897647317):0.0126465599):0.001547967,18:0.0157262861);
tree gen.75 = [&U] (((15:0.007891247,12:0.0104456369):0.0001371701,(13:0.01050455,((18:0.0197628447,16:0.02774011):0.0040627224,17:0.0081258159):0.012411209):0.0107464404):0.0038405178,(((((((9:0.00104331,7:0.0055045822):0.006054569,8:0.015225962):0.01884428,(4:0.01199861,((6:0.04532301,5:0.00687825):0.004503665,(3:0.03326663,(2:0.02843655,1:0.04601312):0.006063452):0.03396226):0.001080433):0.00192582):0.004720388,10:0.014788652):0.001790896,11:0.01321725):0.00948806,19:0.09495800095):0.001427462,14:0.023472504):0.0007616852);
tree gen.76 = [&U] ((18:0.0208566217,16:0.02070681):4.979281e-05,(19:0.0909864763,(14:0.023170658,((17:0.005625915,(15:0.01368388,12:0.0121766524):0.0003386465):0.0013478615,(13:0.01403038,((((((6:0.03789563,5:0.008342994):0.009433275,4:0.009944814):0.004037415,(3:0.03667889,(2:0.02312866,1:0.0607299):0.005443694):0.03935912):0.003446096,((7:0.0045280861,9:0.001282352):0.007883501,8:0.014037101):0.01242585):0.003847807,10:0.015721782):0.004988825,11:0.01477859):0.01512203):0.0004652871):9.738449e-05):0.0751629452):0.010487995);
tree gen.77 = [&U] (18:0.009785818,((16:0.0398793,(19:0.0897295048,(((((((6:0.03278326,5:0.004443513):0.006774697,4:0.01689562):0.0009726187,((2:0.01981586,1:0.0409298):0.008669662,3:0.03525897):0.03824548):0.007024409,((7:0.003006592,9:0.003085142):0.0042060468,8:0.019103778):0.01461715):0.001671174,10:0.011670999):0.00415645,11:0.01739581):0.008482394,((15:0.004204397,(17:0.009615818,13:0.02606795176):0.004028687):0.001216682,12:0.016242539):0.0030619264):0.08676000471):0.008396668):0.0044581237,14:0.0235627609):0.00339684);
tree gen.78 = [&U] (((19:0.0858786609,(14:0.0284329793,((13:0.01249436,((((((6:0.04062173,5:0.008528683):0.002948666,((2:0.0186011,1:0.03924219):0.002930689,3:0.02945393):0.04631524):0.0001924366,4:0.009426959):0.003287401,((7:0.0049782666,9:0.002179293):0.00565897,8:0.0090659736):0.01217327):0.004863533,10:0.00901):0.00190962,11:0.01716853):0.00950974):0.001808757,((12:0.0060463926,15:0.004250021):0.0027499978,17:0.0128876284):0.001149514):0.001046955):0.0753102944):0.010973162,16:0.0167558924):0.002468216,18:0.0050264427);
tree gen.79 = [&U] (((19:0.0897648101,((14:0.0381128679,(13:0.01328657,((((((6:0.04394263,5:0.005612146):0.007006309,((2:0.01653617,1:0.04944511):0.01013658,3:0.03741848):0.03500298):0.0006691402,4:0.01132105):0.003591568,((9:0.006769892,7:0.0025504202):0.005842061,8:0.011969291):0.01371792):0.003510464,10:0.01278971):0.003534905,11:0.01569318):0.009428868):0.002216314):0.0001422517,(17:0.0092856245,(12:0.00745770326,15:0.009279722):0.002267982):0.0012030448):0.0796621616):0.012708045,16:0.02692995):0.0042848826,18:0.0164979852);
tree gen.80 = [&U] (16:0.022601601,((19:0.0590604696,((((12:0.005462775,15:0.008119799):0.0035567891,17:0.0142901524):0.001024012,(13:0.01864402,(((((6:0.03428675,5:0.01027778):0.0116624,((3:0.03287063,(2:0.01924754,1:0.06123617):0.002263327):0.04050986,4:0.01161164):0.0002670805):0.01209191,((9:0.001613429,7:0.0065596161):0.00517505,8:0.0141471649):0.01674752):0.002200616,10:0.010927918):0.00555122,11:0.01776413):0.008451972):0.004873253):0.0003857895,14:0.02133062744):0.0817353458):0.00973294,18:0.00910682193):0.0003442047);
tree gen.81 = [&U] ((((((9:0.001498641,7:0.0041626945):0.00483611,8:0.0131191421):0.00991857,(4:0.009427961,((3:0.0350783,(2:0.02615152,1:0.04245387):0.005103815):0.02921315,(6:0.03245738,5:0.003165358):0.01712087):0.001336209):0.004009274):0.00392712,10:0.015215219):0.005073707,11:0.0121995):0.0180650523,(12:0.0129287187,((((((16:0.01793005,18:0.0061134508):0.003780244,17:0.01170299235):0.006142348,15:0.005898403):0.009934329,13:0.008318107):0.01123174,19:0.084349083):0.001192549,14:0.035718238):0.001578434):0.001621311);
tree gen.82 = [&U] ((18:0.0099350677,(19:0.0971124435,((13:0.0177494,((((((3:0.02965349,(2:0.01767928,1:0.05439345):0.01126145):0.05237504,4:0.006445934):0.0005955787,(6:0.05054699,5:0.002981276):0.006807997):0.003940763,((7:0.003147408,9:0.003387412):0.008978406,8:0.0083971362):0.01445957):0.002761842,10:0.014850879):0.004836972,11:0.01599529):0.008118178):0.003910885,((17:0.01206868952,(12:0.007698461,15:0.00486884):0.0001615977):0.0005916617,14:0.016970342):0.0005048006):0.0691034026):0.006742373):6.116097e-05,16:0.0263908);
tree gen.83 = [&U] (16:0.0251899013,(18:0.0130392028,(19:0.0830991479,((13:0.0136132,((((4:0.01190461,((6:0.03537565,5:0.005555654):0.008748789,(3:0.02982942,(2:0.01172811,1:0.04832741):0.00499969):0.0384859):0.0005552705):0.005396922,((7:0.0028488906,9:0.00476062):0.003174232,8:0.0174804029):0.01259488):0.001312035,10:0.008830453):0.0007635448,11:0.01343736):0.009575507):0.004828448,(((15:0.010283457,12:0.010553939):0.00065259475,17:0.010942788):0.0009524801,14:0.0197087157):0.00252778):0.0595862653):0.008610842):0.001935907);
tree gen.84 = [&U] ((18:0.01583725718,16:0.02372519):0.003478155,((19:0.090193928,(((12:0.0097787718,15:0.008945623):0.0020824466,(13:0.01590379,(((((6:0.04869862,5:0.004345073):0.01075007,(((3:0.03021424,2:0.0219803):0.004353031,1:0.04725416):0.03106831,4:0.01323892):0.0008151301):0.005526289,((9:0.003028588,7:0.004123907):0.00187468271,8:0.0169732226):0.01583009):0.003487364,10:0.0063765278):0.001829339,11:0.01641844):0.008461412):0.003376423):0.00375741,14:0.022608845):0.06754017586):0.008879855,17:0.009595130775):0.00530493);
tree gen.85 = [&U] ((17:0.010664111,(16:0.03353316,18:0.0060864279):0.0007238946):0.003286875,((((14:0.0283990594,(13:0.01904108,((((((3:0.03918512,(2:0.02648454,1:0.05420288):0.004696421):0.04460848,(6:0.05297781,5:0.004330295):0.01789523):0.001903971,4:0.01468245):0.002370787,((9:0.006754645,7:0.0050916306):0.0037351945,8:0.01098376):0.01430613):0.006042126,10:0.010077975):0.003803557,11:0.0128411):0.007954333):0.006451414):0.0005904333,15:0.007649445):0.001240906,12:0.017148334):0.0743232333,19:0.0860557723):0.007481304);
tree gen.86 = [&U] (18:0.00976106992,(((((17:0.0100351963,(15:0.0106657362,12:0.01495594):0.0024620387):0.0012414289,14:0.0265913858):0.001395935,(13:0.01971362,(((((((2:0.01329219,1:0.04965207):0.005284837,3:0.03670139):0.03701235,4:0.01072905):0.001510037,(6:0.04505033,5:0.00416506):0.01068824):0.009496654,((7:0.0028636695,9:0.0043292263):0.002932963,8:0.0199382745):0.01176731):0.006980366,10:0.014826946):0.006379874,11:0.0212028):0.006403329):0.00296365):0.0566695088,19:0.09534873444):0.009233535,16:0.02721471):0.0022185756);
tree gen.87 = [&U] ((19:0.086944512,((13:0.02413057,(((((6:0.04341733,5:0.008295594):0.01076181,(((1:0.03879428,2:0.01834542):0.00477205,3:0.03633203):0.0346012,4:0.0138394):0.0004025909):0.003419376,((7:0.00122933079,9:0.003683827):0.0060920942,8:0.01016905452):0.02056078):0.004440523,10:0.01454268):0.005293442,11:0.01562731):0.00492777):0.001179641,(((12:0.0093051568,15:0.012099498):0.001633158,17:0.00832020617):0.0012573318,14:0.0359745574):3.112846e-05):0.08400089727):0.006969429,(18:0.01269996847,16:0.03672138098):0.0003666788);
tree gen.88 = [&U] ((((16:0.03074854,(18:0.00899774406,(19:0.0402091985,15:0.0084158019):0.009444236):0.002810173):0.003728963,14:0.019732053):0.008998158,17:0.007820195):0.02539898,(((6:0.03816331,13:0.002389906):0.0267665413,12:0.007407727):0.00466324953,((10:0.01032839,((8:0.0063210005,(7:0.0060736412,9:0.001101141):0.00194148726):0.01740445,((((2:0.0160723,1:0.03812809):0.006099338,3:0.03291826):0.03243887,4:0.01331285):0.0002570697,5:0.0100294):0.004295848):0.004320182):0.00457817,11:0.0141737):0.013943322):0.002696247);
tree gen.89 = [&U] (((((18:0.0168508327,(17:0.007853947,(16:0.03774976,14:0.0205544878):0.0075084412):0.0002004272):0.01012110138,15:0.014183746):0.004101408,13:0.008861775):0.0153736325,(19:0.1019039443,(((((7:0.008484613,9:0.001138095):0.00317528,8:0.009390892):0.01740045,((4:0.01008833,(3:0.02532935,(2:0.01844493,1:0.04978384):0.007061572):0.03430659):3.582021e-05,(6:0.03181635,5:0.004951257):0.01007423):0.01145375):0.003242154,10:0.010232817):0.004377093,11:0.02117573):0.00602178):0.00258293):0.00213136,12:0.01508149725);
tree gen.90 = [&U] ((((10:0.011633174,((8:0.013236178,(7:0.0033882135,9:0.005357002):0.006539567):0.01470901,((((2:0.01706672,1:0.04639727):0.005269607,3:0.042174):0.035318375,4:0.01304754):0.002776274,5:0.01460817):0.005256908):0.003456422):0.002081309,11:0.01601449):0.015760125,(15:0.0091876371,(((18:0.0130376712,(16:0.02624962,19:0.053472185):0.001969115):0.0170273905,14:0.01640805):0.021167815,17:0.017207037):0.01444947156):0.0041321834):0.0002291488,(12:0.0081472476,(6:0.05510928,13:0.003144451):0.030501018):0.001559495);
tree gen.91 = [&U] (((10:0.014944626,((8:0.012419716,(9:0.002510673,7:0.0054091655):0.0041106053):0.0141798,(5:0.01665396,(((2:0.02002211,1:0.05085044):0.0027069,3:0.02823028):0.03599966,4:0.01500489):0.0004093326):0.001310824):0.002875819):0.004071648,11:0.01663266):0.0175888015,(((14:0.027359928,(16:0.02037141,(19:0.0514362604,18:0.0086582383):0.001071952):0.023479238):0.0075947263,17:0.0108180272):0.01413042,(15:0.004502914,(12:0.007923172,(6:0.04135461,13:0.004250118):0.028949562):0.0005740097):0.00088987):0.0002402968);
tree gen.92 = [&U] (18:0.0152353401,((16:0.01717396,(17:0.010381321,14:0.035504907):1.175371e-05):3.213944e-05,((((((((1:0.05120223,(2:0.02226163,3:0.05114597):0.003282836):0.04806918,(4:0.01066798,(6:0.04715079,5:0.004932359):0.005456308):0.0009145802):0.006546784,((9:0.001277291,7:0.00482122055):0.006649438,8:0.01571039373):0.0112097):0.002578974,10:0.0084898339):0.004112634,11:0.02230475):0.008170844,13:0.02585985):0.0031055092,(12:0.0100806244,15:0.0053190106):0.003650584):0.07669418544,19:0.1046896969):0.009902785):0.001731261);
tree gen.93 = [&U] ((17:0.008880294,(14:0.0274562153,(((((((((((2:0.02492336,1:0.04581842):0.001718198,3:0.0352252):0.0399735,(6:0.04051701,5:0.001666063):0.0164746):0.003489997,4:0.01182712):0.009599179,((7:0.00698842409,9:0.00756637):0.0037164902,8:0.00742107645):0.01908768):0.005848825,10:0.021347692):0.003107112,11:0.02790159):0.00609907,13:0.0197196):0.001713068,(15:0.0047030006,12:0.0116164392):0.006757197):0.0909863369,19:0.09548507494):0.008196925,16:0.02667017):0.001173832):3.427334e-05):0.002446707,18:0.0088770614);
tree gen.94 = [&U] (((((8:0.0077110306,(7:0.0056148558,9:0.004810462):0.005318957):0.01208822,(4:0.0101508,((3:0.03988939,(2:0.02475174,1:0.06052092):0.002456213):0.03424696,5:0.01517861):0.004651746):0.01053713):0.006856262,10:0.0097882443):0.001613659,11:0.008741562):0.01234055,((14:0.0209480481,(((19:0.068334005,16:0.02247955):0.005136571,18:0.011664274):0.025220187,17:0.0068699772):0.028566296):0.001407845,((15:0.009633585,12:0.0083195286):4.542179e-05,(6:0.03893881,13:0.00492156):0.0299371403):0.001690975):0.001175446);
tree gen.95 = [&U] (((((((((((((6:0.04719931,5:0.004204244):0.009356044,4:0.009881599):0.0005193647,((2:0.02228106,1:0.03625794):0.006535397,3:0.0386118):0.03562965):0.001995351,((7:0.005462119,9:0.00111041):0.0019962898,8:0.0086818506):0.01669103):0.004226308,10:0.016415928):0.003562998,11:0.01787067):0.009326701,13:0.01743927):0.001775236,(12:0.010557527,15:0.005981514):0.0013453188):0.0649538066,19:0.0954056031):0.008848512,16:0.02112325):0.0002493281,17:0.0108465544):0.0005414081,14:0.0097700338):0.001113571,18:0.0091466832);
tree gen.96 = [&U] (((((6:0.0312961,13:0.007090415):0.0302371846,15:0.008162458):0.001531397,12:0.0075867143):0.002179728,((16:0.02154832,(19:0.0828004824,18:0.0115670435):0.0010767844):0.041876863,17:0.0021858588):0.0246757594):0.002055681,(14:0.0334313403,((((8:0.00594733,(7:0.0066591921,9:0.002770886):0.0071740993):0.01386365,(5:0.01241387,(4:0.01143494,(3:0.03249248,(1:0.04556917,2:0.02348541):0.006756062):0.03378456):0.0001464519):0.002793191):0.002451101,10:0.013419517):0.003112288,11:0.02035366):0.01490444):0.0004934662);
tree gen.97 = [&U] (((17:0.006421651,(16:0.0261131,(18:0.0136926985,19:0.1224562824):0.001817921):0.034430435):0.012863009,(15:0.0066559689,((6:0.03385738,13:0.002294176):0.0277457313,12:0.0063568015):0.001390739):0.0008495201):0.002564677,(14:0.0356790306,((((8:0.01501248572,(7:0.0086441627,9:0.003784219):0.005848265):0.0172655,((4:0.01427558,((2:0.01566728,1:0.05981133):0.002134494,3:0.03225511):0.03706887):0.001331505,5:0.01321784):0.006097544):0.004488241,10:0.0069729681):0.002667529,11:0.01470454):0.0110488826):0.001826294);
tree gen.98 = [&U] ((((15:0.0042110933,12:0.00380562):0.002601331,(6:0.03889909,13:0.005392627):0.0362364381):0.0009545016,(17:0.00414988,(18:0.01461405285,(16:0.01837871,19:0.1087004803):0.003693154):0.043880049):0.0173866913):0.001059985,(14:0.0277759411,((((8:0.0086568724,(7:0.00996623992,9:0.001497786):0.003787974):0.01765326,(((2:0.01931606,1:0.03721117):0.007553828,3:0.02847602):0.03386022,(5:0.01605756,4:0.01460751):0.002370858):0.00357021):0.007122587,10:0.01493729):0.002065264,11:0.01757571):0.014923176):0.0009465567);
tree gen.99 = [&U] ((14:0.026495962,((((8:0.005521576,(9:0.001416503,7:0.0029716545):0.0036726597):0.01406274,(5:0.01490255,(((2:0.0180179,1:0.05317641):0.005759736,3:0.02578622):0.04329869,4:0.0168784):0.001145351):0.003773927):0.004011036,10:0.0176527612):0.0008260302,11:0.01418915):0.012180694):0.001713011,((17:0.004295772,(16:0.02093103,(18:0.0070271217,19:0.094303171):0.0005467931):0.0533113888):0.013448762,((6:0.0462014,13:0.000489958):0.0333773682,(12:0.007453613,15:0.004260969):0.003891509):0.003527053):0.001347636);
tree gen.100 = [&U] ((19:0.0778716824,(((((7:0.0042202582,9:0.003647886):0.004732853,8:0.0226446419):0.01452715,((((2:0.02968868,1:0.04749533):0.003323632,3:0.03101148):0.03333637,4:0.01077895):0.0005199037,(6:0.03852543,5:0.00434347):0.004881554):0.002985941):0.006555413,10:0.01384837):0.00246156,11:0.01572605):0.01146686):0.002700921,((12:0.01371051743,15:0.008638701):0.0005592621,(13:0.01339976,((17:0.017695354,(16:0.028133687,14:0.01234897):0.00840862):0.003032673,18:0.01279509455):0.014709459):0.0086917467):0.0008321855);
tree gen.101 = [&U] ((14:0.0229721765,(((((((((4:0.01409865,((6:0.06139409,5:0.006472651):0.01100251,(3:0.03520843,(2:0.02199493,1:0.05334523):0.003760511):0.03609579):0.00133135):0.00545682,((9:0.001212542,7:0.0041554283):0.004118983,8:0.015630064):0.01727566):0.002418714,10:0.013241168):0.003851352,11:0.02706364):0.01444257,13:0.02440699):0.002983319,(12:0.010170358,15:0.007910137):0.0025020516):0.07741972211,19:0.1068404395):0.007662208,16:0.02921164):0.002792451,17:0.0110439324):0.00141069):0.0025451317,18:0.0112574326);
tree gen.102 = [&U] ((14:0.021206529,(17:0.007951907,(16:0.0364049,(((15:0.011216513,12:0.0117209):0.0019010669,((((((((1:0.05892506,2:0.02363824):0.004274709,3:0.03319749):0.0415089,(6:0.05013591,5:0.003021133):0.01163764):0.001088467,4:0.0106009):0.004988075,((7:0.004513356,9:0.001503563):0.007540987,8:0.012862364):0.01997967):0.00217314,10:0.015081306):0.001852457,11:0.02034812):0.006288445,13:0.01831057):0.005473101):0.0794371075,19:0.0994726036):0.007569122):0.002337802):0.001000948):0.001090069,18:0.00772221721);
tree gen.103 = [&U] (18:0.0140236905,((14:0.0188629921,((((((((4:0.01269883,((6:0.04599666,5:0.007124974):0.01108584,((1:0.04251783,2:0.02594807):0.004040152,3:0.03588657):0.03940022):0.002341499):0.0007532502,((9:0.004052975,7:0.0096856126):0.001871519,8:0.0105802641):0.01900037):0.004904364,10:0.015746935):0.002903521,11:0.01644909):0.01368338,13:0.01631065):0.002709759,(12:0.0114234822,15:0.004213359):0.0025637599):0.0709806688,19:0.09248605653):0.010252721,17:0.0081833645):0.0004484073):0.0002525765,16:0.01885868):0.001986826);
tree gen.104 = [&U] (((((8:0.0080334311,(9:0.002727919,7:0.00411299943):0.0025481535):0.01153173,((4:0.009295793,5:0.01528233):0.001238129,(3:0.03525305,(1:0.03650984,2:0.020225):0.005819913):0.0328566):0.002416297):0.0009774118,10:0.0112057694):0.001843374,11:0.01744682):0.0126350182,(14:0.0217897105,((((6:0.01974248,13:0.002808139):0.0295965899,12:0.00631425):0.0015062282,15:0.007743359):0.0009551541,(17:0.004143187,(18:0.0048925229,(19:0.07711822914,16:0.01620659):0.002993835):0.02639364113):0.0205220055):0.0008703869):0.00343585);
tree gen.105 = [&U] ((((15:0.0101277107,(((((((6:0.03702701,5:0.004529364):0.01494556,(4:0.01465352,((1:0.04554289,2:0.01537773):0.003746247,3:0.0289677):0.04278798):0.0005439536):0.0057551,((9:0.002079096,7:0.0035131332):0.004135113,8:0.011535081):0.01370209):0.002791742,10:0.014079936):0.005406152,11:0.01634324):0.0072970733,(13:0.01395373,12:0.0051316025):0.0003785938):0.07528725373,19:0.077288301):0.002578626):0.01044408,18:0.0072823392):0.001003071,16:0.03517504):0.001435817,(14:0.0307918656,17:0.0074643609):0.001799255);
tree gen.106 = [&U] ((((12:0.009711322,(6:0.03617137,13:0.004120179):0.0251760147):0.0014758307,15:0.0088487266):0.0003313132,(((16:0.0245698,19:0.1108310127):0.0008938933,18:0.0078680513):0.020417104,17:0.002288249):0.01955769685):0.0004889302,(14:0.0213504816,((((8:0.0053421057,(7:0.0043549765,9:0.001456751):0.0038779742):0.01777493,((((2:0.01923974,1:0.04535661):0.006704535,3:0.03597328):0.03664042,4:0.01561613):0.0006684691,5:0.01417539):0.004410491):0.008249685,10:0.014109287):0.005288682,11:0.02165313):0.0093604392):0.001884645);
tree gen.107 = [&U] ((14:0.0184218169,((((8:0.0061381172,(7:0.0050088231,9:0.001842932):0.0056930703):0.01314252,(((2:0.02979156,3:0.04130971):0.0008424138,1:0.05079216):0.05503721,(4:0.01535876,5:0.01608032):0.0004187106):0.004742113):0.00197784,10:0.016547143):0.008992764,11:0.01091011):0.010653709):0.0004422714,(((6:0.03892959,13:0.00526639):0.0261201906,12:0.00615734):0.0022000049,(17:0.012965677,(((19:0.098657911,15:0.004164105):0.00851193,16:0.02521723):0.00262887,18:0.0103367562):0.02284635058):0.0267145109):0.0009277007);
tree gen.108 = [&U] (((((18:0.0202776837,(15:0.01027644549,19:0.0866130657):0.00771522):0.01020447,16:0.0255319656):0.0107052742,17:0.009284308):0.0235788469,((6:0.0388191,13:0.003802484):0.0299145012,12:0.0099000014):0.002258432):0.002058456,(14:0.0330433663,((((8:0.0154052045,(7:0.0036322041,9:0.003020655):0.00604886):0.0122515,(4:0.01060655,(5:0.0119117,((2:0.02133374,1:0.0370975):0.00426296,3:0.03375427):0.0302898):0.002088692):0.002845111):0.00232917,10:0.018154719):0.003709527,11:0.01615083):0.008883455):0.002215461);
tree gen.109 = [&U] ((((18:0.0097223568,((((((((6:0.03632725,5:0.002409385):0.009543836,4:0.01418461):0.0005283408,(3:0.03211406,(1:0.04419226,2:0.01747639):0.003523315):0.03338185):0.00442725,((7:0.0060193288,9:0.001996394):0.004948179,8:0.007036762):0.01783256):0.002659144,10:0.012806921):0.004377445,11:0.01002527):0.01187972,((15:0.0039674889,12:0.01778522):0.0028149745,13:0.0174909):0.0020928841):0.0615864484,19:0.0894538555):0.01167816):0.001738806,16:0.01774003):0.002231845,14:0.02760977959):0.0008580511,17:0.0092535681);
tree gen.110 = [&U] ((17:0.0101284657,14:0.027747189):0.000871116,((((((((4:0.01279226,((6:0.03578999,5:0.001576309):0.01055841,((1:0.04977994,2:0.0200322):0.004704522,3:0.04200348):0.03728349):0.0003554189):0.00998353,((7:0.006137796,9:0.0002596803):0.001782428,8:0.00728314085):0.0109433):0.004809525,10:0.012540333):0.001986188,11:0.02088234):0.01330116,((15:0.0061078946,12:0.007463819):0.0033297615,13:0.0201892178):0.0018505425):0.06925858118,19:0.095937026):0.010661413,18:0.0051983397):0.0003294234,16:0.01965581):0.002763799);
tree gen.111 = [&U] ((17:0.013266099,14:0.030047359):0.003353099,(18:0.0068777628,((19:0.0887537605,((((((((2:0.0209663,1:0.04405056):0.003452294,3:0.0370421):0.02736111,4:0.01172409):0.0003001223,(6:0.03548367,5:0.004039026):0.01031263):0.001476055,((7:0.005565136752,9:0.0009982562):0.004462228,8:0.013746061):0.01126329):0.003096178,10:0.015095195):0.006208908,11:0.02395452):0.005849307,(13:0.01855358,(15:0.0060713,12:0.01168079):0.0039055422):0.006301207):0.07413759276):0.0073195434,16:0.01706868):0.001175214):0.0009652329);
tree gen.112 = [&U] (((((8:0.016143917,(7:0.00547819614,9:0.003449827):0.0032976578):0.01676613,((3:0.0401878,(2:0.01942124,1:0.05651158):0.008120876):0.03522446,(4:0.0134088,5:0.009981542):0.0002513119):0.003192967):0.002865555,10:0.0164455854):0.005751647,11:0.01400576):0.008410505,(((12:0.007789977,(6:0.03672514,13:0.001133071):0.037719197):0.0023353028,(14:0.02206568,(((19:0.0818420398,16:0.03105905):0.008091885,18:0.0084083552):0.018231012,17:0.00660854939):0.009914085):0.0202294):4.386549e-05,15:0.0068855237):0.0008275809);
tree gen.113 = [&U] (16:0.02336978,(18:0.0043498456,(((19:0.088755783,((15:0.007278099,12:0.0099497164):0.00111655,((((((((1:0.05467165,2:0.01785175):0.002467724,3:0.04470892):0.03599613,(6:0.0533622,5:0.00502427):0.01052515):0.0007354596,4:0.01419514):0.005727266,((7:0.0084849933,9:0.003279676):0.00277641,8:0.0111929241):0.01188836):0.004116757,10:0.017291709):0.005628838,11:0.01455253):0.007741114,13:0.01953136):0.0062370181):0.06083539011):0.007482955,17:0.011342727):0.0005866877,14:0.024883114):0.0042280557):0.0004598102);
tree gen.114 = [&U] (17:0.007733353,(((19:0.111935224,18:0.00817356029):0.004005599,16:0.02853554):0.0297161732,((14:0.0321876321,((((8:0.0035348519,(9:0.002382325,7:0.0037306196):0.001854312968):0.01018627,((((2:0.01784134,1:0.04913379):0.005540828,3:0.03166776):0.03683223,5:0.01610085):0.0003468114,4:0.01314772):0.005006797):0.001414522,10:0.008842672):0.004752319,11:0.01936058):0.0056073539):0.00037196,((6:0.05584139,13:0.002551409):0.0303192429,(15:0.010195021,12:0.00795209):0.003971678):0.0005419141):0.0006946792):0.0003441589);
tree gen.115 = [&U] ((16:0.02886862,18:0.0110689857):0.00043598,(14:0.0171665739,(19:0.094391479,(17:0.0129268334,((12:0.0099440067,15:0.0110007122):0.0003404424,((((((((1:0.06630577,2:0.01878064):0.01152526,3:0.03916259):0.03759736,(6:0.02989618,5:0.006787903):0.01087992):0.0008871129,4:0.01729839):0.006520194,((7:0.00282887401,9:0.002111231):0.006766624,8:0.009495986):0.01273471):0.003478826,10:0.014431351):0.002875371,11:0.02311629):0.01350216,13:0.01419474):0.002063837):0.001086348):0.06814912123):0.016137794):0.0007053217);
tree gen.116 = [&U] (18:0.01252588338,(14:0.031549473,(16:0.01977398,(((((((4:0.01382527,(((1:0.06153003,2:0.01738219):0.01068087,3:0.03838804):0.03879551,(6:0.04336706,5:0.009475367):0.006559594):0.0003398645):0.002853885,((7:0.0066102688,9:0.0005869327):0.010680246,8:0.00850754087):0.01184524):0.008058704,10:0.012962179):0.00630949,11:0.01749496):0.009253925,13:0.01803574):0.00245444828,(17:0.00886892565,(15:0.007074289,12:0.0059788363):0.001275113):0.0004353522):0.085999141,19:0.09590691053):0.010681512):0.0002593309):0.001769562);
tree gen.117 = [&U] (((11:0.01759822,(10:0.013606924,(((9:0.0009945454,7:0.0022479043):0.003196995,8:0.0127893025):0.01317035,((6:0.03688551,5:0.005205076):0.005725601,(((1:0.052945,2:0.01846844):0.004893215,3:0.03031091):0.04282382,4:0.01348918):0.0001985764):0.005089559):0.004910833):0.006534761):0.0108117,19:0.08989709676):0.001747381,(((13:0.008488321,(15:0.006059681,((18:0.0129908687,17:0.0129959916):0.0004871795,16:0.03160061):0.0088509745):0.006045166):0.01230176,12:0.014213488):0.0003540623,14:0.031266486):0.00231169);
tree gen.118 = [&U] (((((8:0.0093622177,(7:0.0083240613,9:0.001835906):0.0060263646):0.02508803,(5:0.01182129,(4:0.0107274,((2:0.02715761,1:0.05173371):0.003342953,3:0.05125663):0.05358571):0.001156732):0.007440565):0.003324195,10:0.0110095776):0.004749854,11:0.01785908):0.013064784,((17:0.0197282854,((18:0.0082658359,(19:0.1163316425,15:0.010430227):0.023311189):0.0008871722,(14:0.00861313,16:0.02819381):0.0113655369):0.02229959):0.02439624,(12:0.0063493392,(6:0.0501331,13:0.01096727):0.0329336425):0.003930549):0.002347953);
tree gen.119 = [&U] ((14:0.02309154557,((11:0.01667004,(10:0.0132400258,(((9:0.001261955,7:0.0053302009):0.007036951,8:0.012766951):0.01011681,(((6:0.04198641,5:0.008346835):0.007275666,4:0.01398304):0.0007600271,((2:0.01722708,1:0.04801203):0.006566256,3:0.03672924):0.0283663):0.002673421):0.003609709):0.00265594):0.01048522,19:0.1084657352):0.000957697):0.0004355594,((13:0.005402923,(((16:0.04458241,18:0.02258862):0.0018668134,17:0.0112017606):0.008425861,15:0.0066606263):0.005887539):0.012983114,12:0.0146625547):0.001542101);
tree gen.120 = [&U] (((16:0.018585,(19:0.08599309,(((((((3:0.03541801,(2:0.01548998,1:0.03974993):0.002107718):0.0281086,(6:0.04648579,5:0.007875372):0.01162552):0.0001674434,4:0.008183021):0.002984055,((7:0.0035475541,9:0.002818531):0.0040406648,8:0.0116117353):0.01100429):0.005248232,10:0.006535307):0.007317807,11:0.01496225):0.0131572951,(((15:0.002743856,12:0.0111843992):0.0008870272,17:0.0076495875):0.0035702399,13:0.01160378):0.0017247015):0.0683417437):0.006209875):0.00276542,14:0.024777321):0.001645163,18:0.007154714);
tree gen.121 = [&U] ((16:0.022614689,(((((((((6:0.04927308,5:0.01068022):0.007569254,4:0.009389544):0.0005921992,(3:0.02957458,(1:0.0466565,2:0.02141825):0.004632079):0.04098757):0.002561507,((9:0.001196249,7:0.0029099336):0.0030011305,8:0.0100710411):0.01255919):0.002831823,10:0.01402409):0.002400247,11:0.01711976):0.006424614,13:0.02055023):0.005702509,((17:0.0116548675,(15:0.0052315196,12:0.0051182):0.0023796169):0.0018754476,14:0.035056971):0.00176256):0.0693994268,19:0.0843961392):0.014695551):0.001849774,18:0.0137857861);
tree gen.122 = [&U] ((16:0.03195337,((((((((3:0.0358088,(1:0.04452791,2:0.01229312):0.006904015):0.03342632,((6:0.03719818,5:0.006595729):0.007970829,4:0.01306307):0.003477169):0.003552757,((9:0.001268182,7:0.00456318441):0.0033435539,8:0.014720749):0.0122495):0.002924476,10:0.01423843):0.001259766,11:0.0126707):0.01153198,13:0.01351085):0.001743136,(14:0.023133941,((15:0.006011008,12:0.0124723347):0.00135901,17:0.0150915132):0.003441624):0.002806567):0.083753873,19:0.084633667):0.012849548):0.001182023,18:0.017401456);
tree gen.123 = [&U] ((18:0.0043766127,15:0.0068389775):0.001814648,(16:0.03156998,(((12:0.0107108068,17:0.0086630272):0.004133238,((((((((3:0.04027477,(1:0.04725547,2:0.01358789):0.005422593):0.04166864,4:0.008196885):0.007299448,(6:0.05183816,5:0.005437706):0.006409661):0.004274445,((9:0.002776226,7:0.0032493162):0.004753844,8:0.013127292):0.01293369):0.001389793,10:0.015087882):0.002313927,11:0.009268841):0.009472786,13:0.02116444):0.003032313,14:0.023829784):0.0007726501):0.07638590009,19:0.0741715728):0.007993524):0.0003386841);
tree gen.124 = [&U] (((12:0.00953432839,15:0.008212336):0.000935632,(13:0.009366096,((16:0.02518877,18:0.0129116861):0.000679589,17:0.018548504):0.015714057):0.0138453645):0.0005559976,(14:0.0403450696,((11:0.01376187,(10:0.008431478,(((7:0.0038754308,9:0.003139668):0.004431018,8:0.013113612):0.01617438,(((6:0.04314044,5:0.002553399):0.009970529,(3:0.02998286,(2:0.01480331,1:0.0524974):0.006507584):0.03176226):0.0006938916,4:0.01327656):0.004564224):0.002302504):0.00101708):0.0082348005,19:0.1003591717):0.0003592643):0.002304695);
tree gen.125 = [&U] (((13:0.003288965,(((17:0.0123948897,18:0.00697893969):0.001008427,14:0.030126119):0.0004554503,16:0.02479338):0.014188774):0.01035044647,(15:0.0082116889,12:0.0165906717):0.001490557):0.0017392423,((11:0.01920335,(10:0.012922921,(((7:0.0032400779,9:0.0007315787):0.004700328,8:0.0098450736):0.01680328,((6:0.04658897,5:0.009220574):0.00735329,(((3:0.03097437,2:0.01863827):0.004700832,1:0.04731464):0.04307249,4:0.01260579):0.001632032):0.005085656):0.003950923):0.004625576):0.011977461,19:0.1039678559):0.0003063744);
tree gen.126 = [&U] (((((19:0.080442735,((17:0.010369533,12:0.0126680798):0.0037618609,(((((((2:0.02406969,1:0.05228117):0.002712577,3:0.03604803):0.04199144,(4:0.0173684,(6:0.04215741,5:0.008484775):0.006547598):0.0001661661):0.001725128,((9:0.005015077,7:0.0042328303):0.006286734,8:0.01306812084):0.01542219):0.004430559,10:0.0134679389):0.005829687,11:0.01159027):0.009550274,13:0.02410553):0.0007602144):0.0676767727):0.003205078,15:0.0103138806):0.008774404,14:0.02029669049):0.0008855874,16:0.02946568):0.0009476144,18:0.0211090011);
tree gen.127 = [&U] (((((8:0.0077119107,(9:0.00247326,7:0.003414808):0.004559731):0.01755817,(4:0.01386594,((3:0.03717124,(1:0.03782216,2:0.02253931):0.003155425):0.04048006,5:0.01509787):0.0007949272):0.00589515):0.005079107,10:0.01097339686):0.002558348,11:0.02058378):0.0098848349,((17:0.016694124,((14:0.0321415275,(19:0.067078837,18:0.01041602475):0.001027653):0.0007302181,16:0.02438002):0.01384812):0.02979548,(((6:0.04233019,13:0.0001902933):0.0378074652,12:0.0090849414):0.000658406,15:0.002257958):0.002551086):0.00102037);
tree gen.128 = [&U] (12:0.0123652693,(14:0.025582551,((13:0.006935084,(((16:0.01783561,18:0.0128450661):0.003857715,17:0.0226215514):0.003382514,15:0.01655139):0.009234359):0.01432228,((11:0.01447432,(10:0.0135311916,(((9:0.002311616,7:0.00361331795):0.003525146,8:0.0073083297):0.01458581,(((3:0.03441749,(2:0.01252869,1:0.05599967):0.003479249):0.03832874,4:0.01724768):0.003231234,(6:0.03623173,5:0.003454826):0.01466529):0.002601505):0.007420033):0.002429918):0.009029449,19:0.0970516148):0.0004275662):0.0006628148):0.001844741);
tree gen.129 = [&U] ((19:0.0917011677,(12:0.0132427492,(14:0.0256549868,(13:0.003138214,((18:0.0110971547,(17:0.01158835507,16:0.02879267):0.00150391939):0.003649267,15:0.0055226087):0.008064768):0.01634524):0.0001063428):0.001601761):0.000101008,(11:0.01739957,(10:0.0119320039,(((7:0.0068605645,9:0.002351321):0.004340764,8:0.013717613):0.0104483,(((1:0.05621175,2:0.02169367):0.004866408,3:0.05547991):0.03474474,((6:0.04255777,5:0.006160499):0.007909204,4:0.01323483):0.002464516):0.003372986):0.004751498):0.003165686):0.0132612054);
tree gen.130 = [&U] ((18:0.0109673386,16:0.02475363):0.0004138668,(14:0.0321305241,(15:0.0114225098,(19:0.105821934,(((((((6:0.04554432,5:0.006096644):0.009074281,(4:0.0113639,((2:0.02483494,1:0.05805072):0.001909861,3:0.0351638):0.05201796):0.0009343843):0.005298172,((9:0.005465927,7:0.0072232254):0.005275976,8:0.009454867):0.01682107):0.004959426,10:0.0129296822):0.004390144,11:0.01860004):0.01042211,13:0.01756096):0.001388873,(17:0.0127805312,12:0.012061857):0.004548242):0.0617775008):0.004647058):0.006367537):0.00084600728);
tree gen.131 = [&U] (12:0.0092557753,(14:0.019334343,((19:0.1075018261,(11:0.02520689,(10:0.00977900794,(((7:0.0034596042,9:0.003817188):0.005096415,8:0.0079304029):0.01389151,(((3:0.03339933,(1:0.04592346,2:0.01984466):0.00606748):0.04655322,(6:0.03786787,5:0.005269725):0.004435959):0.002296546,4:0.01260691):0.006856788):0.00326455):0.002903262):0.006285084):0.001473166,(13:0.006343646,(((18:0.0204565478,17:0.0095589319):8.275949e-05,16:0.02996553):0.005780661,15:0.0088016908):0.003422212):0.01218422):0.0006342606):0.0022733634);
tree gen.132 = [&U] (((11:0.0199816,(10:0.010719643,(((7:0.002227376,9:0.004780442):0.007196486,8:0.0128608256):0.01709782,(((6:0.03895998,5:0.004079376):0.006987154,4:0.01277346):0.0006953954,(3:0.03958883,(2:0.01758814,1:0.05124371):0.003264903):0.03925352):0.003174599):0.004533826):0.00332315):0.009181522,(14:0.032669096,19:0.095230742):0.0006238535):0.001232561,((13:0.006151353,((17:0.0107615552,(18:0.017829945,16:0.0219556199):0.0005944436):0.003378784,15:0.011961832):0.010562803):0.01604025511,12:0.011263354):0.00187527765);
tree gen.133 = [&U] ((12:0.0132589613,(14:0.028139891,(13:0.005921928,((17:0.010503913,(16:0.03713764,18:0.0209449188):0.004930624):0.008167103,15:0.008702663):0.003736115):0.00818569):9.980668e-05):0.0005825396,((11:0.01478211,(10:0.0176030677,(((7:0.0057717141,9:0.001105267):0.0046321888,8:0.010485976):0.01006975,((6:0.03071515,5:0.002669446):0.007689941,(4:0.01106095,((2:0.01900853,1:0.04552191):0.006618154,3:0.03929572):0.04366482):0.0006678633):0.004491736):0.003659755):0.001957623):0.010924626,19:0.1170090229):0.00062469);
tree gen.134 = [&U] ((((12:0.01504018,(6:0.04199566,13:0.003988934):0.02999243725):0.001857299,15:0.007510391):0.0003356863,((((8:0.0068695975,(7:0.0041236824,9:0.003646786):0.004466393):0.01594504,((((1:0.04302224,2:0.02140252):0.004201469,3:0.03439122):0.0502336,5:0.01458878):1.596185e-05,4:0.01318252):0.00206998):0.002628216,10:0.0118979652):0.002357541,11:0.01705057):0.0149608218):0.0015976973,(14:0.027971718,((16:0.03228453,(18:0.0066998261,19:0.057578233):0.00172417):0.014580444,17:0.011368717):0.006880717):0.03010235);
tree gen.135 = [&U] ((15:0.010331859,12:0.006348297):0.007169965,(17:0.0098326102,((11:0.0255858,(10:0.013940656,(((9:0.001600789,7:0.0042501284):0.004329176,8:0.0109309414):0.009714419,(((6:0.02677558,5:0.006018593):0.006165863,((1:0.05339514,2:0.02230817):0.004359668,3:0.03332884):0.03626317):0.000992394,4:0.007552571):0.004899946):0.002294619):0.00335683):0.00970527,(19:0.1026384561,((18:0.01977739888,(14:0.010926527,16:0.02804143):0.007836893):0.014848651,13:0.008596374):0.0118142):0.0062267891):0.001709982):5.392225e-05);
tree gen.136 = [&U] (18:0.0143515559,((19:0.0969885935,(((12:0.0067008541,15:0.00629385):0.001222325,17:0.008898828):0.004680567,((((((4:0.009993409,(6:0.04024481,5:0.005751038):0.008184888):0.001220827,((2:0.02901468,1:0.05055736):0.006231941,3:0.03198677):0.0414855):0.001343056,((9:0.002931529,7:0.0024818289):0.0040256739,8:0.0082376466):0.01318692):0.00149531,10:0.00992984):0.006082606,11:0.01874516):0.008491844,13:0.02378158):0.003475054):0.068932531):0.012193502,(16:0.0321175,14:0.023092174):0.0109651614):0.003977369);
tree gen.137 = [&U] (((16:0.0229125,14:0.02147762172):0.010678481,(19:0.0906085,((17:0.0147082702,(12:0.008342758,15:0.008976349):0.0022474105):0.006361705,((((((6:0.04461514,5:0.004158778):0.007553359,(4:0.01274693,((2:0.02176634,1:0.05588126):0.003675248,3:0.03395905):0.04079181):0.0009927139):0.005951863,((9:0.005692699,7:0.00471557141):0.003842075,8:0.0074195973):0.01211581):0.002177651,10:0.016953541):0.002476334,11:0.01770816):0.01519294,13:0.02432968):0.002709022):0.08251068779):0.01223193345):0.0020354231,18:0.00996059363);
tree gen.138 = [&U] (18:0.0055157603,((16:0.01461224,14:0.021954094):0.0043712743,(19:0.09570884526,(((15:0.00976524,17:0.0140135919):0.000139716,12:0.0129597273):0.0045590584,((((((((2:0.01474979,1:0.04364114):0.001086868,3:0.03841439):0.03627811,(6:0.04373011,5:0.007828812):0.007102745):0.0006740624,4:0.01306804):0.01060475,((7:0.0076866517,9:0.0024652914):0.002130384,8:0.0135523022):0.01503068):0.00378359,10:0.0107692228):0.003040823,11:0.01092313):0.00543959,13:0.01242998):0.002192031):0.0752024646):0.0117336907):0.0008929156);
tree gen.139 = [&U] (((19:0.0759562125,(((((((4:0.01457499,(6:0.04147369,5:0.004439387):0.01118412):0.002545848,(1:0.03840642,(2:0.02377608,3:0.04690178):0.0007138139):0.0458657):0.002269745,((9:0.006744655,7:0.0071088242):0.003565223,8:0.013977155):0.01910548):0.004690666,10:0.008016269):0.002531015,11:0.01332135):0.0154352,13:0.01534191):0.00123159,(17:0.011319611,(12:0.006687668,15:0.018247641):0.0008750929):0.003389306208):0.0723947804):0.008913171,18:0.0141386542):0.0008968937,(16:0.03290576,14:0.03268304):0.0027000383);
tree gen.140 = [&U] ((12:0.007660628,15:0.006008828):0.0055180795,((11:0.01807462,(10:0.0116834,(((9:0.002193021,7:0.0036344707):0.006551768,8:0.010886529):0.01623043,(4:0.01873142,((3:0.02606007,(2:0.01668433,1:0.03825786):0.00519388):0.04067045,(6:0.0398505,5:0.004713647):0.009339659):0.0007528682):0.002590314):0.002567058):0.004220177):0.008620886,((((16:0.03029484,14:0.0180890419):0.0101126046,(17:0.007787658,18:0.0166845088):0.00236226):0.015182087,13:0.005200416):0.0149661783,19:0.0905640844):0.003772887):0.001983871);
tree gen.141 = [&U] (((15:0.007653295,(12:0.01096744435,(6:0.04776031,13:0.004298325):0.0304135061):0.0008191484):0.0007309421,((((18:0.01482057425,19:0.0586575846):0.0005544013,16:0.01960218):0.006601704,14:0.027793857):0.007866461,17:0.015367306):0.02423751743):0.0010082601,((((8:0.007783816,(7:0.00432184503,9:0.001749171):0.00329374):0.01522742,(((2:0.0206123,1:0.04177345):0.004330004,3:0.0377183):0.03223866,(5:0.01421064,4:0.01375426):0.0008574557):0.005475119):0.006341941,10:0.011927512):0.00323628,11:0.01250643):0.01297251);
tree gen.142 = [&U] (14:0.0201928443,((16:0.02095724,18:0.0113694593):6.168946e-05,((((((((4:0.01523441,(((2:0.02189067,1:0.03999024):0.006587667,3:0.03307905):0.04255404,(6:0.03726962,5:0.004200388):0.01056647):1.386831e-05):0.002345883,((7:0.0023684193,9:0.002398958):0.006106139,8:0.01331812374):0.01270547):0.006167747,10:0.0121169086):0.001175075,11:0.01922274):0.01256762,13:0.01241562):0.0006570807,(17:0.0108468919,12:0.0119047588):0.0006158708):0.0820285023,15:0.011404255):0.000323538,19:0.069918065):0.007141589):0.001564789);
tree gen.143 = [&U] ((((15:0.0111961264,(((18:0.0126151947,(14:0.022744962,16:0.03645438):0.0068659839):0.0003897333,17:0.013482213):0.015997286,13:0.005019306):0.001964384):0.01365535,(11:0.01812394,(10:0.0120527346,(((7:0.00766159333,9:0.006490251):0.003245778,8:0.0240125852):0.01408492,((4:0.01572423,((2:0.02485693,1:0.04067651):0.006679194,3:0.0364476):0.0396593):0.0001655365,(6:0.03568885,5:0.007531228):0.006736651):0.002288737):0.004919289):0.002678088):0.0124847278):4.958531e-05,19:0.1093349905):0.0018606591,12:0.00732858958);
tree gen.144 = [&U] (((14:0.0279258192,16:0.02173523):0.0003868421,((((17:0.0117154205,12:0.0153747498):0.0005465065,((((((4:0.009734382,(6:0.04661543,5:0.003493084):0.009771652):6.419817e-05,((2:0.02561966,1:0.04887422):0.002643732,3:0.04057365):0.03138565):0.005150167,((9:0.001398827,7:0.00346613025):0.00500655,8:0.0121481452):0.01603887):0.004822637,10:0.018073415):0.003913256,11:0.01671833):0.01060542,13:0.01838207):0.0014634):0.07197724897,19:0.0722634762):0.007306698,15:0.003856347):0.00361958):0.0011525276,18:0.0130880487);
tree gen.145 = [&U] (16:0.02707749,(18:0.0116493405,(((((((((((6:0.03947608,5:0.003464354):0.01257978,((2:0.01433222,1:0.0479783):0.004933308,3:0.04086393):0.04881847):0.0006561526,4:0.01342893):0.003092565,((9:0.0033604493,7:0.0068876096):0.003665013,8:0.012432675):0.01204075):0.005526693,10:0.0182074217):0.003349395,11:0.01984713):0.01125418,13:0.0175152):0.001514193,(12:0.009956478,17:0.0134153363):0.0026325991):0.05668642504,19:0.094885898):0.009990906,15:0.011207415):0.006956927,14:0.0278498775):0.0035571298):0.0009178829);
tree gen.146 = [&U] (((((((((((4:0.01054755,(((2:0.0253413,1:0.04209093):0.004032505,3:0.04199532):0.03954587,(6:0.03755747,5:0.006148689):0.008206122):0.0007271861):0.002748796,((9:0.002714786,7:0.0055622245):0.003389852,8:0.00694263875):0.01565191):0.005184925,10:0.01449656):0.004155808,11:0.01622664):0.01081072,13:0.01302984):0.001425042,(17:0.00617031149,12:0.00996834708):0.0033751457):0.0691955161,19:0.07442629992):0.009890208,16:0.02117201):0.002562493,14:0.0425953002):0.0005702972,15:0.006379218):0.001663594,18:0.0129050027);
tree gen.147 = [&U] (((14:0.01912623,(18:0.0087479297,(16:0.0335145,19:0.061394053):0.0008609005):0.026033109):0.006203978,17:0.0139691737):0.021457928,((12:0.007853781,((6:0.04629544,13:0.006931366):0.006704248,15:0.00505045):0.0243197714):0.0031808154,(11:0.02247363,(((8:0.0066282737,(9:0.001909619,7:0.0048023929):0.00382567):0.01534351,(((2:0.02337269,3:0.03989496):0.005541461,1:0.05735694):0.0355333,(4:0.01569343,5:0.01739344):0.0002023291):0.004821262):0.007326223,10:0.017072535):0.003711061):0.0128557132):0.0008638509);
tree gen.148 = [&U] (18:0.0113653406,(14:0.0189010462,(17:0.01708889005,((19:0.07941346254,((12:0.0115248706,15:0.0041749103):0.00385607205,(13:0.01356267,(((((4:0.01353829,(6:0.03363882,5:0.006201522):0.005803217):0.0008161311,((2:0.01988643,1:0.03823031):0.003541908,3:0.02916917):0.03927996):0.00415788,((7:0.00543843945,9:0.002166317):0.005480377,8:0.01192985895):0.0117406):0.005843122,10:0.012177847):0.00448069,11:0.02102079):0.007346355):0.001624637):0.07209778717):0.0069799,16:0.03764733):0.003522869):4.403475e-06):0.001384547);
tree gen.149 = [&U] (18:0.0122384529,(17:0.0089471977,((16:0.01448317,(19:0.090809559,(((12:0.00712824,15:0.0045589904):0.0029227923,13:0.0229226078):0.0027712666,((((((3:0.03259818,(1:0.04908148,2:0.02281703):0.004988905):0.03829338,(6:0.04002901,5:0.00213159):0.006349602):0.001221413,4:0.0134617):0.004879355,((9:0.001997336,7:0.00424754259):0.0025982118,8:0.008282146):0.01485565):0.004497021,10:0.010128521):0.007339688,11:0.02044697):0.0102848):0.0869223584):0.009085233):0.002728046,14:0.017420168):0.0008267964):0.002741158);
tree gen.150 = [&U] ((14:0.0256034649,17:0.0139512535):0.001431861,((16:0.0253711,(((12:0.0123925026,15:0.011345033):0.0027347753,(((((((3:0.04493896,(1:0.03908614,2:0.02250335):0.007486392):0.04038502,(6:0.03890089,5:0.002149283):0.007242079):0.0008081237,4:0.0170974):0.006805847,((9:0.001389595,7:0.00173451283):0.005839214,8:0.012901643):0.01200503):0.002968447,10:0.009541376):0.002157221,11:0.01561664):0.005721704,13:0.02243332):0.0023093614):0.0703691446,19:0.0986753951):0.008586758):0.002826265,18:0.016460926):0.001753786);
tree gen.151 = [&U] (((11:0.02498719,(10:0.010965088,(((7:0.0050473865,9:0.0038658983):0.002782911,8:0.0074652223):0.01048975,((4:0.01572364,(6:0.04276892,5:0.007532983):0.006144142):0.0009718206,(3:0.03191157,(1:0.05380867,2:0.01818875):0.008716927):0.05245793):0.003343491):0.00125636):0.004130021):0.0126600647,19:0.1016260715):0.0025192681,((17:0.010407013,(15:0.009879405,12:0.0106779782):0.002423786):0.0008568952,((18:0.0139952048,(16:0.02917748,14:0.017896164):0.009848667):0.01217962229,13:0.01062126):0.01099744):0.0007859284);
tree gen.152 = [&U] (18:0.008622207,(((((((((6:0.0420404,5:0.002325455):0.01224007,(((2:0.01823982,1:0.04626803):0.004454086,3:0.02823094):0.03240423,4:0.008522696):0.0007488397):0.003422316,((7:0.0034988216,9:0.003335984):0.003490369,8:0.011541983):0.01105151):0.006367536,10:0.014189154):0.001254215,11:0.02346748):0.007298999,13:0.01841498):0.0017898726,(15:0.008654535,12:0.01135562):0.0047253306):0.05672219188,19:0.0790562176):0.021593879,(16:0.02123313,(14:0.0290433293,17:0.00826475628):0.0008086205):0.001288057):0.001285856);
tree gen.153 = [&U] ((17:0.0109955206,(16:0.02395741,((19:0.087816917,((12:0.00950151,15:0.0036636029):0.00178979402,((((((4:0.01716702,((2:0.01615629,1:0.0558635):0.01351257,3:0.02689805):0.04603391):0.002069527,(6:0.03817144,5:0.006502138):0.00921188):0.002268691,((7:0.008063031,9:0.003188256):0.004660582,8:0.006656101):0.01388141):0.005347206,10:0.014529816):0.00715311,11:0.01283899):0.008660709,13:0.02674658):0.001956534):0.0727044062):0.011866932,18:0.0138429897):0.000523024):0.001862901):0.0001392067,14:0.019630038);
tree gen.154 = [&U] ((18:0.012525522,((17:0.010591963,14:0.023612422):0.00110125,16:0.0194095):0.0005822967):0.001016018,(19:0.0962772339,((15:0.007486728,12:0.009828902):0.0099543579,((((((6:0.03688332,5:0.00579275):0.01409631,(4:0.0158773,((2:0.01841182,1:0.05607764):0.00649117,3:0.03434989):0.0369064):0.0004765491):0.003652303,((7:0.0045642861,9:0.001061778):0.00369022,8:0.01605865723):0.01661967):0.004970452,10:0.011738577):0.004231004,11:0.0201285):0.008474565,13:0.02474942):0.003555509):0.1009555708):0.00724823789);
tree gen.155 = [&U] (((19:0.0563578616,((((((4:0.01800979,((6:0.04655921,5:0.004782881):0.009844831,((2:0.01656782,1:0.04958524):0.003476328,3:0.03471523):0.03340153):0.0006674846):0.003879566,((7:0.0053345908,9:0.001427424):0.003047256,8:0.013308521):0.01467394):0.005087083,10:0.010688366):0.003662613,11:0.01451345):0.01390809,13:0.01993779):0.002518950772,(15:0.009557926,12:0.0101910101):0.0027532594):0.079042879):0.010454887,18:0.0144979509):0.0001702009,((14:0.018005638,16:0.02261312):0.0045445795,17:0.01205753):0.001798355);
tree gen.156 = [&U] ((17:0.0106756614,(12:0.0120823146,15:0.004647098):0.002758052):0.0006653383,(14:0.030083154,((19:0.1098888875,((18:0.02639569653,16:0.0219821265):0.013178039,13:0.009708978):0.009262163):0.0022545,(11:0.0257019,(10:0.013995948,(((9:0.0008903252,7:0.00417892164):0.0035887545,8:0.0110135319):0.01451354,(((3:0.04731337,(1:0.04365859,2:0.0199611):0.000595149):0.04334592,4:0.01456142):0.0003910673,(6:0.03276375,5:0.008112994):0.01282633):0.003014577):0.005714474):0.002841712):0.01065376):0.0002411753):0.001255875);
tree gen.157 = [&U] ((17:0.010564789,((14:0.0175735866,(15:0.0105599449,(19:0.0974787238,(11:0.01519991,(10:0.00924981089,(((7:0.0065664948,9:0.001650691):0.0043005324,8:0.013960858):0.01593077,(4:0.01102714,((6:0.03804622,5:0.003443916):0.008781309,((2:0.025059,1:0.03841324):0.002633213,3:0.0395389):0.03697455):0.001743664):0.00253006):0.001588942):0.003989057):0.01045744):0.001006092):0.001956781):0.001005224,12:0.0102770843):0.001771831):0.0002437491,((18:0.0195573426,16:0.02591068):0.01780036,13:0.007619583):0.01082919);
tree gen.158 = [&U] (((6:0.06666316,13:0.004092127):0.0264727916,12:0.008478313):0.002176477,((17:0.004252276,((18:0.00486010755,(16:0.02985586,19:0.0826918374):0.0003027898):0.017714791,15:0.010254509):0.0317889821):0.020899315,((11:0.02147895,(((8:0.012310729,(9:0.004941944,7:0.0070559826):0.007178446):0.01379665,(5:0.01410471,((2:0.0346385,(3:0.02345557,1:0.05057476):0.002396488):0.04041815,4:0.01272043):0.001316458):0.004577253):0.002486802,10:0.011652912):0.003400799):0.0122439506,14:0.024766868):0.0004275189):0.0001523967);
tree gen.159 = [&U] (19:0.1063524827,((14:0.0296111064,(17:0.013433622,((15:0.0025216543,12:0.01335799731):0.00217064,((16:0.0340487914,18:0.007238708165):0.012834266,13:0.004964953):0.0124638505):5.218532e-05):0.0009060654):0.001824045,(11:0.01059023,(10:0.012970109,(((9:0.002228326,7:0.00642260434):0.004309518,8:0.01429017):0.01377714,((6:0.02881326,5:0.002992016):0.00893851,(4:0.008374937,(3:0.0381091,(2:0.02175193,1:0.05278891):0.006753944):0.02730802):0.001984166):0.004283957):0.003749246):0.003501689):0.02048843):4.040953e-05);
tree gen.160 = [&U] ((11:0.01445387,(((8:0.0116418567,(9:0.003390212,7:0.01064795106):0.005172985):0.01734514,(4:0.01373731,(((2:0.01868208,1:0.04682297):0.003266406,3:0.03892539):0.04237351,5:0.008366961):0.001432275):0.004775818):0.003023288,10:0.010843554):0.001768661):0.0132047154,(((14:0.0298519847,(16:0.01687418,((15:0.01454295,19:0.1034078964):0.015496998,18:0.0120289287):0.0002091575):0.013656978):0.033422218,17:0.003870099):0.010415156,((6:0.04394851,13:0.005014568):0.0289893492,12:0.01026572):0.0022204124):0.00360955);
tree gen.161 = [&U] (18:0.0064758593,((((((((((6:0.03666636,5:0.004306939):0.006381093,(((1:0.03986684,2:0.0187989):0.01000515,3:0.04715249):0.02491621,4:0.006372751):0.0005000396):0.004176341,((9:0.003825712,7:0.001927256462):0.004387891,8:0.012937558):0.01168715):0.004428496,10:0.017540695):0.001812855,11:0.01078735):0.007681125,(14:0.021151875,(13:0.01197556,12:0.012159106):0.001147363):0.001295924):0.08119938873,19:0.0787671109):0.006267984,16:0.01935738):0.001466441,15:0.0069260195):0.001163445,17:0.0056443813):0.001248353);
tree gen.162 = [&U] ((17:0.0137420701,(16:0.01954171,((((14:0.022292016,(13:0.01402345,(((((((1:0.04105127,2:0.02617828):0.004159655,3:0.03924059):0.0332301,(6:0.04945025,5:0.006723814):0.00565492):0.0006357084,4:0.00896912):0.006229591,((9:0.0014307862,7:0.004671195):0.00132057,8:0.0080911056):0.01178399):0.003746681,10:0.015481766):0.003112501,11:0.01474522):0.007402968):0.0007108796):0.0001420303,12:0.0159613787):0.07215696,19:0.08688466):0.005424398,15:0.0074494514):0.004647571):0.0006357101):0.0020787645,18:0.0103448345);
tree gen.163 = [&U] ((17:0.012146954,(((((12:0.01142035204,(13:0.02169553,((((((6:0.04618944,5:0.008773768):0.009089913,4:0.01593521):0.0006585842,(3:0.03899265,(2:0.02336718,1:0.04426989):0.003133812):0.03735344):0.002741585,((7:0.0047971539,9:0.001916754):0.004369155,8:0.0094303162):0.01624602):0.00185811,10:0.012090366):0.003742177,11:0.01696037):0.01132717):0.003689848):1.695174e-05,14:0.0264837064):0.0724399163,19:0.093532098):0.010133938,16:0.02849511):0.0030153628,15:0.011442366):0.001350249):0.001125944,18:0.0092689812);
tree gen.164 = [&U] (17:0.0150745487,(((((14:0.03863694,(15:0.011987126,12:0.0109526034):0.0014766067):0.00151602954,(13:0.01932286,(((((4:0.01131608,((2:0.01863487,1:0.05831742):0.002937609,3:0.03995968):0.04017825):0.0007083165,(6:0.04695376,5:0.009007886):0.007469392):0.004274258,((9:0.001985378,7:0.0056724233):0.004903219,8:0.0072994696):0.01356597):0.003854111,10:0.011818758):0.001863946,11:0.01923342):0.008497691):0.003364645):0.073152694,19:0.0951479406):0.014052868,16:0.03514017):0.002964187,18:0.0086334068):0.0003736717);
tree gen.165 = [&U] (((15:0.007661588,((6:0.03752261,13:0.00383392):0.0281430495,12:0.01148318):0.000544494):6.167606e-05,((((19:0.1009839596,18:0.0081456709):0.006007447,16:0.02003182):0.006773343,14:0.017743508):0.0184534163,17:0.00399254):0.0243569653):0.002116096,(11:0.02370912,(((8:0.015948164,(9:0.006604752,7:0.001836623001):0.0042790194):0.0214943,((5:0.01524623,4:0.01017618):0.0003066469,(3:0.04211615,(2:0.01515689,1:0.04480439):0.004948004):0.04087945):0.005515216):0.002341226,10:0.016905879):0.003665236):0.00950142971);
tree gen.166 = [&U] ((((15:0.009431223,(((13:0.03035587,(((((4:0.00618728,((2:0.02148521,1:0.03329336):0.002286423,3:0.0511985):0.03047174):0.001624418,(6:0.03374883,5:0.007203643):0.008037395):0.004551026,((9:0.004675632,7:0.0024485796):0.006321162,8:0.0093951648):0.01898922):0.006343151,10:0.014332957):0.003739617,11:0.01369368):0.008675678):0.002264044,(12:0.00927076881,14:0.02328375126):0.0006918992):0.07008144606,19:0.0669924204):0.005999146):0.006612924,16:0.01891571):0.0006076584,17:0.007852185):0.0023228201,18:0.0129676429);
tree gen.167 = [&U] ((11:0.01282675,(((8:0.009303288,(9:0.002047863,7:0.0067502683):0.0039319329):0.01197111,(4:0.009749091,(5:0.0107547,(3:0.02785864,(2:0.01913604,1:0.03907102):0.00595657):0.03740919):0.002169622):0.003001152):0.004962532,10:0.016624155):0.003585907):0.014059514,((17:0.006707912,(((18:0.0126423123,(19:0.0915379898,15:0.014798468):0.009378919):0.01020831,16:0.01979246):0.0002283113,14:0.022180323):0.033456075):0.0073060041,((6:0.03507127,13:0.002387384):0.0224199509,12:0.008579359):0.0023511171):0.0006888966);
tree gen.168 = [&U] (((6:0.02795563,13:0.00839618):0.0342849524,12:0.0135671216):0.00165715,((17:0.006511634,(14:0.0166707398,(18:0.0148824946,((15:0.0076609442,19:0.0839759865):0.008052117,16:0.03149006):0.002672411):0.0194234151):0.025147602):0.014553023,(11:0.01243017,(((8:0.0149056221,(9:0.005201735,7:0.0036483879):0.00699377):0.014111,(5:0.01311755,(4:0.007616031,(3:0.03095578,(2:0.0172724,1:0.04934341):0.002884583):0.02972367):0.003793458):0.002376678):0.002625054,10:0.008416529):0.003467106):0.01168075462):0.0003924841);
tree gen.169 = [&U] (((((19:0.0618210831,(14:0.0207253625,((13:0.01727924,((((((6:0.0671936,5:0.004597799):0.003173057,((1:0.04593242,2:0.0206835):0.009645752,3:0.0307304):0.04165301):0.0001746887,4:0.01472285):0.006256508,((9:0.003083753,7:0.002700676):0.003655342,8:0.0060071399):0.02772058):0.002124063,10:0.010710109):0.007991463,11:0.01132051):0.01036644):0.001895833,12:0.0114666286):0.0003606987):0.0643946461):0.006991409,15:0.0093926247):0.003482185,17:0.0114042523):0.001421586,16:0.0306810881):0.0027003119,18:0.011730889);
tree gen.170 = [&U] ((12:0.008458396,(6:0.04913248,13:0.006215023):0.0345708137):0.00226031,((11:0.01189423,(((8:0.012157891,(9:0.001587439,7:0.0041641048):0.0030297807):0.01499498,((4:0.01172755,5:0.0120117):0.001610998,(3:0.03456545,(2:0.02436804,1:0.06640511):0.007871651):0.04152452):0.005617056):0.001841738,10:0.011464771):0.002917041):0.010522311,((((19:0.090976647,15:0.0117408021):0.004888601,(16:0.02268701,18:0.0095489243):0.0032334905):0.003681251,14:0.02472695):0.0295880866,17:0.002602899):0.022858426):0.0001064421);
tree gen.171 = [&U] ((16:0.02585585,((19:0.0915196182,((12:0.011821801,17:0.0147656269):0.0008527783,((13:0.01546208,((((((6:0.04306873,5:0.005685321):0.007947294,4:0.01710052):0.0003080242,(3:0.04792918,(2:0.0253859,1:0.03618753):0.01079168):0.03400171):0.003584467,((7:0.00755561521,9:0.002226181):0.0039407197,8:0.00706772388):0.01573441):0.00324991,10:0.013146301):0.001741614,11:0.02253162):0.00795221):0.002435458,14:0.019582322):0.0006909471):0.0612731637):0.004551291,15:0.012980784):0.0107595864):0.006935928,18:0.0128792397);
tree gen.172 = [&U] ((18:0.0133698274,16:0.0264617):2.378508e-05,((((13:0.01910881,((((((6:0.04044083,5:0.007573199):0.008805699,4:0.01412166):0.001776637,((2:0.01882098,1:0.04940016):0.01053477,3:0.03860548):0.04158213):0.005209193,((7:0.001847180242,9:0.001208125):0.0020743195,8:0.0073837091):0.01123211):0.004262032,10:0.010137751):0.003265482,11:0.01762374):0.006448912):0.001938329,(14:0.027990839,(12:0.0089769824,17:0.012558868):0.0007767709):0.001787474):0.08136732406,19:0.0755452873):0.005497568,15:0.010817409):0.0055258381);
tree gen.173 = [&U] ((14:0.0236424399,((15:0.0099210079,(19:0.09118144271,((12:0.0102764097,17:0.0050319556):0.00045523464,(13:0.01696773,(((((4:0.01251298,(6:0.03210712,5:0.005459707):0.009064993):0.0005835898,((2:0.01725163,1:0.06021947):0.003068615,3:0.04307073):0.03591839):0.00321348,((7:0.0056122753,9:0.001786041):0.0031190181,8:0.00883482086):0.01179224):0.002072338,10:0.015192688):0.004054896,11:0.01825107):0.008839869):0.002423843):0.07515629457):0.002718786):0.004000195,16:0.02047292):0.00140316319):0.001174505,18:0.0103917782);
tree gen.174 = [&U] (((16:0.02278258,(15:0.014102242,(((13:0.02061397,(((((4:0.01357307,(3:0.03556375,(2:0.02151564,1:0.04412174):0.001080582):0.03678761):0.001424717,(6:0.04910791,5:0.003991148):0.01094596):0.003378665,((9:0.001940793,7:0.0055964416):0.005015547,8:0.018011081):0.008298946):0.003433303,10:0.015399222):0.00357849,11:0.0116904):0.008378486):0.006354949,(12:0.007346505,14:0.0392800701):0.005368333):0.0767374729,19:0.104563289):0.003827656):0.0090306647):0.0002798259,17:0.015614462):0.0020358728,18:0.0091312553);
tree gen.175 = [&U] (18:0.0097259022,(16:0.02457837,(19:0.0756583592,(((13:0.01884016,((((((3:0.04242739,(2:0.02211638,1:0.0501926):0.005128783):0.04106497,(6:0.04361517,5:0.003006254):0.01006988):0.002537062,4:0.0122015):0.001745498,((9:0.004284309,7:0.0054840087):0.002343981,8:0.013556791):0.01744134):0.006643119,10:0.016227567):0.002072432,11:0.018796):0.006491523):0.0008743622,(17:0.018158718,(12:0.01231855443,15:0.006627934):0.004395335):0.0029606385):0.00202529,14:0.0272466041):0.0744555695):0.008493268):0.00135301141);
tree gen.176 = [&U] ((14:0.0286741371,17:0.01315879461):0.0006668688,(18:0.0161346602,(((19:0.1029095576,((13:0.02252482,((((4:0.01582042,(((1:0.04591526,2:0.02754844):0.0003444401,3:0.04366208):0.04074274,(6:0.04290043,5:0.002927123):0.01213507):0.0006841895):0.007269985,((9:0.001619515,7:0.0041937358):0.005908113,8:0.011002107):0.01613157):0.004771106,10:0.0129968981):0.004518464,11:0.02266001):0.01013294):0.003326192,12:0.0223262131):0.0691055209):0.003455376,15:0.017363341):0.006837454,16:0.02645342):0.0003632287):0.0005187982);
tree gen.177 = [&U] ((17:0.00828730165,((((19:0.0758920314,(12:0.01626380695,(13:0.02667449,(((((((1:0.04681687,2:0.02048045):0.01017534,3:0.04252227):0.0348178,(6:0.0410813,5:0.005541087):0.01221635):0.0006675569,4:0.008606829):0.001237297,((7:0.0061481843,9:0.005587845):0.005522221,8:0.010074891):0.02039159):0.005553815,10:0.0102025):0.003393121,11:0.0136655):0.01043549):0.0001640689):0.0670222993):0.007876874,15:0.0046268989):0.004351203,16:0.02571887):0.0002818777,14:0.0237544711):0.002337362):0.002308316,18:0.0112029616);
tree gen.178 = [&U] ((((((19:0.1161346097,18:0.01285420693):0.00611589,17:0.0115439701):0.0002097259,16:0.02079403):0.0002562658,14:0.0246512239):0.032541349,(15:0.010962696,((6:0.04194262,13:0.003090217):0.02611019453,12:0.007943167):0.00116956):0.0010633072):0.001036269,(11:0.0158183,(((8:0.0101272338,(7:0.0078519581,9:0.004222527):0.004152653):0.01852005,(5:0.01830048,(((2:0.01772648,1:0.04331428):0.004132421,3:0.0379909):0.04953027,4:0.01370772):0.00257997):0.001864987):0.004434277,10:0.009540954):0.006948273):0.012117673);
tree gen.179 = [&U] ((16:0.023595166,(((11:0.02196835,(10:0.022405561,(((4:0.01267735,5:0.01455542):0.0001360553,((2:0.02553333,1:0.05091731):0.002420788,3:0.03300599):0.03787973):0.004717934,(8:0.010016251,(9:0.003123801,7:0.0038484324):0.0050946426):0.01787775):0.003668058):0.001888604):0.01220904,(((12:0.004147737,(13:0.007036492,6:0.04946559):0.0277600043):0.0044816809,17:0.017035236):0.001302569,14:0.025995665):0.00140625387):0.06924728755,(19:0.07605026436,15:0.0041232502):0.01156903):0.010886154):0.0004681314,18:0.0070163346);
tree gen.180 = [&U] (((16:0.0183695,(19:0.07387281164,(((13:0.01701885,(((((4:0.009823371,((2:0.01963332,1:0.04835763):0.003710664,3:0.03810579):0.03810018):0.001585918,(6:0.04756179,5:0.009931151):0.009153092):0.006045002,((7:0.0065606104,9:0.001827725):0.005110349,8:0.0137212155):0.01202853):0.00179736,10:0.013916588):0.003037384,11:0.01123962):0.00914079):0.002024061,(12:0.010449688,15:0.00434896):0.00192638789):0.003741834,14:0.0337822893):0.0600390693):0.012289235):0.001465206,17:0.01291103644):0.001268578,18:0.0070438886);
tree gen.181 = [&U] ((11:0.02295106,(((8:0.01091215165,(7:0.0060249787,9:0.001520975):0.0032954584):0.0135083,(5:0.01338763,((3:0.03604102,(1:0.04607247,2:0.02468731):0.004237674):0.04606019,4:0.01703599):0.000108995):0.004582522):0.00536171,10:0.0130977387):0.001683698):0.01849864211,(((14:0.027908191,(18:0.0048124357,(16:0.02885613,19:0.0856599108):0.006088166):0.02070649293):0.007942598,17:0.01549468986):0.01561473,(((6:0.05377257,13:0.002372735):0.03680165839,12:0.005349335):0.000858489,15:0.0053442445):0.0032732594):0.001245009);
tree gen.182 = [&U] ((17:0.006986941,((((11:0.01412585,(10:0.013957046,((8:0.00602229698,(7:0.0022139051,9:0.003341327):0.006459712):0.01677427,((((2:0.020635,3:0.03079969):0.001915844,1:0.04701567):0.03877615,4:0.01762118):0.001921421,5:0.01505677):0.004704275):0.006089256):0.00249267):0.007049935,((15:0.009499539,((13:0.003926313,6:0.05181911):0.027797926,12:0.0056585471):0.00479748):0.005782648414,14:0.01935293):0.0003067759):0.0696734052,19:0.0831291577):0.014341374,16:0.01816448):0.002519014):0.001177632,18:0.005458989);
tree gen.183 = [&U] (12:0.0096831956,(15:0.0118258208,((13:0.008852547,((14:0.02946011138,17:0.0060463058):0.001892789,(16:0.03103339,18:0.0087862971):0.001420208):0.017744987):0.01191106,((11:0.01992841,(10:0.009966336,(((7:0.006725172,9:0.0009310269):0.004072013,8:0.0115729292):0.01221442,((3:0.02493779,(2:0.02570826,1:0.03973196):0.002008888):0.03560807,((6:0.04139451,5:0.005831843):0.007417847,4:0.008157663):0.00120774):0.002299772):0.001737035):0.003409035):0.012292446,19:0.1107176959):0.002410169):0.004502178):0.0008913966);
tree gen.184 = [&U] (((11:0.01890868,(10:0.013062407,(((7:0.0033440845,9:0.002532978):0.003979042,8:0.0180041134):0.01564726,(4:0.01140055,((6:0.04400105,5:0.002868889):0.01317757,(3:0.03545688,(1:0.0554679,2:0.01822222):0.001829893):0.03350721):0.000655337):0.003577787):0.001581308):0.003339148):0.005664916,19:0.0898035053):2.037314e-05,((((16:0.02604405,(14:0.0238638182,(18:0.0062603443,17:0.0198238466):0.00221931):0.003060765):0.005458389,15:0.007697357):0.004885549,13:0.008600466):0.01656679,12:0.012663991):0.003683795);
tree gen.185 = [&U] (((11:0.01702211,(((8:0.0153510891,(9:0.002436635,7:0.00282996625):0.003036908):0.01233522,(4:0.01221119,(5:0.01594928,((1:0.04828641,2:0.02317187):0.006452174,3:0.03182237):0.03536553):0.0004570216):0.005315072):0.002821377,10:0.018613311):0.002681791):0.01033421,14:0.0238373972):0.0024519746,(((12:0.007357837,15:0.0087323234):0.001375119,(6:0.05266581,13:0.006161927):0.03376572605):0.0011803847,((18:0.009159773,(16:0.02351381,19:0.067202126):0.004728576):0.001361042,17:0.008571528):0.02895369):8.433323e-05);
tree gen.186 = [&U] (((((19:0.051440289,(16:0.0296967,18:0.00964654545):0.0005982587):0.007273269,15:0.006064518):0.013692895,17:0.011401991):0.021766178,(12:0.009316206,(6:0.03223893,13:0.009364031):0.0224819159):0.005329656):0.0020416974,((11:0.01532787,(((8:0.0068101604,(9:0.003191645,7:0.0074690697):0.0063183025):0.01384657,((((1:0.05107463,2:0.02176797):0.003324525,3:0.03533767):0.03835032,4:0.009912368):0.001219319,5:0.009783911):0.004347479):0.01123635,10:0.014747473):0.001525173):0.0122883076,14:0.0297524281):0.0005805109);
tree gen.187 = [&U] (((11:0.01739527,(((8:0.008632895,(9:0.001454478,7:0.0029314214):0.0020997081):0.01715032,((((1:0.04520092,2:0.02134215):0.002434421,3:0.04067563):0.03921067,5:0.01313336):0.0002810699,4:0.01304654):0.002310291):0.005381135,10:0.015420929):0.006136823):0.011311042,14:0.0255815379):0.002759467,(((6:0.04080299,13:0.002758936):0.0267594876,12:0.009598992):0.00239690748,(((18:0.0043652483,(16:0.01820475,19:0.0500900888):0.003588492):0.017338413,15:0.0052812294):0.0054822049,17:0.012674584):0.03009045):0.001093139);
tree gen.188 = [&U] (((18:0.01271485306,16:0.01909484):0.0005543364,((((((4:0.01090449,((6:0.04416967,5:0.006311368):0.007460442,(3:0.03613981,(2:0.01723523,1:0.0556878):0.001578836):0.04158141):0.003320156):0.001661229,((7:0.005176281,9:0.001995304):0.003442072,8:0.017906978):0.01230797):0.006099282,10:0.01434713):0.002068057,11:0.01479387):0.01061791,((13:0.01954176,(12:0.0103744238,15:0.005266457):0.0028186662):0.0007134365,14:0.0206964044):0.001018387):0.08044819303,19:0.0982146657):0.009054154):0.002905316,17:0.020643416);
tree gen.189 = [&U] ((17:0.0081019433,18:0.0114271086):0.00050842403,((((15:0.013651482,12:0.01327225674):0.0018221521,(14:0.0228883616,(((((((3:0.03586795,(2:0.01793939,1:0.04531814):0.01163145):0.04404924,(6:0.04875833,5:0.002272581):0.01061873):0.002228904,4:0.01092171):0.004407673,((7:0.00298000526,9:0.001202879):0.004584162,8:0.0079841111):0.01034891):0.001967451,10:0.011997751):0.003301394,11:0.02574853):0.008700173,13:0.02258144):0.002444944):0.001003016):0.07621793419,19:0.0988447667):0.015525939,16:0.02898737):0.001964283);
tree gen.190 = [&U] ((((18:0.01014206588,(19:0.059129951,16:0.02659261):0.0011831):0.022048773,17:0.009789036):0.032358606,(15:0.008641688,(12:0.009098132,(6:0.04109802,13:0.002163128):0.0327987194):0.0026883937):0.001640277):0.001071585,((11:0.01677503,(((8:0.0086153506,(9:0.001734909,7:0.00405362):0.004859383):0.01461939,(4:0.01096457,((3:0.04653814,(2:0.01784138,1:0.04633024):0.009205216):0.0470603,5:0.009221129):0.0001772375):0.004067687):0.002046628,10:0.011442434):0.006559091):0.004641814,14:0.032126942):0.0008976231);
tree gen.191 = [&U] ((15:0.009052315,(17:0.007020622,(18:0.008980447,(19:0.0656354673,16:0.0231269):0.005764613):0.005649835):0.007386944):0.0308012,(((11:0.01638767,(((8:0.0083437407,(7:0.0025264471,9:0.002909653):0.005193105):0.01143505,(5:0.01255763,((3:0.02827178,(2:0.02092111,1:0.0500719):0.006924494):0.02982774,4:0.01125612):0.002310072):0.007973567):0.005620586,10:0.011139091):0.002866685):0.0103986329,14:0.0272418754):0.001161394,(12:0.006656255,(6:0.05343862,13:0.01022665):0.0281496546):0.001351414):0.0007893096);
tree gen.192 = [&U] (((15:0.008798514,(12:0.008756763,(6:0.03492644,13:0.004882421):0.0401303123):0.0001017179):0.0014903174,((18:0.0079250001,(16:0.02233429,19:0.0963596445):0.004689846):0.0109428489,17:0.0100538976):0.031837288):0.0003862182,(14:0.0300074939,(11:0.01490151,(((8:0.0126507894,(7:0.0049570898,9:0.001410511):0.004389241):0.01538171,(((3:0.04407054,(2:0.02200861,1:0.04624548):0.007203985):0.04232045,4:0.02010381):0.001071647,5:0.01102753):0.006535022):0.003679059,10:0.012644069):0.009295709):0.0100841853):0.001370601);
tree gen.193 = [&U] ((14:0.0253030506,(11:0.02421058,(((8:0.0098383762,(7:0.00470737687,9:0.005054092):0.003047504):0.01198023,(5:0.01640326,(4:0.01327805,(1:0.04554502,(2:0.02008922,3:0.03746954):0.003532654):0.04489065):0.0006583829):0.00236567):0.005179673,10:0.014223414):0.002666269):0.009205582):0.0004017159,((15:0.005412623,(12:0.01230372,(6:0.02741457,13:0.007088728):0.0273407803):0.0008665014):0.0003760928,(17:0.014417435,((19:0.096911173,16:0.02051478):0.007856429,18:0.0137363907):0.0191232512):0.02401):0.000725914);
tree gen.194 = [&U] (((19:0.1090873648,(11:0.01431042,(10:0.013963049,(((9:0.002207281,7:0.00715238):0.010695476,8:0.006520972):0.01070024,((3:0.03418704,(2:0.02427608,1:0.05362131):0.0003652932):0.027629166,(4:0.01528933,(6:0.04430551,5:0.004748876):0.00598592):0.000562384):0.003648324):0.004621858):0.001554086):0.013050389):6.288296e-05,14:0.027417479):0.0056485445,(17:0.006831618426,(12:0.0157510717,(((16:0.0222867,18:0.00906448755):0.0046887989,15:0.017679392):0.0112297425,13:0.0097389):0.0139418276):0.0005205383):8.264376e-05);
tree gen.195 = [&U] (18:0.0099991768,((16:0.02212298,((19:0.0674468789,14:0.027388312):0.026514463,(((((((6:0.04859683,5:0.007124607):0.009321082,(4:0.01242984,((1:0.03718999,2:0.02339953):0.003382038,3:0.0318426):0.04828813):0.0001252852):0.004648035,((7:0.0041446308,9:0.002671988):0.0043065868,8:0.0118802279):0.009443997):0.001328297,10:0.01224362):0.001189154,11:0.01925473):0.007165149,13:0.01454974):0.00295071,(12:0.006112013,15:0.004881205):0.0073580831):0.08639262567):0.007243197):0.002202181,17:0.014827452):0.0009596325);
tree gen.196 = [&U] (((11:0.01563688,(10:0.013105582,(((7:0.00402419529,9:0.001676587):0.00472338,8:0.006685306):0.01095693,(((6:0.04327534,5:0.01198387):0.005197392,(3:0.03527733,(1:0.05127013,2:0.01699028):0.002437901):0.04145117):0.0007678308,4:0.01258645):0.001979962):0.006609624):0.003216096):0.01258686,(14:0.0290608867,19:0.0904329326):0.001134496):0.0009671811,(17:0.005860248,((((18:0.0100995083,16:0.02197192):0.0118574377,13:0.01291948):0.01318144,12:0.013036991):0.0002151637,15:0.011732924):8.127606e-05):0.0002305282);
tree gen.197 = [&U] (((19:0.1053687196,14:0.02751405138):0.0002346298,(11:0.01513057,(10:0.014414441,(((7:0.0051342628,9:0.003000123):0.002695693,8:0.0132645144):0.01663973,((6:0.04195064,5:0.009160599):0.009903409,(4:0.01284272,(3:0.03751367,(1:0.046916,2:0.02143783):0.003907884):0.04956333):0.0001924755):0.002142306):0.001638054):0.007513534):0.008136213):0.002441811,((((16:0.0296188271,18:0.01183652715):0.0167652665,13:0.004742362):0.0150055252,17:0.009640284):0.001009876,(12:0.0112526845,15:0.007177464):0.0003039437):0.001648359);
tree gen.198 = [&U] (17:0.011815111,((((15:0.013515876,(16:0.0296309031,18:0.0113189617):0.00635867143):0.003387095,13:0.01244323):0.013834468,((19:0.1327772419,(11:0.02181615,(10:0.013790571,(((9:0.005624666,7:0.0045227394):0.002214932,8:0.012414268):0.01470397,((1:0.04636058,(2:0.01865069,3:0.0326365):0.002776836):0.03718769,((6:0.03116072,5:0.005225034):0.008773143,4:0.01123568):0.0006488436):0.002786418):0.002737478):0.003235436):0.0111016):0.0004261793,14:0.0202185021):0.0004390996):0.0002784488,12:0.01139863333):0.0002780612);
tree gen.199 = [&U] ((16:0.02333227,18:0.0103403108):0.0003649967,(19:0.0779771509,(((15:0.006097932,12:0.01271528):0.0039448397,17:0.0083539212):0.0008297302,((((((((6:0.03597573,5:0.003148322):0.0149552,4:0.01086241):0.0004274467,((2:0.028913,1:0.04935655):0.00397924,3:0.02725006):0.03787211):0.007477426,((7:0.003663473,9:0.001971268):0.005302014,8:0.005056679):0.01423873):0.005731612,10:0.0065875088):0.004880021,11:0.01889102):0.01177217,13:0.02266024):0.001230959,14:0.0299624284):0.0002553679):0.07594762815):0.007408976);
tree gen.200 = [&U] ((17:0.004812436,(14:0.0264179005,18:0.012790427):0.002147796):0.003972368,((19:0.0866089662,((15:0.006564522,12:0.014790967):0.00524367,(((((((6:0.04089131,5:0.008328324):0.01301184,(3:0.045593,(2:0.02158283,1:0.05616498):0.003022389):0.03421523):0.0007615825,4:0.01237193):0.003050709,((7:0.0058553196,9:0.0009557199):0.004360015,8:0.010172481):0.01483178):0.002371879,10:0.015022384):0.003148896,11:0.0193363):0.009084045,13:0.02106827):0.00239798):0.0752283196):0.004694319,16:0.02477401):0.002384918);
tree gen.201 = [&U] ((11:0.02015393,(((8:0.00466299179,(7:0.00346028497,9:0.0007269536):0.008342916):0.02053655,((5:0.01071555,(3:0.03400911,(1:0.05359016,2:0.01925699):0.005794632):0.04107323):0.0004338478,4:0.01089776):0.003895224):0.005627236,10:0.0176974145):0.004429988):0.0131984538,(((((18:0.0130210624,(19:0.0473513946,16:0.02706019):0.017035629):0.0245366635,15:0.009105656):0.001221182,17:0.0057987342):0.0232545296,(12:0.007419415,(6:0.04137076,13:0.006283255):0.0318805703):0.002020279):0.0014727938,14:0.0188788284):0.001228801);
tree gen.202 = [&U] (((12:0.005954199,(6:0.03921642,13:0.007398154):0.03008047):0.00126692,14:0.03419854706):0.005305049,((11:0.0192696,(((8:0.00716457534,(9:0.002066535,7:0.0040324257):0.008338122):0.02218393,(((2:0.0175772,1:0.05359364):0.001907851,3:0.04092516):0.03661106,(4:0.01066851,5:0.01052496):0.0007067863):0.002264887):0.004358563,10:0.010836608):0.001286523):0.0137761,(((19:0.0422602883,(16:0.02261655,18:0.0097837476):0.001042674):0.014153051,17:0.0099231284):0.005139356,15:0.009117302):0.04072863439):0.003035112);
tree gen.203 = [&U] (18:0.0061851646,((16:0.02280828,(19:0.0875882699,((13:0.02419982,((((((3:0.03253694,(2:0.03085569,1:0.05201896):0.001489999):0.03845327,(6:0.04745472,5:0.002726671):0.006439509):0.0006622565,4:0.01249397):0.005739517,((7:0.006840332,9:0.003978649):0.0024075351,8:0.0123190865):0.02023158):0.004999267,10:0.009405782):0.00370678,11:0.01416757):0.01064262):0.002041456,((12:0.00862547753,15:0.0055584642):0.003847666,17:0.012550009):0.000457664):0.0818380135):0.010754975):0.004403818,14:0.0235643125):0.0003275006);
tree gen.204 = [&U] ((((6:0.04122783,13:0.001662151):0.0264433661,(12:0.005405388,15:0.012690507):0.003825678):0.001591001,((19:0.0765015725,18:0.018630325):0.008133745,16:0.02596366):0.042811878):0.0009397356,((14:0.02166964771,(11:0.01322196,(((8:0.0083029809,(9:0.001140793,7:0.0018108243):0.0059877455):0.01478664,((4:0.009095477,5:0.01142244):0.0005327962,((3:0.03763771,2:0.01930935):0.002254959,1:0.04002549):0.0448546):0.001303229):0.004379156,10:0.01105586):0.003716303):0.009859557):0.0004053134,17:0.0101815374):6.155614e-05);
tree gen.205 = [&U] ((14:0.0337630038,(11:0.02592529,(((8:0.0127449104,(9:0.007398571,7:0.00442490489):0.003693749):0.01588642,((4:0.009631427,5:0.01362915):0.0001498838,((2:0.02054834,1:0.05862769):0.001767661,3:0.0343397):0.04674776):0.004480133):0.002178649,10:0.009995625):0.004917838):0.008851798):0.001070436,((17:0.010453554,((19:0.113167511,18:0.01051767943):0.016607815,16:0.02775541):0.0310981):0.0001428795,(((6:0.03614802,13:0.003903458):0.03338304881,12:0.0093158642):0.000832491,15:0.007233271):0.002089442):0.0005972508);
tree gen.206 = [&U] ((19:0.09287284468,(11:0.01757943,(10:0.015852696,(((9:0.003985303,7:0.0053221973):0.0066849788,8:0.011773707):0.01741119,(((6:0.03605956,5:0.006548148):0.007421373,((2:0.01944353,1:0.04119141):0.002705906,3:0.02354036):0.04273074):0.0006043124,4:0.01566851):0.004070145):0.003361701):0.003074311):0.0097894971):0.0005841137,((17:0.0082259148,12:0.010190154):0.0006101361,((((14:0.01902481618,16:0.03065279):0.0125629683,18:0.01096544178):0.0065360675,15:0.010064012):0.007921866,13:0.01187004):0.0096729163):0.001784818);
tree gen.207 = [&U] ((((((16:0.0241051,19:0.035836294):0.010180142,18:0.0094421583):0.003621262,14:0.02534395748):0.042082615,17:0.014425251):8.86214e-05,(((6:0.03503124,13:0.007883511):0.030911064,12:0.006226893):0.0009708998,15:0.008371545):0.0007739778):0.0007239372,(11:0.0190174,(((8:0.014005683,(9:0.003235893,7:0.0021604235):0.001907584):0.01146946,((3:0.03442428,(2:0.02573515,1:0.05123042):0.00680083):0.03207968,(4:0.00687169,5:0.01377033):0.0003760187):0.001615812):0.009075847,10:0.010588876):0.002024159):0.0110066189);
tree gen.208 = [&U] ((11:0.01981648,(((8:0.0089583767,(7:0.0054940504,9:0.001956305):0.004401357):0.01963825,(5:0.008235587,(((2:0.02773306,1:0.04847417):0.002961116,3:0.03013161):0.03825764,4:0.008967626):0.0005817089):0.0061401):0.006454313,10:0.009484202):0.002185531):0.01390131,((17:0.007914232,(14:0.02049583,((19:0.0332387484,16:0.0222481):0.009474197,18:0.0143097486):0.01234452179):0.0484865563):0.024294414,(15:0.011266281,(12:0.007618676,(6:0.04257609,13:0.006045882):0.03402400412):0.002502203):0.0008123403):0.0021985419);
tree gen.209 = [&U] (12:0.013033272,(((11:0.02294384,(10:0.015555254,(((9:0.001072769,7:0.0121201235):0.006722594,8:0.012151437):0.016627,((((2:0.01679413,1:0.0569099):0.009854153,3:0.03084305):0.04326584,(6:0.0453081,5:0.009005176):0.00670813):0.0007559209,4:0.01609409):0.008181283):0.004578891):0.003479509):0.02013048,(19:0.10337906,(15:0.008650604,((18:0.0123978267,(16:0.02576006,14:0.02857266):0.01017615):0.008677673,13:0.01465947):0.002537071):0.01111007224):0.0007842595):0.0002070891,17:0.0063435196):0.0005062646);
tree gen.210 = [&U] (18:0.0080255088,(14:0.020120981,(16:0.02699994,(15:0.0057935126,(19:0.07847870552,(((6:0.0406498,13:0.00277339):0.02169052,((((8:0.011663161,(7:0.00445005201,9:0.002468464):0.002593797):0.0157154,(((2:0.01487523,1:0.048668):0.004382887,3:0.03830064):0.03010413,(5:0.009972458,4:0.01099384):0.0004833817):0.007523115):0.005657422,10:0.013069378):0.004066919,11:0.01257648):0.008486794):0.0022302078,(17:0.0077840276,12:0.0082825254):0.0012162146):0.06594140208):0.002713553):0.0074253363):0.001135547):0.001547546);
tree gen.211 = [&U] (((11:0.01459747,(((8:0.0049534609,(7:0.0066643714,9:0.002942284):0.004619567):0.0172417,((4:0.018046,5:0.0128538):0.0005480322,((2:0.02453812,1:0.05393713):0.008679092,3:0.03945897):0.04143661):0.004105947):0.005539478,10:0.015287553):0.004258307):0.0149053,14:0.0232401193):0.00134676,((12:0.008624574,(6:0.05017216,13:0.0009445442):0.028609843):0.002701616,(17:0.002590931,((18:0.0117900458,(19:0.0945758382,16:0.02588911):0.003328049):0.020998499,15:0.012908862):0.014195018):0.020935118):0.0009529521);
tree gen.212 = [&U] ((((6:0.04035839,13:0.002206503):0.025064351,12:0.00803016):0.003831145,(17:0.003109696,(((16:0.02388482,19:0.0815556207):0.002210676,18:0.0085523769):0.010816133,15:0.007269638):0.0261503617):0.01127810636):0.0007059221,((11:0.0127338,(((8:0.014829565,(9:0.002967687,7:0.00484010484):0.003672115):0.01145628,((5:0.01544735,((2:0.01903364,1:0.05111115):0.006954104,3:0.03871528):0.03576418):0.002072084,4:0.01394859):0.008110137):0.003142677,10:0.016126985):0.002523814):0.0146883,14:0.028855366):0.000962141);
tree gen.213 = [&U] ((14:0.0303181363,(((12:0.009596206,(6:0.04845733,13:0.0004717079):0.0314541616):0.00492287,15:0.0026725874):0.003244861,(((19:0.0346738301,16:0.02357248):0.001224197,18:0.0083119404):0.04696039957,17:0.006150747):0.019705762):0.0002950439):0.0004747297,(11:0.01787414,(((8:0.0134548692,(7:0.01075008619,9:0.003184445):0.00803404):0.01033365,((3:0.03664474,(1:0.04553245,2:0.01935248):0.005269893):0.03850261,(5:0.01044973,4:0.009828678):0.00239161):0.005774151):0.005370103,10:0.015801967):0.006058425):0.0113376779);
tree gen.214 = [&U] ((11:0.01540159,(((8:0.016380727,(9:0.004508852,7:0.00562402506):0.01015952):0.01425767,((4:0.01059432,5:0.01621149):0.000745704,(3:0.04780727,(1:0.04017865,2:0.02688016):0.005183721):0.03451248):0.003997593):0.002842091,10:0.017359541):0.002422475):0.0205296466,((14:0.03451377886,((12:0.0103516685,(6:0.04660015,13:0.002745162):0.0299337507):0.001847,15:0.008954609):0.001246798):0.001061894,((19:0.0346128684,(18:0.0088353185,16:0.03696624):0.001042022):0.04413521,17:0.003487141):0.020529789):0.001318115);
tree gen.215 = [&U] (((11:0.0217602,(((8:0.0101715342,(7:0.0062086308,9:0.001364323):0.0021913162):0.01488557,((((2:0.01758952,1:0.05130659):0.008990217,3:0.03507611):0.04045019,4:0.009387932):0.0008412296,5:0.0096216):0.004340346):0.001455347,10:0.0134307127):0.003286292):0.0080480837,14:0.02131283994):0.001025859,((12:0.011874282,(15:0.01114820877,(6:0.05514164,13:0.007651809):0.0385797518):0.002832385):0.001700953,((18:0.0191826718,(19:0.0765054477,16:0.02383034):0.005323329):0.052138365,17:0.004840535):0.022804334):0.0004805958);
tree gen.216 = [&U] (((15:0.0057507379,12:0.007552823):0.0030487022,(13:0.008211232,(18:0.0112365942,(17:0.0122197051,(14:0.03411473974,16:0.02640983):0.001622342):0.0002180051):0.014921445):0.01223731):1.578188e-05,(19:0.100062875,(((((7:0.0019642884,9:0.001033368):0.0041005139,8:0.0130027692):0.01329757,(((6:0.04336862,5:0.005380733):0.009475346,((2:0.01858741,1:0.04761431):0.009131463,3:0.04151242):0.03542546):0.001027303,4:0.007388527):0.006733997):0.00428393,10:0.010491511):0.00412156,11:0.01439056):0.0121908275):0.0048241612);
tree gen.217 = [&U] (((14:0.012572925,(11:0.01458971,(((8:0.0113226498,(9:0.001125557,7:0.00612632872):0.002793964):0.01230054,((((2:0.02227969,1:0.05988682):0.006400231,3:0.0379109):0.04283273,4:0.01825616):0.0001593536,5:0.01210991):0.004401279):0.002411625,10:0.01075512):0.003101863):0.005731428):0.0011027388,(((19:0.0648411048,18:0.0106359762):0.01740186352,16:0.01673673):0.009953142,17:0.0039669647):0.0215805675):0.001627591,((12:0.009962214,15:0.006082148):0.001959314,(6:0.06004028,13:0.008224519):0.02702821765):0.0042746628);
tree gen.218 = [&U] ((((19:0.1160703987,(18:0.01586547986,16:0.02695757):0.00020197482):0.0214616119,17:0.003032702):0.024670438,(((6:0.02703154,13:0.002269264):0.02716532,12:0.007728346):0.0004593852,15:0.00721607039):0.0003428087):0.0007306309,(14:0.0224948809,(11:0.01136208,(((8:0.012249787,(9:0.001570952,7:0.0041530533):0.0048380865):0.01739352,(4:0.01200377,(((1:0.05140654,2:0.02823328):0.0007454368,3:0.035692):0.03236345,5:0.01109637):0.001231208):0.002793811):0.003297518,10:0.010144851):0.002804394):0.01305761):0.001995071);
tree gen.219 = [&U] (18:0.0109915313,((16:0.02668623,14:0.0253859381):0.004012967,(((((10:0.008260259,(((6:0.03621537,5:0.004161217):0.009993865,(((2:0.01794425,1:0.05885308):0.003427211,3:0.04397123):0.04051529,4:0.01392931):0.001957528):0.006513895,((9:0.0007861586,7:0.00772759036):0.0025700045,8:0.010033007):0.01792528):0.005833532):0.003038643,11:0.01812989):0.007910807,13:0.01504488):0.0032863804,(17:0.0111550961,(12:0.015525151,15:0.011928867):0.0004631127):0.0032798158):0.06656596824,19:0.051419487):0.030929192):0.0032879136);
tree gen.220 = [&U] (((17:0.003096715,(15:0.008219279,(16:0.01732208,(18:0.005975888,19:0.0819280431):0.0001020387):0.0203352209):0.024176526):0.0157038524,((6:0.04124854,13:0.003991241):0.0339046052,12:0.008809451):0.002204135):0.00202455,((11:0.02296416,(((8:0.014835686,(7:0.0054613442,9:0.0003446054):0.004256845):0.01222706,((3:0.03776376,(2:0.02740286,1:0.04410864):0.0009584177):0.0434151,(5:0.01526434,4:0.01091596):0.0009117593):0.007591569):0.003959923,10:0.01599325):0.00425508):0.01074052,14:0.0223457887):0.002315289);
tree gen.221 = [&U] ((14:0.0180784778,(11:0.02313018,(((8:0.0139080556,(7:0.0051067603,9:0.000799131):0.004623994):0.0158353,((5:0.01449843,4:0.01461861):0.002409004,((2:0.03124032,1:0.04188373):0.002912505,3:0.03474984):0.03385405):0.002420048):0.002621449,10:0.01418598):0.005980338):0.004991648):0.0009512521,((12:0.0080853695,(6:0.03451458,13:0.004591696):0.028515566):0.001123619,(17:0.0039148924,(15:0.004958758,((16:0.0202277,19:0.0916014566):0.003582305,18:0.0149782606):0.02018269):0.02114728):0.0157806686):0.0009873905);
tree gen.222 = [&U] (16:0.02772586,(18:0.0157159264,(((((((10:0.00980057709,(((((2:0.02152498,1:0.05355797):0.004030122,3:0.03317168):0.0311933,(6:0.03013871,5:0.004700356):0.006335603):0.001182098,4:0.009915903):0.00577576,((9:0.001083454,7:0.0037128287):0.0050505279,8:0.0108448751):0.01479325):0.002302687):0.00312711,11:0.01277232):0.01551664,13:0.01601686):0.00418741,(15:0.006631151,12:0.00712329584):0.0029783215):0.0001023064,14:0.0256074673):0.0470646513,19:0.072651935):0.03024470668,17:0.013727458):0.002148219):0.0007999433);
tree gen.223 = [&U] ((11:0.01979507,(((8:0.0190730493,(9:0.002754852,7:0.0035174246):0.0039623855):0.01134668,((4:0.01119232,5:0.01192421):0.0006313129,(3:0.04491265,(2:0.02153297,1:0.04775319):0.002541899):0.05071205):0.003340278):0.001051187,10:0.0147091068):0.00491512):0.0137399755,(((14:0.0258745352,((16:0.02194728,(19:0.068110046,18:0.0116495814):0.002025489):0.017255634,15:0.0096230058):0.00695885):0.025867354,17:0.005890344):0.0139483886,(12:0.00399611,(6:0.05143103,13:0.002622699):0.03773032467):0.004603521):0.0009379867);
tree gen.224 = [&U] (17:0.0135614119,((16:0.02307364,(19:0.0484696144,((14:0.0301136079,(((10:0.012451899,(((((1:0.03632875,2:0.03236392):0.008092675,3:0.02897562):0.03629697,(6:0.035805,5:0.004962376):0.00800739):0.001292453,4:0.0173626):0.003664606,((9:0.004447007,7:0.003373279):0.004194501,8:0.0086213871):0.01610669):0.004282996):0.003312853,11:0.01402724):0.005350424,13:0.02250489):0.005446788):0.001267316,(15:0.006006301,12:0.0102564169):0.0043407706):0.0551493557):0.0231387539):0.0006680035,18:0.0107277074):0.00376177);
tree gen.225 = [&U] ((12:0.01173358,((((16:0.02319357,18:0.0160926772):0.003369465,(14:0.0218820088,17:0.006088585):0.0006758413):0.003472161,15:0.010650233):0.006867542,13:0.01064465):0.0120213922):0.0003185058,((((((9:0.004161392,7:0.0051938125):0.003343434,8:0.0082804408):0.01259061,(4:0.01010738,(((1:0.03087793,2:0.02277198):0.004808525,3:0.02693121):0.03288224,(6:0.0323768,5:0.00847433):0.008442995):0.0003636174):0.006061818):0.00756469,10:0.009713841):0.003891275,11:0.01262558):0.01067739,19:0.08740924527):0.0019246975);
tree gen.226 = [&U] ((11:0.02124689,(((8:0.0076109292,(7:0.0078180699,9:0.0005731663):0.0042035541):0.01131772,((5:0.01344297,(3:0.03468898,(2:0.02032256,1:0.04825547):0.003713433):0.04110297):0.0001772959,4:0.009960779):0.007404574):0.008382642,10:0.0122925265):0.003823452):0.0135340494,((17:0.007167754,(16:0.02048559,(15:0.0045317118,((19:0.1197857073,18:0.00997887864):0.00815253,14:0.016734231):0.007868061):5.727727e-05):0.037604242):0.0073506082,((6:0.04239311,13:0.0009467777):0.0390492718,12:0.00822744):0.0017592836):0.0005782357);
tree gen.227 = [&U] ((15:0.006832931,12:0.01086789766):0.001336696,(17:0.0157049444,(((14:0.023987266,(16:0.02018448,18:0.010290879):0.0017285059):0.018503162,13:0.009383381):0.01628971,(19:0.07563451572,(((((7:0.00427216946,9:0.003941529):0.002349397,8:0.00894627571):0.01281113,(((6:0.04932761,5:0.006443427):0.007687875,4:0.009844724):0.0003365569,((2:0.03677979,1:0.03855077):0.004200838,3:0.04253696):0.03489371):0.003923487):0.002541239,10:0.014238019):0.002195458,11:0.01605682):0.01285675):0.000748426):0.0004027708):0.0002709624);
tree gen.228 = [&U] (((17:0.0067359816,(15:0.0075973878,12:0.0094807765):0.0002319098):0.002539607,((18:0.0145122161,(16:0.02668592,14:0.018560505):0.009166225):0.011878266,13:0.005021154):0.01065566704):0.001067761,(19:0.09389232094,(((((7:0.0062698733,9:0.0009376949):0.003780937,8:0.016279199):0.01679698,(((2:0.0295402,1:0.05102175):0.005096318,3:0.03169338):0.03425085,((6:0.04537949,5:0.002401645):0.009166388,4:0.01096707):0.004685328):0.003677626):0.003374278,10:0.014864846):0.003549486,11:0.01459857):0.0140129248):0.00125221);
tree gen.229 = [&U] (16:0.02405293,((19:0.066972353,(((10:0.01313018,((((6:0.04291841,5:0.006160598):0.009625844,4:0.01171711):0.0003854843,((1:0.04860169,2:0.01619117):0.008792629,3:0.03096455):0.04239033):0.006724788,((7:0.00865034,9:0.007785152):0.002611952,8:0.0074780875):0.0150683):0.003523188):0.003272068,11:0.01625998):0.006924164,(14:0.028072218,((13:0.027219277,17:0.01067060838):0.000678216,(15:0.0096619191,12:0.0090997561):0.001242399):0.0006450634):0.0009731587):0.0840668768):0.0111872779,18:0.0092456852):0.001684372);
tree gen.230 = [&U] ((18:0.0146740116,(19:0.0605964666,(14:0.022613279,((17:0.010933633,(15:0.008851257,12:0.0118223482):0.001091083):0.0007588176,(13:0.02648552,((10:0.009769654,((((1:0.06205448,2:0.03011877):0.005960351,3:0.02355938):0.04533626,((6:0.0437758,5:0.002977583):0.007263572,4:0.01549767):0.0003940136):0.00656689,((7:0.0048424712,9:0.002718099):0.0049742295,8:0.00599304478):0.01191454):0.004221613):0.003674369,11:0.01355634):0.01210592):0.001308872):0.001366567):0.0745129988):0.010571965):0.002334011,16:0.02498418);
tree gen.231 = [&U] (((19:0.0566817918,(14:0.02317546424,(((15:0.0070195725,17:0.0120102035):0.0001025073,12:0.01177292335):0.001222336,(13:0.02225278,((10:0.0141264949,((4:0.01735961,((6:0.04819885,5:0.005591904):0.008279093,((1:0.04133763,2:0.02559484):0.008978693,3:0.03586411):0.03061415):0.002174516):0.00306733,((7:0.0024052131,9:0.0041283128):0.00243453,8:0.0076213998):0.0123306):0.00672022):0.005447667,11:0.02228535):0.01145769):0.00185659):0.0008207595):0.08294191261):0.015729739,16:0.02411736):0.001903526,18:0.0113564603);
tree gen.232 = [&U] ((17:0.010198206,((19:0.1055799919,(((15:0.006133566,12:0.009775635):0.0066207196,14:0.0318690724):0.001320131,(13:0.0220962,((10:0.010331086,(((((1:0.04707721,2:0.02109602):0.002693754,3:0.03566183):0.03972933,(6:0.04382626,5:0.006389313):0.007969422):0.0009178688,4:0.01792066):0.007743292,((9:0.004741327,7:0.00498281242):0.004799756,8:0.014306098):0.01090151):0.004864207):0.003167013,11:0.01673651):0.01187387):0.00197714):0.071452269):0.012305953,16:0.02506564):0.0004712912):0.0017963849,18:0.01016475085);
tree gen.233 = [&U] (((13:0.007768153,(15:0.013946709,(((14:0.020037038,16:0.0201963):0.0089801758,18:0.0102642405):0.001021879,17:0.0069795929):0.004196216):0.009872168):0.009055995,(19:0.080645463,(((((9:0.000625289,7:0.0049723293):0.006638408,8:0.019475049):0.01785011,((4:0.01428035,(3:0.02743115,(2:0.02419897,1:0.0547094):0.004621514):0.04023251):0.0006097156,(6:0.04242128,5:0.009986349):0.004350399):0.007043722):0.002681829,10:0.014384332):0.00263092,11:0.01403635):0.01290486):0.001096023):0.0012743478,12:0.0097614745);
tree gen.234 = [&U] (18:0.01676054,(16:0.0291613,((((12:0.0087681854,15:0.015582528):0.0007758478,(14:0.029061913,17:0.011069457):0.0004767376):0.0025526282,(13:0.01425584,((10:0.013732119,((((6:0.04103353,5:0.003859063):0.01144573,4:0.01650346):9.626986e-05,(3:0.0322375,(1:0.05587335,2:0.02489463):0.001234221):0.03166954):0.005410649,((9:0.004275419,7:0.0059669727):0.0024439676,8:0.010453767):0.01365034):0.004266667):0.002703912,11:0.01992041):0.01252728):0.001296402):0.0706863578,19:0.092053671):0.009835784):0.002095735);
tree gen.235 = [&U] (18:0.01080096593,(16:0.02361412,(((14:0.0357706414,((12:0.01365870558,15:0.0042180849):0.001695275,17:0.012015309):0.001303677):0.0021841747,(13:0.01533239,((10:0.01215477,(((4:0.01091035,(6:0.03503279,5:0.004947523):0.006003594):9.846899e-05,(3:0.04075603,(1:0.04233221,2:0.01383414):0.004583928):0.03405094):0.003958683,((9:0.001124703,7:0.00304050281):0.0060840221,8:0.0150110755):0.01350335):0.001517379):0.004680582,11:0.01289075):0.006839863):0.005255521):0.0700391295,19:0.0814912715):0.010441707):0.004531805);
tree gen.236 = [&U] (18:0.00466979316,((((14:0.0358724554,(13:0.02006349,((10:0.014442792,((((6:0.04122744,5:0.004763519):0.008384276,4:0.01619107):0.00153534,(3:0.05463611,(2:0.01850057,1:0.04889034):0.00422585):0.03869):0.002947348,((9:0.002957118,7:0.00634991489):0.003353156,8:0.00890533):0.01218657):0.00400668):0.002389869,11:0.01364927):0.01006023):0.0008649246):0.00090679169,(12:0.007961433,15:0.010428883):0.0009102201):0.0854201117,19:0.089316382):0.017106499,(16:0.02147729,17:0.014005049):0.006384092):0.0019362596);
tree gen.237 = [&U] ((18:0.007089028,(((13:0.01369735,((10:0.014835478,(((6:0.0438309,5:0.005595556):0.006567786,(4:0.008571377,(3:0.03757946,(2:0.01879308,1:0.0435016):0.004289389):0.04034082):0.0003649635):0.002435999,((7:0.0059506212,9:0.0023308535):0.002411607,8:0.009879618):0.01207965):0.003717597):0.001635273,11:0.01453741):0.00819783):0.003493812,(14:0.0274714806,(15:0.005046331,12:0.0101588237):0.0035571603):0.001116859):0.06713144348,19:0.089519456):0.0097434861):0.001595991,(16:0.0216333,17:0.006600917):0.00322239477);
tree gen.238 = [&U] (((11:0.01414472,(((8:0.011135889,(7:0.00503338,9:0.003209664):0.0044576438):0.009706072,(5:0.009393896,(((2:0.02347986,3:0.03817068):0.003489153,1:0.04466646):0.03655874,4:0.01004419):1.287131e-05):0.005921578):0.004408107,10:0.009658838):0.001653596):0.01256912,14:0.025163147):0.0005144858,((12:0.0092960543,(6:0.0429239,13:0.003934745):0.028127714):0.001396349,((16:0.02184106,((19:0.077358542,15:0.0112489986):0.006135876,18:0.00734217336):0.0004811858):0.031122724,17:0.007985126):0.04335922):0.0016879426);
tree gen.239 = [&U] ((((19:0.1329833701,((10:0.0101270218,(((9:0.0019739786,7:0.0047875):0.005055892,8:0.0098479021):0.01303282,((6:0.02383643,5:0.005471379):0.007694293,(4:0.01931492,((1:0.06256796,2:0.01954266):0.003756975,3:0.02689427):0.03923767):0.000617148):0.003262958):0.006105803):0.005861084,11:0.02249787):0.007492314):0.000710682,(13:0.008285618,(15:0.007679126,((17:0.0073324975,18:0.01051610896):0.00317974,16:0.02330123):0.002475194):0.005035775):0.007596521):0.0008113936,14:0.0217457212):0.0032339341,12:0.01102364232);
tree gen.240 = [&U] (16:0.0268593973,((18:0.0067715092,17:0.013595993):0.0005265443,((((14:0.0261803618,(12:0.0127887587,15:0.007216795):0.0068782847):8.985045e-05,13:0.02247378):0.003166252,((10:0.016098837,((4:0.01290208,((1:0.06322827,(2:0.02492395,3:0.04235479):0.001175092):0.04220404,(6:0.04505913,5:0.001890051):0.01258976):0.00227035):0.004584332,((9:0.001792452,7:0.0049929354):0.005254547,8:0.0198072527):0.01300356):0.004591485):0.005066413,11:0.01444923):0.014569394):0.07926993961,19:0.096177689):0.009620758):0.002196837);
tree gen.241 = [&U] (((11:0.01571256,(((8:0.014815452,(7:0.005448362,9:0.0033550456):0.004159301):0.01189986,((((2:0.01720989,1:0.04889405):0.005724327,3:0.04644936):0.03192924,4:0.0169235):0.001313892,5:0.01245376):0.004515227):0.005368844,10:0.017111171):0.002792893):0.010218236,14:0.024126594):0.0019561583,(((6:0.0504793,13:0.005749875):0.03260386321,12:0.005055981):0.0006186157,(((16:0.02079202,(15:0.010855053,19:0.093384114):0.00904427):0.003448276,18:0.02143894505):0.00492756,17:0.015160365):0.0378607541):0.0003045909);
tree gen.242 = [&U] ((14:0.0219666638,((((16:0.03760978,(19:0.07057030766,15:0.011563428):0.017561681):0.010232973,18:0.01089586007):0.01418712,17:0.015444123):0.030679503,((6:0.07987137,13:0.005250272):0.026658308,12:0.0049269188):0.0042245417):0.002736146):0.0020637146,(11:0.01356847,(((8:0.016376276,(7:0.005823067,9:0.003120536):0.005347404):0.01574093,(5:0.014966,(((1:0.05090351,2:0.02008115):0.002644704,3:0.03806649):0.03737827,4:0.0170788):0.00180052):0.001923093):0.002825578,10:0.012860761):0.002717625):0.01438829);
tree gen.243 = [&U] (18:0.0105565068,(((19:0.081984003,(((15:0.005337032,12:0.0086130487):0.0015648893,14:0.024818152):0.0004414891,(((10:0.018257518,(((6:0.03814432,5:0.002760435):0.0117162,(((1:0.05475344,2:0.02608288):0.004304345,3:0.03484588):0.02830575,4:0.008373893):0.003610093):0.01068773,((9:0.002127527,7:0.0050880874):0.002481429,8:0.0153820487):0.01360467):0.004929084):0.002227091,11:0.01512843):0.01102936,13:0.02222564):0.005036483):0.07273776675):0.01105645,16:0.02428411):0.003492496,17:0.0056580073):0.0013430019);
tree gen.244 = [&U] (((14:0.03690613,(11:0.01134749,(((8:0.0051125102,(7:0.007703741,9:0.002222909):0.0038525948):0.01027741,(5:0.01500356,(4:0.01643595,((2:0.02929996,1:0.04933667):0.005710576,3:0.03938353):0.0334808):0.001784476):0.006927502):0.00743893,10:0.01844644):0.001997553):0.0128990555):0.0007001661,(16:0.02210165,(18:0.0099747828,(17:0.00981683284,(19:0.1088189518,15:0.01362686):0.007931024):0.0008259208):0.01820525):0.02545066):0.001197519,((6:0.04988022,13:0.001328953):0.0282445553,12:0.01025831):0.0032822589);
tree gen.245 = [&U] ((17:0.007816356,(16:0.0250117,(19:0.08722288,(((((10:0.0174781765,(((6:0.03852718,5:0.005993907):0.007184903,(4:0.02005812,(3:0.03783738,(2:0.02473969,1:0.05988607):0.003050925):0.03405086):0.000510627):0.006349362,((7:0.0073037348,9:0.0041915509):0.00150883,8:0.008927027):0.01451444):0.004928985):0.004815622,11:0.01375519):0.00845419,13:0.02048475):0.001171678,(15:0.007669144,12:0.010304043):0.0015429193):0.001101951,14:0.02947938544):0.07386331875):0.0112354161):0.0003851548):0.00176528,18:0.0124383702);
tree gen.246 = [&U] (((12:0.0076024577,(6:0.03793928,13:0.00334156):0.0326559933):0.001462406,(14:0.0275248639,((((19:0.08768919315,15:0.01799933032):0.009068375,16:0.02339337):0.004088398,18:0.00658884723):0.0007205609,17:0.008656589):0.024072706):0.022126102):0.003561949,(11:0.01511869,(((8:0.0075653479,(9:0.001467466,7:0.00283755068):0.002359302):0.01589472,(5:0.01061606,(((2:0.01785046,1:0.05504572):0.005788919,3:0.0304906):0.02984006,4:0.01251089):0.001017723):0.006644191):0.00709906,10:0.0101015451):0.002702317):0.0123303977);
tree gen.247 = [&U] ((11:0.0160544,(((8:0.016208952,(9:0.004892635,7:0.00329059243):0.0014924874):0.01868451,(4:0.009990853,(5:0.01663396,(1:0.05284487,(2:0.01934872,3:0.04089524):0.0005766621):0.04519073):0.001117385):0.003085834):0.005730389,10:0.010889835):0.004616554):0.0124647716,((14:0.027871333,((18:0.0203833519,(16:0.02740545,(19:0.1143097765,15:0.015320534):0.01043309):0.001519836):0.0060772,17:0.01184036):0.01596033):0.026694727,((6:0.04570694,13:0.002882353):0.04088218665,12:0.01041031):0.0037319113):0.0008169243);
tree gen.248 = [&U] ((((14:0.0320922098,16:0.03092993):1.90989e-05,17:0.0166051856):0.002053002,((((10:0.014966038,((4:0.01408022,((6:0.03811297,5:0.009862832):0.006781589,(3:0.04209957,(2:0.02109669,1:0.04257126):0.007079216):0.03648112):0.002718053):0.003191314,((9:0.005217146,7:0.0028106968):0.005993724,8:0.0145299428):0.01085786):0.00203932):0.001710071,11:0.01811302):0.014272063,((12:0.0100410478,15:0.008565766):0.001033793,13:0.0212411864):0.0031870963):0.0822728142,19:0.0694322722):0.009359417):0.00103415,18:0.0105294165);
tree gen.249 = [&U] (17:0.0238325963,((18:0.016463609,(16:0.0179808,(((12:0.0116965316,13:0.02632320799):0.0016450361,(11:0.01675256,(10:0.010871418,((((6:0.03630738,5:0.005000674):0.01502896,4:0.01446455):0.001933262,(1:0.04453085,(2:0.01481541,3:0.03653437):0.0004811745):0.04603033):0.00710199,((9:0.001801757,7:0.0040501038):0.00610273,8:0.009440054):0.01511774):0.00310157):0.005176476):0.0107961942):0.08187342447,(19:0.089072665,15:0.006550216):2.782411e-05):0.006102552):0.002881043):0.001081303,14:0.030115646):0.0008954097);
tree gen.250 = [&U] (((((18:0.007724809,(16:0.02422553,19:0.065866447):0.002335725):0.0003943755,14:0.026827565):0.02155854,17:0.01372944):0.0152258275,((12:0.00776163,(13:0.001725955,6:0.03290552):0.0397602495):0.0004258568,15:0.006417275):0.001396895):0.0004060821,(11:0.02154716,(10:0.015471958,((((1:0.05030829,2:0.01637987):0.001421628,3:0.03519542):0.04308255,(4:0.0150099,5:0.01342997):0.001752265):0.002950926,((9:0.001664884,7:0.0052195837):0.005175075,8:0.0134520502):0.01101514):0.003689999):0.005629966):0.0095400101);
tree gen.251 = [&U] ((((((((1:0.05254363,2:0.01322931):0.00647362,3:0.0295124):0.04639191,4:0.01498829):0.0009545098,(6:0.04096424,5:0.002242645):0.01359736):0.004190775,((7:0.0031289219,9:0.002178322):0.003414145,8:0.011253405):0.01318096):0.003505964,10:0.009093961):0.002100444,11:0.03019852):0.0109514621,((17:0.006983642,(((19:0.065386163,16:0.02120444):0.0018733111,18:0.0090988393):0.00701895,14:0.0212610223):0.03205925):0.0005326643,((13:0.0302295458,12:0.006611639):0.002782434,15:0.006387588):0.001449423):0.0015837356);
tree gen.252 = [&U] (((((((6:0.03768336,5:0.004966376):0.01027707,((1:0.05042452,2:0.01643224):0.01069332,3:0.02928685):0.03344838):0.0005531608,4:0.008776664):0.003180971,((7:0.0049887105,9:0.001025657):0.004148515,8:0.012114628):0.009514415):0.006726963,10:0.013956512):0.005977032,11:0.01563759):0.0103211612,((17:0.00965089,((18:0.01125890862,(19:0.0430939523,16:0.01683078):0.007333895):0.0043626712,14:0.018438132):0.039194034):0.01522156411,((13:0.0288216239,12:0.009841745):0.001079882,15:0.013758515):0.0006059531):0.0016709524);
tree gen.253 = [&U] (((17:0.004766119,(18:0.0125562495,(19:0.045502667,16:0.02277574):0.008808569):0.03872861):0.0232776995,((12:0.0076813488,13:0.0335565613):0.00201445,15:0.0094673275):0.001760821):0.0001061842,(14:0.02240117596,(((((4:0.0157928,((1:0.04844406,2:0.0183325):0.004816585,3:0.03824895):0.04577753):0.0007835801,(6:0.03214155,5:0.006716399):0.00917275):0.003960405,((9:0.0004432547,7:0.002638209):0.0032102351,8:0.008989625):0.01387647):0.001682504,10:0.015598875):0.002323264,11:0.01842033):0.0060929502):0.001763667);
tree gen.254 = [&U] (((15:0.010490819,12:0.004790018):0.001020598,13:0.035650842):0.0021360199,((11:0.01754482,(10:0.012490081,((8:0.0087890563,(9:0.001774211,7:0.00321946308):0.003325857):0.0128372,((4:0.01110994,(6:0.04277816,5:0.00506714):0.005511936):0.0003703615,(3:0.03757745,(1:0.0495705,2:0.02468931):0.007175232):0.03818955):0.006047215):0.004705407):0.003907356):0.0136150517,(((14:0.0249574078,16:0.01962518):0.005003798,(18:0.0091152343,19:0.0703188481):0.007821238):0.035427034,17:0.005106256):0.0295887428):0.00116293);
tree gen.255 = [&U] (((((16:0.01873037,(19:0.0872474046,18:0.00744016174):0.0008242471):0.030066674,17:0.00540093):0.012320062,(14:0.04372161999,15:0.0058219516):0.001345546):0.0002316342,(12:0.009676155,(13:0.01038822,6:0.03650147):0.0263216244):0.002262435):0.004703413,(11:0.01493565,(10:0.014355147,((5:0.01432904,((3:0.0411706,(1:0.04608568,2:0.02450151):0.008557487):0.04165639,4:0.008868389):0.0009388773):0.001497375,((9:0.001697948,7:0.0073968421):0.004172461,8:0.0121161273):0.01453202):0.004681882):0.007498808):0.01519353);
tree gen.256 = [&U] (((((19:0.090997991,18:0.00958053299):0.00904887,16:0.02021788):0.018225028,17:0.0048875562):0.0387353405,((12:0.00658018,15:0.005566446):0.0046031656,13:0.0359082):0.0006706112):0.00179494,((((((((1:0.04987503,2:0.01336956):0.010291,3:0.03905134):0.03065493,(6:0.03829635,5:0.005951934):0.00464416):0.0006005107,4:0.01393552):0.003440768,((7:0.0067771064,9:0.002912368):0.007310133,8:0.0102163154):0.01634431):0.002519213,10:0.008172698):0.003364293,11:0.02741671):0.009279979,14:0.0270365384):0.0022348064);
tree gen.257 = [&U] ((11:0.013593,(10:0.01280827918,((8:0.008332956,(7:0.0089573566,9:0.003090304):0.006078793):0.0147256,(4:0.01075555,((3:0.03375284,(1:0.05141642,2:0.01611517):0.004794196):0.03767432,(6:0.06589536,5:0.00555999):0.01028947):0.0009651958):0.00465731):0.006209828):0.004109945):0.0135227484,((12:0.007904024,13:0.0365949105):0.0007998961,(((14:0.0303574975,((16:0.02097228,19:0.076612375):0.002229082,18:0.00759669):0.010214211):0.002618142,15:0.011002623):0.035179088,17:0.003331004):0.0033670825):0.0003891193);
tree gen.258 = [&U] (((15:0.005250589,((13:0.002872633,6:0.04304691):0.031619334,12:0.009338918):0.0005597764):0.0006458595,((16:0.02562903,(18:0.00826957992,19:0.0932182914):0.002663143):0.052256847,17:0.005074089):0.019509132):0.00236805,((11:0.01405751,(10:0.0115480432,(((3:0.03527875,(2:0.02760121,1:0.04670527):0.006602534):0.03669635,(4:0.01938497,5:0.01322093):0.003602107):0.002832861,((7:0.0069172749,9:0.0048529435):0.003934142,8:0.0079127772):0.01334354):0.005643024):0.005253214):0.0118032936,14:0.0348669181):0.00169296);
tree gen.259 = [&U] ((((12:0.007898903,(13:0.007204245,6:0.05235823):0.0276805743):0.0002205856,15:0.00853939):0.002063644,((14:0.025705093,(18:0.0096162701,(19:0.0915915922,16:0.02045648):0.0004167064):0.017486877):0.02943646907,17:0.006169139):0.0144822034):0.0005273653,(11:0.01212868,(10:0.016366446,((((1:0.04325352,2:0.01337869):0.004625603,3:0.03828703):0.04184899,(4:0.01337064,5:0.0131401):0.001932465):0.004652601,((7:0.00332559406,9:0.004797432):0.0009263931,8:0.013804404):0.01206451):0.002280998):0.003477237):0.0083892807);
tree gen.260 = [&U] (((15:0.01094493,(12:0.01037674,13:0.0355914022):0.0015299324):0.001540492,(17:0.0059714903,(14:0.0235576079,(18:0.0098934284,(19:0.0725532193,16:0.02347779):0.002376773):0.00196811):0.04069089):0.004524653):0.0008464504,((((((3:0.02758204,(2:0.02426381,1:0.04760164):0.001687896):0.0341839,4:0.01497654):0.0004592091,(6:0.03536511,5:0.003838038):0.005941359):0.004970289,((9:0.002209717,7:0.00386526487):0.003123451,8:0.009736895):0.01118405):0.006953611,10:0.013960052):0.002723145,11:0.01642692):0.011278613);
tree gen.261 = [&U] (((12:0.010474268,13:0.0332127648):0.001628617,15:0.006463866):0.0007240767,(((14:0.020383487,((16:0.0223328,19:0.078951476):0.003538808,18:0.0119970674):0.01379878):0.0282893301,17:0.003025698):0.0090132115,(((((3:0.04711541,(1:0.05224483,2:0.0131195):0.004607194):0.0351462,(4:0.007868329,(6:0.03475719,5:0.004433951):0.006950014):0.0005772323):0.002935137,((9:0.002519475,7:0.00540381667):0.003412375,8:0.0126786713):0.01526462):0.005016728,10:0.014820011):0.002945861,11:0.01285392):0.0095955422):0.001255252);
tree gen.262 = [&U] ((((((4:0.01076918,(1:0.05253936,(2:0.01770051,3:0.0388338):0.00232256):0.04154393):0.001380836,(6:0.03822175,5:0.006132551):0.01031557):0.005816217,((7:0.0012879304,9:0.003621946):0.0051954685,8:0.0088395166):0.01683893):0.002835556,10:0.014956122):0.002706043,11:0.01314706):0.0121446743,(((14:0.018208675,((16:0.0281535,19:0.047793353):0.001970468,18:0.0165858058):0.020629937):0.027749615,17:0.005675825):0.009655727,(15:0.013689072,(13:0.0355953916,12:0.0094472019):0.002062577):0.0005114849):0.0003779405);
tree gen.263 = [&U] (((((18:0.0102298339,(19:0.0710415851,16:0.02143386):0.005424653):0.02047205,14:0.030715219):0.031139089,17:0.002513724):0.0055135417,(15:0.006733028,(12:0.00504009,13:0.02981825502):0.001527085):0.001002112):0.0002256713,(11:0.008051032,(((8:0.009634817,(9:0.002954314,7:0.0075921098):0.009179482):0.01028389,(4:0.009381882,((6:0.04063398,5:0.007012314):0.005103969,(3:0.04024151,(2:0.02694503,1:0.05362011):0.009746677):0.03484171):0.0007144335):0.003187163):0.0008373633,10:0.0089973902):0.00664291):0.0155251053);
tree gen.264 = [&U] ((((12:0.004340275,15:0.009663092):0.00229249,13:0.03824085501):0.00131408,(17:0.005042637,((16:0.02802365,(18:0.0141754141,19:0.0674333361):0.012513567):0.0085287656,14:0.028311243):0.030009642):0.012346363):0.0008014579,(11:0.02006858,(((8:0.0146015769,(7:0.0038399735,9:0.001629623):0.0082930768):0.01136805,(((3:0.02957852,(2:0.02681222,1:0.05320963):0.002285697):0.03137154,(6:0.03415144,5:0.005918833):0.004842462):0.002687096,4:0.01222619):0.008889589):0.009367324,10:0.011617374):0.004925504):0.0139437246);
tree gen.265 = [&U] (((((18:0.00941959483,(19:0.0937811371,16:0.02341123):0.0006615105):0.026490688,14:0.021905057):0.029194011,17:0.002256905):0.0179260755,(15:0.006617509,((13:0.002326366,6:0.03966721):0.028630596,12:0.009408938):0.0017622239):0.0004349189):0.0005592222,(11:0.02506018,(10:0.0141803519,((4:0.01548459,((3:0.02973095,(1:0.04353137,2:0.01852149):0.005475525):0.03902095,5:0.01446244):0.0009766388):0.0008307896,((9:0.003703933,7:0.00485320035):0.003003872,8:0.0075546145):0.01192705):0.00321714):0.005196411):0.0110262918);
tree gen.266 = [&U] ((((((6:0.04359178,5:0.001578684):0.009322568,((3:0.04245886,(2:0.0143877,1:0.03993016):0.007456634):0.0389117,4:0.0205053):0.0005864304):0.008629487,((9:0.004748503,7:0.0063278269):0.002899503,8:0.0118537097):0.01790396):0.005743257,10:0.0151437493):0.00390092,11:0.02039022):0.0128719298,(((((19:0.0623754296,16:0.01820364):0.006088252,18:0.0135510478):0.02617573,14:0.022666269):0.00940310737,17:0.007533232):0.019405876,((12:0.008259078,15:0.0060779074):9.435329e-05,13:0.0356268693):0.001772483):0.001621061);
tree gen.267 = [&U] ((11:0.01939857,(10:0.012649047,((5:0.01574856,((3:0.02707444,(2:0.02847912,1:0.04229942):0.00621738):0.03307313,4:0.01207443):0.001892427):0.0003329887,((7:0.0038186626,9:0.00222038):0.003728033,8:0.01293637882):0.008405698):0.00173612):0.003359132):0.009795957,((12:0.0040555142,(13:0.006059296,6:0.03482797):0.0292661165):0.001932225,((14:0.02314787,(18:0.0125260753,(16:0.02213406,(19:0.0763181725,15:0.0049461715):0.011478714):0.0032847282):0.021114697):0.01399898564,17:0.005887533):0.0199505776):0.000135712);
tree gen.268 = [&U] ((((((19:0.0575865103,16:0.01948776):0.004927137,18:0.00587591593):0.013397426,14:0.016104625):0.029148314,17:0.006581616):0.0091351,(15:0.007360955,(12:0.005021698,(13:0.002782358,6:0.03565096):0.0304328067):0.0003340096):0.00219078):0.0003381482,(11:0.01985696,(10:0.01740216768,(((2:0.02156255,(1:0.0370754,3:0.04546756):0.0001199479):0.02633809,(5:0.009904371,4:0.01481036):0.0006081739):0.003648066,((9:0.0009365973,7:0.00447029651):0.00447039,8:0.005962267):0.01350746):0.006809621):0.003275674):0.01067582874);
tree gen.269 = [&U] ((11:0.02014627,(10:0.012934122,((5:0.01614804,(4:0.01598351,((2:0.02806301,1:0.04276493):0.001592385,3:0.03768866):0.0382864):0.0007520942):0.003052032,((7:0.0056604314,9:0.001539872):0.006072155,8:0.0098933084):0.01674751):0.009341678):0.00182274):0.010979343,((15:0.008171128,(12:0.008183986,(13:0.004394556,6:0.04281043):0.0205405179):0.0020790036):0.002356624,(17:0.004738085,(((16:0.02821685,19:0.09987835661):0.00490372,18:0.0073484756):0.005921121,14:0.0252184454):0.015067602):0.0164591767):0.0012546638);
tree gen.270 = [&U] ((11:0.01796599,(10:0.013396167,((4:0.0121492,(5:0.01140619,((2:0.02418678,1:0.05125883):0.005233166,3:0.03171118):0.03462119):0.004495182):0.0005514799,((9:0.0030445542,7:0.00589027015):0.002989995,8:0.00681154354):0.01772336):0.004354593):0.004749724):0.011263036,((15:0.006349016,((13:0.004566612,6:0.0483893):0.0303838115,12:0.01030456):0.0002457862):0.0008307339,(17:0.001830945,((18:0.0122926204,(16:0.01767729,19:0.106453082):0.001995884):0.01129606,14:0.034461907):0.0349833893):0.0031760022):0.001936277);
tree gen.271 = [&U] ((((13:0.004303915,6:0.04113961):0.03927589872,12:0.007091257):0.0007466896,((((18:0.00852757135,(15:0.022599908,19:0.083509979):0.0133093703):9.983474e-05,16:0.02638108):0.0117427054,14:0.021153742):0.0347026954,17:0.0025670331):0.005611781):0.002572926,(11:0.01338216,(10:0.010843948,(((((2:0.01390534,1:0.05639085):0.004317588,3:0.03223191):0.05221897,4:0.01540489):0.0007332118,5:0.01212536):0.002946678,((7:0.00519448544,9:0.0035068351):0.003759218,8:0.0101184189):0.01797532):0.001768281):0.005987358):0.0162056706);
tree gen.272 = [&U] ((((13:0.004890806,6:0.03827515):0.028697752,(12:0.01051594,15:0.006463285):0.002311565):0.0018024859,(((18:0.01660541,(16:0.01717191,19:0.098679844):0.0018205643):0.018152275,14:0.02146202):0.04221502692,17:0.0048315):0.00998791):0.000689246,(11:0.01001087,(10:0.010035484,(((((2:0.01673224,1:0.05464112):0.003138579,3:0.02298152):0.03201821,5:0.0167492):0.001080029,4:0.01538599):0.005983331,((7:0.00636841205,9:0.002067003):0.0027306582,8:0.0083857939):0.01302937):0.00232179):0.005142479):0.0090937438);
tree gen.273 = [&U] (((17:0.003914689,(18:0.0101086666,(19:0.1006685762,16:0.01041407):0.0006967033):0.037550164):0.017154867,(12:0.0041055137,(15:0.010966148,13:0.012246):0.00986114206):0.002432172):0.001203375,((11:0.01495791,(((8:0.0117545,(9:0.002926284,7:0.0018830826):0.0030941782):0.01272111,(((6:0.03663944,5:0.002451531):0.008956764,((1:0.05065691,2:0.0194204):0.006518808,3:0.0399921):0.042087):0.0008662155,4:0.009933868):0.008787204):0.006857108,10:0.020326866):0.003291698):0.01189333,14:0.0242484793):0.0002158621);
tree gen.274 = [&U] (((17:0.004409284,(((19:0.0882840818,16:0.02219122):0.004108016,18:0.0138549121):0.01037505,14:0.018397004):0.025585578):0.021766574,(((13:0.005701542,6:0.05186602):0.0264092845,12:0.007025223):0.001699447,15:0.008592019):0.0009923321):0.004058328,(11:0.02064133,(10:0.009809311,((((2:0.01751484,1:0.04288197):0.00879569,3:0.02112659):0.04013774,(5:0.02193072,4:0.01407204):0.0002054371):0.003949161,((7:0.0025545927,9:0.004417153):0.0067917865,8:0.0152288047):0.0169734):0.005115029):0.002851594):0.0182751673);
tree gen.275 = [&U] ((((12:0.01244981,(13:0.01849535,15:0.0086037504):0.014551908):0.001610015,(17:0.002851594,(18:0.015807508,(16:0.01662783,19:0.0933200869):0.005188308):0.0560632998):0.012488231):0.0026795291,14:0.0211832841):0.0001497705,(11:0.01988037,(((8:0.010745585,(9:0.0007973951,7:0.0040510637):0.003322699):0.01515393,(4:0.01403851,((6:0.04630691,5:0.003751236):0.009896839,(3:0.03439376,(2:0.02835517,1:0.05469099):0.00747042):0.03374185):0.0009337147):0.003667471):0.004318078,10:0.017312102):0.004903833):0.01638085);
tree gen.276 = [&U] ((15:0.0041720022,13:0.013869995):0.00338559,((((11:0.02131705,(((8:0.0103892546,(9:0.001284195,7:0.0045548747):0.00207005):0.01299121,((6:0.04343168,5:0.005350432):0.01047371,((3:0.02614506,(2:0.01755814,1:0.05403602):0.006510718):0.04319695,4:0.008866266):0.0008456866):0.005128112):0.004370631,10:0.014282309):0.002965714):0.0099864893,14:0.022893971):0.0006001167,12:0.0088370839):0.0001501371,(17:0.0073495117,((16:0.03119824,19:0.0849514426):0.0002237901,18:0.0068907478):0.045285718):0.0237640985):0.0003552528);
tree gen.277 = [&U] (((12:0.009024297,(13:0.005836044,6:0.03469306):0.039413088):0.001324354,15:0.0037431647):0.003990055,(((14:0.020299655,(19:0.0536384955,(18:0.0076556212,16:0.01826135):0.001661469):0.008625902):0.042720888,17:0.002393214):0.014366336,(11:0.01547753,(10:0.012978294,(((4:0.008816647,5:0.01760675):0.0001117784,(3:0.03491555,(2:0.0226081,1:0.03930713):0.005146984):0.03773249):0.004003484,((7:0.0032534119,9:0.001267445):0.004363605,8:0.0098129165):0.01523452):0.007591632):0.004283483):0.012841765):0.0005518521);
tree gen.278 = [&U] ((17:0.006088387,(18:0.0116274838,(19:0.055130695,16:0.03296704):0.007586989):0.0303197226):0.0047908621,(((13:0.005827871,15:0.015377037):0.01204476,12:0.0125254502):0.0007393564,((11:0.01935023,(((8:0.0067128323,(7:0.0087201324,9:0.004829239):0.003587509):0.01868647,(((6:0.03999906,5:0.004360011):0.0194076,(3:0.03334112,(1:0.05272971,2:0.023622):0.002383721):0.04088077):0.000715823,4:0.01198815):0.003564323):0.001330275,10:0.011530846):0.005622367):0.01019821,14:0.0211225266):0.0022477595):0.0003406281);
tree gen.279 = [&U] ((((14:0.020406793,(18:0.0061625422,(19:0.057676391,16:0.02616673):0.005018587):0.01606633):0.014522632,17:0.003581674):0.0289254546,(15:0.006167376,((13:0.002609897,6:0.04665552):0.0367782222,12:0.01214542):0.0022398266):0.0002467):0.0004692892,(11:0.01211157,(10:0.012651158,((5:0.01107775,(4:0.01421515,(3:0.04347371,(1:0.04659395,2:0.02192831):0.00674218):0.03444795):0.0003551881):0.004606968,((9:0.003765076,7:0.002433702):0.005251158,8:0.0111816076):0.01268723):0.00432965):0.005133337):0.0159887851);
tree gen.280 = [&U] ((((12:0.0085885295,(13:0.003815826,6:0.03011929):0.02925627491):0.002504803,15:0.009251346):0.001233146,(17:0.003502337,(16:0.02443891,((19:0.0514460147,18:0.0098389369):0.002447299,14:0.026457479):0.01095665):0.008073918):0.02428618595):0.0005452456,(11:0.01798938,(10:0.012060726,((4:0.01796506,(((1:0.04872145,2:0.02521191):0.0007135471,3:0.03263915):0.04778754,5:0.01491285):0.0003062163):0.002561877,((9:0.005995387,7:0.0036857807):0.0043370532,8:0.010739502):0.01778608):0.003861351):0.004525102):0.0105339447);
tree gen.281 = [&U] ((15:0.005507303,(12:0.007864903,(13:0.006711642,6:0.05079131):0.03431598306):0.0001959236):0.0002751775,((11:0.01459855,(10:0.0102130199,(((5:0.0111842,(1:0.04364213,(3:0.05910506,2:0.02070316):0.006332413):0.0356657):0.001193705,4:0.009279777):0.007518103,((7:0.0065783486,9:0.0021591097):0.002805758,8:0.00547416447):0.01506406):0.003181592):0.005578482):0.016497802,(((18:0.0101569925,(19:0.070134995,16:0.02824543):0.0001090893):0.014876528,14:0.023129685):0.018284124,17:0.0071642294):0.015662835):0.0005437643);
tree gen.282 = [&U] ((12:0.0091047358,(15:0.009433992,13:0.007728469):0.009399359659):0.001529825,((14:0.03103396398,(11:0.02275472,(((8:0.0130092568,(7:0.0037222283,9:0.002398415):0.0019865272):0.01804523,((4:0.01248119,(6:0.03830496,5:0.002678558):0.01138086):0.002473309,(1:0.0449115,(3:0.04316687,2:0.02121589):0.0001703061):0.0440172):0.004749973):0.004558827,10:0.015095687):0.00364259):0.01173392):0.0008639239,(17:0.007310238,(18:0.0103920458,(19:0.069639066,16:0.02455055):0.008046025):0.034575524):0.002238229):0.0001451968);
tree gen.283 = [&U] ((11:0.02588569,(10:0.020608564,(((((2:0.02208405,1:0.03935593):0.003608113,3:0.04721494):0.04130638,4:0.01003325):0.0006682081,5:0.01490699):0.0030429,((9:0.003918575,7:0.0061779135):0.005426426,8:0.0201630657):0.009699635):0.004380033):0.005556537):0.014992026,(((15:0.010190132,12:0.01514923):0.0004635128,(13:0.004194753,6:0.05685057):0.02511274119):0.003799213,(17:0.0036602502,(14:0.029596757,(18:0.01272390907,(16:0.02401493,19:0.08429765107):0.00379244):0.0136724622):0.044956249):0.0049192902):0.001311732482);
tree gen.284 = [&U] (((15:0.009147123,(13:0.0314237728,12:0.007648019):0.00088663902):0.001404125,(((18:0.00830481833,(16:0.01939568,19:0.0979851772):0.007487888):0.007788942,14:0.028461295):0.020795468,17:0.005702172):0.01789276):0.002468496,((10:0.0152139676,(((7:0.0033804822,9:0.0007723446):0.007899297,8:0.015431602):0.01631891,(4:0.01697371,((3:0.0428847,(1:0.0637759,2:0.02235389):0.002944287):0.03957907,(6:0.03198431,5:0.00540163):0.01062669):0.002154936):0.004380149):0.002414338):0.003823625,11:0.0155153):0.010571194);
tree gen.285 = [&U] ((((10:0.016265874,(((9:0.001050104,7:0.0016684141):0.0054992047,8:0.010833811):0.01859741,((3:0.03144831,(1:0.07109492,2:0.02486519):0.005541589):0.03656335,(4:0.01146959,(6:0.04036681,5:0.01094247):0.01474054):0.0002806364):0.006416827):0.001796922):0.007373419,11:0.02184593):0.01398947,14:0.0289674365):0.001516187,(((12:0.0148612,15:0.0100686049):0.0004973541,13:0.0234650013):0.00316627,(((19:0.09617194504,16:0.030171099):0.001059576,18:0.0098629958):0.0533053185,17:0.006574512):0.013611092):0.0005198499);
tree gen.286 = [&U] (((19:0.07934652933,16:0.02660044):0.0023901949,18:0.00908219952):0.0437059626,((15:0.00756796,(12:0.01367575,13:0.030465876):0.0010404161):0.001971215,(17:0.0116532626,(14:0.0310380855,(11:0.01563509,(((8:0.008181329576,(7:0.0055330533,9:0.002046665):0.008252261):0.01856607,(4:0.01141084,(((2:0.02108228,3:0.05448781):0.009333968,1:0.07541723):0.03784361,(6:0.03711416,5:0.009010768):0.004692888):0.002387752):0.003503729):0.007053253,10:0.011970052):0.005251901):0.0098359294):0.0005406142):0.0002512844):0.0009963566);
tree gen.287 = [&U] (((17:0.002390031,((19:0.09858851694,18:0.0112759864):0.00194164,16:0.02392289):0.044910194):0.019622595,(15:0.007642785,(12:0.01208224,13:0.0373050108):0.0015390074):0.0008205928):0.0003968877,(((10:0.010908277,(((9:0.008421181,7:0.0036894782):0.0027019407,8:0.013049168):0.01563383,(4:0.01363026,((6:0.02765254,5:0.003559728):0.007879848,((2:0.01513979,1:0.05094477):0.003193695,3:0.04734212):0.03773539):1.195381e-05):0.001650374):0.00449049):0.003386268,11:0.01279497):0.01172485899,14:0.027686005):0.001855588);
tree gen.288 = [&U] (((17:0.004102676,((19:0.1108649404,16:0.02351701):0.0024641,18:0.0083551844):0.031704961):0.01388583,((13:0.0285064237,12:0.005325962):0.002033953,15:0.006017041):0.002004917):0.001438366,(((10:0.015197881,(((9:0.004270078,7:0.0037566671):0.002728992,8:0.0117938546):0.01869334,(((2:0.01215347,1:0.04997179):0.004313625,3:0.05235235):0.04243015,((6:0.05109641,5:0.004636184):0.01037097,4:0.008398505):0.0004043284):0.004252683):0.00388495):0.002635526,11:0.02190976):0.013022561,14:0.04194703031):0.001456041);
tree gen.289 = [&U] ((17:0.002841173,(14:0.021588645,((18:0.0060237725,16:0.01936891):0.004043298,19:0.05198213449):0.023374782):0.0253826327):0.022114836,((((13:0.004649894,6:0.04487727):0.0374340315,12:0.008548899):0.002406754,15:0.0103691711):0.0014922499,(11:0.01463156,(10:0.009197812,(((3:0.03544962,(2:0.01928431,1:0.04011409):0.001456591):0.0414663,(4:0.01290635,5:0.01154156):8.70934e-05):0.004838195,((9:0.0023811,7:0.006462555):0.005510451,8:0.008816408):0.01081533):0.003534612):0.002308183):0.012607226):0.0008145105);
tree gen.290 = [&U] (((17:0.0077655038,(14:0.0206646961,((19:0.1103002267,16:0.02930891):0.004219176,18:0.00397166832):0.0128977):0.013009502):0.0223508473,(15:0.007394457,(12:0.01071695,13:0.04170519):0.0011591282):0.002709584):0.0022278832,((10:0.016343458,(((7:0.0043655245,9:0.001957545):0.004167836,8:0.0095267435):0.01524782,(4:0.009737807,((6:0.03820638,5:0.007131628):0.006563011,((1:0.05635759,2:0.01875202):0.003039039,3:0.04167508):0.04247104):0.0004962955):0.00548749):0.001505428):0.005674116,11:0.0269358):0.006348844);
tree gen.291 = [&U] (((11:0.01747819,(((8:0.0105681678,(7:0.0052032647,9:0.002943708):0.0061352732):0.01567276,((6:0.04113365,5:0.003029283):0.01072955,(4:0.008497394,((2:0.02136545,1:0.05445562):0.003383032,3:0.02436649):0.02948504):0.0005112667):0.004017053):0.001501993,10:0.015724775):0.009987878):0.014247448,14:0.0491536118):0.001054815,(((18:0.00733661176,(19:0.0787420514,16:0.02119778):0.002664021):0.0334479511,15:0.01075380814):0.0219445,(17:0.0089236961,(12:0.011104597,13:0.0331801251):0.0006354455):0.0004885129):0.001823462);
tree gen.292 = [&U] (((15:0.013657156,(12:0.011600698,(13:0.004633498,6:0.04193091):0.0408082831):0.0003242552):0.001293235,((14:0.016460353,((19:0.1016448721,16:0.01679671):0.0002237359,18:0.01193811986):0.013955519):0.017337439,17:0.002595199):0.0262153038):0.001324356,(11:0.01804414,(10:0.012685661,((5:0.007487246,((3:0.0410679,(2:0.01744944,1:0.043827):0.009597204):0.03371835,4:0.01415506):0.004104486):0.00484803,((7:0.0065823595,9:0.002506372):0.002678845,8:0.0107790309):0.01662092):0.006430165):0.004921936):0.0180812203);
tree gen.293 = [&U] (((((19:0.06510685276,16:0.0206597):0.001449076,18:0.0081906162):0.005709106,17:0.0145339209):0.03087897,((11:0.01361317,(((8:0.011180814,(9:0.004536516,7:0.0052306382):0.0041478774):0.01574351,((6:0.03760915,5:0.004177665):0.009645049,(((1:0.04842365,2:0.02410425):0.003987933,3:0.0337455):0.03800461,4:0.01343969):2.372939e-05):0.005348024):0.002393674,10:0.014768641):0.002025896):0.0148227615,14:0.0251003033):0.0003103881):0.0002231424,(15:0.0053628424,(12:0.007252122,13:0.0332559837):0.0028327529):0.00421717149);
tree gen.294 = [&U] ((12:0.00888975,(13:0.03258979799,15:0.0065939171):0.0002835263):0.001224441,((((18:0.0170576917,19:0.079912927):0.0001640009,16:0.02808151):0.0402260018,17:0.004521846):0.012258139,(14:0.024723421,((10:0.012593099,(((7:0.00471947971,9:0.00382784):0.00865872,8:0.009182027):0.01787201,((3:0.03529777,(1:0.05588202,2:0.01861666):0.008567075):0.03513355,((6:0.04542477,5:0.005705318):0.01710291,4:0.009357432):0.001114674):0.002788767):0.00423991):0.002251234,11:0.01992329):0.0142093069):0.0002365927):0.0001668262);
tree gen.295 = [&U] ((17:0.00895165,((15:0.007613965,(12:0.005228827,13:0.0398929428):0.0025771418):0.0005183016,(((19:0.07647414131,16:0.01981736):0.001246975,18:0.0106296708):0.006990764,14:0.017606511):0.034785802):0.000514239):0.000623009,((10:0.0105409655,(((9:0.002724892,7:0.0020024153):0.006413245,8:0.010849783):0.01285534,((3:0.03824345,(1:0.05735585,2:0.01729168):0.003293895):0.04432922,(4:0.008538974,(6:0.04238753,5:0.002873917):0.009410227):0.001794733):0.003318578):0.002415989):0.003703599,11:0.01639275):0.007689406);
tree gen.296 = [&U] ((11:0.01613304,(10:0.009566898,((4:0.01435832,((3:0.02236855,(2:0.02213845,1:0.04439246):0.007265979):0.04216958,5:0.008145866):0.0001780061):0.005454089,((9:0.00514662,7:0.00335689324):0.0029424288,8:0.0203393869):0.01341922):0.0006032304):0.005374666):0.0112030908,(((15:0.0048096237,12:0.005702404):0.0036795034,(13:0.002166324,6:0.0427177):0.0249967227):0.001312993,((14:0.031746585,((16:0.02954625,18:0.00508192704):0.001268568,19:0.110673472):0.015383591):0.02050571,17:0.00800564):0.032441219):0.0005694007);
tree gen.297 = [&U] ((((13:0.0358393345,12:0.011528398):0.00182114,15:0.0074056049):0.0003771976,((((19:0.1068622362,16:0.02265327):0.003825883,18:0.0137460784):0.0214021,14:0.027468496):0.007772894,17:0.007351666):0.0270883352):0.0016010015,((10:0.014514497,(((7:0.0024498341,9:0.002470142):0.009428224,8:0.0087205108):0.01034192,(((6:0.05126696,5:0.008503707):0.004688848,((1:0.04344222,2:0.02001888):0.007525221,3:0.03646775):0.04081267):0.001265111,4:0.01474081):0.003439905):0.003592165):0.003684129,11:0.0166878):0.0117872756);
tree gen.298 = [&U] (((((12:0.009605413,15:0.008054268):0.001673896,13:0.0328659183):0.0009703622,((18:0.0105967435,(19:0.1006987894,16:0.02037104):0.004789345):0.016083428,14:0.02541673):0.03044675):0.000161799,17:0.00791944):0.0006094965,((10:0.015829936,(((9:0.004231648,7:0.0070190197):0.004753854,8:0.0135993681):0.01857887,(((6:0.04521577,5:0.005266647):0.004742357,4:0.01493194):9.748631e-05,(3:0.02728516,(2:0.01756324,1:0.05058974):0.0100726):0.04746615):0.004295437):0.002908662):0.005054053,11:0.01958976):0.015196403);
tree gen.299 = [&U] (((((13:0.001523036,6:0.03620284):0.0280897029,12:0.0066060448):0.0009594358,15:0.006920415):0.000388472,(((14:0.020603506,16:0.02472181):0.003607448,(18:0.011987075,19:0.040024142):0.007813546):0.020724517,17:0.003978104):0.021983632):0.002162323,(11:0.01940214,(10:0.015959659,((4:0.006536813,((3:0.02327861,(2:0.01362226,1:0.04716742):0.003891442):0.03451457,5:0.009675584):0.001042791):0.01035114,((7:0.00452285855,9:0.002206306):0.0034499299,8:0.008359235):0.01610671):0.004464841):0.005648673):0.011863312);
tree gen.300 = [&U] ((((12:0.0108047,(13:0.01111889,6:0.0424498):0.0343376352):0.002905099,15:0.010899321):0.001588475,(17:0.005348128,((14:0.0259629974,(18:0.0132110847,19:0.0834847572):0.0005799762):0.002664632,16:0.03178676):0.046515839):0.009829268):0.0008179461,(11:0.02629408,(10:0.019026093,(((5:0.01266877,4:0.01371183):0.004103898,((2:0.02653389,1:0.05701521):0.004684582,3:0.04272464):0.0411578):0.003099128,((7:0.0057714479,9:0.002878824):0.0039313541,8:0.0073517106):0.0174089):0.003500176):0.004010883):0.010296461);
tree gen.301 = [&U] (14:0.0297607053,((11:0.01650585,(((8:0.0111797667,(7:0.0064975779,9:0.005221728):0.0030526003):0.01255675,(4:0.01120888,((3:0.03278883,(2:0.01552156,1:0.04722856):0.005872741):0.03763199,(6:0.04385519,5:0.005182601):0.007095578):0.003785278):0.005331804):0.001290007,10:0.012401928):0.004919582):0.006285096,((15:0.013349212,(13:0.0325885425,12:0.01226268):0.001872279):0.002049913,(18:0.0184899452,((16:0.02024779,19:0.054269761):0.002564458,17:0.0125052722):0.00345640303):0.034268421):0.00332013):0.000702378);
tree gen.302 = [&U] (((17:0.0118106172,(12:0.00649620594,13:0.0282319693):0.001679605):0.0013297959,((14:0.023880986,((16:0.02137502,19:0.0583650776):0.003661122,18:0.0071607031):0.0074236217):0.028104132,15:0.0079129198):0.02058088):0.00115227,((10:0.0110372908,(((9:0.0038471626,7:0.0043552636):0.004204578,8:0.015273642):0.01084581,((((1:0.04301271,2:0.02200103):0.005833837,3:0.02767595):0.03356912,(6:0.03563097,5:0.001995121):0.009610999):0.0001647594,4:0.01207638):0.003034899):0.005530936):0.005022928,11:0.01495445):0.0121694729);
tree gen.303 = [&U] (((14:0.0156948704,((16:0.0326992,19:0.0776444058):0.005146211,18:0.01341727418):0.003650278):0.009190407,15:0.006873566):0.0254210479,((17:0.0127780146,(12:0.007790686,13:0.0345111874):0.004217249):0.001320484,((10:0.014147183,(((7:0.00579489401,9:0.0058293002):0.006491527,8:0.01726115):0.01192288,(((6:0.04499622,5:0.002560035):0.01552498,(3:0.03421964,(2:0.02487871,1:0.05678014):0.00290783):0.03936387):0.003246112,4:0.01601195):0.006426822):0.007937503):0.004557414,11:0.01854049):0.0137726818):0.001216371);
tree gen.304 = [&U] (((17:0.01212025578,(14:0.025522062,(18:0.0116284878,(19:0.0819735468,16:0.02532234):0.0004440146):0.01262369):0.021423572):0.03519912,((15:0.009261161,12:0.005782771):0.0006950094,13:0.0292884317):0.0046427629):0.001439394,(11:0.01554367,(((8:0.0142983916,(9:0.005320821,7:0.00443728082):0.0013350392):0.01224258,((((1:0.04768759,2:0.01903467):0.002568234,3:0.04397735):0.04112206,(6:0.03174396,5:0.005867557):0.007299019):0.0009886819,4:0.009163327):0.005581514):0.002121544,10:0.013513563):0.003230992):0.0105691076);
tree gen.305 = [&U] (((12:0.006845653,(13:0.001765592,6:0.03602693):0.0266751237):0.002931663,((15:0.006133832,(18:0.0086592091,(16:0.02124616714,19:0.0971422064):0.005013905):0.004769906):0.0377065423,17:0.001165117):0.014607013):0.00063313117,((11:0.01566948,(10:0.011964669,(((4:0.01011038,(3:0.04568631,(2:0.02853419,1:0.05208915):0.008609871):0.0500659):0.0007451567,5:0.01033735):0.004616303,((7:0.00857167214,9:0.001303499):0.00398407,8:0.0154108652):0.0148605):0.003847906):0.003448049):0.01257091,14:0.025487278):0.001111571);
tree gen.306 = [&U] (((17:0.005637187,(15:0.0063185536,(14:0.0366149313,(19:0.0715213104,(16:0.02113224,18:0.00855881):0.0004664261):0.010979928):0.01140448):0.0256999465):0.00736828942,(12:0.009321664,(13:0.0008797006,6:0.04028367):0.033860373):0.000954617):0.0004599343,(11:0.01143217,(10:0.010672317,((((3:0.03187801,(2:0.01810998,1:0.05704115):0.004240656):0.03579289,4:0.01326292):0.000470088,5:0.01693354):0.006374588,((7:0.003150342316,9:0.002376188):0.0051921109,8:0.0079671124):0.01871883):0.00292311):0.002081977):0.01337604);
tree gen.307 = [&U] ((((10:0.00814152,(((7:0.0049518958,9:0.001679721):0.0034579779,8:0.0118798532):0.01794599,((((1:0.04446956,2:0.02526223):0.002535732,3:0.03034235):0.0391031,(6:0.03543521,5:0.005927807):0.01478248):0.0009096884,4:0.011098):0.004516839):0.002109955):0.003811037,11:0.01429368):0.0083345894,14:0.026121388):0.0005231576,((((19:0.1279706548,18:0.01213006076):0.0006652248,16:0.0326079987):0.015166843,17:0.0161900032):0.026825061,((13:0.034644947,15:0.011034618):9.103098e-05,12:0.008374948):0.003162714):0.0023710088);
tree gen.308 = [&U] (((15:0.004095608,(13:0.038166227,12:0.006888176):0.001256402):0.0002503105,(((16:0.02933767,19:0.1053806084):0.001436306,18:0.0161284874):0.0111651361,17:0.0069325167):0.0327640048):0.0002738908,(((10:0.011142968,(((7:0.0036646973,9:0.0036296114):0.00355807,8:0.0109208336):0.01341673,((((1:0.05143189,2:0.01473353):0.006350376,3:0.04835331):0.03259549,(6:0.03698514,5:0.003535562):0.008183776):0.0001216413,4:0.015615):0.008172857):0.001204161):0.003836224,11:0.01209253):0.01039523,14:0.040883209):0.002194397);
tree gen.309 = [&U] ((((11:0.01238952,(((8:0.007166737,(7:0.0060203227,9:0.001978869):0.0039095703):0.01539323,(4:0.01373169,((3:0.0392971,(2:0.01419458,1:0.0427258):0.004299182):0.03537403,(6:0.03932193,5:0.002840945):0.007475483):0.003409396):0.0050445):0.001717187,10:0.0122026811):0.003577324):0.0158378091,(15:0.009770946,(13:0.0305051359,12:0.008515577):0.0007580295):0.001469319):0.0004977203,((14:0.0220972615,(18:0.0088961738,19:0.0896734458):0.00540105):0.0015900375,16:0.0308042):0.02986152):0.0005358319,17:0.009672969);
tree gen.310 = [&U] ((11:0.01975213,(10:0.014327731,(((4:0.01405742,5:0.01746625):0.0003688932,(3:0.03633719,(1:0.04438924,2:0.01582631):0.006841977):0.03741651):0.0009344236,(8:0.00743103989,(7:0.0032926263,9:0.001229817):0.003577774):0.01406556):0.00466828):0.003448412):0.0136060407,((((19:0.0843240781,18:0.0178266169):0.01050335,(16:0.03427585,14:0.0292789924):0.00620759):0.026900682,17:0.002734838):0.020674399,(15:0.0047315883,(12:0.009764701,(13:0.005854226,6:0.04774959):0.031325981):0.002129671):0.0006913582):0.002147321);
tree gen.311 = [&U] ((((11:0.01559465,(((8:0.00494425063,(7:0.0053449085,9:0.003112335):0.002368998):0.01496455,(4:0.01385843,((3:0.02739732,(1:0.04150776,2:0.02422841):0.00399182):0.03397161,(6:0.03489358,5:0.004675201):0.008791039):0.0009288207):0.003916456):0.001328003,10:0.011017098):0.004719829):0.01051569,14:0.028402434):0.00240306,(17:0.006229091,((19:0.1246257172,18:0.01109280151):0.015022002,16:0.02409229):0.0011526702):0.0193198):0.0002259297,((12:0.01092038,15:0.0040622405):0.0005603609,13:0.0348276):0.0003766616);
tree gen.312 = [&U] ((17:0.0073821187,(14:0.0252402872,((16:0.01582428,19:0.09456025877):0.009219748,18:0.0114817353):0.004166847):0.026285099):0.0193340377,(((10:0.0117905805,((4:0.009910081,(((1:0.03803446,2:0.02112647):0.00743421,3:0.03763625):0.04606869,5:0.009512505):0.003993973):0.001620969,(8:0.0097563502,(9:0.003970225,7:0.00782298):0.005077787):0.01324708):0.004934421):0.003957841,11:0.02390046):0.0086524106,((15:0.007451492,12:0.008847324):0.001390136,(13:0.0005835601,6:0.03897454):0.0361437135):0.00448144):3.613454e-06);
tree gen.313 = [&U] ((((12:0.008888165,15:0.005097483):0.00162528,(13:0.001848476,6:0.0483887):0.0350451946):0.00267024,(((18:0.0079019727,(16:0.01916448,19:0.0827700651):0.003028628):0.01342277032,14:0.015487776):0.0456714917,17:0.005244499):0.0049573048):0.001682102,((10:0.009284994,(((5:0.01253972,(3:0.03934354,(2:0.02042147,1:0.03925086):0.006105834):0.02939048):0.0003685665,4:0.01410305):0.006035519,(8:0.010212587,(7:0.009028969,9:0.002736501):0.0028988573):0.01572752):0.005334336):0.005176357,11:0.01611323):0.01229660459);
tree gen.314 = [&U] (((14:0.039452747,(11:0.02316865,(((8:0.0098485594,(7:0.0079792127,9:0.0026485955):0.007269539):0.01356163,((((1:0.05136313,2:0.02676238):0.0009251045,3:0.03140104):0.04199393,4:0.01634252):0.0004301925,(6:0.05965287,5:0.003485978):0.01546779):0.006706562):0.001475317,10:0.009925395):0.00331844):0.01105565):0.0003859892,(17:0.007123154,((18:0.0115445674,16:0.02317127):0.0004156427,19:0.0998563946):0.047059463):0.0088948219):0.0004586289,((13:0.0263576884,12:0.0057553994):0.002928949,15:0.007546661):0.002221417);
tree gen.315 = [&U] ((((14:0.0240794267,((19:0.072288136,16:0.023537):0.0039063155,18:0.0091187152):0.025912154):0.002922728,17:0.0089673313):0.014264685,((10:0.0133300507,(((7:0.0070265573,9:0.001353024):0.005427474,8:0.0058123441):0.01501106,(((2:0.01436201,1:0.05357407):0.001535856,3:0.03632078):0.03990535,((6:0.03803713,5:0.001634492):0.01250168,4:0.01033455):0.0007205267):0.002287821):0.009187467):0.001952041,11:0.01288278):0.01872660497):0.0002095111,(13:0.041016001,(15:0.006422627,12:0.00956746):0.005717939):0.0014898491);
tree gen.316 = [&U] ((((18:0.0129079873,(19:0.0964045242,16:0.0225438664):0.003451408):0.01242302,14:0.02595599):0.051916364,17:0.00623223):0.012755455,(((10:0.007081188,((8:0.0095938263,(7:0.0060943622,9:0.001862648):0.00485141):0.01531282,(4:0.009682546,(5:0.01606973,(3:0.04603565,(2:0.01706183,1:0.0447487):0.01045005):0.05098805):0.0004072635):0.003656957):0.005762819):0.008960184,11:0.01529986):0.0144066072,(15:0.006629038,((13:0.003807044,6:0.04716219):0.0321782692,12:0.00776302):0.0004174487):0.001143151):0.0002501673);
tree gen.317 = [&U] (((10:0.01353684009,((8:0.0114646282,(9:0.005275659,7:0.0064598392):0.003918266):0.01350932,((5:0.01057554,(3:0.03299904,(1:0.03847075,2:0.02739378):0.002533519):0.03923623):0.00352019,4:0.009238252):0.003219592):0.002672071):0.001794663,11:0.01929594):0.0110335561,((17:0.003992656,(((19:0.0796369625,16:0.02239145):0.0068378629,18:0.0104828531):0.01915038,14:0.021517698):0.0136579517):0.0195115834,(15:0.014652732,(12:0.00616706856,(13:0.003021211,6:0.05099922):0.0259440911):0.001539803):0.00105329):0.0005136918);
tree gen.318 = [&U] (((10:0.014044675,((8:0.008363288,(9:0.001257976,7:0.0040447991):0.003740699):0.01811427,(5:0.0102914,(4:0.009553267,(3:0.03333132,(1:0.04997757,2:0.01930148):0.003192726):0.03508154):0.0007415365):0.004690302):0.002681644):0.003066457,11:0.01534188):0.008273332,(((13:0.003488234,6:0.05010159):0.0340660891,(12:0.009685119,15:0.0102338226):0.001062679):0.0016167279,(17:0.003424043,((16:0.02779614,(19:0.070643916,18:0.011603768):0.0016594914):0.002246743,14:0.0193363742):0.02721888):0.0111076462):0.001648105);
tree gen.319 = [&U] ((((((19:0.0905278273,16:0.03005905):0.007082336,18:0.0103640904):0.01358936,14:0.0251392035):0.033948356,17:0.007461461):0.003590431,(15:0.012085131,((13:0.003447037,6:0.04576701):0.0320888003,12:0.006136075):0.0003294643):0.003288574):0.0002830129,((10:0.014264365,((8:0.008704419,(9:0.004805806,7:0.00558611632):0.0022350139):0.0130683,((((2:0.0181993,1:0.05297607):0.001692348,3:0.0391612):0.03983658,4:0.01254421):0.001619917,5:0.007747346):0.003843254):0.00518617):0.003856784,11:0.01623641):0.0144356977);
tree gen.320 = [&U] (((10:0.010167196,((8:0.019321665,(9:0.002204748,7:0.0026204808):0.004092214):0.01679717,(((2:0.02248988,1:0.05191669):0.004472846,3:0.03134931):0.04353446,(4:0.01157716,5:0.01265789):0.0007597901):0.00543392):0.006508603):0.002958563,11:0.0149309):0.01653092,(((12:0.006941255,(13:0.003174521,6:0.04225768):0.0339933801):0.0021177838,15:0.0088262936):0.000919005,((14:0.030197728,(16:0.02947734,(18:0.00832500509,19:0.114941539):0.006656242):0.004039246):0.024542536,17:0.004371519):0.010244424):0.002685317);
tree gen.321 = [&U] ((((15:0.00801411,12:0.007226995):0.001946989,13:0.03828437127):0.003434498,(((19:0.0675733944,16:0.0212407):0.010573914,18:0.012054174):0.057050371,17:0.015323163):0.0002010788):0.003312621,(14:0.0223730922,(11:0.0163886,(((8:0.01501358689,(9:0.007915661,7:0.0039605906):0.009760215):0.01491303,((6:0.04210934,5:0.007291639):0.006064717,((3:0.04533346,(2:0.01967401,1:0.04347801):0.008815729):0.03982284,4:0.01275219):0.0009036039):0.003848686):0.003529493,10:0.008699392):0.00288182):0.0065852538):0.001165462);
tree gen.322 = [&U] ((((12:0.01322843,(13:0.009753793,6:0.05528454):0.0310718519):0.0006270068,15:0.0040190488):0.0003299644,((((19:0.086328198,16:0.02276755):0.0036845,18:0.0085534483):0.01764238,14:0.031461767):0.033221413,17:0.003306717):0.0079021158):0.0006477154,((10:0.017925605,((8:0.01152484,(7:0.00412699614,9:0.004375272):0.006504389):0.01445489,((5:0.01626783,4:0.01994291):0.001244368,((2:0.01819855,3:0.03845315):0.0002164714,1:0.05226212):0.04695142):0.006714285):0.004498741):0.003460046,11:0.01443384):0.0138794747);
tree gen.323 = [&U] (((12:0.009006607,13:0.03545308536):0.001643504,((10:0.009919149,(((7:0.006394414509,9:0.0006225105):0.001876049,8:0.011434473):0.01843042,((4:0.01116917,(6:0.03343377,5:0.004000644):0.009229375):8.325383e-05,(3:0.04017844,(1:0.04248079,2:0.0262549):0.002132383):0.04033359):0.006447386):0.001490309):0.002754035,11:0.01186285):0.01265477):4.405874e-05,(14:0.0324860428,((((19:0.0851342072,16:0.02402143):0.005204951,18:0.0133919077):0.0249669327,15:0.013270744):0.020367474,17:0.0132997927):0.0002524939):0.002483378);
tree gen.324 = [&U] (((17:0.002377996,((19:0.104400571,18:0.007473046):0.008535689,(14:0.019331733,16:0.02092132):0.0059691093):0.038188145):0.008565832,((10:0.015591957,((8:0.006115657,(7:0.0067263458,9:0.001535744):0.008049768):0.01276257,(4:0.01127158,(5:0.01091458,((1:0.04785536,2:0.01746777):0.004106722,3:0.040456):0.03253883):0.001391874):0.00416206):0.002815571):0.004885348,11:0.01621189):0.0153103414):0.0006173967,(15:0.00842097,(12:0.01431909,(13:0.004448974,6:0.04134763):0.0366411928):0.001921052):0.001926008);
tree gen.325 = [&U] ((((19:0.0631362808,16:0.02733275):0.007246358,18:0.0118476625):0.0366904018,15:0.015573266):0.01088922,(((12:0.007770374,13:0.02938068342):0.001635113,17:0.0077564551):0.001742165,(((10:0.012701174,(((7:0.0039340647,9:0.001824169087):0.004379031,8:0.013356459):0.01367161,(4:0.0139919,((6:0.04835018,5:0.005273097):0.008756699,(3:0.03113233,(2:0.01561588,1:0.05958072):0.00289946):0.04876529):0.000898858):0.005948271):0.003027197):0.001984306,11:0.01962506):0.0066872444,14:0.02102821586):0.001249637):0.0003284119);
tree gen.326 = [&U] ((13:0.03767623816,12:0.006438209):0.001064385,((17:0.002654936,((18:0.01404336886,(19:0.071546819,16:0.01904341):0.010293209):0.01109167,15:0.009202239):0.0268701475):0.0273571,(((10:0.01230078,(((7:0.00186777743,9:0.00539929):0.006495241,8:0.016072):0.01927624,(((3:0.05586141,(1:0.05949658,2:0.01665298):0.0066184):0.05065143,4:0.01197169):0.0009434369,(6:0.0399766,5:0.00819851):0.01528544):0.008736404):0.002302454):0.005861085,11:0.01584754):0.0085271451,14:0.040935697):0.001234125):0.002026386);
tree gen.327 = [&U] (((10:0.00707574592,(((9:0.00292234,7:0.0055240504):0.00434614,8:0.0156803608):0.01470066,((6:0.02841496,5:0.0005604967):0.00725003,(4:0.0114217,((2:0.02899205,1:0.05444007):0.01053126,3:0.03587805):0.04092458):0.0003565665):0.00333139):0.004957484):0.006079251,11:0.017521):0.009339355,(((17:0.002538628,(((16:0.02502954,19:0.0942388241):0.004181176,18:0.0083654461):0.003332348,15:0.004768952):0.0421731362):0.0190356322,14:0.0246943991):0.0007256358,(12:0.009394508,13:0.0283779498):0.0021006129):0.0002051218);
tree gen.328 = [&U] ((((((16:0.02460249,19:0.0733218054):0.001891669,18:0.005512363):0.0231084383,15:0.011272208):0.0388488926,17:0.007548193):0.0087822017,(13:0.041129632,12:0.01206339):0.0039903802):0.001007498,(((10:0.007616929,(((9:0.001646862,7:0.0009224015):0.004135097,8:0.0090583858):0.01468489,((4:0.01218689,(6:0.03528266,5:0.007151262):0.005952672):0.0003774397,((2:0.01737368,1:0.05468228):0.004681669,3:0.04804286):0.04197621):0.003454866):0.004123613):0.004450315,11:0.01327594):0.01054403,14:0.0234541553):0.0029291708);
tree gen.329 = [&U] (((17:0.006004654,(((19:0.0431113123,16:0.02007143):0.002840094,18:0.01531456):0.016508539,14:0.03519977):0.029781817):0.015365205,((12:0.01441023,15:0.002293362):0.002292655,(13:0.008800325,6:0.04800409):0.0304518676):0.001225332):0.000344478,((10:0.01450784,((8:0.016623403,(9:0.006309126,7:0.005336831):0.002637664):0.01161525,((((2:0.01655476,1:0.05001711):0.006410997,3:0.03852486):0.03844702,5:0.0134824):0.0005826481,4:0.01378444):0.003938291):0.005188802):0.002019603,11:0.01713769):0.0093947058);
tree gen.330 = [&U] (((11:0.02144368,(((8:0.01319711074,(9:0.004506515,7:0.0049455292):0.004550039):0.01512406,((6:0.03756868,5:0.003487406):0.01060639,(((2:0.01770705,1:0.05682807):0.007389443,3:0.03571394):0.03795396,4:0.01204099):0.0005399384):0.005042757):0.004301281,10:0.009192431):0.005761667):0.0082234809,14:0.0344180142):0.002999283,(17:0.0093481436,(((13:0.02862675,12:0.0116474591):0.001475297,15:0.0101881992):0.002881058,((18:0.00899115105,19:0.098112274):0.001237794,16:0.02724684):0.040648512):8.871231e-05):0.0051787842);
tree gen.331 = [&U] ((((18:0.010091067,(19:0.0412170393,16:0.02366688):0.004037189):0.056443414,17:0.0068507973):0.001257684,((12:0.009194511,15:0.013044751):6.374006e-05,13:0.023391279):0.003400072):0.00110718941,(14:0.023258343,(11:0.01333708,(((8:0.01242273,(7:0.0064077025,9:0.000806646):0.008163516):0.01642497,((((2:0.0236209,1:0.05874226):0.002405729,3:0.03301968):0.03195345,4:0.01654342):0.001431718,(6:0.04333396,5:0.006835835):0.006106146):0.006789844):0.001930453,10:0.008676716):0.002519909):0.009892897):0.0012717754);
tree gen.332 = [&U] ((13:0.0240933303,12:0.00477648):0.00110558,(((11:0.01666288,(((8:0.0134549051,(9:0.0018760344,7:0.0056256106):0.004581413):0.01536825,(((6:0.04924569,5:0.003070898):0.01131386,4:0.01015133):0.00194883,((2:0.02772454,1:0.04294783):0.001616299,3:0.03726662):0.03571115):0.00447096):0.002573922,10:0.012112136):0.002560301):0.01370401,14:0.029695118):0.0016575678,(17:0.0123421268,(((16:0.0328714772,19:0.1069247548):0.005281785,18:0.01279899658):0.00172945,15:0.007409735):0.0002439063):0.039688251):0.000677887);
tree gen.333 = [&U] (((14:0.0283645925,(11:0.03070186,(((8:0.015625213,(7:0.0070934733,9:0.002431579):0.0042927634):0.01208019,(((6:0.05395685,5:0.003225395):0.01003099,(3:0.0378935,(2:0.01893431,1:0.0428014):0.007455452):0.03928011):0.0001092294,4:0.01543688):0.005243374):0.002287887,10:0.016257182):0.003359293):0.013768031):0.000619193063,(((16:0.02650854,19:0.1149600425):0.0056448168,18:0.0162448386):0.016225699,17:0.0102357976):0.02629):0.000444871,(13:0.02931489,(15:0.011265219,12:0.007931195):0.0008379092):0.0051340274);
tree gen.334 = [&U] (((((8:0.01436657748,(7:0.0031509307,9:0.0028573):0.0029064475):0.0179536,((5:0.01420611,((2:0.02066388,1:0.05489372):0.005347826,3:0.04593793):0.0411459):0.001031954,4:0.01338773):0.005709587):0.003044651,10:0.0104181897):0.006236625,11:0.0144255):0.013795725,((12:0.00699454886,(13:0.004696159,6:0.04671466):0.0367629989):0.0008666316,(17:0.002814105,((18:0.0113694004,((15:0.0102046329,19:0.0514863451):0.003168607,16:0.01883855):0.002821745):0.006437431,14:0.028130344):0.037914394):0.0120506278):0.0009566733);
tree gen.335 = [&U] ((11:0.01249462,(((8:0.00641554293,(7:0.003218523,9:0.002997891):0.0039741862):0.007561887,(4:0.0152791,((6:0.04088229,5:0.008228063):0.004657403,(3:0.02876971,(2:0.01879751,1:0.04772719):0.002258411):0.04664089):0.00128235):0.001144143):0.003231561,10:0.015321393):0.004383377):0.0100254597,(((15:0.006617369,13:0.010945842):0.005545795,12:0.010218421):0.001254616,((14:0.0213332205,((18:0.0160654064,19:0.1004019473):0.002953672,16:0.02785543):0.004296916):0.0255619942,17:0.0070504296):0.023206258):0.0002367868);
tree gen.336 = [&U] ((((13:0.003242249,6:0.03838198):0.0310370994,12:0.0117028):0.0019216373,((((8:0.015927288,(7:0.0048755491,9:0.00224796):0.004772276):0.01404333,(4:0.00620402,((3:0.04029554,(2:0.02737353,1:0.06454599):0.004819063):0.03284244,5:0.01617592):0.0001267289):0.002331883):0.003487338,10:0.012610192):0.00247865,11:0.01278414):0.0114737504):0.001138683,(17:0.001928765,(((16:0.02830984,(15:0.005718966,19:0.044833658):0.002486607):0.004208752,18:0.008446245):0.008352615,14:0.024060368):0.022196426):0.02155606195);
tree gen.337 = [&U] (((((18:0.0102960756,((19:0.064173531,15:0.012376601):0.0059109612,16:0.03363843):0.004837053):0.00433330288,14:0.02280651):0.040742921,17:0.00182524):0.0086282211,((((8:0.008368809,(9:0.002492342,7:0.0045743118):0.0020434779):0.01944372,((4:0.01306536,5:0.01448715):0.001663278,((1:0.0552323,2:0.02253522):0.000721203,3:0.04388772):0.04190773):0.004405555):0.007656218,10:0.0086241197):0.005821184,11:0.01273611):0.018856706):0.0003971912,(12:0.008630532,(13:0.004033691,6:0.02886915):0.02055294226):0.0015882294);
tree gen.338 = [&U] (((14:0.029656,((16:0.01571134,18:0.0101244601):0.00095515,(19:0.05792303225,15:0.012193662):0.006825785):0.031789979):0.02287301855,17:0.003846834):0.011477374,(((((8:0.005966273,(9:0.00194411,7:0.00593848056):0.001899102):0.01248765,((4:0.01152709,5:0.01552529):0.004417971,((1:0.04918074,2:0.02293124):0.004823253,3:0.0319791):0.03405619):0.001879878):0.007408053,10:0.0130014):0.003663694,11:0.02429844):0.01234905503,(12:0.0078116089,(13:0.007328579,6:0.04375386):0.022722506):0.0013906):0.00161597);
tree gen.339 = [&U] ((13:0.019667204,15:0.0058978863):0.010765485,((12:0.01296777033,((14:0.027328045,(18:0.0086928777,(19:0.1239436843,16:0.0253552):0.0156513535):0.01075168):0.04246187255,17:0.003679399):0.005664285):0.001260173,(11:0.01648739,(((8:0.013368321,(9:0.003797307,7:0.0034638683):0.005650678):0.01328493,(((6:0.04413009,5:0.006250263):0.008902274,4:0.01024122):0.0002883957,(3:0.03819964,(1:0.05916897,2:0.02423217):0.004392944):0.03643558):0.005774856):0.003612285,10:0.016568178):0.00259473):0.010609118):0.002433669);
tree gen.340 = [&U] (((((8:0.00913244215,(7:0.0055593745,9:0.0015511984):0.003169815):0.01319649,(4:0.01225211,(((2:0.0180398,1:0.05350978):0.002632835,3:0.03639492):0.03042606,5:0.01278401):0.0002881495):0.005349887):0.003451333,10:0.01680619):0.002163132,11:0.01369768):0.0156518011,(((14:0.0211535703,(18:0.01687168132,(16:0.03432872,(19:0.0457199793,15:0.00826604457):0.01213364):0.001829964):0.0025666833):0.0460850341,17:0.00357223714):0.0093726916,((13:0.0005802239,6:0.0389541):0.0273987604,12:0.0091240889):0.001711469):0.0003894509);
tree gen.341 = [&U] ((((13:0.004292271,6:0.03928624):0.0285671841,12:0.009532416):0.0036085597,(((18:0.0146370103,(16:0.02458473,(15:0.012008256,19:0.0716102538):0.0100580387):0.0004402189):0.006950909,14:0.0214100566):0.039523804,17:0.007873372):0.00702967389):0.0002196063,((((8:0.0122448268,(7:0.0035309028,9:0.001335222):0.004288077):0.0112759,(4:0.009229174,(((2:0.01944407,1:0.05396604):0.008679336,3:0.03085011):0.03300343,5:0.01428923):0.001289478):0.002275144):0.0041092,10:0.0172152481):0.001649764,11:0.01258108):0.017314029);
tree gen.342 = [&U] ((((13:0.001108225,6:0.03788394):0.0384917428,(12:0.01384443,15:0.005657291):9.413512e-05):0.001652476,(((18:0.0133807873,(16:0.01712995,19:0.0715342289):0.001079997):0.001212301,14:0.02022347363):0.050921592,17:0.008394393):0.010009134):0.000686478,((((8:0.0089420024,(7:0.004602105,9:0.001537787):0.002416172):0.009382653,((((2:0.01665629,1:0.06209546):0.01265067,3:0.03609997):0.04236368,5:0.01198122):0.001341211,4:0.009399924):0.00791192):0.00451781,10:0.011013168):0.003071455,11:0.01755301):0.0180643183);
tree gen.343 = [&U] (((15:0.01178994,((13:0.005405114,6:0.05349433):0.03270679489,12:0.0152664111):0.0006917998):0.001263499,((((19:0.0724364864,16:0.02082074):0.0013807467,18:0.0117109093):0.026517618,14:0.025633641):0.01881925,17:0.0071207729):0.024423792):0.001566992,((((8:0.0047574065,(9:0.003539881,7:0.00221902486):0.002313321):0.01522751,(((2:0.03383478,(3:0.04052911,1:0.06409908):0.0006288124):0.04351728,4:0.01063781):0.001734248,5:0.01553746):0.005368285):0.002067971,10:0.014559796):0.002660431,11:0.01636115):0.0120954751);
tree gen.344 = [&U] (((((8:0.01253526932,(9:0.003078768,7:0.0083823959):0.0059616155):0.01137687,(4:0.007827468,(((2:0.01785795,1:0.06029343):0.002276595,3:0.03488839):0.04981898,5:0.009646434):0.0008725375):0.007764284):0.002678329,10:0.012054392):0.0008237153,11:0.01822727):0.0114988131,((15:0.0092132033,(12:0.00609298,(13:0.003898704,6:0.03418437):0.0321415474):0.0015592209):0.002525632,((((19:0.08416535175,16:0.02291492):0.005538624,18:0.0108299322):0.0095484068,14:0.024656993):0.031663772,17:0.00251352):0.0103098782):0.001724808);
tree gen.345 = [&U] (((13:0.034105364,(12:0.01261953,15:0.00579439):0.0005357219):0.001165849,((18:0.0082511126,(19:0.061445933,16:0.02079628):0.0029104272):0.0385284086,17:0.003803923):0.0168924054):0.0029557,(((10:0.015779469,(((7:0.006731403713,9:0.003650581):0.001746139,8:0.0081330969):0.00931124,((4:0.01554335,((1:0.04028388,2:0.01667184):0.004006367,3:0.03498152):0.04109223):0.0009101041,(6:0.03333404,5:0.005749483):0.007165546):0.005061164):0.002824141):0.003359782,11:0.01188716):0.011565454,14:0.0265123322):0.001608528);
tree gen.346 = [&U] (((12:0.008932389,(15:0.006474198,13:0.009187057):0.00735322):0.006483459,((((19:0.07886827384,16:0.0330989):0.003671348,18:0.0078725599):0.006577373,14:0.025789541):0.036055876,17:0.003329487):0.0195899245):0.0018555778,(11:0.01906445,(((8:0.0079556389,(7:0.00384039021,9:0.004978923):0.004167675):0.01413135,(((6:0.06044223,5:0.005621107):0.0144004,4:0.01093897):0.0003042252,(1:0.05020158,(3:0.04444386,2:0.02048383):0.0008700251):0.03349225):0.001733706):0.004833227,10:0.015648106):0.002883057):0.017201412);
tree gen.347 = [&U] (((17:0.005381155,(18:0.0133057831,(14:0.027888534,((15:0.015672081,19:0.092385124):0.003511639,16:0.02089355):0.002622613):0.007931939):0.036758988):0.013119825,((((8:0.0114754572,(9:0.00466568,7:0.002315024558):0.0043029243):0.01232572,(4:0.008780558,(((2:0.01796447,1:0.04122608):0.006583634,3:0.03898467):0.03613869,5:0.01891913):0.003751219):0.002784256):0.001537859,10:0.011645543):0.004688099,11:0.01900468):0.008362072):8.242687e-05,(12:0.006679874,(13:0.001259664,6:0.0519858):0.0309332875):0.001245394);
tree gen.348 = [&U] (((((8:0.0117251347,(9:0.001069921,7:0.0084220216):0.006309297):0.009495214,((5:0.01215161,4:0.01196848):0.0005131682,(3:0.04751916,(2:0.02295478,1:0.05057995):0.002820171):0.03096134):0.003295198):0.001970319,10:0.013734843):0.002310851,11:0.01389824):0.0110491581,((12:0.0144949072,(13:0.003190137,6:0.03837011):0.0289946297):0.003268481,(17:0.0023793,(14:0.030639406,(18:0.0159158073,((19:0.0931146376,15:0.0070429517):0.00686098,16:0.02522202):0.004108425):0.002833773):0.0320810991):0.007041351):0.0009126339);
tree gen.349 = [&U] (((11:0.01541298,(((8:0.0119269686,(7:0.0048944185,9:0.0009752854):0.003321839):0.01615744,((((2:0.0265116,1:0.04304613):0.005753756,3:0.02952294):0.0334581,4:0.01374731):0.0004133018,(6:0.02769789,5:0.004812252):0.007259442):0.007213599):0.00533375,10:0.01007407):0.004978721):0.010296,14:0.03298175869):0.0020185927,((15:0.013444384,(13:0.0291834444,12:0.005316425):0.0004918641):0.001443268,(((16:0.02310342,19:0.0650155045):0.0103963312,18:0.0135372222):0.046627005,17:0.005609782):0.0126735609):0.001029137);
tree gen.350 = [&U] (((10:0.020371855,(((9:0.0007572572,7:0.0055645962):0.006817162,8:0.0124582647):0.01153989,(4:0.01466245,((3:0.04075726,(2:0.02368586,1:0.05024639):0.006613057):0.0295898,(6:0.04418143,5:0.006611271):0.005899523):0.001428004):0.001926721):0.004514285):0.002632582,11:0.01421248):0.0080101687,(((13:0.009599428,12:0.009040514):0.005198576,15:0.007838591):0.001786693,(17:0.003774319,(14:0.0250030687,(18:0.0103424742,(19:0.0730836012,16:0.02080972):0.0009280802):0.020105196):0.05782091):0.007168699):0.0001476348);
tree gen.351 = [&U] ((((((4:0.01400678,5:0.01556443):0.001020106,(3:0.0292882,(2:0.02257206,1:0.05523566):0.008855711):0.03357818):0.004419861,(8:0.020159973,(7:0.0072378073,9:0.003287618):0.00277657):0.01566558):0.005401431,10:0.01063649979):0.003767588,11:0.01956833):0.0158154743,((12:0.008212118,(13:0.001642087,6:0.04815982):0.03648907141):0.0010518329,((((18:0.015264276,(15:0.013787478,19:0.0506570237):0.006429184):0.002887869,16:0.02503631):0.008049326,14:0.017081314):0.0093637085,17:0.00735734432):0.0337667):0.0009621088);
tree gen.352 = [&U] ((((13:0.01150421,6:0.05118948):0.0308088984,12:0.008902795):0.0023103666,((14:0.027082099,((16:0.02742952,(15:0.0162438974,19:0.069526005):0.004585173):0.008793759,18:0.01534441055):0.011266503):0.033195272,17:0.0154723402):0.028424552):0.0009069334,((((((3:0.04809118,(2:0.0230617,1:0.05366745):0.002930092):0.04639677,4:0.01542179):0.00254333,5:0.01374659):0.007644757,(8:0.01891532846,(7:0.0045579677,9:0.002578982):0.006815142):0.01110689):0.001834451,10:0.008249991):0.002636437,11:0.01425845):0.013638817);
tree gen.353 = [&U] ((((18:0.01449058313,(19:0.0806608404,16:0.02044673):0.00144873101):0.027760122,17:0.017318473):0.016741321,((11:0.01376304,(((8:0.0131848379,(7:0.00758587524,9:0.0009992595):0.00314167):0.01460958,(((2:0.02375189,1:0.0447673):0.00608268,3:0.04239251):0.03047686,((6:0.04919505,5:0.005540778):0.007702133,4:0.01744774):0.001567385):0.005598003):0.002637944,10:0.017896824):0.005632358):0.0116397891,14:0.0288002738):0.001931186):0.0005317223,((12:0.007792985,15:0.011802375):0.002268298,13:0.03640793268):0.002458569);
tree gen.354 = [&U] ((11:0.0177462,(((8:0.0081220958,(7:0.00777853618,9:0.001358702):0.003072213):0.01343704,(4:0.01018847,(((2:0.01550221,1:0.05112643):0.005656021,3:0.03811988):0.0335898,(6:0.0357904,5:0.007647264):0.006790244):0.001148033):0.006303738):0.003563333,10:0.009765489):0.005304863):0.016875615,((15:0.0082702695,(13:0.0424428568,12:0.009263736):0.0008652749):0.0008941557,((((19:0.06134861219,16:0.0212155):0.002710092,18:0.0162072795):0.02369978757,17:0.0170768852):0.023116178,14:0.034971932):0.001686662):0.0012687);
tree gen.355 = [&U] (((10:0.01330785,(((7:0.00532694633,9:0.00141534):0.0042808546,8:0.0146929658):0.01695232,((4:0.009762288,((2:0.03349038,3:0.02450134):0.003845771,1:0.05159167):0.04054596):0.0004831389,(6:0.04107457,5:0.005132208):0.01175731):0.00714227):0.004473959):0.005572639,11:0.01782161):0.0152012532,((12:0.02113476361,(15:0.0038956384,13:0.015673442):0.005398727):0.0008844541,(((18:0.0107495776,(16:0.02303968,19:0.0822358952):0.007411761):0.0051277861,14:0.0269199705):0.04037727,17:0.002411067):0.016063678):0.001248525);
tree gen.356 = [&U] (((12:0.006715174,(15:0.010179029,13:0.017170401):0.002950365):0.013516172,((((16:0.02621657,18:0.0067598701):0.0003975238,19:0.110889686):0.014060869,14:0.025899533):0.034620664,17:0.0082689136):0.005165304):0.001527798,((10:0.012421156,(((7:0.00457084788,9:0.005084501):0.002725266,8:0.0107589542):0.01391143,((((2:0.02245739,1:0.05598313):0.008743259,3:0.02256594):0.04314276,4:0.01334824):0.0006422487,(6:0.03106966,5:0.003187923):0.008663765):0.005456062):0.003612871):0.007525208,11:0.01780237):0.0103543575);
tree gen.357 = [&U] ((((14:0.021808503,(16:0.02591636,(18:0.0127524014,19:0.096623315):0.001578327):0.0085316252):0.04464008,17:0.001796858):0.0067009191,(13:0.015926703,(15:0.008999396,12:0.008208064):0.0001643276):0.011196924):0.0009232074,((10:0.013922142,(((7:0.005523254,9:0.002920962):0.0018994173,8:0.013323354):0.01945917,((6:0.04377429,5:0.005305798):0.009360461,(4:0.01075708,((2:0.02078916,1:0.03853848):0.005734299,3:0.02875422):0.04254082):0.0008497326):0.004137176):0.003645074):0.002242739,11:0.01733377):0.0139727256);
tree gen.358 = [&U] (((10:0.010140086,(((7:0.0060211791,9:0.0028430661):0.002603642,8:0.008757241):0.01308653,(((6:0.04466358,5:0.005287457):0.005360095,((2:0.0174941,1:0.04368698):0.00227479,3:0.03721392):0.03199021):0.0005968193,4:0.01215615):0.004835933):0.001333757):0.003727718,11:0.01864441):0.0088051681,(((17:0.009818218,(14:0.0282541078,((18:0.0115653937,16:0.02508696):0.0019005194,19:0.1104752888):0.009243917):0.0152110303):0.0286574048,13:0.018757202):0.0001649787,(12:0.00638191,15:0.008097716):0.0043363456):0.003810679);
tree gen.359 = [&U] (((14:0.0287146197,((12:0.006390129,13:0.0396224447):0.0021063288,15:0.007494796):0.001306317):0.0009363502,(((16:0.02376083,19:0.085922503):0.005441689,18:0.0144086781):0.037504015,17:0.01114943):0.00129024):0.001821375,(11:0.01558211,((((7:0.0021588289,9:0.001544425):0.008633593,8:0.012365854):0.01685204,(4:0.0160866,((3:0.04565034,(2:0.01483169,1:0.04196084):0.005407289):0.04432835,(6:0.03943481,5:0.003339273):0.009284054):0.002317549):0.004703148):0.007336408,10:0.0103191932):0.002389395):0.0136722224);
tree gen.360 = [&U] ((((14:0.02047071945,(18:0.0096102901,(16:0.02252471,19:0.0947295151):0.004597084):0.005400577):0.021894268,17:0.003747635):0.019003779,((15:0.008577852,13:0.01339552):0.00990638,12:0.0103974961):0.004900736):0.0021434278,((10:0.0087168,(((9:0.003565521,7:0.004546661):0.006234092,8:0.013896381):0.01358056,(((6:0.02568259,5:0.006686649):0.01497795,4:0.01340086):0.001463932,(3:0.03010636,(1:0.04427926,2:0.01664507):0.002014982):0.03568804):0.003498095):0.001992641):0.001383819,11:0.01411182):0.012476555);
tree gen.361 = [&U] ((12:0.0112456991,((14:0.015402107,(18:0.0110578386,(19:0.079422708,16:0.02745993):0.002989709):0.0053609976):0.04209809751,17:0.006944297):0.0040645873):0.0003867398,(((10:0.0176656843,(((7:0.00337148546,9:0.00152762):0.0030887201,8:0.0078773839):0.01671273,(4:0.01415107,((6:0.03609683,5:0.00391651):0.009580375,(3:0.0343411,(1:0.05002687,2:0.01466188):0.002426834):0.03864988):0.0007516241):0.004843463):0.002538375):0.00396494,11:0.007398392):0.0161602464,(13:0.009211162,15:0.0071307077):0.01249653):0.0004832174);
tree gen.362 = [&U] ((((15:0.01437413,13:0.005562603):0.0147306783,((10:0.0125205332,(((9:0.001753629,7:0.00436478749):0.0063252875,8:0.014598737):0.01896496,(((3:0.03684125,(2:0.02175916,1:0.05366899):0.002279857):0.03689416,(6:0.04476702,5:0.00605296):0.008454797):0.002664883,4:0.0121408):0.005323715):0.00269479):0.002725491,11:0.01373546):0.0115513954):0.001447161,12:0.011023217):0.001232269,((((19:0.0629407102,16:0.02994898):0.003113951,18:0.0115161805):0.0185033083,14:0.0313529297):0.0119665264,17:0.005954293):0.014753658);
tree gen.363 = [&U] (((((4:0.009947422,(5:0.008995845,((2:0.02308732,3:0.04145545):0.001974111,1:0.05117894):0.03289181):0.0002984881):0.004322732,(8:0.0096289574,(7:0.0025537868,9:0.003605164):0.0077919072):0.005082118):0.004513891,10:0.008182244):0.006096332,11:0.0133689):0.005800679,((17:0.011546554,(12:0.008019632,(13:0.002812663,6:0.03834687):0.02186717982):0.00164864):9.835729e-05,((14:0.019064182,(18:0.0087195799,(16:0.02032471,19:0.0469274746):0.003408061):0.0128446808):0.02545677,15:0.00702529):0.006014344):0.002369467);
tree gen.364 = [&U] ((((13:0.00906983,15:0.0121629591):0.01076504,12:0.0079184562):0.001338112,(17:0.006935354,(((18:0.0040677751,16:0.0231222005):0.0007389205,19:0.1035111168):0.0132418487,14:0.025187723):0.0187141694):0.024608687):0.001558151,((10:0.015378388,(((9:0.003385326,7:0.0093007403):0.0014865347,8:0.0065729236):0.01324251,((4:0.01380201,((2:0.0167199,1:0.04947143):0.003868988,3:0.03262986):0.0492249):0.001087328,(6:0.04837408,5:0.003935103):0.007669079):0.00243783):0.002921975):0.003223667,11:0.01182005):0.010852613);
tree gen.365 = [&U] ((11:0.01732247,((((9:0.002604143,7:0.003405922):0.006852745,8:0.0066461738):0.0157009,((((2:0.01839218,1:0.0520192):0.009045613,3:0.03115517):0.04915875,4:0.01212332):0.0009364621,(6:0.05777783,5:0.005703549):0.005962696):0.004181357):0.003717883,10:0.013143954):0.00565792):0.01134619,((17:0.0095264392,((18:0.01144348264,(19:0.1087862033,16:0.02045658):0.006932979):0.012704745,14:0.0220311001):0.035270364):0.019676641,(13:0.0340986017,(15:0.0069113217,12:0.006812292):0.003298639):0.002758329):0.0006826321);
tree gen.366 = [&U] (((((18:0.0100127707,(16:0.04144434,19:0.060953561):0.011022096):0.0057088759,14:0.022445398):0.033437493,17:0.003184418):0.0161294513,(13:0.02043671,((10:0.012942589,(((9:0.0027107217,7:0.0051783938):0.001097845,8:0.015902139):0.01861123,(((3:0.03714642,(2:0.02454165,1:0.04711571):0.007219968):0.03355203,4:0.01459666):0.0004558523,(6:0.03143723,5:0.009916287):0.004829263):0.01092151):0.004316514):0.003697556,11:0.0172131):0.0148229641):0.0008823262):0.001935397,(12:0.005531583,15:0.0045767879):0.004644469);
tree gen.367 = [&U] ((((13:0.0306642928,12:0.007178541):0.005279086,15:0.0067685455):0.0004259852,(17:0.006306681,(14:0.0370089205,((19:0.110009678,16:0.03275412):0.001965732,18:0.0144070763):0.011805517):0.0266195297):0.0218187962):0.003140965,(11:0.01872255,((((9:0.002162661,7:0.0093676985):0.005973136,8:0.0103510007):0.008784664,((4:0.01222839,(6:0.03273364,5:0.002794747):0.008775839):0.001001358,(3:0.04335323,(2:0.02180685,1:0.04680396):0.003319489):0.03855566):0.003960831):0.003027329,10:0.010322934):0.003775145):0.018241518);
tree gen.368 = [&U] ((((13:0.005516614,6:0.03196696):0.035392534,12:0.005195036038):0.002956184,(15:0.0124143855,(17:0.009439159,(((19:0.0727051024,18:0.01170702792):0.002040492,14:0.0234391623):0.001694718,16:0.0269318):0.006007597):0.024645182):0.006449433):0.0005614861,(((((5:0.01258221,((2:0.0170544,3:0.029662):0.001774565,1:0.05342263):0.03960883):0.0004294502,4:0.0103756):0.005882251,(8:0.009588751,(7:0.0045869873,9:0.003080918):0.008250212):0.01735584):0.00312137,10:0.006357507):0.001932617,11:0.02004117):0.0089149211);
tree gen.369 = [&U] (((17:0.0079919582,(((16:0.02211625,19:0.0675498773):0.00335231797,18:0.009470575):0.0118506,14:0.021692211):0.0300150048):0.0140576527,(11:0.02023563,((((9:0.005393713,7:0.00424993296):0.0026133163,8:0.010526721):0.01769116,((6:0.04360251,5:0.005136624):0.005166325,(4:0.009766663,(3:0.02780929,(1:0.04502821,2:0.01699552):0.003159762):0.03180023):0.0005322161):0.004941651):0.002310516,10:0.013355824):0.00368781):0.0094282122):0.0002738802,(15:0.009636391,(13:0.0278220638,12:0.00737984374):0.001230243):0.0004435405);
tree gen.370 = [&U] (((((((3:0.04239673,(2:0.02358076,1:0.05438248):0.006278072):0.0385382,5:0.01213455):0.0001925544,4:0.0123042):0.004810821,(8:0.0112162066,(7:0.004131115,9:0.004994883):0.00384807):0.01140668):0.004743667,10:0.0171483392):0.00324397,11:0.01902806):0.0160064598,((((13:0.004155487,6:0.04048274):0.0356857628,12:0.013045862):5.836679e-05,15:0.01318945):0.0018525632,(17:0.0118747452,(14:0.018710927,((19:0.05809077932,16:0.01626054):0.0008992902,18:0.0118228419):0.01674635):0.006446019):0.02423917):0.0006813815);
tree gen.371 = [&U] (((15:0.0028494323,(12:0.006306225,13:0.0386546597):0.0008459084):0.0008522556,((((19:0.093775074,18:0.008671642):0.007661779,14:0.02224857476):0.008114263,16:0.02165567):0.028850479,17:0.00407144805):0.006581389):0.0004126972,(11:0.01681024,((((7:0.0058370617,9:0.001649003):0.010375791,8:0.0099962636):0.01253445,((3:0.03764513,(2:0.02243293,1:0.0461756):0.004681176):0.04540035,((6:0.04503479,5:0.004023347):0.01053949,4:0.01172243):0.0008966852):0.007214782):0.003042417,10:0.016179203):0.005826794):0.0135765757);
tree gen.372 = [&U] (((10:0.013406907,(((7:0.0052691604,9:0.002420127):0.002966291,8:0.011134058):0.01704525,((((2:0.0288052,1:0.05092991):0.009744401,3:0.03173006):0.04176882,4:0.009302431):0.0003370131,(6:0.03017039,5:0.003953454):0.008136642):0.00226142):0.003163732):0.002864945,11:0.01772386):0.0109591523,((12:0.005064169,13:0.0302625912):0.00343602,((15:0.0070287773,(14:0.02706600222,((16:0.02956676,18:0.01709097981):0.0002091338,19:0.061947084):0.0150299782):0.007357303):0.0126810687,17:0.006985393):0.019016934):0.002141144);
tree gen.373 = [&U] ((((((((1:0.04735493,2:0.03002291):0.0007319108,3:0.03109262):0.04392653,5:0.0202421):0.0002896202,4:0.01438665):0.004415758,(8:0.01744337444,(9:0.001481563,7:0.0080383452):0.008641486):0.01375372):0.005685672,10:0.013307758):0.005544257,11:0.0184418):0.0102321717,((12:0.006084919,(13:0.003158551,6:0.04802351):0.0348155496):0.0009138419,((((19:0.05786194,18:0.0102774489):0.0021419088,(14:0.019584522,16:0.02337338):0.006338977):0.003747118,17:0.008668614):0.0157989,15:0.0058793111):0.0269718):0.0004901406);
tree gen.374 = [&U] (((17:0.010970107,((((19:0.0540249892,16:0.02069815):0.011608959,18:0.0114540337):0.009913147,14:0.0231049091):0.001948857,15:0.0081524532):0.005678756):0.02724933,(12:0.00886257,13:0.0394064943):0.00299314):0.002511577,(11:0.01643148,((((7:0.0048512486,9:0.0008387333):0.00330863,8:0.011671864):0.01238963,((((2:0.02418128,1:0.05161263):0.002799369,3:0.03096254):0.03154168,4:0.01156425):0.0004323086,(6:0.0370031,5:0.003649654):0.009805366):0.003252894):0.007417342,10:0.0139734104):0.004205034):0.0169292834);
tree gen.375 = [&U] ((((12:0.008713329,15:0.006373534):0.0008983994,(13:0.004762657,6:0.03678722):0.0320786768):0.001042258,(17:0.006082946,((14:0.020633078,(18:0.0065246562,19:0.064030559):0.016686464):0.00545587,16:0.01581463):0.001438219):0.022477644):0.0017495507,((((((3:0.03491029,(1:0.04417972,2:0.02221637):0.006525594):0.03470678,4:0.009247439):0.001030595,5:0.01308118):0.006120251,(8:0.0093827029,(9:0.001737284,7:0.0066241028):0.004365453):0.0184137):0.005156863,10:0.009386897):0.006021918,11:0.01477929):0.0100645151);
tree gen.376 = [&U] (((((14:0.0325813229,15:0.018248835):0.00236288296,(18:0.0088215616,(19:0.055084815,16:0.02060743):0.0045784):0.0183370388):0.0134316326,17:0.00366108):0.025665384,(13:0.038361353,12:0.0087654472):0.0002622258):0.0013632791,((10:0.012155632,(((9:0.001042993,7:0.0022789247):0.0029592746,8:0.0076248622):0.01260389,((4:0.01096955,((2:0.02629963,1:0.04796575):0.0002512458,3:0.03215502):0.03501463):0.00133245,(6:0.0424324,5:0.008705835):0.006209869):0.005219627):0.002594158):0.00466004,11:0.01606798):0.0145108733);
tree gen.377 = [&U] (((10:0.012186967,(((7:0.005289792,9:0.002770751):0.0058274242,8:0.015710892):0.01658022,(((6:0.04616509,5:0.006200985):0.007656217,4:0.01374592):0.001149455,((2:0.02404244,1:0.05164997):0.003704279,3:0.0371788):0.03589626):0.004183391):0.004983489):0.002221788,11:0.02041848):0.0162891511,((15:0.00492777,((13:0.0440460466,12:0.003677327):0.001326263,(17:0.005140295,(18:0.012218655,(19:0.1008896508,16:0.0294821):0.00254332):0.0648926338):0.00537363):0.000647907):0.003461194,14:0.0256259181):0.0005924856);
tree gen.378 = [&U] (((10:0.0138763904,(((7:0.005288223,9:0.001401281):0.003359403,8:0.016104095):0.01202947,((4:0.01321142,(6:0.04565922,5:0.002893705):0.00710429):0.001673904,((2:0.01791789,1:0.06022945):0.00304857,3:0.02175848):0.03758085):0.001105289):0.006210331):0.002472409,11:0.01202043):0.0116532609,((((19:0.089698822,16:0.0287728):0.013687999,18:0.0088446989):0.049979527,17:0.005877082):0.0037641322,(((12:0.00657453,15:0.004914384):0.001054736,13:0.0321600983):0.0009864863,14:0.0295395282):0.0001077007):0.001382809);
tree gen.379 = [&U] ((((((3:0.03226203,(1:0.04778267,2:0.02647346):0.003317136):0.03972167,(4:0.01404865,5:0.01230702):0.0009046227):0.005480592,(8:0.01122228148,(7:0.0056059181,9:0.002104667):0.0044142415):0.01509658):0.004051548,10:0.011308419):0.003432128,11:0.01641093):0.0113756609,((12:0.009525107,(13:0.001869893,6:0.03823215):0.03009608027):0.0022599846,((16:0.02636947,(15:0.007857009,((18:0.0067554138,19:0.061880701):0.005879467,14:0.0311423282):0.001860472):0.0008685205):0.040888611,17:0.010157906):0.0003012412):0.00203394864);
tree gen.380 = [&U] (((((10:0.0083936578,(((9:0.004648244,7:0.0050324442):0.003102493,8:0.013652099):0.006647301,((((2:0.02687476,1:0.04264692):0.007062844,3:0.0317532):0.0352103,(6:0.04493226,5:0.004055278):0.008644888):0.0001930661,4:0.01005266):0.004516246):0.004437289):0.007944535,11:0.01979227):0.01066464,14:0.03448572956):0.003833819,(17:0.01000702,(18:0.0065129169,(16:0.02059931,19:0.110302547):0.006278472):0.040478447):0.0192899953):9.950781e-05,((13:0.0338518314,12:0.00849858906):0.0007980796,15:0.0063354606):0.0007075819);
tree gen.381 = [&U] ((((15:0.0086763436,12:0.008217993):0.001048839,13:0.0292334793):0.002719986,(17:0.006775675,((18:0.0183697481,19:0.1235480263):0.0108879425,(14:0.017175005,16:0.01701044):0.00884504):0.035940676):0.014923362):0.0007896592,((10:0.013549232,(((9:0.006396585,7:0.002893315487):0.0032760146,8:0.0082042752):0.01645221,((((2:0.01629168,1:0.05016348):0.01148384,3:0.03007151):0.026474,(6:0.03985737,5:0.002750101):0.007743659):0.0006158415,4:0.01314849):0.00458391):0.002133068):0.003664546,11:0.01641641):0.009171655);
tree gen.382 = [&U] (((10:0.010299731,(((9:0.005385883,7:0.006255524231):0.002081807,8:0.0062907855):0.02098561,(4:0.01341367,((3:0.02878225,(2:0.01778395,1:0.03851391):0.006082825):0.04532483,(6:0.04121765,5:0.009211151):0.01060835):6.695495e-05):0.004404155):0.002135459):0.002456982,11:0.01496542):0.0155662129,((13:0.02690937594,(12:0.006327075,15:0.0043352342):0.0019791231):0.001116455,(((18:0.01314514076,(16:0.01411045,19:0.0851876595):0.007126962):0.01774244,14:0.0255146904):0.0370385484,17:0.006002352):0.011266353):0.001575936);
tree gen.383 = [&U] ((17:0.003001857,(((19:0.0449853485,16:0.02364801):0.0002553905,18:0.0105621044):0.008758268,14:0.016548392):0.0251187112):0.0188875619,(15:0.0059003811,((((((((3:0.03459785,(1:0.0444786,2:0.02745218):0.00146564):0.03961648,5:0.01376524):0.001853073,4:0.0163287):0.003838214,(8:0.01301221,(9:0.001649843,7:0.0050653186):0.0026131868):0.01376769):0.00566574,10:0.016619815):0.002305032,11:0.01149469):0.0191527227,12:0.006581721):0.001464893,(13:0.002715777,6:0.04699157):0.0295806519):0.00180012):0.0006931644);
tree gen.384 = [&U] (((((17:0.01015414056,((19:0.0766183915,16:0.02387377):0.004765222,18:0.01136510053):0.003787254):0.001239502,14:0.0261928481):0.008589125,15:0.009659708):0.029424939,(13:0.04000677682,12:0.008163022):0.0016429119):0.0014650833,(11:0.01358645,((((7:0.0107763922,9:0.004413642):0.004213368,8:0.009674939):0.01051871,(4:0.01234468,((3:0.04249999,(2:0.01768659,1:0.05151089):0.001520755):0.04349555,(6:0.02772866,5:0.009608681):0.01344833):0.0009496595):0.004331009):0.005351679,10:0.0080088099):0.004653577):0.011415647);
tree gen.385 = [&U] (((((5:0.0135826,(4:0.01289558,((3:0.0527259,1:0.03508052):9.241401e-05,2:0.01648734):0.04001277):0.0007645309):0.002644985,(8:0.0077259361,(7:0.0095083779,9:0.003161744):0.003678532):0.02381229):0.003138602,10:0.017539982):0.003826759,11:0.01182481):0.0100204111,(((((19:0.0328307892,18:0.01246227622):0.0007745549,16:0.02819221):0.007896877,14:0.026789762):0.034539238,17:0.005235265):0.0170638051,((12:0.0068587685,(13:0.002789248,6:0.04550842):0.0363286397):0.0008601609,15:0.004575996):0.0003931672):0.0009293489);
tree gen.386 = [&U] (((15:0.005332232,(12:0.0109314035,13:0.0326558066):0.0008765231):0.002934829,(17:0.007944591,(18:0.0133651983,(19:0.086353421,(16:0.01964001,14:0.0332018813):0.00186018):0.014315427):0.0282522255):0.0169501168):0.0006416645,((10:0.012397982,(((7:0.00292672112,9:0.002091664):0.004132715,8:0.0112859107):0.01173973,((4:0.009094527,(2:0.02340345,(1:0.04569241,3:0.02831688):0.001376964):0.0453351):0.002917315,(6:0.03815143,5:0.004852028):0.01506223):0.001890801):0.003219267):0.003396242,11:0.01132068):0.00714482164);
tree gen.387 = [&U] (((((5:0.01453733,(((2:0.01680371,1:0.05195703):0.007139772,3:0.04536643):0.03212326,4:0.009587615):7.518813e-05):0.004378064,(8:0.007459432,(9:0.004012396,7:0.0033176979):0.003991336):0.01357655):0.001025132,10:0.0169883294):0.003708251,11:0.0233438):0.01127156499,((17:0.001598291,((18:0.0116458374,(19:0.03077272779,16:0.02629252):0.0008093805):0.012775776,14:0.018746497):0.0493349082):0.0072441875,(15:0.00703961,(12:0.0069909204,(13:0.005738975,6:0.03626346):0.028167538):0.0009171286):0.002537194):0.001162768);
tree gen.388 = [&U] ((((13:0.0262424065,12:0.01229436):0.0026280957,15:0.008365558):0.0006702787,((((14:0.025956105,16:0.01269363):0.002218948,19:0.1142819573):0.004739604,18:0.0071809227):0.01802560449,17:0.006038086):0.0233295745):0.0023782374,((10:0.015622208,(((7:0.003402229,9:0.002860525):0.002570076,8:0.0102536311):0.01490864,(4:0.01264899,((3:0.03916476,(2:0.02084966,1:0.04293292):0.002456513):0.03746194,(6:0.03264612,5:0.002062857):0.007688218):0.0007942832):0.002397914):0.008591424):0.001285872,11:0.0165365):0.0076219847);
tree gen.389 = [&U] (((10:0.014274667,(((9:0.002769501,7:0.0028986944):0.010471612,8:0.01146752159):0.009635218,((4:0.01445841,(3:0.03374721,(2:0.01720143,1:0.04663159):0.008328991):0.03247987):0.001043301,(6:0.04092434,5:0.0092379):0.004926008):0.005244972):0.002786783):0.002889686,11:0.01699981):0.0105436426,(((12:0.01060031,13:0.024711234):0.003099181,15:0.006457294):0.0006946314,(17:0.003715844,((18:0.0075686355,(19:0.1046911014,14:0.0239303037):0.0110211818):0.0008802591,16:0.02727209):0.0367148201):0.0186694352):0.000957999);
tree gen.390 = [&U] (((17:0.006283614,(18:0.00768457715,(16:0.0194361,(14:0.034589993,19:0.1161969172):5.054213e-05):0.001390139):0.029120647):0.019930932,((13:0.03265145057,12:0.007225901):0.0005717201,15:0.005633717):0.001183725):0.0009704237,((10:0.012282074,(((7:0.008571599,9:0.0034060074):0.003251882,8:0.0076630384):0.01657119,(((6:0.03424895,5:0.002265344):0.01418502,(3:0.03608206,(2:0.02095602,1:0.03110805):0.006391877):0.04966913):0.0002179272,4:0.01586573):0.001733996):0.003351916):0.004901914,11:0.0144582):0.0155762066);
tree gen.391 = [&U] ((15:0.012770715,((((16:0.0235128,(19:0.1012781606,18:0.0099053193):0.003869042):0.01318528,14:0.0190941801):0.0173700895,17:0.004066606):0.011847714,(12:0.009368451,13:0.0309750077):0.0020933173):2.566481e-05):0.003194348,((10:0.011754087,(((9:0.001338009,7:0.00310123126):0.0016700079,8:0.0100109849):0.01942141,((((2:0.02234827,3:0.0249488):0.006548671,1:0.05684452):0.03968488,4:0.008909597):0.0004250478,(6:0.03407897,5:0.004643928):0.008266242):0.00479649):0.004331276):0.00304641,11:0.01703509):0.0092729156);
tree gen.392 = [&U] (((10:0.009760911,(((7:0.0052321696,9:0.004692021):0.0034311731,8:0.0090760044):0.01546549,(((6:0.03964699,5:0.007040126):0.006855944,((2:0.01908509,1:0.04696679):0.004919364,3:0.03335606):0.03429162):0.002652202,4:0.01164743):0.003570066):0.004551965):0.002260961,11:0.01971538):0.0106423501,((17:0.002340488,(14:0.0207048161,(18:0.0139115087,(16:0.0198755,19:0.09431370706):0.00103625069):0.004507751):0.032064689):0.020765288,(15:0.0038910401,(12:0.01404422,13:0.0443734888):0.0010425099):0.001147584):0.0003420078);
tree gen.393 = [&U] (((17:0.0037056637,(((19:0.1068308552,16:0.02358148):0.002653748,18:0.00736937077):0.002360482,14:0.024400868):0.033153809):0.031667439,((12:0.0064381824,13:0.0320864294):0.001463044,15:0.0038635462):0.002151922):0.00238032,((10:0.014364479,(((7:0.00390098551,9:0.0005688148):0.0063483406,8:0.0118963392):0.009543117,((6:0.03229705,5:0.006888989):0.01158804,((3:0.04340283,(2:0.01746761,1:0.04601866):0.004923075):0.04511367,4:0.01483264):0.0004191883):0.00548887):0.004401918):0.008370527,11:0.01835147):0.00883407421);
tree gen.394 = [&U] (((10:0.017500881,(((7:0.0051329605,9:0.001874803):0.0021366328,8:0.0164529297):0.01845782,((6:0.04880118,5:0.003364646):0.01222899,(4:0.01178197,(3:0.03634139,(2:0.03598388,1:0.04817022):0.004910922):0.0399055):8.069119e-05):0.003841928):0.003417148):0.001758807,11:0.0182431):0.0126227472,((12:0.010461862,(13:0.0420533582,15:0.007826588):0.0006908574):0.002541904,(17:0.003658799,(((19:0.09755360255,16:0.03163968):0.00344865,18:0.012961759):0.01956261,14:0.02437453):0.022378644):0.023798057):0.0035689866);
tree gen.395 = [&U] (((12:0.007630896,13:0.0432526393):0.0025255663,15:0.0041808026):0.00218726,((((18:0.0096745749,(19:0.0896745121,16:0.02437932):0.004178433546):0.006090756,14:0.026233911):0.029863395,17:0.004040775):0.0214160242,((10:0.0110985468,(((9:0.002671529,7:0.00378986688):0.0034937528,8:0.0124187332):0.01034031,((4:0.01446079,(6:0.04585351,5:0.001288831):0.009795335):0.0005196212,((2:0.0245723,1:0.04508641):0.002484206,3:0.03259593):0.04698941):0.003710563):0.002462886):0.001145007,11:0.0181826):0.014734534):0.001385598);
tree gen.396 = [&U] (((13:0.0282837426,12:0.0103330504):0.001039967,(((15:0.014002296,((19:0.1114996006,16:0.02017684):0.001370174,18:0.0156236227):0.0003595858):0.003741738,14:0.021144463):0.042810406,17:0.006374711):0.010949782):0.0007427013,((10:0.0110108014,(((9:0.002768226,7:0.0024644623):0.003664019,8:0.006391563):0.01338792,(4:0.01774809,((3:0.03109672,(1:0.04301627,2:0.02454487):0.004961013):0.04446347,(6:0.03696802,5:0.009463559):0.0048376):0.00121951):0.006301237):0.002703828):0.002593685,11:0.01812399):0.0113304483);
tree gen.397 = [&U] ((17:0.003250674,(((19:0.082963537,16:0.026409):0.004895245,18:0.01438985):0.001132122,14:0.020237129):0.049363701):0.0238261977,(((10:0.007861754,(((9:0.002072236,7:0.003942937):0.004876914,8:0.0088627045):0.01502881,((6:0.04174492,5:0.008906838):0.006540954,(4:0.01422217,(3:0.03932194,(2:0.02308769,1:0.04413492):0.003355804):0.04810441):0.001675279):0.001983321):0.002064138):0.003612629,11:0.02091499):0.01806238,(13:0.0331990094,(15:0.008016543,12:0.006090275):0.003677305):0.00135628):0.0004459887);
tree gen.398 = [&U] (((10:0.0093694483,(((7:0.0088439053,9:0.002995929):0.006611301,8:0.0128230387):0.01132972,((3:0.02469077,(2:0.02025512,1:0.03376633):0.001281621):0.03035204,((6:0.04438261,5:0.00282612):0.007830597,4:0.01089451):0.0008890513):0.004997676):0.004123193):0.004953434,11:0.01352892):0.0122517596,(((13:0.0359461123,12:0.008902853):0.000298969,15:0.011639986):0.0004404715,(17:0.002702623,((18:0.0097323518,(16:0.02281087,19:0.0745964912):0.003684672):0.0005569189,14:0.029853094):0.041818115):0.02102630957):0.002877653);
tree gen.399 = [&U] (((((5:0.01373106,(4:0.01221186,(3:0.03407106,(2:0.01786436,1:0.03449134):0.01067646):0.03617288):0.0004416302):0.005405214,(8:0.013305938,(9:0.001646004,7:0.005943347756):0.003595322):0.01540935):0.00234173,10:0.0110953979):0.005068013,11:0.0189133):0.0099541765,(15:0.005021229,(((13:0.003650773,6:0.04167627):0.0312934231,12:0.00900889654):0.002893052,(((18:0.0140769192,19:0.04025118314):0.004623619,(16:0.02434564,14:0.0223401804):0.006714088):0.0604647567,17:0.0078226745):0.006726519):0.0004447939):0.001431209);
tree gen.400 = [&U] (((((19:0.1250053091,(16:0.02681207,18:0.0080982618):0.002830746):0.0140466172,14:0.0223753252):0.030284043,17:0.007441078):0.007606463,((10:0.009225101,(((9:0.004169249,7:0.005112236):0.007558102,8:0.0158302944):0.008716193,(4:0.01528667,((6:0.04412042,5:0.004373081):0.01509145,((2:0.02238966,1:0.04890064):0.002252697,3:0.03416598):0.04010525):0.002802017):0.00456499):0.00515718):0.006383316,11:0.01153087):0.0129673684):4.688578e-05,((12:0.0079342095,13:0.0519037728):0.002117403,15:0.008590012):0.002967724);
tree gen.401 = [&U] (((10:0.013758823,(((7:0.0059843603,9:0.0029538686):0.001358391,8:0.0119441291):0.008680991,((((2:0.02082432,1:0.05184492):0.003197407,3:0.04051972):0.03622735,4:0.01376621):0.0003359639,(6:0.05092342,5:0.003606287):0.009227932):0.00492755):0.00404957):0.002921421,11:0.01587478):0.015130604,((17:0.006899722,(15:0.00665873,((19:0.0837932009,(16:0.0228955055,18:0.01040355446):0.0005265763):4.187002e-05,14:0.021231896):0.01360181):0.026023485):0.0233332394,(12:0.00593043,13:0.0339745192):0.001164418):0.001045614);
tree gen.402 = [&U] (((12:0.006936998,13:0.0354020385):0.005709577,(((((15:0.009902516,19:0.069273884):0.027562717,18:0.0082773728):0.0004136199,16:0.03070996):0.016025896,14:0.018320534):0.02738221,17:0.002947129):0.01413001):0.0005743182,((10:0.013687198,(((9:0.0024243682,7:0.00371893037):0.003094337,8:0.007258914):0.01545349,((4:0.01150706,(3:0.04961416,(1:0.05487508,2:0.02548426):0.002151427):0.03852732):7.305963e-05,(6:0.05061013,5:0.003799858):0.007338407):0.002913936):0.003205966):0.003292646,11:0.01558742):0.013170041);
tree gen.403 = [&U] (((((16:0.02570731,(18:0.0135940572,19:0.04155833569):0.001958041):0.018310398,14:0.03266907):0.030084359,17:0.007505216):0.006419123,(((13:0.004036602,6:0.03923388):0.03124337705,12:0.009552759):0.001130767,15:0.00505471):0.0009928351):0.0002742765,((((4:0.01351517,(5:0.007333661,((1:0.04573149,2:0.01471796):0.005014088,3:0.02968211):0.04800844):0.0007880714):0.002336006,(8:0.0093080605,(9:0.0004745987,7:0.0109303884):0.0053227784):0.01203677):0.005234292,10:0.016258026):0.007797791,11:0.02537496):0.015119375);
tree gen.404 = [&U] (((12:0.0076511826,13:0.0398061318):0.0008367601,((14:0.02631047,(((15:0.011520624,19:0.1111051103):0.004615122,16:0.02910223):0.002883353,18:0.0174911028):0.018890357):0.018286984,17:0.003643195):0.0192085684):0.002324262,((10:0.010363742,(((7:0.0071787308,9:0.002270571):0.0016631004,8:0.0142580301):0.01821384,(4:0.01164672,((6:0.03361595,5:0.009994684):0.006794897,((2:0.01982069,1:0.04440063):0.004382636,3:0.0418559):0.05213303):0.0001208167):0.004931201):0.001797523):0.00275225,11:0.01086176):0.0139512643);
tree gen.405 = [&U] (((12:0.0085916742,13:0.035865261):0.0006370414,(((16:0.02315149,((15:0.010188952,19:0.1016900486):0.020649054,18:0.0067225736):0.0007591256):0.021800206,14:0.029533915):0.018101125,17:0.002969526):0.0254727985):0.001045804,((10:0.014987542,(((9:0.004887333,7:0.00292119922):0.003795356,8:0.010888449):0.0175057,(((6:0.03521991,5:0.007607034):0.006765285,((2:0.02245167,1:0.05817847):0.001789006,3:0.03436623):0.03706124):0.0004769454,4:0.01202018):0.004911058):0.003667148):0.006815497,11:0.01253091):0.0138186455);
tree gen.406 = [&U] (((((((2:0.02378464,1:0.03846645):0.005555799,3:0.03660256):0.03392944,(4:0.01080522,5:0.01653433):0.0038214):0.00349912,(8:0.010633946,(7:0.0047267543,9:0.004423623):0.004696994):0.01173227):0.004853683,10:0.013845375):0.002737558,11:0.01695033):0.01629050876,((17:0.004710703,((((16:0.02164592,19:0.0865338318):0.002653565,18:0.0151281287):2.227697e-05,14:0.0298482054):0.01637314,15:0.010897477):0.020377024):0.0206334676,((13:0.005189042,6:0.0452736):0.02323020028,12:0.004576782):0.0029818256):0.0002153212);
tree gen.407 = [&U] (((13:0.0297335125,12:0.006800293):0.001841623,(((18:0.012794558,((19:0.09869730159,15:0.012140062):0.005519129,16:0.01439282):0.00441614):0.0131956216,14:0.018208557):0.028707711,17:0.0056984505):0.0208680173):0.0011707708,((10:0.015090961,(((7:0.0069059303,9:0.001470943):0.007408703,8:0.010246743):0.01566842,(4:0.008475614,((6:0.03482877,5:0.006005352):0.008572564,(3:0.04620871,(1:0.04465201,2:0.01801341):0.002990697):0.04146882):0.001345066):0.0009256213):0.003554285):0.00459666,11:0.01310249):0.009936519);
tree gen.408 = [&U] (((12:0.00534171882,13:0.038783417):0.003172642,(17:0.002811668,(((16:0.02443804,18:0.0136873828):0.00715843,(15:0.007529608,19:0.1018523985):0.018290168):0.023202509,14:0.022597418):0.02255222129):0.016880111):0.001692604,((10:0.012652826,(((9:0.002524841,7:0.00302069006):0.003346808,8:0.0093760844):0.02000074,(4:0.01519073,((3:0.04386875,(2:0.01861838,1:0.04999294):0.006789864):0.03472014,(6:0.03963923,5:0.008305324):0.005448188):0.00306201):0.007995965):0.006409369):0.008030411,11:0.02070666):0.0137974319);
tree gen.409 = [&U] (((15:0.0044614958,(12:0.004039915,13:0.035374891):0.0019337723):0.0003133138,(14:0.01488853373,(11:0.01756384,(10:0.015891341,(((7:0.0055652557,9:0.002387946):0.003760088,8:0.0124482233):0.01449398,(((6:0.04472087,5:0.003304679):0.01312954,((2:0.01339979,1:0.04802564):0.004061774,3:0.03049688):0.03847258):0.00259657,4:0.009314333):0.00405564):0.004008579):0.003158084):0.0081682837):0.001511811):0.0002534106,(17:0.003928722,(18:0.015358607,(19:0.033138482,16:0.03128361):0.00218877099):0.036601429):0.0248153163);
tree gen.410 = [&U] ((((14:0.02958983,(18:0.012648406,((19:0.0832136972,15:0.0065008348):0.008599022,16:0.03303059):0.008050089):0.017970864):0.0138740576,17:0.0021015592):0.023423987,(12:0.00774508466,13:0.0362534816):0.001229015):0.001009755,((10:0.0154356104,(((7:0.01254696479,9:0.002465401):0.006270617,8:0.0099402908):0.01144633,((((1:0.03894223,2:0.01967524):0.007946613,3:0.02667541):0.03478598,(6:0.04178607,5:0.005924633):0.0103789):0.001157266,4:0.0129637):0.002527741):0.006975749):0.0006392808,11:0.01892475):0.0105676279);
tree gen.411 = [&U] (((17:0.006737575,(((16:0.02274194,18:0.00787376251):0.002085283,(19:0.084722694,15:0.010834554):0.011686785):0.015417018,14:0.016047383):0.025198636):0.0204081248,(12:0.003581602,13:0.0266327618):0.001923427):0.001686925,((10:0.0130577091,(((7:0.0093130231,9:0.0038469138):0.004854292,8:0.0080853095):0.01071828,(4:0.01281968,(((2:0.01459816,1:0.04447426):0.002385902,3:0.0315591):0.04171589,(6:0.02451766,5:0.006532807):0.007429305):0.001640231):0.005531424):0.003143692):0.005406768,11:0.01882967):0.0067247402);
tree gen.412 = [&U] (((17:0.004647513,(14:0.02786486309,(19:0.0965251152,(16:0.02026217,18:0.0143649552):0.0007077213):0.02454173):0.0241494229):0.0141707456,((12:0.0081928624,13:0.03082945416):0.001549759,15:0.006375135):0.0003938373):0.001434782,((10:0.0173359705,(((9:0.00426791,7:0.0057721478):0.002322391,8:0.0137810386):0.01622333,((((2:0.01851299,1:0.04869702):0.005557719,3:0.03286549):0.04041721,4:0.02077222):0.0001612982,(6:0.0477202,5:0.004876166):0.01049129):0.006948018):0.001157391):0.00292678,11:0.01131575):0.00871677468);
tree gen.413 = [&U] (((10:0.010341336,(((9:0.003928566,7:0.00707588):0.003495375,8:0.008041385):0.01604509,(4:0.01298886,(((1:0.04261318,2:0.02828361):0.003855699,3:0.04622416):0.0411428,(6:0.04625159,5:0.01221257):0.008584707):0.0006092116):0.006113986):0.00217431):0.005030403,11:0.01630709):0.0100980404,((13:0.0329539962,(12:0.009898251,15:0.008016293):0.0004688436):0.0059825614,(17:0.002053837,(14:0.02279156791,(16:0.02963531,(18:0.0150569973,19:0.1203354122):0.002836334):0.004319452):0.029431553):0.01240004):0.0004089772);
tree gen.414 = [&U] (((10:0.014916672,(((9:0.001667818,7:0.0028064713):0.001661209,8:0.022692894):0.01607729,((4:0.01027605,((1:0.0359749,2:0.02426858):0.003533201,3:0.03160616):0.04663539):0.0006600134,(6:0.03907433,5:0.005871335):0.009839997):0.003076702):0.004075381):0.0008470276,11:0.01615646):0.01666637703,((13:0.03090684778,12:0.007455264):0.00238713,(((((16:0.02052587,19:0.0999951016):0.004847995,18:0.004625673327):0.020974845,14:0.024390045):0.0122998063,15:0.014400839):0.0125217389,17:0.004594578):0.0213542437):0.001143322);
tree gen.415 = [&U] (((10:0.012474379,(((9:0.002000911,7:0.0037610205):0.00580818,8:0.0098862588):0.01681031,(((1:0.03845968,2:0.02419051):0.00511614,3:0.03752759):0.03378608,((6:0.02746361,5:0.007583607):0.007887991,4:0.01279086):0.001524283):0.007715085):0.002104384):0.001578013,11:0.0177107):0.0128262588,((12:0.0099494499,13:0.0420809771):0.001592601,(17:0.008458604,(14:0.0159395141,((16:0.02291295,(15:0.00822871608,19:0.095886894):0.007787859):0.003912026,18:0.0105099314):0.008442793):0.0302811649):0.018271707):0.0005327606);
tree gen.416 = [&U] (((10:0.011228085,(((9:0.003843756,7:0.0048009243):0.003988883,8:0.0070324755):0.01491595,((6:0.03873198,5:0.003949433):0.006699813,((3:0.03550942,(2:0.02765764,1:0.04468839):0.007118201):0.03989542,4:0.014474):0.001294606):0.00293452):0.001580475):0.003909947,11:0.01889664):0.013401532,((((((15:0.014860326,19:0.0965502481):0.005659551,16:0.0269685):0.0062304758,18:0.01119688):0.01279361,14:0.0214798547):0.024982978,17:0.002471787):0.019765125,(13:0.0354945886,12:0.009680468):0.002135275):0.001143724);
tree gen.417 = [&U] (((10:0.016924185,(((7:0.0137372553,9:0.005906613):0.003097691,8:0.008418579):0.01826499,(((3:0.03721597,(2:0.01783538,1:0.05072323):0.002937399):0.0356871,(6:0.0320781,5:0.01063206):0.005986689):0.003112213,4:0.01188744):0.00864921):0.001837104):0.00764834,11:0.01560771):0.011576255,((((18:0.00653343072,((15:0.0124329389,19:0.097564842):0.007217308,16:0.01903142):0.0030211864):0.008697362,14:0.01939626889):0.02259874052,17:0.00783718):0.027535672,(12:0.01128248,13:0.0337315812):0.0032776472):0.001223141);
tree gen.418 = [&U] (((10:0.008708399,(((7:0.0040974148,9:0.00126085):0.0042682485,8:0.0103890073):0.0166654,(((3:0.03144102,(2:0.02114257,1:0.05838277):0.004604042):0.04520976,4:0.0131437):0.0001959183,(6:0.02759743,5:0.00726537):0.00995344):0.00644718):0.004879844):0.002090536,11:0.01946061):0.0119005993,((17:0.00346416,((16:0.0210679,(19:0.0911368645,18:0.0183423784):0.008660141):0.0046441265,14:0.018029258):0.043787161):0.0083387599,((12:0.008805452,15:0.0041411985):0.000943783,13:0.0388472374):0.001412016):0.001555602);
tree gen.419 = [&U] (((10:0.010495602,(((9:0.004577826,7:0.0022079183):0.005873823,8:0.008598026):0.01511507,((4:0.01251314,(3:0.03414684,(2:0.01621888,1:0.04731708):0.005478399):0.0359614):0.0001015073,(6:0.04198818,5:0.007755116):0.00826483):0.005720085):0.002349492):0.003572645,11:0.01759258):0.011849413,((12:0.007774327,(13:0.031046647,15:0.0061023856):0.0003119609):0.00158287,(((18:0.0125208163,(19:0.091448781,16:0.0251189):0.001475861):0.0159920071,14:0.01717929):0.030167611,17:0.004839946):0.01528888):0.001656137);
tree gen.420 = [&U] (((10:0.0103714737,(((7:0.0067542785,9:0.002360155):0.0051512364,8:0.008491217):0.0211375,((6:0.04613737,5:0.005488199):0.006454796,((3:0.03248835,(2:0.01856452,1:0.0346463):0.003994093):0.0349736,4:0.01069149):0.0006116988):0.006478475):0.003623745):0.003741099,11:0.01288255):0.020411601,((13:0.0375173745,12:0.0129020067):0.0002693816,((((18:0.0140970707,(19:0.1020278169,15:0.009530272):0.003643879):0.0007503555,16:0.02747434):0.01125776,14:0.027796887):0.025832254,17:0.004245039):0.019637768):0.002524011);
tree gen.421 = [&U] (((10:0.0097228,(((9:0.005559543,7:0.0068577784):0.0035927098,8:0.0113209864):0.01620956,((4:0.008303232,((1:0.04883261,2:0.02352481):0.004792266,3:0.0437727):0.05046528):0.0006643088,(6:0.04001449,5:0.008521196):0.005764311):0.007856305):0.006140423):0.006004314,11:0.01968005):0.008200461,((13:0.044068608,12:0.009328328):0.0006016143,((((16:0.02448402,(15:0.008975298,19:0.094682728):0.01697079):0.0001169972,18:0.0083772873):0.0088229567,14:0.042048901):0.019829574,17:0.003207049):0.0326657097):0.001017104);
tree gen.422 = [&U] ((11:0.02014918,(10:0.013058881,(((7:0.004771187,9:0.004040693):0.0017870337,8:0.00660247327):0.01912631,(((6:0.03649015,5:0.004240566):0.006493947,(3:0.03506829,(2:0.02539086,1:0.03999902):0.008998206):0.03549966):0.00123997,4:0.01074483):0.005904019):0.006913464):0.01062089):0.0123387915,((12:0.01180817,(15:0.012695817,13:0.01397865):0.021794421):0.0064988,(((19:0.1000490042,(16:0.02698867,14:0.016748768):0.005808748):0.002180538,18:0.0253491576):0.018056256,17:0.011630663):0.01205231):1.485833e-05);
tree gen.423 = [&U] (((12:0.0089630054,13:0.03294548259):0.0003443499,(17:0.00300208895,((18:0.0072587862,((14:0.027786346,19:0.0762241953):0.013899001,15:0.008514298):0.009381596):0.0003739162,16:0.01930389):0.0251587708):0.0206890727):0.0020692258,((10:0.0120163131,(((9:0.001902339,7:0.0076512663):0.0059418659,8:0.0105306822):0.01707056,(((1:0.05000519,(2:0.01806752,3:0.02284166):0.008222681):0.04251613,(6:0.03086096,5:0.006604882):0.00607233):0.001889788,4:0.01253792):0.008889764):0.004660975):0.002115718,11:0.01662353):0.015355778);
tree gen.424 = [&U] (((13:0.0292821634,12:0.01130965):0.00469615711,(((18:0.0155819171,(16:0.02506075,(14:0.021106753,19:0.0740536473):0.05034539):0.0021293242):0.00667997907,15:0.005860695):0.03610744404,17:0.006377586):0.0072215621):0.000662408,((10:0.012455778,(((9:0.003987073,7:0.00599058764):0.005007877,8:0.0120105175):0.008229988,((6:0.03138115,5:0.00277618):0.006626912,(((2:0.02483322,1:0.04118753):0.002916815,3:0.0336748):0.03662653,4:0.01764912):0.0007439496):0.007128064):0.006011609):0.004443735,11:0.01311878):0.012865724);
tree gen.425 = [&U] (((13:0.0361079816,12:0.016524327):0.002701534,(((15:0.021791825,(14:0.025232857,19:0.0740871459):0.016267401):0.005200306,(16:0.03052558,18:0.00807298516):3.622143e-05):0.049918232,17:0.00458131):0.0213264609):0.002067281,((10:0.013737067,((4:0.01052255,((3:0.04191523,(2:0.01681195,1:0.06512339):0.001398445):0.04277916,(6:0.05193978,5:0.006305882):0.006488412):0.001740064):0.001892593,((9:0.0002583344,7:0.0070043324):0.004187584,8:0.0171621675):0.01566915):0.004449766):0.009106687,11:0.01815274):0.011427694);
tree gen.426 = [&U] (((((10:0.015916682,((4:0.009312047,((1:0.03968491,(3:0.04502362,2:0.0226984):0.0008786168):0.03526465,5:0.01238303):0.002204857):0.002597048,(8:0.0088928016,(7:0.0033370984,9:0.002007726):0.004268605):0.01371887):0.005960406):0.005723907,11:0.02323344):0.008732884,14:0.026720879):0.001604707,((13:0.00708411,6:0.05479765):0.0335174368,(15:0.006180307,12:0.01538691):0.0002576977):0.0008539361):8.106226e-05,((16:0.0242204,(18:0.0193443393,19:0.0959197759):0.0005718085):0.053522661,17:0.002993162):0.0077095996);
tree gen.427 = [&U] (((18:0.0083429681,(16:0.02240096,(19:0.0757540399,14:0.0228598007):0.038290528):0.0001363321):0.0454666826,17:0.004584385):0.0235010204,(((10:0.008676474,(((1:0.04925613,(3:0.03960292,2:0.02409218):0.002856359):0.03352774,(4:0.01670252,(6:0.04036359,5:0.002741609):0.01334084):0.0002766129):0.00223426,((9:0.0009493316,7:0.0046425557):0.0020966468,8:0.020593845):0.01051517):0.005188194):0.004335389,11:0.0194005):0.0089070356,((12:0.006545797,13:0.0312011365):0.00195706,15:0.004227217):0.001019019):0.0007071383);
tree gen.428 = [&U] (((10:0.0146127,((4:0.01509433,(((1:0.04237233,2:0.018343):0.00705098,3:0.03057361):0.03485039,(6:0.04283271,5:0.009757356):0.008638191):0.001156555):0.001523071,((7:0.010664377,9:0.002758325):0.00423292,8:0.011097658):0.01213946):0.005350467):0.003536269,11:0.01963696):0.0137119051,((15:0.0043398367,(12:0.01121988,13:0.0285557885):0.0001796073):0.0006945051,((18:0.0120342964,(16:0.01834908,(14:0.019359156,19:0.1007543659):0.0384773676):0.000627841):0.028875856,17:0.004974914):0.0171576121):0.001221602);
tree gen.429 = [&U] (((10:0.0135911,((4:0.0123042,((6:0.04728867,5:0.008716099):0.003346675,((1:0.053529,2:0.02048262):0.007015233,3:0.03934151):0.03519701):0.001149213):0.003079769,((7:0.0031664631,9:0.002110614):0.003556146,8:0.009454221):0.01469899):0.002279722):0.002987835,11:0.00988582):0.015158706,(((13:0.04093940887,12:0.00642233):0.00292134,15:0.006483794):0.001511292,(17:0.002777489,((19:0.0822628769,14:0.020801054):0.021017501,(16:0.03052802,18:0.0074743147):6.576203e-05):0.0475775347):0.020832241):0.002568663);
tree gen.430 = [&U] ((((10:0.013901467,(((4:0.01232363,((2:0.01797376,1:0.05359192):0.01310764,3:0.03653105):0.04519197):0.0008281021,5:0.01390245):0.004561646,(8:0.0074470629,(9:0.0008075498,7:0.0065155681):0.007509914):0.01258865):0.008337304):0.004343707,11:0.01233294):0.0126626712,14:0.028111954):0.0004112542,(((12:0.007627349,(13:0.004990067,6:0.05378325):0.0291527658):0.0018243636,15:0.007749164):0.0005049342,(((19:0.1117747075,16:0.03086264):0.0005927184,18:0.0070925484):0.0348341169,17:0.004650115):0.040394579):0.0008062014);
tree gen.431 = [&U] ((((18:0.0157873632,((19:0.08563722,14:0.024407045):0.032014504,16:0.03439147):0.00177979):0.037584973,17:0.004865504):0.022139668,(15:0.009082654,(12:0.008861858,13:0.0382672151):0.0023271449):0.001842797):0.0021426509,((10:0.009258002,(((((2:0.03169041,1:0.04083829):0.004856989,3:0.03103389):0.0363698,4:0.01696204):0.0008158375,(6:0.03211296,5:0.005739631):0.007249704):0.004501097,((9:0.001430538,7:0.00485937507):0.006917372,8:0.0113613533):0.01258326):0.002120325):0.003882493,11:0.01499938):0.0081605239);
tree gen.432 = [&U] (((((19:0.0646629725,16:0.02955635):0.00862354484,18:0.0108975409):0.049278648,17:0.0047797907):0.007446109,(15:0.005845317,(12:0.01278496,(13:0.002714865,6:0.05722087):0.034381014):0.0028799988):0.002847146):0.004609298,(((10:0.016878611,((4:0.01230175,(5:0.01608121,((1:0.04602826,2:0.01750368):0.006757013,3:0.03207352):0.03825632):0.001147057):0.00524854,(8:0.010513463,(7:0.0082935602,9:0.004120537):0.003183313):0.01275708):0.002978492):0.002221288,11:0.0181435):0.01261098,14:0.030860017):0.0006321353);
tree gen.433 = [&U] ((14:0.0312541488,((10:0.010389347,((((1:0.04256447,2:0.02237856):0.007237972,3:0.03144849):0.03774956,(4:0.008563807,5:0.01625569):0.002291423):0.005163804,(8:0.01658551495,(7:0.0065116865,9:0.003528502):0.0042781047):0.01435574):0.002471272):0.002753644,11:0.01637816):0.0100764715):0.001374792,((17:0.002832139,(16:0.02312875,(19:0.1190735463,18:0.0066309453):0.000813767):0.04769280255):0.022104074,(((13:0.002675569,6:0.04625268):0.0346106275,12:0.0077041893):0.0007365907,15:0.005461352):0.0008480432):0.0003552767);
tree gen.434 = [&U] (((13:0.039296361,12:0.014847326):0.00311722,((18:0.0169964067,((15:0.007941956,(19:0.0762691833,14:0.02540623):0.01867498):0.025464121,16:0.01850275):0.0026601431):0.037138311,17:0.002903214):0.0114101201):0.001289443,((10:0.0118421622,((((2:0.02785549,1:0.0532676):0.00684082,3:0.03253608):0.03112635,((6:0.02457329,5:0.008621592):0.01027321,4:0.01111757):0.0005005326):0.007077265,((9:0.002046544,7:0.0032638352):0.006609201,8:0.0097960316):0.01638521):0.001584829):0.00203443,11:0.02054391):0.0105503913);
tree gen.435 = [&U] (((10:0.018710656,((4:0.010129,((2:0.02421107,(3:0.03978051,1:0.04287948):8.459752e-05):0.04227148,(6:0.04304459,5:0.002926565):0.01124935):0.0002498025):0.003945573,((7:0.0068054478,9:0.0006631244):0.004586825,8:0.0150287629):0.01444129):0.004048758):0.001862457,11:0.0163249):0.0147960893,((13:0.0371200945,12:0.01033137819):0.002115023,(17:0.002149251,((16:0.01464328,((19:0.0616020115,14:0.019234099):0.032103503,15:0.0066427781):0.005476561):3.844967e-05,18:0.0064938519):0.0238803457):0.019677823):0.0005839837);
tree gen.436 = [&U] ((((16:0.01844646,((15:0.011150619,(19:0.07459545152,14:0.022357189):0.0230136606):0.01202588515,18:0.0080292189):0.000979986):0.03828437,17:0.004962931):0.016498036,(12:0.01442859,13:0.0320059476):0.002542652):0.0026107743,((10:0.010345073,((((6:0.04511019,5:0.005578992):0.008581413,((2:0.01876905,1:0.04536318):0.01049545,3:0.04658819):0.03587266):0.0004409218,4:0.01564516):0.005516668,((9:0.001269908,7:0.0013884065):0.0050030654,8:0.0108771323):0.01096628):0.00354633):0.003028883,11:0.0226852):0.014400628);
tree gen.437 = [&U] ((12:0.009763868,13:0.0359091288):0.00362775,(((10:0.014491743,((((6:0.05282165,5:0.002071528):0.008858488,((1:0.0555554,2:0.02296841):0.00203953,3:0.03448384):0.04891415):0.0001749452,4:0.01338142):0.004332042,((9:0.001971252,7:0.00158679857):0.005009356,8:0.018966637):0.01514797):0.00381662):0.003149981,11:0.01343554):0.0139310573,(((((19:0.109385906,15:0.007473954):0.008165937,16:0.0234354):0.005545752,18:0.0107098862):0.01276044,14:0.023768967):0.0352087871,17:0.006269671):0.010270315):0.001546172);
tree gen.438 = [&U] ((11:0.009156592,(10:0.010000505,(((7:0.0019481393,9:0.003049164):0.010072162,8:0.007733528):0.01148306,((4:0.009070917,(3:0.04092111,(2:0.02462052,1:0.03753856):0.003399051):0.03221604):0.0001831827,(6:0.05082435,5:0.005263939):0.009007368):0.003958185):0.005202516):0.002324788):0.008539662,((17:0.0071425348,((16:0.02833319,14:0.0235431323):0.0002687925,(18:0.018117847,19:0.0745560523):0.005633285):0.01620099):0.024901715,((15:0.003611507,12:0.009478088):0.0002156407,13:0.0333111243):0.003922178):0.0032503813);
tree gen.439 = [&U] (((17:0.0040231429,(((19:0.1050497614,15:0.010371249):0.00815532,18:0.00886206362):0.00044798,(16:0.025364804,14:0.01249821):0.0139940113):0.0377010574):0.007464225,(13:0.0360375238,12:0.009035974):0.001140255):0.00133045,((10:0.010111267,((4:0.009509864,(((2:0.02077986,1:0.04213372):0.009911707,3:0.035148):0.03839758,(6:0.03875824,5:0.006738215):0.01165553):0.0007622897):0.002748513,((9:0.001660412,7:0.0016196065):0.011842244,8:0.0119051183):0.0136844):0.002409617):0.006238213,11:0.01904389):0.0117082859);
tree gen.440 = [&U] ((((((16:0.02407337,(15:0.0048234029,19:0.08231923444):0.0154212):0.002084299,18:0.0163741265):0.004133799,14:0.0355720238):0.03538968,17:0.01405869):0.0237208413,(12:0.007117797,13:0.034367503):0.0023576449):0.0004507066,((10:0.011171414,(((((1:0.05031174,2:0.02475191):0.01138876,3:0.04114592):0.04085177,(6:0.03376575,5:0.006355941):0.009009716):0.004448003,4:0.01173209):0.002124554,((9:0.002544678,7:0.0064578126):0.004341026,8:0.0110209722):0.01702916):0.006505641):0.001191105,11:0.01569983):0.0093154837);
tree gen.441 = [&U] ((((14:0.0228593326,(18:0.0168038005,((19:0.09748641048,15:0.0048886206):0.01173615,16:0.03020758):0.004993935):0.01016213):0.029861892,17:0.00390765):0.013352921,(12:0.006996249,13:0.0448965273):0.001466402):0.0008206953,((10:0.010768004,((4:0.01399226,(((1:0.05001574,2:0.0209967):0.001750859,3:0.04585561):0.03992258,(6:0.04611183,5:0.0070713):0.008294532):0.001937553):0.006474538,((9:0.0020738416,7:0.0024571046):0.002520671,8:0.01130627395):0.01276938):0.00351024):0.002966128,11:0.01677421):0.0164192606);
tree gen.442 = [&U] (((12:0.009878143,13:0.030699826):0.0022936636,((10:0.012362116,((((6:0.04136774,5:0.005246753):0.00569217,4:0.01028339):0.0003189673,(3:0.03228919,(1:0.05209902,2:0.01021171):0.00398888):0.03716935):0.003322879,((7:0.010577753,9:0.002933055):0.001778213,8:0.0077324871):0.01147533):0.004197516):0.002079712,11:0.01570988):0.0109952833):0.0007200071,(((18:0.0100291516,((19:0.0890674261,15:0.012524852):0.012089224,16:0.03083165):0.006055518):0.003520961,14:0.0241810009):0.0303664171,17:0.008097213):0.0224685441);
tree gen.443 = [&U] (((15:0.007647121,((6:0.03325593,13:0.003025241):0.02543015045,12:0.003935023):0.0008553215):0.0007078269,(17:0.003985578,((19:0.0860959775,(16:0.03122721,18:0.0100076775):0.0002989979):0.0108587208,14:0.026619628):0.021068013):0.0172090153):0.0002935194,((10:0.0098760364,(((4:0.00952876,((1:0.05020622,2:0.01618423):0.00213037,3:0.03968208):0.03539457):0.001201601,5:0.008076233):0.004259703,(8:0.0061953421,(7:0.0055812094,9:0.001679648):0.002767315):0.01379139):0.001051266):0.003815707,11:0.01672825):0.015727187);
tree gen.444 = [&U] (((12:0.0117551,13:0.0347379751):0.002409899,(17:0.004651126,(18:0.01078418306,((15:0.0144951361,19:0.0765657769):0.008281121,(14:0.018623193,16:0.01884076):0.005517475319):0.001898342):0.044089044):0.00677215):0.0001412801,((10:0.014364266,(((6:0.05164489,5:0.00448399):0.009170942,((1:0.04850111,(2:0.02221342,3:0.03221365):6.250929e-05):0.04672378,4:0.01152566):1.208e-06):0.007010535,((9:0.002918344,7:0.0054722946):0.0019868373,8:0.0125171056):0.008797016):0.002676362):0.005939975,11:0.01756262):0.0148896372);
tree gen.445 = [&U] (((13:0.0396715699,12:0.01334787):0.001136116,((((16:0.01324145,14:0.015655972):0.006028637,15:0.007218618):0.005793289,(19:0.09353571,18:0.014791126):0.008347764):0.0142285462,17:0.00277068):0.0259949103):0.001495483,((10:0.012130521,(((4:0.01519752,(6:0.0433437,5:0.006894557):0.0146106):0.001591117,((2:0.02316622,1:0.05227449):0.001879568,3:0.0365395):0.03337412):0.005551309,((9:0.001065734,7:0.0045096213):0.01390921,8:0.0089764783):0.01355438):0.00138309):0.003253136,11:0.02063645):0.0163660397);
tree gen.446 = [&U] (((12:0.006689202,13:0.0449697376):0.002949698,(17:0.003459088,(((19:0.0888235884,15:0.0082134123):0.01006355,18:0.0093041848):0.001272533,(16:0.02817599,14:0.024255674):0.004883665):0.030549422):0.0185669042):0.0004835991,((10:0.024242175,(((4:0.0124264,((1:0.04032523,2:0.02407047):0.004438232,3:0.03414919):0.02806375):0.0007660839,(6:0.03166209,5:0.00451226):0.01141661):0.003085217,((7:0.0061458405,9:0.001828866):0.004676656,8:0.0140545241):0.01275929):0.00612397):0.0007798879,11:0.01892736):0.0175832718);
tree gen.447 = [&U] (((10:0.0092579638,(((3:0.034061,(1:0.04558793,2:0.01687445):0.006010832):0.04159017,(4:0.0133767,(6:0.04214406,5:0.005567691):0.004840926):0.0001031207):0.003779043,((7:0.0096766301,9:0.001029962):0.007794286,8:0.0109114677):0.014649):0.002123495):0.005222873,11:0.02299663):0.015416011,((13:0.0315180749,12:0.01072251):0.0026360594,(((18:0.0090028824,(19:0.0828914627,15:0.0082906325):0.01485891):0.01644668074,(16:0.02302457,14:0.0240391808):0.01002443):0.045236892,17:0.00378347):0.007466533):0.0008372675);
tree gen.448 = [&U] (((10:0.011727515,(((4:0.0118686,((2:0.01451808,1:0.05014301):0.004304171,3:0.03935019):0.04009895):0.0004093361,(6:0.02722087,5:0.005609353):0.008547134):0.004279932,((7:0.004628911,9:0.003425238):0.005822517,8:0.016146667):0.0132774):0.00613461):0.003748646,11:0.01551781):0.0144156093,((13:0.032848195,12:0.0060336774):0.003147238,((((15:0.00717138895,19:0.07793179867):0.0153851,18:0.0070909372):0.011952305,(16:0.02644341,14:0.0211377492):0.006753379):0.033872027,17:0.002348551):0.021424505):0.001138373);
tree gen.449 = [&U] ((11:0.01256712,(10:0.009283208,(((7:0.00173289204,9:0.002553191):0.002941232,8:0.0112337962):0.008596205,((3:0.02973,(2:0.01193551,1:0.05242415):0.0109012):0.02884516,((6:0.03127747,5:0.006348764):0.00685704,4:0.00790806):0.0042592):0.005926254):0.004941591):0.00565679):0.0161407638,(((12:0.01402804,13:0.0331279701):0.0003403701,(15:0.008063982,(18:0.0058737146,((14:0.0199282909,16:0.01922841):0.004122557,19:0.0723005314):0.006235555):0.031024451):0.005458125):0.0009946617,17:0.0046414068):0.0003868666);
tree gen.450 = [&U] (17:0.0163207406,((((18:0.013683165,19:0.0958218665):0.004684218,(14:0.01901415,16:0.02384333):0.007894181):0.015590395,15:0.01442175):0.021103099,((11:0.01707189,(10:0.0110889195,(((7:0.0060288446,9:0.002342377):0.0033885142,8:0.010007282):0.01322276,(((3:0.03544137,(2:0.02302879,1:0.04287468):0.003875502):0.03543622,(6:0.03404245,5:0.001620406):0.009749835):0.0019382,4:0.01339829):0.006164552):0.00582856):0.002221267):0.0085359799,(12:0.008024067,13:0.03838157557):0.0005180796):0.002217417):0.0003487115);
tree gen.451 = [&U] ((11:0.01297727,(10:0.020050336,(((7:0.003405328,9:0.001356557):0.005771406,8:0.018940238):0.01165547,(((2:0.02240626,1:0.05555184):0.003311263,3:0.03239152):0.03873463,((6:0.02631897,5:0.003670449):0.007434738,4:0.009807247):0.0001928088):0.003541506):0.005276216):0.002809984):0.01310585,((12:0.00811284404,13:0.0386011177):0.001153146,(17:0.0106767415,(((19:0.0811732049,15:0.013053472):0.006040001,18:0.0080303652):0.0046666138,(14:0.018723609,16:0.01629733):0.007225468):0.0053103148):0.0464811622):0.002087154);
tree gen.452 = [&U] ((11:0.01590376,(10:0.013571407,(((9:0.002995704,7:0.00359346619):0.0020435825,8:0.015549328):0.01368907,((6:0.03355857,5:0.005365414):0.01018714,(((2:0.01543271,1:0.03740535):0.002972507,3:0.03377005):0.03998257,4:0.006491895):0.0002225039):0.005264411):0.003357659):0.00594797):0.01586830626,((17:0.00907898,(14:0.030049946,(((15:0.0072718165,19:0.0787936949):0.01076502,16:0.02152596):0.00153903,18:0.01418497266):0.005094066):0.004457637):0.04541261,(13:0.0287477656,12:0.009673372):0.00423418):0.001243714);
tree gen.453 = [&U] (((11:0.01756649,(10:0.018044553,(((7:0.007222605,9:0.002559055):0.004888054,8:0.0094660816):0.01441104,(4:0.01553809,((6:0.0411045,5:0.008774643):0.006665097,((2:0.02790644,1:0.04415349):0.007690991,3:0.03362346):0.05177642):0.0005087996):0.00662723):0.003815173):0.002363339):0.0169155968,(13:0.0292032546,12:0.008574332):0.0005897062):0.0005965389,(((14:0.028166462,16:0.02089799):0.00412852529,(18:0.0069632157,(15:0.0151006754,19:0.1013216394):0.0087916882):0.003438591):0.002374273,17:0.0128711161):0.03947287);
tree gen.454 = [&U] (((10:0.0152802189,(((5:0.0105871,4:0.02020274):0.0005180829,((1:0.04123724,2:0.01815042):0.004790605,3:0.03339127):0.03967113):0.004566211,(8:0.00776736002,(9:0.00214552,7:0.0036801446):0.0027068588):0.02065827):0.002585121):0.002861103,11:0.01646793):0.0126401536,((17:0.002498946,(14:0.02566636798,((19:0.063972001,18:0.01639208):0.00824994,16:0.0185881):0.009521863):0.05298595):0.004284102,(((6:0.03538268,13:0.003592338):0.0351550753,15:0.009509749):9.205873e-05,12:0.009012865):0.002567361):0.001554715);
tree gen.455 = [&U] ((((12:0.00691729,15:0.011629583):0.0005597642,(6:0.06352688,13:0.006466004):0.03274157952):0.003249024,((14:0.0255642371,(19:0.0741097924,(18:0.0084615141,16:0.02167863):0.0003328572):0.008105174):0.027693991,17:0.006161592):0.0232459402):0.0005847519,((10:0.0127186477,((4:0.01002288,(((1:0.04580846,2:0.01972503):0.006756341,3:0.04646897):0.0288286,5:0.01212035):0.00193341):0.004319524,(8:0.0137207097,(9:0.003602595,7:0.0033135424):0.001840305):0.01725276):0.002648426):0.004487324,11:0.02057777):0.0215499622);
tree gen.456 = [&U] (((((18:0.010445287,(19:0.1049154539,16:0.02995223):0.0030857599):0.0057106516,14:0.029170996):0.04890178,17:0.002504081):0.013580071,((12:0.005286058,15:0.015601707):0.00112906,13:0.0357791093):0.003583509):0.001663684,((10:0.0149689635,((((6:0.03993404,5:0.004771473):0.01502648,((2:0.01579314,1:0.04832626):0.008850479,3:0.03382156):0.03769748):7.029341e-05,4:0.01124471):0.00313897,((9:0.004653751,7:0.006064477):0.0066259542,8:0.01519238195):0.01739531):0.004303346):0.004347007,11:0.02460753):0.0078477194);
tree gen.457 = [&U] ((11:0.01982117,(10:0.014023021,(((7:0.0065909942,9:0.001901927):0.005576573,8:0.009626108):0.01100225,(4:0.0117613,(((2:0.02640932,1:0.04569247):0.001575893,3:0.03787992):0.04958057,(6:0.04410473,5:0.003487317):0.009638017):0.0005886482):0.006400094):0.006959599):0.004381034):0.012921354,(17:0.0092226511,((12:0.0093382207,13:0.0316835025):0.001853571,(((16:0.0239281404,(19:0.1076242188,18:0.01102261811):0.001846132):0.009156762,14:0.0212975399):0.016570244,15:0.005839033):0.005902979):0.0003205802):0.0005742158);
tree gen.458 = [&U] (((15:0.004868077,12:0.005141335):0.001360774,13:0.036196931):0.003136318,((17:0.015219119,(14:0.0314967565,(18:0.0106912926,(19:0.1140071843,16:0.02424215):0.002445897):0.020593845):0.02850745):0.001459889,(11:0.01628652,(10:0.013710122,(((7:0.0089672523,9:0.002943911):0.003521841,8:0.022775916):0.0125869,((6:0.04024504,5:0.005522621):0.008044774,(4:0.01073509,(1:0.04363162,(2:0.02442343,3:0.04082447):0.00293776):0.03919466):9.330455e-05):0.00367958):0.002878272):0.002154308):0.016437501):0.001850297);
tree gen.459 = [&U] ((((10:0.010677032,((4:0.01891922,(((2:0.02079617,1:0.0482856):0.007808702,3:0.04111149):0.03311341,(6:0.03652313,5:0.00315419):0.005563517):0.00104219):0.003996511,((7:0.0038650497,9:0.001336301):0.004841171,8:0.00538887437):0.02211003):0.003231746):0.003183697,11:0.01817104):0.0146612,14:0.0436491436):0.0040394781,((15:0.005202406,(12:0.01071407,13:0.0412298471):0.0006772291):0.003745135,(17:0.009205989959,((16:0.02054626,19:0.104735264):0.003720379,18:0.0156895901):0.032630554):0.016508504):0.0007336726);
tree gen.460 = [&U] ((11:0.01135953,(10:0.013163165,(((9:0.001448547,7:0.0043455277):0.0044232051,8:0.0092512902):0.01034762,(((6:0.03871652,5:0.004025143):0.01214956,4:0.01534454):0.0001077049,(3:0.04509343,(1:0.04265215,2:0.02207383):0.002878833):0.04147131):0.003803613):0.00339851):0.00582383):0.010379827,(((15:0.004047722,(12:0.00946711,13:0.022653803):0.0034253812):0.001048019,17:0.010741047):0.000505324,((18:0.00634809628,(16:0.01758153,19:0.100271824):0.0008229792):0.005248143,14:0.03076146817):0.027956746):0.0006580622);
tree gen.461 = [&U] (((((19:0.1180980229,16:0.03602414396):0.0006733576,18:0.0129544638):0.04768107,17:0.01064386):0.015334222,(15:0.008512941,(12:0.009674905,13:0.0481366283):0.0021310685):0.002548547):0.001631263,(((10:0.012448539,((4:0.01446922,((6:0.04169592,5:0.003727425):0.009469649,(3:0.03815853,(1:0.04455145,2:0.02581731):0.005914859):0.037441597):0.000715037):0.002178101,((7:0.00449672658,9:0.003185322):0.0038336809,8:0.0069953144):0.01506275):0.005972189):0.003339147,11:0.02271608):0.01580241,14:0.046378134):0.002741206);
tree gen.462 = [&U] ((17:0.0159511407,((12:0.004705167,13:0.0284133805):0.002490001,15:0.012844637):0.0006557963):0.0005758394,((11:0.01292172,(10:0.01312483,(((9:0.004725944,7:0.00721483457):0.009916738,8:0.0108129674):0.01218221,(((1:0.04772479,2:0.01535809):0.006419054,3:0.03665562):0.04207514,(4:0.01393308,(6:0.03536454,5:0.007596176):0.006763073):4.440089e-05):0.00632411):0.002061226):0.004461381):0.008765109,(((19:0.1056265191,18:0.0076961153):0.003319919,14:0.0219517775):0.003009224,16:0.02801292):0.033565299):4.845742e-05);
tree gen.463 = [&U] (((12:0.004858399,13:0.0368823015):0.0009443171,15:0.0041402697):0.0002511101,(((11:0.02161541,(10:0.0121897413,(((9:0.0047512672,7:0.0077319356):0.003316472,8:0.0097808594):0.01687404,((6:0.02535378,5:0.00584187):0.009150133,(4:0.01273171,((2:0.02324498,1:0.05142126):0.001270848,3:0.03350379):0.03415406):0.0005846143):0.006758605):0.003485465):0.005733784):0.0124128298,17:0.0105635269):0.0002272196,((18:0.0078452016,(19:0.093484322,16:0.0223229):0.001907103):0.0064611322,14:0.022041098):0.031666137):3.97086e-05);
tree gen.464 = [&U] ((11:0.008149449,(10:0.014004184,(((7:0.00869888978,9:0.001851315):0.0030160022,8:0.0051149107):0.01666256,(((6:0.05290105,5:0.001797354):0.01181794,4:0.01253628):0.003049964,((3:0.02578823,2:0.02209429):0.0003299351,1:0.04569683):0.03814777):0.003271396):0.002282337):0.002331401):0.0097264416,(17:0.007677394,(((18:0.014987228,(16:0.0177951,19:0.0817919699):0.001693326):0.009871059,14:0.0299692817):0.03639059136,(15:0.0049126448,(12:0.008473197,13:0.0314501084):0.0003795467):0.002679523):0.0002814244):0.001061644);
tree gen.465 = [&U] (((17:0.003993604,(18:0.0125045858,(19:0.1064623499,16:0.02203685):0.003406869):0.046796064):0.0131708873,((12:0.01092055,13:0.0333233935):0.0002260181,15:0.0059247425):0.003222483):0.0001246417,(14:0.0265606549,((10:0.018063616,((((6:0.03434075,5:0.004328336):0.009784278,4:0.01289499):0.0003602185,((2:0.01396207,1:0.05749412):0.005068407,3:0.04033238):0.05469627):0.004289321,((9:0.003295363,7:0.00218774641):0.0052562391,8:0.0127652594):0.01953877):0.005053162):0.002095411,11:0.02069655):0.0094811805):0.0009912712);
tree gen.466 = [&U] ((15:0.009797257,(12:0.01079461,13:0.0419466337):0.00108859):0.001588066,((14:0.0233178943,((10:0.012771313,(((6:0.04253024,5:0.01261415):0.00460245,(4:0.01175403,((2:0.01531607,1:0.05073439):0.005890122,3:0.02857567):0.03374664):0.001960346):0.003413541,((7:0.00894943708,9:0.001913918):0.0022532778,8:0.017609781):0.01348252):0.004663081):0.002028704,11:0.01727331):0.01717245):0.0018809612,(17:0.0060958631,((16:0.0172934,19:0.0949421526):0.001740773,18:0.0060428395):0.02480121201):0.017760409):0.0003155888);
tree gen.467 = [&U] (((17:0.001947488,((16:0.03098574,19:0.086720041):0.003397514,18:0.0086261113):0.02390571011):0.028856896,((15:0.007510005,13:0.02790190094):0.001057521,12:0.0072121468):0.001032701):0.0005246322,(14:0.020926957,((10:0.009863364,((4:0.01176731,(((1:0.03521921,2:0.01869842):0.002800271,3:0.02708931):0.03563112,(6:0.04045916,5:0.004346421):0.007794733):0.0004780486):0.003264748,((7:0.003225622,9:0.003292119):0.007856786,8:0.014245931):0.01080054):0.00258494):0.005371877,11:0.01443542):0.008345499):0.002937302);
tree gen.468 = [&U] (((((18:0.00950661083,19:0.064584257):0.00496835,(14:0.021022068,16:0.03004178):0.003390017):0.027883514,17:0.014383427):0.0170164,((15:0.0090150969,12:0.008856743):0.0010729797,13:0.048368821):0.0024367462):0.000984274,(11:0.01552813,(10:0.014786422,(((9:0.0048799524,7:0.0057369906):0.004784121,8:0.01025515):0.01416348,(4:0.01506123,(((1:0.07346518,2:0.02418907):0.004026073,3:0.03084913):0.04605481,(6:0.05419605,5:0.003075126):0.0101905):0.002004859):0.004906516):0.004585539):0.007191888):0.0140086706);
tree gen.469 = [&U] (((17:0.0113901121,(14:0.0246693742,((19:0.0636202621,18:0.012681766):0.001754321,16:0.02069865):0.00721561):0.01375441):0.0224157588,((15:0.003796065,12:0.008550668):0.001573364,13:0.0363545465):0.0001943473):0.0007279248,(11:0.01162772,(10:0.011167463,(((9:0.001216864,7:0.00521419272):0.0033644327,8:0.01273255548):0.01134132,(((1:0.06257113,(2:0.01699623,3:0.03736657):0.006670214):0.03598607,4:0.01146828):0.0001259766,(6:0.0470882,5:0.004531184):0.005104622):0.0037978):0.004686966):0.003193822):0.024187618);
tree gen.470 = [&U] ((((10:0.015056602,((4:0.01653986,(((2:0.0204016,1:0.04491625):0.002541174,3:0.03673863):0.03806183,(6:0.04021893,5:0.006106543):0.006352412):0.0009253034):0.01218055,((9:0.001312584,7:0.00588149158):0.005448929,8:0.015958827):0.01193537):0.005027883):0.001007792,11:0.01719264):0.01422509,14:0.03937348):0.0028971549,((13:0.0330106811,12:0.01191635):0.001536016,(((18:0.00845186,16:0.0186376805):0.000239976,(19:0.08175369,15:0.0097915911):0.007203614):0.0412533055,17:0.002657811):0.0102927694):0.002300034);
tree gen.471 = [&U] ((17:0.018514507,((16:0.02393989,(15:0.007850418,19:0.0735708958):0.007820054):0.003261209,18:0.0157085768):0.055189279):0.003127421,((13:0.0380583182,12:0.007641504):0.003027829,(((10:0.010171397,((((2:0.02477916,1:0.03855617):0.006869343,3:0.03998396):0.03768957,(4:0.01670684,(6:0.04019874,5:0.003919498):0.008193912):0.0005550004):0.003763587,((7:0.0055379256,9:0.002101865):0.00173075617,8:0.0097505448):0.0219152):0.002893052):0.006168977,11:0.01835684):0.01715862,14:0.018106751):0.001376353):0.0006334498);
tree gen.472 = [&U] (((10:0.015223547,(11:0.02585751,((((2:0.02072196,1:0.05134285):0.005603181,3:0.04234058):0.04737638,(4:0.01173204,5:0.01737291):0.000647527):0.004505356,(8:0.0127164719,(9:0.005220367,7:0.0017524152):0.003698829):0.01057766):0.002496684):0.001122589):0.01306455,14:0.0219522458):0.0005387799,((12:0.005783374,(6:0.03693766,13:0.008773089):0.0272554865):0.0009582122,((((15:0.018250439,19:0.0962139331):0.006827344,16:0.02721069):0.004221989,18:0.0098984346):0.0483158396,17:0.004182482):0.015341248):0.001070552);
tree gen.473 = [&U] (((((19:0.0803097541,15:0.0064669339):0.012509254,16:0.01743727):0.0019079207,18:0.006743341734):0.0383127071,17:0.004520952):0.025108763,((12:0.009705403,(6:0.03944671,13:0.003168115):0.0210875008):0.001158888,(14:0.02563889913,(11:0.01256267,((((5:0.0120185,4:0.01461726):0.0002902146,((2:0.01470512,1:0.0455982):0.009946091,3:0.04690376):0.03337226):0.003455809,(8:0.017022869,(9:0.004703975,7:0.0041612838):0.0034011638):0.01684055):0.004949371,10:0.0116271421):0.007297574):0.006854189):0.0003579407):0.0005207027);
tree gen.474 = [&U] (((10:0.018019513,(((((2:0.02345703,1:0.04818985):0.005818605,3:0.036988):0.03401707,4:0.01337611):0.00179729,(6:0.03812331,5:0.007656258):0.00391573):0.003886967,((9:0.002523762,7:0.0041149157):0.00411598,8:0.0123043439):0.01525451):0.003918302):0.003259841,11:0.02823051):0.01012406,(14:0.0312663192,((15:0.00954741,(13:0.0273530909,12:0.01103438):0.002537801):0.001150337,(17:0.005018208,(18:0.0116138229,(16:0.02009282,19:0.0830000142):0.0071370273):0.0553138991):0.008790859):0.001036165):0.0027079224);
tree gen.475 = [&U] ((14:0.0292041428,(11:0.02318071,((((5:0.01642661,((2:0.01351525,1:0.05341188):0.002347767,3:0.0323631):0.03731144):0.0007260254,4:0.01371818):0.005337388,(8:0.0073964713,(9:0.001887897,7:0.0056005772):0.004171144):0.01602731):0.003317143,10:0.013024732):0.00511963):0.01166319):0.0008377262,((17:0.004126241,(((15:0.011477817,19:0.1048442789):0.01371657,18:0.01437325754):0.003214008,16:0.03025478):0.023768401):0.021914797,(12:0.01263681,(6:0.04310681,13:0.005263673):0.03600070723):0.002548213):0.0001482059);
tree gen.476 = [&U] ((11:0.01836698,(10:0.011164428,(((6:0.0317114,5:0.009095872):0.009054117,((3:0.02961183,(2:0.01868557,1:0.05225295):0.00613221):0.04001798,4:0.01479413):0.001003189):0.004634715,((9:0.002584254,7:0.0060489254):0.006198597,8:0.0078082026):0.0102655):0.002504813):0.002020949):0.013436787,((13:0.0354328962,(12:0.007488478,15:0.008112043):0.002895015):0.002751278,((((18:0.00950924955,16:0.0319545):0.002022878,19:0.1070662089):0.006478431,14:0.02452154481):0.021304553,17:0.007038529):0.0194904196):0.0005965061);
tree gen.477 = [&U] ((((18:0.01391087631,(16:0.0302130804,19:0.1211758238):0.0016253):0.008754031,14:0.039566124):0.0235069851,17:0.003222109):0.02097665,((15:0.005284806,(13:0.034429935,12:0.005788631):0.0003896469):0.002253207,(11:0.01875574,(10:0.017114807,(((6:0.03327748,5:0.00910424):0.007788789,(((2:0.02292054,1:0.05784942):0.007879828,3:0.02737593):0.04252425,4:0.01437509):0.0004443359):0.002022147,((9:0.003277531,7:0.0017134351):0.0049648172,8:0.0130502144):0.01760376):0.006525484):0.003770071):0.0157993061):0.001418058);
tree gen.478 = [&U] (((15:0.0073422505,(12:0.006394547,13:0.0304642188):0.0019333857):0.001618488,((((19:0.1088683674,16:0.01868342):0.0021723765,18:0.01021004865):0.014154104,14:0.024177718):0.04207886087,17:0.003252076):0.0090215161):0.0008198549,(11:0.02260055,(10:0.016070414,((((6:0.0326831,5:0.006148186):0.01101043,((2:0.01580556,3:0.04291598):0.002649081,1:0.04155389):0.02965367):0.001326132,4:0.01312493):0.004442442,((9:0.001944875,7:0.001945189):0.0019268848,8:0.010696537):0.01272812):0.007681216):0.003914349):0.010867519);
tree gen.479 = [&U] ((11:0.01229279,((((4:0.01278793,(3:0.03091562,(2:0.0230468,1:0.05108122):0.008045641):0.03600131):0.0001058066,5:0.01289595):0.004096586,(8:0.0145095382,(9:0.003865779,7:0.0059969395):0.0050574452):0.01162617):0.00180022,10:0.013515665):0.007011659):0.0128950604,((17:0.005483894,(14:0.0254519848,(18:0.008448419233,(16:0.02130886,19:0.0986294118):0.001710088):0.008075305):0.032751313):0.014611242,(((6:0.04202375,13:0.009307388):0.0283875004,12:0.008708239):0.0030364967,15:0.007999244):0.0013478):0.0003593541);
tree gen.480 = [&U] ((((11:0.0183331,(10:0.0182089471,((((6:0.04537544,5:0.004497644):0.006299193,4:0.01085615):0.0003528467,((1:0.05132195,2:0.03219145):0.007265458,3:0.02359847):0.04714354):0.00318056,((7:0.0029836513,9:0.002091826):0.005182987,8:0.0149835412):0.01801025):0.004998859):0.00342845):0.0195930875,(13:0.0357647846,12:0.01150961):0.0012300867):0.0005904418,(17:0.003396028,((16:0.02238329,14:0.020046681):0.0036932785,(18:0.0151543736,19:0.0898399116):0.0046642724):0.027510305):0.020806325):0.001123343,15:0.006875409);
tree gen.481 = [&U] ((11:0.02001913,(10:0.0170607745,((4:0.01448216,((6:0.03103862,5:0.008809151):0.004861711,(3:0.04457795,(2:0.01873309,1:0.05083854):0.003777754):0.03837499):0.002777519):0.003559502,((9:0.009130457,7:0.009511913):0.001934301,8:0.010009486):0.01383909):0.002971896):0.006794212):0.0155881481,((17:0.003507722,(((16:0.02998708,14:0.0209479959):0.007661167,(19:0.0966247258,15:0.007952612):0.009452333):0.0029590409,18:0.0115534353):0.0476792325):0.0177639454,(13:0.0411228655,12:0.009436534):0.0031155164):0.000252787);
tree gen.482 = [&U] ((13:0.0350407848,12:0.008504674):0.003775554,((((16:0.02543087,14:0.01980346):0.005422167,(19:0.0968792813,18:0.0111099067):0.002532737):0.032515678,17:0.004470054):0.0213065232,(15:0.012657432,(11:0.01670638,(10:0.0154758291,((((2:0.02029384,(3:0.03661225,1:0.04943242):0.0008990094):0.04757547,(6:0.04012388,5:0.005054603):0.007934847):0.0007556852,4:0.01011764):0.00389331,((9:0.002035776,7:0.0055701263):0.005943791,8:0.0123815875):0.01393648):0.003746503):0.002517458):0.012853495):0.002643863):5.867584e-05);
tree gen.483 = [&U] (((14:0.0264514504,(13:0.030839834,12:0.0093150271):0.0044081314):0.0007995296,(15:0.0030975861,((18:0.00778904712,(19:0.0696136686,16:0.01751594):0.0024980206):0.01827563,17:0.016950738):0.020781644):0.01114115):0.001311266,((10:0.013383898,((((6:0.03833528,5:0.007951368):0.005720387,((2:0.01624427,1:0.04369613):0.006186193,3:0.03334799):0.04008524):0.0002136063,4:0.01365582):0.003743575,((7:0.00749867326,9:0.001579148):0.0024736343,8:0.0179964758):0.01312621):0.005028919):0.006112802,11:0.01421658):0.016085461);
tree gen.484 = [&U] (((17:0.004816079,(((15:0.006801383,19:0.0879586741):0.003964783,18:0.00698971025):0.01318567,(14:0.018680515,16:0.02916514):0.006071025):0.037201994):0.013819429,(13:0.03262930303,12:0.00749566523):0.0008762884):0.0008406461,(11:0.01760821,(10:0.01100797,((((3:0.03910193,(1:0.03508607,2:0.01501296):0.007199099):0.04159803,(6:0.04074111,5:0.008394369):0.003489019):0.0010608,4:0.01580177):0.005345463,((7:0.0044538892,9:0.001301563):0.0067941512,8:0.02034245604):0.01442612):0.002209672):0.003235299):0.0177606939);
tree gen.485 = [&U] ((14:0.03149822104,((10:0.010858399,(((3:0.03774278,(2:0.0187481,1:0.05393884):0.003370049):0.04440209,(4:0.01313792,(6:0.03255279,5:0.004719808):0.008382091):0.0002870233):0.005343724,((7:0.0055079204,9:0.00123785):0.006533091,8:0.014059619):0.01100885):0.003911823):0.006975547,11:0.0182126):0.01112543):0.001380731,((13:0.0373205265,12:0.008895066):0.001663881,((17:0.010255064,(19:0.058422023,(16:0.02826604106,18:0.016167901):0.003567155):0.0006193221):0.03694752,15:0.008661485):0.002379785):0.00112392225);
tree gen.486 = [&U] (((12:0.01003242,13:0.038406694):0.001371269,(17:0.003731801,(((18:0.01611641009,(15:0.0049729368,19:0.0996304889):0.004669345):0.004332454,16:0.02037448):0.009301666,14:0.019148198):0.013743251):0.029357869):0.003597066,(11:0.0127281,(10:0.0092411052,(((((2:0.0141357,1:0.04928218):0.00750369,3:0.0296035):0.03507982,4:0.01539776):0.0002755247,(6:0.03963654,5:0.002755301):0.006030049):0.007974424,((7:0.011497792,9:0.002267425):0.006769565,8:0.010883411):0.01116333):0.005281748):0.002348012):0.010218355);
tree gen.487 = [&U] (((13:0.02980792044,12:0.01127652):0.00285152,((16:0.02098583,((18:0.00741112403,(15:0.008783937,19:0.0763311543):0.005942647):0.0003409364,14:0.028303179):0.0029798581):0.04755249,17:0.003166249):0.0106636704):0.001046292,(11:0.01726767,(10:0.009937877,((4:0.01608133,(((1:0.0424215,2:0.02523617):0.010293,3:0.03104135):0.03225707,(6:0.04711326,5:0.003475291):0.004715581):4.068399e-05):0.003640624,((7:0.0058460101,9:0.002864896):0.007165644,8:0.00960047863):0.01242188):0.006765958):0.002976389):0.0142623907);
tree gen.488 = [&U] ((11:0.01777089,(10:0.012284819,((((2:0.01410878,1:0.04570525):0.002660666,3:0.03320645):0.03510318,(4:0.007309345,(6:0.03143312,5:0.0091061):0.005473843):0.003523041):0.005894073,((7:0.00327727886,9:0.0007597964):0.0061142722,8:0.0107140039):0.01397127):0.002159656):0.002453501):0.0132478399,((12:0.009325428,13:0.0289588252):0.003160259,(17:0.008117237,((18:0.01297562667,((15:0.014317439,19:0.0193310356):0.009210594,16:0.03020109):0.002178295):0.003220907,14:0.028787518):0.0400539306):0.015850254):0.001984179);
tree gen.489 = [&U] (((((10:0.011522784,((((6:0.03942296,5:0.005262558):0.008043101,(3:0.03487682,(2:0.02082623,1:0.04602499):0.004966544):0.03351743):0.001131168,4:0.01241362):0.003691583,((9:0.004723949,7:0.00582440839):0.0024259606,8:0.0097161876):0.01460589):0.00243556):0.001691162,11:0.01786474):0.0071775506,(17:0.015369601,((16:0.01784502,18:0.0112503314):0.0012931207,19:0.0668675252):0.005462985):0.044015237):0.0001113202,14:0.0409577204):0.002323006,(12:0.00648885227,(15:0.0049148988,13:0.014934495):0.00460034):0.0008762152);
tree gen.490 = [&U] ((15:0.0070464322,((13:0.0347657143,12:0.01040378):0.0038655296,(17:0.008866137,(14:0.0359325657,(16:0.02230119,(19:0.1166320057,18:0.0114095499):0.000173177):0.027046091):0.0150071064):0.0228216574):0.001692087):0.001372795,(11:0.01855998,(10:0.0093351932,((4:0.01207668,(((2:0.02607138,1:0.04359402):0.009065197,3:0.02359706):0.04924584,(6:0.03380906,5:0.008764536):0.007767801):0.0003584979):0.009109005,((9:0.001350832,7:0.0039454435):0.003138791,8:0.01032950068):0.01251604):0.004223917):0.00340845):0.0163899848);
tree gen.491 = [&U] ((((13:0.0362921768,12:0.01206695275):0.0001862566,15:0.0059507822):3.43778e-05,(17:0.009320499,(14:0.021507483,(18:0.0111067645,(16:0.03150685,19:0.106761655):0.00655728279):0.02012183):0.035771541):0.018514953):0.002321595,(11:0.01651699,(10:0.019980974,(((6:0.03373062,5:0.007762734):0.009910646,(((2:0.02211805,3:0.03759732):0.003833987,1:0.04796089):0.04123499,4:0.01593395):1.67887e-05):0.005252425,((9:0.002858617,7:0.0069887582):0.0021487125,8:0.0114670841):0.0152584):0.002114271):0.003353607):0.0159614999);
tree gen.492 = [&U] (((10:0.013606408,((((6:0.03794769,5:0.004664692):0.008219429,((2:0.02167724,1:0.05135041):0.007014803,3:0.02635818):0.03718745):0.0004532488,4:0.01177084):0.004586682,((7:0.00721193892,9:0.003747731):0.0040467208,8:0.014362101):0.01499178):0.003023618):0.004458701,11:0.02092038):0.0091911795,(14:0.0256188875,(((12:0.01152742,15:0.00478527):0.002325762,13:0.017430868):0.0004060041,(17:0.0110133299,(18:0.0119497716,(16:0.02185018,19:0.088977711):0.0032570741):0.026710562):0.022100804):0.0019117641):0.0004274288);
tree gen.493 = [&U] ((11:0.02120394,(10:0.015530125,((((6:0.03804563,5:0.008048913):0.005337115,4:0.01504166):0.001126701,((2:0.01744218,1:0.04957998):0.005262998,3:0.02480796):0.030488145):0.001165056,((7:0.0037671901,9:0.002515879):0.0042856202,8:0.012719722):0.01140614):0.0106753):0.002470999):0.0131436661,(((15:0.00761478,13:0.04091925509):0.001047321,12:0.0082383518):0.0008037694,(17:0.0067628748,(14:0.0175062936,((19:0.119406933,16:0.0189462):0.001098719,18:0.0091199783):0.014613545):0.015187879):0.023894309):0.0005136498);
tree gen.494 = [&U] ((12:0.01002875,(15:0.0077861688,13:0.005386039):0.01245792901):0.0025869026,(((19:0.0860682757,(18:0.0097558647,16:0.02409364):0.001010305):0.0192614727,17:0.0090874319):0.020227385,(14:0.0137858373,((10:0.0091780987,((((3:0.03573128,(1:0.04030191,2:0.01814442):0.007444447):0.04532676,(6:0.03569339,5:0.003894666):0.01484466):0.0003525283,4:0.01440678):0.004552272,((9:0.001371159,7:0.0058207217):0.007925422,8:0.009719146):0.01427935):0.004161139):0.002029055,11:0.01499892):0.009704138):0.0004205036):0.0002154534);
tree gen.495 = [&U] ((((14:0.019234192,((16:0.01680007,19:0.09759078309):0.00639543,18:0.0091841673):0.014315605):0.0208984481,17:0.00709438):0.0269916861,(15:0.005636539,(12:0.01048578,13:0.0324396856):0.002078304):0.0009705736):0.002193739,(11:0.0188721,(10:0.008599882,(((6:0.03387378,5:0.00916119):0.01103241,(4:0.01562557,((2:0.01385073,1:0.04324749):0.002636726,3:0.04932569):0.04360935):2.816207e-05):0.00672554,((9:0.004163833,7:0.0077721126):0.005416625,8:0.0066279178):0.01635644):0.005704274):0.00668499):0.0149351034);
tree gen.496 = [&U] ((((19:0.0925304174,18:0.0085543268):0.001830263,16:0.02497256):0.041512476,17:0.0108239848):0.0006544061,((12:0.01552625,(13:0.011512966,15:0.0060700395):0.009675961):0.007604247,(((10:0.01311624,(((6:0.04182876,5:0.005458452):0.01002378,((3:0.04090665,(1:0.05720316,2:0.02341166):0.004750483):0.04039351,4:0.009818981):0.001653497):0.004768789,((9:0.003267793,7:0.00131919675):0.005353597,8:0.0075776769):0.01394099):0.005156163):0.002728322,11:0.01732887):0.011011933,14:0.035682412):0.0007480435):0.0009545172);
tree gen.497 = [&U] ((((((18:0.0124609,19:0.1105620671):0.009621628,14:0.0255893109):8.989007e-05,16:0.0347014):0.027365673,17:0.004819683):0.0075830705,(11:0.0132669,(10:0.0133806839,(((3:0.04550925,(2:0.02027258,1:0.04668553):0.001957928):0.03127054,((6:0.04363175,5:0.004746666):0.008412093,4:0.01399366):0.0008768421):0.003531794,((7:0.00299417231,9:0.003456287):0.003898069,8:0.011659013):0.02217024):0.002081772):0.002061022):0.0118618896):0.0002221514,((12:0.008713833,13:0.0323849326):0.0007809524,15:0.004368358):0.0005122668);
tree gen.498 = [&U] ((14:0.027211265,((10:0.008621407,(((4:0.009583392,(6:0.03023962,5:0.009779983):0.006305159):0.002028023,((2:0.01503379,1:0.06045888):0.006280606,3:0.03170599):0.04289779):0.003704773,((9:0.0008370293,7:0.00262523833):0.0020511584,8:0.0164311642):0.01571985):0.004881849):0.007680945,11:0.02565338):0.01383047):0.00114244387,((17:0.00223715,(19:0.1035983296,(18:0.00501914886,16:0.03984105):0.001703239):0.0340622865):0.021119696,((12:0.009294901,13:0.0099866952):0.001102876,15:0.007854004):0.010822152):0.003821334);
tree gen.499 = [&U] ((11:0.02006481,(10:0.0099433899,((((6:0.04072919,5:0.007308938):0.007214439,((2:0.01963878,1:0.05947034):0.004318943,3:0.04014432):0.0402092):0.0003413442,4:0.01186504):0.005839392,((7:0.0092550586,9:0.003360188):0.0035512448,8:0.009279475):0.01394383):0.00202145):0.004506675):0.00672782,((17:0.005691732,(14:0.0192139877,((16:0.02421488,(15:0.0043884093,19:0.086049497):0.006670967):0.006789266,18:0.01097136):0.0091863802):0.037572063):0.00849236,(13:0.0378930011,12:0.007629623):0.0008013098):0.001649541);
end;
