# Supplementary material for: Phylogenomics and classification of Cactaceae based on hundreds of nuclear genes
Source: Plant Syst Evol. 2025 Aug 11;311(5):28. doi: 10.1007/s00606-025-01948-z (PMC12339657; doi:10.1007/s00606-025-01948-z)
Supplement: Supplementary file 4 — Online Resource 4: Containing alignments and RAxML gene trees for all included loci and all phylogenetic datasets (ZIP 10372 KB) [file 606_2025_1948_MOESM4_ESM.zip › de Vos et al_ESM_4/ESM_data_bucky/6500_consensus.mafft.fastabuckytrees_pruned.in]

translate
1 0_Anacampserotaceae_P9315,
2 0_Anacampserotaceae_P9319,
3 0_Anacampserotaceae_P9321,
4 1a_Pereskioideae-Leu_P4619,
5 1b_Pereskioideae-ss_P4637,
6 1b_Pereskioideae-ss_S7212,
7 2a_Opuntioideae-Opuntieae_P4585,
8 2b_Opuntioideae-Cylindropuntieae_P9253,
9 2c_Opuntioideae-Pterocacteae_P4571,
10 3_Maihuenioideae_S5849,
11 4_Blossfeldioideae_P8439,
12 5a_Cactoideae-Lymanbensonieae_P9185,
13 5b_Cactoideae-Copiapoeae_P8881,
14 5c_Cactoideae-Cacteae_P9261,
15 5d_Cactoideae-Phyllocacteae_P9255,
16 5e_Cactoideae-Fraileeae_P9233,
17 5f_Cactoideae-Rhipsalideae_P4563,
18 5g_Cactoideae-Notocacteae_P5169,
19 5h_Cactoideae-Cereeae_P9183;
(((((((((1,2),3),4),((7,8),9)),(5,6)),10),11),(12,(((13,16),(15,17)),14))),18,19); 39
(((((((((1,2),3),4),(5,6)),((7,8),9)),10),11),(12,(((13,16),(15,17)),14))),18,19); 37
(((((((((1,3),2),4),((7,8),9)),(5,6)),10),11),(12,(((13,16),(15,17)),14))),18,19); 27
((((((((1,(2,3)),4),(5,6)),((7,8),9)),10),11),(12,(((13,16),(15,17)),14))),18,19); 26
((((((((1,(2,3)),4),((7,8),9)),(5,6)),10),11),(12,(((13,16),(15,17)),14))),18,19); 25
((((((((1,3),2),4),((5,6),((7,8),9))),10),11),(12,(((13,16),(15,17)),14))),18,19); 14
((((((((((1,2),3),4),((7,8),9)),(5,6)),10),11),12),(((13,16),(15,17)),14)),18,19); 12
(((((((((1,3),2),4),(5,6)),((7,8),9)),10),11),(12,(((13,16),(15,17)),14))),18,19); 11
((((((((((1,2),3),4),(5,6)),((7,8),9)),10),11),12),(((13,16),(15,17)),14)),18,19); 9
((((((((((1,3),2),4),((7,8),9)),(5,6)),10),11),12),(((13,16),(15,17)),14)),18,19); 9
((((((((1,2),3),4),((5,6),((7,8),9))),10),11),(12,(((13,16),(15,17)),14))),18,19); 9
(((((((((1,2),3),4),((7,9),8)),(5,6)),10),11),(12,(((13,16),(15,17)),14))),18,19); 8
(((((((((1,2),3),4),(5,6)),(7,(8,9))),10),11),(12,(((13,16),(15,17)),14))),18,19); 8
((((((((1,2),3),4),((5,6),((7,9),8))),10),11),(12,(((13,16),(15,17)),14))),18,19); 8
(((((((((1,3),2),4),(5,6)),((7,9),8)),10),11),(12,(((13,16),(15,17)),14))),18,19); 6
(((((((((1,(2,3)),4),(5,6)),((7,8),9)),10),11),12),(((13,16),(15,17)),14)),18,19); 5
((((((((1,(2,3)),4),((7,9),8)),(5,6)),10),11),(12,(((13,16),(15,17)),14))),18,19); 5
((((((((1,(2,3)),4),(5,6)),(7,(8,9))),10),11),(12,(((13,16),(15,17)),14))),18,19); 5
((((((((((1,2),3),4),(5,6)),((7,8),9)),10),11),(((13,16),(15,17)),14)),12),18,19); 4
((((((((((1,3),2),4),(5,6)),((7,8),9)),10),11),12),(((13,16),(15,17)),14)),18,19); 4
(((((((((1,(2,3)),4),(5,6)),((7,8),9)),10),11),(((13,16),(15,17)),14)),12),18,19); 4
(((((((((1,2),3),4),(5,6)),((7,9),8)),10),11),(12,(((13,16),(15,17)),14))),18,19); 4
(((((((((1,3),2),4),(5,6)),(7,(8,9))),10),11),(12,(((13,16),(15,17)),14))),18,19); 4
(((((((((1,3),2),4),(7,(8,9))),(5,6)),10),11),(12,(((13,16),(15,17)),14))),18,19); 4
((((((((1,(2,3)),4),((7,8),9)),(5,6)),10),11),(12,((((13,16),17),15),14))),18,19); 4
((((((((1,(2,3)),4),(5,6)),((7,8),9)),10),11),(12,((13,((15,17),16)),14))),18,19); 4
((((((((1,(2,3)),4),(5,6)),((7,9),8)),10),11),(12,(((13,16),(15,17)),14))),18,19); 4
((((((((1,(2,3)),4),(7,(8,9))),(5,6)),10),11),(12,(((13,16),(15,17)),14))),18,19); 4
(((((((((((1,3),2),4),(5,6)),((7,8),9)),10),11),12),((13,16),(15,17))),14),18,19); 3
((((((((((1,(2,3)),4),((7,8),9)),(5,6)),10),11),12),((13,16),(15,17))),14),18,19); 3
((((((((((1,(2,3)),4),(5,6)),((7,8),9)),10),11),12),((13,16),(15,17))),14),18,19); 3
((((((((((1,3),2),4),((7,8),9)),(5,6)),10),11),(((13,16),(15,17)),14)),12),18,19); 3
(((((((((1,(2,3)),4),((7,8),9)),(5,6)),10),11),12),(((13,16),(15,17)),14)),18,19); 3
(((((((((1,(2,3)),4),((7,9),8)),(5,6)),10),11),12),(((13,16),(15,17)),14)),18,19); 3
(((((((((1,2),3),4),((5,6),((7,8),9))),10),11),12),(((13,16),(15,17)),14)),18,19); 3
(((((((((1,2),3),4),((7,8),9)),(5,6)),10),11),(12,((((13,16),15),17),14))),18,19); 3
(((((((((1,2),3),4),((7,8),9)),(5,6)),10),11),(12,((13,((15,16),17)),14))),18,19); 3
(((((((((1,2),3),4),((7,8),9)),(5,6)),10),11),(12,((13,((15,17),16)),14))),18,19); 3
(((((((((1,2),3),4),(5,6)),((7,8),9)),10),11),(12,((13,((15,17),16)),14))),18,19); 3
(((((((((1,3),2),4),((7,9),8)),(5,6)),10),11),(12,(((13,16),(15,17)),14))),18,19); 3
((((((((1,(2,3)),4),((5,6),((7,8),9))),10),11),12),(((13,16),(15,17)),14)),18,19); 3
((((((((1,3),2),4),((5,6),((7,9),8))),10),11),(12,(((13,16),(15,17)),14))),18,19); 3
(((((((1,(2,3)),4),((5,6),((7,8),9))),10),11),(12,(((13,16),(15,17)),14))),18,19); 3
(((((((((((1,2),3),4),((7,8),9)),(5,6)),10),11),12),((13,16),(15,17))),14),18,19); 2
(((((((((((1,2),3),4),((7,8),9)),(5,6)),10),11),12),14),((13,16),(15,17))),18,19); 2
(((((((((((1,2),3),4),((7,9),8)),(5,6)),10),11),12),((13,16),(15,17))),14),18,19); 2
(((((((((((1,2),3),4),(5,6)),((7,8),9)),10),11),12),((13,16),(15,17))),14),18,19); 2
(((((((((((1,2),3),4),(5,6)),((7,8),9)),10),11),12),14),((13,16),(15,17))),18,19); 2
((((((((((1,2),3),4),((5,6),((7,8),9))),10),11),12),14),((13,16),(15,17))),18,19); 2
((((((((((1,2),3),4),((5,6),(7,(8,9)))),10),11),12),((13,16),(15,17))),14),18,19); 2
((((((((((1,2),3),4),(5,6)),((7,9),8)),10),11),12),((13,((15,17),16)),14)),18,19); 2
(((((((((1,(2,3)),4),((5,6),((7,8),9))),10),11),12),((13,16),(15,17))),14),18,19); 2
(((((((((1,(2,3)),4),(5,6)),((7,9),8)),10),11),12),(((13,16),(15,17)),14)),18,19); 2
(((((((((1,(2,3)),4),(5,6)),(7,(8,9))),10),11),12),(((13,16),(15,17)),14)),18,19); 2
(((((((((1,2),3),4),((5,6),((7,8),9))),10),11),(((13,16),(15,17)),14)),12),18,19); 2
(((((((((1,2),3),4),(5,6)),((7,8),9)),10),11),((12,14),((13,16),(15,17)))),18,19); 2
(((((((((1,3),2),4),((5,6),((7,8),9))),10),11),12),(((13,16),(15,17)),14)),18,19); 2
(((((((((1,3),2),4),((7,8),9)),(5,6)),10),11),(12,((13,((15,17),16)),14))),18,19); 2
(((((((((1,3),2),4),(5,6)),((7,8),9)),10),11),(12,((13,((15,16),17)),14))),18,19); 2
(((((((((1,3),2),4),(5,6)),((7,8),9)),10),11),(12,((13,(15,(16,17))),14))),18,19); 2
((((((((1,(2,3)),4),((7,8),9)),(5,6)),10),11),(12,((13,((15,16),17)),14))),18,19); 2
((((((((1,(2,3)),4),(5,6)),((7,8),9)),10),11),((12,((13,16),(15,17))),14)),18,19); 2
((((((((1,(2,3)),4),(5,6)),((7,8),9)),10),11),(12,((13,((15,16),17)),14))),18,19); 2
((((((((1,2),3),4),((5,6),((7,8),9))),10),11),(12,((13,((15,17),16)),14))),18,19); 2
((((((((1,3),2),4),((5,6),((7,8),9))),10),11),(12,((13,((15,17),16)),14))),18,19); 2
(((((((1,(2,3)),4),((5,6),(7,(8,9)))),10),11),(12,(((13,16),(15,17)),14))),18,19); 2
(((((((((((1,2),3),4),((7,8),9)),(5,6)),10),11),((13,16),(15,17))),12),14),18,19); 1
(((((((((((1,2),3),4),((7,8),9)),(5,6)),10),11),12),(((13,16),15),17)),14),18,19); 1
(((((((((((1,2),3),4),((7,8),9)),(5,6)),10),11),12),(13,((15,16),17))),14),18,19); 1
(((((((((((1,2),3),4),((7,9),8)),(5,6)),10),11),12),14),((13,16),(15,17))),18,19); 1
(((((((((((1,2),3),4),(5,6)),((7,8),9)),10),11),12),(((13,16),15),17)),14),18,19); 1
(((((((((((1,2),3),4),(5,6)),(7,(8,9))),10),11),12),14),((13,16),(15,17))),18,19); 1
(((((((((((1,3),2),4),((7,8),9)),(5,6)),10),11),12),((13,16),(15,17))),14),18,19); 1
(((((((((((1,3),2),4),((7,9),8)),(5,6)),10),11),12),14),((13,16),(15,17))),18,19); 1
(((((((((((1,3),2),4),(5,6)),((7,8),9)),10),11),12),14),((13,16),(15,17))),18,19); 1
(((((((((((1,3),2),4),(5,6)),((7,8),9)),10),11),12),14),(13,((15,17),16))),18,19); 1
(((((((((((1,3),2),4),(5,6)),(7,(8,9))),10),11),12),((13,16),(15,17))),14),18,19); 1
((((((((((1,(2,3)),4),((7,8),9)),(5,6)),10),11),12),14),((13,16),(15,17))),18,19); 1
((((((((((1,(2,3)),4),((7,9),8)),(5,6)),10),11),12),((13,16),(15,17))),14),18,19); 1
((((((((((1,(2,3)),4),(5,6)),((7,8),9)),10),11),12),14),((13,16),(15,17))),18,19); 1
((((((((((1,(2,3)),4),(5,6)),((7,8),9)),10),11),12),14),(13,((15,17),16))),18,19); 1
((((((((((1,(2,3)),4),(5,6)),((7,9),8)),10),11),12),14),((13,16),(15,17))),18,19); 1
((((((((((1,(2,3)),4),(5,6)),(7,(8,9))),10),11),12),14),((13,16),(15,17))),18,19); 1
((((((((((1,(2,3)),4),(7,(8,9))),(5,6)),10),11),12),((13,16),(15,17))),14),18,19); 1
((((((((((1,2),3),4),((5,6),((7,8),9))),10),11),12),(((13,16),17),15)),14),18,19); 1
((((((((((1,2),3),4),((5,6),((7,8),9))),10),11),12),(13,(15,(16,17)))),14),18,19); 1
((((((((((1,2),3),4),((7,8),9)),(5,6)),10),11),(((13,16),(15,17)),14)),12),18,19); 1
((((((((((1,2),3),4),((7,8),9)),(5,6)),10),11),12),((13,((15,16),17)),14)),18,19); 1
((((((((((1,2),3),4),((7,8),9)),(5,6)),10),11),12),((13,((15,17),16)),14)),18,19); 1
((((((((((1,2),3),4),((7,9),8)),(5,6)),10),11),(((13,16),(15,17)),14)),12),18,19); 1
((((((((((1,2),3),4),((7,9),8)),(5,6)),10),11),12),((13,((15,17),16)),14)),18,19); 1
((((((((((1,2),3),4),(5,6)),((7,8),9)),10),11),12),((13,((15,17),16)),14)),18,19); 1
((((((((((1,2),3),4),(5,6)),((7,9),8)),10),11),12),(((13,16),(15,17)),14)),18,19); 1
((((((((((1,2),3),4),(7,(8,9))),(5,6)),10),11),(((13,16),(15,17)),14)),12),18,19); 1
((((((((((1,2),3),4),(7,(8,9))),(5,6)),10),11),12),((((13,16),15),17),14)),18,19); 1
((((((((((1,2),3),4),(7,(8,9))),(5,6)),10),11),12),(((13,16),(15,17)),14)),18,19); 1
((((((((((1,3),2),4),((5,6),((7,8),9))),10),11),12),14),((13,16),(15,17))),18,19); 1
((((((((((1,3),2),4),((5,6),((7,8),9))),10),11),12),14),(13,((15,17),16))),18,19); 1
((((((((((1,3),2),4),((7,8),9)),(5,6)),10),11),((13,((15,17),16)),14)),12),18,19); 1
((((((((((1,3),2),4),((7,9),8)),(5,6)),10),11),12),(((13,16),(15,17)),14)),18,19); 1
((((((((((1,3),2),4),(5,6)),((7,8),9)),10),11),(((13,16),(15,17)),14)),12),18,19); 1
((((((((((1,3),2),4),(5,6)),((7,8),9)),10),11),(12,14)),(13,(15,(16,17)))),18,19); 1
((((((((((1,3),2),4),(5,6)),((7,8),9)),10),11),12),((((13,16),17),15),14)),18,19); 1
((((((((((1,3),2),4),(5,6)),((7,8),9)),10),11),12),(((13,(15,17)),16),14)),18,19); 1
((((((((((1,3),2),4),(5,6)),(7,(8,9))),10),11),12),((13,((15,16),17)),14)),18,19); 1
((((((((((1,3),2),4),(5,6)),(7,(8,9))),10),11),12),((13,((15,17),16)),14)),18,19); 1
(((((((((1,(2,3)),4),((5,6),((7,8),9))),10),11),12),14),(((13,16),17),15)),18,19); 1
(((((((((1,(2,3)),4),((5,6),(7,(8,9)))),10),11),12),((13,16),(15,17))),14),18,19); 1
(((((((((1,(2,3)),4),((7,8),9)),(5,6)),10),11),12),((((13,16),15),17),14)),18,19); 1
(((((((((1,(2,3)),4),((7,8),9)),(5,6)),10),11),12),((13,((15,17),16)),14)),18,19); 1
(((((((((1,(2,3)),4),((7,8),9)),(5,6)),10),11),12),((13,(15,(16,17))),14)),18,19); 1
(((((((((1,(2,3)),4),((7,9),8)),(5,6)),10),11),(((13,16),(15,17)),14)),12),18,19); 1
(((((((((1,(2,3)),4),((7,9),8)),(5,6)),10),11),12),((13,((15,17),16)),14)),18,19); 1
(((((((((1,(2,3)),4),(5,6)),((7,8),9)),10),11),12),((13,((15,17),16)),14)),18,19); 1
(((((((((1,(2,3)),4),(7,(8,9))),(5,6)),10),11),(((13,16),(15,17)),14)),12),18,19); 1
(((((((((1,(2,3)),4),(7,(8,9))),(5,6)),10),11),12),(((13,16),(15,17)),14)),18,19); 1
(((((((((1,2),3),4),((5,6),((7,8),9))),10),11),12),((13,((15,16),17)),14)),18,19); 1
(((((((((1,2),3),4),((5,6),((7,8),9))),10),11),12),((13,(15,(16,17))),14)),18,19); 1
(((((((((1,2),3),4),((5,6),((7,9),8))),10),11),12),(((13,16),(15,17)),14)),18,19); 1
(((((((((1,2),3),4),((5,6),(7,(8,9)))),10),11),12),(((13,16),(15,17)),14)),18,19); 1
(((((((((1,2),3),4),((5,6),(7,(8,9)))),10),11),12),((13,((15,17),16)),14)),18,19); 1
(((((((((1,2),3),4),((7,8),9)),(5,6)),10),11),((12,((13,16),(15,17))),14)),18,19); 1
(((((((((1,2),3),4),((7,8),9)),(5,6)),10),11),(12,((((13,16),17),15),14))),18,19); 1
(((((((((1,2),3),4),((7,8),9)),(5,6)),10),11),(12,(((13,(15,17)),16),14))),18,19); 1
(((((((((1,2),3),4),((7,8),9)),(5,6)),10),11),(12,((13,(15,(16,17))),14))),18,19); 1
(((((((((1,2),3),4),((7,9),8)),(5,6)),10),11),(12,((13,((15,17),16)),14))),18,19); 1
(((((((((1,2),3),4),(5,6)),((7,8),9)),10),11),((12,((13,16),(15,17))),14)),18,19); 1
(((((((((1,2),3),4),(5,6)),((7,8),9)),10),11),(12,((((13,16),15),17),14))),18,19); 1
(((((((((1,2),3),4),(5,6)),((7,8),9)),10),11),(12,((13,((15,16),17)),14))),18,19); 1
(((((((((1,2),3),4),(5,6)),((7,9),8)),10),11),(12,((13,((15,16),17)),14))),18,19); 1
(((((((((1,2),3),4),(5,6)),((7,9),8)),10),11),(12,((13,((15,17),16)),14))),18,19); 1
(((((((((1,2),3),4),(5,6)),(7,(8,9))),10),11),(12,((13,((15,17),16)),14))),18,19); 1
(((((((((1,2),3),4),(7,(8,9))),(5,6)),10),11),((12,14),((13,16),(15,17)))),18,19); 1
(((((((((1,2),3),4),(7,(8,9))),(5,6)),10),11),(12,(((13,16),(15,17)),14))),18,19); 1
(((((((((1,3),2),4),((5,6),((7,8),9))),10),11),12),((((13,16),15),17),14)),18,19); 1
(((((((((1,3),2),4),((5,6),((7,9),8))),10),11),(((13,16),15),17)),(12,14)),18,19); 1
(((((((((1,3),2),4),((5,6),((7,9),8))),10),11),12),(((13,16),(15,17)),14)),18,19); 1
(((((((((1,3),2),4),((7,8),9)),(5,6)),10),11),((12,14),(13,((15,16),17)))),18,19); 1
(((((((((1,3),2),4),((7,8),9)),(5,6)),10),11),(12,((((13,16),15),17),14))),18,19); 1
(((((((((1,3),2),4),((7,8),9)),(5,6)),10),11),(12,(((13,14),16),(15,17)))),18,19); 1
(((((((((1,3),2),4),((7,8),9)),(5,6)),10),11),(12,((13,((15,16),17)),14))),18,19); 1
(((((((((1,3),2),4),(5,6)),((7,8),9)),10),11),((12,(13,((15,16),17))),14)),18,19); 1
(((((((((1,3),2),4),(5,6)),((7,8),9)),10),11),(12,((((13,16),15),17),14))),18,19); 1
(((((((((1,3),2),4),(5,6)),(7,(8,9))),10),11),(12,((13,((15,17),16)),14))),18,19); 1
(((((((((1,3),2),4),(7,(8,9))),(5,6)),10),11),(12,((13,((15,17),16)),14))),18,19); 1
((((((((1,(2,3)),4),((5,6),((7,8),9))),10),11),12),((13,(15,(16,17))),14)),18,19); 1
((((((((1,(2,3)),4),((5,6),(7,(8,9)))),10),11),12),(((13,16),(15,17)),14)),18,19); 1
((((((((1,(2,3)),4),((7,8),9)),(5,6)),10),11),((12,((13,16),(15,17))),14)),18,19); 1
((((((((1,(2,3)),4),((7,8),9)),(5,6)),10),11),((12,14),((13,16),(15,17)))),18,19); 1
((((((((1,(2,3)),4),((7,8),9)),(5,6)),10),11),((12,14),(13,((15,17),16)))),18,19); 1
((((((((1,(2,3)),4),((7,8),9)),(5,6)),10),11),(12,((((13,16),15),17),14))),18,19); 1
((((((((1,(2,3)),4),((7,8),9)),(5,6)),10),11),(12,((13,((15,17),16)),14))),18,19); 1
((((((((1,(2,3)),4),(5,6)),((7,8),9)),10),11),((12,14),((13,16),(15,17)))),18,19); 1
((((((((1,(2,3)),4),(5,6)),((7,8),9)),10),11),(12,((((13,16),15),17),14))),18,19); 1
((((((((1,(2,3)),4),(5,6)),((7,8),9)),10),11),(12,((13,(15,(16,17))),14))),18,19); 1
((((((((1,(2,3)),4),(5,6)),((7,8),9)),10),11),(12,(13,(14,(15,(16,17)))))),18,19); 1
((((((((1,(2,3)),4),(5,6)),((7,9),8)),10),11),(12,((13,((15,17),16)),14))),18,19); 1
((((((((1,(2,3)),4),(5,6)),((7,9),8)),10),11),(12,((13,(15,(16,17))),14))),18,19); 1
((((((((1,(2,3)),4),(5,6)),(7,(8,9))),10),11),(12,((13,((15,16),17)),14))),18,19); 1
((((((((1,2),3),4),((5,6),((7,8),9))),10),11),(12,((13,((15,16),17)),14))),18,19); 1
((((((((1,2),3),4),((5,6),(7,(8,9)))),10),11),(12,(((13,16),(15,17)),14))),18,19); 1
((((((((1,3),2),4),((5,6),((7,8),9))),10),11),((12,((13,16),(15,17))),14)),18,19); 1
((((((((1,3),2),4),((5,6),((7,8),9))),10),11),((12,14),((13,16),(15,17)))),18,19); 1
((((((((1,3),2),4),((5,6),((7,8),9))),10),11),(12,(((13,(15,17)),16),14))),18,19); 1
((((((((1,3),2),4),((5,6),((7,8),9))),10),11),(12,((13,((15,16),17)),14))),18,19); 1
((((((((1,3),2),4),((5,6),(7,(8,9)))),10),11),(12,(((13,16),(15,17)),14))),18,19); 1
((((((((1,3),2),4),((5,6),(7,(8,9)))),10),11),(12,((13,((15,16),17)),14))),18,19); 1
(((((((1,(2,3)),4),((5,6),((7,8),9))),10),11),((12,((13,16),(15,17))),14)),18,19); 1
(((((((1,(2,3)),4),((5,6),((7,8),9))),10),11),((12,14),((13,16),(15,17)))),18,19); 1
(((((((1,(2,3)),4),((5,6),((7,8),9))),10),11),(12,((13,((15,17),16)),14))),18,19); 1
(((((((1,(2,3)),4),((5,6),((7,9),8))),10),11),(12,(((13,16),(15,17)),14))),18,19); 1
(((((((1,(2,3)),4),((5,6),((7,9),8))),10),11),(12,((13,16),(14,(15,17))))),18,19); 1
