# Supplementary material for: Phylogenomics and classification of Cactaceae based on hundreds of nuclear genes
Source: Plant Syst Evol. 2025 Aug 11;311(5):28. doi: 10.1007/s00606-025-01948-z (PMC12339657; doi:10.1007/s00606-025-01948-z)
Supplement: Supplementary file 4 — Online Resource 4: Containing alignments and RAxML gene trees for all included loci and all phylogenetic datasets (ZIP 10372 KB) [file 606_2025_1948_MOESM4_ESM.zip › de Vos et al_ESM_4/ESM_data_bucky/5333_consensus.mafft.fastabuckytrees_pruned.in]

translate
1 0_Anacampserotaceae_P9315,
2 0_Anacampserotaceae_P9319,
3 0_Anacampserotaceae_P9321,
4 1a_Pereskioideae-Leu_P4619,
5 1b_Pereskioideae-ss_P4637,
6 1b_Pereskioideae-ss_S7212,
7 2a_Opuntioideae-Opuntieae_P4585,
8 2b_Opuntioideae-Cylindropuntieae_P9253,
9 2c_Opuntioideae-Pterocacteae_P4571,
10 3_Maihuenioideae_S5849,
11 4_Blossfeldioideae_P8439,
12 5a_Cactoideae-Lymanbensonieae_P9185,
13 5b_Cactoideae-Copiapoeae_P8881,
14 5c_Cactoideae-Cacteae_P9261,
15 5d_Cactoideae-Phyllocacteae_P9255,
16 5e_Cactoideae-Fraileeae_P9233,
17 5f_Cactoideae-Rhipsalideae_P4563,
18 5g_Cactoideae-Notocacteae_P5169,
19 5h_Cactoideae-Cereeae_P9183;
(((((((((((((1,2),3),5),6),4),((7,9),8)),10),11),16),(12,15)),(14,17)),13),18,19); 70
(((((((((((((1,2),3),5),6),4),((7,9),8)),10),11),16),(14,17)),(12,15)),13),18,19); 54
(((((((((((((1,2),3),5),6),4),((7,9),8)),10),11),(12,15)),16),(14,17)),13),18,19); 34
((((((((((((1,2),3),5),6),4),((7,9),8)),10),11),16),((12,15),(14,17))),13),18,19); 30
((((((((((((1,2),3),5),6),4),((7,9),8)),10),11),((12,15),16)),(14,17)),13),18,19); 22
(((((((((((((1,2),3),5),6),4),((7,9),8)),10),11),16),(14,17)),13),(12,15)),18,19); 21
(((((((((((((1,2),3),5),6),4),((7,9),8)),10),11),(14,17)),16),(12,15)),13),18,19); 16
((((((((((((1,2),3),5),6),4),((7,9),8)),10),11),16),(14,17)),((12,15),13)),18,19); 13
((((((((((((1,2),3),5),6),4),((7,9),8)),10),11),(14,17)),((12,15),16)),13),18,19); 9
((((((((((((((1,2),3),5),6),4),((7,9),8)),10),11),16),(12,15)),17),14),13),18,19); 8
((((((((((((((1,2),3),5),6),4),((7,9),8)),10),11),16),(12,15)),14),17),13),18,19); 7
((((((((((((1,2),3),5),6),(4,((7,9),8))),10),11),16),(12,15)),(14,17)),13),18,19); 7
((((((((((((1,2),3),5),6),4),((7,9),8)),10),11),((14,17),16)),(12,15)),13),18,19); 7
((((((((((((1,2),3),5),6),4),((7,9),8)),10),11),16),(((12,15),14),17)),13),18,19); 7
((((((((((((1,2),3),5),6),4),((7,9),8)),10),11),16),(((12,15),17),14)),13),18,19); 7
((((((((((((1,2),3),5),6),(4,((7,9),8))),10),11),16),(14,17)),(12,15)),13),18,19); 6
(((((((((((((1,2),3),5),6),4),((7,9),8)),10),11),(14,17)),(12,15)),16),13),18,19); 5
((((((((((((1,2),3),5),6),4),((7,9),8)),10),11),((12,15),(14,17))),16),13),18,19); 5
((((((((((((1,2),3),5),6),4),((7,9),8)),10),11),(12,15)),((14,17),16)),13),18,19); 5
(((((((((((1,2),3),5),6),4),((7,9),8)),10),11),(((12,15),(14,17)),16)),13),18,19); 5
(((((((((((1,2),3),5),6),4),((7,9),8)),10),11),(((12,15),16),(14,17))),13),18,19); 5
((((((((((((((1,2),3),5),6),4),((7,9),8)),10),11),(12,15)),16),17),14),13),18,19); 4
((((((((((((((1,2),3),5),6),4),((7,9),8)),10),11),16),14),17),(12,15)),13),18,19); 4
(((((((((((1,2),3),5),6),(4,((7,9),8))),10),11),16),((12,15),(14,17))),13),18,19); 4
(((((((((((((1,2),3),5),6),4),((7,9),8)),10),11),(14,17)),16),13),(12,15)),18,19); 3
((((((((((((1,2),3),5),6),(4,((7,9),8))),10),11),(12,15)),16),(14,17)),13),18,19); 3
(((((((((((1,2),3),5),6),4),((7,9),8)),10),11),((12,15),((14,17),16))),13),18,19); 3
(((((((((((1,2),3),5),6),4),((7,9),8)),10),11),((14,17),16)),((12,15),13)),18,19); 3
((((((((((((((1,2),3),5),6),4),((7,9),8)),10),11),(12,15)),16),14),17),13),18,19); 2
((((((((((((((1,2),3),5),6),4),((7,9),8)),10),11),16),14),17),13),(12,15)),18,19); 2
(((((((((((((1,2),3),5),6),(4,((7,9),8))),10),11),16),(12,15)),14),17),13),18,19); 2
(((((((((((((1,2),3),5),6),4),((7,9),8)),10),11),((12,15),14)),17),16),13),18,19); 2
(((((((((((((1,2),3),5),6),4),((7,9),8)),10),11),((12,15),16)),14),17),13),18,19); 2
(((((((((((((1,2),3),5),6),4),((7,9),8)),10),11),(12,15)),(14,17)),16),13),18,19); 2
(((((((((((((1,2),3),5),6),4),((7,9),8)),10),11),13),(14,17)),16),(12,15)),18,19); 2
(((((((((((((1,2),3),5),6),4),((7,9),8)),10),11),14),(12,15)),(16,17)),13),18,19); 2
(((((((((((((1,2),3),5),6),4),((7,9),8)),10),11),16),((12,15),17)),14),13),18,19); 2
(((((((((((((1,2),3),5),6),4),((7,9),8)),10),11),16),14),17),((12,15),13)),18,19); 2
(((((((((((((1,2),3),5),6),4),((7,9),8)),10),11),17),16),14),((12,15),13)),18,19); 2
(((((((((((((1,2),3),5),6),4),((7,9),8)),11),10),(12,15)),16),(14,17)),13),18,19); 2
((((((((((((1,2),3),5),6),(4,((7,9),8))),10),11),(14,17)),16),13),(12,15)),18,19); 2
((((((((((((1,2),3),5),6),(4,((7,9),8))),10),11),16),(14,17)),13),(12,15)),18,19); 2
((((((((((((1,2),3),5),6),4),((7,9),8)),10),11),(((12,15),14),17)),16),13),18,19); 2
((((((((((((1,2),3),5),6),4),((7,9),8)),10),11),((14,16),17)),(12,15)),13),18,19); 2
((((((((((((1,2),3),5),6),4),((7,9),8)),10),11),((14,17),16)),13),(12,15)),18,19); 2
((((((((((((1,2),3),5),6),4),((7,9),8)),10),11),(12,15)),((14,16),17)),13),18,19); 2
((((((((((((1,2),3),5),6),4),((7,9),8)),10),11),(14,(16,17))),(12,15)),13),18,19); 2
((((((((((((1,2),3),5),6),4),((7,9),8)),10),11),(14,17)),16),((12,15),13)),18,19); 2
((((((((((((1,2),3),5),6),4),((7,9),8)),10),11),13),(14,17)),((12,15),16)),18,19); 2
((((((((((((1,2),3),5),6),4),((7,9),8)),10),11),17),(((12,15),16),14)),13),18,19); 2
((((((((((((1,2),3),5),6),4),((7,9),8)),11),10),16),(14,17)),((12,15),13)),18,19); 2
(((((((((((1,2),3),5),6),4),((7,9),8)),10),11),((((12,15),17),14),16)),13),18,19); 2
((((((((((((((1,2),3),5),6),4),((7,9),8)),10),11),(12,15)),14),17),16),13),18,19); 1
((((((((((((((1,2),3),5),6),4),((7,9),8)),10),11),13),16),(12,15)),17),14),18,19); 1
((((((((((((((1,2),3),5),6),4),((7,9),8)),10),11),14),(12,15)),17),16),13),18,19); 1
((((((((((((((1,2),3),5),6),4),((7,9),8)),10),11),14),17),16),(12,15)),13),18,19); 1
((((((((((((((1,2),3),5),6),4),((7,9),8)),10),11),16),17),(12,15)),14),13),18,19); 1
((((((((((((((1,2),3),5),6),4),((7,9),8)),10),11),16),17),14),(12,15)),13),18,19); 1
((((((((((((((1,2),3),5),6),4),((7,9),8)),10),11),16),17),14),13),(12,15)),18,19); 1
((((((((((((((1,2),3),5),6),4),((7,9),8)),10),11),17),14),16),(12,15)),13),18,19); 1
((((((((((((((1,2),3),5),6),4),((7,9),8)),10),11),17),16),14),13),(12,15)),18,19); 1
(((((((((((((1,2),3),5),6),4),((7,9),8)),10),11),((12,15),16)),17),14),13),18,19); 1
(((((((((((((1,2),3),5),6),4),((7,9),8)),10),11),(12,15)),17),(14,16)),13),18,19); 1
(((((((((((((1,2),3),5),6),4),((7,9),8)),10),11),(14,17)),(12,15)),13),16),18,19); 1
(((((((((((((1,2),3),5),6),4),((7,9),8)),10),11),13),(12,15)),(14,17)),16),18,19); 1
(((((((((((((1,2),3),5),6),4),((7,9),8)),10),11),13),(14,17)),(12,15)),16),18,19); 1
(((((((((((((1,2),3),5),6),4),((7,9),8)),10),11),13),16),(12,15)),(14,17)),18,19); 1
(((((((((((((1,2),3),5),6),4),((7,9),8)),10),11),13),16),(14,17)),(12,15)),18,19); 1
(((((((((((((1,2),3),5),6),4),((7,9),8)),10),11),16),(12,15)),13),(14,17)),18,19); 1
(((((((((((((1,2),3),5),6),4),((7,9),8)),10),11),16),13),((12,15),17)),14),18,19); 1
(((((((((((((1,2),3),5),6),4),((7,9),8)),10),11),16),13),(14,17)),(12,15)),18,19); 1
(((((((((((((1,2),3),5),6),4),((7,9),8)),10),11),16),17),((12,15),14)),13),18,19); 1
(((((((((((((1,2),3),5),6),4),((7,9),8)),10),11),16),17),(13,14)),(12,15)),18,19); 1
(((((((((((((1,2),3),5),6),4),((7,9),8)),10),11),17),(12,15)),(14,16)),13),18,19); 1
(((((((((((((1,2),3),5),6),4),((7,9),8)),10),11),17),(14,16)),(12,15)),13),18,19); 1
(((((((((((((1,2),3),5),6),4),((7,9),8)),10),11),17),14),((12,15),16)),13),18,19); 1
(((((((((((((1,2),3),5),6),4),((7,9),8)),11),10),(12,15)),(14,17)),16),13),18,19); 1
(((((((((((((1,2),3),5),6),4),((7,9),8)),11),10),16),(14,17)),13),(12,15)),18,19); 1
(((((((((((((1,2),3),5),6),4),(7,(8,9))),10),11),16),(14,17)),(12,15)),13),18,19); 1
((((((((((((1,2),3),5),6),(4,((7,9),8))),10),11),(12,15)),(14,17)),16),13),18,19); 1
((((((((((((1,2),3),5),6),(4,((7,9),8))),10),11),(14,17)),16),(12,15)),13),18,19); 1
((((((((((((1,2),3),5),6),(4,((7,9),8))),10),11),13),16),(14,17)),(12,15)),18,19); 1
((((((((((((1,2),3),5),6),(4,((7,9),8))),10),11),14),(12,15)),(16,17)),13),18,19); 1
((((((((((((1,2),3),5),6),(4,((7,9),8))),10),11),14),16),((12,15),17)),13),18,19); 1
((((((((((((1,2),3),5),6),(4,((7,9),8))),11),10),(12,15)),16),(14,17)),13),18,19); 1
((((((((((((1,2),3),5),6),4),((7,8),9)),10),11),16),((12,15),(14,17))),13),18,19); 1
((((((((((((1,2),3),5),6),4),((7,9),8)),10),11),(((12,15),17),14)),16),13),18,19); 1
((((((((((((1,2),3),5),6),4),((7,9),8)),10),11),(((12,15),17),16)),14),13),18,19); 1
((((((((((((1,2),3),5),6),4),((7,9),8)),10),11),((12,15),17)),(14,16)),13),18,19); 1
((((((((((((1,2),3),5),6),4),((7,9),8)),10),11),((14,16),17)),13),(12,15)),18,19); 1
((((((((((((1,2),3),5),6),4),((7,9),8)),10),11),(14,17)),13),((12,15),16)),18,19); 1
((((((((((((1,2),3),5),6),4),((7,9),8)),10),11),(16,17)),(12,15)),(13,14)),18,19); 1
((((((((((((1,2),3),5),6),4),((7,9),8)),10),11),13),16),((12,15),(14,17))),18,19); 1
((((((((((((1,2),3),5),6),4),((7,9),8)),10),11),14),(((12,15),16),17)),13),18,19); 1
((((((((((((1,2),3),5),6),4),((7,9),8)),10),11),16),((12,15),13)),(14,17)),18,19); 1
((((((((((((1,2),3),5),6),4),((7,9),8)),10),11),16),(12,15)),(13,(14,17))),18,19); 1
((((((((((((1,2),3),5),6),4),((7,9),8)),10),11),16),13),((12,15),(14,17))),18,19); 1
((((((((((((1,2),3),5),6),4),((7,9),8)),10),11),17),(12,15)),(13,(14,16))),18,19); 1
((((((((((((1,2),3),5),6),4),((7,9),8)),11),10),(((12,15),17),14)),16),13),18,19); 1
((((((((((((1,2),3),5),6),4),((7,9),8)),11),10),16),((12,15),(14,17))),13),18,19); 1
((((((((((((1,2),3),5),6),4),(7,(8,9))),10),11),((14,17),16)),(12,15)),13),18,19); 1
((((((((((((1,2),3),5),6),4),(7,(8,9))),10),11),(16,17)),((12,15),14)),13),18,19); 1
(((((((((((1,2),3),5),6),(4,((7,8),9))),10),11),((12,15),(14,17))),16),13),18,19); 1
(((((((((((1,2),3),5),6),(4,((7,9),8))),10),11),((12,15),(14,16))),17),13),18,19); 1
(((((((((((1,2),3),5),6),(4,((7,9),8))),10),11),((12,15),16)),(14,17)),13),18,19); 1
(((((((((((1,2),3),5),6),(4,((7,9),8))),10),11),((14,17),16)),(12,15)),13),18,19); 1
(((((((((((1,2),3),5),6),(4,((7,9),8))),10),11),(12,15)),((14,17),16)),13),18,19); 1
(((((((((((1,2),3),5),6),(4,((7,9),8))),10),11),(12,15)),17),((13,16),14)),18,19); 1
(((((((((((1,2),3),5),6),(4,((7,9),8))),10),11),13),(((12,15),14),17)),16),18,19); 1
(((((((((((1,2),3),5),6),(4,((7,9),8))),10),11),13),16),((12,15),(14,17))),18,19); 1
(((((((((((1,2),3),5),6),(4,((7,9),8))),10),11),16),(14,17)),((12,15),13)),18,19); 1
(((((((((((1,2),3),5),6),4),((7,9),8)),(10,11)),16),(14,17)),((12,15),13)),18,19); 1
(((((((((((1,2),3),5),6),4),((7,9),8)),10),11),(((12,15),14),(16,17))),13),18,19); 1
(((((((((((1,2),3),5),6),4),((7,9),8)),10),11),(((12,15),17),(14,16))),13),18,19); 1
(((((((((((1,2),3),5),6),4),((7,9),8)),10),11),((12,15),(14,(16,17)))),13),18,19); 1
(((((((((((1,2),3),5),6),4),((7,9),8)),10),11),((13,(14,17)),16)),(12,15)),18,19); 1
(((((((((((1,2),3),5),6),4),((7,9),8)),10),11),((13,16),(14,17))),(12,15)),18,19); 1
(((((((((((1,2),3),5),6),4),((7,9),8)),10),11),(12,15)),((13,(14,17)),16)),18,19); 1
(((((((((((1,2),3),5),6),4),((7,9),8)),10),11),(13,16)),(((12,15),17),14)),18,19); 1
(((((((((((1,2),3),5),6),4),((7,9),8)),10),11),13),(((12,15),16),(14,17))),18,19); 1
(((((((((((1,2),3),5),6),4),((7,9),8)),10),11),16),(((12,15),(13,17)),14)),18,19); 1
(((((((((((1,2),3),5),6),4),((7,9),8)),10),11),16),(((12,15),(14,17)),13)),18,19); 1
(((((((((((1,2),3),5),6),4),((7,9),8)),10),11),16),((12,15),(13,(14,17)))),18,19); 1
((((((((((1,2),3),5),6),(4,((7,9),8))),10),11),((((12,15),14),17),16)),13),18,19); 1
((((((((((1,2),3),5),6),(4,((7,9),8))),10),11),(((12,15),16),(14,17))),13),18,19); 1
((((((((((1,2),3),5),6),(4,((7,9),8))),10),11),((12,15),((14,16),17))),13),18,19); 1
((((((((((1,2),3),5),6),(4,((7,9),8))),10),11),((12,15),((14,17),16))),13),18,19); 1
((((((((((1,2),3),5),6),(4,((7,9),8))),10),11),((14,17),16)),((12,15),13)),18,19); 1
((((((((((1,2),3),5),6),(4,((7,9),8))),11),10),(14,(16,17))),((12,15),13)),18,19); 1
((((((((((1,2),3),5),6),4),((7,9),8)),10),11),(((((12,15),13),17),14),16)),18,19); 1
((((((((((1,2),3),5),6),4),((7,9),8)),10),11),(((((12,15),14),16),17),13)),18,19); 1
((((((((((1,2),3),5),6),4),((7,9),8)),10),11),((((12,15),(14,17)),16),13)),18,19); 1
((((((((((1,2),3),5),6),4),((7,9),8)),10),11),(((12,15),(13,(14,17))),16)),18,19); 1
((((((((((1,2),3),5),6),4),((7,9),8)),10),11),(((12,15),(13,16)),(14,17))),18,19); 1
((((((((((1,2),3),5),6),4),((7,9),8)),10),11),((12,15),(((13,17),14),16))),18,19); 1
((((((((((1,2),3),5),6),4),((7,9),8)),10),11),((12,15),((13,16),(14,17)))),18,19); 1
(((((((((1,2),3),5),6),4),((7,9),8)),(10,11)),(((((12,15),17),14),16),13)),18,19); 1
