# Supplementary material for: Phylogenomics and classification of Cactaceae based on hundreds of nuclear genes
Source: Plant Syst Evol. 2025 Aug 11;311(5):28. doi: 10.1007/s00606-025-01948-z (PMC12339657; doi:10.1007/s00606-025-01948-z)
Supplement: Supplementary file 4 — Online Resource 4: Containing alignments and RAxML gene trees for all included loci and all phylogenetic datasets (ZIP 10372 KB) [file 606_2025_1948_MOESM4_ESM.zip › de Vos et al_ESM_4/ESM_data_bucky/5614_consensus.mafft.fastabuckytrees_pruned.in]

translate
1 0_Anacampserotaceae_P9315,
2 0_Anacampserotaceae_P9319,
3 0_Anacampserotaceae_P9321,
4 1a_Pereskioideae-Leu_P4619,
5 1b_Pereskioideae-ss_P4637,
6 1b_Pereskioideae-ss_S7212,
7 2a_Opuntioideae-Opuntieae_P4585,
8 2b_Opuntioideae-Cylindropuntieae_P9253,
9 2c_Opuntioideae-Pterocacteae_P4571,
10 3_Maihuenioideae_S5849,
11 4_Blossfeldioideae_P8439,
12 5a_Cactoideae-Lymanbensonieae_P9185,
13 5b_Cactoideae-Copiapoeae_P8881,
14 5c_Cactoideae-Cacteae_P9261,
15 5d_Cactoideae-Phyllocacteae_P9255,
16 5e_Cactoideae-Fraileeae_P9233,
17 5f_Cactoideae-Rhipsalideae_P4563,
18 5g_Cactoideae-Notocacteae_P5169,
19 5h_Cactoideae-Cereeae_P9183;
(((((((((1,2),3),((5,6),((7,9),8))),4),10),11),13),((12,15),17)),(14,(16,18)),19); 10
((((((((1,2),3),(4,((5,((7,9),8)),6))),10),11),((12,15),17)),(14,(16,18))),13,19); 8
((((((((1,2),3),(4,((5,6),((7,9),8)))),10),11),((12,15),17)),(14,(16,18))),13,19); 7
((((((((1,2),3),(4,((5,6),((7,9),8)))),10),11),13),((12,15),17)),(14,(16,18)),19); 7
((((((((1,2),3),(4,(5,(6,((7,9),8))))),10),11),13),((12,15),17)),(14,(16,18)),19); 7
((((((((1,2),3),4),((5,6),((7,9),8))),10),11),13),(((12,15),17),(14,(16,18))),19); 7
((((((((1,2),3),4),(5,(6,((7,9),8)))),10),11),13),(((12,15),17),(14,(16,18))),19); 7
(((((((1,2),3),(4,((5,((7,9),8)),6))),10),11),13),(((12,15),17),(14,(16,18))),19); 7
(((((((((1,2),3),((5,6),((7,9),8))),4),10),11),((12,15),17)),13),(14,(16,18)),19); 6
(((((((((1,2),3),((5,6),((7,9),8))),4),10),11),13),(14,(16,18))),((12,15),17),19); 6
(((((((((1,2),3),(4,((5,((7,9),8)),6))),10),11),13),14),((12,15),17)),(16,18),19); 6
(((((((((1,2),3),(4,((5,6),((7,9),8)))),10),11),13),((12,15),17)),14),(16,18),19); 6
((((((((1,2),3),(4,((5,6),((7,9),8)))),10),11),13),(((12,15),17),14)),(16,18),19); 6
((((((((1,2),3),(4,(5,(6,((7,9),8))))),10),11),((12,15),17)),(13,14)),(16,18),19); 6
((((((((1,2),3),(4,(5,(6,((7,9),8))))),10),11),13),(14,(16,18))),((12,15),17),19); 6
(((((((1,2),3),(4,((5,6),((7,9),8)))),10),11),((12,15),17)),(13,(14,(16,18))),19); 6
(((((((((1,2),3),((5,((7,9),8)),6)),4),10),11),13),(14,(16,18))),((12,15),17),19); 5
(((((((((1,2),3),(5,(6,((7,9),8)))),4),10),11),((12,15),17)),(14,(16,18))),13,19); 5
(((((((((1,2),3),(5,(6,((7,9),8)))),4),10),11),13),(14,(16,18))),((12,15),17),19); 5
((((((((1,2),3),((5,6),((7,9),8))),4),10),11),(((12,15),17),(13,14))),(16,18),19); 5
((((((((1,2),3),(4,((5,((7,9),8)),6))),10),11),13),(14,(16,18))),((12,15),17),19); 5
(((((((1,2),3),((5,6),((7,9),8))),4),10),11),(((12,15),17),(13,(14,(16,18)))),19); 5
(((((((1,2),3),(4,(5,(6,((7,9),8))))),10),11),13),(((12,15),17),(14,(16,18))),19); 5
((((((1,2),3),(4,((5,6),((7,9),8)))),10),11),(((12,15),17),(13,(14,(16,18)))),19); 5
((((((1,2),3),(4,(5,(6,((7,9),8))))),10),11),(((12,15),17),(13,(14,(16,18)))),19); 5
(((((((((1,2),3),(4,((5,((7,9),8)),6))),10),11),13),((12,15),17)),14),(16,18),19); 4
(((((((((1,2),3),(4,((5,6),((7,9),8)))),10),11),13),14),((12,15),17)),(16,18),19); 4
(((((((((1,2),3),(4,(5,(6,((7,9),8))))),10),11),((12,15),17)),14),13),(16,18),19); 4
(((((((((1,2),3),(4,(5,(6,((7,9),8))))),10),11),13),14),((12,15),17)),(16,18),19); 4
(((((((((1,2),3),(5,(6,((7,9),8)))),4),10),11),13),((12,15),17)),(14,(16,18)),19); 4
(((((((((1,2),3),4),((5,6),((7,9),8))),10),11),13),(((12,15),17),14)),(16,18),19); 4
(((((((((1,2),3),4),((5,6),((7,9),8))),10),11),13),((12,15),17)),(14,(16,18)),19); 4
(((((((((1,2),3),4),((5,6),((7,9),8))),10),11),13),(14,(16,18))),((12,15),17),19); 4
((((((((1,2),3),(4,((5,((7,9),8)),6))),10),11),13),((12,15),17)),(14,(16,18)),19); 4
((((((((1,2),3),(4,((5,6),((7,9),8)))),10),11),((12,15),17)),(13,14)),(16,18),19); 4
((((((((1,2),3),(5,(6,((7,9),8)))),4),10),11),13),(((12,15),17),(14,(16,18))),19); 4
(((((((1,2),3),((5,((7,9),8)),6)),4),10),11),(((12,15),17),(13,(14,(16,18)))),19); 4
(((((((1,2),3),(4,((5,((7,9),8)),6))),10),11),((12,15),17)),(13,(14,(16,18))),19); 4
(((((((1,2),3),(4,(5,(6,((7,9),8))))),10),11),(((12,15),17),(13,14))),(16,18),19); 4
((((((1,2),3),(4,((5,((7,9),8)),6))),10),11),(((12,15),17),(13,(14,(16,18)))),19); 4
((((((1,2),3),(4,(5,(6,((7,9),8))))),10),11),((((12,15),17),(14,(16,18))),13),19); 4
((((((((((1,2),3),(5,(6,((7,9),8)))),4),10),11),13),14),((12,15),17)),(16,18),19); 3
(((((((((1,2),3),((5,((7,9),8)),6)),4),10),11),13),((12,15),17)),(14,(16,18)),19); 3
(((((((((1,2),3),((5,6),((7,9),8))),4),10),11),((12,15),17)),(14,(16,18))),13,19); 3
(((((((((1,2),3),(4,((5,6),((7,9),8)))),10),11),(12,(15,17))),14),13),(16,18),19); 3
(((((((((1,2),3),(4,(5,(6,((7,9),8))))),10),11),13),((12,15),17)),14),(16,18),19); 3
(((((((((1,2),3),(5,(6,((7,9),8)))),4),10),11),((12,15),17)),13),(14,(16,18)),19); 3
(((((((((1,2),3),(5,(6,((7,9),8)))),4),10),11),13),(14,(16,18))),(12,(15,17)),19); 3
(((((((((1,2),3),4),((5,((7,9),8)),6)),10),11),13),(14,(16,18))),((12,15),17),19); 3
(((((((((1,2),3),4),((5,6),((7,9),8))),10),11),((12,15),17)),(14,(16,18))),13,19); 3
(((((((((1,2),3),4),(5,(6,((7,9),8)))),10),11),((12,15),17)),(14,(16,18))),13,19); 3
(((((((((1,2),3),4),(5,(6,((7,9),8)))),10),11),13),(((12,15),17),14)),(16,18),19); 3
(((((((((1,2),3),4),(5,(6,((7,9),8)))),10),11),13),((12,15),17)),(14,(16,18)),19); 3
((((((((1,2),3),((5,((7,9),8)),6)),4),10),11),((12,15),17)),(13,(14,(16,18))),19); 3
((((((((1,2),3),((5,6),((7,9),8))),4),10),11),((12,15),17)),(13,(14,(16,18))),19); 3
((((((((1,2),3),(4,((5,((7,9),8)),6))),10),11),13),(((12,15),17),14)),(16,18),19); 3
((((((((1,2),3),(4,((5,6),((7,9),8)))),10),11),13),(14,(16,18))),((12,15),17),19); 3
(((((((1,2),3),(4,((5,((7,9),8)),6))),10),11),((((12,15),17),13),14)),(16,18),19); 3
(((((((1,2),3),(4,((5,((7,9),8)),6))),10),11),(((12,15),17),(13,14))),(16,18),19); 3
(((((((1,2),3),(4,((5,6),((7,9),8)))),10),11),((((12,15),17),14),13)),(16,18),19); 3
(((((((1,2),3),(4,((5,6),((7,9),8)))),10),11),(((12,15),17),(13,14))),(16,18),19); 3
(((((((1,2),3),(4,((5,6),((7,9),8)))),10),11),13),(((12,15),17),(14,(16,18))),19); 3
(((((((1,2),3),(5,(6,((7,9),8)))),4),10),11),(((12,15),17),(13,(14,(16,18)))),19); 3
((((((((((1,2),3),((5,((7,9),8)),6)),4),10),11),((12,15),17)),14),13),(16,18),19); 2
((((((((((1,2),3),(5,(6,((7,9),8)))),4),10),11),((12,15),17)),14),13),(16,18),19); 2
((((((((((1,2),3),(5,(6,((7,9),8)))),4),10),11),13),((12,17),15)),14),(16,18),19); 2
((((((((((1,2),3),4),((5,((7,9),8)),6)),10),11),13),14),((12,15),17)),(16,18),19); 2
((((((((((1,2),3),4),((5,6),((7,9),8))),10),11),13),((12,15),17)),14),(16,18),19); 2
((((((((((1,2),3),4),((5,6),((7,9),8))),10),11),13),14),((12,15),17)),(16,18),19); 2
(((((((((1,2),3),((5,6),((7,9),8))),4),10),11),13),((12,17),15)),(14,(16,18)),19); 2
(((((((((1,2),3),(4,((5,6),((7,9),8)))),10),11),((12,15),17)),13),14),(16,18),19); 2
(((((((((1,2),3),(4,((5,6),((7,9),8)))),10),11),((12,15),17)),14),13),(16,18),19); 2
(((((((((1,2),3),(5,(6,((7,9),8)))),4),10),11),(12,(15,17))),(14,(16,18))),13,19); 2
(((((((((1,2),3),(5,(6,((7,9),8)))),4),10),11),13),(((12,15),17),14)),(16,18),19); 2
(((((((((1,2),3),4),((5,((7,9),8)),6)),10),11),((12,15),17)),(14,(16,18))),13,19); 2
(((((((((1,2),3),4),((5,((7,9),8)),6)),10),11),13),(((12,15),17),14)),(16,18),19); 2
(((((((((1,2),3),4),((5,((7,9),8)),6)),10),11),13),((12,15),17)),(14,(16,18)),19); 2
(((((((((1,2),3),4),((5,6),((7,9),8))),10),11),((12,15),17)),(13,14)),(16,18),19); 2
(((((((((1,2),3),4),(5,(6,((7,9),8)))),10),11),13),((12,(15,17)),14)),(16,18),19); 2
((((((((1,2),3),((5,((7,9),8)),6)),4),10),11),13),(((12,15),17),(14,(16,18))),19); 2
((((((((1,2),3),((5,6),((7,9),8))),4),10),11),13),(((12,15),17),(14,(16,18))),19); 2
((((((((1,2),3),(4,((5,6),((7,9),8)))),10),11),((12,15),17)),13),(14,(16,18)),19); 2
((((((((1,2),3),(4,((5,6),((7,9),8)))),10),11),((12,17),15)),(14,(16,18))),13,19); 2
((((((((1,2),3),(4,((5,6),((7,9),8)))),10),11),13),((12,17),15)),(14,(16,18)),19); 2
((((((((1,2),3),(4,(5,(6,((7,9),8))))),10),11),((12,15),17)),13),(14,(16,18)),19); 2
((((((((1,2),3),(4,(5,(6,((7,9),8))))),10),11),13),(((12,15),17),14)),(16,18),19); 2
((((((((1,2),3),(4,(5,(6,((7,9),8))))),10),11),13),((12,17),15)),(14,(16,18)),19); 2
((((((((1,2),3),4),((5,((7,9),8)),6)),10),11),((12,15),17)),(13,(14,(16,18))),19); 2
((((((((1,2),3),4),((5,((7,9),8)),6)),10),11),13),(((12,15),17),(14,(16,18))),19); 2
((((((((1,2),3),4),((5,6),((7,9),8))),10),11),((((12,15),17),14),13)),(16,18),19); 2
((((((((1,2),3),4),((5,6),(7,(8,9)))),10),11),13),(((12,15),17),(14,(16,18))),19); 2
(((((((1,2),3),((5,((7,9),8)),6)),4),10),11),((((12,15),17),13),(14,(16,18))),19); 2
(((((((1,2),3),((5,6),((7,9),8))),4),10),11),((((12,15),17),13),(14,(16,18))),19); 2
(((((((1,2),3),(4,((5,((7,9),8)),6))),10),11),((((12,15),17),14),13)),(16,18),19); 2
(((((((1,2),3),(4,((5,6),((7,9),8)))),10),11),((((12,15),17),13),14)),(16,18),19); 2
(((((((1,2),3),(4,((5,6),((7,9),8)))),10),11),(((12,15),17),(14,(16,18)))),13,19); 2
(((((((1,2),3),(4,((5,6),(7,(8,9))))),10),11),13),(((12,15),17),(14,(16,18))),19); 2
((((((1,2),3),(4,((5,6),((7,9),8)))),10),11),((((12,15),17),(14,(16,18))),13),19); 2
((((((1,2),3),(4,((5,6),((7,9),8)))),10),11),((12,(15,17)),(13,(14,(16,18)))),19); 2
((((((1,2),3),(4,(5,(6,((7,9),8))))),10),11),((((12,15),17),13),(14,(16,18))),19); 2
((((((((((1,2),3),((5,((7,9),8)),6)),4),10),11),13),14),((12,15),17)),(16,18),19); 1
((((((((((1,2),3),((5,(7,(8,9))),6)),4),10),11),13),((12,17),15)),14),(16,18),19); 1
((((((((((1,2),3),((5,6),((7,9),8))),4),10),11),((12,15),17)),14),13),(16,18),19); 1
((((((((((1,2),3),((5,6),((7,9),8))),4),10),11),(12,(15,17))),13),14),(16,18),19); 1
((((((((((1,2),3),((5,6),((7,9),8))),4),10),11),(12,(15,17))),14),13),(16,18),19); 1
((((((((((1,2),3),((5,6),((7,9),8))),4),10),11),13),((12,15),17)),14),(16,18),19); 1
((((((((((1,2),3),((5,6),((7,9),8))),4),10),11),13),14),((12,15),17)),(16,18),19); 1
((((((((((1,2),3),(5,(6,((7,9),8)))),4),10),11),((12,15),17)),13),14),(16,18),19); 1
((((((((((1,2),3),(5,(6,((7,9),8)))),4),10),11),13),((12,15),17)),14),(16,18),19); 1
((((((((((1,2),3),(5,(6,((7,9),8)))),4),10),11),13),(12,(15,17))),14),(16,18),19); 1
((((((((((1,2),3),4),((5,((7,9),8)),6)),10),11),13),((12,17),15)),14),(16,18),19); 1
((((((((((1,2),3),4),((5,6),((7,9),8))),10),11),((12,15),17)),13),14),(16,18),19); 1
((((((((((1,2),3),4),((5,6),((7,9),8))),10),11),13),14),((12,17),15)),(16,18),19); 1
((((((((((1,2),3),4),((5,6),((7,9),8))),10),11),13),14),(12,(15,17))),(16,18),19); 1
((((((((((1,2),3),4),((5,6),(7,(8,9)))),10),11),13),((12,15),17)),14),(16,18),19); 1
((((((((((1,2),3),4),(5,(6,((7,9),8)))),10),11),13),((12,15),17)),14),(16,18),19); 1
((((((((((1,2),3),4),(5,(6,((7,9),8)))),10),11),13),14),((12,15),17)),(16,18),19); 1
((((((((((1,3),2),((5,6),((7,9),8))),4),10),11),13),((12,15),17)),14),(16,18),19); 1
(((((((((1,(2,3)),((5,6),((7,9),8))),4),10),11),13),((12,17),15)),14),(16,18),19); 1
(((((((((1,2),3),((5,((7,8),9)),6)),4),10),11),((12,15),17)),(13,14)),(16,18),19); 1
(((((((((1,2),3),((5,((7,9),8)),6)),4),10),11),((12,15),17)),13),(14,(16,18)),19); 1
(((((((((1,2),3),((5,((7,9),8)),6)),4),10),11),(14,(16,18))),((12,15),17)),13,19); 1
(((((((((1,2),3),((5,((7,9),8)),6)),4),10),11),13),((12,17),15)),(14,(16,18)),19); 1
(((((((((1,2),3),((5,((7,9),8)),6)),4),10),11),13),(14,(16,18))),(12,(15,17)),19); 1
(((((((((1,2),3),((5,6),((7,9),8))),4),10),11),(((12,15),17),13)),14),(16,18),19); 1
(((((((((1,2),3),((5,6),((7,9),8))),4),10),11),((12,15),17)),(13,14)),(16,18),19); 1
(((((((((1,2),3),((5,6),((7,9),8))),4),10),11),((12,17),15)),(14,(16,18))),13,19); 1
(((((((((1,2),3),((5,6),((7,9),8))),4),10),11),(12,(15,17))),(14,(16,18))),13,19); 1
(((((((((1,2),3),((5,6),((7,9),8))),4),10),11),(14,(16,18))),((12,17),15)),13,19); 1
(((((((((1,2),3),((5,6),((7,9),8))),4),10),11),(14,(16,18))),13),((12,15),17),19); 1
(((((((((1,2),3),((5,6),((7,9),8))),4),10),11),13),((12,(15,17)),14)),(16,18),19); 1
(((((((((1,2),3),((5,6),((7,9),8))),4),10),11),13),(14,(16,18))),(12,(15,17)),19); 1
(((((((((1,2),3),(4,((5,((7,8),9)),6))),10),11),13),14),((12,15),17)),(16,18),19); 1
(((((((((1,2),3),(4,((5,((7,9),8)),6))),10),11),((12,15),17)),13),14),(16,18),19); 1
(((((((((1,2),3),(4,((5,((7,9),8)),6))),10),11),13),(12,(15,17))),14),(16,18),19); 1
(((((((((1,2),3),(4,((5,((7,9),8)),6))),10),11),14),((12,17),15)),13),(16,18),19); 1
(((((((((1,2),3),(4,((5,(7,(8,9))),6))),10),11),13),14),((12,15),17)),(16,18),19); 1
(((((((((1,2),3),(4,((5,6),((7,9),8)))),10),11),13),14),(12,(15,17))),(16,18),19); 1
(((((((((1,2),3),(4,((5,6),(7,(8,9))))),10),11),((12,15),17)),14),13),(16,18),19); 1
(((((((((1,2),3),(4,(5,(6,((7,9),8))))),10),11),((12,15),17)),13),14),(16,18),19); 1
(((((((((1,2),3),(4,(5,(6,((7,9),8))))),10),11),((12,17),15)),13),14),(16,18),19); 1
(((((((((1,2),3),(4,(5,(6,((7,9),8))))),10),11),(12,(15,17))),14),13),(16,18),19); 1
(((((((((1,2),3),(4,(5,(6,((7,9),8))))),10),11),13),((12,17),15)),14),(16,18),19); 1
(((((((((1,2),3),(4,(5,(6,((7,9),8))))),10),11),13),(12,(15,17))),14),(16,18),19); 1
(((((((((1,2),3),(4,(5,(6,((7,9),8))))),10),11),13),14),((12,17),15)),(16,18),19); 1
(((((((((1,2),3),(4,(5,(6,(7,(8,9)))))),10),11),13),((12,15),17)),14),(16,18),19); 1
(((((((((1,2),3),(5,(6,((7,9),8)))),4),10),11),((12,15),17)),(13,14)),(16,18),19); 1
(((((((((1,2),3),(5,(6,((7,9),8)))),4),10),11),(12,(15,17))),(13,14)),(16,18),19); 1
(((((((((1,2),3),4),((5,((7,9),8)),6)),10),11),((12,15),17)),13),(14,(16,18)),19); 1
(((((((((1,2),3),4),((5,((7,9),8)),6)),10),11),(12,(15,17))),13),(14,(16,18)),19); 1
(((((((((1,2),3),4),((5,((7,9),8)),6)),10),11),13),((12,17),15)),(14,(16,18)),19); 1
(((((((((1,2),3),4),((5,6),((7,9),8))),10),11),((12,15),17)),13),(14,(16,18)),19); 1
(((((((((1,2),3),4),((5,6),((7,9),8))),10),11),(12,(15,17))),13),(14,(16,18)),19); 1
(((((((((1,2),3),4),((5,6),((7,9),8))),10),11),13),((12,(15,17)),14)),(16,18),19); 1
(((((((((1,2),3),4),(5,(6,((7,9),8)))),10),11),(((12,15),17),14)),13),(16,18),19); 1
(((((((((1,2),3),4),(5,(6,((7,9),8)))),10),11),13),(14,(16,18))),((12,15),17),19); 1
((((((((1,(2,3)),((5,((7,9),8)),6)),4),10),11),13),(14,(16,18))),((12,15),17),19); 1
((((((((1,2),3),((5,((7,9),8)),6)),4),10),11),(((12,17),15),(13,14))),(16,18),19); 1
((((((((1,2),3),((5,((7,9),8)),6)),4),10),11),13),((12,(15,17)),(14,(16,18))),19); 1
((((((((1,2),3),((5,6),((7,9),8))),4),10),11),((((12,15),17),13),14)),(16,18),19); 1
((((((((1,2),3),((5,6),((7,9),8))),4),10),11),((((12,15),17),14),13)),(16,18),19); 1
((((((((1,2),3),((5,6),((7,9),8))),4),10),11),((((12,17),15),13),14)),(16,18),19); 1
((((((((1,2),3),((5,6),((7,9),8))),4),10),11),((((12,17),15),14),13)),(16,18),19); 1
((((((((1,2),3),((5,6),((7,9),8))),4),10),11),(12,(15,17))),(13,(14,(16,18))),19); 1
((((((((1,2),3),((5,6),((7,9),8))),4),10),11),(14,(16,18))),((12,(15,17)),13),19); 1
((((((((1,2),3),((5,6),((7,9),8))),4),10),11),13),(((12,17),15),(14,(16,18))),19); 1
((((((((1,2),3),((5,6),((7,9),8))),4),10),11),13),((12,(15,17)),(14,(16,18))),19); 1
((((((((1,2),3),(4,((5,((7,9),8)),6))),10),11),(((12,15),17),14)),13),(16,18),19); 1
((((((((1,2),3),(4,((5,((7,9),8)),6))),10),11),((12,15),17)),(13,14)),(16,18),19); 1
((((((((1,2),3),(4,((5,((7,9),8)),6))),10),11),((12,15),17)),13),(14,(16,18)),19); 1
((((((((1,2),3),(4,((5,((7,9),8)),6))),10),11),(12,(15,17))),(14,(16,18))),13,19); 1
((((((((1,2),3),(4,((5,((7,9),8)),6))),10),11),13),(((12,17),15),14)),(16,18),19); 1
((((((((1,2),3),(4,((5,((7,9),8)),6))),10),11),13),((12,(15,17)),14)),(16,18),19); 1
((((((((1,2),3),(4,((5,(7,(8,9))),6))),10),11),13),(14,(16,18))),((12,15),17),19); 1
((((((((1,2),3),(4,((5,6),((7,8),9)))),10),11),((12,15),17)),(14,(16,18))),13,19); 1
((((((((1,2),3),(4,((5,6),((7,9),8)))),10),11),((12,17),15)),(13,14)),(16,18),19); 1
((((((((1,2),3),(4,((5,6),((7,9),8)))),10),11),((12,17),15)),13),(14,(16,18)),19); 1
((((((((1,2),3),(4,((5,6),((7,9),8)))),10),11),(13,14)),((12,15),17)),(16,18),19); 1
((((((((1,2),3),(4,((5,6),((7,9),8)))),10),11),13),(((12,17),15),14)),(16,18),19); 1
((((((((1,2),3),(4,((5,6),((7,9),8)))),10),11),13),(14,(16,18))),(12,(15,17)),19); 1
((((((((1,2),3),(4,(5,(6,((7,9),8))))),10),11),((12,15),17)),(14,(16,18))),13,19); 1
((((((((1,2),3),(4,(5,(6,((7,9),8))))),10),11),((12,17),15)),(14,(16,18))),13,19); 1
((((((((1,2),3),(4,(5,(6,((7,9),8))))),10),11),13),(14,(16,18))),((12,17),15),19); 1
((((((((1,2),3),(4,(5,(6,((7,9),8))))),10),11),13),(14,(16,18))),(12,(15,17)),19); 1
((((((((1,2),3),(4,(5,(6,(7,(8,9)))))),10),11),((12,15),17)),(14,(16,18))),13,19); 1
((((((((1,2),3),(4,(5,(6,(7,(8,9)))))),10),11),13),(14,(16,18))),((12,15),17),19); 1
((((((((1,2),3),(5,(6,((7,9),8)))),4),10),11),((((12,15),17),14),13)),(16,18),19); 1
((((((((1,2),3),(5,(6,((7,9),8)))),4),10),11),(((12,15),17),(13,14))),(16,18),19); 1
((((((((1,2),3),(5,(6,((7,9),8)))),4),10),11),(((12,17),15),(13,14))),(16,18),19); 1
((((((((1,2),3),(5,(6,((7,9),8)))),4),10),11),((12,15),17)),(13,(14,(16,18))),19); 1
((((((((1,2),3),(5,(6,((7,9),8)))),4),10),11),(12,(15,17))),(13,(14,(16,18))),19); 1
((((((((1,2),3),(5,(6,((7,9),8)))),4),10),11),13),((12,(15,17)),(14,(16,18))),19); 1
((((((((1,2),3),(5,(6,(7,(8,9))))),4),10),11),(((12,15),17),(13,14))),(16,18),19); 1
((((((((1,2),3),4),((5,((7,9),8)),6)),10),11),((((12,15),17),14),13)),(16,18),19); 1
((((((((1,2),3),4),((5,((7,9),8)),6)),10),11),((((12,17),15),14),13)),(16,18),19); 1
((((((((1,2),3),4),((5,((7,9),8)),6)),10),11),13),(((12,17),15),(14,(16,18))),19); 1
((((((((1,2),3),4),((5,6),((7,9),8))),10),11),((((12,15),17),13),14)),(16,18),19); 1
((((((((1,2),3),4),((5,6),((7,9),8))),10),11),((12,15),17)),(13,(14,(16,18))),19); 1
((((((((1,2),3),4),((5,6),((7,9),8))),10),11),13),((12,(15,17)),(14,(16,18))),19); 1
((((((((1,2),3),4),(5,(6,((7,9),8)))),10),11),((12,15),17)),(13,(14,(16,18))),19); 1
((((((((1,2),3),4),(5,(6,((7,9),8)))),10),11),(14,(16,18))),((12,(15,17)),13),19); 1
((((((((1,2),3),4),(5,(6,((7,9),8)))),10),11),13),(((12,17),15),(14,(16,18))),19); 1
((((((((1,3),2),((5,6),((7,9),8))),4),10),11),((12,15),17)),(13,(14,(16,18))),19); 1
((((((((1,3),2),(4,(5,(6,((7,9),8))))),10),11),(14,(16,18))),13),((12,15),17),19); 1
(((((((1,(2,3)),4),((5,6),((7,9),8))),10),11),13),(((12,15),17),(14,(16,18))),19); 1
(((((((1,2),3),((5,((7,9),8)),6)),4),10),11),(((12,(15,17)),(14,(16,18))),13),19); 1
(((((((1,2),3),((5,6),((7,8),9))),4),10),11),((((12,15),17),(14,(16,18))),13),19); 1
(((((((1,2),3),((5,6),((7,9),8))),4),10),11),((((12,17),15),(14,(16,18))),13),19); 1
(((((((1,2),3),(4,((5,((7,9),8)),6))),10),11),(((12,17),15),(13,14))),(16,18),19); 1
(((((((1,2),3),(4,((5,((7,9),8)),6))),10),11),(12,(15,17))),(13,(14,(16,18))),19); 1
(((((((1,2),3),(4,((5,((7,9),8)),6))),10),11),13),((12,(15,17)),(14,(16,18))),19); 1
(((((((1,2),3),(4,((5,6),((7,9),8)))),10),11),(((12,(15,17)),13),14)),(16,18),19); 1
(((((((1,2),3),(4,((5,6),((7,9),8)))),10),11),(((12,(15,17)),14),13)),(16,18),19); 1
(((((((1,2),3),(4,((5,6),((7,9),8)))),10),11),((12,(15,17)),(14,(16,18)))),13,19); 1
(((((((1,2),3),(4,((5,6),((7,9),8)))),10),11),((12,17),15)),(13,(14,(16,18))),19); 1
(((((((1,2),3),(4,((5,6),((7,9),8)))),10),11),(13,(14,(16,18)))),((12,15),17),19); 1
(((((((1,2),3),(4,((5,6),((7,9),8)))),10),11),13),((12,(15,17)),(14,(16,18))),19); 1
(((((((1,2),3),(4,((5,6),(7,(8,9))))),10),11),((((12,15),17),14),13)),(16,18),19); 1
(((((((1,2),3),(4,(5,(6,((7,9),8))))),10),11),((((12,15),17),13),14)),(16,18),19); 1
(((((((1,2),3),(4,(5,(6,((7,9),8))))),10),11),((((12,15),17),14),13)),(16,18),19); 1
(((((((1,2),3),(4,(5,(6,((7,9),8))))),10),11),(((12,15),17),(14,(16,18)))),13,19); 1
(((((((1,2),3),(4,(5,(6,((7,9),8))))),10),11),((12,15),17)),(13,(14,(16,18))),19); 1
(((((((1,2),3),(4,(5,(6,((7,9),8))))),10),11),(14,(16,18))),(((12,15),17),13),19); 1
(((((((1,2),3),(4,(5,(6,(7,(8,9)))))),10),11),((((12,15),17),13),14)),(16,18),19); 1
(((((((1,2),3),(4,(5,(6,(7,(8,9)))))),10),11),13),(((12,15),17),(14,(16,18))),19); 1
(((((((1,2),3),(5,(6,((7,9),8)))),4),10),11),((((12,15),17),(14,(16,18))),13),19); 1
(((((((1,2),3),(5,(6,((7,9),8)))),4),10),11),((((12,15),17),13),(14,(16,18))),19); 1
(((((((1,2),3),(5,(6,((7,9),8)))),4),10),11),(((12,(15,17)),13),(14,(16,18))),19); 1
(((((((1,2),3),(5,(6,((7,9),8)))),4),10),11),(((12,17),15),(13,(14,(16,18)))),19); 1
(((((((1,2),3),4),((5,((7,9),8)),6)),10),11),(((12,15),17),(13,(14,(16,18)))),19); 1
(((((((1,2),3),4),((5,6),((7,9),8))),10),11),((((12,17),15),13),(14,(16,18))),19); 1
(((((((1,2),3),4),((5,6),((7,9),8))),10),11),(((12,15),17),(13,(14,(16,18)))),19); 1
(((((((1,2),3),4),((5,6),(7,(8,9)))),10),11),((((12,15),17),(14,(16,18))),13),19); 1
(((((((1,2),3),4),(5,(6,((7,9),8)))),10),11),((((12,15),17),(14,(16,18))),13),19); 1
((((((1,(2,3)),4),((5,((7,9),8)),6)),10),11),((((12,17),15),(14,(16,18))),13),19); 1
((((((1,2),3),(4,((5,((7,9),8)),6))),10),11),((((12,15),17),(14,(16,18))),13),19); 1
((((((1,2),3),(4,((5,((7,9),8)),6))),10),11),((((12,15),17),13),(14,(16,18))),19); 1
((((((1,2),3),(4,((5,(7,(8,9))),6))),10),11),(((12,15),17),(13,(14,(16,18)))),19); 1
((((((1,2),3),(4,((5,6),((7,9),8)))),10),11),((((12,15),17),13),(14,(16,18))),19); 1
((((((1,2),3),(4,((5,6),((7,9),8)))),10),11),((((12,17),15),(14,(16,18))),13),19); 1
((((((1,2),3),(4,((5,6),((7,9),8)))),10),11),(((12,17),15),(13,(14,(16,18)))),19); 1
((((((1,2),3),(4,(5,(6,((7,8),9))))),10),11),((((12,15),17),13),(14,(16,18))),19); 1
((((((1,2),3),(4,(5,(6,(7,(8,9)))))),10),11),(((12,15),17),(13,(14,(16,18)))),19); 1
