# Supplementary material for: Phylogenomics and classification of Cactaceae based on hundreds of nuclear genes
Source: Plant Syst Evol. 2025 Aug 11;311(5):28. doi: 10.1007/s00606-025-01948-z (PMC12339657; doi:10.1007/s00606-025-01948-z)
Supplement: Supplementary file 4 — Online Resource 4: Containing alignments and RAxML gene trees for all included loci and all phylogenetic datasets (ZIP 10372 KB) [file 606_2025_1948_MOESM4_ESM.zip › de Vos et al_ESM_4/ESM_data_bucky/bucky.run2.concordance]

translate
 1 0_Anacampserotaceae_P9315,
 2 0_Anacampserotaceae_P9319,
 3 0_Anacampserotaceae_P9321,
 4 1a_Pereskioideae-Leu_P4619,
 5 1b_Pereskioideae-ss_P4637,
 6 1b_Pereskioideae-ss_S7212,
 7 2a_Opuntioideae-Opuntieae_P4585,
 8 2b_Opuntioideae-Cylindropuntieae_P9253,
 9 2c_Opuntioideae-Pterocacteae_P4571,
 10 3_Maihuenioideae_S5849,
 11 4_Blossfeldioideae_P8439,
 12 5a_Cactoideae-Lymanbensonieae_P9185,
 13 5b_Cactoideae-Copiapoeae_P8881,
 14 5c_Cactoideae-Cacteae_P9261,
 15 5d_Cactoideae-Phyllocacteae_P9255,
 16 5e_Cactoideae-Fraileeae_P9233,
 17 5f_Cactoideae-Rhipsalideae_P4563,
 18 5g_Cactoideae-Notocacteae_P5169,
 19 5h_Cactoideae-Cereeae_P9183;

Population Tree:
(((((((((((((1,2),3),4),(5,6)),((7,9),8)),10),11),13),14),(12,15)),16),17),18,19);

Primary Concordance Tree Topology:
(((((((((((((1,2),3),4),(5,6)),((7,9),8)),10),11),13),(12,15)),14),16),17),18,19);

Population Tree, With Branch Lengths In Estimated Coalescent Units:
(((((((((((((1:10.000,2:10.000):1.080,3:10.000):10.000,4:10.000):0.406,(5:10.000,6:10.000):0.459):0.402,((7:10.000,9:10.000):0.306,8:10.000):8.248):1.105,10:10.000):1.839,11:10.000):1.566,13:10.000):0.129,14:10.000):0.000,(12:10.000,15:10.000):0.138):0.133,16:10.000):0.175,17:10.000):0.318,18:10.000,19:10.000);

Primary Concordance Tree with Sample Concordance Factors:
(((((((((((((1:1.000,2:1.000):0.774,3:1.000):1.000,4:1.000):0.437,(5:1.000,6:1.000):0.441):0.346,((7:1.000,9:1.000):0.509,8:1.000):0.998):0.699,10:1.000):0.843,11:1.000):0.652,13:1.000):0.148,(12:1.000,15:1.000):0.209):0.077,14:1.000):0.088,16:1.000):0.161,17:1.000):0.303,18:1.000,19:1.000);

Four-way partitions in the Population Tree: sample-wide CF, coalescent units and Ties(if present)
{1,2,3,4,5,6,7,8,9,10,11,12,13,14,15,16; 17|18; 19}	0.515, 0.318,  
{1,2,3,4,5,6,7,8,9,10,11,12,13,14,15; 16|17; 18,19}	0.440, 0.175,  
{1; 2|3; 4,5,6,7,8,9,10,11,12,13,14,15,16,17,18,19}	0.774, 1.080,  
{1,2; 3|4; 5,6,7,8,9,10,11,12,13,14,15,16,17,18,19}	1.000, 10.000,  
{1,2,3; 4|5,6; 7,8,9,10,11,12,13,14,15,16,17,18,19}	0.556, 0.406,  
{1,2,3,4; 7,8,9,10,11,12,13,14,15,16,17,18,19|5; 6}	0.579, 0.459,  
{1,2,3,4,5,6,10,11,12,13,14,15,16,17,18,19; 8|7; 9}	0.509, 0.306,  
{1,2,3,4; 5,6|7,8,9; 10,11,12,13,14,15,16,17,18,19}	0.554, 0.402,  
{1,2,3,4,5,6; 10,11,12,13,14,15,16,17,18,19|7,9; 8}	1.000, 8.248,  
{1,2,3,4,5,6; 7,8,9|10; 11,12,13,14,15,16,17,18,19}	0.779, 1.105,  
{1,2,3,4,5,6,7,8,9; 10|11; 12,13,14,15,16,17,18,19}	0.894, 1.839,  
{1,2,3,4,5,6,7,8,9,10; 11|12,14,15,16,17,18,19; 13}	0.861, 1.566,  
{1,2,3,4,5,6,7,8,9,10,11; 13|12,15,16,17,18,19; 14}	0.414, 0.129,  
{1,2,3,4,5,6,7,8,9,10,11,13,14; 16,17,18,19|12; 15}	0.419, 0.138,  
{1,2,3,4,5,6,7,8,9,10,11,13,14; 12,15|16; 17,18,19}	0.416, 0.133,  
{1,2,3,4,5,6,7,8,9,10,11,13; 14|12,15; 16,17,18,19}	0.332, 0.000,  

Splits in the Primary Concordance Tree: sample-wide and genome-wide mean CF (95% credibility), SD of mean sample-wide CF across runs
{1,2,3|4,5,6,7,8,9,10,11,12,13,14,15,16,17,18,19} 1.000(1.000,1.000) 0.966(0.877,0.999)	0.000
{1,2,3,4,5,6,10,11,12,13,14,15,16,17,18,19|7,8,9} 0.998(0.964,1.000) 0.964(0.871,0.999)	0.000
{1,2,3,4,5,6,7,8,9,10|11,12,13,14,15,16,17,18,19} 0.843(0.786,0.893) 0.814(0.649,0.936)	0.000
{1,2|3,4,5,6,7,8,9,10,11,12,13,14,15,16,17,18,19} 0.774(0.679,0.857) 0.748(0.553,0.906)	0.000
{1,2,3,4,5,6,7,8,9|10,11,12,13,14,15,16,17,18,19} 0.699(0.607,0.786) 0.675(0.474,0.849)	0.001
{1,2,3,4,5,6,7,8,9,10,11|12,13,14,15,16,17,18,19} 0.652(0.571,0.714) 0.629(0.435,0.804)	0.004
{1,2,3,4,5,6,8,10,11,12,13,14,15,16,17,18,19|7,9} 0.509(0.429,0.607) 0.492(0.297,0.689)	0.001
{1,2,3,4,7,8,9,10,11,12,13,14,15,16,17,18,19|5,6} 0.441(0.357,0.536) 0.427(0.239,0.625)	0.004
{1,2,3,4|5,6,7,8,9,10,11,12,13,14,15,16,17,18,19} 0.437(0.357,0.536) 0.421(0.233,0.621)	0.005
{1,2,3,4,5,6|7,8,9,10,11,12,13,14,15,16,17,18,19} 0.346(0.286,0.429) 0.334(0.163,0.528)	0.004
{1,2,3,4,5,6,7,8,9,10,11,12,13,14,15,16,17|18,19} 0.303(0.250,0.393) 0.293(0.134,0.484)	0.001
{1,2,3,4,5,6,7,8,9,10,11,13,14,16,17,18,19|12,15} 0.209(0.143,0.286) 0.203(0.067,0.383)	0.005
{1,2,3,4,5,6,7,8,9,10,11,12,13,14,15,16|17,18,19} 0.161(0.107,0.214) 0.155(0.041,0.316)	0.006
{1,2,3,4,5,6,7,8,9,10,11,13|12,14,15,16,17,18,19} 0.148(0.071,0.214) 0.142(0.028,0.313)	0.001
{1,2,3,4,5,6,7,8,9,10,11,12,13,14,15|16,17,18,19} 0.088(0.071,0.143) 0.085(0.011,0.220)	0.005
{1,2,3,4,5,6,7,8,9,10,11,12,13,15|14,16,17,18,19} 0.077(0.000,0.107) 0.074(0.000,0.206)	0.009

Splits NOT in the Primary Concordance Tree but with estimated CF > 0.050:
{1,2,3,4,5,6,9,10,11,12,13,14,15,16,17,18,19|7,8} 0.279(0.214,0.357) 0.270(0.111,0.465)	0.005
{1,2,3,4,5,6,7,10,11,12,13,14,15,16,17,18,19|8,9} 0.212(0.143,0.286) 0.205(0.067,0.389)	0.006
{1,2,3,5,6|4,7,8,9,10,11,12,13,14,15,16,17,18,19} 0.155(0.143,0.179) 0.150(0.044,0.305)	0.000
{1,2,3,4,10,11,12,13,14,15,16,17,18,19|5,6,7,8,9} 0.155(0.107,0.214) 0.149(0.037,0.315)	0.000
{1,2,3,4,5,6,7,8,9,10,11,12,13,14,17,18,19|15,16} 0.153(0.107,0.214) 0.149(0.038,0.311)	0.000
{1,3|2,4,5,6,7,8,9,10,11,12,13,14,15,16,17,18,19} 0.129(0.071,0.214) 0.125(0.019,0.291)	0.000
{1,2,3,4,5,6,7,8,9,10,11,12,13,14,15,16,19|17,18} 0.126(0.071,0.214) 0.123(0.019,0.286)	0.000
{1,2,3,5,6,7,8,9|4,10,11,12,13,14,15,16,17,18,19} 0.118(0.071,0.179) 0.114(0.017,0.269)	0.000
{1,2,3,4,5,6,7,8,9,10,11,12,13,14,15,18,19|16,17} 0.116(0.071,0.179) 0.113(0.018,0.270)	0.001
{1,2,3,5,7,8,9,10,11,12,13,14,15,16,17,18,19|4,6} 0.115(0.071,0.179) 0.112(0.020,0.262)	0.001
{1,2,3,5|4,6,7,8,9,10,11,12,13,14,15,16,17,18,19} 0.114(0.071,0.179) 0.110(0.018,0.259)	0.000
{1,2,3,4,5,6,7,8,9,10,11,14,15,16,17,18,19|12,13} 0.111(0.071,0.179) 0.108(0.016,0.265)	0.000
{1,2,3,4,5,6,7,8,9,10,11,13,15,16,17,18,19|12,14} 0.108(0.071,0.179) 0.105(0.016,0.257)	0.001
{1,2,3,4,5,6,7,8,9,10,11,13,14,15|12,16,17,18,19} 0.100(0.071,0.143) 0.097(0.014,0.238)	0.000
{1,4,5,6,7,8,9,10,11,12,13,14,15,16,17,18,19|2,3} 0.098(0.036,0.179) 0.095(0.004,0.259)	0.000
{1,2,3,4,6|5,7,8,9,10,11,12,13,14,15,16,17,18,19} 0.096(0.071,0.143) 0.092(0.014,0.226)	0.000
{1,2,3,4,5,6,7,8,9,10,11,12,13,14,16,17,18|15,19} 0.095(0.036,0.179) 0.092(0.006,0.251)	0.000
{1,2,3,4,5,6,7,8,9,10,11,12,14,16,17,18,19|13,15} 0.093(0.071,0.143) 0.091(0.013,0.229)	0.000
{1,2,3,4,5,7,8,9|6,10,11,12,13,14,15,16,17,18,19} 0.090(0.036,0.143) 0.087(0.007,0.231)	0.001
{1,2,3,4,5,6,7,8,9,10,11,14|12,13,15,16,17,18,19} 0.082(0.036,0.143) 0.080(0.006,0.221)	0.000
{1,2,3,4,7,8,9|5,6,10,11,12,13,14,15,16,17,18,19} 0.081(0.036,0.143) 0.078(0.005,0.215)	0.000
{1,2,3,4,5|6,7,8,9,10,11,12,13,14,15,16,17,18,19} 0.080(0.036,0.143) 0.077(0.003,0.226)	0.000
{1,2,3,4,5,6,7,8,9,10,11,13,15|12,14,16,17,18,19} 0.076(0.071,0.107) 0.073(0.009,0.194)	0.001
{1,2,3,4,5,6,7,8,9,10,11,12,13,15,17,18,19|14,16} 0.076(0.000,0.143) 0.074(0.000,0.208)	0.009
{1,2,3,4,6,10,11,12,13,14,15,16,17,18,19|5,7,8,9} 0.075(0.036,0.143) 0.073(0.003,0.218)	0.000
{1,2,3,4,5,6,7,8,9,10,11,12,13,15,16,17,19|14,18} 0.073(0.036,0.107) 0.072(0.005,0.203)	0.000
{1,2,3,4,5,6,7,8,9,10,11,12,13,15,16,19|14,17,18} 0.072(0.036,0.107) 0.070(0.002,0.204)	0.000
{1,2,3,4,5,10,11,12,13,14,15,16,17,18,19|6,7,8,9} 0.070(0.036,0.143) 0.068(0.003,0.209)	0.000
{1,2,3,4,5,6,7,8,9,10,11,13,14,15,16,18,19|12,17} 0.070(0.036,0.143) 0.069(0.003,0.215)	0.000
{1,2,3,4,5,6,7,8,9,10,11,17|12,13,14,15,16,18,19} 0.069(0.036,0.107) 0.067(0.005,0.191)	0.000
{1,2,3,4,5,6,7,8,9,10,11,12,14,15,16,18,19|13,17} 0.068(0.036,0.107) 0.067(0.001,0.203)	0.000
{1,2,3,6|4,5,7,8,9,10,11,12,13,14,15,16,17,18,19} 0.065(0.036,0.143) 0.063(0.003,0.203)	0.001
{1,2,3,4,5,6,7,8,9,10,11,12,14,15,16,17,18|13,19} 0.064(0.000,0.143) 0.063(0.000,0.206)	0.000
{1,2,3,4,5,6,7,8,9,10,11,12,13,14,15,17,19|16,18} 0.063(0.036,0.143) 0.062(0.003,0.203)	0.000
{1,2,3,4,5,6,7,8,9,10,11,16|12,13,14,15,17,18,19} 0.060(0.036,0.107) 0.058(0.003,0.188)	0.000
{1,2,3,4,5,6,7,8,9,10,11,13,14,15,16,17,18|12,19} 0.059(0.000,0.143) 0.058(0.000,0.209)	0.000
{1,2,3,4,5,6,7,8,9,10,11,12,14,15,17,18,19|13,16} 0.059(0.000,0.143) 0.058(0.000,0.199)	0.000
{1,2,3,4,5,6,7,8,9,10,11,12,13,15,16,18,19|14,17} 0.058(0.000,0.107) 0.057(0.000,0.191)	0.000
{1,2,3,4,6,7,8,9|5,10,11,12,13,14,15,16,17,18,19} 0.056(0.036,0.107) 0.055(0.002,0.189)	0.000
{1,2,3,6,7,8,9,10,11,12,13,14,15,16,17,18,19|4,5} 0.056(0.000,0.107) 0.055(0.000,0.196)	0.001
{1,2,3,4,5,6,7,8,9,10,11,12,15,16,17,18,19|13,14} 0.055(0.036,0.107) 0.054(0.001,0.189)	0.000
{1,2,3,4,5,6,7,8,9,10,11,13,16,17,18,19|12,14,15} 0.052(0.036,0.107) 0.051(0.002,0.185)	0.001
{1,2,3,4,5,6,7,8,9,11|10,12,13,14,15,16,17,18,19} 0.051(0.000,0.071) 0.050(0.000,0.175)	0.000
{1,2,3,5,6,7,8,9,10|4,11,12,13,14,15,16,17,18,19} 0.051(0.036,0.107) 0.049(0.002,0.180)	0.000
{1,2,3,5,7,8,9|4,6,10,11,12,13,14,15,16,17,18,19} 0.050(0.036,0.107) 0.049(0.002,0.177)	0.000

Average SD of mean sample-wide CF: 0.001

All Splits:
{1,2,3|4,5,6,7,8,9,10,11,12,13,14,15,16,17,18,19}
#Genes      count in run(s) 1 through 2, Overall probability, Overall cumulative probability
    28    1000000    1000000     1.000000    1.000000

mean CF =   1.000 (proportion of loci)
        =  28.000 (number of loci)
99% CI for CF = (28,28)
95% CI for CF = (28,28)
90% CI for CF = (28,28)

{1,2,3,4,5,6,10,11,12,13,14,15,16,17,18,19|7,8,9}
#Genes      count in run(s) 1 through 2, Overall probability, Overall cumulative probability
    27      51793      51923     0.051858    0.051858
    28     948207     948077     0.948142    1.000000

mean CF =   0.998 (proportion of loci)
        =  27.948 (number of loci)
99% CI for CF = (27,28)
95% CI for CF = (27,28)
90% CI for CF = (27,28)

{1,2,3,4,5,6,7,8,9,10|11,12,13,14,15,16,17,18,19}
#Genes      count in run(s) 1 through 2, Overall probability, Overall cumulative probability
    20          2         10     0.000006    0.000006
    21        885        867     0.000876    0.000882
    22      39935      40263     0.040099    0.040981
    23     347575     348729     0.348152    0.389133
    24     568590     567329     0.567959    0.957092
    25      42696      42491     0.042593    0.999686
    26        317        311     0.000314    1.000000

mean CF =   0.843 (proportion of loci)
        =  23.612 (number of loci)
99% CI for CF = (22,25)
95% CI for CF = (22,25)
90% CI for CF = (23,24)

{1,2|3,4,5,6,7,8,9,10,11,12,13,14,15,16,17,18,19}
#Genes      count in run(s) 1 through 2, Overall probability, Overall cumulative probability
    15          1          1     0.000001    0.000001
    16         14         14     0.000014    0.000015
    17        468        500     0.000484    0.000499
    18       6397       6427     0.006412    0.006911
    19      41916      42010     0.041963    0.048874
    20     139905     140291     0.140098    0.188972
    21     261957     262394     0.262176    0.451148
    22     286352     285818     0.286085    0.737232
    23     183127     182895     0.183011    0.920243
    24      66366      65948     0.066157    0.986401
    25      12421      12608     0.012514    0.998915
    26       1046       1059     0.001053    0.999968
    27         30         35     0.000032    1.000000

mean CF =   0.774 (proportion of loci)
        =  21.661 (number of loci)
99% CI for CF = (18,25)
95% CI for CF = (19,24)
90% CI for CF = (20,24)

{1,2,3,4,5,6,7,8,9|10,11,12,13,14,15,16,17,18,19}
#Genes      count in run(s) 1 through 2, Overall probability, Overall cumulative probability
    14         15         25     0.000020    0.000020
    15        585        800     0.000692    0.000713
    16       8333       9496     0.008915    0.009627
    17      48512      51369     0.049940    0.059567
    18     149119     152665     0.150892    0.210459
    19     265915     267302     0.266609    0.477068
    20     283164     279398     0.281281    0.758349
    21     176192     172718     0.174455    0.932804
    22      59117      57266     0.058192    0.990996
    23       8692       8594     0.008643    0.999638
    24        355        361     0.000358    0.999996
    25          1          6     0.000003    1.000000

mean CF =   0.699 (proportion of loci)
        =  19.561 (number of loci)
99% CI for CF = (16,23)
95% CI for CF = (17,22)
90% CI for CF = (17,22)

{1,2,3,4,5,6,7,8,9,10,11|12,13,14,15,16,17,18,19}
#Genes      count in run(s) 1 through 2, Overall probability, Overall cumulative probability
    13          0         14     0.000007    0.000007
    14         84        503     0.000293    0.000300
    15       2924       7620     0.005272    0.005572
    16      33348      54214     0.043781    0.049354
    17     160680     193201     0.176941    0.226294
    18     353986     352129     0.353058    0.579352
    19     340142     300508     0.320325    0.899676
    20     104398      88106     0.096252    0.995928
    21       4366       3663     0.004014    0.999943
    22         72         42     0.000057    1.000000

mean CF =   0.652 (proportion of loci)
        =  18.244 (number of loci)
99% CI for CF = (15,20)
95% CI for CF = (16,20)
90% CI for CF = (17,20)

{1,2,3,4,5,6,8,10,11,12,13,14,15,16,17,18,19|7,9}
#Genes      count in run(s) 1 through 2, Overall probability, Overall cumulative probability
     7          0          1     0.000000    0.000000
     8          3          1     0.000002    0.000002
     9         46         43     0.000044    0.000047
    10        969       1017     0.000993    0.001040
    11      11226      11021     0.011123    0.012163
    12      66147      64982     0.065564    0.077728
    13     198408     195874     0.197141    0.274869
    14     311385     309467     0.310426    0.585295
    15     259872     259842     0.259857    0.845152
    16     117997     121047     0.119522    0.964674
    17      29660      31668     0.030664    0.995338
    18       3995       4657     0.004326    0.999664
    19        280        366     0.000323    0.999987
    20         12         14     0.000013    1.000000

mean CF =   0.509 (proportion of loci)
        =  14.244 (number of loci)
99% CI for CF = (11,17)
95% CI for CF = (12,17)
90% CI for CF = (12,16)

{1,2,3,4,7,8,9,10,11,12,13,14,15,16,17,18,19|5,6}
#Genes      count in run(s) 1 through 2, Overall probability, Overall cumulative probability
     6          0          1     0.000000    0.000000
     7          3         30     0.000017    0.000017
     8        229        926     0.000577    0.000594
     9       4912      10978     0.007945    0.008540
    10      42786      63136     0.052961    0.061500
    11     164181     188283     0.176232    0.237733
    12     307949     305517     0.306733    0.544466
    13     296539     272127     0.284333    0.828798
    14     146203     127521     0.136862    0.965661
    15      33698      28646     0.031172    0.996833
    16       3362       2694     0.003028    0.999861
    17        138        138     0.000138    0.999999
    18          0          3     0.000002    1.000000

mean CF =   0.441 (proportion of loci)
        =  12.356 (number of loci)
99% CI for CF = (9,15)
95% CI for CF = (10,15)
90% CI for CF = (10,14)

{1,2,3,4|5,6,7,8,9,10,11,12,13,14,15,16,17,18,19}
#Genes      count in run(s) 1 through 2, Overall probability, Overall cumulative probability
     7          6         68     0.000037    0.000037
     8        199       1508     0.000853    0.000891
     9       5690      15934     0.010812    0.011703
    10      54203      81604     0.067904    0.079606
    11     191928     215144     0.203536    0.283142
    12     315162     305289     0.310225    0.593368
    13     268883     240414     0.254648    0.848016
    14     126473     108722     0.117597    0.965614
    15      32659      27358     0.030009    0.995622
    16       4479       3696     0.004087    0.999710
    17        312        257     0.000284    0.999994
    18          6          6     0.000006    1.000000

mean CF =   0.437 (proportion of loci)
        =  12.222 (number of loci)
99% CI for CF = (9,15)
95% CI for CF = (10,15)
90% CI for CF = (10,14)

{1,2,3,4,5,6|7,8,9,10,11,12,13,14,15,16,17,18,19}
#Genes      count in run(s) 1 through 2, Overall probability, Overall cumulative probability
     5          4         94     0.000049    0.000049
     6        650       2538     0.001594    0.001643
     7      12988      27292     0.020140    0.021783
     8     100062     131623     0.115843    0.137626
     9     289318     300479     0.294899    0.432524
    10     356007     329322     0.342664    0.775189
    11     192848     167834     0.180341    0.955530
    12      43713      37044     0.040378    0.995908
    13       4243       3613     0.003928    0.999836
    14        164        157     0.000160    0.999997
    15          3          4     0.000003    1.000000

mean CF =   0.346 (proportion of loci)
        =   9.680 (number of loci)
99% CI for CF = (7,12)
95% CI for CF = (8,12)
90% CI for CF = (8,11)

{1,2,3,4,5,6,7,8,9,10,11,12,13,14,15,16,17|18,19}
#Genes      count in run(s) 1 through 2, Overall probability, Overall cumulative probability
     5          2         23     0.000013    0.000013
     6       1014       5831     0.003423    0.003435
     7     169997     175044     0.172520    0.175955
     8     362195     360729     0.361462    0.537417
     9     305175     299195     0.302185    0.839603
    10     128752     126728     0.127740    0.967342
    11      29147      28729     0.028938    0.996281
    12       3490       3487     0.003488    0.999769
    13        223        228     0.000226    0.999995
    14          5          6     0.000005    1.000000

mean CF =   0.303 (proportion of loci)
        =   8.480 (number of loci)
99% CI for CF = (7,11)
95% CI for CF = (7,11)
90% CI for CF = (7,10)

{1,2,3,4,5,6,9,10,11,12,13,14,15,16,17,18,19|7,8}
#Genes      count in run(s) 1 through 2, Overall probability, Overall cumulative probability
     4       1725       1402     0.001564    0.001564
     5      24423      20007     0.022215    0.023778
     6     125652     106355     0.116003    0.139782
     7     288844     257392     0.273118    0.412900
     8     312899     305261     0.309080    0.721980
     9     177603     202849     0.190226    0.912206
    10      56916      81646     0.069281    0.981487
    11      10700      21102     0.015901    0.997388
    12       1137       3551     0.002344    0.999732
    13         97        403     0.000250    0.999982
    14          4         29     0.000017    0.999999
    15          0          3     0.000002    1.000000

mean CF =   0.279 (proportion of loci)
        =   7.809 (number of loci)
99% CI for CF = (5,11)
95% CI for CF = (6,10)
90% CI for CF = (6,10)

{1,2,3,4,5,6,7,10,11,12,13,14,15,16,17,18,19|8,9}
#Genes      count in run(s) 1 through 2, Overall probability, Overall cumulative probability
     1          0          3     0.000002    0.000002
     2         90       1649     0.000870    0.000871
     3       1138      17903     0.009520    0.010391
     4      57925     102818     0.080371    0.090763
     5     272625     285022     0.278824    0.369586
     6     354911     324101     0.339506    0.709092
     7     219173     189534     0.204353    0.913446
     8      75836      63894     0.069865    0.983311
     9      15981      13195     0.014588    0.997899
    10       2116       1735     0.001925    0.999824
    11        195        145     0.000170    0.999994
    12         10          1     0.000005    1.000000

mean CF =   0.212 (proportion of loci)
        =   5.925 (number of loci)
99% CI for CF = (3,9)
95% CI for CF = (4,8)
90% CI for CF = (4,8)

{1,2,3,4,5,6,7,8,9,10,11,13,14,16,17,18,19|12,15}
#Genes      count in run(s) 1 through 2, Overall probability, Overall cumulative probability
     2          3         81     0.000042    0.000042
     3        647      10779     0.005713    0.005755
     4      53215     100714     0.076965    0.082720
     5     297457     311925     0.304691    0.387410
     6     372372     340499     0.356436    0.743846
     7     206234     177279     0.191756    0.935603
     8      59897      50296     0.055096    0.990699
     9       9290       7743     0.008516    0.999216
    10        849        649     0.000749    0.999965
    11         35         35     0.000035    1.000000
    12          1          0     0.000000    1.000000

mean CF =   0.209 (proportion of loci)
        =   5.855 (number of loci)
99% CI for CF = (3,9)
95% CI for CF = (4,8)
90% CI for CF = (4,8)

{1,2,3,4,5,6,7,8,9,10,11,12,13,14,15,16|17,18,19}
#Genes      count in run(s) 1 through 2, Overall probability, Overall cumulative probability
     2       2078      34600     0.018339    0.018339
     3       5555      89092     0.047323    0.065662
     4     440743     417147     0.428945    0.494608
     5     467134     390109     0.428621    0.923229
     6      80427      65761     0.073094    0.996323
     7       4000       3235     0.003618    0.999941
     8         63         55     0.000059    1.000000
     9          0          1     0.000000    1.000000

mean CF =   0.161 (proportion of loci)
        =   4.502 (number of loci)
99% CI for CF = (2,6)
95% CI for CF = (3,6)
90% CI for CF = (3,6)

{1,2,3,5,6|4,7,8,9,10,11,12,13,14,15,16,17,18,19}
#Genes      count in run(s) 1 through 2, Overall probability, Overall cumulative probability
     2         23         23     0.000023    0.000023
     3      14592      14003     0.014297    0.014320
     4     651568     642777     0.647173    0.661493
     5     310791     316391     0.313591    0.975084
     6      22554      25939     0.024247    0.999331
     7        467        855     0.000661    0.999992
     8          5         12     0.000008    1.000000

mean CF =   0.155 (proportion of loci)
        =   4.350 (number of loci)
99% CI for CF = (3,6)
95% CI for CF = (4,5)
90% CI for CF = (4,5)

{1,2,3,4,10,11,12,13,14,15,16,17,18,19|5,6,7,8,9}
#Genes      count in run(s) 1 through 2, Overall probability, Overall cumulative probability
     1         14         13     0.000013    0.000013
     2       3332       3300     0.003316    0.003329
     3     192271     191929     0.192100    0.195430
     4     402180     402395     0.402288    0.597717
     5     293056     292644     0.292850    0.890567
     6      93040      94001     0.093521    0.984088
     7      14860      14530     0.014695    0.998783
     8       1184       1137     0.001161    0.999943
     9         61         51     0.000056    0.999999
    10          2          0     0.000001    1.000000

mean CF =   0.155 (proportion of loci)
        =   4.330 (number of loci)
99% CI for CF = (3,7)
95% CI for CF = (3,6)
90% CI for CF = (3,6)

{1,2,3,4,5,6,7,8,9,10,11,12,13,14,17,18,19|15,16}
#Genes      count in run(s) 1 through 2, Overall probability, Overall cumulative probability
     1        147        110     0.000129    0.000129
     2       8493       8593     0.008543    0.008672
     3     139341     136640     0.137990    0.146662
     4     499480     493328     0.496404    0.643066
     5     278958     283136     0.281047    0.924113
     6      65070      68787     0.066929    0.991041
     7       7939       8731     0.008335    0.999376
     8        548        644     0.000596    0.999972
     9         24         31     0.000028    1.000000

mean CF =   0.153 (proportion of loci)
        =   4.287 (number of loci)
99% CI for CF = (2,7)
95% CI for CF = (3,6)
90% CI for CF = (3,6)

{1,2,3,4,5,6,7,8,9,10,11,13|12,14,15,16,17,18,19}
#Genes      count in run(s) 1 through 2, Overall probability, Overall cumulative probability
     1        165       2398     0.001282    0.001282
     2      58830      65876     0.062353    0.063634
     3     234554     238788     0.236671    0.300306
     4     343894     340719     0.342307    0.642612
     5     245492     239712     0.242602    0.885214
     6      94769      91424     0.093096    0.978310
     7      19939      18839     0.019389    0.997699
     8       2231       2146     0.002188    0.999888
     9        125         94     0.000110    0.999997
    10          1          4     0.000003    1.000000

mean CF =   0.148 (proportion of loci)
        =   4.131 (number of loci)
99% CI for CF = (2,7)
95% CI for CF = (2,6)
90% CI for CF = (2,6)

{1,3|2,4,5,6,7,8,9,10,11,12,13,14,15,16,17,18,19}
#Genes      count in run(s) 1 through 2, Overall probability, Overall cumulative probability
     0        320        331     0.000325    0.000325
     1      15381      15327     0.015354    0.015679
     2     142304     141947     0.142125    0.157805
     3     323582     323461     0.323522    0.481326
     4     316110     317031     0.316570    0.797897
     5     155643     154946     0.155295    0.953191
     6      40599      40887     0.040743    0.993934
     7       5625       5648     0.005637    0.999571
     8        416        406     0.000411    0.999982
     9         20         15     0.000017    1.000000
    10          0          1     0.000000    1.000000

mean CF =   0.129 (proportion of loci)
        =   3.600 (number of loci)
99% CI for CF = (1,7)
95% CI for CF = (2,6)
90% CI for CF = (2,5)

{1,2,3,4,5,6,7,8,9,10,11,12,13,14,15,16,19|17,18}
#Genes      count in run(s) 1 through 2, Overall probability, Overall cumulative probability
     0        417        419     0.000418    0.000418
     1      14246      14178     0.014212    0.014630
     2     130672     131131     0.130902    0.145532
     3     363436     363748     0.363592    0.509124
     4     323616     322670     0.323143    0.832267
     5     133363     133638     0.133500    0.965767
     6      30051      29921     0.029986    0.995753
     7       3825       3972     0.003899    0.999652
     8        359        308     0.000333    0.999985
     9         15         15     0.000015    1.000000

mean CF =   0.126 (proportion of loci)
        =   3.537 (number of loci)
99% CI for CF = (1,6)
95% CI for CF = (2,6)
90% CI for CF = (2,5)

{1,2,3,5,6,7,8,9|4,10,11,12,13,14,15,16,17,18,19}
#Genes      count in run(s) 1 through 2, Overall probability, Overall cumulative probability
     1      17291      17168     0.017229    0.017229
     2     159572     158768     0.159170    0.176400
     3     429091     427396     0.428243    0.604643
     4     304589     304913     0.304751    0.909394
     5      80670      82607     0.081639    0.991032
     6       8407       8705     0.008556    0.999588
     7        371        435     0.000403    0.999992
     8          8          8     0.000008    1.000000
     9          1          0     0.000000    1.000000

mean CF =   0.118 (proportion of loci)
        =   3.302 (number of loci)
99% CI for CF = (1,6)
95% CI for CF = (2,5)
90% CI for CF = (2,5)

{1,2,3,4,5,6,7,8,9,10,11,12,13,14,15,18,19|16,17}
#Genes      count in run(s) 1 through 2, Overall probability, Overall cumulative probability
     2     240277     229517     0.234897    0.234897
     3     405064     396957     0.401010    0.635907
     4     259183     265174     0.262178    0.898086
     5      81053      89430     0.085241    0.983327
     6      13189      16908     0.015048    0.998376
     7       1170       1858     0.001514    0.999890
     8         63        150     0.000107    0.999996
     9          1          6     0.000003    1.000000

mean CF =   0.116 (proportion of loci)
        =   3.250 (number of loci)
99% CI for CF = (2,6)
95% CI for CF = (2,5)
90% CI for CF = (2,5)

{1,2,3,5,7,8,9,10,11,12,13,14,15,16,17,18,19|4,6}
#Genes      count in run(s) 1 through 2, Overall probability, Overall cumulative probability
     1        658        640     0.000649    0.000649
     2     166255     161185     0.163720    0.164369
     3     502882     494210     0.498546    0.662915
     4     280143     286402     0.283272    0.946187
     5      48477      54675     0.051576    0.997763
     6       1583       2842     0.002213    0.999976
     7          2         46     0.000024    1.000000

mean CF =   0.115 (proportion of loci)
        =   3.228 (number of loci)
99% CI for CF = (2,5)
95% CI for CF = (2,5)
90% CI for CF = (2,5)

{1,2,3,5|4,6,7,8,9,10,11,12,13,14,15,16,17,18,19}
#Genes      count in run(s) 1 through 2, Overall probability, Overall cumulative probability
     2     203016     200093     0.201554    0.201554
     3     457137     453265     0.455201    0.656756
     4     295376     298056     0.296716    0.953472
     5      42842      46344     0.044593    0.998065
     6       1606       2192     0.001899    0.999964
     7         23         50     0.000036    1.000000

mean CF =   0.114 (proportion of loci)
        =   3.190 (number of loci)
99% CI for CF = (2,5)
95% CI for CF = (2,5)
90% CI for CF = (2,4)

{1,2,3,4,5,6,7,8,9,10,11,14,15,16,17,18,19|12,13}
#Genes      count in run(s) 1 through 2, Overall probability, Overall cumulative probability
     1       5769       5790     0.005779    0.005779
     2     293209     292562     0.292886    0.298665
     3     391907     392253     0.392080    0.690745
     4     223730     223738     0.223734    0.914479
     5      70200      70577     0.070389    0.984867
     6      13441      13351     0.013396    0.998263
     7       1629       1594     0.001612    0.999875
     8        111        127     0.000119    0.999994
     9          4          7     0.000005    0.999999
    10          0          1     0.000000    1.000000

mean CF =   0.111 (proportion of loci)
        =   3.107 (number of loci)
99% CI for CF = (1,6)
95% CI for CF = (2,5)
90% CI for CF = (2,5)

{1,2,3,4,5,6,7,8,9,10,11,13,15,16,17,18,19|12,14}
#Genes      count in run(s) 1 through 2, Overall probability, Overall cumulative probability
     1        620        653     0.000637    0.000637
     2     316105     309818     0.312962    0.313598
     3     420707     417994     0.419351    0.732949
     4     206034     211039     0.208537    0.941485
     5      49783      52733     0.051258    0.992743
     6       6288       7174     0.006731    0.999474
     7        446        561     0.000504    0.999978
     8         16         27     0.000022    0.999999
     9          1          1     0.000001    1.000000

mean CF =   0.108 (proportion of loci)
        =   3.019 (number of loci)
99% CI for CF = (2,6)
95% CI for CF = (2,5)
90% CI for CF = (2,5)

{1,2,3,4,5,6,7,8,9,10,11,13,14,15|12,16,17,18,19}
#Genes      count in run(s) 1 through 2, Overall probability, Overall cumulative probability
     2     345737     341023     0.343380    0.343380
     3     511935     511357     0.511646    0.855026
     4     131872     135442     0.133657    0.988683
     5      10313      11916     0.011114    0.999798
     6        142        261     0.000201    0.999999
     7          1          1     0.000001    1.000000

mean CF =   0.100 (proportion of loci)
        =   2.813 (number of loci)
99% CI for CF = (2,5)
95% CI for CF = (2,4)
90% CI for CF = (2,4)

{1,4,5,6,7,8,9,10,11,12,13,14,15,16,17,18,19|2,3}
#Genes      count in run(s) 1 through 2, Overall probability, Overall cumulative probability
     0      10875      10902     0.010889    0.010889
     1     131611     131195     0.131403    0.142291
     2     302016     301843     0.301930    0.444221
     3     308825     308993     0.308909    0.753130
     4     173709     173990     0.173849    0.926979
     5      58535      58712     0.058624    0.985603
     6      12581      12547     0.012564    0.998167
     7       1694       1645     0.001669    0.999837
     8        148        164     0.000156    0.999993
     9          6          9     0.000008    1.000000

mean CF =   0.098 (proportion of loci)
        =   2.739 (number of loci)
99% CI for CF = (0,6)
95% CI for CF = (1,5)
90% CI for CF = (1,5)

{1,2,3,4,6|5,7,8,9,10,11,12,13,14,15,16,17,18,19}
#Genes      count in run(s) 1 through 2, Overall probability, Overall cumulative probability
     2     348542     345773     0.347158    0.347158
     3     627347     626383     0.626865    0.974023
     4      23861      27423     0.025642    0.999665
     5        250        419     0.000334    0.999999
     6          0          2     0.000001    1.000000

mean CF =   0.096 (proportion of loci)
        =   2.679 (number of loci)
99% CI for CF = (2,4)
95% CI for CF = (2,4)
90% CI for CF = (2,3)

{1,2,3,4,5,6,7,8,9,10,11,12,13,14,16,17,18|15,19}
#Genes      count in run(s) 1 through 2, Overall probability, Overall cumulative probability
     0       4562       4650     0.004606    0.004606
     1     136708     136267     0.136488    0.141094
     2     335350     335580     0.335465    0.476558
     3     315982     316012     0.315997    0.792555
     4     154124     154489     0.154307    0.946862
     5      44467      44231     0.044349    0.991211
     6       7844       7830     0.007837    0.999048
     7        888        880     0.000884    0.999932
     8         69         60     0.000064    0.999996
     9          6          1     0.000003    1.000000

mean CF =   0.095 (proportion of loci)
        =   2.648 (number of loci)
99% CI for CF = (1,6)
95% CI for CF = (1,5)
90% CI for CF = (1,5)

{1,2,3,4,5,6,7,8,9,10,11,12,14,16,17,18,19|13,15}
#Genes      count in run(s) 1 through 2, Overall probability, Overall cumulative probability
     2     503185     502892     0.503039    0.503039
     3     403107     403276     0.403191    0.906230
     4      85293      85427     0.085360    0.991590
     5       8018       8031     0.008025    0.999615
     6        391        368     0.000380    0.999994
     7          6          6     0.000006    1.000000

mean CF =   0.093 (proportion of loci)
        =   2.600 (number of loci)
99% CI for CF = (2,5)
95% CI for CF = (2,4)
90% CI for CF = (2,4)

{1,2,3,4,5,7,8,9|6,10,11,12,13,14,15,16,17,18,19}
#Genes      count in run(s) 1 through 2, Overall probability, Overall cumulative probability
     0        210        225     0.000218    0.000218
     1     107947     103678     0.105813    0.106030
     2     410906     397731     0.404319    0.510348
     3     369277     371365     0.370321    0.880669
     4     106084     117203     0.111644    0.992313
     5       5510       9518     0.007514    0.999827
     6         66        277     0.000171    0.999999
     7          0          3     0.000002    1.000000

mean CF =   0.090 (proportion of loci)
        =   2.511 (number of loci)
99% CI for CF = (1,5)
95% CI for CF = (1,4)
90% CI for CF = (1,4)

{1,2,3,4,5,6,7,8,9,10,11,12,13,14,15|16,17,18,19}
#Genes      count in run(s) 1 through 2, Overall probability, Overall cumulative probability
     2     686388     555884     0.621136    0.621136
     3     277559     344631     0.311095    0.932231
     4      34024      86770     0.060397    0.992628
     5       1948      11796     0.006872    0.999500
     6         80        890     0.000485    0.999985
     7          1         29     0.000015    1.000000

mean CF =   0.088 (proportion of loci)
        =   2.455 (number of loci)
99% CI for CF = (2,5)
95% CI for CF = (2,4)
90% CI for CF = (2,4)

{1,2,3,4,5,6,7,8,9,10,11,14|12,13,15,16,17,18,19}
#Genes      count in run(s) 1 through 2, Overall probability, Overall cumulative probability
     1     120154     120132     0.120143    0.120143
     2     530211     531006     0.530609    0.650752
     3     277860     277384     0.277622    0.928373
     4      63460      63201     0.063330    0.991704
     5       7760       7730     0.007745    0.999449
     6        537        525     0.000531    0.999980
     7         16         22     0.000019    0.999999
     8          2          0     0.000001    1.000000

mean CF =   0.082 (proportion of loci)
        =   2.310 (number of loci)
99% CI for CF = (1,5)
95% CI for CF = (1,4)
90% CI for CF = (1,4)

{1,2,3,4,7,8,9|5,6,10,11,12,13,14,15,16,17,18,19}
#Genes      count in run(s) 1 through 2, Overall probability, Overall cumulative probability
     0       7359       7132     0.007246    0.007246
     1     123840     121940     0.122890    0.130135
     2     496225     490499     0.493362    0.623498
     3     342559     344523     0.343541    0.967039
     4      29338      34678     0.032008    0.999047
     5        670       1215     0.000942    0.999989
     6          9         13     0.000011    1.000000

mean CF =   0.081 (proportion of loci)
        =   2.273 (number of loci)
99% CI for CF = (0,4)
95% CI for CF = (1,4)
90% CI for CF = (1,3)

{1,2,3,4,5|6,7,8,9,10,11,12,13,14,15,16,17,18,19}
#Genes      count in run(s) 1 through 2, Overall probability, Overall cumulative probability
     0       9038       8968     0.009003    0.009003
     1     213960     210044     0.212002    0.221005
     2     409544     405748     0.407646    0.628651
     3     278089     280716     0.279402    0.908054
     4      79481      83276     0.081379    0.989432
     5       9399      10550     0.009975    0.999407
     6        466        679     0.000572    0.999979
     7         23         19     0.000021    1.000000

mean CF =   0.080 (proportion of loci)
        =   2.244 (number of loci)
99% CI for CF = (0,5)
95% CI for CF = (1,4)
90% CI for CF = (1,4)

{1,2,3,4,5,6,7,8,9,10,11,12,13,15|14,16,17,18,19}
#Genes      count in run(s) 1 through 2, Overall probability, Overall cumulative probability
     0       6334     102162     0.054248    0.054248
     1       5722      92378     0.049050    0.103298
     2     644050     531577     0.587813    0.691111
     3     337310     268521     0.302916    0.994027
     4       6568       5350     0.005959    0.999986
     5         16         12     0.000014    1.000000

mean CF =   0.077 (proportion of loci)
        =   2.157 (number of loci)
99% CI for CF = (0,4)
95% CI for CF = (0,3)
90% CI for CF = (0,3)

{1,2,3,4,5,6,7,8,9,10,11,13,15|12,14,16,17,18,19}
#Genes      count in run(s) 1 through 2, Overall probability, Overall cumulative probability
     2     889395     870634     0.880015    0.880015
     3     108180     124608     0.116394    0.996409
     4       2415       4666     0.003540    0.999949
     5         10         91     0.000051    0.999999
     6          0          1     0.000000    1.000000

mean CF =   0.076 (proportion of loci)
        =   2.124 (number of loci)
99% CI for CF = (2,3)
95% CI for CF = (2,3)
90% CI for CF = (2,3)

{1,2,3,4,5,6,7,8,9,10,11,12,13,15,17,18,19|14,16}
#Genes      count in run(s) 1 through 2, Overall probability, Overall cumulative probability
     0       7033     113563     0.060298    0.060298
     1       5210      83336     0.044273    0.104571
     2     707439     579166     0.643302    0.747873
     3     243546     194768     0.219157    0.967030
     4      34087      27001     0.030544    0.997574
     5       2558       2077     0.002318    0.999892
     6        125         85     0.000105    0.999997
     7          2          4     0.000003    1.000000

mean CF =   0.076 (proportion of loci)
        =   2.123 (number of loci)
99% CI for CF = (0,4)
95% CI for CF = (0,4)
90% CI for CF = (0,3)

{1,2,3,4,6,10,11,12,13,14,15,16,17,18,19|5,7,8,9}
#Genes      count in run(s) 1 through 2, Overall probability, Overall cumulative probability
     0       3878       4003     0.003941    0.003941
     1     257861     255790     0.256825    0.260766
     2     440887     438022     0.439455    0.700221
     3     235617     238226     0.236922    0.937142
     4      55195      56786     0.055990    0.993132
     5       6206       6739     0.006472    0.999605
     6        342        416     0.000379    0.999984
     7         14         17     0.000016    0.999999
     8          0          1     0.000000    1.000000

mean CF =   0.075 (proportion of loci)
        =   2.105 (number of loci)
99% CI for CF = (1,5)
95% CI for CF = (1,4)
90% CI for CF = (1,4)

{1,2,3,4,5,6,7,8,9,10,11,12,13,15,16,17,19|14,18}
#Genes      count in run(s) 1 through 2, Overall probability, Overall cumulative probability
     0        894        837     0.000865    0.000865
     1     151792     152282     0.152037    0.152902
     2     660214     660459     0.660336    0.813239
     3     169223     168661     0.168942    0.982181
     4      17078      16920     0.016999    0.999180
     5        776        814     0.000795    0.999975
     6         23         26     0.000024    1.000000
     7          0          1     0.000000    1.000000

mean CF =   0.073 (proportion of loci)
        =   2.052 (number of loci)
99% CI for CF = (1,4)
95% CI for CF = (1,3)
90% CI for CF = (1,3)

{1,2,3,4,5,6,7,8,9,10,11,12,13,15,16,19|14,17,18}
#Genes      count in run(s) 1 through 2, Overall probability, Overall cumulative probability
     0      14243      14513     0.014378    0.014378
     1     184367     183838     0.184103    0.198481
     2     591420     591371     0.591395    0.789876
     3     189765     190096     0.189931    0.979807
     4      19310      19286     0.019298    0.999105
     5        877        870     0.000874    0.999978
     6         18         26     0.000022    1.000000

mean CF =   0.072 (proportion of loci)
        =   2.018 (number of loci)
99% CI for CF = (0,4)
95% CI for CF = (1,3)
90% CI for CF = (1,3)

{1,2,3,4,5,10,11,12,13,14,15,16,17,18,19|6,7,8,9}
#Genes      count in run(s) 1 through 2, Overall probability, Overall cumulative probability
     1     307995     308179     0.308087    0.308087
     2     454602     454552     0.454577    0.762664
     3     203384     203112     0.203248    0.965912
     4      31637      31790     0.031713    0.997625
     5       2298       2285     0.002292    0.999917
     6         82         82     0.000082    0.999999
     7          2          0     0.000001    1.000000

mean CF =   0.070 (proportion of loci)
        =   1.966 (number of loci)
99% CI for CF = (1,4)
95% CI for CF = (1,4)
90% CI for CF = (1,3)

{1,2,3,4,5,6,7,8,9,10,11,13,14,15,16,18,19|12,17}
#Genes      count in run(s) 1 through 2, Overall probability, Overall cumulative probability
     0        726        714     0.000720    0.000720
     1     349121     347331     0.348226    0.348946
     2     406383     405134     0.405759    0.754705
     3     189570     191279     0.190424    0.945129
     4      46934      47901     0.047418    0.992546
     5       6680       6979     0.006829    0.999376
     6        547        624     0.000585    0.999962
     7         37         35     0.000036    0.999998
     8          2          3     0.000003    1.000000

mean CF =   0.070 (proportion of loci)
        =   1.959 (number of loci)
99% CI for CF = (1,5)
95% CI for CF = (1,4)
90% CI for CF = (1,4)

{1,2,3,4,5,6,7,8,9,10,11,17|12,13,14,15,16,18,19}
#Genes      count in run(s) 1 through 2, Overall probability, Overall cumulative probability
     1     147677     148531     0.148104    0.148104
     2     760787     760245     0.760516    0.908620
     3      89168      88825     0.088997    0.997617
     4       2355       2381     0.002368    0.999985
     5         13         18     0.000016    1.000000

mean CF =   0.069 (proportion of loci)
        =   1.946 (number of loci)
99% CI for CF = (1,3)
95% CI for CF = (1,3)
90% CI for CF = (1,3)

{1,2,3,4,5,6,7,8,9,10,11,12,14,15,16,18,19|13,17}
#Genes      count in run(s) 1 through 2, Overall probability, Overall cumulative probability
     0      22444      22452     0.022448    0.022448
     1     257443     257308     0.257375    0.279824
     2     523326     523974     0.523650    0.803473
     3     178307     177835     0.178071    0.981544
     4      17759      17693     0.017726    0.999270
     5        713        724     0.000718    0.999989
     6          8         14     0.000011    1.000000

mean CF =   0.068 (proportion of loci)
        =   1.913 (number of loci)
99% CI for CF = (0,4)
95% CI for CF = (1,3)
90% CI for CF = (1,3)

{1,2,3,6|4,5,7,8,9,10,11,12,13,14,15,16,17,18,19}
#Genes      count in run(s) 1 through 2, Overall probability, Overall cumulative probability
     1     402142     390582     0.396362    0.396362
     2     420909     421012     0.420961    0.817322
     3     153838     161157     0.157498    0.974820
     4      22073      25649     0.023861    0.998681
     5       1024       1564     0.001294    0.999975
     6         14         35     0.000024    1.000000
     7          0          1     0.000000    1.000000

mean CF =   0.065 (proportion of loci)
        =   1.813 (number of loci)
99% CI for CF = (1,4)
95% CI for CF = (1,4)
90% CI for CF = (1,3)

{1,2,3,4,5,6,7,8,9,10,11,12,14,15,16,17,18|13,19}
#Genes      count in run(s) 1 through 2, Overall probability, Overall cumulative probability
     0      63390      63039     0.063215    0.063215
     1     313973     314575     0.314274    0.377489
     2     416544     415517     0.416031    0.793519
     3     169949     170630     0.170290    0.963809
     4      32621      32816     0.032718    0.996527
     5       3305       3219     0.003262    0.999789
     6        215        199     0.000207    0.999996
     7          3          4     0.000003    1.000000
     8          0          1     0.000000    1.000000

mean CF =   0.064 (proportion of loci)
        =   1.806 (number of loci)
99% CI for CF = (0,4)
95% CI for CF = (0,4)
90% CI for CF = (0,3)

{1,2,3,4,5,6,7,8,9,10,11,12,13,14,15,17,19|16,18}
#Genes      count in run(s) 1 through 2, Overall probability, Overall cumulative probability
     1     437920     431471     0.434696    0.434696
     2     397030     396764     0.396897    0.831592
     3     138289     142660     0.140475    0.972067
     4      24311      26155     0.025233    0.997300
     5       2326       2768     0.002547    0.999847
     6        121        177     0.000149    0.999996
     7          3          5     0.000004    1.000000

mean CF =   0.063 (proportion of loci)
        =   1.765 (number of loci)
99% CI for CF = (1,4)
95% CI for CF = (1,4)
90% CI for CF = (1,3)

{1,2,3,4,5,6,7,8,9,10,11,16|12,13,14,15,17,18,19}
#Genes      count in run(s) 1 through 2, Overall probability, Overall cumulative probability
     1     400332     399606     0.399969    0.399969
     2     526010     525977     0.525994    0.925963
     3      69932      70696     0.070314    0.996277
     4       3625       3630     0.003628    0.999904
     5        101         91     0.000096    1.000000

mean CF =   0.060 (proportion of loci)
        =   1.678 (number of loci)
99% CI for CF = (1,3)
95% CI for CF = (1,3)
90% CI for CF = (1,3)

{1,2,3,4,5,6,7,8,9,10,11,13,14,15,16,17,18|12,19}
#Genes      count in run(s) 1 through 2, Overall probability, Overall cumulative probability
     0     137861     137443     0.137652    0.137652
     1     331228     331591     0.331410    0.469062
     2     319613     320234     0.319924    0.788985
     3     159689     159093     0.159391    0.948376
     4      44001      44151     0.044076    0.992452
     5       6960       6827     0.006894    0.999346
     6        612        632     0.000622    0.999968
     7         34         27     0.000030    0.999998
     8          2          2     0.000002    1.000000

mean CF =   0.059 (proportion of loci)
        =   1.664 (number of loci)
99% CI for CF = (0,5)
95% CI for CF = (0,4)
90% CI for CF = (0,4)

{1,2,3,4,5,6,7,8,9,10,11,12,14,15,17,18,19|13,16}
#Genes      count in run(s) 1 through 2, Overall probability, Overall cumulative probability
     0      62802      63443     0.063122    0.063122
     1     412559     412100     0.412330    0.475452
     2     368556     368107     0.368331    0.843784
     3     130883     131286     0.131084    0.974868
     4      22904      22736     0.022820    0.997688
     5       2164       2180     0.002172    0.999860
     6        129        143     0.000136    0.999996
     7          3          5     0.000004    1.000000

mean CF =   0.059 (proportion of loci)
        =   1.645 (number of loci)
99% CI for CF = (0,4)
95% CI for CF = (0,4)
90% CI for CF = (0,3)

{1,2,3,4,5,6,7,8,9,10,11,12,13,15,16,18,19|14,17}
#Genes      count in run(s) 1 through 2, Overall probability, Overall cumulative probability
     0      67058      66562     0.066810    0.066810
     1     361501     358448     0.359974    0.426784
     2     463175     462115     0.462645    0.889429
     3      98676     102308     0.100492    0.989921
     4       9118       9985     0.009551    0.999473
     5        449        569     0.000509    0.999982
     6         22         13     0.000017    0.999999
     7          1          0     0.000000    1.000000

mean CF =   0.058 (proportion of loci)
        =   1.628 (number of loci)
99% CI for CF = (0,4)
95% CI for CF = (0,3)
90% CI for CF = (0,3)

{1,2,3,4,6,7,8,9|5,10,11,12,13,14,15,16,17,18,19}
#Genes      count in run(s) 1 through 2, Overall probability, Overall cumulative probability
     1     515565     510341     0.512953    0.512953
     2     398993     400614     0.399803    0.912756
     3      79183      82144     0.080663    0.993420
     4       6109       6673     0.006391    0.999811
     5        147        222     0.000185    0.999996
     6          3          6     0.000005    1.000000

mean CF =   0.056 (proportion of loci)
        =   1.581 (number of loci)
99% CI for CF = (1,4)
95% CI for CF = (1,3)
90% CI for CF = (1,3)

{1,2,3,6,7,8,9,10,11,12,13,14,15,16,17,18,19|4,5}
#Genes      count in run(s) 1 through 2, Overall probability, Overall cumulative probability
     0     127332     122710     0.125021    0.125021
     1     366848     358001     0.362424    0.487445
     2     355191     355951     0.355571    0.843017
     3     134253     142172     0.138212    0.981229
     4      15833      20047     0.017940    0.999169
     5        542       1094     0.000818    0.999987
     6          1         25     0.000013    1.000000

mean CF =   0.056 (proportion of loci)
        =   1.564 (number of loci)
99% CI for CF = (0,4)
95% CI for CF = (0,3)
90% CI for CF = (0,3)

{1,2,3,4,5,6,7,8,9,10,11,12,15,16,17,18,19|13,14}
#Genes      count in run(s) 1 through 2, Overall probability, Overall cumulative probability
     0      14125      14154     0.014139    0.014139
     1     536680     536680     0.536680    0.550820
     2     353977     354259     0.354118    0.904937
     3      84895      84533     0.084714    0.989651
     4       9682       9735     0.009709    0.999360
     5        625        611     0.000618    0.999978
     6         15         28     0.000022    0.999999
     7          1          0     0.000000    1.000000

mean CF =   0.055 (proportion of loci)
        =   1.541 (number of loci)
99% CI for CF = (0,4)
95% CI for CF = (1,3)
90% CI for CF = (1,3)

{1,2,3,4,5,6,7,8,9,10,11,13,16,17,18,19|12,14,15}
#Genes      count in run(s) 1 through 2, Overall probability, Overall cumulative probability
     1     614190     596431     0.605310    0.605310
     2     321285     330400     0.325842    0.931153
     3      59573      66510     0.063042    0.994194
     4       4770       6314     0.005542    0.999736
     5        179        330     0.000255    0.999991
     6          3         15     0.000009    1.000000

mean CF =   0.052 (proportion of loci)
        =   1.470 (number of loci)
99% CI for CF = (1,4)
95% CI for CF = (1,3)
90% CI for CF = (1,3)

{1,2,3,4,5,6,7,8,9,11|10,12,13,14,15,16,17,18,19}
#Genes      count in run(s) 1 through 2, Overall probability, Overall cumulative probability
     0      42100      41691     0.041896    0.041896
     1     489145     488463     0.488804    0.530699
     2     457849     458973     0.458411    0.989111
     3      10875      10836     0.010856    0.999966
     4         31         37     0.000034    1.000000

mean CF =   0.051 (proportion of loci)
        =   1.438 (number of loci)
99% CI for CF = (0,3)
95% CI for CF = (0,2)
90% CI for CF = (1,2)

{1,2,3,5,6,7,8,9,10|4,11,12,13,14,15,16,17,18,19}
#Genes      count in run(s) 1 through 2, Overall probability, Overall cumulative probability
     0       1243       1217     0.001230    0.001230
     1     619762     619475     0.619618    0.620848
     2     331050     331490     0.331270    0.952118
     3      46114      45963     0.046039    0.998157
     4       1808       1833     0.001821    0.999977
     5         23         22     0.000023    1.000000

mean CF =   0.051 (proportion of loci)
        =   1.428 (number of loci)
99% CI for CF = (1,3)
95% CI for CF = (1,3)
90% CI for CF = (1,2)

{1,2,3,5,7,8,9|4,6,10,11,12,13,14,15,16,17,18,19}
#Genes      count in run(s) 1 through 2, Overall probability, Overall cumulative probability
     1     622553     617552     0.620053    0.620053
     2     352388     354556     0.353472    0.973525
     3      24617      27231     0.025924    0.999448
     4        439        655     0.000547    0.999995
     5          3          6     0.000005    1.000000

mean CF =   0.050 (proportion of loci)
        =   1.407 (number of loci)
99% CI for CF = (1,3)
95% CI for CF = (1,3)
90% CI for CF = (1,2)

{1,2,3,4,5,6,7,8,9,10,11,13,14,15,17,18,19|12,16}
#Genes      count in run(s) 1 through 2, Overall probability, Overall cumulative probability
     0     120523     119175     0.119849    0.119849
     1     476479     471401     0.473940    0.593789
     2     316852     319130     0.317991    0.911780
     3      78001      80928     0.079464    0.991245
     4       7831       8916     0.008374    0.999618
     5        306        439     0.000373    0.999991
     6          8         11     0.000010    1.000000

mean CF =   0.049 (proportion of loci)
        =   1.384 (number of loci)
99% CI for CF = (0,4)
95% CI for CF = (0,3)
90% CI for CF = (0,3)

{1,2,3,4,5,6,7,8,9,10,11,13,14,15,16,17,19|12,18}
#Genes      count in run(s) 1 through 2, Overall probability, Overall cumulative probability
     0     142214     142928     0.142571    0.142571
     1     427407     427602     0.427505    0.570075
     2     344434     343270     0.343852    0.913928
     3      79928      80279     0.080103    0.994031
     4       5862       5754     0.005808    0.999839
     5        154        167     0.000160    1.000000
     6          1          0     0.000000    1.000000

mean CF =   0.049 (proportion of loci)
        =   1.380 (number of loci)
99% CI for CF = (0,4)
95% CI for CF = (0,3)
90% CI for CF = (0,3)

{1,2,3,4,5,7,8,9,11,12,13,14,15,16,17,18,19|6,10}
#Genes      count in run(s) 1 through 2, Overall probability, Overall cumulative probability
     0       9204       9048     0.009126    0.009126
     1     651351     651913     0.651632    0.660758
     2     300415     300053     0.300234    0.960992
     3      38181      38066     0.038123    0.999115
     4        847        916     0.000882    0.999997
     5          2          4     0.000003    1.000000

mean CF =   0.049 (proportion of loci)
        =   1.370 (number of loci)
99% CI for CF = (0,3)
95% CI for CF = (1,3)
90% CI for CF = (1,2)

{1,2,3,4,5,6,7,8,9,10,11,12,13,14,16,17|15,18,19}
#Genes      count in run(s) 1 through 2, Overall probability, Overall cumulative probability
     1     663323     657918     0.660621    0.660621
     2     314140     316360     0.315250    0.975871
     3      22076      25053     0.023564    0.999435
     4        456        660     0.000558    0.999993
     5          5          9     0.000007    1.000000

mean CF =   0.049 (proportion of loci)
        =   1.364 (number of loci)
99% CI for CF = (1,3)
95% CI for CF = (1,2)
90% CI for CF = (1,2)

{1,2,3,4,5,6,10|7,8,9,11,12,13,14,15,16,17,18,19}
#Genes      count in run(s) 1 through 2, Overall probability, Overall cumulative probability
     0       8202       7961     0.008082    0.008082
     1     674148     666603     0.670376    0.678457
     2     280215     284850     0.282533    0.960989
     3      36081      38745     0.037413    0.998402
     4       1347       1828     0.001587    0.999990
     5          7         13     0.000010    1.000000

mean CF =   0.048 (proportion of loci)
        =   1.354 (number of loci)
99% CI for CF = (0,3)
95% CI for CF = (1,3)
90% CI for CF = (1,2)

{1,2,3,4,5,6,7,8,9,10,11,14,16|12,13,15,17,18,19}
#Genes      count in run(s) 1 through 2, Overall probability, Overall cumulative probability
     0       1437       1431     0.001434    0.001434
     1     705691     706788     0.706240    0.707674
     2     276276     275292     0.275784    0.983458
     3      16216      16115     0.016165    0.999623
     4        377        371     0.000374    0.999997
     5          3          3     0.000003    1.000000

mean CF =   0.047 (proportion of loci)
        =   1.308 (number of loci)
99% CI for CF = (1,3)
95% CI for CF = (1,2)
90% CI for CF = (1,2)

{1,2,3,4,5,6,11,12,13,14,15,16,17,18,19|7,8,9,10}
#Genes      count in run(s) 1 through 2, Overall probability, Overall cumulative probability
     0      15644      15329     0.015487    0.015487
     1     701508     690562     0.696035    0.711521
     2     254685     261688     0.258186    0.969708
     3      27288      31070     0.029179    0.998887
     4        860       1323     0.001092    0.999978
     5         15         28     0.000022    1.000000

mean CF =   0.047 (proportion of loci)
        =   1.304 (number of loci)
99% CI for CF = (0,3)
95% CI for CF = (1,3)
90% CI for CF = (1,2)

{1,2,3,4,5,6,7,8,9,10,11,14,15,18,19|12,13,16,17}
#Genes      count in run(s) 1 through 2, Overall probability, Overall cumulative probability
     0       1515       1464     0.001489    0.001489
     1     708793     709924     0.709359    0.710848
     2     283651     282416     0.283033    0.993882
     3       6003       6137     0.006070    0.999952
     4         38         59     0.000048    1.000000

mean CF =   0.046 (proportion of loci)
        =   1.294 (number of loci)
99% CI for CF = (1,3)
95% CI for CF = (1,2)
90% CI for CF = (1,2)

{1,2,3,4,5,6,7,8,9,10,11,12,13,14,15,17|16,18,19}
#Genes      count in run(s) 1 through 2, Overall probability, Overall cumulative probability
     0     210761     186111     0.198436    0.198436
     1     433177     406848     0.420013    0.618448
     2     282556     300161     0.291359    0.909807
     3      67977      93159     0.080568    0.990375
     4       5355      12901     0.009128    0.999503
     5        171        788     0.000480    0.999982
     6          3         32     0.000017    1.000000

mean CF =   0.046 (proportion of loci)
        =   1.283 (number of loci)
99% CI for CF = (0,4)
95% CI for CF = (0,3)
90% CI for CF = (0,3)

{1,2,3,4,5,6,7,8,9,10,11,19|12,13,14,15,16,17,18}
#Genes      count in run(s) 1 through 2, Overall probability, Overall cumulative probability
     1     746787     745772     0.746279    0.746279
     2     228476     229183     0.228829    0.975109
     3      23716      24007     0.023862    0.998970
     4        997       1027     0.001012    0.999982
     5         24         11     0.000017    1.000000

mean CF =   0.046 (proportion of loci)
        =   1.280 (number of loci)
99% CI for CF = (1,3)
95% CI for CF = (1,2)
90% CI for CF = (1,2)

{1,2,3,7,8,9,10,11,12,13,14,15,16,17,18,19|4,5,6}
#Genes      count in run(s) 1 through 2, Overall probability, Overall cumulative probability
     0       1505       1490     0.001497    0.001497
     1     765252     734384     0.749818    0.751316
     2     219521     240496     0.230009    0.981324
     3      13596      22725     0.018160    0.999485
     4        124        890     0.000507    0.999992
     5          2         15     0.000008    1.000000

mean CF =   0.045 (proportion of loci)
        =   1.266 (number of loci)
99% CI for CF = (1,3)
95% CI for CF = (1,2)
90% CI for CF = (1,2)

{1,2,3,4,5,6,7,8,9,10,11,12,13,14,17,18|15,16,19}
#Genes      count in run(s) 1 through 2, Overall probability, Overall cumulative probability
     0      59000      59037     0.059019    0.059019
     1     668908     669710     0.669309    0.728328
     2     236712     236151     0.236431    0.964759
     3      33100      32777     0.032939    0.997698
     4       2206       2244     0.002225    0.999923
     5         73         79     0.000076    0.999999
     6          1          2     0.000002    1.000000

mean CF =   0.045 (proportion of loci)
        =   1.250 (number of loci)
99% CI for CF = (0,3)
95% CI for CF = (0,3)
90% CI for CF = (0,2)

{1,2,3,4,5,6,7,8,9,10,11,15,19|12,13,14,16,17,18}
#Genes      count in run(s) 1 through 2, Overall probability, Overall cumulative probability
     0       3070       3087     0.003079    0.003079
     1     783670     783293     0.783482    0.786560
     2     200047     200169     0.200108    0.986668
     3      13005      13240     0.013123    0.999791
     4        204        208     0.000206    0.999997
     5          4          3     0.000003    1.000000

mean CF =   0.044 (proportion of loci)
        =   1.224 (number of loci)
99% CI for CF = (1,3)
95% CI for CF = (1,2)
90% CI for CF = (1,2)

{1,2,3,4,5,6,7,8,9,10,11,12,13,14,15,17,18|16,19}
#Genes      count in run(s) 1 through 2, Overall probability, Overall cumulative probability
     0     205146     204417     0.204782    0.204782
     1     443636     443757     0.443696    0.648478
     2     284882     285211     0.285046    0.933524
     3      63237      63444     0.063340    0.996865
     4       3060       3121     0.003090    0.999955
     5         39         50     0.000044    1.000000

mean CF =   0.043 (proportion of loci)
        =   1.216 (number of loci)
99% CI for CF = (0,3)
95% CI for CF = (0,3)
90% CI for CF = (0,3)

{1,2,3,4,5,6,7,8,9,10,11,13,15,19|12,14,16,17,18}
#Genes      count in run(s) 1 through 2, Overall probability, Overall cumulative probability
     0       3141       3098     0.003119    0.003119
     1     783204     783922     0.783563    0.786683
     2     207520     206922     0.207221    0.993904
     3       6089       6018     0.006053    0.999957
     4         46         40     0.000043    1.000000

mean CF =   0.043 (proportion of loci)
        =   1.216 (number of loci)
99% CI for CF = (1,3)
95% CI for CF = (1,2)
90% CI for CF = (1,2)

{1,2,3,4,5,6,7,8,9,10,11,14,15,16,18,19|12,13,17}
#Genes      count in run(s) 1 through 2, Overall probability, Overall cumulative probability
     0      84373      84094     0.084234    0.084234
     1     654260     654615     0.654438    0.738671
     2     236875     236619     0.236747    0.975418
     3      23375      23530     0.023453    0.998870
     4       1094       1113     0.001104    0.999974
     5         22         29     0.000025    1.000000
     6          1          0     0.000000    1.000000

mean CF =   0.043 (proportion of loci)
        =   1.203 (number of loci)
99% CI for CF = (0,3)
95% CI for CF = (0,2)
90% CI for CF = (0,2)

{1,2,3,4,5,6,7,8,9,10,11,12,13,14,16,18,19|15,17}
#Genes      count in run(s) 1 through 2, Overall probability, Overall cumulative probability
     0      81519      81425     0.081472    0.081472
     1     685203     679483     0.682343    0.763815
     2     205558     209499     0.207529    0.971344
     3      25824      27514     0.026669    0.998013
     4       1808       1986     0.001897    0.999910
     5         84         91     0.000087    0.999997
     6          4          2     0.000003    1.000000

mean CF =   0.042 (proportion of loci)
        =   1.185 (number of loci)
99% CI for CF = (0,3)
95% CI for CF = (0,3)
90% CI for CF = (0,2)

{1,2,3,4,5,6,7,8,9,10,11,12,13,16,17,18,19|14,15}
#Genes      count in run(s) 1 through 2, Overall probability, Overall cumulative probability
     0     258842     252859     0.255850    0.255850
     1     423616     421325     0.422471    0.678321
     2     244800     248111     0.246455    0.924776
     3      64072      67737     0.065905    0.990681
     4       8182       9296     0.008739    0.999420
     5        467        644     0.000556    0.999976
     6         20         28     0.000024    1.000000
     7          1          0     0.000000    1.000000

mean CF =   0.041 (proportion of loci)
        =   1.151 (number of loci)
99% CI for CF = (0,4)
95% CI for CF = (0,3)
90% CI for CF = (0,3)

{1,2,3,10,11,12,13,14,15,16,17,18,19|4,5,6,7,8,9}
#Genes      count in run(s) 1 through 2, Overall probability, Overall cumulative probability
     0     218604     211966     0.215285    0.215285
     1     465772     458053     0.461913    0.677198
     2     279764     284925     0.282344    0.959542
     3      34322      42464     0.038393    0.997935
     4       1511       2520     0.002015    0.999950
     5         26         70     0.000048    0.999999
     6          1          2     0.000002    1.000000

mean CF =   0.041 (proportion of loci)
        =   1.150 (number of loci)
99% CI for CF = (0,3)
95% CI for CF = (0,3)
90% CI for CF = (0,2)

{1,2,3,4,5,6,7,8,9,10,11,13,14,16,18,19|12,15,17}
#Genes      count in run(s) 1 through 2, Overall probability, Overall cumulative probability
     1     864036     858811     0.861424    0.861424
     2     129856     134433     0.132144    0.993568
     3       5991       6636     0.006313    0.999881
     4        114        118     0.000116    0.999997
     5          3          2     0.000003    1.000000

mean CF =   0.041 (proportion of loci)
        =   1.145 (number of loci)
99% CI for CF = (1,3)
95% CI for CF = (1,2)
90% CI for CF = (1,2)

{1,2,3,4,5,6,7,8,9,10,11,13,14,15,18,19|12,16,17}
#Genes      count in run(s) 1 through 2, Overall probability, Overall cumulative probability
     0       7155       7282     0.007219    0.007219
     1     906611     904669     0.905640    0.912859
     2      83367      85062     0.084214    0.997073
     3       2824       2934     0.002879    0.999952
     4         43         52     0.000048    0.999999
     5          0          1     0.000000    1.000000

mean CF =   0.039 (proportion of loci)
        =   1.083 (number of loci)
99% CI for CF = (0,2)
95% CI for CF = (1,2)
90% CI for CF = (1,2)

{1,2,3,4,5,6,7,8,9,10,12,15,16,17,18,19|11,13,14}
#Genes      count in run(s) 1 through 2, Overall probability, Overall cumulative probability
     0      13202      12977     0.013090    0.013090
     1     909319     908889     0.909104    0.922193
     2      77471      78017     0.077744    0.999938
     3          8        117     0.000063    1.000000

mean CF =   0.038 (proportion of loci)
        =   1.065 (number of loci)
99% CI for CF = (0,2)
95% CI for CF = (1,2)
90% CI for CF = (1,2)

{1,2,3,4,5,6,7,8,9,10,11,12,14,18,19|13,15,16,17}
#Genes      count in run(s) 1 through 2, Overall probability, Overall cumulative probability
     0       5611       5391     0.005501    0.005501
     1     929531     929879     0.929705    0.935206
     2      63941      63838     0.063890    0.999096
     3        915        891     0.000903    0.999999
     4          2          1     0.000002    1.000000

mean CF =   0.038 (proportion of loci)
        =   1.060 (number of loci)
99% CI for CF = (0,2)
95% CI for CF = (1,2)
90% CI for CF = (1,2)

{1,2,3,4,6,10|5,7,8,9,11,12,13,14,15,16,17,18,19}
#Genes      count in run(s) 1 through 2, Overall probability, Overall cumulative probability
     1     948418     948990     0.948704    0.948704
     2      50896      50386     0.050641    0.999345
     3        686        624     0.000655    1.000000

mean CF =   0.038 (proportion of loci)
        =   1.052 (number of loci)
99% CI for CF = (1,2)
95% CI for CF = (1,2)
90% CI for CF = (1,2)

{1,2,3,4,5,6,7,8,9,10,11,13,14,15,16,17|12,18,19}
#Genes      count in run(s) 1 through 2, Overall probability, Overall cumulative probability
     0     189669     187210     0.188440    0.188440
     1     599185     593496     0.596341    0.784780
     2     190399     196162     0.193280    0.978060
     3      19903      22003     0.020953    0.999013
     4        834       1100     0.000967    0.999981
     5         10         29     0.000019    1.000000

mean CF =   0.037 (proportion of loci)
        =   1.050 (number of loci)
99% CI for CF = (0,3)
95% CI for CF = (0,2)
90% CI for CF = (0,2)

{1,2,3,4,5,6,7,8,9,10,12|11,13,14,15,16,17,18,19}
#Genes      count in run(s) 1 through 2, Overall probability, Overall cumulative probability
     0     190913     191339     0.191126    0.191126
     1     574799     574123     0.574461    0.765587
     2     234259     234144     0.234202    0.999788
     3         29        394     0.000211    1.000000

mean CF =   0.037 (proportion of loci)
        =   1.043 (number of loci)
99% CI for CF = (0,2)
95% CI for CF = (0,2)
90% CI for CF = (0,2)

{1,2,3,5,6,10,11,12,13,14,15,16,17,18,19|4,7,8,9}
#Genes      count in run(s) 1 through 2, Overall probability, Overall cumulative probability
     0     226852     209285     0.218068    0.218068
     1     574394     547198     0.560796    0.778864
     2     176475     207798     0.192136    0.971001
     3      21105      32952     0.027029    0.998030
     4       1152       2668     0.001910    0.999939
     5         22         96     0.000059    0.999999
     6          0          3     0.000002    1.000000

mean CF =   0.037 (proportion of loci)
        =   1.034 (number of loci)
99% CI for CF = (0,3)
95% CI for CF = (0,3)
90% CI for CF = (0,2)

{1,2,3,4,5,6,7,8,9,10,12,13,14,15,16,17,18|11,19}
#Genes      count in run(s) 1 through 2, Overall probability, Overall cumulative probability
     1     980046     979993     0.980020    0.980020
     2      19911      19963     0.019937    0.999957
     3         43         44     0.000044    1.000000

mean CF =   0.036 (proportion of loci)
        =   1.020 (number of loci)
99% CI for CF = (1,2)
95% CI for CF = (1,1)
90% CI for CF = (1,1)

{1,2,3,4,5,6,7,8,9,10,11,13,16,17,18|12,14,15,19}
#Genes      count in run(s) 1 through 2, Overall probability, Overall cumulative probability
     0      46991      46769     0.046880    0.046880
     1     889699     889914     0.889806    0.936686
     2      61752      61702     0.061727    0.998413
     3       1545       1597     0.001571    0.999984
     4         13         18     0.000016    1.000000

mean CF =   0.036 (proportion of loci)
        =   1.018 (number of loci)
99% CI for CF = (0,2)
95% CI for CF = (0,2)
90% CI for CF = (1,2)

{1,2,3,11,12,13,14,15,16,17,18,19|4,5,6,7,8,9,10}
#Genes      count in run(s) 1 through 2, Overall probability, Overall cumulative probability
     0      23197      22858     0.023027    0.023027
     1     938092     937097     0.937594    0.960622
     2      38221      39514     0.038867    0.999489
     3        485        531     0.000508    0.999997
     4          4          0     0.000002    0.999999
     5          1          0     0.000000    1.000000

mean CF =   0.036 (proportion of loci)
        =   1.017 (number of loci)
99% CI for CF = (0,2)
95% CI for CF = (1,2)
90% CI for CF = (1,1)

{1,2,3,5,7,8,9,11,12,13,14,15,16,17,18,19|4,6,10}
#Genes      count in run(s) 1 through 2, Overall probability, Overall cumulative probability
     1     991997     992131     0.992064    0.992064
     2       7984       7850     0.007917    0.999981
     3         19         19     0.000019    1.000000

mean CF =   0.036 (proportion of loci)
        =   1.008 (number of loci)
99% CI for CF = (1,2)
95% CI for CF = (1,1)
90% CI for CF = (1,1)

{1,2,3,4,5,6,7,8,9,10,11,15,16,17,18,19|12,13,14}
#Genes      count in run(s) 1 through 2, Overall probability, Overall cumulative probability
     0      84387      85219     0.084803    0.084803
     1     827006     826300     0.826653    0.911456
     2      86163      85992     0.086078    0.997533
     3       2415       2457     0.002436    0.999969
     4         29         31     0.000030    0.999999
     5          0          1     0.000000    1.000000

mean CF =   0.036 (proportion of loci)
        =   1.006 (number of loci)
99% CI for CF = (0,2)
95% CI for CF = (0,2)
90% CI for CF = (0,2)

{1,2,3,4,5,6,7,8,9,10,11,14,16,19|12,13,15,17,18}
#Genes      count in run(s) 1 through 2, Overall probability, Overall cumulative probability
     0      19549      19603     0.019576    0.019576
     1     954955     955214     0.955085    0.974661
     2      25283      24980     0.025132    0.999792
     3        211        203     0.000207    0.999999
     4          2          0     0.000001    1.000000

mean CF =   0.036 (proportion of loci)
        =   1.006 (number of loci)
99% CI for CF = (0,2)
95% CI for CF = (1,2)
90% CI for CF = (1,1)

{1,2,3,4,5,6,7,8,9,10,16,17|11,12,13,14,15,18,19}
#Genes      count in run(s) 1 through 2, Overall probability, Overall cumulative probability
     0      21340      21540     0.021440    0.021440
     1     957141     955569     0.956355    0.977795
     2      21444      22794     0.022119    0.999914
     3         75         97     0.000086    1.000000

mean CF =   0.036 (proportion of loci)
        =   1.001 (number of loci)
99% CI for CF = (0,2)
95% CI for CF = (1,1)
90% CI for CF = (1,1)

{1,2,3,4,5,6,7,8,9,11,12,13,14,15,16,17,19|10,18}
#Genes      count in run(s) 1 through 2, Overall probability, Overall cumulative probability
     0       3920       3937     0.003928    0.003928
     1     994118     994073     0.994096    0.998024
     2       1962       1990     0.001976    1.000000

mean CF =   0.036 (proportion of loci)
        =   0.998 (number of loci)
99% CI for CF = (1,1)
95% CI for CF = (1,1)
90% CI for CF = (1,1)

{1,2,3,4,5,11,12,13,14,15,16,17,18,19|6,7,8,9,10}
#Genes      count in run(s) 1 through 2, Overall probability, Overall cumulative probability
     0      40890      40821     0.040856    0.040856
     1     934298     934397     0.934347    0.975203
     2      24617      24568     0.024592    0.999796
     3        195        214     0.000205    1.000000

mean CF =   0.035 (proportion of loci)
        =   0.984 (number of loci)
99% CI for CF = (0,2)
95% CI for CF = (0,1)
90% CI for CF = (1,1)

{1,2,3,4,5,6,7,8,9,10,12,14,15|11,13,16,17,18,19}
#Genes      count in run(s) 1 through 2, Overall probability, Overall cumulative probability
     0      25899      25738     0.025819    0.025819
     1     972143     972360     0.972252    0.998070
     2       1958       1902     0.001930    1.000000

mean CF =   0.035 (proportion of loci)
        =   0.976 (number of loci)
99% CI for CF = (0,1)
95% CI for CF = (0,1)
90% CI for CF = (1,1)

{1,2,3,4,5,6,7,8,9,10,11,12,14,15,18,19|13,16,17}
#Genes      count in run(s) 1 through 2, Overall probability, Overall cumulative probability
     0     312158     312577     0.312368    0.312368
     1     442863     443388     0.443126    0.755493
     2     210127     209271     0.209699    0.965192
     3      34182      34139     0.034161    0.999352
     4        668        623     0.000646    0.999998
     5          2          2     0.000002    1.000000

mean CF =   0.035 (proportion of loci)
        =   0.968 (number of loci)
99% CI for CF = (0,3)
95% CI for CF = (0,3)
90% CI for CF = (0,2)

{1,2,3,5,6,10|4,7,8,9,11,12,13,14,15,16,17,18,19}
#Genes      count in run(s) 1 through 2, Overall probability, Overall cumulative probability
     0      41527      41651     0.041589    0.041589
     1     950828     950600     0.950714    0.992303
     2       7634       7742     0.007688    0.999991
     3         11          7     0.000009    1.000000

mean CF =   0.035 (proportion of loci)
        =   0.966 (number of loci)
99% CI for CF = (0,2)
95% CI for CF = (0,1)
90% CI for CF = (1,1)

{1,2,3,4,5,6,7,8,9,10,11,12,13,14,16,17,19|15,18}
#Genes      count in run(s) 1 through 2, Overall probability, Overall cumulative probability
     0     292880     293368     0.293124    0.293124
     1     490010     490332     0.490171    0.783295
     2     187272     186435     0.186854    0.970149
     3      27826      27867     0.027846    0.997995
     4       1941       1943     0.001942    0.999937
     5         69         54     0.000062    0.999999
     6          2          1     0.000002    1.000000

mean CF =   0.034 (proportion of loci)
        =   0.956 (number of loci)
99% CI for CF = (0,3)
95% CI for CF = (0,3)
90% CI for CF = (0,2)

{1,2,3,4,5,6,7,8,9,10,11,12,14,15,16,17|13,18,19}
#Genes      count in run(s) 1 through 2, Overall probability, Overall cumulative probability
     0     181683     182139     0.181911    0.181911
     1     711072     710727     0.710900    0.892810
     2     102981     102792     0.102887    0.995697
     3       4190       4286     0.004238    0.999935
     4         74         55     0.000064    0.999999
     5          0          1     0.000000    1.000000

mean CF =   0.033 (proportion of loci)
        =   0.930 (number of loci)
99% CI for CF = (0,2)
95% CI for CF = (0,2)
90% CI for CF = (0,2)

{1,2,3,4,5,6,7,8,9,10,11,18|12,13,14,15,16,17,19}
#Genes      count in run(s) 1 through 2, Overall probability, Overall cumulative probability
     0     199557     199865     0.199711    0.199711
     1     682842     682306     0.682574    0.882285
     2     111393     111549     0.111471    0.993756
     3       6091       6140     0.006116    0.999872
     4        117        139     0.000128    1.000000
     5          0          1     0.000000    1.000000

mean CF =   0.033 (proportion of loci)
        =   0.924 (number of loci)
99% CI for CF = (0,3)
95% CI for CF = (0,2)
90% CI for CF = (0,2)

{1,2,3,4,5,6,7,8,9,10,12,19|11,13,14,15,16,17,18}
#Genes      count in run(s) 1 through 2, Overall probability, Overall cumulative probability
     0     116476     116651     0.116564    0.116564
     1     844828     845064     0.844946    0.961510
     2      38620      38210     0.038415    0.999924
     3         76         75     0.000076    1.000000

mean CF =   0.033 (proportion of loci)
        =   0.922 (number of loci)
99% CI for CF = (0,2)
95% CI for CF = (0,2)
90% CI for CF = (0,1)

{1,2,3,4,7,8,9,11,12,13,14,15,16,17,18,19|5,6,10}
#Genes      count in run(s) 1 through 2, Overall probability, Overall cumulative probability
     0     108180     108739     0.108460    0.108460
     1     861747     861320     0.861533    0.969993
     2      29833      29717     0.029775    0.999768
     3        240        224     0.000232    1.000000

mean CF =   0.033 (proportion of loci)
        =   0.922 (number of loci)
99% CI for CF = (0,2)
95% CI for CF = (0,2)
90% CI for CF = (0,1)

{1,2,3,4,5,6,7,8,9,10,11,12,18,19|13,14,15,16,17}
#Genes      count in run(s) 1 through 2, Overall probability, Overall cumulative probability
     0     129596     130319     0.129958    0.129958
     1     833945     833287     0.833616    0.963574
     2      36401      36328     0.036365    0.999938
     3         58         66     0.000062    1.000000

mean CF =   0.032 (proportion of loci)
        =   0.907 (number of loci)
99% CI for CF = (0,2)
95% CI for CF = (0,2)
90% CI for CF = (0,1)

{1,2,3,4,5,6,7,8,9,10,11,12,13,17,18|14,15,16,19}
#Genes      count in run(s) 1 through 2, Overall probability, Overall cumulative probability
     0     149759     149179     0.149469    0.149469
     1     805292     805972     0.805632    0.955101
     2      44087      44018     0.044053    0.999154
     3        851        824     0.000838    0.999991
     4         11          7     0.000009    1.000000

mean CF =   0.032 (proportion of loci)
        =   0.896 (number of loci)
99% CI for CF = (0,2)
95% CI for CF = (0,2)
90% CI for CF = (0,1)

{1,2,3,4,5,6,7,8,9,10,11,12,14,15,16,17,19|13,18}
#Genes      count in run(s) 1 through 2, Overall probability, Overall cumulative probability
     0     316256     316095     0.316175    0.316175
     1     511525     511597     0.511561    0.827737
     2     153899     154244     0.154072    0.981808
     3      17383      17143     0.017263    0.999071
     4        905        900     0.000902    0.999974
     5         32         19     0.000025    0.999999
     6          0          2     0.000001    1.000000

mean CF =   0.031 (proportion of loci)
        =   0.875 (number of loci)
99% CI for CF = (0,3)
95% CI for CF = (0,2)
90% CI for CF = (0,2)

{1,2,3,4,5,6,7,8,9,10,11,16,17|12,13,14,15,18,19}
#Genes      count in run(s) 1 through 2, Overall probability, Overall cumulative probability
     0     319860     319810     0.319835    0.319835
     1     513288     513803     0.513545    0.833380
     2     150561     150124     0.150342    0.983723
     3      15701      15681     0.015691    0.999414
     4        585        572     0.000579    0.999992
     5          5         10     0.000008    1.000000

mean CF =   0.031 (proportion of loci)
        =   0.864 (number of loci)
99% CI for CF = (0,3)
95% CI for CF = (0,2)
90% CI for CF = (0,2)

{1,2,3,4,5,6,7,8,9,10,11,13,14,15,16|12,17,18,19}
#Genes      count in run(s) 1 through 2, Overall probability, Overall cumulative probability
     0     332401     324247     0.328324    0.328324
     1     494033     490684     0.492358    0.820682
     2     166643     174449     0.170546    0.991228
     3       6915      10462     0.008689    0.999917
     4          8        158     0.000083    1.000000

mean CF =   0.031 (proportion of loci)
        =   0.860 (number of loci)
99% CI for CF = (0,3)
95% CI for CF = (0,2)
90% CI for CF = (0,2)

{1,2,3,4,5,6,7,8,9,10,11,15,18,19|12,13,14,16,17}
#Genes      count in run(s) 1 through 2, Overall probability, Overall cumulative probability
     0     165062     164629     0.164846    0.164846
     1     820103     820464     0.820284    0.985129
     2      14772      14847     0.014809    0.999939
     3         63         60     0.000062    1.000000

mean CF =   0.030 (proportion of loci)
        =   0.850 (number of loci)
99% CI for CF = (0,2)
95% CI for CF = (0,1)
90% CI for CF = (0,1)

{1,2,3,4,5,6,7,8,9,10,11,13,15,17,18,19|12,14,16}
#Genes      count in run(s) 1 through 2, Overall probability, Overall cumulative probability
     0     195024     194063     0.194544    0.194544
     1     780875     774213     0.777544    0.972087
     2      23863      31259     0.027561    0.999648
     3        237        459     0.000348    0.999996
     4          1          6     0.000003    1.000000

mean CF =   0.030 (proportion of loci)
        =   0.834 (number of loci)
99% CI for CF = (0,2)
95% CI for CF = (0,2)
90% CI for CF = (0,1)

{1,2,3,4,5,6,7,8,9,10,11,12,14,15|13,16,17,18,19}
#Genes      count in run(s) 1 through 2, Overall probability, Overall cumulative probability
     0     230671     229980     0.230325    0.230325
     1     751095     751724     0.751409    0.981735
     2      18106      18151     0.018128    0.999863
     3        128        145     0.000137    1.000000

mean CF =   0.028 (proportion of loci)
        =   0.788 (number of loci)
99% CI for CF = (0,2)
95% CI for CF = (0,1)
90% CI for CF = (0,1)

{1,2,3,4,5,6,7,8,9,10,11,13,14|12,15,16,17,18,19}
#Genes      count in run(s) 1 through 2, Overall probability, Overall cumulative probability
     0     464582     398022     0.431302    0.431302
     1     386689     392659     0.389674    0.820976
     2     126012     164049     0.145031    0.966006
     3      20750      38841     0.029795    0.995802
     4       1869       5837     0.003853    0.999655
     5         94        556     0.000325    0.999980
     6          4         35     0.000019    0.999999
     7          0          1     0.000000    1.000000

mean CF =   0.028 (proportion of loci)
        =   0.786 (number of loci)
99% CI for CF = (0,3)
95% CI for CF = (0,3)
90% CI for CF = (0,2)

{1,2,3,4,5,6,7,8,9,10,11,12,13,15,17,19|14,16,18}
#Genes      count in run(s) 1 through 2, Overall probability, Overall cumulative probability
     0     327748     327178     0.327463    0.327463
     1     604651     604955     0.604803    0.932266
     2      65625      65724     0.065674    0.997941
     3       1961       2126     0.002044    0.999984
     4         15         17     0.000016    1.000000

mean CF =   0.027 (proportion of loci)
        =   0.742 (number of loci)
99% CI for CF = (0,2)
95% CI for CF = (0,2)
90% CI for CF = (0,2)

{1,2,3,4,5,6,7,8,9,10,11,13,15,16,18,19|12,14,17}
#Genes      count in run(s) 1 through 2, Overall probability, Overall cumulative probability
     0     373990     373166     0.373578    0.373578
     1     531489     530870     0.531180    0.904758
     2      89804      91062     0.090433    0.995191
     3       4648       4837     0.004743    0.999933
     4         69         65     0.000067    1.000000

mean CF =   0.026 (proportion of loci)
        =   0.727 (number of loci)
99% CI for CF = (0,2)
95% CI for CF = (0,2)
90% CI for CF = (0,2)

{1,2,3,4,5,6,7,8,9,10,11,12|13,14,15,16,17,18,19}
#Genes      count in run(s) 1 through 2, Overall probability, Overall cumulative probability
     0     436656     435950     0.436303    0.436303
     1     423758     424046     0.423902    0.860205
     2     127660     127924     0.127792    0.987997
     3      11733      11820     0.011777    0.999773
     4        191        259     0.000225    0.999999
     5          2          1     0.000002    1.000000

mean CF =   0.026 (proportion of loci)
        =   0.716 (number of loci)
99% CI for CF = (0,3)
95% CI for CF = (0,2)
90% CI for CF = (0,2)

{1,2,3,4,5,6,7,8,9,10,11,18,19|12,13,14,15,16,17}
#Genes      count in run(s) 1 through 2, Overall probability, Overall cumulative probability
     0     304605     305879     0.305242    0.305242
     1     676164     674862     0.675513    0.980755
     2      19081      19114     0.019097    0.999853
     3        150        144     0.000147    1.000000
     4          0          1     0.000000    1.000000

mean CF =   0.026 (proportion of loci)
        =   0.714 (number of loci)
99% CI for CF = (0,2)
95% CI for CF = (0,1)
90% CI for CF = (0,1)

{1,2,3,4,5,6,7,8,9,10,11,14,15,16,17,18|12,13,19}
#Genes      count in run(s) 1 through 2, Overall probability, Overall cumulative probability
     0     447533     446412     0.446972    0.446972
     1     412439     413126     0.412782    0.859755
     2     126027     126027     0.126027    0.985782
     3      13587      13996     0.013791    0.999574
     4        408        437     0.000423    0.999996
     5          6          2     0.000004    1.000000

mean CF =   0.025 (proportion of loci)
        =   0.708 (number of loci)
99% CI for CF = (0,3)
95% CI for CF = (0,2)
90% CI for CF = (0,2)

{1,2,3,4,5,7,8,9,10|6,11,12,13,14,15,16,17,18,19}
#Genes      count in run(s) 1 through 2, Overall probability, Overall cumulative probability
     0     437831     436644     0.437238    0.437238
     1     439517     439924     0.439721    0.876958
     2     118402     119133     0.118767    0.995726
     3       4194       4236     0.004215    0.999941
     4         56         63     0.000060    1.000000

mean CF =   0.025 (proportion of loci)
        =   0.690 (number of loci)
99% CI for CF = (0,2)
95% CI for CF = (0,2)
90% CI for CF = (0,2)

{1,2,3,4,5,6,7,8,9,11,12,13,15,16,19|10,14,17,18}
#Genes      count in run(s) 1 through 2, Overall probability, Overall cumulative probability
     0     314172     313715     0.313943    0.313943
     1     685828     686285     0.686056    1.000000

mean CF =   0.025 (proportion of loci)
        =   0.686 (number of loci)
99% CI for CF = (0,1)
95% CI for CF = (0,1)
90% CI for CF = (0,1)

{1,2,3,4,5,6,7,8,9,10,11,15,16|12,13,14,17,18,19}
#Genes      count in run(s) 1 through 2, Overall probability, Overall cumulative probability
     0     437582     437039     0.437310    0.437310
     1     449125     449340     0.449232    0.886543
     2     110729     111179     0.110954    0.997497
     3       2547       2424     0.002485    0.999982
     4         17         18     0.000017    1.000000

mean CF =   0.024 (proportion of loci)
        =   0.679 (number of loci)
99% CI for CF = (0,2)
95% CI for CF = (0,2)
90% CI for CF = (0,2)

{1,2,3,4,5,6,7,8,9,10,12,13,14,15,16,19|11,17,18}
#Genes      count in run(s) 1 through 2, Overall probability, Overall cumulative probability
     0     328753     329612     0.329182    0.329182
     1     665881     664969     0.665425    0.994608
     2       5366       5419     0.005392    1.000000

mean CF =   0.024 (proportion of loci)
        =   0.676 (number of loci)
99% CI for CF = (0,2)
95% CI for CF = (0,1)
90% CI for CF = (0,1)

{1,2,3,4,5,6,7,8,9,10,11,12,15,16|13,14,17,18,19}
#Genes      count in run(s) 1 through 2, Overall probability, Overall cumulative probability
     0     440008     440971     0.440489    0.440489
     1     446446     445229     0.445837    0.886327
     2     113104     113354     0.113229    0.999556
     3        441        445     0.000443    0.999999
     4          1          1     0.000001    1.000000

mean CF =   0.024 (proportion of loci)
        =   0.674 (number of loci)
99% CI for CF = (0,2)
95% CI for CF = (0,2)
90% CI for CF = (0,2)

{1,2,3,4,5,6,7,8,9,10,12,13,15,16,17,18,19|11,14}
#Genes      count in run(s) 1 through 2, Overall probability, Overall cumulative probability
     0     443372     443476     0.443424    0.443424
     1     444265     443962     0.444113    0.887537
     2     111527     111685     0.111606    0.999143
     3        836        877     0.000856    1.000000

mean CF =   0.024 (proportion of loci)
        =   0.670 (number of loci)
99% CI for CF = (0,2)
95% CI for CF = (0,2)
90% CI for CF = (0,2)

{1,2,3,4,5,6,7,8,9,10,11,16,17,18|12,13,14,15,19}
#Genes      count in run(s) 1 through 2, Overall probability, Overall cumulative probability
     0     475708     477558     0.476633    0.476633
     1     403591     402482     0.403037    0.879669
     2     108849     108209     0.108529    0.988198
     3      11460      11322     0.011391    0.999590
     4        389        426     0.000407    0.999997
     5          3          3     0.000003    1.000000

mean CF =   0.023 (proportion of loci)
        =   0.656 (number of loci)
99% CI for CF = (0,3)
95% CI for CF = (0,2)
90% CI for CF = (0,2)

{1,2,3,4,5,6,7,8,9,10,11,14,18,19|12,13,15,16,17}
#Genes      count in run(s) 1 through 2, Overall probability, Overall cumulative probability
     0     398918     400229     0.399574    0.399574
     1     572054     571065     0.571559    0.971133
     2      28641      28359     0.028500    0.999633
     3        383        347     0.000365    0.999998
     4          4          0     0.000002    1.000000

mean CF =   0.022 (proportion of loci)
        =   0.630 (number of loci)
99% CI for CF = (0,2)
95% CI for CF = (0,2)
90% CI for CF = (0,1)

{1,2,3,4,5,6,7,8,9,10,11,16,17,18,19|12,13,14,15}
#Genes      count in run(s) 1 through 2, Overall probability, Overall cumulative probability
     0     493062     492563     0.492812    0.492812
     1     408772     408976     0.408874    0.901687
     2      93826      94053     0.093939    0.995626
     3       4252       4335     0.004293    0.999919
     4         87         73     0.000080    0.999999
     5          1          0     0.000000    1.000000

mean CF =   0.022 (proportion of loci)
        =   0.610 (number of loci)
99% CI for CF = (0,2)
95% CI for CF = (0,2)
90% CI for CF = (0,2)

{1,2,3,4,5,6,7,8,9,10,12,15,16,17,19|11,13,14,18}
#Genes      count in run(s) 1 through 2, Overall probability, Overall cumulative probability
     0     397678     396960     0.397319    0.397319
     1     602322     603040     0.602681    1.000000

mean CF =   0.022 (proportion of loci)
        =   0.603 (number of loci)
99% CI for CF = (0,1)
95% CI for CF = (0,1)
90% CI for CF = (0,1)

{1,2,3,4,5,6,7,8,9,10,11,12,13,14,18,19|15,16,17}
#Genes      count in run(s) 1 through 2, Overall probability, Overall cumulative probability
     0     524652     522404     0.523528    0.523528
     1     371960     371685     0.371823    0.895350
     2      92628      94593     0.093610    0.988961
     3      10259      10716     0.010488    0.999448
     4        490        592     0.000541    0.999989
     5         11          9     0.000010    0.999999
     6          0          1     0.000000    1.000000

mean CF =   0.021 (proportion of loci)
        =   0.593 (number of loci)
99% CI for CF = (0,3)
95% CI for CF = (0,2)
90% CI for CF = (0,2)

{1,2,3,4,5,6,7,8,9,10,11,13,14,15,16,19|12,17,18}
#Genes      count in run(s) 1 through 2, Overall probability, Overall cumulative probability
     0     523857     525964     0.524910    0.524910
     1     373578     372406     0.372992    0.897902
     2      92757      91771     0.092264    0.990166
     3       9428       9507     0.009468    0.999634
     4        376        348     0.000362    0.999996
     5          4          4     0.000004    1.000000

mean CF =   0.021 (proportion of loci)
        =   0.587 (number of loci)
99% CI for CF = (0,3)
95% CI for CF = (0,2)
90% CI for CF = (0,2)

{1,2,3,4,5,6,7,8,9,10,11,12,13,15,17|14,16,18,19}
#Genes      count in run(s) 1 through 2, Overall probability, Overall cumulative probability
     0     499857     496497     0.498177    0.498177
     1     418117     418834     0.418476    0.916652
     2      81323      83367     0.082345    0.998997
     3        702       1294     0.000998    0.999996
     4          1          8     0.000005    1.000000

mean CF =   0.021 (proportion of loci)
        =   0.586 (number of loci)
99% CI for CF = (0,2)
95% CI for CF = (0,2)
90% CI for CF = (0,2)

{1,2,3,12,13,14,15,16,17,18,19|4,5,6,7,8,9,10,11}
#Genes      count in run(s) 1 through 2, Overall probability, Overall cumulative probability
     0     435365     436316     0.435841    0.435841
     1     562339     561397     0.561868    0.997709
     2       2296       2287     0.002292    1.000000

mean CF =   0.020 (proportion of loci)
        =   0.566 (number of loci)
99% CI for CF = (0,1)
95% CI for CF = (0,1)
90% CI for CF = (0,1)

{1,2,3,4,5,6,7,8,9,10,12,15,16,19|11,13,14,17,18}
#Genes      count in run(s) 1 through 2, Overall probability, Overall cumulative probability
     0     501621     500895     0.501258    0.501258
     1     451936     452520     0.452228    0.953486
     2      46443      46585     0.046514    1.000000

mean CF =   0.019 (proportion of loci)
        =   0.545 (number of loci)
99% CI for CF = (0,2)
95% CI for CF = (0,2)
90% CI for CF = (0,1)

{1,2,3,10|4,5,6,7,8,9,11,12,13,14,15,16,17,18,19}
#Genes      count in run(s) 1 through 2, Overall probability, Overall cumulative probability
     0     551194     550534     0.550864    0.550864
     1     364159     364477     0.364318    0.915182
     2      78647      78815     0.078731    0.993913
     3       5894       6070     0.005982    0.999895
     4        106        104     0.000105    1.000000

mean CF =   0.019 (proportion of loci)
        =   0.540 (number of loci)
99% CI for CF = (0,3)
95% CI for CF = (0,2)
90% CI for CF = (0,2)

{1,2,3,4,5,6,7,8,9,10,12,13,14,15,16,17,19|11,18}
#Genes      count in run(s) 1 through 2, Overall probability, Overall cumulative probability
     0     485307     484853     0.485080    0.485080
     1     501436     502042     0.501739    0.986819
     2      13180      13020     0.013100    0.999919
     3         77         85     0.000081    1.000000

mean CF =   0.019 (proportion of loci)
        =   0.528 (number of loci)
99% CI for CF = (0,2)
95% CI for CF = (0,1)
90% CI for CF = (0,1)

{1,2,3,10,12,13,14,15,16,17,18,19|4,5,6,7,8,9,11}
#Genes      count in run(s) 1 through 2, Overall probability, Overall cumulative probability
     0     504062     504833     0.504448    0.504448
     1     495938     495167     0.495553    1.000000

mean CF =   0.018 (proportion of loci)
        =   0.496 (number of loci)
99% CI for CF = (0,1)
95% CI for CF = (0,1)
90% CI for CF = (0,1)

{1,2,3,4,5,6,7,8,9,10,11,13,15,16,19|12,14,17,18}
#Genes      count in run(s) 1 through 2, Overall probability, Overall cumulative probability
     0     555935     556006     0.555971    0.555971
     1     397016     397519     0.397267    0.953238
     2      45023      44566     0.044795    0.998032
     3       1989       1876     0.001932    0.999965
     4         37         33     0.000035    1.000000

mean CF =   0.018 (proportion of loci)
        =   0.493 (number of loci)
99% CI for CF = (0,2)
95% CI for CF = (0,2)
90% CI for CF = (0,1)

{1,2,3,4,5,6,7,8,9,10,12,14,15,16,17,18,19|11,13}
#Genes      count in run(s) 1 through 2, Overall probability, Overall cumulative probability
     0     573827     513482     0.543655    0.543655
     1     413499     430648     0.422073    0.965728
     2      12531      54686     0.033608    0.999337
     3        143       1174     0.000659    0.999995
     4          0         10     0.000005    1.000000

mean CF =   0.018 (proportion of loci)
        =   0.491 (number of loci)
99% CI for CF = (0,2)
95% CI for CF = (0,2)
90% CI for CF = (0,1)

{1,2,3,10,14,17,18|4,5,6,7,8,9,11,12,13,15,16,19}
#Genes      count in run(s) 1 through 2, Overall probability, Overall cumulative probability
     0     517950     518970     0.518460    0.518460
     1     482050     481030     0.481540    1.000000

mean CF =   0.017 (proportion of loci)
        =   0.482 (number of loci)
99% CI for CF = (0,1)
95% CI for CF = (0,1)
90% CI for CF = (0,1)

{1,2,3,4,5,6,7,8,9,10,11,17,18|12,13,14,15,16,19}
#Genes      count in run(s) 1 through 2, Overall probability, Overall cumulative probability
     0     595399     594184     0.594792    0.594792
     1     339765     340661     0.340213    0.935005
     2      60977      61300     0.061138    0.996143
     3       3764       3770     0.003767    0.999910
     4         95         84     0.000089    0.999999
     5          0          1     0.000000    1.000000

mean CF =   0.017 (proportion of loci)
        =   0.474 (number of loci)
99% CI for CF = (0,2)
95% CI for CF = (0,2)
90% CI for CF = (0,2)

{1,2,3,4,5,6,7,8,9,10,11,12,15,16,17,18|13,14,19}
#Genes      count in run(s) 1 through 2, Overall probability, Overall cumulative probability
     0     551455     552098     0.551777    0.551777
     1     427281     427195     0.427238    0.979015
     2      20905      20385     0.020645    0.999660
     3        358        320     0.000339    0.999999
     4          1          2     0.000002    1.000000

mean CF =   0.017 (proportion of loci)
        =   0.470 (number of loci)
99% CI for CF = (0,2)
95% CI for CF = (0,1)
90% CI for CF = (0,1)

{1,2,3,4,5,6,7,8,9,10,11,13,15,16|12,14,17,18,19}
#Genes      count in run(s) 1 through 2, Overall probability, Overall cumulative probability
     0     563924     559445     0.561685    0.561685
     1     407737     409308     0.408523    0.970207
     2      28156      30889     0.029523    0.999730
     3        183        356     0.000269    0.999999
     4          0          2     0.000001    1.000000

mean CF =   0.017 (proportion of loci)
        =   0.468 (number of loci)
99% CI for CF = (0,2)
95% CI for CF = (0,2)
90% CI for CF = (0,1)

{1,2,3,4,5,6,7,8,9,10,14|11,12,13,15,16,17,18,19}
#Genes      count in run(s) 1 through 2, Overall probability, Overall cumulative probability
     0     601463     600630     0.601047    0.601047
     1     354785     354671     0.354728    0.955774
     2      43663      44514     0.044089    0.999863
     3         89        185     0.000137    1.000000

mean CF =   0.016 (proportion of loci)
        =   0.443 (number of loci)
99% CI for CF = (0,2)
95% CI for CF = (0,2)
90% CI for CF = (0,1)

{1,2,3,4,5,6,7,8,9,10,11,15|12,13,14,16,17,18,19}
#Genes      count in run(s) 1 through 2, Overall probability, Overall cumulative probability
     0     590223     590782     0.590503    0.590503
     1     377905     377714     0.377810    0.968312
     2      30896      30507     0.030701    0.999014
     3        960        979     0.000969    0.999983
     4         16         18     0.000017    1.000000

mean CF =   0.016 (proportion of loci)
        =   0.442 (number of loci)
99% CI for CF = (0,2)
95% CI for CF = (0,2)
90% CI for CF = (0,1)

{1,2,3,4,11,12,13,14,15,16,17,18,19|5,6,7,8,9,10}
#Genes      count in run(s) 1 through 2, Overall probability, Overall cumulative probability
     0     622188     621785     0.621986    0.621986
     1     319511     320076     0.319794    0.941780
     2      54791      54601     0.054696    0.996476
     3       3427       3459     0.003443    0.999919
     4         83         79     0.000081    1.000000

mean CF =   0.016 (proportion of loci)
        =   0.440 (number of loci)
99% CI for CF = (0,2)
95% CI for CF = (0,2)
90% CI for CF = (0,2)

{1,2,3,5,10,11,12,13,14,15,16,17,18,19|4,6,7,8,9}
#Genes      count in run(s) 1 through 2, Overall probability, Overall cumulative probability
     0     592560     590175     0.591368    0.591368
     1     385052     386060     0.385556    0.976924
     2      22283      23596     0.022940    0.999863
     3        105        168     0.000137    1.000000
     4          0          1     0.000000    1.000000

mean CF =   0.015 (proportion of loci)
        =   0.432 (number of loci)
99% CI for CF = (0,2)
95% CI for CF = (0,1)
90% CI for CF = (0,1)

{1,2,3,4,5,6,7,8,9,10,11,12,13|14,15,16,17,18,19}
#Genes      count in run(s) 1 through 2, Overall probability, Overall cumulative probability
     0     651491     610607     0.631049    0.631049
     1     301712     323498     0.312605    0.943654
     2      44094      60548     0.052321    0.995975
     3       2629       5120     0.003874    0.999849
     4         74        221     0.000148    0.999997
     5          0          6     0.000003    1.000000

mean CF =   0.015 (proportion of loci)
        =   0.429 (number of loci)
99% CI for CF = (0,2)
95% CI for CF = (0,2)
90% CI for CF = (0,2)

{1,2,3,4,5,6,7,8,9,10,11,12,13,15,16,17,18|14,19}
#Genes      count in run(s) 1 through 2, Overall probability, Overall cumulative probability
     0     637767     639306     0.638536    0.638536
     1     308626     307197     0.307912    0.946448
     2      50135      50156     0.050146    0.996593
     3       3349       3236     0.003292    0.999886
     4        119        103     0.000111    0.999997
     5          4          2     0.000003    1.000000

mean CF =   0.015 (proportion of loci)
        =   0.419 (number of loci)
99% CI for CF = (0,2)
95% CI for CF = (0,2)
90% CI for CF = (0,2)

{1,2,3,4,5,6,7,8,9,10,17|11,12,13,14,15,16,18,19}
#Genes      count in run(s) 1 through 2, Overall probability, Overall cumulative probability
     0     622510     615391     0.618950    0.618950
     1     348261     351740     0.350000    0.968951
     2      29094      32451     0.030773    0.999723
     3        134        417     0.000275    0.999999
     4          1          1     0.000001    1.000000

mean CF =   0.015 (proportion of loci)
        =   0.412 (number of loci)
99% CI for CF = (0,2)
95% CI for CF = (0,2)
90% CI for CF = (0,1)

{1,2,3,4,5,6,7,8,9,10,11,13,14,16,17|12,15,18,19}
#Genes      count in run(s) 1 through 2, Overall probability, Overall cumulative probability
     0     634388     629491     0.631939    0.631939
     1     329185     331776     0.330481    0.962420
     2      35434      37355     0.036395    0.998815
     3        979       1358     0.001169    0.999983
     4         14         19     0.000017    1.000000
     5          0          1     0.000000    1.000000

mean CF =   0.015 (proportion of loci)
        =   0.407 (number of loci)
99% CI for CF = (0,2)
95% CI for CF = (0,2)
90% CI for CF = (0,1)

{1,2,3,4,5,6,7,8,9,10,11,14,17,18|12,13,15,16,19}
#Genes      count in run(s) 1 through 2, Overall probability, Overall cumulative probability
     0     648490     648280     0.648385    0.648385
     1     304812     305401     0.305107    0.953491
     2      44651      44274     0.044463    0.997954
     3       2027       2029     0.002028    0.999982
     4         20         16     0.000018    1.000000

mean CF =   0.014 (proportion of loci)
        =   0.400 (number of loci)
99% CI for CF = (0,2)
95% CI for CF = (0,2)
90% CI for CF = (0,1)

{1,2,3,4,5,6,7,8,9,10,11,13,14,16,17,18|12,15,19}
#Genes      count in run(s) 1 through 2, Overall probability, Overall cumulative probability
     0     651967     651839     0.651903    0.651903
     1     301230     301364     0.301297    0.953200
     2      43836      43875     0.043855    0.997056
     3       2873       2827     0.002850    0.999906
     4         93         94     0.000093    0.999999
     5          1          1     0.000001    1.000000

mean CF =   0.014 (proportion of loci)
        =   0.398 (number of loci)
99% CI for CF = (0,2)
95% CI for CF = (0,2)
90% CI for CF = (0,1)

{1,2,3,4,5,6,7,8,9,12,13,14,15,16,17,18|10,11,19}
#Genes      count in run(s) 1 through 2, Overall probability, Overall cumulative probability
     0     608115     607437     0.607776    0.607776
     1     391885     392563     0.392224    1.000000

mean CF =   0.014 (proportion of loci)
        =   0.392 (number of loci)
99% CI for CF = (0,1)
95% CI for CF = (0,1)
90% CI for CF = (0,1)

{1,2,3,4,5,6,7,8,9,10,11,12,15,16,19|13,14,17,18}
#Genes      count in run(s) 1 through 2, Overall probability, Overall cumulative probability
     0     646133     645347     0.645740    0.645740
     1     316635     317318     0.316976    0.962716
     2      36781      36878     0.036830    0.999546
     3        451        457     0.000454    1.000000

mean CF =   0.014 (proportion of loci)
        =   0.392 (number of loci)
99% CI for CF = (0,2)
95% CI for CF = (0,2)
90% CI for CF = (0,1)

{1,2,3,4,5,6,7,8,9,10,11,12,13,14|15,16,17,18,19}
#Genes      count in run(s) 1 through 2, Overall probability, Overall cumulative probability
     0     651675     640177     0.645926    0.645926
     1     317929     323876     0.320902    0.966828
     2      30087      35090     0.032588    0.999417
     3        307        849     0.000578    0.999995
     4          2          8     0.000005    1.000000

mean CF =   0.014 (proportion of loci)
        =   0.388 (number of loci)
99% CI for CF = (0,2)
95% CI for CF = (0,2)
90% CI for CF = (0,1)

{1,2,3,4,5,6,7,8,9,10,15,16|11,12,13,14,17,18,19}
#Genes      count in run(s) 1 through 2, Overall probability, Overall cumulative probability
     0     629772     628471     0.629122    0.629122
     1     363062     363994     0.363528    0.992649
     2       7165       7525     0.007345    0.999995
     3          1         10     0.000005    1.000000

mean CF =   0.014 (proportion of loci)
        =   0.378 (number of loci)
99% CI for CF = (0,2)
95% CI for CF = (0,1)
90% CI for CF = (0,1)

{1,2,3,4,5,6,7,8,9,10,11,14,16,17|12,13,15,18,19}
#Genes      count in run(s) 1 through 2, Overall probability, Overall cumulative probability
     0     639675     639411     0.639543    0.639543
     1     343449     343532     0.343490    0.983033
     2      16670      16830     0.016750    0.999783
     3        206        227     0.000217    1.000000

mean CF =   0.013 (proportion of loci)
        =   0.378 (number of loci)
99% CI for CF = (0,2)
95% CI for CF = (0,1)
90% CI for CF = (0,1)

{1,2,3,4,5,6,7,8,9,10,11,13,15,16,17,18|12,14,19}
#Genes      count in run(s) 1 through 2, Overall probability, Overall cumulative probability
     0     660454     660134     0.660294    0.660294
     1     313599     313850     0.313725    0.974019
     2      25216      25209     0.025212    0.999231
     3        723        801     0.000762    0.999993
     4          8          6     0.000007    1.000000

mean CF =   0.013 (proportion of loci)
        =   0.366 (number of loci)
99% CI for CF = (0,2)
95% CI for CF = (0,2)
90% CI for CF = (0,1)

{1,2,3,4,5,6,7,8,9,10,11,14,15,17,18,19|12,13,16}
#Genes      count in run(s) 1 through 2, Overall probability, Overall cumulative probability
     0     670522     670907     0.670714    0.670714
     1     293905     293277     0.293591    0.964306
     2      34711      34971     0.034841    0.999147
     3        857        842     0.000849    0.999996
     4          5          3     0.000004    1.000000

mean CF =   0.013 (proportion of loci)
        =   0.366 (number of loci)
99% CI for CF = (0,2)
95% CI for CF = (0,2)
90% CI for CF = (0,1)

{1,2,3,4,5,6,7,8,9,11,12,13,19|10,14,15,16,17,18}
#Genes      count in run(s) 1 through 2, Overall probability, Overall cumulative probability
     0     636237     635299     0.635768    0.635768
     1     363763     364701     0.364232    1.000000

mean CF =   0.013 (proportion of loci)
        =   0.364 (number of loci)
99% CI for CF = (0,1)
95% CI for CF = (0,1)
90% CI for CF = (0,1)

{1,2,3,4,5,6,7,8,9,10,11,12,14,16,17,18|13,15,19}
#Genes      count in run(s) 1 through 2, Overall probability, Overall cumulative probability
     0     679458     679761     0.679609    0.679609
     1     280944     280793     0.280869    0.960478
     2      37638      37433     0.037535    0.998013
     3       1911       1974     0.001942    0.999956
     4         49         38     0.000044    0.999999
     5          0          1     0.000000    1.000000

mean CF =   0.013 (proportion of loci)
        =   0.362 (number of loci)
99% CI for CF = (0,2)
95% CI for CF = (0,2)
90% CI for CF = (0,1)

{1,2,3,4,10|5,6,7,8,9,11,12,13,14,15,16,17,18,19}
#Genes      count in run(s) 1 through 2, Overall probability, Overall cumulative probability
     0     663751     662586     0.663169    0.663169
     1     317643     318500     0.318072    0.981240
     2      18338      18669     0.018503    0.999744
     3        268        245     0.000257    1.000000

mean CF =   0.013 (proportion of loci)
        =   0.356 (number of loci)
99% CI for CF = (0,2)
95% CI for CF = (0,1)
90% CI for CF = (0,1)

{1,2,3,4,5,6,12,13,14,15,16,17,18|7,8,9,10,11,19}
#Genes      count in run(s) 1 through 2, Overall probability, Overall cumulative probability
     0     661671     661315     0.661493    0.661493
     1     338329     338685     0.338507    1.000000

mean CF =   0.012 (proportion of loci)
        =   0.339 (number of loci)
99% CI for CF = (0,1)
95% CI for CF = (0,1)
90% CI for CF = (0,1)

{1,2,3,4,5,6,7,8,9,10,11,15,16,19|12,13,14,17,18}
#Genes      count in run(s) 1 through 2, Overall probability, Overall cumulative probability
     0     689759     689608     0.689684    0.689684
     1     282665     282856     0.282761    0.972444
     2      27167      27162     0.027165    0.999609
     3        409        374     0.000391    1.000000

mean CF =   0.012 (proportion of loci)
        =   0.338 (number of loci)
99% CI for CF = (0,2)
95% CI for CF = (0,2)
90% CI for CF = (0,1)

{1,2,3,4,5,6,7,8,9,10,11,13,15,18,19|12,14,16,17}
#Genes      count in run(s) 1 through 2, Overall probability, Overall cumulative probability
     0     670609     669512     0.670060    0.670060
     1     326090     326275     0.326182    0.996243
     2       3291       4192     0.003742    0.999984
     3         10         21     0.000016    1.000000

mean CF =   0.012 (proportion of loci)
        =   0.334 (number of loci)
99% CI for CF = (0,1)
95% CI for CF = (0,1)
90% CI for CF = (0,1)

{1,2,3,4,5,6,7,8,9,10,14,15,16|11,12,13,17,18,19}
#Genes      count in run(s) 1 through 2, Overall probability, Overall cumulative probability
     0     668634     667163     0.667898    0.667898
     1     331341     332421     0.331881    0.999779
     2         25        416     0.000220    1.000000

mean CF =   0.012 (proportion of loci)
        =   0.332 (number of loci)
99% CI for CF = (0,1)
95% CI for CF = (0,1)
90% CI for CF = (0,1)

{1,2,3,4,5,7,8,9,10,11|6,12,13,14,15,16,17,18,19}
#Genes      count in run(s) 1 through 2, Overall probability, Overall cumulative probability
     0     669143     667815     0.668479    0.668479
     1     330857     332185     0.331521    1.000000

mean CF =   0.012 (proportion of loci)
        =   0.332 (number of loci)
99% CI for CF = (0,1)
95% CI for CF = (0,1)
90% CI for CF = (0,1)

{1,2,3,4,5,7,8,9,10,11,12,14,15,16,17,18,19|6,13}
#Genes      count in run(s) 1 through 2, Overall probability, Overall cumulative probability
     0     669143     667815     0.668479    0.668479
     1     330857     332185     0.331521    1.000000

mean CF =   0.012 (proportion of loci)
        =   0.332 (number of loci)
99% CI for CF = (0,1)
95% CI for CF = (0,1)
90% CI for CF = (0,1)

{1,2,3,4,5,6,7,8,9,10,11,13,14,15,19|12,16,17,18}
#Genes      count in run(s) 1 through 2, Overall probability, Overall cumulative probability
     0     707132     707107     0.707120    0.707120
     1     257858     257404     0.257631    0.964751
     2      33134      33595     0.033364    0.998115
     3       1847       1852     0.001850    0.999965
     4         29         42     0.000036    1.000000

mean CF =   0.012 (proportion of loci)
        =   0.330 (number of loci)
99% CI for CF = (0,2)
95% CI for CF = (0,2)
90% CI for CF = (0,1)

{1,2,3,4,5,6,7,8,9,10,11,14,16,17,18,19|12,13,15}
#Genes      count in run(s) 1 through 2, Overall probability, Overall cumulative probability
     0     696508     696345     0.696426    0.696426
     1     278999     279249     0.279124    0.975550
     2      23789      23711     0.023750    0.999301
     3        695        683     0.000689    0.999990
     4          9         11     0.000010    1.000000
     5          0          1     0.000000    1.000000

mean CF =   0.012 (proportion of loci)
        =   0.329 (number of loci)
99% CI for CF = (0,2)
95% CI for CF = (0,1)
90% CI for CF = (0,1)

{1,2,3,4,5,6,7,8,9,10,11,13,16,17|12,14,15,18,19}
#Genes      count in run(s) 1 through 2, Overall probability, Overall cumulative probability
     0     703593     699961     0.701777    0.701777
     1     271633     273856     0.272745    0.974522
     2      24066      25386     0.024726    0.999248
     3        698        788     0.000743    0.999991
     4         10          9     0.000010    1.000000

mean CF =   0.012 (proportion of loci)
        =   0.324 (number of loci)
99% CI for CF = (0,2)
95% CI for CF = (0,2)
90% CI for CF = (0,1)

{1,2,3,4,5,6,7,8,9,10,11,12,14,15,17,19|13,16,18}
#Genes      count in run(s) 1 through 2, Overall probability, Overall cumulative probability
     0     700080     699984     0.700032    0.700032
     1     276358     276538     0.276448    0.976480
     2      22777      22699     0.022738    0.999218
     3        774        759     0.000767    0.999985
     4         11         20     0.000016    1.000000

mean CF =   0.012 (proportion of loci)
        =   0.324 (number of loci)
99% CI for CF = (0,2)
95% CI for CF = (0,1)
90% CI for CF = (0,1)

{1,2,3,4,5,6,7,8,9,10,11,13,15,17,19|12,14,16,18}
#Genes      count in run(s) 1 through 2, Overall probability, Overall cumulative probability
     0     688443     687543     0.687993    0.687993
     1     301639     302404     0.302021    0.990015
     2       9820       9938     0.009879    0.999893
     3         98        115     0.000107    1.000000

mean CF =   0.012 (proportion of loci)
        =   0.322 (number of loci)
99% CI for CF = (0,2)
95% CI for CF = (0,1)
90% CI for CF = (0,1)

{1,2,3,10,14,15,16,17,18|4,5,6,7,8,9,11,12,13,19}
#Genes      count in run(s) 1 through 2, Overall probability, Overall cumulative probability
     0     678117     678774     0.678446    0.678446
     1     321883     321226     0.321555    1.000000

mean CF =   0.011 (proportion of loci)
        =   0.322 (number of loci)
99% CI for CF = (0,1)
95% CI for CF = (0,1)
90% CI for CF = (0,1)

{1,2,3,4,5,6,7,8,9,10,11,14,15|12,13,16,17,18,19}
#Genes      count in run(s) 1 through 2, Overall probability, Overall cumulative probability
     0     707460     707292     0.707376    0.707376
     1     265761     265769     0.265765    0.973141
     2      26242      26423     0.026332    0.999474
     3        536        511     0.000523    0.999997
     4          1          5     0.000003    1.000000

mean CF =   0.011 (proportion of loci)
        =   0.320 (number of loci)
99% CI for CF = (0,2)
95% CI for CF = (0,2)
90% CI for CF = (0,1)

{1,2,3,4,5,6,7,8,9,10,12,14,15,16|11,13,17,18,19}
#Genes      count in run(s) 1 through 2, Overall probability, Overall cumulative probability
     0     699308     699665     0.699487    0.699487
     1     290820     290447     0.290633    0.990120
     2       9872       9888     0.009880    1.000000

mean CF =   0.011 (proportion of loci)
        =   0.310 (number of loci)
99% CI for CF = (0,2)
95% CI for CF = (0,1)
90% CI for CF = (0,1)

{1,2,3,4,5,6,7,8,9,10,11,12,13,16,17,18|14,15,19}
#Genes      count in run(s) 1 through 2, Overall probability, Overall cumulative probability
     0     721600     722114     0.721857    0.721857
     1     250214     250138     0.250176    0.972033
     2      26983      26460     0.026721    0.998754
     3       1175       1253     0.001214    0.999968
     4         28         35     0.000031    1.000000

mean CF =   0.011 (proportion of loci)
        =   0.307 (number of loci)
99% CI for CF = (0,2)
95% CI for CF = (0,2)
90% CI for CF = (0,1)

{1,2,3,4,5,6,7,8,9,10,11,13,16,18,19|12,14,15,17}
#Genes      count in run(s) 1 through 2, Overall probability, Overall cumulative probability
     0     725786     724193     0.724989    0.724989
     1     247154     248172     0.247663    0.972652
     2      26022      26540     0.026281    0.998933
     3       1025       1080     0.001053    0.999986
     4         13         15     0.000014    1.000000

mean CF =   0.011 (proportion of loci)
        =   0.303 (number of loci)
99% CI for CF = (0,2)
95% CI for CF = (0,2)
90% CI for CF = (0,1)

{1,2,3,4,5,6,7,8,9,10,11,12,13,14,16|15,17,18,19}
#Genes      count in run(s) 1 through 2, Overall probability, Overall cumulative probability
     0     721263     701263     0.711263    0.711263
     1     268639     281603     0.275121    0.986384
     2       9983      16762     0.013373    0.999756
     3        114        370     0.000242    0.999998
     4          1          2     0.000002    1.000000

mean CF =   0.011 (proportion of loci)
        =   0.303 (number of loci)
99% CI for CF = (0,2)
95% CI for CF = (0,1)
90% CI for CF = (0,1)

{1,2,3,4,5,6,7,8,9,10,11,12,13,14,15,19|16,17,18}
#Genes      count in run(s) 1 through 2, Overall probability, Overall cumulative probability
     0     734606     732719     0.733662    0.733662
     1     232789     234450     0.233620    0.967282
     2      30329      30486     0.030408    0.997690
     3       2181       2245     0.002213    0.999903
     4         93         96     0.000095    0.999997
     5          1          4     0.000003    1.000000
     6          1          0     0.000000    1.000000

mean CF =   0.011 (proportion of loci)
        =   0.301 (number of loci)
99% CI for CF = (0,2)
95% CI for CF = (0,2)
90% CI for CF = (0,1)

{1,2,3,4,5,6,7,8,9,10,11,12,14,15,16|13,17,18,19}
#Genes      count in run(s) 1 through 2, Overall probability, Overall cumulative probability
     0     711487     712017     0.711752    0.711752
     1     276619     275809     0.276214    0.987966
     2      11765      12059     0.011912    0.999878
     3        129        115     0.000122    1.000000

mean CF =   0.011 (proportion of loci)
        =   0.300 (number of loci)
99% CI for CF = (0,2)
95% CI for CF = (0,1)
90% CI for CF = (0,1)

{1,2,3,4,5,6,7,8,9,10,11,12,14,15,17,18|13,16,19}
#Genes      count in run(s) 1 through 2, Overall probability, Overall cumulative probability
     0     726775     727160     0.726967    0.726967
     1     247173     247054     0.247114    0.974081
     2      25145      24912     0.025028    0.999109
     3        895        864     0.000879    0.999989
     4         12         10     0.000011    1.000000

mean CF =   0.011 (proportion of loci)
        =   0.300 (number of loci)
99% CI for CF = (0,2)
95% CI for CF = (0,2)
90% CI for CF = (0,1)

{1,2,3,4,5,6,7,8,9,10,11,13,17|12,14,15,16,18,19}
#Genes      count in run(s) 1 through 2, Overall probability, Overall cumulative probability
     0     721309     716204     0.718757    0.718757
     1     265134     268187     0.266661    0.985417
     2      13435      15332     0.014384    0.999800
     3        122        275     0.000199    0.999999
     4          0          2     0.000001    1.000000

mean CF =   0.011 (proportion of loci)
        =   0.296 (number of loci)
99% CI for CF = (0,2)
95% CI for CF = (0,1)
90% CI for CF = (0,1)

{1,2,3,4,5,6,7,8,9,10,11,12,14,15,16,19|13,17,18}
#Genes      count in run(s) 1 through 2, Overall probability, Overall cumulative probability
     0     729731     729563     0.729647    0.729647
     1     248421     248756     0.248588    0.978236
     2      21125      21024     0.021074    0.999310
     3        716        650     0.000683    0.999993
     4          7          7     0.000007    1.000000

mean CF =   0.010 (proportion of loci)
        =   0.293 (number of loci)
99% CI for CF = (0,2)
95% CI for CF = (0,1)
90% CI for CF = (0,1)

{1,2,3,4,5,6,7,8,9,10,12,13,14,15,16,18,19|11,17}
#Genes      count in run(s) 1 through 2, Overall probability, Overall cumulative probability
     0     734219     734844     0.734532    0.734532
     1     241779     241080     0.241429    0.975961
     2      23336      23405     0.023370    0.999331
     3        654        664     0.000659    0.999990
     4         12          7     0.000010    1.000000

mean CF =   0.010 (proportion of loci)
        =   0.290 (number of loci)
99% CI for CF = (0,2)
95% CI for CF = (0,1)
90% CI for CF = (0,1)

{1,2,3,4,5,6,7,8,9,10,11,14,16,18,19|12,13,15,17}
#Genes      count in run(s) 1 through 2, Overall probability, Overall cumulative probability
     0     742860     742148     0.742504    0.742504
     1     237010     237738     0.237374    0.979878
     2      19488      19525     0.019506    0.999385
     3        634        583     0.000608    0.999993
     4          8          6     0.000007    1.000000

mean CF =   0.010 (proportion of loci)
        =   0.278 (number of loci)
99% CI for CF = (0,2)
95% CI for CF = (0,1)
90% CI for CF = (0,1)

{1,2,3,4,5,6,7,8,9,10,11,12,15,17|13,14,16,18,19}
#Genes      count in run(s) 1 through 2, Overall probability, Overall cumulative probability
     0     726637     727216     0.726927    0.726927
     1     270043     269676     0.269859    0.996786
     2       3314       3105     0.003210    0.999995
     3          6          3     0.000005    1.000000

mean CF =   0.010 (proportion of loci)
        =   0.276 (number of loci)
99% CI for CF = (0,1)
95% CI for CF = (0,1)
90% CI for CF = (0,1)

{1,2,3,4,5,6,7,8,9,10,11,12,15,16,18,19|13,14,17}
#Genes      count in run(s) 1 through 2, Overall probability, Overall cumulative probability
     0     730450     730216     0.730333    0.730333
     1     263517     263686     0.263601    0.993934
     2       5978       6044     0.006011    0.999945
     3         55         53     0.000054    0.999999
     4          0          1     0.000000    1.000000

mean CF =   0.010 (proportion of loci)
        =   0.276 (number of loci)
99% CI for CF = (0,2)
95% CI for CF = (0,1)
90% CI for CF = (0,1)

{1,2,3,4,5,7,8,9,10,11,14,15,16,17,18,19|6,12,13}
#Genes      count in run(s) 1 through 2, Overall probability, Overall cumulative probability
     0     724777     723979     0.724378    0.724378
     1     275223     276021     0.275622    1.000000

mean CF =   0.010 (proportion of loci)
        =   0.276 (number of loci)
99% CI for CF = (0,1)
95% CI for CF = (0,1)
90% CI for CF = (0,1)

{1,2,3,4,5,6,7,8,9,10,11,13,14,16,17,19|12,15,18}
#Genes      count in run(s) 1 through 2, Overall probability, Overall cumulative probability
     0     747241     746447     0.746844    0.746844
     1     234973     235520     0.235246    0.982090
     2      17289      17558     0.017424    0.999514
     3        492        472     0.000482    0.999996
     4          5          3     0.000004    1.000000

mean CF =   0.010 (proportion of loci)
        =   0.272 (number of loci)
99% CI for CF = (0,2)
95% CI for CF = (0,1)
90% CI for CF = (0,1)

{1,2,3,4,5,6,7,8,9,10,11,12,13,14,16,19|15,17,18}
#Genes      count in run(s) 1 through 2, Overall probability, Overall cumulative probability
     0     752387     752616     0.752502    0.752502
     1     227472     227372     0.227422    0.979924
     2      19681      19571     0.019626    0.999550
     3        456        432     0.000444    0.999994
     4          4          9     0.000006    1.000000

mean CF =   0.010 (proportion of loci)
        =   0.268 (number of loci)
99% CI for CF = (0,2)
95% CI for CF = (0,1)
90% CI for CF = (0,1)

{1,2,3,4,5,6,7,8,9,10,11,13,14,17,18|12,15,16,19}
#Genes      count in run(s) 1 through 2, Overall probability, Overall cumulative probability
     0     743578     743300     0.743439    0.743439
     1     250597     250978     0.250787    0.994226
     2       5778       5679     0.005729    0.999955
     3         47         42     0.000044    0.999999
     4          0          1     0.000000    1.000000

mean CF =   0.009 (proportion of loci)
        =   0.262 (number of loci)
99% CI for CF = (0,2)
95% CI for CF = (0,1)
90% CI for CF = (0,1)

{1,2,3,4,5,6,10,12,13,14,15,16,17,18|7,8,9,11,19}
#Genes      count in run(s) 1 through 2, Overall probability, Overall cumulative probability
     0     740356     739692     0.740024    0.740024
     1     259644     260308     0.259976    1.000000

mean CF =   0.009 (proportion of loci)
        =   0.260 (number of loci)
99% CI for CF = (0,1)
95% CI for CF = (0,1)
90% CI for CF = (0,1)

{1,2,3,4,5,6,7,8,9,10,11,13,17,18|12,14,15,16,19}
#Genes      count in run(s) 1 through 2, Overall probability, Overall cumulative probability
     0     761641     761472     0.761556    0.761556
     1     222900     223044     0.222972    0.984528
     2      15109      15158     0.015133    0.999662
     3        349        325     0.000337    0.999999
     4          1          1     0.000001    1.000000

mean CF =   0.009 (proportion of loci)
        =   0.254 (number of loci)
99% CI for CF = (0,2)
95% CI for CF = (0,1)
90% CI for CF = (0,1)

{1,2,3,5,11,12,13,14,15,16,17,18,19|4,6,7,8,9,10}
#Genes      count in run(s) 1 through 2, Overall probability, Overall cumulative probability
     0     750523     749061     0.749792    0.749792
     1     245702     247108     0.246405    0.996197
     2       3769       3827     0.003798    0.999995
     3          6          4     0.000005    1.000000

mean CF =   0.009 (proportion of loci)
        =   0.254 (number of loci)
99% CI for CF = (0,1)
95% CI for CF = (0,1)
90% CI for CF = (0,1)

{1,2,3,4,5,6,7,8,9,10,11,14,15,16,19|12,13,17,18}
#Genes      count in run(s) 1 through 2, Overall probability, Overall cumulative probability
     0     760573     761644     0.761108    0.761108
     1     228218     227247     0.227733    0.988841
     2      10985      10896     0.010941    0.999781
     3        222        210     0.000216    0.999997
     4          2          3     0.000003    1.000000

mean CF =   0.009 (proportion of loci)
        =   0.250 (number of loci)
99% CI for CF = (0,2)
95% CI for CF = (0,1)
90% CI for CF = (0,1)

{1,2,3,4,5,6,7,8,9,10,12,15,19|11,13,14,16,17,18}
#Genes      count in run(s) 1 through 2, Overall probability, Overall cumulative probability
     0     750574     749963     0.750269    0.750269
     1     248893     249569     0.249231    0.999499
     2        533        468     0.000500    1.000000

mean CF =   0.009 (proportion of loci)
        =   0.250 (number of loci)
99% CI for CF = (0,1)
95% CI for CF = (0,1)
90% CI for CF = (0,1)

{1,2,3,4,5,6,7,8,9,10,12,13,14,15,17,18,19|11,16}
#Genes      count in run(s) 1 through 2, Overall probability, Overall cumulative probability
     0     770574     769871     0.770223    0.770223
     1     210067     210566     0.210316    0.980539
     2      18786      18892     0.018839    0.999378
     3        571        667     0.000619    0.999997
     4          2          4     0.000003    1.000000

mean CF =   0.009 (proportion of loci)
        =   0.250 (number of loci)
99% CI for CF = (0,2)
95% CI for CF = (0,1)
90% CI for CF = (0,1)

{1,2,3,4,5,6,7,8,9,10,11,13,19|12,14,15,16,17,18}
#Genes      count in run(s) 1 through 2, Overall probability, Overall cumulative probability
     0     768912     768645     0.768779    0.768779
     1     213646     213852     0.213749    0.982527
     2      16883      16962     0.016923    0.999450
     3        551        535     0.000543    0.999993
     4          8          6     0.000007    1.000000

mean CF =   0.009 (proportion of loci)
        =   0.249 (number of loci)
99% CI for CF = (0,2)
95% CI for CF = (0,1)
90% CI for CF = (0,1)

{1,2,3,4,5,6,7,8,9,10,11,13,14,17,18,19|12,15,16}
#Genes      count in run(s) 1 through 2, Overall probability, Overall cumulative probability
     0     776619     771386     0.774003    0.774003
     1     203211     207304     0.205258    0.979260
     2      19321      20310     0.019815    0.999076
     3        828        960     0.000894    0.999969
     4         21         40     0.000030    1.000000

mean CF =   0.009 (proportion of loci)
        =   0.248 (number of loci)
99% CI for CF = (0,2)
95% CI for CF = (0,1)
90% CI for CF = (0,1)

{1,2,3,4,5,6,7,8,9,10,11,12,15,18,19|13,14,16,17}
#Genes      count in run(s) 1 through 2, Overall probability, Overall cumulative probability
     0     758589     759599     0.759094    0.759094
     1     238150     237136     0.237643    0.996737
     2       3252       3258     0.003255    0.999992
     3          8          7     0.000008    1.000000
     4          1          0     0.000000    1.000000

mean CF =   0.009 (proportion of loci)
        =   0.244 (number of loci)
99% CI for CF = (0,1)
95% CI for CF = (0,1)
90% CI for CF = (0,1)

{1,2,3,4,5,6,7,8,9,10,11,15,16,18,19|12,13,14,17}
#Genes      count in run(s) 1 through 2, Overall probability, Overall cumulative probability
     0     767879     767168     0.767524    0.767524
     1     226804     227619     0.227212    0.994735
     2       5270       5169     0.005220    0.999955
     3         47         44     0.000046    1.000000

mean CF =   0.008 (proportion of loci)
        =   0.238 (number of loci)
99% CI for CF = (0,2)
95% CI for CF = (0,1)
90% CI for CF = (0,1)

{1,2,3,4,6,7,8,9,10|5,11,12,13,14,15,16,17,18,19}
#Genes      count in run(s) 1 through 2, Overall probability, Overall cumulative probability
     0     770076     769765     0.769921    0.769921
     1     223687     224013     0.223850    0.993771
     2       6226       6214     0.006220    0.999991
     3         11          8     0.000010    1.000000

mean CF =   0.008 (proportion of loci)
        =   0.236 (number of loci)
99% CI for CF = (0,2)
95% CI for CF = (0,1)
90% CI for CF = (0,1)

{1,2,3,4,5,6,7,8,9,10,16,17,18,19|11,12,13,14,15}
#Genes      count in run(s) 1 through 2, Overall probability, Overall cumulative probability
     0     765239     764172     0.764706    0.764706
     1     234738     235409     0.235073    0.999779
     2         23        419     0.000221    1.000000

mean CF =   0.008 (proportion of loci)
        =   0.236 (number of loci)
99% CI for CF = (0,1)
95% CI for CF = (0,1)
90% CI for CF = (0,1)

{1,2,3,4,5,6,7,8,9,11,19|10,12,13,14,15,16,17,18}
#Genes      count in run(s) 1 through 2, Overall probability, Overall cumulative probability
     0     774133     775704     0.774918    0.774918
     1     216989     215368     0.216178    0.991097
     2       8878       8928     0.008903    1.000000

mean CF =   0.008 (proportion of loci)
        =   0.234 (number of loci)
99% CI for CF = (0,2)
95% CI for CF = (0,1)
90% CI for CF = (0,1)

{1,2,3,4,5,6,7,8,9,10,11,12,14,16,18,19|13,15,17}
#Genes      count in run(s) 1 through 2, Overall probability, Overall cumulative probability
     0     778329     778379     0.778354    0.778354
     1     213865     213677     0.213771    0.992125
     2       7700       7813     0.007757    0.999881
     3        105        128     0.000116    0.999998
     4          1          3     0.000002    1.000000

mean CF =   0.008 (proportion of loci)
        =   0.230 (number of loci)
99% CI for CF = (0,2)
95% CI for CF = (0,1)
90% CI for CF = (0,1)

{1,2,3,4,5,6,7,8,9,10,11,15,16,17,18|12,13,14,19}
#Genes      count in run(s) 1 through 2, Overall probability, Overall cumulative probability
     0     785480     786062     0.785771    0.785771
     1     200505     199994     0.200249    0.986020
     2      13833      13744     0.013789    0.999809
     3        182        198     0.000190    0.999999
     4          0          2     0.000001    1.000000

mean CF =   0.008 (proportion of loci)
        =   0.228 (number of loci)
99% CI for CF = (0,2)
95% CI for CF = (0,1)
90% CI for CF = (0,1)

{1,2,3,4,5,6,7,8,9,10,11,12,14,16,19|13,15,17,18}
#Genes      count in run(s) 1 through 2, Overall probability, Overall cumulative probability
     0     775564     774288     0.774926    0.774926
     1     223149     224399     0.223774    0.998700
     2       1287       1313     0.001300    1.000000

mean CF =   0.008 (proportion of loci)
        =   0.226 (number of loci)
99% CI for CF = (0,1)
95% CI for CF = (0,1)
90% CI for CF = (0,1)

{1,2,3,4,5,6,7,8,9,10,13,14,15,16,19|11,12,17,18}
#Genes      count in run(s) 1 through 2, Overall probability, Overall cumulative probability
     0     776345     776534     0.776439    0.776439
     1     223655     223466     0.223560    1.000000

mean CF =   0.008 (proportion of loci)
        =   0.224 (number of loci)
99% CI for CF = (0,1)
95% CI for CF = (0,1)
90% CI for CF = (0,1)

{1,2,3,4,5,6,7,8,9,10,11,12,13,16|14,15,17,18,19}
#Genes      count in run(s) 1 through 2, Overall probability, Overall cumulative probability
     0     795401     782473     0.788937    0.788937
     1     196531     205895     0.201213    0.990150
     2       7961      11411     0.009686    0.999836
     3        107        220     0.000163    0.999999
     4          0          1     0.000000    1.000000

mean CF =   0.008 (proportion of loci)
        =   0.221 (number of loci)
99% CI for CF = (0,2)
95% CI for CF = (0,1)
90% CI for CF = (0,1)

{1,2,3,4,5,6,7,8,9,10,12,15,16|11,13,14,17,18,19}
#Genes      count in run(s) 1 through 2, Overall probability, Overall cumulative probability
     0     779565     779762     0.779663    0.779663
     1     220428     220136     0.220282    0.999945
     2          7        102     0.000055    1.000000

mean CF =   0.008 (proportion of loci)
        =   0.220 (number of loci)
99% CI for CF = (0,1)
95% CI for CF = (0,1)
90% CI for CF = (0,1)

{1,2,3,4,5,6,7,8,9,10,11,12,14,17,18|13,15,16,19}
#Genes      count in run(s) 1 through 2, Overall probability, Overall cumulative probability
     0     803006     803342     0.803174    0.803174
     1     184295     184137     0.184216    0.987390
     2      12349      12216     0.012283    0.999672
     3        346        302     0.000324    0.999996
     4          4          3     0.000003    1.000000

mean CF =   0.007 (proportion of loci)
        =   0.210 (number of loci)
99% CI for CF = (0,2)
95% CI for CF = (0,1)
90% CI for CF = (0,1)

{1,2,3,4,5,6,7,8,9,10,11,12,13,14,17|15,16,18,19}
#Genes      count in run(s) 1 through 2, Overall probability, Overall cumulative probability
     0     801108     798485     0.799797    0.799797
     1     191164     193098     0.192131    0.991928
     2       7627       8305     0.007966    0.999894
     3        101        112     0.000107    1.000000

mean CF =   0.007 (proportion of loci)
        =   0.208 (number of loci)
99% CI for CF = (0,2)
95% CI for CF = (0,1)
90% CI for CF = (0,1)

{1,2,3,4,5,6,7,8,9,10,11,12,13,14,18|15,16,17,19}
#Genes      count in run(s) 1 through 2, Overall probability, Overall cumulative probability
     0     804937     804628     0.804782    0.804782
     1     184398     184565     0.184481    0.989264
     2      10508      10636     0.010572    0.999836
     3        156        171     0.000163    0.999999
     4          1          0     0.000000    1.000000

mean CF =   0.007 (proportion of loci)
        =   0.206 (number of loci)
99% CI for CF = (0,2)
95% CI for CF = (0,1)
90% CI for CF = (0,1)

{1,2,3,4,5,6,7,8,9,10,11,12,13,17|14,15,16,18,19}
#Genes      count in run(s) 1 through 2, Overall probability, Overall cumulative probability
     0     802311     798249     0.800280    0.800280
     1     192871     195812     0.194342    0.994622
     2       4789       5899     0.005344    0.999966
     3         29         40     0.000034    1.000000

mean CF =   0.007 (proportion of loci)
        =   0.205 (number of loci)
99% CI for CF = (0,2)
95% CI for CF = (0,1)
90% CI for CF = (0,1)

{1,2,3,4,5,6,7,8,9,10,11,12,14,15,19|13,16,17,18}
#Genes      count in run(s) 1 through 2, Overall probability, Overall cumulative probability
     0     802520     801794     0.802157    0.802157
     1     191345     192036     0.191691    0.993847
     2       6061       6101     0.006081    0.999928
     3         74         69     0.000072    1.000000

mean CF =   0.007 (proportion of loci)
        =   0.204 (number of loci)
99% CI for CF = (0,2)
95% CI for CF = (0,1)
90% CI for CF = (0,1)

{1,2,3,14,17,18|4,5,6,7,8,9,10,11,12,13,15,16,19}
#Genes      count in run(s) 1 through 2, Overall probability, Overall cumulative probability
     0     795662     796240     0.795951    0.795951
     1     204338     203760     0.204049    1.000000

mean CF =   0.007 (proportion of loci)
        =   0.204 (number of loci)
99% CI for CF = (0,1)
95% CI for CF = (0,1)
90% CI for CF = (0,1)

{1,2,3,4,5,6,7,8,9,10,11,12,13,15,16|14,17,18,19}
#Genes      count in run(s) 1 through 2, Overall probability, Overall cumulative probability
     0     810773     795221     0.802997    0.802997
     1     185398     197482     0.191440    0.994437
     2       3798       7182     0.005490    0.999927
     3         31        114     0.000073    1.000000
     4          0          1     0.000000    1.000000

mean CF =   0.007 (proportion of loci)
        =   0.203 (number of loci)
99% CI for CF = (0,2)
95% CI for CF = (0,1)
90% CI for CF = (0,1)

{1,2,3,4,5,6,7,8,9,10,11,13,14,15,17,18|12,16,19}
#Genes      count in run(s) 1 through 2, Overall probability, Overall cumulative probability
     0     805949     805877     0.805913    0.805913
     1     186318     186644     0.186481    0.992394
     2       7630       7389     0.007509    0.999903
     3        103         90     0.000097    1.000000

mean CF =   0.007 (proportion of loci)
        =   0.202 (number of loci)
99% CI for CF = (0,2)
95% CI for CF = (0,1)
90% CI for CF = (0,1)

{1,2,3,12,14,15,16,17,19|4,5,6,7,8,9,10,11,13,18}
#Genes      count in run(s) 1 through 2, Overall probability, Overall cumulative probability
     0     800102     800442     0.800272    0.800272
     1     199898     199558     0.199728    1.000000

mean CF =   0.007 (proportion of loci)
        =   0.200 (number of loci)
99% CI for CF = (0,1)
95% CI for CF = (0,1)
90% CI for CF = (0,1)

{1,2,3,4,5,6,7,8,9,10,11,13,16|12,14,15,17,18,19}
#Genes      count in run(s) 1 through 2, Overall probability, Overall cumulative probability
     0     829471     812101     0.820786    0.820786
     1     163409     176824     0.170117    0.990903
     2       6985      10753     0.008869    0.999772
     3        133        313     0.000223    0.999995
     4          2          9     0.000005    1.000000

mean CF =   0.007 (proportion of loci)
        =   0.189 (number of loci)
99% CI for CF = (0,2)
95% CI for CF = (0,1)
90% CI for CF = (0,1)

{1,2,3,4,5,6,7,8,9,10,11,14,17|12,13,15,16,18,19}
#Genes      count in run(s) 1 through 2, Overall probability, Overall cumulative probability
     0     822578     822570     0.822574    0.822574
     1     166783     166900     0.166842    0.989416
     2      10438      10343     0.010391    0.999806
     3        201        187     0.000194    1.000000

mean CF =   0.007 (proportion of loci)
        =   0.188 (number of loci)
99% CI for CF = (0,2)
95% CI for CF = (0,1)
90% CI for CF = (0,1)

{1,2,3,12,14,15,17,19|4,5,6,7,8,9,10,11,13,16,18}
#Genes      count in run(s) 1 through 2, Overall probability, Overall cumulative probability
     0     813852     813266     0.813559    0.813559
     1     186148     186734     0.186441    1.000000

mean CF =   0.007 (proportion of loci)
        =   0.186 (number of loci)
99% CI for CF = (0,1)
95% CI for CF = (0,1)
90% CI for CF = (0,1)

{1,2,3,14,15,17,19|4,5,6,7,8,9,10,11,12,13,16,18}
#Genes      count in run(s) 1 through 2, Overall probability, Overall cumulative probability
     0     815956     815529     0.815743    0.815743
     1     184044     184471     0.184257    1.000000

mean CF =   0.007 (proportion of loci)
        =   0.184 (number of loci)
99% CI for CF = (0,1)
95% CI for CF = (0,1)
90% CI for CF = (0,1)

{1,2,3,4,5,6,7,8,9,10,11,12,14,17,18,19|13,15,16}
#Genes      count in run(s) 1 through 2, Overall probability, Overall cumulative probability
     0     832065     830910     0.831488    0.831488
     1     155038     156169     0.155604    0.987091
     2      12383      12398     0.012391    0.999482
     3        492        510     0.000501    0.999982
     4         22         13     0.000017    1.000000

mean CF =   0.006 (proportion of loci)
        =   0.182 (number of loci)
99% CI for CF = (0,2)
95% CI for CF = (0,1)
90% CI for CF = (0,1)

{1,2,3,4,5,7,8,9,10,11,14,16,17,18,19|6,12,13,15}
#Genes      count in run(s) 1 through 2, Overall probability, Overall cumulative probability
     0     818937     817818     0.818377    0.818377
     1     181063     182182     0.181622    1.000000

mean CF =   0.006 (proportion of loci)
        =   0.182 (number of loci)
99% CI for CF = (0,1)
95% CI for CF = (0,1)
90% CI for CF = (0,1)

{1,2,3,4,5,6,7,8,9,10,15,16,19|11,12,13,14,17,18}
#Genes      count in run(s) 1 through 2, Overall probability, Overall cumulative probability
     0     822342     822159     0.822250    0.822250
     1     175639     175740     0.175689    0.997940
     2       2019       2101     0.002060    1.000000

mean CF =   0.006 (proportion of loci)
        =   0.180 (number of loci)
99% CI for CF = (0,1)
95% CI for CF = (0,1)
90% CI for CF = (0,1)

{1,2,3,4,5,6,7,8,9,10,11,13,14,15,17|12,16,18,19}
#Genes      count in run(s) 1 through 2, Overall probability, Overall cumulative probability
     0     829944     827737     0.828840    0.828840
     1     162357     164203     0.163280    0.992120
     2       7642       7997     0.007820    0.999940
     3         57         63     0.000060    1.000000

mean CF =   0.006 (proportion of loci)
        =   0.179 (number of loci)
99% CI for CF = (0,2)
95% CI for CF = (0,1)
90% CI for CF = (0,1)

{1,2,3,4,5,6,7,8,9,10,11,13,14,16|12,15,17,18,19}
#Genes      count in run(s) 1 through 2, Overall probability, Overall cumulative probability
     0     840592     820223     0.830407    0.830407
     1     152508     168400     0.160454    0.990861
     2       6831      11048     0.008939    0.999801
     3         68        319     0.000193    0.999994
     4          1         10     0.000005    1.000000

mean CF =   0.006 (proportion of loci)
        =   0.179 (number of loci)
99% CI for CF = (0,2)
95% CI for CF = (0,1)
90% CI for CF = (0,1)

{1,2,3,4,6,7,8,9,11,12,13,14,15,16,17,18,19|5,10}
#Genes      count in run(s) 1 through 2, Overall probability, Overall cumulative probability
     0     829741     829911     0.829826    0.829826
     1     162450     162157     0.162303    0.992129
     2       7733       7836     0.007784    0.999914
     3         76         96     0.000086    1.000000

mean CF =   0.006 (proportion of loci)
        =   0.178 (number of loci)
99% CI for CF = (0,2)
95% CI for CF = (0,1)
90% CI for CF = (0,1)

{1,2,3,4,5,6,7,8,9,10,12,16,19|11,13,14,15,17,18}
#Genes      count in run(s) 1 through 2, Overall probability, Overall cumulative probability
     0     822309     822255     0.822282    0.822282
     1     177691     177745     0.177718    1.000000

mean CF =   0.006 (proportion of loci)
        =   0.178 (number of loci)
99% CI for CF = (0,1)
95% CI for CF = (0,1)
90% CI for CF = (0,1)

{1,2,3,4,5,6,7,8,9,10,19|11,12,13,14,15,16,17,18}
#Genes      count in run(s) 1 through 2, Overall probability, Overall cumulative probability
     0     831277     830243     0.830760    0.830760
     1     160486     161588     0.161037    0.991797
     2       8173       8113     0.008143    0.999940
     3         64         56     0.000060    1.000000

mean CF =   0.006 (proportion of loci)
        =   0.178 (number of loci)
99% CI for CF = (0,2)
95% CI for CF = (0,1)
90% CI for CF = (0,1)

{1,2,3,4,5,6,7,8,9,10,11,12,15,16,17|13,14,18,19}
#Genes      count in run(s) 1 through 2, Overall probability, Overall cumulative probability
     0     830122     829483     0.829802    0.829802
     1     164111     164738     0.164425    0.994227
     2       5733       5752     0.005743    0.999969
     3         34         27     0.000030    1.000000

mean CF =   0.006 (proportion of loci)
        =   0.176 (number of loci)
99% CI for CF = (0,2)
95% CI for CF = (0,1)
90% CI for CF = (0,1)

{1,2,3,4,5,6,7,8,9,10,14,15,16,19|11,12,13,17,18}
#Genes      count in run(s) 1 through 2, Overall probability, Overall cumulative probability
     0     823813     824240     0.824026    0.824026
     1     176187     175760     0.175974    1.000000

mean CF =   0.006 (proportion of loci)
        =   0.176 (number of loci)
99% CI for CF = (0,1)
95% CI for CF = (0,1)
90% CI for CF = (0,1)

{1,2,3,4,5,6,7,8,9,10,12,15,16,18,19|11,13,14,17}
#Genes      count in run(s) 1 through 2, Overall probability, Overall cumulative probability
     0     830440     830639     0.830539    0.830539
     1     169197     169037     0.169117    0.999656
     2        363        324     0.000344    1.000000

mean CF =   0.006 (proportion of loci)
        =   0.170 (number of loci)
99% CI for CF = (0,1)
95% CI for CF = (0,1)
90% CI for CF = (0,1)

{1,2,3,4,5,6,7,8,9,10,11,12,14,15,17|13,16,18,19}
#Genes      count in run(s) 1 through 2, Overall probability, Overall cumulative probability
     0     842938     843166     0.843052    0.843052
     1     146686     146619     0.146652    0.989704
     2      10032       9862     0.009947    0.999652
     3        341        346     0.000344    0.999995
     4          3          7     0.000005    1.000000

mean CF =   0.006 (proportion of loci)
        =   0.168 (number of loci)
99% CI for CF = (0,2)
95% CI for CF = (0,1)
90% CI for CF = (0,1)

{1,2,3,4,5,6,7,8,9,10,11,15,17|12,13,14,16,18,19}
#Genes      count in run(s) 1 through 2, Overall probability, Overall cumulative probability
     0     840290     840588     0.840439    0.840439
     1     152874     152575     0.152725    0.993164
     2       6762       6761     0.006762    0.999925
     3         74         76     0.000075    1.000000

mean CF =   0.006 (proportion of loci)
        =   0.166 (number of loci)
99% CI for CF = (0,2)
95% CI for CF = (0,1)
90% CI for CF = (0,1)

{1,2,3,4,5,6,7,8,9,10,11,12,13,17,18,19|14,15,16}
#Genes      count in run(s) 1 through 2, Overall probability, Overall cumulative probability
     0     849287     836757     0.843022    0.843022
     1     142589     153136     0.147863    0.990885
     2       7967       9838     0.008903    0.999787
     3        156        267     0.000211    0.999999
     4          1          2     0.000002    1.000000

mean CF =   0.006 (proportion of loci)
        =   0.166 (number of loci)
99% CI for CF = (0,2)
95% CI for CF = (0,1)
90% CI for CF = (0,1)

{1,2,3,4,5,6,7,8,9,10,11,16,19|12,13,14,15,17,18}
#Genes      count in run(s) 1 through 2, Overall probability, Overall cumulative probability
     0     843040     842820     0.842930    0.842930
     1     149837     150056     0.149947    0.992876
     2       7037       7027     0.007032    0.999908
     3         86         96     0.000091    0.999999
     4          0          1     0.000000    1.000000

mean CF =   0.006 (proportion of loci)
        =   0.164 (number of loci)
99% CI for CF = (0,2)
95% CI for CF = (0,1)
90% CI for CF = (0,1)

{1,2,3,14|4,5,6,7,8,9,10,11,12,13,15,16,17,18,19}
#Genes      count in run(s) 1 through 2, Overall probability, Overall cumulative probability
     0     839674     840250     0.839962    0.839962
     1     158011     157394     0.157702    0.997664
     2       2315       2356     0.002335    1.000000

mean CF =   0.006 (proportion of loci)
        =   0.162 (number of loci)
99% CI for CF = (0,1)
95% CI for CF = (0,1)
90% CI for CF = (0,1)

{1,2,3,4,5,6,7,8,9,10,11,13,15,16,17,19|12,14,18}
#Genes      count in run(s) 1 through 2, Overall probability, Overall cumulative probability
     0     849525     848132     0.848828    0.848828
     1     141469     142793     0.142131    0.990959
     2       8763       8796     0.008780    0.999739
     3        240        273     0.000257    0.999996
     4          3          6     0.000005    1.000000

mean CF =   0.006 (proportion of loci)
        =   0.160 (number of loci)
99% CI for CF = (0,2)
95% CI for CF = (0,1)
90% CI for CF = (0,1)

{1,2,3,4,5,6,7,8,9,10,12,14,15,16,19|11,13,17,18}
#Genes      count in run(s) 1 through 2, Overall probability, Overall cumulative probability
     0     845864     845923     0.845893    0.845893
     1     154136     154077     0.154107    1.000000

mean CF =   0.006 (proportion of loci)
        =   0.154 (number of loci)
99% CI for CF = (0,1)
95% CI for CF = (0,1)
90% CI for CF = (0,1)

{1,2,3,4,5,6,7,8,9,10,11,12,15|13,14,16,17,18,19}
#Genes      count in run(s) 1 through 2, Overall probability, Overall cumulative probability
     0     849834     850285     0.850059    0.850059
     1     146313     145826     0.146069    0.996129
     2       3841       3864     0.003853    0.999981
     3         12         25     0.000018    1.000000

mean CF =   0.005 (proportion of loci)
        =   0.154 (number of loci)
99% CI for CF = (0,1)
95% CI for CF = (0,1)
90% CI for CF = (0,1)

{1,2,3,4,5,6,7,8,9,10,12,16,17,19|11,13,14,15,18}
#Genes      count in run(s) 1 through 2, Overall probability, Overall cumulative probability
     0     847357     847961     0.847659    0.847659
     1     152643     152039     0.152341    1.000000

mean CF =   0.005 (proportion of loci)
        =   0.152 (number of loci)
99% CI for CF = (0,1)
95% CI for CF = (0,1)
90% CI for CF = (0,1)

{1,2,3,14,19|4,5,6,7,8,9,10,11,12,13,15,16,17,18}
#Genes      count in run(s) 1 through 2, Overall probability, Overall cumulative probability
     0     847871     848026     0.847948    0.847948
     1     152129     151974     0.152052    1.000000

mean CF =   0.005 (proportion of loci)
        =   0.152 (number of loci)
99% CI for CF = (0,1)
95% CI for CF = (0,1)
90% CI for CF = (0,1)

{1,2,3,4,5,6,11,19|7,8,9,10,12,13,14,15,16,17,18}
#Genes      count in run(s) 1 through 2, Overall probability, Overall cumulative probability
     0     847995     848017     0.848006    0.848006
     1     152005     151983     0.151994    1.000000

mean CF =   0.005 (proportion of loci)
        =   0.152 (number of loci)
99% CI for CF = (0,1)
95% CI for CF = (0,1)
90% CI for CF = (0,1)

{1,2,3,4,5,6,7,8,9,10,11,12,15,17,19|13,14,16,18}
#Genes      count in run(s) 1 through 2, Overall probability, Overall cumulative probability
     0     852980     853384     0.853182    0.853182
     1     143697     143396     0.143546    0.996729
     2       3300       3197     0.003249    0.999977
     3         23         23     0.000023    1.000000

mean CF =   0.005 (proportion of loci)
        =   0.150 (number of loci)
99% CI for CF = (0,1)
95% CI for CF = (0,1)
90% CI for CF = (0,1)

{1,2,3,4,5,6,7,8,9,10,11,12,13,15,18,19|14,16,17}
#Genes      count in run(s) 1 through 2, Overall probability, Overall cumulative probability
     0     863677     855730     0.859703    0.859703
     1     129473     136166     0.132820    0.992523
     2       6712       7898     0.007305    0.999828
     3        136        206     0.000171    0.999999
     4          2          0     0.000001    1.000000

mean CF =   0.005 (proportion of loci)
        =   0.148 (number of loci)
99% CI for CF = (0,2)
95% CI for CF = (0,1)
90% CI for CF = (0,1)

{1,2,3,14,15,16,17,19|4,5,6,7,8,9,10,11,12,13,18}
#Genes      count in run(s) 1 through 2, Overall probability, Overall cumulative probability
     0     859385     860824     0.860105    0.860105
     1     140615     139176     0.139896    1.000000

mean CF =   0.005 (proportion of loci)
        =   0.140 (number of loci)
99% CI for CF = (0,1)
95% CI for CF = (0,1)
90% CI for CF = (0,1)

{1,2,3,11,12,13,14,15,17,18,19|4,5,6,7,8,9,10,16}
#Genes      count in run(s) 1 through 2, Overall probability, Overall cumulative probability
     0     860368     860132     0.860250    0.860250
     1     139632     139868     0.139750    1.000000

mean CF =   0.005 (proportion of loci)
        =   0.140 (number of loci)
99% CI for CF = (0,1)
95% CI for CF = (0,1)
90% CI for CF = (0,1)

{1,2,3,4,5,6,7,8,9,10,16,17,18|11,12,13,14,15,19}
#Genes      count in run(s) 1 through 2, Overall probability, Overall cumulative probability
     0     860011     860545     0.860278    0.860278
     1     139989     139455     0.139722    1.000000

mean CF =   0.005 (proportion of loci)
        =   0.140 (number of loci)
99% CI for CF = (0,1)
95% CI for CF = (0,1)
90% CI for CF = (0,1)

{1,2,3,4,5,6,7,8,9,10,11,13,14,15,16,18|12,17,19}
#Genes      count in run(s) 1 through 2, Overall probability, Overall cumulative probability
     0     866623     866575     0.866599    0.866599
     1     128656     128624     0.128640    0.995239
     2       4680       4730     0.004705    0.999944
     3         40         70     0.000055    0.999999
     4          1          1     0.000001    1.000000

mean CF =   0.005 (proportion of loci)
        =   0.138 (number of loci)
99% CI for CF = (0,1)
95% CI for CF = (0,1)
90% CI for CF = (0,1)

{1,2,3,4,5,6,7,8,9,11,12|10,13,14,15,16,17,18,19}
#Genes      count in run(s) 1 through 2, Overall probability, Overall cumulative probability
     0     863537     863579     0.863558    0.863558
     1     136463     136421     0.136442    1.000000

mean CF =   0.005 (proportion of loci)
        =   0.136 (number of loci)
99% CI for CF = (0,1)
95% CI for CF = (0,1)
90% CI for CF = (0,1)

{1,2,3,4,5,6,7,8,9,10,11,14,15,17,18|12,13,16,19}
#Genes      count in run(s) 1 through 2, Overall probability, Overall cumulative probability
     0     868673     868308     0.868491    0.868491
     1     126702     127134     0.126918    0.995409
     2       4555       4495     0.004525    0.999934
     3         70         63     0.000067    1.000000

mean CF =   0.005 (proportion of loci)
        =   0.136 (number of loci)
99% CI for CF = (0,1)
95% CI for CF = (0,1)
90% CI for CF = (0,1)

{1,2,3,16|4,5,6,7,8,9,10,11,12,13,14,15,17,18,19}
#Genes      count in run(s) 1 through 2, Overall probability, Overall cumulative probability
     0     868359     868362     0.868360    0.868360
     1     131641     131638     0.131639    1.000000

mean CF =   0.005 (proportion of loci)
        =   0.132 (number of loci)
99% CI for CF = (0,1)
95% CI for CF = (0,1)
90% CI for CF = (0,1)

{1,2,3,4,5,6,7,8,9,11,13,19|10,12,14,15,16,17,18}
#Genes      count in run(s) 1 through 2, Overall probability, Overall cumulative probability
     0     870562     869727     0.870144    0.870144
     1     129438     130273     0.129856    1.000000

mean CF =   0.005 (proportion of loci)
        =   0.130 (number of loci)
99% CI for CF = (0,1)
95% CI for CF = (0,1)
90% CI for CF = (0,1)

{1,2,3,4,5,6,7,8,9,10,11,12,13,14,15,16,18|17,19}
#Genes      count in run(s) 1 through 2, Overall probability, Overall cumulative probability
     0     887521     865799     0.876660    0.876660
     1     107533     126680     0.117107    0.993766
     2       4842       7322     0.006082    0.999849
     3        103        197     0.000150    0.999999
     4          1          2     0.000002    1.000000

mean CF =   0.005 (proportion of loci)
        =   0.130 (number of loci)
99% CI for CF = (0,2)
95% CI for CF = (0,1)
90% CI for CF = (0,1)

{1,2,3,4,5,6,7,8,9,11,12,13,17|10,14,15,16,18,19}
#Genes      count in run(s) 1 through 2, Overall probability, Overall cumulative probability
     0     871762     871915     0.871838    0.871838
     1     128238     128085     0.128162    1.000000

mean CF =   0.005 (proportion of loci)
        =   0.128 (number of loci)
99% CI for CF = (0,1)
95% CI for CF = (0,1)
90% CI for CF = (0,1)

{1,2,3,4,5,6,7,8,9,10,11,12,13,15,19|14,16,17,18}
#Genes      count in run(s) 1 through 2, Overall probability, Overall cumulative probability
     0     875922     876274     0.876098    0.876098
     1     120101     119852     0.119976    0.996075
     2       3935       3839     0.003887    0.999962
     3         42         35     0.000039    1.000000

mean CF =   0.005 (proportion of loci)
        =   0.128 (number of loci)
99% CI for CF = (0,1)
95% CI for CF = (0,1)
90% CI for CF = (0,1)

{1,2,3,4,5,6,7,8,9,10,11,13,18|12,14,15,16,17,19}
#Genes      count in run(s) 1 through 2, Overall probability, Overall cumulative probability
     0     877316     876474     0.876895    0.876895
     1     118221     118956     0.118588    0.995483
     2       4420       4518     0.004469    0.999952
     3         42         52     0.000047    0.999999
     4          1          0     0.000000    1.000000

mean CF =   0.005 (proportion of loci)
        =   0.128 (number of loci)
99% CI for CF = (0,1)
95% CI for CF = (0,1)
90% CI for CF = (0,1)

{1,2,3,4,5,6,7,8,9,10,11,16,18,19|12,13,14,15,17}
#Genes      count in run(s) 1 through 2, Overall probability, Overall cumulative probability
     0     877927     876987     0.877457    0.877457
     1     118639     119537     0.119088    0.996545
     2       3392       3426     0.003409    0.999954
     3         42         50     0.000046    1.000000

mean CF =   0.005 (proportion of loci)
        =   0.126 (number of loci)
99% CI for CF = (0,1)
95% CI for CF = (0,1)
90% CI for CF = (0,1)

{1,2,3,4,5,6,10,11,19|7,8,9,12,13,14,15,16,17,18}
#Genes      count in run(s) 1 through 2, Overall probability, Overall cumulative probability
     0     876303     875347     0.875825    0.875825
     1     123697     124653     0.124175    1.000000

mean CF =   0.004 (proportion of loci)
        =   0.124 (number of loci)
99% CI for CF = (0,1)
95% CI for CF = (0,1)
90% CI for CF = (0,1)

{1,2,3,4,5,6,7,8,9,10,11,14,15,16|12,13,17,18,19}
#Genes      count in run(s) 1 through 2, Overall probability, Overall cumulative probability
     0     879959     880274     0.880116    0.880116
     1     115896     115481     0.115688    0.995805
     2       4096       4176     0.004136    0.999941
     3         48         69     0.000058    0.999999
     4          1          0     0.000000    1.000000

mean CF =   0.004 (proportion of loci)
        =   0.124 (number of loci)
99% CI for CF = (0,1)
95% CI for CF = (0,1)
90% CI for CF = (0,1)

{1,2,3,13,14,15,17,18,19|4,5,6,7,8,9,10,11,12,16}
#Genes      count in run(s) 1 through 2, Overall probability, Overall cumulative probability
     0     877532     877479     0.877506    0.877506
     1     122468     122521     0.122495    1.000000

mean CF =   0.004 (proportion of loci)
        =   0.122 (number of loci)
99% CI for CF = (0,1)
95% CI for CF = (0,1)
90% CI for CF = (0,1)

{1,2,3,12,13,14,15,17,18,19|4,5,6,7,8,9,10,11,16}
#Genes      count in run(s) 1 through 2, Overall probability, Overall cumulative probability
     0     878030     877377     0.877703    0.877703
     1     121970     122623     0.122297    1.000000

mean CF =   0.004 (proportion of loci)
        =   0.122 (number of loci)
99% CI for CF = (0,1)
95% CI for CF = (0,1)
90% CI for CF = (0,1)

{1,2,3,11|4,5,6,7,8,9,10,12,13,14,15,16,17,18,19}
#Genes      count in run(s) 1 through 2, Overall probability, Overall cumulative probability
     0     877567     878279     0.877923    0.877923
     1     122433     121721     0.122077    1.000000

mean CF =   0.004 (proportion of loci)
        =   0.122 (number of loci)
99% CI for CF = (0,1)
95% CI for CF = (0,1)
90% CI for CF = (0,1)

{1,2,3,4,5,6,7,8,9,10,13,14,16,17,18,19|11,12,15}
#Genes      count in run(s) 1 through 2, Overall probability, Overall cumulative probability
     0     878329     878268     0.878298    0.878298
     1     121453     121494     0.121473    0.999772
     2        218        238     0.000228    1.000000

mean CF =   0.004 (proportion of loci)
        =   0.122 (number of loci)
99% CI for CF = (0,1)
95% CI for CF = (0,1)
90% CI for CF = (0,1)

{1,2,3,4,5,6,7,8,9,10,11,12,16|13,14,15,17,18,19}
#Genes      count in run(s) 1 through 2, Overall probability, Overall cumulative probability
     0     880683     880990     0.880837    0.880837
     1     118393     118091     0.118242    0.999078
     2        921        917     0.000919    0.999997
     3          3          2     0.000003    1.000000

mean CF =   0.004 (proportion of loci)
        =   0.120 (number of loci)
99% CI for CF = (0,1)
95% CI for CF = (0,1)
90% CI for CF = (0,1)

{1,2,3,4,5,6,7,8,9,10,11,12,13,14,15,18|16,17,19}
#Genes      count in run(s) 1 through 2, Overall probability, Overall cumulative probability
     0     886014     882016     0.884015    0.884015
     1     110224     113738     0.111981    0.995996
     2       3738       4216     0.003977    0.999973
     3         24         30     0.000027    1.000000

mean CF =   0.004 (proportion of loci)
        =   0.120 (number of loci)
99% CI for CF = (0,1)
95% CI for CF = (0,1)
90% CI for CF = (0,1)

{1,2,3,4,5,6,7,8,9,10,11,13,14,16,18|12,15,17,19}
#Genes      count in run(s) 1 through 2, Overall probability, Overall cumulative probability
     0     883654     883676     0.883665    0.883665
     1     114856     114777     0.114817    0.998482
     2       1479       1533     0.001506    0.999988
     3         11         14     0.000013    1.000000

mean CF =   0.004 (proportion of loci)
        =   0.118 (number of loci)
99% CI for CF = (0,1)
95% CI for CF = (0,1)
90% CI for CF = (0,1)

{1,2,3,10,12,14,15,16,17,18|4,5,6,7,8,9,11,13,19}
#Genes      count in run(s) 1 through 2, Overall probability, Overall cumulative probability
     0     883848     884300     0.884074    0.884074
     1     116152     115700     0.115926    1.000000

mean CF =   0.004 (proportion of loci)
        =   0.116 (number of loci)
99% CI for CF = (0,1)
95% CI for CF = (0,1)
90% CI for CF = (0,1)

{1,2,3,4,5,6,7,8,9,10,11,12,13,14,19|15,16,17,18}
#Genes      count in run(s) 1 through 2, Overall probability, Overall cumulative probability
     0     888803     889142     0.888973    0.888973
     1     106641     106287     0.106464    0.995437
     2       4480       4496     0.004488    0.999925
     3         76         75     0.000076    1.000000

mean CF =   0.004 (proportion of loci)
        =   0.116 (number of loci)
99% CI for CF = (0,1)
95% CI for CF = (0,1)
90% CI for CF = (0,1)

{1,2,3,10,13,14,15,16,17,18,19|4,5,6,7,8,9,11,12}
#Genes      count in run(s) 1 through 2, Overall probability, Overall cumulative probability
     0     884533     884191     0.884362    0.884362
     1     115467     115809     0.115638    1.000000

mean CF =   0.004 (proportion of loci)
        =   0.116 (number of loci)
99% CI for CF = (0,1)
95% CI for CF = (0,1)
90% CI for CF = (0,1)

{1,2,3,11,13,14,15,17,18,19|4,5,6,7,8,9,10,12,16}
#Genes      count in run(s) 1 through 2, Overall probability, Overall cumulative probability
     0     886100     885705     0.885903    0.885903
     1     113900     114295     0.114098    1.000000

mean CF =   0.004 (proportion of loci)
        =   0.114 (number of loci)
99% CI for CF = (0,1)
95% CI for CF = (0,1)
90% CI for CF = (0,1)

{1,2,3,4,5,7,8,9,10,11,14|6,12,13,15,16,17,18,19}
#Genes      count in run(s) 1 through 2, Overall probability, Overall cumulative probability
     0     887917     887513     0.887715    0.887715
     1     112083     112487     0.112285    1.000000

mean CF =   0.004 (proportion of loci)
        =   0.112 (number of loci)
99% CI for CF = (0,1)
95% CI for CF = (0,1)
90% CI for CF = (0,1)

{1,2,3,4,5,6,7,8,9,10,11,12,16,17,18,19|13,14,15}
#Genes      count in run(s) 1 through 2, Overall probability, Overall cumulative probability
     0     892668     892372     0.892520    0.892520
     1     104624     104840     0.104732    0.997252
     2       2684       2769     0.002727    0.999978
     3         24         19     0.000022    1.000000

mean CF =   0.004 (proportion of loci)
        =   0.110 (number of loci)
99% CI for CF = (0,1)
95% CI for CF = (0,1)
90% CI for CF = (0,1)

{1,2,3,4,5,6,7,8,9,10,12,14|11,13,15,16,17,18,19}
#Genes      count in run(s) 1 through 2, Overall probability, Overall cumulative probability
     0     890178     889924     0.890051    0.890051
     1     109651     109862     0.109757    0.999808
     2        171        214     0.000192    1.000000

mean CF =   0.004 (proportion of loci)
        =   0.110 (number of loci)
99% CI for CF = (0,1)
95% CI for CF = (0,1)
90% CI for CF = (0,1)

{1,2,3,4,5,6,7,8,9,10,11,12,13,16,19|14,15,17,18}
#Genes      count in run(s) 1 through 2, Overall probability, Overall cumulative probability
     0     893369     893674     0.893521    0.893521
     1     103193     102942     0.103068    0.996589
     2       3375       3338     0.003357    0.999945
     3         63         46     0.000055    1.000000

mean CF =   0.004 (proportion of loci)
        =   0.110 (number of loci)
99% CI for CF = (0,1)
95% CI for CF = (0,1)
90% CI for CF = (0,1)

{1,2,3,14,15,19|4,5,6,7,8,9,10,11,12,13,16,17,18}
#Genes      count in run(s) 1 through 2, Overall probability, Overall cumulative probability
     0     891904     892173     0.892038    0.892038
     1     108096     107827     0.107962    1.000000

mean CF =   0.004 (proportion of loci)
        =   0.108 (number of loci)
99% CI for CF = (0,1)
95% CI for CF = (0,1)
90% CI for CF = (0,1)

{1,2,3,4,5,6,7,8,9,10,11,12,13,15,16,17|14,18,19}
#Genes      count in run(s) 1 through 2, Overall probability, Overall cumulative probability
     0     902367     889911     0.896139    0.896139
     1      94711     105901     0.100306    0.996445
     2       2890       4130     0.003510    0.999955
     3         32         57     0.000044    1.000000
     4          0          1     0.000000    1.000000

mean CF =   0.004 (proportion of loci)
        =   0.107 (number of loci)
99% CI for CF = (0,1)
95% CI for CF = (0,1)
90% CI for CF = (0,1)

{1,2,3,4,5,6,7,8,9,10,11,15,17,18|12,13,14,16,19}
#Genes      count in run(s) 1 through 2, Overall probability, Overall cumulative probability
     0     896265     896312     0.896289    0.896289
     1     103337     103287     0.103312    0.999601
     2        398        401     0.000400    1.000000

mean CF =   0.004 (proportion of loci)
        =   0.104 (number of loci)
99% CI for CF = (0,1)
95% CI for CF = (0,1)
90% CI for CF = (0,1)

{1,2,3,4,5,6,7,8,9,10,11,12,13,16,17|14,15,18,19}
#Genes      count in run(s) 1 through 2, Overall probability, Overall cumulative probability
     0     903780     897534     0.900657    0.900657
     1      94027      99702     0.096865    0.997522
     2       2170       2735     0.002452    0.999974
     3         23         29     0.000026    1.000000

mean CF =   0.004 (proportion of loci)
        =   0.102 (number of loci)
99% CI for CF = (0,1)
95% CI for CF = (0,1)
90% CI for CF = (0,1)

{1,2,3,4,5,6,7,8,9,10,11,12,15,19|13,14,16,17,18}
#Genes      count in run(s) 1 through 2, Overall probability, Overall cumulative probability
     0     901348     901628     0.901488    0.901488
     1      95352      95157     0.095255    0.996742
     2       3259       3181     0.003220    0.999962
     3         41         34     0.000037    1.000000

mean CF =   0.004 (proportion of loci)
        =   0.102 (number of loci)
99% CI for CF = (0,1)
95% CI for CF = (0,1)
90% CI for CF = (0,1)

{1,2,3,4,5,6,7,8,9,10,11,14,15,16,17,19|12,13,18}
#Genes      count in run(s) 1 through 2, Overall probability, Overall cumulative probability
     0     903096     903380     0.903238    0.903238
     1      93725      93530     0.093628    0.996865
     2       3140       3063     0.003102    0.999967
     3         39         27     0.000033    1.000000

mean CF =   0.004 (proportion of loci)
        =   0.100 (number of loci)
99% CI for CF = (0,1)
95% CI for CF = (0,1)
90% CI for CF = (0,1)

{1,2,3,13,14,15,16,17,18,19|4,5,6,7,8,9,10,11,12}
#Genes      count in run(s) 1 through 2, Overall probability, Overall cumulative probability
     0     900250     900002     0.900126    0.900126
     1      99750      99998     0.099874    1.000000

mean CF =   0.004 (proportion of loci)
        =   0.100 (number of loci)
99% CI for CF = (0,1)
95% CI for CF = (0,1)
90% CI for CF = (0,1)

{1,2,3,4,5,6,7,8,9,10,11,13,16,17,19|12,14,15,18}
#Genes      count in run(s) 1 through 2, Overall probability, Overall cumulative probability
     0     904770     904361     0.904566    0.904566
     1      92452      92839     0.092646    0.997211
     2       2747       2767     0.002757    0.999968
     3         31         33     0.000032    1.000000

mean CF =   0.004 (proportion of loci)
        =   0.098 (number of loci)
99% CI for CF = (0,1)
95% CI for CF = (0,1)
90% CI for CF = (0,1)

{1,2,3,14,17,19|4,5,6,7,8,9,10,11,12,13,15,16,18}
#Genes      count in run(s) 1 through 2, Overall probability, Overall cumulative probability
     0     901724     901980     0.901852    0.901852
     1      98276      98020     0.098148    1.000000

mean CF =   0.004 (proportion of loci)
        =   0.098 (number of loci)
99% CI for CF = (0,1)
95% CI for CF = (0,1)
90% CI for CF = (0,1)

{1,2,3,4,5,6,7,8,9,10,11,12,17,18|13,14,15,16,19}
#Genes      count in run(s) 1 through 2, Overall probability, Overall cumulative probability
     0     905608     905824     0.905716    0.905716
     1      92730      92520     0.092625    0.998341
     2       1645       1653     0.001649    0.999990
     3         17          3     0.000010    1.000000

mean CF =   0.003 (proportion of loci)
        =   0.096 (number of loci)
99% CI for CF = (0,1)
95% CI for CF = (0,1)
90% CI for CF = (0,1)

{1,2,3,4,5,6,7,8,9,11,12,13,15,16,17,19|10,14,18}
#Genes      count in run(s) 1 through 2, Overall probability, Overall cumulative probability
     0     905285     905024     0.905154    0.905154
     1      93755      93989     0.093872    0.999026
     2        960        987     0.000973    1.000000

mean CF =   0.003 (proportion of loci)
        =   0.096 (number of loci)
99% CI for CF = (0,1)
95% CI for CF = (0,1)
90% CI for CF = (0,1)

{1,2,3,4,5,6,7,8,9,10,11,14,16,17,18|12,13,15,19}
#Genes      count in run(s) 1 through 2, Overall probability, Overall cumulative probability
     0     907311     906889     0.907100    0.907100
     1      91673      92124     0.091898    0.998999
     2       1008        982     0.000995    0.999993
     3          8          5     0.000006    1.000000

mean CF =   0.003 (proportion of loci)
        =   0.094 (number of loci)
99% CI for CF = (0,1)
95% CI for CF = (0,1)
90% CI for CF = (0,1)

{1,2,3,4,5,6,7,8,9,14|10,11,12,13,15,16,17,18,19}
#Genes      count in run(s) 1 through 2, Overall probability, Overall cumulative probability
     0     906036     906266     0.906151    0.906151
     1      93964      93734     0.093849    1.000000

mean CF =   0.003 (proportion of loci)
        =   0.094 (number of loci)
99% CI for CF = (0,1)
95% CI for CF = (0,1)
90% CI for CF = (0,1)

{1,2,3,4,5,6,7,8,9,10,11,14,17,18,19|12,13,15,16}
#Genes      count in run(s) 1 through 2, Overall probability, Overall cumulative probability
     0     909730     909728     0.909729    0.909729
     1      88581      88566     0.088573    0.998302
     2       1677       1696     0.001687    0.999989
     3         11         10     0.000010    1.000000
     4          1          0     0.000000    1.000000

mean CF =   0.003 (proportion of loci)
        =   0.092 (number of loci)
99% CI for CF = (0,1)
95% CI for CF = (0,1)
90% CI for CF = (0,1)

{1,2,3,4,5,6,7,8,9,10,16|11,12,13,14,15,17,18,19}
#Genes      count in run(s) 1 through 2, Overall probability, Overall cumulative probability
     0     912309     910575     0.911442    0.911442
     1      85168      86681     0.085925    0.997366
     2       2495       2708     0.002602    0.999968
     3         28         36     0.000032    1.000000

mean CF =   0.003 (proportion of loci)
        =   0.091 (number of loci)
99% CI for CF = (0,1)
95% CI for CF = (0,1)
90% CI for CF = (0,1)

{1,2,3,12,14,17,19|4,5,6,7,8,9,10,11,13,15,16,18}
#Genes      count in run(s) 1 through 2, Overall probability, Overall cumulative probability
     0     911970     911608     0.911789    0.911789
     1      88030      88392     0.088211    1.000000

mean CF =   0.003 (proportion of loci)
        =   0.088 (number of loci)
99% CI for CF = (0,1)
95% CI for CF = (0,1)
90% CI for CF = (0,1)

{1,2,3,4,5,6,7,8,9,10,11,13,15,17,18|12,14,16,19}
#Genes      count in run(s) 1 through 2, Overall probability, Overall cumulative probability
     0     914313     913759     0.914036    0.914036
     1      83425      84106     0.083766    0.997802
     2       2253       2130     0.002191    0.999993
     3          9          5     0.000007    1.000000

mean CF =   0.003 (proportion of loci)
        =   0.088 (number of loci)
99% CI for CF = (0,1)
95% CI for CF = (0,1)
90% CI for CF = (0,1)

{1,2,3,4,5,6,7,8,9,10,11,13,14,15,17,19|12,16,18}
#Genes      count in run(s) 1 through 2, Overall probability, Overall cumulative probability
     0     913664     914310     0.913987    0.913987
     1      84157      83607     0.083882    0.997869
     2       2166       2080     0.002123    0.999992
     3         13          3     0.000008    1.000000

mean CF =   0.003 (proportion of loci)
        =   0.088 (number of loci)
99% CI for CF = (0,1)
95% CI for CF = (0,1)
90% CI for CF = (0,1)

{1,2,3,19|4,5,6,7,8,9,10,11,12,13,14,15,16,17,18}
#Genes      count in run(s) 1 through 2, Overall probability, Overall cumulative probability
     0     911846     912127     0.911987    0.911987
     1      88154      87873     0.088013    1.000000

mean CF =   0.003 (proportion of loci)
        =   0.088 (number of loci)
99% CI for CF = (0,1)
95% CI for CF = (0,1)
90% CI for CF = (0,1)

{1,2,3,12,14,17|4,5,6,7,8,9,10,11,13,15,16,18,19}
#Genes      count in run(s) 1 through 2, Overall probability, Overall cumulative probability
     0     913965     913698     0.913832    0.913832
     1      86035      86302     0.086168    1.000000

mean CF =   0.003 (proportion of loci)
        =   0.086 (number of loci)
99% CI for CF = (0,1)
95% CI for CF = (0,1)
90% CI for CF = (0,1)

{1,2,3,11,13,14,15,16,17,18,19|4,5,6,7,8,9,10,12}
#Genes      count in run(s) 1 through 2, Overall probability, Overall cumulative probability
     0     916118     915928     0.916023    0.916023
     1      83882      84072     0.083977    1.000000

mean CF =   0.003 (proportion of loci)
        =   0.084 (number of loci)
99% CI for CF = (0,1)
95% CI for CF = (0,1)
90% CI for CF = (0,1)

{1,2,3,4,5,6,7,8,9,10,11,12,13,19|14,15,16,17,18}
#Genes      count in run(s) 1 through 2, Overall probability, Overall cumulative probability
     0     922057     922840     0.922449    0.922449
     1      75546      74805     0.075176    0.997624
     2       2360       2321     0.002341    0.999965
     3         36         34     0.000035    1.000000
     4          1          0     0.000000    1.000000

mean CF =   0.003 (proportion of loci)
        =   0.080 (number of loci)
99% CI for CF = (0,1)
95% CI for CF = (0,1)
90% CI for CF = (0,1)

{1,2,3,4,5,6,7,8,9,10,11,12,13,18|14,15,16,17,19}
#Genes      count in run(s) 1 through 2, Overall probability, Overall cumulative probability
     0     921819     922051     0.921935    0.921935
     1      76446      76175     0.076311    0.998245
     2       1722       1763     0.001742    0.999988
     3         13         11     0.000012    1.000000

mean CF =   0.003 (proportion of loci)
        =   0.080 (number of loci)
99% CI for CF = (0,1)
95% CI for CF = (0,1)
90% CI for CF = (0,1)

{1,2,3,4,5,6,7,8,9,10,11,13,14,16,19|12,15,17,18}
#Genes      count in run(s) 1 through 2, Overall probability, Overall cumulative probability
     0     922177     922901     0.922539    0.922539
     1      75610      74855     0.075232    0.997772
     2       2184       2204     0.002194    0.999966
     3         29         40     0.000034    1.000000

mean CF =   0.003 (proportion of loci)
        =   0.080 (number of loci)
99% CI for CF = (0,1)
95% CI for CF = (0,1)
90% CI for CF = (0,1)

{1,2,3,4,5,6,7,8,9,10,16,17,19|11,12,13,14,15,18}
#Genes      count in run(s) 1 through 2, Overall probability, Overall cumulative probability
     0     922003     921678     0.921840    0.921840
     1      77833      78140     0.077987    0.999827
     2        164        182     0.000173    1.000000

mean CF =   0.003 (proportion of loci)
        =   0.078 (number of loci)
99% CI for CF = (0,1)
95% CI for CF = (0,1)
90% CI for CF = (0,1)

{1,2,3,5,6,7,8,9,11,12,13,14,15,16,17,18,19|4,10}
#Genes      count in run(s) 1 through 2, Overall probability, Overall cumulative probability
     0     923754     923768     0.923761    0.923761
     1      74314      74286     0.074300    0.998061
     2       1919       1924     0.001922    0.999983
     3         13         22     0.000017    1.000000

mean CF =   0.003 (proportion of loci)
        =   0.078 (number of loci)
99% CI for CF = (0,1)
95% CI for CF = (0,1)
90% CI for CF = (0,1)

{1,2,3,4,5,6,7,8,9,10,11,12,14|13,15,16,17,18,19}
#Genes      count in run(s) 1 through 2, Overall probability, Overall cumulative probability
     0     924668     923824     0.924246    0.924246
     1      73393      74239     0.073816    0.998062
     2       1913       1909     0.001911    0.999973
     3         25         28     0.000027    1.000000
     4          1          0     0.000000    1.000000

mean CF =   0.003 (proportion of loci)
        =   0.078 (number of loci)
99% CI for CF = (0,1)
95% CI for CF = (0,1)
90% CI for CF = (0,1)

{1,2,3,7,8,9|4,5,6,10,11,12,13,14,15,16,17,18,19}
#Genes      count in run(s) 1 through 2, Overall probability, Overall cumulative probability
     0     952910     897131     0.925021    0.925021
     1      46232      99580     0.072906    0.997927
     2        847       3249     0.002048    0.999975
     3         11         40     0.000025    1.000000

mean CF =   0.003 (proportion of loci)
        =   0.077 (number of loci)
99% CI for CF = (0,1)
95% CI for CF = (0,1)
90% CI for CF = (0,1)

{1,2,3,4,5,6,7,8,9,10,11,12,13,16,17,19|14,15,18}
#Genes      count in run(s) 1 through 2, Overall probability, Overall cumulative probability
     0     926058     926077     0.926068    0.926068
     1      72053      72096     0.072074    0.998142
     2       1866       1813     0.001839    0.999982
     3         22         14     0.000018    1.000000
     4          1          0     0.000000    1.000000

mean CF =   0.003 (proportion of loci)
        =   0.076 (number of loci)
99% CI for CF = (0,1)
95% CI for CF = (0,1)
90% CI for CF = (0,1)

{1,2,3,4,5,6,7,8,9,10,11,15,16,17|12,13,14,18,19}
#Genes      count in run(s) 1 through 2, Overall probability, Overall cumulative probability
     0     926503     927241     0.926872    0.926872
     1      72249      71429     0.071839    0.998711
     2       1243       1322     0.001283    0.999993
     3          5          8     0.000006    1.000000

mean CF =   0.003 (proportion of loci)
        =   0.074 (number of loci)
99% CI for CF = (0,1)
95% CI for CF = (0,1)
90% CI for CF = (0,1)

{1,2,3,12,13,14,15,16,17,19|4,5,6,7,8,9,10,11,18}
#Genes      count in run(s) 1 through 2, Overall probability, Overall cumulative probability
     0     925984     925972     0.925978    0.925978
     1      74016      74028     0.074022    1.000000

mean CF =   0.003 (proportion of loci)
        =   0.074 (number of loci)
99% CI for CF = (0,1)
95% CI for CF = (0,1)
90% CI for CF = (0,1)

{1,2,3,4,5,6,7,8,9,10,11,12,13,14,17,19|15,16,18}
#Genes      count in run(s) 1 through 2, Overall probability, Overall cumulative probability
     0     928040     928079     0.928060    0.928060
     1      70004      69950     0.069977    0.998036
     2       1922       1950     0.001936    0.999973
     3         34         21     0.000028    1.000000

mean CF =   0.003 (proportion of loci)
        =   0.074 (number of loci)
99% CI for CF = (0,1)
95% CI for CF = (0,1)
90% CI for CF = (0,1)

{1,2,3,4,5,6,7,8,9,10,11,13,14,19|12,15,16,17,18}
#Genes      count in run(s) 1 through 2, Overall probability, Overall cumulative probability
     0     929437     930172     0.929805    0.929805
     1      68758      68035     0.068396    0.998201
     2       1786       1769     0.001778    0.999978
     3         19         24     0.000022    1.000000

mean CF =   0.003 (proportion of loci)
        =   0.072 (number of loci)
99% CI for CF = (0,1)
95% CI for CF = (0,1)
90% CI for CF = (0,1)

{1,2,3,4,5,6,7,8,9,10,11,14,18|12,13,15,16,17,19}
#Genes      count in run(s) 1 through 2, Overall probability, Overall cumulative probability
     0     929619     929466     0.929543    0.929543
     1      68826      69029     0.068928    0.998470
     2       1537       1496     0.001517    0.999987
     3         18          9     0.000013    1.000000

mean CF =   0.003 (proportion of loci)
        =   0.072 (number of loci)
99% CI for CF = (0,1)
95% CI for CF = (0,1)
90% CI for CF = (0,1)

{1,2,3,14,17|4,5,6,7,8,9,10,11,12,13,15,16,18,19}
#Genes      count in run(s) 1 through 2, Overall probability, Overall cumulative probability
     0     929571     929757     0.929664    0.929664
     1      70429      70243     0.070336    1.000000

mean CF =   0.003 (proportion of loci)
        =   0.070 (number of loci)
99% CI for CF = (0,1)
95% CI for CF = (0,1)
90% CI for CF = (0,1)

{1,2,3,4,5,6,7,8,9,10,11,13,14,18|12,15,16,17,19}
#Genes      count in run(s) 1 through 2, Overall probability, Overall cumulative probability
     0     930832     930762     0.930797    0.930797
     1      68415      68474     0.068445    0.999242
     2        753        760     0.000757    0.999998
     3          0          4     0.000002    1.000000

mean CF =   0.002 (proportion of loci)
        =   0.070 (number of loci)
99% CI for CF = (0,1)
95% CI for CF = (0,1)
90% CI for CF = (0,1)

{1,2,3,4,5,6,7,8,9,10,11,12,13,16,18,19|14,15,17}
#Genes      count in run(s) 1 through 2, Overall probability, Overall cumulative probability
     0     933106     930891     0.931998    0.931998
     1      65690      67727     0.066709    0.998707
     2       1195       1373     0.001284    0.999991
     3          9          9     0.000009    1.000000

mean CF =   0.002 (proportion of loci)
        =   0.069 (number of loci)
99% CI for CF = (0,1)
95% CI for CF = (0,1)
90% CI for CF = (0,1)

{1,2,3,4,5,6,7,8,9,10,13,14,15,16,17,18,19|11,12}
#Genes      count in run(s) 1 through 2, Overall probability, Overall cumulative probability
     0     931904     929981     0.930943    0.930943
     1      67938      69736     0.068837    0.999780
     2        158        283     0.000220    1.000000

mean CF =   0.002 (proportion of loci)
        =   0.069 (number of loci)
99% CI for CF = (0,1)
95% CI for CF = (0,1)
90% CI for CF = (0,1)

{1,2,3,14,15,16,19|4,5,6,7,8,9,10,11,12,13,17,18}
#Genes      count in run(s) 1 through 2, Overall probability, Overall cumulative probability
     0     931660     932193     0.931926    0.931926
     1      68340      67807     0.068073    1.000000

mean CF =   0.002 (proportion of loci)
        =   0.068 (number of loci)
99% CI for CF = (0,1)
95% CI for CF = (0,1)
90% CI for CF = (0,1)

{1,2,3,4,5,6,7,8,9,10,11,14,15,19|12,13,16,17,18}
#Genes      count in run(s) 1 through 2, Overall probability, Overall cumulative probability
     0     933975     933748     0.933862    0.933862
     1      64385      64493     0.064439    0.998301
     2       1620       1742     0.001681    0.999982
     3         20         17     0.000018    1.000000

mean CF =   0.002 (proportion of loci)
        =   0.068 (number of loci)
99% CI for CF = (0,1)
95% CI for CF = (0,1)
90% CI for CF = (0,1)

{1,2,3,4,5,6,7,8,9,10,12,13,15,16,19|11,14,17,18}
#Genes      count in run(s) 1 through 2, Overall probability, Overall cumulative probability
     0     933865     934046     0.933956    0.933956
     1      66004      65834     0.065919    0.999874
     2        131        120     0.000125    1.000000

mean CF =   0.002 (proportion of loci)
        =   0.066 (number of loci)
99% CI for CF = (0,1)
95% CI for CF = (0,1)
90% CI for CF = (0,1)

{1,2,3,4,5,6,7,8,9,10,11,13,16,19|12,14,15,17,18}
#Genes      count in run(s) 1 through 2, Overall probability, Overall cumulative probability
     0     935322     935528     0.935425    0.935425
     1      63251      63007     0.063129    0.998554
     2       1410       1450     0.001430    0.999984
     3         17         15     0.000016    1.000000

mean CF =   0.002 (proportion of loci)
        =   0.066 (number of loci)
99% CI for CF = (0,1)
95% CI for CF = (0,1)
90% CI for CF = (0,1)

{1,2,3,14,16|4,5,6,7,8,9,10,11,12,13,15,17,18,19}
#Genes      count in run(s) 1 through 2, Overall probability, Overall cumulative probability
     0     934214     933968     0.934091    0.934091
     1      65786      66032     0.065909    1.000000

mean CF =   0.002 (proportion of loci)
        =   0.066 (number of loci)
99% CI for CF = (0,1)
95% CI for CF = (0,1)
90% CI for CF = (0,1)

{1,2,3,4,5,6,7,8,9,11,17|10,12,13,14,15,16,18,19}
#Genes      count in run(s) 1 through 2, Overall probability, Overall cumulative probability
     0     934499     934288     0.934393    0.934393
     1      65501      65712     0.065606    1.000000

mean CF =   0.002 (proportion of loci)
        =   0.066 (number of loci)
99% CI for CF = (0,1)
95% CI for CF = (0,1)
90% CI for CF = (0,1)

{1,2,3,4,5,6,7,8,9,10,11,12,13,15,17,18|14,16,19}
#Genes      count in run(s) 1 through 2, Overall probability, Overall cumulative probability
     0     937460     937136     0.937298    0.937298
     1      60916      61353     0.061135    0.998432
     2       1605       1489     0.001547    0.999979
     3         18         22     0.000020    0.999999
     4          1          0     0.000000    1.000000

mean CF =   0.002 (proportion of loci)
        =   0.064 (number of loci)
99% CI for CF = (0,1)
95% CI for CF = (0,1)
90% CI for CF = (0,1)

{1,2,3,14,16,19|4,5,6,7,8,9,10,11,12,13,15,17,18}
#Genes      count in run(s) 1 through 2, Overall probability, Overall cumulative probability
     0     935901     936078     0.935990    0.935990
     1      64099      63922     0.064010    1.000000

mean CF =   0.002 (proportion of loci)
        =   0.064 (number of loci)
99% CI for CF = (0,1)
95% CI for CF = (0,1)
90% CI for CF = (0,1)

{1,2,3,4,5,6,7,8,9,10,11,12,18|13,14,15,16,17,19}
#Genes      count in run(s) 1 through 2, Overall probability, Overall cumulative probability
     0     936860     936898     0.936879    0.936879
     1      62293      62257     0.062275    0.999154
     2        847        844     0.000846    1.000000
     3          0          1     0.000000    1.000000

mean CF =   0.002 (proportion of loci)
        =   0.064 (number of loci)
99% CI for CF = (0,1)
95% CI for CF = (0,1)
90% CI for CF = (0,1)

{1,2,3,12,14,16,17,19|4,5,6,7,8,9,10,11,13,15,18}
#Genes      count in run(s) 1 through 2, Overall probability, Overall cumulative probability
     0     936170     935943     0.936056    0.936056
     1      63830      64057     0.063944    1.000000

mean CF =   0.002 (proportion of loci)
        =   0.064 (number of loci)
99% CI for CF = (0,1)
95% CI for CF = (0,1)
90% CI for CF = (0,1)

{1,2,3,4,5,6,7,8,9,10,12,13,14,15,16,17|11,18,19}
#Genes      count in run(s) 1 through 2, Overall probability, Overall cumulative probability
     0     938499     938309     0.938404    0.938404
     1      60820      61007     0.060914    0.999317
     2        681        684     0.000682    1.000000

mean CF =   0.002 (proportion of loci)
        =   0.062 (number of loci)
99% CI for CF = (0,1)
95% CI for CF = (0,1)
90% CI for CF = (0,1)

{1,2,3,12,14,15,17|4,5,6,7,8,9,10,11,13,16,18,19}
#Genes      count in run(s) 1 through 2, Overall probability, Overall cumulative probability
     0     938126     937889     0.938007    0.938007
     1      61874      62111     0.061992    1.000000

mean CF =   0.002 (proportion of loci)
        =   0.062 (number of loci)
99% CI for CF = (0,1)
95% CI for CF = (0,1)
90% CI for CF = (0,1)

{1,2,3,4,5,6,7,8,9,10,13,14,15,16,18,19|11,12,17}
#Genes      count in run(s) 1 through 2, Overall probability, Overall cumulative probability
     0     938504     937789     0.938146    0.938146
     1      61496      62211     0.061853    1.000000

mean CF =   0.002 (proportion of loci)
        =   0.062 (number of loci)
99% CI for CF = (0,1)
95% CI for CF = (0,1)
90% CI for CF = (0,1)

{1,2,3,4,5,6,10,11,12,13,15,16,17,18,19|7,8,9,14}
#Genes      count in run(s) 1 through 2, Overall probability, Overall cumulative probability
     0     938209     938126     0.938168    0.938168
     1      61791      61874     0.061832    1.000000

mean CF =   0.002 (proportion of loci)
        =   0.062 (number of loci)
99% CI for CF = (0,1)
95% CI for CF = (0,1)
90% CI for CF = (0,1)

{1,2,3,4,6,11,12,13,14,15,16,17,18,19|5,7,8,9,10}
#Genes      count in run(s) 1 through 2, Overall probability, Overall cumulative probability
     0     940434     939967     0.940200    0.940200
     1      59224      59699     0.059462    0.999662
     2        342        334     0.000338    1.000000

mean CF =   0.002 (proportion of loci)
        =   0.060 (number of loci)
99% CI for CF = (0,1)
95% CI for CF = (0,1)
90% CI for CF = (0,1)

{1,2,3,4,5,6,7,8,9,10,11,12,13,17,19|14,15,16,18}
#Genes      count in run(s) 1 through 2, Overall probability, Overall cumulative probability
     0     940732     941049     0.940890    0.940890
     1      58352      58043     0.058197    0.999088
     2        915        904     0.000910    0.999997
     3          1          4     0.000003    1.000000

mean CF =   0.002 (proportion of loci)
        =   0.060 (number of loci)
99% CI for CF = (0,1)
95% CI for CF = (0,1)
90% CI for CF = (0,1)

{1,2,3,10,14,15,17,18|4,5,6,7,8,9,11,12,13,16,19}
#Genes      count in run(s) 1 through 2, Overall probability, Overall cumulative probability
     0     940001     940013     0.940007    0.940007
     1      59999      59987     0.059993    1.000000

mean CF =   0.002 (proportion of loci)
        =   0.060 (number of loci)
99% CI for CF = (0,1)
95% CI for CF = (0,1)
90% CI for CF = (0,1)

{1,2,3,4,5,6,7,8,9,10,11,13,14,15,18|12,16,17,19}
#Genes      count in run(s) 1 through 2, Overall probability, Overall cumulative probability
     0     941600     941825     0.941712    0.941712
     1      57145      56862     0.057003    0.998716
     2       1245       1299     0.001272    0.999988
     3         10         14     0.000012    1.000000

mean CF =   0.002 (proportion of loci)
        =   0.060 (number of loci)
99% CI for CF = (0,1)
95% CI for CF = (0,1)
90% CI for CF = (0,1)

{1,2,3,4,5,6,7,8,9,10,12,13,15,17,18,19|11,14,16}
#Genes      count in run(s) 1 through 2, Overall probability, Overall cumulative probability
     0     941817     942051     0.941934    0.941934
     1      58183      57949     0.058066    1.000000

mean CF =   0.002 (proportion of loci)
        =   0.058 (number of loci)
99% CI for CF = (0,1)
95% CI for CF = (0,1)
90% CI for CF = (0,1)

{1,2,3,4,5,6,7,8,9,10,11,13,18,19|12,14,15,16,17}
#Genes      count in run(s) 1 through 2, Overall probability, Overall cumulative probability
     0     945592     942031     0.943812    0.943812
     1      54295      57628     0.055961    0.999773
     2        113        341     0.000227    1.000000

mean CF =   0.002 (proportion of loci)
        =   0.056 (number of loci)
99% CI for CF = (0,1)
95% CI for CF = (0,1)
90% CI for CF = (0,1)

{1,2,3,4,5,6,7,8,9,10,11,14,15,16,17|12,13,18,19}
#Genes      count in run(s) 1 through 2, Overall probability, Overall cumulative probability
     0     944917     944757     0.944837    0.944837
     1      54354      54506     0.054430    0.999267
     2        727        735     0.000731    0.999998
     3          2          2     0.000002    1.000000

mean CF =   0.002 (proportion of loci)
        =   0.056 (number of loci)
99% CI for CF = (0,1)
95% CI for CF = (0,1)
90% CI for CF = (0,1)

{1,2,3,4,5,6,7,8,9,10,11,12,14,16,17,19|13,15,18}
#Genes      count in run(s) 1 through 2, Overall probability, Overall cumulative probability
     0     945105     945278     0.945191    0.945191
     1      53905      53727     0.053816    0.999007
     2        985        991     0.000988    0.999995
     3          5          3     0.000004    0.999999
     4          0          1     0.000000    1.000000

mean CF =   0.002 (proportion of loci)
        =   0.056 (number of loci)
99% CI for CF = (0,1)
95% CI for CF = (0,1)
90% CI for CF = (0,1)

{1,2,3,4,5,6,7,8,9,10,11,12,16,17,18|13,14,15,19}
#Genes      count in run(s) 1 through 2, Overall probability, Overall cumulative probability
     0     946681     946931     0.946806    0.946806
     1      52441      52175     0.052308    0.999114
     2        869        888     0.000879    0.999993
     3          9          6     0.000008    1.000000

mean CF =   0.002 (proportion of loci)
        =   0.054 (number of loci)
99% CI for CF = (0,1)
95% CI for CF = (0,1)
90% CI for CF = (0,1)

{1,2,3,12,13,14,15,17,19|4,5,6,7,8,9,10,11,16,18}
#Genes      count in run(s) 1 through 2, Overall probability, Overall cumulative probability
     0     946340     945499     0.945920    0.945920
     1      53660      54501     0.054080    1.000000

mean CF =   0.002 (proportion of loci)
        =   0.054 (number of loci)
99% CI for CF = (0,1)
95% CI for CF = (0,1)
90% CI for CF = (0,1)

{1,2,3,4,5,6,7,8,9,10,12,13,14,15,17|11,16,18,19}
#Genes      count in run(s) 1 through 2, Overall probability, Overall cumulative probability
     0     945923     946074     0.945998    0.945998
     1      54077      53926     0.054002    1.000000

mean CF =   0.002 (proportion of loci)
        =   0.054 (number of loci)
99% CI for CF = (0,1)
95% CI for CF = (0,1)
90% CI for CF = (0,1)

{1,2,3,4,5,6,7,8,9,10,11,14,15,17|12,13,16,18,19}
#Genes      count in run(s) 1 through 2, Overall probability, Overall cumulative probability
     0     947077     946682     0.946879    0.946879
     1      52160      52543     0.052352    0.999231
     2        761        774     0.000767    0.999999
     3          2          1     0.000002    1.000000

mean CF =   0.002 (proportion of loci)
        =   0.054 (number of loci)
99% CI for CF = (0,1)
95% CI for CF = (0,1)
90% CI for CF = (0,1)

{1,2,3,4,5,6,7,8,9,10,11,14,19|12,13,15,16,17,18}
#Genes      count in run(s) 1 through 2, Overall probability, Overall cumulative probability
     0     946848     947331     0.947090    0.947090
     1      52174      51729     0.051951    0.999041
     2        969        935     0.000952    0.999993
     3          9          5     0.000007    1.000000

mean CF =   0.002 (proportion of loci)
        =   0.054 (number of loci)
99% CI for CF = (0,1)
95% CI for CF = (0,1)
90% CI for CF = (0,1)

{1,2,3,11,12,14,15,17,19|4,5,6,7,8,9,10,13,16,18}
#Genes      count in run(s) 1 through 2, Overall probability, Overall cumulative probability
     0     947480     948021     0.947751    0.947751
     1      52520      51979     0.052249    1.000000

mean CF =   0.002 (proportion of loci)
        =   0.052 (number of loci)
99% CI for CF = (0,1)
95% CI for CF = (0,1)
90% CI for CF = (0,1)

{1,2,3,4,5,6,7,8,9,10,11,16,17,19|12,13,14,15,18}
#Genes      count in run(s) 1 through 2, Overall probability, Overall cumulative probability
     0     948977     948677     0.948827    0.948827
     1      50267      50529     0.050398    0.999225
     2        752        787     0.000770    0.999995
     3          4          7     0.000005    1.000000

mean CF =   0.002 (proportion of loci)
        =   0.052 (number of loci)
99% CI for CF = (0,1)
95% CI for CF = (0,1)
90% CI for CF = (0,1)

{1,2,3,4,5,6,7,8,9,10,11,14,15,16,18|12,13,17,19}
#Genes      count in run(s) 1 through 2, Overall probability, Overall cumulative probability
     0     949079     948776     0.948928    0.948928
     1      50141      50402     0.050271    0.999199
     2        775        818     0.000797    0.999996
     3          5          4     0.000005    1.000000

mean CF =   0.002 (proportion of loci)
        =   0.052 (number of loci)
99% CI for CF = (0,1)
95% CI for CF = (0,1)
90% CI for CF = (0,1)

{1,2,3,4,5,6,7,8,9,10,15|11,12,13,14,16,17,18,19}
#Genes      count in run(s) 1 through 2, Overall probability, Overall cumulative probability
     0     950740     948993     0.949866    0.949866
     1      48637      50344     0.049490    0.999357
     2        623        661     0.000642    0.999999
     3          0          2     0.000001    1.000000

mean CF =   0.002 (proportion of loci)
        =   0.051 (number of loci)
99% CI for CF = (0,1)
95% CI for CF = (0,1)
90% CI for CF = (0,1)

{1,2,3,4,5,6,7,8,9,10,11,13,16,18|12,14,15,17,19}
#Genes      count in run(s) 1 through 2, Overall probability, Overall cumulative probability
     0     950527     950377     0.950452    0.950452
     1      48877      49005     0.048941    0.999393
     2        596        618     0.000607    1.000000

mean CF =   0.002 (proportion of loci)
        =   0.050 (number of loci)
99% CI for CF = (0,1)
95% CI for CF = (0,1)
90% CI for CF = (0,0)

{1,2,3,11,13,14,15,17,19|4,5,6,7,8,9,10,12,16,18}
#Genes      count in run(s) 1 through 2, Overall probability, Overall cumulative probability
     0     950147     949784     0.949966    0.949966
     1      49853      50216     0.050035    1.000000

mean CF =   0.002 (proportion of loci)
        =   0.050 (number of loci)
99% CI for CF = (0,1)
95% CI for CF = (0,1)
90% CI for CF = (0,1)

{1,2,3,14,16,17,19|4,5,6,7,8,9,10,11,12,13,15,18}
#Genes      count in run(s) 1 through 2, Overall probability, Overall cumulative probability
     0     950026     950292     0.950159    0.950159
     1      49974      49708     0.049841    1.000000

mean CF =   0.002 (proportion of loci)
        =   0.050 (number of loci)
99% CI for CF = (0,1)
95% CI for CF = (0,1)
90% CI for CF = (0,0)

{1,2,3,12,16|4,5,6,7,8,9,10,11,13,14,15,17,18,19}
#Genes      count in run(s) 1 through 2, Overall probability, Overall cumulative probability
     0     950035     950393     0.950214    0.950214
     1      49965      49607     0.049786    1.000000

mean CF =   0.002 (proportion of loci)
        =   0.050 (number of loci)
99% CI for CF = (0,1)
95% CI for CF = (0,1)
90% CI for CF = (0,0)

{1,2,3,6,10,11,12,13,14,15,16,17,18,19|4,5,7,8,9}
#Genes      count in run(s) 1 through 2, Overall probability, Overall cumulative probability
     0     983843     918955     0.951399    0.951399
     1      16080      80132     0.048106    0.999505
     2         77        908     0.000492    0.999997
     3          0          5     0.000003    1.000000

mean CF =   0.002 (proportion of loci)
        =   0.049 (number of loci)
99% CI for CF = (0,1)
95% CI for CF = (0,1)
90% CI for CF = (0,0)

{1,2,3,4,5,6,7,8,9,10,11,12,14,17|13,15,16,18,19}
#Genes      count in run(s) 1 through 2, Overall probability, Overall cumulative probability
     0     952521     952779     0.952650    0.952650
     1      46941      46728     0.046835    0.999484
     2        538        493     0.000516    1.000000

mean CF =   0.002 (proportion of loci)
        =   0.048 (number of loci)
99% CI for CF = (0,1)
95% CI for CF = (0,1)
90% CI for CF = (0,0)

{1,2,3,12|4,5,6,7,8,9,10,11,13,14,15,16,17,18,19}
#Genes      count in run(s) 1 through 2, Overall probability, Overall cumulative probability
     0     952327     952031     0.952179    0.952179
     1      47673      47969     0.047821    1.000000

mean CF =   0.002 (proportion of loci)
        =   0.048 (number of loci)
99% CI for CF = (0,1)
95% CI for CF = (0,1)
90% CI for CF = (0,0)

{1,2,3,4,5,6,7,8,9,10,11,13,15,16,18|12,14,17,19}
#Genes      count in run(s) 1 through 2, Overall probability, Overall cumulative probability
     0     954726     954054     0.954390    0.954390
     1      44646      45305     0.044976    0.999365
     2        626        640     0.000633    0.999998
     3          2          1     0.000002    1.000000

mean CF =   0.002 (proportion of loci)
        =   0.046 (number of loci)
99% CI for CF = (0,1)
95% CI for CF = (0,1)
90% CI for CF = (0,0)

{1,2,3,4,5,6,7,8,9,10,12,17,19|11,13,14,15,16,18}
#Genes      count in run(s) 1 through 2, Overall probability, Overall cumulative probability
     0     953890     953822     0.953856    0.953856
     1      46110      46178     0.046144    1.000000

mean CF =   0.002 (proportion of loci)
        =   0.046 (number of loci)
99% CI for CF = (0,1)
95% CI for CF = (0,1)
90% CI for CF = (0,0)

{1,2,3,11,14,15,17,19|4,5,6,7,8,9,10,12,13,16,18}
#Genes      count in run(s) 1 through 2, Overall probability, Overall cumulative probability
     0     954182     953705     0.953944    0.953944
     1      45818      46295     0.046057    1.000000

mean CF =   0.002 (proportion of loci)
        =   0.046 (number of loci)
99% CI for CF = (0,1)
95% CI for CF = (0,1)
90% CI for CF = (0,0)

{1,2,3,4,5,6,7,8,9,10,11,12,15,16,17,19|13,14,18}
#Genes      count in run(s) 1 through 2, Overall probability, Overall cumulative probability
     0     954633     954653     0.954643    0.954643
     1      44710      44663     0.044686    0.999329
     2        653        680     0.000666    0.999996
     3          4          4     0.000004    1.000000

mean CF =   0.002 (proportion of loci)
        =   0.046 (number of loci)
99% CI for CF = (0,1)
95% CI for CF = (0,1)
90% CI for CF = (0,0)

{1,2,3,4,5,6,7,8,9,10,11,13,17,18,19|12,14,15,16}
#Genes      count in run(s) 1 through 2, Overall probability, Overall cumulative probability
     0     960211     950229     0.955220    0.955220
     1      39206      48817     0.044012    0.999231
     2        576        943     0.000759    0.999991
     3          7         11     0.000009    1.000000

mean CF =   0.002 (proportion of loci)
        =   0.046 (number of loci)
99% CI for CF = (0,1)
95% CI for CF = (0,1)
90% CI for CF = (0,0)

{1,2,3,6,7,8,9|4,5,10,11,12,13,14,15,16,17,18,19}
#Genes      count in run(s) 1 through 2, Overall probability, Overall cumulative probability
     0     960092     953277     0.956685    0.956685
     1      39488      45985     0.042736    0.999421
     2        420        733     0.000576    0.999997
     3          0          5     0.000003    1.000000

mean CF =   0.002 (proportion of loci)
        =   0.044 (number of loci)
99% CI for CF = (0,1)
95% CI for CF = (0,1)
90% CI for CF = (0,0)

{1,2,3,11,12,14,15,16,17,19|4,5,6,7,8,9,10,13,18}
#Genes      count in run(s) 1 through 2, Overall probability, Overall cumulative probability
     0     956273     955946     0.956109    0.956109
     1      43727      44054     0.043890    1.000000

mean CF =   0.002 (proportion of loci)
        =   0.044 (number of loci)
99% CI for CF = (0,1)
95% CI for CF = (0,1)
90% CI for CF = (0,0)

{1,2,3,4,5,6,7,8,9,10,13,14,15,16,17,19|11,12,18}
#Genes      count in run(s) 1 through 2, Overall probability, Overall cumulative probability
     0     955954     956405     0.956179    0.956179
     1      44046      43595     0.043820    1.000000

mean CF =   0.002 (proportion of loci)
        =   0.044 (number of loci)
99% CI for CF = (0,1)
95% CI for CF = (0,1)
90% CI for CF = (0,0)

{1,2,3,4,5,6,7,8,9,10,12,14,15,18,19|11,13,16,17}
#Genes      count in run(s) 1 through 2, Overall probability, Overall cumulative probability
     0     957755     957745     0.957750    0.957750
     1      42245      42231     0.042238    0.999988
     2          0         24     0.000012    1.000000

mean CF =   0.002 (proportion of loci)
        =   0.042 (number of loci)
99% CI for CF = (0,1)
95% CI for CF = (0,1)
90% CI for CF = (0,0)

{1,2,3,4,5,6,7,8,9,11,12,13,14,17|10,15,16,18,19}
#Genes      count in run(s) 1 through 2, Overall probability, Overall cumulative probability
     0     957803     958087     0.957945    0.957945
     1      42197      41913     0.042055    1.000000

mean CF =   0.002 (proportion of loci)
        =   0.042 (number of loci)
99% CI for CF = (0,1)
95% CI for CF = (0,1)
90% CI for CF = (0,0)

{1,2,3,4,5,6,7,8,9,10,11,12,14,15,16,18|13,17,19}
#Genes      count in run(s) 1 through 2, Overall probability, Overall cumulative probability
     0     958239     958092     0.958166    0.958166
     1      41559      41678     0.041619    0.999784
     2        202        230     0.000216    1.000000

mean CF =   0.002 (proportion of loci)
        =   0.042 (number of loci)
99% CI for CF = (0,1)
95% CI for CF = (0,1)
90% CI for CF = (0,0)

{1,2,3,4,10,11,12,13,15,16,17,18,19|5,6,7,8,9,14}
#Genes      count in run(s) 1 through 2, Overall probability, Overall cumulative probability
     0     958036     958159     0.958098    0.958098
     1      41964      41841     0.041903    1.000000

mean CF =   0.001 (proportion of loci)
        =   0.042 (number of loci)
99% CI for CF = (0,1)
95% CI for CF = (0,1)
90% CI for CF = (0,0)

{1,2,3,4,5,6,7,8,9,10,11,15,16,17,19|12,13,14,18}
#Genes      count in run(s) 1 through 2, Overall probability, Overall cumulative probability
     0     960480     960424     0.960452    0.960452
     1      39074      39195     0.039135    0.999586
     2        444        380     0.000412    0.999998
     3          2          1     0.000002    1.000000

mean CF =   0.001 (proportion of loci)
        =   0.040 (number of loci)
99% CI for CF = (0,1)
95% CI for CF = (0,1)
90% CI for CF = (0,0)

{1,2,3,17|4,5,6,7,8,9,10,11,12,13,14,15,16,18,19}
#Genes      count in run(s) 1 through 2, Overall probability, Overall cumulative probability
     0     960249     959917     0.960083    0.960083
     1      39751      40083     0.039917    1.000000

mean CF =   0.001 (proportion of loci)
        =   0.040 (number of loci)
99% CI for CF = (0,1)
95% CI for CF = (0,1)
90% CI for CF = (0,0)

{1,2,3,4,5,6,7,8,9,10,18|11,12,13,14,15,16,17,19}
#Genes      count in run(s) 1 through 2, Overall probability, Overall cumulative probability
     0     960066     960463     0.960264    0.960264
     1      39790      39367     0.039579    0.999843
     2        144        170     0.000157    1.000000

mean CF =   0.001 (proportion of loci)
        =   0.040 (number of loci)
99% CI for CF = (0,1)
95% CI for CF = (0,1)
90% CI for CF = (0,0)

{1,2,3,4,5,6,7,8,9,10,11,13,14,17|12,15,16,18,19}
#Genes      count in run(s) 1 through 2, Overall probability, Overall cumulative probability
     0     964224     960221     0.962222    0.962222
     1      35343      39145     0.037244    0.999467
     2        432        630     0.000531    0.999997
     3          1          4     0.000003    1.000000

mean CF =   0.001 (proportion of loci)
        =   0.038 (number of loci)
99% CI for CF = (0,1)
95% CI for CF = (0,1)
90% CI for CF = (0,0)

{1,2,3,13,14,15,17,19|4,5,6,7,8,9,10,11,12,16,18}
#Genes      count in run(s) 1 through 2, Overall probability, Overall cumulative probability
     0     962127     962129     0.962128    0.962128
     1      37873      37871     0.037872    1.000000

mean CF =   0.001 (proportion of loci)
        =   0.038 (number of loci)
99% CI for CF = (0,1)
95% CI for CF = (0,1)
90% CI for CF = (0,0)

{1,2,3,4,7,8,9,10|5,6,11,12,13,14,15,16,17,18,19}
#Genes      count in run(s) 1 through 2, Overall probability, Overall cumulative probability
     0     964310     964255     0.964283    0.964283
     1      35343      35375     0.035359    0.999642
     2        345        370     0.000358    0.999999
     3          2          0     0.000001    1.000000

mean CF =   0.001 (proportion of loci)
        =   0.036 (number of loci)
99% CI for CF = (0,1)
95% CI for CF = (0,1)
90% CI for CF = (0,0)

{1,2,3,4,5,6,7,8,9,10,14,16|11,12,13,15,17,18,19}
#Genes      count in run(s) 1 through 2, Overall probability, Overall cumulative probability
     0     963794     964060     0.963927    0.963927
     1      36206      35940     0.036073    1.000000

mean CF =   0.001 (proportion of loci)
        =   0.036 (number of loci)
99% CI for CF = (0,1)
95% CI for CF = (0,1)
90% CI for CF = (0,0)

{1,2,3,10,12,13,14,15,16,17,18|4,5,6,7,8,9,11,19}
#Genes      count in run(s) 1 through 2, Overall probability, Overall cumulative probability
     0     964138     964051     0.964094    0.964094
     1      35862      35949     0.035905    1.000000

mean CF =   0.001 (proportion of loci)
        =   0.036 (number of loci)
99% CI for CF = (0,1)
95% CI for CF = (0,1)
90% CI for CF = (0,0)

{1,2,3,12,14|4,5,6,7,8,9,10,11,13,15,16,17,18,19}
#Genes      count in run(s) 1 through 2, Overall probability, Overall cumulative probability
     0     964245     963997     0.964121    0.964121
     1      35755      36003     0.035879    1.000000

mean CF =   0.001 (proportion of loci)
        =   0.036 (number of loci)
99% CI for CF = (0,1)
95% CI for CF = (0,1)
90% CI for CF = (0,0)

{1,2,3,4,5,6,7,8,9,10,11,12,13,16,18|14,15,17,19}
#Genes      count in run(s) 1 through 2, Overall probability, Overall cumulative probability
     0     964387     964242     0.964314    0.964314
     1      35422      35575     0.035499    0.999813
     2        191        183     0.000187    1.000000

mean CF =   0.001 (proportion of loci)
        =   0.036 (number of loci)
99% CI for CF = (0,1)
95% CI for CF = (0,1)
90% CI for CF = (0,0)

{1,2,3,12,14,16,17|4,5,6,7,8,9,10,11,13,15,18,19}
#Genes      count in run(s) 1 through 2, Overall probability, Overall cumulative probability
     0     964206     964096     0.964151    0.964151
     1      35794      35904     0.035849    1.000000

mean CF =   0.001 (proportion of loci)
        =   0.036 (number of loci)
99% CI for CF = (0,1)
95% CI for CF = (0,1)
90% CI for CF = (0,0)

{1,2,3,12,14,16,19|4,5,6,7,8,9,10,11,13,15,17,18}
#Genes      count in run(s) 1 through 2, Overall probability, Overall cumulative probability
     0     963992     964329     0.964160    0.964160
     1      36008      35671     0.035840    1.000000

mean CF =   0.001 (proportion of loci)
        =   0.036 (number of loci)
99% CI for CF = (0,1)
95% CI for CF = (0,1)
90% CI for CF = (0,0)

{1,2,3,4,5,6,7,8,9,10,11,17,19|12,13,14,15,16,18}
#Genes      count in run(s) 1 through 2, Overall probability, Overall cumulative probability
     0     966176     966477     0.966326    0.966326
     1      33460      33154     0.033307    0.999633
     2        364        365     0.000365    0.999998
     3          0          4     0.000002    1.000000

mean CF =   0.001 (proportion of loci)
        =   0.034 (number of loci)
99% CI for CF = (0,1)
95% CI for CF = (0,1)
90% CI for CF = (0,0)

{1,2,3,14,15,17|4,5,6,7,8,9,10,11,12,13,16,18,19}
#Genes      count in run(s) 1 through 2, Overall probability, Overall cumulative probability
     0     966035     965898     0.965966    0.965966
     1      33965      34102     0.034034    1.000000

mean CF =   0.001 (proportion of loci)
        =   0.034 (number of loci)
99% CI for CF = (0,1)
95% CI for CF = (0,1)
90% CI for CF = (0,0)

{1,2,3,4,5,7,8,9,14|6,10,11,12,13,15,16,17,18,19}
#Genes      count in run(s) 1 through 2, Overall probability, Overall cumulative probability
     0     966051     966063     0.966057    0.966057
     1      33949      33937     0.033943    1.000000

mean CF =   0.001 (proportion of loci)
        =   0.034 (number of loci)
99% CI for CF = (0,1)
95% CI for CF = (0,1)
90% CI for CF = (0,0)

{1,2,3,4,5,6,7,8,9,10,11,12,17,18,19|13,14,15,16}
#Genes      count in run(s) 1 through 2, Overall probability, Overall cumulative probability
     0     966353     966539     0.966446    0.966446
     1      33247      33121     0.033184    0.999630
     2        399        340     0.000369    1.000000
     3          1          0     0.000000    1.000000

mean CF =   0.001 (proportion of loci)
        =   0.034 (number of loci)
99% CI for CF = (0,1)
95% CI for CF = (0,1)
90% CI for CF = (0,0)

{1,2,3,12,14,15,16,17|4,5,6,7,8,9,10,11,13,18,19}
#Genes      count in run(s) 1 through 2, Overall probability, Overall cumulative probability
     0     966225     966135     0.966180    0.966180
     1      33775      33865     0.033820    1.000000

mean CF =   0.001 (proportion of loci)
        =   0.034 (number of loci)
99% CI for CF = (0,1)
95% CI for CF = (0,1)
90% CI for CF = (0,0)

{1,2,3,4,5,6,7,8,9,10,13|11,12,14,15,16,17,18,19}
#Genes      count in run(s) 1 through 2, Overall probability, Overall cumulative probability
     0     994400     938901     0.966650    0.966650
     1       5590      60989     0.033289    0.999940
     2         10        110     0.000060    1.000000

mean CF =   0.001 (proportion of loci)
        =   0.033 (number of loci)
99% CI for CF = (0,1)
95% CI for CF = (0,1)
90% CI for CF = (0,0)

{1,2,3,4,5,6,7,8,9,12,13,14,15,16,17,19|10,11,18}
#Genes      count in run(s) 1 through 2, Overall probability, Overall cumulative probability
     0     967974     967769     0.967871    0.967871
     1      32026      32231     0.032128    1.000000

mean CF =   0.001 (proportion of loci)
        =   0.032 (number of loci)
99% CI for CF = (0,1)
95% CI for CF = (0,1)
90% CI for CF = (0,0)

{1,2,3,15|4,5,6,7,8,9,10,11,12,13,14,16,17,18,19}
#Genes      count in run(s) 1 through 2, Overall probability, Overall cumulative probability
     0     968213     967613     0.967913    0.967913
     1      31787      32387     0.032087    1.000000

mean CF =   0.001 (proportion of loci)
        =   0.032 (number of loci)
99% CI for CF = (0,1)
95% CI for CF = (0,1)
90% CI for CF = (0,0)

{1,2,3,11,12,13,14,15,16,17,19|4,5,6,7,8,9,10,18}
#Genes      count in run(s) 1 through 2, Overall probability, Overall cumulative probability
     0     967883     967962     0.967923    0.967923
     1      32117      32038     0.032078    1.000000

mean CF =   0.001 (proportion of loci)
        =   0.032 (number of loci)
99% CI for CF = (0,1)
95% CI for CF = (0,1)
90% CI for CF = (0,0)

{1,2,3,4,5,6,7,8,9,11,12,13,14,15,16,18,19|10,17}
#Genes      count in run(s) 1 through 2, Overall probability, Overall cumulative probability
     0     967988     967889     0.967939    0.967939
     1      32012      32111     0.032061    1.000000

mean CF =   0.001 (proportion of loci)
        =   0.032 (number of loci)
99% CI for CF = (0,1)
95% CI for CF = (0,1)
90% CI for CF = (0,0)

{1,2,3,11,12,13,14,15,17,19|4,5,6,7,8,9,10,16,18}
#Genes      count in run(s) 1 through 2, Overall probability, Overall cumulative probability
     0     968054     968042     0.968048    0.968048
     1      31946      31958     0.031952    1.000000

mean CF =   0.001 (proportion of loci)
        =   0.032 (number of loci)
99% CI for CF = (0,1)
95% CI for CF = (0,1)
90% CI for CF = (0,0)

{1,2,3,12,14,15,16,19|4,5,6,7,8,9,10,11,13,17,18}
#Genes      count in run(s) 1 through 2, Overall probability, Overall cumulative probability
     0     967860     968274     0.968067    0.968067
     1      32140      31726     0.031933    1.000000

mean CF =   0.001 (proportion of loci)
        =   0.032 (number of loci)
99% CI for CF = (0,1)
95% CI for CF = (0,1)
90% CI for CF = (0,0)

{1,2,3,4,5,6,7,8,9,10,11,12,14,19|13,15,16,17,18}
#Genes      count in run(s) 1 through 2, Overall probability, Overall cumulative probability
     0     968288     968187     0.968237    0.968237
     1      31547      31654     0.031600    0.999838
     2        165        159     0.000162    1.000000

mean CF =   0.001 (proportion of loci)
        =   0.032 (number of loci)
99% CI for CF = (0,1)
95% CI for CF = (0,1)
90% CI for CF = (0,0)

{1,2,3,7,8,9,11,12,13,14,15,16,17,18,19|4,5,6,10}
#Genes      count in run(s) 1 through 2, Overall probability, Overall cumulative probability
     0     968369     968275     0.968322    0.968322
     1      31420      31555     0.031488    0.999810
     2        211        170     0.000190    1.000000

mean CF =   0.001 (proportion of loci)
        =   0.032 (number of loci)
99% CI for CF = (0,1)
95% CI for CF = (0,1)
90% CI for CF = (0,0)

{1,2,3,4,5,6,7,8,9,10,11,12,15,17,18,19|13,14,16}
#Genes      count in run(s) 1 through 2, Overall probability, Overall cumulative probability
     0     968467     968700     0.968584    0.968584
     1      31164      30922     0.031043    0.999627
     2        368        376     0.000372    0.999999
     3          1          2     0.000002    1.000000

mean CF =   0.001 (proportion of loci)
        =   0.032 (number of loci)
99% CI for CF = (0,1)
95% CI for CF = (0,1)
90% CI for CF = (0,0)

{1,2,3,7,8,9,10|4,5,6,11,12,13,14,15,16,17,18,19}
#Genes      count in run(s) 1 through 2, Overall probability, Overall cumulative probability
     0     970206     969768     0.969987    0.969987
     1      29625      30021     0.029823    0.999810
     2        169        211     0.000190    1.000000

mean CF =   0.001 (proportion of loci)
        =   0.030 (number of loci)
99% CI for CF = (0,1)
95% CI for CF = (0,1)
90% CI for CF = (0,0)

{1,2,3,14,15|4,5,6,7,8,9,10,11,12,13,16,17,18,19}
#Genes      count in run(s) 1 through 2, Overall probability, Overall cumulative probability
     0     969896     969701     0.969799    0.969799
     1      30104      30299     0.030201    1.000000

mean CF =   0.001 (proportion of loci)
        =   0.030 (number of loci)
99% CI for CF = (0,1)
95% CI for CF = (0,1)
90% CI for CF = (0,0)

{1,2,3,4,5,6,7,8,9,11,12,13,16,19|10,14,15,17,18}
#Genes      count in run(s) 1 through 2, Overall probability, Overall cumulative probability
     0     969900     969901     0.969901    0.969901
     1      30100      30099     0.030100    1.000000

mean CF =   0.001 (proportion of loci)
        =   0.030 (number of loci)
99% CI for CF = (0,1)
95% CI for CF = (0,1)
90% CI for CF = (0,0)

{1,2,3,4,5,6,7,8,9,10,11,14,16,18|12,13,15,17,19}
#Genes      count in run(s) 1 through 2, Overall probability, Overall cumulative probability
     0     970270     970066     0.970168    0.970168
     1      29462      29686     0.029574    0.999742
     2        266        243     0.000255    0.999997
     3          2          5     0.000003    1.000000

mean CF =   0.001 (proportion of loci)
        =   0.030 (number of loci)
99% CI for CF = (0,1)
95% CI for CF = (0,1)
90% CI for CF = (0,0)

{1,2,3,11,14,15,16,17,19|4,5,6,7,8,9,10,12,13,18}
#Genes      count in run(s) 1 through 2, Overall probability, Overall cumulative probability
     0     969936     970023     0.969979    0.969979
     1      30064      29977     0.030020    1.000000

mean CF =   0.001 (proportion of loci)
        =   0.030 (number of loci)
99% CI for CF = (0,1)
95% CI for CF = (0,1)
90% CI for CF = (0,0)

{1,2,3,4,5,6,7,8,9,10,11,12,13,15,16,18|14,17,19}
#Genes      count in run(s) 1 through 2, Overall probability, Overall cumulative probability
     0     969918     970101     0.970009    0.970009
     1      30082      29899     0.029990    1.000000

mean CF =   0.001 (proportion of loci)
        =   0.030 (number of loci)
99% CI for CF = (0,1)
95% CI for CF = (0,1)
90% CI for CF = (0,0)

{1,2,3,4,5,6,7,8,9,10,11,12,14,18|13,15,16,17,19}
#Genes      count in run(s) 1 through 2, Overall probability, Overall cumulative probability
     0     970369     970448     0.970409    0.970409
     1      29437      29348     0.029392    0.999801
     2        193        204     0.000199    1.000000
     3          1          0     0.000000    1.000000

mean CF =   0.001 (proportion of loci)
        =   0.030 (number of loci)
99% CI for CF = (0,1)
95% CI for CF = (0,1)
90% CI for CF = (0,0)

{1,2,3,13,14,15,16,17,19|4,5,6,7,8,9,10,11,12,18}
#Genes      count in run(s) 1 through 2, Overall probability, Overall cumulative probability
     0     970022     970485     0.970253    0.970253
     1      29978      29515     0.029746    1.000000

mean CF =   0.001 (proportion of loci)
        =   0.030 (number of loci)
99% CI for CF = (0,1)
95% CI for CF = (0,1)
90% CI for CF = (0,0)

{1,2,3,10,14,16,17,18|4,5,6,7,8,9,11,12,13,15,19}
#Genes      count in run(s) 1 through 2, Overall probability, Overall cumulative probability
     0     970357     970168     0.970263    0.970263
     1      29643      29832     0.029738    1.000000

mean CF =   0.001 (proportion of loci)
        =   0.030 (number of loci)
99% CI for CF = (0,1)
95% CI for CF = (0,1)
90% CI for CF = (0,0)

{1,2,3,4,5,6,7,8,9,10,11,13,15,16,17|12,14,18,19}
#Genes      count in run(s) 1 through 2, Overall probability, Overall cumulative probability
     0     972584     969511     0.971047    0.971047
     1      27130      30128     0.028629    0.999676
     2        285        358     0.000322    0.999998
     3          1          3     0.000002    1.000000

mean CF =   0.001 (proportion of loci)
        =   0.029 (number of loci)
99% CI for CF = (0,1)
95% CI for CF = (0,1)
90% CI for CF = (0,0)

{1,2,3,4,5,6,7,8,9,10,12,14,15,16,18,19|11,13,17}
#Genes      count in run(s) 1 through 2, Overall probability, Overall cumulative probability
     0     972042     971176     0.971609    0.971609
     1      27862      28706     0.028284    0.999893
     2         96        118     0.000107    1.000000

mean CF =   0.001 (proportion of loci)
        =   0.028 (number of loci)
99% CI for CF = (0,1)
95% CI for CF = (0,1)
90% CI for CF = (0,0)

{1,2,3,4,5,6,7,8,9,10,12,15,17,19|11,13,14,16,18}
#Genes      count in run(s) 1 through 2, Overall probability, Overall cumulative probability
     0     972058     971916     0.971987    0.971987
     1      27942      28084     0.028013    1.000000

mean CF =   0.001 (proportion of loci)
        =   0.028 (number of loci)
99% CI for CF = (0,1)
95% CI for CF = (0,1)
90% CI for CF = (0,0)

{1,2,3,4,5,6,7,8,9,10,11,12,17,19|13,14,15,16,18}
#Genes      count in run(s) 1 through 2, Overall probability, Overall cumulative probability
     0     972165     972340     0.972252    0.972252
     1      27651      27497     0.027574    0.999826
     2        183        163     0.000173    0.999999
     3          1          0     0.000000    1.000000

mean CF =   0.001 (proportion of loci)
        =   0.028 (number of loci)
99% CI for CF = (0,1)
95% CI for CF = (0,1)
90% CI for CF = (0,0)

{1,2,3,4,5,6,7,8,9,10,11,14,15,17,19|12,13,16,18}
#Genes      count in run(s) 1 through 2, Overall probability, Overall cumulative probability
     0     972264     972316     0.972290    0.972290
     1      27532      27472     0.027502    0.999792
     2        203        212     0.000208    1.000000
     3          1          0     0.000000    1.000000

mean CF =   0.001 (proportion of loci)
        =   0.028 (number of loci)
99% CI for CF = (0,1)
95% CI for CF = (0,1)
90% CI for CF = (0,0)

{1,2,3,4,5,6,7,8,9,10,11,12,14,17,19|13,15,16,18}
#Genes      count in run(s) 1 through 2, Overall probability, Overall cumulative probability
     0     972659     972352     0.972506    0.972506
     1      27013      27342     0.027178    0.999683
     2        325        306     0.000316    0.999999
     3          3          0     0.000002    1.000000

mean CF =   0.001 (proportion of loci)
        =   0.028 (number of loci)
99% CI for CF = (0,1)
95% CI for CF = (0,1)
90% CI for CF = (0,0)

{1,2,3,4,5,6,7,8,9,11,14,15,16,19|10,12,13,17,18}
#Genes      count in run(s) 1 through 2, Overall probability, Overall cumulative probability
     0     972276     972219     0.972248    0.972248
     1      27724      27781     0.027752    1.000000

mean CF =   0.001 (proportion of loci)
        =   0.028 (number of loci)
99% CI for CF = (0,1)
95% CI for CF = (0,1)
90% CI for CF = (0,0)

{1,2,3,4,5,6,7,8,9,10,11,12,14,16,17|13,15,18,19}
#Genes      count in run(s) 1 through 2, Overall probability, Overall cumulative probability
     0     972578     972422     0.972500    0.972500
     1      27203      27337     0.027270    0.999770
     2        217        241     0.000229    0.999999
     3          2          0     0.000001    1.000000

mean CF =   0.001 (proportion of loci)
        =   0.028 (number of loci)
99% CI for CF = (0,1)
95% CI for CF = (0,1)
90% CI for CF = (0,0)

{1,2,3,6,10|4,5,7,8,9,11,12,13,14,15,16,17,18,19}
#Genes      count in run(s) 1 through 2, Overall probability, Overall cumulative probability
     0     973975     973658     0.973816    0.973816
     1      25862      26131     0.025996    0.999813
     2        163        209     0.000186    0.999999
     3          0          2     0.000001    1.000000

mean CF =   0.001 (proportion of loci)
        =   0.026 (number of loci)
99% CI for CF = (0,1)
95% CI for CF = (0,1)
90% CI for CF = (0,0)

{1,2,3,6,7,8,9,10|4,5,11,12,13,14,15,16,17,18,19}
#Genes      count in run(s) 1 through 2, Overall probability, Overall cumulative probability
     0     973869     974082     0.973975    0.973975
     1      26003      25797     0.025900    0.999876
     2        128        121     0.000124    1.000000

mean CF =   0.001 (proportion of loci)
        =   0.026 (number of loci)
99% CI for CF = (0,1)
95% CI for CF = (0,1)
90% CI for CF = (0,0)

{1,2,3,4,5,6,7,8,9,10,11,12,17|13,14,15,16,18,19}
#Genes      count in run(s) 1 through 2, Overall probability, Overall cumulative probability
     0     974162     974028     0.974095    0.974095
     1      25600      25767     0.025684    0.999779
     2        237        203     0.000220    0.999999
     3          1          2     0.000002    1.000000

mean CF =   0.001 (proportion of loci)
        =   0.026 (number of loci)
99% CI for CF = (0,1)
95% CI for CF = (0,1)
90% CI for CF = (0,0)

{1,2,3,11,14,19|4,5,6,7,8,9,10,12,13,15,16,17,18}
#Genes      count in run(s) 1 through 2, Overall probability, Overall cumulative probability
     0     974025     973870     0.973947    0.973947
     1      25975      26130     0.026052    1.000000

mean CF =   0.001 (proportion of loci)
        =   0.026 (number of loci)
99% CI for CF = (0,1)
95% CI for CF = (0,1)
90% CI for CF = (0,0)

{1,2,3,11,14|4,5,6,7,8,9,10,12,13,15,16,17,18,19}
#Genes      count in run(s) 1 through 2, Overall probability, Overall cumulative probability
     0     973805     974126     0.973966    0.973966
     1      26195      25874     0.026034    1.000000

mean CF =   0.001 (proportion of loci)
        =   0.026 (number of loci)
99% CI for CF = (0,1)
95% CI for CF = (0,1)
90% CI for CF = (0,0)

{1,2,3,4,5,6,7,8,9,10,11,12,19|13,14,15,16,17,18}
#Genes      count in run(s) 1 through 2, Overall probability, Overall cumulative probability
     0     974280     974281     0.974280    0.974280
     1      25503      25525     0.025514    0.999795
     2        217        194     0.000206    1.000000

mean CF =   0.001 (proportion of loci)
        =   0.026 (number of loci)
99% CI for CF = (0,1)
95% CI for CF = (0,1)
90% CI for CF = (0,0)

{1,2,3,14,16,17|4,5,6,7,8,9,10,11,12,13,15,18,19}
#Genes      count in run(s) 1 through 2, Overall probability, Overall cumulative probability
     0     974021     974271     0.974146    0.974146
     1      25979      25729     0.025854    1.000000

mean CF =   0.001 (proportion of loci)
        =   0.026 (number of loci)
99% CI for CF = (0,1)
95% CI for CF = (0,1)
90% CI for CF = (0,0)

{1,2,3,12,14,15,16,17,18,19|4,5,6,7,8,9,10,11,13}
#Genes      count in run(s) 1 through 2, Overall probability, Overall cumulative probability
     0     974399     973981     0.974190    0.974190
     1      25601      26019     0.025810    1.000000

mean CF =   0.001 (proportion of loci)
        =   0.026 (number of loci)
99% CI for CF = (0,1)
95% CI for CF = (0,1)
90% CI for CF = (0,0)

{1,2,3,4,5,6,7,9,10,11,12,13,15,16,17,18,19|8,14}
#Genes      count in run(s) 1 through 2, Overall probability, Overall cumulative probability
     0     976117     975763     0.975940    0.975940
     1      23883      24237     0.024060    1.000000

mean CF =   0.001 (proportion of loci)
        =   0.024 (number of loci)
99% CI for CF = (0,1)
95% CI for CF = (0,0)
90% CI for CF = (0,0)

{1,2,3,11,13,14,15,16,17,19|4,5,6,7,8,9,10,12,18}
#Genes      count in run(s) 1 through 2, Overall probability, Overall cumulative probability
     0     975966     975920     0.975943    0.975943
     1      24034      24080     0.024057    1.000000

mean CF =   0.001 (proportion of loci)
        =   0.024 (number of loci)
99% CI for CF = (0,1)
95% CI for CF = (0,0)
90% CI for CF = (0,0)

{1,2,3,12,14,15,19|4,5,6,7,8,9,10,11,13,16,17,18}
#Genes      count in run(s) 1 through 2, Overall probability, Overall cumulative probability
     0     976055     975859     0.975957    0.975957
     1      23945      24141     0.024043    1.000000

mean CF =   0.001 (proportion of loci)
        =   0.024 (number of loci)
99% CI for CF = (0,1)
95% CI for CF = (0,0)
90% CI for CF = (0,0)

{1,2,3,12,17|4,5,6,7,8,9,10,11,13,14,15,16,18,19}
#Genes      count in run(s) 1 through 2, Overall probability, Overall cumulative probability
     0     976152     975782     0.975967    0.975967
     1      23848      24218     0.024033    1.000000

mean CF =   0.001 (proportion of loci)
        =   0.024 (number of loci)
99% CI for CF = (0,1)
95% CI for CF = (0,0)
90% CI for CF = (0,0)

{1,2,3,14,15,16,17,18,19|4,5,6,7,8,9,10,11,12,13}
#Genes      count in run(s) 1 through 2, Overall probability, Overall cumulative probability
     0     976180     975805     0.975993    0.975993
     1      23820      24195     0.024008    1.000000

mean CF =   0.001 (proportion of loci)
        =   0.024 (number of loci)
99% CI for CF = (0,1)
95% CI for CF = (0,0)
90% CI for CF = (0,0)

{1,2,3,4,5,6,7,8,9,10,11,13,17,19|12,14,15,16,18}
#Genes      count in run(s) 1 through 2, Overall probability, Overall cumulative probability
     0     976011     976329     0.976170    0.976170
     1      23855      23521     0.023688    0.999858
     2        134        150     0.000142    1.000000

mean CF =   0.001 (proportion of loci)
        =   0.024 (number of loci)
99% CI for CF = (0,1)
95% CI for CF = (0,0)
90% CI for CF = (0,0)

{1,2,3,12,14,16|4,5,6,7,8,9,10,11,13,15,17,18,19}
#Genes      count in run(s) 1 through 2, Overall probability, Overall cumulative probability
     0     976081     976068     0.976074    0.976074
     1      23919      23932     0.023925    1.000000

mean CF =   0.001 (proportion of loci)
        =   0.024 (number of loci)
99% CI for CF = (0,1)
95% CI for CF = (0,0)
90% CI for CF = (0,0)

{1,2,3,4,5,6,7,8,9,10,11,12,15,17,18|13,14,16,19}
#Genes      count in run(s) 1 through 2, Overall probability, Overall cumulative probability
     0     976320     976322     0.976321    0.976321
     1      23515      23479     0.023497    0.999818
     2        165        199     0.000182    1.000000

mean CF =   0.001 (proportion of loci)
        =   0.024 (number of loci)
99% CI for CF = (0,1)
95% CI for CF = (0,0)
90% CI for CF = (0,0)

{1,2,3,11,14,15,19|4,5,6,7,8,9,10,12,13,16,17,18}
#Genes      count in run(s) 1 through 2, Overall probability, Overall cumulative probability
     0     977862     978002     0.977932    0.977932
     1      22138      21998     0.022068    1.000000

mean CF =   0.001 (proportion of loci)
        =   0.022 (number of loci)
99% CI for CF = (0,1)
95% CI for CF = (0,0)
90% CI for CF = (0,0)

{1,2,3,13,14,15,18,19|4,5,6,7,8,9,10,11,12,16,17}
#Genes      count in run(s) 1 through 2, Overall probability, Overall cumulative probability
     0     977997     977978     0.977988    0.977988
     1      22003      22022     0.022013    1.000000

mean CF =   0.001 (proportion of loci)
        =   0.022 (number of loci)
99% CI for CF = (0,1)
95% CI for CF = (0,0)
90% CI for CF = (0,0)

{1,2,3,4,5,6,7,8,9,10,13,15,16,19|11,12,14,17,18}
#Genes      count in run(s) 1 through 2, Overall probability, Overall cumulative probability
     0     978085     977907     0.977996    0.977996
     1      21915      22093     0.022004    1.000000

mean CF =   0.001 (proportion of loci)
        =   0.022 (number of loci)
99% CI for CF = (0,1)
95% CI for CF = (0,0)
90% CI for CF = (0,0)

{1,2,3,4,5,6,7,8,9,10,12,13,15,16,18,19|11,14,17}
#Genes      count in run(s) 1 through 2, Overall probability, Overall cumulative probability
     0     977923     978266     0.978094    0.978094
     1      21970      21645     0.021808    0.999902
     2        107         89     0.000098    1.000000

mean CF =   0.001 (proportion of loci)
        =   0.022 (number of loci)
99% CI for CF = (0,1)
95% CI for CF = (0,0)
90% CI for CF = (0,0)

{1,2,3,14,15,16|4,5,6,7,8,9,10,11,12,13,17,18,19}
#Genes      count in run(s) 1 through 2, Overall probability, Overall cumulative probability
     0     977867     978142     0.978005    0.978005
     1      22133      21858     0.021996    1.000000

mean CF =   0.001 (proportion of loci)
        =   0.022 (number of loci)
99% CI for CF = (0,1)
95% CI for CF = (0,0)
90% CI for CF = (0,0)

{1,2,3,4,5,6,7,8,9,10,11,14,15,18|12,13,16,17,19}
#Genes      count in run(s) 1 through 2, Overall probability, Overall cumulative probability
     0     978213     978027     0.978120    0.978120
     1      21686      21875     0.021781    0.999900
     2        101         97     0.000099    0.999999
     3          0          1     0.000000    1.000000

mean CF =   0.001 (proportion of loci)
        =   0.022 (number of loci)
99% CI for CF = (0,1)
95% CI for CF = (0,0)
90% CI for CF = (0,0)

{1,2,3,4,14|5,6,7,8,9,10,11,12,13,15,16,17,18,19}
#Genes      count in run(s) 1 through 2, Overall probability, Overall cumulative probability
     0     978081     978020     0.978051    0.978051
     1      21919      21980     0.021950    1.000000

mean CF =   0.001 (proportion of loci)
        =   0.022 (number of loci)
99% CI for CF = (0,1)
95% CI for CF = (0,0)
90% CI for CF = (0,0)

{1,2,3,14,15,16,17|4,5,6,7,8,9,10,11,12,13,18,19}
#Genes      count in run(s) 1 through 2, Overall probability, Overall cumulative probability
     0     977915     978236     0.978075    0.978075
     1      22085      21764     0.021924    1.000000

mean CF =   0.001 (proportion of loci)
        =   0.022 (number of loci)
99% CI for CF = (0,1)
95% CI for CF = (0,0)
90% CI for CF = (0,0)

{1,2,3,4,5,6,7,8,9,10,11,14,16,17,19|12,13,15,18}
#Genes      count in run(s) 1 through 2, Overall probability, Overall cumulative probability
     0     978159     978228     0.978194    0.978194
     1      21742      21652     0.021697    0.999891
     2         99        120     0.000110    1.000000

mean CF =   0.001 (proportion of loci)
        =   0.022 (number of loci)
99% CI for CF = (0,1)
95% CI for CF = (0,0)
90% CI for CF = (0,0)

{1,2,3,12,16,19|4,5,6,7,8,9,10,11,13,14,15,17,18}
#Genes      count in run(s) 1 through 2, Overall probability, Overall cumulative probability
     0     978207     977994     0.978101    0.978101
     1      21793      22006     0.021899    1.000000

mean CF =   0.001 (proportion of loci)
        =   0.022 (number of loci)
99% CI for CF = (0,1)
95% CI for CF = (0,0)
90% CI for CF = (0,0)

{1,2,3,4,5,6,7,8,9,10,11,13,14,18,19|12,15,16,17}
#Genes      count in run(s) 1 through 2, Overall probability, Overall cumulative probability
     0     980074     978715     0.979394    0.979394
     1      19862      21175     0.020518    0.999913
     2         64        110     0.000087    1.000000

mean CF =   0.001 (proportion of loci)
        =   0.021 (number of loci)
99% CI for CF = (0,1)
95% CI for CF = (0,0)
90% CI for CF = (0,0)

{1,2,3,4,5,6,7,8,9,10,12,14,19|11,13,15,16,17,18}
#Genes      count in run(s) 1 through 2, Overall probability, Overall cumulative probability
     0     980013     979988     0.980001    0.980001
     1      19987      20012     0.019999    1.000000

mean CF =   0.001 (proportion of loci)
        =   0.020 (number of loci)
99% CI for CF = (0,1)
95% CI for CF = (0,0)
90% CI for CF = (0,0)

{1,2,3,4,5,6,7,8,9,10,11,12,14,15,18|13,16,17,19}
#Genes      count in run(s) 1 through 2, Overall probability, Overall cumulative probability
     0     980015     980218     0.980116    0.980116
     1      19879      19697     0.019788    0.999904
     2        106         85     0.000096    1.000000

mean CF =   0.001 (proportion of loci)
        =   0.020 (number of loci)
99% CI for CF = (0,1)
95% CI for CF = (0,0)
90% CI for CF = (0,0)

{1,2,3,4,5,11|6,7,8,9,10,12,13,14,15,16,17,18,19}
#Genes      count in run(s) 1 through 2, Overall probability, Overall cumulative probability
     0     979919     980147     0.980033    0.980033
     1      20081      19853     0.019967    1.000000

mean CF =   0.001 (proportion of loci)
        =   0.020 (number of loci)
99% CI for CF = (0,1)
95% CI for CF = (0,0)
90% CI for CF = (0,0)

{1,2,3,4,5,6,7,8,9,10,11,15,17,19|12,13,14,16,18}
#Genes      count in run(s) 1 through 2, Overall probability, Overall cumulative probability
     0     980115     980257     0.980186    0.980186
     1      19757      19619     0.019688    0.999874
     2        128        124     0.000126    1.000000

mean CF =   0.001 (proportion of loci)
        =   0.020 (number of loci)
99% CI for CF = (0,1)
95% CI for CF = (0,0)
90% CI for CF = (0,0)

{1,2,3,4,5,6,7,8,9,10,12,16,17,18,19|11,13,14,15}
#Genes      count in run(s) 1 through 2, Overall probability, Overall cumulative probability
     0     981993     980635     0.981314    0.981314
     1      18006      19339     0.018673    0.999987
     2          1         26     0.000013    1.000000

mean CF =   0.001 (proportion of loci)
        =   0.019 (number of loci)
99% CI for CF = (0,1)
95% CI for CF = (0,0)
90% CI for CF = (0,0)

{1,2,3,5,6,11,12,13,14,15,16,17,18,19|4,7,8,9,10}
#Genes      count in run(s) 1 through 2, Overall probability, Overall cumulative probability
     0     981546     982019     0.981783    0.981783
     1      18398      17916     0.018157    0.999939
     2         56         65     0.000061    1.000000

mean CF =   0.001 (proportion of loci)
        =   0.018 (number of loci)
99% CI for CF = (0,1)
95% CI for CF = (0,0)
90% CI for CF = (0,0)

{1,2,3,4,5,6,7,8,9,10,12,15,16,17|11,13,14,18,19}
#Genes      count in run(s) 1 through 2, Overall probability, Overall cumulative probability
     0     981833     981727     0.981780    0.981780
     1      18167      18270     0.018218    0.999999
     2          0          3     0.000002    1.000000

mean CF =   0.001 (proportion of loci)
        =   0.018 (number of loci)
99% CI for CF = (0,1)
95% CI for CF = (0,0)
90% CI for CF = (0,0)

{1,2,3,4,5,6,7,8,9,10,11,12,16,18|13,14,15,17,19}
#Genes      count in run(s) 1 through 2, Overall probability, Overall cumulative probability
     0     981814     982153     0.981984    0.981984
     1      18105      17768     0.017937    0.999920
     2         81         79     0.000080    1.000000

mean CF =   0.001 (proportion of loci)
        =   0.018 (number of loci)
99% CI for CF = (0,1)
95% CI for CF = (0,0)
90% CI for CF = (0,0)

{1,2,3,4,5,6,7,8,9,10,14,19|11,12,13,15,16,17,18}
#Genes      count in run(s) 1 through 2, Overall probability, Overall cumulative probability
     0     981859     981957     0.981908    0.981908
     1      18141      18043     0.018092    1.000000

mean CF =   0.001 (proportion of loci)
        =   0.018 (number of loci)
99% CI for CF = (0,1)
95% CI for CF = (0,0)
90% CI for CF = (0,0)

{1,2,3,14,15,16,17,18|4,5,6,7,8,9,10,11,12,13,19}
#Genes      count in run(s) 1 through 2, Overall probability, Overall cumulative probability
     0     982068     981828     0.981948    0.981948
     1      17932      18172     0.018052    1.000000

mean CF =   0.001 (proportion of loci)
        =   0.018 (number of loci)
99% CI for CF = (0,1)
95% CI for CF = (0,0)
90% CI for CF = (0,0)

{1,2,3,4,5,6,7,8,9,10,11,14,17,19|12,13,15,16,18}
#Genes      count in run(s) 1 through 2, Overall probability, Overall cumulative probability
     0     981978     982136     0.982057    0.982057
     1      17922      17766     0.017844    0.999901
     2         99         98     0.000098    0.999999
     3          1          0     0.000000    1.000000

mean CF =   0.001 (proportion of loci)
        =   0.018 (number of loci)
99% CI for CF = (0,1)
95% CI for CF = (0,0)
90% CI for CF = (0,0)

{1,2,3,12,14,15,17,18,19|4,5,6,7,8,9,10,11,13,16}
#Genes      count in run(s) 1 through 2, Overall probability, Overall cumulative probability
     0     982011     981910     0.981961    0.981961
     1      17989      18090     0.018039    1.000000

mean CF =   0.001 (proportion of loci)
        =   0.018 (number of loci)
99% CI for CF = (0,1)
95% CI for CF = (0,0)
90% CI for CF = (0,0)

{1,2,3,4,5,6,7,8,9,10,11,13,15,18|12,14,16,17,19}
#Genes      count in run(s) 1 through 2, Overall probability, Overall cumulative probability
     0     982103     981990     0.982047    0.982047
     1      17843      17948     0.017896    0.999942
     2         54         62     0.000058    1.000000

mean CF =   0.001 (proportion of loci)
        =   0.018 (number of loci)
99% CI for CF = (0,1)
95% CI for CF = (0,0)
90% CI for CF = (0,0)

{1,2,3,4,5,6,7,8,9,10,12,15,16,17,18|11,13,14,19}
#Genes      count in run(s) 1 through 2, Overall probability, Overall cumulative probability
     0     981990     982028     0.982009    0.982009
     1      18010      17972     0.017991    1.000000

mean CF =   0.001 (proportion of loci)
        =   0.018 (number of loci)
99% CI for CF = (0,1)
95% CI for CF = (0,0)
90% CI for CF = (0,0)

{1,2,3,12,14,19|4,5,6,7,8,9,10,11,13,15,16,17,18}
#Genes      count in run(s) 1 through 2, Overall probability, Overall cumulative probability
     0     982088     981974     0.982031    0.982031
     1      17912      18026     0.017969    1.000000

mean CF =   0.001 (proportion of loci)
        =   0.018 (number of loci)
99% CI for CF = (0,1)
95% CI for CF = (0,0)
90% CI for CF = (0,0)

{1,2,3,4,5,6,8,10,11,12,13,15,16,17,18,19|7,9,14}
#Genes      count in run(s) 1 through 2, Overall probability, Overall cumulative probability
     0     982000     982127     0.982063    0.982063
     1      18000      17873     0.017937    1.000000

mean CF =   0.001 (proportion of loci)
        =   0.018 (number of loci)
99% CI for CF = (0,1)
95% CI for CF = (0,0)
90% CI for CF = (0,0)

{1,2,3,14,15,17,18,19|4,5,6,7,8,9,10,11,12,13,16}
#Genes      count in run(s) 1 through 2, Overall probability, Overall cumulative probability
     0     981942     982204     0.982073    0.982073
     1      18058      17796     0.017927    1.000000

mean CF =   0.001 (proportion of loci)
        =   0.018 (number of loci)
99% CI for CF = (0,1)
95% CI for CF = (0,0)
90% CI for CF = (0,0)

{1,2,3,4,5,6,7,8,9,10,11,12,16,17,19|13,14,15,18}
#Genes      count in run(s) 1 through 2, Overall probability, Overall cumulative probability
     0     982106     982268     0.982187    0.982187
     1      17801      17622     0.017712    0.999899
     2         93        110     0.000102    1.000000

mean CF =   0.001 (proportion of loci)
        =   0.018 (number of loci)
99% CI for CF = (0,1)
95% CI for CF = (0,0)
90% CI for CF = (0,0)

{1,2,3,4,5,6,7,8,9,11,12,13,15,19|10,14,16,17,18}
#Genes      count in run(s) 1 through 2, Overall probability, Overall cumulative probability
     0     982032     982143     0.982088    0.982088
     1      17968      17857     0.017913    1.000000

mean CF =   0.001 (proportion of loci)
        =   0.018 (number of loci)
99% CI for CF = (0,1)
95% CI for CF = (0,0)
90% CI for CF = (0,0)

{1,2,3,4,5,6,7,8,9,10,11,12,13,18,19|14,15,16,17}
#Genes      count in run(s) 1 through 2, Overall probability, Overall cumulative probability
     0     985755     979057     0.982406    0.982406
     1      14180      20764     0.017472    0.999878
     2         65        177     0.000121    0.999999
     3          0          2     0.000001    1.000000

mean CF =   0.001 (proportion of loci)
        =   0.018 (number of loci)
99% CI for CF = (0,1)
95% CI for CF = (0,0)
90% CI for CF = (0,0)

{1,2,3,4,5,6,7,8,9,10,15,16,17,18,19|11,12,13,14}
#Genes      count in run(s) 1 through 2, Overall probability, Overall cumulative probability
     0     983902     980926     0.982414    0.982414
     1      16096      19024     0.017560    0.999974
     2          2         50     0.000026    1.000000

mean CF =   0.001 (proportion of loci)
        =   0.018 (number of loci)
99% CI for CF = (0,1)
95% CI for CF = (0,0)
90% CI for CF = (0,0)

{1,2,3,4,5,6,7,8,9,11,12,13|10,14,15,16,17,18,19}
#Genes      count in run(s) 1 through 2, Overall probability, Overall cumulative probability
     0     984118     983821     0.983970    0.983970
     1      15843      16133     0.015988    0.999958
     2         39         46     0.000043    1.000000

mean CF =   0.001 (proportion of loci)
        =   0.016 (number of loci)
99% CI for CF = (0,1)
95% CI for CF = (0,0)
90% CI for CF = (0,0)

{1,2,3,12,13,14,17,19|4,5,6,7,8,9,10,11,15,16,18}
#Genes      count in run(s) 1 through 2, Overall probability, Overall cumulative probability
     0     983976     983886     0.983931    0.983931
     1      16024      16114     0.016069    1.000000

mean CF =   0.001 (proportion of loci)
        =   0.016 (number of loci)
99% CI for CF = (0,1)
95% CI for CF = (0,0)
90% CI for CF = (0,0)

{1,2,3,13,14,17,19|4,5,6,7,8,9,10,11,12,15,16,18}
#Genes      count in run(s) 1 through 2, Overall probability, Overall cumulative probability
     0     983984     984053     0.984019    0.984019
     1      16016      15947     0.015981    1.000000

mean CF =   0.001 (proportion of loci)
        =   0.016 (number of loci)
99% CI for CF = (0,1)
95% CI for CF = (0,0)
90% CI for CF = (0,0)

{1,2,3,4,5,6,7,8,9,10,11,16,18|12,13,14,15,17,19}
#Genes      count in run(s) 1 through 2, Overall probability, Overall cumulative probability
     0     984072     984144     0.984108    0.984108
     1      15847      15779     0.015813    0.999921
     2         81         77     0.000079    1.000000

mean CF =   0.001 (proportion of loci)
        =   0.016 (number of loci)
99% CI for CF = (0,1)
95% CI for CF = (0,0)
90% CI for CF = (0,0)

{1,2,3,4,5,6,7,8,9,10,12,13,15,16,17,19|11,14,18}
#Genes      count in run(s) 1 through 2, Overall probability, Overall cumulative probability
     0     984153     983934     0.984043    0.984043
     1      15847      16066     0.015956    1.000000

mean CF =   0.001 (proportion of loci)
        =   0.016 (number of loci)
99% CI for CF = (0,1)
95% CI for CF = (0,0)
90% CI for CF = (0,0)

{1,2,3,4,5,6,7,8,9,10,15,16,17,19|11,12,13,14,18}
#Genes      count in run(s) 1 through 2, Overall probability, Overall cumulative probability
     0     984086     984091     0.984089    0.984089
     1      15880      15882     0.015881    0.999970
     2         34         27     0.000030    1.000000

mean CF =   0.001 (proportion of loci)
        =   0.016 (number of loci)
99% CI for CF = (0,1)
95% CI for CF = (0,0)
90% CI for CF = (0,0)

{1,2,3,4,5,6,7,8,9,10,11,12,16,17|13,14,15,18,19}
#Genes      count in run(s) 1 through 2, Overall probability, Overall cumulative probability
     0     984343     983978     0.984160    0.984160
     1      15555      15920     0.015738    0.999898
     2        102        102     0.000102    1.000000

mean CF =   0.001 (proportion of loci)
        =   0.016 (number of loci)
99% CI for CF = (0,1)
95% CI for CF = (0,0)
90% CI for CF = (0,0)

{1,2,3,4,5,6,7,8,9,10,11,12,16,18,19|13,14,15,17}
#Genes      count in run(s) 1 through 2, Overall probability, Overall cumulative probability
     0     984168     984132     0.984150    0.984150
     1      15773      15822     0.015797    0.999947
     2         59         46     0.000053    1.000000

mean CF =   0.001 (proportion of loci)
        =   0.016 (number of loci)
99% CI for CF = (0,1)
95% CI for CF = (0,0)
90% CI for CF = (0,0)

{1,2,3,11,12,14,15,17|4,5,6,7,8,9,10,13,16,18,19}
#Genes      count in run(s) 1 through 2, Overall probability, Overall cumulative probability
     0     984195     984094     0.984144    0.984144
     1      15805      15906     0.015856    1.000000

mean CF =   0.001 (proportion of loci)
        =   0.016 (number of loci)
99% CI for CF = (0,1)
95% CI for CF = (0,0)
90% CI for CF = (0,0)

{1,2,3,12,14,15|4,5,6,7,8,9,10,11,13,16,17,18,19}
#Genes      count in run(s) 1 through 2, Overall probability, Overall cumulative probability
     0     984249     984213     0.984231    0.984231
     1      15751      15787     0.015769    1.000000

mean CF =   0.001 (proportion of loci)
        =   0.016 (number of loci)
99% CI for CF = (0,1)
95% CI for CF = (0,0)
90% CI for CF = (0,0)

{1,2,3,4,5,6,7,8,9,10,15,16,17|11,12,13,14,18,19}
#Genes      count in run(s) 1 through 2, Overall probability, Overall cumulative probability
     0     985991     985156     0.985573    0.985573
     1      14009      14828     0.014419    0.999992
     2          0         16     0.000008    1.000000

mean CF =   0.001 (proportion of loci)
        =   0.014 (number of loci)
99% CI for CF = (0,1)
95% CI for CF = (0,0)
90% CI for CF = (0,0)

{1,2,3,13,14,17,18,19|4,5,6,7,8,9,10,11,12,15,16}
#Genes      count in run(s) 1 through 2, Overall probability, Overall cumulative probability
     0     985924     985788     0.985856    0.985856
     1      14076      14212     0.014144    1.000000

mean CF =   0.001 (proportion of loci)
        =   0.014 (number of loci)
99% CI for CF = (0,1)
95% CI for CF = (0,0)
90% CI for CF = (0,0)

{1,2,3,4,5,6,7,8,9,10,11,12,14,16|13,15,17,18,19}
#Genes      count in run(s) 1 through 2, Overall probability, Overall cumulative probability
     0     985871     985986     0.985928    0.985928
     1      14060      13940     0.014000    0.999928
     2         69         74     0.000072    1.000000

mean CF =   0.001 (proportion of loci)
        =   0.014 (number of loci)
99% CI for CF = (0,1)
95% CI for CF = (0,0)
90% CI for CF = (0,0)

{1,2,3,4,5,6,7,8,9,10,11,12,13,14,16,18|15,17,19}
#Genes      count in run(s) 1 through 2, Overall probability, Overall cumulative probability
     0     986038     985965     0.986001    0.986001
     1      13911      13976     0.013943    0.999945
     2         51         59     0.000055    1.000000

mean CF =   0.001 (proportion of loci)
        =   0.014 (number of loci)
99% CI for CF = (0,1)
95% CI for CF = (0,0)
90% CI for CF = (0,0)

{1,2,3,4,5,6,7,8,9,10,11,17,18,19|12,13,14,15,16}
#Genes      count in run(s) 1 through 2, Overall probability, Overall cumulative probability
     0     986082     985934     0.986008    0.986008
     1      13864      14003     0.013933    0.999942
     2         54         63     0.000058    1.000000

mean CF =   0.001 (proportion of loci)
        =   0.014 (number of loci)
99% CI for CF = (0,1)
95% CI for CF = (0,0)
90% CI for CF = (0,0)

{1,2,3,11,12,14,15,16,17,18,19|4,5,6,7,8,9,10,13}
#Genes      count in run(s) 1 through 2, Overall probability, Overall cumulative probability
     0     986125     985842     0.985984    0.985984
     1      13875      14158     0.014016    1.000000

mean CF =   0.001 (proportion of loci)
        =   0.014 (number of loci)
99% CI for CF = (0,1)
95% CI for CF = (0,0)
90% CI for CF = (0,0)

{1,2,3,4,5,6,7,8,9,10,11,12,14,16,18|13,15,17,19}
#Genes      count in run(s) 1 through 2, Overall probability, Overall cumulative probability
     0     985961     986083     0.986022    0.986022
     1      14011      13894     0.013952    0.999974
     2         28         23     0.000025    1.000000

mean CF =   0.001 (proportion of loci)
        =   0.014 (number of loci)
99% CI for CF = (0,1)
95% CI for CF = (0,0)
90% CI for CF = (0,0)

{1,2,3,4,5,6,7,8,9,10,11,15,18|12,13,14,16,17,19}
#Genes      count in run(s) 1 through 2, Overall probability, Overall cumulative probability
     0     986119     986113     0.986116    0.986116
     1      13811      13828     0.013820    0.999935
     2         70         59     0.000064    1.000000

mean CF =   0.000 (proportion of loci)
        =   0.014 (number of loci)
99% CI for CF = (0,1)
95% CI for CF = (0,0)
90% CI for CF = (0,0)

{1,2,3,4,5,6,8,9,10,11,12,13,15,16,17,18,19|7,14}
#Genes      count in run(s) 1 through 2, Overall probability, Overall cumulative probability
     0     985969     986135     0.986052    0.986052
     1      14031      13865     0.013948    1.000000

mean CF =   0.000 (proportion of loci)
        =   0.014 (number of loci)
99% CI for CF = (0,1)
95% CI for CF = (0,0)
90% CI for CF = (0,0)

{1,2,3,4,5,6,7,8,9,10,15,19|11,12,13,14,16,17,18}
#Genes      count in run(s) 1 through 2, Overall probability, Overall cumulative probability
     0     986177     986053     0.986115    0.986115
     1      13785      13907     0.013846    0.999961
     2         38         40     0.000039    1.000000

mean CF =   0.000 (proportion of loci)
        =   0.014 (number of loci)
99% CI for CF = (0,1)
95% CI for CF = (0,0)
90% CI for CF = (0,0)

{1,2,3,4,5,6,7,8,9,10,18,19|11,12,13,14,15,16,17}
#Genes      count in run(s) 1 through 2, Overall probability, Overall cumulative probability
     0     991540     983551     0.987545    0.987545
     1       8455      16397     0.012426    0.999972
     2          5         52     0.000029    1.000000

mean CF =   0.000 (proportion of loci)
        =   0.012 (number of loci)
99% CI for CF = (0,1)
95% CI for CF = (0,0)
90% CI for CF = (0,0)

{1,2,3,4,5,6,7,8,9,10,12,14,15,17|11,13,16,18,19}
#Genes      count in run(s) 1 through 2, Overall probability, Overall cumulative probability
     0     988051     987468     0.987760    0.987760
     1      11949      12525     0.012237    0.999997
     2          0          7     0.000003    1.000000

mean CF =   0.000 (proportion of loci)
        =   0.012 (number of loci)
99% CI for CF = (0,1)
95% CI for CF = (0,0)
90% CI for CF = (0,0)

{1,2,3,4,5,6,7,8,9,10,12,18,19|11,13,14,15,16,17}
#Genes      count in run(s) 1 through 2, Overall probability, Overall cumulative probability
     0     987990     987719     0.987854    0.987854
     1      12010      12279     0.012145    0.999999
     2          0          2     0.000001    1.000000

mean CF =   0.000 (proportion of loci)
        =   0.012 (number of loci)
99% CI for CF = (0,1)
95% CI for CF = (0,0)
90% CI for CF = (0,0)

{1,2,3,4,5,6,7,8,9,11,12,13,15,16,17,18,19|10,14}
#Genes      count in run(s) 1 through 2, Overall probability, Overall cumulative probability
     0     988029     987988     0.988008    0.988008
     1      11935      11980     0.011957    0.999966
     2         36         32     0.000034    1.000000

mean CF =   0.000 (proportion of loci)
        =   0.012 (number of loci)
99% CI for CF = (0,1)
95% CI for CF = (0,0)
90% CI for CF = (0,0)

{1,2,3,15,16|4,5,6,7,8,9,10,11,12,13,14,17,18,19}
#Genes      count in run(s) 1 through 2, Overall probability, Overall cumulative probability
     0     987983     987982     0.987982    0.987982
     1      12017      12018     0.012018    1.000000

mean CF =   0.000 (proportion of loci)
        =   0.012 (number of loci)
99% CI for CF = (0,1)
95% CI for CF = (0,0)
90% CI for CF = (0,0)

{1,2,3,12,19|4,5,6,7,8,9,10,11,13,14,15,16,17,18}
#Genes      count in run(s) 1 through 2, Overall probability, Overall cumulative probability
     0     988174     987802     0.987988    0.987988
     1      11826      12198     0.012012    1.000000

mean CF =   0.000 (proportion of loci)
        =   0.012 (number of loci)
99% CI for CF = (0,1)
95% CI for CF = (0,0)
90% CI for CF = (0,0)

{1,2,3,4,5,6,7,8,9,10,11,15,17,18,19|12,13,14,16}
#Genes      count in run(s) 1 through 2, Overall probability, Overall cumulative probability
     0     987930     988204     0.988067    0.988067
     1      12017      11764     0.011891    0.999958
     2         53         32     0.000043    1.000000

mean CF =   0.000 (proportion of loci)
        =   0.012 (number of loci)
99% CI for CF = (0,1)
95% CI for CF = (0,0)
90% CI for CF = (0,0)

{1,2,3,4,5,6,7,8,9,10,12,13,14,15,18,19|11,16,17}
#Genes      count in run(s) 1 through 2, Overall probability, Overall cumulative probability
     0     988031     988103     0.988067    0.988067
     1      11936      11855     0.011895    0.999962
     2         33         42     0.000037    1.000000

mean CF =   0.000 (proportion of loci)
        =   0.012 (number of loci)
99% CI for CF = (0,1)
95% CI for CF = (0,0)
90% CI for CF = (0,0)

{1,2,3,11,13,14,17,19|4,5,6,7,8,9,10,12,15,16,18}
#Genes      count in run(s) 1 through 2, Overall probability, Overall cumulative probability
     0     987918     988142     0.988030    0.988030
     1      12082      11858     0.011970    1.000000

mean CF =   0.000 (proportion of loci)
        =   0.012 (number of loci)
99% CI for CF = (0,1)
95% CI for CF = (0,0)
90% CI for CF = (0,0)

{1,2,3,4,5,6,7,8,9,11,12,14,15,16,17,18|10,13,19}
#Genes      count in run(s) 1 through 2, Overall probability, Overall cumulative probability
     0     988066     987995     0.988031    0.988031
     1      11934      12005     0.011969    1.000000

mean CF =   0.000 (proportion of loci)
        =   0.012 (number of loci)
99% CI for CF = (0,1)
95% CI for CF = (0,0)
90% CI for CF = (0,0)

{1,2,3,18|4,5,6,7,8,9,10,11,12,13,14,15,16,17,19}
#Genes      count in run(s) 1 through 2, Overall probability, Overall cumulative probability
     0     988084     987979     0.988031    0.988031
     1      11916      12021     0.011968    1.000000

mean CF =   0.000 (proportion of loci)
        =   0.012 (number of loci)
99% CI for CF = (0,1)
95% CI for CF = (0,0)
90% CI for CF = (0,0)

{1,2,3,4,5,6,7,8,9,10,12,13,14,15|11,16,17,18,19}
#Genes      count in run(s) 1 through 2, Overall probability, Overall cumulative probability
     0     987993     988074     0.988034    0.988034
     1      12007      11926     0.011966    1.000000

mean CF =   0.000 (proportion of loci)
        =   0.012 (number of loci)
99% CI for CF = (0,1)
95% CI for CF = (0,0)
90% CI for CF = (0,0)

{1,2,3,4,5,6,7,8,9,10,11,13,15,17|12,14,16,18,19}
#Genes      count in run(s) 1 through 2, Overall probability, Overall cumulative probability
     0     989892     986450     0.988171    0.988171
     1      10094      13500     0.011797    0.999968
     2         14         50     0.000032    1.000000

mean CF =   0.000 (proportion of loci)
        =   0.012 (number of loci)
99% CI for CF = (0,1)
95% CI for CF = (0,0)
90% CI for CF = (0,0)

{1,2,3,12,16,17|4,5,6,7,8,9,10,11,13,14,15,18,19}
#Genes      count in run(s) 1 through 2, Overall probability, Overall cumulative probability
     0     988135     988195     0.988165    0.988165
     1      11865      11805     0.011835    1.000000

mean CF =   0.000 (proportion of loci)
        =   0.012 (number of loci)
99% CI for CF = (0,1)
95% CI for CF = (0,0)
90% CI for CF = (0,0)

{1,2,3,4,6,10,11,12,13,15,16,17,18,19|5,7,8,9,14}
#Genes      count in run(s) 1 through 2, Overall probability, Overall cumulative probability
     0     990001     989827     0.989914    0.989914
     1       9999      10173     0.010086    1.000000

mean CF =   0.000 (proportion of loci)
        =   0.010 (number of loci)
99% CI for CF = (0,1)
95% CI for CF = (0,0)
90% CI for CF = (0,0)

{1,2,3,4,5,6,7,8,9,10,12,14,15,16,17,19|11,13,18}
#Genes      count in run(s) 1 through 2, Overall probability, Overall cumulative probability
     0     989948     989937     0.989942    0.989942
     1      10052      10063     0.010058    1.000000

mean CF =   0.000 (proportion of loci)
        =   0.010 (number of loci)
99% CI for CF = (0,1)
95% CI for CF = (0,0)
90% CI for CF = (0,0)

{1,2,3,4,5,7,8,9,10,11,14,15,16,18,19|6,12,13,17}
#Genes      count in run(s) 1 through 2, Overall probability, Overall cumulative probability
     0     989930     989997     0.989963    0.989963
     1      10070      10003     0.010037    1.000000

mean CF =   0.000 (proportion of loci)
        =   0.010 (number of loci)
99% CI for CF = (0,1)
95% CI for CF = (0,0)
90% CI for CF = (0,0)

{1,2,3,4,5,6,7,8,9,11,13|10,12,14,15,16,17,18,19}
#Genes      count in run(s) 1 through 2, Overall probability, Overall cumulative probability
     0     990037     989917     0.989977    0.989977
     1       9963      10083     0.010023    1.000000

mean CF =   0.000 (proportion of loci)
        =   0.010 (number of loci)
99% CI for CF = (0,1)
95% CI for CF = (0,0)
90% CI for CF = (0,0)

{1,2,3,4,5,6,7,8,9,11,12,14,15,16,17,18,19|10,13}
#Genes      count in run(s) 1 through 2, Overall probability, Overall cumulative probability
     0     990108     989945     0.990027    0.990027
     1       9892      10055     0.009973    1.000000

mean CF =   0.000 (proportion of loci)
        =   0.010 (number of loci)
99% CI for CF = (0,1)
95% CI for CF = (0,0)
90% CI for CF = (0,0)

{1,2,3,13|4,5,6,7,8,9,10,11,12,14,15,16,17,18,19}
#Genes      count in run(s) 1 through 2, Overall probability, Overall cumulative probability
     0     990009     990059     0.990034    0.990034
     1       9991       9941     0.009966    1.000000

mean CF =   0.000 (proportion of loci)
        =   0.010 (number of loci)
99% CI for CF = (0,1)
95% CI for CF = (0,0)
90% CI for CF = (0,0)

{1,2,3,11,14,17|4,5,6,7,8,9,10,12,13,15,16,18,19}
#Genes      count in run(s) 1 through 2, Overall probability, Overall cumulative probability
     0     990029     990049     0.990039    0.990039
     1       9971       9951     0.009961    1.000000

mean CF =   0.000 (proportion of loci)
        =   0.010 (number of loci)
99% CI for CF = (0,1)
95% CI for CF = (0,0)
90% CI for CF = (0,0)

{1,2,3,4,5,6,7,8,9,11,14,15,16,17,18|10,12,13,19}
#Genes      count in run(s) 1 through 2, Overall probability, Overall cumulative probability
     0     990037     990049     0.990043    0.990043
     1       9963       9951     0.009957    1.000000

mean CF =   0.000 (proportion of loci)
        =   0.010 (number of loci)
99% CI for CF = (0,1)
95% CI for CF = (0,0)
90% CI for CF = (0,0)

{1,2,3,4,5,6,7,8,9,10,11,15,16,18|12,13,14,17,19}
#Genes      count in run(s) 1 through 2, Overall probability, Overall cumulative probability
     0     990151     990027     0.990089    0.990089
     1       9816       9945     0.009881    0.999969
     2         33         28     0.000030    1.000000

mean CF =   0.000 (proportion of loci)
        =   0.010 (number of loci)
99% CI for CF = (0,1)
95% CI for CF = (0,0)
90% CI for CF = (0,0)

{1,2,3,16,19|4,5,6,7,8,9,10,11,12,13,14,15,17,18}
#Genes      count in run(s) 1 through 2, Overall probability, Overall cumulative probability
     0     990026     990116     0.990071    0.990071
     1       9974       9884     0.009929    1.000000

mean CF =   0.000 (proportion of loci)
        =   0.010 (number of loci)
99% CI for CF = (0,1)
95% CI for CF = (0,0)
90% CI for CF = (0,0)

{1,2,3,11,14,17,19|4,5,6,7,8,9,10,12,13,15,16,18}
#Genes      count in run(s) 1 through 2, Overall probability, Overall cumulative probability
     0     990075     990092     0.990084    0.990084
     1       9925       9908     0.009916    1.000000

mean CF =   0.000 (proportion of loci)
        =   0.010 (number of loci)
99% CI for CF = (0,1)
95% CI for CF = (0,0)
90% CI for CF = (0,0)

{1,2,3,12,14,15,16|4,5,6,7,8,9,10,11,13,17,18,19}
#Genes      count in run(s) 1 through 2, Overall probability, Overall cumulative probability
     0     990134     990040     0.990087    0.990087
     1       9866       9960     0.009913    1.000000

mean CF =   0.000 (proportion of loci)
        =   0.010 (number of loci)
99% CI for CF = (0,1)
95% CI for CF = (0,0)
90% CI for CF = (0,0)

{1,2,3,4,5,6,7,8,9,10,14,15,16,17,18,19|11,12,13}
#Genes      count in run(s) 1 through 2, Overall probability, Overall cumulative probability
     0     997100     983256     0.990178    0.990178
     1       2898      16701     0.009799    0.999977
     2          2         43     0.000023    1.000000

mean CF =   0.000 (proportion of loci)
        =   0.010 (number of loci)
99% CI for CF = (0,1)
95% CI for CF = (0,0)
90% CI for CF = (0,0)

{1,2,3,6,11,12,13,14,15,16,17,18,19|4,5,7,8,9,10}
#Genes      count in run(s) 1 through 2, Overall probability, Overall cumulative probability
     0     991865     991072     0.991468    0.991468
     1       8135       8926     0.008530    0.999999
     2          0          2     0.000001    1.000000

mean CF =   0.000 (proportion of loci)
        =   0.009 (number of loci)
99% CI for CF = (0,1)
95% CI for CF = (0,0)
90% CI for CF = (0,0)

{1,2,3,4,5,6,7,8,9,10,12,14,15,16,17|11,13,18,19}
#Genes      count in run(s) 1 through 2, Overall probability, Overall cumulative probability
     0     991973     991123     0.991548    0.991548
     1       8017       8854     0.008436    0.999984
     2         10         23     0.000017    1.000000

mean CF =   0.000 (proportion of loci)
        =   0.008 (number of loci)
99% CI for CF = (0,1)
95% CI for CF = (0,0)
90% CI for CF = (0,0)

{1,2,3,4,5,6,7,8,9,11,12,13,15,16|10,14,17,18,19}
#Genes      count in run(s) 1 through 2, Overall probability, Overall cumulative probability
     0     991880     991842     0.991861    0.991861
     1       8120       8158     0.008139    1.000000

mean CF =   0.000 (proportion of loci)
        =   0.008 (number of loci)
99% CI for CF = (0,1)
95% CI for CF = (0,0)
90% CI for CF = (0,0)

{1,2,3,4,5,6,7,8,9,10,12,15,18,19|11,13,14,16,17}
#Genes      count in run(s) 1 through 2, Overall probability, Overall cumulative probability
     0     991869     991932     0.991900    0.991900
     1       8131       8068     0.008100    1.000000

mean CF =   0.000 (proportion of loci)
        =   0.008 (number of loci)
99% CI for CF = (0,1)
95% CI for CF = (0,0)
90% CI for CF = (0,0)

{1,2,3,13,14,18,19|4,5,6,7,8,9,10,11,12,15,16,17}
#Genes      count in run(s) 1 through 2, Overall probability, Overall cumulative probability
     0     991984     991836     0.991910    0.991910
     1       8016       8164     0.008090    1.000000

mean CF =   0.000 (proportion of loci)
        =   0.008 (number of loci)
99% CI for CF = (0,1)
95% CI for CF = (0,0)
90% CI for CF = (0,0)

{1,2,3,13,14,15,19|4,5,6,7,8,9,10,11,12,16,17,18}
#Genes      count in run(s) 1 through 2, Overall probability, Overall cumulative probability
     0     991943     991943     0.991943    0.991943
     1       8057       8057     0.008057    1.000000

mean CF =   0.000 (proportion of loci)
        =   0.008 (number of loci)
99% CI for CF = (0,1)
95% CI for CF = (0,0)
90% CI for CF = (0,0)

{1,2,3,12,14,15,16,17,18|4,5,6,7,8,9,10,11,13,19}
#Genes      count in run(s) 1 through 2, Overall probability, Overall cumulative probability
     0     991995     991917     0.991956    0.991956
     1       8005       8083     0.008044    1.000000

mean CF =   0.000 (proportion of loci)
        =   0.008 (number of loci)
99% CI for CF = (0,1)
95% CI for CF = (0,0)
90% CI for CF = (0,0)

{1,2,3,4,5,6,7,8,9,10,13,14,16,17,19|11,12,15,18}
#Genes      count in run(s) 1 through 2, Overall probability, Overall cumulative probability
     0     992052     991864     0.991958    0.991958
     1       7948       8136     0.008042    1.000000

mean CF =   0.000 (proportion of loci)
        =   0.008 (number of loci)
99% CI for CF = (0,1)
95% CI for CF = (0,0)
90% CI for CF = (0,0)

{1,2,3,12,13,14,15,17,18|4,5,6,7,8,9,10,11,16,19}
#Genes      count in run(s) 1 through 2, Overall probability, Overall cumulative probability
     0     991885     992038     0.991962    0.991962
     1       8115       7962     0.008039    1.000000

mean CF =   0.000 (proportion of loci)
        =   0.008 (number of loci)
99% CI for CF = (0,1)
95% CI for CF = (0,0)
90% CI for CF = (0,0)

{1,2,3,12,13,14,16,17,18,19|4,5,6,7,8,9,10,11,15}
#Genes      count in run(s) 1 through 2, Overall probability, Overall cumulative probability
     0     991951     991977     0.991964    0.991964
     1       8049       8023     0.008036    1.000000

mean CF =   0.000 (proportion of loci)
        =   0.008 (number of loci)
99% CI for CF = (0,1)
95% CI for CF = (0,0)
90% CI for CF = (0,0)

{1,2,3,4,5,6,7,8,9,10,11,12,13,15,18|14,16,17,19}
#Genes      count in run(s) 1 through 2, Overall probability, Overall cumulative probability
     0     992027     992002     0.992015    0.992015
     1       7957       7979     0.007968    0.999982
     2         16         19     0.000017    1.000000

mean CF =   0.000 (proportion of loci)
        =   0.008 (number of loci)
99% CI for CF = (0,1)
95% CI for CF = (0,0)
90% CI for CF = (0,0)

{1,2,3,4,5,6,7,8,9,11,14,15,16,17,19|10,12,13,18}
#Genes      count in run(s) 1 through 2, Overall probability, Overall cumulative probability
     0     992104     991920     0.992012    0.992012
     1       7896       8080     0.007988    1.000000

mean CF =   0.000 (proportion of loci)
        =   0.008 (number of loci)
99% CI for CF = (0,1)
95% CI for CF = (0,0)
90% CI for CF = (0,0)

{1,2,3,13,14,18|4,5,6,7,8,9,10,11,12,15,16,17,19}
#Genes      count in run(s) 1 through 2, Overall probability, Overall cumulative probability
     0     992004     992031     0.992017    0.992017
     1       7996       7969     0.007983    1.000000

mean CF =   0.000 (proportion of loci)
        =   0.008 (number of loci)
99% CI for CF = (0,1)
95% CI for CF = (0,0)
90% CI for CF = (0,0)

{1,2,3,4,5,6,7,8,9,10,11,12,16,19|13,14,15,17,18}
#Genes      count in run(s) 1 through 2, Overall probability, Overall cumulative probability
     0     992105     991967     0.992036    0.992036
     1       7888       8024     0.007956    0.999992
     2          7          9     0.000008    1.000000

mean CF =   0.000 (proportion of loci)
        =   0.008 (number of loci)
99% CI for CF = (0,1)
95% CI for CF = (0,0)
90% CI for CF = (0,0)

{1,2,3,4,5,11,13,14,15,17,18,19|6,7,8,9,10,12,16}
#Genes      count in run(s) 1 through 2, Overall probability, Overall cumulative probability
     0     992102     991966     0.992034    0.992034
     1       7898       8034     0.007966    1.000000

mean CF =   0.000 (proportion of loci)
        =   0.008 (number of loci)
99% CI for CF = (0,1)
95% CI for CF = (0,0)
90% CI for CF = (0,0)

{1,2,3,4,5,6,7,8,9,10,11,12,15,18|13,14,16,17,19}
#Genes      count in run(s) 1 through 2, Overall probability, Overall cumulative probability
     0     992100     992010     0.992055    0.992055
     1       7886       7975     0.007931    0.999985
     2         14         15     0.000015    1.000000

mean CF =   0.000 (proportion of loci)
        =   0.008 (number of loci)
99% CI for CF = (0,1)
95% CI for CF = (0,0)
90% CI for CF = (0,0)

{1,2,3,5,7,8,9,10|4,6,11,12,13,14,15,16,17,18,19}
#Genes      count in run(s) 1 through 2, Overall probability, Overall cumulative probability
     0     992024     992103     0.992063    0.992063
     1       7954       7880     0.007917    0.999980
     2         22         17     0.000019    1.000000

mean CF =   0.000 (proportion of loci)
        =   0.008 (number of loci)
99% CI for CF = (0,1)
95% CI for CF = (0,0)
90% CI for CF = (0,0)

{1,2,3,4,5,7,8,9,10,11,12,14,16,17,18,19|6,13,15}
#Genes      count in run(s) 1 through 2, Overall probability, Overall cumulative probability
     0     992063     992042     0.992053    0.992053
     1       7937       7958     0.007947    1.000000

mean CF =   0.000 (proportion of loci)
        =   0.008 (number of loci)
99% CI for CF = (0,1)
95% CI for CF = (0,0)
90% CI for CF = (0,0)

{1,2,3,4,5,6,7,8,10,11,12,13,15,16,17,18,19|9,14}
#Genes      count in run(s) 1 through 2, Overall probability, Overall cumulative probability
     0     992092     992063     0.992077    0.992077
     1       7908       7937     0.007923    1.000000

mean CF =   0.000 (proportion of loci)
        =   0.008 (number of loci)
99% CI for CF = (0,1)
95% CI for CF = (0,0)
90% CI for CF = (0,0)

{1,2,3,4,5,11,13,14,15,17,19|6,7,8,9,10,12,16,18}
#Genes      count in run(s) 1 through 2, Overall probability, Overall cumulative probability
     0     992136     992119     0.992128    0.992128
     1       7864       7881     0.007872    1.000000

mean CF =   0.000 (proportion of loci)
        =   0.008 (number of loci)
99% CI for CF = (0,1)
95% CI for CF = (0,0)
90% CI for CF = (0,0)

{1,2,3,4,5,6,7,8,9,10,17,18,19|11,12,13,14,15,16}
#Genes      count in run(s) 1 through 2, Overall probability, Overall cumulative probability
     0     999225     987472     0.993348    0.993348
     1        775      12528     0.006652    1.000000

mean CF =   0.000 (proportion of loci)
        =   0.007 (number of loci)
99% CI for CF = (0,1)
95% CI for CF = (0,0)
90% CI for CF = (0,0)

{1,2,3,11,12,14,17,19|4,5,6,7,8,9,10,13,15,16,18}
#Genes      count in run(s) 1 through 2, Overall probability, Overall cumulative probability
     0     993793     993991     0.993892    0.993892
     1       6207       6009     0.006108    1.000000

mean CF =   0.000 (proportion of loci)
        =   0.006 (number of loci)
99% CI for CF = (0,1)
95% CI for CF = (0,0)
90% CI for CF = (0,0)

{1,2,3,4,5,6,7,8,9,12,13,14,15,16,17,18,19|10,11}
#Genes      count in run(s) 1 through 2, Overall probability, Overall cumulative probability
     0     993906     993948     0.993927    0.993927
     1       6081       6046     0.006064    0.999991
     2         13          6     0.000010    1.000000

mean CF =   0.000 (proportion of loci)
        =   0.006 (number of loci)
99% CI for CF = (0,1)
95% CI for CF = (0,0)
90% CI for CF = (0,0)

{1,2,3,4,5,6,7,8,9,10,13,16,18,19|11,12,14,15,17}
#Genes      count in run(s) 1 through 2, Overall probability, Overall cumulative probability
     0     993965     993890     0.993927    0.993927
     1       6035       6110     0.006072    1.000000

mean CF =   0.000 (proportion of loci)
        =   0.006 (number of loci)
99% CI for CF = (0,1)
95% CI for CF = (0,0)
90% CI for CF = (0,0)

{1,2,3,6,7,8,9,11,12,13,14,15,16,17,18,19|4,5,10}
#Genes      count in run(s) 1 through 2, Overall probability, Overall cumulative probability
     0     993946     993921     0.993934    0.993934
     1       6054       6079     0.006066    1.000000

mean CF =   0.000 (proportion of loci)
        =   0.006 (number of loci)
99% CI for CF = (0,1)
95% CI for CF = (0,0)
90% CI for CF = (0,0)

{1,2,3,13,19|4,5,6,7,8,9,10,11,12,14,15,16,17,18}
#Genes      count in run(s) 1 through 2, Overall probability, Overall cumulative probability
     0     993930     993956     0.993943    0.993943
     1       6070       6044     0.006057    1.000000

mean CF =   0.000 (proportion of loci)
        =   0.006 (number of loci)
99% CI for CF = (0,1)
95% CI for CF = (0,0)
90% CI for CF = (0,0)

{1,2,3,13,14,16,17,18,19|4,5,6,7,8,9,10,11,12,15}
#Genes      count in run(s) 1 through 2, Overall probability, Overall cumulative probability
     0     994040     993851     0.993946    0.993946
     1       5960       6149     0.006054    1.000000

mean CF =   0.000 (proportion of loci)
        =   0.006 (number of loci)
99% CI for CF = (0,1)
95% CI for CF = (0,0)
90% CI for CF = (0,0)

{1,2,3,12,17,19|4,5,6,7,8,9,10,11,13,14,15,16,18}
#Genes      count in run(s) 1 through 2, Overall probability, Overall cumulative probability
     0     994028     993866     0.993947    0.993947
     1       5972       6134     0.006053    1.000000

mean CF =   0.000 (proportion of loci)
        =   0.006 (number of loci)
99% CI for CF = (0,1)
95% CI for CF = (0,0)
90% CI for CF = (0,0)

{1,2,3,5,10|4,6,7,8,9,11,12,13,14,15,16,17,18,19}
#Genes      count in run(s) 1 through 2, Overall probability, Overall cumulative probability
     0     993967     993944     0.993955    0.993955
     1       6024       6049     0.006037    0.999992
     2          9          7     0.000008    1.000000

mean CF =   0.000 (proportion of loci)
        =   0.006 (number of loci)
99% CI for CF = (0,1)
95% CI for CF = (0,0)
90% CI for CF = (0,0)

{1,2,3,4,5,7,8,9,10,11,14,17|6,12,13,15,16,18,19}
#Genes      count in run(s) 1 through 2, Overall probability, Overall cumulative probability
     0     993964     993933     0.993949    0.993949
     1       6036       6067     0.006051    1.000000

mean CF =   0.000 (proportion of loci)
        =   0.006 (number of loci)
99% CI for CF = (0,1)
95% CI for CF = (0,0)
90% CI for CF = (0,0)

{1,2,3,4,5,6,7,8,9,10,12,13,14,16,17,18,19|11,15}
#Genes      count in run(s) 1 through 2, Overall probability, Overall cumulative probability
     0     993973     993957     0.993965    0.993965
     1       6015       6035     0.006025    0.999990
     2         12          8     0.000010    1.000000

mean CF =   0.000 (proportion of loci)
        =   0.006 (number of loci)
99% CI for CF = (0,1)
95% CI for CF = (0,0)
90% CI for CF = (0,0)

{1,2,3,12,16,17,19|4,5,6,7,8,9,10,11,13,14,15,18}
#Genes      count in run(s) 1 through 2, Overall probability, Overall cumulative probability
     0     994101     993814     0.993958    0.993958
     1       5899       6186     0.006043    1.000000

mean CF =   0.000 (proportion of loci)
        =   0.006 (number of loci)
99% CI for CF = (0,1)
95% CI for CF = (0,0)
90% CI for CF = (0,0)

{1,2,3,12,13,14,17,18|4,5,6,7,8,9,10,11,15,16,19}
#Genes      count in run(s) 1 through 2, Overall probability, Overall cumulative probability
     0     993909     994010     0.993959    0.993959
     1       6091       5990     0.006040    1.000000

mean CF =   0.000 (proportion of loci)
        =   0.006 (number of loci)
99% CI for CF = (0,1)
95% CI for CF = (0,0)
90% CI for CF = (0,0)

{1,2,3,14,15,17,18|4,5,6,7,8,9,10,11,12,13,16,19}
#Genes      count in run(s) 1 through 2, Overall probability, Overall cumulative probability
     0     994059     993877     0.993968    0.993968
     1       5930       6117     0.006024    0.999991
     2         11          6     0.000008    1.000000

mean CF =   0.000 (proportion of loci)
        =   0.006 (number of loci)
99% CI for CF = (0,1)
95% CI for CF = (0,0)
90% CI for CF = (0,0)

{1,2,3,13,14,15,17,18|4,5,6,7,8,9,10,11,12,16,19}
#Genes      count in run(s) 1 through 2, Overall probability, Overall cumulative probability
     0     993960     993969     0.993965    0.993965
     1       6040       6031     0.006036    1.000000

mean CF =   0.000 (proportion of loci)
        =   0.006 (number of loci)
99% CI for CF = (0,1)
95% CI for CF = (0,0)
90% CI for CF = (0,0)

{1,2,3,13,14,19|4,5,6,7,8,9,10,11,12,15,16,17,18}
#Genes      count in run(s) 1 through 2, Overall probability, Overall cumulative probability
     0     993975     993958     0.993966    0.993966
     1       6025       6042     0.006033    1.000000

mean CF =   0.000 (proportion of loci)
        =   0.006 (number of loci)
99% CI for CF = (0,1)
95% CI for CF = (0,0)
90% CI for CF = (0,0)

{1,2,3,4,5,6,7,10,11,12,13,15,16,17,18,19|8,9,14}
#Genes      count in run(s) 1 through 2, Overall probability, Overall cumulative probability
     0     994064     993895     0.993980    0.993980
     1       5936       6105     0.006020    1.000000

mean CF =   0.000 (proportion of loci)
        =   0.006 (number of loci)
99% CI for CF = (0,1)
95% CI for CF = (0,0)
90% CI for CF = (0,0)

{1,2,3,4,5,6,7,8,9,10,12,17|11,13,14,15,16,18,19}
#Genes      count in run(s) 1 through 2, Overall probability, Overall cumulative probability
     0     994047     993922     0.993985    0.993985
     1       5953       6078     0.006016    1.000000

mean CF =   0.000 (proportion of loci)
        =   0.006 (number of loci)
99% CI for CF = (0,1)
95% CI for CF = (0,0)
90% CI for CF = (0,0)

{1,2,3,11,13,14,15,18,19|4,5,6,7,8,9,10,12,16,17}
#Genes      count in run(s) 1 through 2, Overall probability, Overall cumulative probability
     0     993995     993981     0.993988    0.993988
     1       6005       6019     0.006012    1.000000

mean CF =   0.000 (proportion of loci)
        =   0.006 (number of loci)
99% CI for CF = (0,1)
95% CI for CF = (0,0)
90% CI for CF = (0,0)

{1,2,3,10,14,17,18,19|4,5,6,7,8,9,11,12,13,15,16}
#Genes      count in run(s) 1 through 2, Overall probability, Overall cumulative probability
     0     993934     994043     0.993989    0.993989
     1       6066       5957     0.006012    1.000000

mean CF =   0.000 (proportion of loci)
        =   0.006 (number of loci)
99% CI for CF = (0,1)
95% CI for CF = (0,0)
90% CI for CF = (0,0)

{1,2,3,4,5,6,7,8,9,10,16,19|11,12,13,14,15,17,18}
#Genes      count in run(s) 1 through 2, Overall probability, Overall cumulative probability
     0     993990     994004     0.993997    0.993997
     1       6002       5991     0.005997    0.999993
     2          8          5     0.000006    1.000000

mean CF =   0.000 (proportion of loci)
        =   0.006 (number of loci)
99% CI for CF = (0,1)
95% CI for CF = (0,0)
90% CI for CF = (0,0)

{1,2,3,4,5,10|6,7,8,9,11,12,13,14,15,16,17,18,19}
#Genes      count in run(s) 1 through 2, Overall probability, Overall cumulative probability
     0     994075     993914     0.993995    0.993995
     1       5925       6086     0.006006    1.000000

mean CF =   0.000 (proportion of loci)
        =   0.006 (number of loci)
99% CI for CF = (0,1)
95% CI for CF = (0,0)
90% CI for CF = (0,0)

{1,2,3,5,6,7,8,9,10,11,12,13,15,16,17,18,19|4,14}
#Genes      count in run(s) 1 through 2, Overall probability, Overall cumulative probability
     0     994040     993949     0.993995    0.993995
     1       5960       6051     0.006006    1.000000

mean CF =   0.000 (proportion of loci)
        =   0.006 (number of loci)
99% CI for CF = (0,1)
95% CI for CF = (0,0)
90% CI for CF = (0,0)

{1,2,3,13,18|4,5,6,7,8,9,10,11,12,14,15,16,17,19}
#Genes      count in run(s) 1 through 2, Overall probability, Overall cumulative probability
     0     994023     993969     0.993996    0.993996
     1       5977       6031     0.006004    1.000000

mean CF =   0.000 (proportion of loci)
        =   0.006 (number of loci)
99% CI for CF = (0,1)
95% CI for CF = (0,0)
90% CI for CF = (0,0)

{1,2,3,11,14,15,17|4,5,6,7,8,9,10,12,13,16,18,19}
#Genes      count in run(s) 1 through 2, Overall probability, Overall cumulative probability
     0     993955     994055     0.994005    0.994005
     1       6045       5945     0.005995    1.000000

mean CF =   0.000 (proportion of loci)
        =   0.006 (number of loci)
99% CI for CF = (0,1)
95% CI for CF = (0,0)
90% CI for CF = (0,0)

{1,2,3,4,5,6,7,8,9,10,12,13,14,15,16|11,17,18,19}
#Genes      count in run(s) 1 through 2, Overall probability, Overall cumulative probability
     0     993921     994094     0.994008    0.994008
     1       6079       5906     0.005993    1.000000

mean CF =   0.000 (proportion of loci)
        =   0.006 (number of loci)
99% CI for CF = (0,1)
95% CI for CF = (0,0)
90% CI for CF = (0,0)

{1,2,3,12,13,14,17|4,5,6,7,8,9,10,11,15,16,18,19}
#Genes      count in run(s) 1 through 2, Overall probability, Overall cumulative probability
     0     994026     994000     0.994013    0.994013
     1       5974       6000     0.005987    1.000000

mean CF =   0.000 (proportion of loci)
        =   0.006 (number of loci)
99% CI for CF = (0,1)
95% CI for CF = (0,0)
90% CI for CF = (0,0)

{1,2,3,4,5,6,7,8,9,17|10,11,12,13,14,15,16,18,19}
#Genes      count in run(s) 1 through 2, Overall probability, Overall cumulative probability
     0     994002     994026     0.994014    0.994014
     1       5998       5974     0.005986    1.000000

mean CF =   0.000 (proportion of loci)
        =   0.006 (number of loci)
99% CI for CF = (0,1)
95% CI for CF = (0,0)
90% CI for CF = (0,0)

{1,2,3,11,12,14,15,17,18,19|4,5,6,7,8,9,10,13,16}
#Genes      count in run(s) 1 through 2, Overall probability, Overall cumulative probability
     0     994141     993929     0.994035    0.994035
     1       5859       6071     0.005965    1.000000

mean CF =   0.000 (proportion of loci)
        =   0.006 (number of loci)
99% CI for CF = (0,1)
95% CI for CF = (0,0)
90% CI for CF = (0,0)

{1,2,3,4,5,14|6,7,8,9,10,11,12,13,15,16,17,18,19}
#Genes      count in run(s) 1 through 2, Overall probability, Overall cumulative probability
     0     994031     994040     0.994035    0.994035
     1       5969       5960     0.005965    1.000000

mean CF =   0.000 (proportion of loci)
        =   0.006 (number of loci)
99% CI for CF = (0,1)
95% CI for CF = (0,0)
90% CI for CF = (0,0)

{1,2,3,11,14,15|4,5,6,7,8,9,10,12,13,16,17,18,19}
#Genes      count in run(s) 1 through 2, Overall probability, Overall cumulative probability
     0     993968     994104     0.994036    0.994036
     1       6032       5896     0.005964    1.000000

mean CF =   0.000 (proportion of loci)
        =   0.006 (number of loci)
99% CI for CF = (0,1)
95% CI for CF = (0,0)
90% CI for CF = (0,0)

{1,2,3,4,5,6,7,8,9,11,13,16,19|10,12,14,15,17,18}
#Genes      count in run(s) 1 through 2, Overall probability, Overall cumulative probability
     0     994048     994028     0.994038    0.994038
     1       5952       5972     0.005962    1.000000

mean CF =   0.000 (proportion of loci)
        =   0.006 (number of loci)
99% CI for CF = (0,1)
95% CI for CF = (0,0)
90% CI for CF = (0,0)

{1,2,3,12,15,17|4,5,6,7,8,9,10,11,13,14,16,18,19}
#Genes      count in run(s) 1 through 2, Overall probability, Overall cumulative probability
     0     994085     993995     0.994040    0.994040
     1       5915       6005     0.005960    1.000000

mean CF =   0.000 (proportion of loci)
        =   0.006 (number of loci)
99% CI for CF = (0,1)
95% CI for CF = (0,0)
90% CI for CF = (0,0)

{1,2,3,4,5,6,7,8,9,10,11,12,15,16,18|13,14,17,19}
#Genes      count in run(s) 1 through 2, Overall probability, Overall cumulative probability
     0     994107     994003     0.994055    0.994055
     1       5880       5982     0.005931    0.999986
     2         13         15     0.000014    1.000000

mean CF =   0.000 (proportion of loci)
        =   0.006 (number of loci)
99% CI for CF = (0,1)
95% CI for CF = (0,0)
90% CI for CF = (0,0)

{1,2,3,11,14,15,16,17,18,19|4,5,6,7,8,9,10,12,13}
#Genes      count in run(s) 1 through 2, Overall probability, Overall cumulative probability
     0     994029     994056     0.994043    0.994043
     1       5971       5944     0.005958    1.000000

mean CF =   0.000 (proportion of loci)
        =   0.006 (number of loci)
99% CI for CF = (0,1)
95% CI for CF = (0,0)
90% CI for CF = (0,0)

{1,2,3,12,14,17,18,19|4,5,6,7,8,9,10,11,13,15,16}
#Genes      count in run(s) 1 through 2, Overall probability, Overall cumulative probability
     0     994108     993981     0.994044    0.994044
     1       5892       6019     0.005955    1.000000

mean CF =   0.000 (proportion of loci)
        =   0.006 (number of loci)
99% CI for CF = (0,1)
95% CI for CF = (0,0)
90% CI for CF = (0,0)

{1,2,3,11,14,15,17,18,19|4,5,6,7,8,9,10,12,13,16}
#Genes      count in run(s) 1 through 2, Overall probability, Overall cumulative probability
     0     994094     993998     0.994046    0.994046
     1       5906       6002     0.005954    1.000000

mean CF =   0.000 (proportion of loci)
        =   0.006 (number of loci)
99% CI for CF = (0,1)
95% CI for CF = (0,0)
90% CI for CF = (0,0)

{1,2,3,4,5,6,7,8,9,11,14,17|10,12,13,15,16,18,19}
#Genes      count in run(s) 1 through 2, Overall probability, Overall cumulative probability
     0     994010     994089     0.994050    0.994050
     1       5990       5911     0.005951    1.000000

mean CF =   0.000 (proportion of loci)
        =   0.006 (number of loci)
99% CI for CF = (0,1)
95% CI for CF = (0,0)
90% CI for CF = (0,0)

{1,2,3,12,13,14,16,17,19|4,5,6,7,8,9,10,11,15,18}
#Genes      count in run(s) 1 through 2, Overall probability, Overall cumulative probability
     0     994062     994049     0.994055    0.994055
     1       5938       5951     0.005945    1.000000

mean CF =   0.000 (proportion of loci)
        =   0.006 (number of loci)
99% CI for CF = (0,1)
95% CI for CF = (0,0)
90% CI for CF = (0,0)

{1,2,3,10,13,14,15,16,17,18|4,5,6,7,8,9,11,12,19}
#Genes      count in run(s) 1 through 2, Overall probability, Overall cumulative probability
     0     993997     994116     0.994057    0.994057
     1       6003       5884     0.005943    1.000000

mean CF =   0.000 (proportion of loci)
        =   0.006 (number of loci)
99% CI for CF = (0,1)
95% CI for CF = (0,0)
90% CI for CF = (0,0)

{1,2,3,14,15,16,18,19|4,5,6,7,8,9,10,11,12,13,17}
#Genes      count in run(s) 1 through 2, Overall probability, Overall cumulative probability
     0     994132     993983     0.994058    0.994058
     1       5868       6017     0.005942    1.000000

mean CF =   0.000 (proportion of loci)
        =   0.006 (number of loci)
99% CI for CF = (0,1)
95% CI for CF = (0,0)
90% CI for CF = (0,0)

{1,2,3,12,13,14,17,18,19|4,5,6,7,8,9,10,11,15,16}
#Genes      count in run(s) 1 through 2, Overall probability, Overall cumulative probability
     0     994006     994119     0.994062    0.994062
     1       5994       5881     0.005938    1.000000

mean CF =   0.000 (proportion of loci)
        =   0.006 (number of loci)
99% CI for CF = (0,1)
95% CI for CF = (0,0)
90% CI for CF = (0,0)

{1,2,3,11,12,14,17|4,5,6,7,8,9,10,13,15,16,18,19}
#Genes      count in run(s) 1 through 2, Overall probability, Overall cumulative probability
     0     993975     994161     0.994068    0.994068
     1       6025       5839     0.005932    1.000000

mean CF =   0.000 (proportion of loci)
        =   0.006 (number of loci)
99% CI for CF = (0,1)
95% CI for CF = (0,0)
90% CI for CF = (0,0)

{1,2,3,14,15,18,19|4,5,6,7,8,9,10,11,12,13,16,17}
#Genes      count in run(s) 1 through 2, Overall probability, Overall cumulative probability
     0     994070     994083     0.994077    0.994077
     1       5930       5917     0.005923    1.000000

mean CF =   0.000 (proportion of loci)
        =   0.006 (number of loci)
99% CI for CF = (0,1)
95% CI for CF = (0,0)
90% CI for CF = (0,0)

{1,2,3,4,5,6,7,8,9,10,13,15,16,18,19|11,12,14,17}
#Genes      count in run(s) 1 through 2, Overall probability, Overall cumulative probability
     0     994122     994050     0.994086    0.994086
     1       5878       5950     0.005914    1.000000

mean CF =   0.000 (proportion of loci)
        =   0.006 (number of loci)
99% CI for CF = (0,1)
95% CI for CF = (0,0)
90% CI for CF = (0,0)

{1,2,3,4,5,11,13,14,15,16,17,18,19|6,7,8,9,10,12}
#Genes      count in run(s) 1 through 2, Overall probability, Overall cumulative probability
     0     994134     994055     0.994094    0.994094
     1       5866       5945     0.005906    1.000000

mean CF =   0.000 (proportion of loci)
        =   0.006 (number of loci)
99% CI for CF = (0,1)
95% CI for CF = (0,0)
90% CI for CF = (0,0)

{1,2,3,4,5,11,14,15,17,19|6,7,8,9,10,12,13,16,18}
#Genes      count in run(s) 1 through 2, Overall probability, Overall cumulative probability
     0     994113     994179     0.994146    0.994146
     1       5887       5821     0.005854    1.000000

mean CF =   0.000 (proportion of loci)
        =   0.006 (number of loci)
99% CI for CF = (0,1)
95% CI for CF = (0,0)
90% CI for CF = (0,0)

{1,2,3,4,5,6,7,8,9,10,12,14,15,17,18,19|11,13,16}
#Genes      count in run(s) 1 through 2, Overall probability, Overall cumulative probability
     0     995946     994587     0.995267    0.995267
     1       4054       5409     0.004731    0.999998
     2          0          4     0.000002    1.000000

mean CF =   0.000 (proportion of loci)
        =   0.005 (number of loci)
99% CI for CF = (0,0)
95% CI for CF = (0,0)
90% CI for CF = (0,0)

{1,2,3,10,13,14,17,18,19|4,5,6,7,8,9,11,12,15,16}
#Genes      count in run(s) 1 through 2, Overall probability, Overall cumulative probability
     0     995904     995919     0.995911    0.995911
     1       4096       4081     0.004089    1.000000

mean CF =   0.000 (proportion of loci)
        =   0.004 (number of loci)
99% CI for CF = (0,0)
95% CI for CF = (0,0)
90% CI for CF = (0,0)

{1,2,3,4,5,11,12,13,14,15,17,19|6,7,8,9,10,16,18}
#Genes      count in run(s) 1 through 2, Overall probability, Overall cumulative probability
     0     995766     996075     0.995920    0.995920
     1       4234       3925     0.004079    1.000000

mean CF =   0.000 (proportion of loci)
        =   0.004 (number of loci)
99% CI for CF = (0,0)
95% CI for CF = (0,0)
90% CI for CF = (0,0)

{1,2,3,13,14,17,18|4,5,6,7,8,9,10,11,12,15,16,19}
#Genes      count in run(s) 1 through 2, Overall probability, Overall cumulative probability
     0     995960     995908     0.995934    0.995934
     1       4040       4092     0.004066    1.000000

mean CF =   0.000 (proportion of loci)
        =   0.004 (number of loci)
99% CI for CF = (0,0)
95% CI for CF = (0,0)
90% CI for CF = (0,0)

{1,2,3,4,7,8,9,10,11,12,13,15,16,17,18,19|5,6,14}
#Genes      count in run(s) 1 through 2, Overall probability, Overall cumulative probability
     0     995820     996048     0.995934    0.995934
     1       4180       3952     0.004066    1.000000

mean CF =   0.000 (proportion of loci)
        =   0.004 (number of loci)
99% CI for CF = (0,0)
95% CI for CF = (0,0)
90% CI for CF = (0,0)

{1,2,3,4,5,7,8,9,10,11,12,13,15,16,17,18,19|6,14}
#Genes      count in run(s) 1 through 2, Overall probability, Overall cumulative probability
     0     995820     996048     0.995934    0.995934
     1       4180       3952     0.004066    1.000000

mean CF =   0.000 (proportion of loci)
        =   0.004 (number of loci)
99% CI for CF = (0,0)
95% CI for CF = (0,0)
90% CI for CF = (0,0)

{1,2,3,11,15|4,5,6,7,8,9,10,12,13,14,16,17,18,19}
#Genes      count in run(s) 1 through 2, Overall probability, Overall cumulative probability
     0     995916     995957     0.995937    0.995937
     1       4084       4043     0.004064    1.000000

mean CF =   0.000 (proportion of loci)
        =   0.004 (number of loci)
99% CI for CF = (0,0)
95% CI for CF = (0,0)
90% CI for CF = (0,0)

{1,2,3,5,6,7,8,9,14|4,10,11,12,13,15,16,17,18,19}
#Genes      count in run(s) 1 through 2, Overall probability, Overall cumulative probability
     0     995961     995931     0.995946    0.995946
     1       4039       4069     0.004054    1.000000

mean CF =   0.000 (proportion of loci)
        =   0.004 (number of loci)
99% CI for CF = (0,0)
95% CI for CF = (0,0)
90% CI for CF = (0,0)

{1,2,3,11,14,15,16,19|4,5,6,7,8,9,10,12,13,17,18}
#Genes      count in run(s) 1 through 2, Overall probability, Overall cumulative probability
     0     995913     995993     0.995953    0.995953
     1       4087       4007     0.004047    1.000000

mean CF =   0.000 (proportion of loci)
        =   0.004 (number of loci)
99% CI for CF = (0,0)
95% CI for CF = (0,0)
90% CI for CF = (0,0)

{1,2,3,4,5,6,7,8,9,10,12,13,14,16,18,19|11,15,17}
#Genes      count in run(s) 1 through 2, Overall probability, Overall cumulative probability
     0     995994     995912     0.995953    0.995953
     1       4006       4088     0.004047    1.000000

mean CF =   0.000 (proportion of loci)
        =   0.004 (number of loci)
99% CI for CF = (0,0)
95% CI for CF = (0,0)
90% CI for CF = (0,0)

{1,2,3,4,5,6,7,8,9,11,13,15,16,19|10,12,14,17,18}
#Genes      count in run(s) 1 through 2, Overall probability, Overall cumulative probability
     0     996041     995869     0.995955    0.995955
     1       3959       4131     0.004045    1.000000

mean CF =   0.000 (proportion of loci)
        =   0.004 (number of loci)
99% CI for CF = (0,0)
95% CI for CF = (0,0)
90% CI for CF = (0,0)

{1,2,3,4,5,6,7,8,9,10,16,18|11,12,13,14,15,17,19}
#Genes      count in run(s) 1 through 2, Overall probability, Overall cumulative probability
     0     995957     995955     0.995956    0.995956
     1       4043       4045     0.004044    1.000000

mean CF =   0.000 (proportion of loci)
        =   0.004 (number of loci)
99% CI for CF = (0,0)
95% CI for CF = (0,0)
90% CI for CF = (0,0)

{1,2,3,4,5,7,8,9,10,11,16,17,18,19|6,12,13,14,15}
#Genes      count in run(s) 1 through 2, Overall probability, Overall cumulative probability
     0     996024     995891     0.995958    0.995958
     1       3976       4109     0.004043    1.000000

mean CF =   0.000 (proportion of loci)
        =   0.004 (number of loci)
99% CI for CF = (0,0)
95% CI for CF = (0,0)
90% CI for CF = (0,0)

{1,2,3,12,14,15,18,19|4,5,6,7,8,9,10,11,13,16,17}
#Genes      count in run(s) 1 through 2, Overall probability, Overall cumulative probability
     0     995952     995964     0.995958    0.995958
     1       4048       4036     0.004042    1.000000

mean CF =   0.000 (proportion of loci)
        =   0.004 (number of loci)
99% CI for CF = (0,0)
95% CI for CF = (0,0)
90% CI for CF = (0,0)

{1,2,3,4,5,6,7,8,9,10,12,13,16,19|11,14,15,17,18}
#Genes      count in run(s) 1 through 2, Overall probability, Overall cumulative probability
     0     996047     995873     0.995960    0.995960
     1       3953       4127     0.004040    1.000000

mean CF =   0.000 (proportion of loci)
        =   0.004 (number of loci)
99% CI for CF = (0,0)
95% CI for CF = (0,0)
90% CI for CF = (0,0)

{1,2,3,13,17,18|4,5,6,7,8,9,10,11,12,14,15,16,19}
#Genes      count in run(s) 1 through 2, Overall probability, Overall cumulative probability
     0     995957     995972     0.995965    0.995965
     1       4043       4028     0.004036    1.000000

mean CF =   0.000 (proportion of loci)
        =   0.004 (number of loci)
99% CI for CF = (0,0)
95% CI for CF = (0,0)
90% CI for CF = (0,0)

{1,2,3,4,5,11,12,13,14,15,17,18,19|6,7,8,9,10,16}
#Genes      count in run(s) 1 through 2, Overall probability, Overall cumulative probability
     0     995940     995991     0.995965    0.995965
     1       4060       4009     0.004034    1.000000

mean CF =   0.000 (proportion of loci)
        =   0.004 (number of loci)
99% CI for CF = (0,0)
95% CI for CF = (0,0)
90% CI for CF = (0,0)

{1,2,3,4,5,6,7,8,9,10,12,16,18,19|11,13,14,15,17}
#Genes      count in run(s) 1 through 2, Overall probability, Overall cumulative probability
     0     995940     995993     0.995966    0.995966
     1       4060       4007     0.004033    1.000000

mean CF =   0.000 (proportion of loci)
        =   0.004 (number of loci)
99% CI for CF = (0,0)
95% CI for CF = (0,0)
90% CI for CF = (0,0)

{1,2,3,11,13,14,18,19|4,5,6,7,8,9,10,12,15,16,17}
#Genes      count in run(s) 1 through 2, Overall probability, Overall cumulative probability
     0     996011     995938     0.995974    0.995974
     1       3989       4062     0.004026    1.000000

mean CF =   0.000 (proportion of loci)
        =   0.004 (number of loci)
99% CI for CF = (0,0)
95% CI for CF = (0,0)
90% CI for CF = (0,0)

{1,2,3,4,6,7,8,9,10,11,12,13,15,16,17,18,19|5,14}
#Genes      count in run(s) 1 through 2, Overall probability, Overall cumulative probability
     0     995931     996018     0.995974    0.995974
     1       4069       3982     0.004026    1.000000

mean CF =   0.000 (proportion of loci)
        =   0.004 (number of loci)
99% CI for CF = (0,0)
95% CI for CF = (0,0)
90% CI for CF = (0,0)

{1,2,3,4,5,6,7,8,9,10,13,14,16,17|11,12,15,18,19}
#Genes      count in run(s) 1 through 2, Overall probability, Overall cumulative probability
     0     995987     995976     0.995981    0.995981
     1       4013       4024     0.004019    1.000000

mean CF =   0.000 (proportion of loci)
        =   0.004 (number of loci)
99% CI for CF = (0,0)
95% CI for CF = (0,0)
90% CI for CF = (0,0)

{1,2,3,4,5,6,7,8,9,10,12,13,16,18,19|11,14,15,17}
#Genes      count in run(s) 1 through 2, Overall probability, Overall cumulative probability
     0     995971     996004     0.995988    0.995988
     1       4022       3994     0.004008    0.999996
     2          7          2     0.000005    1.000000

mean CF =   0.000 (proportion of loci)
        =   0.004 (number of loci)
99% CI for CF = (0,0)
95% CI for CF = (0,0)
90% CI for CF = (0,0)

{1,2,3,11,14,15,16,17|4,5,6,7,8,9,10,12,13,18,19}
#Genes      count in run(s) 1 through 2, Overall probability, Overall cumulative probability
     0     995975     995993     0.995984    0.995984
     1       4025       4007     0.004016    1.000000

mean CF =   0.000 (proportion of loci)
        =   0.004 (number of loci)
99% CI for CF = (0,0)
95% CI for CF = (0,0)
90% CI for CF = (0,0)

{1,2,3,11,13,14,17|4,5,6,7,8,9,10,12,15,16,18,19}
#Genes      count in run(s) 1 through 2, Overall probability, Overall cumulative probability
     0     995908     996065     0.995986    0.995986
     1       4092       3935     0.004013    1.000000

mean CF =   0.000 (proportion of loci)
        =   0.004 (number of loci)
99% CI for CF = (0,0)
95% CI for CF = (0,0)
90% CI for CF = (0,0)

{1,2,3,4,5,10,11,12,13,15,16,17,18,19|6,7,8,9,14}
#Genes      count in run(s) 1 through 2, Overall probability, Overall cumulative probability
     0     996039     995934     0.995986    0.995986
     1       3961       4066     0.004013    1.000000

mean CF =   0.000 (proportion of loci)
        =   0.004 (number of loci)
99% CI for CF = (0,0)
95% CI for CF = (0,0)
90% CI for CF = (0,0)

{1,2,3,4,5,6,7,8,9,11,13,14,15,16,17,18,19|10,12}
#Genes      count in run(s) 1 through 2, Overall probability, Overall cumulative probability
     0     996002     995976     0.995989    0.995989
     1       3998       4024     0.004011    1.000000

mean CF =   0.000 (proportion of loci)
        =   0.004 (number of loci)
99% CI for CF = (0,0)
95% CI for CF = (0,0)
90% CI for CF = (0,0)

{1,2,3,11,12,14,15,16,17|4,5,6,7,8,9,10,13,18,19}
#Genes      count in run(s) 1 through 2, Overall probability, Overall cumulative probability
     0     996035     995954     0.995995    0.995995
     1       3965       4046     0.004006    1.000000

mean CF =   0.000 (proportion of loci)
        =   0.004 (number of loci)
99% CI for CF = (0,0)
95% CI for CF = (0,0)
90% CI for CF = (0,0)

{1,2,3,4,5,7,8,9,10,11,15|6,12,13,14,16,17,18,19}
#Genes      count in run(s) 1 through 2, Overall probability, Overall cumulative probability
     0     996026     995966     0.995996    0.995996
     1       3974       4034     0.004004    1.000000

mean CF =   0.000 (proportion of loci)
        =   0.004 (number of loci)
99% CI for CF = (0,0)
95% CI for CF = (0,0)
90% CI for CF = (0,0)

{1,2,3,11,16|4,5,6,7,8,9,10,12,13,14,15,17,18,19}
#Genes      count in run(s) 1 through 2, Overall probability, Overall cumulative probability
     0     996039     995960     0.996000    0.996000
     1       3961       4040     0.004000    1.000000

mean CF =   0.000 (proportion of loci)
        =   0.004 (number of loci)
99% CI for CF = (0,0)
95% CI for CF = (0,0)
90% CI for CF = (0,0)

{1,2,3,11,14,15,16|4,5,6,7,8,9,10,12,13,17,18,19}
#Genes      count in run(s) 1 through 2, Overall probability, Overall cumulative probability
     0     996039     995960     0.996000    0.996000
     1       3961       4040     0.004000    1.000000

mean CF =   0.000 (proportion of loci)
        =   0.004 (number of loci)
99% CI for CF = (0,0)
95% CI for CF = (0,0)
90% CI for CF = (0,0)

{1,2,3,4,5,6,7,8,9,10,17,19|11,12,13,14,15,16,18}
#Genes      count in run(s) 1 through 2, Overall probability, Overall cumulative probability
     0     995983     996017     0.996000    0.996000
     1       4017       3983     0.004000    1.000000

mean CF =   0.000 (proportion of loci)
        =   0.004 (number of loci)
99% CI for CF = (0,0)
95% CI for CF = (0,0)
90% CI for CF = (0,0)

{1,2,3,11,13,14,17,18,19|4,5,6,7,8,9,10,12,15,16}
#Genes      count in run(s) 1 through 2, Overall probability, Overall cumulative probability
     0     995969     996032     0.996000    0.996000
     1       4031       3968     0.003999    1.000000

mean CF =   0.000 (proportion of loci)
        =   0.004 (number of loci)
99% CI for CF = (0,0)
95% CI for CF = (0,0)
90% CI for CF = (0,0)

{1,2,3,18,19|4,5,6,7,8,9,10,11,12,13,14,15,16,17}
#Genes      count in run(s) 1 through 2, Overall probability, Overall cumulative probability
     0     996017     995998     0.996008    0.996008
     1       3983       4002     0.003993    1.000000

mean CF =   0.000 (proportion of loci)
        =   0.004 (number of loci)
99% CI for CF = (0,0)
95% CI for CF = (0,0)
90% CI for CF = (0,0)

{1,2,3,13,14,15,17|4,5,6,7,8,9,10,11,12,16,18,19}
#Genes      count in run(s) 1 through 2, Overall probability, Overall cumulative probability
     0     996005     996013     0.996009    0.996009
     1       3995       3987     0.003991    1.000000

mean CF =   0.000 (proportion of loci)
        =   0.004 (number of loci)
99% CI for CF = (0,0)
95% CI for CF = (0,0)
90% CI for CF = (0,0)

{1,2,3,4,5,6,7,8,9,12,13,17|10,11,14,15,16,18,19}
#Genes      count in run(s) 1 through 2, Overall probability, Overall cumulative probability
     0     995976     996046     0.996011    0.996011
     1       4024       3954     0.003989    1.000000

mean CF =   0.000 (proportion of loci)
        =   0.004 (number of loci)
99% CI for CF = (0,0)
95% CI for CF = (0,0)
90% CI for CF = (0,0)

{1,2,3,5,7,8,9,14|4,6,10,11,12,13,15,16,17,18,19}
#Genes      count in run(s) 1 through 2, Overall probability, Overall cumulative probability
     0     996015     996008     0.996012    0.996012
     1       3985       3992     0.003988    1.000000

mean CF =   0.000 (proportion of loci)
        =   0.004 (number of loci)
99% CI for CF = (0,0)
95% CI for CF = (0,0)
90% CI for CF = (0,0)

{1,2,3,11,14,16,17,19|4,5,6,7,8,9,10,12,13,15,18}
#Genes      count in run(s) 1 through 2, Overall probability, Overall cumulative probability
     0     996021     996003     0.996012    0.996012
     1       3979       3997     0.003988    1.000000

mean CF =   0.000 (proportion of loci)
        =   0.004 (number of loci)
99% CI for CF = (0,0)
95% CI for CF = (0,0)
90% CI for CF = (0,0)

{1,2,3,10,12,14,15,16,17,18,19|4,5,6,7,8,9,11,13}
#Genes      count in run(s) 1 through 2, Overall probability, Overall cumulative probability
     0     996036     996001     0.996019    0.996019
     1       3964       3999     0.003981    1.000000

mean CF =   0.000 (proportion of loci)
        =   0.004 (number of loci)
99% CI for CF = (0,0)
95% CI for CF = (0,0)
90% CI for CF = (0,0)

{1,2,3,16,17|4,5,6,7,8,9,10,11,12,13,14,15,18,19}
#Genes      count in run(s) 1 through 2, Overall probability, Overall cumulative probability
     0     995971     996069     0.996020    0.996020
     1       4029       3931     0.003980    1.000000

mean CF =   0.000 (proportion of loci)
        =   0.004 (number of loci)
99% CI for CF = (0,0)
95% CI for CF = (0,0)
90% CI for CF = (0,0)

{1,2,3,10,13,14,15,17,18,19|4,5,6,7,8,9,11,12,16}
#Genes      count in run(s) 1 through 2, Overall probability, Overall cumulative probability
     0     996070     995983     0.996027    0.996027
     1       3930       4017     0.003973    1.000000

mean CF =   0.000 (proportion of loci)
        =   0.004 (number of loci)
99% CI for CF = (0,0)
95% CI for CF = (0,0)
90% CI for CF = (0,0)

{1,2,3,4,5,6,7,8,9,11,15,16|10,12,13,14,17,18,19}
#Genes      count in run(s) 1 through 2, Overall probability, Overall cumulative probability
     0     995982     996085     0.996034    0.996034
     1       4018       3915     0.003967    1.000000

mean CF =   0.000 (proportion of loci)
        =   0.004 (number of loci)
99% CI for CF = (0,0)
95% CI for CF = (0,0)
90% CI for CF = (0,0)

{1,2,3,12,13,14,15,16,17,18|4,5,6,7,8,9,10,11,19}
#Genes      count in run(s) 1 through 2, Overall probability, Overall cumulative probability
     0     996024     996048     0.996036    0.996036
     1       3976       3952     0.003964    1.000000

mean CF =   0.000 (proportion of loci)
        =   0.004 (number of loci)
99% CI for CF = (0,0)
95% CI for CF = (0,0)
90% CI for CF = (0,0)

{1,2,3,15,19|4,5,6,7,8,9,10,11,12,13,14,16,17,18}
#Genes      count in run(s) 1 through 2, Overall probability, Overall cumulative probability
     0     996054     996036     0.996045    0.996045
     1       3946       3964     0.003955    1.000000

mean CF =   0.000 (proportion of loci)
        =   0.004 (number of loci)
99% CI for CF = (0,0)
95% CI for CF = (0,0)
90% CI for CF = (0,0)

{1,2,3,12,13,14,15,16,18,19|4,5,6,7,8,9,10,11,17}
#Genes      count in run(s) 1 through 2, Overall probability, Overall cumulative probability
     0     996001     996090     0.996046    0.996046
     1       3999       3910     0.003954    1.000000

mean CF =   0.000 (proportion of loci)
        =   0.004 (number of loci)
99% CI for CF = (0,0)
95% CI for CF = (0,0)
90% CI for CF = (0,0)

{1,2,3,11,14,16|4,5,6,7,8,9,10,12,13,15,17,18,19}
#Genes      count in run(s) 1 through 2, Overall probability, Overall cumulative probability
     0     996022     996070     0.996046    0.996046
     1       3978       3930     0.003954    1.000000

mean CF =   0.000 (proportion of loci)
        =   0.004 (number of loci)
99% CI for CF = (0,0)
95% CI for CF = (0,0)
90% CI for CF = (0,0)

{1,2,3,11,12,13,14,17,18,19|4,5,6,7,8,9,10,15,16}
#Genes      count in run(s) 1 through 2, Overall probability, Overall cumulative probability
     0     996096     996003     0.996050    0.996050
     1       3904       3997     0.003951    1.000000

mean CF =   0.000 (proportion of loci)
        =   0.004 (number of loci)
99% CI for CF = (0,0)
95% CI for CF = (0,0)
90% CI for CF = (0,0)

{1,2,3,14,18,19|4,5,6,7,8,9,10,11,12,13,15,16,17}
#Genes      count in run(s) 1 through 2, Overall probability, Overall cumulative probability
     0     996063     996044     0.996054    0.996054
     1       3937       3956     0.003947    1.000000

mean CF =   0.000 (proportion of loci)
        =   0.004 (number of loci)
99% CI for CF = (0,0)
95% CI for CF = (0,0)
90% CI for CF = (0,0)

{1,2,3,4,5,6,7,8,9,11,15,16,19|10,12,13,14,17,18}
#Genes      count in run(s) 1 through 2, Overall probability, Overall cumulative probability
     0     996101     996018     0.996059    0.996059
     1       3899       3982     0.003941    1.000000

mean CF =   0.000 (proportion of loci)
        =   0.004 (number of loci)
99% CI for CF = (0,0)
95% CI for CF = (0,0)
90% CI for CF = (0,0)

{1,2,3,11,12,17|4,5,6,7,8,9,10,13,14,15,16,18,19}
#Genes      count in run(s) 1 through 2, Overall probability, Overall cumulative probability
     0     996048     996115     0.996081    0.996081
     1       3952       3885     0.003919    1.000000

mean CF =   0.000 (proportion of loci)
        =   0.004 (number of loci)
99% CI for CF = (0,0)
95% CI for CF = (0,0)
90% CI for CF = (0,0)

{1,2,3,4,5,6,9,10,11,12,13,15,16,17,18,19|7,8,14}
#Genes      count in run(s) 1 through 2, Overall probability, Overall cumulative probability
     0     996072     996109     0.996090    0.996090
     1       3928       3891     0.003909    1.000000

mean CF =   0.000 (proportion of loci)
        =   0.004 (number of loci)
99% CI for CF = (0,0)
95% CI for CF = (0,0)
90% CI for CF = (0,0)

{1,2,3,12,13,14,15,18,19|4,5,6,7,8,9,10,11,16,17}
#Genes      count in run(s) 1 through 2, Overall probability, Overall cumulative probability
     0     996136     996062     0.996099    0.996099
     1       3864       3938     0.003901    1.000000

mean CF =   0.000 (proportion of loci)
        =   0.004 (number of loci)
99% CI for CF = (0,0)
95% CI for CF = (0,0)
90% CI for CF = (0,0)

{1,2,3,4,5,6,7,8,9,10,12,14,16,17,18,19|11,13,15}
#Genes      count in run(s) 1 through 2, Overall probability, Overall cumulative probability
     0     997775     994441     0.996108    0.996108
     1       2225       5553     0.003889    0.999997
     2          0          6     0.000003    1.000000

mean CF =   0.000 (proportion of loci)
        =   0.004 (number of loci)
99% CI for CF = (0,0)
95% CI for CF = (0,0)
90% CI for CF = (0,0)

{1,2,3,4,5,6,7,8,9,10,15,16,17,18|11,12,13,14,19}
#Genes      count in run(s) 1 through 2, Overall probability, Overall cumulative probability
     0     996155     996057     0.996106    0.996106
     1       3845       3943     0.003894    1.000000

mean CF =   0.000 (proportion of loci)
        =   0.004 (number of loci)
99% CI for CF = (0,0)
95% CI for CF = (0,0)
90% CI for CF = (0,0)

{1,2,3,4,5,6,7,8,9,10,12,17,18,19|11,13,14,15,16}
#Genes      count in run(s) 1 through 2, Overall probability, Overall cumulative probability
     0     997909     995758     0.996834    0.996834
     1       2091       4238     0.003165    0.999998
     2          0          4     0.000002    1.000000

mean CF =   0.000 (proportion of loci)
        =   0.003 (number of loci)
99% CI for CF = (0,0)
95% CI for CF = (0,0)
90% CI for CF = (0,0)

{1,2,3,4,5,6,7,8,9,10,14,17|11,12,13,15,16,18,19}
#Genes      count in run(s) 1 through 2, Overall probability, Overall cumulative probability
     0     997874     996239     0.997057    0.997057
     1       2126       3758     0.002942    0.999999
     2          0          3     0.000002    1.000000

mean CF =   0.000 (proportion of loci)
        =   0.003 (number of loci)
99% CI for CF = (0,0)
95% CI for CF = (0,0)
90% CI for CF = (0,0)

{1,2,3,4,5,6,7,8,9,10,12,15,17,18,19|11,13,14,16}
#Genes      count in run(s) 1 through 2, Overall probability, Overall cumulative probability
     0     997873     996317     0.997095    0.997095
     1       2126       3678     0.002902    0.999997
     2          1          5     0.000003    1.000000

mean CF =   0.000 (proportion of loci)
        =   0.003 (number of loci)
99% CI for CF = (0,0)
95% CI for CF = (0,0)
90% CI for CF = (0,0)

{1,2,3,4,5,6,7,8,9,10,12,14,16,17|11,13,15,18,19}
#Genes      count in run(s) 1 through 2, Overall probability, Overall cumulative probability
     0     997911     996648     0.997279    0.997279
     1       2089       3351     0.002720    0.999999
     2          0          1     0.000000    1.000000

mean CF =   0.000 (proportion of loci)
        =   0.003 (number of loci)
99% CI for CF = (0,0)
95% CI for CF = (0,0)
90% CI for CF = (0,0)

{1,2,3,4,5,6,7,8,9,10,14,16,17,18,19|11,12,13,15}
#Genes      count in run(s) 1 through 2, Overall probability, Overall cumulative probability
     0     999702     995552     0.997627    0.997627
     1        298       4448     0.002373    1.000000

mean CF =   0.000 (proportion of loci)
        =   0.002 (number of loci)
99% CI for CF = (0,0)
95% CI for CF = (0,0)
90% CI for CF = (0,0)

{1,2,3,4,5,6,7,8,9,10,15,17,18,19|11,12,13,14,16}
#Genes      count in run(s) 1 through 2, Overall probability, Overall cumulative probability
     0     999723     995548     0.997636    0.997636
     1        277       4452     0.002364    1.000000

mean CF =   0.000 (proportion of loci)
        =   0.002 (number of loci)
99% CI for CF = (0,0)
95% CI for CF = (0,0)
90% CI for CF = (0,0)

{1,2,3,4,5,11,12,14,15,19|6,7,8,9,10,13,16,17,18}
#Genes      count in run(s) 1 through 2, Overall probability, Overall cumulative probability
     0     997827     997994     0.997911    0.997911
     1       2173       2006     0.002090    1.000000

mean CF =   0.000 (proportion of loci)
        =   0.002 (number of loci)
99% CI for CF = (0,0)
95% CI for CF = (0,0)
90% CI for CF = (0,0)

{1,2,3,12,15,16,17|4,5,6,7,8,9,10,11,13,14,18,19}
#Genes      count in run(s) 1 through 2, Overall probability, Overall cumulative probability
     0     997931     997922     0.997927    0.997927
     1       2069       2078     0.002073    1.000000

mean CF =   0.000 (proportion of loci)
        =   0.002 (number of loci)
99% CI for CF = (0,0)
95% CI for CF = (0,0)
90% CI for CF = (0,0)

{1,2,3,10,12,13,14,16,17,18,19|4,5,6,7,8,9,11,15}
#Genes      count in run(s) 1 through 2, Overall probability, Overall cumulative probability
     0     997915     997938     0.997927    0.997927
     1       2085       2062     0.002073    1.000000

mean CF =   0.000 (proportion of loci)
        =   0.002 (number of loci)
99% CI for CF = (0,0)
95% CI for CF = (0,0)
90% CI for CF = (0,0)

{1,2,3,4,5,7,8,9,10,14|6,11,12,13,15,16,17,18,19}
#Genes      count in run(s) 1 through 2, Overall probability, Overall cumulative probability
     0     997916     997984     0.997950    0.997950
     1       2084       2016     0.002050    1.000000

mean CF =   0.000 (proportion of loci)
        =   0.002 (number of loci)
99% CI for CF = (0,0)
95% CI for CF = (0,0)
90% CI for CF = (0,0)

{1,2,3,4,5,6,7,8,9,10,14,16,18|11,12,13,15,17,19}
#Genes      count in run(s) 1 through 2, Overall probability, Overall cumulative probability
     0     997963     997954     0.997958    0.997958
     1       2037       2046     0.002041    1.000000

mean CF =   0.000 (proportion of loci)
        =   0.002 (number of loci)
99% CI for CF = (0,0)
95% CI for CF = (0,0)
90% CI for CF = (0,0)

{1,2,3,11,15,19|4,5,6,7,8,9,10,12,13,14,16,17,18}
#Genes      count in run(s) 1 through 2, Overall probability, Overall cumulative probability
     0     997929     997992     0.997961    0.997961
     1       2071       2008     0.002040    1.000000

mean CF =   0.000 (proportion of loci)
        =   0.002 (number of loci)
99% CI for CF = (0,0)
95% CI for CF = (0,0)
90% CI for CF = (0,0)

{1,2,3,13,17,18,19|4,5,6,7,8,9,10,11,12,14,15,16}
#Genes      count in run(s) 1 through 2, Overall probability, Overall cumulative probability
     0     997961     997963     0.997962    0.997962
     1       2039       2037     0.002038    1.000000

mean CF =   0.000 (proportion of loci)
        =   0.002 (number of loci)
99% CI for CF = (0,0)
95% CI for CF = (0,0)
90% CI for CF = (0,0)

{1,2,3,4,5,6,7,8,9,11,14,15,17,18|10,12,13,16,19}
#Genes      count in run(s) 1 through 2, Overall probability, Overall cumulative probability
     0     997950     997986     0.997968    0.997968
     1       2050       2014     0.002032    1.000000

mean CF =   0.000 (proportion of loci)
        =   0.002 (number of loci)
99% CI for CF = (0,0)
95% CI for CF = (0,0)
90% CI for CF = (0,0)

{1,2,3,4,5,6,7,8,9,11,12,14,15,17,18|10,13,16,19}
#Genes      count in run(s) 1 through 2, Overall probability, Overall cumulative probability
     0     997950     997986     0.997968    0.997968
     1       2050       2014     0.002032    1.000000

mean CF =   0.000 (proportion of loci)
        =   0.002 (number of loci)
99% CI for CF = (0,0)
95% CI for CF = (0,0)
90% CI for CF = (0,0)

{1,2,3,4,5,6,7,8,9,11,12,13,14,15,16,17,18|10,19}
#Genes      count in run(s) 1 through 2, Overall probability, Overall cumulative probability
     0     997950     997986     0.997968    0.997968
     1       2050       2014     0.002032    1.000000

mean CF =   0.000 (proportion of loci)
        =   0.002 (number of loci)
99% CI for CF = (0,0)
95% CI for CF = (0,0)
90% CI for CF = (0,0)

{1,2,3,4,5,7,8,9,10,11,12|6,13,14,15,16,17,18,19}
#Genes      count in run(s) 1 through 2, Overall probability, Overall cumulative probability
     0     997997     997945     0.997971    0.997971
     1       2003       2055     0.002029    1.000000

mean CF =   0.000 (proportion of loci)
        =   0.002 (number of loci)
99% CI for CF = (0,0)
95% CI for CF = (0,0)
90% CI for CF = (0,0)

{1,2,3,4,5,6,7,8,9,10,17,18|11,12,13,14,15,16,19}
#Genes      count in run(s) 1 through 2, Overall probability, Overall cumulative probability
     0     997976     997966     0.997971    0.997971
     1       2024       2034     0.002029    1.000000

mean CF =   0.000 (proportion of loci)
        =   0.002 (number of loci)
99% CI for CF = (0,0)
95% CI for CF = (0,0)
90% CI for CF = (0,0)

{1,2,3,4,5,7,8,9,10,11,14,15|6,12,13,16,17,18,19}
#Genes      count in run(s) 1 through 2, Overall probability, Overall cumulative probability
     0     997970     997973     0.997972    0.997972
     1       2030       2027     0.002028    1.000000

mean CF =   0.000 (proportion of loci)
        =   0.002 (number of loci)
99% CI for CF = (0,0)
95% CI for CF = (0,0)
90% CI for CF = (0,0)

{1,2,3,4,5,6,7,8,9,10,12,13,17,18|11,14,15,16,19}
#Genes      count in run(s) 1 through 2, Overall probability, Overall cumulative probability
     0     997964     997980     0.997972    0.997972
     1       2036       2020     0.002028    1.000000

mean CF =   0.000 (proportion of loci)
        =   0.002 (number of loci)
99% CI for CF = (0,0)
95% CI for CF = (0,0)
90% CI for CF = (0,0)

{1,2,3,14,16,18,19|4,5,6,7,8,9,10,11,12,13,15,17}
#Genes      count in run(s) 1 through 2, Overall probability, Overall cumulative probability
     0     998012     997934     0.997973    0.997973
     1       1988       2066     0.002027    1.000000

mean CF =   0.000 (proportion of loci)
        =   0.002 (number of loci)
99% CI for CF = (0,0)
95% CI for CF = (0,0)
90% CI for CF = (0,0)

{1,2,3,14,16,17,18,19|4,5,6,7,8,9,10,11,12,13,15}
#Genes      count in run(s) 1 through 2, Overall probability, Overall cumulative probability
     0     998012     997934     0.997973    0.997973
     1       1988       2066     0.002027    1.000000

mean CF =   0.000 (proportion of loci)
        =   0.002 (number of loci)
99% CI for CF = (0,0)
95% CI for CF = (0,0)
90% CI for CF = (0,0)

{1,2,3,12,13,14,16,18,19|4,5,6,7,8,9,10,11,15,17}
#Genes      count in run(s) 1 through 2, Overall probability, Overall cumulative probability
     0     997962     997989     0.997976    0.997976
     1       2038       2011     0.002024    1.000000

mean CF =   0.000 (proportion of loci)
        =   0.002 (number of loci)
99% CI for CF = (0,0)
95% CI for CF = (0,0)
90% CI for CF = (0,0)

{1,2,3,10,13,14,16,17,18,19|4,5,6,7,8,9,11,12,15}
#Genes      count in run(s) 1 through 2, Overall probability, Overall cumulative probability
     0     997972     997979     0.997976    0.997976
     1       2028       2021     0.002024    1.000000

mean CF =   0.000 (proportion of loci)
        =   0.002 (number of loci)
99% CI for CF = (0,0)
95% CI for CF = (0,0)
90% CI for CF = (0,0)

{1,2,3,13,14,16,17,19|4,5,6,7,8,9,10,11,12,15,18}
#Genes      count in run(s) 1 through 2, Overall probability, Overall cumulative probability
     0     997955     997997     0.997976    0.997976
     1       2045       2003     0.002024    1.000000

mean CF =   0.000 (proportion of loci)
        =   0.002 (number of loci)
99% CI for CF = (0,0)
95% CI for CF = (0,0)
90% CI for CF = (0,0)

{1,2,3,12,13,14,16,17|4,5,6,7,8,9,10,11,15,18,19}
#Genes      count in run(s) 1 through 2, Overall probability, Overall cumulative probability
     0     998002     997952     0.997977    0.997977
     1       1998       2048     0.002023    1.000000

mean CF =   0.000 (proportion of loci)
        =   0.002 (number of loci)
99% CI for CF = (0,0)
95% CI for CF = (0,0)
90% CI for CF = (0,0)

{1,2,3,11,15,16|4,5,6,7,8,9,10,12,13,14,17,18,19}
#Genes      count in run(s) 1 through 2, Overall probability, Overall cumulative probability
     0     998010     997945     0.997977    0.997977
     1       1990       2055     0.002022    1.000000

mean CF =   0.000 (proportion of loci)
        =   0.002 (number of loci)
99% CI for CF = (0,0)
95% CI for CF = (0,0)
90% CI for CF = (0,0)

{1,2,3,12,15,16,17,19|4,5,6,7,8,9,10,11,13,14,18}
#Genes      count in run(s) 1 through 2, Overall probability, Overall cumulative probability
     0     998017     997938     0.997977    0.997977
     1       1983       2062     0.002022    1.000000

mean CF =   0.000 (proportion of loci)
        =   0.002 (number of loci)
99% CI for CF = (0,0)
95% CI for CF = (0,0)
90% CI for CF = (0,0)

{1,2,3,4,5,6,7,8,9,10,12,14,15,18|11,13,16,17,19}
#Genes      count in run(s) 1 through 2, Overall probability, Overall cumulative probability
     0     997985     997972     0.997978    0.997978
     1       2015       2028     0.002021    1.000000

mean CF =   0.000 (proportion of loci)
        =   0.002 (number of loci)
99% CI for CF = (0,0)
95% CI for CF = (0,0)
90% CI for CF = (0,0)

{1,2,3,12,15,19|4,5,6,7,8,9,10,11,13,14,16,17,18}
#Genes      count in run(s) 1 through 2, Overall probability, Overall cumulative probability
     0     998019     997940     0.997980    0.997980
     1       1981       2060     0.002021    1.000000

mean CF =   0.000 (proportion of loci)
        =   0.002 (number of loci)
99% CI for CF = (0,0)
95% CI for CF = (0,0)
90% CI for CF = (0,0)

{1,2,3,4,5,11,12,14,15,17,19|6,7,8,9,10,13,16,18}
#Genes      count in run(s) 1 through 2, Overall probability, Overall cumulative probability
     0     997963     997996     0.997980    0.997980
     1       2037       2004     0.002021    1.000000

mean CF =   0.000 (proportion of loci)
        =   0.002 (number of loci)
99% CI for CF = (0,0)
95% CI for CF = (0,0)
90% CI for CF = (0,0)

{1,2,3,4,5,6,7,8,9,10,12,14,16,17,18|11,13,15,19}
#Genes      count in run(s) 1 through 2, Overall probability, Overall cumulative probability
     0     997988     997972     0.997980    0.997980
     1       2012       2028     0.002020    1.000000

mean CF =   0.000 (proportion of loci)
        =   0.002 (number of loci)
99% CI for CF = (0,0)
95% CI for CF = (0,0)
90% CI for CF = (0,0)

{1,2,3,12,15,17,19|4,5,6,7,8,9,10,11,13,14,16,18}
#Genes      count in run(s) 1 through 2, Overall probability, Overall cumulative probability
     0     997969     997992     0.997981    0.997981
     1       2031       2008     0.002020    1.000000

mean CF =   0.000 (proportion of loci)
        =   0.002 (number of loci)
99% CI for CF = (0,0)
95% CI for CF = (0,0)
90% CI for CF = (0,0)

{1,2,3,16,17,19|4,5,6,7,8,9,10,11,12,13,14,15,18}
#Genes      count in run(s) 1 through 2, Overall probability, Overall cumulative probability
     0     997925     998038     0.997981    0.997981
     1       2075       1962     0.002018    1.000000

mean CF =   0.000 (proportion of loci)
        =   0.002 (number of loci)
99% CI for CF = (0,0)
95% CI for CF = (0,0)
90% CI for CF = (0,0)

{1,2,3,15,18|4,5,6,7,8,9,10,11,12,13,14,16,17,19}
#Genes      count in run(s) 1 through 2, Overall probability, Overall cumulative probability
     0     997998     997966     0.997982    0.997982
     1       2002       2034     0.002018    1.000000

mean CF =   0.000 (proportion of loci)
        =   0.002 (number of loci)
99% CI for CF = (0,0)
95% CI for CF = (0,0)
90% CI for CF = (0,0)

{1,2,3,15,17,18|4,5,6,7,8,9,10,11,12,13,14,16,19}
#Genes      count in run(s) 1 through 2, Overall probability, Overall cumulative probability
     0     997998     997966     0.997982    0.997982
     1       2002       2034     0.002018    1.000000

mean CF =   0.000 (proportion of loci)
        =   0.002 (number of loci)
99% CI for CF = (0,0)
95% CI for CF = (0,0)
90% CI for CF = (0,0)

{1,2,3,12,13,17,18,19|4,5,6,7,8,9,10,11,14,15,16}
#Genes      count in run(s) 1 through 2, Overall probability, Overall cumulative probability
     0     997957     998007     0.997982    0.997982
     1       2043       1993     0.002018    1.000000

mean CF =   0.000 (proportion of loci)
        =   0.002 (number of loci)
99% CI for CF = (0,0)
95% CI for CF = (0,0)
90% CI for CF = (0,0)

{1,2,3,14,16,17,18|4,5,6,7,8,9,10,11,12,13,15,19}
#Genes      count in run(s) 1 through 2, Overall probability, Overall cumulative probability
     0     997937     998030     0.997984    0.997984
     1       2063       1970     0.002017    1.000000

mean CF =   0.000 (proportion of loci)
        =   0.002 (number of loci)
99% CI for CF = (0,0)
95% CI for CF = (0,0)
90% CI for CF = (0,0)

{1,2,3,11,13,14,17,18|4,5,6,7,8,9,10,12,15,16,19}
#Genes      count in run(s) 1 through 2, Overall probability, Overall cumulative probability
     0     997978     997990     0.997984    0.997984
     1       2022       2010     0.002016    1.000000

mean CF =   0.000 (proportion of loci)
        =   0.002 (number of loci)
99% CI for CF = (0,0)
95% CI for CF = (0,0)
90% CI for CF = (0,0)

{1,2,3,4,5,7,8,9,10,11,15,16,17,18,19|6,12,13,14}
#Genes      count in run(s) 1 through 2, Overall probability, Overall cumulative probability
     0     997994     997977     0.997985    0.997985
     1       2006       2023     0.002014    1.000000

mean CF =   0.000 (proportion of loci)
        =   0.002 (number of loci)
99% CI for CF = (0,0)
95% CI for CF = (0,0)
90% CI for CF = (0,0)

{1,2,3,11,13,17|4,5,6,7,8,9,10,12,14,15,16,18,19}
#Genes      count in run(s) 1 through 2, Overall probability, Overall cumulative probability
     0     997950     998022     0.997986    0.997986
     1       2050       1978     0.002014    1.000000

mean CF =   0.000 (proportion of loci)
        =   0.002 (number of loci)
99% CI for CF = (0,0)
95% CI for CF = (0,0)
90% CI for CF = (0,0)

{1,2,3,4,5,11,12,14,15,17|6,7,8,9,10,13,16,18,19}
#Genes      count in run(s) 1 through 2, Overall probability, Overall cumulative probability
     0     997977     997995     0.997986    0.997986
     1       2023       2005     0.002014    1.000000

mean CF =   0.000 (proportion of loci)
        =   0.002 (number of loci)
99% CI for CF = (0,0)
95% CI for CF = (0,0)
90% CI for CF = (0,0)

{1,2,3,11,12,13,14,16,17,19|4,5,6,7,8,9,10,15,18}
#Genes      count in run(s) 1 through 2, Overall probability, Overall cumulative probability
     0     997950     998022     0.997986    0.997986
     1       2050       1978     0.002014    1.000000

mean CF =   0.000 (proportion of loci)
        =   0.002 (number of loci)
99% CI for CF = (0,0)
95% CI for CF = (0,0)
90% CI for CF = (0,0)

{1,2,3,4,5,6,7,8,9,11,12,19|10,13,14,15,16,17,18}
#Genes      count in run(s) 1 through 2, Overall probability, Overall cumulative probability
     0     997973     998002     0.997988    0.997988
     1       2027       1998     0.002012    1.000000

mean CF =   0.000 (proportion of loci)
        =   0.002 (number of loci)
99% CI for CF = (0,0)
95% CI for CF = (0,0)
90% CI for CF = (0,0)

{1,2,3,4,5,6,7,8,9,14,15,16,19|10,11,12,13,17,18}
#Genes      count in run(s) 1 through 2, Overall probability, Overall cumulative probability
     0     997959     998016     0.997988    0.997988
     1       2041       1984     0.002012    1.000000

mean CF =   0.000 (proportion of loci)
        =   0.002 (number of loci)
99% CI for CF = (0,0)
95% CI for CF = (0,0)
90% CI for CF = (0,0)

{1,2,3,4,5,6,7,8,9,10,14,15,16,17,19|11,12,13,18}
#Genes      count in run(s) 1 through 2, Overall probability, Overall cumulative probability
     0     998052     997924     0.997988    0.997988
     1       1948       2076     0.002012    1.000000

mean CF =   0.000 (proportion of loci)
        =   0.002 (number of loci)
99% CI for CF = (0,0)
95% CI for CF = (0,0)
90% CI for CF = (0,0)

{1,2,3,11,13,14,16,17,18,19|4,5,6,7,8,9,10,12,15}
#Genes      count in run(s) 1 through 2, Overall probability, Overall cumulative probability
     0     998028     997948     0.997988    0.997988
     1       1972       2052     0.002012    1.000000

mean CF =   0.000 (proportion of loci)
        =   0.002 (number of loci)
99% CI for CF = (0,0)
95% CI for CF = (0,0)
90% CI for CF = (0,0)

{1,2,3,4,5,7,8,9,10,11,14,16,18,19|6,12,13,15,17}
#Genes      count in run(s) 1 through 2, Overall probability, Overall cumulative probability
     0     997980     997997     0.997988    0.997988
     1       2020       2003     0.002011    1.000000

mean CF =   0.000 (proportion of loci)
        =   0.002 (number of loci)
99% CI for CF = (0,0)
95% CI for CF = (0,0)
90% CI for CF = (0,0)

{1,2,3,10,12,14,15,17,18|4,5,6,7,8,9,11,13,16,19}
#Genes      count in run(s) 1 through 2, Overall probability, Overall cumulative probability
     0     997991     997989     0.997990    0.997990
     1       2009       2011     0.002010    1.000000

mean CF =   0.000 (proportion of loci)
        =   0.002 (number of loci)
99% CI for CF = (0,0)
95% CI for CF = (0,0)
90% CI for CF = (0,0)

{1,2,3,4,5,6,7,8,9,11,14|10,12,13,15,16,17,18,19}
#Genes      count in run(s) 1 through 2, Overall probability, Overall cumulative probability
     0     997927     998056     0.997992    0.997992
     1       2073       1944     0.002008    1.000000

mean CF =   0.000 (proportion of loci)
        =   0.002 (number of loci)
99% CI for CF = (0,0)
95% CI for CF = (0,0)
90% CI for CF = (0,0)

{1,2,3,10,12,13,14,17,18,19|4,5,6,7,8,9,11,15,16}
#Genes      count in run(s) 1 through 2, Overall probability, Overall cumulative probability
     0     998047     997936     0.997992    0.997992
     1       1953       2064     0.002008    1.000000

mean CF =   0.000 (proportion of loci)
        =   0.002 (number of loci)
99% CI for CF = (0,0)
95% CI for CF = (0,0)
90% CI for CF = (0,0)

{1,2,3,13,14,15,16,19|4,5,6,7,8,9,10,11,12,17,18}
#Genes      count in run(s) 1 through 2, Overall probability, Overall cumulative probability
     0     997989     997995     0.997992    0.997992
     1       2011       2005     0.002008    1.000000

mean CF =   0.000 (proportion of loci)
        =   0.002 (number of loci)
99% CI for CF = (0,0)
95% CI for CF = (0,0)
90% CI for CF = (0,0)

{1,2,3,11,13,14,15,16,19|4,5,6,7,8,9,10,12,17,18}
#Genes      count in run(s) 1 through 2, Overall probability, Overall cumulative probability
     0     997984     998001     0.997992    0.997992
     1       2016       1999     0.002008    1.000000

mean CF =   0.000 (proportion of loci)
        =   0.002 (number of loci)
99% CI for CF = (0,0)
95% CI for CF = (0,0)
90% CI for CF = (0,0)

{1,2,3,12,13,16,17|4,5,6,7,8,9,10,11,14,15,18,19}
#Genes      count in run(s) 1 through 2, Overall probability, Overall cumulative probability
     0     998043     997948     0.997996    0.997996
     1       1957       2052     0.002005    1.000000

mean CF =   0.000 (proportion of loci)
        =   0.002 (number of loci)
99% CI for CF = (0,0)
95% CI for CF = (0,0)
90% CI for CF = (0,0)

{1,2,3,12,13,16,17,19|4,5,6,7,8,9,10,11,14,15,18}
#Genes      count in run(s) 1 through 2, Overall probability, Overall cumulative probability
     0     998043     997948     0.997996    0.997996
     1       1957       2052     0.002005    1.000000

mean CF =   0.000 (proportion of loci)
        =   0.002 (number of loci)
99% CI for CF = (0,0)
95% CI for CF = (0,0)
90% CI for CF = (0,0)

{1,2,3,4,5,11,18|6,7,8,9,10,12,13,14,15,16,17,19}
#Genes      count in run(s) 1 through 2, Overall probability, Overall cumulative probability
     0     998053     997939     0.997996    0.997996
     1       1947       2061     0.002004    1.000000

mean CF =   0.000 (proportion of loci)
        =   0.002 (number of loci)
99% CI for CF = (0,0)
95% CI for CF = (0,0)
90% CI for CF = (0,0)

{1,2,3,11,12,14,16,19|4,5,6,7,8,9,10,13,15,17,18}
#Genes      count in run(s) 1 through 2, Overall probability, Overall cumulative probability
     0     998023     997969     0.997996    0.997996
     1       1977       2031     0.002004    1.000000

mean CF =   0.000 (proportion of loci)
        =   0.002 (number of loci)
99% CI for CF = (0,0)
95% CI for CF = (0,0)
90% CI for CF = (0,0)

{1,2,3,11,12,14,15,16,19|4,5,6,7,8,9,10,13,17,18}
#Genes      count in run(s) 1 through 2, Overall probability, Overall cumulative probability
     0     998023     997969     0.997996    0.997996
     1       1977       2031     0.002004    1.000000

mean CF =   0.000 (proportion of loci)
        =   0.002 (number of loci)
99% CI for CF = (0,0)
95% CI for CF = (0,0)
90% CI for CF = (0,0)

{1,2,3,11,12,14,15,16,18,19|4,5,6,7,8,9,10,13,17}
#Genes      count in run(s) 1 through 2, Overall probability, Overall cumulative probability
     0     998023     997969     0.997996    0.997996
     1       1977       2031     0.002004    1.000000

mean CF =   0.000 (proportion of loci)
        =   0.002 (number of loci)
99% CI for CF = (0,0)
95% CI for CF = (0,0)
90% CI for CF = (0,0)

{1,2,3,4,5,11,14,15,17,18,19|6,7,8,9,10,12,13,16}
#Genes      count in run(s) 1 through 2, Overall probability, Overall cumulative probability
     0     998053     997939     0.997996    0.997996
     1       1947       2061     0.002004    1.000000

mean CF =   0.000 (proportion of loci)
        =   0.002 (number of loci)
99% CI for CF = (0,0)
95% CI for CF = (0,0)
90% CI for CF = (0,0)

{1,2,3,13,14,17|4,5,6,7,8,9,10,11,12,15,16,18,19}
#Genes      count in run(s) 1 through 2, Overall probability, Overall cumulative probability
     0     997966     998029     0.997997    0.997997
     1       2034       1971     0.002002    1.000000

mean CF =   0.000 (proportion of loci)
        =   0.002 (number of loci)
99% CI for CF = (0,0)
95% CI for CF = (0,0)
90% CI for CF = (0,0)

{1,2,3,13,17|4,5,6,7,8,9,10,11,12,14,15,16,18,19}
#Genes      count in run(s) 1 through 2, Overall probability, Overall cumulative probability
     0     997996     998002     0.997999    0.997999
     1       2004       1998     0.002001    1.000000

mean CF =   0.000 (proportion of loci)
        =   0.002 (number of loci)
99% CI for CF = (0,0)
95% CI for CF = (0,0)
90% CI for CF = (0,0)

{1,2,3,13,17,19|4,5,6,7,8,9,10,11,12,14,15,16,18}
#Genes      count in run(s) 1 through 2, Overall probability, Overall cumulative probability
     0     997996     998002     0.997999    0.997999
     1       2004       1998     0.002001    1.000000

mean CF =   0.000 (proportion of loci)
        =   0.002 (number of loci)
99% CI for CF = (0,0)
95% CI for CF = (0,0)
90% CI for CF = (0,0)

{1,2,3,13,14|4,5,6,7,8,9,10,11,12,15,16,17,18,19}
#Genes      count in run(s) 1 through 2, Overall probability, Overall cumulative probability
     0     997984     998015     0.998000    0.998000
     1       2016       1985     0.002001    1.000000

mean CF =   0.000 (proportion of loci)
        =   0.002 (number of loci)
99% CI for CF = (0,0)
95% CI for CF = (0,0)
90% CI for CF = (0,0)

{1,2,3,13,14,15|4,5,6,7,8,9,10,11,12,16,17,18,19}
#Genes      count in run(s) 1 through 2, Overall probability, Overall cumulative probability
     0     997984     998015     0.998000    0.998000
     1       2016       1985     0.002001    1.000000

mean CF =   0.000 (proportion of loci)
        =   0.002 (number of loci)
99% CI for CF = (0,0)
95% CI for CF = (0,0)
90% CI for CF = (0,0)

{1,2,3,11,12,14,15|4,5,6,7,8,9,10,13,16,17,18,19}
#Genes      count in run(s) 1 through 2, Overall probability, Overall cumulative probability
     0     997991     998009     0.998000    0.998000
     1       2009       1991     0.002000    1.000000

mean CF =   0.000 (proportion of loci)
        =   0.002 (number of loci)
99% CI for CF = (0,0)
95% CI for CF = (0,0)
90% CI for CF = (0,0)

{1,2,3,4,5,6,7,8,9,10,12,13,15,19|11,14,16,17,18}
#Genes      count in run(s) 1 through 2, Overall probability, Overall cumulative probability
     0     997965     998038     0.998001    0.998001
     1       2035       1962     0.001998    1.000000

mean CF =   0.000 (proportion of loci)
        =   0.002 (number of loci)
99% CI for CF = (0,0)
95% CI for CF = (0,0)
90% CI for CF = (0,0)

{1,2,3,4,5,11,13|6,7,8,9,10,12,14,15,16,17,18,19}
#Genes      count in run(s) 1 through 2, Overall probability, Overall cumulative probability
     0     998024     997981     0.998003    0.998003
     1       1976       2019     0.001998    1.000000

mean CF =   0.000 (proportion of loci)
        =   0.002 (number of loci)
99% CI for CF = (0,0)
95% CI for CF = (0,0)
90% CI for CF = (0,0)

{1,2,3,4,5,6,7,8,9,10,13,14,18,19|11,12,15,16,17}
#Genes      count in run(s) 1 through 2, Overall probability, Overall cumulative probability
     0     998042     997964     0.998003    0.998003
     1       1958       2036     0.001997    1.000000

mean CF =   0.000 (proportion of loci)
        =   0.002 (number of loci)
99% CI for CF = (0,0)
95% CI for CF = (0,0)
90% CI for CF = (0,0)

{1,2,3,4,5,6,7,8,9,11,17,18|10,12,13,14,15,16,19}
#Genes      count in run(s) 1 through 2, Overall probability, Overall cumulative probability
     0     998036     997971     0.998004    0.998004
     1       1964       2029     0.001997    1.000000

mean CF =   0.000 (proportion of loci)
        =   0.002 (number of loci)
99% CI for CF = (0,0)
95% CI for CF = (0,0)
90% CI for CF = (0,0)

{1,2,3,4,5,6,7,8,9,11,12,13,17,18|10,14,15,16,19}
#Genes      count in run(s) 1 through 2, Overall probability, Overall cumulative probability
     0     998036     997971     0.998004    0.998004
     1       1964       2029     0.001997    1.000000

mean CF =   0.000 (proportion of loci)
        =   0.002 (number of loci)
99% CI for CF = (0,0)
95% CI for CF = (0,0)
90% CI for CF = (0,0)

{1,2,3,13,14,15,18|4,5,6,7,8,9,10,11,12,16,17,19}
#Genes      count in run(s) 1 through 2, Overall probability, Overall cumulative probability
     0     997970     998038     0.998004    0.998004
     1       2030       1962     0.001996    1.000000

mean CF =   0.000 (proportion of loci)
        =   0.002 (number of loci)
99% CI for CF = (0,0)
95% CI for CF = (0,0)
90% CI for CF = (0,0)

{1,2,3,10,12,13,14,15,17,18,19|4,5,6,7,8,9,11,16}
#Genes      count in run(s) 1 through 2, Overall probability, Overall cumulative probability
     0     997988     998020     0.998004    0.998004
     1       2012       1980     0.001996    1.000000

mean CF =   0.000 (proportion of loci)
        =   0.002 (number of loci)
99% CI for CF = (0,0)
95% CI for CF = (0,0)
90% CI for CF = (0,0)

{1,2,3,4,5,6,7,8,9,10,13,15,16,17,19|11,12,14,18}
#Genes      count in run(s) 1 through 2, Overall probability, Overall cumulative probability
     0     997964     998046     0.998005    0.998005
     1       2036       1954     0.001995    1.000000

mean CF =   0.000 (proportion of loci)
        =   0.002 (number of loci)
99% CI for CF = (0,0)
95% CI for CF = (0,0)
90% CI for CF = (0,0)

{1,2,3,13,14,15,16,18,19|4,5,6,7,8,9,10,11,12,17}
#Genes      count in run(s) 1 through 2, Overall probability, Overall cumulative probability
     0     998018     997994     0.998006    0.998006
     1       1982       2006     0.001994    1.000000

mean CF =   0.000 (proportion of loci)
        =   0.002 (number of loci)
99% CI for CF = (0,0)
95% CI for CF = (0,0)
90% CI for CF = (0,0)

{1,2,3,15,17|4,5,6,7,8,9,10,11,12,13,14,16,18,19}
#Genes      count in run(s) 1 through 2, Overall probability, Overall cumulative probability
     0     998057     997956     0.998007    0.998007
     1       1943       2044     0.001994    1.000000

mean CF =   0.000 (proportion of loci)
        =   0.002 (number of loci)
99% CI for CF = (0,0)
95% CI for CF = (0,0)
90% CI for CF = (0,0)

{1,2,3,15,17,19|4,5,6,7,8,9,10,11,12,13,14,16,18}
#Genes      count in run(s) 1 through 2, Overall probability, Overall cumulative probability
     0     998057     997956     0.998007    0.998007
     1       1943       2044     0.001994    1.000000

mean CF =   0.000 (proportion of loci)
        =   0.002 (number of loci)
99% CI for CF = (0,0)
95% CI for CF = (0,0)
90% CI for CF = (0,0)

{1,2,3,4,5,6,7,8,9,10,13,16,19|11,12,14,15,17,18}
#Genes      count in run(s) 1 through 2, Overall probability, Overall cumulative probability
     0     997992     998023     0.998008    0.998008
     1       2008       1977     0.001992    1.000000

mean CF =   0.000 (proportion of loci)
        =   0.002 (number of loci)
99% CI for CF = (0,0)
95% CI for CF = (0,0)
90% CI for CF = (0,0)

{1,2,3,4,5,6,7,8,9,10,13,14,16,18,19|11,12,15,17}
#Genes      count in run(s) 1 through 2, Overall probability, Overall cumulative probability
     0     997992     998023     0.998008    0.998008
     1       2008       1977     0.001992    1.000000

mean CF =   0.000 (proportion of loci)
        =   0.002 (number of loci)
99% CI for CF = (0,0)
95% CI for CF = (0,0)
90% CI for CF = (0,0)

{1,2,3,11,12,14,17,18,19|4,5,6,7,8,9,10,13,15,16}
#Genes      count in run(s) 1 through 2, Overall probability, Overall cumulative probability
     0     998088     997928     0.998008    0.998008
     1       1912       2072     0.001992    1.000000

mean CF =   0.000 (proportion of loci)
        =   0.002 (number of loci)
99% CI for CF = (0,0)
95% CI for CF = (0,0)
90% CI for CF = (0,0)

{1,2,3,4,5,6,14|7,8,9,10,11,12,13,15,16,17,18,19}
#Genes      count in run(s) 1 through 2, Overall probability, Overall cumulative probability
     0     997959     998060     0.998009    0.998009
     1       2041       1940     0.001991    1.000000

mean CF =   0.000 (proportion of loci)
        =   0.002 (number of loci)
99% CI for CF = (0,0)
95% CI for CF = (0,0)
90% CI for CF = (0,0)

{1,2,3,4,5,11,12,13,17|6,7,8,9,10,14,15,16,18,19}
#Genes      count in run(s) 1 through 2, Overall probability, Overall cumulative probability
     0     997939     998081     0.998010    0.998010
     1       2061       1919     0.001990    1.000000

mean CF =   0.000 (proportion of loci)
        =   0.002 (number of loci)
99% CI for CF = (0,0)
95% CI for CF = (0,0)
90% CI for CF = (0,0)

{1,2,3,4,5,11,12,13,14,15,16,17,19|6,7,8,9,10,18}
#Genes      count in run(s) 1 through 2, Overall probability, Overall cumulative probability
     0     997939     998081     0.998010    0.998010
     1       2061       1919     0.001990    1.000000

mean CF =   0.000 (proportion of loci)
        =   0.002 (number of loci)
99% CI for CF = (0,0)
95% CI for CF = (0,0)
90% CI for CF = (0,0)

{1,2,3,13,14,15,16,17,18|4,5,6,7,8,9,10,11,12,19}
#Genes      count in run(s) 1 through 2, Overall probability, Overall cumulative probability
     0     998054     997968     0.998011    0.998011
     1       1946       2032     0.001989    1.000000

mean CF =   0.000 (proportion of loci)
        =   0.002 (number of loci)
99% CI for CF = (0,0)
95% CI for CF = (0,0)
90% CI for CF = (0,0)

{1,2,3,10,14,15,16,17,18,19|4,5,6,7,8,9,11,12,13}
#Genes      count in run(s) 1 through 2, Overall probability, Overall cumulative probability
     0     998012     998010     0.998011    0.998011
     1       1988       1990     0.001989    1.000000

mean CF =   0.000 (proportion of loci)
        =   0.002 (number of loci)
99% CI for CF = (0,0)
95% CI for CF = (0,0)
90% CI for CF = (0,0)

{1,2,3,4,5,6,7,8,9,10,12,14,15,16,17,18|11,13,19}
#Genes      count in run(s) 1 through 2, Overall probability, Overall cumulative probability
     0     998045     997979     0.998012    0.998012
     1       1955       2021     0.001988    1.000000

mean CF =   0.000 (proportion of loci)
        =   0.002 (number of loci)
99% CI for CF = (0,0)
95% CI for CF = (0,0)
90% CI for CF = (0,0)

{1,2,3,4,5,6,7,8,9,11,12,15|10,13,14,16,17,18,19}
#Genes      count in run(s) 1 through 2, Overall probability, Overall cumulative probability
     0     998013     998012     0.998012    0.998012
     1       1987       1988     0.001988    1.000000

mean CF =   0.000 (proportion of loci)
        =   0.002 (number of loci)
99% CI for CF = (0,0)
95% CI for CF = (0,0)
90% CI for CF = (0,0)

{1,2,3,4,5,6,7,8,9,11,13,16|10,12,14,15,17,18,19}
#Genes      count in run(s) 1 through 2, Overall probability, Overall cumulative probability
     0     997977     998048     0.998012    0.998012
     1       2023       1952     0.001988    1.000000

mean CF =   0.000 (proportion of loci)
        =   0.002 (number of loci)
99% CI for CF = (0,0)
95% CI for CF = (0,0)
90% CI for CF = (0,0)

{1,2,3,11,13,14,15,18|4,5,6,7,8,9,10,12,16,17,19}
#Genes      count in run(s) 1 through 2, Overall probability, Overall cumulative probability
     0     997984     998043     0.998013    0.998013
     1       2016       1957     0.001986    1.000000

mean CF =   0.000 (proportion of loci)
        =   0.002 (number of loci)
99% CI for CF = (0,0)
95% CI for CF = (0,0)
90% CI for CF = (0,0)

{1,2,3,11,12,14,15,19|4,5,6,7,8,9,10,13,16,17,18}
#Genes      count in run(s) 1 through 2, Overall probability, Overall cumulative probability
     0     997972     998060     0.998016    0.998016
     1       2028       1940     0.001984    1.000000

mean CF =   0.000 (proportion of loci)
        =   0.002 (number of loci)
99% CI for CF = (0,0)
95% CI for CF = (0,0)
90% CI for CF = (0,0)

{1,2,3,11,13,18|4,5,6,7,8,9,10,12,14,15,16,17,19}
#Genes      count in run(s) 1 through 2, Overall probability, Overall cumulative probability
     0     997991     998042     0.998016    0.998016
     1       2009       1958     0.001984    1.000000

mean CF =   0.000 (proportion of loci)
        =   0.002 (number of loci)
99% CI for CF = (0,0)
95% CI for CF = (0,0)
90% CI for CF = (0,0)

{1,2,3,11,13,17,18|4,5,6,7,8,9,10,12,14,15,16,19}
#Genes      count in run(s) 1 through 2, Overall probability, Overall cumulative probability
     0     997991     998042     0.998016    0.998016
     1       2009       1958     0.001984    1.000000

mean CF =   0.000 (proportion of loci)
        =   0.002 (number of loci)
99% CI for CF = (0,0)
95% CI for CF = (0,0)
90% CI for CF = (0,0)

{1,2,3,10,12,14,17,18|4,5,6,7,8,9,11,13,15,16,19}
#Genes      count in run(s) 1 through 2, Overall probability, Overall cumulative probability
     0     997980     998053     0.998016    0.998016
     1       2020       1947     0.001984    1.000000

mean CF =   0.000 (proportion of loci)
        =   0.002 (number of loci)
99% CI for CF = (0,0)
95% CI for CF = (0,0)
90% CI for CF = (0,0)

{1,2,3,11,13,17,18,19|4,5,6,7,8,9,10,12,14,15,16}
#Genes      count in run(s) 1 through 2, Overall probability, Overall cumulative probability
     0     997991     998042     0.998016    0.998016
     1       2009       1958     0.001984    1.000000

mean CF =   0.000 (proportion of loci)
        =   0.002 (number of loci)
99% CI for CF = (0,0)
95% CI for CF = (0,0)
90% CI for CF = (0,0)

{1,2,3,13,15,18|4,5,6,7,8,9,10,11,12,14,16,17,19}
#Genes      count in run(s) 1 through 2, Overall probability, Overall cumulative probability
     0     998084     997952     0.998018    0.998018
     1       1916       2048     0.001982    1.000000

mean CF =   0.000 (proportion of loci)
        =   0.002 (number of loci)
99% CI for CF = (0,0)
95% CI for CF = (0,0)
90% CI for CF = (0,0)

{1,2,3,13,15,18,19|4,5,6,7,8,9,10,11,12,14,16,17}
#Genes      count in run(s) 1 through 2, Overall probability, Overall cumulative probability
     0     998084     997952     0.998018    0.998018
     1       1916       2048     0.001982    1.000000

mean CF =   0.000 (proportion of loci)
        =   0.002 (number of loci)
99% CI for CF = (0,0)
95% CI for CF = (0,0)
90% CI for CF = (0,0)

{1,2,3,12,15|4,5,6,7,8,9,10,11,13,14,16,17,18,19}
#Genes      count in run(s) 1 through 2, Overall probability, Overall cumulative probability
     0     998002     998037     0.998019    0.998019
     1       1998       1963     0.001981    1.000000

mean CF =   0.000 (proportion of loci)
        =   0.002 (number of loci)
99% CI for CF = (0,0)
95% CI for CF = (0,0)
90% CI for CF = (0,0)

{1,2,3,15,16,19|4,5,6,7,8,9,10,11,12,13,14,17,18}
#Genes      count in run(s) 1 through 2, Overall probability, Overall cumulative probability
     0     997989     998055     0.998022    0.998022
     1       2011       1945     0.001978    1.000000

mean CF =   0.000 (proportion of loci)
        =   0.002 (number of loci)
99% CI for CF = (0,0)
95% CI for CF = (0,0)
90% CI for CF = (0,0)

{1,2,3,15,16,17,19|4,5,6,7,8,9,10,11,12,13,14,18}
#Genes      count in run(s) 1 through 2, Overall probability, Overall cumulative probability
     0     997989     998055     0.998022    0.998022
     1       2011       1945     0.001978    1.000000

mean CF =   0.000 (proportion of loci)
        =   0.002 (number of loci)
99% CI for CF = (0,0)
95% CI for CF = (0,0)
90% CI for CF = (0,0)

{1,2,3,4,5,6,7,8,9,11,13,14,15,16,17,18|10,12,19}
#Genes      count in run(s) 1 through 2, Overall probability, Overall cumulative probability
     0     998007     998039     0.998023    0.998023
     1       1993       1961     0.001977    1.000000

mean CF =   0.000 (proportion of loci)
        =   0.002 (number of loci)
99% CI for CF = (0,0)
95% CI for CF = (0,0)
90% CI for CF = (0,0)

{1,2,3,4,5,11,14,15,16,17,19|6,7,8,9,10,12,13,18}
#Genes      count in run(s) 1 through 2, Overall probability, Overall cumulative probability
     0     998024     998023     0.998023    0.998023
     1       1976       1977     0.001976    1.000000

mean CF =   0.000 (proportion of loci)
        =   0.002 (number of loci)
99% CI for CF = (0,0)
95% CI for CF = (0,0)
90% CI for CF = (0,0)

{1,2,3,14,15,16,18|4,5,6,7,8,9,10,11,12,13,17,19}
#Genes      count in run(s) 1 through 2, Overall probability, Overall cumulative probability
     0     998096     997960     0.998028    0.998028
     1       1904       2040     0.001972    1.000000

mean CF =   0.000 (proportion of loci)
        =   0.002 (number of loci)
99% CI for CF = (0,0)
95% CI for CF = (0,0)
90% CI for CF = (0,0)

{1,2,3,4,5,6,7,8,9,10,14,18|11,12,13,15,16,17,19}
#Genes      count in run(s) 1 through 2, Overall probability, Overall cumulative probability
     0     998081     997978     0.998030    0.998030
     1       1919       2022     0.001971    1.000000

mean CF =   0.000 (proportion of loci)
        =   0.002 (number of loci)
99% CI for CF = (0,0)
95% CI for CF = (0,0)
90% CI for CF = (0,0)

{1,2,3,4,5,7,8,9,11|6,10,12,13,14,15,16,17,18,19}
#Genes      count in run(s) 1 through 2, Overall probability, Overall cumulative probability
     0     998048     998013     0.998031    0.998031
     1       1952       1987     0.001969    1.000000

mean CF =   0.000 (proportion of loci)
        =   0.002 (number of loci)
99% CI for CF = (0,0)
95% CI for CF = (0,0)
90% CI for CF = (0,0)

{1,2,3,11,12,13,14,15,17,18|4,5,6,7,8,9,10,16,19}
#Genes      count in run(s) 1 through 2, Overall probability, Overall cumulative probability
     0     998034     998027     0.998031    0.998031
     1       1966       1973     0.001969    1.000000

mean CF =   0.000 (proportion of loci)
        =   0.002 (number of loci)
99% CI for CF = (0,0)
95% CI for CF = (0,0)
90% CI for CF = (0,0)

{1,2,3,4,5,11,15|6,7,8,9,10,12,13,14,16,17,18,19}
#Genes      count in run(s) 1 through 2, Overall probability, Overall cumulative probability
     0     998002     998064     0.998033    0.998033
     1       1998       1936     0.001967    1.000000

mean CF =   0.000 (proportion of loci)
        =   0.002 (number of loci)
99% CI for CF = (0,0)
95% CI for CF = (0,0)
90% CI for CF = (0,0)

{1,2,3,4,5,11,15,19|6,7,8,9,10,12,13,14,16,17,18}
#Genes      count in run(s) 1 through 2, Overall probability, Overall cumulative probability
     0     998002     998064     0.998033    0.998033
     1       1998       1936     0.001967    1.000000

mean CF =   0.000 (proportion of loci)
        =   0.002 (number of loci)
99% CI for CF = (0,0)
95% CI for CF = (0,0)
90% CI for CF = (0,0)

{1,2,3,11,12,13,14,15,17|4,5,6,7,8,9,10,16,18,19}
#Genes      count in run(s) 1 through 2, Overall probability, Overall cumulative probability
     0     998091     997980     0.998035    0.998035
     1       1909       2020     0.001965    1.000000

mean CF =   0.000 (proportion of loci)
        =   0.002 (number of loci)
99% CI for CF = (0,0)
95% CI for CF = (0,0)
90% CI for CF = (0,0)

{1,2,3,12,13,14,16,17,18|4,5,6,7,8,9,10,11,15,19}
#Genes      count in run(s) 1 through 2, Overall probability, Overall cumulative probability
     0     998000     998077     0.998039    0.998039
     1       2000       1923     0.001962    1.000000

mean CF =   0.000 (proportion of loci)
        =   0.002 (number of loci)
99% CI for CF = (0,0)
95% CI for CF = (0,0)
90% CI for CF = (0,0)

{1,2,3,12,13,16|4,5,6,7,8,9,10,11,14,15,17,18,19}
#Genes      count in run(s) 1 through 2, Overall probability, Overall cumulative probability
     0     998050     998028     0.998039    0.998039
     1       1950       1972     0.001961    1.000000

mean CF =   0.000 (proportion of loci)
        =   0.002 (number of loci)
99% CI for CF = (0,0)
95% CI for CF = (0,0)
90% CI for CF = (0,0)

{1,2,3,12,13,14,15,16,17|4,5,6,7,8,9,10,11,18,19}
#Genes      count in run(s) 1 through 2, Overall probability, Overall cumulative probability
     0     998050     998028     0.998039    0.998039
     1       1950       1972     0.001961    1.000000

mean CF =   0.000 (proportion of loci)
        =   0.002 (number of loci)
99% CI for CF = (0,0)
95% CI for CF = (0,0)
90% CI for CF = (0,0)

{1,2,3,4,5,6,7,8,9,10,15,18|11,12,13,14,16,17,19}
#Genes      count in run(s) 1 through 2, Overall probability, Overall cumulative probability
     0     997994     998084     0.998039    0.998039
     1       2006       1916     0.001961    1.000000

mean CF =   0.000 (proportion of loci)
        =   0.002 (number of loci)
99% CI for CF = (0,0)
95% CI for CF = (0,0)
90% CI for CF = (0,0)

{1,2,3,4,5,6,7,8,9,10,14,15,16,18,19|11,12,13,17}
#Genes      count in run(s) 1 through 2, Overall probability, Overall cumulative probability
     0     998027     998051     0.998039    0.998039
     1       1973       1949     0.001961    1.000000

mean CF =   0.000 (proportion of loci)
        =   0.002 (number of loci)
99% CI for CF = (0,0)
95% CI for CF = (0,0)
90% CI for CF = (0,0)

{1,2,3,4,5,7,8,9,10,11,16,18,19|6,12,13,14,15,17}
#Genes      count in run(s) 1 through 2, Overall probability, Overall cumulative probability
     0     998054     998028     0.998041    0.998041
     1       1946       1972     0.001959    1.000000

mean CF =   0.000 (proportion of loci)
        =   0.002 (number of loci)
99% CI for CF = (0,0)
95% CI for CF = (0,0)
90% CI for CF = (0,0)

{1,2,3,4,5,7,8,9,10,11,12,15,16,18,19|6,13,14,17}
#Genes      count in run(s) 1 through 2, Overall probability, Overall cumulative probability
     0     998054     998028     0.998041    0.998041
     1       1946       1972     0.001959    1.000000

mean CF =   0.000 (proportion of loci)
        =   0.002 (number of loci)
99% CI for CF = (0,0)
95% CI for CF = (0,0)
90% CI for CF = (0,0)

{1,2,3,4,5,7,8,9,10,11,12,15,16,17,18,19|6,13,14}
#Genes      count in run(s) 1 through 2, Overall probability, Overall cumulative probability
     0     998054     998028     0.998041    0.998041
     1       1946       1972     0.001959    1.000000

mean CF =   0.000 (proportion of loci)
        =   0.002 (number of loci)
99% CI for CF = (0,0)
95% CI for CF = (0,0)
90% CI for CF = (0,0)

{1,2,3,11,12,13,14,17|4,5,6,7,8,9,10,15,16,18,19}
#Genes      count in run(s) 1 through 2, Overall probability, Overall cumulative probability
     0     998014     998088     0.998051    0.998051
     1       1986       1912     0.001949    1.000000

mean CF =   0.000 (proportion of loci)
        =   0.002 (number of loci)
99% CI for CF = (0,0)
95% CI for CF = (0,0)
90% CI for CF = (0,0)

{1,2,3,11,12,13,14,17,19|4,5,6,7,8,9,10,15,16,18}
#Genes      count in run(s) 1 through 2, Overall probability, Overall cumulative probability
     0     998014     998088     0.998051    0.998051
     1       1986       1912     0.001949    1.000000

mean CF =   0.000 (proportion of loci)
        =   0.002 (number of loci)
99% CI for CF = (0,0)
95% CI for CF = (0,0)
90% CI for CF = (0,0)

{1,2,3,12,13,14,16,19|4,5,6,7,8,9,10,11,15,17,18}
#Genes      count in run(s) 1 through 2, Overall probability, Overall cumulative probability
     0     998114     997990     0.998052    0.998052
     1       1886       2010     0.001948    1.000000

mean CF =   0.000 (proportion of loci)
        =   0.002 (number of loci)
99% CI for CF = (0,0)
95% CI for CF = (0,0)
90% CI for CF = (0,0)

{1,2,3,12,13,14,15,16,19|4,5,6,7,8,9,10,11,17,18}
#Genes      count in run(s) 1 through 2, Overall probability, Overall cumulative probability
     0     998114     997990     0.998052    0.998052
     1       1886       2010     0.001948    1.000000

mean CF =   0.000 (proportion of loci)
        =   0.002 (number of loci)
99% CI for CF = (0,0)
95% CI for CF = (0,0)
90% CI for CF = (0,0)

{1,2,3,4,5,6,7,8,9,11,12,15,16|10,13,14,17,18,19}
#Genes      count in run(s) 1 through 2, Overall probability, Overall cumulative probability
     0     998069     998041     0.998055    0.998055
     1       1931       1959     0.001945    1.000000

mean CF =   0.000 (proportion of loci)
        =   0.002 (number of loci)
99% CI for CF = (0,0)
95% CI for CF = (0,0)
90% CI for CF = (0,0)

{1,2,3,4,5,6,7,8,9,11,18|10,12,13,14,15,16,17,19}
#Genes      count in run(s) 1 through 2, Overall probability, Overall cumulative probability
     0     998034     998085     0.998059    0.998059
     1       1966       1915     0.001940    1.000000

mean CF =   0.000 (proportion of loci)
        =   0.002 (number of loci)
99% CI for CF = (0,0)
95% CI for CF = (0,0)
90% CI for CF = (0,0)

{1,2,3,4,5,6,7,8,9,11,12,13,18|10,14,15,16,17,19}
#Genes      count in run(s) 1 through 2, Overall probability, Overall cumulative probability
     0     998034     998085     0.998059    0.998059
     1       1966       1915     0.001940    1.000000

mean CF =   0.000 (proportion of loci)
        =   0.002 (number of loci)
99% CI for CF = (0,0)
95% CI for CF = (0,0)
90% CI for CF = (0,0)

{1,2,3,4,5,7,8,9,10,11,15,16,18,19|6,12,13,14,17}
#Genes      count in run(s) 1 through 2, Overall probability, Overall cumulative probability
     0     998082     998037     0.998059    0.998059
     1       1918       1963     0.001940    1.000000

mean CF =   0.000 (proportion of loci)
        =   0.002 (number of loci)
99% CI for CF = (0,0)
95% CI for CF = (0,0)
90% CI for CF = (0,0)

{1,2,3,11,12|4,5,6,7,8,9,10,13,14,15,16,17,18,19}
#Genes      count in run(s) 1 through 2, Overall probability, Overall cumulative probability
     0     998125     998030     0.998077    0.998077
     1       1875       1970     0.001922    1.000000

mean CF =   0.000 (proportion of loci)
        =   0.002 (number of loci)
99% CI for CF = (0,0)
95% CI for CF = (0,0)
90% CI for CF = (0,0)

{1,2,3,11,12,15|4,5,6,7,8,9,10,13,14,16,17,18,19}
#Genes      count in run(s) 1 through 2, Overall probability, Overall cumulative probability
     0     998125     998030     0.998077    0.998077
     1       1875       1970     0.001922    1.000000

mean CF =   0.000 (proportion of loci)
        =   0.002 (number of loci)
99% CI for CF = (0,0)
95% CI for CF = (0,0)
90% CI for CF = (0,0)

{1,2,3,11,12,13,14,15,18,19|4,5,6,7,8,9,10,16,17}
#Genes      count in run(s) 1 through 2, Overall probability, Overall cumulative probability
     0     998095     998076     0.998085    0.998085
     1       1905       1924     0.001914    1.000000

mean CF =   0.000 (proportion of loci)
        =   0.002 (number of loci)
99% CI for CF = (0,0)
95% CI for CF = (0,0)
90% CI for CF = (0,0)

{1,2,3,4,5,6,7,8,9,10,14,15,17,18,19|11,12,13,16}
#Genes      count in run(s) 1 through 2, Overall probability, Overall cumulative probability
     0     999788     996388     0.998088    0.998088
     1        212       3612     0.001912    1.000000

mean CF =   0.000 (proportion of loci)
        =   0.002 (number of loci)
99% CI for CF = (0,0)
95% CI for CF = (0,0)
90% CI for CF = (0,0)

{1,2,3,4,5,11,13,14,15,16,17,19|6,7,8,9,10,12,18}
#Genes      count in run(s) 1 through 2, Overall probability, Overall cumulative probability
     0     998087     998092     0.998089    0.998089
     1       1913       1908     0.001911    1.000000

mean CF =   0.000 (proportion of loci)
        =   0.002 (number of loci)
99% CI for CF = (0,0)
95% CI for CF = (0,0)
90% CI for CF = (0,0)

{1,2,3,4,5,6,7,8,9,10,14,17,18,19|11,12,13,15,16}
#Genes      count in run(s) 1 through 2, Overall probability, Overall cumulative probability
     0     999892     998164     0.999028    0.999028
     1        108       1836     0.000972    1.000000

mean CF =   0.000 (proportion of loci)
        =   0.001 (number of loci)
99% CI for CF = (0,0)
95% CI for CF = (0,0)
90% CI for CF = (0,0)

{1,2,3,4,5,6,7,8,9,10,14,15|11,12,13,16,17,18,19}
#Genes      count in run(s) 1 through 2, Overall probability, Overall cumulative probability
     0     999904     998262     0.999083    0.999083
     1         96       1738     0.000917    1.000000

mean CF =   0.000 (proportion of loci)
        =   0.001 (number of loci)
99% CI for CF = (0,0)
95% CI for CF = (0,0)
90% CI for CF = (0,0)

{1,2,3,4,5,6,7,8,9,10,14,16,17|11,12,13,15,18,19}
#Genes      count in run(s) 1 through 2, Overall probability, Overall cumulative probability
     0     999914     998651     0.999282    0.999282
     1         86       1349     0.000718    1.000000

mean CF =   0.000 (proportion of loci)
        =   0.001 (number of loci)
99% CI for CF = (0,0)
95% CI for CF = (0,0)
90% CI for CF = (0,0)

{1,2,3,4,5,6,7,8,9,10,12,14,17,18,19|11,13,15,16}
#Genes      count in run(s) 1 through 2, Overall probability, Overall cumulative probability
     0     999899     998726     0.999313    0.999313
     1        101       1274     0.000687    1.000000

mean CF =   0.000 (proportion of loci)
        =   0.001 (number of loci)
99% CI for CF = (0,0)
95% CI for CF = (0,0)
90% CI for CF = (0,0)

{1,2,3,4,5,6,7,8,9,10,12,14,17|11,13,15,16,18,19}
#Genes      count in run(s) 1 through 2, Overall probability, Overall cumulative probability
     0     999948     999099     0.999524    0.999524
     1         52        901     0.000476    1.000000

mean CF =   0.000 (proportion of loci)
        =   0.000 (number of loci)
99% CI for CF = (0,0)
95% CI for CF = (0,0)
90% CI for CF = (0,0)

{1,2,3,4,5,6,7,8,9,10,12,15|11,13,14,16,17,18,19}
#Genes      count in run(s) 1 through 2, Overall probability, Overall cumulative probability
     0     999938     999114     0.999526    0.999526
     1         62        886     0.000474    1.000000

mean CF =   0.000 (proportion of loci)
        =   0.000 (number of loci)
99% CI for CF = (0,0)
95% CI for CF = (0,0)
90% CI for CF = (0,0)

{1,2,3,4,5,6,7,8,9,10,12,16|11,13,14,15,17,18,19}
#Genes      count in run(s) 1 through 2, Overall probability, Overall cumulative probability
     0     999960     999112     0.999536    0.999536
     1         40        888     0.000464    1.000000

mean CF =   0.000 (proportion of loci)
        =   0.000 (number of loci)
99% CI for CF = (0,0)
95% CI for CF = (0,0)
90% CI for CF = (0,0)

{1,2,3,4,5,6,7,8,9,10,12,13|11,14,15,16,17,18,19}
#Genes      count in run(s) 1 through 2, Overall probability, Overall cumulative probability
     0     999947     999140     0.999544    0.999544
     1         53        860     0.000456    1.000000

mean CF =   0.000 (proportion of loci)
        =   0.000 (number of loci)
99% CI for CF = (0,0)
95% CI for CF = (0,0)
90% CI for CF = (0,0)

{1,2,3,4,5,6,7,8,9,10,15,17|11,12,13,14,16,18,19}
#Genes      count in run(s) 1 through 2, Overall probability, Overall cumulative probability
     0     999975     999535     0.999755    0.999755
     1         25        465     0.000245    1.000000

mean CF =   0.000 (proportion of loci)
        =   0.000 (number of loci)
99% CI for CF = (0,0)
95% CI for CF = (0,0)
90% CI for CF = (0,0)

{1,2,3,4,5,6,7,8,9,10,14,15,17|11,12,13,16,18,19}
#Genes      count in run(s) 1 through 2, Overall probability, Overall cumulative probability
     0     999975     999535     0.999755    0.999755
     1         25        465     0.000245    1.000000

mean CF =   0.000 (proportion of loci)
        =   0.000 (number of loci)
99% CI for CF = (0,0)
95% CI for CF = (0,0)
90% CI for CF = (0,0)

{1,2,3,4,5,6,7,8,9,10,15,18,19|11,12,13,14,16,17}
#Genes      count in run(s) 1 through 2, Overall probability, Overall cumulative probability
     0     999975     999543     0.999759    0.999759
     1         25        457     0.000241    1.000000

mean CF =   0.000 (proportion of loci)
        =   0.000 (number of loci)
99% CI for CF = (0,0)
95% CI for CF = (0,0)
90% CI for CF = (0,0)

{1,2,3,4,5,6,7,8,9,10,11,13,14,17,19|12,15,16,18}
#Genes      count in run(s) 1 through 2, Overall probability, Overall cumulative probability
     0     999968     999573     0.999771    0.999771
     1         32        427     0.000229    1.000000

mean CF =   0.000 (proportion of loci)
        =   0.000 (number of loci)
99% CI for CF = (0,0)
95% CI for CF = (0,0)
90% CI for CF = (0,0)

{1,2,3,4,5,6,7,8,9,10,14,15,16,17|11,12,13,18,19}
#Genes      count in run(s) 1 through 2, Overall probability, Overall cumulative probability
     0     999960     999584     0.999772    0.999772
     1         40        416     0.000228    1.000000

mean CF =   0.000 (proportion of loci)
        =   0.000 (number of loci)
99% CI for CF = (0,0)
95% CI for CF = (0,0)
90% CI for CF = (0,0)

{1,2,3,4,5,6,7,8,9,10,14,15,18,19|11,12,13,16,17}
#Genes      count in run(s) 1 through 2, Overall probability, Overall cumulative probability
     0     999980     999570     0.999775    0.999775
     1         20        430     0.000225    1.000000

mean CF =   0.000 (proportion of loci)
        =   0.000 (number of loci)
99% CI for CF = (0,0)
95% CI for CF = (0,0)
90% CI for CF = (0,0)

{1,2,3,4,5,6,7,8,9,10,12,14,18,19|11,13,15,16,17}
#Genes      count in run(s) 1 through 2, Overall probability, Overall cumulative probability
     0     999968     999610     0.999789    0.999789
     1         32        390     0.000211    1.000000

mean CF =   0.000 (proportion of loci)
        =   0.000 (number of loci)
99% CI for CF = (0,0)
95% CI for CF = (0,0)
90% CI for CF = (0,0)

{1,2,3,4,5,6,7,9|8,10,11,12,13,14,15,16,17,18,19}
#Genes      count in run(s) 1 through 2, Overall probability, Overall cumulative probability
     0    1000000    1000000     1.000000    1.000000

mean CF =   0.000 (proportion of loci)
        =   0.000 (number of loci)
99% CI for CF = (0,0)
95% CI for CF = (0,0)
90% CI for CF = (0,0)

{1,2,3,4,5,6,7,9,10|8,11,12,13,14,15,16,17,18,19}
#Genes      count in run(s) 1 through 2, Overall probability, Overall cumulative probability
     0    1000000    1000000     1.000000    1.000000

mean CF =   0.000 (proportion of loci)
        =   0.000 (number of loci)
99% CI for CF = (0,0)
95% CI for CF = (0,0)
90% CI for CF = (0,0)

{1,2,3,4,5,6,7,9,10,11|8,12,13,14,15,16,17,18,19}
#Genes      count in run(s) 1 through 2, Overall probability, Overall cumulative probability
     0    1000000    1000000     1.000000    1.000000

mean CF =   0.000 (proportion of loci)
        =   0.000 (number of loci)
99% CI for CF = (0,0)
95% CI for CF = (0,0)
90% CI for CF = (0,0)

{1,2,3,4,5,6,7,9,10,11,13,15|8,12,14,16,17,18,19}
#Genes      count in run(s) 1 through 2, Overall probability, Overall cumulative probability
     0    1000000    1000000     1.000000    1.000000

mean CF =   0.000 (proportion of loci)
        =   0.000 (number of loci)
99% CI for CF = (0,0)
95% CI for CF = (0,0)
90% CI for CF = (0,0)

{1,2,3,4,5,6,7,9,10,13,14,15|8,11,12,16,17,18,19}
#Genes      count in run(s) 1 through 2, Overall probability, Overall cumulative probability
     0    1000000    1000000     1.000000    1.000000

mean CF =   0.000 (proportion of loci)
        =   0.000 (number of loci)
99% CI for CF = (0,0)
95% CI for CF = (0,0)
90% CI for CF = (0,0)

{1,2,3,4,5,6,7,9,10,11,13,14,15|8,12,16,17,18,19}
#Genes      count in run(s) 1 through 2, Overall probability, Overall cumulative probability
     0    1000000    1000000     1.000000    1.000000

mean CF =   0.000 (proportion of loci)
        =   0.000 (number of loci)
99% CI for CF = (0,0)
95% CI for CF = (0,0)
90% CI for CF = (0,0)
