# Supplementary material for: Phylogenomics and classification of Cactaceae based on hundreds of nuclear genes
Source: Plant Syst Evol. 2025 Aug 11;311(5):28. doi: 10.1007/s00606-025-01948-z (PMC12339657; doi:10.1007/s00606-025-01948-z)
Supplement: Supplementary file 4 — Online Resource 4: Containing alignments and RAxML gene trees for all included loci and all phylogenetic datasets (ZIP 10372 KB) [file 606_2025_1948_MOESM4_ESM.zip › de Vos et al_ESM_4/ESM_data_bucky/bucky.run2.out]

Bayesian Untangling of Concordance Knots (applied to yeast and other organisms)
BUCKy version 1.4.4, 22 June 2015
Copyright (C) 2006-2015 by Bret Larget, Cecile Ane and Riley Larget

This is free software; see the source for copying conditions.  There is NO
warranty; not even for MERCHANTABILITY or FITNESS FOR A PARTICULAR PURPOSE.

Program initiated at Thu May 23 21:13:57 2024


Program invocation: ../../bucky-1.4.4/bucky -n 1000000 -s1 4242 -s2 7692 --calculate-pairs -o run2 4932_consensus.mafft.fastabuckytrees_pruned.in 4992_consensus.mafft.fastabuckytrees_pruned.in 5163_consensus.mafft.fastabuckytrees_pruned.in 5257_consensus.mafft.fastabuckytrees_pruned.in 5273_consensus.mafft.fastabuckytrees_pruned.in 5326_consensus.mafft.fastabuckytrees_pruned.in 5333_consensus.mafft.fastabuckytrees_pruned.in 5398_consensus.mafft.fastabuckytrees_pruned.in 5426_consensus.mafft.fastabuckytrees_pruned.in 5449_consensus.mafft.fastabuckytrees_pruned.in 5614_consensus.mafft.fastabuckytrees_pruned.in 5639_consensus.mafft.fastabuckytrees_pruned.in 5664_consensus.mafft.fastabuckytrees_pruned.in 5716_consensus.mafft.fastabuckytrees_pruned.in 5816_consensus.mafft.fastabuckytrees_pruned.in 5910_consensus.mafft.fastabuckytrees_pruned.in 5921_consensus.mafft.fastabuckytrees_pruned.in 5960_consensus.mafft.fastabuckytrees_pruned.in 6051_consensus.mafft.fastabuckytrees_pruned.in 6119_consensus.mafft.fastabuckytrees_pruned.in 6176_consensus.mafft.fastabuckytrees_pruned.in 6295_consensus.mafft.fastabuckytrees_pruned.in 6459_consensus.mafft.fastabuckytrees_pruned.in 6487_consensus.mafft.fastabuckytrees_pruned.in 6500_consensus.mafft.fastabuckytrees_pruned.in 6652_consensus.mafft.fastabuckytrees_pruned.in 6717_consensus.mafft.fastabuckytrees_pruned.in 6961_consensus.mafft.fastabuckytrees_pruned.in

  Parameter              | Usage                    | Default Value | Value Used
  ------------------------------------------------------------------------------
  alpha                  | -a number                | 1             | 1
  # of runs              | -k integer               | 2             | 2
  # of MCMC updates      | -n integer               | 100000        | 1000000
  # of chains            | -c integer               | 1             | 1
  MCMCMC Rate            | -r integer               | 100           | 100
  alpha multiplier       | -m number                | 10            | 10
  subsample rate         | -s integer               | 1             | 1
  output root file name  | -o name                  | run1          | run2
  input file list file   | -i filename              |               | 
  random seed 1          | -s1 integer              | 1234          | 4242
  random seed 2          | -s2 integer              | 5678          | 7692
  CF cutoff for display  | -cf number               | 0.05          | 0.05
  create sample file     | --create-sample-file     | false         | false
  create joint file      | --create-joint-file      | false         | false
  create single file     | --create-single-file     | false         | false
  use independence prior | --use-independence-prior | false         | false
  calculate pairs        | --calculate-pairs        | false         | true
  use update groups      | --use-update-groups      | true          | true
  File with prune list   | -p pruneFile             |               | 
  skip genes             | -sg                      | false         | false
  Space optimization     | --opt-space              | false         | false
  no population tree?    | --no-population-tree     | false         | false
  genomewide CF grid size| --genomewide-grid-size   | 1000          | 1000
  ------------------------------------------------------------------------------

Reading in summary files....
Number of genes sequenced for each taxon:
1    0_Anacampserotaceae_P9315 28    
2    0_Anacampserotaceae_P9319 28    
3    0_Anacampserotaceae_P9321 28    
4    1a_Pereskioideae-Leu_P4619 28    
5    1b_Pereskioideae-ss_P4637 28    
6    1b_Pereskioideae-ss_S7212 28    
7    2a_Opuntioideae-Opuntieae_P4585 28    
8    2b_Opuntioideae-Cylindropuntieae_P9253 28    
9    2c_Opuntioideae-Pterocacteae_P4571 28    
10   3_Maihuenioideae_S5849 28    
11   4_Blossfeldioideae_P8439 28    
12   5a_Cactoideae-Lymanbensonieae_P9185 28    
13   5b_Cactoideae-Copiapoeae_P8881 28    
14   5c_Cactoideae-Cacteae_P9261 28    
15   5d_Cactoideae-Phyllocacteae_P9255 28    
16   5e_Cactoideae-Fraileeae_P9233 28    
17   5f_Cactoideae-Rhipsalideae_P4563 28    
18   5g_Cactoideae-Notocacteae_P5169 28    
19   5h_Cactoideae-Cereeae_P9183 28    
Read 28 genes with a total of 7698 different sampled tree topologies
Writing input file names to file run2.input....done.
Sorting trees by average posterior probability....done.
Initializing random number generator....done.
Initializing gene information....done.
Initializing splits counts (found 776 distinct splits)....done.
Setting initial MCMC state....done.
Initializing MCMCMC acceptance counters and pairwise counters....done.
MCMC initiated at Thu May 23 21:13:57 2024


Beginning burn-in with 100000 updates (10% extra of desired updates)...
0   10   20   30   40   50   60   70   80   90   100
+----+----+----+----+----+----+----+----+----+----+
***************************************************
 ....done.
Initializing summary tables...done.
Beginning 1000000 MCMC updates...
0   10   20   30   40   50   60   70   80   90   100
+----+----+----+----+----+----+----+----+----+----+
***************************************************
 ....done.
Writing cluster summary to file run2.cluster....done.
Writing concordance factors to run2.concordance....done.
Average SD of mean sample-wide CF: 0.00125536
Writing tree pair data to run2.pairs....done.
Writing single and joint gene posteriors to run2.gene....done.
Program ended at Thu May 23 21:14:11 2024


Elapsed time: 14 seconds.
