# Supplementary material for: Phylogenomics and classification of Cactaceae based on hundreds of nuclear genes
Source: Plant Syst Evol. 2025 Aug 11;311(5):28. doi: 10.1007/s00606-025-01948-z (PMC12339657; doi:10.1007/s00606-025-01948-z)
Supplement: Supplementary file 4 — Online Resource 4: Containing alignments and RAxML gene trees for all included loci and all phylogenetic datasets (ZIP 10372 KB) [file 606_2025_1948_MOESM4_ESM.zip › de Vos et al_ESM_4/ESM_data_bucky/5716_consensus.mafft.fastabuckytrees_pruned.t]

#NEXUS
[ID: 4513032012]
[Param: tree]
begin trees;
translate
1 0_Anacampserotaceae_P9315,
2 0_Anacampserotaceae_P9319,
3 0_Anacampserotaceae_P9321,
4 1a_Pereskioideae-Leu_P4619,
5 1b_Pereskioideae-ss_P4637,
6 1b_Pereskioideae-ss_S7212,
7 2a_Opuntioideae-Opuntieae_P4585,
8 2b_Opuntioideae-Cylindropuntieae_P9253,
9 2c_Opuntioideae-Pterocacteae_P4571,
10 3_Maihuenioideae_S5849,
11 4_Blossfeldioideae_P8439,
12 5a_Cactoideae-Lymanbensonieae_P9185,
13 5b_Cactoideae-Copiapoeae_P8881,
14 5c_Cactoideae-Cacteae_P9261,
15 5d_Cactoideae-Phyllocacteae_P9255,
16 5e_Cactoideae-Fraileeae_P9233,
17 5f_Cactoideae-Rhipsalideae_P4563,
18 5g_Cactoideae-Notocacteae_P5169,
19 5h_Cactoideae-Cereeae_P9183;
tree gen.0 = [&U] (((((((4:0.04865114,((5:0.04261302,(3:0.03432793,(1:0.0363813,2:0.03629612):0.02045017):0.063540799):0.02484352,(9:0.02639924,(8:0.096431811,7:0.019605537):0.008651345):0.03269783):0.01721125):0.005171285,6:0.0114328):0.00108024,10:0.03526349):0.005622226,11:0.02163858):0.01315298,((18:0.0088197698,((14:0.036194774,(12:0.01460674,17:0.030006459):0.0007325015):0.004466789,13:0.009862392):0.002126691):0.01863618,19:0.0042567612):0.1179569515):0.004146255,15:0.017017569):0.0004037253,16:0.028061187);
tree gen.1 = [&U] (((((10:0.02701066,(6:0.009548503,(4:0.03170241,(((3:0.03416532,(1:0.04224931,2:0.02889757):0.01111861):0.06374654,5:0.053010456):0.02059172,(9:0.02820994,(7:0.015910137,8:0.096986039):0.0033166489):0.03066224):0.01573567):0.004144106):0.001810154):0.006877057,11:0.02246248):0.01052742,((18:0.008000166,(13:0.01109573,((17:0.022873356,14:0.038052401):0.0006020328,12:0.01313537):0.006531375):0.003412858):0.0362395639,19:0.0100205727):0.0831711848):0.001810047,15:0.01213317):0.000837102,16:0.0318596629);
tree gen.2 = [&U] (16:0.0338559094,((((10:0.03233293,(6:0.0150145,(4:0.03433317,((5:0.04679348,(3:0.03123033,(1:0.03651275,2:0.02686997):0.02314416):0.043263138):0.02120299,(9:0.01829043,(7:0.0277660213,8:0.080725065):0.004500821):0.03063633):0.01226754):0.007255032):0.001976023):0.009797725,11:0.02472825):0.00813387467,((18:0.005818772,(((13:0.007482238,14:0.04099048):0.0002822701,17:0.02074277):0.001482155,12:0.01155536):0.01142454):0.0191212346,19:0.01174787894):0.08731655551):0.0041041899,15:0.011116642):0.002806036);
tree gen.3 = [&U] (16:0.028055352,(15:0.008849921,(((11:0.01828125,(6:0.013239,(10:0.02675447,(4:0.03716596,((9:0.01774666,(7:0.02311023295,8:0.095109794):0.003963403):0.02613264,(5:0.05336082,(3:0.03461385,(2:0.01923592,1:0.02742352):0.0227102):0.064342908):0.02290876):0.02285401):0.00487763):0.00227247):0.004340825):0.01199197,12:0.01258765):0.0041033828,(13:0.015416772,((18:0.0087727136,(17:0.022801881,14:0.022046764):0.01015195):0.0699414885,19:0.020562552):0.020179056):0.002406078):0.007509054):0.0031082696);
tree gen.4 = [&U] ((15:0.010558524,(((11:0.0250187,(6:0.01508843,(10:0.03074285,(4:0.04402838,((9:0.01872663,(8:0.09835475214,7:0.0207391833):0.003139551):0.02793002,(5:0.04114417,(3:0.0268928,(2:0.02388548,1:0.028759):0.01198691):0.05940384):0.02714334):0.0171294):0.006213459):0.0006737593):0.005487559):0.0117926,12:0.01233998):0.0052898071,((19:0.0106694885,(18:0.0085097409,(17:0.022699407,14:0.028516239):0.006042328):0.0822457054):0.0110715,13:0.01272382):0.003073576):0.005239408):0.0026485021,16:0.037573679);
tree gen.5 = [&U] ((15:0.011640711,((13:0.007028712,((18:0.003545113407,(14:0.027012442,17:0.029263246):0.009889667):0.0693172848,19:0.0152857155):0.022651975):0.002260775,(12:0.009350456,(11:0.02306458,(6:0.01077654,(10:0.03037717,(4:0.04000154,((9:0.01366837,(7:0.020217231,8:0.109408791):0.005551931):0.02195551,(5:0.05144376,(3:0.03546509,(2:0.02882347,1:0.03340616):0.02369391):0.065276751):0.03084405):0.02180759):0.006297516):0.0001341721):0.005041623):0.009993948):0.002280047):0.005012747):0.0035867547,16:0.028866094);
tree gen.6 = [&U] ((15:0.009000313,((12:0.01941915,(19:0.017511269,(18:0.007156609,(17:0.027401192,14:0.03690083):0.01265595):0.07276178391):0.01390741):0.002621752,(13:0.00602987384,(11:0.02576808,((10:0.03060384,(4:0.04224809,((9:0.0114274,(8:0.092472171,7:0.015813201):0.00390439561):0.02948366,(5:0.04741255,(3:0.04015232,(2:0.02372941,1:0.0356604):0.02135407):0.065083706):0.02344008):0.01735187):0.01011584):0.003445473,6:0.02295891):0.001490932):0.01005543):0.0007757807):0.001477901):0.0016482728,16:0.040859962);
tree gen.7 = [&U] ((15:0.013734846,(((11:0.02505809,(6:0.009494975,(10:0.03061349,(4:0.03653119,((9:0.01903403,(7:0.0194676422,8:0.090475886):0.009312516):0.02213798,((3:0.05113083,(2:0.02531659,1:0.03491151):0.02063875):0.06230296,5:0.04632044):0.02920409):0.01636728):0.006285355):0.0007964999):0.005512828):0.01099061,12:0.009190962):0.00112045,(13:0.004924211,(19:0.008577324,(18:0.00974636304,(17:0.036748312,14:0.03455952981):0.008009047):0.0437826415):0.0515797088):0.003008566):0.0048808122):0.0022325543,16:0.03361207);
tree gen.8 = [&U] ((15:0.0080582,((13:0.0086803646,((10:0.03209489,((4:0.03756448,((5:0.04028707,(3:0.02649918,(1:0.02737144,2:0.0353293):0.02839183):0.052349824):0.03341718,(9:0.0216841,(8:0.1064081,7:0.023206862):0.0062344434):0.02527077):0.01398226):0.009090073,6:0.01613687):0.0006355351):0.01279881,11:0.026155):0.007405238):0.002086633,(19:0.005192836,(18:0.011992786,((17:0.0164682855,12:0.01276975):0.0034338004,14:0.030537201):0.004783311):0.0524065793):0.077609317):0.0005446026):0.0033539324,16:0.034680757);
tree gen.9 = [&U] (16:0.034138542,(15:0.013459843,((13:0.007959579,((18:0.008115597,(17:0.024252459,14:0.033316076):0.01275051):0.0718425664,19:0.009746129):0.0234047378):0.0025835063,((11:0.02239705,(((4:0.04699332,((9:0.02192858,(7:0.012371047,8:0.102133498):0.002880447):0.02454414,((3:0.02804915,(2:0.02936718,1:0.03426914):0.01468815):0.07128867,5:0.04894143):0.0259312):0.02225462):0.003368461,6:0.008035625):0.0002784428,10:0.03024939):0.008013827):0.005450566,12:0.01607457):0.001321071):0.0029483892):0.001982115);
tree gen.10 = [&U] ((15:0.010024114,(((18:0.0070961713,(12:0.01537912,(17:0.01369375624,14:0.033927153):0.0003666272):0.0102582325):0.046597018,19:0.01742036):0.0781608793,(13:0.005103768,((10:0.03483678,(6:0.01314081,(4:0.03379944,((5:0.04442185,(3:0.0407586,(1:0.02959741,2:0.03367116):0.01983508):0.06587492):0.02742358,(9:0.02219284,(8:0.086318456,7:0.01951300656):0.0025232806):0.03209285):0.01654883):0.004639484):7.358368e-05):0.005069122,11:0.02169952):0.01096251):0.00353284348):0.004243906):0.000941897,16:0.0365051331);
tree gen.11 = [&U] (16:0.0311069587,(15:0.008366994,(((18:0.0106307788,((17:0.030184881,14:0.026882617):0.001185271,12:0.01461837):0.01206164):0.020558184,19:0.01013275):0.1000874929,(13:0.005919973,(((4:0.03862685,((5:0.05140549,(3:0.04681119,(1:0.03942943,2:0.02558608):0.01059339):0.06059839):0.02838014,(9:0.01509452,(8:0.091680606,7:0.017205796):0.001970519):0.03748075):0.01134311):0.005591957,(6:0.01609304,10:0.02872787):0.000640857):0.005472718,11:0.0224096):0.01290670824):0.0003723173):0.006560551):0.001915834);
tree gen.12 = [&U] ((15:0.013150007,(((12:0.0135162,(11:0.02757903,(((4:0.0409034,((9:0.02202864,(7:0.0138443783,8:0.096359205):0.006041564):0.03188675,((3:0.04255674,(2:0.03076875,1:0.03170128):0.0290156):0.06513697,5:0.04064703):0.03327218):0.02039188):0.004434046,6:0.0187305):0.003285393,10:0.02954713):0.008322077):0.007465049):0.002688433,(19:0.0052530405,(18:0.0147100217,(17:0.028501503,14:0.027247533):0.01418534):0.0890329818):0.01276808):0.001317367,13:0.0092110919):0.001565821):0.0020722949,16:0.0342613914);
tree gen.13 = [&U] (16:0.038102208,(15:0.009199422,(((12:0.02133901,(19:0.0049589953,(18:0.0038368162,(17:0.020516003,14:0.039531971):0.007323798):0.0187425616):0.0817248595):0.00153725,(11:0.0259893,(10:0.02721039,(6:0.008450505,(4:0.02699848,((9:0.02774446,(7:0.0221933794,8:0.092929572):0.003645461):0.03533089,(5:0.0489973,(3:0.03833638,(2:0.02615206,1:0.03736163):0.01324107):0.061342599):0.03517873):0.01698237):0.006206969):0.0003804135):0.01168345):0.0158572671):0.002961817,13:0.015552206):0.0006292408):0.0029398919);
tree gen.14 = [&U] (16:0.0291672259,(15:0.006436446,(((18:0.0060719289,((17:0.023903324,14:0.024835537):0.0003880823,12:0.01454972):0.008751838):0.0308961662,19:0.004987749):0.1011853458,(((((4:0.04354164,((5:0.04501382,(3:0.03213966,(1:0.03407633,2:0.02213705):0.01463539):0.06973499):0.02580776,(9:0.01670598,(7:0.01407505,8:0.097513732):0.0092593547):0.02773817):0.01588757):0.007719666,6:0.01023728):0.002143416,10:0.02935883):0.003212303,11:0.02651488):0.009453557,13:0.01329517):0.001163128):0.00297624):0.0010136247);
tree gen.15 = [&U] (16:0.041623867,(15:0.012183816,(((11:0.02708109,((((9:0.0277817,(8:0.105356926,7:0.017306488):0.007618582):0.02844539,(5:0.04786109,(3:0.03503479,(2:0.02266425,1:0.03639956):0.01184046):0.054592608):0.02719098):0.01732776,4:0.04558692):0.004192868,(6:0.02330027,10:0.02945776):0.000350318):0.007945129):0.01363771,12:0.00976041):0.002643389,((18:0.009854097,((14:0.035244963,17:0.0271178141):0.005542745,13:0.01042155):0.0136605):0.0666463018,19:0.005736563):0.042968048):0.0030855472):0.0006954744);
tree gen.16 = [&U] ((((13:0.01107685,((((4:0.03604813,((5:0.04749463,(3:0.03525858,(1:0.04301835,2:0.02585257):0.01366078):0.052573173):0.02809303,(9:0.02629729,(8:0.09284839,7:0.0202561272):0.002417711):0.03820281):0.01912419):0.002879816,6:0.01431897):0.0007837051,10:0.02946825):0.002475339,11:0.02519083):0.0069676452):0.0001573387,(19:0.006950684,(18:0.010172167,((12:0.01612294,17:0.0274616846):0.001036226,14:0.027112827):0.00581217):0.0152832196):0.107367613):0.003852004,15:0.009316071):0.000722568248,16:0.040121297);
tree gen.17 = [&U] (16:0.0350592922,(15:0.009991337,(((18:0.0051433188,(13:0.008798175,(17:0.0217078361,14:0.028555869):0.002788811):0.008283316):0.02826584613,19:0.01368762):0.06893026592,(12:0.01395733,(11:0.01877938,(10:0.03325588,(6:0.01060541,(((9:0.02828064,(7:0.016809142,8:0.08331845):0.009116082):0.02443098,(5:0.05031488,(3:0.02895242,(2:0.01987227,1:0.04007808):0.01586281):0.062165762):0.02225115):0.01926394,4:0.04039504):0.006890896):0.001503997):0.007472295):0.007793462):0.0003417135):0.002367852):0.0006906883);
tree gen.18 = [&U] (((((((4:0.03548376,((5:0.04095764,(3:0.0301039,(1:0.02570023,2:0.03040928):0.01288851):0.064008677):0.02422931,(9:0.02261672,(8:0.113286468,7:0.0190116915):0.005187797):0.0243915):0.02008177):0.00131275,10:0.02723545):0.001680198,6:0.01168675):0.01040401,11:0.02690963):0.009682582,((18:0.0079731061,(13:0.007914764,((17:0.022530087,14:0.032461739):0.003136986,12:0.01548028):0.001864802):0.004054997):0.0366743814,19:0.01613906):0.0707094068):0.0013774996,15:0.011049004):0.00262804,16:0.0234235344);
tree gen.19 = [&U] ((15:0.011616502,(((11:0.03119943,((4:0.04022043,((9:0.01720748,(8:0.09525352045,7:0.02369643):0.007268438):0.02313955,(5:0.05334775,(3:0.0330555,(2:0.02329119,1:0.03927989):0.01493344):0.06717025):0.02976509):0.0133118):0.008902092,(10:0.02788091,6:0.0147013):0.002189964):0.009849242):0.012460629,((18:0.009610941,(13:0.003885769,(14:0.055759552,17:0.0291157352):0.003830383):0.008222294):0.0367655067,19:0.00525604):0.077000354):0.0001149812,12:0.01714534):0.002845475):0.0009798396,16:0.0326737808);
tree gen.20 = [&U] ((15:0.011189496,(((11:0.02256087,((4:0.0447016,((9:0.02763514,(8:0.097305415,7:0.0179339645):0.003373506):0.03020641,(5:0.04383451,(3:0.02846807,(2:0.02413284,1:0.04254691):0.0207193):0.09107584):0.0220075):0.01681546):0.005913119,(10:0.02905043,6:0.01643428):0.0008000306):0.007190043):0.009190868,12:0.01739077):0.0008475745,((18:0.017024144,(13:0.005972926,(14:0.033750716,17:0.0288039219):0.005065928):0.004236993):0.07636096096,19:0.004953142):0.0476699966):0.001589473):0.002440472,16:0.0325607156);
tree gen.21 = [&U] (16:0.03389075,(15:0.010669716,(((13:0.009424675,(11:0.01573373,(10:0.031041,((4:0.04469986,((9:0.03045091,(8:0.1219171627,7:0.021155456):0.0047650178):0.03344422,(5:0.04710515,(3:0.04770183,(2:0.01969089,1:0.03664266):0.02122813):0.059804572):0.02916117):0.0157652):0.007953402,6:0.01679294):0.0004733107):0.007442238):0.013290123):0.0008836251,((18:0.011590863,(14:0.023714839,17:0.024803676):0.008190408):0.0794786665,19:0.008193517):0.0408620932):0.0007961089,12:0.0136067):0.001531546):0.0022000024);
tree gen.22 = [&U] (16:0.0303187484,(15:0.012864698,(12:0.024743113,(((18:0.01008424597,(14:0.029670967,17:0.025710733):0.01139674):0.0402010083,19:0.005387982):0.0571909203,((11:0.02702514,(6:0.01069171,((4:0.0468965,((9:0.02089551,(7:0.0186358254,8:0.1112817957):0.003862835):0.0281649,(5:0.05312448,(3:0.03859858,(2:0.0380896,1:0.03400794):0.01661744):0.05333238):0.01935526):0.01938574):0.004612672,10:0.03323656):0.001179288):0.006547347):0.007929429,13:0.01428257):0.003042239):0.0008094163):0.004442239):0.0020749541);
tree gen.23 = [&U] ((15:0.006807658,(((11:0.0238254,(((4:0.04145431,((9:0.02620671,(8:0.0938713334,7:0.021233835):0.004370478):0.02460379,(5:0.05484416,(3:0.03719938,(2:0.03196274,1:0.0397827):0.01113959):0.057617278):0.03204297):0.01236897):0.00817378,10:0.02710742):0.001781796,6:0.01138278):0.006629003):0.01090299,12:0.01859881):0.0006936656,(((18:0.0089581584,(14:0.028605414,17:0.024737217):0.01286246):0.030268641,19:0.0107607855):0.0763929984,13:0.0112979):0.0006815551):0.003532228):0.0019059257,16:0.0388778702);
tree gen.24 = [&U] ((15:0.00864981,(((11:0.01460141,(((4:0.03806859,((9:0.01633406,(8:0.08627599,7:0.021569462):0.006429208):0.0331469,(5:0.06244599,(3:0.03408747,(2:0.02337783,1:0.03393261):0.01329998):0.060590502):0.03656095):0.009516205):0.007749898,6:0.0204707):0.002169879,10:0.02590099):0.0067103):0.01094517,12:0.01055396):0.0009906369,(((18:0.00990697981,(14:0.032758108,17:0.0243271202):0.005594587):0.027339795,19:0.008781577):0.0591433286,13:0.010019455):0.000587718):0.001403903):0.0006867406,16:0.034349002);
tree gen.25 = [&U] (16:0.043452571,(((13:0.01591257,(19:0.0116108295,(18:0.004792455,(14:0.038239288,17:0.0189573264):0.01177543):0.0860213763):0.01249123):0.004627048,((11:0.0191132,(((4:0.03952678,((9:0.02384466,(7:0.019789315,8:0.094293233):0.008007148):0.030576,(5:0.04211797,(3:0.03941127,(2:0.02481345,1:0.03321514):0.01785684):0.07821873):0.02877283):0.01922826):0.002470607,6:0.01210975):0.001819434,10:0.0233934):0.01170393):0.01139316,12:0.02131749):0.0013697536):0.0006499746,15:0.018069636):0.003401035);
tree gen.26 = [&U] (16:0.04220443,(15:0.011376974,(((12:0.01703995,(11:0.015877,(10:0.03014869,((4:0.02939122,((9:0.0210864,(8:0.089800079,7:0.0197625655):0.005725541):0.02474228,(5:0.0457312,(3:0.04544436,(2:0.01668509,1:0.02857386):0.0139868):0.059605967):0.03817865):0.02464093):0.001866327,6:0.008708795):0.001608039):0.0107859):0.005586815):0.001377768,13:0.008124255):0.0005340357,(19:0.00350437,(18:0.009540272,(14:0.028290077,17:0.031166422):0.00733516):0.0847048502):0.0180396017):0.003257738):0.002979722);
tree gen.27 = [&U] (16:0.038037855,(15:0.010580312,((13:0.007074234,(11:0.01989535,(((4:0.04352199,((9:0.02142302,(8:0.09851389,7:0.022425272):0.004534765):0.02392951,((3:0.03706818,(2:0.02105765,1:0.04615246):0.01527354):0.06966832,5:0.0529166):0.02204254):0.01789739):0.003886966,10:0.03217399):0.002023054,6:0.01113349):0.005558227):0.008375951):0.002474053,(((18:0.00997726,(14:0.036426957,17:0.0210230485):0.01693389):0.0869561133,19:0.007249285):0.0267108817,12:0.01123412):0.0006501605):0.002758141):0.00440232011);
tree gen.28 = [&U] ((15:0.013716777,((19:0.007727053,(18:0.009891565114,(14:0.043624526,17:0.0327754707):0.011653284):0.076978581):0.0368488986,(13:0.007190221,((11:0.03269148,(((4:0.04321813,((9:0.01560979,(8:0.1008260619,7:0.022274333):0.004839148):0.03049733,(5:0.05544128,(3:0.03542923,(2:0.03903521,1:0.02832994):0.01219626):0.066015429):0.02975098):0.01731424):0.008237407,6:0.01550561):0.002060307,10:0.02684905):0.003811721):0.01010089,12:0.01714763):0.001615711):0.0015246311):0.001513958):0.00318816,16:0.0382924732);
tree gen.29 = [&U] ((((13:0.0089842895,(19:0.01369226,(18:0.0087003901,((12:0.0115103,14:0.03434871):0.0002686828,17:0.020048629):0.004269602):0.04560027433):0.06528269863):0.001213489,((((4:0.03742038,((5:0.0437469,(3:0.04459693,(1:0.03346694,2:0.02533781):0.01691585):0.07748098):0.02537692,(9:0.01998452,(8:0.08152451,7:0.028395932):0.0029168734):0.02720735):0.01497116):0.00591691,6:0.007203217):0.00202029,10:0.02298957):0.008817345,11:0.02246927):0.01221495):0.004139029,15:0.012832618):0.0015288367,16:0.020347372);
tree gen.30 = [&U] (16:0.035943791,((((((4:0.04540635,(((3:0.0413743,(1:0.03289509,2:0.0294265):0.01204294):0.054165072,5:0.05281931):0.02238919,(9:0.01631128,(8:0.102310557,7:0.023020626):0.003407969):0.0328689):0.01352053):0.002645323,(6:0.01050488,10:0.02925206):0.004120399):0.00657748,11:0.0273144):0.009483454,12:0.02089663):0.002648762,((19:0.005618728,(18:0.0060184401,(14:0.035815418,17:0.022088511):0.006830909):0.0310529048):0.08961729,13:0.01177053):0.001375091):0.0022478962,15:0.006395114):0.00983475118);
tree gen.31 = [&U] (((((19:0.007869098,(18:0.006635604,(17:0.0235937485,14:0.038261524):0.00778733):0.037105783):0.0534031038,13:0.008942492):0.0066370054,(12:0.01100511,(11:0.02578366,(6:0.01535905,((4:0.04666241,((9:0.0262501,(7:0.014087043,8:0.0964191334):0.003869674):0.02370824,((3:0.03256599,(2:0.0286958,1:0.03285736):0.01986525):0.07357085,5:0.03859245):0.02533674):0.01675078):0.005484572,10:0.03354507):0.00301053):0.008431582):0.01185112):0.00194568713):0.0009566833,15:0.012300987):0.002588983,16:0.0265736617);
tree gen.32 = [&U] (16:0.0257067771,(((12:0.01770015,(11:0.02776756,(10:0.03459167,(6:0.01248648,(4:0.04523867,((9:0.01793977,(7:0.024239121,8:0.114899972):0.002689262):0.02583637,((3:0.03482729,(2:0.02739325,1:0.0325968):0.01648775):0.06206999,5:0.05152999):0.03718229):0.01551864):0.004846732):0.00542511):0.002634533):0.007015079):0.0022900795,((19:0.010107774,(18:0.0088559529,(14:0.025065104,17:0.017485298):0.009666189):0.0325818818):0.0516581619,13:0.005805944):0.00201729):0.002021105,15:0.006289613):0.001500752);
tree gen.33 = [&U] ((((13:0.005488212,(19:0.004887531,(18:0.0131560384,(14:0.034778781,17:0.032015622):0.004486646):0.051222586):0.0484112839):0.0071538246,(12:0.009376113,(11:0.02200028,((6:0.008936571,(4:0.03064142,((9:0.01886191,(7:0.022308718,8:0.089824224):0.004568403):0.02784221,((3:0.04533132,(2:0.02695549,1:0.05485287):0.02093429):0.06758721,5:0.05585515):0.03505473):0.01682807):0.003476155):0.001400418,10:0.02540037):0.008133588):0.00651207):0.004409807):0.002138418,15:0.011656708):0.005847781,16:0.027799529);
tree gen.34 = [&U] (((((11:0.02357912,((4:0.04011677,((9:0.02466359,(7:0.0184591712,8:0.107583801):0.006640737):0.02936388,((3:0.03788501,(2:0.03215267,1:0.03578045):0.02266968):0.050399824,5:0.05425106):0.02883345):0.02235177):0.008891755,(6:0.01449641,10:0.02678678):0.0005877492):0.004644776):0.00935732,13:0.01036074):0.0023144484,((18:0.0109780123,(14:0.0295584,(17:0.027023201,12:0.01678784):0.001550084):0.005495462):0.1095752563,19:0.008885185):0.0167576198):0.002398337,15:0.012948887):0.002013326,16:0.032240002);
tree gen.35 = [&U] (16:0.0347953129,(((11:0.0242271,((6:0.008772238,(4:0.04191077,((9:0.01639296,(7:0.0160300986,8:0.09704089):0.008336708):0.01985487,(5:0.04366885,(3:0.03509044,(2:0.03256133,1:0.02915792):0.01258747):0.051980857):0.0223719):0.01940627):0.004300328):0.00367455,10:0.02644467):0.009356164):0.006476685,(((18:0.006636263,(14:0.027711902,(17:0.0279615012,12:0.01382521):0.002235795):0.01365828):0.061534925,19:0.005524893):0.0291907954,13:0.006130464):0.0008425614):0.0036676177,15:0.012304512):0.0014357673);
tree gen.36 = [&U] (16:0.032087873,(((13:0.009273844,(11:0.02390109,(10:0.02866949,((4:0.04659077,((9:0.01755043,(8:0.1004447,7:0.0188112858):0.001583551):0.02945468,((3:0.03612692,(2:0.03516232,1:0.03193576):0.02088296):0.06822747,5:0.04680083):0.03308275):0.02325716):0.002802654,6:0.01981666):0.0002103369):0.008384405):0.0153421624):0.0009952268,(19:0.007044815,(18:0.011407851,(12:0.02220123,(14:0.037824917,17:0.0214215164):0.0001102707):0.01607174):0.027553063):0.0919693048):0.00356177364,15:0.010757019):0.0027426426);
tree gen.37 = [&U] ((((13:0.0059105122,((6:0.005251061,(10:0.02924415,(4:0.03811513,(((3:0.03537544,(1:0.02777549,2:0.03228786):0.01512801):0.05915658,5:0.04510727):0.02196922,(9:0.02475403,(8:0.089326239,7:0.017022367):0.002591638):0.02721406):0.01417702):0.00551623):0.001778517):0.005115691,11:0.02398458):0.008287667):0.001353243,((19:0.011829898,(18:0.0074605858,(17:0.027326222,14:0.04187376):0.004213422):0.1092962584):0.0139736,12:0.01432509):9.995496e-05):0.003505642,15:0.008434865):0.002106188,16:0.032007642);
tree gen.38 = [&U] (((((18:0.0096181509,((14:0.026822425,12:0.02149195):0.001678217,17:0.021462182):0.00898455):0.032279831,19:0.01026713):0.0702777062,(13:0.006260229,(11:0.02141972,(10:0.02656829,(6:0.01471633,(4:0.03217263,((9:0.01689187,(8:0.096859766,7:0.017816895):0.005443511):0.02468436,((3:0.03374337,(2:0.01277605,1:0.04705833):0.01363028):0.060873829,5:0.04463114):0.03129894):0.01167163):0.005973219):0.003561446):0.00738237):0.003891834):0.001222755):0.001880204,15:0.011521913):0.0002577709,16:0.040846213);
tree gen.39 = [&U] ((((((18:0.007565358,((17:0.0246768037,14:0.027841526):0.001195593,12:0.0131749249):0.002638409):0.030820673,19:0.0066140072):0.05779216225,13:0.004863126):0.006539102,(11:0.02018541,(10:0.03360441,(6:0.01450833,(4:0.03509758,((9:0.0133816,(7:0.0187124138,8:0.101875289):0.006178956):0.0295512,(5:0.04800761,(3:0.03986887,(2:0.02001345,1:0.0355883):0.01208033):0.051011344):0.03517677):0.01591842):0.004400168):0.0016065):0.01084327):0.006038841):0.002918579,15:0.012456363):0.001073374,16:0.025990097);
tree gen.40 = [&U] (((((18:0.010786785,((17:0.019756534,14:0.027616013):0.003181129,12:0.0140263):0.01028667):0.038510534,19:0.008942408):0.0615011951,((11:0.02091814,((6:0.005315822,(4:0.04368609,((9:0.02848452,(7:0.0176473939,8:0.11064505):0.01550639):0.02724544,((3:0.03404496,(2:0.02919295,1:0.02985454):0.01572953):0.0495571,5:0.059881943):0.02592849):0.011705):0.005011381):0.0002685674,10:0.03140995):0.01036546):0.003284164,13:0.006057028):0.0032738636):0.001408064,15:0.010669893):0.00277323,16:0.03781389);
tree gen.41 = [&U] (((((11:0.0266733,((6:0.01135915,(4:0.0416924,((9:0.02925319,(8:0.11213894,7:0.0169172774):0.006426365):0.03074386,((3:0.03692731,(2:0.03616755,1:0.02481419):0.009127588):0.061645898,5:0.03948031):0.02052296):0.02078756):0.003916052):0.0008244489,10:0.02841707):0.009839304):0.007962499,13:0.006790892):0.0033225213,(19:0.0052132855,(18:0.0111058075,(14:0.028881822,(17:0.032293328,12:0.0150983):0.009748562):0.007839182):0.0520649482):0.0603246202):0.004485966,15:0.008998025):0.0018222884,16:0.0250711236);
tree gen.42 = [&U] ((15:0.015701081,((19:0.004372007,(18:0.005678625,((12:0.0160884,17:0.030358608):0.0006259475,14:0.03645238):0.009377799):0.0572381915):0.05457219847,(13:0.009181688,(11:0.02638801,(6:0.01096673,((4:0.04415868,((9:0.01736207,(7:0.020326126,8:0.1220492759):0.005596427):0.03731408,((3:0.03653235,(2:0.02871145,1:0.02897686):0.00973198):0.06116207,5:0.04821133):0.02859878):0.01692252):0.005060367,10:0.02286028):0.002546545):0.00582563):0.0122372):0.0011366868):0.0020887221):0.0013234857,16:0.01955927);
tree gen.43 = [&U] (16:0.030316813,(((13:0.0150834499,(((6:0.01158381,10:0.02706958):0.0001805708,(4:0.04314962,(((3:0.04563901,(1:0.03260267,2:0.02352668):0.01947607):0.050635642,5:0.0528713):0.0177519,(9:0.03158502,(8:0.110145204,7:0.019613861):0.008075075):0.02690944):0.01755573):0.00765468):0.006002352,11:0.01930943):0.01527213):0.001240616,((18:0.0122221406,(14:0.03088554822,(17:0.032494585,12:0.02597971):0.002200063):0.005130817):0.1061374131,19:0.029747301):0.013190692):0.005596318,15:0.013419723):0.0040497626);
tree gen.44 = [&U] (((((((4:0.03662906,(((3:0.03515904,(1:0.02887134,2:0.02855224):0.008430976):0.06063831,5:0.03887262):0.0264406,(9:0.01296348,(8:0.086667751,7:0.020264481):0.006953959):0.02230243):0.01724564):0.004446338,6:0.01155883):0.00413,10:0.03252966):0.007236447,11:0.02041739):0.00645606,(13:0.009084526,(19:0.013585849,(18:0.0105250254,(12:0.01184193,(17:0.0246883111,14:0.028258656):0.0004846921):0.007663714):0.0210377777):0.1008922234):0.00439718712):0.004448084,15:0.010424054):0.0030743288,16:0.028078782);
tree gen.45 = [&U] (15:0.010532948,(16:0.03307647,((((18:0.00804627131,((17:0.0153325962,12:0.01202261):0.001349368,14:0.03951192):0.009892783):0.07889848586,19:0.007860826):0.0263739037,13:0.00935383):0.001558057,(11:0.01782454,((((((7:0.0193125554,8:0.0883827):0.0027170638,9:0.02203188):0.02767488,((3:0.02817845,(2:0.02557468,1:0.0346236):0.02190737):0.048154375,5:0.04457701):0.02059459):0.02100035,4:0.02695154):0.006142745,6:0.01607899):0.00245785,10:0.02921927):0.009873262):0.01136511):0.0016972705):0.003807994);
tree gen.46 = [&U] (16:0.032252625,(15:0.007461447,((13:0.008301463,((18:0.0058889529,(12:0.01535868,(17:0.024936478,14:0.043638286):0.0051461497):0.0148362):0.016093895,19:0.01332358):0.0777823936):0.002770572,(11:0.02500906,(6:0.01540735,(((((8:0.095676646,7:0.019767153):0.00820137,9:0.02513841):0.02922673,(5:0.04175943,(3:0.03619562,(2:0.02444747,1:0.04370319):0.01073561):0.07594352):0.03447805):0.01499433,4:0.04610986):0.00690912,10:0.03051185):0.000269089):0.01141749):0.008020945):0.008070563):0.0004674625);
tree gen.47 = [&U] (16:0.01951201,((((18:0.0127570574,(12:0.01323394,(17:0.0187122963,14:0.027294881):0.001350651):0.01130341):0.0432132817,19:0.009739503):0.0719886317,(13:0.005549258,(((10:0.03641621,(4:0.04452561,((5:0.05768037,(3:0.03617493,(1:0.03046531,2:0.02481536):0.02042311):0.052839699):0.02872827,((8:0.07913131,7:0.0225578275):0.006368324,9:0.01480072):0.02705265):0.01267819):0.001688379):0.002580439,6:0.01543279):0.006116219,11:0.01946526):0.01225132):0.002232794):0.0023056615,15:0.007634376):0.001640087);
tree gen.48 = [&U] (16:0.033215449,(15:0.008584364,(((11:0.02248578,(10:0.02898419,(6:0.01330171,((((7:0.022085514,8:0.091060672):0.006113364,9:0.02584588):0.02453902,(5:0.04111049,(3:0.03266435,(2:0.02618392,1:0.0596607):0.02141113):0.0583876322):0.03159756):0.0189596,4:0.04575526):0.004394934):0.0008178316):0.007203548):0.0063265802,13:0.006245908):0.003568848,((18:0.007007675,(14:0.03675590153,(12:0.01487697,17:0.02606025):0.0005592207):0.01068011):0.061089297,19:0.0063081087):0.0338346718):0.003022638):0.0024092301);
tree gen.49 = [&U] ((((13:0.0082271381,(((6:0.008981194,(((5:0.04684102,(3:0.03563352,(1:0.03286423,2:0.03326814):0.01437411):0.062002228):0.02645407,((8:0.095447253,7:0.0146013997):0.002413921,9:0.03072304):0.03079687):0.01287076,4:0.0355544):0.009471509):9.263697e-05,10:0.0308793):0.008997177,11:0.01836543):0.009015631):0.001503491,((18:0.006063345,(17:0.020684196,(14:0.026802587,12:0.0123291399):0.0005851563):0.0107243):0.03063510853,19:0.0076458042):0.0902216898):0.005528643,15:0.008884551):0.000890358,16:0.028018462);
tree gen.50 = [&U] (15:0.008799334,(((13:0.006740249,(11:0.0154082,((((((8:0.09494277,7:0.0163205027):0.004610582,9:0.0200932):0.02994367,((3:0.03861092,(2:0.02981682,1:0.03174327):0.01115743):0.059328177,5:0.04605247):0.02717342):0.0163429,4:0.0360078):0.001785536,10:0.02986918):0.0008436027,6:0.008317422):0.006472722):0.008801781):0.001021567,((18:0.0045842998,((14:0.032267497,17:0.022268383):0.0004557663,12:0.01115674):0.011140347):0.08239342156,19:0.006532619):0.0093794862):0.0003626805,16:0.029516079):0.001823246);
tree gen.51 = [&U] (16:0.0242927845,(((((18:0.013491648,(17:0.028224109,14:0.034574123):0.008971888):0.0250752595,19:0.01042825):0.08735663499,(13:0.01135606,((6:0.01028091,((((5:0.05997646,(3:0.03212218,(1:0.03486076,2:0.02359046):0.01305522):0.06284202):0.02552814,((7:0.024775219,8:0.092435585):0.005809067,9:0.01901929):0.03417682):0.02048389,4:0.03421134):0.004050087,10:0.02605693):0.0001889903):0.009126796,11:0.02571514):0.008091):0.000908829):6.05609e-05,12:0.01328679):0.0011315573,15:0.016559449):0.001038298);
tree gen.52 = [&U] (16:0.036158255,(15:0.011803801,((13:0.005435784,((18:0.0074011693,((14:0.028753479,17:0.021396162):0.003073066,12:0.01073032):0.005706666):0.0390481366,19:0.009975612):0.0389326643):0.002743629,(11:0.01708572,((10:0.01925658,6:0.011942):0.001327065,((((7:0.014309495,8:0.1124391014):0.008540349,9:0.02652924):0.0308501,((3:0.0309262,(2:0.02897498,1:0.03755302):0.0133555):0.059785354,5:0.05372282):0.026292):0.01247415,4:0.03962084):0.003449464):0.006625819):0.0095101339):0.006924866):0.004774523);
tree gen.53 = [&U] ((((13:0.01121479,((18:0.008217352,(14:0.026122618,(12:0.01163483,17:0.028179872):0.0011556456):0.009964613):0.0608753039,19:0.005267325):0.04164267975):0.0009889824,(11:0.03699148,((6:0.01399196,((((8:0.118711363,7:0.0155482174):0.007159404,9:0.02062514):0.0301077,((3:0.03482731,(2:0.02336642,1:0.03513781):0.02604139):0.057085219,5:0.04837177):0.02632087):0.01648348,4:0.0365336):0.007387386):0.003348264,10:0.03445547):0.007084684):0.009404163):0.006983607,15:0.009838822):0.00191790022,16:0.027287641);
tree gen.54 = [&U] (((((((((((3:0.02268202,(1:0.04755826,2:0.02549849):0.01844426):0.05943972,5:0.0465302):0.02497916,((8:0.1083790877,7:0.0218244216):0.003800013,9:0.02427122):0.02924144):0.0208468,4:0.03361868):0.004744549,6:0.01520383):0.003540136,10:0.02506846):0.004709612,11:0.02598972):0.008144995,13:0.008548617):0.000655805,((18:0.011201959,((12:0.01642296,17:0.0172081973):0.001109224,14:0.02852443):0.01150215):0.0626556448,19:0.009831917):0.08014150532):0.005409943,15:0.019648306):0.00183399501,16:0.035820199);
tree gen.55 = [&U] (((((18:0.00660442418,((17:0.0248092571,12:0.01693547):0.001013183,14:0.03182764):0.01164868):0.052384185,19:0.00701592):0.0397015784,((11:0.01939372,((6:0.01359973,((((7:0.0179690703,8:0.0870518132):0.006894659,9:0.0172679):0.03057069,(5:0.04336979,(3:0.03150287,(2:0.0205634,1:0.02957646):0.02094478):0.04738487):0.0220128):0.01257246,4:0.04238152):0.003245135):0.001812232,10:0.02692086):0.006052493):0.0126076,13:0.009107826):0.0008826895):0.007521524,15:0.012355266):0.0031138242,16:0.027261941);
tree gen.56 = [&U] (16:0.033618845,(((11:0.01742424,(((((8:0.107955817,7:0.0199058186):0.006321755,9:0.02721536):0.02813105,(5:0.04626307,(3:0.03498006,(2:0.02850881,1:0.02095877):0.01877686):0.057925987):0.01859679):0.01546546,4:0.04470038):0.007375908,(6:0.01843692,10:0.03707654):0.00028879):0.01339797):0.004937596,(13:0.01217678,(19:0.005330467,(18:0.01369031,((14:0.022633261,12:0.01220758):0.0003066873,17:0.031842399):0.004369373):0.034959894):0.06046870296):0.003777355):0.0022315814,15:0.006922043):0.004711023);
tree gen.57 = [&U] (16:0.031443962,((((11:0.0157657,(6:0.0190875,(((((7:0.023606534,8:0.0956617329):0.003849816,9:0.02956447):0.03301618,(5:0.05780737,(3:0.03820159,(2:0.02604384,1:0.03844313):0.01742625):0.05990834):0.02295703):0.01650393,4:0.0397633):0.005382894,10:0.02693305):0.0017906):0.01002815):0.00867970142,13:0.00537111):0.001242762,((18:0.0154760113,((14:0.036582828,17:0.025614411):0.003540233,12:0.01345684):0.008614622):0.02800912,19:0.009230282):0.0717443447):0.002767657,15:0.010000032):0.002399726);
tree gen.58 = [&U] (((((18:0.0130854794,(12:0.01151923,(17:0.025416966,14:0.037272612):0.004339289):0.0102485157):0.0258851175,19:0.01146871):0.0711029173,((11:0.03969543,((10:0.02891901,6:0.01757059):0.0001342633,((((8:0.118964825,7:0.0226558857):0.007192003,9:0.01900118):0.03546514,(5:0.069946138,(3:0.05714252,(2:0.02473791,1:0.03358483):0.02091815):0.04772946):0.03228606):0.01344082,4:0.05158176):0.006710228):0.01303651):0.005896569,13:0.0104622):0.001121999):0.003178137,15:0.009998726):0.0023653777,16:0.035745429);
tree gen.59 = [&U] ((((((10:0.03127748,(((((3:0.02638146,(1:0.04803486,2:0.03685768):0.01007132):0.05558073,5:0.05805567):0.01652339,((7:0.017422434,8:0.106833765):0.0117744294,9:0.01986934):0.02021477):0.01330973,4:0.04630505):0.012339,6:0.00800957):0.0008871587):0.009730931,11:0.02619779):0.0062383199,13:0.006012238):0.001150339,(19:0.01305153,(18:0.010556075,(14:0.032635819,(17:0.0245514904,12:0.01254961):5.880746e-05):0.006368735):0.0597384462):0.0729973263):0.001218324,15:0.009365127):0.0009294688,16:0.037911203);
tree gen.60 = [&U] ((((13:0.009178856,(19:0.0108067635,(18:0.0100049752,(12:0.01312635,(14:0.030296076,17:0.026948686):0.0003263865):0.008098052):0.018308447):0.0879972563):0.010366979,(11:0.02277232,((((((7:0.0187894955,8:0.1157003826):0.00942377,9:0.02766014):0.01990008,((3:0.04153027,(2:0.01757519,1:0.03588107):0.01395429):0.057236627,5:0.04423745):0.02457905):0.02245414,4:0.03559131):0.002598757,6:0.009966494):0.001063934,10:0.02599676):0.008334689):0.008144071):0.004864093,15:0.007949714):0.00066842251,16:0.033484155);
tree gen.61 = [&U] (16:0.01691112,(((13:0.01208203,(19:0.01252145,(((12:0.01409336,17:0.019584475):0.0005817454,14:0.034530035):0.005876206,18:0.00746298915):0.0316344051):0.0945591863):0.0001716489,((10:0.03912776,((4:0.03578497,((5:0.05127538,(3:0.03428519,(1:0.04669394,2:0.02732389):0.01382282):0.0509449):0.02730774,((7:0.012065571,8:0.119380668):0.0025430754,9:0.02041375):0.02822385):0.01245676):0.007312885,6:0.01396318):0.0008110482):0.009337638,11:0.02257283):0.01233375):0.0037217009,15:0.010126612):0.0048486319);
tree gen.62 = [&U] (15:0.013925969,(16:0.0500172,(((19:0.008936204,(18:0.0100599346,((14:0.027759899,17:0.019647545):0.0013748397,12:0.007961166):0.006675376):0.028028369):0.0738404065,13:0.0099959429):0.006016767,(11:0.03036258,(10:0.02600344,(6:0.0063806,((((7:0.019204021,8:0.101976003):0.004108313,9:0.01622724):0.02815334,(5:0.04890424,(3:0.03470146,(2:0.01888774,1:0.04635967):0.01356955):0.059494873):0.02373888):0.01366158,4:0.03890781):0.005831316):0.001263046):0.003469543):0.01082844):0.003364414):0.00122868);
tree gen.63 = [&U] (((((((12:0.01132643,17:0.029550306):0.0001227773,14:0.032460073):0.01134346,18:0.008279755):0.024810183,19:0.009563535):0.09089685487,(13:0.013764987,(((4:0.04214334,((5:0.05216011,(3:0.03342309,(1:0.02595266,2:0.02076968):0.01286386):0.07452034):0.02094531,((7:0.014472862,8:0.080782533):0.009648703,9:0.02012042):0.02958786):0.01191018):0.004349645,(10:0.02550796,6:0.01050268):0.0002333638):0.007621169,11:0.02001848):0.01015906):0.0003083848):0.0004313522,15:0.010151082):0.001365621,16:0.045724786);
tree gen.64 = [&U] (16:0.033428835,(((((10:0.02818535,((4:0.03817592,((5:0.05708397,(3:0.02466791,(1:0.03751198,2:0.03070132):0.02508848):0.06798667):0.01980548,((7:0.0176037006,8:0.0972097442):0.005022524,9:0.02174183):0.02684844):0.01299868):0.007863052,6:0.01945585):0.00152959):0.004016501,11:0.02443288):0.008159584,13:0.01765989):0.001339949,(19:0.0069927,((17:0.0306663794,(12:0.01561993,14:0.027200484):0.0004804038):0.006980762,18:0.0057014858):0.0653849004):0.0800052498):0.003451433,15:0.010057886):0.0017224623);
tree gen.65 = [&U] (16:0.023197569,((((6:0.01138291,((4:0.03136223,(((3:0.02509586,(1:0.04628251,2:0.03285919):0.01363626):0.059935569,5:0.03601968):0.02736401,((8:0.114166461,7:0.02685546253):0.004257347,9:0.01620807):0.03253035):0.01076261):0.006924215,10:0.03093372):0.000279252):0.006284885,11:0.01861881):0.006747642,(((((17:0.028060317,14:0.036654307):8.453057e-05,12:0.01626358):0.00900634,18:0.00859327):0.0337142632,19:0.0112632562):0.0709358412,13:0.006933618):0.0010505):0.004011322,15:0.008504352):0.00104536433);
tree gen.66 = [&U] ((((19:0.0066549514,((13:0.008560498,((17:0.022787118,12:0.01162823):0.001785679,14:0.02653030169):0.0002585563):0.005979775,18:0.0056880614):0.03578382197):0.0852050088,(((6:0.01158447,(4:0.04152895,((5:0.05171376,(3:0.03532029,(1:0.02754737,2:0.02081955):0.02871226):0.055633128):0.02641277,((7:0.0166743777,8:0.113459603):0.0103649103,9:0.01582251):0.02245016):0.02038786):0.007335296):0.001174522,10:0.0268801):0.004485724,11:0.03200561):0.005617717):0.005369049,15:0.006223869):0.001276468,16:0.023791793);
tree gen.67 = [&U] ((((19:0.002460056,(18:0.0047717878,(13:0.00955107,((17:0.0218946395,12:0.01774959):0.003454716,14:0.027530079):0.005212306):0.0176782):0.053608652):0.0463307619,(11:0.01819638,((6:0.01148553,10:0.02945389):2.722926e-05,((((7:0.032441377,8:0.12458209):0.008584683,9:0.02940418):0.02144426,((3:0.03909486,(2:0.02734651,1:0.03869951):0.009826551):0.058737287,5:0.05545438):0.02593722):0.01803118,4:0.03848103):0.005732702):0.01252324):0.013131097):0.0022891837,15:0.014005216):0.002197421,16:0.0322776808);
tree gen.68 = [&U] (16:0.0277177966,((((19:0.008571842,(18:0.0100629641,(14:0.038262392,(17:0.024977818,12:0.01253811):0.0007790984):0.006253121):0.050543528):0.052875416,13:0.009267804):0.002713501,(11:0.02645166,(6:0.01008601,(10:0.02562234,((((8:0.09453242,7:0.0123343901):0.006198481,9:0.01517985):0.02800229,((3:0.0364346,(2:0.0338268,1:0.0326842):0.01611164):0.07937411,5:0.04911869):0.02556471):0.02024358,4:0.03491305):0.00808846):0.003795738):0.006739001):0.0058151352):0.003347317,15:0.010397504):0.0020052102);
tree gen.69 = [&U] ((((((18:0.0087158031,(17:0.0294718722,(12:0.01948208,14:0.027763583):0.005510822):0.01407354):0.0696866028,19:0.0069239723):0.0301887234,(11:0.02908463,(6:0.009282082,(10:0.03010483,((((8:0.095216781,7:0.01473274):0.0056972969,9:0.02410042):0.02387331,((3:0.02905947,(2:0.03938925,1:0.03405763):0.01871771):0.07988033,5:0.05150103):0.02510411):0.01323566,4:0.03561489):0.004794972):0.0005389117):0.00766352):0.007935758):0.0009844838,13:0.01034979):0.005438789,15:0.012137493):0.002725758,16:0.039053573);
tree gen.70 = [&U] ((((13:0.008342631,(11:0.02439564,(10:0.02617739,(6:0.01096786,((((7:0.025225527,8:0.10811968):0.005768133,9:0.01553984):0.02172978,((3:0.03943126,(2:0.01632017,1:0.02954303):0.01265339):0.07224762,5:0.03955802):0.03617148):0.01753279,4:0.03824381):0.003870454):0.001706097):0.00395433):0.0102933):0.005477784,(19:0.005927951,(18:0.0071191972,((17:0.021877047,12:0.0118338):0.002327779,14:0.03751891):0.005233191):0.043130223):0.06175404323):0.005157842,15:0.007045421):0.0019002734,16:0.031209049);
tree gen.71 = [&U] (16:0.0357853478,((((((12:0.01041735,17:0.0193282684):0.004578511,(14:0.0258015015,13:0.01579031):0.0005125747):0.00767783,18:0.0070357354):0.0401439294,19:0.009659556):0.07563848952,((((4:0.03168606,((5:0.04539532,(3:0.02635189,(1:0.03183744,2:0.02080271):0.03505711):0.068472146):0.02403268,((7:0.019736311,8:0.098288817):0.004678906,9:0.01978894):0.04214372):0.01029036):0.004371964,6:0.01103602):0.005647416,10:0.03479125):0.006386631,11:0.02397626):0.0122400693):0.001268187,15:0.011933888):0.002352719);
tree gen.72 = [&U] (16:0.03600903657,(((13:0.01145487,(11:0.02768028,((((((7:0.0225062119,8:0.093492101):0.005108611,9:0.01876753):0.02471575,((3:0.03121774,(2:0.03804457,1:0.04496213):0.01557093):0.047773231,5:0.04117234):0.03178234):0.01721584,4:0.04098255):0.002899969,10:0.03518233):0.001778766,6:0.01463645):0.009167092):0.0114528568):0.001700061,(19:0.01022339,(18:0.0050517894,(17:0.0259433665,(14:0.026944891,12:0.01378145):5.513397e-05):0.01304987):0.070691128):0.0238945096):0.004614368,15:0.009409139):0.0004370864);
tree gen.73 = [&U] ((((((4:0.02772231,(((3:0.04325375,(1:0.04968519,2:0.03591771):0.01916492):0.06142233,5:0.0450579):0.03447398,((8:0.07613542,7:0.020767591):0.00663790459,9:0.01611165):0.02823817):0.01560724):0.004230063,(6:0.01512714,10:0.02993337):0.000345192):0.007724817,11:0.02073249):0.0067112,(19:0.0057682776,((13:0.006858005,(12:0.01652784,(17:0.0189707589,14:0.029812693):0.003304682):0.003476224):0.002048586,18:0.00542843243):0.024078033):0.0877457032):0.004760016,15:0.010108365):0.00156381235,16:0.043916168);
tree gen.74 = [&U] (((((18:0.0116219359,(12:0.02433702,(17:0.0243876183,14:0.026257674):0.007963422):0.007685959):0.04372446,19:0.005027581):0.0857793062,(13:0.0064479,(11:0.02344693,(10:0.02779724,(6:0.01126506,((((8:0.106217649,7:0.016556165):0.011242965,9:0.01603874):0.03098754,((3:0.03258772,(2:0.03151348,1:0.03551193):0.01344879):0.054789162,5:0.05501607):0.01566458):0.01926549,4:0.05393262):0.005339676):0.002098039):0.01224848):0.003859268):0.0008909358):0.001575423,15:0.009717561):0.0008959205,16:0.0288563904);
tree gen.75 = [&U] (((((11:0.01725911,((((((7:0.0148888137,8:0.075688202):0.004876651,9:0.02689028):0.03348531,(5:0.04378178,(3:0.03968254,(2:0.02648773,1:0.02768169):0.0179387):0.055586316):0.02191832):0.02092828,4:0.03235051):0.004804141,10:0.03274457):0.002301508,6:0.01411073):0.003454089):0.014099988,13:0.01078018):0.0009160319,(19:0.007105751,(18:0.0098632995,(17:0.018090397,(12:0.0135368,14:0.029026166):0.0008328858):0.008624122):0.0600025045):0.0452189881):0.003885041,15:0.0119241):0.005088685,16:0.034924765);
tree gen.76 = [&U] (16:0.03416447016,(((13:0.006233886,((18:0.0042335006,(12:0.0211712215,(14:0.030688101,17:0.025844034):0.001015517):0.006133432):0.0922644534,19:0.0124782145):0.0196636794):0.002017219,(11:0.02084702,(10:0.02953437,(6:0.01228622,((((8:0.08763443,7:0.0167146911):0.004480556,9:0.02429411):0.02784387,(5:0.05925237,(3:0.03074305,(2:0.0260758,1:0.04100669):0.007387067):0.0581012):0.0132175):0.01459581,4:0.04303261):0.003891682):0.003928005):0.007506863):0.00686310543):0.002608903,15:0.014043495):0.002490033);
tree gen.77 = [&U] (15:0.014929308,(16:0.02604488,((((6:0.01295589,(4:0.04504271,(((3:0.02946924,(1:0.04141221,2:0.0229587):0.01588247):0.0602225,5:0.02836546):0.0269019,((7:0.02185501,8:0.100735969):0.005757948,9:0.01954767):0.02585401):0.0187225):0.004479541):0.001149731,10:0.02609048):0.00744361,11:0.02450267):0.01153562,(((((14:0.033191425,17:0.029276188):0.002801855,12:0.016626):0.008577323,18:0.0132436492):0.0432341514,19:0.01212615):0.0815318206,13:0.01139452):0.0041284759):0.002458821):0.000553138);
tree gen.78 = [&U] ((((13:0.0142053,((((4:0.03478266,(((3:0.03158683,(1:0.04011703,2:0.03184004):0.01862015):0.06197057,5:0.05381696):0.01973697,((8:0.09088779,7:0.022632138):0.0032125891,9:0.02419967):0.02521985):0.01563736):0.00281331,6:0.01195414):0.0008884587,10:0.03245934):0.0112916,11:0.02634715):0.010048167):0.001948425,(19:0.0105976419,(((12:0.008298786,14:0.032239972):7.972443e-05,17:0.0227668909):0.005124678,18:0.0105604873):0.04120024891):0.0856266113):0.001322472,16:0.02289555):0.0047322035,15:0.010962127);
tree gen.79 = [&U] ((15:0.013306784,((19:0.006937641,(18:0.010863827,((14:0.023027009,17:0.017210925):0.0005702452,12:0.01866628):0.015371873):0.080987793):0.027854723,(13:0.01030585,(11:0.02072601,((((((8:0.10819427,7:0.0244913166):0.009566261,9:0.02482681):0.03409802,((3:0.03757461,(2:0.02913078,1:0.02692518):0.008200119):0.045292794,5:0.05317294):0.02534991):0.0143958,4:0.02896672):0.001260181,6:0.01698893):0.003902511,10:0.0340733):0.007513236):0.0095726914):0.0006857701):0.003355468):8.778755e-05,16:0.0289104052);
tree gen.80 = [&U] (16:0.025854817,(15:0.007647469,(((((6:0.0118179,(4:0.0323629,(((3:0.04258456,(1:0.03339753,2:0.02999146):0.02395951):0.05761519,5:0.0600994):0.01875789,((8:0.107524019,7:0.023828803):0.00381794,9:0.01719663):0.03473695):0.01564887):0.00837079):0.00244773,10:0.0254169):0.007735848,11:0.02614873):0.007497299,13:0.009929528):0.00569395787,(((14:0.027149085,(12:0.0162130511,17:0.025283965):0.00102359):0.006666724,18:0.007434781):0.0214261203,19:0.009612028):0.1028111748):0.002720846):0.001201871);
tree gen.81 = [&U] (16:0.0453485951,(15:0.007825259,((11:0.03073652,(10:0.0280411,(((((7:0.01689127,8:0.098836821):0.00579646,9:0.03065784):0.02689113,((3:0.03001042,(2:0.02829445,1:0.0450228):0.0111384):0.06600248,5:0.04370593):0.02588317):0.01492971,4:0.03920081):0.003461809,6:0.01386475):0.0005582446):0.01517877):0.0108171459,((18:0.0078323119,(13:0.006434288,((17:0.025851702,14:0.032509919):0.002218351,12:0.024777834):0.003942668):0.011936):0.06887315327,19:0.007526627):0.034532314):0.004854987):0.001196715);
tree gen.82 = [&U] (16:0.039007589,(15:0.005540748,(((((14:0.025697989,12:0.01504024):0.002651131,17:0.02459317039):0.004640427,18:0.018273983):0.056723244,19:0.01081235):0.0739446431,(((6:0.01149518,((4:0.04308076,((5:0.044791,(3:0.02920122,(1:0.02717471,2:0.02662655):0.0219818):0.06074444):0.0285775,((8:0.090660475,7:0.01893384):0.00786974,9:0.01889183):0.02576557):0.01788857):0.002889458,10:0.03116192):0.0003081972):0.009939983,11:0.02722855):0.0096299649,13:0.01436304):0.002139785):0.001306306):0.006006095);
tree gen.83 = [&U] ((15:0.009301691,((((((4:0.02849846,((5:0.05636262,(3:0.03318038,(1:0.03136633,2:0.02573477):0.01805408):0.05992832):0.03651501,((7:0.021881133,8:0.1127979441):0.006514434,9:0.02453099):0.02288478):0.01842793):0.006595303,10:0.03189277):0.003276722,6:0.01507242):0.00703982,11:0.02662121):0.007191082,13:0.007889079):0.000372116891,(19:0.01106432,(((17:0.027104971,14:0.021104644):0.001633771,12:0.01490702):0.00965593,18:0.0100233631):0.0634053202):0.0765433143):0.00388915):0.0002915828,16:0.032545316);
tree gen.84 = [&U] ((15:0.007593207,((19:0.003484223,(18:0.0125727643,(14:0.027630523,(17:0.022384244,12:0.024008358):0.0004494399):0.006602241):0.03218247):0.08344796093,(13:0.004233056,(11:0.0184305,(((((8:0.09418948,7:0.017372183):0.008328075,9:0.02083333):0.03065351,(5:0.05782637,(3:0.03867921,(2:0.02747591,1:0.04318754):0.01311698):0.07607727):0.01948522):0.01786393,4:0.0380697):0.005566594,(10:0.03495324,6:0.01394679):0.001545655):0.004888999):0.01078711):0.0006948928):0.003067894):0.001983463,16:0.0415828042);
tree gen.85 = [&U] (16:0.0379953644,(((11:0.01859492,(10:0.03945693,(((((7:0.015694584,8:0.10562362):0.0047820272,9:0.02148232):0.02803438,(5:0.05962775,(3:0.03060249,(2:0.03257503,1:0.03757558):0.01496695):0.060389147):0.02970911):0.01758975,4:0.03510539):0.006162688,6:0.009451382):0.002319867):0.00532287):0.006571649,((18:0.01067895,((12:0.01081104,(13:0.00796882,17:0.019802361):0.001724556):0.00398899,14:0.032267777):0.0059545668):0.1063560171,19:0.0042049565):0.02495567807):0.002816837,15:0.008851529):0.0002854054);
tree gen.86 = [&U] (16:0.034179053,(((19:0.0142169377,(18:0.01380245792,(13:0.007896676,((17:0.033978188,14:0.033258853):0.0007784103,12:0.0158283616):0.00892531):0.009712873):0.0585630743):0.03370990922,(11:0.02468775,(6:0.02063769,(10:0.03267372,((((8:0.096969233,7:0.018484956):0.0059711258,9:0.02389755):0.02584771,(5:0.03529097,(3:0.03233874,(2:0.01461398,1:0.04928123):0.0184612):0.07438469):0.02690048):0.02681684,4:0.03676199):0.007436992):0.000808849):0.008824997):0.01382895):0.003857536,15:0.006228128):0.0025226532);
tree gen.87 = [&U] (16:0.0285588998,(15:0.01094359,((13:0.008828863,((((4:0.02636372,(((3:0.02813574,(1:0.03551106,2:0.02026725):0.01822949):0.04662314,5:0.045200905):0.02872582,((8:0.09300793,7:0.0140649427):0.006942573,9:0.01841861):0.03295942):0.02277605):0.004322275,6:0.01024226):0.002420183,10:0.02816617):0.004841481,11:0.0273326):0.01100388):0.0027526419,(19:0.005330591,((12:0.01495702,(14:0.033826774,17:0.01855069316):0.002789872):0.005926286,18:0.0081218541):0.04453151):0.06798883539):0.002643493):0.000733681);
tree gen.88 = [&U] ((((19:0.006460874,(18:0.0059128892,(13:0.006294969,((14:0.034080263,17:0.0243386598):0.0005139152,12:0.01641618):0.0049333936):0.004907809):0.0299032574):0.0793357122,(11:0.01597728,(10:0.04191998,(6:0.01662473,((((7:0.016649575,8:0.0889810733):0.008547147,9:0.02174112):0.03195058,((3:0.02367859,(2:0.03819791,1:0.02997188):0.01532438):0.06792442,5:0.04693441):0.03657906):0.01582531,4:0.04132115):0.003908979):0.001766263):0.008673989):0.023791694):0.003640342,15:0.010504039):0.001007323,16:0.0336343508);
tree gen.89 = [&U] ((((11:0.01762506,((10:0.03139485,((((7:0.0231865765,8:0.09552749):0.005473458,9:0.02595934):0.02114023,(5:0.05950889,(3:0.04180739,(2:0.02404287,1:0.04109404):0.01614704):0.061932759):0.02724612):0.02350426,4:0.04645637):0.004365039):0.001374163,6:0.01573061):0.008511175):0.007518578,(19:0.01041258,(18:0.011746042,(((17:0.0207172591,13:0.00876527):0.002466426,14:0.0351186847):0.004283301,12:0.01229651):0.009237565):0.031532234):0.07865004915):0.003702807,15:0.010065479):0.00347386,16:0.028256996);
tree gen.90 = [&U] (((((10:0.03044655,(6:0.01203264,(4:0.03574051,(((3:0.03878264,(1:0.02728873,2:0.0294336):0.01801125):0.048664738,5:0.05151007):0.01921275,((8:0.090127926,7:0.02152733):0.003633461,9:0.02401653):0.02245406):0.01468487):0.005301997):0.004577456):0.007929774,11:0.01278887):0.0138056884,(13:0.00704524,(((17:0.029169337,(12:0.01269939,14:0.038315459):0.000887321):0.004967035,18:0.010038695):0.0984259469,19:0.020875426):0.016114865):0.007833381):0.00432507,15:0.011860005):0.00026960852,16:0.0302822278);
tree gen.91 = [&U] (((13:0.007946918,((19:0.0017381801,((14:0.030349607,17:0.021146377):0.008028665,18:0.0116304567):0.1126014652):0.018028571,(12:0.01263841,((10:0.02857854,((4:0.03437182,(((3:0.03644248,(1:0.04825311,2:0.04293994):0.02633976):0.05783074,5:0.04859916):0.02550129,((8:0.10054635,7:0.0190123272):0.00620487,9:0.01588185):0.03125242):0.01738379):0.003459192,6:0.006992594):0.001118455):0.0147877,11:0.01770361):0.007564948):0.0005880864):0.0008992252):0.003423732,15:0.010797444):0.0010636746,16:0.0268528935);
tree gen.92 = [&U] ((((11:0.02633147,((10:0.02587178,((((8:0.09648268,7:0.01528061):0.0019642,9:0.01567669):0.02956969,((3:0.03225168,(2:0.02761311,1:0.02603101):0.01912539):0.05800013,5:0.04104574):0.02013973):0.01615704,4:0.03952069):0.002632802):0.002080364,6:0.01554512):0.009439361):0.007858457,((18:0.0116285454,(13:0.008705817,((14:0.029321049,12:0.0168225):0.0006808801,17:0.026793325):0.004251159):0.01104891):0.0655758083,19:0.006760243):0.0483857712):0.0032619147,15:0.004859476):0.000797275,16:0.0341437291);
tree gen.93 = [&U] (16:0.0331672068,(((11:0.02499204,(((((7:0.014266278,8:0.097715935):0.003610582,9:0.01838329):0.03264488,(5:0.062271818,(3:0.03491852,(2:0.02710106,1:0.0356882):0.01565764):0.05847113):0.01752925):0.01592285,4:0.03089463):0.005595964,(6:0.01033374,10:0.0265199):0.002578396):0.00684632):0.01251882,((18:0.0091013525,(13:0.00531988,(17:0.0269722297,(14:0.023659326,12:0.01197768):0.0002469493):0.007199024):0.005315559):0.0682563381,19:0.00391829):0.033068689):0.0008156335,15:0.003290644):0.0009084185);
tree gen.94 = [&U] (16:0.035171411,(((19:0.007488302,(18:0.0051973087,(13:0.006846863,(12:0.01259654,(17:0.01888390064,14:0.039891076):0.005785913):0.004968701):0.004912871):0.02840338946):0.0666544243,(11:0.02065353,(10:0.02396434,(((((8:0.094620045,7:0.018030735):0.003848952,9:0.02545178):0.02583566,((3:0.02644958,(2:0.02681716,1:0.03746678):0.02327141):0.064940614,5:0.0440593):0.04180896):0.01758328,4:0.0494978):0.005979101,6:0.01468106):0.001029791):0.006084781):0.013316512):0.0030047817,15:0.013007003):0.0031350583);
tree gen.95 = [&U] ((((11:0.02475394,(6:0.01300561,(10:0.02947727,((((8:0.1034974786,7:0.019552309):0.0084097608,9:0.02772951):0.03294951,((3:0.04423049,(2:0.02837864,1:0.03994675):0.01187656):0.07040156,5:0.05340257):0.02433742):0.02377763,4:0.04968786):0.00331728):0.003655956):0.01011952):0.00335637,(19:0.005429604,(18:0.011242095,(13:0.006366182,(14:0.046450892,(12:0.01240028,17:0.0141475112):0.001502424):0.003759691):0.006989046):0.0273504635):0.0788269525):0.003091749,15:0.017011985):0.0036256295,16:0.034996064);
tree gen.96 = [&U] (((((18:0.011267891,((12:0.01594937,(17:0.013465131,14:0.029569809):0.003215472):0.0005066845,13:0.006521109):0.01644678):0.0535981323,19:0.009761249):0.04468235185,(11:0.02811733,((((((8:0.1170049295,7:0.0191797704):0.005461211,9:0.02261777):0.02446579,(5:0.04559104,(3:0.03370748,(2:0.03640575,1:0.04310125):0.01580525):0.0496538):0.03198256):0.01276565,4:0.0466137):0.006488928,10:0.02759585):0.0004800882,6:0.01488583):0.01195982):0.009861137):0.00429971488,15:0.012855364):0.00359099,16:0.057951227);
tree gen.97 = [&U] ((((11:0.02553159,((6:0.009632882,(4:0.04069069,(((8:0.089392807,7:0.027109249):0.002172143,9:0.02206238):0.02867746,(5:0.03506457,(3:0.03060766,(2:0.02299618,1:0.02825517):0.008769591):0.06542067):0.02152856):0.01768616):0.001489835):0.001202805,10:0.03223793):0.01294598):0.00816863,(19:0.004459283,(18:0.00880229887,((12:0.01036202,(13:0.005302797,17:0.029478691):0.0006291519):0.0006791855,14:0.036821891):0.004266815):0.0303497979):0.0589581731):0.003830705,15:0.008803604):0.002951394,16:0.028736919);
tree gen.98 = [&U] (16:0.0277805715,((((18:0.0070905896,(((13:0.007134967,14:0.039804389):0.00177895,12:0.01140554):0.003030707,17:0.029617128):0.008018517):0.0532760458,19:0.009518475):0.05577253619,(11:0.01962631,(((4:0.03683586,(((8:0.10480535,7:0.017610618):0.006500958,9:0.02067311):0.01953115,(5:0.05444686,(3:0.0289579,(2:0.03618243,1:0.03307806):0.01240177):0.06190905):0.02423755):0.02511657):0.006579334,6:0.01180796):0.001453557,10:0.02235705):0.007999274):0.0098697222):0.0021880318,15:0.013341068):0.003093188);
tree gen.99 = [&U] (16:0.043126473,(((19:0.00744215,(18:0.0092655806,(13:0.005353458,((12:0.01085098,17:0.015356461):0.0005579347,14:0.03688693):0.006159899):0.003466516):0.0582843249):0.0359402833,(11:0.01958629,((6:0.009229279,((((7:0.0178286568,8:0.10231154):0.007386434,9:0.01961796):0.03200016,(5:0.03696772,(3:0.04413202,(2:0.0290975,1:0.04664444):0.01597809):0.066786448):0.04078147):0.01803952,4:0.04393727):0.005515192):0.002216025,10:0.022673):0.004572125):0.0064135808):0.004443728,15:0.014153165):0.0017116741);
tree gen.100 = [&U] (16:0.043054742,(((11:0.02240001,(10:0.02475832,(6:0.01486909,((((7:0.0160322151,8:0.106561511):0.0042430844,9:0.01661382):0.02569723,(5:0.04368078,(3:0.03120922,(2:0.02842305,1:0.02812706):0.01826608):0.06451808):0.03001353):0.01792161,4:0.0374727):0.004183431):0.002019246):0.006122209):0.01495832,(19:0.012125733,(18:0.009351631,((17:0.0293455586,(14:0.033039785,12:0.01127971):0.003417383):0.0020887715,13:0.01670727):0.005085972):0.0631913345):0.02035213942):0.002920167,15:0.006245132):0.0033811526);
tree gen.101 = [&U] (16:0.0264758111,(15:0.010602662,(((((4:0.03446197,(((3:0.02412844,(1:0.04180947,2:0.03492484):0.01893851):0.06468841,5:0.05280541):0.02766437,((7:0.021276672,8:0.101602739):0.007637209,9:0.02446563):0.02958512):0.02253665):0.004490712,10:0.03449039):0.000936252,6:0.01206298):0.01117351,11:0.01868291):0.004348015,(19:0.0075587676,((13:0.01107276,(12:0.01529192,(14:0.034913721,17:0.02654337):0.006089693):0.0021679046):0.004540453,18:0.010019055):0.0470207351):0.059084226):0.003440756):0.00289554161);
tree gen.102 = [&U] (15:0.008756271,(((((10:0.0325398,(4:0.03043144,((5:0.05026416,(3:0.02502601,(1:0.04612001,2:0.03039991):0.01926293):0.051561651):0.02384016,((7:0.0153100583,8:0.111522327):0.004731309,9:0.03578888):0.03127023):0.01715012):0.004931875):0.0001796692,6:0.01077029):0.004958581,11:0.02424105):0.01147631,(((((14:0.030321088,17:0.0273004405):0.0012788482,12:0.01483052):0.0002486251,13:0.008840913):0.006320387,18:0.0069763774):0.024423723,19:0.00696962):0.09902426995):0.001075316,16:0.033197941):0.002548871);
tree gen.103 = [&U] ((((((6:0.0145474,10:0.03069357):0.0003853134,(4:0.04124776,((5:0.04375512,(3:0.04235549,(1:0.02820869,2:0.02869417):0.01238576):0.061411921):0.02445842,((8:0.099285293,7:0.024915646):0.007261439,9:0.02774738):0.04175972):0.01448317):0.007452349):0.007920335,11:0.0282738):0.009047119,(19:0.0095584849,((((12:0.0100735,14:0.034449752):0.0005784364,17:0.022428668):0.001813728,13:0.01462457):0.00750749,18:0.0095822261):0.02612018394):0.1025821599):0.0013659763,15:0.012718239):0.003000127,16:0.0393850763);
tree gen.104 = [&U] (((12:0.015377124,((((13:0.008264515,(14:0.028856761,17:0.025276778):0.002304984):0.007953647,18:0.007429031):0.04451509246,19:0.007947977):0.051024736,(((4:0.04214185,((5:0.0382602,(3:0.04056957,(1:0.03195103,2:0.03301776):0.0183291):0.07392558):0.02945562,((8:0.113714498,7:0.0186132054):0.003549863,9:0.02188017):0.0246846):0.009508406):0.008553829,(10:0.02627443,6:0.008597752):0.001699602):0.01111994,11:0.02733363):0.0113433):0.00109771):0.00326956044,15:0.007582831):0.0038981445,16:0.036975539);
tree gen.105 = [&U] (16:0.025047625,(15:0.010299787,((11:0.02249822,((10:0.03004869,((((8:0.0905144569,7:0.0126399333):0.005608169,9:0.02190671):0.02803841,(5:0.04914418,(3:0.03538223,(2:0.0281661,1:0.03997884):0.02182184):0.066392514):0.01947005):0.0240557,4:0.03564197):0.003453637):0.001085736,6:0.01591822):0.005876111):0.00931929,(((13:0.01057487,(12:0.01245139,(14:0.026967231,17:0.0210354968):0.001527763):0.008568634):0.01932421,18:0.008732873):0.03079614388,19:0.00199398):0.0495527197):0.004993578):0.00185748634);
tree gen.106 = [&U] ((15:0.008808605,((19:0.004047531,(((14:0.029364281,(17:0.02510293,12:0.01186634):0.001559961):0.001014765,13:0.008333597):0.005041593,18:0.0066214975):0.0854463438):0.027818519,(11:0.01978668,((6:0.01074527,10:0.02941486):0.0008664964,((((8:0.094263923,7:0.0168978866):0.006004357,9:0.02021894):0.02604454,(5:0.04524021,(3:0.02625158,(2:0.02299429,1:0.02318816):0.02579332):0.058084808):0.02634):0.01319404,4:0.03865593):0.007527876):0.008820945):0.008278131):0.004131571):0.0068849271,16:0.03284452);
tree gen.107 = [&U] ((15:0.008528872,((((13:0.01446396,(14:0.027423019,(17:0.032605292,12:0.01374864):0.003197858):0.001326837):0.004789507,18:0.004069286):0.0813443859,19:0.005412279):0.0222967492,(11:0.02712408,(10:0.02854238,(6:0.01478368,((((8:0.095372726,7:0.0249109295):0.003452764,9:0.02385323):0.02886495,(5:0.0473771,(3:0.03027651,(2:0.02881444,1:0.03164368):0.0110155):0.053353054):0.03091665):0.01560529,4:0.03217697):0.005272012):0.002052176):0.01067024):0.007923296):0.002513145):0.0035496193,16:0.0435043059);
tree gen.108 = [&U] (16:0.03257900053,(15:0.009555379,((((13:0.009267686,(17:0.021337468,14:0.032081245):0.001190209):0.008737502,18:0.021827749):0.025311096,19:0.0074834578):0.0936753471,(((((4:0.03720838,(((3:0.03252344,(1:0.03554433,2:0.03055243):0.02605686):0.05235705,5:0.04978561):0.02218918,((8:0.12354996,7:0.0211050046):0.004263368,9:0.02356545):0.02464527):0.0207858):0.00581037,6:0.01465433):0.0005295342,10:0.02894823):0.0102461,11:0.02240609):0.008558896,12:0.01761949):0.001537125):0.0027342171):0.0005392648);
tree gen.109 = [&U] ((((12:0.01988179,(((10:0.02835613,6:0.01356124):0.0009112283,(4:0.03840791,((5:0.0611754,(3:0.03554625,(1:0.02893655,2:0.02925445):0.01503793):0.06566851):0.02405246,((7:0.0169233282,8:0.098966566):0.0008868375,9:0.02415916):0.02517133):0.01575133):0.00704826):0.005862558,11:0.02463881):0.0070026):0.00877023,(19:0.005196694,(((17:0.018712139,14:0.028585111):0.004026541,13:0.01198386):0.003056236,18:0.0026974569):0.0316244234):0.09274111174):0.002737145,15:0.013039095):0.0027161606,16:0.039884623);
tree gen.110 = [&U] ((15:0.014545828,(((13:0.013280915,(((14:0.03514636,17:0.01729597459):0.00860296,18:0.0070709967):0.0624863339,19:0.003437654):0.03550830759):0.00274614,(11:0.02035564,(10:0.02740826,(6:0.01145291,(4:0.03971749,(((8:0.115241825,7:0.024305829):0.00863524,9:0.01584749):0.0248441,(5:0.04318615,(3:0.04216061,(2:0.04171274,1:0.03870319):0.007603201):0.055266088):0.02475801):0.01427135):0.003370656):0.002703865):0.01015023):0.00666372):0.0006757234,12:0.01064012):0.001986411):0.0066507295,16:0.0303270872);
tree gen.111 = [&U] (((12:0.0095432453,((19:0.005903234,(((14:0.040517019,17:0.026197902):0.001493587,13:0.005695785):0.00906113,18:0.0142268133):0.032233151):0.08315390958,((6:0.02147269,(10:0.02571353,((((3:0.02466098,(1:0.03171545,2:0.02458225):0.02806131):0.063747852,5:0.05336807):0.03399378,((8:0.0997422069,7:0.0181053488):0.004628748,9:0.02465557):0.02838479):0.01944425,4:0.03704063):0.006558337):0.001074076):0.009967473,11:0.0251738):0.00982019):0.0003897069):0.002037355,15:0.01511571):0.0005108634,16:0.033846422);
tree gen.112 = [&U] ((((19:0.005016411,(((17:0.025327147,14:0.030581704):0.003492265,13:0.007793716):0.007654337,18:0.0073607844):0.0264960345):0.1071534366,((((10:0.03282674,((((3:0.02632782,(1:0.02340011,2:0.02693301):0.01805166):0.05521545,5:0.04165959):0.0359894,((7:0.017255411,8:0.094644249):0.007024066,9:0.02025163):0.02732254):0.02217462,4:0.03547011):0.007518292):0.0001526062,6:0.006793763):0.007861593,11:0.03062354):0.005399362,12:0.01386943):0.0053890374):0.002276062,15:0.010941479):0.00190868559,16:0.034189118);
tree gen.113 = [&U] (16:0.029027904,(15:0.00571966,(((11:0.02579418,((6:0.01095153,(4:0.04330953,(((7:0.023522151,8:0.085178132):0.006904172,9:0.02534805):0.0259317,(5:0.04664669,(3:0.03047802,(2:0.03419536,1:0.03544541):0.01086191):0.05633673):0.02959183):0.01495755):0.00268839):0.002209008,10:0.02876306):0.01287803):0.008199531,13:0.004576294):0.00175608,(12:0.02199188,(19:0.01092011,((14:0.037577962,17:0.022943587):0.019792672,18:0.0066911286):0.029453274):0.0781501625):0.0001699302):0.003481125):0.002864664);
tree gen.114 = [&U] (16:0.02820427,(15:0.015487432,(((11:0.01751454,((10:0.03312474,(4:0.0327879,(((8:0.088328237,7:0.0207291357):0.004146513,9:0.01808126):0.03178881,(5:0.04887389,(3:0.03540585,(2:0.02282755,1:0.02447919):0.02405339):0.0484972737):0.02541584):0.01356425):0.006404245):0.0003031799,6:0.01239294):0.004276755):0.008676754,12:0.01042067):0.0002114551,(13:0.008382619,(19:0.009547397,((17:0.02239659397,14:0.032308945):0.007676853,18:0.011585502):0.021223824):0.0864146092):0.0003845743):0.0026163186):0.00465194398);
tree gen.115 = [&U] ((15:0.009860019,((13:0.01146695,(11:0.01988729,((6:0.01057851,(4:0.03130943,(((8:0.09741334,7:0.021242877):0.004628365,9:0.02675041):0.03910384,((3:0.03124351,(2:0.03221967,1:0.03225838):0.01858353):0.057517214,5:0.05433513):0.02759081):0.01007012):0.004576139):0.003952279,10:0.03045621):0.01195503):0.01444865):0.0004440304,(12:0.01604138,((18:0.0084260361,(17:0.0340655472,14:0.029639236):0.01053441):0.080546644,19:0.004608364):0.02428559114):0.0002823115):0.0025367058):0.002747898,16:0.0364893156);
tree gen.116 = [&U] (((((((10:0.02132128,((((3:0.03022616,(1:0.0293813,2:0.04219807):0.01111624):0.07849524,5:0.05074983):0.02887065,((7:0.0134610028,8:0.096059057):0.008534044,9:0.01634715):0.03007103):0.02999834,4:0.03831869):0.007384375):0.001259547,6:0.01398156):0.004500249,11:0.02334348):0.01789444,12:0.009102391):0.002132006,((((17:0.03199680669,14:0.041578895):0.0007076632,13:0.00540368):0.002939597,18:0.0144036336):0.0642994721,19:0.00305451):0.06401985727):0.005012381,15:0.016702053):0.0005459501,16:0.036377092);
tree gen.117 = [&U] ((15:0.011722418,(((11:0.02449096,(6:0.01167903,((4:0.04063494,(((7:0.0268404372,8:0.096320187):0.006580881,9:0.01864414):0.02575097,(5:0.05488854,(3:0.02779086,(2:0.02845497,1:0.03205372):0.008309339):0.0560848751):0.03382578):0.01610631):0.003250992,10:0.02650273):0.003165901):0.01040107):0.006625733,13:0.002726767):0.0021260338,(19:0.01205762,(18:0.014058908,((14:0.041374677,12:0.01012791):0.0010390285,17:0.027674465):0.008933366):0.0680609254):0.0498070447):0.001496767):0.0007011592,16:0.0337617585);
tree gen.118 = [&U] ((15:0.014216038,(13:0.009969186,((11:0.02930141,(((4:0.03766813,(((8:0.110419054,7:0.014930528):0.003675943,9:0.01967374):0.03034261,((3:0.03585449,(2:0.01533648,1:0.02851922):0.02087584):0.06492927,5:0.05710539):0.02219598):0.01909093):0.003067083,6:0.01211474):0.001073206,10:0.03198332):0.00314985):0.008252770716,((18:0.0090474569,(17:0.025588111,(12:0.01261088,14:0.032426774):0.001110097):0.002837749):0.02385067,19:0.006767817):0.0790317508):0.0008201918):0.004094332):0.001944016,16:0.0481315196);
tree gen.119 = [&U] (16:0.0393726328,(15:0.011199457,((11:0.02210305,((10:0.03199005,(4:0.03493496,(((7:0.025102835,8:0.116846881):0.006945488,9:0.02652228):0.03300462,((3:0.02493957,(2:0.03894799,1:0.03287779):0.02506861):0.04682819,5:0.060074641):0.02769954):0.01624561):0.005589023):0.0007451004,6:0.01396962):0.007809441):0.009236101,(13:0.005349914,(19:0.004132917,(18:0.00402606373,(12:0.01926992,(14:0.034317786,17:0.0348515867):0.001776546):0.005510109):0.017331482):0.0871569525):0.0005314484):0.007532554):0.0006832041);
tree gen.120 = [&U] (16:0.0385637778,(15:0.013942525,((11:0.02197858,(6:0.01005311,(10:0.03360702,(4:0.03104283,(((8:0.074475273,7:0.02356621):0.009865048,9:0.02244968):0.02505809,(5:0.0502097,(3:0.03289276,(2:0.02077429,1:0.02934152):0.01223559):0.064115969):0.02938954):0.01341433):0.005653973):0.001324608):0.004292133):0.007743806,(13:0.0137326739,((18:0.00880984994,(14:0.036988404,(17:0.027158596,12:0.01209486):0.0008652566):0.008798155):0.0621942571,19:0.0167807786):0.028446494):0.001396753):0.00296336):0.00340139);
tree gen.121 = [&U] (16:0.03033568,(15:0.006878714,(((11:0.02283977,(6:0.009877707,(10:0.03762367,(4:0.03699139,(((7:0.018891299,8:0.109614145):0.005139854,9:0.02543644):0.0227047,(5:0.04307865,(3:0.03126352,(2:0.03812034,1:0.03894367):0.02156573):0.0874473):0.03682388):0.02243968):0.008117391):0.001310554):0.00680644):0.00705854885,13:0.008952243):0.003365141,((18:0.0096807321,((14:0.04168692,12:0.01589393):0.000536209,17:0.01963446):0.00791639895):0.0888907662,19:0.01064063):0.01973717):0.001405604):0.0008891212);
tree gen.122 = [&U] (16:0.047404986,((13:0.005881037,((19:0.006590996,((14:0.031884448,(12:0.01038534,17:0.020805236):0.001280545):0.01117008,18:0.0088204793):0.0627555786):0.0647759028,((10:0.03009886,(((((3:0.03858778,(1:0.03984336,2:0.03510178):0.01256136):0.069433116,5:0.06244904):0.01994416,((7:0.0242993432,8:0.11846562):0.00531503,9:0.01327925):0.03120041):0.01569767,4:0.03818226):0.008437517,6:0.01697717):0.002284506):0.006563382,11:0.01749795):0.014497992):0.00245045):0.002601546,15:0.01499416):0.0014426601);
tree gen.123 = [&U] ((15:0.011961101,((11:0.02793106,(((4:0.03591348,(((8:0.103704693,7:0.0204685863):0.009881833,9:0.02219599):0.03255693,((3:0.04461498,(2:0.02159792,1:0.02576897):0.01439491):0.058376191,5:0.04580267):0.02772144):0.01057824):0.004909152,6:0.011027):0.001794869,10:0.03162927):0.01015096):0.008355382,(13:0.01062805,(19:0.006991974,(18:0.01585018909,((17:0.0218317351,12:0.01015532):0.003183487,14:0.031470264):0.01646701):0.0632837352):0.0296910382):0.00116022):0.003726488):0.0028656907,16:0.03086837);
tree gen.124 = [&U] (((13:0.008900417,(((((17:0.0326521714,14:0.027447085):0.0050788236,12:0.01622558):0.008809054,18:0.01485875):0.0415859166,19:0.008628113):0.0663695333,(((6:0.01554884,((((3:0.02666317,(1:0.03650351,2:0.02272276):0.02590654):0.07437269,5:0.04478685):0.03482241,((7:0.023080763,8:0.09736191581):0.006156633,9:0.02262401):0.02953541):0.0138881,4:0.02678227):0.004059514):0.0003951174,10:0.02676322):0.007490903,11:0.01863977):0.008604135):0.0001006351):0.004899771,15:0.008445132):0.001145515,16:0.0353227026);
tree gen.125 = [&U] ((15:0.010096983,((13:0.010232528,(19:0.0065902872,((12:0.0107586,(14:0.025806972,17:0.034364139):0.0005835649):0.0168206145,18:0.0047203727):0.020362742):0.073456853):0.002905562,(11:0.01861425,((6:0.02467964,(4:0.04906458,(((8:0.09745933078,7:0.0162541401):0.01276323,9:0.01452677):0.02648409,(5:0.04952233,(3:0.0249217,(2:0.01494284,1:0.03623309):0.02125003):0.066125266):0.02839867):0.01660379):0.004420691):0.0004108348,10:0.02943686):0.01181804):0.008470777):0.006580013):0.0007666235,16:0.033911035);
tree gen.126 = [&U] ((15:0.015558973,((((12:0.01180798,(17:0.0216793323,14:0.0435365209):0.001089028):0.01126642,18:0.007242689863):0.022863822,19:0.01305781):0.0750352531,(13:0.00765222,(11:0.02391546,(((4:0.03823786,(((8:0.0950198721,7:0.017278645):0.002435216,9:0.02948872):0.02780792,(5:0.04986082,(3:0.02704596,(2:0.02808412,1:0.03495963):0.02368706):0.077847046):0.02137746):0.01745872):0.00677032,10:0.03030833):0.002627878,6:0.0194281):0.005084551):0.01079202):0.004154205):0.002996764):0.00135654,16:0.039062454);
tree gen.127 = [&U] (16:0.0364004821,(15:0.013930166,(((11:0.01645235,((10:0.03334748,(4:0.03449466,(((8:0.0874983651,7:0.0160691807):0.003791137,9:0.02281971):0.03473183,((3:0.04329116,(2:0.02766208,1:0.03681454):0.007877451):0.058738639,5:0.04622959):0.01942547):0.01773101):0.004056738):0.0002765375,6:0.008257937):0.004126658):0.008895188,13:0.008362198):0.00219754,(19:0.016767869,((12:0.008588982,(17:0.0217921317,14:0.05245075):0.001698031):0.0175816365,18:0.010305505):0.0835013751):0.015619151):0.003425204):0.001388145);
tree gen.128 = [&U] ((((19:0.006517522,(((14:0.024164515,17:0.030558368):0.001205126,12:0.0149692):0.008880918,18:0.0078826183):0.0401211481):0.08336987025,(13:0.007212697,(((10:0.03037638,((((3:0.0344025,(1:0.04127215,2:0.01659055):0.01985645):0.049243416,5:0.04517185):0.02939523,((7:0.023529242,8:0.091925019):0.009603646,9:0.01982314):0.01640248):0.01355294,4:0.04075578):0.00549849):0.001858211,6:0.01203727):0.01191333,11:0.02005484):0.0052807663):0.0005205309):0.001148353,15:0.009488124):0.0005124997,16:0.029650586);
tree gen.129 = [&U] ((15:0.007123517,((11:0.02445069,(6:0.01194968,(10:0.03182237,(4:0.03318709,(((8:0.087394404,7:0.0171204511):0.002023735,9:0.02027612):0.03396352,((3:0.05172599,(2:0.03174147,1:0.03468528):0.01812502):0.051241645,5:0.04897704):0.02362862):0.0153421):0.006691367):0.000944821):0.00590169):0.007448618,(13:0.003867211,(19:0.008347854,(((14:0.033831119,17:0.0490026399):0.0021204972,12:0.01067844):0.01047723,18:0.0086336972):0.04528147317):0.0906408654):0.001536438):0.003171553):0.001184721,16:0.032091725);
tree gen.130 = [&U] (16:0.0341177005,(15:0.004285874,((11:0.02340869,(10:0.03285438,(6:0.01220833,(4:0.03082105,(((8:0.1042364684,7:0.020543074):0.005404501,9:0.03608569):0.02373776,((3:0.05008913,(2:0.03328541,1:0.02377489):0.01043442):0.06908732,5:0.06412168):0.03630814):0.01820569):0.002427653):0.001241063):0.006362241):0.01529589,(13:0.007345083,(((12:0.01249139,(17:0.030658824,14:0.034372346):0.00176429):0.007291484,18:0.0100173061):0.04073282,19:0.006970145):0.0587136689):0.0001321994):0.00471875):0.001784677);
tree gen.131 = [&U] ((15:0.014567354,((13:0.004468224,(((14:0.026761911,(17:0.023352122,12:0.009204946):0.004444094):0.00269044004,18:0.0083634904):0.0481829307,19:0.0047582506):0.0655986194):0.004027177,(11:0.01850098,(6:0.01442554,((4:0.03197348,(((8:0.092700149,7:0.0179852487):0.005853271,9:0.02297253):0.02959403,(5:0.05232679,(3:0.04553265,(2:0.02408609,1:0.02633978):0.01695282):0.0760159):0.01448874):0.01798293):0.004145162,10:0.02672219):0.002452138):0.008192061):0.009458308):0.004460437):0.0031909235,16:0.03152447);
tree gen.132 = [&U] (16:0.019588188,(15:0.011759601,((((17:0.0221372584,(12:0.01152216,14:0.033825928):0.004099392):0.008249304,18:0.008945088):0.0478496973,19:0.009924261):0.0505993773,((11:0.02104553,(6:0.009284839,((4:0.03326013,(((8:0.099313675,7:0.027321109):0.009102709,9:0.02513504):0.02436263,((3:0.03632856,(2:0.03165085,1:0.02772824):0.02079962):0.05180448,5:0.05316439):0.01862009):0.02218083):0.003077469,10:0.03304892):0.0002495096):0.007052616):0.01008026,13:0.003193032):0.0005924134):0.002135051):0.0009771348);
tree gen.133 = [&U] ((15:0.008263268,((19:0.003336558,((12:0.01871773,(14:0.04360955,17:0.0233348762):0.0001461181):0.009390898,18:0.0086082952):0.0418833299):0.06059021904,(13:0.008096042,(((6:0.01257947,10:0.02713377):0.0009975317,((((3:0.02765862,(1:0.03187208,2:0.03158024):0.01118219):0.067420796,5:0.04538094):0.02653954,((7:0.016809346,8:0.095083051):0.006686209,9:0.01654918):0.03064584):0.01733184,4:0.0438739):0.006683008):0.01161979,11:0.01945563):0.009882088):0.0015324224):0.001363766):0.002688054,16:0.0263669604);
tree gen.134 = [&U] ((15:0.012667824,((13:0.008402153,((((12:0.01245296,17:0.0262984747):0.000886524,14:0.033642005):0.01492511,18:0.0066066244):0.0510604662,19:0.00584101):0.028942478):0.0003655919,(11:0.02936145,(((4:0.02689539,(((8:0.1052537504,7:0.0243376716):0.00481031,9:0.01918018):0.02895226,(5:0.04100721,(3:0.03439971,(2:0.024936,1:0.03601249):0.01588026):0.049512219):0.03105538):0.01119769):0.002747916,10:0.03424288):0.001210335,6:0.01293296):0.002239083):0.0100373671):0.002888196):0.0013865,16:0.0334086352);
tree gen.135 = [&U] (16:0.027111593,(15:0.009413621,((13:0.01307106,(((((((3:0.04015983,(1:0.03283699,2:0.02336872):0.02040146):0.06562187,5:0.04010566):0.03571044,((8:0.101666827,7:0.01486649324):0.007702241,9:0.0168092):0.03027561):0.01735703,4:0.03748398):0.004979409,6:0.01199066):0.004206105,10:0.0278152):0.004877393,11:0.02152781):0.005336547):0.003656402,(((14:0.040301586,(17:0.01769267,12:0.01567681):0.005844027):0.0056136764,18:0.011291149):0.023169705,19:0.007173521):0.1160800558):0.005461211):0.0038723737);
tree gen.136 = [&U] ((((11:0.02907479,(10:0.03115115,(6:0.01543733,(4:0.04024282,(((7:0.020054172,8:0.099670799):0.013794653,9:0.02022172):0.03019671,((3:0.04280684,(2:0.02411771,1:0.03396807):0.01323536):0.06212158,5:0.05555575):0.03540937):0.01907534):0.003802295):3.927654e-05):0.00537593):0.01067936,(((((17:0.031761231,12:0.01058028):0.003720338,14:0.04963591):0.018168255,18:0.00856985181):0.05331443941,19:0.005223095):0.03582908227,13:0.007901904):0.00252613):0.001902607,15:0.008608558):0.0008938744,16:0.046960311);
tree gen.137 = [&U] (16:0.0417792528,(((13:0.0057466342,(11:0.02222218,(((4:0.04403502,(((7:0.0168532262,8:0.103468401):0.005732161,9:0.02310301):0.02344147,((3:0.02763491,(2:0.02090738,1:0.04252263):0.01539341):0.05330079,5:0.05040617):0.02521284):0.01205737):0.008017725,6:0.005272566):3.218815e-05,10:0.03422905):0.005074277):0.009007689):0.001126342,(19:0.009994285,(((14:0.034750054,17:0.034078497):0.0078197303,12:0.01191765):0.007605342,18:0.0032921639):0.0270784426):0.07154161117):0.002118653,15:0.015126385):0.003014746);
tree gen.138 = [&U] (16:0.036640744,((((11:0.01987577,(((4:0.03947013,(((8:0.12711324,7:0.0166198809):0.0019653494,9:0.01853184):0.02032596,((3:0.02923295,(2:0.03275212,1:0.03072202):0.02647545):0.044418951,5:0.04417227):0.02567785):0.01926616):0.002750159,10:0.04003524):0.000236999,6:0.01416087):0.004814594):0.01685004,13:0.008421511):0.001106368,(((12:0.01480842,(17:0.028522702,14:0.023756711):0.001537356):0.004939049,18:0.0098093844):0.0243867205,19:0.00848177):0.0859890842):0.003765854,15:0.008516845):0.0001182869);
tree gen.139 = [&U] ((15:0.011506862,((13:0.006710665,(((((5:0.05684519,(3:0.04046318,(1:0.0472685,2:0.02820392):0.01357216):0.065652468):0.01997127,((7:0.0136528404,8:0.105130036):0.005472704,9:0.02452546):0.0277587):0.01817967,4:0.03943462):0.00349164,(10:0.03376463,6:0.007231017):0.001025635):0.005177719,11:0.01829215):0.015099919):0.0007544508,(((14:0.03798087,(17:0.014979728,12:0.01250968):0.0005809217):0.01072411,18:0.0081314858):0.0248857697,19:0.01302125436):0.0799104146):0.003145645):0.00098274694,16:0.030607117);
tree gen.140 = [&U] ((((((14:0.025802296,(12:0.01289013,17:0.0266488443):0.003148335):0.009007776,18:0.0069180462):0.053662868,19:0.003471452):0.03728932,((11:0.02691695,(((4:0.03051108,(((7:0.0156871004,8:0.089898641):0.004368868,9:0.02212996):0.03256332,((3:0.02722131,(2:0.03591723,1:0.03154958):0.02174064):0.047511411,5:0.05391999):0.0302155):0.01570312):0.002487416,6:0.01559005):0.001619925,10:0.02669073):0.006979986):0.01182318,13:0.0094332599):0.003048167):0.003828266,15:0.014033637):0.0003229446,16:0.03276961816);
tree gen.141 = [&U] (16:0.042365978,((13:0.007028802,((11:0.0211806,(6:0.02178475,(10:0.02560007,(4:0.03901184,(((7:0.0217155077,8:0.099420926):0.006229022,9:0.01882842):0.03317585,((3:0.03435367,(2:0.02780131,1:0.04570177):0.01394746):0.06062335,5:0.05046694):0.02809113):0.01892012):0.004175851):0.001077832):0.005369942):0.007383767,(((12:0.01259057,(14:0.025112682,17:0.021879688):0.0006578908):0.010524413,18:0.0082687169):0.0312570098,19:0.004853384):0.061572917):0.001084436):0.004482472,15:0.008836522):0.0014871255);
tree gen.142 = [&U] ((15:0.00733878,((13:0.0073759775,((6:0.01650175,((((5:0.07147588,(3:0.02207727,(1:0.03316608,2:0.03057549):0.01586267):0.04802111):0.01250413,((7:0.024711352,8:0.08380083):0.004809859,9:0.01994811):0.02501276):0.01181183,4:0.04101609):0.002545776,10:0.02324187):0.002598679):0.006898337,11:0.02382462):0.01325243):0.00128689,(19:0.003881137,((14:0.0221354213,(17:0.020106387,12:0.0167073):0.00579571):0.002927712,18:0.01154708002):0.01360975):0.1009288085):0.001679643):0.0050500725,16:0.028305842);
tree gen.143 = [&U] (16:0.043779019,((((12:0.01503195,(11:0.01936097,((10:0.0281054,(4:0.04537729,(((8:0.100058209,7:0.0234597189):0.007298161,9:0.02607454):0.02132218,((3:0.04839943,(2:0.02680541,1:0.03180883):0.01181229):0.05991168,5:0.05592462):0.03196933):0.02310043):0.003490121):0.002115403,6:0.01421719):0.009419314):0.007077352):0.0031460954,(19:0.010245217,((17:0.023990741,14:0.02711663):0.01193666,18:0.0055755563):0.0751687882):0.0317856626):0.0012537675,13:0.00705921):0.002024194,15:0.007939511):0.0026014356);
tree gen.144 = [&U] (((((11:0.01959951,((10:0.03681192,6:0.01288238):0.000410573,(4:0.03340342,(((8:0.09716602,7:0.015641311):0.006019388,9:0.01999659):0.02342839,(5:0.06543171,(3:0.0250847,(2:0.02810139,1:0.04958265):0.0121495):0.07145332):0.0362214061):0.01581625):0.006749254):0.005185498):0.007010398,12:0.01218146):0.0023106274,((((17:0.030604055,14:0.027230205):0.007733951,18:0.007931933):0.08185745674,19:0.0152942302):0.016120353,13:0.007003065):0.002027825):0.001480099,15:0.007982052):0.01107693638,16:0.044205433);
tree gen.145 = [&U] (16:0.03365491882,(((((((17:0.02934064,14:0.04460668):0.005870482,18:0.0058858896):0.051333779,19:0.005265285):0.0473744906,13:0.007156629):0.002791327,12:0.01182856):0.0008453587,(11:0.01731213,((6:0.009003302,(4:0.03450375,(((7:0.023101234,8:0.095351854):0.008058098,9:0.0214065):0.027458,(5:0.04615025,(3:0.03707456,(2:0.03142562,1:0.03751235):0.01188766):0.077637897):0.03333902):0.01654207):0.008627734):0.00119883,10:0.04140353):0.00830867):0.006300057):0.002217926,15:0.010429806):0.002714205);
tree gen.146 = [&U] (16:0.0464427456,((((19:0.007726731,((17:0.0304004463,14:0.03970542):0.01013027,18:0.0074824786):0.0391888455):0.07039881552,((11:0.01718736,(6:0.006038016,((4:0.03205755,(((8:0.0923763943,7:0.016178295):0.006431434,9:0.01861432):0.02236141,((3:0.0315386,(2:0.02274591,1:0.04763402):0.01507733):0.0620258,5:0.06145568):0.03301652065):0.02332561):0.003404209,10:0.03052475):0.003208644):0.002027284):0.007984868,13:0.00592982):0.0015606367):0.001238219,12:0.01899089):0.004229639,15:0.009881114):0.001412007);
tree gen.147 = [&U] (16:0.026032173,(((((14:0.033513968,17:0.0270064601):0.005501924,18:0.0074129479):0.0494110146,19:0.004829595):0.0596570089,(13:0.01354469,((11:0.03228381,(10:0.03396174,((4:0.03183368,(((8:0.11339479,7:0.019569321):0.003620503,9:0.02293107):0.03262858,(5:0.03966994,(3:0.03331691,(2:0.02658819,1:0.04250537):0.02233852):0.0500788241):0.04175618):0.01862859):0.003568466,6:0.01609675):0.002130219):0.008171157):0.00812965,12:0.01269109):0.004367315):0.00225377719):0.003791421,15:0.0064158353):0.00208430058);
tree gen.148 = [&U] ((((13:0.006381395,(((14:0.033612058,17:0.017700152):0.0066134514,18:0.0130038526):0.0934949672,19:0.005935427):0.022662452):0.002378954,(12:0.01637136,(11:0.02795701,(10:0.03299961,(6:0.01574565,(4:0.03006473,(((7:0.0203387223,8:0.09770508):0.005716676,9:0.03120332):0.02637689,((3:0.03536111,(2:0.03490886,1:0.0270215):0.01214886):0.058727093,5:0.04585809):0.03430972):0.01597118):0.007053248):0.001817116):0.007483652):0.01235607):0.0023939752):0.001836915,15:0.018188087):0.0045125005,16:0.042367244);
tree gen.149 = [&U] ((15:0.014886643,((((6:0.01785865,(10:0.02763399,(4:0.03697827,((5:0.05235541,(3:0.04095326,(1:0.03380196,2:0.02170234):0.01252754):0.055964975):0.02294279,((8:0.1164561802,7:0.0209439742):0.006638261,9:0.01768051):0.02712501):0.02178317):0.003254578):0.0004730222):0.009073948,11:0.02821319):0.01097194,13:0.008865551):0.004170211,((((12:0.01203246,17:0.018066236):0.0002634446,14:0.02847322):0.01075477,18:0.0058367031):0.0392878643,19:0.004503648):0.08129472006):0.002507586):0.001416471,16:0.0443116323);
tree gen.150 = [&U] ((15:0.011587881,((13:0.008840935,((((12:0.01224068,17:0.0177287731):0.004651442,14:0.035681024):0.012916,18:0.0055338852):0.04196877458,19:0.011456812):0.0579621301):0.0006241682,(((6:0.01328543,(4:0.03627244,(((3:0.0390018,(1:0.0280236,2:0.01885586):0.01969629):0.05446497,5:0.045317718):0.03415312,((8:0.0881112079,7:0.0215983369):0.004219688,9:0.02175855):0.02347846):0.01055531):0.005985055):0.001037756,10:0.0257028):0.00621387,11:0.02718642):0.009732942):0.0050795426):0.0026343718,16:0.032414151);
tree gen.151 = [&U] (((((12:0.0107369,(11:0.02952731,((6:0.01305125,(4:0.04877359,(((7:0.016686852,8:0.102933207):0.003889596,9:0.02671829):0.02540537,((3:0.03375036,(2:0.02322691,1:0.02532663):0.02462735):0.05300669,5:0.05659035):0.01812931):0.01015909):0.004693265):0.0006693719,10:0.02865856):0.007470096):0.007969403):0.004220778,13:0.007946309):0.0012395884,(((17:0.0198777078,14:0.024755932):0.01765658,18:0.0063475303):0.0679602903,19:0.00788029):0.02472888):0.002849029,15:0.011984724):0.0011814227,16:0.042509682);
tree gen.152 = [&U] ((15:0.009615273,(((10:0.03312007,((4:0.04396388,(((3:0.03785448,(1:0.03647917,2:0.02971555):0.01234281):0.070807999,5:0.05769335):0.01823549,((7:0.020672119,8:0.091637184):0.006439488,9:0.02191939):0.02375112):0.01193784):0.005502499,6:0.01608432):0.00128373):0.004532868,11:0.02819277):0.01164927,((19:0.0177085754,((17:0.036297523,(12:0.0119658,14:0.022549065):0.006834381):0.012636337,18:0.0089797399):0.04760398039):0.0633012372,13:0.009144397):0.0017340591):0.004680517):0.001559329,16:0.027798419);
tree gen.153 = [&U] (16:0.037329267,((((11:0.01713411,(6:0.01777777,(10:0.02287401,(4:0.04524252,(((7:0.02293068,8:0.115229015):0.004063293,9:0.01670566):0.02848229,(5:0.05798227,(3:0.02716207,(2:0.02260843,1:0.02761699):0.02272535):0.04212306):0.02051476):0.01563881):0.005008113):0.0004870902):0.009342947):0.007965628,12:0.01616591):0.003239488,((19:0.00669660401,((14:0.034810064,17:0.02525189928):0.008365463,18:0.008918713):0.032652109):0.0661982751,13:0.009497488):0.0021053767):0.006058479,15:0.010568189):0.00321043825);
tree gen.154 = [&U] (16:0.032580757,(15:0.010228797,((((12:0.0123606,(14:0.03367032,17:0.031556411):0.0006330664):0.005243906,18:0.011318462):0.0194067147,19:0.0103524):0.1008428239,(((10:0.02744227,(6:0.009531462,(4:0.0357414,(((3:0.02507828,(1:0.03705722,2:0.02697463):0.01571931):0.048974739,5:0.05482846):0.02573944,((7:0.015514856,8:0.10003404):0.005244708,9:0.02151748):0.02468609):0.01766148):0.008594678):0.0002612537):0.00831895,11:0.02448682):0.01003497,13:0.009792529):0.0005352181):0.003626553):0.0006292296);
tree gen.155 = [&U] (((((19:0.005429336,((17:0.0301445364,14:0.033049041):0.011439215,18:0.011416682):0.055585773):0.02727331227,(12:0.01643298,(11:0.03046662,(10:0.02951629,(6:0.01173023,(4:0.03333913,(((8:0.093523343,7:0.019809217):0.0068030248,9:0.01148884):0.02526167,((3:0.02658848,(2:0.03013261,1:0.04497115):0.02860327):0.06089474,5:0.05155122):0.02245607):0.02211577):0.00554081):0.002388763):0.004685765):0.01097453):0.002832911):0.001128984,13:0.01423438):0.0028815241,15:0.006756299):0.0008069644,16:0.026965838);
tree gen.156 = [&U] (16:0.0346358682,((((((14:0.030518994,(13:0.008683398,17:0.025117644):0.001597249):0.007872981,18:0.0172528508):0.0303188073,19:0.002944854):0.0746946776,12:0.01545555):0.00055442,(11:0.03069815,(10:0.02639638,((4:0.03911829,(((7:0.021681037,8:0.09818713):0.006895881,9:0.01671005):0.02793167,((3:0.03266985,(2:0.02661304,1:0.03528224):0.02521936):0.05705361,5:0.05147795):0.03016865):0.01562424):0.001726115,6:0.01418701):0.005049183):0.00654871):0.0127618575):0.007512572,15:0.008623388):0.0005174069);
tree gen.157 = [&U] ((((12:0.01561477,(11:0.01577882,((10:0.02830296,(4:0.03493319,(((8:0.096885148,7:0.01665089):0.012295696,9:0.02166162):0.02965703,(5:0.058436553,(3:0.02917464,(2:0.02053192,1:0.03465433):0.02439269):0.05756446):0.02319292):0.01240532):0.008433493):0.001536718,6:0.0141596):0.00951748):0.005784694):0.00229608,(19:0.01212316,(((17:0.02520779,14:0.03793696):0.006222533,13:0.00905683):0.007696607,18:0.0096104927):0.0176489188):0.07888798558):0.002232407,15:0.01361578):0.0016893596,16:0.027756315);
tree gen.158 = [&U] (16:0.032493742,(((((14:0.054112451,((12:0.01335994,13:0.01329022555):0.002200261,17:0.0351221821):0.002031455):0.003136644,18:0.0076829431):0.0305142179,19:0.005820065):0.08381302457,((((4:0.03118363,(((3:0.03412569,(1:0.03105204,2:0.02876523):0.01983301):0.05180959,5:0.04817452):0.0204907,((8:0.09102498,7:0.025371132):0.004690893,9:0.02343405):0.02295398):0.01612257):0.006385166,6:0.01242524):0.002943943,10:0.02803036):0.01078911,11:0.02333138):0.008093429):0.004048939,15:0.008716998):0.0023014446);
tree gen.159 = [&U] ((((12:0.01515549,(11:0.02394577,(((4:0.04195315,(((8:0.1029619118,7:0.015008321):0.003323612,9:0.01738331):0.02992415,(5:0.03934646,(3:0.03533092,(2:0.02694851,1:0.03006061):0.01224817):0.06006273):0.03002857):0.02154689):0.002313886,6:0.01302187):0.0003873002,10:0.02605269):0.007483785):0.004263631):0.00246402,(19:0.003501272,((13:0.008497583,(17:0.023556604,14:0.030664679):0.007052267):0.006731938,18:0.0055671327):0.0527780644):0.0458247878):0.0032048223,15:0.009168242):0.0034367739,16:0.031090205);
tree gen.160 = [&U] (16:0.033579724,(((((13:0.007228295,(17:0.022575202,14:0.031080201):0.00792351):0.009659991,18:0.009372015):0.022440386,19:0.0058494547):0.0668688381,((11:0.02443956,((6:0.00658964,10:0.02858327):0.001799253,(4:0.05807075,(((7:0.017956139,8:0.097480854):0.006938092,9:0.02116533):0.02551104,(5:0.03804048,(3:0.03162227,(2:0.02983586,1:0.03302256):0.01111558):0.07225448):0.02676707):0.01456352):0.003557132):0.006514299):0.0103117,12:0.00938639):0.00265855):0.004862084,15:0.01452615):0.0023902547);
tree gen.161 = [&U] ((15:0.005585692,(((11:0.01503627,(((4:0.05097699,(((7:0.0194779216,8:0.095350735):0.00294866738,9:0.02080799):0.02138601,(5:0.03970057,(3:0.03429823,(2:0.03051522,1:0.03804007):0.01848162):0.06575142):0.02802482):0.01676785):0.002333881,6:0.01504257):0.005111563,10:0.02164021):0.007954416):0.006367687,(19:0.007891595,(((17:0.028716844,14:0.031994161):0.001910645,13:0.00697959):0.006385109,18:0.0192988417):0.022083281):0.0906825891):0.001747758,12:0.01546187):0.0044648038):0.002093896,16:0.0417260434);
tree gen.162 = [&U] ((((((13:0.006995034,(14:0.04115216,(17:0.0298784529,12:0.01326965):0.001387544):0.002845573):0.005086012,18:0.0056200428):0.02393334,19:0.009184505):0.09455083913,(((4:0.03347595,((5:0.03863862,(3:0.03555867,(1:0.03456555,2:0.03381133):0.02076599):0.05620235):0.03615079,((8:0.108551214,7:0.016404561):0.005377135,9:0.02734923):0.02835435):0.009993477):0.006350133,(6:0.01711239,10:0.02491049):0.001258421):0.006467108,11:0.02199142):0.0142786364):0.001751668,15:0.009654165):0.002180537,16:0.027184951);
tree gen.163 = [&U] ((15:0.009662476,((19:0.007503875,(((17:0.0262062147,14:0.029017599):0.005005032,13:0.01288471):0.004340205,18:0.0067410237):0.0525781264):0.0506823227,(12:0.01265564,(11:0.02561627,(((4:0.028849,(((8:0.0825877426,7:0.023528143):0.008320418,9:0.03066824):0.0238007,((3:0.03123567,(2:0.02604495,1:0.03756834):0.02095232):0.057792977,5:0.05008107):0.03070328):0.01614593):0.003321107,6:0.014901):0.004420516,10:0.029752):0.008652083):0.01159741):0.003890431):0.00191078):0.0050599056,16:0.029074798);
tree gen.164 = [&U] (16:0.031864417,(15:0.010552737,((13:0.006224467,(((17:0.0272304292,14:0.026566695):0.004962595,18:0.0091958762):0.0170442219,19:0.00498602):0.1121143614):0.0027514781,(((6:0.0134454,((4:0.04120759,((5:0.0472734,(3:0.04163109,(1:0.02621544,2:0.02816148):0.02291486):0.05352281):0.0364284015,((7:0.015972145,8:0.103209493):0.00730929,9:0.02699765):0.03805425):0.0171482):0.004935883,10:0.02923159):0.002132213):0.004987759,11:0.01793767):0.01029235,12:0.01796118):0.000798794):0.002740305):0.0023561225);
tree gen.165 = [&U] ((15:0.017795297,((12:0.01280555,((11:0.02487066,(6:0.0165636,((4:0.04681352,(((7:0.012522531,8:0.1073825173):0.004618064,9:0.02347055):0.02551013,(5:0.04346039,(3:0.03955276,(2:0.03600032,1:0.04230963):0.02077259):0.05267262):0.02331095):0.01769129):0.009959301,10:0.03003635):0.0006352257):0.005044871):0.012869,13:0.0047794491):0.001194548):0.001645763,(((17:0.02868095,14:0.027734831):0.015099528,18:0.009109082):0.024280545,19:0.006357447):0.0890143554):0.001625619):0.002427348,16:0.031436171);
tree gen.166 = [&U] (16:0.041677057,(15:0.009306648,((12:0.01672777,(13:0.005157775,((10:0.03582244,((4:0.04392126,(((3:0.04046764,(1:0.02862445,2:0.03195407):0.01397428):0.07240882,5:0.05427977):0.02068765,((8:0.098336146,7:0.025537411):0.003279259,9:0.02095067):0.03034079):0.01074154):0.00490019,6:0.01760507):0.001496622):0.009543977,11:0.01273891):0.0076272346):0.0016587202):0.0007300077,(19:0.010002654,((14:0.04335813,17:0.0239954149):0.006149667,18:0.00589988432):0.036292189):0.0763547575):0.0003434176):0.002023988);
tree gen.167 = [&U] (16:0.032582727,(15:0.007521037,(((((14:0.032486633,17:0.022637355):0.0171463,18:0.0123918455):0.0773617956,19:0.00947825):0.0107187929,13:0.008076502):0.002971849,((11:0.0211655,((6:0.009253113,(4:0.0392178,(((7:0.0223612422,8:0.091642221):0.005036656,9:0.01620223):0.02935647,((3:0.0292134,(2:0.02826958,1:0.03768608):0.01533406):0.0665305,5:0.05419702):0.01951859):0.0154466):0.003450817):0.002607966,10:0.02395815):0.005536222):0.01664506,12:0.01931037):0.0005109883):0.008123192):0.0043062103);
tree gen.168 = [&U] ((15:0.006630658,(((((10:0.02897536,(((((3:0.03089946,(1:0.03022839,2:0.02887705):0.010008):0.066914904,5:0.03371332):0.03525897,((8:0.105464863,7:0.024175716):0.006193601,9:0.02081311):0.03385164):0.008643003,4:0.03510489):0.009732969,6:0.01372431):0.001270727):0.008676913,11:0.02313153):0.009144395,13:0.01483934):0.002903022,12:0.011512101):4.071177e-06,(19:0.004649639,((14:0.033793916,17:0.028188339):0.014092865,18:0.0068260275):0.031609567):0.0720051945):0.00642306):0.0047932483,16:0.041865356);
tree gen.169 = [&U] (16:0.038919203,(((13:0.009518868,(((17:0.029063714,14:0.027432529):0.0073325727,18:0.0071466434):0.0548858612,19:0.007842097):0.0351153047):0.003227291,((11:0.02530268,(10:0.03679747,((4:0.04677842,(((8:0.107286453,7:0.016431505):0.00193466,9:0.02431259):0.02793955,(5:0.0558502,(3:0.03852478,(2:0.0214831,1:0.03443597):0.02236597):0.062302567):0.02492578):0.0164532):0.008325261,6:0.0108581):0.001777632):0.008716192):0.01300696,12:0.01772602):0.0006559136):0.001003042,15:0.010144234):0.0002304131);
tree gen.170 = [&U] (((((19:0.005270088,((17:0.019906246,14:0.046787303):0.009108419,18:0.01157489838):0.0430291854):0.0558893153,13:0.009050933):0.001226662,(12:0.01260418,(11:0.02253032,((6:0.01368203,(4:0.03384858,(((8:0.0848924175,7:0.0192338863):0.003293508,9:0.02101704):0.02612341,(5:0.04998013,(3:0.03510869,(2:0.02965121,1:0.03603591):0.02011487):0.052740246):0.03236062):0.01125448):0.003817951):0.00179079,10:0.02264881):0.00885599):0.009463396):0.0008919581):0.0033601,15:0.0113216):0.00413847128,16:0.0259611084);
tree gen.171 = [&U] (((((10:0.03082798,(6:0.01879589,((((3:0.02907842,(1:0.03430811,2:0.02115669):0.01581255):0.06914793,5:0.04319665):0.02604764,((7:0.0165644996,8:0.1021137393):0.005091512,9:0.01477255):0.03456319):0.009663404,4:0.03024766):0.005161194):0.0007586368):0.01289044,11:0.02738445):0.0137567884,(12:0.009852942,((19:0.005267029,(18:0.0158074353,(17:0.024572695,14:0.032656717):0.009262337):0.0334524599):0.09347381043,13:0.009336012):0.0015231627):0.0004963952):0.004730481,15:0.012047853):0.003792696,16:0.0434920612);
tree gen.172 = [&U] (16:0.0407261463,(((13:0.012136084,(12:0.0136844,(11:0.02418434,(10:0.03132974,(6:0.01480892,(4:0.03885182,(((8:0.104713915,7:0.018462565):0.004710544,9:0.02059887):0.03256831,((3:0.03138308,(2:0.02243401,1:0.02671789):0.01903364):0.061615952,5:0.05373142):0.02697611):0.0143466):0.004144453):0.0002282664):0.01307352):0.01101622):0.001155073):0.002190417,(((14:0.0436143045,17:0.024805264):0.01205306,18:0.0070010907):0.048621394,19:0.005597558):0.0588737696):0.001225398,15:0.013590097):0.0017610842);
tree gen.173 = [&U] (((((11:0.01857742,((6:0.01097279,(4:0.03859122,(((7:0.0155384331,8:0.103622804):0.012805139,9:0.0301725):0.03073162,(5:0.06382729,(3:0.03160777,(2:0.02319691,1:0.03434364):0.008466455):0.063320049):0.02385677):0.01711251):0.003791659):0.0004474284,10:0.03256376):0.01156769):0.006688816,12:0.007466952):0.0004707728,((19:0.005291288,((17:0.0201753397,14:0.034803686):0.009070331,18:0.0073792996):0.077097534):0.0128844575,13:0.0113605308):0.0001832716):0.001261854,15:0.013264118):0.001972475,16:0.02458439214);
tree gen.174 = [&U] (((((12:0.01423087,(11:0.02602287,(6:0.01331478,(10:0.02599075,(4:0.03403801,(((7:0.0229732128,8:0.088452208):0.002462837,9:0.02450292):0.02918485,(5:0.0365268,(3:0.0363976,(2:0.03292827,1:0.02504729):0.01288992):0.05301373):0.031433288):0.01952192):0.006794527):0.0009372687):0.006862048):0.01045821):0.001199514,13:0.00999535):0.0009237269,(19:0.0130251569,((17:0.022316912,14:0.026630673):0.01708999,18:0.011179935):0.0893287264):0.01357326):0.0024939405,15:0.007766904):0.001125789,16:0.0322244343);
tree gen.175 = [&U] (16:0.036528367,(((13:0.003756822,(19:0.009686187,((17:0.019889825,14:0.029279754):0.009558898,18:0.0072919726):0.109978164):0.01361368):0.001234417,((11:0.01827055,(((4:0.03699301,(((7:0.0202363977,8:0.091599678):0.004797645,9:0.02669778):0.03597955,(5:0.05306288,(3:0.01907051,(2:0.0237215,1:0.02859413):0.01906567):0.070962463):0.02788427):0.01328765):0.008126957,6:0.0111476):0.002323066,10:0.03755662):0.004874022):0.008641934,12:0.01719628):0.0021225287):0.006969998,15:0.012785793):0.0010004276);
tree gen.176 = [&U] ((((19:0.005152347,(18:0.010570337,(13:0.008279082,((14:0.03145123619,17:0.03109045):0.0002930374,12:0.01590611):0.0009178146):0.006399802):0.0317101248):0.0947082222,((10:0.0287738,(6:0.01517488,((((3:0.03451081,(1:0.0291724,2:0.03725183):0.01590805):0.06453093,5:0.06503201):0.01563214,((8:0.103913898,7:0.0180797644):0.005237686,9:0.01699627):0.02993845):0.01353222,4:0.03679399):0.005429448):0.0009786966):0.004273153,11:0.02210438):0.017834265):0.004827317,15:0.007756062):0.002832124,16:0.0262087503);
tree gen.177 = [&U] (((((18:0.0069892292,(13:0.009509289,(12:0.01870355,(17:0.0188491576,14:0.0363376115):0.001412591):0.002153034):0.007430506):0.034450889,19:0.0092315457):0.0837953124,((((((5:0.04122906,(3:0.04175753,(1:0.0310716,2:0.02648075):0.01544651):0.06709132):0.01874048,((8:0.07976297,7:0.022258329):0.004642409,9:0.02130415):0.02598046):0.01584846,4:0.04904277):0.004614315,10:0.02592238):0.0007256169,6:0.01004762):0.004532009,11:0.02261459):0.007688348):0.002742854,15:0.008509195):0.002333094,16:0.0259073942);
tree gen.178 = [&U] (16:0.036312212,(((((10:0.02595579,(((5:0.03726228,(3:0.03039244,(1:0.03040507,2:0.0368295):0.01779013):0.047515499):0.02147664,((8:0.095573481,7:0.0205732545):0.007297784,9:0.01669833):0.03094961):0.01814315,4:0.04395697):0.01045827):0.005378361,6:0.01802016):0.007396565,11:0.02698292):0.005800894,((19:0.005458851,(18:0.0045276257,(14:0.037263208,(12:0.02073849,17:0.0203081565):0.002074462):0.007722745):0.0326067773):0.0941924998,13:0.01175841):0.000847327):0.0033595354,15:0.008043587):0.001133546);
tree gen.179 = [&U] ((((19:0.01057115,(18:0.0060659994,(12:0.01539582,(14:0.037476535,17:0.0158120995):0.00529373):0.00950783):0.0274636574):0.0806832257,(13:0.01084887,(((6:0.02296227,10:0.03080263):0.0001018166,(((5:0.05228826,(3:0.02387646,(1:0.03605365,2:0.02991548):0.01346884):0.063274191):0.02548408,((7:0.0137398905,8:0.091375773):0.006037497,9:0.02206526):0.02257633):0.01487645,4:0.03927189):0.006800416):0.01238626,11:0.02182043):0.01081586):0.0016066732):0.003089444,15:0.007570211):0.0012439784,16:0.0329010696);
tree gen.180 = [&U] (((((18:0.017265435,(12:0.0156591,(17:0.022142854,14:0.030069898):0.003419093):0.01080276):0.0325190063,19:0.01641137538):0.08083477395,(13:0.0085657771,(((10:0.03107732,((((3:0.03267285,(1:0.0322366,2:0.02691112):0.019837):0.04961008,5:0.067043123):0.02932332,((7:0.0229832158,8:0.100114138):0.003941314,9:0.02498843):0.03897468):0.02078664,4:0.04218269):0.004139346):0.002425436,6:0.01689237):0.00392688,11:0.02313725):0.008989976):0.001790608):0.005630666,15:0.008312637):0.001129499,16:0.033688353);
tree gen.181 = [&U] ((((((18:0.0069841625,(12:0.01537874,(14:0.0183819301,17:0.0189943109):0.0007576767):0.01470565):0.0240870339,19:0.008454507):0.08847937171,(((10:0.02402548,((((3:0.03899124,(1:0.03313334,2:0.02603624):0.005830227):0.058218112,5:0.05062619):0.03773027,((7:0.0239560744,8:0.094155577):0.009449948,9:0.01656295):0.02186185):0.016491,4:0.04735345):0.003678979):1.454492e-05,6:0.01810313):0.003089651,11:0.02038608):0.01636595):0.0005970015,13:0.00543772):0.0015747517,15:0.014259193):0.0007575168,16:0.024189793);
tree gen.182 = [&U] (16:0.030668397,((((11:0.0183061,((6:0.01561037,10:0.02312973):0.001160199,(4:0.03994871,(((7:0.0246063836,8:0.100915229):0.001874702,9:0.01779339):0.03014346,((3:0.03256519,(2:0.02867668,1:0.04218933):0.02015707):0.071819147,5:0.05216439):0.02371154):0.01735237):0.008556357):0.007527747):0.01898222,12:0.01089401):0.001180666,(((13:0.006323183,(17:0.0272654469,14:0.033893516):0.009014118):0.007879678,18:0.0077299119):0.07615753086,19:0.0169434656):0.01859128):0.004704788,15:0.009180202):0.001480105);
tree gen.183 = [&U] (16:0.0410849479,((((11:0.03335015,(10:0.02798276,(6:0.01663129,(4:0.04757785,(((8:0.1128995135,7:0.021445587):0.00968351,9:0.02370783):0.02562904,((3:0.02569174,(2:0.02809616,1:0.04544998):0.0176386):0.06544596,5:0.05133449):0.02695268):0.01651067):0.0055384):0.0001335366):0.006981084):0.007765569,12:0.01225787):0.001660265,(((13:0.009794299,(17:0.014337755,14:0.0308673759):0.003496669):0.008930491,18:0.0047680405):0.1026374155,19:0.0160589341):0.01133159):0.0039846236,15:0.011610012):0.0009924689);
tree gen.184 = [&U] (16:0.0369916365,((((11:0.01352616,(6:0.01005077,((4:0.03502797,(((7:0.020661728,8:0.08848293):0.01384344,9:0.01717272):0.02522642,((3:0.0391636,(2:0.02990708,1:0.03736271):0.02229553):0.056781984,5:0.04645499):0.02410768):0.01664279):0.005921756,10:0.03349287):0.0005365101):0.009903645):0.006013683,12:0.01703878):0.0003117809,(19:0.0126724307,(((14:0.041484796,17:0.024794242):0.006739098,13:0.01169584):0.01749499,18:0.007028562):0.0747681168):0.0169259139):0.004420044,15:0.012007977):0.0006536872);
tree gen.185 = [&U] (((((18:0.0080728432,(13:0.009944652,(14:0.022908836,(12:0.01790636,17:0.02008512):0.003279551):0.001405372):0.01075451):0.02338831,19:0.01016685):0.1054662494,((10:0.03143404,(6:0.009447873,((((3:0.033645,(1:0.02665238,2:0.02107452):0.01487003):0.045960843,5:0.05166639):0.03552961,((7:0.025939062,8:0.0925888483):0.0131509415,9:0.02124537):0.02723124):0.01643612,4:0.03351419):0.002046834):0.003507638):0.003557722,11:0.02239557):0.01190049):0.0014125063,15:0.010588425):0.0006715933,16:0.0302144941);
tree gen.186 = [&U] ((((((((((3:0.02495448,(1:0.0336593,2:0.02723627):0.0129797):0.063027919,5:0.04861128):0.02629059,((8:0.102695869,7:0.016277796):0.006259958,9:0.02995731):0.02150171):0.008746866,4:0.03202461):0.00605503,6:0.01060657):0.0007778281,10:0.02569342):0.007802917,11:0.02115694):0.009045918,(19:0.00372165,(18:0.0035456221,(12:0.008385503,(17:0.018161799,(14:0.031209873,13:0.008637147):0.002889369):0.002462159):0.001453482):0.074501779):0.06660459512):0.005125157,15:0.008736495):0.0017000562,16:0.034200757);
tree gen.187 = [&U] (16:0.035577406,((((10:0.02707876,((((5:0.06050647,(3:0.03109126,(1:0.03706109,2:0.02403491):0.01114781):0.066505495):0.02480318,((8:0.0952731382,7:0.022329737):0.005283247,9:0.01496454):0.03261871):0.0161319,4:0.03976346):0.003683662,6:0.01760136):0.0003374973):0.006612621,11:0.02103821):0.010626216,((18:0.0091226284,(((12:0.01816221,14:0.0339908):0.0003410011,17:0.022505538):0.00153565,13:0.006881567):0.004616157):0.0360390085,19:0.010576455):0.0725060496):0.004515708,15:0.007342635):0.0030067452);
tree gen.188 = [&U] (16:0.026154411,(((11:0.02818278,(10:0.03740395,(6:0.01981051,(4:0.03658621,(((8:0.096987483,7:0.0138790422):0.005100563,9:0.0215309):0.03156303,((3:0.04287656,(2:0.04091331,1:0.04734336):0.01780798):0.05518934,5:0.062932362):0.02963005):0.01613732):0.003108052):0.00193764):0.009206728):0.01111067,(((((12:0.009999389,13:0.009555005):0.0004149786,17:0.029640003):0.002510071,14:0.029241811):0.012747897,18:0.0051763155):0.0866853609,19:0.008508932):0.030060701):0.0056741837,15:0.012539661):0.0019608);
tree gen.189 = [&U] ((((13:0.005987037,((((12:0.01902181,14:0.027613188):0.0008319742,17:0.0218056846):0.009500867,18:0.008322332):0.0544090806,19:0.004242412):0.0504079721):0.003807523,(11:0.0153646,(10:0.03679469,((4:0.04286876,(((7:0.015584435,8:0.0959531164):0.004192797,9:0.01551818):0.03060046,(5:0.05110112,(3:0.03797018,(2:0.02944982,1:0.02930398):0.01677541):0.0596216):0.02070894):0.01820726):0.00588104,6:0.01921584):0.002663327):0.01229807):0.0072169008):0.004687337,15:0.013561149):0.002306058,16:0.0415257041);
tree gen.190 = [&U] (16:0.027477565,(((19:0.006933871,(((17:0.0346643628,12:0.01358291):0.0005553149,14:0.035185819):0.008888341,18:0.0073362633):0.07757387525):0.0230476915,(13:0.01179681,(11:0.02959912,(((4:0.0450253,(((8:0.119931182,7:0.019978501):0.003478485,9:0.02770953):0.03136314,(5:0.04906216,(3:0.03220039,(2:0.02891253,1:0.02885222):0.01676158):0.051933733):0.03086459):0.01586289):0.00374571,10:0.02781054):0.002792208,6:0.01562238):0.008194001):0.01094396):0.0012024762):0.0056724,15:0.018188328):0.000535566);
tree gen.191 = [&U] (16:0.0415245013,((((((14:0.0332889039,17:0.0269786401):0.0003703404,12:0.01056935):0.0114136,18:0.0126439054):0.0528424022,19:0.004453562886):0.0342838873,((11:0.02689604,(6:0.007356343,(10:0.02580015,(4:0.03378373,(((7:0.023972009,8:0.099970394):0.004156273,9:0.02405156):0.0297795,(5:0.04973883,(3:0.03506768,(2:0.02627215,1:0.04318257):0.02150901):0.054386228):0.02697521):0.01393784):0.007422965):0.00136939):0.004262368):0.006106694,13:0.01143553):0.0025985478):0.003950364,15:0.010166311):0.003130025);
tree gen.192 = [&U] (16:0.044251012,((((11:0.01614718,((6:0.01117938,(4:0.04391835,(((8:0.09577784641,7:0.023065927):0.002268858,9:0.02356723):0.0255342,(5:0.05657887,(3:0.0289606,(2:0.0210825,1:0.02920835):0.01776918):0.051055759):0.03073758):0.01800545):0.005093523):0.002287559,10:0.03156837):0.00712007):0.007658353,13:0.009209046):0.000688852,(19:0.014529314,((14:0.033106367,(17:0.0232234748,12:0.01306872):0.000666465):0.009590121,18:0.0074319911):0.076669409):0.01670743):0.002048946,15:0.00979035):0.0007760367);
tree gen.193 = [&U] ((((((10:0.02526727,((((3:0.02734557,(1:0.02267435,2:0.02277532):0.02152826):0.07086989,5:0.04769265):0.02720226,((7:0.01211687,8:0.10430786):0.007096183,9:0.01822622):0.03026917):0.01085818,4:0.03511209):0.003659008):0.0001066779,6:0.01541024):0.005096019,11:0.02620952):0.01750678,((18:0.0043055254,(((17:0.0267639833,12:0.01858678):0.0003062755,14:0.032944308):0.004456511,13:0.005228624):0.003928845):0.024763754,19:0.004788565):0.1116682054):0.002763014,15:0.007933827):0.0003212791,16:0.033594673);
tree gen.194 = [&U] (((13:0.009035245,((((17:0.032673488,(14:0.040861255,12:0.01305523):0.00390217):0.01949606,18:0.0091893029):0.09815497928,19:0.0446079996):0.01553684,((10:0.02763746,((4:0.04089855,(((8:0.090157606,7:0.017084129):0.004162281,9:0.02101744):0.02540142,(5:0.03604285,(3:0.03378651,(2:0.03084586,1:0.03590515):0.01755343):0.06511224):0.02803426):0.01584581):0.008600495,6:0.01120067):0.0004661645):0.007879026,11:0.02489001):0.01630203):0.0003051015):0.003356522,15:0.004731303):0.0004907829,16:0.029478553);
tree gen.195 = [&U] ((((((6:0.01211724,((((5:0.04465842,(3:0.03003968,(1:0.03126247,2:0.03452073):0.02502633):0.05665569):0.02594633,((8:0.09793411,7:0.02827121722):0.007092701,9:0.02093373):0.02931206):0.01437632,4:0.04342246):0.008606952,10:0.02076558):1.906349e-05):0.006222454,11:0.02376617):0.01013065,12:0.01327985):0.001812298,(19:0.0115401636,(18:0.0054234499,((17:0.018689633,14:0.0393490349):0.001629661,13:0.007966505):0.007376679):0.05179481642):0.0677520175):0.004204588,15:0.015883805):0.001311282,16:0.0279728064);
tree gen.196 = [&U] ((15:0.009838073,(((19:0.00456822,((12:0.01336731,(14:0.0338173,17:0.0209198815):0.0003225821):0.0068401,18:0.0087884365):0.0757457779):0.0146638391,13:0.004511506):0.003616728,((((4:0.03137056,(((8:0.094763664,7:0.019072519):0.005209543,9:0.0187999):0.03067332,((3:0.02989972,(2:0.02779423,1:0.03788319):0.008620005):0.06394814,5:0.05051695):0.02272862):0.01608082):0.008779388,6:0.007892112):0.00346888,10:0.0326495):0.005327681,11:0.02444976):0.006010403):0.0024259876):0.0018877866,16:0.035236278);
tree gen.197 = [&U] ((15:0.013461866,((((14:0.04624663,(17:0.0315635614,12:0.01495461):0.001426701):0.008340162,18:0.0053359002):0.069437528,19:0.00993861):0.031541747,(13:0.01237469,((((4:0.04143713,(((8:0.103354606,7:0.0157110938):0.0037608924,9:0.02310783):0.03286181,((3:0.02441213,(2:0.03655247,1:0.04150555):0.01761139):0.08592889,5:0.04936435):0.03069524):0.01437783):0.004632124,6:0.01260647):0.0001070131,10:0.03122283):0.01935475,11:0.01978592):0.006505757):0.0023135204):0.001396956):0.0022023269,16:0.025562824);
tree gen.198 = [&U] (16:0.037322827,(15:0.014599379,(((18:0.009627186,((17:0.0172120976,14:0.029105351):0.006052828,13:0.003908423):0.003972371):0.0177020688,19:0.008614753):0.09734043227,(12:0.0121271642,(((6:0.01579338,10:0.02959517):0.0002799292,(((5:0.04180162,(3:0.03009652,(1:0.03190161,2:0.02643784):0.01620061):0.06556099):0.0261777,((7:0.011338144,8:0.09791809):0.0091974887,9:0.01821208):0.02521714):0.0155737,4:0.03657359):0.002774757):0.01114692,11:0.03010042):0.008810227):0.0001780806):0.002996201):0.00181331931);
tree gen.199 = [&U] ((15:0.01114727,(((10:0.03574666,(6:0.01965375,(4:0.04235696,(((8:0.090332552,7:0.019498367):0.005928499,9:0.01861866):0.02362051,((3:0.03581618,(2:0.04803985,1:0.03533447):0.01068229):0.06064351,5:0.05236857):0.02527822):0.01848995):0.001329394):0.004777552):0.009216732,11:0.02467897):0.0124130176,(13:0.006050273,((18:0.0074953982,(12:0.021575184,(17:0.0193476627,14:0.041617385):0.001316553):0.004885222):0.0885343639,19:0.009570159):0.0092959392):0.002986594):0.002370465):0.0006965316,16:0.03344635895);
tree gen.200 = [&U] (16:0.03076833,(15:0.011449775,(((18:0.0062578529,(14:0.042754075,(17:0.030934669,12:0.01213457):0.00021990669):0.00449903):0.08584577384,19:0.0164317276):0.0121430283,(((10:0.03703183,(6:0.0123068,(4:0.03861174,(((7:0.0146105571,8:0.097801239):0.006910342,9:0.01754322):0.02754738,((3:0.02753796,(2:0.03335881,1:0.03663609):0.01219101):0.05166097,5:0.053940544):0.03087902):0.01638589):0.009404454):0.0007000239):0.008888343,11:0.02036729):0.007221601,13:0.009559674):0.001479166):0.002112412):0.0049296009);
tree gen.201 = [&U] ((15:0.008156914,((((10:0.03681178,(4:0.03544916,(((8:0.108115092,7:0.0120288447):0.006544454,9:0.02622798):0.02797851,(5:0.05292111,(3:0.03077694,(2:0.02037345,1:0.0394723):0.0183247):0.060661565):0.02816368):0.016338):0.01053947):0.0004787741,6:0.01825012):0.01677711,11:0.02437569):0.008617948,(13:0.007110815,(((12:0.0079077629,(17:0.0243584076,14:0.029570449):0.001826505):0.01014051,18:0.007811248):0.0878585242,19:0.0103315795):0.0112334779):0.002192174):0.0068291):0.0004452227,16:0.034973981);
tree gen.202 = [&U] (16:0.04876855358,(((((18:0.00650624686,(13:0.007392412,(14:0.039812605,17:0.0161132782):0.003164082):0.00269736):0.0240023816,19:0.007039662):0.091149333,((10:0.03312178,(6:0.02584377,((((3:0.0306569,(1:0.02661897,2:0.02626397):0.02383571):0.0612579862,5:0.05526491):0.0177723,((8:0.099801449,7:0.0141104589):0.007036645,9:0.01947853):0.02787171):0.01323438,4:0.03482596):0.003720805):0.001100388):0.007065146,11:0.02581213):0.0107950999):0.00179490905,12:0.01494179):0.002314872,15:0.009330367):0.0016490758);
tree gen.203 = [&U] ((15:0.008799432,((((6:0.01371803,(4:0.02949437,(((8:0.08596219561,7:0.0138852872):0.00634359,9:0.01898301):0.02912539,(5:0.04039458,(3:0.02843231,(2:0.02618075,1:0.04211855):0.009732975):0.06950557):0.02187187):0.01174011):0.002093605):0.0002134325,10:0.02726071):0.01011791,11:0.02538751):0.01149782,(13:0.008775215,(((12:0.01346828,(17:0.0317954301,14:0.041049805):0.008654455):0.01462646,18:0.006861211):0.08216341795,19:0.012193175):0.0149143863):0.001376861):0.0029421486):0.0005820625,16:0.0308225536);
tree gen.204 = [&U] (16:0.02886441957,(15:0.011349199,(((((17:0.015604575,12:0.01221024):0.0009883748,14:0.030110193):0.005261662,18:0.0126840416):0.0771332123,19:0.015664088):0.01047,((((4:0.02936091,(((8:0.12066062,7:0.0187955568):0.004492857,9:0.01966193):0.02686354,(5:0.04475653,(3:0.03346567,(2:0.02780178,1:0.03169007):0.02774808):0.064705075):0.03256368):0.02041964):0.005411453,(6:0.0140577,10:0.02867043):0.0003663964):0.007371567,11:0.02307363):0.006554887,13:0.00960485):0.0019532155):0.003943808):0.001662246);
tree gen.205 = [&U] (16:0.0292471496,(15:0.01325024,(((((6:0.01378221,(4:0.05654263,(((7:0.0156706039,8:0.095206742):0.001101249,9:0.03012018):0.02841395,((3:0.0247379,(2:0.03234858,1:0.03286103):0.01224281):0.047764108,5:0.04729931):0.02294045):0.01521373):0.005449575):0.0001564768,10:0.02664123):0.007941975,11:0.02091107):0.006003638,13:0.01007045):0.002241134,(19:0.00563692621,((17:0.018039824,(14:0.030624702,12:0.01601794):0.0008844866):0.007670969,18:0.0070294):0.0860119219):0.013561115):0.005088985):0.00113780522);
tree gen.206 = [&U] ((15:0.008626089,(((19:0.01272365,(((12:0.01843628,14:0.039458903):0.0006136369,17:0.021371335):0.01017347,18:0.014663208):0.078075481):0.0172410753,13:0.01290736):0.002594177,(((10:0.02936821,(4:0.03115515,(((7:0.026748191,8:0.090182029):0.002459179,9:0.02132728):0.02336736,((3:0.04131505,(2:0.02225805,1:0.03166695):0.01905116):0.052608158,5:0.04401917):0.03300514):0.02053637):0.003563959):0.004221241,6:0.0118349):0.004638573,11:0.02428048):0.0109715207):0.007885888):0.0005844108,16:0.03844010573);
tree gen.207 = [&U] (16:0.032179725,(15:0.015776671,(((((6:0.01115786,(4:0.04009966,(((8:0.092889442,7:0.0106386432):0.006163105,9:0.02565737):0.02291173,((3:0.04215459,(2:0.0346367,1:0.03329702):0.01561706):0.05774559,5:0.04526729):0.03094991):0.01876817):0.005391353):0.001080195,10:0.03240869):0.0114998,11:0.02547682):0.005035455,13:0.004972587):0.0011530969,(19:0.0123192658,(((17:0.0265695983,14:0.034377234):0.004294857,12:0.01025951):0.01891938,18:0.0083628467):0.0734016373):0.01549157891):0.001850305):0.0023357733);
tree gen.208 = [&U] ((15:0.005903823,(((((6:0.01469159,10:0.02204407):0.000485361,(4:0.03534066,(((8:0.100421175,7:0.021060938):0.003587049,9:0.02150589):0.02440457,(5:0.04515195,(3:0.04274801,(2:0.02284164,1:0.03188379):0.01382719):0.07012758):0.03010207):0.01704273):0.004108066):0.008541099,11:0.02543199):0.008137156,13:0.008421396):0.001853533,(19:0.020131831,((17:0.027225786,(14:0.036679886,12:0.01124252):4.79308e-07):0.0077078932,18:0.0054696029):0.0874956836):0.0133943):0.0032337238):0.0018795046,16:0.027577463);
tree gen.209 = [&U] (16:0.036745598,(15:0.018650702,((13:0.01013582,(((12:0.0175307096,(14:0.03637448,17:0.0284157834):0.0001608456):0.009296511,18:0.007593486):0.073349193,19:0.0139999373):0.0106589655):0.003629346,((((4:0.0358525,(((7:0.0209794862,8:0.108193596):0.001589096,9:0.0220886):0.03074431,((3:0.0439063,(2:0.01853481,1:0.032472):0.02759319):0.06455166,5:0.04668874):0.02892065):0.01573174):0.005304593,10:0.03830678):0.001390592,6:0.01746265):0.003451087,11:0.0185216):0.0123175):0.0017117509):0.0004005227);
tree gen.210 = [&U] (16:0.028392127,(15:0.009984339,((19:0.010584681,(((14:0.025821168,12:0.01243401):0.0005560603,17:0.029045034):0.01023296,18:0.0092990779):0.0835899984):0.01708181,(((((4:0.03472133,(((8:0.09196199,7:0.022153975):0.002244605,9:0.02654914):0.03258354,(5:0.03880662,(3:0.04040108,(2:0.01740875,1:0.04726568):0.01381379):0.07621651):0.02712048):0.01467305):0.001840165,6:0.03013874):0.004785697,10:0.02553182):0.004235114,11:0.02420471):0.005613652,13:0.009547152):0.003403947):0.002917407):0.0016851325);
tree gen.211 = [&U] (16:0.025239147,(15:0.006608935,((13:0.007710082,(((6:0.01272846,(4:0.03554424,(((8:0.094614202,7:0.019502625):0.005602195,9:0.0173351):0.02761806,(5:0.03366176,(3:0.02490472,(2:0.02516331,1:0.03110694):0.01426732):0.06243079):0.03501709):0.01769235):0.007415647):0.001416626,10:0.02384794):0.01266692,11:0.02713178):0.01078618):0.003272594,((((17:0.0230158012,12:0.01678776):0.0008115996,14:0.036130452):0.003505281,18:0.0100948755):0.0882523034,19:0.0240651938):0.0084230385):0.003807025):0.003062542);
tree gen.212 = [&U] (16:0.031980687,((((19:0.014223506,((17:0.027372661,14:0.036036193):0.0133034,18:0.0064649898):0.080640958):0.0206861907,12:0.0105603):0.0005555014,((((4:0.03917554,(((8:0.093772121,7:0.014942397):0.0095612422,9:0.01896158):0.02869465,(5:0.04863435,(3:0.02864325,(2:0.02365985,1:0.03433252):0.02132072):0.047474649):0.0303185):0.01794473):0.005832806,(10:0.02263466,6:0.01148954):0.0003748983):0.01156216,11:0.02803954):0.006502759,13:0.009167194):0.003693942):0.004541053,15:0.012625037):0.0023109708);
tree gen.213 = [&U] (16:0.037208115,(((12:0.01027228,(((((((3:0.03913628,(1:0.03640962,2:0.0317852):0.01136289):0.048209749,5:0.04809164):0.02333365,((7:0.0180747486,8:0.098029456):0.003584605,9:0.02873806):0.02821683):0.02152454,4:0.04947095):0.006254976,6:0.01417777):0.001978627,10:0.03236536):0.005175925,11:0.02916841):0.003272267):0.001449919,((18:0.005016763226,((14:0.025735946,17:0.0382770388):0.004422907,13:0.008330351):0.007014035):0.0231779475,19:0.008451517):0.08554938011):0.0029277611,15:0.007828208):0.0048220054);
tree gen.214 = [&U] (16:0.033817731,(((19:0.0069179887,(18:0.0067905448,((14:0.028601007,17:0.0133003898):0.006521593,13:0.01496508):0.006315586):0.0271223995):0.0963784029,(12:0.009646653,(((6:0.005892572,((((3:0.0366118,(1:0.03431866,2:0.03019439):0.01600454):0.07812646,5:0.04829221):0.01983965,((7:0.020247796,8:0.121564845):0.003258737,9:0.01335073):0.02513747):0.02641959,4:0.02774151):0.004145442):0.006745572,10:0.02421556):0.006959383,11:0.02812063):0.007932071):0.0008947209):0.003398968,15:0.008644787):0.001430303);
tree gen.215 = [&U] (16:0.028951045,(((19:0.01487512,(18:0.012980487,(13:0.01168785,(17:0.019659088,14:0.037436262):0.003078236):0.01188708):0.0423760594):0.07888145124,(12:0.01770802,((((((5:0.05230722,(3:0.02764012,(1:0.03676596,2:0.02251408):0.01346085):0.058343129):0.02767741,((8:0.096984795,7:0.0160538437):0.004074168,9:0.01635316):0.03130526):0.01749201,4:0.04140036):0.003358173,10:0.03361274):0.001060274,6:0.007893368):0.009653434,11:0.02192802):0.006294418):0.002539583):0.002953173,15:0.009299521):0.0009137937);
tree gen.216 = [&U] ((((12:0.01126066,(((6:0.01590224,(((5:0.04791483,(3:0.03601258,(1:0.04091915,2:0.01955023):0.02271605):0.0573339):0.02454452,((7:0.019388931,8:0.106668859):0.004028784,9:0.02486705):0.03826958):0.02019153,4:0.03424303):0.005006625):0.001349561,10:0.0377962):0.01340504,11:0.01695307):0.0111478):0.001408032,((18:0.009603207,(13:0.01136944,(14:0.041083874,17:0.025549205):0.001434151):0.006888712):0.0474637111,19:0.004400863):0.0847358874):0.001081311,15:0.008109404):0.0046623755,16:0.032724084);
tree gen.217 = [&U] (16:0.027099071,(((12:0.01820011,(((10:0.01982273,6:0.01596639):0.0008392155,(((5:0.05115577,(3:0.02885854,(1:0.03661,2:0.03066348):0.01597973):0.057525914):0.02357639,((7:0.0169051409,8:0.10444226):0.007789834,9:0.02855181):0.02760306):0.02637899,4:0.03459868):0.004930425):0.01119275,11:0.02106941):0.007179467):0.001799523,((18:0.00414430174,((17:0.0202912661,14:0.029734874):0.001306117,13:0.004775492):0.007028262):0.0240524095,19:0.003415513):0.1045967893):0.00216694119,15:0.011560949):0.003633499);
tree gen.218 = [&U] (16:0.0379782036,(((12:0.01263798,((19:0.009139862,((17:0.022168643,14:0.030592627):0.008080226,18:0.009724578):0.0910039229):0.018388421,13:0.01057755):0.001408776):0.0010838864,((((4:0.03878609,(((3:0.0315479,(2:0.02216978,1:0.03584249):0.02068115):0.05563228,5:0.05901797):0.02687299,((7:0.0240052427,8:0.1037324064):0.00342473,9:0.01693006):0.03737174):0.01994907):0.002582092,6:0.01512059):0.001382335,10:0.02817561):0.005234435,11:0.02112798):0.009359535):0.005275997,15:0.007522128):0.001105971);
tree gen.219 = [&U] ((((19:0.013716419,(18:0.010450859,(13:0.00831238,(14:0.0318287,17:0.029980277):0.006324954):0.009317983):0.0271630433):0.07707275657,((((6:0.01251076,((((3:0.04151228,(1:0.02899075,2:0.02701444):0.03023443):0.0618441,5:0.06003671):0.009715702,((8:0.099224292,7:0.0161530739):0.003729329,9:0.02272471):0.03078996):0.02064119,4:0.03591155):0.007891807):0.0002556142,10:0.02399845):0.005249052,11:0.02097719):0.007656531,12:0.01258478):0.002890525):0.0007566509,15:0.015138712):0.0030584074,16:0.029281776);
tree gen.220 = [&U] (16:0.0282165134,(15:0.011772036,(((18:0.0067633104,(14:0.036340341,(17:0.0206598451,13:0.006654268):0.0001836887):0.005682392):0.0515283744,19:0.00754553):0.06887642151,(12:0.01866205,((((((3:0.02971857,(1:0.03357649,2:0.02829439):0.0100974):0.062182376,5:0.04293858):0.02864274,((7:0.016666772,8:0.109015884):0.004726333,9:0.01690632):0.02273369):0.02034878,4:0.04484367):0.008131482,(6:0.02105485,10:0.02345268):0.0007817741):0.007772724,11:0.0193859):0.008765461):0.0017316177):0.004251984):0.001381449);
tree gen.221 = [&U] (((((((14:0.03482368,17:0.0275269154):0.0061748716,18:0.0066976107):0.0425013789,19:0.0146077464):0.0489215711,13:0.009572009):0.001033513,(12:0.00988538,((10:0.03440699,(6:0.01628018,(4:0.04830984,(((3:0.04347812,(2:0.0145857,1:0.03874416):0.02012348):0.060530597,5:0.05095448):0.03300446,((7:0.0224699524,8:0.100913296):0.006221604,9:0.02601937):0.03150095):0.01333311):0.01013067):0.0008852105):0.0170175,11:0.02186511):0.0084567):0.002749455):0.002248869,15:0.01318238):0.0019191779,16:0.036400377);
tree gen.222 = [&U] ((((((17:0.0307996021,14:0.028484628):0.004627823,18:0.0055652088):0.0505661433,19:0.0155377897):0.038124406,(13:0.007528608,(((10:0.02672944,((4:0.04034551,(((3:0.03652125,(2:0.01960801,1:0.02989907):0.02310318):0.061288963,5:0.05719531):0.01891689,((7:0.01945648,8:0.092475459):0.002996061,9:0.02336091):0.02729183):0.01535027):0.00642737,6:0.008744825):0.0007582223):0.005805381,11:0.01659568):0.01286088,12:0.0176123):0.001562564):0.002592369):0.0041645421,15:0.008526508):0.0012346297,16:0.0287420704);
tree gen.223 = [&U] (16:0.0323860428,((((18:0.010673848,((17:0.020667506,13:0.0142839856):0.002594937,14:0.029814405):0.00816495):0.0282935098,19:0.007728841):0.09221175832,(12:0.01465799,(((10:0.02951925,6:0.00923975):0.0007396339,((((3:0.03556534,(1:0.03432905,2:0.02811553):0.01231923):0.07042591,5:0.05999343):0.02366498,((8:0.0934686851,7:0.018754493):0.005875931,9:0.02101785):0.02611229):0.01153821,4:0.03431151):0.004464612):0.004851459,11:0.02764134):0.01473029):0.001559399):0.0017071078,15:0.010348485):0.0016268405);
tree gen.224 = [&U] ((15:0.009462672,((12:0.01577839,(((10:0.02939244,6:0.01340117):0.0003110537,((((3:0.03201495,(1:0.030672,2:0.02824905):0.005542198):0.055961,5:0.04684467):0.03132652,((8:0.0857423225,7:0.018180315):0.001838398,9:0.0162555):0.03074608):0.01859453,4:0.03006478):0.005942381):0.005659682,11:0.01671343):0.005852044):0.000530454208,((18:0.0100603674,(13:0.007927738,(17:0.024256973,14:0.043184529):0.002220201):0.008356285):0.01933232129,19:0.009185375):0.1000245903):0.00241753088):0.002801792,16:0.032850811);
tree gen.225 = [&U] ((15:0.010035245,(((((((5:0.065135741,(3:0.03899309,(1:0.03558066,2:0.02834963):0.02538275):0.04705038):0.02046239,((8:0.087662446,7:0.012737014):0.0036003025,9:0.02431659):0.03921162):0.01564804,4:0.03285453):0.008626656,6:0.01310149):0.001359628,10:0.02750551):0.007905686,11:0.02011504):0.01168063,(((18:0.0049754749,(13:0.01136451,(17:0.0178482697,14:0.026272895):0.001564573):0.0006052917):0.013669453,19:0.005675127):0.1083551539,12:0.01633391):0.0006624958):0.00607836):0.001336131,16:0.0393884262);
tree gen.226 = [&U] (16:0.029854782,(15:0.011995835,(13:0.009114418,(12:0.01057471,((((10:0.02578762,6:0.01898643):0.0004183794,(4:0.02968637,(((3:0.032969,(2:0.02581133,1:0.03488284):0.02027118):0.049750469,5:0.05118325):0.02176572,((8:0.077071277,7:0.0139515974):0.0078711747,9:0.0249266):0.03204997):0.01683154):0.005107394):0.009862482,11:0.02449806):0.011685876,(19:0.008895705,((17:0.027193158,14:0.034329694):0.008520848,18:0.010736681):0.0472167728):0.0369835215):0.0005518605):0.0008885585):0.001474759):0.00224605261);
tree gen.227 = [&U] ((15:0.011091942,((12:0.01566893,(((((((3:0.02442986,(1:0.03348446,2:0.0287361):0.02150009):0.063008833,5:0.04309518):0.02500207,(9:0.02893107,(7:0.0211976251,8:0.06849401):0.003812055):0.0266295):0.01511468,4:0.04445687):0.00276418,6:0.01364794):0.0004549637,10:0.02837422):0.00612421,11:0.02255512):0.0110478):0.000659188,((18:0.0076735235,(13:0.005644748,(17:0.019450469,14:0.019706948):0.003057798):0.008998166):0.021645214,19:0.001953199):0.09717887307):0.004486203):0.0051296609,16:0.036552882);
tree gen.228 = [&U] (16:0.03893405,(15:0.008580531,(((((6:0.008693105,10:0.03020766):0.0007935177,(4:0.03256244,(((3:0.04338704,(2:0.01878618,1:0.02267423):0.02039147):0.06464389,5:0.05431245):0.02833961,((8:0.093976237,7:0.01588645871):0.005050183,9:0.02582857):0.01974359):0.01865873):0.003554738):0.01011862,11:0.02537421):0.00460616,12:0.01384641):0.001879735,((((17:0.027882757,14:0.028008272):0.003004406,13:0.009099675):0.009034208,18:0.008373422):0.055814558,19:0.00591165):0.0394268449):0.0017933043):0.0008633538);
tree gen.229 = [&U] ((15:0.008992978,(((10:0.03354906,(((((3:0.04035778,(1:0.05030354,2:0.03085355):0.01213945):0.05218087,5:0.04532541):0.03323789,(9:0.02278641,(7:0.012110998,8:0.088230124):0.007138585):0.02947932):0.01660549,4:0.03678524):0.003096707,6:0.01244801):0.005119086):0.00513353,11:0.02569919):0.009012938,((18:0.011498465,((17:0.024912433,(12:0.006951522,14:0.0324762):0.001269713):0.0012733625,13:0.008170532):0.006272451):0.019615484,19:0.005318457):0.087249801):0.003492757):0.0007490541,16:0.0315888855);
tree gen.230 = [&U] (16:0.028435823,(15:0.007558832,((12:0.0123832,((6:0.009461281,((4:0.02721776,(((3:0.03511763,(2:0.02791462,1:0.04648457):0.02079609):0.050210229,5:0.05822584):0.0193193,((7:0.0241509833,8:0.095270769):0.005139016,9:0.01813227):0.02921194):0.01467661):0.002346019,10:0.02123331):0.00191251):0.005420598,11:0.01736423):0.009937803):0.001626087,(19:0.006795724,((13:0.004906556,(17:0.0189487007,14:0.0252636698):0.002026084):0.01167583,18:0.011824153):0.041148256):0.0606834021):0.0015801624):0.0013004068);
tree gen.231 = [&U] (16:0.033789783,(15:0.008267373,((12:0.01257681,((((13:0.007993975,14:0.027953416):0.0005805593,17:0.020883497):0.01152943,18:0.007650358):0.033498893,19:0.0068432137):0.0653884889):0.0003241987,(((6:0.008406697,(4:0.03899241,(((3:0.03460817,(2:0.02591231,1:0.03909814):0.005989511):0.055271908,5:0.04160241):0.02016321,((8:0.082408469,7:0.022572892):0.0068053307,9:0.01521002):0.02685934):0.01748752):0.002585661):0.001384989,10:0.02956793):0.004741293,11:0.03622404):0.01114823):0.004943567):0.0068561385);
tree gen.232 = [&U] (16:0.0387330852,(15:0.01531824,((12:0.01384651,((10:0.03113919,(((((3:0.03806615,(2:0.02655499,1:0.04678315):0.02132322):0.06287375,5:0.04097111):0.02507899,((8:0.094275156,7:0.021787199):0.008725281,9:0.0249836):0.01916541):0.018472,4:0.02987384):0.007326732,6:0.007526401):0.0001524611):0.01127897,11:0.0163416):0.008334657):0.001631868,(19:0.0245993358,((13:0.01650188,(17:0.022654654,14:0.029670231):0.002261573):0.008141268,18:0.0098285877):0.0606307477):0.0430636556):0.003060257):0.001624789);
tree gen.233 = [&U] ((15:0.012304451,((12:0.01728991,(((6:0.01467617,(((5:0.04573815,(3:0.03022099,(2:0.02711995,1:0.04088858):0.02220051):0.06482439):0.02505327,((7:0.023126056,8:0.079868963):0.007319704,9:0.03005192):0.02842957):0.01470624,4:0.03467084):0.00187072):0.001491961,10:0.03243319):0.006171222,11:0.02038917):0.00774626):0.001334311,(19:0.00817942858,(((14:0.030482661,17:0.03201719371):0.001019082,13:0.01366708):0.01098647,18:0.006034827):0.02248605):0.0534917292):0.003099788):0.0042930664,16:0.032443412);
tree gen.234 = [&U] (16:0.0362606007,(15:0.008934223,((12:0.01610035,((((((5:0.04960909,(3:0.03434154,(2:0.02424445,1:0.03154859):0.01894599):0.053782258):0.03052983,((7:0.0225926494,8:0.127415051):0.007204839,9:0.02731514):0.02385649):0.01620033,4:0.03950211):0.008297539,10:0.02984034):0.00155215,6:0.01336779):0.007357386,11:0.02203761):0.00677595):0.002931877,(19:0.003018518,((13:0.005663213,(17:0.031595739,14:0.039617295):0.0068504387):0.009807268,18:0.01330037458):0.0695368968):0.0367942999):0.004235296):0.001425301);
tree gen.235 = [&U] ((15:0.007968222,((19:0.006553939,((13:0.007701646,(17:0.0274978264,14:0.0288319921):0.0002535383):0.007256841,18:0.0081853665):0.019718307):0.0699727822,(12:0.01576273,((10:0.03426349,((((5:0.05267304,(3:0.03276376,(2:0.03337728,1:0.0418339):0.01609633):0.05885644):0.02826789,((7:0.0157663447,8:0.118222589):0.003529946,9:0.01824638):0.0297013):0.01872762,4:0.03924407):0.007259724,6:0.01728434):0.0003786893):0.007819681,11:0.0216407):0.006446765):0.002408078):0.001418904):0.0027601157,16:0.035890871);
tree gen.236 = [&U] ((15:0.014542826,((((13:0.006661139,(14:0.049653744,17:0.0220871548):0.003401603):0.009138976,18:0.006887670141):0.03316441,19:0.00552761004):0.0681315079,(12:0.01597033,((10:0.03070781,((((5:0.05336677,(3:0.04161753,(2:0.02886448,1:0.03151936):0.01456317):0.078531373):0.02343521,((8:0.1250042972,7:0.015953089):0.006151705,9:0.02251579):0.02744214):0.01504358,4:0.04672851):0.00240809,6:0.01351743):0.001093219):0.008908997,11:0.02442832):0.009001134):0.0032588695):0.004492196):0.008577983,16:0.040646743);
tree gen.237 = [&U] ((15:0.00863418,(((((17:0.031083081,14:0.03217446):0.0016484061,13:0.008515533):0.005286147,18:0.01185532335):0.059696791,19:0.007404004):0.04694147567,(12:0.008475023,((((((5:0.04877046,(3:0.02184891,(2:0.02204135,1:0.02801287):0.01724108):0.05398559):0.02466936,((7:0.01542348252,8:0.11413201):0.005518267,9:0.0197492):0.02164382):0.01350802,4:0.04338736):0.003484206,6:0.01800274):0.001748229,10:0.02684335):0.006345096,11:0.0350457):0.01026149):0.001599412):0.0018353673):0.00318728238,16:0.031755451);
tree gen.238 = [&U] ((15:0.010630862,((12:0.008002974,((((((5:0.06143728,(3:0.03288749,(2:0.01688069,1:0.03426276):0.01702909):0.07220809):0.02705375,((7:0.021694958,8:0.1074109317):0.008291557,9:0.02105884):0.02644659):0.01564571,4:0.03580658):0.00408987,10:0.03803426):0.005100873,6:0.007926671):0.009425534,11:0.02262529):0.007668846):0.001524037,(((13:0.006562575,(14:0.036303498,17:0.015421923):0.005022687):0.003298866,18:0.0044415023):0.088050393,19:0.009383326):0.0251057717):0.00632055):0.001725398,16:0.037892359);
tree gen.239 = [&U] ((15:0.010461144,(((((10:0.03412153,(6:0.01900123,((((3:0.03568555,(1:0.0359274,2:0.02892024):0.01324312):0.05692111,5:0.05252834):0.02918196,(9:0.02542973,(7:0.016255525,8:0.08822046):0.001721543):0.01877191):0.01473584,4:0.03778912):0.005167751):0.004145345):0.007877403,11:0.02652049):0.01014485,((18:0.0031965956,(14:0.034974913,17:0.02054264594):0.0152302596):0.1001527185,19:0.0166802084):0.0098575177):0.00204841313,12:0.01583386):0.005345087,13:0.01080442):0.0006503063):0.003260575,16:0.040683219);
tree gen.240 = [&U] (16:0.03415193,(((19:0.004456569,(((14:0.038881703,17:0.01920937457):0.002835973,13:0.007682249):0.004459802,18:0.0084328657):0.0542477107):0.0346287483,((((((((3:0.03049757,(2:0.02455548,1:0.03736048):0.02214928):0.07587687,5:0.05503673):0.03430799,((8:0.093319848,7:0.02077981198):0.006128673,9:0.02076237):0.02478179):0.01049985,4:0.04067041):0.01060635,10:0.0247808):0.0009883086,6:0.01111913):0.01010983,11:0.02625233):0.003880463,12:0.01049644):0.005006022):0.003173121,15:0.011532831):0.0003631332);
tree gen.241 = [&U] (15:0.009475078,(16:0.030676677,((12:0.01113447,((((((3:0.02948846,(2:0.03922547,1:0.03102204):0.01229663):0.060835945,5:0.04306396):0.02713762,((8:0.104578528,7:0.020569905):0.00407127,9:0.01984636):0.02414695):0.01929495,4:0.04162632):0.002195965,(6:0.01282894,10:0.03703793):0.0003742833):0.007774087,11:0.0177384):0.008290022):0.002074013,((((14:0.04008277,17:0.022258847):0.003370407,13:0.00524134):0.002991743,18:0.0069683887):0.0879976743,19:0.002975341):0.02565571091):0.004955215):0.0024757214);
tree gen.242 = [&U] (16:0.035789571,((((12:0.01221216,((((((3:0.03057558,(2:0.03199351,1:0.03436328):0.02205315):0.04831964,5:0.037938337):0.02185265,((8:0.088714069,7:0.01530521046):0.0037824178,9:0.0178205):0.02393784):0.01562613,4:0.03662351):0.003315823,(10:0.02819488,6:0.01105521):0.001866941):0.006423004,11:0.0254581):0.00591275):0.0007950827,13:0.009394931):0.00196007,(((17:0.0295091738,14:0.033648863):0.008102618,18:0.005201241):0.018785908,19:0.007086205):0.0719237069):0.0031940609,15:0.011467486):0.0015925224);
tree gen.243 = [&U] ((((((10:0.0287832,((((3:0.03238312,(2:0.02990904,1:0.04438242):0.01984889):0.057119899,5:0.05464246):0.01468615,((7:0.01703163026,8:0.084369192):0.003349581,9:0.02008746):0.0360099):0.02586368,4:0.04357978):0.002626135):0.0001319367,6:0.01073422):0.006276343,11:0.01863176):0.007185762,(((((17:0.02125588227,14:0.025774993):0.006969906,18:0.01387969224):0.0631319242,19:0.006390385):0.0439339355,12:0.011961011):0.0001924813,13:0.008859624):0.0006187786):0.004610112,15:0.010418993):0.0003481688,16:0.0344605543);
tree gen.244 = [&U] (((13:0.007323037,(((10:0.03042172,(6:0.01376119,(((5:0.05039739,(3:0.02900071,(2:0.04110433,1:0.03341057):0.01855821):0.07865454):0.02666695,((8:0.107130858,7:0.0193317621):0.007728416,9:0.0208177):0.03162421):0.02386732,4:0.04336879):0.003285534):0.004395722):0.005625355,11:0.02496552):0.01254307,((19:0.005306357,((14:0.04315001,17:0.021352235):0.006016017,18:0.0056706119):0.0597948484):0.0259986451,12:0.013895143):0.001051698):0.0008070009):0.001344274,15:0.009446606):0.000602932,16:0.02436236);
tree gen.245 = [&U] ((15:0.011652109,((12:0.01306275,(((10:0.03642267,(((5:0.0527305833,(3:0.03461984,(1:0.03401855,2:0.02285103):0.01384964):0.04569911):0.02677667,(9:0.02386861,(8:0.0958283,7:0.026930536):0.009386376):0.03457082):0.01498878,4:0.03729932):0.003959718):0.002687151,6:0.02119773):0.003354823,11:0.02588963):0.009247896):0.0008391546,((((17:0.0240005772,14:0.023623426):0.001110904,13:0.00965494):0.01209654,18:0.00872337):0.115399269,19:0.018094375):0.017320751):0.005294233):0.0004649733,16:0.039016861);
tree gen.246 = [&U] (16:0.0426700378,(15:0.015547363,(((((((5:0.05790802,(3:0.0488644,(1:0.03567072,2:0.036111):0.01198742):0.068913976):0.02485288,(9:0.01821464,(8:0.092396006,7:0.022195719):0.00538264):0.03226873):0.01683872,4:0.03858419):0.008942322,(6:0.01091414,10:0.03069153):0.0038551):0.008241427,11:0.0268454):0.006618238,12:0.009038057):0.0021635983,(19:0.016667849,((14:0.027366024,(17:0.0247194168,13:0.004340954):0.001912858):0.01033746,18:0.010311248):0.0878866302):0.0245770137):0.003905682):0.002863591);
tree gen.247 = [&U] (16:0.036759127,(15:0.012494599,((19:0.009372617,(((17:0.026535053,14:0.04049962467):0.002240169,13:0.009475888):0.01031619,18:0.0110422985):0.1048695905):0.016866435,(((6:0.0113354,(10:0.03001971,(((5:0.05057446,(3:0.05118646,(1:0.02465725,2:0.03910971):0.02057153):0.07304405):0.03265679,(9:0.01894659,(8:0.091241613,7:0.025583299):0.006867363):0.03473728):0.01606187,4:0.03807577):0.007681561):0.0002056488):0.009401281,11:0.02063132):0.009835987,12:0.01346515):0.0009232009):0.003836258):0.0024739731);
tree gen.248 = [&U] (((((((14:0.02976673634,17:0.01648731622):0.002991918,18:0.007197918):0.08534277192,19:0.002947923):0.0256016747,13:0.01113143):0.002980093,(((10:0.02632577,(6:0.01719434,(((5:0.06132049,(3:0.02497244,(2:0.03216355,1:0.03018079):0.009085402):0.067061845):0.02234293,((8:0.096745406,7:0.01690396):0.00694620323,9:0.0194856):0.0325429):0.01212833,4:0.03261543):0.005344318):0.0002562676):0.007109917,11:0.02600493):0.0077731,12:0.009590268):0.001553834):0.001681606,15:0.007681328):0.003618199,16:0.034355633);
tree gen.249 = [&U] (((((((14:0.037192641,17:0.0136386502):0.007049803,18:0.0094732786):0.1018277647,19:0.00902219):0.0127439302,12:0.01742408):0.0007500884,(13:0.008947006,(((6:0.01675766,((((3:0.04388223,(2:0.03387491,1:0.03224298):0.01159511):0.05219945,5:0.05582506):0.014349446,((8:0.086096669,7:0.015395207):0.00524906,9:0.01836429):0.03543996):0.01143152,4:0.03214366):0.002258397):0.001518891,10:0.02548535):0.01360588,11:0.02658746):0.006681206):0.001355195):0.001608744,15:0.008211351):0.00041541563,16:0.035999749);
tree gen.250 = [&U] (16:0.028702251,(15:0.011997406,((11:0.01790002,((10:0.02724885,(((9:0.01981553,(8:0.099773516,7:0.0227082987):0.004788625):0.0257705,((3:0.03221758,(1:0.03846059,2:0.03929965):0.009370106):0.0648548,5:0.05128448):0.02277559):0.01446039,4:0.03712962):0.007424299):0.002216754,6:0.01200414):0.008323383):0.008804256,(13:0.007672086,(19:0.0207633028,(((14:0.023744264,12:0.01721744):0.0004280945,17:0.020067062):0.005327669,18:0.006282779):0.09736692123):0.01182256):0.0030914366):0.004769514):0.001528527);
tree gen.251 = [&U] (16:0.0380268132,((13:0.00895702131,(((11:0.02710841,((6:0.01583862,(((5:0.05131093,(3:0.03962527,(2:0.02827037,1:0.03248417):0.01819025):0.071990631):0.02684542,((8:0.100452953,7:0.020947654):0.0048307057,9:0.02388882):0.03169096):0.02209675,4:0.04512998):0.003811082):0.0001146346,10:0.02809282):0.008474875):0.01164028,12:0.01652295):0.004868931,(((17:0.031680891,14:0.038441259):0.01162379,18:0.0061163):0.068436227,19:0.007017127):0.0215595902):0.00149745256):0.0009461687,15:0.013116232):0.001438595);
tree gen.252 = [&U] (((((((17:0.0386759459,14:0.036981418):0.01041381,18:0.0060937318):0.0574601165,19:0.009014385):0.0387397546,13:0.00435347):0.0009641641,(12:0.01679721,(11:0.02133113,((6:0.01146352,(((5:0.05406876,(3:0.03288226,(2:0.02560729,1:0.04408832):0.01078066):0.05254721):0.03231811,((8:0.091767548,7:0.014742155):0.004647787,9:0.02453839):0.02952257):0.02037081,4:0.04196066):0.009110026):4.147447e-05,10:0.02885459):0.009519062):0.005854195):0.0023364201):0.004780131,15:0.01343658):0.0014821074,16:0.025865362);
tree gen.253 = [&U] (((((13:0.006218891,(11:0.01862888,(6:0.0151083,((((5:0.04133339,(3:0.03049299,(2:0.03583776,1:0.03546253):0.01287468):0.07325093):0.02463623,((7:0.0132627698,8:0.097700121):0.007011064,9:0.01885284):0.02252501):0.01927467,4:0.04287233):0.006161548,10:0.02607117):3.405289e-05):0.01070842):0.008003768):0.0021760272,12:0.0176073):0.00200724,(19:0.007088097,((17:0.025220745,14:0.030260945):0.008640989,18:0.0085236495):0.048606678):0.0544870527):0.001924764,15:0.013481952):0.0018438057,16:0.0319586833);
tree gen.254 = [&U] (16:0.0304435409,(15:0.013712292,((((12:0.02082399,(17:0.024060363,14:0.044961101):0.0006130064):0.013832932,18:0.010601561):0.030922692,19:0.0096650466):0.069801721,((11:0.01980498,(6:0.01432879,((((9:0.0257519,(8:0.0921131938,7:0.015132005):0.004311468):0.03481821,(5:0.03962702,(3:0.02766734,(1:0.04473349,2:0.02310886):0.01613338):0.057899346):0.02608529):0.01845641,4:0.04146932):0.002018282,10:0.02128159):0.002059756):0.008981447):0.010434187,13:0.008456445):0.0003076635):0.005091526):0.0002663509);
tree gen.255 = [&U] (16:0.027651307,(((19:0.0066240857,(((17:0.03084997,14:0.037460161):0.004277594,13:0.005066203):0.007081884,18:0.0084273424):0.0903862404):0.01925235479,(12:0.01630979,(11:0.02687474,((((5:0.05368094,(3:0.03759232,(2:0.02527281,1:0.04168708):0.01252042):0.06171747):0.03371695,((8:0.1233133261,7:0.019558849):0.005105047,9:0.02051427):0.02846817):0.01878545,4:0.03901633):0.004427993,(10:0.02956481,6:0.01379436):0.0006573113):0.009555946):0.01058815):0.002181098):0.00332233,15:0.012255693):0.0035981798);
tree gen.256 = [&U] (16:0.035453908,(15:0.008412827,((19:0.008352716,(((17:0.021448414,14:0.039177019):0.004085728,12:0.01834842):0.008542318,18:0.0055906048):0.0225890225):0.070511976,((11:0.02709453,(((((9:0.02370833,(8:0.09478243,7:0.023343561):0.009841073):0.01540653,((3:0.03779205,(1:0.03657111,2:0.02132553):0.0112353):0.067670123,5:0.05525157):0.03564576):0.01516287,4:0.03251955):0.001825875,6:0.008361429):0.007478644,10:0.04318757):0.01052765):0.007184383,13:0.008857157):0.002382128):0.003741488):0.003127004);
tree gen.257 = [&U] (16:0.03570088,(((((13:0.008828386,(17:0.028073893,14:0.03130175085):0.003880727):0.01137548,18:0.0168560271):0.0358858278,19:0.006180167):0.052265581,((11:0.02843416,(10:0.02959859,(6:0.01054102,((((3:0.03609072,(2:0.02512867,1:0.03956808):0.006689919):0.07638242,5:0.05013817):0.02156745,((8:0.092301362,7:0.0224466355):0.004897903,9:0.02097148):0.02411882):0.02104508,4:0.03798974):0.003629787):0.0002832899):0.008920362):0.008229461,12:0.01887072):0.002073446):0.0010899151,15:0.007641897):0.0010232926);
tree gen.258 = [&U] ((15:0.010354847,(((11:0.01708774,(((((9:0.02733847,(7:0.019626171,8:0.094278646):0.00402683):0.02312201,((3:0.04197448,(1:0.04252689,2:0.03629521):0.02340385):0.061659885,5:0.04625882):0.0379627):0.01498893,4:0.032666):0.004246266,6:0.01293251):0.001248798,10:0.03001602):0.003299592):0.008523382,13:0.005385777):0.001534843,(19:0.007675862,(((12:0.01238555,17:0.0186145927):0.00557694,14:0.039315406):0.01218204,18:0.013488428):0.0507554934):0.047308509):0.004894185):0.0025981466,16:0.034631186);
tree gen.259 = [&U] (((((11:0.02242855,(6:0.01250584,(10:0.02822573,((((3:0.03561221,(2:0.03716862,1:0.04294632):0.01357966):0.05636654,5:0.04536837):0.0287181,((8:0.103219587,7:0.02329448):0.002436403,9:0.0273714):0.03165724):0.02054809,4:0.03992944):0.009106884):0.000517505):0.005993503):0.009073988,12:0.01629774):0.0018574095,(19:0.0056034957,((13:0.01306366,(17:0.0321274783,14:0.036854235):0.003519053):0.006716615,18:0.012095799):0.0919031145):0.01411912):0.0007133007,15:0.014533083):0.00176391,16:0.046270349);
tree gen.260 = [&U] ((15:0.009445437,(((((14:0.033773426,17:0.0177442494):0.0003229571,12:0.01747402):0.005868422,18:0.0093013125):0.0838581734,19:0.0171874133):0.022633875,((11:0.02946076,((6:0.01095097,10:0.02757904):0.001242877,(((9:0.02070849,(8:0.091028336,7:0.0182487335):0.004038575):0.02527174,((3:0.02288524,(1:0.0405326,2:0.02023697):0.01292506):0.053752822,5:0.04989488):0.02265381):0.01727496,4:0.04577473):0.005060704):0.006272923):0.009155062,13:0.00671014):0.002127764):0.003935076):0.001427576,16:0.0326885243);
tree gen.261 = [&U] ((((((13:0.00775706,(14:0.0292414132,17:0.022545801):0.00348988):0.007427322,18:0.01115838):0.06177069,19:0.00941142):0.033012037,(12:0.0167002,(11:0.02624588,(10:0.02569596,((((5:0.059075842,(3:0.03580896,(2:0.01658984,1:0.04225441):0.01291569):0.07710751):0.02257356,((8:0.095946984,7:0.0243352824):0.002584011,9:0.01829723):0.03721817):0.01645932,4:0.03778579):0.004586364,6:0.009811552):0.0003837228):0.01348505):0.006095221):0.0004749072):0.001981103,15:0.009278275):0.003397478,16:0.0285502);
tree gen.262 = [&U] (16:0.04112646,(((12:0.01001142,(11:0.02474197,(10:0.02874836,(((((3:0.03730181,(2:0.03318426,1:0.04386291):0.02485301):0.0560413,5:0.04548301):0.02056338,((8:0.1095268667,7:0.0215555273):0.004922452,9:0.01850244):0.03485438):0.01722373,4:0.03932401):0.002693142,6:0.01301397):0.003023147):0.00763871):0.01224647):0.0008738554,(((13:0.007022672,(17:0.022978363,14:0.03296238):0.004020573):0.005883133,18:0.0094280294):0.032259028,19:0.01470626):0.0628653534):0.00400672,15:0.005937438):0.0016171602);
tree gen.263 = [&U] ((((12:0.01077739,(11:0.02325803,((((((3:0.03591898,(2:0.02059009,1:0.03495758):0.01650826):0.049244034,5:0.06180263):0.029122,((8:0.09918132567,7:0.024059041):0.00282618,9:0.0214679):0.03219895):0.01697443,4:0.04131014):0.00595813,6:0.01934002):0.0007323565,10:0.0253506):0.007681002):0.007340263):0.003154907,(19:0.007572373,(((14:0.02701608,17:0.0170331082):0.004956367,13:0.01080425):0.005465085,18:0.01544304158):0.014936249):0.08647725321):0.002369208,15:0.014604168):0.002358993,16:0.029094222);
tree gen.264 = [&U] (16:0.033219621,(15:0.011950571,((19:0.013655458,(18:0.0037541641,(14:0.030898632,17:0.024473328):0.0092913953):0.1029969637):0.01662825,(12:0.01137939,(13:0.01460351,(11:0.03419837,((6:0.009085354,(((9:0.02046994,(7:0.023028849,8:0.1151399769):0.0062206815):0.02876025,(5:0.04623405,(3:0.04189838,(1:0.05192711,2:0.02885074):0.02040088):0.06276484):0.02454875):0.01404473,4:0.03527532):0.003127567):0.0009588698,10:0.03731681):0.008171079):0.009609658):0.00258805):0.0001891766):0.003748183):0.0021453762);
tree gen.265 = [&U] (16:0.028292181,(((19:0.004975505,(18:0.0074818254,((17:0.0192870967,13:0.00876269):0.002773093,14:0.033254494):0.007580238):0.0701938663):0.01953213,(12:0.01093012,(11:0.02265063,((10:0.02705628,6:0.02277585):0.0003954416,(((5:0.04699489,(3:0.0321658,(2:0.02853185,1:0.02676009):0.0134719):0.05646066):0.02721727,((8:0.108046066,7:0.024809081):0.00693886,9:0.02189502):0.03001679):0.01782032,4:0.0419582):0.007596817):0.008887734):0.007997361):0.00181998):0.003887697,15:0.008776664):0.00575215074);
tree gen.266 = [&U] ((((19:0.00874416,(18:0.00622200465,((14:0.033445254,17:0.026319725):0.005925648,13:0.01296991):0.01032824):0.0532119063):0.053671445,((11:0.0148047,((10:0.02450428,6:0.01588386):0.0001518024,(((5:0.05643532,(3:0.03327288,(2:0.0239925,1:0.04001658):0.012763):0.05987175):0.03355414,((7:0.0215299229,8:0.082966871):0.00663132261,9:0.01798732):0.03312208):0.01424113,4:0.05507194):0.00727539):0.002656237):0.008356688,12:0.009685883):0.0007532958):0.004675437,15:0.012293533):0.0008854987,16:0.02831644);
tree gen.267 = [&U] (((((18:0.00638214,(13:0.006090766,(14:0.031229046,17:0.031564154):0.008030705):0.005652596):0.0773055231,19:0.00639632057):0.0158557038,((11:0.02606473,(((((5:0.05132216,(3:0.03764549,(2:0.02970736,1:0.02226173):0.01218021):0.056741197):0.03159047,((7:0.024532685,8:0.095402268):0.004452253,9:0.02284619):0.03140212):0.01417371,4:0.03999907):0.00295141,6:0.006763943):0.003421157,10:0.02871873):0.004339919):0.01097016,12:0.01711503):0.0008078822):0.004686473,15:0.011567292):0.004818192,16:0.023851978);
tree gen.268 = [&U] (16:0.030444371,(((11:0.01392326,(10:0.0299259,(6:0.01678373,((((3:0.02897679,(2:0.02471246,1:0.0270139):0.01367715):0.06469614,5:0.04854167):0.03272953,((8:0.110162049,7:0.022776264):0.002864639,9:0.0154388):0.02986587):0.02164291,4:0.04705252):0.004052835):0.00015453):0.00961948):0.0102408,(12:0.01167748,(19:0.01281958,(18:0.0105863366,((14:0.031919693,17:0.021734128):0.0007747462,13:0.00951537):0.002834705):0.05023841127):0.0555425976):0.0005851356):0.0035381693,15:0.015851365):0.0014508789);
tree gen.269 = [&U] (16:0.0436888995,(15:0.009194976,((11:0.03416137,(6:0.007670587,((((9:0.02440414,(8:0.112478037,7:0.019216165):0.004322538):0.0368533,(5:0.05879281,(3:0.03554256,(1:0.02773148,2:0.03178297):0.01563938):0.06916361):0.02391475):0.01456443,4:0.04219714):0.003526604,10:0.02466664):0.0007042356):0.01351428):0.008669002,(((18:0.0108957668,((17:0.0195487271,14:0.032651016):0.003864416,13:0.009236254):0.01528414):0.0779574442,19:0.0215899029):0.0131573514,12:0.011966832):5.790704e-05):0.003366142):0.0029479459);
tree gen.270 = [&U] ((15:0.009864072,((12:0.01921186,(11:0.01682508,((6:0.008397833,10:0.02773605):0.0003051056,(((9:0.02142081,(7:0.0156385797,8:0.114493867):0.01300303):0.02383641,(5:0.03775877,(3:0.03890017,(1:0.03251671,2:0.02402906):0.01272311):0.063626501):0.02408133):0.0163608,4:0.05116672):0.002917184):0.008714843):0.006406611):0.001552346,(19:0.0362247009,(18:0.0078693258,(13:0.005413681,(14:0.043780714,17:0.030279669):0.001032381):0.009485731):0.0843666988):0.0087984663):0.0060332362):0.0046026772,16:0.028009481);
tree gen.271 = [&U] ((15:0.015224624,((19:0.018420136,(18:0.00484999193,(13:0.01630441,(14:0.040202593,17:0.02099342373):0.0009873717):0.006283323):0.08356363671):0.01448102,(12:0.01059252,(11:0.02032661,(10:0.02600224,(6:0.01222856,(((9:0.0236883,(8:0.094577372,7:0.0233377801):0.001857518):0.033327,(5:0.05042992,(3:0.03365799,(1:0.03682304,2:0.03409853):0.009935584):0.057111883):0.02471197):0.0180959,4:0.03554679):0.006641371):0.0003757014):0.006878622):0.01276701):0.000534286):0.0018379664):0.0027936626,16:0.02588251);
tree gen.272 = [&U] (16:0.0298761856,((((18:0.0122590335,((17:0.03188398,14:0.023539581):0.0009957768,13:0.008678704):0.01175922):0.0702631557,19:0.01017408):0.0392314942,((11:0.02170266,(10:0.03135261,(6:0.004758134,((((3:0.03239035,(2:0.02969548,1:0.04196603):0.0213812):0.05879932,5:0.04995392):0.02840406,((7:0.012838823,8:0.101133968):0.006933927,9:0.02112019):0.03292446):0.01917656,4:0.04559362):0.002229229):1.081111e-05):0.008583864):0.007010373,12:0.01811839):0.0017298344):0.003531839,15:0.007928543):0.002415513);
tree gen.273 = [&U] (16:0.033310395,(15:0.008759492,((12:0.01061004,(11:0.02033206,(10:0.03232708,(((((3:0.0336668,(2:0.03492965,1:0.03083489):0.01602591):0.062347958,5:0.04061252):0.01865854,((8:0.0914995134,7:0.02226473701):0.003262187,9:0.02061543):0.02446449):0.01978875,4:0.03219895):0.008182315,6:0.01009271):0.0005572219):0.004738785):0.01109682):0.002495601,((18:0.01583532853,((14:0.035795222,17:0.0395813789):0.004308886,13:0.008392016):0.004814503):0.08982139,19:0.004405739):0.0167508914):0.002686874):0.002430059);
tree gen.274 = [&U] ((((19:0.0100345294,(18:0.0064408718,((14:0.029248908,17:0.0184187581):0.0068958849,13:0.007520996):0.003793514):0.08119781353):0.01502206,(12:0.01190614,(11:0.01931514,(10:0.03877973,(6:0.01318479,(((9:0.02625562,(8:0.1103142215,7:0.024484132):0.00463562):0.02691225,((3:0.02788188,(1:0.02387855,2:0.02133216):0.01814736):0.0633815665,5:0.05176893):0.02438473):0.01789971,4:0.03995175):0.002959283):0.0002159707):0.006950346):0.006908852):0.002821408):0.0027850396,15:0.011233956):0.0061772479,16:0.032648081);
tree gen.275 = [&U] ((((12:0.02048892,(11:0.02226819,((((9:0.02135193,(7:0.0218970591,8:0.0990972355):0.003356807):0.02529565,((3:0.03331248,(1:0.04164577,2:0.03284869):0.02149275):0.06701198,5:0.05503504):0.0336526):0.02176571,4:0.04123085):0.005670544,(10:0.04337972,6:0.01701344):1.949862e-05):0.009498624):0.009070353):0.0009694096,(19:0.0179106137,(18:0.0061162726,((17:0.021633792,14:0.031613398):0.006669277,13:0.004245026):0.005958867):0.0844738734):0.0115698):0.002637864,15:0.009335474):0.003518281,16:0.033310873);
tree gen.276 = [&U] (16:0.034623782,(15:0.008622489,((12:0.01228546,(11:0.02237865,(((((5:0.04334768,(3:0.04434299,(2:0.03273617,1:0.04224357):0.01661077):0.058023714):0.02562269,((7:0.0166592759,8:0.0892809765):0.003122805,9:0.0283804):0.03125829):0.01383936,4:0.03351382):0.005191835,10:0.03497756):0.002317554,6:0.01203518):0.007171521):0.008989328):0.0003378244,((18:0.0100832498,(14:0.03676173,(17:0.022558519,13:0.01108686):0.0021091047):0.007982409):0.0368544742,19:0.0186342155):0.0608201945):0.002850183):0.0016280125);
tree gen.277 = [&U] (16:0.034366932,(15:0.014242192,((12:0.01517541,(11:0.02548122,((((((3:0.03199216,(2:0.01574753,1:0.02843003):0.01663341):0.05894911,5:0.03944212):0.0255837,((8:0.0863384694,7:0.01400063878):0.004798074,9:0.02087105):0.03547947):0.01776042,4:0.03500358):0.007310044,10:0.02830667):0.0002440032,6:0.02287115):0.004614083):0.01278412):0.002305721,((18:0.0031208858,(13:0.006164319,(17:0.0233973868,14:0.028001124):0.0091877738):0.002354606):0.0605082514,19:0.009463211):0.0394402422):0.001324281):0.0003446387);
tree gen.278 = [&U] (16:0.040114254,(15:0.01006702,((12:0.008674437,(11:0.01595685,((((((3:0.03107376,(2:0.02953155,1:0.03932127):0.009751355):0.043142416,5:0.04527825):0.02134529,((7:0.0133165138,8:0.1134774914):0.005094702,9:0.0241704):0.02204656):0.02304651,4:0.03745999):0.008023903,6:0.01151884):0.000527923,10:0.03943133):0.003233428):0.008868376):0.002641168,((18:0.0088476706,(13:0.004773602,(14:0.027664003,17:0.021018042):0.0088321197):0.00704932):0.03647411806,19:0.009972985):0.05326865622):0.004099879):0.002398137415);
tree gen.279 = [&U] ((15:0.005496014,(((11:0.03391631,((10:0.04030974,(((5:0.04512175,(3:0.03354397,(2:0.0197905,1:0.04017845):0.0138694):0.053191599):0.03124609,((7:0.022429604,8:0.11944292):0.008460056,9:0.01916768):0.02943641):0.01844129,4:0.03719884):0.002728767):0.000379889,6:0.01437966):0.008133689):0.006802341,12:0.006617251):0.00142923,(19:0.01047564,(18:0.012339328,(13:0.006084526,(14:0.032427147,17:0.0203294372):0.001645672):0.003261555):0.0793103148):0.0296658259):0.003794633):0.0007243308,16:0.037244103);
tree gen.280 = [&U] (16:0.018783601,(15:0.012596608,(((11:0.02278665,((((((3:0.03432936,(2:0.04022444,1:0.03876639):0.01640572):0.050108771,5:0.04703635):0.03578825,((7:0.0163631899,8:0.0967899673):0.006226654,9:0.0181898):0.03671192):0.01639331,4:0.04844727):0.003940983,10:0.03206595):0.0001364085,6:0.01263264):0.006818498):0.008540708,12:0.01447218):0.0031899757,((18:0.0061884884,(13:0.009809214,(14:0.028731074,17:0.016100061):0.0003991952):0.002696105):0.063633025,19:0.00851639):0.0505835359):0.0029308336):0.00160355899);
tree gen.281 = [&U] (16:0.042497615,(15:0.014543629,((12:0.009621797,(19:0.005761993,(18:0.0094450054,((14:0.034673901,17:0.02992037):0.004297478,13:0.009886257):0.008270545):0.0615244406):0.054969831):0.0006197475,(11:0.02341636,(6:0.02045859,(10:0.03277617,(4:0.03421855,((9:0.02442457,(7:0.0232160588,8:0.09922369):0.005310346):0.02776636,((3:0.03531162,(1:0.03024044,2:0.0212886):0.0242286):0.055095798,5:0.05069515):0.02822371):0.01767878):0.003423285):0.0003042076):0.009639678):0.006415533):0.0026068211):0.0007986398);
tree gen.282 = [&U] (16:0.0349577288,(15:0.010785662,((((14:0.043331019,(17:0.0342826634,13:0.01204948):0.0022089674):0.00906229,18:0.0092548033):0.065654648,19:0.00708516):0.03411730671,((11:0.02967525,(((6:0.009067637,(((3:0.03204536,(2:0.03188595,1:0.03388553):0.01558288):0.0666557,5:0.04442835):0.03165653,((8:0.09220958,7:0.023161092):0.005708182,9:0.02161832):0.02189206):0.01997526):0.000868289,4:0.03830947):0.00464941,10:0.02794867):0.008884092):0.009252129,12:0.009330386):0.003048752):0.0018476923):0.002496923);
tree gen.283 = [&U] ((15:0.009395509,((11:0.02535041,((6:0.0156099,10:0.02988273):0.0007940209,(((9:0.01732523,(7:0.017259423,8:0.116045031):0.004210193):0.03668152,((3:0.04629063,(1:0.06201291,2:0.03005444):0.0165806):0.05422583,5:0.053316071):0.01739121):0.01360825,4:0.03446981):0.007537106):0.007108951):0.01180026,(((18:0.0115386224,(14:0.03878699,(17:0.033072523,13:0.007793721):0.003183234):0.007309835):0.0809853398,19:0.006121825):0.0137312952,12:0.0212225):0.0029093667):0.002969338):0.001373169,16:0.0367222359);
tree gen.284 = [&U] ((15:0.014138563,(12:0.02064827,((11:0.02203002,(6:0.01913139,((((5:0.04630385,(3:0.037643,(2:0.01622947,1:0.04273051):0.01378156):0.066751345):0.0287306,((7:0.018801007,8:0.086794767):0.004902097,9:0.01841088):0.02844652):0.02264774,4:0.03423233):0.01306512,10:0.02363435):0.0004189093):0.008145092):0.006940439,((((14:0.032411614,17:0.02202345154):0.002836174,13:0.007691769):0.003961839,18:0.0070582794):0.110694999,19:0.010841386):0.0198688702):0.0010190295):0.001783348):0.0005020382,16:0.035709955);
tree gen.285 = [&U] ((15:0.00888265,(12:0.012599023,(((18:0.0107411367,(13:0.0109021,(17:0.0202024176,14:0.031327369):0.001936738):0.003689173):0.0300743441,19:0.009125928):0.06719044965,(11:0.0235156,(((((9:0.01483833,(8:0.108260278,7:0.015380537):0.0053885888):0.02432396,((3:0.0321364,(1:0.02959726,2:0.02656628):0.01438405):0.060146363,5:0.05412666):0.01759228):0.01928202,4:0.03360746):0.006852383,6:0.006082597):4.491538e-05,10:0.02700086):0.003251128):0.01251522):0.001185121):0.0034929541):0.0025899525,16:0.027503975);
tree gen.286 = [&U] ((15:0.010167877,((12:0.01304099,(11:0.0236353,(((((9:0.02243003,(7:0.017455673,8:0.099669748):0.004023292):0.03285095,(5:0.05940789,(3:0.02763206,(1:0.03972667,2:0.02706389):0.01504852):0.061743441):0.02253345):0.01598557,4:0.04087631):0.003905062,10:0.0237895):0.001892315,6:0.01324432):0.0117436):0.003516468):0.001772762,(19:0.006882138,(18:0.0082611269,(13:0.008466552,(17:0.017624095,14:0.047419105):0.005356604):0.005534955):0.0772614348):0.012017537):0.0062788898):0.0018492564,16:0.033820316);
tree gen.287 = [&U] ((15:0.009621127,(((11:0.02276601,((((((3:0.03364075,(2:0.02592547,1:0.03411284):0.01410356):0.05971769,5:0.06331134):0.01706273,((8:0.104626601,7:0.017056568):0.006229124,9:0.0326357):0.02209411):0.01585522,4:0.04941366):0.003497826,10:0.02816193):0.0005798499,6:0.01610713):0.0009270652):0.01523467,12:0.018013187):0.0006420297,(((13:0.009941913,(14:0.035342653,17:0.0205944085):0.0014026596):0.004911675,18:0.014027436):0.0537077249,19:0.005852367):0.0528354632):0.0009473093):0.00053778,16:0.034446284);
tree gen.288 = [&U] (16:0.032225016,(15:0.011348038,((12:0.009023365,(11:0.02399118,(10:0.03204987,(6:0.0132286,((((3:0.03030657,(2:0.03868893,1:0.03121997):0.01654065):0.041417863,5:0.05228456):0.02065785,((8:0.1025554,7:0.019728549):0.003563336,9:0.02815408):0.04124996):0.01663404,4:0.03479959):0.007370803):0.001302426):0.002794084):0.01032698):0.001521746,(19:0.0101788,((13:0.015858,(17:0.022984419,14:0.022783329):0.002588108):0.007027942,18:0.0110636674):0.04504834847):0.0535890364):0.002623461):0.00089364773);
tree gen.289 = [&U] (15:0.0122746442,(16:0.04090881,(((18:0.0065007143,((17:0.01730451026,13:0.01150147):0.000626155,14:0.033212289):0.006985064):0.09398553878,19:0.012918591):0.02252271237,((11:0.02027692,(((((9:0.01613331,(7:0.024717245,8:0.098281187):0.0043936667):0.02319771,((3:0.04805579,(1:0.03523919,2:0.02857002):0.01045104):0.06165303,5:0.04403844):0.02091994):0.02406245,4:0.03571888):0.00418102,10:0.03617729):0.001212672,6:0.007724267):0.009841608):0.00684123,12:0.01566275):0.0006574111):0.002860628):0.002738518);
tree gen.290 = [&U] (16:0.0275625767,(15:0.009866252,(((11:0.02082223,(6:0.008386437,((((9:0.02308102,(7:0.0157568242,8:0.115244213):0.005775225):0.02871523,((3:0.04794376,(1:0.02437156,2:0.03006601):0.02159396):0.04693017,5:0.04522277):0.02953172):0.01666905,4:0.03181071):0.0022535,10:0.03321048):0.000309204):0.008153925):0.007846674,12:0.01156137):0.0014868083,(19:0.0074839335,(18:0.00643678215,((14:0.014631346,17:0.0195018501):0.002707491,13:0.007620326):0.01058096):0.0851226271):0.0131866):0.002875375):0.001621469);
tree gen.291 = [&U] (16:0.025777284,(15:0.015861404,((11:0.02058441,(10:0.0240245,(6:0.01473213,((((3:0.02961477,(2:0.02751182,1:0.03593549):0.01292811):0.08312358,5:0.05334894):0.03157476,((8:0.125181589,7:0.0175635629):0.003908515,9:0.01855456):0.02319795):0.01847746,4:0.0411091):0.006442232):0.004030444):0.01332175):0.0077186417,((19:0.004505105,((13:0.01130721,(14:0.035791875,17:0.0181320923):0.0009905386):0.006416042,18:0.0103229196):0.027358205):0.0856403224,12:0.01447826):0.0002085115):0.004565087):0.0019086523);
tree gen.292 = [&U] (16:0.0341887577,(15:0.010555365,((12:0.01119289,(11:0.02565011,(6:0.01280411,(((((3:0.04313073,(2:0.02620706,1:0.04087759):0.01387305):0.068921603,5:0.04768278):0.02110666,((8:0.094229882,7:0.020560223):0.00392481,9:0.02171667):0.02126003):0.01842274,4:0.04190702):0.005295185,10:0.02759241):0.000179932):0.008205388):0.006917984):0.0026189309,(19:0.00571291,((13:0.01355418,(17:0.026766418,14:0.031550422):0.006057032):0.01027092,18:0.0049959838):0.0373075172):0.073521708):0.003407123):0.0003632328);
tree gen.293 = [&U] ((15:0.010808283,(((11:0.0243962,((((((3:0.04002327,(2:0.01988625,1:0.02753387):0.02087314):0.07529556,5:0.04116816):0.03149179,((7:0.0181628635,8:0.098661498):0.010159809,9:0.0165677):0.02704459):0.0187293,4:0.03518692):0.005325214,6:0.009144503):0.001859705,10:0.03404713):0.009140235):0.0108948,12:0.01606788):0.001277799,((((14:0.039433989,17:0.024691815):0.006274622,13:0.006106356):0.008100636,18:0.0068687194):0.03794589,19:0.004533071):0.0769498271):0.004633805):0.0071640488,16:0.022041692);
tree gen.294 = [&U] ((15:0.011410663,((12:0.01029079,(11:0.02017145,(10:0.02746364,((((9:0.0255117,(8:0.10067481,7:0.014760216):0.002339614):0.02995176,(5:0.0443457,(3:0.03128734,(1:0.03528234,2:0.03540759):0.006454979):0.055963406):0.02636288):0.01717341,4:0.03493878):0.002208108,6:0.01343778):0.001155869):0.008686968):0.005318879):0.001832477,(19:0.0159371423,(18:0.0091073578,((14:0.029945105,17:0.0292325328):0.006611888,13:0.008721723):0.002627692):0.115419139):0.0130945581):0.0021229074):0.001058176,16:0.0334398716);
tree gen.295 = [&U] (16:0.0405969134,(15:0.010550971,((19:0.0200804384,(18:0.0081329782,((17:0.0214860243,14:0.039918026):0.007185269,13:0.00673629):0.005641696):0.0877041355):0.0197112486,(12:0.01189937,(11:0.01959637,((6:0.01853361,10:0.03410764):0.0001435,(((9:0.02245227,(7:0.0197192472,8:0.095404165):0.003618987):0.03071152,((3:0.04671896,(1:0.04049855,2:0.02690367):0.01490771):0.054316927,5:0.04531175):0.02402531):0.01498221,4:0.03879301):0.002022424):0.005098485):0.009513413):0.003447574):0.003302907):0.001645604);
tree gen.296 = [&U] ((15:0.007801918,((12:0.00989754,(11:0.02199365,(((((9:0.02373985,(8:0.10540981,7:0.026003086):0.0072283462):0.02966607,(5:0.04165349,(3:0.04368397,(1:0.04114981,2:0.02999544):0.01653693):0.056217681):0.01851528):0.02060758,4:0.03135327):0.007875977,6:0.01148747):0.0003909254,10:0.03458408):0.004073313):0.01243575):0.001563969,(19:0.0214138963,(18:0.0061365398,(13:0.01176589,(14:0.027236267,17:0.021046484):0.001529456):0.01041797):0.08405141028):0.009376418):0.0027499932):0.00100952,16:0.034786274);
tree gen.297 = [&U] ((15:0.009517345,((((((17:0.025037814,12:0.01006579):0.0023408844,14:0.034300166):0.006664319,13:0.007550091):0.008491229,18:0.009153381):0.0670073162,19:0.008266085):0.0478941614,(11:0.02256793,(((((5:0.05055142,(3:0.03430728,(2:0.02107663,1:0.04242139):0.01873104):0.07009493):0.02382373,((8:0.093828965,7:0.024965604):0.004237051,9:0.02061918):0.03451462):0.01895257,4:0.0337299):0.006488443,10:0.03749219):0.0007200644,6:0.009841632):0.004386184):0.007349678):0.0030867031):0.0004656532,16:0.03152816356);
tree gen.298 = [&U] (16:0.047170191,(15:0.011070951,((12:0.01453817,(11:0.02780659,(10:0.03480738,((((9:0.01793026,(8:0.085880772,7:0.0133054779):0.009982906):0.02632882,(5:0.05438237,(3:0.04309789,(1:0.03443368,2:0.02534989):0.01526126):0.06239979):0.03458521):0.01580381,4:0.03175569):0.003440776,6:0.01646101):0.001177806):0.008858408):0.007007405):0.0020207713,(19:0.0244202666,(18:0.008126889,(13:0.01155701,(14:0.044719064,17:0.0313232962):0.002213224):0.006803198):0.08650630291):0.01981726838):0.002691451):0.0014196858);
tree gen.299 = [&U] ((((((13:0.008825436,(14:0.025634311,(12:0.01623322,17:0.027952204):0.0002822957):0.001039078):0.008896744,18:0.00925666):0.032027791,19:0.0066083347):0.07167153647,(11:0.02823149,(6:0.01378819,((((5:0.0512345,(3:0.02653716,(2:0.03036378,1:0.03076868):0.01418689):0.06592471):0.02184151,((8:0.10532881,7:0.02242001):0.004336442,9:0.02003963):0.02680667):0.01752919,4:0.03515519):0.008207115,10:0.02952941):0.0003664306):0.00967031):0.01255554):0.00399470145,15:0.010501119):0.0003951043,16:0.035235375);
tree gen.300 = [&U] ((((((13:0.006584255,((12:0.01817976,17:0.027947088):0.001125992,14:0.03727853):0.00194137):0.01473455,18:0.008375656):0.06727436037,19:0.006660207):0.019031999,(11:0.02739463,((6:0.01013579,(((5:0.05023834,(3:0.04029415,(2:0.04079954,1:0.04101064):0.02230521):0.055394749):0.02762957,((7:0.023240794,8:0.099836444):0.001663571,9:0.01705964):0.03034976):0.01815946,4:0.03685092):0.00479198):0.002510215,10:0.02362992):0.004176205):0.017931615):0.005326867,15:0.009322632):0.0004519276,16:0.0291809014);
tree gen.301 = [&U] (16:0.035251871,(((((13:0.006729098,(17:0.0233089271,(14:0.020220565,12:0.02326166):0.0003344168):0.003693938):0.005843935,18:0.008496984):0.0338583095,19:0.01062758):0.0631748128,(11:0.02878221,(10:0.02853544,(6:0.01209609,(((5:0.04769147,(3:0.02975006,(2:0.03740421,1:0.03956791):0.01710273):0.049059862):0.02817009,((7:0.0239548017,8:0.08667815):0.003652592,9:0.01778655):0.02790456):0.02145887,4:0.03526065):0.004162427):0.003660983):0.004740909):0.00558104):0.002290651,15:0.015271049):0.000151851);
tree gen.302 = [&U] (16:0.027589372,(((11:0.01998293,(((((5:0.058475966,(3:0.04303965,(2:0.02213482,1:0.04742057):0.02708575):0.05477647):0.01783353,((8:0.105706198,7:0.0168174244):0.003561901,9:0.02271207):0.03002916):0.01650913,4:0.03481426):0.003768466,10:0.02873219):0.0001848148,6:0.009130136):0.01031474):0.008532371,(19:0.0051720873,((13:0.007093207,((17:0.022692582,12:0.01469111):0.0006067096,14:0.037770865):0.001462138):0.003935074,18:0.0135346267):0.0810368801):0.0156031761):0.001827302,15:0.006945825):0.004449871);
tree gen.303 = [&U] (16:0.04108681429,(((11:0.03191359,((6:0.01321818,(((5:0.0512594,(3:0.02628054,(2:0.02686025,1:0.03438557):0.01304538):0.068298712):0.02515429,((7:0.0220491027,8:0.093956603):0.008636237,9:0.01635741):0.02931178):0.01969169,4:0.03712545):0.00504747):0.001571808,10:0.0260753):0.008799385):0.008681493,(19:0.007353055,((13:0.008176997,(14:0.033303459,(17:0.02365284342,12:0.01301409):0.0001190406):0.0020424163):0.007849728,18:0.0121877019):0.0432132207):0.0546874087):0.0029570313,15:0.011841028):0.002733166);
tree gen.304 = [&U] ((((11:0.02140247,(6:0.0141927,(((((3:0.04167001,(2:0.02093026,1:0.03024793):0.01188395):0.057932923,5:0.04878238):0.03022326,((7:0.016518966,8:0.104078714):0.006774969,9:0.01576083):0.02316578):0.0188502,4:0.03377828):0.00407802,10:0.03494914):0.0009279422):0.01437375):0.007571241,(19:0.00394576,((13:0.008964997,((12:0.01124445,17:0.0142695749):0.001884154,14:0.030414577):0.002598582):0.00482898,18:0.0079114544):0.05414791209):0.03646085):0.004058477,15:0.01296109):0.001517762,16:0.02938770239);
tree gen.305 = [&U] (16:0.036906178,(15:0.011036245,((11:0.02153166,(((((9:0.01540708,(7:0.020812628,8:0.1032987):0.006825746):0.02700591,(5:0.0538641941,(3:0.03780977,(1:0.03825643,2:0.03362442):0.009086748):0.06400639):0.02326658):0.0181538,4:0.03732221):0.00473676,6:0.01243858):0.0004134603,10:0.02945045):0.008630895):0.00904103,(((18:0.00884896646,((14:0.038399593,17:0.022812326):0.00278541,12:0.0139236222):0.006559912):0.10412624,19:0.0057548223):0.01262131,13:0.009158984):0.001009747):0.00415202):0.0026854447);
tree gen.306 = [&U] ((15:0.008170719,((13:0.008453369,((18:0.0071148671,(17:0.018308164,(12:0.01563009,14:0.028062464):0.001951308):0.007128345):0.086463422,19:0.0269720089):0.0104776348):0.008383071,(11:0.02046596,((10:0.04415102,6:0.00916267):0.0001872323,(((9:0.01593458,(8:0.10315197,7:0.0170773477):0.002977236):0.02799328,(5:0.05169596,(3:0.02656579,(1:0.03483383,2:0.02069689):0.02297747):0.06945365):0.02484637):0.01977231,4:0.03641067):0.002528815):0.005658193):0.011708689):0.003793556):0.00110241,16:0.026530509);
tree gen.307 = [&U] ((15:0.010300365,((13:0.007663487,(19:0.0135206,(18:0.011189754,(12:0.01453064,(17:0.023586655,14:0.027637109):0.001690735):0.01069176):0.0857933117):0.01157257):0.003046777,(11:0.02404968,(6:0.01951324,(10:0.03094423,(((9:0.0138051,(7:0.01880546649,8:0.112005754):0.008610983):0.02626975,(5:0.03674501,(3:0.03969041,(1:0.03264001,2:0.02210653):0.01532213):0.052868189):0.03485841):0.01151551,4:0.03765789):0.006646425):0.000582339):0.00905052):0.009417199636):0.0040774308):0.00163716546,16:0.034384892);
tree gen.308 = [&U] (16:0.028932469,(((11:0.02835252,((((((3:0.0288388,(2:0.02443522,1:0.03548032):0.01841444):0.079842233,5:0.0453694):0.03107582,(9:0.01483006,(8:0.099698908,7:0.022652165):0.006230461):0.03454438):0.01992563,4:0.03680255):0.004826908,6:0.01756784):0.000805206,10:0.03088512):0.008992259):0.012858788,(((13:0.007707766,(17:0.015675209,(14:0.032801571,12:0.01323227):0.002037776):0.00722138):0.007581284,18:0.0088357164):0.076305407,19:0.01824767):0.0280538765):0.001596892,15:0.010524176):0.00035802895);
tree gen.309 = [&U] (16:0.03565117,(((((13:0.008798039,(17:0.0195705802,(12:0.01176124,14:0.024261619):0.000588504):0.009127156):0.005033609,18:0.011641148):0.05204482421,19:0.01293238):0.0574675162,(11:0.01843232,(6:0.0170448,(10:0.02943041,(((5:0.05065609,(3:0.03051863,(2:0.03040186,1:0.02909256):0.01719843):0.049940019):0.03064291,(9:0.02448386,(7:0.016868027,8:0.09351731942):0.004961761):0.02919982):0.01949071,4:0.0412574):0.002067044):0.001118566):0.007730028):0.01197733):0.0036806541,15:0.011256391):0.00133946);
tree gen.310 = [&U] (16:0.037172473,(((11:0.01679964,((6:0.01277723,(((5:0.04909568,(3:0.03249602,(2:0.02071772,1:0.04018699):0.01787706):0.06146072):0.029223385,(9:0.01792977,(7:0.013343793,8:0.099440024):0.0067466007):0.02899795):0.02127818,4:0.03559135):0.002188283):0.0003815571,10:0.03478677):0.007622813):0.008674889,(19:0.00600637821,((13:0.0146411,((14:0.037609579,17:0.028234914):0.0002895274,12:0.01094065):0.003112286):0.005278435,18:0.009317023):0.03338325821):0.0607514376):0.0021681533,15:0.013064403):0.0043550869);
tree gen.311 = [&U] ((((19:0.002983869,((13:0.007622014,(14:0.025907048,(17:0.0179188285,12:0.01183366):0.00472791):0.005395522):0.004267445,18:0.0079485203):0.0487807298):0.04205576711,(11:0.02515493,((((((3:0.03216872,(2:0.03377525,1:0.03661246):0.0087173):0.0486204,5:0.04629564):0.03449398,(9:0.02201838,(7:0.025374116,8:0.105652456):0.00655393):0.02347954):0.01894051,4:0.03685464):0.004191021,6:0.01493011):0.0008508857,10:0.041245):0.005891972):0.011327108):0.003410623,15:0.009453452):0.0042480166,16:0.027064403);
tree gen.312 = [&U] ((15:0.009542625,(((18:0.007757649,(13:0.00713602,((12:0.01373459,17:0.024735017):0.000556236,14:0.0397584228):0.001502966):0.01362452):0.08772810264,19:0.0103634916):0.007360532,(11:0.0232373,(((((9:0.02583439,(8:0.0964231508,7:0.015699977):0.0079469252):0.02179911,((3:0.0415678,(1:0.04366192,2:0.02622984):0.01525126):0.070908667,5:0.03222681):0.03141353):0.02100346,4:0.03417634):0.00538991,6:0.009255368):0.0008472243,10:0.0339906):0.00461121):0.0132167445):0.001649144):0.001622604,16:0.04398012208);
tree gen.313 = [&U] (16:0.037392255,(15:0.008413892,((11:0.01874392,((((((3:0.03167066,(2:0.01585333,1:0.03475115):0.02183166):0.06934723,5:0.05701926):0.01702615,(9:0.02158263,(7:0.032513888,8:0.095713086):0.006344562):0.02886558):0.01848772,4:0.03468174):0.009589662,6:0.01537439):0.0001933775,10:0.03161622):0.005544076):0.01073888,(19:0.005144871,((13:0.009282709,((14:0.044459763,12:0.01426796):0.0002074535,17:0.017541524):0.007738157):0.008964323,18:0.0075018028):0.0888683809):0.0142909771):0.0051625479):0.004010554);
tree gen.314 = [&U] (16:0.036922152,(15:0.0052348496,((19:0.01264293,(((13:0.01008879,14:0.025804354):9.795107e-05,(17:0.0311206734,12:0.01293536):0.0006262233):0.008708616,18:0.0068837993):0.0509657):0.0536059442,(11:0.02239124,((((((3:0.03092882,(2:0.02085025,1:0.02832433):0.01498914):0.06679404,5:0.0420441):0.02945248,(9:0.01237886,(7:0.0155542927,8:0.107219755):0.003406019):0.02901437):0.01362474,4:0.0387615):0.004730357,6:0.01073694):0.0003593248,10:0.02640669):0.007079898):0.01322985):0.005257079):0.0035490162);
tree gen.315 = [&U] (16:0.031912334,(15:0.008376991,((((13:0.007214504,(12:0.01351908,(14:0.03085336,17:0.02718885):0.00099874):0.003149427):0.01238848,18:0.011061367):0.0724483627,19:0.004423353):0.0284394863,(11:0.02132471,((6:0.01670058,(4:0.03954603,((5:0.04626753,(3:0.03169575,(2:0.02678623,1:0.0331798):0.01751952):0.054404423):0.03113638,(9:0.02888962,(8:0.085429576,7:0.0190561301):0.004801726):0.02336039):0.01290277):0.008644741):0.001559969,10:0.02212874):0.01270648):0.008525401):0.0009373361):0.0030642779);
tree gen.316 = [&U] ((15:0.011411664,((12:0.01183789,(11:0.01905208,(6:0.0102948,((4:0.04199225,((5:0.04632006,(3:0.03504506,(2:0.02262317,1:0.0371812):0.02164804):0.046427018):0.0321285,(9:0.0248524,(8:0.10382498,7:0.02297347399):0.002551702):0.03402306):0.01524682):0.004239546,10:0.02522209):0.0004772104):0.01172505):0.005112125):0.001485898,(19:0.01048923,((13:0.009249924,(17:0.028703556,14:0.024716256):0.005304593):0.01097568,18:0.00979624):0.0607848292):0.03966476039):0.00651822):0.00125869,16:0.0261334072);
tree gen.317 = [&U] (16:0.02958648076,(15:0.007891143,((((13:0.004935168,(14:0.030376656,17:0.0335720107):0.003449099):0.003285472,18:0.0104355435):0.018279876,19:0.0127994):0.0798391825,(12:0.01128686,(11:0.02818024,((4:0.03414154,((5:0.06524825,(3:0.0374834,(2:0.02731375,1:0.04044688):0.02095333):0.079298399):0.0236145,(9:0.02369704,(8:0.11597258,7:0.0286358131):0.003732009):0.03608414):0.01170087):0.007956469,(6:0.0164102,10:0.02714756):0.0005729796):0.00941772):0.007646276):0.0012615357):0.003503117):0.004343869);
tree gen.318 = [&U] (16:0.038377443,(15:0.012272786,((19:0.005498883,((13:0.01006475,(17:0.018316267,14:0.026508567):0.006011244):0.006602095,18:0.010388901):0.0837688391):0.035139366,((11:0.02248096,((6:0.01829879,(4:0.03133519,(((3:0.03647283,(2:0.02384235,1:0.0409627):0.01454587):0.07754382,5:0.05221045):0.03006312,(9:0.02807754,(7:0.018173054,8:0.1071070759):0.006967685):0.03140012):0.02326657):0.002653089):0.002842065,10:0.03287843):0.004595222):0.007820844,12:0.01456997):0.002456258):0.003817353):0.004099459951);
tree gen.319 = [&U] (16:0.030638096,(15:0.011740642,((((13:0.007853715,(17:0.0257101163,14:0.027057856):0.001647472):0.006244359,18:0.0139390037):0.021644716,19:0.006600201):0.0889892127,(12:0.01404777,(11:0.02587276,((6:0.01411799,(4:0.0350407,((5:0.0504181,(3:0.04076723,(2:0.02848257,1:0.03190794):0.01628502):0.062515376):0.03112321,(9:0.02389319,(7:0.01760217,8:0.1037663383):0.003862532):0.03384034):0.0175905):0.002988936):0.0009917688,10:0.02552662):0.005563633):0.01103461):0.00107635):0.0032406071):0.001585758);
tree gen.320 = [&U] ((15:0.007805661,((12:0.01070509,(11:0.02452701,(10:0.02678973,((4:0.03975922,((5:0.0493338,(3:0.03654079,(2:0.02062807,1:0.02375201):0.009059549):0.053629167):0.02725708,(9:0.02586201,(8:0.07974228,7:0.0267433349):0.00392893):0.02705722):0.0157442):0.002490333,6:0.01457122):0.0003141039):0.009910309):0.006770537):0.0004384464,(((13:0.007246776,(14:0.027685786,17:0.02679849):0.001912204):0.006754142,18:0.00608808213):0.0668743745,19:0.01075608):0.0431622838):0.001763167):0.0027944351,16:0.036049906);
tree gen.321 = [&U] ((15:0.009307038,((12:0.01415463,(11:0.02045863,(6:0.01326013,(10:0.02724593,(4:0.03650951,((5:0.0561591,(3:0.03719076,(2:0.02727668,1:0.02669572):0.01793534):0.06713363):0.02889833,(9:0.02266576,(7:0.020356878,8:0.097866404):0.008006183):0.0194032):0.01843778):0.003917765):0.004356404):0.005923857):0.006673664):0.0003361157,(((13:0.006316825,(17:0.033251866,14:0.032720826):0.001957073):0.005232984,18:0.00789306877):0.079183731,19:0.0070409167):0.0147399636):0.002760371):0.0025010233,16:0.0374213347);
tree gen.322 = [&U] ((((19:0.020225023,((12:0.01475405,(13:0.009165998,(17:0.021830571,14:0.028881724):0.001358646):0.00082883):0.009308088,18:0.0040763197):0.0867464416):0.01583856,(11:0.01923135,(10:0.03130439,(6:0.01198351,(((9:0.02016076,(8:0.094350721,7:0.019340986):0.002205285):0.02979063,(5:0.0464696,(3:0.02638637,(1:0.0325598,2:0.02005387):0.01947541):0.051019008):0.02337956):0.01323199,4:0.03374417):0.002898645):0.004542343):0.009829319):0.0061516549):0.002208401,15:0.01259884):0.0030519798,16:0.028594176);
tree gen.323 = [&U] ((((12:0.01537509,(11:0.01874162,(10:0.03313312,(6:0.01182929,(((9:0.01739801,(8:0.083917186,7:0.0231080962):0.004156301):0.03266541,(5:0.04567816,(3:0.02851505,(1:0.04289545,2:0.03062222):0.01767502):0.05872682):0.02552084):0.01348043,4:0.04242723):0.005369751):0.0009036018):0.005146165):0.01064997):0.0007535388,(19:0.0212225423,(((17:0.037075435,14:0.029557217):0.005486092,13:0.005278724):0.004214911,18:0.0088244842):0.08458243081):0.0131915):0.0020437759,15:0.007329406):0.0003690434,16:0.044915945);
tree gen.324 = [&U] (16:0.040730893,(15:0.016147911,((19:0.007077088,((13:0.008454884,(17:0.033851561,14:0.030146103):0.007979046):0.003689954,18:0.015933247):0.0501259577):0.073949458,(12:0.0126243,(11:0.03121512,(((4:0.02848185,((5:0.03290959,(3:0.02874382,(2:0.03269266,1:0.02132779):0.01645237):0.07562286):0.02751249,(9:0.01990535,(7:0.027070477,8:0.096595085):0.004540897):0.02906206):0.02046677):0.008662803,10:0.0341091):9.114365e-05,6:0.02047602):0.004965544):0.0100213):0.0009050594):0.001960481):0.0004860185);
tree gen.325 = [&U] ((15:0.01159968,((((13:0.01090887,(17:0.0287855448,14:0.033681456):0.004914382):0.002631788,18:0.0070037756):0.064661001,19:0.01052759):0.027601036,(12:0.0157459,(11:0.0269975,((6:0.009186608,10:0.03394587):0.0002961753,(4:0.0303058,(((3:0.04242639,(2:0.03042685,1:0.02135596):0.01924573):0.049090941,5:0.03705341):0.02777737,(9:0.02602504,(8:0.095714643,7:0.0135583239):0.004942176):0.025042):0.01637742):0.008702112):0.003769763):0.003793087):0.004126952):0.003157144):0.0005880075,16:0.0267848718);
tree gen.326 = [&U] ((15:0.008382027,(((11:0.02318156,((6:0.01247214,(4:0.03382715,(((3:0.03464079,(2:0.03301015,1:0.02775782):0.01146667):0.06073425,5:0.05304729):0.03821048,(9:0.0148096,(7:0.0189009711,8:0.084975697):0.00656515):0.03370772):0.01082385):0.003005174):9.064173e-05,10:0.0329752):0.008462298):0.01124399,12:0.009927321):0.0002027044,(19:0.00583477711,((13:0.004882407,(14:0.0242106077,17:0.01751903495):0.008166159):0.003426869,18:0.0095264203):0.0571179101):0.0409566137):0.002406758):0.0017152448,16:0.0336187003);
tree gen.327 = [&U] (16:0.0347429711,(15:0.015142328,(((11:0.02543267,((6:0.007763441,(4:0.03732804,(((3:0.03257207,(2:0.0282595,1:0.03236015):0.01861468):0.056806531,5:0.05051094):0.02641248,(9:0.01767029,(7:0.016775021,8:0.1062975976):0.00484228):0.03345893):0.01625357):0.00946113):0.0004325509,10:0.02969316):0.006627807):0.007848566,((((17:0.0317441422,14:0.033382217):0.005820342,13:0.00660074):0.009259815,18:0.006250052):0.082154298,19:0.0138906659):0.0197221899):0.0009773722,12:0.014846648):0.0025560047):0.001295487);
tree gen.328 = [&U] ((15:0.009405289,((19:0.01182997,((13:0.0127172,(14:0.042245066,17:0.025805961):0.001186245):0.01347096,18:0.011979632):0.043272551):0.05275271966,((11:0.02022812,(10:0.0277352,((4:0.04124084,((5:0.05999543,(3:0.03340411,(2:0.01923478,1:0.04366846):0.01805485):0.075457692):0.03928608,(9:0.0265713,(7:0.0167429769,8:0.099450781):0.005394451):0.02863342):0.02054764):0.00537818,6:0.01756817):0.003164383):0.01162395):0.01133692,12:0.01595851):0.00165298084):0.0017533752):0.003815205,16:0.039022976);
tree gen.329 = [&U] ((15:0.01264191,((12:0.019306582,(11:0.01888105,(10:0.02647582,((4:0.03059769,((9:0.02785361,(8:0.077643823,7:0.025437201):0.001788153):0.03318379,(5:0.05139334,(3:0.03232385,(1:0.04300183,2:0.04591058):0.01064011):0.062557195):0.0232161):0.01631139):0.008095936,6:0.02111151):0.0004344501):0.01100436):0.009716485):0.0004938691,(((13:0.00798444,(14:0.034514427,17:0.030007935):0.004834246):0.00614983,18:0.0060716881):0.0765747789,19:0.006076792):0.02670442638):0.0017942771):0.002050975,16:0.030918715);
tree gen.330 = [&U] (((((13:0.008210875,(17:0.03014603478,14:0.026998278):0.003420328):0.009730575,18:0.00885387466):0.05820328318,19:0.006647521):0.04635901707,((11:0.02323825,(((((5:0.07201632,(3:0.0363533,(2:0.03394823,1:0.03893224):0.01985127):0.04184533):0.02550795,(9:0.01938259,(8:0.098210528,7:0.018752337):0.005752836):0.03821281):0.02161784,4:0.03513463):0.01018691,10:0.02898279):0.002675686,6:0.01092925):0.005569661):0.004126789,12:0.01143379):0.00276382):0.0026679259,(16:0.032661642,15:0.0193211457):0.003073488);
tree gen.331 = [&U] (16:0.039583528,(15:0.010692589,((12:0.0160389,(11:0.02954839,((6:0.0146017,(4:0.03036797,((9:0.02102955,(7:0.024781073,8:0.10682773):0.006914961):0.01819418,(5:0.04884681,(3:0.03013594,(1:0.03494379,2:0.0311058):0.0289769):0.054167686):0.01980574):0.01842681):0.005230096):0.0009767311,10:0.02433854):0.00760924):0.01020682):0.002719803,(19:0.008183148,((13:0.01001598,(14:0.020595175,17:0.0282737623):0.002648475):0.01062934,18:0.005128012):0.04080867096):0.0568802208):0.004506544):0.002596174);
tree gen.332 = [&U] ((15:0.01179431,((((14:0.034801562,(17:0.02053382619,13:0.01182372):0.0004718933):0.015216741,18:0.0053262875):0.071475981,19:0.0100032):0.031174103,(12:0.01905323,(11:0.02705858,(((4:0.04141333,((9:0.023845,(7:0.020559166,8:0.11656769):0.009020404):0.02916985,((3:0.04432528,(1:0.04914962,2:0.01902391):0.01408584):0.071733232,5:0.06322418):0.02679354):0.01098583):0.004913424,6:0.01573688):0.0001001073,10:0.03100595):0.004324231):0.01055917):0.002578738):0.0018156658):0.002263743,16:0.026573558);
tree gen.333 = [&U] ((15:0.008909765,((19:0.0090533087,((13:0.005403632,(17:0.0235383336,14:0.037422316):0.004084445):0.01527227,18:0.0099866175):0.0645126589):0.0159231231,(12:0.01030352,(11:0.02500404,(10:0.02990622,(6:0.00778452,(4:0.03420872,((9:0.02003475,(7:0.022872065,8:0.077917044):0.005404622):0.02429807,((3:0.03639779,(1:0.0255633,2:0.02430035):0.01365281):0.06338526,5:0.05634938):0.02990784):0.02406732):0.00317197):0.002452896):0.007133302):0.003550332):0.0016190836):0.005322209):0.001444798,16:0.036923235);
tree gen.334 = [&U] (16:0.035423774,(((12:0.01366502,(11:0.0199561,(6:0.01582712,(((((3:0.04028547,(2:0.04063424,1:0.02966088):0.0124543):0.07934224,5:0.05880339):0.0279438,(9:0.02765801,(8:0.11316529,7:0.020183549):0.0074675445):0.02600187):0.0134958,4:0.04196633):0.007324492,10:0.0265435):0.001174584):0.009101278):0.008144896):0.0001683981,(((17:0.033603802,(13:0.007719841,14:0.038883712):0.0002068327):0.005955065,18:0.008071461):0.05303637851,19:0.00563814):0.0404251005):0.00157558,15:0.011534577):0.0004951164);
tree gen.335 = [&U] (((((11:0.01773628,(6:0.01477472,(10:0.02382157,((((3:0.04149459,(2:0.02852643,1:0.03680664):0.01711609):0.05830274,5:0.04578995):0.02688855,(9:0.0188873,(7:0.0187677205,8:0.09111812):0.005018619):0.02210022):0.01623163,4:0.04064359):0.002051511):0.001336602):0.008071862):0.01114733,12:0.01360934):0.0009566027,(19:0.009990396,((13:0.004363324,(17:0.0222488094,14:0.035241201):0.001883279):0.01326623,18:0.0078519846):0.0584911196):0.0254232977):0.00315031,15:0.00737686):0.005009846,16:0.02870242);
tree gen.336 = [&U] ((16:0.03562839,15:0.011042787):3.004249e-05,(((19:0.009401306,(18:0.005304288,(13:0.006015167,(17:0.017859226,14:0.039317714):0.003833353):0.004807482):0.0684990145):0.0266426529,12:0.019517048):0.003309915,(11:0.02198398,(10:0.02657116,(((((3:0.03110264,(2:0.03054588,1:0.04433093):0.01336044):0.06772189,5:0.04879205):0.03472407,(9:0.02026456,(8:0.10743296,7:0.0223417557):0.004686489):0.03453838):0.02147778,4:0.04773487):0.005051861,6:0.01975195):0.0004153324):0.01157053):0.007467135):0.0026015401);
tree gen.337 = [&U] (16:0.038595389,(((11:0.02052588,(10:0.02568246,((4:0.03975056,((9:0.02360814,(8:0.101679661,7:0.0215979025):0.003678151):0.02762523,((3:0.04177332,(1:0.03798502,2:0.03051949):0.006623295):0.05329395,5:0.04429817):0.02248438):0.01760578):0.006313743,6:0.01406599):0.0004905947):0.01240521):0.007773587,((((14:0.040500523,(17:0.023290704,12:0.01618284):0.0003313547):0.007691464,13:0.006218705):0.002959444,18:0.0027562807):0.0924630164,19:0.007896585799):0.0154671356):0.003636173,15:0.009678228):0.002051699);
tree gen.338 = [&U] ((15:0.010842845,((11:0.02659158,(((4:0.03881644,((9:0.01815808,(7:0.0170379836,8:0.097908873):0.005576093):0.02754789,((3:0.03551149,(1:0.04247083,2:0.0230225):0.02714362):0.07354723,5:0.04176201):0.02136092):0.02094383):0.008135986,10:0.02801978):0.0004482383,6:0.0125842):0.006387955):0.008597416,(19:0.008976732,((13:0.0117593,((17:0.033938822,14:0.03424846):0.001619445,12:0.0153273):0.004509547):0.01252428,18:0.01351777):0.022917732):0.0623563607):0.006077881):0.0028516218,16:0.027954486);
tree gen.339 = [&U] ((15:0.007571753,((11:0.02769231,((10:0.02257748,(((5:0.04844104,(3:0.04372339,(2:0.03032941,1:0.03797261):0.01328712):0.048387669):0.03034481,(9:0.02604884,(8:0.11728091,7:0.0193299435):0.002608755):0.03109994):0.01422084,4:0.04296176):0.005643987):0.0009728547,6:0.01879071):0.007413729):0.01234279,((18:0.015664757,(13:0.01114768,((14:0.025072047,17:0.0268407984):0.0007691516,12:0.01719681):0.005244485):0.004869672):0.0610486657,19:0.0071604168):0.01713848716):0.0026727651):0.0011841667,16:0.041461017);
tree gen.340 = [&U] (16:0.037724813,((((18:0.017364207,(((12:0.0182759359,14:0.029847976):0.001681441,17:0.027404771):0.00534587,13:0.007084727):0.005900418):0.032017591,19:0.0091878277):0.0757199756,(11:0.01766907,(6:0.005743085,(((((3:0.03086241,(2:0.03728757,1:0.0306026):0.02008095):0.06629574,5:0.04560516):0.03052048,((8:0.1053617,7:0.023814009):0.0076006958,9:0.0137223):0.02751232):0.01812745,4:0.03720278):0.003098695,10:0.02586699):0.0002057783):0.002791239):0.01087074):0.0015123021,15:0.013323034):0.0041079232);
tree gen.341 = [&U] (((((18:0.0075063844,(13:0.009194434,((12:0.01404518,17:0.021126394):0.001964611,14:0.03663097):0.004354786):0.00579815):0.0730020147,19:0.008326939):0.027984459,(11:0.02185812,(6:0.007482217,(10:0.03333854,((((3:0.0412025,(2:0.02811856,1:0.02603837):0.02223464):0.046793885,5:0.05476735):0.02712058,((7:0.022672277,8:0.0862343894):0.006692166,9:0.01607098):0.02887863):0.01842033,4:0.0356616):0.005863665):0.0009519063):0.01329152):0.0129847):0.001443702,15:0.010944564):0.0013167846,16:0.0251674);
tree gen.342 = [&U] ((((11:0.01991927,(((((5:0.04529722,(3:0.03170689,(2:0.02126119,1:0.03538559):0.02593653):0.06600186):0.02971944,((8:0.097428755,7:0.01919535):0.004248523,9:0.02845189):0.02907385):0.01359706,4:0.03580466):0.01157404,10:0.03480362):0.0001294084,6:0.01877769):0.007075011):0.01183134,(19:0.01086452,(18:0.0082057655,(13:0.007240644,((12:0.01505187,17:0.0293323543):0.0003403472,14:0.034806294):0.006701863):0.004756675):0.014837331):0.0740601962):0.0013350065,15:0.014014531):0.0019564059,16:0.02450355);
tree gen.343 = [&U] ((15:0.008694775,((19:0.004483971,(((12:0.01394419,(14:0.030008937,17:0.02302057):0.0004367575):0.001831886,13:0.01032734):0.001993886,18:0.00478972295):0.0398279742):0.0668353091,(11:0.02808564,(10:0.02849185,(6:0.01143463,(4:0.03122652,((9:0.02062433,(8:0.1012500028,7:0.018827559):0.005144386):0.01935382,((3:0.04076866,(1:0.02683465,2:0.03445058):0.01145009):0.059921892,5:0.05275508):0.02523287):0.01717175):0.005826836):0.0004183381):0.007633312):0.00731994933):0.002318351):0.001841887,16:0.0483441569);
tree gen.344 = [&U] (16:0.025442792,(15:0.012026324,((19:0.01038147,(((17:0.0215021449,(14:0.030287791,12:0.0169716):0.003022671):0.003590319,13:0.01041055):0.003235631,18:0.008239201):0.0854702395):0.0179190989,(11:0.02446248,(10:0.03634639,(6:0.01707274,(4:0.04501732,((9:0.02021303,(8:0.097965953,7:0.0171209695):0.003737279):0.03758103,((3:0.02902705,(1:0.02811954,2:0.02354107):0.0136413):0.05755863,5:0.05912256):0.02099173):0.01970867):0.001880017):0.001495306):0.003571481):0.011491023):0.003062571):0.001253826);
tree gen.345 = [&U] (16:0.038658031,(((13:0.005574835,(19:0.01510907,(18:0.0106003888,(17:0.028107908,(12:0.01948955,14:0.033142096):0.002926618):0.01501253):0.06142294):0.0456039829):0.001514269,(11:0.02313694,((((((3:0.0332461,(2:0.02806182,1:0.03250073):0.02122649):0.0599403,5:0.05749637):0.02551935,((7:0.0176463202,8:0.0857447875):0.002348812,9:0.01562769):0.03112914):0.01741308,4:0.04806084):0.00234596,6:0.01313737):0.001918183,10:0.0304084):0.00653515):0.0141638):0.003705504,15:0.008672633):0.002817621);
tree gen.346 = [&U] (16:0.034104385,(((13:0.008518111,(19:0.002546754,(18:0.0085930552,(12:0.016922384,(14:0.034409038,17:0.025108592):0.0002117945):0.008727333):0.0735501365):0.0302746879):0.0018429425,(11:0.02022695,(((((5:0.04827043,(3:0.03600839,(2:0.0323066,1:0.0251068):0.01719063):0.06086686):0.02092058,((7:0.0285904703,8:0.102763084):0.005890445,9:0.02850141):0.02387534):0.02144051,4:0.0451034):0.005772692,10:0.0319091):0.001462056,6:0.01386975):0.006830295):0.008115934):0.005533033,15:0.011689344):0.0022759731);
tree gen.347 = [&U] (16:0.0297894725,(15:0.010809569,(((19:0.0061382199,((17:0.0195609175,(14:0.034258502,12:0.01495967):0.0001733042):0.004800983,18:0.0077890546):0.036914217):0.06600023304,13:0.01008741):0.0015657783,(11:0.01641091,((6:0.007107969,10:0.0227061):0.0007782671,(4:0.04268776,((9:0.01528728,(8:0.100533657,7:0.0191068993):0.004573805):0.02503264,((3:0.0453108,(1:0.03165036,2:0.02980622):0.02100005):0.05830485,5:0.04971125):0.02584245):0.01264169):0.006604306):0.01098234):0.009893883):0.003628581):0.0023622072);
tree gen.348 = [&U] ((15:0.009314488,((19:0.006407568,(((12:0.01235013,14:0.029230244):0.003321608,17:0.01928936174):0.011786449,18:0.0092222643):0.0913690298):0.023181433,(13:0.00816734271,(11:0.01857803,((10:0.02716329,6:0.01482047):0.001551798,(4:0.05155779,((9:0.0226178,(7:0.02187723,8:0.092638113):0.008120278):0.03538259,((3:0.0226707,(1:0.0255287,2:0.03192917):0.01409939):0.054301402,5:0.05527274):0.03293448):0.01618456):0.002008379):0.007795651):0.009440277):0.001296984):0.004263665):0.0006807932,16:0.03096363737);
tree gen.349 = [&U] (16:0.028948181,(((12:0.01308618,(11:0.02053191,((6:0.01239614,(((5:0.04552301,(3:0.03105548,(2:0.02375264,1:0.03134008):0.02409337):0.054957051):0.02143921,((8:0.116325464,7:0.019491923):0.00510166,9:0.03061833):0.02331129):0.01391321,4:0.04454887):0.005632488):0.001860724,10:0.02918281):0.008451284):0.008313547):0.0009412729,(((13:0.00769188,(17:0.03256837218,14:0.02881474109):0.005553203):0.009661337,18:0.00304399):0.0545059342,19:0.005787835):0.04886814634):0.005582342,15:0.012921645):0.001276148);
tree gen.350 = [&U] ((15:0.017516769,((((((17:0.022767038,14:0.032468691):0.004154693,12:0.01274766):0.01102223,18:0.0106017475):0.030615586,19:0.006706651):0.0676152724,13:0.008072024):0.00172903,(11:0.02937128,(((4:0.03230235,((9:0.02022217,(8:0.094325179,7:0.0203986946):0.005919242):0.02535449,(5:0.05936595,(3:0.03112543,(1:0.03374771,2:0.01808105):0.01515026):0.07484507):0.03269481):0.01426825):0.002867422,10:0.02932831):0.0001397169,6:0.01052427):0.006269894):0.01043751):0.004369931):0.00149320154,16:0.035175527);
tree gen.351 = [&U] (16:0.022965967,(15:0.007546053,((((((14:0.030685499,17:0.019595617):0.002979727,12:0.01481931):0.006163437,18:0.006904064):0.04117205921,19:0.009037957):0.0434994738,13:0.004695403):0.006890361,(11:0.02384998,((4:0.03195521,((9:0.02940228,(7:0.026508456,8:0.10196015):0.004284402):0.02847483,((3:0.03036383,(1:0.02644895,2:0.02995056):0.01950367):0.04804102,5:0.0613868):0.0230496):0.0149103):0.005577971,(6:0.01211299,10:0.02812784):0.0006011568):0.01455554):0.009384081):0.008260715):0.0007372330671);
tree gen.352 = [&U] (16:0.034112093,((((18:0.0099380303,((17:0.017891955,14:0.03153738):0.0045049115,13:0.003683223):0.004622926):0.0852822727,19:0.015385046):0.008041464,((11:0.02932865,(((((5:0.05036291,(3:0.04159729,(2:0.01790786,1:0.02543484):0.01782196):0.06397073):0.03539468,((7:0.0183607618,8:0.101340259):0.005195235,9:0.02008022):0.03246444):0.01390679,4:0.02515518):0.003137853,6:0.01278339):0.00175276,10:0.02788344):0.004610322):0.009253651,12:0.01176625):0.0023568491):0.0008346538,15:0.012037599):0.004181107);
tree gen.353 = [&U] ((((19:0.03677897979,(18:0.0080766885,(13:0.006726671,(17:0.020332248,14:0.0328015432):0.007621515):0.008600948):0.0837284521):0.01889007,((11:0.02240471,((((5:0.04114219,(3:0.04114853,(2:0.02753696,1:0.02384666):0.02275742):0.055458443):0.04164318,((8:0.11313334,7:0.017760143):0.0047176736,9:0.02400502):0.03677691):0.02006485,4:0.03562497):0.007114267,(6:0.01365942,10:0.02950348):0.000677534):0.007006967):0.009201807,12:0.01260633):0.00127415):0.004532569,15:0.007717065):0.001561961,16:0.0256751807);
tree gen.354 = [&U] (16:0.02797061228,((((11:0.01999811,((6:0.02132605,(((5:0.03968569,(3:0.0252549,(2:0.028971,1:0.02821914):0.01601433):0.062017903):0.03277963,((7:0.01799940547,8:0.1024878161):0.005230397,9:0.02683253):0.0267294):0.01823381,4:0.03884472):0.003755032):0.001507697,10:0.02708807):0.007482929):0.008123157,12:0.0102479):0.004541299,((18:0.0066491793,(13:0.006217091,(14:0.027233803,17:0.033739663):0.002151566):0.005085802):0.0809767995,19:0.010228766):0.0198760056):0.0021151898,15:0.013717642):0.002169241);
tree gen.355 = [&U] (16:0.034308771,(((19:0.0190235972,(18:0.010020224,((17:0.021346749,14:0.020465571):0.008061129,13:0.009178128):0.004637198):0.08339367351):0.013771021,(12:0.01078568,(11:0.02528585,(10:0.02543127,((((5:0.05276729,(3:0.02747061,(2:0.03095228,1:0.02739055):0.01502144):0.068780469):0.03061018,((8:0.1054357575,7:0.014542426):0.002899178,9:0.02495934):0.02370398):0.01864987,4:0.04376953):0.005240143,6:0.01769919):0.004064655):0.007126253):0.008434758):0.001783861):0.002706739,15:0.004960588):0.0009590181);
tree gen.356 = [&U] (16:0.0396115852,(15:0.011020867,(((11:0.02655746,(6:0.02031805,(10:0.02493659,(((9:0.01846223,(8:0.119257866,7:0.0206797219):0.004986075):0.02156467,((3:0.02495518,(1:0.0394207,2:0.02529202):0.02066044):0.05941228,5:0.0610926):0.03209834):0.01398701,4:0.0333741):0.004264357):0.001495664):0.008123959):0.014418244,13:0.0118492):0.0004761987,(19:0.006385115,(((14:0.031277111,17:0.040595189):0.0071192738,12:0.009859464):0.00667802,18:0.0083927491):0.029565876):0.064969405):0.001680253):0.0023098024);
tree gen.357 = [&U] ((15:0.01018158,((((13:0.009774931,(17:0.0242899633,(12:0.01677078,14:0.041485786):8.675881e-05):0.004062359):0.006124381,18:0.009008033):0.037205033,19:0.006339846):0.0673402714,(11:0.02186001,(((((9:0.01220222,(8:0.1122704495,7:0.0178288494):0.005480053):0.02216563,((3:0.02614734,(1:0.036256,2:0.03007657):0.01477102):0.068450442,5:0.04646738):0.02209738):0.01936225,4:0.04331332):0.001949637,6:0.01710557):0.0006694442,10:0.02133771):0.005615202):0.009651775):0.002420523):0.0008540306,16:0.0293516481);
tree gen.358 = [&U] (((((11:0.024015,(6:0.01444799,(10:0.02458182,((((3:0.03406369,(2:0.02376678,1:0.03372549):0.008907788):0.057114649,5:0.04952754):0.022779,((8:0.1020023451,7:0.0226358466):0.007258445,9:0.02538437):0.02501257):0.01992536,4:0.0251338):0.003758493):9.642063e-05):0.00719578):0.011173988,((18:0.0076407789,((14:0.03088357,17:0.012952986):0.000145021,13:0.009215892):0.01268034):0.037867351,19:0.004783579):0.07290489644):0.001120795,12:0.01104709307):0.00616717,15:0.014803199):0.00163108215,16:0.031957073);
tree gen.359 = [&U] (16:0.0486686139,(((12:0.01229942,(11:0.02332558,((6:0.01034384,10:0.02989502):0.0006309769,((((3:0.03017637,(2:0.03394021,1:0.03242348):0.01567526):0.07666283,5:0.03840626):0.04058445,((7:0.015709353,8:0.1083389172):0.004955077,9:0.02412838):0.02395758):0.01641154,4:0.03837745):0.002563875):0.007627171):0.009787591):0.0006929774,(19:0.008910219,(18:0.0055452473,(13:0.0073096,(17:0.023531138,14:0.03160261):0.007658374):0.005532907):0.0956103393):0.02989896408):0.002562283,15:0.012729839):0.001746481);
tree gen.360 = [&U] (((((11:0.0203554,((6:0.01519493,10:0.02526608):0.001946283,((((3:0.03463478,(2:0.03059787,1:0.02333102):0.0320062):0.068003163,5:0.04279701):0.03525296,((8:0.1174146829,7:0.0239522417):0.006638018,9:0.01689556):0.02496373):0.01861068,4:0.04037378):0.00434167):0.01000789):0.008705819,12:0.02383189):0.0001384963,(19:0.01071375,(18:0.010918532,(13:0.009325121,(17:0.0221360859,14:0.035032244):0.003158279):0.006043992):0.068205999):0.0487476728):0.0022148782,15:0.012031718):0.002661046,16:0.042379269);
tree gen.361 = [&U] ((15:0.010390608,((11:0.02433072,(10:0.03348251,((((9:0.02580671,(8:0.106182451,7:0.0191064421):0.006186653):0.02928363,(5:0.03627645,(3:0.04284687,(1:0.02963241,2:0.03348927):0.02105444):0.051713229):0.02597507):0.02371604,4:0.04294753):0.005757528,6:0.0102209):0.0002385737):0.008393853):0.009353637,(19:0.007196202,((13:0.01082046,((14:0.036396593,12:0.01773425):0.0001884152,17:0.017881742):0.002117093):0.007865223,18:0.009741584):0.0560594364):0.057231067):0.0013070055):0.0015148087,16:0.0246912568);
tree gen.362 = [&U] ((15:0.015648313,((11:0.02355554,(10:0.0335397,((((9:0.02331891,(7:0.012999948,8:0.091288455):0.001558203):0.03522041,(5:0.04713001,(3:0.03471472,(1:0.03042524,2:0.01494074):0.01581861):0.07586854):0.02753873):0.01470427,4:0.04169544):0.008524574,6:0.01271825):0.002019231):0.008402565):0.009220607,(((((17:0.031993457,12:0.009711609):0.0001493171,14:0.028562573):0.01072156,13:0.01067011):0.009373706,18:0.0079976017):0.0710802963,19:0.01103625):0.025661067):0.001707475):0.0007934279,16:0.039023396);
tree gen.363 = [&U] (16:0.0447459514,(((12:0.021038928,(19:0.005073006,(18:0.0193715184,(17:0.023566035,14:0.029581875):0.009920699):0.0244571969):0.1022220904):0.000412533,((11:0.01830218,((((((3:0.0359076,(2:0.02940071,1:0.02526204):0.0123538):0.06389092,5:0.05774529):0.02575294,((8:0.0994413717,7:0.0196889281):0.009239926,9:0.01994318):0.02499474):0.01518716,4:0.03544964):0.006647058,6:0.012156):7.161864e-05,10:0.02955202):0.008484806):0.008085687,13:0.005517041):0.0018323538):0.005229281,15:0.008176893):0.0006263351);
tree gen.364 = [&U] ((15:0.008211544,((13:0.008278023,(((17:0.01333428684,14:0.023660087):0.0143271913,18:0.0069909848):0.0741469535,19:0.006995543):0.02892704167):0.0027479989,((11:0.03083827,(((((9:0.01984057,(8:0.07477117,7:0.018666931):0.003214437):0.02582107,((3:0.02913199,(1:0.03306218,2:0.03090179):0.01441254):0.05937642,5:0.047489549):0.02344628):0.02031127,4:0.03712459):0.007908731,6:0.0152305):0.0001366075,10:0.02817607):0.007427563):0.006045894,12:0.01239621):0.001408871):0.003835488):0.0019385777,16:0.03717943);
tree gen.365 = [&U] (16:0.037814886,(15:0.010692093,((12:0.01751581,(11:0.02062359,(6:0.01686988,(10:0.03319356,(((9:0.0143159,(7:0.0203566906,8:0.109654345):0.003983982):0.02935022,(5:0.04655449,(3:0.04370375,(1:0.03663173,2:0.03102993):0.01377943):0.07678328):0.02957723):0.01381127,4:0.03879454):0.008330049):0.000336524):0.008120962):0.009752434):0.001966235,((19:0.0105058743,((17:0.0316721016,14:0.039077671):0.004501628,18:0.00589964772):0.0516682968):0.057506324,13:0.009288066):0.0005159734):0.003523952):0.0012946579);
tree gen.366 = [&U] ((((13:0.003421431,(19:0.00974896,(18:0.0083245892,(17:0.034150458,14:0.031066303):0.01444759):0.013906402):0.0796736668):0.0026068775,((11:0.01835429,(6:0.01722489,(10:0.03354436,((((3:0.02916309,(2:0.02802621,1:0.04124444):0.01638674):0.05911936,5:0.04392893):0.03152553,((8:0.080569131,7:0.018215356):0.0071222962,9:0.01735015):0.02734386):0.01031052,4:0.04119472):0.006936314):0.0008781374):0.005585976):0.009199033,12:0.01345766):0.0013180036):0.001130879,15:0.013854935):0.002686372,16:0.0352217974);
tree gen.367 = [&U] ((((13:0.01640934,((18:0.00870585,(17:0.018561553,14:0.050139892):0.008556812):0.0730919857,19:0.0084927836):0.01247166):0.005810306,((11:0.02313114,(10:0.02975106,(((((3:0.04594858,(2:0.03016808,1:0.03551035):0.02073681):0.05985234,5:0.03829091):0.02374233,((8:0.085116307,7:0.0203762482):0.004008735,9:0.01665261):0.0237402):0.01327564,4:0.04107709):0.003979454,6:0.01428742):0.001766954):0.005388799):0.009084921,12:0.01813121):0.002328516):0.0054172516,15:0.007043247):0.0004894893,16:0.030073984);
tree gen.368 = [&U] ((((((18:0.0071623975,(17:0.025277736,14:0.037004013):0.005389486):0.0803825051,19:0.014671776):0.01117529,13:0.01438583):0.0003134251,(12:0.01700353,(11:0.03192034,(((((3:0.04757037,(2:0.02897725,1:0.03458883):0.01458578):0.059732682,5:0.07563611):0.02282731,((8:0.114610959,7:0.027740051):0.009954068,9:0.01194822):0.02985394):0.009551623,4:0.03383827):0.005774174,(6:0.009890453,10:0.02795516):0.003052945):0.01079185):0.01269748):0.0033246781):0.0041908479,15:0.013049677):0.00218887603,16:0.03387594);
tree gen.369 = [&U] (16:0.03077908,(15:0.015040162,((13:0.01289519,(11:0.01928169,(6:0.01169739,((((9:0.02907519,(7:0.0185943071,8:0.10576002):0.003575109):0.02985036,((3:0.03228688,(1:0.02297063,2:0.03487826):0.01167117):0.05717012,5:0.05713557):0.02472881):0.01739193,4:0.04237465):0.004227811,10:0.02934454):0.0003732336):0.005576897):0.007316584):0.0019722521,(((12:0.01507215,(17:0.0307650262,14:0.0268328242):9.860863e-05):0.008919803,18:0.00681715663):0.032284193,19:0.005242035):0.0831786617):0.005604802):0.0005975071);
tree gen.370 = [&U] (16:0.0347525461,(15:0.009653066,((11:0.02382207,(10:0.0265133,((((9:0.02025238,(7:0.0206275386,8:0.082787024):0.006814487):0.03272918,((3:0.04493955,(1:0.02964522,2:0.03214797):0.0184409):0.06216649,5:0.05375996):0.03121685):0.01164596,4:0.03920043):0.007518916,6:0.01140233):0.00301302):0.005185334):0.007873391,(13:0.008416243,((((17:0.0118639923,14:0.027022075):0.005869056,12:0.01511042):0.013133984,18:0.0081192699):0.0841453047,19:0.009334864):0.0287091866):0.001748578):0.0013874709):0.0008615362);
tree gen.371 = [&U] ((15:0.00939601,((13:0.007690308,(((14:0.034796835,(17:0.023025149,12:0.01641428):0.002812429):0.005181258,18:0.016811683):0.01732822,19:0.003998398):0.0723062778):0.0041512585,(11:0.01643169,((6:0.02083516,(((9:0.02418607,(7:0.0178057787,8:0.1036103483):0.004959487):0.02648151,((3:0.04737423,(1:0.03955853,2:0.02653195):0.01275168):0.06473145,5:0.0448302549):0.03192712):0.01373146,4:0.03802515):0.006935417):0.002053182,10:0.03009202):0.005598969):0.01096933):0.003169563):0.004235619,16:0.033398956);
tree gen.372 = [&U] ((((12:0.00722563,(((((5:0.04773848,(3:0.03174405,(2:0.02626185,1:0.03634136):0.01924453):0.07465818):0.02221477,((8:0.09668718567,7:0.015061112):0.006528041,9:0.02229945):0.02848409):0.008736443,4:0.03120642):0.003926246,(10:0.03414172,6:0.007369534):6.234643e-05):0.005403821,11:0.02217918):0.00768846):0.001715078,(13:0.006588224,(19:0.011990874,(18:0.007777058,(17:0.0280179433,14:0.03282501):0.01326571):0.0552452067):0.0312918666):0.0051318637):0.002275571,15:0.006952945):0.0021606642,16:0.0302507053);
tree gen.373 = [&U] (16:0.0396235153,((((19:0.015087953,(((14:0.028526202,12:0.0140702):0.004981633,17:0.01983919):0.007363167,18:0.01008791):0.07806705825):0.01081105,13:0.009501209):0.0083301324,(11:0.02592339,((6:0.01147495,(((9:0.02741083,(8:0.1085880241,7:0.016902325):0.009819509):0.02403748,((3:0.02783509,(1:0.02803478,2:0.03303317):0.01172835):0.059483919,5:0.04939125):0.03679446):0.01892958,4:0.03518706):0.003148422):0.0003385998,10:0.03386888):0.01181586):0.0106906):0.002739021,15:0.010539425):0.0004657313);
tree gen.374 = [&U] (16:0.0380178208,((((19:0.008883457,(18:0.00830717247,(17:0.02634274864,14:0.037785705):0.01066247):0.0233781763):0.0679463348,13:0.006813909):0.00016839416,(((6:0.0204141,((((5:0.0540153,(3:0.02781328,(2:0.03502426,1:0.02479132):0.02162958):0.06890669):0.03274773,((8:0.101453495,7:0.026551985):0.0055468448,9:0.018666):0.03123377):0.01630015,4:0.04584814):0.003102074,10:0.03342421):0.002089484):0.004190679,11:0.02502796):0.01197016,12:0.01036318):0.001394689):0.002928798,15:0.010545944):0.002362993);
tree gen.375 = [&U] (((((((10:0.02470646,(((((3:0.0357424,(2:0.0284175,1:0.0335615):0.01486273):0.069430657,5:0.05519445):0.02895809,((7:0.015015291,8:0.098260491):0.0047526843,9:0.01889252):0.02964965):0.01292276,4:0.03620304):0.003451008,6:0.0105684):0.003422901):0.007857508,11:0.01923555):0.01037362,13:0.008665402):0.0026647052,12:0.01472252):0.0007410007,(19:0.00511663,(18:0.0062463843,(17:0.0270223055,14:0.026099641):0.007711227):0.0781458131):0.024316643):0.002903557,15:0.009497925):0.0004295121,16:0.038149408);
tree gen.376 = [&U] (16:0.031361788,((((11:0.02933289,((6:0.006963812,10:0.02999106):4.220012e-05,(((9:0.01992816,(8:0.095816671,7:0.019642338):0.0104962034):0.02678663,((3:0.03985381,(1:0.02663139,2:0.03586923):0.01798832):0.057837722,5:0.04527362):0.0292229):0.02101533,4:0.03240128):0.003867838):0.006361411):0.009307393,13:0.0102029284):0.0003372995,(19:0.00985086058,((14:0.0418015571,(12:0.01208032,17:0.029138862):0.002221697):0.006435802,18:0.013384131):0.077970395):0.0310716229):0.00621475,15:0.010359045):0.0024091908);
tree gen.377 = [&U] (16:0.0322018107,((((19:0.012905542,((12:0.007725995,(14:0.04126328,17:0.046064626):0.002025375):0.008808511,18:0.020708649):0.0890765118):0.0163726875,13:0.01202289):0.00165337,(11:0.0166721,((6:0.007333418,10:0.02727832):0.0002820712,((((8:0.107271489,7:0.0262738877):0.0072756,9:0.02979117):0.03151841,((3:0.03547417,(1:0.03308132,2:0.02863826):0.0239698):0.060076125,5:0.05978051):0.02880286):0.01917071,4:0.04615288):0.004408987):0.007306742):0.0113246108):0.002075833,15:0.008459007):0.003530573);
tree gen.378 = [&U] (16:0.029850378,(((13:0.004993934,(19:0.0139016683,((17:0.021477368,(14:0.036058407,12:0.01279074):0.0002539632):0.016567212,18:0.00940266576):0.07322526974):0.01125414):0.0005437737,(11:0.01138544,(10:0.01992108,(((((8:0.093178428,7:0.02492713429):0.0020702,9:0.01421277):0.0282551,(5:0.05759766,(3:0.02989675,(1:0.02546078,2:0.02379449):0.01714334):0.064337098):0.02528784):0.02161988,4:0.03618604):0.007368493,6:0.01577752):0.001128415):0.008534914):0.0074559335):0.001998588,15:0.010731393):0.0007304522);
tree gen.379 = [&U] (((((((14:0.029819046,(17:0.019179726,12:0.01855922):0.00023820836):0.01401082,18:0.0099475197):0.08172225096,19:0.014949193):0.017742248,(11:0.01678309,(10:0.0273298,(6:0.01338637,((((7:0.0141324269,8:0.0935624149):0.003613037,9:0.01311683):0.03345007,(5:0.06553902,(3:0.02759697,(1:0.02425061,2:0.02651168):0.02394359):0.062259738):0.01951189):0.01639575,4:0.03971388):0.008533695):0.005317276):0.005954007):0.01111826):0.001579358,13:0.006465056):0.004486052,15:0.0122274):0.002472659,16:0.035474296);
tree gen.380 = [&U] ((((13:0.007053433,(11:0.03600372,(6:0.01840944,(((((8:0.0802653516,7:0.0190537909):0.00230431,9:0.0262433):0.02582936,((3:0.02947131,(1:0.03883821,2:0.0281052):0.01637212):0.08154523,5:0.04536158):0.02556803):0.01824058,4:0.04083342):0.005889482,10:0.02870821):0.0001004368):0.01346441):0.005706038):0.0001697279,(19:0.014891442,(((17:0.035384326,12:0.01928931):0.00146985,14:0.030807896):0.0042064599,18:0.008399891069):0.0734891157):0.0321716381):0.001812368,15:0.009148846):0.00451206218,16:0.03189032);
tree gen.381 = [&U] (16:0.04188438,((((((14:0.039479662,12:0.01529986):0.001029067,17:0.0301975187):0.01168306,18:0.012896838):0.08743687375,19:0.015935906):0.0164448,(13:0.01190366,(11:0.02176684,(6:0.01228876,(((((8:0.093804563,7:0.0151015918):0.004082071,9:0.02522219):0.0217327,(5:0.04770114169,(3:0.03942921,(1:0.03173222,2:0.02931809):0.01826487):0.05469457):0.02944947):0.01324636,4:0.05154425):0.00554757,10:0.02767857):0.002700462):0.004801857):0.009097814):0.001067889):0.00505319,15:0.012667385):0.001282605);
tree gen.382 = [&U] (15:0.008312008,(((13:0.007028579,(((14:0.037820737,17:0.019837905):0.00608922,18:0.0106522605):0.092359091,19:0.01907541):0.0166241107):0.002970255,(12:0.009213317,((10:0.0326824,((4:0.0401514,((5:0.06720901,(3:0.04332262,(2:0.03123099,1:0.03036897):0.01616864):0.049173672):0.02553895,((7:0.0219307515,8:0.08532886):0.002563028,9:0.02376756):0.03034954):0.01494498):0.00287687,6:0.01022313):0.005712292):0.005856984,11:0.02614211):0.005475839):0.00254179):0.0015509666,16:0.03753729):0.00302302);
tree gen.383 = [&U] (16:0.035563928,(((19:0.013202517,((12:0.01167349,(14:0.03794605,17:0.024865528):0.0003126066):0.004814739,18:0.0107273547):0.1025228817):0.01208948,(13:0.009241572,(11:0.0243103,((((((7:0.019909664,8:0.090047084):0.007147463,9:0.01320007):0.0338139,(5:0.04473061,(3:0.03050966,(1:0.03275218,2:0.02429065):0.00902315):0.056950304):0.02264161):0.01676173,4:0.03211326):0.009195852,6:0.01636828):0.0002020824,10:0.02753955):0.008245768):0.00616375):0.0002065475):0.0059930977,15:0.009112769):0.0004328108);
tree gen.384 = [&U] (((((((17:0.027977796,12:0.01453105):0.0016024915,14:0.03141438):0.01076133,18:0.007126696):0.08654933986,19:0.003956822117):0.0195961237,((11:0.01858499,(((4:0.03505679,(((8:0.084773231,7:0.015881907):0.009438658,9:0.02134664):0.02584448,(5:0.04338853,(3:0.04175989,(1:0.04601917,2:0.03168635):0.01819506):0.06088694):0.02496563):0.01065334):0.006630276,6:0.01734391):0.002951377,10:0.0282515):0.007651519):0.011892531,13:0.00724554):0.002336948):0.002132083,15:0.016870221):0.0042252575,16:0.025265083);
tree gen.385 = [&U] (16:0.0392591026,(((((14:0.03891033,17:0.0242698682):0.007445316,18:0.008545129):0.073533507,19:0.0236186189):0.013515421,((12:0.01656598,((((4:0.04166118,(((3:0.04050675,(2:0.02284143,1:0.04645216):0.0306056):0.058869557,5:0.05803308):0.02568062,((7:0.0164863149,8:0.104606703):0.005680301,9:0.01922465):0.03179243):0.01542528):0.004230227,10:0.03562611):0.0009071891,6:0.00776651):0.005201934,11:0.02405243):0.00955859):0.001519696,13:0.007590506):0.003250652):0.003180631,15:0.0063305936):0.0009967424);
tree gen.386 = [&U] (((((((14:0.024028575,17:0.023390266):0.003633213,18:0.0086018303):0.1003707338,19:0.017886962):0.016798131,13:0.01102455):0.002877722,(12:0.01647804,((6:0.006223001,(10:0.02387372,(4:0.05017087,((5:0.04282442,(3:0.0361765,(2:0.02684184,1:0.01901821):0.0271743):0.05217667):0.025038718,((8:0.094551771,7:0.023420178):0.008617162,9:0.01571724):0.02566176):0.02202617):0.003590509):0.002505625):0.002939821,11:0.02699835):0.01097408):0.00272222):0.0049867873,15:0.011220422):0.0021732832,16:0.0298833534);
tree gen.387 = [&U] ((15:0.014600134,((13:0.007262276,(19:0.0068945046,(18:0.009968974,((14:0.029388211,17:0.018168765):0.001917071,12:0.013999):0.0306074):0.07465752283):0.01709087069):0.001817653,(11:0.02115331,((6:0.011587,(4:0.03143913,(((8:0.08806473501,7:0.020938488):0.00859151,9:0.02741265):0.02065064,((3:0.03774972,(1:0.04540978,2:0.0145677):0.02864809):0.06642087,5:0.03385216):0.02944195):0.01788114):0.002890894):0.004193179,10:0.03424619):0.008111453):0.01292204):0.002135075):0.0009030087,16:0.030324865);
tree gen.388 = [&U] (((((19:0.0185866517,((14:0.025919066,17:0.01633191):0.01078064,18:0.008162473):0.09452611329):0.0100105,13:0.012591954):0.002149422,(((6:0.008612924,(10:0.03853601,(4:0.0506834,((5:0.04532395,(3:0.03679869,(2:0.02786531,1:0.02765796):0.008729384):0.064495505):0.0283208,((8:0.090401256,7:0.0188492491):0.00880046,9:0.02196026):0.03355907):0.01497122):0.005367767):0.002696538):0.002080551,11:0.03337271):0.01112601,12:0.01894145):0.002332213):0.002645697,15:0.010542452):0.001257227,16:0.037495931);
tree gen.389 = [&U] (((((13:0.007188291,((10:0.03259116,(6:0.01233175,(4:0.04395896,((5:0.04104983,(3:0.0389674,(2:0.01957901,1:0.02920328):0.01739956):0.06304043):0.02951394,((8:0.097976121,7:0.017298009):0.00492559,9:0.02140876):0.03385378):0.01493636):0.008078843):0.000512918):0.01403966,11:0.02093857):0.005354895):0.00178983,(19:0.0182916535,((14:0.023509661,17:0.024049625):0.003984112,18:0.01137983691):0.0859051413):0.01428843):0.0008036002,12:0.01195951):0.0050742437,15:0.010532727):0.0014431231,16:0.0427903929);
tree gen.390 = [&U] ((15:0.009942347,(((11:0.02877533,(10:0.02169618,(6:0.01572834,(4:0.04301068,(((8:0.098922395,7:0.016104534):0.007992602,9:0.02468114):0.02737773,(5:0.05066592,(3:0.02674743,(1:0.0339736,2:0.01511898):0.02108312):0.042784774):0.02465425):0.01863101):0.006740913):0.001855558):0.005817184):0.0104748,13:0.009995655):0.00440308,(19:0.0101182,(((14:0.027203509,17:0.03199736):0.00106048139,12:0.008177589):0.007785532,18:0.0106156993):0.0468212179):0.0680968561):0.003563508):0.00149062392,16:0.042758653);
tree gen.391 = [&U] (16:0.02703435,(15:0.008732922,((13:0.007464169,(19:0.004605331,(18:0.0073166373,((14:0.017404591,12:0.01845573):0.002584291,17:0.0324242099):0.011752688):0.06403082307):0.045449456):0.002688643,(11:0.02085489,((10:0.03376613,(4:0.03456426,(((8:0.099797592,7:0.014821835):0.00519739219,9:0.02159176):0.02996988,(5:0.05445635,(3:0.03746207,(1:0.03737075,2:0.01639061):0.02268656):0.076009371):0.03077404):0.01484487):0.00487408):0.001876718,6:0.02081236):0.009138459):0.00743435):0.0029006643):0.001831209);
tree gen.392 = [&U] (((((19:0.0198948471,((14:0.02720572494,17:0.023631914):0.004194814,18:0.0071286298):0.0838470852):0.017497972,13:0.010406908):0.002329236,(12:0.02028768,((((4:0.04374326,(((3:0.02358995,(2:0.04124956,1:0.0354433):0.01551021):0.06645108,5:0.03904179):0.0264371,((7:0.024254245,8:0.105757651):0.0067196,9:0.01836793):0.02872705):0.01796201):0.006807268,10:0.031363):0.003829388,6:0.01524173):0.002505213,11:0.01917103):0.009041418):0.0004287229):0.002596591,15:0.011177443):0.00113204,16:0.026548495);
tree gen.393 = [&U] ((((((10:0.02502985,((4:0.03729207,(((3:0.03826356,(2:0.03550751,1:0.03292546):0.01528659):0.06170941,5:0.04686189):0.03855198,((7:0.0163571543,8:0.093252907):0.004905921,9:0.02038913):0.0241436):0.01937562):0.003891269,6:0.01349215):0.001397645):0.008333033,11:0.02208933):0.008182065,(13:0.009334854,(19:0.0137971265,((17:0.024564263,14:0.033161908):0.0147454975,18:0.0033542311):0.09592563348):0.01338761):0.0020374871):0.0002470285,12:0.01075649):0.002169243,15:0.010433688):0.0014449738,16:0.033771485);
tree gen.394 = [&U] ((15:0.008739268,(((18:0.007436766,((14:0.034365467,12:0.01330674):0.001287533,17:0.01990168672):0.01161786):0.076468329,19:0.0068713306):0.01917667627,((11:0.02261564,(((4:0.04314082,(((7:0.022668789,8:0.1109213331):0.001798425,9:0.01775198):0.03177128,(5:0.04582428,(3:0.03287982,(1:0.02955216,2:0.0259426):0.02094833):0.043690298):0.0318949):0.01882947):0.003759692,10:0.02561827):0.0003410165,6:0.009869723):0.004511343):0.01064257,13:0.00697459589):0.00375603):0.004992186):0.0048236316,16:0.03323822);
tree gen.395 = [&U] (16:0.023675467,(15:0.008826564,((19:0.007495879,(18:0.0053577218,((12:0.02327385,17:0.030756536):0.0002879115,14:0.03514336259):0.01037193):0.0834971522):0.019450725,((11:0.01656095,(10:0.03012123,(6:0.01209252,(4:0.04520504,(((8:0.098455152,7:0.020342374):0.005061977,9:0.02475489):0.03551678,(5:0.0480169,(3:0.03292722,(1:0.03842533,2:0.02198477):0.01362345):0.050823212):0.03060032):0.0166565):0.005566503):4.624574e-05):0.008150863):0.011387089,13:0.007658863):0.0009095385):0.003380018):0.0006543807);
tree gen.396 = [&U] (((((((4:0.04463538,(((3:0.02953015,(2:0.02547699,1:0.03047572):0.01522891):0.054998764,5:0.05793672):0.01965047,((8:0.115069924,7:0.0254208956):0.003249277,9:0.02039064):0.02787746):0.02113256):0.002390076,(10:0.02968652,6:0.01210705):0.002578286):0.006745171,11:0.01530469):0.01197641,12:0.01115999):0.002367566,((19:0.018921503,((14:0.036825968,17:0.0176582932):0.02151429,18:0.01039623706):0.0740806547):0.01557669,13:0.007748278):0.0050629998):0.00467054,15:0.007983264):0.0031178663,16:0.035749433);
tree gen.397 = [&U] (16:0.0300433479,(((12:0.01682897,(((10:0.02996673,(6:0.01257107,(4:0.03887651,(((3:0.03122761,(2:0.01987615,1:0.03518149):0.01497632):0.050277014,5:0.05133136):0.03608148,((7:0.0168565182,8:0.116945201):0.007558202,9:0.01846074):0.02835188):0.01326736):0.002972902):0.001937517):0.005154918,11:0.02008721):0.006112365,13:0.008093545):0.001077894):0.0005458196,(19:0.0099214041,((14:0.036301629,17:0.035530631):0.01500245,18:0.0087872814):0.08707598623):0.0208482471):0.003469047,15:0.011045924):0.003840207);
tree gen.398 = [&U] ((15:0.009469547,((((((17:0.0223732775,12:0.01146048):0.0001847943,14:0.029321794):0.01274288,18:0.014796759):0.0916504636,19:0.00419602):0.01454831,13:0.008183808):0.006065879,(11:0.02121123,(10:0.03142914,((4:0.03252051,(((8:0.10785926,7:0.0165781648):0.004142305,9:0.0185976):0.03077701,((3:0.03060023,(1:0.04752593,2:0.02322048):0.01639226):0.06495976,5:0.04103296):0.01743852):0.02268007):0.008122829,6:0.009341067):0.001211433):0.008514664):0.007089738):0.007109301):0.0003395357,16:0.032823965);
tree gen.399 = [&U] ((15:0.01063169,((11:0.01732226,((10:0.02898935,6:0.00881216):3.475424e-05,(4:0.03981946,(((7:0.016132233,8:0.095183053):0.00395955,9:0.01536223):0.02857675,((3:0.02773826,(1:0.04144656,2:0.02796666):0.01903972):0.0643795,5:0.05520575):0.02438095):0.01439024):0.01173084):0.005201389):0.009288625,((((14:0.023812778,(17:0.018879158,12:0.010611204):0.0001644414):0.01517354,18:0.006944577):0.0768526672,19:0.009592454):0.0122606647,13:0.004627311):0.000848798):0.002326105):0.005996965,16:0.036394872);
tree gen.400 = [&U] (16:0.0350228789,((((((6:0.01309946,(4:0.04258019,((5:0.0461215,(3:0.0295478,(2:0.0178372,1:0.03782577):0.01851133):0.06194896):0.02639939,((8:0.1023589995,7:0.02227825):0.004692051,9:0.01456655):0.03214267):0.01586358):0.004543566):0.0007030864,10:0.02980275):0.0049479,11:0.03134059):0.008939332,((((12:0.01222273,17:0.0144992033):0.001608456,14:0.041273497):0.009882146,18:0.006426572):0.021599687,19:0.0163828501):0.08757250734):0.001429707,13:0.00567442):0.001774028,15:0.008678057):0.0002795604);
tree gen.401 = [&U] ((15:0.008453081,((19:0.008450129,((12:0.0126372,(14:0.029773571,17:0.018285456):0.0007712387):0.009884381,18:0.009460154):0.0832769762):0.01299872,((11:0.02183317,((10:0.03118713,6:0.0103937):0.0003586603,(4:0.04713984,(((8:0.087466784,7:0.017420607):0.004590242,9:0.02793193):0.03320231,(5:0.07347059,(3:0.02367377,(1:0.03477125,2:0.03089326):0.01771502):0.05935584):0.01558494):0.01206661):0.01020466):0.01042367):0.004778035,13:0.004604839):0.0022504767):0.002628526):0.00169691896,16:0.0337089221);
tree gen.402 = [&U] (16:0.046351153,(((((4:0.03249802,((5:0.0704863,(3:0.03613272,(2:0.02966175,1:0.04549636):0.01897336):0.05346514):0.01507467,((8:0.09084408,7:0.0279830818):0.007620038,9:0.0214979):0.02541729):0.01589081):0.006721157,(10:0.02981956,6:0.010042):0.001353652):0.006279783,11:0.02845926):0.007215882,(((13:0.004391057,((14:0.03689758,12:0.02358743):0.0004772022,17:0.018096629):0.00355599):0.008292897,18:0.00700714902):0.030769554,19:0.008205033):0.0678187531):0.0083694462,15:0.010082863):0.0037151935);
tree gen.403 = [&U] (16:0.036144324,((((6:0.0118402,(10:0.03023476,(4:0.0455913,(((3:0.04587604,(2:0.03534032,1:0.02864954):0.01588147):0.07100544,5:0.04392412):0.02808669,((8:0.1105691992,7:0.0172142035):0.007975376,9:0.03133799):0.03244182):0.02249463):0.005941917):0.0006068494):0.006265296,11:0.02232899):0.00894041,(19:0.007187318,((13:0.009537566,((12:0.02030041,14:0.031433663):0.0014284517,17:0.0205697383):0.006155636):0.009561802,18:0.009070238):0.0226341698):0.065240497):0.002739562,15:0.004764851):0.002423184);
tree gen.404 = [&U] ((((((6:0.005924279,(4:0.04073204,(((3:0.02929924,(2:0.02773722,1:0.02380889):0.02480499):0.08176329,5:0.04256596):0.02992181,((7:0.0160372369,8:0.0897718048):0.0120045671,9:0.02414863):0.0286306):0.01684407):0.004597669):0.0007226827,10:0.02722023):0.002552378,11:0.0136775):0.02162132,(((13:0.008215404,((17:0.018924326,14:0.0300317601):0.0002653457,12:0.01396033):0.004631048):0.005066045,18:0.0055944205):0.033942564,19:0.01154001):0.068014265):0.003456933,15:0.007622764):0.0007072151,16:0.030041359);
tree gen.405 = [&U] (16:0.031795385,((((((4:0.0316701,(((3:0.02732155,(2:0.03339514,1:0.02941856):0.01055916):0.06307017,5:0.04017248):0.03100234,((8:0.1052893063,7:0.016910562):0.01051267,9:0.01821254):0.02028448):0.01794789):0.002680645,10:0.03577338):0.006966776,6:0.01689885):0.002951999,11:0.0227802):0.009180488,((((17:0.018326905,(12:0.01158474,14:0.027786652):7.513197e-05):0.00532846,13:0.007864283):0.010018,18:0.0083527368):0.0355045068,19:0.019821093):0.04498171909):0.001904924,15:0.010230108):0.0004885813);
tree gen.406 = [&U] ((((((14:0.03969798,(13:0.008473436,(17:0.0273022226,12:0.01169717):0.006980943):0.001323347):0.0166409,18:0.012511906):0.07944910495,19:0.0080112615):0.01869839,(((10:0.02916915,(4:0.04653692,(((3:0.03499214,(2:0.03000118,1:0.04665584):0.01310022):0.040592115,5:0.04520623):0.019522,((7:0.019637362,8:0.099057731):0.005927498,9:0.03107133):0.0313179):0.01705391):0.00381358):0.0009389997,6:0.01036063):0.007316839,11:0.02582903):0.010091284):0.00420548,15:0.008742113):0.0043335108,16:0.036733342);
tree gen.407 = [&U] ((15:0.011084398,((19:0.0064412,((((14:0.034115055,12:0.01512031):0.001762709,17:0.022832951):0.0021435617,13:0.005765914):0.006461797,18:0.0041113911):0.0298604186):0.0734261663,((6:0.01330324,(10:0.03386873,(4:0.04037592,((5:0.05347912,(3:0.03383011,(2:0.02914632,1:0.03644851):0.01659634):0.075937478):0.03291826,((7:0.022382,8:0.087892421):0.007051647,9:0.01793876):0.03184908):0.01401794):0.004018213):0.0009671079):0.006821915,11:0.02223228):0.01083914):0.0022953585):0.003938979,16:0.0270809706);
tree gen.408 = [&U] ((15:0.007347607,(((6:0.0132327,(10:0.03037982,(4:0.04172077,(((3:0.03706057,(2:0.03165089,1:0.03683976):0.007500341):0.07190107,5:0.04332034):0.02986028,((7:0.016613242,8:0.10713133):0.01055172,9:0.02251337):0.02725548):0.01937821):0.003790828):0.00152108):0.008715229,11:0.02132412):0.008293605,(19:0.005218465,((((14:0.030690296,17:0.0257636393):0.003299247,12:0.01484964):0.001323462,13:0.009483374):0.007049125,18:0.0118354733):0.0299011914):0.0651354631):0.005014686):0.001543592,16:0.052781445);
tree gen.409 = [&U] ((15:0.010215359,((19:0.00911302,(((14:0.02914187,(12:0.0123677,17:0.026280314):0.0007007228):0.005910987,13:0.008069565):0.006298598,18:0.0075578227):0.0715070459):0.0242025912,((((4:0.04377328,(((3:0.0384579,(2:0.03334326,1:0.03494395):0.01057867):0.071418356,5:0.05119883):0.02851584,((8:0.10206463,7:0.018101322):0.0043460019,9:0.02065051):0.03356729):0.01979304):0.00808501,6:0.01177464):0.0005776104,10:0.02888189):0.004597154,11:0.02338002):0.004655726):0.00435316):0.0009032425,16:0.031720796);
tree gen.410 = [&U] ((15:0.010134943,((19:0.003493244,(((14:0.037136336,12:0.01196599):0.0007054467,(17:0.019381281,13:0.008451954):0.001327861):0.018858539,18:0.0090787407):0.0784483766):0.0135012886,(((6:0.0114705,(4:0.03880568,(((3:0.03102294,(2:0.03221159,1:0.03490379):0.01396978):0.056387403,5:0.05078003):0.02450109,((7:0.022226184,8:0.112295339):0.007439108,9:0.01669908):0.02753498):0.02184187):0.003971433):0.001218256,10:0.0268981):0.004203778,11:0.02186349):0.01207792):0.00143972):0.0015867635,16:0.041770629);
tree gen.411 = [&U] (16:0.026852765,(15:0.009663601,(((10:0.04206706,((4:0.03810129,((5:0.057414706,(3:0.03174887,(2:0.03067868,1:0.02639257):0.01075504):0.07407762):0.02046225,((8:0.08594337,7:0.02748447):0.002948813,9:0.03612217):0.03021784):0.01415089):0.001888747,6:0.01727887):0.004393814):0.00335286,11:0.02340174):0.008491953,(13:0.004931003,(19:0.007396263,(((14:0.042770104,12:0.0113177):1.787799e-05,17:0.0262271633):0.0062749032,18:0.008395916):0.05361488267):0.061455527):0.001520187):0.004279925):0.0030001036);
tree gen.412 = [&U] (16:0.032836997,((((((17:0.02460108785,14:0.040905591):0.002775647,13:0.01161083):0.01421508,18:0.009002131):0.0775410218,19:0.022978293):0.0138145296,(12:0.01502957,(11:0.0234399,(6:0.01128343,((4:0.03925928,(((8:0.1268135794,7:0.020335762):0.006729601,9:0.0222012):0.02772108,(5:0.05791477,(3:0.02958776,(1:0.03020284,2:0.03125133):0.01610985):0.06595444):0.03370125):0.01656648):0.007260813,10:0.02817747):0.0007054466):0.005221099):0.00391689):0.002448872):0.0095740261,15:0.016575417):0.0008976214);
tree gen.413 = [&U] (16:0.04473557,(((19:0.0132573218,(((12:0.01778638,14:0.031154581):0.002529382,17:0.0298203369):0.01012619,18:0.0141489176):0.06381283023):0.0353041957,((((4:0.03417299,((5:0.04235358,(3:0.03511662,(2:0.03097346,1:0.0306834):0.009712958):0.07424115):0.0237384,((8:0.0932516685,7:0.0148219849):0.005650514,9:0.02140451):0.03769468):0.01649927):0.003517788,(6:0.01411745,10:0.03075917):0.0001287163):0.004377868,11:0.02880558):0.014519086,13:0.004826952):5.250635e-05):0.002050609,15:0.009997286):0.002515607);
tree gen.414 = [&U] ((((((4:0.04230194,(((3:0.0405237,(2:0.02217513,1:0.04195111):0.02782659):0.055943419,5:0.05166618):0.02677114,((8:0.114295817,7:0.01814053):0.003451637,9:0.01931268):0.03086897):0.02659468):0.005565707,(6:0.01600285,10:0.02968918):0.000353616):0.008935264,11:0.02043107):0.01088611,((19:0.007918923,((12:0.009624946,(14:0.0340404,17:0.0295138524):0.0019602383):0.0154721,18:0.015762897):0.0415903847):0.0588222344,13:0.003564682):0.001351671):0.003895344,15:0.011640852):0.0005712296,16:0.033217424);
tree gen.415 = [&U] (((((((17:0.021137323,(12:0.009548039,14:0.036699921):0.0005168229):0.0138315373,18:0.011572584):0.09348985179,19:0.006734655):0.027319881,13:0.01555881):0.0043314058,(((10:0.02379483,6:0.01293018):0.001037776,(4:0.03462631,((5:0.05811981,(3:0.02621096,(2:0.0209608,1:0.04616944):0.01626556):0.06263098):0.01041372,((7:0.0253788365,8:0.091317074):0.003533985,9:0.02839354):0.03057573):0.01363315):0.005700038):0.005286605,11:0.02181497):0.009538712):0.001832934,15:0.013307716):0.0018405309,16:0.0320704969);
tree gen.416 = [&U] ((((13:0.01039824,(((12:0.019192878,(17:0.02111178,14:0.032783974):0.002211685):0.00831524,18:0.022373505):0.021306107,19:0.006871636):0.0895131153):0.0005923167,((6:0.01329002,(10:0.0260687,(4:0.0386122,(((3:0.02664396,(2:0.02596157,1:0.03808829):0.01427449):0.05398109,5:0.05339365):0.02356493,((7:0.016554283,8:0.084537137):0.00311152929,9:0.01758824):0.02673093):0.02331924):0.006348271):5.667735e-06):0.0071484,11:0.02049741):0.0101366513):0.001800894,15:0.008583518):0.0023581796,16:0.0371370551);
tree gen.417 = [&U] ((((12:0.009525784,(11:0.0163096,(((4:0.03309704,(((7:0.0167081146,8:0.08863636):0.00847965,9:0.01122637):0.02937248,((3:0.02370726,(1:0.03777378,2:0.01457892):0.01855532):0.0570074,5:0.04105583):0.03052768):0.01245834):0.004098685,10:0.02799104):0.001484557,6:0.01182301):0.006162139):0.01185698):0.0008049079,((((17:0.021843944,14:0.029149925):0.0007180687,13:0.0117059898):0.01409442,18:0.009776686):0.0794812725,19:0.009351395):0.018940814):0.002394567,15:0.015982401):0.001016476,16:0.030518737);
tree gen.418 = [&U] (16:0.0316183085,(((((10:0.02399249,(4:0.03857687,(((3:0.02572329,(2:0.03183866,1:0.03811636):0.01457042):0.07676907,5:0.04352743):0.03209608,((8:0.108932874,7:0.0175347789):0.00650052,9:0.02344117):0.02674089):0.01806273):0.00344753):0.001415606,6:0.01932004):0.003432819,11:0.02624893):0.01171792,((((17:0.0183943077,(14:0.03458403,12:0.0167656633):0.000515802):0.004735557,18:0.0075358558):0.0736209516,19:0.009214854):0.0184138278,13:0.009504222):0.001298899):0.003767343,15:0.010550031):0.0013542314);
tree gen.419 = [&U] ((((((10:0.02672465,(4:0.04148011,(((3:0.03543702,(2:0.0238586,1:0.04098494):0.01711781):0.051211346,5:0.04654344):0.03433605,((7:0.01822861,8:0.099604048):0.008970322,9:0.02803391):0.03253224):0.01314083):0.00655885):0.001454161,6:0.01541789):0.006989383,11:0.02180597):0.0115479,(13:0.01011662,(((12:0.01808148,(17:0.016846742,14:0.031257681):0.001356145):0.005218064,18:0.0076551165):0.0779995944,19:0.007655745):0.024304544):0.002938138):0.00352317,15:0.008842867):0.004050833,16:0.031052105);
tree gen.420 = [&U] (16:0.027857954,(((19:0.00611697757,((13:0.006751655,((17:0.021103433,14:0.035214374):0.0007737012,12:0.009670097):0.0007263174):0.007010177,18:0.0082332968):0.0923891181):0.0128475586,(11:0.01797849,(((4:0.03988359,(((7:0.021462424,8:0.090162837):0.01060279,9:0.02009145):0.0249293,(5:0.03493256,(3:0.0283838,(1:0.0314774,2:0.02291639):0.02560085):0.051013451):0.03228515):0.0148737):0.006427865,6:0.01246433):0.0005949894,10:0.02980517):0.005711624):0.01535453):0.003043639,15:0.010740775):0.0027952971);
tree gen.421 = [&U] (((((((6:0.01370999,(4:0.04558108,((5:0.06215767,(3:0.03292714,(2:0.03679989,1:0.03474683):0.01188695):0.054364404):0.0207076,((8:0.076580274,7:0.0139544206):0.004487978,9:0.02657379):0.03804105):0.01472291):0.00494002):0.001699212,10:0.02511179):0.008982061,11:0.02151911):0.0107412197,((((17:0.022543067,14:0.032522428):0.003867751,12:0.01601033):0.01321897,18:0.0062843605):0.026157554,19:0.008979145):0.06195615738):0.000484917,13:0.00764121):0.00320136,15:0.008919359):0.0002772427,16:0.039633395);
tree gen.422 = [&U] ((15:0.011520972,((11:0.0213744,((4:0.03979711,(((7:0.0135557718,8:0.098624781):0.0035952529,9:0.02422228):0.03013576,(5:0.05484862,(3:0.02983109,(1:0.05088314,2:0.03096085):0.01460629):0.068112199):0.02476917):0.02432389):0.00326075,(10:0.02845025,6:0.01076663):0.001674177):0.008209165):0.0122649043,(19:0.0036595536,((((12:0.01130847,14:0.027118699):0.001189873,17:0.0253250598):0.005735194,13:0.004562331):0.002499556,18:0.0054739635):0.0827976439):0.013249504):0.003781658):0.004731843,16:0.01893905);
tree gen.423 = [&U] (16:0.0390841955,(15:0.009933143,((11:0.02413147,(((4:0.03746306,(((8:0.10964112,7:0.0219951738):0.009814635,9:0.02102395):0.03037744,((3:0.02509386,(1:0.03301657,2:0.03241875):0.02113026):0.074325974,5:0.05458349):0.02780995):0.01930699):0.008086659,6:0.01448177):0.001441177,10:0.02414014):0.005714281):0.006214327,(19:0.00634202421,((13:0.008415459,(14:0.028723756,(12:0.009681123,17:0.0245237466):0.004030801):0.008058049):0.01465373,18:0.0138813053):0.0697308552):0.0370412451):0.004460515):0.001632704);
tree gen.424 = [&U] ((((13:0.01442859,(((6:0.01747439,(4:0.039692,((5:0.04228296,(3:0.04344782,(2:0.02696875,1:0.04137782):0.03035189):0.045728423):0.01739123,((7:0.02221906862,8:0.072456037):0.003064772,9:0.02887889):0.03006213):0.02005127):0.005082286):0.003927188,10:0.03227287):0.008021645,11:0.02961658):0.008679712):0.0005189284,(((14:0.032086201,(17:0.0237695347,12:0.01745187):1.425447e-05):0.010229543,18:0.0082240884):0.04290737497,19:0.008713408):0.057982121):0.003229059,15:0.010940202):0.00097696447,16:0.036815574);
tree gen.425 = [&U] (((((10:0.02437999,(6:0.01786335,(4:0.03612746,(((3:0.02934047,(2:0.01809135,1:0.02920359):0.02587256):0.07848972,5:0.05221156):0.02709688,((8:0.098050684,7:0.0134052001):0.006356466,9:0.0243381):0.02883548):0.01355091):0.001149264):0.005243495):0.00386988,11:0.02106653):0.00673397,(13:0.004861289,((((17:0.021166394,14:0.033714967):0.00390052,12:0.0142284):0.003751301,18:0.007897337):0.0741307199,19:0.002976794):0.03383237561):0.00436182):0.002701593,15:0.011548618):0.0056479793,16:0.034863718);
tree gen.426 = [&U] (((((((17:0.019233255,14:0.033882993):0.001289759,12:0.01588876):0.0050016305,18:0.0080199001):0.0675704391,19:0.003420176):0.0156571703,((((6:0.01839503,(4:0.03296473,(((3:0.02748801,(2:0.02970591,1:0.03415025):0.0176274):0.06528447,5:0.0603951568):0.03359963,((7:0.017722901,8:0.094252532):0.003373542,9:0.02327472):0.02582245):0.011617):0.01532118):0.001956098,10:0.02951555):0.004603043,11:0.02022597):0.007059957,13:0.005077406):0.0014990395):0.001830138,15:0.015573147):0.001981314,16:0.0342363729);
tree gen.427 = [&U] ((15:0.011075052,((((4:0.04080029,(((3:0.03207557,(2:0.02319956,1:0.03270856):0.01420434):0.068537673,5:0.04647914):0.02373978,((8:0.10117675,7:0.0195640483):0.008918527,9:0.01994571):0.03656352):0.02043903):0.007767295,(10:0.02942224,6:0.01161081):0.001731224):0.009262802,11:0.02069299):0.0124976703,((((17:0.034188199,14:0.038749805):0.01455172,18:0.0091432481):0.077800535,19:0.01481109):0.038146112,(13:0.009114469,12:0.0190152304):0.0004614526):0.000868224):0.002540656):0.001407425,16:0.03133448494);
tree gen.428 = [&U] ((15:0.009957936,((((((((3:0.03540019,(2:0.02618552,1:0.03975048):0.01098474):0.0569386,5:0.05496627):0.02883388,((8:0.113886603,7:0.0218321852):0.00404748,9:0.01862577):0.02305334):0.01717007,4:0.03834002):0.0102114,10:0.03684819):0.0006344035,6:0.01164598):0.005468145,11:0.01749669):0.009162135,(19:0.005317997,((13:0.01354919,((17:0.0269234543,12:0.0173434):0.0004666886,14:0.027835996):0.001613594):0.007616162,18:0.0090259651):0.037990823):0.0808944534):0.005928499):0.0037678666,16:0.031600473);
tree gen.429 = [&U] ((15:0.009513119,((((((17:0.0260631306,12:0.01318133):0.0004385217,14:0.02090605):0.002534084,13:0.01003988):0.003429887,18:0.010295372):0.051807209,19:0.0157287766):0.0405109665,((6:0.01332064,(10:0.03558057,((((3:0.03305984,(2:0.02317737,1:0.02940864):0.02191189):0.06704173,5:0.05519802):0.02386063,((8:0.0933905786,7:0.027419945):0.005053656,9:0.02554519):0.02636127):0.02416686,4:0.0404111):0.003084088):0.0008089005):0.008538524,11:0.01370533):0.0062655495):0.002699418):0.001740515,16:0.026822078);
tree gen.430 = [&U] ((15:0.007226452,((((((((3:0.04240887,(2:0.02640009,1:0.03689568):0.01018175):0.05426484,5:0.05065276):0.02953346,((7:0.0191702664,8:0.098533075):0.01089337,9:0.02362865):0.02417634):0.01998888,4:0.04286189):0.004432349,6:0.01696993):0.001751183,10:0.0257813):0.006385302,11:0.01877364):0.00794331,(19:0.01130257,((((17:0.025225634,14:0.03024028):0.00546534984,12:0.009134199):0.004078806,13:0.007000361):0.00387649,18:0.0067031083):0.035257728):0.06009950394):0.00614704):0.001651066,16:0.029931896);
tree gen.431 = [&U] ((15:0.01574687,(((((12:0.01615408,13:0.00658712):0.002555849,(14:0.03738534,17:0.0232915441):0.001984431):0.010377309,18:0.0077967965):0.0504280004,19:0.006593189):0.0355498404,(11:0.02903991,(((4:0.03627061,(((8:0.0920636567,7:0.015663185):0.007375451,9:0.02203796):0.03171934,(5:0.05543326,(3:0.02935693,(1:0.03307666,2:0.02861604):0.01959098):0.063315866):0.02431955):0.02457107):0.005201822,6:0.01740892):0.0009605972,10:0.03402873):0.006950414):0.0134991):0.0010086538):0.000561795,16:0.0418279419);
tree gen.432 = [&U] ((15:0.009603922,((19:0.0084335936,((((12:0.01254679,17:0.016925198):0.0018642495,14:0.031287664):0.005315633,13:0.007199797):0.001331576,18:0.0043832934):0.0546266086):0.0346016134,(((((5:0.04921035,(3:0.03805528,(2:0.02378969,1:0.02979902):0.007088706):0.06844976):0.02360707,((7:0.018858776,8:0.106482086):0.0071995969,9:0.01874063):0.03023041):0.01693291,4:0.03429148):0.004612556,(10:0.02669313,6:0.01919124):0.0003904353):0.007835258,11:0.02824711):0.009348329):0.0057719215):0.0013529881,16:0.035752857);
tree gen.433 = [&U] ((15:0.007358221,((((13:0.01310352,((12:0.01726915,14:0.039657054):0.0009032924,17:0.022691143):0.003245576):0.007932547,18:0.012075157):0.0472889408,19:0.006205396):0.0527326342,(11:0.02503117,((4:0.03147126,(((8:0.0918893384,7:0.0194019077):0.007590114,9:0.02251499):0.03203476,(5:0.059083654,(3:0.03077164,(1:0.0431037,2:0.02394277):0.01744384):0.06491624):0.01974996):0.01468495):0.005186881,(6:0.01228669,10:0.02673987):0.0009129117):0.009579858):0.011459943):0.002607863):0.001651914,16:0.035566217);
tree gen.434 = [&U] (16:0.0424446337,(((((((((3:0.04029434,(2:0.02811763,1:0.03319665):0.02263825):0.07795519,5:0.05248074):0.03451347,((8:0.10777594,7:0.015843167):0.007462024,9:0.02260853):0.02695318):0.02897184,4:0.03402826):0.007420325,10:0.0334391):0.0002119705,6:0.01555279):0.006788523,11:0.03428602):0.008560478,(19:0.006227658,(((14:0.034781319,(17:0.022323473,12:0.02352604):0.0009727909):0.00335874,13:0.010382):0.01027124,18:0.00479062751):0.06635075912):0.0578879402):0.00117767,15:0.011578494):0.0008734004);
tree gen.435 = [&U] ((15:0.007991104,((19:0.005511827,((13:0.005954429,((12:0.01456516,14:0.0311906152):0.000386144,17:0.02174390176):0.008755255):0.003256531,18:0.01356780267):0.07467631):0.018673249,(11:0.02480482,((4:0.03011589,(((7:0.020793712,8:0.098373036):0.0098424241,9:0.01599179):0.02325875,(5:0.0700431173,(3:0.03503291,(1:0.02693486,2:0.03408696):0.01446139):0.05350893):0.02309035):0.01571389):0.005539502,(10:0.0258793,6:0.01003531):0.0009020833):0.008703347):0.01166781):0.005367895):0.0016080006,16:0.0336680563);
tree gen.436 = [&U] ((((19:0.0176822227,(((14:0.026123331,17:0.021345508):0.001255821,13:0.008812216):0.007860681,18:0.0097290179):0.0818365027):0.02534013358,(12:0.01636257,(((6:0.01417968,((((3:0.04015393,(2:0.03823562,1:0.03385505):0.01509808):0.054116372,5:0.0595157):0.02957037,((7:0.0196267138,8:0.08323722):0.009804501,9:0.02106464):0.02338312):0.02496101,4:0.03304326):0.005335758):0.002044399,10:0.03177327):0.006441075,11:0.02354451):0.0113759):0.001012899):0.005070718,15:0.010901369):0.00101243413,16:0.036659979);
tree gen.437 = [&U] ((15:0.011607914,((11:0.02709528,(((4:0.03202891,(((8:0.092640827,7:0.0178528775):0.005545071,9:0.02561189):0.02175335,((3:0.03722854,(1:0.02228444,2:0.02997102):0.007133785):0.05646185,5:0.0560808):0.03417371):0.01514967):0.004238196,6:0.00983406):0.001537563,10:0.03514485):0.006421546):0.01244754,(((13:0.009712436,(12:0.01352855,(17:0.0301557559,14:0.0347987682):0.00575056):0.0008115336):0.005295595,18:0.0098298301):0.035806999,19:0.01081172):0.06402628742):0.00389187):0.0002765064,16:0.03054138212);
tree gen.438 = [&U] (16:0.0355280801,(15:0.007343523,((((13:0.004716206,(14:0.039997606,17:0.027621775):0.003912811):0.005283155,18:0.006209175):0.044329487,19:0.006395657):0.0538323326,(12:0.01287758,(((6:0.01453966,10:0.03645808):0.001874336,(((5:0.04254785,(3:0.03443566,(2:0.0346631,1:0.02801223):0.01596764):0.07855397):0.02763944,((8:0.0955407364,7:0.018380378):0.004435902,9:0.0204246):0.03086944):0.01930659,4:0.03841862):0.005782593):0.007320414,11:0.03205806):0.007472511):0.001298733):0.002472246):0.0008915461);
tree gen.439 = [&U] ((15:0.008996619,((19:0.013486188,(((14:0.040349746,17:0.0196165922):0.004967255,13:0.003697977):0.007939114,18:0.0066794103):0.0460189227):0.04349725516,(12:0.01220719,((((((5:0.04677304,(3:0.02797603,(2:0.03390892,1:0.0306358):0.01333965):0.06917722):0.03128995,((7:0.020262604,8:0.106061798):0.005676273,9:0.01894461):0.01971765):0.0201455,4:0.03877026):0.004185904,6:0.0172424):0.001639204,10:0.02821602):0.003863182,11:0.03281264):0.01587875):0.0009104034):0.0023806796):0.00765959,16:0.035409865);
tree gen.440 = [&U] (16:0.0369801186,(15:0.009938108,(((6:0.01460744,((((5:0.05297162,(3:0.03593524,(2:0.02191605,1:0.03131253):0.01645473):0.06534786):0.02956498,((7:0.019733398,8:0.1022422946):0.005909714,9:0.02860975):0.03207936):0.02164841,4:0.03412246):0.006912816,10:0.03447961):0.001410773):0.002698953,11:0.02184168):0.01107262,((19:0.00980011,(((14:0.028910881,17:0.020172854):0.002932546,13:0.004788012):0.003044304,18:0.0130489839):0.030191056):0.0943880883,12:0.016088036):0.000610648):0.004131972):0.001497597);
tree gen.441 = [&U] (16:0.033103627,(15:0.010380037,((((((12:0.01453051,17:0.0225939961):0.0020915797,14:0.038173708):0.001833227,13:0.008997653):0.007183661,18:0.011304761):0.0827242499,19:0.0186251058):0.03002282781,(11:0.02248839,((6:0.01176403,10:0.03056628):0.0007210746,(4:0.05190585,(((8:0.0924671337,7:0.023443198):0.008104395,9:0.01517858):0.02260053,((3:0.03523819,(1:0.02867347,2:0.02386227):0.02500216):0.062071776,5:0.05043322):0.03344469):0.008268771):0.006732587):0.01224063):0.01204057):0.00491579):0.001103853);
tree gen.442 = [&U] (16:0.030532915,(15:0.008421211,((12:0.01141419,(((10:0.03049131,6:0.01294964):2.78789e-05,((((3:0.02594599,(2:0.03065809,1:0.04048942):0.01821687):0.0584566944,5:0.06141677):0.02519084,((8:0.0937017,7:0.015869288):0.01251083653,9:0.01831815):0.02907908):0.0122478,4:0.03458063):0.00913196):0.009876295,11:0.0264694):0.005920765):0.0005247791,(19:0.00321034715,((13:0.0096041965,(17:0.023275928,14:0.038501391):0.001678084):0.005086556,18:0.0097711885):0.0417897566):0.0426426601):0.00429339):0.0008189962);
tree gen.443 = [&U] (16:0.03138261854,(15:0.012580057,(((11:0.01769074,((4:0.03409241,(((7:0.0154431698,8:0.092441927):0.005545053,9:0.01822011):0.03620227,((3:0.02689651,(1:0.02008234,2:0.02336094):0.02661293):0.060080412,5:0.06340243):0.03094823):0.01885555):0.00571311,(10:0.03154204,6:0.01130422):0.001306982):0.01201861):0.005386032,13:0.009593856):0.001080551,(((12:0.01217858,(14:0.036556126,17:0.0304988605):0.006365717):0.008509738,18:0.0107225782):0.0768627248,19:0.008724551):0.032984442):0.001886476):0.0008595506);
tree gen.444 = [&U] (16:0.025225609,(15:0.012855899,(((11:0.01764786,((6:0.01766815,10:0.03187675):0.001076367,(4:0.02943199,(((8:0.092953838,7:0.025278256):0.008282509,9:0.02231325):0.02247379,((3:0.03303382,(1:0.03437338,2:0.03780512):0.007367218):0.05884779,5:0.05764591):0.02221554):0.01625062):0.005381926):0.003406989):0.00892063,13:0.0090479796):0.001457068,((((14:0.035846585,12:0.0293873):0.002602966,17:0.0297775167):0.005820511,18:0.0080262523):0.08302579592,19:0.007205171):0.0160492676):0.0042041805):0.002976998);
tree gen.445 = [&U] (16:0.03022140507,(15:0.008762186,(((19:0.01182818,(((12:0.01465093,17:0.0182981672):0.00142312,14:0.026436883):0.01926798,18:0.0091009512):0.0513086647):0.056085746,13:0.0158189622):0.0015948625,((10:0.0299222,((((5:0.04776098,(3:0.04532001,(2:0.03235941,1:0.03039617):0.01823424):0.055406337):0.02711639,((8:0.1190547298,7:0.0239742481):0.007913742,9:0.02262265):0.03683292):0.01078515,4:0.04330216):0.00305567,6:0.01314099):0.001160468):0.01052514,11:0.02041458):0.01059564):0.0008882573):0.00269537);
tree gen.446 = [&U] (16:0.035239693,(15:0.0081258,((19:0.005104431,((17:0.024386619,(14:0.034144636,12:0.01147286):0.0006565725):0.0069705368,18:0.00569148076):0.051000377):0.07464909185,(((10:0.03141643,(6:0.0088867,(((5:0.050654447,(3:0.04429146,(2:0.02770631,1:0.03493614):0.01520428):0.05343139):0.03179794,((7:0.017420921,8:0.109673046):0.007263192,9:0.01949815):0.03201696):0.02684842,4:0.03564433):0.002743999):0.00126997):0.005396773,11:0.01721013):0.0049249142,13:0.009472211):0.004617735):0.002737347):0.0005144068);
tree gen.447 = [&U] ((15:0.009303504,(((((12:0.009326712,17:0.020230221):0.0001842586,14:0.032693643):0.004630178,18:0.0075172152):0.05499199,19:0.007648099):0.049594128,(13:0.01010868,(((6:0.01374583,((((3:0.03282728,(2:0.01883714,1:0.03685436):0.02246339):0.067101363,5:0.04499158):0.03237612,((8:0.096728672,7:0.0206519576):0.006623701,9:0.03168231):0.01967117):0.02052835,4:0.039689):0.003692426):0.000789426,10:0.02825658):0.01088035,11:0.01744159):0.008264673):0.0006703456):0.002315661):0.00412907,16:0.03462523);
tree gen.448 = [&U] (16:0.0375080006,(15:0.010681756,((13:0.008624378,(11:0.02693171,((10:0.03065238,(4:0.04131123,(((8:0.086377105,7:0.025913527):0.005808638,9:0.01838789):0.01989203,((3:0.03346986,(1:0.03010188,2:0.01941474):0.02213053):0.05854248,5:0.04438894):0.02273688):0.01749045):0.006539579):0.000479247,6:0.01126762):0.008403211):0.0110017):0.0015043714,((((12:0.01017772,17:0.028731053):0.0001839237,14:0.025565131):0.009222685,18:0.0036492739):0.08659994464,19:0.01441728533):0.018656674):0.0007574672):0.001019242);
tree gen.449 = [&U] ((15:0.012235191,((13:0.008169122,((10:0.02552141,(((((3:0.04887846,(2:0.02418476,1:0.02570158):0.01920407):0.0609573,5:0.05771492):0.01947714,((8:0.095845419,7:0.0229394976):0.003288022,9:0.0215846):0.03097972):0.01413579,4:0.03495749):0.008814311,6:0.01972143):0.000118884):0.005693776,11:0.02134125):0.01047984):0.0029615229,((((12:0.0184522,17:0.028759229):0.0003225736,14:0.031786545):0.0084431274,18:0.007314141):0.0683664586,19:0.00544125):0.031341508):0.00238391):0.0004946271,16:0.0281480953);
tree gen.450 = [&U] (16:0.022788144,(15:0.016071593,((((10:0.02816584,(6:0.01001395,(((5:0.04790517,(3:0.04111635,(2:0.03142604,1:0.04365816):0.01532703):0.045117869):0.02783265,(9:0.02813943,(7:0.018617202,8:0.081564107):0.0006939317):0.03776386):0.01847032,4:0.03362806):0.003151877):0.002126578):0.002670434,11:0.01969036):0.00816688,13:0.007196316):0.0008157467,(19:0.0088380189,(((17:0.0116664249,12:0.01063427):0.005009421,14:0.0216836164):0.01534414,18:0.015054354):0.0458565827):0.043078987):0.006689742):0.004319124);
tree gen.451 = [&U] (16:0.0264254707,(15:0.013615713,((11:0.03065387,(6:0.01192958,(10:0.02998433,(4:0.04873756,(((8:0.101449621,7:0.022722222):0.004940821,9:0.02714048):0.03340811,((3:0.03348732,(1:0.03265428,2:0.02196064):0.02337885):0.08525376,5:0.0420389):0.02449715):0.01810842):0.002115708):0.001065129):0.01022365):0.01018951,(13:0.004876347,((((17:0.028251379,14:0.035754117):0.001551631,12:0.0188086218):0.004403723,18:0.0068902189):0.088387698,19:0.006556822):0.0318287699):0.006057091):0.003660466):0.003800902);
tree gen.452 = [&U] ((15:0.010539922,((11:0.02188741,((10:0.03360905,6:0.01513434):0.001911905,(4:0.04300619,(((8:0.128677026,7:0.0175106129):0.008076394,9:0.01812842):0.03088477,((3:0.04451475,(1:0.03364392,2:0.02063504):0.01792825):0.055898287,5:0.04006975):0.02069194):0.01709972):0.006265948):0.006622291):0.01337529,(((((12:0.017390565,17:0.023008805):0.0006318462,14:0.03608949):0.01042087,18:0.00895649154):0.0660738658,19:0.005311159):0.024841097,13:0.0098591828):0.003479971):0.002371975):0.0006227866,16:0.051111691);
tree gen.453 = [&U] (16:0.0381439378,(15:0.007913162,((13:0.012376969,(11:0.02093017,(((4:0.04368907,(((7:0.018718744,8:0.113495394):0.01030709,9:0.01861729):0.03083246,((3:0.03096932,(1:0.03603704,2:0.0250263):0.01636135):0.06388415,5:0.04694237):0.01709067):0.01884947):0.007545922,10:0.0290184):0.0004631109,6:0.02167392):0.006729202):0.007071973):0.002361322,(((14:0.031524426,(12:0.018916529,17:0.016421662):0.001697275):0.008881589,18:0.0066888984):0.0809569534,19:0.009325097):0.015780052):0.001968886):0.002760122);
tree gen.454 = [&U] ((15:0.018152953,(((((12:0.02160163,17:0.027816139):0.007036704,14:0.025857161):0.0069473387,18:0.00982445308):0.0684020351,19:0.0059988527):0.0143738876,(13:0.0096845749,(11:0.01500122,(((4:0.04103676,(((8:0.093772894,7:0.015926841):0.008380491,9:0.02109318):0.03353687,(5:0.04733756,(3:0.03969329,(1:0.03802984,2:0.0208978):0.01452305):0.06504396):0.02284102):0.02884801):0.003085903,6:0.01880924):0.001491371,10:0.02754236):0.007800915):0.005495203):0.002001453):0.001612995):0.003913016,16:0.04094452);
tree gen.455 = [&U] (15:0.008017637,(((11:0.02345364,(((4:0.04153165,(((8:0.099943903,7:0.0206603969):0.0108904987,9:0.01798888):0.02862064,(5:0.04053518,(3:0.0297932,(1:0.02631566,2:0.02389741):0.02241587):0.07603088):0.02155807):0.02027451):0.004146913,6:0.01107641):0.001007049,10:0.03062932):0.005054236):0.01261437,((19:0.0086630659,(((17:0.024811888,12:0.0120542):0.0002520691,14:0.03303724):0.009290728,18:0.0098736514):0.0819213168):0.01525982,13:0.00919788):0.001597784):0.0037806676,16:0.0275028675):0.00056851516);
tree gen.456 = [&U] (16:0.031190818,(15:0.008096889,((19:0.007473886,(((14:0.030999077,12:0.01249168):0.0004955975,17:0.025425024):0.020610907,18:0.0084029155):0.0708552876):0.0217612248,(13:0.005308516,(((6:0.01102802,10:0.03080733):0.002106844,((((3:0.0298317,(2:0.02622597,1:0.0401054):0.01995405):0.06997194,5:0.05671757):0.02439627,((8:0.0908941802,7:0.015606533):0.004095422,9:0.02282453):0.03518013):0.0229676,4:0.03531264):0.003866683):0.008762868,11:0.02618617):0.0080269552):0.003439957):0.004344576):0.002288459);
tree gen.457 = [&U] ((((19:0.021204697,(((12:0.02262702,17:0.0220215558):0.0005092028,14:0.031987356):0.01276212,18:0.0123291592):0.0851729783):0.01324373,(13:0.0074741916,(11:0.02368616,(10:0.03070766,((4:0.03747942,(((8:0.0955322756,7:0.0178209509):0.008588305,9:0.02190414):0.03371362,((3:0.03580118,(1:0.04285917,2:0.02565946):0.01201863):0.035891216,5:0.04237016):0.03384474):0.01203875):0.003166912,6:0.01084339):0.0006103939):0.005422097):0.00671181):0.0009439271):0.0016676,15:0.0093359):0.00117483669,16:0.041011987);
tree gen.458 = [&U] (16:0.0361951429,(15:0.012083529,(((((14:0.024949274,(17:0.0199257087,12:0.01215437):0.0003866039):0.008034715,18:0.0115397815):0.080045303,19:0.017658985):0.0222850275,(11:0.02182299,(6:0.01410825,(10:0.02411891,(4:0.0427459,(((7:0.0224961901,8:0.107929131):0.008410175,9:0.01916038):0.02733863,((3:0.03155707,(1:0.031385,2:0.03322792):0.01628203):0.068518644,5:0.06563342):0.02178619):0.01279505):0.003904645):0.002286495):0.006280633):0.008675466):0.000601644,13:0.01377716):0.007581885):0.001004355);
tree gen.459 = [&U] (16:0.031385797,(15:0.012491416,((((10:0.02946717,((((3:0.02574395,(2:0.02940676,1:0.02653103):0.008988183):0.057938562,5:0.04941835):0.02394827,((8:0.084243736,7:0.0130805056):0.007572145,9:0.02279057):0.02876215):0.0153808,4:0.03439141):0.0100635):0.0001914048,6:0.01871703):0.007578308,11:0.03030845):0.009681918,(((13:0.01008399,((14:0.025004396,17:0.028286188):0.0022309058,12:0.009443332):0.005212074):0.009495811,18:0.0096207028):0.06788251677,19:0.006675339):0.0284791516):0.004456999):0.00435902146);
tree gen.460 = [&U] (16:0.030948654,(15:0.011277831,((((13:0.006584079,((17:0.028904794,14:0.037834974):0.002780889,12:0.016013357):0.002622583):0.002923898,18:0.0063779739):0.05910490181,19:0.008810571):0.0260459716,((((((5:0.04769577,(3:0.03305311,(2:0.02228187,1:0.04369164):0.0255703):0.043911406):0.02224605,((7:0.013359247,8:0.103970742):0.005792796,9:0.02059014):0.0267178):0.01265565,4:0.03411937):0.00712536,10:0.02923408):0.0004650857,6:0.009143771):0.009046494,11:0.02663663):0.01302554):0.00335462):0.001767678);
tree gen.461 = [&U] (16:0.0360574839,(15:0.009137467,((((13:0.008300672,(17:0.016275782,(12:0.01289418,14:0.035991549):0.001171371):0.01037689):0.01513255,18:0.01092902):0.0356636634,19:0.01121777):0.05737006188,((6:0.01113859,((((5:0.04423691,(3:0.03537973,(2:0.03529009,1:0.04897064):0.01266226):0.07448044):0.02402571,((8:0.0893607395,7:0.017408082):0.008629416,9:0.01274878):0.02954803):0.02753167,4:0.03851422):0.007122428,10:0.03284376):0.0009213134):0.004754875,11:0.02407822):0.011120657):0.002427896):0.0026884721);
tree gen.462 = [&U] ((((19:0.009248832,((13:0.007237601,((14:0.0253348418,17:0.027628513):0.003900251,12:0.01800161):0.002802874):0.00962819,18:0.0068993121):0.0485386214):0.0499515215,((10:0.03259823,((((5:0.04982099,(3:0.03831089,(2:0.03252443,1:0.03136458):0.02080276):0.06077085):0.02489084,((7:0.014003331,8:0.115289467):0.010245982,9:0.02629351):0.03343574):0.01706116,4:0.04843825):0.004296396,6:0.01184548):0.000223861):0.008463154,11:0.02415107):0.008339653):0.001842654,15:0.010958286):0.0009748761,16:0.030756243);
tree gen.463 = [&U] ((((((13:0.007074967,(12:0.01362917,(17:0.029536899,14:0.037876692):0.0008536105):0.000751403):0.006726532,18:0.0071958645):0.0763493949,19:0.008835633):0.0197280277,((10:0.03035876,((((5:0.0501664,(3:0.03484394,(2:0.02154641,1:0.03728481):0.02050895):0.054254238):0.02606334,((7:0.01690864,8:0.088477771):0.0059707676,9:0.02030132):0.03235582):0.01619186,4:0.03757386):0.0009476694,6:0.01243212):0.001838463):0.01702585,11:0.02177225):0.006053467):0.003952375,15:0.00606048):0.00332719764,16:0.033629028);
tree gen.464 = [&U] ((15:0.009944892,((12:0.01542352,(11:0.02363153,((4:0.04182848,((9:0.02756687,(7:0.024681151,8:0.1149585945):0.002262058):0.03497987,(5:0.05879617,(3:0.03754036,(1:0.03589229,2:0.03796411):0.01589622):0.0685397):0.02530369):0.02069757):0.001273655,(10:0.03090004,6:0.01757723):0.0003653378):0.005572475):0.01058379):0.005720919,(13:0.01110403,(19:0.016193179,((14:0.028911292,17:0.027010808):0.01823949,18:0.0099825579):0.0791224942):0.02823957669):0.002401786):0.0029325738):0.0021824077,16:0.032238319);
tree gen.465 = [&U] (((((10:0.03186736,(((((3:0.04020009,(2:0.03236375,1:0.02316236):0.01800065):0.054879478,5:0.05534137):0.02797789,((7:0.021882728,8:0.092373452):0.002580948,9:0.01815291):0.0299026):0.02017901,4:0.04111126):0.005048754,6:0.01876879):0.002554108):0.005788335,11:0.03082434):0.008698088,(19:0.008545834,((13:0.01227917,((12:0.0147515937,17:0.02953408672):0.001065053,14:0.030838048):0.01479175):0.002576257,18:0.00844346264):0.0881739863):0.017934492):0.0030361634,15:0.013910977):0.001767876,16:0.02712293);
tree gen.466 = [&U] (16:0.034974972,(15:0.016756348,(((6:0.01952037,(10:0.03186998,((((3:0.02755288,(2:0.04337162,1:0.02333255):0.01759731):0.06159998,5:0.059156204):0.01905257,((8:0.112771035,7:0.012071844):0.009192847,9:0.01823488):0.0317332):0.02168334,4:0.04423722):0.002965651):0.0002213311):0.005064619,11:0.02265691):0.01466321,(((13:0.009514814,((14:0.033799881,12:0.01183497):0.0004184741,17:0.0129823785):0.005822682):0.01244777,18:0.006445324123):0.088175423,19:0.0142662486):0.0213356526):0.001588641):0.0038371685);
tree gen.467 = [&U] ((16:0.0277776462,15:0.016064682):0.0008935856,((19:0.0160924741,((13:0.01011471,(12:0.01561079,(14:0.036049063,17:0.0267017812):0.004491557):0.003331662):0.01305294,18:0.009498461):0.0766304903):0.01268643,((6:0.01250363,(10:0.02924092,((((3:0.0332187,(2:0.025009,1:0.02415361):0.0129151):0.052669085,5:0.05134661):0.02802201,((7:0.023480168,8:0.090764983):0.002170096,9:0.01579647):0.02361108):0.01293003,4:0.03332294):0.006247299):0.0002819914):0.009017351,11:0.01564231):0.006722451):0.00609825);
tree gen.468 = [&U] ((15:0.013594389,((((6:0.01770466,((((3:0.03304981,(2:0.03361012,1:0.03300685):0.008775272):0.052481965,5:0.04873556):0.02449115,((8:0.076830936,7:0.027672724):0.01151597,9:0.02119785):0.01586231):0.02003718,4:0.04921801):0.005683068):0.000314553,10:0.03364799):0.003398838,11:0.02100637):0.01123799,(((13:0.01779078,((17:0.027701848,12:0.01384981):0.001584024,14:0.025554874):0.002312998):0.004674606,18:0.0068935299):0.0904498082,19:0.0164434329):0.015433624):0.0065745263):0.00091472082,16:0.02741914);
tree gen.469 = [&U] ((15:0.011359938,((((12:0.01515841,(17:0.022077104,14:0.032177156):0.001010023):0.009621679,18:0.009613416):0.0589466948,19:0.005501483):0.0396654934,((11:0.02624136,(10:0.03533446,(6:0.01253826,(4:0.03578631,((9:0.01821524,(8:0.094427014,7:0.01699668189):0.006267892):0.02568581,(5:0.056474225,(3:0.02545651,(1:0.03273347,2:0.02006076):0.01396156):0.05415501):0.02777039):0.01446424):0.01232253):0.0005096711):0.006999841):0.01207836,13:0.006912885):0.0027311969):0.0005414556):0.002273583,16:0.03285863);
tree gen.470 = [&U] ((15:0.007374369,((13:0.01064133,(11:0.02319572,(10:0.02734723,((4:0.03878514,((9:0.02643938,(7:0.024079967,8:0.083194488):0.005873732):0.02778161,(5:0.0535575,(3:0.03926527,(1:0.02590476,2:0.02312252):0.009396384):0.073292221):0.02508458):0.01636289):0.004511964,6:0.009079295):0.0006359175):0.008201424):0.0129879585):0.002612542,(19:0.007650824,((14:0.032728805,(12:0.01303459,17:0.032707749):0.001205713):0.0066342788,18:0.0079781148):0.017034602):0.087462992):0.002785351):0.0018147779,16:0.039211665);
tree gen.471 = [&U] ((16:0.030471746,((((6:0.01269731,(((5:0.059087131,(3:0.0417311,(2:0.03819716,1:0.04505304):0.01210874):0.05879523):0.02570067,((8:0.102554295,7:0.015778619):0.006330507,9:0.01741003):0.03133692):0.01118826,4:0.03153102):0.008155854):0.0003839436,10:0.03106851):0.009729527,11:0.03566171):0.008630231,(((13:0.007741754,(14:0.03068389,(12:0.01170031,17:0.022513217):0.0008444454):0.008072121):0.00804541,18:0.0096556018):0.0855606374,19:0.021091426):0.01720213):0.0015572497):0.00174744,15:0.007258272);
tree gen.472 = [&U] ((((((((17:0.0230210151,12:0.00899667):0.0004801624,14:0.0306138195):0.005012621,13:0.004439484):0.01355208,18:0.00660365):0.0856030338,19:0.021818734):0.01215165,((10:0.02961613,(6:0.01193945,(((5:0.04982277,(3:0.02363896,(2:0.02659732,1:0.04603343):0.0159505):0.04806152):0.02902716,((8:0.08651896,7:0.019174773):0.008457726,9:0.01338242):0.02023727):0.01336226,4:0.04084375):0.004652778):0.002332994):0.009878462,11:0.01801359):0.004952564):0.00065319079,16:0.022191434):0.002320025,15:0.00784569);
tree gen.473 = [&U] (((((((14:0.02595273,(17:0.029082439,12:0.01244827):0.0008686255):0.009075756,18:0.0059715173):0.060905078,19:0.005726849):0.0469184518,13:0.01179173):0.001952616,16:0.03823844):0.0038302631,(11:0.02215588,(6:0.01279915,((4:0.03381699,((9:0.02053697,(8:0.0827415104,7:0.0158099913):0.005715296):0.02411102,(5:0.053949641,(3:0.03347781,(1:0.02909808,2:0.01820136):0.01617674):0.06165281):0.03138064):0.0178373):0.00497892,10:0.02537517):0.00132735):0.007755301):0.01011981):0.001623769,15:0.010652013);
tree gen.474 = [&U] (16:0.026692661,(((19:0.011061518,(((14:0.023183054,17:0.030034976):0.004549255,(12:0.01780152,13:0.007242494):0.0002376462):0.008474616,18:0.006300475):0.0880988103):0.01236971,((10:0.03416814,(6:0.006996567,((((3:0.02672874,(2:0.02293232,1:0.04858937):0.01393358):0.06277085,5:0.06091428):0.0229152,((7:0.014942576,8:0.098414207):0.00305667,9:0.02421939):0.0318276):0.01551546,4:0.03842621):0.002873039):0.001895206):0.01398536,11:0.02460918):0.009722767):0.0035695298,15:0.009530472):0.002569458);
tree gen.475 = [&U] ((((((10:0.02861451,(((5:0.05482942,(3:0.02825186,(2:0.02096345,1:0.04478779):0.01718734):0.055705111):0.02085828,((8:0.09871125,7:0.020016312):0.004249067,9:0.02305589):0.03106178):0.00909937,4:0.034806):0.005779076):0.0004101397,6:0.005715315):0.00561699,11:0.02528458):0.01127066,((((14:0.033882492,(17:0.019457099,12:0.009522824):2.67423e-05):0.001561501,13:0.009464497):0.003422308,18:0.0069752074):0.0982078951,19:0.011775845):0.01318424):0.002610199,15:0.012184105):0.003796231,16:0.033071619);
tree gen.476 = [&U] ((((((6:0.01898719,(((5:0.05378038,(3:0.03260575,(2:0.03595193,1:0.03135401):0.01398894):0.057679053):0.02008198,((7:0.0226131412,8:0.086517634):0.006021412,9:0.01667152):0.01804825):0.02020206,4:0.04308789):0.004003489):5.202296e-05,10:0.02962273):0.005672071,11:0.02767428):0.0139715,((((17:0.019420941,13:0.01093235):0.001046728,(12:0.01232638,14:0.0340704627):0.003252196):0.00900711,18:0.012781613):0.08259630168,19:0.0126308825):0.0174564405):0.004459447,15:0.010521448):0.002132649,16:0.0442515615);
tree gen.477 = [&U] (16:0.04582864,(15:0.007492672,((11:0.01730367,((10:0.02723524,(4:0.02489872,((9:0.02665592,(8:0.114368309,7:0.020490002):0.003956612):0.02829711,((3:0.03234727,(1:0.05430612,2:0.02997015):0.01439912):0.07741612,5:0.0608005):0.02610771):0.01412941):0.005155485):0.003767166,6:0.01036198):0.003951156):0.0056603356,((((12:0.01767764,(17:0.024944334,14:0.035015413):0.0006918421):0.005379998,18:0.0118351286):0.0364213454,19:0.01571042):0.072331025,13:0.01107349):0.001531252):0.004368458):0.002657494);
tree gen.478 = [&U] (16:0.040165378,((((((((5:0.04762861,(3:0.03396859,(2:0.0231559,1:0.04062073):0.007255474):0.08271926):0.02943419,(9:0.01917689,(7:0.0177324885,8:0.099557445):0.01274892):0.022752527):0.01738508,4:0.03519533):0.003967583,6:0.01148612):4.125583e-05,10:0.03131961):0.006223123,11:0.02217036):0.01518311,(19:0.0243376102,(18:0.0036810458,(13:0.004387434,(17:0.0268546964,(12:0.01455885,14:0.02329838):0.000972925):0.003461013):0.006060147):0.0792830647):0.01811086):0.001278628,15:0.013444243):0.0029575337);
tree gen.479 = [&U] ((15:0.012364576,((11:0.02597932,(10:0.03652431,((4:0.0287569,((9:0.02321047,(7:0.0135667219,8:0.0868585057):0.005736237):0.03233451,((3:0.02471434,(1:0.02681926,2:0.01450347):0.01920173):0.05636549,5:0.05820719):0.02754878):0.01402623):0.005501415,6:0.01186348):0.001671636):0.005510638):0.012178214,(13:0.01019104,((((17:0.024914204,12:0.009053226):0.00148885544,14:0.037086172):0.0104972,18:0.0073779458):0.049693358,19:0.003694414):0.043882914):0.001454856):0.001566025):0.0047075381,16:0.035264234);
tree gen.480 = [&U] ((15:0.010057415,(((19:0.003242614,((17:0.0225292153,(14:0.032084729,12:0.014962218):0.000213215):0.006974387,18:0.0034884806):0.066771344):0.043384113,13:0.0062117608):0.00243071,(11:0.01998047,(6:0.009462027,(10:0.02568854,(4:0.03181578,((9:0.02394963,(8:0.0977131892,7:0.02139675):0.005923157):0.02457677,((3:0.03998504,(1:0.03526057,2:0.02578483):0.02410671):0.05682208,5:0.0551629):0.02809519):0.01760466):0.009247205):0.00115239):0.0126724):0.007908944):0.004114338):0.0023451837,16:0.033831856);
tree gen.481 = [&U] (16:0.02923594,(15:0.010739758,(((11:0.03233445,((6:0.02048424,(4:0.03518366,((9:0.02553067,(8:0.091870676,7:0.0192385198):0.006180951):0.03026339,((3:0.03386676,(1:0.03560122,2:0.02850734):0.01909654):0.04848329,5:0.05271117):0.01949154):0.01399723):0.004729298):0.001970971,10:0.02902768):0.008551762):0.01620843,((((17:0.0241029824,14:0.033435814):0.000410297,12:0.008666091):0.010343013,18:0.0047831447):0.0261217043,19:0.006286587):0.0487107244):0.0009271399,13:0.003480551):0.002040811):0.0006380349);
tree gen.482 = [&U] ((15:0.015174889,((11:0.02133324,(((4:0.03905229,((9:0.02306804,(8:0.081055081,7:0.024361668):0.003926843):0.02683236,((3:0.0406894,(1:0.03592899,2:0.03154527):0.01429944):0.049711555,5:0.05133418):0.02577359):0.01482125):0.006346872,6:0.010213):0.001793197,10:0.0237796):0.003280561):0.013282584,(13:0.008400273,(19:0.008973847,(((14:0.021612787,17:0.014900612):0.001088431,12:0.012596321):0.009685169,18:0.0059196719):0.0702613602):0.02437555):0.0002610264):0.001670536):0.0018398034,16:0.028559859);
tree gen.483 = [&U] (16:0.0211051891,(15:0.009367512,((11:0.02016009,((6:0.01291261,(4:0.04253711,((9:0.0189925,(7:0.0171817629,8:0.07799626):0.0034489532):0.03201594,((3:0.03649989,(1:0.03141674,2:0.02069358):0.02399376):0.0634473,5:0.04579854):0.02658523):0.02482561):0.003519327):0.001349243,10:0.03222977):0.01002503):0.0119378,((((14:0.037738933,(12:0.01949185,17:0.0236922071):0.0004050247):0.0113525633,18:0.0078322929):0.0552396857,19:0.01583498):0.049798277,13:0.01031187):0.004709532):0.001691945):0.0009645795);
tree gen.484 = [&U] ((15:0.008493091,((11:0.01856019,((10:0.03299541,(4:0.03229892,((9:0.02349558,(7:0.0127448669,8:0.098117321):0.00554567):0.02481867,((3:0.03393113,(1:0.04008472,2:0.01702839):0.01901303):0.067534142,5:0.0453171):0.02628934):0.01808619):0.00406822):0.0003770314,6:0.01075098):0.01048688):0.005858911,((19:0.01128137,((12:0.01667669,(14:0.029530035,17:0.025356328):0.00148754):0.009974599,18:0.0106000242):0.1009432858):0.01657635,13:0.005398116):0.0063059028):0.003309699):5.631125e-05,16:0.021768801);
tree gen.485 = [&U] (16:0.0350205018,(((11:0.0176682,((10:0.03039623,6:0.006544354):0.0006149981,(4:0.03407372,((9:0.02138319,(8:0.10853096,7:0.023166249):0.003608574):0.0272325,(5:0.04300623,(3:0.03134838,(1:0.04024624,2:0.02801852):0.01329981):0.073456533):0.01850104):0.01958149):0.003348701):0.00438044):0.01375731,(13:0.009908338,(((12:0.01934831,(17:0.022606865,14:0.037920841):0.003715332):0.018340799,18:0.015184722):0.029132267,19:0.00866414):0.0726611385):0.001517821):0.0017380906,15:0.011096646):0.0010689283);
tree gen.486 = [&U] (16:0.02687204,((((6:0.01516936,((((5:0.04600517,(3:0.03902304,(2:0.02221895,1:0.04082534):0.02191851):0.054783411):0.03054254,((8:0.091686517,7:0.0199390823):0.004708247,9:0.01831884):0.03236511):0.02307828,4:0.04131328):0.001665964,10:0.02274808):0.002132623):0.005690094,11:0.02865026):0.0107668236,(((13:0.008028247,(14:0.036503117,(12:0.01976429,17:0.023304336):0.0026182256):0.00168351):0.009270196,18:0.006093002):0.029673689,19:0.007412626):0.0636832283):0.00107964,15:0.009257522):0.00110897767);
tree gen.487 = [&U] (16:0.0309446764,((((11:0.02257321,((6:0.01481055,(4:0.03954345,((9:0.01831455,(8:0.100513159,7:0.031043941):0.005947411):0.03190015,((3:0.03848453,(1:0.03608578,2:0.02038101):0.01254684):0.0590765,5:0.05313757):0.03057461):0.0177335):0.006787988):0.001059404,10:0.03007668):0.00437319):0.009350922,12:0.009653797):0.002944147,((19:0.0115416188,((14:0.023208914,17:0.0259948462):0.006511351,18:0.0085909583):0.0258489224):0.0740096795,13:0.01173833):0.001989016):0.0014870841,15:0.009440912):0.002106818);
tree gen.488 = [&U] (15:0.011089923,((((13:0.008824566,((14:0.0301157695,17:0.018758494):0.003188653,12:0.01679077):0.002438222):0.006123667,18:0.0093064894):0.02407450124,19:0.007610015):0.0839387733,(16:0.036941871,(((((((3:0.03543801,(2:0.03798186,1:0.03060354):0.008575868):0.05749687,5:0.0412771594):0.02471489,((7:0.0191142223,8:0.089714615):0.005977839,9:0.02496617):0.02573334):0.01437577,4:0.03552085):0.003876997,10:0.02547432):0.0004143025,6:0.01006691):0.006762988,11:0.01822099):0.01470244):0.0005269219):0.002975079);
tree gen.489 = [&U] (15:0.007071084,((((6:0.0150241,(10:0.0339599,((((3:0.02975092,(2:0.02700654,1:0.03629241):0.01944578):0.05444335,5:0.04276341):0.02857516,((7:0.022753989,8:0.1056476166):0.005727095,9:0.02727338):0.02152541):0.01709155,4:0.03916313):0.006140109):0.004162548):0.004063512,11:0.01919938):0.007871167,(((13:0.01160462,(12:0.0215412067,(17:0.034323249,14:0.035369481):0.0008855402):0.003643719):0.003621184,18:0.0111813503):0.03695890061,19:0.006258851):0.0640824761):0.0002453063,16:0.0384622303):0.0005490793);
tree gen.490 = [&U] ((15:0.015259542,((19:0.009328306,((((12:0.01483537,14:0.045730735):0.003551187,17:0.0247958561):0.005469917,13:0.01047784):0.005426998,18:0.0069932021):0.039262021):0.0557032097,((6:0.01211413,(10:0.0291953,((((3:0.03673797,(2:0.03922481,1:0.04906304):0.0125134):0.05345222,5:0.03092285):0.0348443,((8:0.09224358,7:0.024552543):0.002580506,9:0.01467604):0.03786918):0.01896136,4:0.03990517):0.00489364):0.0003829747):0.008313662,11:0.01446335):0.0137882394):0.0007653386):0.001337077,16:0.02786213);
tree gen.491 = [&U] (16:0.034018784,(15:0.014568045,((13:0.01532271,(11:0.01831802,((10:0.03667628,(4:0.03817995,((9:0.02022406,(7:0.023602259,8:0.106059074):0.0039202382):0.03058438,(5:0.04513822,(3:0.03824421,(1:0.04744527,2:0.02342532):0.01585558):0.047914639):0.02481229):0.01319129):0.00328645):0.0004570669,6:0.01501988):0.005614909):0.004119989):0.000296831,(19:0.0226772222,(((12:0.01193485,14:0.019717849):0.0005624709,17:0.0166323556):0.008508611,18:0.0089298138):0.08495321887):0.0256463069):0.0051644448):0.0027744052);
tree gen.492 = [&U] ((((19:0.005227344,((13:0.01445702,((14:0.030430115,17:0.02498446):0.005606967,12:0.02181247):0.003834572):0.005291206,18:0.0100377931):0.030729305):0.0659847466,((10:0.02666055,(((((3:0.03981856,(2:0.02552095,1:0.03696591):0.01687914):0.07306131,5:0.05486167):0.03439357,((7:0.024535378,8:0.09400299):0.0056009032,9:0.02681789):0.03336625):0.009651761,4:0.04160395):0.004074369,6:0.01028995):0.002531673):0.007764902,11:0.0302209):0.005376067):0.003266267,15:0.018303649):0.001360908,16:0.03251574872);
tree gen.493 = [&U] ((15:0.006935028,(((19:0.022829357,(((17:0.0158613869,14:0.027622067):0.001016605,12:0.01285109):0.0066934832,18:0.014723821):0.1017655061):0.01797897,13:0.008745489):0.0017501534,(11:0.03106294,((6:0.01651266,(((9:0.01986416,(8:0.0874621303,7:0.021568844):0.004791833):0.02803132,(5:0.04842577,(3:0.0306754,(1:0.03241512,2:0.01799104):0.01855585):0.056013274):0.02711731):0.01218864,4:0.04244328):0.008975508):0.000126047,10:0.03178851):0.005939953):0.009592363):0.003955424):0.003040541,16:0.045069601);
tree gen.494 = [&U] ((15:0.016779753,(((19:0.0081286488,((14:0.032275583,(17:0.0350619465,12:0.0151509):0.0041711041):0.01207405,18:0.009557725):0.0981680647):0.0186452043,(11:0.02361073,((((9:0.02312736,(8:0.10008965,7:0.02649681):0.00416455874):0.02978937,((3:0.02871428,(1:0.03778858,2:0.02368498):0.02392155):0.058228567,5:0.04512543):0.03095451):0.01531037,4:0.05223587):0.003702287,(6:0.01766021,10:0.03182626):0.002823553):0.01309227):0.0101781504):0.001652233,13:0.01031011):0.00564403):0.0006968642,16:0.0379664117);
tree gen.495 = [&U] (16:0.037334225,(15:0.007186719,((13:0.005631319,(11:0.01318585,((6:0.009900262,(((9:0.02251907,(8:0.106111349,7:0.0261953252):0.008082761):0.03490585,(5:0.069373644,(3:0.03495076,(1:0.04554312,2:0.03450108):0.01712922):0.05337496):0.02308404):0.02397958,4:0.03213281):0.003214615):0.002865131,10:0.03341217):0.004780766):0.00811629477):0.001388571,(19:0.00903488537,((17:0.0310153997,(12:0.01604092,14:0.031196154):0.002020892):0.01024105,18:0.00558035715):0.1015688472):0.01528516745):0.003253762):0.0002175148);
tree gen.496 = [&U] ((15:0.008701291,((((12:0.01252492,(17:0.0210202746,14:0.034081687):0.0005566882):0.01118452,18:0.0101443666):0.0866131935,19:0.007178728):0.0156428245,((11:0.02128911,((6:0.01445504,10:0.03092045):0.0002368904,(((9:0.01900564,(7:0.020367035,8:0.108046266):0.008488853):0.02619221,(5:0.05129965,(3:0.02916149,(1:0.03851209,2:0.02716992):0.01235669):0.062575045):0.02747942):0.01427033,4:0.03626226):0.002123258):0.01365124):0.01059702,13:0.008674386):0.0010249833):0.0035424953):0.0034432465,16:0.037637139);
tree gen.497 = [&U] ((15:0.007219794,((11:0.02563316,((10:0.02449065,6:0.01279855):0.003120151,(((9:0.02763126,(7:0.0204646551,8:0.084562078):0.005921673):0.02759069,((3:0.03302137,(1:0.03753889,2:0.02216601):0.0213436):0.079995709,5:0.05022323):0.02981566):0.02390665,4:0.04074578):0.005726126):0.01088121):0.006183284,(13:0.006617264,(19:0.0160509394,(((12:0.01420447,14:0.028824717):0.0019438601,17:0.022613947):0.001962066,18:0.018825064):0.07821317459):0.016967085):0.0002162259):0.00244768943):0.000311521,16:0.0336023647);
tree gen.498 = [&U] (16:0.028487349,(15:0.014121265,(((19:0.012840145,((17:0.022423207,14:0.022926348):0.01102287,18:0.013766293):0.0454479107):0.0583039692,13:0.006847892):0.0033370331,((((((((3:0.0390566,(2:0.03248118,1:0.03263353):0.01590543):0.038531778,5:0.05523669):0.02710219,((7:0.0143645424,8:0.1053990102):0.006952264,9:0.01830665):0.02603591):0.02070646,4:0.03436727):0.003914778,6:0.01136145):0.0006705353,10:0.02869899):0.007459581,11:0.02397476):0.005488419,12:0.0144706):0.001415439):0.001698741):0.0007819462);
tree gen.499 = [&U] (16:0.0356397271,(15:0.013888904,((((17:0.019544938,14:0.033061865):0.007121838,18:0.0052171458):0.0414630711,19:0.0084980502):0.066263327,((((6:0.01284849,(((((3:0.03985474,(2:0.02111362,1:0.0314908):0.01453595):0.070203791,5:0.05208199):0.0312334,((7:0.031587365,8:0.089363832):0.00273005,9:0.02314197):0.03226068):0.01532684,4:0.04524722):0.005372159,10:0.02822976):0.001757035):0.01140923,11:0.01678664):0.009152251,13:0.007158747):0.0002225146,12:0.01526916):0.00222237):0.004977737):0.0011783945);
end;
