# Supplementary material for: Phylogenomics and classification of Cactaceae based on hundreds of nuclear genes
Source: Plant Syst Evol. 2025 Aug 11;311(5):28. doi: 10.1007/s00606-025-01948-z (PMC12339657; doi:10.1007/s00606-025-01948-z)
Supplement: Supplementary file 4 — Online Resource 4: Containing alignments and RAxML gene trees for all included loci and all phylogenetic datasets (ZIP 10372 KB) [file 606_2025_1948_MOESM4_ESM.zip › de Vos et al_ESM_4/ESM_data_bucky/5921_consensus.mafft.fastabuckytrees_pruned.t]

#NEXUS
[ID: 4513032012]
[Param: tree]
begin trees;
translate
1 0_Anacampserotaceae_P9315,
2 0_Anacampserotaceae_P9319,
3 0_Anacampserotaceae_P9321,
4 1a_Pereskioideae-Leu_P4619,
5 1b_Pereskioideae-ss_P4637,
6 1b_Pereskioideae-ss_S7212,
7 2a_Opuntioideae-Opuntieae_P4585,
8 2b_Opuntioideae-Cylindropuntieae_P9253,
9 2c_Opuntioideae-Pterocacteae_P4571,
10 3_Maihuenioideae_S5849,
11 4_Blossfeldioideae_P8439,
12 5a_Cactoideae-Lymanbensonieae_P9185,
13 5b_Cactoideae-Copiapoeae_P8881,
14 5c_Cactoideae-Cacteae_P9261,
15 5d_Cactoideae-Phyllocacteae_P9255,
16 5e_Cactoideae-Fraileeae_P9233,
17 5f_Cactoideae-Rhipsalideae_P4563,
18 5g_Cactoideae-Notocacteae_P5169,
19 5h_Cactoideae-Cereeae_P9183;
tree gen.0 = [&U] ((((12:0.01322104,(((17:0.02744795,(18:0.018857148,14:0.03588162):0.0209592537):0.0299442801,10:0.0179596663):0.0122527712,(15:0.016882695,16:0.02921714):0.0005272368):0.001527085):0.0007198447,(11:0.01325237,((6:0.01500188,((7:0.028138256,9:0.025105268):0.002021961,8:0.0377840062):0.0249824):0.002756801,(4:0.03364727,(((1:0.02817361,2:0.01791594):0.0126575,3:0.04297531):0.06652274,5:0.02473203):0.006266175):0.002719002):0.01231054):0.003882956):0.0002432824,13:0.006189904):0.0035717341,19:0.036826322);
tree gen.1 = [&U] (((((15:0.012805075,12:0.01322572):0.0007982274,(16:0.0300932,((17:0.02656357,(18:0.03320788,14:0.028493839):0.0153343777):0.0360505838,10:0.0133452104):0.0108878008):0.0007502473):0.0006052888,(11:0.00901851,((6:0.01965527,((7:0.023770001,9:0.027567963):0.0027481,8:0.045056833):0.02112731):0.002394966,(4:0.02605706,(((1:0.03871433,2:0.02299406):0.00619938,3:0.03189301):0.06048873,5:0.02229071):0.004810303):0.0008450231):0.008764784):0.005156065):0.001002498,13:0.0062970923):0.004767741,19:0.0400982753);
tree gen.2 = [&U] ((((((14:0.044176597,18:0.032155231):0.017155308,17:0.023363484):0.030675498,10:0.0158498091):0.0099858706,(16:0.02302721,15:0.018610798):0.0001635567):0.0002932216,((12:0.009930694,(11:0.004761037,((6:0.0191121,((7:0.023785871,9:0.027855153):0.0003880567,8:0.04221227):0.02520327):0.004393786,(4:0.02585729,(((1:0.0436923,2:0.02323052):0.008289269,3:0.02574153):0.05907895,5:0.02041221):0.005092827):0.002405584):0.008947942):0.001805667):0.0031750993,13:0.007973604):0.0008013026):0.0032103354,19:0.0446104661);
tree gen.3 = [&U] (19:0.0384257418,(13:0.007541639,(12:0.01084238,((((17:0.02575388,(18:0.02668503,14:0.032055518):0.019580817):0.03473477333,10:0.031972499):0.0109980206,(16:0.02506628,15:0.018668512):0.0007024888):0.001288067,(11:0.01015645,((6:0.01687855,((7:0.0141555089,9:0.03337896):0.001680517,8:0.042489431):0.02848226):0.006673958,(4:0.03535735,(((1:0.04492612,2:0.02487585):0.01771138,3:0.02794122):0.06789242,5:0.01908003):0.00530745):0.001934626):0.01265202):0.003509109):6.499374e-05):0.000874434):0.0037200677);
tree gen.4 = [&U] ((((((10:0.0127994285,(17:0.02204477,(18:0.032992142,14:0.028619604):0.005609546):0.0275157909):0.0119331495,(16:0.02415057,15:0.008704249):0.001418719):0.0002713319,12:0.01078049):4.68416e-05,(11:0.008279542,((6:0.0158212,((7:0.022701012,9:0.026211847):0.002661666,8:0.038571392):0.02154743):0.003222537,(4:0.02840097,(((1:0.0412897,2:0.02703412):0.006194708,3:0.02761003):0.06308074,5:0.02299824):0.00804186):0.0008430433):0.0117576):0.004969265):0.0005508806,13:0.006899457):0.003928521,19:0.0446960233);
tree gen.5 = [&U] (19:0.0487654517,(13:0.008589004,((12:0.01176037,(11:0.01075279,((6:0.01535305,((7:0.020414117,9:0.022765106):0.003026576,8:0.051110527):0.02768242):0.001842876,(4:0.03188845,(((1:0.03814594,2:0.02462054):0.006325013,3:0.04362294):0.06694237,5:0.0201661):0.002949244):0.001245869):0.01210924):0.004774695):0.0001697745,(((17:0.03890125,(18:0.027548355,14:0.03456947):0.013956472):0.02601761,10:0.023115222):0.0115313797,(16:0.02791719,15:0.013917217):0.001923375):0.0002280517):0.0009503005):0.003112469);
tree gen.6 = [&U] (19:0.0340071272,((((16:0.02675999,15:0.012767187):0.000307584,((17:0.0344810131,(18:0.03399639,14:0.034406814):0.017066073):0.0303754654,10:0.0133525439):0.0085418834):0.0002718423,(12:0.009497322,(11:0.00993491,((6:0.02051086,((7:0.01951482,9:0.02825983):0.001221925,8:0.047257573):0.02439598):0.004087322,(4:0.02940493,(((1:0.03516925,2:0.02383375):0.01471119,3:0.04243502):0.06457293,5:0.01885966):0.002461719):0.002244656):0.01100678):0.007596117):0.0001286903):0.0008350409,13:0.009286455):0.002873232);
tree gen.7 = [&U] (19:0.041059644,((12:0.01112447,13:0.0099551111):0.001035465,(((10:0.032641897,(17:0.02852032,(14:0.02998015,18:0.01581914):0.02814232):0.0321671007):0.0104009655,(16:0.02655262,15:0.014232946):0.0009905758):0.001504681,(11:0.01127299,(((((1:0.04176802,2:0.02556781):0.01358302,3:0.03312683):0.06522214,5:0.02861656):0.004495901,4:0.0313407):0.0009830267,(6:0.0130515,((7:0.0226685578,9:0.026239985):0.002710022,8:0.036732183):0.02701952):0.003875308):0.007976389):0.005806077):0.0009557308):0.0034571783);
tree gen.8 = [&U] (19:0.034878302,((((10:0.045599746,((14:0.034225363,18:0.0394802854):0.008168284,17:0.024658764):0.0372584323):0.0098593723,(16:0.02570761,15:0.015233121):0.0008382086):0.0003187458,(12:0.009537708,(11:0.01328874,((((1:0.03631275,2:0.02744444):0.01210216,3:0.03047673):0.06137814,5:0.01968138):0.003525738,(4:0.02642844,(6:0.01349203,((7:0.017361248,9:0.031996158):0.001531919,8:0.039393381):0.0243311):0.00273491):0.001091852):0.0108803):0.003358591):0.0002611807):0.001279533,13:0.009691553):0.00396414037);
tree gen.9 = [&U] (19:0.0384961284,(((13:0.007605969,(11:0.006129094,((6:0.01678014,((7:0.021134592,9:0.023314096):0.002034891,8:0.0373052661):0.02458365):0.002399081,((((1:0.03853592,2:0.0260861):0.0149897,3:0.03140939):0.06349698,5:0.01959071):0.005582514,4:0.03124333):0.002632267):0.01227541):0.003664293):0.0005385953,12:0.01237035):0.0002767736,(((17:0.03131128,(18:0.027276913,14:0.033251256):0.024866788):0.042713797,10:0.012031276):0.0192261726,(16:0.02733219,15:0.011388885):0.002536528):0.001027105):0.006082694);
tree gen.10 = [&U] (((((15:0.016492011,16:0.02909855):0.000229932,(10:0.040985227,((14:0.023680256,18:0.02843367):0.017972849,17:0.02875469):0.030334793):0.00747067884):0.00157588,(11:0.008988919,((6:0.01445023,((7:0.0182772935,9:0.026741892):0.0008468634,8:0.042999625):0.02678104):0.004986442,((((1:0.03940067,2:0.02822453):0.007165013,3:0.03245251):0.06832099,5:0.02282981):0.003507343,4:0.02886621):0.002007213):0.01231031):0.005132756):0.0006255296,(12:0.00969414,13:0.00940831):0.0009599885):0.0049214065,19:0.038991331);
tree gen.11 = [&U] ((((12:0.009507263,((15:0.020199316,16:0.02981248):0.0005120204,(10:0.050656203,(17:0.03052535,(18:0.02653742,14:0.03397441):0.0203360881):0.026508735):0.0081497496):0.0006276265):0.0001465006,(11:0.008986664,((6:0.01463498,((7:0.020116708,9:0.02795891):0.004498627,8:0.0394584548):0.02379105):0.004537903,((((1:0.05640351,2:0.0235167):0.01128791,3:0.02894183):0.06847706,5:0.02346746):0.002863928,4:0.03349009):0.002917894):0.01179941):0.005266323):0.001355117,13:0.009700927):0.0027131672,19:0.037721396);
tree gen.12 = [&U] (19:0.045407866,(13:0.0097685741,((((17:0.03165287,(18:0.027035091,14:0.029941975):0.014759289):0.022649616,10:0.018203344):0.0094519276,(15:0.014006241,16:0.02665164):0.0005171823):0.0003472206,(12:0.01346584,(11:0.008832234,((6:0.01307243,((7:0.024939322,9:0.027614981):0.0009820409,8:0.05187112658):0.02326303):0.004655314,((((1:0.04751259,2:0.0179445):0.01196715,3:0.03414816):0.07756386,5:0.01895768):0.004586007,4:0.03088673):0.003214204):0.01068417):0.002881136):0.0002358115):0.0007946441):0.0033314064);
tree gen.13 = [&U] (19:0.0368512722,(((12:0.01578975,(16:0.02416027,15:0.012895982):0.002253017):0.0001871369,((10:0.007176649,((18:0.03141549,14:0.036130007):0.021261393,17:0.02307347):0.02530756):0.0111463493,(11:0.009136001,((6:0.01515395,((7:0.0247935221,9:0.028243717):0.001429263,8:0.047737265):0.02365545):0.001763968,((((1:0.03698117,2:0.03112962):0.01131672,3:0.03518613):0.06897841,5:0.01423177):0.005730182,4:0.02711679):0.005629499):0.007504533):0.008810201):0.0007260046):0.001101421,13:0.01246777):0.0067966796);
tree gen.14 = [&U] (19:0.029674241,((12:0.008385275,(((((18:0.0258719,14:0.037998451):0.019224541,17:0.0268876):0.032216254,10:0.008343403):0.0074291403,(11:0.009873578,((6:0.01558635,((7:0.018372083,8:0.047152262):0.000526475,9:0.024800995):0.02060668):0.007233056,((((1:0.03865059,2:0.02329585):0.01171527,3:0.03085202):0.07052386,5:0.02391015):0.005208788,4:0.0276538):0.001393661):0.01031955):0.004024459):0.0004363314,(15:0.015300311,16:0.02438925):0.001029526):0.0006766974):0.0002090968,13:0.0075345919):0.00379857808);
tree gen.15 = [&U] ((((12:0.007173527,(11:0.01013118,(((6:0.01389827,((9:0.026332368,7:0.0180147652):0.001641255,8:0.037923059):0.01912894):0.003339948,(((1:0.04281295,2:0.03161254):0.009375826,3:0.03290741):0.06476839,5:0.02431657):0.005281063):0.0009482776,4:0.02949612):0.007597541):0.005184327):0.0004876891,((15:0.020968616,16:0.02317841):0.0005068578,(10:0.01383648,((18:0.03304676,14:0.036782381):0.020711987,17:0.03053477):0.01221041):0.02920832558):0.0007241017):0.0006303469,13:0.0078989022):0.002922674,19:0.0369249714);
tree gen.16 = [&U] (19:0.0386762169,((((17:0.034441864,(18:0.027038833,14:0.028969755):0.017124637):0.032573725,10:0.0153226084):0.0098434747,(11:0.01063525,((4:0.03685818,(((1:0.05494133,2:0.01605634):0.008440319,3:0.03288407):0.06527043,5:0.01976875):0.004089124):0.004167177,(6:0.01324051,((9:0.028509305,7:0.0199783482):0.002010573,8:0.0276222161):0.02534552):0.005969238):0.0144749):0.007863487):0.0004784279,(((15:0.011631746,16:0.02583394):0.001912385,13:0.0114047711):2.801125e-05,12:0.0173627):0.0007248543):0.0025999264);
tree gen.17 = [&U] (19:0.041362311,(((15:0.018094725,16:0.02792943):0.001679318,((10:0.007674238,(17:0.03193609,(14:0.03543192,18:0.026303121):0.021961623):0.0325431156):0.00343023795,(11:0.005842684,((6:0.01507797,((9:0.031727012,7:0.02128966):0.002519522,8:0.033373185):0.02759101):0.002173671,((((1:0.05152876,2:0.01653408):0.02194481,3:0.0341742):0.0653148,5:0.01969177):0.005068705,4:0.02643775):0.002171237):0.009839645):0.005918522):0.00120156):0.00126962526,(12:0.01266315,13:0.009412603):0.000759316):0.0023225081);
tree gen.18 = [&U] (((((12:0.01244752,13:0.01711271):0.001369779,(16:0.029861,15:0.019505327):0.0003685081):0.0003889788,(10:0.008435475,(17:0.03183334,(14:0.034612245,18:0.036203318):0.012243444):0.013088104):0.0293657961):0.0003477402,(11:0.01407178,((6:0.01646172,((9:0.025337103,7:0.020663134):0.001738087,8:0.0284835898):0.02280161):0.0039578,((((1:0.04712611,2:0.01726505):0.01352523,3:0.03329243):0.06063848,5:0.0196386):0.004190006,4:0.02877176):0.001992324):0.01003268):0.004438551):0.00303286,19:0.0353956786);
tree gen.19 = [&U] (((((10:0.0223769281,(17:0.030753603,(14:0.031721965,18:0.031497058):0.012301093):0.01286152):0.02303178934,(15:0.012968536,16:0.02033644):2.708619e-05):0.0004444571,((11:0.01206591,((6:0.02021504,((9:0.033130636,7:0.0207480489):0.002879429,8:0.039718081):0.02020354):0.004341465,((((1:0.05351998,2:0.02252547):0.01100943,3:0.03122468):0.05860465,5:0.01676836):0.005357814,4:0.02841272):0.002776211):0.01175647):0.002104586,12:0.01257525):0.001690537):0.001448931,13:0.01412918):0.0067310249,19:0.040581002);
tree gen.20 = [&U] (((11:0.01165393,((6:0.01699817,((9:0.023464086,7:0.0208038241):0.00300462,8:0.0423893951):0.02228207):0.00427144,((((1:0.05188591,2:0.01892564):0.009982508,3:0.03488702):0.05768067,5:0.0185905):0.004287964,4:0.02954891):0.001732604):0.01182512):0.006748468,(13:0.009033,(((16:0.02228274,15:0.020681877):0.001167001,(10:0.02012339,(17:0.03773205,(14:0.0361074898,18:0.025678309):0.0152184598):0.0214662098):0.0221545245):0.00165579,12:0.0139076):0.001022258):0.001107678):0.0016701308,19:0.0446708212);
tree gen.21 = [&U] (((11:0.01172675,((6:0.01441394,((9:0.027828894,7:0.0194105291):0.00324868,8:0.036285618):0.02860146):0.006375466,((((1:0.05042095,2:0.01882973):0.008866036,3:0.03082763):0.0747625,5:0.01410042):0.004623785,4:0.03131959):0.003987985):0.007939973):0.00545381,(((17:0.03005383,10:0.028577428):0.00139197,(18:0.03105273,14:0.0428677):0.01934251):0.0407067547,((13:0.011615547,15:0.016176835):0.002573193,(12:0.009490405,16:0.02500565):0.0005458957):0.000448066):0.0003840133):0.005605556,19:0.03882013385);
tree gen.22 = [&U] ((((11:0.01486245,((6:0.01910528,((9:0.032420448,7:0.022880525):0.002267843,8:0.041351453):0.02635283):0.004862654,((((1:0.04338416,2:0.02492789):0.009881217,3:0.03297918):0.073727,5:0.02102376):0.002973981,4:0.03350548):0.004119377):0.0116468):0.002779016,((15:0.014424451,16:0.03073527):0.001407591,((17:0.0284435,(14:0.03050091,18:0.0290103938):0.018864824):0.02143581518,10:0.01967509):0.0140082414):0.0007883706):0.0004831952,(13:0.008237787,12:0.01067313333):0.0003270848):0.00244759,19:0.0452050434);
tree gen.23 = [&U] ((13:0.0098479201,(12:0.01019722,((((((18:0.029651832,14:0.03228828):0.01920485536,17:0.02922963):0.02352681,10:0.02823267):0.0157444879,15:0.013416667):0.0001749974,16:0.02282392):0.0001518208,(11:0.01104623,((6:0.01826413,((9:0.02190049,7:0.019267838):0.001813846,8:0.041450679):0.0260676):0.001954514,((((1:0.04418065,2:0.01829153):0.007144721,3:0.04363747):0.06170504,5:0.01812659):0.009231001,4:0.02725843):0.003715622):0.01478537):0.005940258):8.669624e-05):0.0006781044):0.0037738889,19:0.04057933919);
tree gen.24 = [&U] (19:0.03995847,((16:0.02686236,13:0.006999463):0.0013346895,((((17:0.03403196,(18:0.02189231,14:0.040805905):0.033221347):0.0273821659,10:0.0167294064):0.0116317803,(12:0.01182625,15:0.014881009):0.000231303):0.0009887785,(11:0.0100372,((6:0.01344235,((9:0.023678463,7:0.0200348891):0.001122732,8:0.0337626764):0.0243444):0.00366518,((((1:0.04042795,2:0.01989283):0.009965773,3:0.03026043):0.07020112,5:0.01962208):0.005052201,4:0.02554641):0.004147485):0.008755624):0.006371148):0.000664149):0.0030671305);
tree gen.25 = [&U] (19:0.0367252842,((((10:0.0414604934,((18:0.02224516,14:0.03617616196):0.017104923,17:0.02546107):0.0287766754):0.0112294218,15:0.014924134):0.001074365,12:0.01046427):0.0003465867,((13:0.009639207,16:0.02935873):0.00026894,(11:0.01182206,((6:0.01560465,((9:0.02826574,7:0.0287525484):0.003977777,8:0.0336839832):0.02154035):0.003879053,((((1:0.04453311,2:0.02508501):0.008839744,3:0.02961067):0.06328651,5:0.01567241):0.004120424,4:0.02906265):0.004341224):0.008125811):0.006093269):0.0005944933):0.002428355);
tree gen.26 = [&U] (((((((17:0.03208941,(14:0.0302320122,18:0.039535215):0.029066574):0.02878637571,10:0.0235046052):0.012963899,(15:0.012467479,16:0.02830745):0.001512105):0.00061953,(11:0.01140303,((6:0.01607877,(8:0.039794921,(7:0.0164167831,9:0.02680367):0.0009628844):0.02521507):0.003996594,((((1:0.05312778,2:0.01926158):0.008065208,3:0.04072443):0.06933542,5:0.02011656):0.005716297,4:0.03307451):0.00438344):0.01097885):0.005420198):0.00114638,13:0.008716294):0.0012261274,12:0.01251146):0.003508401,19:0.0417813511);
tree gen.27 = [&U] (19:0.041895983,((13:0.008863451,((15:0.011388982,16:0.02133067):0.001921114,(10:0.0547077113,(17:0.03436207,(14:0.038088603,18:0.039444533):0.027304887):0.0340384304):0.0126425835):0.002363026):0.0012107779,(12:0.01210859,(11:0.00927205,((6:0.01828607,(8:0.0422628547,(7:0.016833409,9:0.029677631):0.001886738):0.02385788):0.004111954,((((1:0.04456566,2:0.01832142):0.009833214,3:0.03021577):0.07854125,5:0.01773811):0.005209428,4:0.03071702):0.0005934661):0.01112846):0.005013901):0.0002936005):0.0030652495);
tree gen.28 = [&U] ((((((15:0.014265397,16:0.02242465):0.0002986803,(((14:0.0339565996,18:0.03137494):0.018111343,17:0.03323646):0.0322468019,10:0.019325051):0.01162147441):0.001032762,12:0.01215567):0.0001723279,(11:0.0103197,((6:0.01684439,(8:0.03283374,(7:0.020636563,9:0.026734878):0.001390646):0.01984022):0.005328226,((((1:0.03549995,2:0.01851939):0.01133601,3:0.03092129):0.07011496,5:0.02113435):0.004218278,4:0.03104892):0.001792289):0.01273859):0.005718894):5.041072e-05,13:0.0080119786):0.0036077266,19:0.0403719204);
tree gen.29 = [&U] ((((12:0.009921318,((15:0.012469841,16:0.02473423):0.001564918,(10:0.0209905035,((18:0.020386028,14:0.0364687633):0.018995257,17:0.03188981):0.03212922):0.0106634139):0.000386009):0.0008545701,(11:0.01129007,((6:0.01084878,(8:0.043441857,(7:0.0180106496,9:0.028605623):0.000706813):0.02141242):0.005821307,((((1:0.03585917,2:0.01883755):0.007214258,3:0.0372928):0.07105302,5:0.02148187):0.0059976,4:0.02781401):0.003023185):0.009878516):0.0029349561):0.0002550437,13:0.01064836):0.0037960197,19:0.037162328);
tree gen.30 = [&U] (19:0.0417643537,(((11:0.01145449,(((6:0.02018233,(8:0.033882045,(7:0.020988301,9:0.027530289):0.0007327954):0.02921819):0.002201081,(((1:0.03381913,2:0.02859453):0.009938497,3:0.03736705):0.06921649,5:0.0188521):0.006456135):0.002084236,4:0.03100825):0.01058157):0.003289797,(12:0.00842284,13:0.0114471583):0.001322912):0.0007544597,(((17:0.02466658,(14:0.034552037,18:0.02776116):0.018108387):0.0402296186,10:0.0154122755):0.0103140428,(15:0.0132502,16:0.0213979):0.0009121867):0.001248788):0.0047553655);
tree gen.31 = [&U] (19:0.0447054557,(((12:0.008787274,((((18:0.02911119,14:0.04309183):0.0222460793,17:0.02738078):0.027752451,10:0.0096816447):0.0111265845,(11:0.01072177,(((((1:0.04947564,2:0.0186375):0.008403041,3:0.03624494):0.06268888,5:0.02519485):0.004549486,4:0.03225621):0.001618922,(6:0.0122576,(8:0.0384787315,(9:0.033170169,7:0.021128596):0.00190326):0.02832764):0.0025476):0.008589709):0.002822505):0.001121402):3.477252e-05,(15:0.018983886,16:0.02343475):0.001984592):0.0009980428,13:0.009776691):0.00299959031);
tree gen.32 = [&U] (19:0.0362394459,((((17:0.03037558,(18:0.030832539,14:0.032456359):0.020065861):0.02842444,10:0.01996906884):0.0065701085,((15:0.017160441,(16:0.02322741,12:0.01022161):0.001314576):2.942384e-05,13:0.009415219):0.0009256181):0.0004152346,(11:0.008265323,(((((1:0.04091724,2:0.01985691):0.01103395,3:0.03995264):0.06062803,5:0.01631088):0.003237799,4:0.02916075):0.001282424,(6:0.01655465,(8:0.040515593,(9:0.0308983,7:0.017062252):0.0008910865):0.02937197):0.0009991293):0.01221033):0.00448747):0.0024924878);
tree gen.33 = [&U] (((((11:0.009850502,(((((1:0.03911049,2:0.02436294):0.01091863,3:0.03290819):0.06650094,5:0.02150377):0.006280914,4:0.03148385):0.00305002,(6:0.01283256,(8:0.0358450708,(9:0.028272224,7:0.0219952944):0.0007330885):0.02489385):0.004481843):0.01104357):0.003073951,(10:0.0326054463,(17:0.03739508,(18:0.029238152,14:0.03353633):0.015915961):0.038337539):0.0104193007):0.0002670937,(12:0.01173467,(15:0.014221098,16:0.02319354):0.001763506):0.0002686744):0.00030005858,13:0.009000788):0.0047114482,19:0.0311614552);
tree gen.34 = [&U] (((13:0.005461619,(11:0.008623894,(((((1:0.04162341,2:0.02218866):0.009414218,3:0.03667258):0.07013454,5:0.01466232):0.004410015,4:0.02826707):0.002136229,(6:0.01817633,(8:0.028111079,(9:0.030424009,7:0.0188015381):0.001999615):0.02689153):0.002017458):0.007734116):0.003911847):3.496754e-05,(((10:0.0166139227,((14:0.037409333,18:0.033814399):0.018822145,17:0.0240297):0.0257694188):0.0113612001,(15:0.013769521,16:0.02069592):0.0003685998):0.0002581154,12:0.008087366):0.0007730036):0.0029203163,19:0.0423853498);
tree gen.35 = [&U] (19:0.0499106537,((((10:0.0280412164,(17:0.0236215,(14:0.03755362,18:0.044206362):0.028899902):0.0343768343):0.0096587997,(16:0.03063043,15:0.016056413):0.001907302):0.0005939726,12:0.0133149):0.0006023375,((11:0.01245209,(((((1:0.03674173,2:0.01589073):0.01874447,3:0.02946942):0.07307882,5:0.02192602):0.005064601,4:0.03126842):0.001072471,(6:0.01639286,(8:0.036272428,(9:0.03349835,7:0.0184077065):0.0009569313):0.02409771):0.004018632):0.01613758):0.005938632,13:0.006599346):3.430285e-05):0.00541341);
tree gen.36 = [&U] (19:0.0375177,((((11:0.009678877,(((((1:0.03711057,2:0.01672798):0.007215884,3:0.03893311):0.07217427,5:0.0196351):0.006640367,4:0.03137624):0.00100213,(6:0.01812822,(8:0.0326123049,(9:0.02593675,7:0.021500362):0.0008562536):0.0233803):0.005823439):0.01011075):0.005394516,(16:0.02109465,(15:0.011577537,(10:0.0327486879,((14:0.039204427,18:0.02426999):0.033411535,17:0.03363526):0.027201302):0.0104025452):0.002160865):0.001267508):4.053791e-05,12:0.01175092):0.0004701932,13:0.007182055):0.0030875878);
tree gen.37 = [&U] (19:0.0332947917,(((11:0.01339786,(((((1:0.04905488,2:0.02054141):0.006298415,3:0.03621345):0.07566513,5:0.02098724):0.004972564,4:0.02720641):0.0008128535,(6:0.01966835,(8:0.034881563,(9:0.03007693,7:0.022671296):0.0006568921):0.01941126):0.005709387):0.009726444):0.003433865,((10:0.02846911535,((14:0.03815767,18:0.03117436):0.0189194728,17:0.0265545):0.029908269):0.01321736113,(16:0.0308176,15:0.013362949):0.001431479):0.0009579196):0.0003147869,(13:0.007136049,12:0.009333372):0.001294118):0.0052411338);
tree gen.38 = [&U] (((12:0.009614711,(((16:0.02795644,15:0.015372742):0.001608105,(((14:0.0308605,18:0.02768639):0.015532256,17:0.0265125):0.02700514189,10:0.02239075):0.00538068486):0.002068524,(11:0.01367505,((6:0.01177998,(8:0.0431251418,(9:0.025384899,7:0.0165931938):0.00198478):0.0200213):0.004472306,(4:0.03222661,(((1:0.04119735,2:0.01996373):0.007878502,3:0.03537753):0.06325576,5:0.01768645):0.003418295):0.001183365):0.009385225):0.002779968):0.0004874766):0.0012888036,13:0.009792599):0.003118434,19:0.04030867455);
tree gen.39 = [&U] ((((11:0.01224501,((6:0.01060767,(8:0.0397994934,(9:0.032221678,7:0.0188929391):0.0003692434):0.02593066):0.006760929,(4:0.03012065,(((1:0.0472677,2:0.02443627):0.01122794,3:0.03656793):0.07043063,5:0.02085827):0.006192791):0.002574057):0.01687842):0.003468645,((15:0.01364777,16:0.02451225):0.0009658243,(12:0.01035713,(((18:0.029154786,14:0.04013145):0.017025948,17:0.02855972):0.0353783107,10:0.0288534908):0.0142820877):0.001367954):0.0001825647):0.0006232564,13:0.008825214):0.0034294209,19:0.0390060417);
tree gen.40 = [&U] (19:0.04291782793,(((11:0.01054043,((6:0.01923981,(8:0.043211469,(7:0.017739867,9:0.029616273):0.001627888):0.02592454):0.004276206,(4:0.02635896,(((1:0.05037682,2:0.01997189):0.01278738,3:0.03275522):0.07322861,5:0.02265142):0.008054043):0.003118437):0.009888802):0.007241642,(12:0.008529802,((((14:0.033398915,18:0.036445522):0.0128314574,17:0.02942156):0.0241837008,10:0.0249433567):0.0117440871,(15:0.01607965,16:0.02528931):0.001897551):0.0003100845):1.522459e-05):0.0006600455,13:0.007618854):0.00474634359);
tree gen.41 = [&U] (19:0.0382570049,((13:0.00839252,(12:0.0113485,((10:0.016303685,((14:0.04342161,18:0.035657757):0.015163368,17:0.02575578):0.0316743315):0.0084349775,(15:0.012765432,16:0.03056808):0.001222585):0.0006825153):0.0005688418):0.0004655808,(11:0.01150124,((6:0.01398393,(8:0.029731253,(9:0.0286329352,7:0.019998111):0.002123933):0.02416779):0.003788208,(4:0.02589831,(((1:0.05612856,2:0.01824776):0.0112935,3:0.03424484):0.07472952,5:0.01719435):0.006085656):0.003884729):0.00991244):0.0080934713):0.0018224786);
tree gen.42 = [&U] ((((11:0.01114666,((6:0.01495599,(8:0.040329705,(9:0.036447562,7:0.02470548):0.000459849):0.02542579):0.002812913,(4:0.02909102,(((1:0.05957146,2:0.01727235):0.006967926,3:0.0310926):0.07706837,5:0.02584953):0.006429462):0.002667154):0.009401422):0.005369303,((16:0.02698717,15:0.012359628):0.001834233,(10:0.019094333,(17:0.02694678,(14:0.037439503,18:0.0265767489):0.017963059):0.025738722):0.0127945718):0.0006356305):0.001066073,(13:0.01275538,12:0.01586326):0.000739304424):0.002584344,19:0.03943374371);
tree gen.43 = [&U] ((12:0.01295531,((((11:0.01109188,((6:0.01565604,(8:0.037097733,(9:0.034906009,7:0.0201384086):0.003059815):0.02189614):0.004293146,(4:0.02436556,(((1:0.03821694,2:0.02177923):0.01310005,3:0.03082779):0.06877322,5:0.01729696):0.002595099):0.002192929):0.01029369):0.005157524,(16:0.01953384,15:0.0135273):0.001970547):0.0007011986,(((18:0.03023826,14:0.03620333):0.014172909,10:0.02364527):0.00557136,17:0.03859184):0.0372842691):0.001046009,13:0.009132753):0.001019339):0.0051263578,19:0.0405021636);
tree gen.44 = [&U] (19:0.0418124382,(13:0.01085058,((12:0.01164596,(11:0.01020439,((6:0.01584365,(8:0.038915315,(9:0.025278157,7:0.016750034):0.001603102):0.01896327):0.002570575,(4:0.02417943,(((1:0.04884572,2:0.01790918):0.009444277,3:0.03890076):0.0643367,5:0.02090115):0.006542975):0.0035753):0.01150675):0.004451718):6.872589e-05,((10:0.006978544,((14:0.04316558,18:0.030286016):0.014417601,17:0.02637981):0.016703591):0.0250608244,(15:0.012592997,16:0.02410111):0.001516691):0.0006151832):0.0006311019):0.002338903);
tree gen.45 = [&U] ((((12:0.01349872,(11:0.01117804,((6:0.01559848,(8:0.041591428,(9:0.031110584,7:0.0230801958):0.00257453):0.02361077):0.006499584,(4:0.02411576,(((1:0.04852616,2:0.01576588):0.01426882,3:0.03827063):0.06530388,5:0.01813135):0.004811472):0.002402203):0.01099156):0.005505144):0.0005392414,((15:0.020082227,16:0.02403765):0.001925483,(((18:0.02472307,14:0.02869398):0.023127139,17:0.01966632):0.007949794,10:0.05020874):0.0285911627):0.0005476004):0.0002448484,13:0.00856625689):0.0016333005,19:0.0402386433);
tree gen.46 = [&U] ((13:0.00976546,((((15:0.014072543,16:0.02330817):0.0009537919,(((14:0.0318052286,18:0.02876873):0.0185222934,17:0.02333793):0.019516256,10:0.005359674):0.020544209):0.0005122171,12:0.007606772):0.0003420051,(11:0.007445397,((6:0.01760208,(8:0.039346907,(9:0.02216266,7:0.017987782):0.001977977):0.02281727):0.001891456,(4:0.02433504,(((1:0.05181628,2:0.01980094):0.009384368,3:0.03772173):0.06660928,5:0.01959063):0.00263442):0.001864728):0.01018932):0.005666182):0.00018347649):0.00417706,19:0.0362046522);
tree gen.47 = [&U] ((13:0.008368706,(((11:0.007888119,(((((1:0.04676132,2:0.02899661):0.01087975,3:0.03479532):0.06016678,5:0.01975889):0.004840863,4:0.03076414):0.004746074,(6:0.01832176,(8:0.038513203,(9:0.028517074,7:0.0223687416):0.001554064):0.02212526):0.003931635):0.009911782):0.002628192,12:0.008913705):0.0009523929,(((10:0.0146313418,(18:0.030770253,14:0.029177389):0.02423134):0.003487249,17:0.0262926056):0.0441667357,(15:0.011480595,16:0.02763242):0.001127725):0.0004994858):0.001558186):0.0060697161,19:0.03364860456);
tree gen.48 = [&U] (19:0.0450180308,(((13:0.01228316,12:0.01155218):0.0005368317,((10:0.016395133,((14:0.0367738,18:0.028656054):0.019783641,17:0.02597179):0.0158544):0.0228478839,(15:0.013397463,16:0.03108504):0.002178982):0.000717416):0.0019949966,(11:0.013805,((4:0.03112181,(((1:0.04833079,2:0.02352871):0.01664556,3:0.03362053):0.05832004,5:0.01979761):0.006646516):0.002419743,(6:0.02316901,(8:0.044248376,(9:0.03240179,7:0.020565573):0.001912118):0.02140418):0.005016783):0.009550981):0.003144123):0.003425654);
tree gen.49 = [&U] (((((11:0.01008775,((4:0.03377751,(((1:0.03487425,2:0.02329107):0.008690503,3:0.04057054):0.06573379,5:0.01964313):0.004461149):0.004467863,(6:0.01193722,(8:0.0354922024,(9:0.034126442,7:0.021680058):0.0008953262):0.0315909):0.003765057):0.009481145):0.004255613,12:0.01217591):3.143372e-05,((15:0.020133897,16:0.03138862):0.002333179,(10:0.0071023578,((14:0.038092321,18:0.038891486):0.0253690966,17:0.02702373):0.0259003044):0.0088540497):0.0002963684):0.0005949325,13:0.01069802):0.0042842545,19:0.04526605538);
tree gen.50 = [&U] (((11:0.0112047,((4:0.02901141,(((1:0.02996927,2:0.0260008):0.009730179,3:0.03233325):0.05986232,5:0.02129302):0.00358863):0.002997834,(6:0.01559789,((9:0.025742642,7:0.021606205):0.00236296,8:0.046759269):0.01745535):0.004710124):0.01078414):0.001534619,((10:0.016985127,(17:0.02696854,(14:0.037140258,18:0.025565):0.024297164):0.0297498603):0.005739043,(((16:0.02771521,15:0.014326327):0.0003606971,13:0.01087216):3.101148e-05,12:0.0072858563):0.001876296):0.0001959034):0.005026766,19:0.0339559838);
tree gen.51 = [&U] (19:0.0365205069,((12:0.01406137,(((10:0.024857498,((18:0.02315808,14:0.026983):0.0223236853,17:0.02082465):0.0397583473):0.0053514656,(16:0.02675907,15:0.023061402):0.0003014873):0.0002612911,(11:0.009922376,((4:0.03054175,(((1:0.0417369,2:0.0258697):0.008470433,3:0.03443514):0.06226559,5:0.01905042):0.00377949):0.003508287,(6:0.01302708,((9:0.026139262,7:0.0202902185):0.000524415,8:0.039287282):0.02335828):0.002707037):0.008302871):0.003348227):5.053404e-05):0.0008614226,13:0.0076695416):0.005142981);
tree gen.52 = [&U] ((13:0.0081748277,((((17:0.02537098,(18:0.027979965,14:0.034645379):0.018054253):0.030057387,10:0.020511225):0.01027404917,(15:0.013589444,16:0.02617377):0.0004354309):0.0003984091,(12:0.01364338,(11:0.00883972,((4:0.02953109,(((1:0.04337873,2:0.0154071):0.007762819,3:0.03838046):0.06381849,5:0.01357712):0.003152691):0.001731744,(6:0.02080547,((9:0.036178299,7:0.021907895):0.003621535,8:0.032403761):0.0220078):0.002951289):0.009502528):0.008888553):0.0001128875):0.00111665):0.0036087496,19:0.0394566476);
tree gen.53 = [&U] (((((10:0.008854839397,((18:0.029052018,14:0.051547831):0.007791254,17:0.01945844):0.02347365):0.0081798308,(15:0.022551873,16:0.02854179):0.001679508):8.3602e-05,(11:0.01704728,((4:0.03014426,(((1:0.04427942,2:0.01812681):0.01117088,3:0.03037394):0.06613759,5:0.02110699):0.003995541):0.00198569,(6:0.01792995,((9:0.028847588,7:0.022649775):0.004235327,8:0.030526408):0.02076631):0.002481893):0.01285197):0.004719495):0.002587086,(12:0.007720948,13:0.007327527):0.002746656):0.0025438852,19:0.0435746928);
tree gen.54 = [&U] (19:0.0441624624,(13:0.008571866,((((10:0.03884318884,((14:0.04361979,18:0.033862554):0.016416486,17:0.0290701):0.021226688):0.011563779,(15:0.01423515,16:0.02395466):0.0005551769):0.001285139,12:0.01230734):4.847005e-05,(11:0.01099671,((4:0.03211339,(((1:0.03852697,2:0.0232621):0.006151911,3:0.03354713):0.06462635,5:0.01793616):0.002045197):0.00205415,(6:0.01438207,((9:0.026904306,7:0.020498512):0.004999445,8:0.037020574):0.02553877):0.007834578):0.01140841):0.002036486):0.001348019):0.00629277317);
tree gen.55 = [&U] (19:0.039583197,((((15:0.012496522,16:0.02713996):0.004607156,(((17:0.03560268,(14:0.034199014,18:0.025357888):0.035640288):0.01041488,10:0.01280001588):0.02290817769,(11:0.009418753,((4:0.02979932,(((1:0.04419086,2:0.01568988):0.01178214,3:0.03506706):0.06874659,5:0.0213006):0.006129183):0.002925476,(6:0.01603844,((9:0.030293121,7:0.019321113):0.003875618,8:0.035849861):0.02559534):0.002382993):0.01447761):0.002300973):0.0004113823):0.000395902,12:0.01265923):0.0003606507,13:0.0091274407):0.008551746);
tree gen.56 = [&U] (19:0.040573252,((((((17:0.02680125,(18:0.035065465,14:0.0488290107):0.010481013):0.0110611106,10:0.0252587):0.0239134903,(15:0.012808491,16:0.02367259):0.0006711529):0.0008696313,(11:0.01016407,((4:0.03003116,(((1:0.03788786,2:0.01713358):0.009795558,3:0.03448813):0.06116055,5:0.01845132):0.007986581):0.00150347,(6:0.01394758,((9:0.027202531,7:0.022637335):0.00151928,8:0.0419676297):0.02136109):0.004989871):0.01218738):0.003749384):0.0001167849,12:0.007869218):0.0004816674,13:0.010547023):0.0031131634);
tree gen.57 = [&U] (((((15:0.017505862,16:0.02738348):0.002146844,12:0.008719182):0.0005555781,((10:0.01984494,((18:0.0246473085,14:0.035417272):0.020498582,17:0.02675143):0.018364022):0.0216997926,(11:0.01025175,((4:0.02960339,(((1:0.03660338,2:0.02294218):0.007748804,3:0.0370644):0.07073768,5:0.02521639):0.003174597):0.001569013,(6:0.02229128,((9:0.031014634,7:0.020501891):0.004014262,8:0.03730836):0.0298422):0.00214767):0.01003155):0.004775765):0.000381683):0.0006492821,13:0.01124526):0.0066177494,19:0.0403798474);
tree gen.58 = [&U] (19:0.047293679,(13:0.0078842905,((12:0.0120766,((15:0.014656498,(10:0.0327399713,((14:0.030903725,18:0.0243530518):0.021662022,17:0.02518569):0.0275128122):0.0061491569):0.0001853221,16:0.02451321):0.001223075):0.0009765586,(11:0.01095638,((4:0.02296574,(((1:0.03753112,2:0.02214538):0.01706043,3:0.03255158):0.06623083,5:0.01823601):0.007902847):0.001575911,(6:0.01473642,((9:0.027101678,7:0.021129143):0.0009667118,8:0.032493265):0.02646892):0.002942908):0.01296198):0.002206785):0.0001099809):0.0025442458);
tree gen.59 = [&U] ((13:0.007391903,((((10:0.046903395,((18:0.0483243987,17:0.02153375):0.001640986,14:0.03369166):0.030369472):0.0085636737,(15:0.010221813,16:0.02556643):0.0004701395):0.0006622456,(11:0.008113491,(((((1:0.03887525,2:0.02181557):0.009901759,3:0.03635852):0.06622614,5:0.01504314):0.00518479,4:0.02276786):0.00249368,(6:0.01464675,(8:0.037504219,(9:0.028298748,7:0.021562395):0.0007118084):0.02500723):0.003311981):0.009922829):0.005675387):0.0001955786,12:0.01443059):0.0007222672):0.00256453713,19:0.03720670293);
tree gen.60 = [&U] ((13:0.005937982,((11:0.01151803,(((((1:0.03924988,2:0.01915378):0.009660066,3:0.03646902):0.0713393,5:0.02367876):0.007061926,4:0.02988775):0.0007113607,(6:0.01735146,(8:0.046160814,(9:0.032930014,7:0.026745557):0.001148606):0.02477156):0.004692633):0.009535717):0.002954383,(12:0.01116923,((10:0.0211551104,(17:0.02169053,(18:0.02620853,14:0.039995304):0.017597468):0.02326236):0.01252784725,(15:0.014873792,16:0.02869869):0.001267746):0.0004001555):0.001529398):0.001043278):0.0050786236,19:0.03886544832);
tree gen.61 = [&U] ((((12:0.01045865,(16:0.02601697,((10:0.0198286593,((14:0.02112567,18:0.031987067):0.0186052538,17:0.02875876):0.0282927862):0.0110347599,15:0.016652222):0.0003330719):0.00057704339):0.0007334082,(11:0.01339679,(((((1:0.04219296,2:0.02149536):0.008625751,3:0.03435674):0.06586005,5:0.01885451):0.003309964,4:0.02797458):0.0003848767,(6:0.01530321,(8:0.033792996,(9:0.023809695,7:0.021463057):0.002476286):0.02198724):0.004619802):0.010819):0.005497961):0.003040369,13:0.005736534):0.0042653752,19:0.0360444227);
tree gen.62 = [&U] ((13:0.01074506,((((((14:0.021544345,18:0.023499698):0.014170829,17:0.02631413):0.0328215559,10:0.0414649254):0.0101979222,(16:0.02629822,15:0.017692386):0.00102606):0.0005653566,12:0.01407841):4.427114e-05,(11:0.009163321,((6:0.01199648,(8:0.044182633,(9:0.029574513,7:0.019921092):0.002815026):0.02683985):0.005013265,(4:0.02812525,(((1:0.0293134,2:0.01777517):0.01493468,3:0.03692153):0.0615718,5:0.02467329):0.004074649):0.002207779):0.007904636):0.005124039):0.0003398006):0.0068134756,19:0.0353758751);
tree gen.63 = [&U] (((((11:0.009299463,((6:0.01528884,(8:0.042100431,(9:0.027703624,7:0.0203773236):0.001496595):0.02533533):0.002718927,(4:0.03184935,(((1:0.0430478,2:0.01783828):0.01270844,3:0.03720097):0.068232,5:0.02322771):0.002137573):0.0009618632):0.01065523):0.005751162,12:0.007236937):0.0004079169,((16:0.0251416,15:0.010486841):0.0003668465,(10:0.0135480862,((18:0.03132632,14:0.045557786):0.02395426828,17:0.03040036):0.031727278):0.0129149246):0.0003737551):0.0007444762,13:0.0121378607):0.0048111977,19:0.0411585429);
tree gen.64 = [&U] ((13:0.008546918,(((15:0.014285806,16:0.02438928):0.002633714,(((14:0.040377034,18:0.018236336):0.02066492,17:0.030593232):0.022572774,10:0.01317246):0.0122066932):0.001262964,(12:0.01019282,(11:0.01061865,((6:0.01620318,(8:0.05074418,(9:0.029327133,7:0.020872225):0.001024828):0.02815193):0.003619767,(4:0.03146736,(((1:0.0425315,2:0.02669911):0.006201232,3:0.0367548):0.06080237,5:0.01922193):0.002702366):0.003686688):0.00846452):0.004642367):0.0001162623):0.0002891682):0.0039074025,19:0.038028031);
tree gen.65 = [&U] ((13:0.008329675,((((17:0.033078077,(18:0.033557412,14:0.0366041579):0.02015651):0.027286472,10:0.01900889873):0.0147967747,(15:0.015755427,16:0.03890364):0.0009535594):0.0009388975,(12:0.01466834,(11:0.01196475,((6:0.01691573,(8:0.0432596404,(7:0.023745581,9:0.025452823):0.001554445):0.02107018):0.001951107,(4:0.02826616,(((1:0.04303656,2:0.02057124):0.008507047,3:0.03335287):0.06607831,5:0.0187059):0.004566616):0.002968465):0.008878684):0.006885214):0.0002865277):0.002017874):0.00243192644,19:0.0367538253);
tree gen.66 = [&U] (19:0.03419331,((13:0.009786405,12:0.01782561):0.0010839814,(((10:0.026991249,((14:0.03189566,18:0.032305462):0.009608272,17:0.02906305):0.0285615479):0.0106808392,(15:0.010439935,16:0.0267806):0.001113142):0.002466121,(11:0.01277952,((6:0.01562711,(8:0.044932563,(7:0.0229149323,9:0.021610191):0.001257176):0.02551579):0.004545367,(4:0.02807529,(((1:0.05002898,2:0.02397093):0.01016135,3:0.0362301):0.06444471,5:0.0236735):0.003991475):0.005081685):0.01020096):0.004492106):0.0005238501):0.0016794054);
tree gen.67 = [&U] (19:0.0419091983,(((11:0.01020019,((6:0.01959588,(8:0.0482341169,(7:0.018901945,9:0.030965829):0.002120898):0.02410676):0.006720004,(4:0.0327731,(((1:0.04542449,2:0.02150311):0.01621838,3:0.03583144):0.06141645,5:0.01669211):0.005105837):0.00320007):0.008348023):0.002567611,(12:0.01123309,(16:0.02178164,(15:0.012608038,(((14:0.039496532,18:0.030087152):0.021250736,17:0.0277195):0.03331962,10:0.03127451979):0.0085316003):0.0004854):0.0007501038):0.0002931576):0.000596731,13:0.0096265865):0.0066295942);
tree gen.68 = [&U] (19:0.0418715271,(((((15:0.011306375,16:0.02577041):0.001700345,((17:0.023078269,(14:0.0418374242,18:0.029135802):0.01882011):0.01155838,10:0.01086581012):0.025147872):0.0004166984,(11:0.01030005,((6:0.01573358,(8:0.035243438,(7:0.022610563,9:0.02560516):0.001462104):0.02428726):0.00440779,(4:0.0251094,(((1:0.03857512,2:0.01575099):0.007442126,3:0.02913769):0.05918603,5:0.01622142):0.004530418):0.003816851):0.01169389):0.005308561):0.00169964,13:0.009788638):0.000115355733,12:0.01078876):0.0048712285);
tree gen.69 = [&U] (19:0.0438421953,(13:0.00952373,((12:0.01262957,(11:0.01301332,((6:0.0160105,(8:0.044498197,(7:0.029086695,9:0.029752683):0.001792733):0.02545134):0.004785693,(4:0.03636172,(((1:0.03744942,2:0.02126772):0.01799119,3:0.0371872):0.06979947,5:0.01783757):0.005629583):0.001490903):0.009157014):0.003022987):0.001378581,((10:0.0237214517,((14:0.027210103,18:0.02779075):0.0138376971,17:0.03550409):0.0142753497):0.0243162442,(15:0.00996643,16:0.02814346):0.002281533):0.0008932799):0.0007078611):0.0058926156);
tree gen.70 = [&U] (((((15:0.012990049,16:0.02186739):0.001201571,(10:0.01639697,((18:0.02471412,14:0.0344387241):0.020504952,17:0.02923447):0.009198012):0.0294479536):0.00127038,(12:0.01184478,13:0.0104561847):0.0001908749):0.0002361,(11:0.01178068,((6:0.01496057,(8:0.032742718,(7:0.023233026,9:0.0336485):0.0006765666):0.0307717):0.001306982,(4:0.0328934,(((1:0.04002046,2:0.01935962):0.01323875,3:0.03287357):0.06748629,5:0.02277568):0.003688324):0.0011887):0.01480348):0.002632247):0.004510842,19:0.039976364);
tree gen.71 = [&U] (19:0.03265497,(13:0.00929064,((((15:0.01841827,16:0.01679866):0.001773473,(10:0.01379796,((14:0.039319977,18:0.03275834):0.0263641305,17:0.03555799):0.032847316):0.0112915337):0.00147968,12:0.009197426):0.0004355058,(11:0.01184081,((6:0.01364748,(8:0.0357590892,(7:0.022979526,9:0.023927454):0.003569552):0.02523319):0.004597814,(4:0.02432097,(((1:0.05171406,2:0.02281924):0.01213019,3:0.0373539):0.06718268,5:0.0180566):0.003097442):0.004132139):0.01022529):0.005034244):0.0009827766):0.003262976);
tree gen.72 = [&U] ((13:0.0099135316,(((((14:0.027098517,18:0.02038628):0.0222452784,17:0.02622455):0.02725181,10:0.0214812364):0.009871601,(15:0.016912912,16:0.01741597):0.0008069735):0.001439758,((11:0.009585315,((6:0.01125785,((9:0.030847727,7:0.0208287112):0.0008859615,8:0.0480107939):0.02636515):0.004324734,(4:0.03045402,(((1:0.0398286,2:0.02278829):0.009423086,3:0.03954426):0.07765445,5:0.01608613):0.008078649):0.001217801):0.01053636):0.006442546,12:0.009630617):3.1339e-06):0.0002223703):0.004525262,19:0.0439544185);
tree gen.73 = [&U] ((13:0.0099000148,(12:0.008545252,((11:0.008194516,((6:0.02127386,((9:0.030545918,7:0.022714982):0.004571714,8:0.0361099598):0.02692271):0.004286856,(4:0.0256078,(((1:0.03612512,2:0.02260342):0.01477347,3:0.03794521):0.06241497,5:0.01893745):0.007382748):0.002225634):0.009808401):0.004955749,((((18:0.0239345566,14:0.039292726):0.017928105,17:0.02724186):0.005256041,10:0.01897003):0.03540349836,(16:0.02839781,15:0.016206423):0.0008297481):6.997586e-05):6.569013e-05):0.0009191555):0.0044428353,19:0.0360342998);
tree gen.74 = [&U] ((13:0.0075327315,((11:0.01175309,((6:0.01713391,((9:0.0292521,7:0.0223327576):0.001730394,8:0.038230751):0.02091434):0.005150302,((((1:0.04386107,2:0.01552251):0.01952811,3:0.02926753):0.05960846,5:0.02264203):0.004941083,4:0.02527796):0.002852405):0.01020018):0.007369813,(12:0.01050783,((10:0.01544716,((14:0.04304669,18:0.02739652):0.013899313,17:0.03938733):0.0277051542):0.01378896589,(16:0.01859851,15:0.016374218):0.002394622):0.001908221):0.0002057316):0.001261681):0.0060404696,19:0.042893116);
tree gen.75 = [&U] ((13:0.00970873462,(((11:0.00910995,((6:0.01633071,((9:0.031469313,7:0.0201571672):0.0009904966,8:0.0422803108):0.02406115):0.004095768,((((1:0.02425845,2:0.02562939):0.007688853,3:0.0376032):0.05928609,5:0.01714689):0.005616442,4:0.025721):0.001647585):0.008640864):0.002514485,((15:0.016347139,16:0.02972571):0.001319399,(10:0.0173507246,((18:0.03520999,14:0.028359333):0.007905854,17:0.02407711):0.01324233):0.0284744677):0.0009860269):0.0001137986,12:0.01219049):0.001115135):0.0036970603,19:0.0391457059);
tree gen.76 = [&U] (19:0.0452209798,(13:0.0111882249,((12:0.00839939,(11:0.009965985,((6:0.01493655,((9:0.03176498,7:0.0206583763):0.002108863,8:0.036183646):0.02247951):0.004830379,((((1:0.05745494,2:0.01772227):0.01619774,3:0.02975342):0.06417531,5:0.02692203):0.004044044,4:0.0240572):0.003364158):0.01302822):0.007089026):0.0001140234,((16:0.02068976,15:0.018531428):0.001458372,((17:0.03082227,(14:0.0320847853,18:0.0197709):0.011278073):0.014772813,10:0.01174665):0.0155681556):0.0008521852):0.0007556075):0.0034231075);
tree gen.77 = [&U] (((((((14:0.03696517,18:0.047880832):0.0098084661,17:0.02888036):0.0186088,10:0.01193962):0.02519384562,(11:0.008138007,((6:0.01899236,((9:0.03206055,7:0.023704582):0.002048643,8:0.044178811):0.02161062):0.001359388,((((1:0.05144037,2:0.02243583):0.006657051,3:0.04117149):0.0670307,5:0.01695226):0.004916142,4:0.03016855):0.001888214):0.008440582):0.005878157):0.0004422441,((16:0.02664473,15:0.01311239):0.002011218,12:0.009159191):0.0008721216):0.0003591758,13:0.01168503):0.0033735765,19:0.0381336273);
tree gen.78 = [&U] (19:0.0495077799,(13:0.008961874,((12:0.01101917,(16:0.02559469,15:0.013173516):0.0004038347):0.000314127,((11:0.01104669,((6:0.0171887,((9:0.030912019,7:0.023859191):0.002193204,8:0.0441958358):0.02501944):0.004551157,((((1:0.04582284,2:0.0155803):0.01075945,3:0.04199759):0.06933199,5:0.02041129):0.004425348,4:0.02786619):0.003635399):0.01129278):0.004321549,(((18:0.0327696786,14:0.037036319):0.015854424,17:0.0268395):0.024114398,10:0.01421555):0.0196735595):0.0009235601):0.0008639802):0.003009482);
tree gen.79 = [&U] ((((12:0.01076086,((((18:0.02105015,14:0.029592622):0.0221134,17:0.0293447):0.01924106,10:0.010392416):0.01896028829,(16:0.02381341,15:0.011381374):0.001388754):0.0008456372):5.981391e-05,(11:0.01276972,((6:0.01579127,((9:0.035796198,7:0.024015718):0.002035626,8:0.043376204):0.02362108):0.004294754,((((1:0.0445705,2:0.02691614):0.01183364,3:0.04227493):0.06706549,5:0.02162221):0.003375583,4:0.02844911):0.003979434):0.006490439):0.004276138):0.0006437167,13:0.008683862):0.0052306621,19:0.0402574399);
tree gen.80 = [&U] (19:0.0375536682,((((16:0.02562921,15:0.015147946):0.001129405,((10:0.02284759,(14:0.0295497,18:0.026642419):0.0126501769):0.003927239,17:0.02513297):0.0390368344):0.0002535231,((11:0.01139267,((6:0.01560608,((9:0.029009491,7:0.0209597637):0.001951474,8:0.0420586523):0.0195453):0.00700793,((((1:0.03381862,2:0.02398215):0.009011599,3:0.0306278):0.05749738,5:0.02196162):0.003229191,4:0.03033747):0.002461384):0.008453184):0.002854852,12:0.009739361):0.0003955699):0.0002145196,13:0.0087278502):0.0042433744);
tree gen.81 = [&U] (19:0.038269402,(13:0.01074937,((((16:0.02800842,15:0.017734278):0.002606553,((17:0.03004389,(14:0.03158472,18:0.026001317):0.011863314):0.00257513,10:0.03891641):0.0358210487):0.0007216068,(11:0.01284821,((6:0.01950631,((9:0.027617909,7:0.025271557):0.001495168,8:0.037728986):0.02138046):0.004215253,((((1:0.0442741,2:0.01807234):0.01284326,3:0.04166299):0.0770223,5:0.01874763):0.004197987,4:0.0300355):0.002530958):0.01169947):0.006224994):0.0002082015,12:0.01403255):0.0004407737):0.0031285881);
tree gen.82 = [&U] ((13:0.007578863,(((11:0.00861228,((6:0.01185848,(8:0.0383443164,(9:0.030859031,7:0.020872739):0.000741097):0.02396769):0.006545651,((((1:0.04291825,2:0.02320007):0.01126201,3:0.0403871):0.07070685,5:0.0181735):0.006018514,4:0.02911569):0.002286886):0.01333355):0.004341339,(15:0.01811688,12:0.00942849):0.0005407901):0.0002182779,(16:0.02717379,((17:0.031438812,(14:0.0313974074,18:0.025842139):0.016510162):0.002902834,10:0.01389904):0.0338673649):0.001498013):0.0013296187):0.0061662897,19:0.0485656992);
tree gen.83 = [&U] ((13:0.009041999,((12:0.007717254,(11:0.0110335,((6:0.01586541,(8:0.03574814,(9:0.02951933,7:0.02327444):0.003048153):0.0239906):0.002035965,((((1:0.03695157,2:0.02435611):0.009821689,3:0.03494541):0.0615801,5:0.02454011):0.005894554,4:0.02442257):0.001277329):0.01351898):0.003641684):0.0009973178,((10:0.01240325,((14:0.032839897,18:0.031526316):0.020073088,17:0.02375066):0.0151297864):0.03022455036,(16:0.02429031,15:0.011677429):0.002308866):0.000309875):0.0018126533):0.0030553532,19:0.046566338);
tree gen.84 = [&U] ((((12:0.009226904,(11:0.0112616,((6:0.0192056,(8:0.044742867,(9:0.023278998,7:0.020563957):0.0004682737):0.02192534):0.004169181,((((1:0.04046764,2:0.02111461):0.01700395,3:0.02956567):0.06235107,5:0.01728383):0.005426653,4:0.02544545):0.003284129):0.01170806):0.005001403):0.000188616,(15:0.016999639,((((18:0.018320148,14:0.030420338):0.019236184,17:0.03053058):0.006456552,10:0.01801196):0.02991747918,16:0.02952186):0.0008106519):0.001291078):0.0007594973,13:0.01019244):0.0056013141,19:0.04468869119);
tree gen.85 = [&U] (19:0.03639473623,(13:0.009522244,(((15:0.009852222,16:0.0217065):0.00165341,(17:0.02995731,(14:0.03658451,(18:0.03430737,10:0.030093937):0.003045728):0.0025625512):0.0382252995):0.0003694262,(12:0.01338427,(11:0.009427605,((6:0.0185198,(8:0.043179539,(9:0.03814767,7:0.024982556):0.002793717):0.01886911):0.003257471,((((1:0.03706167,2:0.02406044):0.01345634,3:0.040085):0.06611749,5:0.02101202):0.003318233,4:0.02923978):0.002405918):0.01168422):0.004310377):0.0006430213):0.0012958975):0.00319956507);
tree gen.86 = [&U] (19:0.0358189057,(((12:0.01109169,(11:0.01048249,((6:0.01605885,(8:0.040677916,(9:0.031600266,7:0.025151458):0.00103984):0.02675668):0.005633879,((((1:0.04035151,2:0.02288006):0.009560212,3:0.0292789):0.06657225,5:0.02613583):0.003596365,4:0.02768063):0.000695747):0.01111158):0.002750977):0.0004414018,((10:0.007954231,((18:0.01687156,14:0.045806317):0.0251600518,17:0.03100676):0.03416725):0.0130189628,(16:0.02596064,15:0.013987266):0.002975317):0.0006550615):0.0004556032,13:0.00711723):0.004534878);
tree gen.87 = [&U] (19:0.03707687849,((10:0.01257586813,(17:0.02235403,(14:0.027123516,18:0.034534777):0.017768994):0.034820678):0.00898441971,((((16:0.02343529,15:0.012775434):0.00359915,13:0.009105516):0.0002123485,12:0.01373429362):0.0005953298,(11:0.01260602,(((6:0.01627859,(8:0.038554788,(9:0.030616766,7:0.0150255835):0.005416911):0.03334438):0.002269305,(((1:0.04030443,2:0.02317853):0.008537923,3:0.0353165):0.07473038,5:0.02715536):0.01015932):0.001298693,4:0.03427052):0.01250775):0.004431209):9.597984e-06):0.0034672784);
tree gen.88 = [&U] (19:0.0400377842,((((10:0.015792794,(17:0.03103331,(14:0.03159134,18:0.03275614):0.0167543968):0.03955383096):0.0124931753,(11:0.009246636,((4:0.0333591,(((1:0.04842347,2:0.01830682):0.00665382,3:0.04062962):0.06974901,5:0.02318298):0.004867664):0.001813148,(6:0.01613764,(8:0.035791579,(9:0.027381389,7:0.0236726429):0.001641092):0.02557989):0.00556462):0.01433188):0.004331892):0.0004697689,(15:0.017308577,12:0.0113733):0.0006631008):0.001051315,(13:0.0093635819,16:0.03385007):0.0002403849):0.004738789);
tree gen.89 = [&U] (19:0.043533222,(((((10:0.0249171227,(17:0.03272478,(14:0.042662576,18:0.03125597):0.022051063):0.03082136):0.0110680381,16:0.02870802):0.0009229406,15:0.013347457):0.0001210298,((11:0.009954081,((4:0.03438467,(((1:0.04996072,2:0.01764537):0.01117928,3:0.0367443):0.07483598,5:0.02108502):0.006077707):0.003146943,(6:0.01910125,(8:0.036480969,(9:0.03757983,7:0.028835268):0.002072419):0.02885251):0.002834484):0.0121328):0.005745098,12:0.007194458):0.0001424208):0.0005446329,13:0.007042513):0.0035947307);
tree gen.90 = [&U] ((13:0.01209547,((((10:0.0230583878,((14:0.041246739,18:0.02976272):0.0129913318,17:0.03611635):0.032423802):0.00757283063,12:0.008962337):4.453118e-05,(15:0.012167964,16:0.02323467):0.001404768):0.00110044,(11:0.01173378,((4:0.02869728,(((1:0.04529173,2:0.02415845):0.01110521,3:0.0337448):0.06447794,5:0.01749328):0.003687619):0.00263735,(6:0.01907143,(8:0.030745847,(9:0.024699273,7:0.022007705):0.001152926):0.0242631):0.003051868):0.009715037):0.002489339):0.0011081502):0.0043410069,19:0.032588638);
tree gen.91 = [&U] (19:0.0362955009,((((12:0.01418445,(15:0.019825719,16:0.01758391):0.00138096):0.001541609,13:0.013363785):0.0002395834,(11:0.009208288,((4:0.03041338,(((1:0.05634818,2:0.01914978):0.005175562,3:0.02820995):0.06685247,5:0.01931394):0.0087654):0.0009266867,(6:0.01438666,(8:0.045047885,(9:0.029729116,7:0.019572867):0.0007127724):0.02455299):0.004589394):0.006907837):0.007080783):0.0005469712,(((18:0.02662962,14:0.03860178):0.02543675,17:0.02426468):0.0297934489,10:0.0354122654):0.00628458092):0.0050394299);
tree gen.92 = [&U] (((11:0.006298764,(((((1:0.03746093,2:0.02029317):0.009930351,3:0.03172028):0.05855391,5:0.01962578):0.006052115,4:0.02864642):0.001462363,(6:0.01355083,(8:0.031120661,(9:0.028095473,7:0.027246336):0.002651887):0.02311025):0.005028978):0.009956056):0.00562165,((((17:0.02553191,(10:0.029545567,(14:0.028561491,18:0.031005337):0.0151916868):0.00318807):0.0400075191,(16:0.02983012,15:0.014086308):0.00160687):0.0005471508,12:0.01196084):0.0001437414,13:0.008640255):0.001181044):0.0020352728,19:0.035505806);
tree gen.93 = [&U] (19:0.04519934383,(((10:0.01782336,(17:0.02806404,(14:0.036351233,18:0.033369889):0.016601332):0.02040748):0.0255303629,(11:0.009366704,(((((1:0.04530371,2:0.01600554):0.01285756,3:0.03672702):0.06753547,5:0.0180396):0.003129775,4:0.0330501):0.002736241,(6:0.01905723,(8:0.029327114,(9:0.027188979,7:0.0180706688):0.001308518):0.02393513):0.002782746):0.01048067):0.007814012):0.0004370021,((12:0.01051415,13:0.0102008695):0.0004840196,(15:0.010881223,16:0.02201403):0.001577169):0.0002539687):0.003530989);
tree gen.94 = [&U] (19:0.0366859437,((((((14:0.044744933,18:0.025476857):0.021764824,17:0.02320341):0.0380960824,10:0.0194418074):0.011952397,(11:0.01092017,(((((1:0.04489614,2:0.02300477):0.01006139,3:0.0405337):0.06979611,5:0.01932594):0.005361622,4:0.02811572):0.001742313,(6:0.01736408,(8:0.033295232,(9:0.034733575,7:0.023636213):0.002299002):0.02338018):0.002929705):0.009500371):0.003769019):0.001270684,((15:0.012781802,16:0.02838996):0.0008274686,12:0.01069665):0.0003828883):0.0001842716,13:0.01145561):0.002188530423);
tree gen.95 = [&U] (19:0.0421117735,((12:0.01049358,((11:0.01572412,(((((1:0.03956546,2:0.02219842):0.01281102,3:0.03906259):0.06174588,5:0.01932248):0.004575451,4:0.03191021):0.002487336,(6:0.01953683,(8:0.03915842,(9:0.031170859,7:0.019994179):0.002436396):0.02873884):0.004322534):0.01287606):0.00593637,((16:0.02838449,15:0.016287047):0.0002019527,(10:0.027891201,(17:0.02959923,(14:0.03579734,18:0.0349932115):0.01803854):0.0261956775):0.0097079781):0.0003897024):0.0002690165):0.0003887964,13:0.010585126):0.0053597525);
tree gen.96 = [&U] (19:0.04116993098,((13:0.009202329,12:0.01383265):0.0005498364,((11:0.01403398,(((((1:0.03921846,2:0.01945686):0.01787312,3:0.0383835):0.07459674,5:0.02185665):0.006318741,4:0.04054359):0.001302,(6:0.01478347,(8:0.044732064,(7:0.024896552,9:0.030922589):0.005390907):0.02201779):0.002753829):0.007667155):0.003646992,((16:0.02481447,15:0.0184865):0.002151413,(10:0.012887904,((18:0.03521682,14:0.0443969988):0.01275684,17:0.037481233):0.034207771):0.0088785833):7.93593e-05):0.001583099):0.0042209512);
tree gen.97 = [&U] (((((16:0.01951761,15:0.012687498):0.002539143,((17:0.02291318,(14:0.033995642,18:0.024135169):0.013091609):0.04221324825,10:0.019191946):0.002641908):0.0005106189,(13:0.011287593,12:0.01314253):0.0004494113):0.0003322261,(11:0.01126837,(((((1:0.03464845,2:0.02860547):0.007346749,3:0.03492586):0.07522749,5:0.01997212):0.002143522,4:0.03363337):0.001502106,(6:0.01394596,(8:0.045219759,(7:0.0234380195,9:0.03162699):0.001306178):0.0330155):0.003483486):0.008932368):0.002535864):0.004046865,19:0.038055337);
tree gen.98 = [&U] (((((11:0.009841114,(((((1:0.04894442,2:0.01904523):0.01268682,3:0.04304107):0.06133446,5:0.01876374):0.00631204,4:0.02863023):0.001878992,(6:0.01328047,(8:0.033384243,(9:0.028762356,7:0.0209170679):0.001291022):0.02959735):0.00504705):0.01242692):0.003814001,(15:0.013355709,16:0.02402261):0.002455323):0.0002914644,((17:0.03035773,(14:0.034253926,18:0.020759319):0.017557577):0.0351547231,10:0.025448977):0.0069995061):0.0001642045,(13:0.007544993,12:0.0148646053):0.003061214):0.0033045147,19:0.0369414808);
tree gen.99 = [&U] (((((11:0.009166858,(((((1:0.0405814,2:0.0153483):0.008806114,3:0.03857292):0.06888381,5:0.0196537):0.004797034,4:0.02840707):0.001906613,(6:0.01801846,(8:0.0457875967,(9:0.03237835,7:0.0243166299):0.001589575):0.0210834):0.003122359):0.01350323):0.005082546,12:0.009409961):0.0006039421,(((17:0.02600713,(18:0.040456924,14:0.035960311):0.024230295):0.04290552802,10:0.019840823):0.004451148419,(15:0.013914543,16:0.02344063):0.0006268065):0.001018381):0.0004507974,13:0.00983179835):0.004759185,19:0.0377476862);
tree gen.100 = [&U] (19:0.0401946546,((((11:0.0108663,(((((1:0.03910347,2:0.02987228):0.009513587,3:0.0322633):0.06276144,5:0.01781831):0.004584959,4:0.02917804):0.001226977,(6:0.01831804,(8:0.043309738,(9:0.028560549,7:0.0178256677):0.001479748):0.02400547):0.002225736):0.008872316):0.006492065,((15:0.010570354,16:0.02649075):0.002125851,(((14:0.0349509,18:0.031201138):0.019924066,17:0.03171305):0.033855637,10:0.016935742):0.01095217203):0.0009419132):0.0009059773,12:0.01059787):6.552086e-05,13:0.009678378):0.0023846123);
tree gen.101 = [&U] ((13:0.007575239,((11:0.01146162,(((((1:0.034468,2:0.02182613):0.01282768,3:0.03342283):0.0730537,5:0.02072084):0.008561294,4:0.0285589):0.001861455,(6:0.01856843,((7:0.0245846465,8:0.03627998):2.184225e-05,9:0.027885301):0.02488932):0.004882752):0.01287778):0.004310018,(12:0.01036147,((16:0.02516654,15:0.01208164):0.001417323,(10:0.0176225,((18:0.03192213,14:0.051136621):0.01052939848,17:0.02556034):0.0185143938):0.0214970883):0.0003049044):0.000128061):0.0005724549):0.0052910874,19:0.041888291);
tree gen.102 = [&U] (19:0.0407304619,(((11:0.008693772,(((((1:0.04138215,2:0.01710985):0.01290733,3:0.03864603):0.05645819,5:0.01850559):0.003125169,4:0.02201954):0.005287867,(6:0.01253874,(8:0.035402247,(9:0.028527263,7:0.0221383596):0.001599241):0.0243131):0.003388684):0.00974417):0.004619194,(((16:0.02389709,15:0.010715214):0.002737723,(18:0.0432167197,(14:0.04498524,17:0.02916241):0.0004196802):0.04064709086):0.0009317877,12:0.01219774):0.001602372):0.0005383698,(10:0.022684331,13:0.0118118):0.001655506):0.0033855831);
tree gen.103 = [&U] ((((12:0.01087667,((15:0.011223876,16:0.02700201):0.0002438451,(((14:0.033883624,18:0.02336028):0.01551561,17:0.026179):0.0052279309,10:0.02370813):0.0471667814):0.0003469817):0.0006391737,(11:0.00964372,(((((1:0.04408559,2:0.02295424):0.008336604,3:0.03054074):0.06581019,5:0.01892486):0.004214687,4:0.03253149):0.001769215,(6:0.01276046,((7:0.023673872,9:0.027062309):0.0009520826,8:0.049046364):0.02292813):0.003827212):0.01111461):0.003861779):0.0004507083,13:0.0089071143):0.002431889,19:0.0422730144);
tree gen.104 = [&U] (19:0.0525999941,(((12:0.01124085,(((17:0.02977999,(18:0.028746315,14:0.039139956):0.0157136338):0.00171296,10:0.01364249):0.0474767858,(16:0.03428005,15:0.01508201):0.001467764):0.0009287491):0.0006546838,13:0.0110765):0.00020804843,(11:0.008827021,(((((1:0.04240023,2:0.02196471):0.01287643,3:0.04338881):0.06075599,5:0.02066332):0.01206958,4:0.03171233):0.003162009,(6:0.01684344,((7:0.021760709,9:0.032106369):0.001438784,8:0.0390365165):0.02169606):0.002899353):0.01071647):0.003895967):0.0025377685);
tree gen.105 = [&U] (19:0.0384175402,(13:0.008700214,((11:0.01091692,(((((1:0.0371903,2:0.02646875):0.006564214,3:0.03003775):0.0746138,5:0.01901444):0.003711539,4:0.02976316):0.003196608,(6:0.009687997,((7:0.026810419,9:0.0338196):0.000853311,8:0.0351956709):0.02548906):0.00695203):0.008792608):0.006275882,((16:0.02545075,(((18:0.025882743,14:0.03309006):0.023755637,(10:0.0150394,17:0.02508501):0.003510546):0.0446459679,15:0.015453619):0.0002051263):0.001703215,12:0.01112017):0.0001388889):0.0007928559):0.00075096432);
tree gen.106 = [&U] (((15:0.016268663,((12:0.01251988,16:0.02264063):0.0003551225,((11:0.008644536,(((((1:0.04146149,2:0.02014974):0.01608321,3:0.047999):0.06572099,5:0.02289927):0.00657302,4:0.02905588):0.00141214,(6:0.01359783,((7:0.0159576869,9:0.030356568):0.002607097,8:0.037008091):0.02259302):0.004391369):0.01001888):0.007414116,(10:0.0207467572,((18:0.02900589,14:0.0437341649):0.026627531,17:0.02050665):0.03101856):0.0113310449):0.001105144):8.838127e-05):0.0002177055,13:0.009113053):0.00486199072,19:0.034858761);
tree gen.107 = [&U] (19:0.03708241407,((((15:0.014717438,16:0.02440423):0.001453269,((17:0.02858502,(14:0.046255046,18:0.033910998):0.0256230455):0.0321216303,10:0.01167996):0.0056419901):0.0005610826,(11:0.01317855,(((((1:0.05416617,2:0.02766646):0.009767188,3:0.0286858):0.06807906,5:0.01856643):0.0034711,4:0.03179526):0.002134416,(6:0.01913446,((7:0.018307007,9:0.029691482):0.0003627281,8:0.0347643598):0.02203699):0.002460751):0.009373624):0.004694183):0.001245652,(13:0.0108946,12:0.0101348093):0.002613459):0.0017761439);
tree gen.108 = [&U] (19:0.037394044,(((((14:0.04025667,18:0.0459778029):0.015173033,17:0.02637772):0.0367358045,10:0.0167723159):0.0057164353,(12:0.0121023,((16:0.02499765,13:0.010138772):0.0003544715,15:0.013833893):0.0002479509):0.0009548389):5.862583e-06,(11:0.0108717,(((((1:0.03539217,2:0.01805877):0.007273556,3:0.03511425):0.06964711,5:0.01697784):0.003107773,4:0.02385931):0.001373312,(6:0.01324366,((7:0.0236996501,9:0.026435451):0.002034481,8:0.033109439):0.02435889):0.00664373):0.01187443):0.006107092):0.003409126);
tree gen.109 = [&U] ((((((((18:0.031990908,14:0.030507281):0.022478136,17:0.0269548):0.0326844999,10:0.018309837):0.0034418353,15:0.01372058):0.0003307748,16:0.02781359):0.0009206523,((11:0.01140497,(((((1:0.04365047,2:0.02293968):0.01131666,3:0.03375844):0.06085271,5:0.02040494):0.003796432,4:0.02856894):0.002342124,(6:0.01671853,((7:0.024865689,9:0.023900188):0.001267413,8:0.033128387):0.02497035):0.005473537):0.01389085):0.003536145,12:0.01034406):0.000213552):0.0003670917,13:0.009279821):0.0025549074,19:0.0418004006);
tree gen.110 = [&U] (19:0.036915284,(13:0.011220669,(12:0.01241878,(((15:0.020801729,16:0.02410592):0.002058207,(((18:0.030056448,14:0.0325394317):0.022607473,17:0.02316037):0.0286982621,10:0.0100715334):0.006568584):0.0002234265,(11:0.01111192,(((((1:0.04179002,2:0.02681255):0.009947811,3:0.03370909):0.0678069,5:0.01952607):0.005660641,4:0.02985216):0.002489912,(6:0.01871339,((7:0.0192892405,9:0.032646182):0.0004728468,8:0.043458728):0.01991633):0.0009262982):0.01391911):0.004197709):0.0010791):0.001039296):0.0068584376);
tree gen.111 = [&U] ((13:0.01108366,((16:0.02648934,(15:0.015149094,(10:0.026442653,((14:0.049359722,18:0.0372143):0.0252608093,17:0.02356952):0.02409375):0.01009282595):0.0006484507):0.000454741,(12:0.01822071,(11:0.01426503,(((((1:0.05451736,2:0.03483139):0.008962479,3:0.04017329):0.06232613,5:0.01982549):0.007030964,4:0.02941327):0.00317607,(6:0.01582434,((7:0.0182883757,9:0.03281706):0.004319504,8:0.038082654):0.03086624):0.004003097):0.01127272):0.003707299):0.0004406052):0.0024815171):0.00273192289,19:0.036601689);
tree gen.112 = [&U] ((13:0.01112842,(16:0.0275956,(((10:0.026690113,(17:0.02886131,(18:0.019242432,14:0.034177333):0.021878202):0.0358814586):0.0125579383,15:0.015087939):0.0003649672,(12:0.01199827,(11:0.0114534,(((((1:0.06013463,2:0.02179145):0.009689705,3:0.03310016):0.06910781,5:0.02320627):0.005892744,4:0.03416526):0.004036909,(6:0.01620827,((7:0.0156119657,9:0.031092452):0.0009550728,8:0.0440241699):0.02742042):0.00364662):0.009185212):0.004410032):0.001294329):0.000195876):0.0005570927):0.0055533271,19:0.034358009);
tree gen.113 = [&U] ((13:0.012207788,(((11:0.01190326,(((((1:0.04236939,2:0.02421032):0.009880059,3:0.0321717):0.06401362,5:0.01737599):0.004801478,4:0.02681523):0.00375343,(6:0.01709278,((7:0.018409629,9:0.024487967):0.003023264,8:0.0388196531):0.02618062):0.002569372):0.007741895):0.005488201,12:0.01317258):3.215976e-05,((15:0.010827992,16:0.02398766):0.0006470236,(10:0.040582127,((14:0.025382744,18:0.02998673):0.02597833,17:0.01984776):0.0279269035):0.0140820553):0.0002475208):0.0005769258):0.0058101626,19:0.0382977);
tree gen.114 = [&U] ((((10:0.0428053647,(((16:0.02295553,15:0.012133411):0.0004325237,((14:0.026497096,18:0.02927839):0.0310915755,17:0.02665655):0.0339570441):0.001614777,(11:0.01104239,(((((1:0.04072562,2:0.02393778):0.007753517,3:0.03743848):0.06129191,5:0.01914851):0.003673467,4:0.02811787):0.00151002,(6:0.01292844,((7:0.021492893,9:0.03321747):0.001885474,8:0.042381312):0.02206815):0.002445335):0.009701038):0.003927891):0.0007075046):6.202214e-05,12:0.01103422):0.0006699163,13:0.00877046):0.0019732819,19:0.03617933);
tree gen.115 = [&U] ((((13:0.01032234,16:0.02492675):0.0008172785,(12:0.01033216,(((17:0.02207032,(18:0.02522714,14:0.033917331):0.012827982):0.0386016539,15:0.01712574):0.0006893241,(11:0.009298659,(((((1:0.03752539,2:0.02559412):0.01374059,3:0.03579685):0.06053033,5:0.01645401):0.007558278,4:0.03151353):0.001893288,(6:0.01798136,((7:0.02150636,9:0.031571819):0.0007176348,8:0.046025095):0.02928118):0.002678637):0.008160508):0.005292561):0.0001652634):0.000563766):1.757128e-05,10:0.032457993):0.003944076,19:0.0367730806);
tree gen.116 = [&U] (((((11:0.008546503,(((((1:0.02961992,2:0.02395223):0.009543368,3:0.04067509):0.06488884,5:0.01744946):0.006378429,4:0.03177407):0.002974153,(6:0.01917357,((7:0.0208517112,9:0.028967527):0.004275684,8:0.051863025):0.01869882):0.006849883):0.01099559):0.006427043,10:0.0243377598):0.0009065798,13:0.0115096):0.0004569132,(12:0.01092483,((17:0.02637831,(14:0.032788195,18:0.029796342):0.018305839):0.04214523907,(15:0.012352725,16:0.03166456):0.0002385261):0.0001317591):0.0009613696):0.0054843,19:0.0382937126);
tree gen.117 = [&U] (((10:0.01884415247,12:0.01099709):0.001304884,(13:0.007795551,(((17:0.03000541,(14:0.034521734,18:0.023916672):0.020590687):0.0408866329,(16:0.02665137,15:0.013485696):0.0018778049):0.0005413097,(11:0.01252267,(((((1:0.042643,2:0.01829566):0.01690669,3:0.03396834):0.0732762,5:0.01806553):0.004091365,4:0.02741438):0.002944439,(6:0.01161835,((7:0.022903813,9:0.028628749):0.002002603,8:0.042917399):0.02478392):0.002570624):0.009961373):0.002140311):0.0005549392):6.920138e-05):0.0040772277,19:0.03992576626);
tree gen.118 = [&U] (((11:0.01104214,(((((1:0.04044878,2:0.01876145):0.01439377,3:0.03638283):0.07211004,5:0.01612714):0.004207153,4:0.02793116):0.003152687,(6:0.01927903,((7:0.02045006,9:0.030597073):0.001207799,8:0.036906853):0.02183627):0.00477214):0.008597976):0.003502899,(((13:0.008820288,12:0.009393204):4.566385e-05,(16:0.02181249,15:0.013474353):0.0016566909):0.0002092683,(((14:0.03520611,18:0.02982524):0.0065941042,17:0.03322758):0.0288921614,10:0.01533465):0.0072528214):0.0001349271):0.0051380042,19:0.0454293676);
tree gen.119 = [&U] (19:0.03810618625,(((16:0.01822062,15:0.016679771):0.001726229,(((11:0.009029384,(((((1:0.03934157,2:0.02735253):0.0108094,3:0.03474188):0.06473377,5:0.01609299):0.00683667,4:0.03006269):0.0004023831,(6:0.01245881,((7:0.022986896,9:0.026733562):0.001098377,8:0.034516633):0.02418689):0.006312734):0.01150435):0.004681182,(((18:0.0295637624,14:0.032060716):0.016150248,17:0.03099574):0.025471359,10:0.004220929):0.0145805236):0.0006549268,12:0.01134454):0.0001478342):0.001037712,13:0.0082144236):0.0020837809);
tree gen.120 = [&U] (((12:0.01056947,((11:0.009950031,(((((1:0.03847476,2:0.02181269):0.007198844,3:0.03120747):0.06077247,5:0.02127931):0.005014339,4:0.02975513):0.001948546,(6:0.01728267,((7:0.0231256953,9:0.027847886):0.001207381,8:0.034723653):0.02582286):0.003464127):0.01307202):0.003414862,((16:0.02064526,15:0.011007942):0.001626421,(10:0.012779072,(17:0.0284434,(18:0.026325197,14:0.037253865):0.01681831):0.009928773):0.0264775137):0.0006892604):2.18391e-05):0.0004639735,13:0.0139393749):0.003298967,19:0.0419635732);
tree gen.121 = [&U] (19:0.040539938,(13:0.008562165,(((10:0.01575161,(17:0.03253417,(18:0.0348325613,14:0.04292788):0.020627302):0.004715687):0.0313619961,(16:0.02296769,15:0.01632803):0.0004419451):0.0003662615,((11:0.01261106,(4:0.02748872,((6:0.01503035,((7:0.021488247,9:0.027927832):0.002973925,8:0.041780793):0.02444797):0.002228054,(((1:0.03575324,2:0.02141074):0.01590708,3:0.03512044):0.07086878,5:0.0192111):0.006876007):0.0007151918):0.00855628):0.002828277,12:0.009941845):7.45543e-06):0.0002806818):0.00552320891);
tree gen.122 = [&U] (19:0.040632844,(((((16:0.02006641,15:0.015072219):0.003662706,(17:0.03962006,((14:0.042322111,18:0.034167465):0.01640981,10:0.01433652):0.00235083935):0.03310501057):0.0009985541,12:0.007085514):0.0008813444,(11:0.01358193,((6:0.01571713,((7:0.022741186,9:0.028047401):0.004840753,8:0.0440762853):0.01761848):0.006148554,((((1:0.04130748,2:0.01897558):0.009974371,3:0.03817733):0.09239171,5:0.0194012):0.004299134,4:0.03097199):0.002226231):0.01207065):0.003685935):0.001204412,13:0.007999853):0.003042259);
tree gen.123 = [&U] (19:0.0448487885,((((17:0.0357656,(10:0.020069814,(14:0.036494993,18:0.02996205):0.009608503):0.002578361):0.03212859813,(11:0.008690432,((6:0.01421464,((7:0.021840465,9:0.03307328):0.002680195,8:0.0396594136):0.01855539):0.003573866,((((1:0.04407945,2:0.02552372):0.009217609,3:0.03587981):0.06003987,5:0.01711083):0.004264747,4:0.03583397):0.001454094):0.008072997):0.004037891):0.0002737939,(12:0.007179802,(16:0.01984709,15:0.012150544):0.002277839):0.0008854358):0.0008266254,13:0.008606252):0.0027551581);
tree gen.124 = [&U] ((((11:0.01134318,((6:0.01845993,((7:0.0243976077,9:0.02900558):0.002313076,8:0.0393159832):0.01964316):0.005964013,((((1:0.05174452,2:0.01486026):0.013896,3:0.03673936):0.06532794,5:0.01389797):0.006533927,4:0.03215472):0.001820718):0.008896298):0.005721566,((((14:0.027320635,18:0.034395313):0.009920204,17:0.031754264):0.005273265,10:0.01720606):0.0308758791,(15:0.01419137,16:0.02032255):0.001474879):0.0002803953):2.877176e-05,(13:0.009203712,12:0.01212555):0.001808143):0.0022377169,19:0.049936844);
tree gen.125 = [&U] ((((15:0.015216654,((16:0.02596896,12:0.009499344):0.0004150676,13:0.011781473):0.0002078299):0.000766719,((17:0.03052381,(14:0.032903239,18:0.0178287):0.026771872):0.0329295855,10:0.0165131615):0.0116310648):0.0003522721,(11:0.006089662,((6:0.01449608,((7:0.027102945,9:0.023973879):0.001059475,8:0.038811128):0.02433419):0.004846274,((((1:0.03662552,2:0.01638579):0.02622799,3:0.03896113):0.0716208,5:0.01795029):0.006687882,4:0.02529411):0.002182089):0.008570312):0.004562763):0.004885303,19:0.038038048);
tree gen.126 = [&U] (19:0.0386208612,((((11:0.009376452,((6:0.01884512,(8:0.040042509,(7:0.016679142,9:0.0262681):0.003464749):0.02445996):0.004219665,((((1:0.03581201,2:0.01248965):0.01045873,3:0.03069494):0.06337342,5:0.01943292):0.004068017,4:0.02841835):0.002057282):0.01014584):0.005517044,12:0.009556267):0.001711441,((((18:0.03450038,14:0.035271828):0.0082732892,17:0.033977569):0.02410791,10:0.02104350775):0.0103345113,(16:0.02947251,15:0.013693987):0.0003385155):0.001360867):0.00224689,13:0.01309566):0.0024836292);
tree gen.127 = [&U] (19:0.0381050427,((((10:0.031693295,(17:0.02676333,(14:0.051077593,18:0.026588442):0.007209092):0.0311578483):0.0088473787,(16:0.03198317,15:0.008746498):0.00207818):0.0008271891,((11:0.01157131,((6:0.01845074,(8:0.034073507,(7:0.023319332,9:0.02701244):0.002011549):0.01695662):0.01180924,((((1:0.04996865,2:0.01875227):0.007331715,3:0.03731199):0.07220322,5:0.02168079):0.005658547,4:0.03214665):0.002293973):0.009407803):0.004837188,12:0.008222792):6.200179e-05):0.0001365278,13:0.007151586):0.00304346073);
tree gen.128 = [&U] (((((16:0.02417391,15:0.015741639):0.0007508192,(((14:0.045101034,18:0.02891111):0.015963989,17:0.03430445):0.0277041613,10:0.042625681):0.0104147383):0.0008260836,((11:0.006837771,((6:0.01394707,(8:0.032125977,(7:0.017563929,9:0.026988573):0.002341086):0.02815371):0.001809396,((((1:0.04661184,2:0.02093955):0.01179997,3:0.03408084):0.07555061,5:0.02489316):0.00705766,4:0.03224534):0.005085046):0.01389605):0.004177486,12:0.01098894):0.000802988):0.0017411136,13:0.01025422):0.0032409953,19:0.04289628);
tree gen.129 = [&U] (19:0.038141959,(((11:0.009119449,((6:0.01742043,(8:0.042940947,(7:0.020914417,9:0.036899519):0.000396787):0.02326836):0.003071772,((((1:0.044324,2:0.02134787):0.01029969,3:0.03466328):0.06371627,5:0.01647301):0.00229169,4:0.02640861):0.0008319698):0.01371619):0.003124159,(12:0.01083903,((((14:0.048417982,18:0.0338789):0.019374815,17:0.03101691):0.03142799,10:0.037203769):0.0096920544,(16:0.01959518,15:0.016307486):0.001990403):0.0004036016):0.0008170846):0.001195631,13:0.0101098795):0.0026558033);
tree gen.130 = [&U] (((((10:0.018547823,(17:0.02643722,(18:0.030745506,14:0.0375513021):0.013290791):0.0469725532):0.0104287346,(16:0.02686512,15:0.012246196):0.001745406):0.001217792,(12:0.01166987,13:0.0069354825):0.0002437108):0.0006936493,(11:0.009143483,((6:0.01320215,(8:0.043954223,(7:0.0225803371,9:0.03497239):0.0003621586):0.0237069):0.002323903,((((1:0.04487226,2:0.02513886):0.01013296,3:0.04313862):0.06018711,5:0.01931425):0.002879374,4:0.03002268):0.003863095):0.0131739):0.005526417):0.004982599,19:0.0375850427);
tree gen.131 = [&U] (19:0.036107401,((12:0.01441029,((16:0.02655113,15:0.014962368):0.0001848172,(10:0.027524454,((14:0.044387177,18:0.034965472):0.016702576,17:0.02653023):0.0403047819):0.0067506267):0.0002152061):0.0008848851,(13:0.009007927,(11:0.009449489,((6:0.01908362,(8:0.040614563,(7:0.020160809,9:0.032487433):0.001575179):0.02181757):0.004208627,((((1:0.0487039,2:0.0150021):0.01592619,3:0.02923548):0.07562766,5:0.0208128):0.002213429,4:0.03515242):0.002982718):0.01189219):0.006808865):0.00021661603):0.0032024037);
tree gen.132 = [&U] (((((((17:0.02658439,(14:0.041024671,18:0.02255171):0.017887594):0.008824779,10:0.008422624):0.0517990261,(15:0.014631948,16:0.02550173):0.0002744306):0.0003605196,(11:0.01044782,((4:0.03539497,(((1:0.03950036,2:0.02507202):0.01190622,3:0.03436778):0.06794187,5:0.01487183):0.007616605):0.0001867411,(6:0.01390185,(8:0.037332403,(7:0.018416034,9:0.029622549):0.002080565):0.02804518):0.004674425):0.01456543):0.005065344):8.315913e-05,12:0.01030505):0.0007829802,13:0.01172192):0.0083445201,19:0.034403229);
tree gen.133 = [&U] ((13:0.00868527,((12:0.0061505,((((18:0.02297574,14:0.032674493):0.0267378785,17:0.029270686):0.021230185,10:0.015104905):0.0503047974,(15:0.012182777,16:0.0276181):0.001190045):0.001372139):0.0003261644,(11:0.01323787,((4:0.02925656,(((1:0.04502297,2:0.02549256):0.007818432,3:0.04392524):0.06554132,5:0.0207464):0.002587342):0.004459992,(6:0.01964687,(8:0.04265226,(7:0.022571535,9:0.025260169):0.0007563969):0.02849146):0.001245879):0.01371221):0.005453732):0.0002088858):0.0061150798,19:0.041376288);
tree gen.134 = [&U] ((13:0.0092279372,(((((14:0.03219181,18:0.039300248):0.020633038,(10:0.012033409,17:0.02642874):0.004891214):0.0631145288,(15:0.013822133,16:0.02315735):0.002182777):0.00176771,(11:0.01244819,((4:0.02647897,(((1:0.03678491,2:0.0191789):0.01269802,3:0.03291147):0.06653985,5:0.01800051):0.004084185):0.002161781,(6:0.01806226,((9:0.02912947,7:0.022143816):0.001609556,8:0.036638601):0.02922505):0.005557052):0.01330581):0.003151469):0.0006400301,12:0.009727577):0.0001166973):0.004573495,19:0.04053446265);
tree gen.135 = [&U] (19:0.0425960853,((((15:0.017151986,16:0.02234774):0.002761561,((17:0.02956195,10:0.0189818):0.004152092,(14:0.039979838,18:0.03258485):0.023506936):0.0433961687):0.0006807867,(12:0.01126417,(11:0.01239374,((4:0.02816107,(((1:0.02906391,2:0.01759835):0.01590131,3:0.03851002):0.06085058,5:0.01949115):0.002554759):0.0004772746,(6:0.01350864,((9:0.024614879,7:0.01553036):0.002501225,8:0.0298907354):0.02324354):0.001208487):0.009453193):0.004177865):0.0001465674):0.00080611492,13:0.009381604):0.00440165);
tree gen.136 = [&U] (((12:0.009321277,((11:0.01109977,((4:0.02824779,(((1:0.06019802,2:0.02221038):0.01261453,3:0.0227516):0.06748205,5:0.01784591):0.004093361):0.002402346,(6:0.01757273,((9:0.029531891,7:0.023494261):0.0009895068,8:0.040219145):0.02592839):0.00271771):0.007606057):0.005068792,((16:0.02874933,15:0.014478787):0.0005700114,(10:0.027035445,(17:0.03031019,(18:0.027131844,14:0.040103686):0.015694859):0.009509756):0.0439674178):0.001176498):3.019607e-05):0.001159219,13:0.008886776):0.00485643051,19:0.0306476772);
tree gen.137 = [&U] (19:0.0414701141,(13:0.009635857,(((16:0.0187101,15:0.018185684):0.0006382996,(10:0.007531729,((14:0.0403273053,18:0.02148934):0.0226096357,17:0.02784525):0.016657212):0.029672721):0.0006175877,((11:0.007861425,(((((1:0.05269173,2:0.02454737):0.01043686,3:0.03660016):0.06758966,5:0.01815118):0.005520292,4:0.02859203):0.00232456,(6:0.01672665,((9:0.03452994,7:0.01747621):0.001433196,8:0.042602933):0.02689772):0.004980939):0.009569728):0.002726253,12:0.009984375):0.0003522059):0.0019336224):0.005243553);
tree gen.138 = [&U] (19:0.0399384243,((10:0.024914766,(17:0.03122472,(18:0.02422219,14:0.0300048):0.018826574):0.004983548):0.049038939,((13:0.012839713,((16:0.02235179,15:0.014823366):0.00420607,12:0.009322745):0.0004131764):0.0005355486,(11:0.01278981,((6:0.01377287,((9:0.033576953,7:0.0166513846):0.003356585,8:0.042811721):0.02628642):0.005644741,(4:0.02472746,(((1:0.0428869,2:0.02606418):0.01125689,3:0.03906004):0.06744542,5:0.01860923):0.006206361):0.001409424):0.008397691):0.00393072):0.0005932921):0.0041668162);
tree gen.139 = [&U] (19:0.0524205432,((((11:0.0109505,((6:0.01445651,((9:0.025981847,7:0.018110649):0.00173346,8:0.033391477):0.02411681):0.004550068,(4:0.02907199,(((1:0.04821382,2:0.01988137):0.01150103,3:0.03098361):0.070517,5:0.01523393):0.003016673):0.001538462):0.01146881):0.005207177,12:0.01173049):0.0001803847,((16:0.02277322,15:0.01955927):0.0007015547,(((18:0.02153474,14:0.03019833):0.01755118782,17:0.03162616):0.005044389,10:0.008213469):0.0650723639):0.0003092398):0.0005274652,13:0.009637004):0.004182993);
tree gen.140 = [&U] (19:0.03884968616,(13:0.008382071,((((17:0.04105245,(14:0.02616749,18:0.031653386):0.007492482):0.003661937,10:0.007765169):0.0375183443,(15:0.01788617,16:0.02342618):0.002016765):0.0002065492,((11:0.008814493,(((((1:0.03977271,2:0.032394):0.01082596,3:0.03501191):0.06321341,5:0.01629279):0.004593361,4:0.02842971):0.001124078,(6:0.0200649,((9:0.02824772,7:0.018761748):0.001319555,8:0.039945969):0.03138114):0.0043226):0.009976332):0.002741104,12:0.01187448):0.0009803031):0.0015375757):0.0016748474);
tree gen.141 = [&U] (19:0.0305916898,(13:0.01116072,(((((14:0.040024541,18:0.02417384):0.017433152,17:0.02533411):0.006655503,10:0.017007449):0.0410446099,(15:0.016751477,16:0.02381261):0.001166322):0.0003928207,((11:0.008957636,(((((1:0.0462406,2:0.01755454):0.01316532,3:0.03380351):0.06692194,5:0.01919184):0.006264665,4:0.03001805):0.00371537,(6:0.01476155,((9:0.0276768477,7:0.0162357639):0.002088579,8:0.0315083979):0.02020704):0.002106439):0.01091372):0.004390231,12:0.01233742):0.0003203942):0.001174537065):0.002141954);
tree gen.142 = [&U] (19:0.033163867,(((((15:0.016218712,16:0.02581747):0.0008331647,((18:0.033224308,14:0.033144866):0.014872547,(10:0.01264604,17:0.02222709):0.008861709):0.0326266766):0.0009955938,12:0.01354449):0.0007053487,(11:0.008274403,(((((1:0.04267966,2:0.02035939):0.01471414,3:0.04422549):0.07568197,5:0.01996974):0.001096523,4:0.02482761):0.002683347,(6:0.01570597,((7:0.017452621,9:0.026791009):0.001153899,8:0.034821461):0.02380808):0.003854678):0.01016418):0.005119298):0.0004365821,13:0.0061857974):0.0039246291);
tree gen.143 = [&U] ((((13:0.006959531,12:0.0125319):0.0003847974,((((18:0.028201845,14:0.030186421):0.016592081,17:0.02223578):0.001280584,10:0.004480075):0.0434264237,(11:0.01004235,(((((1:0.03889128,2:0.01875177):0.01131597,3:0.02798696):0.06457507,5:0.01842075):0.003318115,4:0.03016011):0.002100984,(6:0.01281149,((7:0.017562653,9:0.028300765):0.001280178,8:0.0366889049):0.02656571):0.006126884):0.01143234):0.003848111):0.001746597):0.0002456227,(16:0.02142551,15:0.013226189):0.001552959):0.0026683503,19:0.046602022);
tree gen.144 = [&U] ((((((16:0.03100641,15:0.011390483):0.002758228,(10:0.0119979543,(17:0.0277119955,(18:0.0263638882,14:0.037119627):0.02063749):0.01846187):0.031756225):0.001346867,12:0.01141704):0.000303893,(11:0.01139462,(((((1:0.04520345,2:0.01667323):0.01418948,3:0.03189601):0.06898252,5:0.01633677):0.005952702,4:0.02408372):0.001479136,(6:0.01997688,((7:0.0185272886,9:0.032510774):0.002440819,8:0.03608306):0.02381456):0.004886933):0.01221589):0.002367053):0.0011024127,13:0.008692333):0.004791606,19:0.0388757217);
tree gen.145 = [&U] ((((11:0.008683027,(((((1:0.03589697,2:0.01887003):0.009722744,3:0.03169371):0.06257465,5:0.02779859):0.003756032,4:0.02166773):0.001142994,(6:0.01407086,((7:0.018447062,9:0.035665463):0.001960647,8:0.047619989):0.02627221):0.002170309):0.01540347):0.003313639,(12:0.005930964,((10:0.024979291,((14:0.037488898,18:0.03250207):0.019463102,17:0.023054694):0.0172967959):0.019117746,(16:0.03080975,15:0.022129169):0.002099968):0.0003957213):0.0004875281):0.0016777517,13:0.007810827):0.00757037,19:0.0394178222);
tree gen.146 = [&U] ((13:0.009732,((16:0.03350027,15:0.011345045):0.002621049,((((17:0.02273725,(14:0.03033475,18:0.034669095):0.028938262):0.01208725,10:0.014235994):0.02512705262,(11:0.009543623,(((((1:0.03903175,2:0.02153179):0.01296093,3:0.03446142):0.06551532,5:0.01857096):0.003842849,4:0.02840331):0.00125749,(6:0.01602617,((7:0.0144880656,9:0.030657882):0.002531866,8:0.038827664):0.02282211):0.00422665):0.01142045):0.004042111):0.001047626,12:0.01891799):2.789221e-06):0.000322871):0.00283197555,19:0.0434653102);
tree gen.147 = [&U] (19:0.04689847028,(((11:0.009779888,(((((1:0.04165422,2:0.02168057):0.01634387,3:0.03551644):0.06220205,5:0.02242324):0.003080191,4:0.03824519):0.002019914,(6:0.01851555,((7:0.019849592,9:0.029311628):0.003643537,8:0.046235794):0.02832496):0.001612916):0.01040638):0.00344498,(((16:0.02944404,(((18:0.019860072,14:0.038656812):0.026527402,17:0.02759413):0.014960253,10:0.021054739):0.024995281):0.001197194,15:0.015906114):0.001710759,12:0.01306605):0.0002659605):0.0006446349,13:0.01354971):0.0040461558);
tree gen.148 = [&U] ((13:0.01034442,(((((17:0.0376291516,(18:0.036271365,14:0.0352915):0.01348048):0.01201024,10:0.01765705283):0.0242237354,(16:0.02224862,15:0.012183032):0.001752531):0.0007729318,(11:0.01209477,(((((1:0.03993111,2:0.02000414):0.01258324,3:0.03091645):0.069267,5:0.0211032):0.004927814,4:0.02921665):0.002218003,(6:0.01610565,((7:0.021661192,9:0.030015374):0.001047706,8:0.039175316):0.02585565):0.004148698):0.00878358):0.003753315):0.0001276546,12:0.01098763):5.1680527e-05):0.0031779058,19:0.031924357);
tree gen.149 = [&U] (((((((14:0.040652382,18:0.02600715):0.02334294,17:0.03003844):0.01769838,10:0.0195642085):0.02792136115,(11:0.0121408,(((((1:0.04854434,2:0.01911689):0.01128655,3:0.03816365):0.06388352,5:0.0230783):0.005694682,4:0.02869882):0.001359341,(6:0.01622382,((7:0.017640189,9:0.026713239):0.001225426,8:0.052441824):0.01625413):0.001410997):0.01422146):0.003093869):0.0004307381,(12:0.009566325,(16:0.02952329,15:0.015475431):0.002486183):0.0006071365):0.00130547,13:0.0072820945):0.003946433494,19:0.0463254234);
tree gen.150 = [&U] ((((12:0.009066871,((10:0.020035112,((14:0.036777309,18:0.026879912):0.01201264,17:0.027394756):0.017219265):0.0217900327,(16:0.02071451,15:0.014864931):0.001339965):0.001041025):1.527495e-05,(11:0.01190785,((4:0.02795767,(((1:0.03890619,2:0.02527963):0.008681462,3:0.03668118):0.08270831,5:0.01933409):0.007407242):0.002971573,(6:0.01455731,((7:0.0197257572,9:0.026409886):0.0002996141,8:0.054663553):0.02367779):0.003959704):0.01019948):0.005218695):0.0021468696,13:0.007045364):0.0035627314,19:0.039080882);
tree gen.151 = [&U] (19:0.0372701712,(13:0.007674629,(12:0.008528876,(15:0.011471706,(16:0.02454086,((10:0.008934713,((14:0.031771741,18:0.024525524):0.014635776,17:0.024517258):0.01336575):0.0242662285,(11:0.01096043,((6:0.01478309,((7:0.023753268,9:0.025373707):0.001246761,8:0.045805768):0.02535124):0.005183913,(4:0.02634617,(((1:0.04567397,2:0.01983682):0.007653303,3:0.02701198):0.06736871,5:0.01956581):0.003814613):0.00268247):0.009377914):0.005470698):0.001438561):0.0003391589):0.0002434637):0.0004408382):0.0037349571);
tree gen.152 = [&U] (19:0.041825347,((((15:0.013429639,16:0.02254109):0.0007097933,12:0.01372794):0.0001996497,((11:0.009528399,((6:0.0171043,((7:0.021438975,9:0.02842007):0.002796963,8:0.047608123):0.0223056):0.006557711,(4:0.03288088,(((1:0.04480341,2:0.0241716):0.0103363,3:0.03445114):0.0628899,5:0.01681247):0.002635968):0.0004938592):0.01157503):0.006635987,(((14:0.032800577,18:0.034392744):0.01145661,17:0.01962362459):0.01305762,10:0.01715054):0.0283456784):0.0006466772):0.0012883285,13:0.007944133):0.004067713);
tree gen.153 = [&U] (19:0.0407944131,(((11:0.007110839,((6:0.01335266,((7:0.025567768,9:0.0284744):0.001270046,8:0.042111303):0.02663998):0.006073533,(4:0.03022791,(((1:0.0404354,2:0.0193382):0.007922334,3:0.03593456):0.06755681,5:0.02084249):0.005958971):0.0009789179):0.01220812):0.004763581,(((16:0.02193059,15:0.010915516):0.001079623,((17:0.02636846,(14:0.0343399123,18:0.025461548):0.015047055):0.03342951,10:0.01134883):0.0150283834):0.0006357724,12:0.01603618):0.0002622104):0.000816492,13:0.0089682932):0.0057603815);
tree gen.154 = [&U] (19:0.042264602,(13:0.01222805,(((10:0.01017625083,(17:0.02461552,(18:0.03288181,14:0.038351185):0.014210631):0.03487249):0.00880587361,(15:0.014754487,16:0.022178):0.0006413989):0.0006696188,((11:0.006022717,((6:0.01343879,(8:0.04866111,(9:0.028582787,7:0.0208632139):0.001418037):0.02642688):0.002261202,(4:0.03042288,(((1:0.04280914,2:0.02133695):0.01136715,3:0.03616635):0.06575207,5:0.01921592):0.005673231):0.002472346):0.01091935):0.004698274,12:0.01990783):0.0001344934):0.002204943):0.0036371688);
tree gen.155 = [&U] ((13:0.01133019,((((15:0.014931535,16:0.02182537):0.0009907991,(10:0.01083114258,(17:0.01911036,(14:0.028009656,18:0.02354438):0.02051811):0.024585918):0.0111902509):0.00026823,(11:0.009565265,(4:0.02897119,((((1:0.03706026,2:0.01714464):0.01213987,3:0.02293944):0.07945153,5:0.01862422):0.004796671,(6:0.01648202,(8:0.0353989727,(9:0.029980591,7:0.025087116):0.001316705):0.02896137):0.002379159):0.001545986):0.01150611):0.003864697):0.0009711073,12:0.01126529):0.0006382881):0.0044209177,19:0.0338240097);
tree gen.156 = [&U] ((13:0.006752974,((((17:0.02836271,(14:0.039029791,18:0.02772236):0.021491924):0.01547314,10:0.017234916):0.0276932293,(16:0.02387277,15:0.013099454):0.001594154):0.001141088,(12:0.008632668,(11:0.006993304,((4:0.03247196,(((1:0.0372692,2:0.02196831):0.01454055,3:0.033871):0.07532746,5:0.0185432):0.006506892):0.005718884,(6:0.01548469,(8:0.030431638,(9:0.031977319,7:0.014210414):0.002524281):0.02128937):0.005189231):0.010874):0.003225123):0.001038205):0.0010876953):0.005084106,19:0.031352162);
tree gen.157 = [&U] ((13:0.00990745596,(((11:0.007385303,((4:0.03122023,(((1:0.04501643,2:0.02435437):0.01019674,3:0.03232909):0.06636153,5:0.02044743):0.005471475):0.001620875,(6:0.01724525,(8:0.033662046,(9:0.026330376,7:0.021599714):0.004062382):0.03047568):0.003418629):0.01296002):0.007548484,12:0.01092065):0.001530984,(16:0.02629654,((10:0.017676747,((18:0.029190433,14:0.0390661235):0.01553441,17:0.02004837):0.036843196):0.0144149631,15:0.018886371):7.225464e-05):0.0001109159):0.0004463102):0.0058142572,19:0.0422869266);
tree gen.158 = [&U] (19:0.0492484111,(((11:0.008738404,((4:0.02986067,(((1:0.04546921,2:0.02229377):0.009055629,3:0.0350062):0.06653051,5:0.0210735):0.004365724):0.003798313,(6:0.01822146,(8:0.040436728,(9:0.026358111,7:0.024491492):0.0009522836):0.02198812):0.003395239):0.01485317):0.005833552,(12:0.01059301,((10:0.0321851611,((18:0.02441599,14:0.038237697):0.012404887,17:0.0371459):0.0270547216):0.0129759292,(16:0.02768977,15:0.018289138):0.0009781949):0.001023887):9.318751e-05):0.0019073559,13:0.01093865):0.004326262);
tree gen.159 = [&U] ((((13:0.01375586,16:0.02945121):0.0007631362,(15:0.019450684,12:0.01038057):0.0021922051):0.001005206,((10:0.02947288,((18:0.025567217,14:0.040488849):0.012372561,17:0.0347732):0.01560215):0.0245231942,(11:0.008213085,((4:0.02792749,(((1:0.0407142,2:0.01798614):0.009138834,3:0.04110894):0.07305856,5:0.01444688):0.00429801):0.003461075,(6:0.0159423,((7:0.021056603,8:0.0551296102):0.0005344902,9:0.028311172):0.02707321):0.004281762):0.01014533):0.003162602):0.0004362775):0.0039564469,19:0.0399822479);
tree gen.160 = [&U] ((13:0.0093744596,(12:0.008962634,((11:0.01067054,(((((1:0.026607,2:0.01721322):0.01280944,3:0.03284574):0.05716956,5:0.01815593):0.001927173,4:0.03035537):0.004748265,(6:0.01508437,(8:0.035285559,(7:0.016806101,9:0.025447046):0.002564619):0.01953632):0.006848297):0.00671971):0.004907695,((15:0.014647752,16:0.02344761):0.001491673,(10:0.01245995,(17:0.03041406,(18:0.03166049,14:0.037834343):0.024175044):0.0003350354):0.0346452599):0.001071771):0.0001619431):0.0006136753):0.0046817317,19:0.04483808145);
tree gen.161 = [&U] (19:0.034483388,((((12:0.009335375,(11:0.0112734,((6:0.01461944,(8:0.043473862,(7:0.021841253,9:0.030361118):0.001137942):0.02222523):0.002458888,(4:0.03512941,(((1:0.04136253,2:0.01946449):0.01245055,3:0.03859054):0.06626584,5:0.02598069):0.006334938):0.003090524):0.01339178):0.004654356):0.0002221265,(17:0.02269717,(10:0.016336384,(14:0.03985803,18:0.034963842):0.01944718):0.003119641):0.0427389368):0.0001688721,(16:0.02295505,15:0.011639033):0.0017974):0.00060951872,13:0.01025242):0.005215075);
tree gen.162 = [&U] ((((((10:0.059753291,(18:0.036350561,14:0.044754298):0.007076597):0.006249264,17:0.03033662):0.0380330859,(16:0.02606005,15:0.017739455):0.000547226):0.0004699768,((11:0.01179445,((6:0.01568622,(8:0.0394219792,(7:0.024996844,9:0.026467964):0.001475228):0.02201951):0.004823505,(4:0.03040047,(((1:0.05808435,2:0.02106959):0.008504846,3:0.04083384):0.068328,5:0.01884055):0.005433932):0.001548917):0.01099097):0.003700547,12:0.01070454):2.236881e-05):0.0005360249,13:0.0108789077):0.0034651938,19:0.0484937807);
tree gen.163 = [&U] ((((16:0.02420715,15:0.015161358):0.0007335136,((11:0.01331446,((6:0.01516245,(8:0.03515445,(7:0.023135087,9:0.030035556):0.001762731):0.01928141):0.002958725,(4:0.02746036,(((1:0.04929657,2:0.02298124):0.008540402,3:0.03422122):0.07183432,5:0.02123874):0.007870499):0.002154642):0.009123):0.003612827,(((14:0.043927457,18:0.026179609):0.007758407,10:0.0492862673):0.003622131,17:0.02997253):0.04323368917):0.0006340851):0.0009226511,(12:0.013428015,13:0.01199517):0.0008074614):0.0038066706,19:0.0426120978);
tree gen.164 = [&U] (19:0.0409983988,((((11:0.009212434,(((((1:0.05173938,2:0.02412004):0.006727685,3:0.02957774):0.06204533,5:0.02410849):0.008562355,4:0.02870894):0.004369102,(6:0.01982564,(8:0.043683189,(7:0.0196372,9:0.031593377):0.0009838773):0.02167216):0.004858721):0.01169941):0.004849211,12:0.008795735):8.30311e-05,((16:0.023434,15:0.014718662):0.002596888,(((18:0.030983071,14:0.03457318):0.02204963,17:0.02129508):0.0172260528,10:0.0234664797):0.0281018711):0.0007670748):0.0006265325,13:0.009856513):0.0036206554);
tree gen.165 = [&U] (19:0.0555885398,(13:0.0093721925,((12:0.01438725,(((17:0.02219663,(18:0.024923068,14:0.045750052):0.017827668):0.03434331888,10:0.026781375):0.003443113,(16:0.02144072,15:0.016566817):0.002258196):0.0009875268):4.552791e-05,(11:0.01069647,(((((1:0.04271535,2:0.02848267):0.01078028,3:0.0386047):0.07664332,5:0.01615347):0.005506505,4:0.03023838):0.002684427,(6:0.01757663,((7:0.0199713376,9:0.036799439):0.001973231,8:0.038037709):0.02455735):0.004683191):0.01348623):0.006177161):0.0009983332):0.00699754824);
tree gen.166 = [&U] (19:0.040096937,(((((17:0.02993339,(14:0.048522858,18:0.02280537):0.013999425):0.032390184,10:0.020831924):0.006672444,(16:0.02259716,15:0.013975086):0.001762698):8.079737e-05,(12:0.01381957,(11:0.01595111,(((((1:0.04310241,2:0.02601863):0.01006974,3:0.04134518):0.082432,5:0.01721991):0.002222925,4:0.02782344):0.001826353,(6:0.0157296,((7:0.0189881951,9:0.032476991):0.001139907,8:0.044777503):0.02486475):0.004634743):0.006506145):0.004037555):0.00131933):0.001406787,13:0.007842376):0.0036295292);
tree gen.167 = [&U] (19:0.0361865299,((12:0.0102638,((11:0.008016481,(((((1:0.04738236,2:0.01787866):0.009558086,3:0.0340846):0.06696046,5:0.02027099):0.007124337,4:0.02811648):0.001794094,(6:0.01997028,((7:0.016557852,9:0.03850802):0.00102111,8:0.041020872):0.02580062):0.004753558):0.0101726):0.005819597,(((17:0.02531573,(18:0.02149866,14:0.029215126):0.018409158):0.03020812948,10:0.012272596):0.0025752835,(16:0.02523788,15:0.013497135):0.0006291423):0.00144129):5.587474e-05):0.00159189258,13:0.01020679):0.0049887526);
tree gen.168 = [&U] (19:0.0349690216,(12:0.016465603,((((16:0.02767915,15:0.012070638):0.001626651,(((14:0.03581968,18:0.036751658):0.0109397446,17:0.02534744):0.0354128072,10:0.00642762):0.0061434378):0.0002377253,(11:0.00776729,(((((1:0.0529597,2:0.0213286):0.0115126,3:0.03738161):0.07784578,5:0.01971807):0.005074297,4:0.02930588):0.002685593,(6:0.01700618,((7:0.0171594705,9:0.026960934):0.002451287,8:0.048440111):0.02880715):0.00363577):0.01212928):0.004221109):0.0005514833,13:0.008341626):7.240753e-05):0.004600853);
tree gen.169 = [&U] (((((12:0.01571484,13:0.014399633):0.0004659952,(16:0.02556757,15:0.016459214):0.001556298):0.001563137,((17:0.02282977,(18:0.020376605,14:0.032869234):0.022872761):0.005849234,10:0.003631893):0.0330071737):0.000538185,(11:0.01264099,(((((1:0.0387934,2:0.0171769):0.01299676,3:0.0425032):0.067361,5:0.02633596):0.003588022,4:0.02964364):0.002884539,(6:0.01664958,((7:0.0186232659,9:0.022011518):0.00127082,8:0.032522585):0.02398789):0.006381889):0.009330622):0.003134856):0.0045364765,19:0.0311612287);
tree gen.170 = [&U] (19:0.039364933,((((16:0.02610578,15:0.016789297):0.002758027,((10:0.014480183,(14:0.04785193,18:0.01927613):0.01553076064):0.002689816,17:0.03214858):0.0480150755):0.000232465,(12:0.01417891,(11:0.009949564,(((((1:0.04406808,2:0.02022892):0.01409319,3:0.03554514):0.06358448,5:0.01833807):0.009826579,4:0.03140599):0.00320883,(6:0.01870403,(8:0.048908349,(7:0.0193762568,9:0.022249754):0.002186192):0.02800854):0.005756448):0.007462199):0.003331292):0.0009276757):0.0007748168,13:0.0072485347):0.0043081687);
tree gen.171 = [&U] (19:0.0385170199,((((((18:0.037505,14:0.03164321):0.021508909,17:0.03106639):0.002901459,10:0.02061883):0.0334175288,(12:0.009743968,(16:0.02780149,15:0.017473628):0.0001458183):0.000188375):0.0006008489,13:0.01553164):0.0009352816,(11:0.007516992,(((((1:0.04291935,2:0.0173956):0.01113681,3:0.03317052):0.06669346,5:0.01859673):0.005643242,4:0.02822469):0.002407844,(6:0.01638671,(8:0.034583766,(7:0.0209568189,9:0.029852116):0.001657613):0.02587904):0.0084037):0.009692875):0.004631214):0.0030538373);
tree gen.172 = [&U] (19:0.0383828063,((((10:0.018117059,((14:0.035036865,18:0.0249628974):0.012993108,17:0.02675292):0.01106968):0.031196847,(15:0.010913964,16:0.02539392):0.001878375):0.0001867781,((11:0.00811601,(((((1:0.04471436,2:0.02037796):0.01132194,3:0.03267038):0.062179,5:0.02244316):0.005932144,4:0.03011967):0.002497524,(6:0.01122031,(8:0.034300786,(7:0.019196344,9:0.02860162):0.002599417):0.02899169):0.006392609):0.008379768):0.005541996,12:0.008279089):0.0001170143):0.0004653463,13:0.008684904):0.003804468);
tree gen.173 = [&U] (19:0.0357491956,(13:0.008796323,((((15:0.015828504,16:0.02389033):0.0006666094,((17:0.02811325,(18:0.03358195,14:0.034193333):0.017311597):0.02117183,10:0.01004695):0.0320685384):0.0001340236,12:0.01113685):0.0008561995,(11:0.0108542,((4:0.03177032,(((1:0.04117582,2:0.01930344):0.01402934,3:0.03465719):0.07039116,5:0.01948363):0.002660622):0.003439473,(6:0.01075342,(8:0.03866347,(7:0.0209796273,9:0.028121487):0.002289109):0.02908671):0.002840091):0.01082654):0.004539561):0.0005136898):0.0060698229);
tree gen.174 = [&U] (((((16:0.02565262,15:0.014720159):0.0005626385,((17:0.02919173,(14:0.034038174,18:0.042958326):0.009418459):0.027740362,10:0.009972571):0.0083695732):0.001090107,((11:0.008057493,((4:0.02990335,(((1:0.03867656,2:0.01940192):0.008062186,3:0.03252592):0.07592501,5:0.01597776):0.007689835):0.001442453,(6:0.01190543,(8:0.03986461,(7:0.0209641403,9:0.03201401):0.001509562):0.02530767):0.003254002):0.01309358):0.00496281,12:0.01218994):0.0008783983):0.0006164176,13:0.00885961):0.0039734939,19:0.0336477583);
tree gen.175 = [&U] (19:0.0322857982,((((10:0.015613132,((18:0.02373712,14:0.04588273):0.017151053,17:0.0324208):0.013441575):0.0274733,(11:0.01040245,((4:0.03040021,(((1:0.04845157,2:0.01826428):0.01021301,3:0.04116264):0.07420484,5:0.02071168):0.004514684):0.005242615,(6:0.01867984,(8:0.039831013,(7:0.023875591,9:0.027159797):0.002356812):0.0180788):0.005519159):0.01284374):0.003521433):0.000385272,(12:0.009942636,15:0.011933997):0.0001225516):0.0009648812,(13:0.009192825,16:0.02716129):0.001186756):0.0063337);
tree gen.176 = [&U] (((((((14:0.03788065,18:0.02935484):0.0253624651,17:0.03017669):0.00449689,10:0.020173811):0.0354387674,(16:0.02949644,15:0.013845723):0.0002218476):0.001187078,((11:0.009477224,((4:0.03095644,(((1:0.0482035,2:0.0283037):0.008631418,3:0.03821604):0.06103685,5:0.01642346):0.006581785):0.003118566,(6:0.01444746,(8:0.033810954,(7:0.021715765,9:0.025231447):0.002588955):0.02612782):0.00284975):0.009825213):0.0042318,12:0.01179219):3.737819e-05):0.001464581,13:0.01203833):0.004253269,19:0.04054970641);
tree gen.177 = [&U] (19:0.055483243,((12:0.008538629,((11:0.01233723,((4:0.03245148,(((1:0.04001505,2:0.01990458):0.01093911,3:0.03496843):0.0825976,5:0.02047494):0.002876683):0.0010306,(6:0.01676127,(8:0.051906779,(7:0.02742696,9:0.02731191):0.00213324):0.02668618):0.004709334):0.01021218):0.004078371,((15:0.01559193,16:0.02185292):0.001260906,((17:0.03682628,(18:0.03773747,14:0.048187123):0.016047541):0.014896062,10:0.01186163):0.0267069447):0.0003182797):0.0002788889):0.001591741,13:0.008990773):0.003060975);
tree gen.178 = [&U] ((((((((18:0.03057825,14:0.03393206):0.011345814,17:0.02534671):0.0121260721,10:0.01293257):0.0271231009,(16:0.01924335,15:0.012023152):0.002269622):0.0008102085,12:0.01096852):0.0006285085,13:0.008235354):0.0008998053,(11:0.01062595,((4:0.02636167,(((1:0.02936083,2:0.02109471):0.01164518,3:0.03542146):0.05550526,5:0.01699785):0.002889792):0.004108158,(6:0.01362929,(8:0.047629416,(7:0.0246856748,9:0.028555797):0.001592733):0.02270846):0.004441112):0.009469065):0.004302602):0.0037792637,19:0.04993744302);
tree gen.179 = [&U] (19:0.036336766,((11:0.0134186,((4:0.02683241,(((1:0.04770851,2:0.02266423):0.009317499,3:0.02837466):0.05975591,5:0.02481852):0.006857106):0.002249012,(6:0.01095343,(8:0.0364972019,(7:0.023731605,9:0.029628495):0.001201407):0.02020653):0.001653736):0.009102365):0.00382278,((10:0.009389658,(17:0.02603688,(14:0.055171063,18:0.02280768):0.019484452):0.024871):0.0094027514,((16:0.02659489,15:0.011552408):0.0004864606,(12:0.009925403,13:0.013046163):0.0005907424):0.001957515):0.0003134127):0.0029516985);
tree gen.180 = [&U] (19:0.0346581445,((11:0.01018838,((4:0.02440056,(((1:0.044129,2:0.01745981):0.009991746,3:0.03759865):0.06375541,5:0.0148513):0.004915083):0.002936304,(6:0.01841277,(8:0.0377272169,(7:0.024812943,9:0.028210142):0.00171693):0.02713213):0.002890384):0.009660842):0.002252467,(((16:0.0239465,15:0.015216464):0.001199281,(((14:0.041316672,18:0.01989652):0.0209304617,17:0.02582012):0.0310827381,10:0.0103424636):0.00921221055):0.001126466,(12:0.008052583,13:0.009572814):0.00068138111):0.0002108974):0.006665073);
tree gen.181 = [&U] ((((16:0.02573775,12:0.009680557):0.001197826,13:0.01316726):0.0014960115,((15:0.023226938,(((14:0.043619622,18:0.022173537):0.019707892,17:0.02410137):0.019668778,10:0.0151143629):0.0097670964):0.001220983,(11:0.009372377,((4:0.02834042,(((1:0.03506134,2:0.01681334):0.00621165,3:0.04243875):0.0751074,5:0.02154517):0.004051318):0.001641485,(6:0.01744609,(8:0.042466808,(7:0.0230178507,9:0.025205832):0.001383358):0.02780988):0.004686962):0.01046197):0.003538687):0.000246404):0.00342143,19:0.0412967668);
tree gen.182 = [&U] ((13:0.0091288362,(((11:0.009927276,((4:0.02565328,(((1:0.05215139,2:0.01857887):0.01341404,3:0.0335038):0.07093517,5:0.02350347):0.005990732):0.0007942128,(6:0.01949069,(8:0.0324245802,(7:0.016700251,9:0.032531459):0.003119822):0.0247711):0.005084079):0.007033805):0.005338817,(16:0.02032102,(15:0.015187462,(((14:0.043070784,18:0.02443757):0.036538265,17:0.03401541):0.0321089848,10:0.038607212):0.0084125314):0.001251842):0.0007696386):4.354708e-05,12:0.01304788):0.0007053116):0.0039054958,19:0.0393795188);
tree gen.183 = [&U] (((((11:0.01210667,((((1:0.03713842,2:0.02045833):0.01945122,3:0.0294134):0.05985455,5:0.02402004):0.00512884,(4:0.02817235,(6:0.01612741,(8:0.044207971,(7:0.022960601,9:0.022914):0.0008882486):0.02264615):0.003704483):0.001073272):0.01163172):0.004036955,((15:0.018145308,16:0.02007397):0.001018288,(10:0.0233107723,(17:0.032060156,(18:0.02293981,14:0.035362345):0.0181351748):0.0223056459):0.0063368184):0.0004444961):0.0003910144,12:0.01298049):0.0009439808,13:0.01089112):0.0039296885,19:0.043053352);
tree gen.184 = [&U] (((((16:0.02425801,(10:0.0033270999,((14:0.037254179,18:0.030937026):0.023083425,17:0.02652024):0.0468176395):0.001855411):4.958534e-05,(15:0.014443354,12:0.01156043):0.002392238):0.0006759057,(11:0.01025986,(((((1:0.03691639,2:0.02192569):0.01049292,3:0.02937164):0.06616704,5:0.01810833):0.003156041,4:0.02627901):0.00134266,(6:0.01389451,(8:0.0353641136,(7:0.024607735,9:0.02373191):0.0002701683):0.02919477):0.002179299):0.009175909):0.004652578):0.001176113,13:0.01128402):0.004245402,19:0.039445378);
tree gen.185 = [&U] (19:0.0382257718,((((11:0.009545948,(((((1:0.03812697,2:0.0214246):0.01869399,3:0.03218022):0.07384438,5:0.01690541):0.005877124,4:0.02659996):0.003814719,(6:0.01411533,(8:0.038742608,(7:0.019104336,9:0.029882521):0.00163228):0.02752137):0.001210858):0.01265945):0.005614058,12:0.01225066):0.0006135239,((10:0.018817696,(17:0.03433471,(18:0.021953943,14:0.040917052):0.025679232):0.031540633):0.0008701986,(16:0.02111081,15:0.012519605):0.002851038):0.0004669103):0.0003201854,13:0.00730082):0.005833418);
tree gen.186 = [&U] (19:0.0382380015,((((11:0.01370893,(((((1:0.03776715,2:0.02005678):0.007693662,3:0.04426279):0.07056745,5:0.02595269):0.004046774,4:0.03093357):0.0010479,(6:0.01562027,(8:0.038671166,(7:0.024697725,9:0.025400184):0.003367819):0.02576004):0.00438765):0.01118292):0.004173547,12:0.0148381):0.001146028,(((17:0.03379649,(18:0.046311403,14:0.031141855):0.022367574):0.03361590516,10:0.013836792):0.00252732,(16:0.02363942,15:0.014418823):0.000994616):0.0002209457):0.00148356,13:0.01275121):0.0053377836);
tree gen.187 = [&U] ((((12:0.01086679,(16:0.02368108,15:0.019850722):0.002289383):0.0001025972,((11:0.008366823,(((((1:0.0460337,2:0.02512379):0.01244835,3:0.03960089):0.06259769,5:0.02477688):0.005684714,4:0.02802821):0.003600879,(6:0.0139851,(8:0.041391754,(7:0.0177289798,9:0.029551715):0.001409364):0.02220516):0.00516521):0.01142155):0.003451576,(10:0.01744834,((18:0.03213518,14:0.040641728):0.012643962,17:0.02574266):0.0374415264):0.0097349246):0.0001943593):0.000665836034,13:0.009994419):0.00461930596,19:0.038167021);
tree gen.188 = [&U] (19:0.040055483,(13:0.008918458,((((10:0.019170133,(17:0.02848654,(14:0.039285875,18:0.0158658588):0.015685469):0.0374804788):0.0087238639,(16:0.02706943,15:0.016955883):0.001854348):0.0008324879,12:0.01202849):0.0007013257,(11:0.0108053,(((((1:0.04631242,2:0.02378935):0.009804949,3:0.04582182):0.07064408,5:0.02069495):0.003941746,4:0.03231876):0.002515852,(6:0.01652635,(8:0.043446252,(7:0.0270409604,9:0.034886618):0.0005339614):0.02657359):0.002539533):0.007814715):0.003377368):0.00066083485):0.0034248706);
tree gen.189 = [&U] ((((12:0.009003264,(11:0.009457413,(((((1:0.04012285,2:0.02295043):0.01199851,3:0.02661185):0.06236587,5:0.01974519):0.005467668,4:0.02787243):0.001758431,(6:0.01769397,(8:0.0366465358,(7:0.022949064,9:0.025737583):0.001483049):0.02141122):0.003465448):0.009217691):0.004434821):0.001977636,((16:0.02405202,15:0.01165006):0.001678271,(10:0.013619625,(17:0.02740746,(18:0.017830352,14:0.030539404):0.017856441):0.0355769042):0.0062782969):0.002394547):0.0011537115,13:0.01127537):0.003263304015,19:0.0362708382);
tree gen.190 = [&U] (19:0.0439680426,(((16:0.02249279,15:0.015558007):0.002131426,(12:0.01162287,(((17:0.03468233,(18:0.018765377,14:0.040038424):0.016624449):0.03069234091,10:0.0157162):0.0164300202,(11:0.009544342,(((((1:0.04338925,2:0.02060657):0.01467592,3:0.03324881):0.06819977,5:0.01840977):0.003119551,4:0.02898277):0.003030747,(6:0.01533588,(8:0.059066939,(7:0.022124462,9:0.03011657):0.001826136):0.02124102):0.005189474):0.00981019):0.003416406):0.0002909816):0.0001680967):0.0003440774,13:0.01150116):0.00324068823);
tree gen.191 = [&U] ((((12:0.01261415,(15:0.011938465,16:0.02715893):0.001996954):0.0007592894,((10:0.01126518,(17:0.02985835,(14:0.0412091624,18:0.024423146):0.013526802):0.0104723):0.0317226861,(11:0.01349956,(((((1:0.04968167,2:0.02763564):0.00486753,3:0.04299728):0.06400655,5:0.0201326):0.003793508,4:0.02675893):0.004160843,(6:0.01420629,(8:0.0384109697,(7:0.02156251,9:0.03536851):0.001499513):0.0266054):0.001686138):0.01014967):0.003688878):0.0002952265):0.0006420303,13:0.0083855454):0.0024059282,19:0.038093227);
tree gen.192 = [&U] (19:0.04203971039,(13:0.006954254,(((16:0.02179008,15:0.01537356):0.0003171623,(((18:0.025177996,14:0.03623659):0.0164301159,17:0.02448413):0.0187626328,10:0.010454344):0.0208181777):0.000319226,(12:0.01062022,(11:0.01198932,(((((1:0.03735382,2:0.025277):0.01039562,3:0.03337573):0.06929174,5:0.02474616):0.004554332,4:0.02803377):0.00231502,(6:0.01885466,(8:0.044407412,(7:0.024706292,9:0.038344536):0.003301445):0.02526157):0.003172023):0.01199139):0.004513926):0.0004316098):0.002077763):0.0014654898);
tree gen.193 = [&U] (((12:0.01014305,((15:0.0136477,16:0.0306115):0.0001635099,((10:0.021532215,(17:0.0253609,(18:0.028562014,14:0.044662161):0.018404161):0.0195184238):0.0214895191,(11:0.007454796,(((((1:0.04713472,2:0.01670281):0.0124836,3:0.03359501):0.07299451,5:0.01929713):0.005395004,4:0.02932408):0.002191102,(6:0.02281909,(8:0.043320133,(7:0.024002665,9:0.028797444):0.0007682319):0.02424874):0.0023156):0.01194874):0.006257636):0.0001482678):0.0001724517):0.0002160688,13:0.0090007943):0.00333654941,19:0.0400652868);
tree gen.194 = [&U] (19:0.0339707839,(((12:0.01322132,((15:0.013956698,16:0.02403875):0.001142223,(10:0.01591611,((18:0.016948866,14:0.028321861):0.0118153798,17:0.02637059):0.020047092):0.0221686602):0.000862491):0.0001416721,(11:0.0094848,(((((1:0.03337649,2:0.0203099):0.008287233,3:0.0322191):0.06415354,5:0.02463313):0.002400444,4:0.02476943):0.001052146,(6:0.01952526,(8:0.0294626564,(7:0.0229114019,9:0.026948376):0.002638483):0.02578646):0.002770363):0.009905659):0.005515487):0.0009138804,13:0.0078671007):0.0038698223);
tree gen.195 = [&U] ((((((16:0.02165067,15:0.0138019):0.001273896,((17:0.02377671,(18:0.031969014,14:0.053977395):0.021099152):0.01465727,10:0.0060490092):0.0227900633):0.001263048,12:0.009734226):0.0001466664,(11:0.01005228,(((((1:0.03355158,2:0.01618516):0.009047362,3:0.03238813):0.06267881,5:0.01772063):0.004793539,4:0.02650943):0.001030831,(6:0.01700794,((9:0.02728773,7:0.024451626):0.001166818,8:0.044093155):0.02592493):0.006456988):0.007885356):0.003514863):0.0007771329,13:0.008696906):0.0033004054,19:0.04820616041);
tree gen.196 = [&U] (((12:0.009228981,(13:0.015995239,(15:0.016827803,16:0.02651979):0.001269457):0.0008457571):0.0002639643,((11:0.008377626,((4:0.03146528,(((1:0.03464664,2:0.02307704):0.006161155,3:0.03748325):0.07159952,5:0.0221567):0.004084846):0.002048587,(6:0.01503483,((9:0.026652724,7:0.020094353):0.001152505,8:0.039773865):0.03041971):0.00531335):0.009109627):0.00560157,(((18:0.02807653,14:0.040554359):0.01305726,17:0.03162833):0.014457316,10:0.0134687288):0.0253269615):8.074219e-05):0.0026277239,19:0.0376640216);
tree gen.197 = [&U] (19:0.03907988,(13:0.007333059,(((15:0.012744108,16:0.02223874):0.001347037,(10:0.02404753,((14:0.037946467,18:0.02319671):0.022213362,17:0.02771109):0.025565053):0.0282882629):0.000414697,((11:0.01103163,((4:0.02434445,(((1:0.04316449,2:0.01783225):0.01064616,3:0.03845292):0.06710569,5:0.02369057):0.005012435):0.003547718,(6:0.01179996,((9:0.028331088,7:0.0215573603):0.002573809,8:0.032086674):0.02208348):0.001582793):0.01147889):0.00432799,12:0.01073872):0.0001071385):0.0016943841):0.0032150011);
tree gen.198 = [&U] ((13:0.0076724863,(((15:0.011492217,16:0.02905931):0.001691738,((10:0.016590766,17:0.03601937):0.0009051964,(14:0.032420642,18:0.024386344):0.02006818):0.0396234794):0.001191853,((11:0.00908671,((4:0.03178078,(((1:0.03486976,2:0.02446996):0.0149619,3:0.03892154):0.06447072,5:0.01847514):0.005730698):0.001268685,(6:0.01731211,((9:0.03447222,7:0.016713596):0.001927177,8:0.037220951):0.02569155):0.00403804):0.01395549):0.004736712,12:0.008134548):0.0009620531):0.0002466586):0.003112807,19:0.04509083952);
tree gen.199 = [&U] (((((15:0.015105322,16:0.02086446):0.001109755,(10:0.0117982377,((14:0.0316123793,18:0.02992596):0.019940859,17:0.02251273):0.01943086):0.02063927761):0.0009842639,(11:0.0101368,((4:0.02713942,(((1:0.04355098,2:0.01196027):0.01089895,3:0.02750444):0.07078502,5:0.01604785):0.004187295):0.002230334,(6:0.01185615,((9:0.02743591,7:0.0167790577):0.003446291,8:0.033612721):0.02215466):0.003675724):0.01056051):0.004712478):0.000163488,(13:0.01305974,12:0.0071291648):0.001579261):0.0017064256,19:0.0403454009);
tree gen.200 = [&U] (((((11:0.01378662,((4:0.03004742,(((1:0.0433845,2:0.0273721):0.008129272,3:0.03763706):0.06740277,5:0.01970211):0.005091063):0.002202529,(6:0.01651042,((9:0.02830221,7:0.019369944):0.002062938,8:0.041292151):0.02765459):0.002460917):0.01086158):0.001862658,12:0.01184263):7.468516e-05,((15:0.016252359,16:0.02464521):0.0009157849,((10:0.010041557,17:0.03139102):0.0007704097,(18:0.029714707,14:0.03217732):0.01119563):0.0395937492):0.001350126):0.0004594369,13:0.0085034388):0.0033776211,19:0.0317874082);
tree gen.201 = [&U] (((13:0.007687647,((16:0.02592055,15:0.016700764):0.0009027173,(((17:0.02717694,(18:0.02427839,14:0.036267616):0.020567007):0.0270154574,10:0.021844315):0.0096515059,(11:0.01318314,((4:0.03057928,(((1:0.04515705,2:0.02405189):0.011952,3:0.03830326):0.06819193,5:0.01719109):0.004314791):0.001621098,(6:0.01591426,((9:0.02758862,7:0.0211307626):0.00107235,8:0.044257255):0.02373935):0.001912702):0.01085719):0.006407176):0.0002250999):4.57716e-05):0.000279903,12:0.010427388):0.002716506,19:0.0412485155);
tree gen.202 = [&U] ((((11:0.007749958,((4:0.03225789,(((1:0.03107658,2:0.02037538):0.009360787,3:0.03675537):0.07047496,5:0.01897931):0.006836797):0.001990395,(6:0.01078355,((9:0.030457686,7:0.021313063):0.003114669,8:0.02889612):0.027607):0.003089629):0.01075044):0.006674684,(((16:0.02058065,15:0.012850546):0.00226119,(10:0.01376033,(17:0.02304799,(14:0.038311436,18:0.030182695):0.017025015):0.0317972996):0.00675325328):0.0007636947,12:0.0154702):0.0001958845):0.00023867,13:0.008582879):0.005234589,19:0.0437790142);
tree gen.203 = [&U] (((((11:0.009519696,((4:0.02792222,(((1:0.04541903,2:0.01771915):0.01274752,3:0.03864301):0.07506801,5:0.02013835):0.003527402):0.002595774,(6:0.0114704,((9:0.027869691,7:0.023956037):0.003704777,8:0.036052679):0.02197022):0.003110372):0.007810278):0.003165076,12:0.01605377):0.0001897178,((10:0.022679269,((18:0.028778647,14:0.0341521631):0.009720313,17:0.033600766):0.0354093993):0.001256565,(16:0.02528904,15:0.014867826):0.00157456):0.0005549248):0.000597743,13:0.0075071302):0.003898625,19:0.04336796525);
tree gen.204 = [&U] (((10:0.0094196862,((18:0.02817253,14:0.03867076):0.0148312563,17:0.03095858):0.0397908554):0.002722995,((((16:0.02523766,15:0.016191898):0.004353012,13:0.011181801):0.0007424519,12:0.01160676):0.0002285424,(11:0.01020886,((4:0.02460011,(((1:0.04573944,2:0.01848636):0.009990363,3:0.03861262):0.07655561,5:0.01864597):0.006799253):0.001663692,(6:0.01462585,((9:0.033632172,7:0.0204111059):0.002231675,8:0.037457248):0.02579831):0.002568323):0.006669511):0.002019782):1.103019e-05):0.0022409794,19:0.04048535);
tree gen.205 = [&U] (19:0.039501361,(((16:0.02972285,15:0.014864623):0.001172239,((17:0.032153173,(18:0.03606783,14:0.0337189959):0.02153213):0.032270134,10:0.014326088):0.001231986):0.0006296253,((11:0.008104253,((4:0.02798573,(((1:0.04769456,2:0.0221879):0.01029439,3:0.04518327):0.07233845,5:0.01907273):0.002654453):0.002373029,(6:0.01783006,((9:0.032659182,7:0.022347937):0.001461844,8:0.045153919):0.02916743):0.003550037):0.008859227):0.00595347,(12:0.01855347,13:0.01083789):0.0001223673):0.0002997305):0.0038349664);
tree gen.206 = [&U] ((((16:0.02427367,15:0.010524046):0.0006911736,(((14:0.043952101,18:0.026639216):0.016536062,17:0.03263189):0.0393080979,10:0.017711377):0.002200701):0.001155592,((12:0.01301992,(11:0.01150105,((6:0.01446513,((9:0.03492271,7:0.017134682):0.001128513,8:0.034346802):0.02655775):0.005671407,((((1:0.04752307,2:0.02685641):0.01339699,3:0.03206493):0.06223052,5:0.01700723):0.004084407,4:0.02998801):0.002804909):0.01014455):0.0080818663):0.0003245978,13:0.009921777):0.0004782314):0.002926668,19:0.0336316269);
tree gen.207 = [&U] (19:0.04479099143,(((12:0.009079487,((((18:0.02458385,14:0.037486961):0.0247796135,17:0.0306849):0.01883441,10:0.023525045):0.02647207455,(16:0.02090351,15:0.019494997):0.001003302):0.0006869579):0.0006432635,(11:0.01105822,((6:0.01739998,((9:0.037858644,7:0.0185485715):0.001512881,8:0.03733989):0.02367307):0.003665473,((((1:0.03599915,2:0.02324766):0.01282681,3:0.04578096):0.06190509,5:0.02682004):0.001602163,4:0.02420017):0.002618404):0.0114702):0.005649171):0.0014568748,13:0.008303296):0.004062047);
tree gen.208 = [&U] (((((13:0.0122225786,(15:0.011119546,16:0.02562152):0.001576419):0.001341511,12:0.01789658):0.0004057364,(10:0.0161105494,(17:0.031442511,(14:0.038200933,18:0.034172307):0.01672515):0.02734288):0.00886406296):0.0007331105,(11:0.01326718,((6:0.01353965,((9:0.02229092,7:0.021208453):0.003671505,8:0.052618049):0.01978236):0.005210252,((((1:0.0457281,2:0.01812986):0.01278138,3:0.03607211):0.06325802,5:0.0178001):0.004326308,4:0.02596848):0.001664314):0.01150536):0.003128666):0.002643254,19:0.0348237728);
tree gen.209 = [&U] ((13:0.01441507,(((16:0.03021736,15:0.013229291):0.001062422,((17:0.03085586,(18:0.03444099,14:0.038476348):0.0126875701):0.030029437,10:0.024642425):0.0097928043):0.001756578,((11:0.01020027,((4:0.02866446,(((1:0.03175816,2:0.02335689):0.0109195,3:0.0395582):0.07266221,5:0.02344936):0.00395273):0.001742517,(6:0.01038136,((9:0.029001639,7:0.0190073873):0.0007235344,8:0.0439826214):0.02344783):0.005802865):0.01268165):0.004541927,12:0.01158184):6.122693e-05):0.0007046718):0.0025026965,19:0.0386143655);
tree gen.210 = [&U] (((((16:0.02166538,15:0.016339173):0.001097774,(10:0.027468976,(17:0.02921466,(18:0.02152787,14:0.029712745):0.027085882):0.0250515533):0.007201978):0.0006145303,((11:0.01080419,((4:0.0264829,(((1:0.03539327,2:0.02077731):0.01363437,3:0.03546225):0.05749972,5:0.01845789):0.0048579):0.001503942,(6:0.01650446,((7:0.0197513827,9:0.027802149):0.0005932845,8:0.0443466866):0.02233489):0.003079131):0.01178968):0.004611719,12:0.007971085):0.001248072):0.0002895436,13:0.007619521):0.0029564603,19:0.0365332107);
tree gen.211 = [&U] (19:0.0349379777,((((15:0.018282486,(16:0.02313838,(10:0.012458045,((18:0.018271187,14:0.032176087):0.014515807,17:0.02092092):0.023105789):0.0115603115):4.717213e-05):0.0003590723,12:0.01467):0.0002444535,(11:0.01044567,((4:0.02769113,(((1:0.03841514,2:0.02174809):0.009792432,3:0.0416817):0.06724239,5:0.01564548):0.006303756):0.0003511801,(6:0.01482858,((7:0.0198684354,9:0.028814361):0.0018699,8:0.044957284):0.02472916):0.003000993):0.009143294):0.005257285):0.001397999,13:0.009079744):0.0037798869);
tree gen.212 = [&U] (19:0.0436941825,(13:0.007838354,(((11:0.01152509,(((((1:0.04423265,2:0.02035542):0.01692239,3:0.03301005):0.07166526,5:0.01477654):0.005267261,4:0.02947136):0.002971003,(6:0.01483957,((7:0.0172972975,9:0.029250264):0.0008800951,8:0.0306353236):0.02727828):0.003696056):0.0122241):0.004207925,12:0.01236282):0.0007594993,((15:0.01830921,(10:0.018864793,((18:0.026092567,14:0.04835382):0.015054685,17:0.03132579):0.02873622):0.0120108856):0.000116302,16:0.0245567):0.0007900371):0.0001050877):0.0027436222);
tree gen.213 = [&U] (19:0.0512944611,(13:0.0124593909,((16:0.02007205,15:0.01806824):0.0006829753,(12:0.009611239,(((17:0.02377747,(18:0.02332474336,14:0.0303328324):0.020565532):0.0251225067,10:0.030419702):0.0132243601,(11:0.008661392,(((((1:0.03451072,2:0.02074122):0.01235174,3:0.04028599):0.06982868,5:0.01551812):0.007739451,4:0.02119589):0.001787219,(6:0.01977338,((7:0.0169906991,9:0.028267092):0.00134056,8:0.033433639):0.0254838):0.001896169):0.01284485):0.00468988):0.0001719199):0.0003963057):0.0001836466):0.0028825291);
tree gen.214 = [&U] ((13:0.006823126,(((16:0.02379381,15:0.014255109):0.001034442,(10:0.0266786853,((14:0.041955266,18:0.023908845):0.022319376,17:0.03209952):0.0217556562):0.0102610026):0.002100257,((11:0.00965605,((6:0.01794115,((7:0.0188791235,9:0.023391231):0.0004579975,8:0.045454244):0.02350942):0.001935205,((((1:0.03685343,2:0.01740957):0.007083962,3:0.02602044):0.06375032,5:0.02010582):0.004333359,4:0.02343145):0.003679808):0.01015492):0.005224355,12:0.0120477):9.608339e-05):0.002189941):0.0025406766,19:0.04195805698);
tree gen.215 = [&U] ((13:0.007384402,((((((18:0.017707008,14:0.032549041):0.020223662,17:0.02407902):0.03530761,10:0.022044963):0.0132664858,(15:0.015264236,16:0.0258656):0.001301857):0.00082025,12:0.01062803):6.656581e-05,(11:0.01359714,(((((1:0.04612929,2:0.01970819):0.007261496,3:0.03456085):0.06652863,5:0.01961398):0.004752579,4:0.0320839):0.001384499,(6:0.01859761,((7:0.031721766,9:0.028703279):0.0003409918,8:0.038900894):0.0272795):0.005425736):0.009270975):0.002868726):0.00054959415):0.0046199273,19:0.0383435047);
tree gen.216 = [&U] (19:0.0402899091,((((15:0.011495071,16:0.01965932):0.002245799,12:0.004429846):0.0005318265,((10:0.0454059306,((18:0.0273219697,14:0.03250901):0.017164527,17:0.02922563):0.0267368408):0.010910016,(11:0.007417957,(((((1:0.04145844,2:0.01933377):0.01488876,3:0.03458286):0.06396141,5:0.01660199):0.00508797,4:0.02607479):0.001010514,(6:0.01586575,((7:0.022646893,9:0.028246954):0.001177478,8:0.0367670399):0.02150484):0.002178651):0.009166818):0.001893823):0.001014497):0.0008673936,13:0.006661362):0.00400765);
tree gen.217 = [&U] (19:0.0443955219,(13:0.009447956,(12:0.01118872,((11:0.00964218,(((((1:0.04030452,2:0.02178409):0.01054805,3:0.038161):0.06761959,5:0.01899556):0.003707102,4:0.03122197):0.003105864,(6:0.01692751,((7:0.0172061248,9:0.032828578):0.002600898,8:0.03779323):0.01891538):0.004100937):0.009255476):0.002984335,((((14:0.039419255,18:0.02516801):0.018822975,17:0.02524177):0.022380938,10:0.0215303354):0.0070368103,(15:0.016385416,16:0.02770248):0.0009718947):0.001193549):9.886461e-05):0.001100996):0.00289790551);
tree gen.218 = [&U] (19:0.038711491,(((12:0.009242214,((15:0.014365641,16:0.02281627):0.002259158,(((18:0.025994536,14:0.045263626):0.018687412,17:0.02784369):0.02624211,10:0.03575064):0.01164664098):0.0008133684):0.0007724121,(11:0.01052392,(((((1:0.03998515,2:0.02142187):0.008384734,3:0.03232697):0.07437249,5:0.02195417):0.005010948,4:0.02875717):0.003878836,(6:0.01341145,((7:0.019852991,9:0.031843904):0.001890892,8:0.046017902):0.02081889):0.007028361):0.0127543):0.003077466):0.0005984734,13:0.00778180705):0.0020645762);
tree gen.219 = [&U] (((((11:0.0121878,(((((1:0.04934307,2:0.01945463):0.01193551,3:0.04436186):0.06589311,5:0.01964884):0.005284305,4:0.03611597):0.002482375,(6:0.01494547,((7:0.021058563,9:0.035277912):0.001649368,8:0.0292002938):0.0219809):0.00744091):0.01216332):0.0061888107,13:0.01044864):0.001084365,12:0.009937856):0.002999735,((10:0.0633912182,(17:0.026414939,(18:0.03971072,14:0.05835015):0.01628442):0.02694478):0.0091687309,(15:0.013018745,16:0.02968088):0.001802933):0.001428564):0.00244811,19:0.0400845742);
tree gen.220 = [&U] (((((11:0.01257105,(((((1:0.03838913,2:0.02226304):0.0116228,3:0.02968015):0.06755963,5:0.01848985):0.003494547,4:0.02937182):0.001783846,(6:0.0127992,((7:0.02315132,9:0.028824477):0.001513191,8:0.030881865):0.02267635):0.002254028):0.01103266):0.004498876,((10:0.033566641,((18:0.022278054,14:0.0356307358):0.0229526807,17:0.02209855):0.024054081):0.013735813,(15:0.01340743,16:0.02259939):0.0004852168):0.001356997):0.0003334434,12:0.01348562):0.0012325351,13:0.01140452):0.00431305,19:0.031801323);
tree gen.221 = [&U] (((13:0.01122706,(12:0.01466906,((10:0.023958856,((14:0.028229495,18:0.0273570418):0.015559504,17:0.03083305):0.0296280704):0.00887703295,(15:0.017296281,16:0.02273173):0.0001248551):0.0009326061):0.00059405):0.003374841,(11:0.01007365,(((((1:0.05087579,2:0.02328457):0.01683567,3:0.04072617):0.06113358,5:0.01843142):0.007088605,4:0.03160345):0.001636573,(6:0.01464125,((7:0.0234943243,9:0.025588768):0.00160035,8:0.035525145):0.02307796):0.002517794):0.01084033):0.005860415):0.0024189876,19:0.039037166);
tree gen.222 = [&U] (19:0.037434008,(((11:0.01073866,(((((1:0.03426239,2:0.0182103):0.01461178,3:0.03879769):0.07306444,5:0.01458441):0.005425866,4:0.02772272):0.003265351,(6:0.01534341,((7:0.020053804,9:0.025392744):0.001309667,8:0.051932825):0.02681915):0.002605675):0.008803438):0.003083032,(16:0.02368369,((15:0.019840918,((17:0.02796023,(14:0.038445245,18:0.02261856):0.024989415):0.01075599,10:0.01074283):0.0210734486):0.001105905,12:0.009817931):0.0001277263):6.542286e-05):0.0002821902,13:0.01093366):0.004047173);
tree gen.223 = [&U] (((((11:0.01506349,((6:0.01798886,((7:0.020031681,9:0.03191987):0.001748497,8:0.045574415):0.02922622):0.004876478,((((1:0.04003822,2:0.02033001):0.00585707,3:0.03595036):0.06946115,5:0.01698021):0.002935859,4:0.02467562):0.00328974):0.009065007):0.00750975,((16:0.0237751,((17:0.03172278,(14:0.034617196,18:0.026231948):0.0219175849):0.0255316645,10:0.0134946144):0.0121127907):0.0001579934,15:0.010699923):0.0006273371):2.111343e-05,12:0.009423376):0.001099558,13:0.007274663721):0.0050679598,19:0.045154414);
tree gen.224 = [&U] ((13:0.01071624,(12:0.0143161793,(((10:0.007855928,((18:0.02033072,14:0.035784861):0.0247546808,17:0.03033143):0.031034508):0.00985654,(16:0.03199745,15:0.013587443):0.003400044):0.0006564396,(11:0.01412684,(((((1:0.04453945,2:0.02880757):0.01023227,3:0.03108602):0.07060074,5:0.0219358):0.003878146,4:0.03021777):0.002346253,(6:0.01256037,((7:0.020969866,9:0.042383925):0.002030921,8:0.041602094):0.02391078):0.004205499):0.008995938):0.004299069):0.00159237):0.0004105791):0.0039806989,19:0.0428731876);
tree gen.225 = [&U] ((13:0.009532292,((((10:0.0276424782,((14:0.033707385,18:0.019620719):0.023857662,17:0.03014429):0.022827474):0.0106733037,(16:0.02125693,15:0.011416186):0.0009707758):0.001045569,12:0.01101373):0.000247177,(11:0.008688734,(((((1:0.03714289,2:0.01615567):0.01402327,3:0.03776933):0.07181621,5:0.01728917):0.006330911,4:0.02704525):0.006911044,(6:0.01988583,((7:0.0239266057,9:0.027644965):0.001522567,8:0.037036867):0.02985426):0.00480682):0.01043789):0.002846284):0.000526457):0.00454763846,19:0.0346862606);
tree gen.226 = [&U] ((13:0.0100721012,(((10:0.0355534635,(17:0.02661058,(14:0.030195153,18:0.02368976):0.016580494):0.02672962):0.010969024,(16:0.02177135,15:0.013738928):0.001115864):0.0007566049,((11:0.008607908,(((((1:0.04259218,2:0.02172946):0.008644894,3:0.03325525):0.07825782,5:0.01746964):0.00275567,4:0.02731756):0.004553806,(6:0.01182896,((7:0.0187564721,9:0.029330096):0.001919758,8:0.04364813):0.02200974):0.006213352):0.01257466):0.003555444,12:0.01248086):0.0003312055):0.0006318632):0.00549394509,19:0.0342745361);
tree gen.227 = [&U] (19:0.0412074607,(((11:0.01430436,(((((1:0.05421506,2:0.02392533):0.01264189,3:0.03418557):0.07844938,5:0.01936964):0.003862285,4:0.02476576):0.003176139,(6:0.01360968,((9:0.031520368,8:0.036346098):0.0001675098,7:0.027430018):0.02470767):0.005760585):0.00848286):0.004236327,(((15:0.013585478,16:0.02518189):0.0003178352,(10:0.006690087,((14:0.036522702,18:0.029457839):0.026953884,17:0.03044548):0.0352372538):0.0048657696):0.000851589,12:0.01126533):0.0009377852):0.0001277627,13:0.01039407):0.003451082);
tree gen.228 = [&U] ((13:0.01182938498,((11:0.009788897,(((((1:0.03448048,2:0.02605738):0.01363334,3:0.03318492):0.07151529,5:0.02129234):0.004394501,4:0.03065051):0.001096651,(6:0.02263269,((9:0.026856711,7:0.0180552421):0.002518375,8:0.0362481565):0.02742532):0.001967326):0.01332589):0.005743505,(((15:0.013640561,16:0.02273084):0.0004253436,(((18:0.025858637,14:0.04025298):0.015852255,17:0.02889624):0.038303012,10:0.01967343):0.0066228795):0.0002741898,12:0.0104896):0.0004739181):0.0002129637):0.0023756744,19:0.03869540624);
tree gen.229 = [&U] ((((12:0.00850139,(11:0.01046554,(4:0.0243976,((6:0.01071043,((9:0.026962728,7:0.0236909493):0.000858733,8:0.0329749759):0.02543778):0.007611212,(((1:0.05270223,2:0.02349408):0.008890075,3:0.03425329):0.06226333,5:0.01749455):0.003188133):0.001828543):0.01091032):0.00375474):0.0006933273,((15:0.013418714,16:0.022082):0.002111723,(10:0.020993488,(17:0.027829915,(18:0.037805987,14:0.04002494):0.02014979):0.0305915891):0.0049223451):0.0008200426):0.00105959773,13:0.01074967):0.004302037,19:0.0407662192);
tree gen.230 = [&U] (19:0.0385131296,(13:0.008774361,((11:0.00937411,(((((1:0.03578623,2:0.02712901):0.01203169,3:0.02979996):0.07510187,5:0.01621659):0.005174452,4:0.03087969):0.002412655,(6:0.01413695,((9:0.025822192,7:0.019140414):0.003368617,8:0.036162981):0.02009105):0.004426386):0.0113705):0.002518553,(12:0.01140663,((15:0.020956169,16:0.02874822):0.0009123133,((17:0.02148532,10:0.00953078):0.0007082036,(18:0.03269374,14:0.037203447):0.016176212):0.0346161607):0.0006000836):0.001324739):0.001125117):0.0049414939);
tree gen.231 = [&U] ((((11:0.009289577,(((((1:0.03624684,2:0.02042255):0.01058719,3:0.03331944):0.06836753,5:0.02317377):0.003665736,4:0.02537899):0.002205734,(6:0.01827245,((9:0.024473708,7:0.021449943):0.001485965,8:0.041828166):0.02589452):0.001554185):0.008168908):0.009730104,(12:0.01423489,((15:0.013741128,16:0.02386945):0.0005206346,(17:0.0284093,((18:0.025505882,14:0.027224078):0.01546521,10:0.039327455):0.004455215):0.04710107265):0.0006243368):0.0009469527):0.000358352,13:0.005958375):0.0032753208,19:0.0352991224);
tree gen.232 = [&U] ((13:0.0081366245,(12:0.01050768,(((15:0.01530411,16:0.02305016):0.001605737,((10:0.02505496,(14:0.033294602,18:0.04301122):0.006360726):0.004739498,17:0.02647222):0.0377899861):0.002359358,(11:0.009191481,(((((1:0.03625224,2:0.02385844):0.006426297,3:0.03304182):0.07169933,5:0.02047947):0.002522966,4:0.0216799):0.002927318,(6:0.01357167,((9:0.030056401,7:0.019507169):0.001095615,8:0.0355831374):0.02653608):0.004990273):0.008859829):0.005948337):6.474712e-05):0.0003098206):0.0049557181,19:0.0442313888);
tree gen.233 = [&U] ((13:0.008892776,((11:0.01012903,(((((1:0.05267475,2:0.02608413):0.008733299,3:0.03517932):0.06619959,5:0.02119506):0.002391101,4:0.02329585):0.001451911,(6:0.01767948,((9:0.023746827,7:0.023830107):0.001196165,8:0.035065499):0.02641383):0.006883306):0.01184441):0.005471644,(12:0.01463391,((((14:0.043380494,18:0.03010063):0.023882134,17:0.04002099):0.007898746,10:0.0226711):0.032004802,(15:0.009975624,16:0.0233765):0.0006577915):0.0002304867):0.0003767016):0.0021524234):0.0026245711,19:0.0346144731);
tree gen.234 = [&U] ((((13:0.009657582,12:0.01270097):0.001544288,((17:0.02852286,((18:0.031731998,14:0.034289298):0.01042986,10:0.033425664):0.004964941):0.0352795138,(15:0.010988127,16:0.02290728):0.002321056):0.001500452):0.001282018,(11:0.01060248,(((((1:0.03798041,2:0.02466709):0.01389866,3:0.04450848):0.06312504,5:0.0194727):0.005986438,4:0.03070028):0.001218387,(6:0.01445148,((9:0.027495184,7:0.0184420196):0.002310352,8:0.0372879823):0.0278582):0.002674571):0.01401105):0.004001118):0.0026950433,19:0.038148853);
tree gen.235 = [&U] (19:0.03933141494,(13:0.009230489,((12:0.009387765,(16:0.02406935,15:0.017038838):0.00227303):7.343483e-05,((11:0.01202178,(((((1:0.05784041,2:0.02445846):0.01195819,3:0.03628974):0.06426273,5:0.02253086):0.001924864,4:0.02770987):0.004599863,(6:0.01058464,((9:0.03365169,7:0.017559098):0.0009801778,8:0.041733803):0.02672853):0.007867215):0.01074146):0.007397753,(10:0.03312377,((14:0.03856087,18:0.037833414):0.0124883087,17:0.02504162):0.01128708):0.02516326638):0.0005480017):0.001147797):0.00526141033);
tree gen.236 = [&U] ((13:0.01681681,((12:0.01086099,(((10:0.034523379,(18:0.032735042,14:0.04465979):0.01621247):0.006876252,17:0.03119712):0.04769903694,(16:0.02671359,15:0.015628831):0.002680023):0.0004661231):0.0009088238,(11:0.007970319,((6:0.01481439,((9:0.031879332,7:0.0219008202):0.001994762,8:0.033725946):0.02460347):0.002429211,((((1:0.0366706,2:0.01992877):0.01082649,3:0.03368077):0.07762763,5:0.01384163):0.007496452,4:0.03210953):0.002223298):0.009653689):0.004588852):0.0001923558):0.0049689654,19:0.039152919);
tree gen.237 = [&U] ((13:0.0132101193,(((17:0.0307281905,(10:0.011572293,(14:0.039179463,18:0.01838058):0.018901926):0.00676454):0.0462563263,(16:0.02295577,15:0.016111243):0.001181632):0.001581215,((11:0.007511687,((6:0.01773759,((9:0.032100699,7:0.0182059813):0.001513029,8:0.033431018):0.02467234):0.002133575,((((1:0.04766958,2:0.02240352):0.009899926,3:0.03996615):0.07023585,5:0.0166823):0.004130415,4:0.02581917):0.002380657):0.01262718):0.003664966,12:0.008234698):0.00100556):0.001216041):0.005879904,19:0.0431158162);
tree gen.238 = [&U] (((11:0.01589439,((6:0.009807799,((9:0.022939149,7:0.0222633762):0.001000153,8:0.033317016):0.02515502):0.006221919,((((1:0.03753668,2:0.02316984):0.01389234,3:0.03494909):0.06473579,5:0.01822656):0.007294909,4:0.02751162):0.001542002):0.01173649):0.004842344,(13:0.0113544955,((15:0.009946908,((((14:0.02605804,18:0.03260107):0.01549239,17:0.0285681902):0.002283724,10:0.023886264):0.0385224055,16:0.02977235):0.000173916):0.0001977005,12:0.01198622):0.0009334138):0.0003890132):0.003705622,19:0.03252504204);
tree gen.239 = [&U] ((((11:0.01016672,((6:0.01359887,((7:0.0223402908,9:0.028293969):0.001432717,8:0.03942325):0.02371338):0.006987115,((((1:0.03171415,2:0.02730266):0.007872552,3:0.03691952):0.05791417,5:0.02024703):0.006641599,4:0.03006807):0.003094481):0.009875399):0.002216567,(((((18:0.02048516,14:0.040677857):0.011517681,10:0.014715441):0.0054421,17:0.03406494):0.0540100515,(15:0.017147609,16:0.02641383):0.001129833):0.000433668,12:0.009451443):0.0004699479):0.000800104,13:0.008839351):0.0035727278,19:0.042157721);
tree gen.240 = [&U] (((12:0.0156012864,13:0.01055973):0.0002329027,((((10:0.0204554536,(14:0.028473812,18:0.027288436):0.01881763):0.002475315,17:0.0219814):0.0378045726,(15:0.014255453,16:0.0236692):0.003867416):0.001075281,(11:0.01478697,((6:0.01799208,((7:0.020097801,9:0.027951442):0.001203384,8:0.041895406):0.0261505):0.005221165,((((1:0.04764287,2:0.02032046):0.006528684,3:0.03921678):0.06692816,5:0.02470808):0.004807128,4:0.02458931):0.001117805):0.009611082):0.003648676):0.0008512132):0.003120379,19:0.0335644139);
tree gen.241 = [&U] ((13:0.007290638,((((10:0.015196674,(14:0.024674604,18:0.02831415):0.015442754):0.002858471,17:0.02885085):0.03549826723,(15:0.016426946,16:0.01979252):0.0007921917):0.0004653841,(12:0.007722125,(11:0.008967205,((6:0.01360102,((7:0.018032942,9:0.03081923):0.001637634,8:0.041325528):0.02772934):0.006366329,((((1:0.04481488,2:0.01783304):0.01315076,3:0.03615285):0.05826388,5:0.01764728):0.004468825,4:0.02928236):0.003593952):0.009136709):0.002718953):0.0007800912):3.552798e-05):0.0047151559,19:0.040688609);
tree gen.242 = [&U] (19:0.03486988,(((((18:0.02600631,14:0.041589554):0.01814498,10:0.01790047):0.003909319,17:0.02975673):0.0375775411,((15:0.015143416,16:0.02457927):0.002079505,((11:0.009486484,((6:0.0202567,((7:0.020544316,9:0.029645311):0.001582001,8:0.035397321):0.02730502):0.001986477,((((1:0.05868988,2:0.0247214):0.00986425,3:0.02872491):0.07367746,5:0.02080667):0.004205858,4:0.03047268):0.001762222):0.01022489):0.005010393,12:0.00840635):3.110193e-05):0.0006643858):0.0005110506,13:0.0110681923):0.004893801);
tree gen.243 = [&U] ((13:0.00864347,((11:0.008793101,((6:0.01725862,((7:0.0197349454,9:0.033396874):0.002599301,8:0.037901726):0.02977524):0.006212895,(4:0.02706335,(((1:0.04459998,2:0.01449486):0.008142497,3:0.03661747):0.08356613,5:0.02063121):0.004297411):0.002133607):0.00941638):0.003732655,(((15:0.013174877,16:0.02002843):0.001379521,(17:0.02992667,((14:0.042106085,18:0.02913187):0.02622083,10:0.0190960738):0.0005017844):0.03860360622):0.0004583098,12:0.01080743):4.523515e-06):0.0012257649):0.005719696,19:0.0451404922);
tree gen.244 = [&U] ((13:0.01142767881,(12:0.01033727,((11:0.008056114,((6:0.0149104,((7:0.017102253,9:0.028316728):0.001959283,8:0.037548166):0.02098974):0.007289315,(4:0.02937782,(((1:0.03853782,2:0.01776064):0.01689293,3:0.04041723):0.07545882,5:0.02128811):0.007374653):0.0008417757):0.01315976):0.005185598,((15:0.017989891,16:0.01971069):0.001799095,(((14:0.040637882,18:0.026144827):0.02701215,17:0.03083348):0.00028385266,10:0.042228673):0.0339979753):0.00114576):0.0002497406):0.001621616):0.0044520624,19:0.044265927);
tree gen.245 = [&U] (19:0.0504425424,(13:0.006277243,(((11:0.009254056,((6:0.01363332,((7:0.0203551973,9:0.028187418):0.002144579,8:0.037072981):0.02370618):0.002155605,(4:0.02713281,(((1:0.04009017,2:0.02528592):0.01270959,3:0.03186768):0.07006749,5:0.01913846):0.005854549):0.002410035):0.008647042):0.004308731,(((17:0.02264857,(14:0.034225039,18:0.02165125):0.025112499):0.0003445835,10:0.0164951738):0.04150962787,(15:0.01257496,16:0.0247703):0.002858088):0.001471406):0.0011708133,12:0.008718144):0.001082858):0.0021422753);
tree gen.246 = [&U] (19:0.0381777592,(((12:0.0177475,((17:0.0241874,(10:0.008373856,(14:0.03104885,18:0.038176472):0.008164362):0.0013410449):0.0455376795,(15:0.011423149,16:0.02081999):0.001296873):0.001298984):0.0005461581,(11:0.01258428,((6:0.01474901,(8:0.0452946435,(7:0.023216008,9:0.027571637):0.0009285971):0.02515608):0.003831088,(4:0.03158859,(((1:0.0317362,2:0.02845359):0.01052805,3:0.03219262):0.06761228,5:0.02071946):0.005153827):0.003593381):0.01251862):0.004723539):0.0006608814,13:0.010068546):0.0070652316);
tree gen.247 = [&U] (((((11:0.01172199,((6:0.02054472,(8:0.02542751,(7:0.023617249,9:0.023231895):0.001291787):0.02745488):0.004726871,(4:0.02970166,(((1:0.05459007,2:0.01973682):0.009462237,3:0.03701536):0.07200174,5:0.01727223):0.003888461):0.002545713):0.01038752):0.00236643,((17:0.03374594,((18:0.024317724,14:0.02320289):0.021241626,10:0.025872909):0.0044883):0.0378483524,(15:0.009885947,16:0.02049366):0.0004464405):0.0009954111):0.0005851877,12:0.008958191):0.0004309656,13:0.008396896):0.003825682,19:0.040570465);
tree gen.248 = [&U] ((13:0.0070782129,(((((11:0.01036438,((6:0.01658113,(8:0.038922277,(7:0.0155872162,9:0.02948544):0.00233518):0.0281554):0.002964033,(4:0.02651587,(((1:0.03590255,2:0.02151372):0.009053317,3:0.03205147):0.06582321,5:0.01943976):0.005863101):0.002601636):0.01121382):0.006258758,(17:0.03275305,((18:0.03034261,14:0.031392231):0.00692292,10:0.0143869645):0.008419792):0.03514873338):0.0007067665,15:0.013552275):0.0003522031,16:0.02487007):0.002365402,12:0.009867973):0.0001555684):0.0043172191,19:0.041723542);
tree gen.249 = [&U] ((13:0.008126733,(12:0.01274264,((11:0.01166521,((6:0.01214934,(8:0.0335065859,(7:0.0163709271,9:0.032108904):0.0009269338):0.02603032):0.005906927,(4:0.02951267,(((1:0.04862505,2:0.0148701):0.01354712,3:0.03995597):0.06447553,5:0.01654942):0.005391122):0.0009768878):0.007668593):0.003256819,((((14:0.038990984,18:0.036395009):0.011373188,17:0.02231524):0.012099365,10:0.02929255):0.0213411541,(16:0.02532091,15:0.017461631):0.001027676):0.0003882564):0.0001283264):0.0008611352):0.0053362987,19:0.0360223735);
tree gen.250 = [&U] (((17:0.022604106,(18:0.02730675,14:0.040060033):0.013927451):0.028373128,(10:0.015018237,((16:0.0300223,15:0.013141151):0.0007566555,((11:0.0117349,(4:0.03135343,((6:0.01541178,(8:0.035995618,(7:0.019853037,9:0.031501523):0.002869028):0.0302066883):0.002549104,5:0.02253234):0.000628609):0.009539185):0.005745188,(12:0.008043731,(19:0.044372653,13:0.0090303273):0.001028961):0.0003364161):0.001026542):0.0158316031):0.0070884708):0.0068386489,(3:0.02929723,(2:0.02250439,1:0.04860657):0.01713505):0.06930425);
tree gen.251 = [&U] ((13:0.008936538,((((((17:0.02645573,(14:0.037576744,18:0.029627589):0.010110056):0.0243086021,(3:0.02650757,(2:0.0256112,1:0.04371875):0.01325399):0.085177176):0.0008088839,10:0.021775019):0.0229066123,(15:0.015732014,16:0.0221523):0.0009828444):0.001208749,(((4:0.02875423,5:0.024371716):0.0008527799,((8:0.0342757082,(7:0.020379914,9:0.02561817):0.002307571):0.01731075,6:0.01238968):0.005135394):0.01073231,11:0.009828196):0.003486527):0.0004591752,12:0.0150001):0.00127429):0.0036819365,19:0.0333051613);
tree gen.252 = [&U] ((((((19:0.0384457558,13:0.01098641):0.0002874278,(12:0.01029745,(11:0.01006641,((5:0.02734967,4:0.0223231):0.001567456,((8:0.0379829725,(7:0.021772702,9:0.025015028):0.001322651):0.02125789,6:0.01536725):0.006482847):0.01230498):0.002140836):0.0008170783):0.001123733,(15:0.01602326,16:0.02147718):0.001202845):0.011323705,10:0.016826504):0.015595901,(17:0.03340864,(18:0.033088144,14:0.032659068):0.017463052):0.02431039):0.007740851,(3:0.02379931,(2:0.01806598,1:0.04693475):0.01537626):0.07751496);
tree gen.253 = [&U] (19:0.03815174437,((((((4:0.0294312,5:0.021298577):0.001955668,((8:0.037009907,(7:0.0187567321,9:0.03195676):0.001448497):0.02054889,6:0.01372762):0.004142959):0.01198534,11:0.01242057):0.003937816,12:0.01258377):0.000914515,(16:0.02549996,(((((18:0.02913184,14:0.028783002):0.01227138,10:0.051073555):0.0031899291,17:0.02450192):0.0302831847,(3:0.02782541,(2:0.02088755,1:0.05400789):0.009138966):0.080916617):0.0251864205,15:0.021647724):0.001110724):0.0005395776):0.0003049255,13:0.0112759674):0.0051654491);
tree gen.254 = [&U] (19:0.043156736,(13:0.009651165,((12:0.01137198,(((4:0.02517244,5:0.020977929):0.001818703,((8:0.034282645,(7:0.0203180376,9:0.031172809):0.0004035121):0.0216564,6:0.01442926):0.003498166):0.008251416,11:0.01104089):0.003244505):0.0001521175,(((10:0.018913039,((14:0.033531737,18:0.02882137):0.018511874,17:0.0252689):0.006315939):0.0290824903,(3:0.02825608,(2:0.02032559,1:0.03526605):0.01734243):0.088050225):0.02320227778,(15:0.014959076,16:0.02235967):0.0004284467):0.0003091766):0.0003121438):0.0042109783);
tree gen.255 = [&U] (19:0.0444210887,((((((3:0.03099059,(2:0.02035953,1:0.0343626):0.01620786):0.0836267258,(10:0.0401770878,((18:0.027886159,14:0.041052887):0.01725975,17:0.0293481):0.0002689356):0.02353252):0.0278360008,(15:0.011903078,16:0.02462864):0.0009086023):0.001157483,12:0.01358911):1.922462e-05,(((4:0.02890642,5:0.028570395):0.001556143,(((7:0.024107486,9:0.022959789):0.003476768,8:0.03234096145):0.02649722,6:0.01345453):0.00252357):0.01234938,11:0.009957492):0.002914707):0.000916799394,13:0.01053043):0.0045624323);
tree gen.256 = [&U] (((10:0.014055728,((11:0.008880187,(((6:0.01537255,(8:0.032666845,(7:0.020656026,9:0.028996419):0.004006033):0.0143535142):0.004865529,5:0.02069034):0.0009057691,4:0.02721008):0.009258479):0.002743078,(((13:0.008755132,19:0.0467965412):0.0015303021,16:0.0255024):0.0001581687,(12:0.01322831,15:0.019728524):0.0002879793):0.0002279612):0.013711785):0.01170197209,(17:0.02469698,(14:0.038217061,18:0.028460858):0.015215856):0.0322709):0.00483505,(3:0.03469536,(2:0.02386036,1:0.03941549):0.008639357):0.05991381);
tree gen.257 = [&U] (19:0.0408209353,((((((4:0.03284829,5:0.019360648):0.003335792,(((7:0.021163094,9:0.023673769):0.003235143,8:0.0386241743):0.01820283,6:0.01483248):0.003494575):0.008911469,11:0.01009367):0.003894849,12:0.01350763):0.0001536049,(((3:0.03182451,(2:0.02845907,1:0.0432902):0.01040435):0.08045344,(10:0.008040579,(17:0.0343096173,(14:0.035367086,18:0.021499927):0.0158192):0.004820713):0.0244664491):0.022697336,(15:0.014922991,16:0.0257532):0.001766339):0.0004179907):0.0005032223,13:0.007160976):0.0029715617);
tree gen.258 = [&U] ((((((((3:0.02923391,(2:0.02794257,1:0.03952465):0.00738539):0.096424541,((18:0.032897188,14:0.033844103):0.012418645,17:0.02894361):0.0332361386):0.003637725,10:0.01110618):0.0201908984,(15:0.014262902,16:0.02524688):0.001690252):9.714977e-05,12:0.01371976):0.001107774,(((4:0.03590037,5:0.018998565):0.002173981,(((7:0.021288411,9:0.031117596):0.001954545,8:0.038161453):0.02554346,6:0.0196804):0.003949424):0.01071274,11:0.00663881):0.006123611):0.0004797171,13:0.009549909):0.0076695587,19:0.032627894);
tree gen.259 = [&U] (19:0.03719104155,(13:0.009767404,((((4:0.0314785,5:0.024432715):0.003629872,(((7:0.0162013117,9:0.025033415):0.001713153,8:0.034922155):0.02462432,6:0.01204043):0.003975324):0.007435508,11:0.01278622):0.005852305,(12:0.01093675,(((3:0.02915866,(2:0.0226982,1:0.04904974):0.01221641):0.0877997099,(10:0.01104509,(17:0.025705546,(18:0.040136603,14:0.01981257):0.013086167):0.02592792):0.0049408242):0.0227422175,(16:0.02816605,15:0.013857534):5.214828e-05):0.0006316252):0.0003475921):0.0007348292):0.0035007335);
tree gen.260 = [&U] ((((12:0.01154994,((((6:0.01644467,(8:0.0350361141,(7:0.024458678,9:0.028080809):0.00119371):0.022833435):0.003059348,(4:0.03374021,5:0.02401396):0.002130395):0.01216447,(10:0.01479424,11:0.006437515):0.001721988):0.002144725,(19:0.0416166478,13:0.009838944):0.0020153008):0.0001013113):0.0008751001,(16:0.02378255,15:0.011142764):0.0004225578):0.0186487072,(17:0.028262048,(18:0.02025085,14:0.028897933):0.02258335):0.04420504706):0.009811995,(3:0.02771769,(2:0.01948263,1:0.03585164):0.01779689):0.07429417);
tree gen.261 = [&U] ((13:0.008932904,(12:0.01076144,((((4:0.02440085,5:0.030439987):0.002325453,(((7:0.019539715,9:0.032406003):0.001150277,8:0.032687449):0.01912917,6:0.01679175):0.002481954):0.007939044,11:0.008409494):0.004808656,((((3:0.03376751,(2:0.02180807,1:0.04414974):0.01459675):0.070480367,10:0.0276513145):0.0002998545,((14:0.037913007,18:0.0355085832):0.014858551,17:0.031131):0.02546638):0.0185213513,(15:0.013985291,16:0.02854497):0.001166739):0.0001709097):0.0006930381):0.001971413):0.00262730636,19:0.0353541737);
tree gen.262 = [&U] ((((16:0.03043375,15:0.012276226):0.002799369,(12:0.01103041,((11:0.0069975,(5:0.01853044,((6:0.01463342,(8:0.03738192,(7:0.0185994,9:0.033454742):0.001377558):0.02402635):0.003754371,4:0.02587254):0.0009476357):0.008143334):0.003347786,(19:0.04692809131,13:0.009710322):0.0011010745):0.0004962851):0.0008448667):0.02350797629,((17:0.0228096,(18:0.02388063,14:0.049230144):0.038687515):0.0474978992,10:0.0244696735):0.0002493795):0.007835331,(3:0.02999041,(2:0.01809356,1:0.03011539):0.01219984):0.07565166);
tree gen.263 = [&U] (19:0.0431959358,(((((((3:0.02989475,(2:0.01826524,1:0.03635757):0.01525795):0.0852331893,(17:0.02616006,(14:0.031956823,18:0.02380214):0.020971338):0.03090898):0.0025513699,10:0.021607154):0.0297488485,15:0.012763427):0.000279166,(12:0.01354694,16:0.02090722):0.001116157):0.001111044,(((4:0.03245654,5:0.023561382):0.002058052,(((7:0.024037578,9:0.028060692):0.001899292,8:0.04187573):0.01857063,6:0.01176647):0.006994118):0.009300477,11:0.01205314):0.002674737):0.0002352941,13:0.01093592):0.0073630915);
tree gen.264 = [&U] (19:0.0360132616,(13:0.01318409,((16:0.02482378,(15:0.017263217,((10:0.0091397607,(3:0.02675611,(2:0.01592189,1:0.03499702):0.01731388):0.082069919):0.001168771,(17:0.02791469,(18:0.028455894,14:0.027769354):0.0187668543):0.0313975985):0.02853652892):0.002112411):0.001266508,(12:0.0100173,(((4:0.02779117,5:0.025653528):0.002813628,(((7:0.021566081,9:0.027281107):0.0005946353,8:0.037829636):0.0241722,6:0.0203702):0.004496306):0.01058843,11:0.0138911):0.001731039):0.001818634):0.0011556465):0.0046768492);
tree gen.265 = [&U] (((((((17:0.02530673,(14:0.033169493,18:0.03621444):0.0101507955):0.02529188,((3:0.02512204,(2:0.01942327,1:0.03681184):0.01073253):0.075354821,10:0.0179214093):0.002344337):0.0210957098,(15:0.013997585,16:0.02470125):0.001067036):0.0007960403,12:0.006202905):0.0001807701,(((4:0.02848567,5:0.027856333):0.005395487,(((7:0.025269642,9:0.03043663):0.0005834472,8:0.033377021):0.02544687,6:0.0163179):0.004140408):0.009164057,11:0.01053612):0.003488687):0.000159645713,13:0.01089617):0.00200467808,19:0.0325854766);
tree gen.266 = [&U] (19:0.0355907817,(13:0.007538679,(((15:0.010661503,16:0.01730775):0.001764132,(((3:0.03633176,(2:0.02224866,1:0.03907069):0.0132226):0.081216347,(17:0.02824584,(10:0.013446586,(14:0.0353920974,18:0.023109729):0.018568304):0.002662166):0.03068529):0.0217766119,(((4:0.02870312,5:0.028648702):0.002357919,(((7:0.017676542,9:0.032961484):0.002786379,8:0.0404650015):0.02750072,6:0.01850177):0.005955767):0.009456024,11:0.01327809):0.002000039):0.0008085721):0.0001022763,12:0.0100255):0.0001165802):0.0053577113);
tree gen.267 = [&U] ((((((4:0.0253456,5:0.029058875):0.002384609,(((7:0.022032118,9:0.0268818):0.0002772208,8:0.047579542):0.02332866,6:0.01647664):0.002887963):0.01061816,11:0.008871264):0.007042395,((((17:0.028326508,(14:0.033720253,18:0.032618444):0.009951698):0.0280874486,(10:0.027906377,(3:0.02712068,(2:0.01697665,1:0.04127168):0.01790228):0.06802516):0.005225392):0.022718088,(15:0.0119712,16:0.02284867):0.0007096442):0.0006647654,12:0.0121693738):0.0001071397):0.0003006795,13:0.01196074):0.0049767279,19:0.0360224192);
tree gen.268 = [&U] (19:0.0325466761,(13:0.0123800481,((((10:0.0119350482,(3:0.02478391,(2:0.01506788,1:0.04486385):0.01812393):0.083019132):0.004500615,(17:0.0321338777,(14:0.02753177,18:0.02556543):0.016402706):0.03319384):0.0219138666,15:0.020495959):0.0002336346,((((4:0.02891997,5:0.016867301):0.0009061215,(((7:0.019842923,9:0.023835409):0.000655867,8:0.038618651):0.01991827,6:0.01395518):0.00433594):0.009967147,11:0.01324072):0.004107282,(16:0.02143272,12:0.01216968):0.001025193):0.0004232675):0.0008161873):0.0051815322);
tree gen.269 = [&U] (((((18:0.02843081,14:0.030294208):0.0121366006,17:0.02966541):0.0126345334,10:0.01588679):0.0242131145,((15:0.01284442,16:0.0274299):0.001140325,((19:0.0425537577,13:0.01601725779):0.00103955,((11:0.01630418,((((9:0.02619231,7:0.019846822):0.004251394,8:0.036998509):0.02690691,6:0.02014913):0.002672864,(5:0.0229439,4:0.03029251):0.0007162354):0.01219315):0.004104976,12:0.01108433):0.00119111):0.0005063399):0.0221728543):0.009090408,(3:0.03155663,(2:0.01993175,1:0.03865445):0.01003019):0.07303279);
tree gen.270 = [&U] ((((17:0.036597705,(18:0.02314012,14:0.04320068706):0.014479957):0.017017618,10:0.01939043):0.037992553,((19:0.04917681913,((16:0.0265234,12:0.007632759):0.0008641933,(13:0.0073803155,15:0.016726878):0.0002063101):0.001388438):0.0006264125,(11:0.01125311,((5:0.02720726,(((9:0.024140457,7:0.0203314927):0.00170563,8:0.04030661):0.01711077,6:0.01726255):0.003014891):0.001017837,4:0.03115969):0.0096415):0.003173993):0.02404192613):0.0106172808,(3:0.03174943,(2:0.01913747,1:0.03843548):0.01399181):0.08044155);
tree gen.271 = [&U] (((10:0.031977071,(17:0.02544765,(18:0.02535029,14:0.032035484):0.016507223):0.030245184):0.0041730663,((16:0.03404205,15:0.014497093):0.002271249,((11:0.008993135,((((9:0.025089268,7:0.0174245401):0.000448314,8:0.031888514):0.02426492,6:0.01183943):0.004401295,(4:0.02895555,5:0.03060232):0.002668343):0.01002378):0.003578859,((19:0.0483574068,13:0.01522459):0.00057864992,12:0.01009816):0.001479979):0.000773027):0.025681084):0.011823134,(3:0.02624114,(2:0.02236066,1:0.04459522):0.006502763):0.06766913);
tree gen.272 = [&U] ((((((4:0.02651628,5:0.021596871):0.005900299,(((9:0.033160528,7:0.0211413001):0.004900942,8:0.043265131):0.02283643,6:0.01501228):0.004642321):0.01062841,11:0.01246117):0.002061043,(12:0.01142022,((15:0.012215512,16:0.02552539):0.0004051368,((10:0.024826627,(17:0.03171344,(14:0.063840633,18:0.023762456):0.015854424):0.020071881):0.0165223163,(3:0.02873877,(2:0.02859667,1:0.03875772):0.009753113):0.080640135):0.023153136):0.0006145196):0.0002984572):0.0003821149,13:0.00855855629):0.0038234377,19:0.0420450332);
tree gen.273 = [&U] (((((14:0.053105787,18:0.02968193868):0.018017524,17:0.02332423):0.049797306,10:0.009203475):0.0069240295,(((13:0.0141175,(19:0.0383772574,(11:0.007275195,((((9:0.026597031,7:0.020747968):0.00161264,8:0.043058061):0.01824786,6:0.01474977):0.003270006,(4:0.03268445,5:0.024190256):0.002903064):0.01302475):0.002810379):0.001259121):0.0017956352,12:0.0100874):0.0009826845,(15:0.012699302,16:0.02012832):0.0001731715):0.0230633976):0.0062706768,(3:0.02689748,(2:0.01638974,1:0.03665198):0.01474455):0.07347218);
tree gen.274 = [&U] ((((15:0.011190482,16:0.02774077):0.001740176,((13:0.0130098164,19:0.0428872904):0.000697306,(12:0.009164621,(11:0.009278724,(5:0.02377856,(4:0.03167438,(6:0.01504331,((9:0.033426417,7:0.0161399802):0.002409626,8:0.04377847):0.022162686):0.006103804):0.001391055):0.008350916):0.004722984):0.0007396768):0.0005389394):0.0246574721,(10:0.01138901,(17:0.02951088,(14:0.023095275,18:0.02565618):0.022133041):0.02702078):0.021343898):0.007805527,(3:0.02754535,(2:0.01963641,1:0.04277612):0.01023558):0.06675893);
tree gen.275 = [&U] (19:0.03778959422,(13:0.007992755,((12:0.01059529,(((4:0.02388282,5:0.026991171):0.006179625,(((9:0.032129388,7:0.0233841683):0.0008175753,8:0.034599004):0.02298295,6:0.01471569):0.001519496):0.008318808,11:0.01042342):0.005477409):0.0004416481,(16:0.02665962,(15:0.016696594,(10:0.01587399,(((14:0.040932558,18:0.031252):0.01671874,17:0.033013287):0.05835932,(3:0.0318745,(2:0.02995918,1:0.02717295):0.01379651):0.0750856551):0.0224720909):0.0027836072):0.0003104798):0.0004719293):0.0006133374):0.0036314983);
tree gen.276 = [&U] ((((16:0.01940414,(((3:0.03020253,(2:0.0294262,1:0.02621286):0.0105733):0.0851605,((18:0.03641385,14:0.036208252):0.015516188,17:0.02788773):0.0303540908):0.023862328,15:0.017050659):0.0001461739):0.0004503274,((((4:0.02438573,5:0.026549909):0.001520267,(((9:0.032149492,7:0.024065254):0.001272475,8:0.0407939568):0.02601664,6:0.01790524):0.003214114):0.01105909,11:0.0118825):0.00241374197,12:0.01181877):0.0004828455):0.0002026579,(10:0.02077325,13:0.005529416):0.004258357):0.0021015936,19:0.04048385254);
tree gen.277 = [&U] ((((17:0.02758386,(14:0.037221722,18:0.0326857):0.013012778):0.01402924,10:0.03321573):0.01245388,(((19:0.04644914539,13:0.0112236494):0.0006173986,(12:0.01350249,(11:0.01297833,((5:0.02613649,4:0.0269262):0.0008274028,(6:0.01627042,((9:0.02971807,7:0.025403135):0.001511949,8:0.039729735):0.024228213):0.003860143):0.009288779):0.004835156):0.0008868595):0.0004584747,(15:0.013321973,16:0.02860736):0.0005777657):0.02674852636):0.0074505505,(3:0.02539987,(2:0.02402266,1:0.03814915):0.007709753):0.06778009);
tree gen.278 = [&U] (((10:0.029230526,((18:0.02817367,14:0.048155418):0.017469194,17:0.031814811):0.0162779939):0.01044588511,(((15:0.01869622,16:0.0287739):0.0005101157,((13:0.008210525,19:0.0465822169):0.0013197493,12:0.01232611):2.183289e-05):0.001755198,(11:0.01070408,((5:0.01894368,4:0.02937816):0.002206626,(6:0.01873173,((9:0.023996067,7:0.024033983):0.004985382,8:0.042321386):0.029835649):0.003714253):0.0119623):0.003282216):0.02691728274):0.0121601138,(3:0.02884701,(2:0.02398737,1:0.04191484):0.009317103):0.07256867);
tree gen.279 = [&U] ((((((15:0.015042552,16:0.02723002):0.0004920709,(19:0.0454922219,13:0.009384491):0.0012016504):0.0001206357,12:0.01049236):0.0004120485,(11:0.00845255,(((6:0.01176344,((9:0.03281246,7:0.0244495126):0.000939361,8:0.038638964):0.020107324):0.004688213,4:0.0274834):0.0007112667,5:0.02650459):0.01157212):0.002501311):0.0296221612,(17:0.02652508,((18:0.035618481,14:0.027236614):0.014347397,10:0.01029617):0.002943604):0.02861748):0.006975188,(3:0.03095314,(2:0.01931605,1:0.04154251):0.01598918):0.06657087);
tree gen.280 = [&U] ((((17:0.02413324,(18:0.032391387,14:0.038396374):0.01246527):0.004096773,10:0.005295034):0.0210521596,((16:0.02018739,15:0.02416166):0.003070187,(((12:0.01255122,13:0.007432615):0.0009989097,19:0.04670154041):0.0007248742,(11:0.01201503,((((8:0.0356184119,(9:0.02623609,7:0.0187392629):0.001748567):0.01825507,6:0.01155407):0.006630558,5:0.02131383):0.001353495,4:0.02821312):0.007682533):0.006573879):0.0002412041):0.0182900772):0.00548361167,(3:0.02644508,(2:0.01727371,1:0.04134335):0.01123911):0.08373414);
tree gen.281 = [&U] (19:0.0373589806,(((10:0.005432511,13:0.002830534):0.004577334,(((16:0.02140979,15:0.014651181):0.0004315115,((17:0.03292626,(18:0.025526992,14:0.02249561):0.01945608):0.02108474,(3:0.0322685,(2:0.01448496,1:0.04755344):0.01388663):0.0780712516):0.02072700397):0.0002706809,12:0.009914999):0.001018724):0.0017676374,(((4:0.02257594,5:0.02372023):0.002159574,(((9:0.025532789,7:0.019806723):0.001299615,8:0.043101356):0.02302055,6:0.01466188):0.003158263):0.008726899,11:0.008886007):0.002605129):0.00437590338);
tree gen.282 = [&U] ((((17:0.0267705,(18:0.026866084,14:0.03423374):0.024094249):0.02304219,((16:0.02074427,15:0.019702743):0.0007935449,((12:0.009567267,(11:0.01119112,((5:0.03427772,(6:0.0151998805,(8:0.047044152,(7:0.0180811303,9:0.033156233):0.00172096):0.02541195):0.00662481):0.0004435428,4:0.03025235):0.0107111):0.005406489):0.0003126216,(13:0.0062041078,19:0.0426437745):0.0001504205):0.0002952595):0.0125751629):0.00453629487,10:0.014542918):0.008622995,(3:0.03539046,(2:0.02732609,1:0.02941564):0.01300022):0.07357038);
tree gen.283 = [&U] ((10:0.020490961,(((18:0.02840201,14:0.0374581086):0.013635041,17:0.02864321):0.0283680768,(((12:0.01059779,(13:0.006757333,19:0.044557474):0.0004198169):1.004482e-05,(11:0.01139883,(((6:0.01515128,(8:0.04264999,(7:0.017745056,9:0.03002024):0.001532248):0.0208292):0.002606816,5:0.02166073):0.001636236,4:0.02824907):0.01123706):0.002900334):0.0003816477,(16:0.0254851,15:0.020128751):0.001384954):0.0180667313):0.00421413):0.006918111,(3:0.03047783,(2:0.02672612,1:0.03135574):0.006173873):0.06873829);
tree gen.284 = [&U] ((((18:0.029143623,14:0.041648195):0.018275164,17:0.0270807):0.02525604545,(10:0.026984072,(((12:0.01333614,(13:0.009219418,19:0.0452218534):0.001713568):0.0008456751,(11:0.01053745,((5:0.0227356,4:0.02923281):0.001613031,((8:0.046648264,(7:0.018755767,9:0.02742021):0.0009126211):0.023570857,6:0.01862881):0.004728345):0.01017665):0.004006765):0.0002849553,(16:0.02129137,15:0.015366545):0.0006859617):0.01831650899):0.001942298):0.009251162,(3:0.02805875,(2:0.01678638,1:0.03936301):0.01276016):0.06972222);
tree gen.285 = [&U] (19:0.033830414,((12:0.01146102,((15:0.01888825,16:0.023995):0.002418574,((10:0.02931794658,((17:0.02423871,(18:0.033793637,14:0.03839274):0.016096841):0.03404792,(3:0.02984127,(2:0.02240295,1:0.04196289):0.01323521):0.078036875):0.003213229):0.0205520037,(((4:0.0276046,5:0.016429064):0.002894259,(((9:0.025661842,7:0.019461535):0.0005204635,8:0.0305101777):0.0258022,6:0.01188637):0.005366408):0.01222738,11:0.01029299):0.003330068):0.0001848771):0.0001095779):0.0001727273,13:0.01003788):0.0051917584);
tree gen.286 = [&U] (((10:0.0114815265,((18:0.0324164042,14:0.029942377):0.0151296995,17:0.03662141):0.01136567):0.016059377,(((((11:0.007365047,((4:0.02842602,((8:0.037276235,(7:0.025502759,9:0.027018484):0.002556892):0.020187462,6:0.01647882):0.004400205):0.001161212,5:0.02434014):0.01246714):0.005372359,19:0.03764867675):0.0013620385,13:0.009701599):0.000296575,12:0.01192584):0.000647051,(15:0.02218243,16:0.02446343):0.000519703):0.0182276163):0.009187041,(3:0.02686479,(2:0.02242136,1:0.03301525):0.01182573):0.06750682);
tree gen.287 = [&U] (((12:0.009614363,((16:0.02313804,15:0.009267589):0.001627373,((((18:0.01957752,14:0.044163399):0.022525737,17:0.03085055):0.0528094563,(10:0.012866525,(3:0.02691232,(2:0.02068771,1:0.04157153):0.0125372):0.0929648963):0.0002986256):0.019448052,(((4:0.03035174,5:0.024660943):0.002972599,(((7:0.02326413,9:0.025644268):0.001657478,8:0.040096424):0.02357877,6:0.01752691):0.008036162):0.009212027,11:0.01036748):0.003259008):0.001225466):0.0007409953):0.0003762146,13:0.008637274):0.0022423131,19:0.03916043396);
tree gen.288 = [&U] (19:0.0438693908,(13:0.0092473039,((((17:0.03520534,(18:0.02773297,14:0.04027268):0.029443627):0.0416678392,((3:0.03700491,(2:0.02463618,1:0.05129972):0.01128399):0.079612154,10:0.018619066):1.17625e-05):0.0242261149,(16:0.02289577,15:0.014462323):0.001490922):0.002381261,(12:0.009696166,(((4:0.03076157,5:0.021017743):0.00171998,(((7:0.024158547,9:0.026393453):0.002223466,8:0.039221555):0.0183086,6:0.01422227):0.006979201):0.01225222,11:0.007485839):0.001684925):0.0003726553):0.001412604):0.0052989729);
tree gen.289 = [&U] ((10:0.02764364996,(((14:0.037282955,18:0.031164919):0.014848236,17:0.030942944):0.0306032396,((15:0.010179824,16:0.02261932):0.001545478,(12:0.01059985,((19:0.0433796091,13:0.007342677):0.0006068128,(11:0.009388927,((((8:0.035305903,(7:0.026698035,9:0.02925835):0.001639251):0.025163276,6:0.01447891):0.004558381,5:0.02484904):0.0003304819,4:0.02790031):0.0114014):0.003041679):4.663476e-05):0.000723511):0.0251169844):0.001187911):0.009223428,(3:0.02908322,(2:0.02340988,1:0.03797177):0.01068805):0.07703761);
tree gen.290 = [&U] ((((15:0.015053339,16:0.02172319):0.00157423,(12:0.0100243,((13:0.008921309,19:0.0355447966):0.00061160791,(11:0.008574865,(((8:0.046141735,(7:0.020397716,9:0.02985814):0.004934542):0.022176154,6:0.01463922):0.002509855,(5:0.02577564,4:0.02851005):0.003463097):0.01009123):0.004099155):0.0001439065):0.000252115):0.02551843389,((10:0.01744316,(14:0.050081991,18:0.031323282):0.012700851):0.003842197,17:0.0268623):0.0302076674):0.0068462795,(3:0.0322966,(2:0.02254964,1:0.04527794):0.01606115):0.07226868);
tree gen.291 = [&U] ((13:0.01072438,(((16:0.0215399,15:0.013260852):0.001900012,((((14:0.042433197,18:0.01906519):0.023386412,17:0.03654472):0.038285345,((3:0.02924856,(2:0.01841008,1:0.03848351):0.01745989):0.077891096,10:0.0341449409):0.0002579181):0.0195075948,(((4:0.0274839,5:0.027432009):0.001767068,(((7:0.019977557,9:0.029449114):0.001272904,8:0.0417221288):0.02183222,6:0.01445026):0.006378903):0.008645667,11:0.009349315):0.004906948):0.000699299):0.0001939793,12:0.008574688):0.0005677436):0.0038276971,19:0.046746807);
tree gen.292 = [&U] ((10:0.010995886,((((11:0.01026144,(5:0.02384033,(4:0.03134781,(6:0.01205904,(8:0.040163891,(7:0.0212680392,9:0.03710709):0.001622755):0.02199177):0.004005018):0.001001943):0.01068504):0.0053161553,(19:0.0454601448,(12:0.01183114,13:0.01231369):0.0005605155):0.0003508984):0.00142023,(15:0.012385933,16:0.02695718):0.0004258286):0.021849385,(17:0.02576223,(18:0.027665123,14:0.037216636):0.016064274):0.02333244):0.00384392834):0.0072986714,(3:0.02296677,(2:0.02782679,1:0.04039464):0.01068453):0.07065087);
tree gen.293 = [&U] ((13:0.01162851,(12:0.01239393,((((4:0.02490657,5:0.025185315):0.001408819,((8:0.039074239,(7:0.0157565378,9:0.032765151):0.001417486):0.01906016,6:0.01291255):0.009021911):0.00811737,11:0.007415483):0.004590186,(((3:0.02947289,(2:0.02505127,1:0.04193916):0.01442626):0.0889559412,(10:0.044406723,((18:0.024319152,14:0.01993049):0.022207124,17:0.02265525):0.042286356):0.001733247):0.0289552815,(15:0.01408299,16:0.02130318):0.001886642):0.001029059):0.000310168):0.0005000772):0.004913415,19:0.0325236706);
tree gen.294 = [&U] ((((16:0.02645321,((((19:0.0407148779,13:0.01100999):0.001119236,(11:0.009004668,(((8:0.041274753,(7:0.018992803,9:0.027651724):0.003350208):0.02420469,6:0.0155421):0.003185236,(4:0.030677194,5:0.02690494):0.001936848):0.01286806):0.005541431):0.0007938192,12:0.0101096):0.0001411459,15:0.014552011):3.721592e-05):0.02935157708,(17:0.02961941,(14:0.03870932,18:0.034849308):0.0249563488):0.020216586):0.0021225819,10:0.0146243247):0.0068118921,(3:0.03175633,(2:0.02186273,1:0.04592889):0.01332848):0.07532474);
tree gen.295 = [&U] (19:0.0349320358,(((((4:0.01875698,5:0.023212399):0.001761386,(((9:0.02645976,7:0.02118568):0.001379893,8:0.03929683):0.01799361,6:0.009617579):0.005718539):0.009732751,11:0.009501306):0.005321856,(12:0.009894636,((16:0.02338241,15:0.015709756):0.001334826,(((14:0.052411972,18:0.03128889):0.015679328,17:0.02794951):0.060798955,(10:0.022016524,(3:0.02720465,(2:0.02221451,1:0.03127612):0.01513455):0.0739379169):0.001234801):0.0238296881):0.0009619092):2.96432e-05):0.001845761,13:0.0049478049):0.005398262);
tree gen.296 = [&U] ((13:0.008996121,(((((18:0.039974217,14:0.02700206):0.015701464,17:0.03203951):0.0511567624,((3:0.02619297,(2:0.0227569,1:0.04170497):0.01633817):0.074154315,10:0.0267538797):0.0022367516):0.03245378331,(16:0.02401198,15:0.015139837):0.0007161188):0.001137106,((((4:0.02632557,5:0.024959534):0.00380769,(((9:0.03227719,7:0.0220841495):0.0007677482,8:0.037787861):0.01924856,6:0.01914368):0.005257241):0.007779348,11:0.01103844):0.003692666,12:0.01183367):0.0004162363):0.0010587306):0.004415369,19:0.0365344796);
tree gen.297 = [&U] ((((18:0.028242052,14:0.033303952):0.020841728,17:0.03130915):0.0366590367,(10:0.0087533778,(((13:0.007915101,(12:0.009321885,((11:0.009959375,((4:0.026354128,5:0.02090831):0.001066525,((8:0.043188718,(7:0.024894066,9:0.028691942):0.002638411):0.01712845,6:0.01668836):0.003746801):0.008247015):0.00220465,19:0.0392234801):0.00103517):0.00022296223):0.002286917,16:0.02625177):0.0003319548,15:0.013347849):0.0231773025):0.0007000806):0.0044437536,(3:0.02990199,(2:0.0264981,1:0.04641569):0.009964509):0.07340462);
tree gen.298 = [&U] ((((17:0.02866054,(18:0.0202788136,14:0.03804405):0.020542092):0.020562809,10:0.01614244):0.002774252,(((11:0.01070085,((5:0.027690597,4:0.02969208):0.001503617,((8:0.0413242667,(7:0.0185414107,9:0.034624743):0.002300573):0.02222457,6:0.0122215):0.00408936):0.008008446):0.004502988,(12:0.01016687,(19:0.0413471813,13:0.006717678):0.0004839086):0.0004190728):0.0008345161,(16:0.02105184,15:0.015269609):0.0007249258):0.02304964958):0.009360561,(3:0.02770587,(2:0.02189253,1:0.04638838):0.0104996):0.07279802);
tree gen.299 = [&U] ((((17:0.04074471,(18:0.01987619,14:0.03117988):0.027297495):0.0080847742,10:0.008662615):0.017841548,((16:0.02417259,15:0.017342842):0.001298089,(12:0.01002079,((19:0.0332153068,13:0.007981367):0.00081311892,(11:0.01114768,((6:0.01597254,(8:0.04967392,(7:0.0199442441,9:0.028695013):0.001810606):0.024226908):0.005603577,(5:0.02573915,4:0.03493947):4.666392e-05):0.00951189):0.002376611):0.0001185943):0.0009630203):0.0229242246):0.007226737,(3:0.02559486,(2:0.02538545,1:0.03923243):0.01424609):0.06608795);
tree gen.300 = [&U] (((((18:0.023758572,14:0.026149833):0.019415516,17:0.032469235):0.02791268,10:0.0092273858):1.761638e-05,(((11:0.01012284,((4:0.02649338,5:0.02546778):0.004747044,(6:0.01399411,(8:0.034403089,(7:0.023071528,9:0.031958572):0.001451527):0.020297026):0.005151558):0.01071093):0.004259563,((19:0.0455258264,13:0.009836248):0.0025722252,12:0.009457312):0.0002847947):0.000843332,(15:0.016506469,16:0.02585928):0.0001155663):0.02632879526):0.006075609,(3:0.03460124,(2:0.02318494,1:0.04054301):0.01235327):0.06876434);
tree gen.301 = [&U] (((10:0.034677281,(16:0.02747268,(((12:0.00839752,15:0.014075852):0.001958102,(19:0.03769400997,13:0.009312441486):0.0008956443):0.0006316544,(11:0.007098899,(((8:0.036877261,(7:0.022691245,9:0.032625614):0.004655704):0.0174573,6:0.0136203):0.001926794,(5:0.02380884,4:0.029617023):0.002181628):0.01720236):0.004723966):0.002197334):0.0191793308):0.0032370738,((18:0.02027953,14:0.035044074):0.0328180671,17:0.02527596):0.02353501):0.009934534,(3:0.02271226,(2:0.02997476,1:0.04095832):0.01429564):0.07820728);
tree gen.302 = [&U] (19:0.03920471399,(13:0.0082532469,(12:0.01014778,(((((17:0.02749611,(18:0.04053843,14:0.043451044):0.01616594):0.030768706,(3:0.02856396,(2:0.0130249,1:0.04296025):0.01463185):0.087557345):0.0149108162,10:0.012537398):0.0009041754,(15:0.016636765,16:0.02404313):0.00196858):0.0008724564,(((4:0.02894159,5:0.029882107):0.002738899,((8:0.030508614,(7:0.022515351,9:0.026065569):0.0005405045):0.02334425,6:0.01626625):0.005126052):0.01408536,11:0.008911163):0.003567025):0.0002212107):0.0008219057):0.0043899296);
tree gen.303 = [&U] ((((((13:0.006856408,(19:0.04608092028,12:0.014019):0.000195147):0.0014815448,(11:0.01192528,(((8:0.036479932,(7:0.024117429,9:0.026024195):0.002280396):0.02601651,6:0.0153978):0.004792197,(5:0.022769636,4:0.02837953):0.000737244):0.005369864):0.003771675):0.0008577685,(16:0.0278496,15:0.014714984):0.003429909):0.0246022442,10:0.0420919):0.002291042,((18:0.027555123,14:0.041157707):0.026505209,17:0.02875876):0.026478453):0.005734553,(3:0.03170182,(2:0.02547489,1:0.04199352):0.00871349):0.07776876);
tree gen.304 = [&U] ((13:0.01205526,(((16:0.0324627,(10:0.02478595,(((14:0.03328549,18:0.023343891):0.01875736859,17:0.02700203):0.03151169,(3:0.03243293,(2:0.01647002,1:0.03801377):0.01471016):0.087635408):0.005627639):0.0102796116):4.255227e-05,15:0.016054472):0.000426197,((((4:0.02463853,5:0.023242825):0.003878066,((8:0.0457006,(7:0.017754452,9:0.024144347):0.001020324):0.0212923,6:0.0086632):0.006133539):0.008484701,11:0.01044818):0.004591986,12:0.01136063):0.0004877246):0.0016941363):0.004273279,19:0.0335169083);
tree gen.305 = [&U] (19:0.0406680469,((((15:0.015607452,(16:0.03013564,(10:0.009788699,((3:0.03092664,(2:0.0218006,1:0.04423873):0.01557121):0.07640952,(17:0.0245383,(18:0.02288583,14:0.034396251):0.023657946):0.02876074):0.00044920633):0.0130059423):0.0001017665):0.000814815,(((4:0.02516327,5:0.02489805):0.002423553,((8:0.037250421,(7:0.02601935,9:0.023711811):0.001313851):0.02639064,6:0.02007807):0.001720976):0.008657193,11:0.01260838):0.003807033):0.0005057388,12:0.01395375):0.0009165642,13:0.01063361):0.0032260941);
tree gen.306 = [&U] (((((((11:0.007146627,(4:0.03333324,(((8:0.036005799,(7:0.0236313763,9:0.03449776):0.001673893):0.022651997,6:0.01516314):0.003251983,5:0.02809137):0.000257376):0.009685855):0.002977369,(13:0.0080452104,19:0.0420606793):0.0006015729):0.001746881,12:0.0102775):0.0005658975,(15:0.014139218,16:0.02439309):0.001940437):0.0253607994,10:0.014303947):0.003156022,((18:0.02869167,14:0.03945855):0.015503684,17:0.02837419):0.0244144163):0.0060740699,(3:0.03118842,(2:0.01915972,1:0.0382236):0.008734217):0.07323758);
tree gen.307 = [&U] ((((12:0.01137084,(((10:0.041434973,(3:0.03393247,(2:0.02620507,1:0.04258973):0.01050418):0.075542755):0.001977022,(17:0.02671996952,(14:0.038525496,18:0.031381003):0.01329369):0.02287855):0.0100554919,(15:0.014913898,16:0.02372647):0.0008382766):0.001019749):0.0002761537,(((4:0.02680503,5:0.020292581):0.002042995,(((9:0.038349148,7:0.022956906):0.002475079,8:0.047960855):0.02491303,6:0.01401716):0.001764797):0.01221239,11:0.007713362):0.007430867):0.0010178043,13:0.01522889):0.004718114,19:0.0485791575);
tree gen.308 = [&U] (((13:0.01614868,12:0.01039515861):8.319284e-05,(((10:0.032573628,((3:0.02898236,(2:0.02406699,1:0.03728622):0.01714094):0.086658745,((14:0.048464106,18:0.0215620627):0.01843832,17:0.02220417):0.03560464):0.003660463):0.01554552764,(15:0.011203802,16:0.02789541):0.001282895):0.001745667,(((4:0.02712676,5:0.024931776):0.002481139,(((9:0.029927445,7:0.023970823):0.001454205,8:0.046205414):0.02324764,6:0.01293605):0.003451695):0.009624236,11:0.01153321):0.003247879):0.0005666074):0.0040639209,19:0.0425358629);
tree gen.309 = [&U] ((10:0.0211114591,((15:0.016623557,(16:0.02410166,(12:0.0125365263,((19:0.0413813366,13:0.01108262):4.548045e-05,(11:0.01300492,((6:0.01433398,(8:0.03172048,(7:0.014921131,9:0.027688063):0.001329103):0.02680518):0.004060626,(4:0.02872672,5:0.022053962):0.001730008):0.008430541):0.006028596):0.0015236014):8.106247e-05):0.000927576):0.0221140175,(17:0.0286594,(18:0.01670467,14:0.028599091):0.02284642):0.02824366):0.0031958502):0.00567093,(3:0.03286747,(2:0.02028377,1:0.04156209):0.008761066):0.0734107);
tree gen.310 = [&U] (19:0.0337792987,(((12:0.01253731,(((4:0.02865203,5:0.020590246):0.001112185,((8:0.046396232,(7:0.023510197,9:0.024793334):0.001398937):0.02096789,6:0.0169794):0.002831454):0.01285765,11:0.006987347):0.002591863):0.001261491,(((((17:0.03169461,(14:0.0226743106,18:0.03347928):0.014711764):0.034290398,10:0.0131073):1.191633e-05,(3:0.03768765,(2:0.02160134,1:0.03820063):0.01717431):0.077834307):0.0169967767,15:0.014219746):0.000410489,16:0.02584822):0.00165656):0.001369051,13:0.01040442):0.005054795809);
tree gen.311 = [&U] (((10:0.021873925,(15:0.016002603,(((16:0.02582738,12:0.00766612):0.001323939,(19:0.04843377205,13:0.0113149):0.001255867):0.001764944,(11:0.01265464,((4:0.027880286,5:0.02321016):0.001287402,(6:0.01285401,(8:0.045396186,(7:0.017490321,9:0.020564686):0.000963083):0.02918305):0.004494539):0.01135629):0.003678342):0.0004213371):0.001072835):0.0206009227,((18:0.030323936,14:0.0391349608):0.022444599,17:0.03023141):0.02697476):0.0169038081,(3:0.02897354,(2:0.01672442,1:0.03441423):0.01823272):0.07808077);
tree gen.312 = [&U] (19:0.0409501231,((((10:0.019747839,(((14:0.03413047,18:0.030555316):0.012363507,17:0.02187988):0.030065617,(3:0.02977329,(2:0.02393593,1:0.03615736):0.008955765):0.0855515):0.0007794222):0.013361536,(16:0.02447489,15:0.011983715):0.0002735424):0.0002523449,12:0.01081276):0.0004313606,(13:0.01102948,(((4:0.02733258,5:0.023053382):0.003675078,(((7:0.022918708,9:0.03081782):0.0008393569,8:0.041764811):0.02916595,6:0.0176376):0.004167942):0.01165241,11:0.01085674):0.0047502402):0.0005862831):0.0040486929);
tree gen.313 = [&U] (19:0.0331523474,(13:0.008144534,((12:0.01064137,(((4:0.03060633,5:0.027348771):0.004443824,(((7:0.022185586,9:0.026541227):0.001487586,8:0.037453807):0.02446635,6:0.01365783):0.004159697):0.009505979,11:0.007243208):0.00480517):9.915621e-05,((10:0.0223201352,((17:0.02924201,(14:0.029367881,18:0.02553803):0.0195649):0.0296050381,(3:0.03119127,(2:0.02302853,1:0.03829363):0.01518877):0.0815276714):0.004049226):0.012913135,(15:0.012916298,16:0.02546206):0.0001822228):0.00120138):0.0021097102):0.004258799);
tree gen.314 = [&U] ((((((((14:0.034098061,18:0.024204752):0.029260048,17:0.0308775):0.02509495,(3:0.02990431,(2:0.02516934,1:0.04825881):0.01455937):0.0805950778):0.0130138773,(16:0.02746997,15:0.015262395):0.001716403):0.001334637,(((4:0.02997162,5:0.020117945):0.003975529,(((7:0.017067125,9:0.035544119):0.00185421,8:0.04350644):0.02562982,6:0.01732058):0.003469049):0.01236505,11:0.01139216):0.002056819):0.0008123763,12:0.01013404):0.0011938,(13:0.01168588,10:0.011651041):0.0005894489):0.0030953607,19:0.037473956);
tree gen.315 = [&U] ((13:0.009347886,(10:0.034974956,(12:0.01049927,((((4:0.02633558,5:0.027293849):0.003119366,(((7:0.02455429,9:0.023996149):0.001153994,8:0.040400537):0.0201364,6:0.0163364):0.003927129):0.007716193,11:0.01009156):0.002651555,((15:0.013928138,16:0.02747594):0.002594733,((3:0.03259233,(2:0.03141809,1:0.03930448):0.00718875):0.0843902429,((14:0.032796279,18:0.02849161):0.020567444,17:0.02716931):0.02396914):0.0115054991):0.0008280513):0.001098268):0.0001938055):0.001139485):0.0035822278,19:0.0412925696);
tree gen.316 = [&U] (19:0.0427659623,((13:0.006948111,10:0.02929918):0.0003598494,(((((4:0.03155231,5:0.023363386):0.003324373,(((7:0.016440682,9:0.028712111):0.0008528355,8:0.035491252):0.01549697,6:0.0156941):0.005789872):0.01217847,11:0.01138971):0.003918757,12:0.008983261):0.0001178596,(15:0.01153566,(((17:0.03462529,(18:0.02836373,14:0.048000597):0.019860284):0.0248118414,(3:0.03195081,(2:0.0180933,1:0.04262347):0.0114731):0.08242656):0.01220692,16:0.02535116):0.001810998):0.0005740898):0.0003965005):0.0047062544);
tree gen.317 = [&U] (((((19:0.051215782,13:0.01041043):0.0009485741,(16:0.02690505,(12:0.009431686,15:0.014355875):0.0007775848):0.000146818):0.0006158319,(11:0.01068275,(((8:0.038211288,(7:0.020508808,9:0.023111566):0.002877409):0.02289893,6:0.01614969):0.005134663,(5:0.02414556,4:0.028204345):0.002549497):0.008763845):0.003184395):0.0206727115,(((14:0.029480687,18:0.023281272):0.016774697,17:0.02916363):0.0158261,10:0.012773811):0.0144562847):0.0104875962,(3:0.02202991,(2:0.02620174,1:0.03718539):0.01366001):0.07720581);
tree gen.318 = [&U] (((10:0.014115663,((14:0.026899912,18:0.031704987):0.019614112,17:0.02865449):0.017846651):0.02058159,(((11:0.01047953,(((8:0.038871353,(7:0.024120731,9:0.025139441):0.001833558):0.0199479,6:0.01542783):0.004241347,(4:0.02358424,5:0.022396291):0.003301753):0.01210054):0.004169224,(19:0.0471241309,13:0.0109202796):0.001921402):0.0004901889,((15:0.01706264,16:0.02073844):0.0009239431,12:0.01316329):0.0006467135):0.0267438183):0.0059648186,(3:0.0369249,(2:0.02505283,1:0.05750601):0.01178349):0.0748292);
tree gen.319 = [&U] (((10:0.0099556402,(17:0.033109878,(18:0.030123341,14:0.02321411):0.011421759):0.007786104):0.0172178608,((16:0.02264361,15:0.01445175):0.003115072,((19:0.04135727671,(12:0.009227394,13:0.006404568):0.00050510529):0.0004992011,(11:0.01076397,((4:0.02713789,((8:0.0477496035,(7:0.019485897,9:0.03171854):0.0008630951):0.019036345,6:0.01489036):0.003775451):0.0009876301,5:0.02067577):0.003765222):0.005356638):0.0005414705):0.0244604345):0.007947965,(3:0.03732997,(2:0.0241731,1:0.04022428):0.009000683):0.07052737);
tree gen.320 = [&U] (((((((4:0.02874872,5:0.021531327):0.002755499,(((7:0.021262057,9:0.032681272):0.001696715,8:0.035709771):0.02949374,6:0.0160041):0.002118148):0.0110045,11:0.008561286):0.004134979,12:0.009972988):0.0002924468,(((3:0.02956481,(2:0.01560779,1:0.0410698):0.01364285):0.0741805508,(((14:0.03372588,18:0.030330123):0.008986942,17:0.02720523):0.020621967,10:0.02578289):0.01313172):0.018495036,(15:0.012608005,16:0.02025078):0.001624785):0.001845143):0.0001341459,13:0.01055529):0.0032347326,19:0.037894801);
tree gen.321 = [&U] (((10:0.02179537,(17:0.032655941,(14:0.032218976,18:0.033686473):0.010057383):6.830836e-05):0.0269287017,((((11:0.01071426,((4:0.02955192,(6:0.01276021,(8:0.047363931,(7:0.019738135,9:0.026860707):0.001326418):0.02785155):0.005568627):0.001156535,5:0.03046235):0.006811505):0.00230333,12:0.01327032):0.0001730612,(13:0.0105444471,19:0.03828640207):0.0007971114):4.000744e-06,(15:0.01309776,16:0.02199854):0.001030736):0.02587642266):0.0060349546,(3:0.0229901,(2:0.02285745,1:0.03308376):0.01203707):0.07119838);
tree gen.322 = [&U] (((19:0.0305065445,(((13:0.0069997338,(15:0.015351879,16:0.02800538):0.0002815556):0.001242931,12:0.01032283):0.0002327284,(11:0.008923403,((5:0.02885756,((8:0.044795103,(7:0.018441475,9:0.028856269):0.002265022):0.021396351,6:0.01491742):0.004716357):0.00086201,4:0.03297537):0.007520833):0.002449625):6.216756e-05):0.0283730123,(10:0.0184072981,((14:0.034662174,18:0.032830127):0.020870117,17:0.03175168):0.01106865):0.01087336):0.0101902269,(3:0.03128166,(2:0.01900081,1:0.0333676):0.01005913):0.07405263);
tree gen.323 = [&U] (((10:0.029003649,(17:0.0297601,(18:0.023853379,14:0.032458746):0.015292704):0.011272066):0.0113532837,((12:0.0109641,((16:0.02347663,(19:0.03492056531,13:0.007260741):8.777257e-05):0.0003848713,15:0.014216613):6.566473e-06):0.001134582,(11:0.007178383,((5:0.02219545,4:0.02341675):0.0006765374,((8:0.039857563,(7:0.019222137,9:0.022939966):0.001379731):0.0225064955,6:0.01407077):0.004192029):0.01166106):0.0042742):0.03096545293):0.004271893,(3:0.03132655,(2:0.02270014,1:0.03163822):0.01112236):0.05990435);
tree gen.324 = [&U] (((((14:0.0316547885,18:0.03273102):0.016303341,17:0.02514826):0.01381813,10:0.01219884):0.0184343414,(((12:0.01157932,15:0.009977644):0.0006501763,(16:0.0217026,13:0.008144905):0.001734644):0.001417218,((11:0.01141979,((((8:0.030750795,(7:0.024257016,9:0.0351267):0.002390318):0.024658252,6:0.01865248):0.002677685,4:0.02751031):0.001868106,5:0.02271936):0.007878774):0.003352669,19:0.0426388326):0.0005844998):0.023411897):0.0085875736,(3:0.02726535,(2:0.02274155,1:0.03286353):0.01100921):0.07226016);
tree gen.325 = [&U] (19:0.045088086,((((((4:0.02262353,5:0.018325338):0.003200907,((8:0.034086926,(7:0.021017078,9:0.034337093):0.002484958):0.02177921,6:0.01949802):0.005616967):0.01353402,11:0.007165498):0.006489178,12:0.01019538):0.0007407167,((10:0.0211382894,((3:0.03189241,(2:0.02196532,1:0.0392105):0.01346265):0.07313369627,((18:0.036962602,14:0.0299572738):0.008810574,17:0.02593748):0.0324848686):0.01584364428):0.0049007568,(15:0.016236797,16:0.01903843):0.0002471476):0.000981013):0.001477711,13:0.0064436801):0.0053076887);
tree gen.326 = [&U] (((17:0.02931875,(10:0.013784205,(18:0.0317329,14:0.033319244):0.014686739):0.0007482685):0.022226807,(((15:0.015299807,12:0.008927945):0.000654164,16:0.02579318):0.0002377798,((13:0.011009183,19:0.0360111294):0.001435694,(11:0.01102156,((5:0.02135745,4:0.02762977):0.001649528,((8:0.040030365,(7:0.018336535,9:0.025032922):0.001232032):0.024392877,6:0.01424921):0.004134582):0.01022153):0.004284642):0.000272503):0.0207288634):0.013546105,(3:0.02764579,(2:0.02198495,1:0.03510862):0.01226748):0.07735959);
tree gen.327 = [&U] (((10:0.01720527,(((((11:0.01311242,(((8:0.041416486,(7:0.020248666,9:0.026788213):0.002656499):0.02005218,6:0.01691684):0.005820053,(4:0.03300425,5:0.02257984):0.002044122):0.01029537):0.003535275,12:0.01134271):0.0008424134,(19:0.04860699613,13:0.008519191):0.0005549671):0.0002008914,16:0.02518005):0.0008045214,15:0.014094869):0.0239794245):0.002586838,(17:0.02710101,(14:0.0252760058,18:0.02518361):0.021399777):0.02577641):0.0097358469,(3:0.03093576,(2:0.02563418,1:0.04488635):0.01093058):0.07835752);
tree gen.328 = [&U] ((((16:0.02537022,(((19:0.0365239212,13:0.0065191227):0.0004573291,(12:0.01155658,(11:0.01242919,((5:0.02311583,4:0.03079656):0.001217619,((8:0.038781734,(7:0.02073283,9:0.028085725):0.002335142):0.02731301,6:0.013938829):0.002988524):0.01007488):0.004130161):0.0001639525):0.0002960357,15:0.012361864):3.426897e-05):0.0230350654,((18:0.02850616,14:0.03234341):0.029846591,17:0.030159256):0.019269466):0.0002590687,10:0.03965367):0.009492510349,(3:0.03098754,(2:0.02303718,1:0.03289167):0.007616582):0.07588993);
tree gen.329 = [&U] ((13:0.01298565,(((((3:0.02769619,(2:0.02411001,1:0.05116804):0.01566236):0.0860723949,((17:0.02979519,(18:0.025258905,14:0.042715158):0.010570089):0.011773193,10:0.01022146):0.00788458):0.0112252139,(15:0.011075496,16:0.02783386):0.0005321148):0.0004905063,((((8:0.036588942,(7:0.0230427125,9:0.030096544):0.001969665):0.01723089,6:0.01440367):0.005888859,(5:0.028999297,4:0.02086897):0.003445749):0.008552428,11:0.008143179):0.002837785):0.000768621,12:0.01153286):0.0009318232):0.006102412,19:0.0328896993);
tree gen.330 = [&U] ((13:0.01095114,((12:0.01047257,((((8:0.049551494,(7:0.0221054138,9:0.03220742):0.001940203):0.02033813,6:0.01690838):0.004315936,(5:0.022514424,4:0.02473323):0.0006725093):0.009384528,11:0.008608011):0.005553793):0.0007950204,(15:0.01654925,(16:0.02768613,(((14:0.04250906,18:0.028759508):0.022932656,17:0.02231569):0.0348832908,(10:0.012868634,(3:0.04524257,(2:0.0226781,1:0.03664893):0.01830106):0.077960823):0.003073021):0.0152243442):0.0001551336):0.0006385537):0.0029844459):0.0031785151,19:0.03882885576);
tree gen.331 = [&U] (((15:0.013828891,(((12:0.0100878,(19:0.04164728528,13:0.01012999):0.0002158522):0.0002080613,(11:0.009517662,((5:0.02246219,((8:0.0344623459,(9:0.029617879,7:0.0205583313):0.002310675):0.02128858,6:0.01313957):0.003579119):0.0006257776,4:0.02580459):0.007837216):0.005216324):0.001014879,16:0.02716686):0.001059881):0.0198189277,(10:0.01192954,((18:0.025320399,14:0.029545889):0.010176616,17:0.02562791):0.005397938):0.0174190679):0.0105037524,(3:0.03089781,(2:0.0157096,1:0.03753306):0.00994687):0.08264907);
tree gen.332 = [&U] (19:0.0369724809,(13:0.008001266,(16:0.02839857,(((15:0.017289788,(((4:0.03117244,5:0.028758351):0.002065713,((8:0.0346839688,(7:0.017724893,9:0.023656155):0.00131044):0.02626049,6:0.01319549):0.003879064):0.008824735,11:0.008160273):0.002946535):0.0007888139,(10:0.008659229,(((18:0.023025013,14:0.030214055):0.01296442969,17:0.02767244):0.02734626051,(3:0.02317422,(2:0.02483779,1:0.04979823):0.01626052):0.079824038):0.01563524547):0.002234638):0.0006026902,12:0.01011123):0.0002189043):0.0004008578):0.00363787681);
tree gen.333 = [&U] ((((14:0.02989438,18:0.024318954):0.018917546,17:0.03058287):0.02093161958,(((12:0.01334635,((13:0.0090486445,19:0.042907923):0.0002271166,(11:0.007789203,(((8:0.0337179508,(9:0.025814349,7:0.017219626):0.0005077125):0.017253962,6:0.01667545):0.003832306,(4:0.02842794,5:0.02463908):0.0002189615):0.009412677):0.005613601):0.0009846011):0.0007854285,(15:0.015144132,16:0.02134795):0.001323481):0.01204461472,10:0.011150898):0.008970039282):0.007336022,(3:0.02713385,(2:0.02020152,1:0.04477134):0.007848659):0.06990444);
tree gen.334 = [&U] ((((12:0.007796026,(((((10:0.0209756498,(14:0.03267801,18:0.025786909):0.0187162684):0.002899869,17:0.02780594):0.0283211418,(3:0.02958251,(2:0.02169013,1:0.04317297):0.01056272):0.076752311):0.0127141915,16:0.02585298):0.0002063833,15:0.015363261):0.0003490404):0.001404696,(((4:0.02591257,5:0.029499861):0.002792766,(((9:0.030406272,7:0.019789837):0.002346646,8:0.03926627):0.02631463,6:0.01812505):0.003951155):0.009430037,11:0.009542195):0.003611357):0.00019037187,13:0.008341465):0.003015397,19:0.043149349);
tree gen.335 = [&U] ((10:0.02713519,((((11:0.007599232,(5:0.0274333,(((8:0.040038721,(9:0.026364111,7:0.021856601):0.003544859):0.024360022,6:0.01258862):0.005285081,4:0.02878271):0.000194449):0.01095799):0.004295553,((13:0.010428546,12:0.01175595):0.0007655581,19:0.0421549757):0.00119402):0.0009824938,(16:0.02700814,15:0.018028227):0.001341661):0.0211772479,(17:0.0241478,(18:0.03276882,14:0.0365996762):0.0041640826):0.028121285):0.0001199084):0.014747632,(3:0.02826885,(2:0.02477676,1:0.03323026):0.01335449):0.07368596);
tree gen.336 = [&U] ((((16:0.02858058,15:0.011640043):0.0009591966,(12:0.008713028,(((11:0.00726512,(((8:0.045008933,(9:0.034343403,7:0.021903811):0.002896745):0.023930227,6:0.01396613):0.003939954,(5:0.02267792,4:0.02906053):0.00394936):0.01451244):0.006096208,19:0.0470745046):0.0005215603,13:0.009436431):0.0001604027):0.0004339474):0.0245058966,((17:0.029369922,(18:0.034214812,14:0.033162559):0.01400588):0.01462384,10:0.003487833):0.0139130577):0.0108196387,(3:0.0285039,(2:0.02040805,1:0.04955249):0.008495264):0.07255899);
tree gen.337 = [&U] (((12:0.01366563,((16:0.02979443,15:0.019280175):0.001784518,((10:0.01738236,((3:0.03708361,(2:0.02015825,1:0.0322115):0.009957819):0.078332429,((14:0.036992046,18:0.02029529):0.026971914,17:0.03077758):0.02618386):0.012754413):0.008380973,(((4:0.02778189,5:0.022818048):0.003625423,(((9:0.02811674,7:0.01860932):0.0003585884,8:0.031861609):0.01960005,6:0.01407895):0.004164408):0.006566925,11:0.008251867):0.005426001):0.001556185):0.0007976079):0.001114331,13:0.0118241645):0.005304638,19:0.0373426443);
tree gen.338 = [&U] (((((18:0.039555939,14:0.040256194):0.016597176,17:0.03275163):0.023722732,10:0.01010978):0.002373625,((((13:0.007942851,19:0.0443487691):0.0005817823,12:0.01484945):0.0004183069,(11:0.01200999,((((8:0.048719206,(9:0.034016755,7:0.024635523):0.001011019):0.029744059,6:0.0166933):0.002652337,5:0.02257893):0.001639802,4:0.02762806):0.01103487):0.004422145):0.003903475,(16:0.0307459,15:0.021220079):0.000726544):0.0231179066):0.00747473,(3:0.02921514,(2:0.0222373,1:0.04610739):0.008437078):0.07459525);
tree gen.339 = [&U] ((((((19:0.0550730911,13:0.0074614321):0.0001412583,(11:0.01176296,(((8:0.0357982503,(9:0.03219848,7:0.0234664454):0.0006875008):0.022785448,6:0.01850412):0.003203298,(5:0.02791203,4:0.03019301):0.0008197385):0.01290238):0.001611991):0.0001543513,12:0.008553497):0.0007850601,(15:0.017465598,16:0.0282331):0.0009502803):0.0232724839,(17:0.0353117,(10:0.034896447,(18:0.03791723,14:0.0406864237):0.01690223):0.001246849):0.03698927928):0.007402583,(3:0.03065513,(2:0.02607567,1:0.04364514):0.0109304):0.07220921);
tree gen.340 = [&U] (19:0.0398859991,(13:0.008101114,((12:0.01310114,((15:0.015986324,16:0.02576912):0.0003704988,((3:0.0302684,(2:0.01582185,1:0.04163511):0.01459544):0.0836419675,((18:0.02305988,14:0.0362568612):0.026727721,17:0.02885124):0.0298882953):0.01457005429):0.001008821):0.001128709,(11:0.009202841,(10:0.01266732,((4:0.03208269,5:0.025825942):0.003726514,(((7:0.016128209,9:0.037627439):0.0004205387,8:0.039191884):0.0237787,6:0.01559901):0.0056233):0.008854363):0.001461415):0.00466755):0.0002427626):0.0057355682);
tree gen.341 = [&U] (((10:0.018462102,((12:0.01051097,(((17:0.02387359,(14:0.050711536,18:0.0248985055):0.01661811):0.0262374213,(3:0.03081177,(2:0.016362,1:0.05530054):0.0118019):0.0922945665):0.00948664822,(15:0.012849827,16:0.0203246):0.0009022771):0.0005820951):0.0001645798,(((4:0.03493366,5:0.023725363):0.002996473,(((7:0.023958654,9:0.029343213):0.002718208,8:0.037629389):0.02722114,6:0.01100351):0.007324167):0.007722826,11:0.008322428):0.006385265):0.0002997905):7.008234e-05,13:0.009134492):0.004513806,19:0.03380979545);
tree gen.342 = [&U] (19:0.036792355,(13:0.007507398,(((((5:0.026192316,4:0.02879781):0.00288443,(((7:0.018294153,9:0.030081212):0.00144026,8:0.044922708):0.02378408,6:0.01130421):0.006490526):0.009633121,11:0.01211037):0.004969686,((((3:0.0270388,(2:0.0238304,1:0.04458487):0.008314141):0.093248117,((18:0.032030832,14:0.036127718):0.020354037,17:0.02348904):0.02494992):0.0047049626,10:0.03389965094):0.0108482327,(16:0.03308053,15:0.016481779):0.0007456046):0.000131047):0.0009822842,12:0.008905876):0.0005362009):0.0037212844);
tree gen.343 = [&U] (((10:0.02906916,((18:0.020250159,14:0.031488426):0.02170907,17:0.0243289231):0.01747487):0.01081554734,(((11:0.01133079,(5:0.02820546,(4:0.03372372,((8:0.0329029698,(9:0.029724362,7:0.0199017407):0.00176511):0.024402356,6:0.01862351):0.004288035):0.0008666097):0.008427335):0.004812186,((13:0.007015181,19:0.03784908904):0.00041672559,12:0.01195079):0.0002481447):0.0009594837,(15:0.012828963,16:0.02360304):0.001357317):0.0284782944):0.0119312225,(3:0.02635249,(2:0.01864031,1:0.03567326):0.01508323):0.06789735);
tree gen.344 = [&U] ((((18:0.023479777,14:0.033523169):0.019849139,17:0.02325236):0.0250246775,((((11:0.008537096,((5:0.019348393,4:0.03588485):0.002577569,((8:0.039947672,(9:0.026558305,7:0.022445672):0.003043593):0.02358744,6:0.01760104):0.002178584):0.01042274):0.004693564,((13:0.01064843,19:0.0380703303):0.001592867,12:0.01355105):5.655916e-05):0.0001346201,(16:0.02802702,15:0.01198371):0.0006329713):0.0213456342,10:0.0076969862):0.001610514):0.008031451,(3:0.03511048,(2:0.02710118,1:0.04663167):0.011331):0.078258);
tree gen.345 = [&U] ((((17:0.02878622,(18:0.032299272,14:0.05461177):0.008303496):0.02839494,((((19:0.0350765939,13:0.007953265):0.0005516752,(12:0.01402761,(11:0.01284334,((4:0.02694645,5:0.0257935457):0.003495824,(((7:0.017022905,9:0.027323976):0.002854949,8:0.040362046):0.02596035,6:0.01391917):0.003354554):0.0115067):0.003491863):0.000194994):0.0001982109,15:0.015072454):8.696024e-05,16:0.03054721):0.0214863553):0.0024652419,10:0.021040439):0.0095668963,(3:0.03049674,(2:0.02745845,1:0.03093221):0.01607803):0.07645113);
tree gen.346 = [&U] ((13:0.01116402,((((5:0.025697677,4:0.02898325):0.004574908,(((7:0.020566972,9:0.032635468):0.002038044,8:0.03700018):0.02558324,6:0.0120089):0.004185639):0.009154761,11:0.01792378):0.007370169,((16:0.02985603,12:0.01099933):0.0002325819,((((14:0.031505209,18:0.04308053):0.01456935,(17:0.0230666,10:0.01574413):0.0170742):0.02756197562,(3:0.02712445,(2:0.01659046,1:0.03956328):0.01734894):0.08101111):0.01629074024,15:0.011872005):0.004313469):0.0009644448):0.001630013):0.0046808749,19:0.03795790603);
tree gen.347 = [&U] (19:0.04203349573,((12:0.011773955,(((((5:0.021580003,4:0.04062098):0.002699678,(((7:0.02084276,9:0.029323676):0.0003060049,8:0.034370706):0.02486212,6:0.01669275):0.005624209):0.01041397,11:0.01126679):0.004456062,(((3:0.02759995,(2:0.02058119,1:0.03908458):0.007775996):0.08721326,((18:0.03140273,14:0.031234226):0.008217958,17:0.028471776):0.02502683):0.0042607649,10:0.010103987):0.012150484):0.0001735309,(15:0.014185712,16:0.02188865):0.0001561886):0.0009424495):0.0001698397,13:0.008902494):0.0029001971);
tree gen.348 = [&U] (((((15:0.01652719,16:0.02698309):0.0009964066,((19:0.0525032285,13:0.011963557):0.0004707569,12:0.01304732):0.0002400976):0.001222535,(11:0.009453966,((6:0.01514978,((7:0.017778493,9:0.035249965):0.001110887,8:0.0376560167):0.02373406):0.005780662,(4:0.02989451,5:0.02835952):0.001994009):0.010401):0.002681222):0.0196890433,((17:0.029546747,(14:0.033568345,18:0.022763437):0.013172202):0.030585105,10:0.020994209):0.0001037411):0.011016652,(3:0.0242002,(2:0.02754869,1:0.04220485):0.009597395):0.07369049);
tree gen.349 = [&U] ((((((13:0.011533346,19:0.0438738869):0.001481715,(12:0.01038582,(11:0.01279914,((4:0.03032554,5:0.02734093):0.005364333,(((7:0.024962104,9:0.036357324):0.002422275,8:0.0427190991):0.023414068,6:0.0119068):0.003579835):0.008582861):0.001738313):0.001165897):0.0009924189,(15:0.017362219,16:0.02466361):0.001354381):0.0220993256,((18:0.033707271,14:0.02905901267):0.007483192,17:0.031830254):0.0288253726):0.0006469633,10:0.02434747199):0.0078681311,(3:0.02557837,(2:0.02444674,1:0.02840445):0.008612156):0.07553301);
tree gen.350 = [&U] (((((16:0.01946878,15:0.01420558):0.003290026,(13:0.008914364,12:0.01115321):0.001642251):0.001280834,(((3:0.03270079,(2:0.02791843,1:0.04048041):0.007949287):0.0834547287,(17:0.03659199,(18:0.0490069679,14:0.038824857):0.008468411):0.02746219587):0.01510395593,10:0.011335117):0.001938497):0.0002432223,(((5:0.023176264,4:0.03679172):0.001018558,(((7:0.023772894,9:0.026766633):0.0009922959,8:0.04156853):0.02451574,6:0.01799406):0.005492313):0.008489839,11:0.01341287):0.006345227):0.0032468945,19:0.0404676398);
tree gen.351 = [&U] (((((16:0.02610768,15:0.012073284):0.001038524,((((3:0.03266232,(2:0.02761814,1:0.04054395):0.01036655):0.08828572,((18:0.02181207,14:0.025782507):0.02618378,17:0.03424083):0.0238170673):0.0108154366,10:0.02628198):0.0008868114,(((5:0.027195785,4:0.02544987):0.001069222,(((7:0.021523332,9:0.023792516):0.0018907,8:0.041971627):0.02621485,6:0.01536171):0.004621012):0.01313852,11:0.009046794):0.001896004):0.002449764):0.0001909057,12:0.0167164):0.00088328012,13:0.01028349):0.0062455802,19:0.0403665031);
tree gen.352 = [&U] (19:0.03417408,(13:0.006997594,((12:0.006592052,10:0.02836165):0.003134832,((((17:0.02344155,(14:0.045907493,18:0.03711212):0.018412293):0.0308163386,(3:0.02660832,(2:0.02395448,1:0.03746288):0.01135269):0.0787593315):0.021223559,(15:0.012570193,16:0.03169258):0.0007001165):0.0001308654,(((5:0.028871588,4:0.02963562):0.003261625,(((7:0.0206291971,9:0.030123867):0.00200493,8:0.042103199):0.02033302,6:0.02092585):0.00342708):0.009845586,11:0.01009337):0.00234982):6.506298e-05):0.001668391):0.006217864);
tree gen.353 = [&U] ((((((3:0.03014208,(2:0.01393964,1:0.05111971):0.01177745):0.092221634,((18:0.02820128,14:0.05068764):0.017775299,17:0.02843663):0.029878647):0.0097339666,10:0.010041161):0.0062824111,((12:0.01029695,(15:0.01598749,16:0.02807502):0.0008491038):0.0001075015,13:0.011520196):0.0003791964):6.507154e-05,(((5:0.031474518,4:0.02874377):0.00210287,(((7:0.0245372589,9:0.028264887):0.0004598644,8:0.033589813):0.0205843,6:0.01536541):0.005708686):0.01083517,11:0.01035672):0.005365294):0.002669213,19:0.04018312151);
tree gen.354 = [&U] (19:0.034805744,(((((10:0.0050009852,(((18:0.02820887,14:0.033328736):0.029830725,17:0.03113275):0.02553868,(3:0.04077867,(2:0.02455322,1:0.04892794):0.01019989):0.0795115972):0.0063195215):0.0107843127,(((5:0.026895358,4:0.03116401):0.002615728,(((7:0.026444525,9:0.02904007):0.002470049,8:0.040369112):0.0313249,6:0.01434295):0.003218278):0.01068236,11:0.0115788):0.006350446):0.00128997,12:0.0115093):0.0001371357,(15:0.013486352,16:0.03510152):0.001654789):0.0001424019,13:0.015119059):0.004653458);
tree gen.355 = [&U] ((((17:0.02548066,(14:0.038833296,18:0.0206924596):0.0191465984):0.01756475,10:0.01848188519):0.01265617,(15:0.0134989,(16:0.01830598,((12:0.009881638,(19:0.03742690199,13:0.0075250818):0.000807031):0.0004539545,(11:0.008018368,((5:0.022946275,4:0.028564):0.0005721135,(6:0.01570835,(8:0.036974579,(7:0.018907992,9:0.026910779):0.001674336):0.02468049):0.002693843):0.01560182):0.004917356):0.0005570824):0.001257326):0.0270688091):0.0087551489,(3:0.03308651,(2:0.0253598,1:0.03840203):0.01423383):0.07387452);
tree gen.356 = [&U] ((((18:0.034274564,14:0.03603343):0.022956909,17:0.02994869):0.029115127,((((11:0.008694886,((4:0.035485631,5:0.02553511):0.0021029,(6:0.01208793,(8:0.0438808982,(7:0.02138534,9:0.026689227):0.002294868):0.02111993):0.005021115):0.01115874):0.005158043,19:0.0407186157):0.00050362,((16:0.0231534,13:0.007756734):0.0008572142,(15:0.018067022,12:0.01015526):0.001241234):0.0002282816):0.0058224272,10:0.0061255296):0.0208709669):0.008996108,(3:0.03242859,(2:0.02180447,1:0.0441865):0.01130561):0.07670931);
tree gen.357 = [&U] (19:0.0327203535,(13:0.009033939,(((15:0.018518352,16:0.02981597):0.001710593,12:0.0121296):0.0002835084,((((5:0.025329092,4:0.02743673):0.004620639,(((7:0.02323922,9:0.03276792):0.0003466389,8:0.0315414256):0.02391475,6:0.01280683):0.005433329):0.008752564,11:0.009236501):0.004133396,(((3:0.02328786,(2:0.01359249,1:0.04668898):0.01796383):0.085289312,(17:0.0181378,(18:0.020816256,14:0.055816309):0.018911859):0.03100970836):0.01246644232,10:0.016426758):0.0070487163):0.000152626):0.00128331):0.002444833);
tree gen.358 = [&U] ((((18:0.032717255,14:0.038564223):0.020667136,17:0.0215023):0.0297176041,(10:0.024400594,((11:0.008508115,((6:0.00944771,((7:0.0179947199,9:0.024965072):0.001892469,8:0.03768908):0.02213181):0.003492126,(4:0.02683176,5:0.0239341399):0.002233161):0.0108119):0.005967179,((19:0.04442287454,13:0.008955242):0.0003929603,((15:0.011295859,16:0.02362044):0.002453147,12:0.01048569):0.0006969322):0.000445282):0.0120384433):0.0086488752):0.0114517488,(3:0.02328248,(2:0.0218049,1:0.04900665):0.00966655):0.07601612);
tree gen.359 = [&U] (19:0.0400154181,(13:0.008193347,((((((5:0.026062165,4:0.0307044):0.004020275,(((7:0.017608204,9:0.025677533):0.00173404,8:0.044778626):0.02726445,6:0.01680061):0.005179019):0.009503121,11:0.008139654):0.004045855,(10:0.021672736,((3:0.04174121,(2:0.02187178,1:0.04405881):0.01567212):0.083603854,((14:0.038282013,18:0.025284899):0.0196681733,17:0.02909539):0.029671494):0.0121014323):0.0082236629):0.0004465705,12:0.007428596):0.0001359345,(15:0.022519403,16:0.03182621):0.002098266):0.0003187056):0.0032453974);
tree gen.360 = [&U] (((10:0.0307309371,(((((11:0.01075478,((4:0.0257874,5:0.028601837):0.002384925,(6:0.01678969,((7:0.021614437,9:0.033060627):0.002555011,8:0.035510524):0.03074087):0.004641199):0.01104429):0.002784962,19:0.0398747611):0.001809475,12:0.01067633):0.0003829679,13:0.0081516882):0.001367097,(16:0.03068712,15:0.011961988):0.001419316):0.0169962379):0.0094002575,(17:0.02535407,(18:0.024739134,14:0.025394346):0.021856698):0.02402743):0.009560444,(3:0.02645528,(2:0.02520631,1:0.044427):0.01384275):0.06319728);
tree gen.361 = [&U] (((10:0.015016893,((16:0.02796891,(((19:0.048882939,13:0.014186382):0.0021435,12:0.01010838):7.904104e-05,(11:0.009537888,(((((7:0.017871126,9:0.028593197):0.001955461,8:0.044430938):0.01974059,6:0.015584711):0.001796505,4:0.0352886):0.0008216652,5:0.02754567):0.01217993):0.005429452):0.0004175882):0.0007743051,15:0.015154491):0.0119655541):0.006019557,((14:0.021527285,18:0.0298078):0.0235449366,17:0.02600809):0.02340897):0.016214719,(3:0.02837419,(2:0.02149122,1:0.04848842):0.01134043):0.06694865);
tree gen.362 = [&U] (19:0.0486154852,(13:0.008493998,((((3:0.02551963,(2:0.0186434,1:0.04026386):0.0155815):0.0918513798,(((14:0.03586129,18:0.0301984502):0.009919518,17:0.03819825):0.02190231,10:0.0216193616):0.013695868):0.0130229393,(16:0.02806707,15:0.012873334):0.001936194):0.000305689,((((4:0.02400754,5:0.018665625):0.003152425,(((7:0.024955258,9:0.026839015):0.001430391,8:0.039960797):0.02541265,6:0.01553101):0.003700157):0.01083189,11:0.01088337):0.003710158,12:0.01456567):0.0007786769):0.001163636):0.0018607886);
tree gen.363 = [&U] ((((((11:0.008485725,((((7:0.020681085,9:0.028330881):0.001908351,8:0.047515927):0.02731103,6:0.01377161):0.003136472,(5:0.02465002,4:0.02295102):0.004532485):0.01051833):0.004224254,(12:0.007226266,(19:0.0464839665,13:0.01288833):0.0008677348):0.0004609535):0.002952515,(16:0.03082544,15:0.010746893):0.0009412086):0.0111871636,10:0.01075695):0.0116941979,((14:0.033587382,18:0.0323858436):0.01862591,17:0.022871478):0.0319349294):0.015612504,(3:0.03200691,(2:0.0251079,1:0.03852661):0.009126454):0.07148376);
tree gen.364 = [&U] ((((17:0.01989638,(18:0.019564391,14:0.037485179):0.017673125):0.0119352,10:0.01519011):0.0200749628,(15:0.018172072,((12:0.01600079,16:0.02575641):0.0005648152,((11:0.008597659,((4:0.028076,5:0.01955639):0.001170705,(((7:0.024620575,9:0.026127243):0.003227164,8:0.048246631):0.025244994,6:0.01598966):0.005652541):0.008443756):0.003532642,(19:0.0409988256,13:0.007345975):0.0003577039):0.0004760939):0.0008129084):0.02249735415):0.010963232,(3:0.02896473,(2:0.02510613,1:0.03608337):0.008126121):0.07099557);
tree gen.365 = [&U] (19:0.0424266778,(13:0.01045948,(12:0.01142349,(((15:0.015113128,16:0.02299405):0.001736953,((((18:0.037170979,14:0.04216591):0.005036599,10:0.025909151):0.001740569,17:0.02521308):0.0324510675,(3:0.03526898,(2:0.02113716,1:0.04570201):0.01048043):0.077626702):0.0123969328):0.0009829445,(((4:0.02205848,5:0.022572115):0.003332622,(((7:0.019127369,9:0.028075627):0.001979053,8:0.041517798):0.02148975,6:0.01711221):0.006519335):0.007663029,11:0.01450011):0.006246791):0.0002808022):0.0012485):0.0048617417);
tree gen.366 = [&U] (((16:0.02783041,((15:0.014765122,((11:0.01275679,(5:0.02438907,((((7:0.018210268,9:0.026427729):0.0025011,8:0.035952195):0.018156597,6:0.01236841):0.004743087,4:0.03270464):0.001618658):0.01056263):0.00480623,12:0.01081555):0.0007982788):0.000110259,(13:0.009343766,19:0.04587719998):0.0003288457):0.0008686729):0.0258367793,(10:0.008748374,(17:0.02182111,(18:0.023752528,14:0.035803585):0.021307868):0.025961321):0.003744462):0.003592903,(3:0.02941641,(2:0.0174883,1:0.04052115):0.01027971):0.07692748);
tree gen.367 = [&U] (((((18:0.02688604,14:0.039195836):0.022999995,17:0.02016225):0.02480573,((12:0.01163105,((11:0.009848783,((((7:0.0174058754,9:0.019862952):0.001388643,8:0.044204871):0.02233236,6:0.01199846):0.00260283,(5:0.02043864,4:0.03027306):0.0005293937):0.008579499):0.006780151,(19:0.0457215268,13:0.0085407669):0.0005976957):0.0006423175):0.0004259836,(15:0.013810637,16:0.02426241):0.0004496353):0.0244094682):0.001167839,10:0.022211656):0.0074859079,(3:0.0336706,(2:0.0220991,1:0.03093668):0.007602864):0.07764313);
tree gen.368 = [&U] ((((18:0.0200049518,14:0.026688525):0.0138853538,17:0.02929534):0.03867523,(((12:0.006566022,((13:0.01014707,19:0.03801193512):0.001279101,(11:0.009384567,(5:0.02652554,((((7:0.020703651,9:0.035711342):0.0009272176,8:0.038899802):0.02208585,6:0.01753639):0.006345825,4:0.03371103):0.001465656):0.009627018):0.004091758):0.0002918126):0.0008390799,(16:0.02497992,15:0.017590712):0.0004647894):0.0252317407,10:0.019963051):0.0012388856):0.00821988,(3:0.03172029,(2:0.02026622,1:0.05648809):0.01462016):0.07838623);
tree gen.369 = [&U] (((10:0.041545877,((11:0.006884285,((4:0.027342978,5:0.02760736):0.002685573,(6:0.01970008,((7:0.019255724,9:0.029690369):0.0008569615,8:0.050847922):0.02224916):0.004384211):0.008300083):0.006290866,(((15:0.014661557,12:0.01204216):0.0005594484,16:0.03144689):0.0003022766,(13:0.00974922,19:0.0455977397):0.00105098249):0.000726024):0.02068963887):0.003844094,(17:0.0271577,(14:0.039925222,18:0.04007103):0.016932786):0.0278120891):0.0079389635,(3:0.02306929,(2:0.01963795,1:0.03783537):0.01655663):0.07634369);
tree gen.370 = [&U] ((((12:0.00929458,(((4:0.02489809,5:0.021353263):0.002080708,(((7:0.019553569,9:0.0327777):0.00327552,8:0.039161683):0.01940482,6:0.01392493):0.005495474):0.009906421,11:0.01072527):0.002783881):0.0002974715,((16:0.020932,15:0.014599087):0.002573099,((3:0.03204767,(2:0.02289654,1:0.03810458):0.01080949):0.0858502421,(((18:0.026799752,14:0.034985542):0.00913803809,10:0.020614647):0.009767139,17:0.03422541):0.02475119264):0.0173721825):4.419621e-05):0.001614642,13:0.0090346586):0.003854452,19:0.04126726047);
tree gen.371 = [&U] ((((12:0.01241001,(((4:0.02355876,5:0.02837317):0.002861871,(((7:0.017308273,9:0.028803997):0.001455224,8:0.043095161):0.02394214,6:0.01370589):0.005408575):0.007454257,11:0.009451859):0.005591951):0.0001880539,((16:0.02753584,15:0.011621033):0.0004703628,((((18:0.03771092,14:0.041553053):0.015792619,17:0.02852831):0.009612362,10:0.01001521):0.0216392031,(3:0.02610234,(2:0.01791323,1:0.04034924):0.01202246):0.068659536):0.0141951909):0.0008796215):0.0004646243,13:0.007350242):0.0051749266,19:0.035664205);
tree gen.372 = [&U] ((((14:0.03724425,18:0.0278938125):0.01502181,17:0.029327912):0.0216149932,(((12:0.007046066,((19:0.043764808,13:0.01120794253):0.00157569,(11:0.01110361,(((8:0.0424135837,(9:0.019503786,7:0.0193578651):0.000961683):0.02035615,6:0.01206617):0.005053491,(4:0.03104491,5:0.02393465):0.002169851):0.008534153):0.004327191):0.000398234):0.001136267,(15:0.009787129,16:0.02361863):0.000507876):0.01949303083,10:0.023537261):0.00192784337):0.004781017,(3:0.04180702,(2:0.02071885,1:0.04307682):0.01008575):0.07714614);
tree gen.373 = [&U] ((((14:0.027544088,18:0.02327102):0.0221530499,17:0.02842654):0.02756005,(10:0.013916241,((11:0.01122313,(5:0.02380083,(((8:0.033642751,(9:0.036525663,7:0.017218298):0.002880046):0.022235162,6:0.01509071):0.002393286,4:0.02669752):0.001063509):0.00643093):0.00426657,((15:0.016359636,16:0.02610097):0.001797936,(12:0.01019914,(13:0.008639733,19:0.0364383033):0.001642931):0.0001239768):0.001027564):0.0234818096):0.0016813117):0.00881379,(3:0.03082579,(2:0.01856846,1:0.043671):0.01178181):0.06339849);
tree gen.374 = [&U] (19:0.0376660507,((((4:0.02670953,5:0.022051692):0.002718563,(((7:0.021548483,9:0.027539628):0.0008400899,8:0.034520538):0.02234937,6:0.01706884):0.005192146):0.008602185,11:0.01277812):0.003184935,(13:0.0089664047,((10:0.02440345,((17:0.02811538,(18:0.042582362,14:0.035304536):0.013709771):0.022650857,(3:0.02815528,(2:0.02225334,1:0.02991582):0.01210143):0.0745345049):0.0102747023):0.0095720301,((15:0.013021026,16:0.02336948):0.0006721403,12:0.01528552):0.0002381352):0.0002938312):0.0004475207):0.0007586139);
tree gen.375 = [&U] ((13:0.009581622,((12:0.01306446,(((4:0.03054969,5:0.022718042):0.001113409,(((7:0.017376254,9:0.034680963):0.0007009695,8:0.046182487):0.02681018,6:0.0126563):0.007119741):0.007505951,11:0.009013489):0.00439505):0.0005848273,((10:0.0352529124,((3:0.02902322,(2:0.03275832,1:0.04384622):0.01319658):0.094887831,(17:0.02738917,(18:0.021229895,14:0.029371696):0.013921231):0.02785073):0.0003899757):0.018688466,(15:0.018078064,16:0.03041893):0.0006862684):0.0006254961):0.0010856766):0.002922549,19:0.0445845613);
tree gen.376 = [&U] (((16:0.02802788,(((13:0.01069965,(19:0.0428750494,12:0.01115876):0.00025980492):0.0005785471,(11:0.00865785,(((8:0.037430744,(9:0.0269676,7:0.0224448804):0.002545354):0.02268225,6:0.01589719):0.003536361,(5:0.0193655009,4:0.02883444):0.003040173):0.01255177):0.007229922):5.74357e-05,15:0.014351418):3.448602e-05):0.02431560826,(((18:0.032892828,14:0.03182042):0.01386408,10:0.01077823):0.0013831076,17:0.0302552):0.0311676611):0.006196817,(3:0.02457223,(2:0.02528428,1:0.03858272):0.01361533):0.07496379);
tree gen.377 = [&U] ((((((13:0.007992947,19:0.0395896337):0.0018139103,12:0.01181644):0.0002467829,(11:0.008484665,(4:0.02841487,(5:0.02658348,(6:0.01657713,(8:0.036859009,(9:0.03832369,7:0.0183518733):0.003739427):0.02397972):0.006380083):0.0006145594):0.009743348):0.003987179):0.001041829,(15:0.015910011,16:0.0241424):0.0006358658):0.023230633,((18:0.02833928,14:0.038176685):0.023106218,(17:0.02831251,10:0.035751282):0.001631213):0.0274208271):0.0063398002,(3:0.03276007,(2:0.02040905,1:0.03019546):0.01262093):0.08317952);
tree gen.378 = [&U] (19:0.04131540617,((12:0.01102293,(((((17:0.02978894,(14:0.040080616,18:0.01964494):0.033474884):0.03297428,10:0.0700292):0.00151245,(3:0.03377961,(2:0.01945951,1:0.03940999):0.01400999):0.0850721764):0.016335213,(((4:0.03257298,5:0.026717577):0.003449775,(((7:0.018327317,9:0.028874824):0.001643727,8:0.03386204):0.02371723,6:0.01829657):0.002421566):0.01239354,11:0.0123922):0.004397514):5.243914e-05,(16:0.0259225,15:0.019277244):0.001971749):0.000568636):0.0011613795,13:0.008575484):0.002943822);
tree gen.379 = [&U] ((((12:0.009962659,(((((18:0.02782401,14:0.04492241):0.0214242341,17:0.02924199):0.025965298,(3:0.02518747,(2:0.02308022,1:0.05099705):0.019456):0.0899051401):0.001683786,10:0.03873863):0.0180402278,(15:0.017707376,16:0.02350348):0.000758011):0.000107068):0.0002519528,(((4:0.02515769,5:0.029039969):0.001794221,(((7:0.018339429,9:0.02853451):0.001500064,8:0.039320902):0.02509777,6:0.01441904):0.00265443):0.007959382,11:0.009661645):0.006076):0.000528879,13:0.012568766):0.0028888616,19:0.0442558171);
tree gen.380 = [&U] (((10:0.02001216,((18:0.0219167211,14:0.030763631):0.019191038,17:0.02951301):0.01070582):0.020186622,((12:0.01392857,(13:0.007119189,(19:0.0436902218,(11:0.009540231,(5:0.0291436,((6:0.01419767,((9:0.024724259,7:0.0222674912):0.001390164,8:0.04372264):0.027183068):0.003914189,4:0.02908261):0.0009488433):0.01055338):0.004048524):0.0006411838):0.000598724):0.0004311966,(15:0.012000001,16:0.02348875):0.002874493):0.0209561512):0.00687849639,(3:0.03011556,(2:0.0257929,1:0.04969081):0.01424485):0.07756336);
tree gen.381 = [&U] (((12:0.008975293,(((((4:0.0304653,5:0.031648739):0.003003796,(((7:0.0185561711,9:0.02846998):0.002371819,8:0.0317906146):0.02143618,6:0.01560954):0.001589998):0.008290851,11:0.008999688):0.002589928,(10:0.01131519,((3:0.0323303,(2:0.02491756,1:0.04270338):0.01078074):0.0864591315,(17:0.029635234,(18:0.02744132,14:0.03541737):0.0177503013):0.0249294847):0.003980192):0.016162939):0.00143158,(16:0.02410085,15:0.015314508):0.00230426):0.0006467786):0.0008309916,13:0.00978931634):0.0021539586,19:0.0425658626);
tree gen.382 = [&U] ((((18:0.02216546,14:0.034921039):0.023840322,17:0.03407297):0.02986208333,((((11:0.006543668,((6:0.01825658,((7:0.0214417107,9:0.023141159):0.002987857,8:0.0345920711):0.02088919):0.001887384,(5:0.02192623,4:0.02523977):0.00211068):0.01189189):0.003339944,((12:0.009403919,16:0.02140927):0.000374725,(13:0.01056071,19:0.0418711207):0.0003664902):0.000993918):0.0003037387,15:0.018450319):0.0279551008,10:0.018441479):0.001474575):0.0055842424,(3:0.02923456,(2:0.02588912,1:0.03594992):0.0170489):0.07331006);
tree gen.383 = [&U] ((((17:0.029911602,(18:0.026321635,14:0.029870884):0.020478273):0.02691859,10:0.0155905178):0.0002764115,((15:0.016005264,((12:0.0121739,(19:0.04481387227,13:0.01117684):0.0014371694):3.147789e-05,(11:0.01360415,(4:0.03328812,((((7:0.018116097,9:0.035118815):0.003574781,8:0.0422696204):0.02419693,6:0.02040977):0.006352823,5:0.01972383):0.0006185461):0.01186427):0.003328046):0.0005042281):0.0002853963,16:0.02419906):0.02831395521):0.005997339,(3:0.0310418,(2:0.02670438,1:0.03317199):0.008040496):0.08657244);
tree gen.384 = [&U] (((((18:0.02822103,14:0.027801554):0.017244721,17:0.0275980705):0.0304773,10:0.016552627):0.0002377106,(((13:0.0078099883,19:0.0444227012):0.001437798,(12:0.007572338,(11:0.005760309,((5:0.02355224,(6:0.02075554,((7:0.023710258,9:0.02522859):0.002978415,8:0.040544282):0.022508984):0.002335801):0.0009051866,4:0.02903438):0.008104403):0.003239352):0.0003475559):0.001208208,(15:0.014060506,16:0.02156926):0.001745738):0.0178377876):0.008028434,(3:0.03390076,(2:0.02658063,1:0.03997253):0.01426338):0.07219343);
tree gen.385 = [&U] (((12:0.01264412,((((4:0.02871011,5:0.026976052):0.003444429,(((7:0.023579699,9:0.02747289):0.0002653256,8:0.036955237):0.01979952,6:0.01583649):0.007043154):0.009604994,11:0.008309778):0.003960758,((((3:0.02930765,(2:0.01742051,1:0.03928627):0.01915385):0.0876009476,(17:0.03356488,(18:0.030164218,14:0.0352618622):0.031708116):0.02635357):0.0080411766,10:0.012188494):0.0078288533,(16:0.03307041,15:0.015996928):0.00202334):0.0008977179):0.0008664922):0.0002922374,13:0.01513621):0.00388089142,19:0.0350484291);
tree gen.386 = [&U] (19:0.04102015557,(13:0.01151143,((((15:0.010773749,16:0.02352515):0.001932126,(((3:0.02805148,(2:0.02482179,1:0.02749471):0.009340324):0.0848443695,((18:0.02112354,14:0.0355926327):0.022270308,17:0.028385948):0.02475882413):0.0083204426,10:0.017006572):0.0056448778):0.0001788168,12:0.01122602):0.0004970084,(((4:0.02900625,5:0.025013382):0.001697838,(((7:0.0145633206,9:0.031237017):0.0009031902,8:0.056391511):0.02334755,6:0.01124324):0.003372179):0.01207249,11:0.007665597):0.004583144):0.000669268):0.0050186507);
tree gen.387 = [&U] (((((11:0.007175743,((4:0.02762811,5:0.02570778):0.001531186,(6:0.01490258,((7:0.018987181,9:0.031047887):0.001862845,8:0.036406328):0.02001317):0.005251674):0.0108167):0.003031762,(19:0.0535286925,(((15:0.013205601,16:0.02602345):0.0018996346,13:0.009383724):0.0004874575,12:0.00987559):0.0004518513):0.0005610763):0.021843745,10:0.0144146):0.00460873099,(17:0.02494385,(18:0.02781284,14:0.045113827):0.018286955):0.025622777):0.0071146166,(3:0.0257702,(2:0.02266426,1:0.04194507):0.01299153):0.08283538);
tree gen.388 = [&U] ((((14:0.043606364,18:0.027992978):0.017574782,17:0.02452919):0.02330339,(((((12:0.0095353264,13:0.007864077):0.0002027236,19:0.0413312126):0.001419443,(15:0.014559171,16:0.02874436):0.001226053):0.001663301,(11:0.01033745,(((((7:0.0206291852,9:0.027262222):0.003677273,8:0.0346669):0.027946535,6:0.01752202):0.003162839,4:0.03143302):0.0007791104,5:0.02709572):0.01352793):0.003311233):0.0225495467,10:0.0199882816):0.0016142082):0.00771532789,(3:0.02877865,(2:0.01858993,1:0.04298673):0.01281986):0.0750768);
tree gen.389 = [&U] ((13:0.009641525,(((15:0.013709501,16:0.02049735):0.001970005,12:0.01233391):0.001043405,((((4:0.02908504,5:0.022152144):0.001329224,((8:0.042461695,(7:0.020235447,9:0.034543985):0.000972811):0.02378687,6:0.01671737):0.00578039):0.009890303,11:0.01251766):0.002740116,(((3:0.03039375,(2:0.0227562,1:0.03144528):0.01503028):0.079974618,(17:0.02810423,(18:0.02663716,14:0.039039494):0.02192275):0.0335383226):0.003915074,10:0.0182153):0.0140359062):0.0001653963):0.001632404):0.005341428,19:0.039184224);
tree gen.390 = [&U] (((((16:0.02088798,15:0.012900473):0.00145189,(((18:0.02318751,14:0.032968877):0.023985392,17:0.02897127):0.02378331091,(10:0.014683092,(3:0.03045851,(2:0.02095082,1:0.0356807):0.01186592):0.076655857):0.001914275):0.014557968):0.001513848,(((((8:0.0441747792,(7:0.030922964,9:0.0327483):0.002251046):0.02423815,6:0.01611877):0.006410227,(5:0.023650026,4:0.03325449):0.0009724824):0.01139769,11:0.009574075):0.003631767,12:0.01193813):0.0003352218):0.0004077147,13:0.00783314):0.0041930012,19:0.042281541);
tree gen.391 = [&U] (19:0.042165542,(((((10:0.0191271127,((3:0.03097833,(2:0.02697245,1:0.04193672):0.01157811):0.0760502899,(17:0.029847264,(14:0.03511312,18:0.021793985):0.01538756):0.02613645):0.0100243733):0.00693742079,((((8:0.0360349918,(7:0.016595686,9:0.027670625):0.004066859):0.02509,6:0.01838179):0.002789172,(5:0.026846558,4:0.0329016):0.002789804):0.01279219,11:0.01316119):0.001614345):0.000637567,(15:0.012688643,16:0.02489488):0.003120026):6.458903e-05,12:0.01446642):0.0004921085,13:0.009816464):0.00377004846);
tree gen.392 = [&U] ((((((((3:0.03266799,(2:0.02875829,1:0.03829846):0.006449992):0.088060982,(17:0.02051624,(18:0.02524758,14:0.047296676):0.015792194):0.02197891823):0.0035172285,10:0.007543982):0.0110344788,15:0.015233319):0.0006538621,16:0.02508845):0.0008168585,(12:0.009935246,((((8:0.0396943438,(7:0.023177533,9:0.027409952):0.0009191277):0.01952999,6:0.02374454):0.005188167,(5:0.022283994,4:0.03322423):0.002965901):0.00786868,11:0.009271642):0.005525195):0.0004665467):0.001221145,13:0.01157358):0.0056123843,19:0.0421292183);
tree gen.393 = [&U] ((((18:0.033362756,14:0.035395127):0.0110731,17:0.027199855):0.026150852,(10:0.018893966,((16:0.02087211,15:0.015254008):0.001227874,((19:0.0500713326,(13:0.01344356,(11:0.01324581,((4:0.031906034,5:0.02084387):0.003326427,(6:0.01544278,((7:0.0239970204,9:0.0254041):0.001546367,8:0.037714815):0.02377754):0.004007009):0.01055434):0.0062086968):0.00134044):0.0005057091,12:0.01119676):0.0008905953):0.0285452124):0.00150720089):0.0087786679,(3:0.03548462,(2:0.02144872,1:0.03203163):0.01452419):0.06962998);
tree gen.394 = [&U] (19:0.0447385239,(13:0.009463098,((12:0.006568321,(((17:0.02843894,(14:0.0354201868,18:0.020245479):0.025731661):0.02906181,(10:0.0139642291,(3:0.02942966,(2:0.02630057,1:0.04418547):0.006556324):0.080716007):0.002802386):0.018513514,((((8:0.0477856902,(7:0.021948815,9:0.02551377):0.0008639651):0.02074268,6:0.01453327):0.004265629,(5:0.022395053,4:0.03041031):0.001345267):0.007368561,11:0.008617818):0.004563747):0.000986132):2.728107e-05,(15:0.016609588,16:0.02480565):0.003852638):8.458832e-05):0.0040119271);
tree gen.395 = [&U] ((((((11:0.01126578,(4:0.02915031,((((9:0.027020074,7:0.018811645):0.002315867,8:0.040378431):0.024726208,6:0.01519443):0.002556095,5:0.02558599):0.000704266):0.007553072):0.003163803,(12:0.009532127,(13:0.01204856,19:0.03908296338):0.0012323693):0.0003714915):0.0008489243,(15:0.013339097,16:0.03251753):0.0002505249):0.0251046846,10:0.013119033):0.00246338545,((14:0.026096214,18:0.02442416):0.023820111,17:0.02732448):0.0264424781):0.0078481845,(3:0.02541691,(2:0.02305133,1:0.04577451):0.01761363):0.07914141);
tree gen.396 = [&U] (((((((19:0.035724999,13:0.007740551):0.001096806,(11:0.01007845,(4:0.03015223,((6:0.01470455,((9:0.03497261,7:0.020142059):0.001501089,8:0.045460826):0.01964542):0.00708182,5:0.02199914):0.0007620344):0.01324211):0.006175564):0.001417124,12:0.01120629):0.0001728484,(16:0.03000986,15:0.015704218):0.0004185139):0.0206620017,10:0.04105432):0.0014735224,((14:0.038580018,18:0.02127948):0.0164822591,17:0.03180325):0.0249988126):0.009646808,(3:0.02671101,(2:0.02522058,1:0.03981032):0.008276294):0.05972608);
tree gen.397 = [&U] ((((((16:0.02354667,15:0.018652182):0.002479418,(((3:0.037811,(2:0.01804735,1:0.0384501):0.02016742):0.0871688128,((18:0.027890392,14:0.03473587):0.014641137,17:0.027581639):0.022321836):0.003343038,10:0.020075429):0.013423189):0.0009917704,(((((9:0.030690681,8:0.041331512):0.0003684383,7:0.024409486):0.02300861,6:0.01673036):0.004383445,(5:0.033298026,4:0.0292511):0.001444197):0.01032212,11:0.01005138):0.004379564):0.0003091405,12:0.009141714):0.0006815924,13:0.009815088):0.0014202635,19:0.0389517125);
tree gen.398 = [&U] (((((11:0.01097767,((5:0.02033233,4:0.028127099):0.002806155,(6:0.01607906,((9:0.031871084,7:0.019742397):0.001229619,8:0.0488910104):0.02396623):0.003711415):0.007625843):0.004576674,((19:0.04679296872,13:0.01128461):0.002365258,(12:0.0116056,(15:0.011596367,16:0.02539691):0.001179629):0.0002402897):0.00055821):0.0235315492,10:0.02455615):0.002309161,((14:0.031950131,18:0.02772791):0.0219244393,17:0.02383026):0.03056949):0.0109639149,(3:0.03914259,(2:0.02733502,1:0.03540956):0.004891195):0.06879586);
tree gen.399 = [&U] ((((15:0.010111342,16:0.02001061):0.004435646,((12:0.009664521,(11:0.007177556,((5:0.025817384,4:0.03017049):0.003039933,(6:0.01109443,((9:0.029000502,7:0.0207593816):0.001390786,8:0.039554895):0.01967049):0.001339506):0.01069703):0.007045779):0.0004705084,(19:0.0546392258,13:0.0083768462):0.0001300317):0.0002979406):0.0202484444,(10:0.0184438122,((14:0.033553209,18:0.02899769):0.0164596867,17:0.03120025):0.03042091):0.0007592127):0.012140353,(3:0.03517178,(2:0.02004229,1:0.0395146):0.0101213):0.06591972);
tree gen.400 = [&U] ((10:0.040773781,((((11:0.01149175,(((((9:0.026808496,7:0.020575601):0.001108606,8:0.036770108):0.02700173,6:0.01787289):0.003076683,5:0.02501816):0.001559537,4:0.03257103):0.008603998):0.003682381,((19:0.04905742308,13:0.009031641):0.0002423902,12:0.01198671):9.09869e-05):0.0004356869,(15:0.011921424,16:0.01824805):0.001385374):0.0167135754,((14:0.0342611,18:0.036005733):0.008189423,17:0.028843731):0.0298221787):0.0002292565):0.009084751,(3:0.02816871,(2:0.02309572,1:0.0326153):0.01295923):0.06675042);
tree gen.401 = [&U] ((((18:0.025961698,14:0.032996284):0.019501727,17:0.02575305):0.03153823755,(10:0.018621789,((16:0.02806787,(((19:0.039150917,13:0.008403031):0.0014045323,12:0.012955):0.0004307326,(11:0.01197755,(5:0.02717905,(4:0.03080511,(6:0.01180155,((9:0.025846063,7:0.0225347579):0.002263632,8:0.043189308):0.021044436):0.004637907):0.002052572):0.00728133):0.003689872):0.001272695):0.0001751025,15:0.012957741):0.02254694267):0.00227890079):0.0070260573,(3:0.03120177,(2:0.03189342,1:0.03832523):0.009091023):0.07702698);
tree gen.402 = [&U] (((10:0.026659618,(((13:0.0097717765,19:0.0417919661):0.0005447993,(16:0.02087489,(12:0.01348983,15:0.01602585):0.0002028201):0.0001367721):0.00106382,(11:0.007963815,(4:0.03027788,((((9:0.027729145,7:0.024429812):0.001138663,8:0.046848734):0.021602871,6:0.009303846):0.006420276,5:0.0232124):0.001857107):0.006451087):0.005741344):0.0195293289):0.0044498014,(17:0.02618283,(18:0.03927421,14:0.047804756):0.005937679):0.02958555227):0.007058707,(3:0.0304746,(2:0.02183789,1:0.04173839):0.008017526):0.07689902);
tree gen.403 = [&U] (19:0.0434279538,(((((((9:0.030782751,7:0.022435387):0.004103995,8:0.032892159):0.02666947,6:0.01687289):0.005797937,(5:0.02599466,4:0.0278159):0.002811762):0.01149938,11:0.007071625):0.007206646,(12:0.01173917,(16:0.02134789,((((3:0.0258647,(2:0.02080733,1:0.05798164):0.02195904):0.0808638696,((18:0.03221296596,14:0.03316815):0.01364544,17:0.02636642):0.034579574):0.003533586,10:0.025555907):0.0071380936,15:0.018764998):0.001150435):0.0001701905):0.001417434):0.0005388097,13:0.012301871):0.0035168549);
tree gen.404 = [&U] ((((((15:0.011883443,16:0.02505216):0.001014836,((((18:0.01186763,14:0.047134083):0.023239861,17:0.0258591):0.026838661,(3:0.02505205,(2:0.01785516,1:0.04901665):0.01477653):0.0939107636):0.0032236674,10:0.0205667834):0.0103679782):0.0002401599,(((((9:0.02510836,7:0.024099892):0.00153797,8:0.0346615426):0.02358741,6:0.01546479):0.001308346,(5:0.022082863,4:0.02588513):0.002682284):0.01163381,11:0.01291989):0.005030636):0.0004091343,12:0.01133177):0.001686898,13:0.0120175625):0.0018093169,19:0.04053751357);
tree gen.405 = [&U] (((((15:0.01209789,16:0.02572049):0.002516424,12:0.01357188):0.0002111684,(((3:0.02594239,(2:0.02223695,1:0.04367746):0.01123441):0.0865465838,(10:0.0364286173,(17:0.02831152,(14:0.041057371,18:0.02400463):0.019609955):0.02142877):0.0007708803):0.016728229,(((((9:0.032885865,7:0.0174227526):0.002249914,8:0.037635236):0.02191996,6:0.01668436):0.004005128,(5:0.023883415,4:0.03443396):0.0009891139):0.009999388,11:0.008776643):0.002364946):0.0004218816):0.00243878997,13:0.01036779):0.00416181273,19:0.048885332);
tree gen.406 = [&U] (19:0.0422940553,((((((9:0.031387323,7:0.018755187):0.0007457788,8:0.037488881):0.02372411,6:0.01713082):0.006113833,(5:0.024853961,4:0.024843):0.002264557):0.007850082,11:0.006696648):0.004441169,(((12:0.01248765,(15:0.013393827,16:0.02400727):0.000177472):0.0006555835,13:0.009739937):0.0005572958,((((14:0.03438058,18:0.032654838):0.01586247,17:0.03307085):0.03061902998,(3:0.02525456,(2:0.01612743,1:0.03632287):0.01477703):0.086349665):0.0008260472,10:0.034262271):0.0131128424):0.0003861822):0.0024111518);
tree gen.407 = [&U] ((((11:0.0111183,(5:0.02432601,((((9:0.026783828,7:0.020281207):0.00216252,8:0.041409341):0.024849083,6:0.01337946):0.003275791,4:0.03056981):0.00179165):0.009593606):0.004797104,(12:0.01414212,((15:0.012962233,16:0.0239682):0.00111191,(13:0.006940863,19:0.04649752658):0.0004762408):0.000731129):0.001894297):0.0266697352,(10:0.0104257,(17:0.03102106,(14:0.0414454,18:0.036906442):0.022535562):0.02369956):0.0004615888):0.0130880714,(3:0.02459671,(2:0.01751748,1:0.03715077):0.01410566):0.07415347);
tree gen.408 = [&U] ((((((13:0.008354663,19:0.0494381238):0.0015059829,12:0.01122263):1.090417e-05,(11:0.008432954,((6:0.01469693,((7:0.023543413,9:0.029695396):0.002534926,8:0.0340625952):0.02663636):0.002372306,(5:0.02242698,4:0.030009):0.0004150293):0.009695285):0.004403174):0.001417632,(16:0.02736694,15:0.013364769):0.0006222892):0.0244429696,(((14:0.04320865,18:0.0268040499):0.020216971,17:0.0326074):0.01427561,10:0.02290456):0.01575907):0.009753104,(3:0.03412563,(2:0.02029976,1:0.04141263):0.01262633):0.07183697);
tree gen.409 = [&U] ((13:0.0107563649,(((15:0.011819161,16:0.0244443):0.0006981859,((((14:0.031548898,18:0.0334264074):0.017589882,17:0.032508579):0.018884469,10:0.02632971):0.01132617,(3:0.03080623,(2:0.0201295,1:0.03158637):0.01066181):0.082803311):0.0144550039):0.0001770572,(12:0.01012287,(((5:0.021743228,4:0.02637395):0.001934845,(((9:0.027737129,7:0.0165420261):0.000858612,8:0.030746529):0.02099387,6:0.01407087):0.003756432):0.0115679,11:0.009463085):0.003987941):0.0002519612):0.0008931452):0.0037054889,19:0.030347692);
tree gen.410 = [&U] (19:0.0310418338,((((17:0.03140129,(14:0.026897228,18:0.016622867):0.023054482):0.02538209,((3:0.03021334,(2:0.0202562,1:0.04405825):0.009402061):0.07907215,10:0.01559289):0.0002163149):0.0260595683,(((5:0.030985104,4:0.02680454):0.00316442,(((9:0.025848607,7:0.025879433):0.00266532,8:0.0384548839):0.02523537,6:0.02093359):0.002884881):0.006827266,11:0.009959576):0.004380672):0.0003069989,((13:0.009398421,(16:0.02783447,15:0.014915967):0.002790721):0.0007788717,12:0.009681696):0.001561131):0.0019798844);
tree gen.411 = [&U] (19:0.0369546117,((((5:0.023136924,4:0.026768):0.001701451,(((9:0.02926409,7:0.0234945059):0.0023293,8:0.04390742):0.02637656,6:0.01590453):0.004384852):0.009264966,11:0.01410613):0.001854551,((13:0.010144008,12:0.01003191):0.000739984,((15:0.015822672,16:0.02878136):0.001755856,((17:0.03291046,(14:0.04006305,18:0.046658123):0.006327816):0.02637469,(10:0.019479062,(3:0.03316992,(2:0.02112047,1:0.05031379):0.02139409):0.0882801294):0.0054788931):0.0123840225):0.001040118):0.001211578):0.00419988385);
tree gen.412 = [&U] ((10:0.038050512,((17:0.02819105,(18:0.023346957,14:0.045436895):0.023058827):0.03037659,((11:0.009455215,(5:0.0205516,(4:0.02559973,(((7:0.022219485,9:0.033288083):0.001338657,8:0.046877639):0.02169606,6:0.01998046):0.002018383):0.003273832):0.01166363):0.003626988,((12:0.008847268,(13:0.007808241,19:0.0423512427):0.000802494):0.0006492159,(15:0.011929895,16:0.02394288):0.0006224543):0.001595001):0.02305758186):0.0002624595):0.0102173655,(3:0.02984341,(2:0.0259206,1:0.04773007):0.01120536):0.07149533);
tree gen.413 = [&U] (((((16:0.02323439,15:0.013834443):0.000690307,((12:0.01238721,(11:0.009121286,((6:0.01498621,(8:0.033599381,(7:0.0162284562,9:0.028313059):0.002071329):0.026067106):0.003653352,(4:0.02203469,5:0.02493448):0.005793398):0.01047716):0.003109558):0.001063419,(19:0.04157657891,13:0.007532478):0.0001728894):0.0005382873):0.0179831971,10:0.010070842):0.0030971499,(17:0.02824986,(18:0.021368198,14:0.0398284995):0.015176497):0.024632084):0.008387533,(3:0.0320693,(2:0.01959892,1:0.03841768):0.009337592):0.06713716);
tree gen.414 = [&U] ((10:0.019377601,(((14:0.0413793263,18:0.02516968):0.024922205,17:0.02002957):0.026741,((15:0.018248961,16:0.02608307):0.0003598089,(((11:0.0106227,((6:0.01330202,(8:0.041626469,(7:0.0160040799,9:0.036013812):0.004018378):0.027717325):0.002941751,(4:0.03513356,5:0.02539969):0.001893104):0.008697119):0.00632574,(13:0.01120593,19:0.04910171458):0.0004559168):0.0009049308,12:0.01337899):0.001638636):0.0205250178):0.003700259):0.00595752759,(3:0.03204159,(2:0.02759152,1:0.04058771):0.005283363):0.07992123);
tree gen.415 = [&U] (19:0.03898362913,((((3:0.03466701,(2:0.0183547,1:0.0521494):0.01112475):0.0863498723,((17:0.03163381,(18:0.029336241,14:0.03351114):0.014030747):0.0172903847,10:0.01571089):0.003874091):0.02293942961,(12:0.008383078,(13:0.0111486192,(16:0.0227368,15:0.016544273):0.0011128):0.0001754516):0.002117131):0.0006928965,(((5:0.02506389,4:0.03053327):0.0008324968,(((9:0.032523115,7:0.0188151885):0.001148033,8:0.0494042577):0.02173554,6:0.01515211):0.004521825):0.007249084,11:0.01306051):0.005065002):0.004379717);
tree gen.416 = [&U] ((13:0.008643534,((12:0.009229208,(((5:0.0252573,4:0.02992421):0.002232867,(((9:0.024867159,7:0.023094255):0.001239992,8:0.050969857):0.02969472,6:0.01331534):0.003263618):0.01121467,11:0.01127512):0.004542921):0.0007239909,((((17:0.03120179,(18:0.025769355,14:0.043016622):0.019423212):0.014411177,10:0.02712587):0.01703980432,(3:0.02463732,(2:0.02658633,1:0.04907475):0.008547221):0.0795186143):0.021031673,(16:0.02253929,15:0.012197303):0.001984514):0.003200274):0.0017988306):0.00206883412,19:0.036919932);
tree gen.417 = [&U] ((((((5:0.023129955,4:0.03319624):0.0007484741,(((9:0.028333749,7:0.023058743):0.001221309,8:0.036354823):0.02640257,6:0.0171331):0.002716509):0.008398515,11:0.01219421):0.003021356,(12:0.0117746,((((10:0.0165443002,(14:0.04220705,18:0.02372271):0.02226239):0.008475192,17:0.024804698):0.03214541,(3:0.03676124,(2:0.01845191,1:0.03330463):0.0108253):0.0850182):0.0132913904,(16:0.01896414,15:0.014157069):0.003116059):0.001348803):0.0009155986):0.001205321,13:0.0100955684):0.005470055,19:0.04313930314);
tree gen.418 = [&U] (((17:0.03009617,(18:0.022777138,14:0.027240612):0.015988293):0.028929829,(10:0.011529,(((11:0.008424396,((4:0.02598226,5:0.02545334):0.00196687,((8:0.039167073,(7:0.022916512,9:0.031103459):0.002044139):0.023702456,6:0.01480642):0.005746908):0.0112737):0.001925386,((13:0.0144296586,19:0.0432581906):0.0003104351,12:0.01066271):8.133381e-05):0.001356239,(15:0.018430949,16:0.02289011):0.00121263):0.0017607711):0.0217502848):0.00626872751,(3:0.03472695,(2:0.02640202,1:0.0475709):0.009593011):0.07423554);
tree gen.419 = [&U] (19:0.044553945,(13:0.01037866,(12:0.01215342,(16:0.02347635,(15:0.012255471,(((10:0.012520466,(17:0.02473855,(18:0.037295912,14:0.039243986):0.013658868):0.0214923479):0.01468015,(3:0.03093795,(2:0.02560916,1:0.04570164):0.0143759):0.07808327262):0.0174634904,(((5:0.031683525,4:0.02751506):0.001855252,(((9:0.02854198,7:0.019667368):0.002187055,8:0.039831524):0.02496633,6:0.01567895):0.002954724):0.008589648,11:0.009112926):0.004479762):0.0005514701):1.862872e-05):0.0003585734):0.00163445534):0.0028596417);
tree gen.420 = [&U] (((((19:0.043539341,13:0.007534541):0.0009641034,((11:0.01309078,((5:0.0265078,((8:0.037982899,(7:0.02475019,9:0.02904787):0.002004252):0.0290221,6:0.01212394):0.004545404):0.001021049,4:0.0272721):0.008213962):0.003418674,12:0.0127562):0.001763759):0.0007421211,(15:0.012784006,16:0.02293572):0.001215915):0.0209151978,(17:0.02962185,(10:0.041188,(18:0.026799807,14:0.040630914):0.0122074587):0.002949361):0.02867741):0.0095733119,(3:0.02266367,(2:0.02371293,1:0.04103671):0.01081248):0.07920319);
tree gen.421 = [&U] ((((17:0.02813009,(18:0.03324525,14:0.04317885):0.023145919):0.00269015,10:0.03027833):0.02485943,((15:0.019066229,12:0.010527):0.0004451494,(16:0.02340559,(13:0.008011519,(19:0.0376918429,(11:0.008087205,((5:0.01986836,4:0.02525608):0.002138886,(6:0.01606524,(8:0.03717094,(7:0.0190815578,9:0.035210018):0.001053058):0.026365814):0.003906253):0.009196016):0.005547999):0.0017918509):0.001422835):0.0001879952):0.0231001611):0.00822105,(3:0.03448414,(2:0.02140444,1:0.03399852):0.0100004):0.07293273);
tree gen.422 = [&U] ((((((19:0.0427071989,13:0.0086124191):0.0001878949,(11:0.01230803,(((6:0.01541473,(8:0.0428499743,(7:0.0196380001,9:0.026126866):0.002636432):0.025167766):0.003082701,4:0.02799628):0.0007998428,5:0.02619223):0.01122088):0.001967688):0.0006383217,12:0.009285087):0.0003124897,(16:0.02624206,15:0.011427398):0.0005800617):0.026478463,((14:0.028999098,18:0.022867633):0.02157579,(17:0.02725303,10:0.01676543):0.001043663):0.0223783765):0.007025129,(3:0.02531342,(2:0.02101576,1:0.03886542):0.0150076):0.06608179);
tree gen.423 = [&U] (((((16:0.02214478,15:0.015168916):0.0008529314,12:0.01200394):0.0005942423,((((18:0.02654983,14:0.030449965):0.021617726,17:0.02945386):0.022857647,((3:0.0290371,(2:0.01818917,1:0.04926872):0.01043413):0.06640937,10:0.008927571):0.014324964):0.0150877824,(((5:0.026573461,4:0.03677898):0.003232376,(((9:0.026436981,7:0.0216660468):0.0003122045,8:0.038294506):0.02029258,6:0.01051312):0.0070298):0.01160699,11:0.008541929):0.005070782):0.0007992224):0.0003825026,13:0.0104759806):0.003236519,19:0.0458400525);
tree gen.424 = [&U] ((13:0.006454553,(((16:0.02446895,(((14:0.027955737,18:0.03036448):0.0230372083,17:0.02573703):0.029311531,(10:0.01853716,(3:0.0310483,(2:0.02194667,1:0.0520799):0.01640165):0.07549651):0.01007680089):0.013359216):0.000358231,15:0.017813667):0.0009610619,((((5:0.0219618,4:0.03844282):0.001469811,(((9:0.035660378,7:0.0210985396):0.002770397,8:0.041329286):0.02035514,6:0.01695219):0.001868958):0.01059094,11:0.00972547):0.00332696,12:0.01121383):0.0005953184):0.0008934396):0.0048970295,19:0.0457948155);
tree gen.425 = [&U] (((((15:0.012749764,16:0.029469):0.002673006,((13:0.00934438,19:0.04747107779):0.00099537466,((11:0.01116337,((6:0.01386797,((7:0.023689883,9:0.024876469):0.0019047,8:0.048074125):0.02496325):0.004476198,(4:0.028001132,5:0.02629721):0.001153441):0.007266342):0.0038774,12:0.00841038):0.0003968365):0.0004359695):0.0035882971,10:0.0101797707):0.016041651,((14:0.032767935,18:0.025139739):0.0168726167,17:0.02450336):0.027856243):0.010241327,(3:0.02543493,(2:0.03001176,1:0.04089725):0.0102254):0.06698531);
tree gen.426 = [&U] (((((11:0.008364317,((6:0.01154657,((7:0.0183434428,9:0.03105448):0.001702236,8:0.046651336):0.02036323):0.002772583,(5:0.02371073,4:0.027615915):0.001705122):0.01203352):0.003111999,(19:0.0436425221,(((16:0.0285296,15:0.008630777):0.00165043,13:0.0101944518):0.0001290888,12:0.008536547):0.0008236653):0.0004997337):0.001296927,10:0.013445322):0.0186694546,(17:0.03401362,(18:0.01507114,14:0.030684513):0.030135681):0.0260697438):0.0132253004,(3:0.02559701,(2:0.03364418,1:0.03581926):0.009887535):0.06916269);
tree gen.427 = [&U] (((((16:0.02485626,15:0.014975108):0.001141315,((17:0.02948249,(18:0.02569418,14:0.0367052):0.0388668814):0.0276701497,((3:0.0290488,(2:0.01360853,1:0.04380657):0.02563617):0.082234433,10:0.00912984):0.0008269091):0.0107555325):0.002042414,((((5:0.025282986,4:0.02901332):0.002672126,(((9:0.022119837,7:0.019876807):0.001837417,8:0.045814714):0.02254723,6:0.01637486):0.007222685):0.01154098,11:0.00821196):0.004887882,12:0.009928606):2.251605e-05):0.000488992,13:0.0127076785):0.0015176697,19:0.0440653139);
tree gen.428 = [&U] (19:0.034757935,((13:0.01218533,(((((18:0.033041534,14:0.027479211):0.017776877,17:0.02566073):0.01225282,10:0.01318597):0.0177640726,(3:0.03219423,(2:0.02572505,1:0.04948858):0.009043039):0.0724926633):0.0159100699,((((5:0.030704204,4:0.02850565):0.002363646,(((9:0.035834035,7:0.021664778):0.0006946002,8:0.0448440819):0.02387638,6:0.01599832):0.002244001):0.007328968,11:0.009923872):0.004532094,(16:0.02989352,15:0.01701315):0.001761469):0.001003565):0.001784231):0.0009131588,12:0.01382167):0.00428483758);
tree gen.429 = [&U] ((13:0.00838377162,((16:0.02799021,((((17:0.02352906,(14:0.032886655,18:0.02113009):0.0255072033):0.0177727431,10:0.01040342):0.002809576,(3:0.02811766,(2:0.02290694,1:0.04633766):0.01805282):0.0756201242):0.0160681044,15:0.014430421):0.0007892092):0.001662348,(12:0.01213332,(((5:0.026680796,4:0.02998583):0.002419014,(((9:0.0307694,7:0.018618942):0.00205736,8:0.041253314):0.02528918,6:0.01364803):0.003786359):0.01182599,11:0.009015991):0.005803731):0.0002111882):0.0003619189):0.00379617,19:0.0374665633);
tree gen.430 = [&U] (((((((3:0.03045325,(2:0.02198057,1:0.03220625):0.01779175):0.0834239045,(10:0.01534634,((14:0.038985777,18:0.025988462):0.022778593,17:0.02965859):0.01675379):0.02008775):0.0127821907,15:0.014918376):0.0004288139,16:0.03010611):0.001044946,((((5:0.023118522,4:0.03571558):0.003451818,(((9:0.02541417,7:0.019299551):0.001490989,8:0.038130786):0.02550896,6:0.01313871):0.002968838):0.01039663,11:0.00928314):0.00446938,12:0.008468036):0.0007834727):0.00134872983,13:0.01038537):0.004097296,19:0.0449000371);
tree gen.431 = [&U] ((((15:0.017583955,16:0.019217):0.001224442,(((11:0.007930037,((4:0.02933793,5:0.02469716):0.001225691,(((7:0.0200618159,9:0.023306728):0.002463781,8:0.041951093):0.0210624,6:0.01723662):0.0044260469):0.009356112):0.004146665,(13:0.008041078,19:0.0392216448):0.0015139907):6.357456e-05,12:0.008558134):0.00119232):0.0229830742,((18:0.04078673,14:0.038172143):0.010842563,(10:0.003268978,17:0.02184214):5.776937e-05):0.02874517396):0.0125281685,(3:0.03927661,(2:0.0282435,1:0.0433149):0.01142847):0.06505861);
tree gen.432 = [&U] (((17:0.03442785,((18:0.029937789,14:0.040176999):0.01146128,10:0.0132166735):0.007512944):0.0226483377,((11:0.01128421,((5:0.02507337,4:0.03282142):0.001018119,(((7:0.017454973,9:0.031461525):0.002385788,8:0.05146358):0.028765142,6:0.01677299):0.005101035):0.01141804):0.002685455,(((12:0.01135392,(19:0.0472216552,13:0.007840975):0.001622679):0.0004625496,16:0.02034369):0.0006850158,15:0.016225353):0.0005655475):0.0287399469):0.004702785,(3:0.02295392,(2:0.02210702,1:0.0446657):0.01422209):0.07754718);
tree gen.433 = [&U] (19:0.035261051,(((12:0.01431595,(((4:0.02730303,5:0.023948594):0.001924384,((8:0.0416770385,(9:0.031606764,7:0.021252606):0.001724633):0.02324973,6:0.01675971):0.003123928):0.008807582,11:0.007565657):0.003390161):0.0009856064,((16:0.02160011,15:0.014985637):0.0003746579,((10:0.02587549,(3:0.02491516,(2:0.02153773,1:0.04212292):0.01330026):0.083331678):0.008382433,((14:0.03309804,18:0.021046077):0.029688434,17:0.03242374):0.02310024565):0.0113950771):0.0004727673):0.0020632327,13:0.01225556):0.0032603101);
tree gen.434 = [&U] (19:0.0413988663,((((10:0.016486283,(((18:0.041301877,14:0.032641736):0.01569996,17:0.03073486):0.0265278107,(3:0.02281403,(2:0.01798544,1:0.04425247):0.0119599):0.07394201):0.0058233749):0.0162713,(15:0.014414658,16:0.0207359):0.00122523):2.742117e-05,((((4:0.03076817,5:0.020657729):0.005112443,((8:0.047588576,(9:0.024759352,7:0.021564757):0.0008662361):0.02319423,6:0.01595293):0.007443407):0.01034301,11:0.01189243):0.002980209,12:0.017571):1.542823e-05):0.000856393,13:0.0112143294):0.0011281758);
tree gen.435 = [&U] ((((16:0.02329345,15:0.015166414):0.001462015,((((3:0.03423913,(2:0.02162294,1:0.04187666):0.01181753):0.07279433,((18:0.023194871,14:0.0375466402):0.01239969,17:0.024174261):0.033936559):0.004992549,10:0.016139645):0.0094968141,(((4:0.02890781,5:0.024253212):0.003323243,((8:0.037815589,(9:0.02745028,7:0.020894087):0.0009268998):0.01786886,6:0.0135377):0.006360611):0.007550113,11:0.0109437):0.003771443):0.0008441202):0.0003147449,(13:0.008718073,12:0.01665276):0.0007002185):0.004870318,19:0.0423116119);
tree gen.436 = [&U] ((((16:0.02238231,15:0.012426004):0.0007628819,(((((17:0.0231985875,(14:0.02156261,18:0.02955994):0.022355027):0.0234935937,(3:0.03920933,(2:0.02153313,1:0.04175593):0.01442034):0.0806242055):0.004238125,10:0.0097952512):0.0085409408,(((4:0.03080677,5:0.026858386):0.003628138,((8:0.034455601,(9:0.035212333,7:0.021177937):0.004018599):0.02671581,6:0.01599145):0.006134639):0.007500355,11:0.00758805):0.004654568):0.0005889718,12:0.008281342):0.0003482284):0.000819973,13:0.0090185853):0.004595691,19:0.0412092235);
tree gen.437 = [&U] (((13:0.0110191,((((4:0.03213962,5:0.018877394):0.004420695,((8:0.04399738,(9:0.036419554,7:0.020794897):0.00135351):0.02232685,6:0.01125412):0.001817148):0.01080815,11:0.01296247):0.00634792,12:0.01170439):0.0007622403):0.0002366699,((((3:0.02763953,(2:0.02126662,1:0.03517737):0.01200507):0.089305318,((18:0.02479875,14:0.03213811):0.021015863,17:0.0287767):0.022774084):0.005539937,10:0.005971499):0.0136627885,(15:0.013481985,16:0.01892556):0.001724193):0.001758517):0.0019072226,19:0.0359094417);
tree gen.438 = [&U] (19:0.04416682605,((((3:0.02203628,(2:0.02456248,1:0.05817684):0.01294288):0.095565823,10:0.038478973):0.002520707,((14:0.038743085,18:0.026076523):0.01985643,17:0.032762144):0.028285237):0.0114307541,((((4:0.02979482,5:0.027161206):0.0026012,((8:0.033229873,(9:0.035526045,7:0.025883559):0.00174059):0.02409242,6:0.01790449):0.003935455):0.01054085,11:0.009779921):0.004508861,((15:0.015181491,16:0.02880078):0.00178507,(13:0.012022594,12:0.01563049):1.218043e-05):0.0006441171):0.0001493986):0.004201421);
tree gen.439 = [&U] (19:0.043732833,((12:0.0203895773,13:0.008789309):0.001224067,((((4:0.03126046,5:0.025981896):0.001395676,((8:0.031224434,(9:0.028137472,7:0.017901061):0.001724016):0.02172649,6:0.02029152):0.002503539):0.01055357,11:0.01031716):0.003971608,(((10:0.009790584,(17:0.02838453,(14:0.041234924,18:0.027693249):0.020420455):0.031253586):0.0054473089,(3:0.03239325,(2:0.02948224,1:0.03949394):0.01240635):0.0827855825):0.0196193531,(15:0.014809018,16:0.02683263):0.002249242):0.0002545957):0.0005577115):0.0026436975);
tree gen.440 = [&U] ((((17:0.0226578154,(18:0.03872078,14:0.041795086):0.020867164):0.009911518,10:0.01729204):0.026549929,((((11:0.009267088,((4:0.032184622,5:0.02765314):0.003802256,((8:0.038909872,(9:0.024042942,7:0.0200360243):0.0007360788):0.01674547,6:0.01535733):0.002870324):0.006299236):0.003273339,12:0.009880791):0.000310058,(13:0.009527716,19:0.03367220306):8.84371e-05):0.0001271515,(15:0.01447971,16:0.02097036):0.0007966256):0.0229574204):0.012100011,(3:0.03548093,(2:0.03300863,1:0.04861125):0.00863953):0.0690989);
tree gen.441 = [&U] (19:0.0305994828,(((12:0.01534008,((((4:0.02721959,5:0.02794696):0.00275864,((8:0.039759667,(9:0.02935904,7:0.022733105):0.00328538):0.02161194,6:0.01570016):0.002932053):0.01253991,11:0.01220794):0.002396869,((((14:0.03944699,18:0.03900208):0.015868151,17:0.02417134):0.02420684602,(3:0.02452458,(2:0.02852419,1:0.04407201):0.01490679):0.091619734):0.002371499,10:0.03634939):0.01181924988):0.0007266783):0.0009257245,(15:0.013335852,16:0.02182988):0.00332451):0.00118735,13:0.01221853):0.003576731);
tree gen.442 = [&U] (19:0.0397292097,(13:0.01191198,(12:0.01016712,(((((4:0.03007954,5:0.020023194):0.002483595,((8:0.045019715,(9:0.032633546,7:0.019138473):0.001748149):0.02582246,6:0.01479654):0.004150036):0.01170604,11:0.00960515):0.003772921,(((18:0.031260975,14:0.024384465):0.015895151,17:0.03181534):0.028333,(10:0.009010483,(3:0.02744252,(2:0.02077802,1:0.03736676):0.01441526):0.086462694):0.00309041979):0.0198524167):0.0007534979,(15:0.0155752,16:0.02128386):0.0008467239):4.628909e-05):0.002855213):0.003707645);
tree gen.443 = [&U] (19:0.0414978036,((12:0.009052369,((15:0.015750916,16:0.02849798):0.001338527,((((4:0.032519,5:0.024211739):0.002349729,((8:0.0322530052,(9:0.026103381,7:0.023724453):0.002941441):0.02104201,6:0.01501662):0.004977799):0.009531641,11:0.01172288):0.002611154,(((18:0.025129913,14:0.04142267):0.0115905548,17:0.024058127):0.02932857,((3:0.02908385,(2:0.01959855,1:0.04657058):0.01393382):0.0840936364,10:0.015847132):0.006789989):0.0111500849):0.0004248162):0.0015666):0.0012879807,13:0.01391046):0.005179723);
tree gen.444 = [&U] ((13:0.006998944,(((12:0.00958352,16:0.02622268):0.0003534894,(((4:0.02587324,5:0.032984488):0.002146089,((8:0.061588116,(9:0.031891826,7:0.019301591):0.002217282):0.01761454,6:0.01525518):0.004341192):0.01002095,11:0.0119497):0.002791373):0.0007950582,(15:0.013341589,((3:0.03145127,(2:0.02018281,1:0.03359454):0.01297938):0.082310052,((17:0.02704489,(14:0.043462354,18:0.028509951):0.0114834382):0.017394054,10:0.01556511):0.005618139):0.0109205413):0.001966864):0.001181033):0.0023947203,19:0.0366826118);
tree gen.445 = [&U] ((((15:0.01557157,16:0.02447045):0.00053036,(12:0.009939515,((19:0.0459225555,13:0.0099801958):0.0008648424,(11:0.009967572,((6:0.01715256,((7:0.01901097,9:0.031261177):0.0005344868,8:0.040539612):0.02498728):0.003920456,(5:0.02246812,4:0.03205203):0.0008930129):0.01055783):0.002898362):0.0004908278):0.002216704):0.0232943479,(17:0.0254666,(10:0.017715806,(14:0.037037587,18:0.03579366):0.013252563):0.004517642):0.02430267):0.008991796,(3:0.02764963,(2:0.01331356,1:0.04253609):0.01576237):0.07436915);
tree gen.446 = [&U] (((((((4:0.02733834,5:0.026754133):0.00352427,((8:0.036930491,(9:0.028514013,7:0.017937774):0.0008954459):0.02022151,6:0.01384893):0.001528934):0.009202478,11:0.01306678):0.00342848,12:0.01195472):7.516249e-05,((((14:0.039413139,18:0.04003937):0.007799405,17:0.03020524):0.02472369,((3:0.02712457,(2:0.01975322,1:0.03373653):0.01409287):0.078064505,10:0.022054536):0.0051231366):0.0149705756,(15:0.012598708,16:0.0164028):0.000943019):0.001214423):0.0003816911,13:0.007363499):0.0018338625,19:0.0318992669);
tree gen.447 = [&U] ((((18:0.020062109,14:0.023557405):0.0182583467,(10:0.014773948,17:0.02603653):0.005698715):0.02573745,(((13:0.0111505366,19:0.0361443411):0.000163752,(12:0.0114642,(11:0.01046089,((5:0.02355819,4:0.02811705):0.002700239,(((7:0.019300942,9:0.023775724):0.003141391,8:0.0354911015):0.020691643,6:0.01414597):0.001794352):0.01090225):0.004054391):0.001095822):0.0005206123,(16:0.02095529,15:0.00972938):0.0009442497):0.0215678249):0.0088631332,(3:0.02437333,(2:0.02329819,1:0.02962327):0.008874785):0.07741757);
tree gen.448 = [&U] (((((13:0.0132956176,(12:0.01382516,19:0.0408456548):0.002235775):0.0003867481,(11:0.01051152,((((7:0.0176456066,9:0.027451121):0.003196356,8:0.050220801):0.017189551,6:0.01124314):0.003243141,(4:0.02837205,5:0.02255213):0.003700273):0.008795487):0.006817419):0.001457873,(16:0.02224376,15:0.01189162):0.001108082):0.0253232769,(10:0.008393322,(17:0.02033179,(18:0.026812911,14:0.03943188):0.017262595):0.01619113):0.01347267):0.007820885,(3:0.02899174,(2:0.02146233,1:0.03241647):0.01240496):0.0737);
tree gen.449 = [&U] (19:0.0370898694,(((((5:0.021772702,4:0.03502878):0.0004358794,((8:0.034023879,(9:0.030022784,7:0.0190655981):0.0006655753):0.02024205,6:0.01374235):0.003260993):0.009812524,11:0.01087348):0.003482158,(((17:0.02137,(14:0.040593251,18:0.0317950824):0.024528215):0.020554165,10:0.0231640328):0.017610305,(3:0.03128749,(2:0.02456317,1:0.04211772):0.008294491):0.082366303):0.01819739733):0.0006525385,(12:0.01171337,((15:0.011890296,16:0.02637517):0.0005483894,13:0.01218747):0.0007534129):0.0004104122):0.003972634);
tree gen.450 = [&U] (((10:0.023417374,((((15:0.014424094,12:0.01422195):0.000310072,(13:0.0149363296,16:0.03169898):0.001649998):0.0006143012,19:0.0441807278):0.000863499,(11:0.00783475,(5:0.03044578,((((7:0.0220354211,9:0.031456434):0.003569634,8:0.035061554):0.026220961,6:0.01646773):0.004187308,4:0.03499965):0.0007982263):0.007870328):0.004196008):0.0251397196):0.0003152888,(17:0.031855815,(18:0.039148851,14:0.046279385):0.019259352):0.02849102):0.013945403,(3:0.03794902,(2:0.02765161,1:0.03683807):0.006183633):0.07049308);
tree gen.451 = [&U] (((((14:0.039753059,18:0.026649919):0.016309919,17:0.02205677):0.0379982665,10:0.010482314):0.0009789308,((16:0.02311179,15:0.016315131):0.00293982,(((11:0.01037886,((5:0.02506166,(((7:0.019510108,9:0.031422724):0.001108274,8:0.040013496):0.02272751,6:0.01701583):0.001867758):0.0001991493,4:0.0343167):0.009694306):0.005880327,(13:0.009198365,19:0.0430482322):0.002785668):0.0005065837,12:0.0099540416):0.0002704139):0.023912236):0.010519779,(3:0.03555869,(2:0.01470764,1:0.04478391):0.01085194):0.07055417);
tree gen.452 = [&U] (((((16:0.02699747,15:0.01230295):0.003386695,((10:0.01763344,(3:0.02960288,(2:0.02224135,1:0.0422712):0.01632091):0.0814218806):0.0020325978,(17:0.02337358,(14:0.0434107385,18:0.02626673):0.023210908):0.024924674):0.011402038):0.0004166293,((((8:0.040859107,(9:0.025554012,7:0.0211876094):0.001135755):0.03307013,6:0.01630111):0.002576345,(5:0.02952256,4:0.02663159):0.005122485):0.009160571,11:0.01781993):0.003886209):0.0020702208,(12:0.01112792,13:0.009404751):4.036768e-05):0.0068362029,19:0.031329691);
tree gen.453 = [&U] (((((((8:0.049267587,(9:0.022572808,7:0.022286418):0.002448506):0.02552891,6:0.01530487):0.006229292,(5:0.022179372,4:0.026979):0.0009147096):0.008284448,11:0.01148104):0.003953536,(((10:0.028993044,(((18:0.028735814,14:0.031961917):0.022555786,17:0.02604901):0.0259843554,(3:0.02227686,(2:0.01976638,1:0.02621433):0.01629646):0.092344027):0.0002987488):0.0152354825,(16:0.02631287,15:0.016589725):0.0007927232):0.002038622,12:0.01012746):0.0002193878):0.0003042718,13:0.00621275):0.0062143027,19:0.0343048205);
tree gen.454 = [&U] (19:0.043979059,(((((((8:0.0324585299,(9:0.031961456,7:0.017410814):0.002828848):0.02074117,6:0.01550333):0.003371294,(5:0.020610058,4:0.0288978):0.003766004):0.0126086,11:0.01160384):0.003084175,12:0.007710433):0.001319479,((16:0.02517671,15:0.010712526):0.00060833,((((14:0.0461285429,18:0.04531033):0.011905715,17:0.02433415):0.03088342,(3:0.02729746,(2:0.01875818,1:0.05018594):0.008305531):0.088525304):0.0061733697,10:0.037784185):0.0082865892):0.000886057):0.001464468,13:0.0101453159):0.0049756867);
tree gen.455 = [&U] ((((((((3:0.02554589,(2:0.02705275,1:0.04147374):0.01042858):0.087726965,((18:0.023642076,14:0.040472544):0.026109438,17:0.0304623):0.02383024):0.00648760896,10:0.0241237642):0.0146399156,12:0.01252209):0.001111101,(15:0.010704828,16:0.02821224):0.0009240092):0.0008569433,((((8:0.041196203,(9:0.026981715,7:0.02122458546):0.001369979):0.02657337,6:0.0162173):0.005523501,(5:0.025604386,4:0.03179135):0.000545996):0.006533322,11:0.007406582):0.004649211):0.0006030403,13:0.0084038815):0.00306743459,19:0.0433475056);
tree gen.456 = [&U] (((((14:0.040285849,18:0.0166309445):0.016940606,17:0.025966904):0.008722115,10:0.029912439):0.0161904,(((13:0.0102714026,19:0.0501237886):0.000842756,(12:0.01383511,(11:0.01085505,(((8:0.037020281,(9:0.02929728,7:0.0216025911):0.0005119973):0.02577267,6:0.01175517):0.005378284,(4:0.02886824,5:0.023593282):0.0005360684):0.01186107):0.005659819):0.0009880499):0.0005281928,(15:0.015761063,16:0.02053313):0.001620279):0.0203415869):0.0063976994,(3:0.02962057,(2:0.01989454,1:0.04192982):0.01655933):0.0761721);
tree gen.457 = [&U] (19:0.041973055,(13:0.01187983,((((((8:0.042187213,(9:0.03325122,7:0.023962819):0.002722241):0.0267726,6:0.01954245):0.00599575,(4:0.02658515,5:0.024797879):0.003818419):0.008848171,11:0.009412755):0.003560881,(((3:0.03029937,(2:0.01638794,1:0.04262028):0.01420523):0.08703775563,((10:0.0307304,17:0.02544151):0.003317089,(14:0.048200107,18:0.042439034):0.009206451):0.032952892):0.0219896683,(16:0.01858116,15:0.014469028):0.001215502):0.0009914744):0.0001505562,12:0.01110908):0.0006124637):0.001430860399);
tree gen.458 = [&U] ((10:0.0171823013,((17:0.02255518,(14:0.04167244,18:0.035190376):0.011568949):0.030722908,((16:0.03133475,15:0.01497981):0.000428189,(((19:0.0403152524,13:0.01268114):0.0008590091,12:0.006935529):0.0001581953,(11:0.01104844,(((8:0.042314679,(9:0.027236876,7:0.0183092281):0.001462832):0.02120094,6:0.01343641):0.002901319,(5:0.025887372,4:0.03927503):0.00183636):0.009110023):0.004849356):0.001223717):0.0206819459):0.004294002):0.0043426493,(3:0.02709803,(2:0.02221677,1:0.0478498):0.007282561):0.06980962);
tree gen.459 = [&U] ((10:0.023573869,((17:0.018264616,(18:0.02626244,14:0.02757213):0.0178429307):0.02906414,((16:0.02870368,15:0.015320078):0.001280361,((11:0.01196294,((5:0.023918252,4:0.02747002):0.001938125,((8:0.038859895,(9:0.02801905,7:0.017968053):0.003494864):0.02003437,6:0.009520969):0.003494381):0.01412418):0.005890588,(12:0.01235638,(13:0.0074995016,19:0.04120281065):0.001082001):0.0001924766):0.0006116872):0.0231776856):0.0008214552):0.0060368969,(3:0.02803038,(2:0.02094167,1:0.04148025):0.00475574):0.07012838);
tree gen.460 = [&U] (((((((8:0.0373774671,(9:0.031040577,7:0.015712964):0.002111531):0.02112544,6:0.01441987):0.00907479,(5:0.023971639,4:0.03184574):0.006004067):0.005751691,11:0.007764329):0.006799822,(12:0.01179766,(((3:0.03033808,(2:0.02148084,1:0.04087206):0.01388033):0.0896583939,((10:0.018472805,(14:0.03793392,18:0.03062):0.01382402):0.003281106,17:0.02621922):0.03754117):0.0200616143,(15:0.014812891,16:0.02500201):0.001529288):0.0006766766):0.0002200782):0.00090460207,13:0.007646835):0.0019271386,19:0.0341380885);
tree gen.461 = [&U] (19:0.0409326913,(13:0.007804479,((12:0.007228769,(((5:0.025810496,4:0.03171788):0.001482166,((8:0.041636712,(9:0.029454089,7:0.023193331):0.001751037):0.01953951,6:0.01772933):0.007198671):0.01138993,11:0.01201727):0.004820606):8.657242e-05,((((3:0.02870329,(2:0.02507645,1:0.03174168):0.01383946):0.0842967708,(17:0.02669838,(10:0.014276374,(14:0.038565419,18:0.023015458):0.019445277):0.006673319):0.051797535):0.015986914,15:0.017191299):0.0001490086,16:0.02131383):0.0013058):0.0002115431):0.0041945128);
tree gen.462 = [&U] ((((((11:0.00842721,((((8:0.041890249,(9:0.02743027,7:0.023117606):0.001702593):0.026173899,6:0.01289629):0.002358496,4:0.03037706):0.001834178,5:0.0206958):0.007644042):0.002993403,(19:0.04128371435,(13:0.014281901,(16:0.02161365,12:0.01122405):0.001903015):0.001995141):0.0001388032):0.0005480553,15:0.015908002):0.0279097134,((14:0.0396030046,18:0.02490148):0.01021708,17:0.034890881):0.02449099):0.000137176182,10:0.010894359):0.009004917,(3:0.02875227,(2:0.01896142,1:0.04258639):0.007737372):0.07389804);
tree gen.463 = [&U] (((17:0.02070194,(14:0.031047687,18:0.023008303):0.0191275521):0.033665587,(10:0.017345166,((16:0.02308473,15:0.015501024):0.001303439,((11:0.01156069,((4:0.03092679,5:0.02082209):0.0031584561,((8:0.04255848,(9:0.024760419,7:0.019831683):0.001494498):0.02040122,6:0.01287277):0.003446875):0.008066391):0.004495206,((12:0.0089758775,13:0.009008194):0.0007560942,19:0.04324808578):0.0007821704):0.0007915589):0.007513375):0.0159760549):0.0068488796,(3:0.02764537,(2:0.02753512,1:0.04593172):0.01149776):0.06596099);
tree gen.464 = [&U] ((13:0.007848393,((12:0.009718148,(15:0.01623255,16:0.02737009):0.001850205):0.0006741485,(((3:0.02423371,(2:0.0261517,1:0.03905795):0.0133369):0.07465587,(17:0.02510741,((14:0.038457313,18:0.02595196):0.02197969,10:0.014258267):0.009416235):0.053047823):0.0163630438,(((((9:0.024483913,7:0.016341274):0.0010415,8:0.042265825):0.02076513,6:0.0131013):0.007841015,(4:0.03189019,5:0.023838395):0.002482519):0.009763581,11:0.009308723):0.004069392):0.001340008):0.0006079563):0.005679809,19:0.0392874666);
tree gen.465 = [&U] (((10:0.01595709,((14:0.0325387556,18:0.026914318):0.021311932,17:0.02247732):0.002946923):0.0275463023,((16:0.03196292,15:0.012814216):0.0009000426,(12:0.01430565,((11:0.006572371,((4:0.02920838,5:0.02726799):0.000985055,(6:0.0171578,(8:0.04567555,(7:0.023276527,9:0.0299318):0.001757168):0.02814342):0.0028361022):0.008386256):0.004809339,(13:0.008988327,19:0.03867129301):0.0008762939):0.0001169693):0.0001185334):0.0221859063):0.009739327,(3:0.0288175,(2:0.02686109,1:0.04574152):0.01481217):0.07783586);
tree gen.466 = [&U] (((10:0.0161212,((11:0.009280475,((5:0.030549891,4:0.03155485):0.001993753,(6:0.0182238,(8:0.051795414,(7:0.0214339253,9:0.025641811):0.001413338):0.02142508):0.002705938):0.0102948):0.004245634,(12:0.01088968,((13:0.00773529534,19:0.0407115749):0.0002786487,(15:0.013348876,16:0.023494):0.003253483):0.0001058896):0.0001681796):0.0064400358):0.01779116536,((18:0.02149488,14:0.0404391601):0.022645354,17:0.03492597):0.02236661):0.009216251,(3:0.03051539,(2:0.0236476,1:0.04238138):0.01384731):0.07970783);
tree gen.467 = [&U] (((((15:0.011438745,16:0.02456888):0.002233713,(12:0.0107516,((13:0.006914492,19:0.0370771893):0.0010460552,(11:0.0100108,((((8:0.040728394,(7:0.015249643,9:0.034039324):0.003008164):0.020181904,6:0.01206193):0.003331437,5:0.01861733):0.0004739395,4:0.02582885):0.00903528):0.004087662):0.000262692):0.0002843652):0.0008140611,10:0.017526779):0.0242538564,(17:0.02777326,(14:0.041550713,18:0.025375573):0.013914704):0.0303124209):0.008306247,(3:0.03179263,(2:0.02587919,1:0.04519685):0.01536101):0.0766374);
tree gen.468 = [&U] (((((11:0.009287364,(5:0.02417114,(((8:0.03864914,(7:0.0237592815,9:0.024182848):0.002637003):0.021604265,6:0.01236527):0.004353674,4:0.02793068):0.0004352039):0.008554022):0.002911969,(19:0.0364106666,((12:0.01226552,(15:0.01307301,16:0.02211194):0.001488632):0.003155788,13:0.007978838):0.00041522551):0.0001646409):0.0039571883,10:0.006264156):0.0213942934,((14:0.042384461,18:0.014443466):0.0211518047,17:0.02880369):0.0317293836):0.01091539101,(3:0.031874,(2:0.03085249,1:0.03236404):0.007984023):0.05819538);
tree gen.469 = [&U] ((13:0.005388611,(12:0.01074587,((((4:0.03244511,5:0.024370998):0.004937332,(((9:0.023739494,7:0.015345106):0.001047105,8:0.041451483):0.02146111,6:0.01369444):0.0067041):0.008431034,11:0.01204491):0.00401331,((15:0.012010128,16:0.02729755):0.001766523,((3:0.03792158,(2:0.02225322,1:0.0458119):0.008819874):0.083503999,(17:0.02729593,(10:0.01924007,(14:0.035249131,18:0.02644259):0.0099854795):0.00570896):0.037244324):0.01597835704):0.001330832):0.0003126834):0.001261248):0.0057177236,19:0.0298011172);
tree gen.470 = [&U] (((((14:0.03919597,18:0.02586831):0.021245456,17:0.03184439):0.030093693,10:0.0421602896):0.00107669077,((13:0.0109829339,19:0.0364262829):0.0004368165,((11:0.008363151,((4:0.03007192,(6:0.01549811,(8:0.045112661,(9:0.031258605,7:0.0195058947):0.002684327):0.02573127):0.003692899):0.001668574,5:0.01960374):0.01088275):0.002330316,((16:0.02632473,15:0.016620183):0.002348181,12:0.009820543):0.00190441):0.001107175):0.02108297898):0.01340973,(3:0.02998293,(2:0.02191277,1:0.03285683):0.009956183):0.08016606);
tree gen.471 = [&U] (((((15:0.013658581,((11:0.01181664,(((8:0.04588339259,(9:0.026040036,7:0.0251354989):0.001202724):0.02284947,6:0.01668404):0.004766404,(4:0.02510704,5:0.02404717):0.001122443):0.01001266):0.003928172,((19:0.0451033733,13:0.01123707):0.00093451746,12:0.01037146):8.243696e-05):0.001116425):0.0002557396,16:0.02678138):0.0188557509,10:0.03604073):0.0002583642,(17:0.02901643,(14:0.026388214,18:0.01849107):0.0227122123):0.019193411):0.0105154717,(3:0.0284406,(2:0.02253173,1:0.04113284):0.01061952):0.07050329);
tree gen.472 = [&U] ((((((4:0.03290412,5:0.021271306):0.002805601,(((9:0.03121608,7:0.0209766141):0.001746716,8:0.039090628):0.02163266,6:0.01153847):0.007611588):0.01424554,11:0.01216152):0.003102671,(12:0.009148945,(((3:0.03248896,(2:0.01150753,1:0.03147105):0.01303586):0.0785623304,(10:0.01591688,((18:0.026009895,14:0.028581936):0.025647766,17:0.03136215):0.01053778):0.03264090343):0.0191316557,(16:0.02013618,15:0.015112298):0.0002879459):0.0005775197):0.001059649):0.001089445,13:0.0103162758):0.0034497355,19:0.038304023);
tree gen.473 = [&U] ((10:0.0361127834,((17:0.02767561,(18:0.033878812,14:0.037357711):0.01958113068):0.0339589177,(16:0.02973994,(15:0.015132695,(((11:0.01204105,((4:0.034357942,5:0.02440994):0.001244162,((8:0.036684286,(9:0.027590998,7:0.018739832):0.001780386):0.0197838,6:0.01530494):0.003688616):0.01055341):0.004006106,(13:0.0139700098,19:0.0465789731):0.0001245268):2.520131e-05,12:0.0115312):0.0007226122):0.0004674284):0.0229009514):0.0040891272):0.0071979918,(3:0.02939655,(2:0.02073286,1:0.04720771):0.0121274):0.07602392);
tree gen.474 = [&U] (19:0.0378212278,((12:0.009111923,((((4:0.02770265,5:0.027737864):0.004314748,(((9:0.025632441,7:0.023188045):0.001569728,8:0.0393184):0.01634196,6:0.01287173):0.00330424):0.005989773,11:0.008431367):0.006788796,((((18:0.0366117449,14:0.041191567):0.009968491,(10:0.01828772,17:0.02884343):0.0044035287):0.0367694741,(3:0.03627668,(2:0.02004165,1:0.04133864):0.01215818):0.0762525502):0.0164291158,(16:0.02259122,15:0.015273126):0.0003532591):0.001331832):6.734864e-05):0.0009798184,13:0.0126107123):0.0029366026);
tree gen.475 = [&U] ((10:0.0182287565,((15:0.016740706,(16:0.02099635,((12:0.01273353,(19:0.0454882204,(11:0.01081091,(((8:0.035381082,(9:0.0322279,7:0.024626409):0.002906934):0.02050394,6:0.01862939):0.003811958,(4:0.027613679,5:0.02576254):0.001306776):0.006497586):0.005475253):0.001263732):5.16245e-05,13:0.009083396):0.0020866015):0.0005969327):0.0250884609,((18:0.026896297,14:0.04361039):0.014990472,17:0.02579644):0.02122447):0.002278732):0.003992377,(3:0.03408691,(2:0.01945437,1:0.03592456):0.01501602):0.06542866);
tree gen.476 = [&U] ((10:0.009883744,(((14:0.035943947,18:0.019813852):0.022053996,17:0.03243773):0.03701563,(((12:0.0080716,(13:0.01003288,19:0.0446963314):0.0007255986):5.587642e-05,(11:0.007651751,((4:0.03413234,5:0.022667896):0.001487175,((8:0.033545611,(9:0.02883755,7:0.024138767):0.003024554):0.02518845,6:0.01718343):0.003591582):0.008433191):0.004524371):0.0009595327,(15:0.011095736,16:0.02657711):0.001276573):0.0309610576):0.0003267562):0.007622991,(3:0.03365926,(2:0.02500348,1:0.04060501):0.0085391):0.07386635);
tree gen.477 = [&U] (19:0.0406982657,(((12:0.008699962,((10:0.024707699,(((14:0.035611836,18:0.034585083):0.01797945,17:0.02708155):0.0428049019,(3:0.03554968,(2:0.02237588,1:0.03620977):0.01145335):0.081954093):0.00542671838):0.0152976496,(16:0.03198564,15:0.012598818):0.0003374885):0.0008328012):3.81981e-05,(((4:0.02542092,5:0.022549366):0.001616696,(((9:0.027945623,7:0.0232441576):0.001684225,8:0.047127104):0.03054866,6:0.01607559):0.004487437):0.007478594,11:0.009215079):0.004469147):0.001016078,13:0.0122014):0.00503733);
tree gen.478 = [&U] ((((17:0.02846705,(14:0.0296462872,18:0.02061352):0.020208788):0.03184783,((((11:0.01094801,(((6:0.01467767,(8:0.048795086,(9:0.03592243,7:0.015712761):0.001780481):0.0250439891):0.004060878,4:0.02751222):0.002487106,5:0.02038438):0.01065168):0.007845858,12:0.01072934):0.0002318402,(19:0.0458411165,13:0.01076934):0.0001260383):0.0007166292,(16:0.02438588,15:0.013444617):0.0004515531):0.0249258842):0.004120467,10:0.010817906):0.0070288153,(3:0.03360801,(2:0.02700576,1:0.04210374):0.009356219):0.06905209);
tree gen.479 = [&U] ((((17:0.02786297,(14:0.033792107,18:0.026804463):0.013748099):0.01474,10:0.0158571966):0.0095602077,((((19:0.0442840393,13:0.0101191):0.0022363321,(11:0.009585265,((5:0.024909512,((8:0.03830670459,(9:0.033362777,7:0.023681011):0.00103371):0.02053445,6:0.01437685):0.001952432):0.00388634,4:0.03274535):0.009746568):0.004861319):0.0002624104,12:0.009202871):0.0004250431,(16:0.02296865,15:0.013621993):0.0004574027):0.0213454743):0.010384615,(3:0.03499622,(2:0.02001073,1:0.04053715):0.009639396):0.0754954);
tree gen.480 = [&U] (19:0.03763087,(13:0.0074028008,((((4:0.02479358,5:0.024957):0.003354329,(((9:0.033468178,7:0.024943035):0.004440184,8:0.044557688):0.0172073,6:0.01437455):0.003039302):0.009686244,11:0.01220065):0.005123663,(12:0.006923604,((15:0.014407951,((3:0.03100217,(2:0.02011059,1:0.04192523):0.01267974):0.0845249759,(((14:0.034603599,18:0.03047205):0.01319589,17:0.0304290155):0.0396803954,10:0.019628733):0.0001099989):0.0174273631):0.0003205304,16:0.02842692):0.0008475802):0.0003514512):0.001544116):0.0036138662);
tree gen.481 = [&U] ((((12:0.009507737,(((4:0.02654739,5:0.022847254):0.005063994,(((9:0.031057754,7:0.015108595):0.002586699,8:0.0396029748):0.02584655,6:0.0110686):0.004561193):0.008978607,11:0.01053797):0.006386776):0.0002086721,((16:0.02368216,15:0.01165729):0.002708483,(((3:0.02807141,(2:0.01755774,1:0.03614805):0.009873194):0.0872217139,(17:0.02178811,(18:0.025277222,14:0.046762381):0.019432144):0.054195402):0.0002216077,10:0.0259246288):0.0152322712):0.0003047592):0.0004965547,13:0.01164956):0.00355963492,19:0.0481858343);
tree gen.482 = [&U] (((17:0.02674388,(18:0.020831558,14:0.033560023):0.0261504574):0.0360523731,(10:0.02849903,((16:0.02376891,((13:0.009271483,19:0.04685918653):0.00038138409,(12:0.01084234,(11:0.008740715,((((8:0.03341185,(9:0.028444002,7:0.018995215):0.001622765):0.02501429,6:0.01619017):0.003709949,4:0.02898626):0.001404784,5:0.027913597):0.008968963):0.005655433):0.0001214094):0.002263167):0.0001165833,15:0.012254815):0.022684279):0.001168276):0.006260332,(3:0.0316291,(2:0.01944659,1:0.03912998):0.02118682):0.08439571);
tree gen.483 = [&U] (19:0.0409998533,(((((15:0.018257876,(10:0.031034277,((3:0.03191268,(2:0.02586177,1:0.03669533):0.01257689):0.0924741597,(17:0.02781925,(18:0.01937081,14:0.030089189):0.020335977):0.019532747):0.005068272):0.0153846243):0.0004424727,16:0.02561454):0.0006676643,12:0.01332869):0.0007466332,((((8:0.0355910664,(9:0.033300668,7:0.020792027):0.001169225):0.0245565,6:0.01668782):0.004034794,(5:0.019288599,4:0.02853611):0.001411602):0.00805714,11:0.00998044):0.004404696):0.0001762972,13:0.014422032):0.0038534675);
tree gen.484 = [&U] ((((12:0.009762178,(15:0.015294806,(13:0.0093696881,19:0.0432769006):0.001026751):0.000820085):0.0004918246,(16:0.03105653,(11:0.007246856,(4:0.02902644,(((8:0.032411982,(9:0.033824975,7:0.0192726007):0.00191992):0.02282728,6:0.01395381):0.004456605,5:0.02292202):0.002210253):0.00887426):0.00349121):0.0006613275):0.0244441131,(10:0.02883024,((18:0.021811355,14:0.035323052):0.014158242,17:0.02030698):0.029781672):0.007668881):0.007586365,(3:0.02501548,(2:0.03301829,1:0.03791566):0.004377883):0.07540142);
tree gen.485 = [&U] (19:0.037110237,((12:0.01030279,(((((17:0.03572582,(18:0.028223494,14:0.031910665):0.0134143703):0.01610510552,10:0.007163986):0.01547169,(3:0.02794504,(2:0.01805483,1:0.05904808):0.01216438):0.091295239):0.0142517904,(16:0.02550162,15:0.013313502):0.002219764):0.0005764568,((((8:0.0354872301,(9:0.025226484,7:0.019617802):0.002473377):0.02147145,6:0.01313871):0.004096609,(4:0.02615072,5:0.020979485):0.001102666):0.0126837,11:0.0118027):0.004945917):0.000366514):0.0004659668,13:0.008102448):0.00439384623);
tree gen.486 = [&U] (19:0.0328236931,(13:0.0114376033,((12:0.01278785,(((3:0.02889096,(2:0.01965458,1:0.0347665):0.01064359):0.075514148,((17:0.02908339,(14:0.042893493,18:0.0238625473):0.016486208):0.01025966,10:0.0100608409):0.01249008):0.0150686877,(16:0.02293383,15:0.015927373):0.002847648):0.0003429253):0.0005802776,((((8:0.041539111,(9:0.0328679,7:0.0177821193):0.001635787):0.0189805,6:0.01077558):0.002046763,(4:0.02913978,5:0.020878043):0.0003674528):0.01111577,11:0.00755509):0.004474037):9.158744e-05):0.0036858489);
tree gen.487 = [&U] (19:0.051547151,(13:0.01400388,((((4:0.02697971,5:0.022153703):0.001833963,((8:0.053113507,(9:0.032581135,7:0.019862):0.002017558):0.02386825,6:0.01966521):0.003567257):0.01252868,11:0.01059897):0.004453526,(12:0.01367198,((((3:0.0324955,(2:0.02962028,1:0.03262406):0.01281714):0.098786097,(10:0.0272025923,(17:0.029678293,(18:0.02524824,14:0.0394377205):0.028259455):0.01220467):0.009040422):0.0142154004,15:0.014805677):0.0006431491,16:0.02923948):0.002928267):0.0001313264):0.0007830953):0.00212872226);
tree gen.488 = [&U] ((((((((10:0.007520374,((14:0.03327701,18:0.027164667):0.0174375072,17:0.02717449):0.01511366):0.012515791,(3:0.03049786,(2:0.02581967,1:0.0387318):0.01333049):0.0891686322):0.01401288662,16:0.01992991):0.0001633093,15:0.013946748):7.999732e-05,(((4:0.02833369,5:0.028727061):0.001982798,((8:0.03656533,(9:0.027699658,7:0.02512336):0.00310285):0.02094642,6:0.02106276):0.004139004):0.008692284,11:0.009188326):0.006047957):0.0006690196,12:0.00913804):0.0007250275,13:0.01030856):0.0054042008,19:0.0409281449);
tree gen.489 = [&U] (19:0.0499600363,((12:0.008951008,((((5:0.022427457,4:0.03256003):0.002202726,((8:0.039766941,(9:0.023703455,7:0.0244758671):0.003092554):0.02447394,6:0.008831218):0.002758284):0.01269789,11:0.006289162):0.005064432,((((3:0.03210147,(2:0.01866508,1:0.03926354):0.01149426):0.074564464,10:0.01877428):0.0071764373,(17:0.03294123,(14:0.03309411,18:0.029427294):0.020804398):0.02633657):0.0161219554,(16:0.03017289,15:0.013668035):0.001168461):0.001400054):7.173076e-05):0.0014686958,13:0.007354208):0.003812382);
tree gen.490 = [&U] ((((((5:0.023092028,4:0.03495006):0.002444278,((8:0.0434892835,(9:0.032523044,7:0.020778016):0.002887071):0.01620558,6:0.01494136):0.005471042):0.009828421,11:0.01023807):0.004659763,((12:0.0158557,(16:0.02727663,15:0.016578271):0.0007931809):0.0005862603,((17:0.02713358,(14:0.04123521,18:0.027440518):0.024976031):0.0304272215,((3:0.02671868,(2:0.02190089,1:0.03857238):0.009504944):0.04787469,10:0.02579006):0.01914941):0.015564557):0.0006240608):0.0005891854,13:0.008191967):0.003864594,19:0.0384536346);
tree gen.491 = [&U] (((17:0.02733693,(18:0.026059034,14:0.035267412):0.016027552):0.02846718104,((15:0.012814646,(((12:0.008420051,(11:0.01095047,(((8:0.042036687,(9:0.024178127,7:0.017105439):0.001389204):0.0213141,6:0.01709752):0.0031040406,(5:0.02373141,4:0.02732311):0.001631409):0.007065183):0.005691159):0.0002444194,(19:0.0413875959,13:0.01119575):0.0004106732):0.0004603693,16:0.02094294):0.0005001474):0.0159344612,10:0.01536851):0.015643459):0.01053702,(3:0.02875806,(2:0.01616769,1:0.04150443):0.01733117):0.07437478);
tree gen.492 = [&U] (19:0.038367208,(13:0.0115598487,(((((5:0.027082476,4:0.02779498):0.003463981,((8:0.039952333,(9:0.030595836,7:0.022759923):0.004671802):0.02083276,6:0.01605048):0.003449818):0.007659901,11:0.01167408):0.004315679,12:0.01301308):0.0007845561,((((3:0.02338134,(2:0.01911256,1:0.03789833):0.01103775):0.0838992,10:0.026021136):0.000417377,((18:0.02404367,14:0.057413828):0.017561208,17:0.02837133):0.0274421354):0.0124929196,(15:0.012936232,16:0.02543295):0.001646049):0.001039672):0.0009002449):0.0032844577);
tree gen.493 = [&U] (19:0.0313827308,((((15:0.013094632,16:0.0290082):0.0012647773,(12:0.009847079,13:0.0124296):2.287389e-05):0.0013785,(((17:0.028718493,(14:0.03436964,18:0.038028864):0.0232979):0.03101733,(3:0.03507614,(2:0.02152308,1:0.04890774):0.01117731):0.0909176879):0.005186553,10:0.018037514):0.0112500904):0.0002068463,(((5:0.025230679,4:0.0256543):0.0007280378,((8:0.039282373,(9:0.027682003,7:0.021855637):0.002096172):0.01965632,6:0.01544719):0.003832867):0.009859095,11:0.007331004):0.002785549):0.007037674);
tree gen.494 = [&U] (19:0.0357420765,((10:0.041081687,(((18:0.03516437,14:0.036028065):0.010134327,17:0.02993416):0.0299477916,(3:0.02895099,(2:0.02560967,1:0.04089617):0.01108682):0.0890183201):0.003542711):0.0157673565,(13:0.0094065967,((12:0.01333457,(15:0.013866333,16:0.02258779):0.001804425):0.0001288833,(((5:0.023390744,4:0.02813664):0.001577564,((8:0.041743539,(9:0.032039031,7:0.033811798):0.002204253):0.0218039,6:0.01582251):0.002830643):0.008304194,11:0.01025146):0.005209082):0.001139306):0.0006053219):0.0043084402);
tree gen.495 = [&U] ((((17:0.02665676,10:0.0122794239):0.005100641,(14:0.0329649229,18:0.049214865):0.005571044):0.0327040537,((11:0.01096789,((5:0.02149328,4:0.031064189):0.00328391,((8:0.049706654,(9:0.033477003,7:0.021676367):0.00070855):0.02228382,6:0.01219129):0.001420225):0.005988157):0.006774885,((16:0.02737727,15:0.012855563):0.001146418,(12:0.01216643,(19:0.03857552902,13:0.009646279):0.0006480213):0.0002154581):0.0003815568):0.0253445757):0.008840306,(3:0.03250686,(2:0.02275906,1:0.03267479):0.01784511):0.07444116);
tree gen.496 = [&U] ((((12:0.01008835,((10:0.035167853,((3:0.03466799,(2:0.02111168,1:0.04503345):0.01645222):0.0763452806,((14:0.024003221,18:0.01972708):0.02367492,17:0.035524059):0.025765785):0.001859594):0.018664753,(((5:0.027376868,4:0.02265818):0.004141465,((8:0.038888934,(9:0.02816018,7:0.016568719):0.0009095975):0.02991184,6:0.01194926):0.004822383):0.007021351,11:0.00758363):0.003007387):0.0004681571):0.001388702,(15:0.015157946,16:0.01785465):0.001088174):0.003709618,13:0.00676812615):0.005106709,19:0.0428467901);
tree gen.497 = [&U] (19:0.0511871715,((12:0.01384263,((16:0.01906822,15:0.012096732):0.001603145,((((5:0.022471054,4:0.03009493):0.00144858,((8:0.0328177681,(9:0.026594514,7:0.023378725):0.003439576):0.02829688,6:0.01653034):0.003851337):0.00943744,11:0.009317056):0.004808976,(((3:0.02920163,(2:0.02864852,1:0.04106903):0.01354091):0.0834968578,(17:0.02338886,(18:0.025479983,14:0.031262817):0.023193554):0.023629165):0.002256879,10:0.03336063):0.0133521921):0.0002707944):2.843383e-05):0.001200458,13:0.01205199):0.0033431988);
tree gen.498 = [&U] ((((((5:0.027036517,4:0.02772064):0.002301886,((8:0.04151460322,(9:0.03481557,7:0.017366453):0.002977486):0.02434938,6:0.01440588):0.004881222):0.008407581,11:0.006906684):0.00532084,((16:0.02794783,15:0.016057289):0.002353609,(((3:0.02841993,(2:0.02070065,1:0.04353789):0.01259697):0.07610217,10:0.032570157):0.0001825616,(17:0.01545639,(14:0.045784015,18:0.03142302023):0.032938241):0.03133426):0.0176466523):0.001278063):0.0003356823,(12:0.01079213,13:0.009636302):0.001099205):0.003330001,19:0.0389564009);
tree gen.499 = [&U] (((((15:0.019370995,16:0.02957364):0.0005663513,((12:0.01034181,(11:0.01085138,((4:0.027925,5:0.02440919):0.003175742,((8:0.0300605023,(9:0.026754914,7:0.024682437):0.001611789):0.02325106,6:0.01633034):0.005519691):0.006921988):0.002696024):0.0004254624,(13:0.008688155,19:0.0419302707):0.001248647):0.001786532):0.0202046991,10:0.0292402003):0.001147318,((18:0.01882271,14:0.02902916):0.020152463,17:0.02309688):0.022752857):0.0076306438,(3:0.02644398,(2:0.02062649,1:0.05224033):0.009897563):0.07533546);
end;
