# Supplementary material for: Phylogenomics and classification of Cactaceae based on hundreds of nuclear genes
Source: Plant Syst Evol. 2025 Aug 11;311(5):28. doi: 10.1007/s00606-025-01948-z (PMC12339657; doi:10.1007/s00606-025-01948-z)
Supplement: Supplementary file 4 — Online Resource 4: Containing alignments and RAxML gene trees for all included loci and all phylogenetic datasets (ZIP 10372 KB) [file 606_2025_1948_MOESM4_ESM.zip › de Vos et al_ESM_4/ESM_data_bucky/5960_consensus.mafft.fastabuckytrees_pruned.t]

#NEXUS
[ID: 4513032012]
[Param: tree]
begin trees;
translate
1 0_Anacampserotaceae_P9315,
2 0_Anacampserotaceae_P9319,
3 0_Anacampserotaceae_P9321,
4 1a_Pereskioideae-Leu_P4619,
5 1b_Pereskioideae-ss_P4637,
6 1b_Pereskioideae-ss_S7212,
7 2a_Opuntioideae-Opuntieae_P4585,
8 2b_Opuntioideae-Cylindropuntieae_P9253,
9 2c_Opuntioideae-Pterocacteae_P4571,
10 3_Maihuenioideae_S5849,
11 4_Blossfeldioideae_P8439,
12 5a_Cactoideae-Lymanbensonieae_P9185,
13 5b_Cactoideae-Copiapoeae_P8881,
14 5c_Cactoideae-Cacteae_P9261,
15 5d_Cactoideae-Phyllocacteae_P9255,
16 5e_Cactoideae-Fraileeae_P9233,
17 5f_Cactoideae-Rhipsalideae_P4563,
18 5g_Cactoideae-Notocacteae_P5169,
19 5h_Cactoideae-Cereeae_P9183;
tree gen.0 = [&U] (18:0.037553437,(17:0.018033493,(15:0.031423165,(14:0.042609443,((((11:0.01099897,(10:0.02038442,((((6:0.02915818,4:0.0515663):0.004947668,(2:0.02810273,(3:0.03992524,1:0.009853722):0.01702469):0.04300163):0.007884764,((9:0.0168868824,7:0.029482438):0.01373466,8:0.066598071):0.0324969):0.01067709,5:0.01626227):0.01352195):0.009488041):0.004403666,13:0.006365442):0.004728932,19:0.0393350923):0.0003327605,(12:0.015145284,16:0.025188719):0.001241059):0.0009836052):0.0018121314):0.010008228):0.018062264);
tree gen.1 = [&U] ((17:0.0223602981,(((14:0.039235362,(11:0.01179039,(10:0.01384924,((((4:0.0447216,6:0.02872972):0.004875702,(2:0.03142409,(3:0.05522532,1:0.02236568):0.002128236):0.0491397):0.009961106,((9:0.0206808,7:0.0105611055):0.034768717,8:0.06964804):0.02927792):0.004789321,5:0.01272027):0.01350459):0.002760602):0.006309103):0.0005371753,12:0.025150918):0.001055024,(15:0.023540423,(16:0.041055862,(13:0.004712899,19:0.043986186):0.0030433532):1.576389e-05):0.0005983739):0.0107008426):0.0229404,18:0.023275549);
tree gen.2 = [&U] (((13:0.003709373,((((10:0.008858417,(((8:0.06134064,(9:0.02290222127,7:0.019602863):0.0086711):0.02608071,((2:0.02702251,(3:0.04511485,1:0.02334722):0.008298391):0.05011971,(6:0.02759089,4:0.03896655):0.007135712):0.007223219):0.004272307,5:0.006732453):0.01241986):0.006760948,11:0.01252002):0.003749808,((19:0.0237948828,12:0.015340278):0.004822123,(14:0.0445330428,17:0.0488671285):0.0008270381):0.0005549783):0.0004728411,15:0.023269173):0.001345327):0.0001709337,16:0.02259836):0.045732022,18:0.023402822);
tree gen.3 = [&U] (18:0.015594235,(((((13:0.004435781,19:0.061590022):0.001190895,(11:0.01992463,(10:0.02515083,(((6:0.03587293,(4:0.03093416,(2:0.03107525,(3:0.03255403,1:0.01455557):0.01271135):0.04938186):0.00357176):0.007018782,((7:0.035763624,9:0.018625838):0.011176345,8:0.06264477):0.01914846):0.004571337,5:0.02016998):0.01339383):0.01009036):0.001463837):0.002252409,(14:0.0628775594,15:0.0158666234):3.135265e-05):0.001540706,(16:0.02462085,12:0.0157793669):0.001838612):0.017126074,17:0.0229779987):0.0220093942);
tree gen.4 = [&U] (18:0.0146033546,((((13:0.003586632,(11:0.02121481,(10:0.01765099,((((2:0.03490361,(3:0.05691186,1:0.02429985):0.01191055):0.05984086,(6:0.03796687,4:0.03939223):0.009250983):0.009769284,((7:0.023266921,9:0.021904301):0.01190399,8:0.054326043):0.02975176):0.007109143,5:0.01221282):0.008041101):0.00640026):0.009321286):0.001613775,((19:0.05163359731,15:0.017739266):0.0020170609,14:0.0443926957):0.001261788):0.001014174,(16:0.051750947,12:0.019872267):0.004101078):0.011057176,17:0.0213750937):0.03274455);
tree gen.5 = [&U] (18:0.030409909,(17:0.0210787181,(15:0.019118303,((14:0.04867870844,12:0.025232065):0.0007804169,((13:0.004685669,(11:0.007295284,(10:0.01308435,((((6:0.02930385,4:0.03135119):0.006828173,(2:0.03367345,(3:0.02654337,1:0.0227382):0.01923772):0.06847224):0.01134494,((7:0.001783827,9:0.0151657):0.0318347432,8:0.055197633):0.02812125):0.009615931,5:0.01848816):0.01068443):0.008936482):0.001720226):0.00343678,(16:0.03494573498,19:0.033116012):0.004820274):0.002376566):0.001753062):0.004974393):0.020192324);
tree gen.6 = [&U] (18:0.018996278,((14:0.040630567,(((16:0.03693752142,(13:0.007371226,(11:0.01586985,(10:0.009399571,(5:0.01831276,(((6:0.02021411,4:0.04005157):0.01364852,((3:0.05626539,1:0.02360184):0.00863477,2:0.02497614):0.06842217):0.01037722,((9:0.01976432,7:0.024596095):0.0167577275,8:0.0481354):0.021471):0.005704325):0.01552196):0.005970259):0.005018441):0.002262381):0.001831874,(12:0.018997518,19:0.0253198625):0.00610518):4.948821e-05,15:0.020677224):0.0027886995):0.0104298622,17:0.029172135):0.02433724564);
tree gen.7 = [&U] (18:0.011004242,((((12:0.02471863,16:0.05041202252):0.0008656457,((15:0.03126895,14:0.0505116081):0.002688094,19:0.0465848778):0.002702215):0.001206103,((11:0.01773143,(10:0.01149338,(((4:0.03457874,((2:0.04017309,(3:0.03669463,1:0.006602462):0.01928414):0.04780534,6:0.02251038):0.009699577):0.0108511,((7:0.0236491919,9:0.01139199):0.0132786223,8:0.039766093):0.02744845):0.005666983,5:0.02583035):0.01196067):0.007327025):0.00446809,13:0.008405908):0.0076364066):0.003210617,17:0.0162641966):0.0199540975);
tree gen.8 = [&U] ((17:0.0282211532,(((((14:0.047349821,19:0.0394216504):0.0001537991,12:0.0253033571):0.0002081339,(11:0.01635858,(10:0.008059389,((((4:0.04767338,6:0.01634075):0.001284653,(2:0.02989336,(3:0.03417323,1:0.01436694):0.01427917):0.05508925):0.01043625,((9:0.0213083,7:0.0098733408):0.027868825,8:0.07096589):0.02538477):0.004028087,5:0.01426531):0.01034296):0.01034932):0.003972065):0.0015463131,(13:0.004733644,16:0.03200691):0.00154078):6.654776e-05,15:0.025516334):0.0100064232):0.028743415,18:0.02169662536);
tree gen.9 = [&U] ((17:0.0236683561,((15:0.024266682,14:0.038092084):0.0024783052,((13:0.011112363,((10:0.01412287,(5:0.01993424,(((6:0.02111639,4:0.04474754):0.003511681,((3:0.04667325,1:0.01197839):0.009890053,2:0.04730436):0.0648293):0.009829655,((9:0.01516294,7:0.014796549):0.0264310191,8:0.06098894):0.01942021):0.006141178):0.00690262):0.0165057,11:0.01555333):0.00196379):0.001648178,(16:0.041268234,(19:0.0243462343,12:0.008621754):0.004393463):0.0022141727):0.0001377862):0.010135169):0.006970169,18:0.017191997);
tree gen.10 = [&U] (18:0.0202863,(((16:0.0288598232,(19:0.0140464744,12:0.01086973):0.0080414155):0.0036773037,(((10:0.01220365,(5:0.01164936,(((4:0.0440479,((3:0.02782439,1:0.01295065):0.02720711,2:0.04089092):0.04757745):0.005084921,6:0.02690389):0.004543397,((9:0.0152475509,7:0.033459899):0.014120727,8:0.0478797493):0.02976826):0.007850643):0.00998342):0.01206711,11:0.02372328):0.008261114,((15:0.026041812,13:0.007728999):0.0005076282,14:0.051093743):0.0005036712):6.047212e-05):0.0077017452,17:0.029336623):0.0156652057);
tree gen.11 = [&U] (18:0.025529433,(17:0.032247268,(((((11:0.02103767,(10:0.01139947,(((((3:0.03615656,1:0.00538367):0.02973488,2:0.03130791):0.04076472,(6:0.03114789,4:0.03490087):0.001259407):0.01185769,((7:0.007606272,9:0.02155359):0.027098248,8:0.058150414):0.02975404):0.004510816,5:0.01597892):0.00974775):0.01155644):0.001634188,(19:0.0245940153,13:0.0089069808):0.0057202335):0.0001561074,12:0.014715219):0.0001081763,(16:0.02394649,15:0.027086443):0.002267887):8.82207e-05,14:0.0368381078):0.0108524792):0.0380249999);
tree gen.12 = [&U] (18:0.009301822,(((((11:0.01062166,(10:0.01303403,((((6:0.03554749,4:0.04940666):0.004376043,((3:0.03696822,1:0.01903914):0.01892847,2:0.03694379):0.04352398):0.008172369,((7:0.0262714468,9:0.022348493):0.00760992,8:0.0707433152):0.0330112):0.005392045,5:0.01562143):0.01365318):0.01254809):0.005076885,(13:0.007629988,19:0.0436722823):0.0008452534):0.003384502,((16:0.03079605,12:0.017662838):0.005677545,14:0.041824664):0.0001101053):0.0003467927,15:0.0289588):0.01382782558,17:0.0319189986):0.024601074);
tree gen.13 = [&U] ((17:0.0215201678,(((13:0.002785048,(11:0.01475046,(10:0.01122323,((((6:0.02155668,4:0.05879414):0.00713332,((3:0.02958069,1:0.02477255):0.02644407,2:0.03921536):0.04054246):0.01109545,((7:0.021686753,9:0.020917829):0.0079348492,8:0.051733223):0.03074314):0.00871327,5:0.0153323):0.008997865):0.007107077):0.002987095):0.0024761444,((14:0.045169812,19:0.0347511918):0.0002101236,(12:0.013326541,16:0.02673385):0.0036228027):0.001149087):0.004729828,15:0.022254304):0.0040987607):0.021372241,18:0.0202793855);
tree gen.14 = [&U] (18:0.01378530254,(((15:0.02447985,19:0.0500269527):0.0003072355,(((13:0.0123279,(12:0.0181131375,16:0.022467209):0.004148252):0.0001736896,(11:0.01180553,(10:0.013721,((((6:0.0242978,4:0.02497447):0.01135936,(2:0.03263056,(3:0.03169524,1:0.01185407):0.01049558):0.04354941):0.006373679,((9:0.018632345,7:0.0331552213):0.0130837,8:0.054748393):0.03400973):0.006510252,5:0.01550103):0.01189463):0.006512402):0.009099947):0.00136971,14:0.0489472833):0.002599857):0.00694244,17:0.021986608):0.01230409);
tree gen.15 = [&U] (18:0.0267244995,(17:0.025947773,(15:0.027971758,((((13:0.008124088,(11:0.01321995,(10:0.01186816,((((6:0.03169509,(2:0.02909782,(3:0.03362101,1:0.007527738):0.009400102):0.06299377):0.004338086,4:0.03758581):0.006842727,((7:0.01988775,9:0.01206281):0.014329407,8:0.05706987):0.02898883):0.007578493,5:0.02247308):0.01150455):0.008872037):0.008368951):0.0002584576,19:0.0340614499):0.003993286,(12:0.021339354,16:0.03313198772):0.0009027791):8.251871e-05,14:0.03600294647):0.001550824):0.011500531):0.023269258);
tree gen.16 = [&U] (18:0.023246563,(17:0.023994,((16:0.02610257,12:0.0211458304):0.005451932,(14:0.047146544,(((13:0.003823798,(11:0.01779058,(10:0.01641571,((((6:0.02755517,4:0.03233195):0.007143981,(2:0.03725955,(3:0.03908621,1:0.01029012):0.01798572):0.0422898):0.007678958,((9:0.019370265,7:0.0133521124):0.0214807,8:0.065596869):0.02853248):0.002610227,5:0.01367893):0.007767829):0.01299827):0.001165316):0.000267936,15:0.022026579):0.0003001897,19:0.04355729812):0.001920267):0.0007957906):0.0110634346):0.03879071);
tree gen.17 = [&U] (18:0.039495656,(17:0.01431164517,((12:0.016360427,16:0.026884801):0.0079909315,(15:0.02408029,(19:0.0385224238,(14:0.049605205,(13:0.006685413,(11:0.0142151,(10:0.01800035,((((4:0.04138842,6:0.03828058):0.003032854,((3:0.03222948,1:0.01340678):0.01849528,2:0.02988588):0.06662809):0.008543751,((7:0.012450697,9:0.0207048):0.022803196,8:0.06259416):0.02552819):0.01352009,5:0.0194376):0.01026416):0.008408308):0.007144601):0.001439986):0.0033281958):4.055677e-05):6.61834e-05):0.0158431002):0.01248764272);
tree gen.18 = [&U] (18:0.0206229871,(((((14:0.0472483064,(13:0.007574464,(11:0.01998574,(10:0.007457171,(((((3:0.03421705,1:0.02229388):0.01965104,2:0.03505902):0.04443026,(4:0.04230195,6:0.02067956):0.007927676):0.01368569,((7:0.018564134,9:0.01637458):0.02727408,8:0.05262196):0.02349652):0.007590923,5:0.02681187):0.008991864):0.006394191):0.004744274):0.002001361):0.0002988597,(12:0.019307589,16:0.01748696):0.0009383162):0.0016057195,19:0.0328285463):0.001885342,15:0.0331268431):0.004541511,17:0.0226212886):0.021745993);
tree gen.19 = [&U] (18:0.0108151913,(17:0.0278592537,(16:0.031893369,((12:0.019445052,19:0.0358641682):0.0117984389,(((13:0.01325697,((10:0.0123345,(5:0.01738927,(((6:0.02641784,4:0.03993085):0.007990694,(2:0.02805968,(3:0.06824383,1:0.01401048):0.01238793):0.04133832):0.00983456,((7:0.0161545225,9:0.01325276):0.0243201943,8:0.051616397):0.01881017):0.008737755):0.008002585):0.002849142,11:0.01906845):0.002997585):0.00590053,14:0.040519027):0.0005445107,15:0.0234539574):0.002618316):0.001784544):0.007628349):0.023352877);
tree gen.20 = [&U] (18:0.034146919,(17:0.02106566,(14:0.0385353822,((15:0.030748112,(13:0.006206613,((10:0.01083201,(5:0.01759146,(((6:0.02619147,4:0.04609453):0.01608086,(2:0.03083503,(3:0.03183812,1:0.01301214):0.008673669):0.07116704):0.015612,((7:0.001903298,9:0.0139436645):0.03304951,8:0.069509437):0.02057246):0.006127126):0.009164587):0.006229357,11:0.01535362):0.004942811):0.00168064856):0.001045958,(16:0.02657416,(19:0.0301402754,12:0.01110301):0.004920001):0.00143770447):0.001044413):0.011083919):0.021074123);
tree gen.21 = [&U] ((17:0.0219421856,(((15:0.023395599,(14:0.050551117,(19:0.0466206236,13:0.006830303):0.0059605304):0.0006198691):0.001360716,(12:0.031821086,16:0.0223580514):0.0040427936):0.0004866915,(11:0.01628469,(10:0.01958537,(((6:0.02686601,(4:0.03955504,(2:0.02937106,(3:0.0352552,1:0.01007033):0.02119499):0.05254104):0.006212473):0.007102189,((7:0.025582711,9:0.018457755):0.013627451,8:0.069631578):0.02920857):0.004477765,5:0.0126492):0.009055769):0.005316047):0.009320825):0.01159472):0.0388504076,18:0.017408683);
tree gen.22 = [&U] ((17:0.0202499079,(15:0.021004476,(((13:0.003091172,19:0.0399108706):0.0009154531,(12:0.015023025,16:0.033049099):0.003049979):0.002906637,(14:0.0612914353,(11:0.02583008,(10:0.01938424,((((2:0.02313772,(3:0.03104636,1:0.00757169):0.02046385):0.05880116,(6:0.01711843,4:0.04375884):0.004060368):0.01042358,((9:0.02256733,7:0.02334161):0.015670542,8:0.054251718):0.02307025):0.008113016,5:0.01264081):0.01297933):0.01233826):0.0047567):0.0021921012):0.001178052):0.009471119):0.01973169392,18:0.036557202);
tree gen.23 = [&U] (((16:0.024696735,((19:0.0213796212,12:0.014858292):0.007215587,(((((10:0.01332173,(5:0.0216508,(((4:0.02830708,6:0.02668586):0.00397161,(2:0.03447168,(3:0.04110381,1:0.01920222):0.0114626):0.04698949):0.01355714,((9:0.0159445659,7:0.021452198):0.008784673,8:0.074433655):0.02909338):0.01282237):0.01052836):0.002506937,11:0.01223304):0.006763298,13:0.00503902393):0.0009518962,15:0.028529448):0.0002604658,14:0.0385385137):0.0001652804):0.001668003):0.0101573444,17:0.019310111):0.0238292228,18:0.00949043);
tree gen.24 = [&U] (18:0.017126625,(((19:0.0350338129,12:0.0174996):0.00568222,(((15:0.021535803,16:0.027770717):0.004863956,14:0.05760165677):0.000329267,(13:0.008489585,((10:0.01817302,(5:0.02300164,(((6:0.03562838,(2:0.04143098,(3:0.04195783,1:0.004042566):0.008379187):0.0385097):0.001302914,4:0.04263168):0.01528255,((9:0.014638558,7:0.028529388):0.0036750364,8:0.0658773044):0.02375601):0.01167384):0.01151947):0.001394792,11:0.01567281):0.005886176):0.003977712):0.0008434811):0.0065627864,17:0.020905626):0.0211259937);
tree gen.25 = [&U] ((17:0.031221085,(((12:0.0057638,19:0.0248172938):0.01049499,(((((10:0.01456519,(5:0.01536658,(((6:0.02686756,4:0.04258916):0.004786614,(2:0.04844915,(3:0.03342025,1:0.007759406):0.01241669):0.04919379):0.005590664,((9:0.0151390773,7:0.030795325):0.006754517,8:0.070774217):0.02846333):0.009886642):0.01265027):0.004119362,11:0.0129273):0.004996176,13:0.006229427):0.004159831,14:0.031020287):4.192116e-05,15:0.016961574):0.0011687963):0.001723358,16:0.031155834):0.009260832):0.0186813629,18:0.018443441);
tree gen.26 = [&U] (18:0.029441203,(15:0.012085228,(((14:0.0335283685,((11:0.01105126,(10:0.008206716,(((8:0.07630407,(9:0.01872707,7:0.0144848825):0.023233858):0.02313852,(6:0.02575759,(4:0.03761683,(2:0.0333058,(3:0.0357408,1:0.01800765):0.01265663):0.06030253):0.004184176):0.005818048):0.005721971,5:0.008874739):0.01021104):0.007901139):0.003347926,13:0.00305374):0.001736823):0.001405049,((12:0.0103482303,19:0.0377926421):0.0002645739,17:0.0200588602):0.004269161):0.004057818,16:0.0233643578):0.005063736):0.03723174);
tree gen.27 = [&U] ((((((13:0.00462671,((10:0.01543126,(5:0.0163277,((4:0.04489725,(6:0.02090685,((3:0.03554927,1:0.02405091):0.02185536,2:0.02502112):0.05743853):0.005499945):0.009717855,((9:0.01190819,7:0.028318258):0.015049547,8:0.04599918):0.02460573):0.01073867):0.00782041):0.008329783,11:0.02600069):0.003137626):0.001596114,14:0.045675659):6.553855e-05,15:0.0290214265):0.00094927,(16:0.0322866386,(12:0.005950171,19:0.0237844297):0.0106123):0.001680104):0.010735675,17:0.022835567):0.02028459,18:0.015882491);
tree gen.28 = [&U] (((((16:0.0311109012,(15:0.021299578,14:0.04153130315):6.771325e-05):0.005700176,((19:0.0386025322,12:0.018423194):0.0002374529,17:0.023801878):0.004594106):0.004610059,(11:0.02826945,(10:0.01500282,(((8:0.0474630531,(9:0.018397314,7:0.026887041):0.01281837):0.02275295,((6:0.03351274,4:0.02944904):0.007465919,(2:0.03423145,(3:0.04795739,1:0.01497298):0.008198161):0.05842695):0.01025327):0.006774393,5:0.01744654):0.009233592):0.00455747):0.004814203):0.0001542263,13:0.0009429404):0.028453535,18:0.009506732);
tree gen.29 = [&U] (((((15:0.0264545245,((17:0.01883675,12:0.015411984):0.0005737183,19:0.0389781505):0.004909635):0.0005188565,(16:0.044540801,14:0.031136647):0.001114176):0.001103501,(11:0.01225579,(10:0.02226632,(((8:0.0561667286,(7:0.025986055,9:0.01524406105):0.009542666):0.02619417,((6:0.03305007,4:0.04803938):0.007844835,(2:0.03583395,(3:0.05393946,1:0.02065102):0.01541083):0.04419253):0.02010953):0.003733402,5:0.01306077):0.01257435):0.006540189):0.003653179):0.002153787,13:0.01230422):0.022261012,18:0.012313915);
tree gen.30 = [&U] (((((13:0.002248803,18:0.0623148024):0.004402184,((10:0.01772568,(5:0.02263679,(((6:0.03371701,4:0.04992103):0.005446646,((3:0.04213488,1:0.008803112):0.008133631,2:0.03266618):0.0595297):0.01643643,((7:0.0316607312,9:0.01827546):0.022697151,8:0.0663454):0.03120284):0.00409355):0.01004747):0.007077438,11:0.01810179):0.007760443):0.003145786,(14:0.0360506881,((19:0.0248046919,12:0.01767823):0.00549849862,16:0.02014582):0.0005019796):5.560405e-05):0.0019190303,15:0.02883394):0.0112901397,17:0.0256618859);
tree gen.31 = [&U] (17:0.024600882,((16:0.01849648,15:0.024073388):8.382999e-05,((19:0.02278286761,12:0.01294741):0.006529049,(14:0.042324391,((13:0.007477551,18:0.0643189248):0.001283052,((10:0.01405984,(5:0.01919766,((((3:0.04219393,1:0.01996213):0.02179206,2:0.02491099):0.05126822,(6:0.02192592,4:0.0422348):0.003376013):0.009161423,((7:0.0153555347,9:0.01510909):0.026747913,8:0.06174688):0.03073261):0.007805538):0.01506789):0.01047588,11:0.01845011):0.00240396):0.002112833):0.00310313074):0.002288891):0.0139039701);
tree gen.32 = [&U] (((((13:0.007099177,(11:0.01534762,(10:0.01715663,((((2:0.02483445,(3:0.02869249,1:0.01435105):0.00866743):0.06275121,(4:0.02733782,6:0.03132391):0.02006886):0.00817252,((9:0.01845387,7:0.001082236):0.041519768,8:0.050569983):0.02437251):0.009727834,5:0.01663839):0.009066665):0.003727393):0.003780421):0.002125089,15:0.023086093):0.0005820871,((19:0.05012834435,16:0.032349):0.0067924848,14:0.033547801):0.0009599808):0.0058637239,(12:0.0211075271,17:0.02105549568):0.0088104017):0.01986882,18:0.022967633);
tree gen.33 = [&U] (18:0.0162424437,(13:0.007231116,((11:0.009440812,(10:0.009989621,(((8:0.05138955,(9:0.01193142,7:0.035572515):0.015055397):0.01979416,((6:0.03169141,4:0.03478925):0.005022531,((3:0.05668681,1:0.008411113):0.01195072,2:0.0331458):0.0399189):0.008355281):0.00709938,5:0.0192417):0.01300885):0.006587311):0.004744199,((((17:0.031598347,19:0.0252969271):0.002080026,12:0.017005533):0.007287686,16:0.035295759):0.0005243625,(15:0.027761798,14:0.041007311):0.0006130557):0.003407551):0.001550579):0.0543332891);
tree gen.34 = [&U] (18:0.014118834,(17:0.0208243876,((((10:0.01595079,(5:0.0191581,(((6:0.01942442,4:0.04604882):0.01459122,(2:0.02554807,(3:0.04660849,1:0.01324817):0.004623309):0.0471364):0.0126539,((9:0.02441158,7:0.017335722):0.022175572,8:0.065139253):0.02244813):0.009035157):0.01252542):0.0069548,11:0.01431916):0.0091477614,14:0.0448968874):0.001901576,(((12:0.01228743,19:0.0302201862):0.0073240561,16:0.038455727):0.0001530272,(13:0.007190057,15:0.036925141):0.002962364):0.0008903909):0.00898808486):0.01297256);
tree gen.35 = [&U] (18:0.010860228,(((16:0.02720222521,(11:0.01168983,(10:0.01272867,((((6:0.03015483,4:0.04537782):0.0118826,(2:0.02420223,(3:0.02529011,1:0.01557254):0.0178993):0.06557394):0.01306847,((7:0.0290742048,9:0.040796249):0.01128432,8:0.0575719689):0.02255974):0.00450435,5:0.01838236):0.01909258):0.007237205):0.004334837):0.0003835792,((15:0.028097686,14:0.0423920385):0.002512181,(19:0.04044266766,13:0.002384312):0.006014985):0.0001240417):0.012587636,(12:0.022003567,17:0.0170126395):0.0042601598):0.031453795);
tree gen.36 = [&U] (18:0.01179986,((12:0.021486093,17:0.008187171):0.0060360856,((15:0.0178728436,14:0.045112247):0.001104187,((((11:0.009697664,(10:0.0217716,((((4:0.06126876,6:0.02922802):0.007832236,(1:0.01790344,(3:0.05152524,2:0.03271199):0.007137163):0.07010055):0.002521048,((9:0.023622084,7:0.020892668):0.01207454,8:0.0643692):0.02387884):0.009228521,5:0.01677424):0.01267549):0.009231944):0.004110109,13:0.00731196):0.0009206736,16:0.02543223):0.0014587768,19:0.0382400054):0.0033440364):0.012735226):0.0322227047);
tree gen.37 = [&U] (18:0.006542038,((12:0.0202668483,17:0.011424781):0.0074893756,((11:0.02415121,(10:0.01868725,((((6:0.02829878,4:0.03805462):0.01112559,((1:0.007759135,3:0.03632645):0.02864093,2:0.03417624):0.04082718):0.01869971,((7:0.021394231,9:0.017623847):0.016166962,8:0.076487531):0.03004308):0.007814088,5:0.0132756):0.01559504):0.004072837):0.003593146,((13:0.008292666,(16:0.03894885,19:0.0495465684):0.002538694):0.0008715844,(15:0.03004055,14:0.037454391):0.0004882608):0.0006634331):0.0144728013):0.0330735116);
tree gen.38 = [&U] (18:0.025160143,(((((10:0.01152091,(5:0.01564701,((6:0.02617258,(4:0.0375304,((3:0.04710168,2:0.02697012):0.01831336,1:0.02347012):0.03265338):0.007488443):0.01075755,((7:0.02532010209,9:0.01326811):0.015926146,8:0.0637731):0.02098672):0.01040417):0.01170041):0.001343673,11:0.01472438):0.009874534,(13:0.007490203,(12:0.019090076,19:0.04022314147):0.005829977):0.005529236):0.001605295,(16:0.032216547,(14:0.041047452,15:0.028937263):0.0006981249):0.0007563775):0.0059047299,17:0.0159531046):0.015626227);
tree gen.39 = [&U] (18:0.0104430184,((15:0.02166423,((13:0.004143304,(19:0.0313073425,16:0.037836409):0.00284396):0.001581613,(14:0.0317537622,(11:0.02277088,(10:0.01072004,((((6:0.02444558,4:0.03569551):0.003840011,(3:0.04405134,(2:0.04090747,1:0.01489966):0.01161663):0.04733928):0.007441448,((9:0.02232148,7:0.02380217902):0.01154452,8:0.04186092):0.02559942):0.00535989,5:0.01394812):0.008266896):0.005313014):0.0106029734):0.0002117897):0.001594348):0.005164643,(17:0.010823441,12:0.02527658532):0.009170965):0.0167591593);
tree gen.40 = [&U] ((((11:0.01386885,(10:0.02657122,(((8:0.05550019,(7:0.023865912,9:0.021369108):0.020084618):0.02499248,((6:0.03332868,(2:0.03706432,(3:0.04309552,1:0.01599404):0.004511603):0.0537297):0.006078147,4:0.03793441):0.01546268):0.007593427,5:0.02919169):0.009290433):0.00456997):0.00750814,(15:0.028062872,(16:0.03227877,(14:0.0466598945,(17:0.035385056,(12:0.016198512,19:0.02487150225):0.0002848953):0.008128932):0.002996134):0.001000697):0.00062356663):0.0008106765,13:0.00160832):0.036501539,18:0.0169528);
tree gen.41 = [&U] (18:0.011672689,(((13:0.007162774,(11:0.01411578,(10:0.01819852,(((8:0.06289294,(7:0.02767992,9:0.019679777):0.0122156797):0.02409201,(4:0.03823069,((2:0.03852896,(3:0.03729573,1:0.01209684):0.01411358):0.06112605,6:0.03035205):0.008360421):0.01000367):0.008676303,5:0.01533254):0.009405077):0.004402778):0.005400909):0.001359212,(16:0.0314441183,((12:0.015334619,(19:0.0227958319,17:0.026527114):7.671722e-05):0.00737346,14:0.0443689695):0.0004569386):0.0005215876):0.004844555,15:0.016624894):0.02712608566);
tree gen.42 = [&U] (18:0.015364298,((14:0.042030168,((15:0.0183944,(11:0.0181665,(10:0.01538927,((((2:0.04240272,(1:0.01060483,3:0.01831156):0.02252192):0.05399383,(4:0.03830331,6:0.03050815):0.004359937):0.007778623,((7:0.0253637245,9:0.01433903):0.028454241,8:0.047979923):0.02094053):0.006340398,5:0.01324028):0.01197976):0.002609037):0.005828792):0.001649496,(13:0.003760087,(16:0.0346013,19:0.0478037473):0.0002233179):0.0062219215):0.0001720967):0.0217203711,(17:0.010643221,12:0.020444805):0.0036962991):0.0185030236);
tree gen.43 = [&U] (18:0.014127245,((17:0.015439172,12:0.0347542781):0.0082615565,((14:0.03754145151,(11:0.01516654,(10:0.01646385,((((6:0.03082737,4:0.03738914):0.004610826,(2:0.01852847,(1:0.02368482,3:0.03658359):0.02118451):0.05504732):0.01764512,((7:0.0307748841,9:0.023385065):0.01526816,8:0.06583943):0.02405659):0.004226597,5:0.01246755):0.005655664):0.006541802):0.00724265):0.0005223805,((19:0.04357666141,(13:0.009425889,16:0.0239679):0.0007441168):0.0063853139,15:0.01695939):0.0014514944):0.017006397):0.021502844);
tree gen.44 = [&U] (18:0.006688207,((15:0.016845397,(((12:0.0162278943,19:0.01319170161):0.011673866,(((10:0.01125995,(((8:0.053539579,(7:0.015174726,9:0.01171446):0.014448752):0.03147247,(((2:0.03597029,3:0.04728017):0.009222484,1:0.01743313):0.0470881,(4:0.05384164,6:0.03801789):0.004246041):0.006183329):0.009544342,5:0.01423077):0.01743854):0.003035725,11:0.01500739):0.003297484,13:0.005661183):0.003007606):0.000173547,(17:0.035497869,14:0.040446529):0.005951312):0.0033500494):0.002594898,16:0.03215106):0.0284923713);
tree gen.45 = [&U] (((13:0.003034361,((16:0.0480889699,(((12:0.0156298154,17:0.0244751433):0.0005689419,19:0.02828465103):0.007612316,(11:0.008995836,(10:0.01706877,(((8:0.06108734,(9:0.01775735,7:0.025454542):0.014117523):0.02755272,(((3:0.03221943,1:0.01402829):0.02776797,2:0.03007088):0.06516265,(6:0.02910004,4:0.03655536):0.005917805):0.01400689):0.00803454,5:0.01784316):0.01535946):0.01009247):0.007066932):0.0001269116):0.002507846,14:0.037143734):0.004754082):0.0045097666,15:0.0212354896):0.03253237993,18:0.00638086);
tree gen.46 = [&U] (18:0.014200577,((12:0.02310175142,17:0.011971523):0.015671549,((13:0.007054531,19:0.044587939):0.00349595681,(((16:0.04682563,15:0.026777848):0.0009031512,(11:0.01189954,(10:0.01129136,(((((1:0.01768539,3:0.05745211):0.02429505,2:0.0322128):0.04183693,(6:0.03340713,4:0.04289103):0.005530407):0.01015655,((7:0.0216659956,9:0.0218870535):0.01485647,8:0.050992696):0.03490696):0.004551588,5:0.01680672):0.01411846):0.007613307):0.005825271):0.0003476368,14:0.0343768972):0.0009690178):0.011107822):0.0207124534);
tree gen.47 = [&U] ((15:0.018726111,(14:0.0496937884,(((12:0.015151242,(17:0.0185980757,19:0.0234615456):0.0007853564):0.002702288,16:0.024859159):0.0005111045,((11:0.0109991,(10:0.02266341,(((8:0.0409837812,(9:0.02011226,7:0.021917515):0.014732861):0.02761441,(((3:0.04655928,2:0.03571313):0.009360071,1:0.009794211):0.03678813,(6:0.040013,4:0.03728971):0.0118269):0.01442243):0.01185752,5:0.01621713):0.01857379):0.006962478):0.005973234,13:0.005919077):0.003986152):0.001483288894):0.001083541):0.03827282435,18:0.010174536);
tree gen.48 = [&U] (18:0.028642341,(17:0.0252311273,((((14:0.041421158,(13:0.004133503,16:0.01214167):0.0019719872):0.0001199754,((10:0.02004273,(5:0.02419493,(((9:0.023054689,7:0.024697378):0.008788135,8:0.053089435):0.02701261,((2:0.04269768,(3:0.04291408,1:0.007093797):0.01735607):0.04209399,(4:0.0356949,6:0.02833776):0.005306723):0.01143387):0.005979291):0.01440189):0.005621781,11:0.01693832):0.006612633):0.003548762,(19:0.02166465,12:0.007602582):0.0046732338):0.0001501159,15:0.0305299822):0.0060316721):0.0092005842);
tree gen.49 = [&U] (((((15:0.025379275,14:0.0403720203):0.000816663,((11:0.01686006,(10:0.01392044,(((((1:0.0235987,3:0.03486045):0.03301162,2:0.046662):0.04220928,(6:0.02919811,4:0.04341915):0.007790408):0.01993165,((9:0.0159555308,7:0.022230341):0.019046093,8:0.06985016):0.0277674):0.007675135,5:0.02275611):0.01216733):0.008066913):0.002846135,(13:0.001296878,16:0.02053611):0.0005629734):0.004103261):6.443875e-05,19:0.03353146047):0.0091979225,(17:0.010952053,12:0.040708266):0.00773465):0.022273943,18:0.015889763);
tree gen.50 = [&U] (18:0.008511151,((17:0.009399748,12:0.0288542851):0.007254214,(((13:0.003571357,(11:0.01630438,(10:0.008865048,((((6:0.032606,((1:0.01225874,3:0.04404358):0.01807774,2:0.03194725):0.04293655):0.003452213,4:0.04991678):0.01587037,((9:0.0133364,7:0.0272074834):0.00578970553,8:0.0619777631):0.02583116):0.00599655,5:0.02588203):0.008189222):0.01051671):0.003842477):0.005073925,16:0.0252735576):0.0006684834,(19:0.0440958597,(14:0.0272800751,15:0.025425887):0.0004913618):0.0005999352):0.0096311113):0.0174732057);
tree gen.51 = [&U] ((((16:0.030008214,((19:0.0259499648,12:0.012798877):0.00164571,17:0.026948749):0.004272298):0.002320138,(15:0.017973112,14:0.03328903792):0.0005206912):0.003094153,(13:0.0040993,(11:0.01555655,(10:0.01409868,(((8:0.059487726,(9:0.0171258065,7:0.024068979):0.012256589):0.03049756,((4:0.0287879,6:0.03335025):0.005286569,((1:0.008584969,3:0.05332773):0.01827817,2:0.02725105):0.054218):0.008523447):0.006733893,5:0.01995958):0.01120368):0.00193858):0.0100545):0.002072618):0.0427255763,18:0.017447345);
tree gen.52 = [&U] (18:0.018299908,(((((11:0.01786427,(10:0.01668501,(((4:0.04832697,(6:0.02677159,((1:0.01709926,3:0.03912595):0.017789,2:0.03240951):0.05457111):0.003799593):0.0119535,((7:0.02430232,9:0.0193397842):0.0188272774,8:0.07264874):0.03755568):0.008761143,5:0.01597761):0.01360797):0.006169895):0.002653144,(16:0.0323839913,19:0.03584755001):0.003320294):0.0004815376,(14:0.053857212,13:0.007499998):0.0004691616):0.0006187739,15:0.0239838477):0.004734274,(12:0.022189539,17:0.014381147):0.0126325992):0.021614119);
tree gen.53 = [&U] (18:0.009224005,((17:0.011497831,12:0.0236245698):0.012242329,((15:0.019498303,(19:0.0371387356,(16:0.03735713,(13:0.008209666,(11:0.01480665,(10:0.01683566,(((((1:0.01964885,3:0.03987882):0.01194191,2:0.03460449):0.05467665,(4:0.05139314,6:0.02952248):0.008078425):0.008158452,((7:0.02154176123,9:0.01778102):0.01129965,8:0.061806188):0.02403968):0.00735076,5:0.0188442):0.01716897):0.009742263):0.002176096):0.00194694):0.001474999):0.0001649814):0.001164709,14:0.045160124):0.0104315263):0.020090523);
tree gen.54 = [&U] ((15:0.022900336,(((13:0.002451277,((10:0.01546389,(((8:0.05439307,(9:0.0165018652,7:0.029565799):0.01536586):0.02567755,((6:0.02573352,4:0.03521987):0.008759928,((3:0.03464216,1:0.009386591):0.007937184,2:0.03166994):0.0568943):0.007614567):0.00835948,5:0.01501748):0.01038036):0.00700078,11:0.01997091):0.001455808):0.0009732337,17:0.0290032263):2.868525e-05,(14:0.042893733,(16:0.02733888,(12:0.01044189,19:0.027744436):0.005197674):0.005852973):0.0015814413):0.002440148):0.039256056,18:0.015696351);
tree gen.55 = [&U] (18:0.0101488613,(17:0.0244756566,((((12:0.01279046,19:0.02377344101):0.006936236,16:0.037603447):0.0012427736,((13:0.009034654,((10:0.01275461,(5:0.01259293,(((7:0.030895548,9:0.02488817):0.01370719,8:0.06902206):0.02423717,(6:0.02135788,((2:0.04427629,(1:0.01607423,3:0.03356527):0.01057339):0.03818168,4:0.03725767):0.003535299):0.01272004):0.0146833):0.007182523):0.001259483,11:0.01116214):0.00357892):0.005022275,14:0.0420103208):0.0006773996):0.001533931,15:0.0238352533):0.010101648):0.0223745757);
tree gen.56 = [&U] (18:0.007657036,((((16:0.023556842,(19:0.036877359,12:0.009908782):0.007014752):0.002861824,14:0.0405246094):3.503162e-05,((13:0.007831031,((10:0.01498828,(((8:0.047556351,(7:0.029830807,9:0.01096909):0.011571303):0.0264502,((6:0.0263488,4:0.03786931):0.0060222,((2:0.04471209,3:0.05758357):0.009346381,1:0.01493544):0.04490823):0.009758557):0.01412291,5:0.01200805):0.01528075):0.00286638,11:0.01643523):0.005080705):0.004111737,17:0.0263478908):0.0042785664):0.01371641,15:0.01436861):0.0381624846);
tree gen.57 = [&U] (18:0.019824803,((17:0.017760722,12:0.0316553959):0.0142873124,(15:0.030116545,((14:0.034175491,(((11:0.01725992,(10:0.01977927,(((4:0.04739036,(6:0.02693213,(2:0.03687069,(3:0.04462096,1:0.01204803):0.006690581):0.0662108):0.008097836):0.01229558,((9:0.01821548,7:0.028686962):0.021842353,8:0.045656377):0.0372622):0.004762463,5:0.02105337):0.01453934):0.006943266):0.005621527,13:0.005852877):0.004685212,19:0.0421641287):0.0029767169):0.0003965809,16:0.029211265):0.00385814):0.006672541):0.02212314);
tree gen.58 = [&U] (((15:0.016496818,(((11:0.01021684,(10:0.01155075,((((4:0.03236938,6:0.01972844):0.01217436,((1:0.02417386,3:0.0267895):0.0308056,2:0.02500317):0.04848734):0.002598322,((7:0.039959559,9:0.014361338):0.012229687,8:0.043351075):0.01885119):0.00327667,5:0.01207011):0.01490347):0.007650394):0.003033271,13:0.005207319):0.00878079,(14:0.049150769,((12:0.0155069292,16:0.02471835):0.001969101,19:0.06279573128):5.7979e-05):0.0001741479):0.003704267):0.011348379,17:0.02374497261):0.010409167,18:0.020482483);
tree gen.59 = [&U] (18:0.010718509,(((15:0.019375395,(13:0.009988966,((10:0.01134851,(5:0.01790988,(((7:0.026662161,9:0.0099069354):0.012996934,8:0.063331914):0.03077026,((6:0.02724565,4:0.04725704):0.01157636,(2:0.02840487,(1:0.01456157,3:0.03511916):0.01601556):0.05789159):0.01219629):0.009122504):0.01590473):0.00226967,11:0.01850929):0.005993281):0.0001953902):0.001669979,(14:0.047891074,((12:0.008387304,19:0.0345884778):0.004396267,16:0.044566235):0.0007643273):0.0004711635):0.017377599,17:0.026202721):0.0137295332);
tree gen.60 = [&U] (18:0.03164771,(17:0.0226256255,(((((11:0.0134339,(10:0.01805605,(((((2:0.0345508,(3:0.05152986,1:0.007195076):0.01156459):0.05398934,6:0.02763444):0.005360147,4:0.03005924):0.00918636,((7:0.025449158,9:0.01319214):0.0145494,8:0.060584153):0.0198279):0.005655431,5:0.01437636):0.0119326):0.006618722):0.008817769,13:0.009195072):0.0005099314,12:0.018505862):0.0015976037,(16:0.028545,14:0.037335092):0.003737304):0.00148892,(19:0.0430286524,15:0.02301111):0.00261724):0.014592712):0.01247829933);
tree gen.61 = [&U] (18:0.018575667,((((13:0.005998132,(11:0.009573685,(10:0.01774285,((((6:0.02530375,4:0.03997889):0.005706504,(2:0.03582323,(3:0.05399851,1:0.01294112):0.01826899):0.05704897):0.006179306,((9:0.01535192,7:0.026637769):0.0130141855,8:0.064615488):0.02153041):0.004468688,5:0.01454302):0.008739012):0.01202082):0.01031114):0.003388689,(12:0.0124364,16:0.02901588):0.0027544996):0.0002483422,(14:0.034364032,(15:0.020469507,19:0.0439183309):0.006596183):0.002296553):0.011678028,17:0.0313019534):0.0139046064);
tree gen.62 = [&U] ((17:0.03332068059,((12:0.01149422093,16:0.040048814):0.001668499,((13:0.002665513,(11:0.02010122,(10:0.01842585,((((6:0.03624725,4:0.03902953):0.00821261,(2:0.02796727,(3:0.04288309,1:0.00835484):0.01526844):0.04834387):0.002993811,((9:0.015489,7:0.024955702):0.018269784,8:0.04268415):0.0201335):0.009754075,5:0.01668237):0.01918842):0.005143441):0.006153367):0.0009994247,((19:0.0349523846,15:0.02330095):0.001398799,14:0.0433559287):0.000943929):0.0004505021):0.00616517936):0.01007065,18:0.016280704);
tree gen.63 = [&U] (18:0.019125946,(17:0.0297296007,(15:0.029523996,((14:0.0406098157,((11:0.01071982,(10:0.01189056,((((6:0.02804125,((1:0.008498739,3:0.02707975):0.03582654,2:0.02936463):0.04807041):0.0008234498,4:0.04369371):0.009878583,((7:0.0104905352,9:0.01746423):0.02393865,8:0.057993858):0.03062303):0.005244297,5:0.01858841):0.00908903):0.005533808):0.007350996,(13:0.003814242,19:0.0419586269):0.0004751673):0.002028082):0.0003013728,(16:0.029702818,12:0.011112968):0.001642785):0.0001041999):0.005237204):0.02308277);
tree gen.64 = [&U] (18:0.018159808,(17:0.0191682031,((16:0.035611108,12:0.0129341702):0.006080606,((13:0.01007845,(11:0.01329776,(10:0.01056083,((((2:0.02880993,(3:0.0449258,1:0.03112459):0.01146692):0.05558286,(6:0.02824495,4:0.0456246):0.002258646):0.01056592,((9:0.0082949096,7:0.028306889):0.010080153,8:0.06144515):0.02622453):0.007962542,5:0.01395748):0.007727871):0.00908725):0.006171286):0.003217436,((19:0.05037242377,15:0.015885549):0.0006744924,14:0.06261035891):0.002006986):0.0002049953):0.005693666):0.020945742);
tree gen.65 = [&U] ((17:0.0239577309,((14:0.0408326801,((19:0.05146130704,15:0.020259143):0.0009584861,(13:0.002973522,(11:0.02125288,(10:0.01528394,(((((1:0.02521856,3:0.03510847):0.009348478,2:0.03562913):0.05334442,(6:0.02509211,4:0.04588337):0.01047006):0.009077447,((9:0.020612586,7:0.037727064):0.01071184,8:0.0474697567):0.0259773):0.009802935,5:0.01887384):0.01406009):0.007359728):0.002348697):0.003626062):1.13451e-05):0.0012191765,(16:0.02654416729,12:0.020261694):0.001323559):0.007983285):0.0158794763,18:0.010384772);
tree gen.66 = [&U] (18:0.020169106,(17:0.0191689208,((((11:0.01494052,(10:0.01805574,(((((1:0.0110006,3:0.03393446):0.01025647,2:0.03595601):0.06092805,(6:0.03305065,4:0.0483134):0.007103509):0.006523635,((9:0.0183850753,7:0.031823027):0.007819369,8:0.061271476):0.03402893):0.007531845,5:0.02388297):0.01124413):0.006704783):0.007134641,13:0.004161327):0.0003708605,(((12:0.02388174833,16:0.03474541):0.003603848,19:0.0586335771):0.0009458278,14:0.0471125746):0.0016344279):0.002502812,15:0.02008782):0.008579492):0.0149298381);
tree gen.67 = [&U] (18:0.014538329,(17:0.0267456489,(((14:0.0458348191,15:0.023912627):0.0007088442,16:0.0395234628):0.0004583607,((13:0.008443437,((10:0.01616959,(5:0.01820166,(((9:0.0158955546,7:0.024872196):0.006026615,8:0.079862718):0.02295084,(6:0.03149193,((2:0.02321485,(1:0.009651643,3:0.04741894):0.01233592):0.04671778,4:0.04658746):0.005634286):0.01125708):0.005782388):0.009020499):0.004421924,11:0.0214872):0.005040872):0.008193364,(19:0.0230997483,12:0.0156982358):0.004660597):0.0009533558):0.0132885762):0.0387396146);
tree gen.68 = [&U] (18:0.0097198835,(17:0.0210284031,((12:0.01967111,19:0.0377353682):0.00726771,((13:0.01029129,((10:0.012181,(5:0.01401524,(((7:0.024984895,9:0.013449274):0.01104891,8:0.062659504):0.02122294,((2:0.02899557,(1:0.002630752,3:0.04621312):0.01395168):0.05683584,(4:0.03750859,6:0.02644021):0.006990777):0.006121891):0.01205289):0.0106418):0.004776724,11:0.01746869):0.004309998):0.001695356,(15:0.0203353286,(14:0.049977904,16:0.022724584):0.00107879):0.001427866):0.0002697421):0.01208081534):0.0308838784);
tree gen.69 = [&U] (18:0.017942131,(17:0.0158149348,((((12:0.020876433,16:0.01422398):0.0019806091,((11:0.009628517,(10:0.02074886,((((6:0.02981511,(2:0.02625407,(1:0.01416706,3:0.04977434):0.008407463):0.04968358):0.0004705058,4:0.05422145):0.01285853,((9:0.013378258,7:0.021934148):0.011338812,8:0.06346545):0.02437434):0.007381475,5:0.01462518):0.01050403):0.00670994):0.008039595,(15:0.017414104,19:0.0609410989):0.001719262):0.0002343932):0.0007832787,13:0.004861133):0.0003070043,14:0.0518798738):0.01648143):0.028885116);
tree gen.70 = [&U] ((16:0.035587648,((((17:0.03463745,(19:0.021384718,12:0.018709695):0.0171546386):0.001127801,(13:0.005863196,((10:0.01522472,(((8:0.07384333,(7:0.0236893253,9:0.0076109732):0.02040303):0.03200626,((6:0.03049553,4:0.03736884):0.006069059,((3:0.05486668,1:0.03036865):0.007310522,2:0.04075426):0.06319504):0.01119997):0.008210708,5:0.01795888):0.02674981):0.01226979,11:0.01955451):0.007134823):0.0033205223):0.002350929,14:0.044745834):0.0007594869,15:0.018400052):0.002668143):0.033158098,18:0.008675579);
tree gen.71 = [&U] ((17:0.0227476708,((15:0.027163952,((12:0.008563467,19:0.018980625):0.0058578176,(13:0.012435017,(11:0.02750494,(10:0.01119827,(5:0.01622551,(((9:0.0153461,7:0.0200612734):0.020452927,8:0.063563235):0.025331,(6:0.03445004,(4:0.03615102,(2:0.02529892,(1:0.004062347,3:0.03998568):0.0240841):0.06254759):0.004381563):0.01947114):0.005371298):0.01212037):0.003687705):0.004152407):0.008794176):0.0009681579):0.001076958,(14:0.058452574,16:0.032065549):0.000546137722):0.009673301):0.029392848,18:0.010565548);
tree gen.72 = [&U] (((15:0.023003245,(((12:0.019812147,19:0.02430768229):0.006120751,(14:0.041009112,(13:0.005720476,(11:0.01012366,(10:0.005993927,(5:0.012506,(((9:0.02548163,7:0.014381082):0.01316972,8:0.05575766):0.01955696,((6:0.02969323,4:0.04548014):0.001751905,(2:0.03138761,(1:0.0118606,3:0.06382126):0.0138975):0.05470044):0.0196891):0.003890976):0.01628374):0.009057564):0.002177576):0.0020329056):0.003866801):0.0009903875,16:0.026360335):0.002944358):0.003285967,17:0.0289933763):0.02282278,18:0.0149383986);
tree gen.73 = [&U] (((((((19:0.0176642121,12:0.0182129234):0.0003427479,17:0.0187118891):0.00521904,14:0.0362061111):0.0033766852,(16:0.03848728,15:0.023749986):0.0002519651):0.0006088905,((10:0.01289633,(((8:0.04420835,(7:0.027022952,9:0.0209911247):0.0133834743):0.03232139,(((1:0.01747214,3:0.03184346):0.01799273,2:0.033074):0.04290545,(4:0.05820232,6:0.02322412):0.01057561):0.01061051):0.005252643,5:0.01503324):0.006512544):0.01023946,11:0.01647707):0.004795015):0.005748524,13:0.007373001):0.0549386181,18:0.0199041752);
tree gen.74 = [&U] ((17:0.0213585658,(((16:0.02730881,13:0.006200643):0.001808297,(14:0.0482064989,(15:0.034224145,(12:0.022215352,19:0.024103706):0.009375887):0.00102365):0.003953298):0.0004711816,(11:0.008261572,(10:0.01223563,(5:0.01973004,(((7:0.0218057264,9:0.022048803):0.010793621,8:0.070411167):0.03505328,((2:0.03933966,(1:0.0309384,3:0.04590977):0.01098976):0.05683208,(4:0.05424508,6:0.04074224):0.005865583):0.008247357):0.009459523):0.02137877):0.007762923):0.006847518):0.0084747356):0.00972168036,18:0.0131597315);
tree gen.75 = [&U] (18:0.011946395,(((14:0.054879198,(16:0.030864484,((19:0.028702942,12:0.0150912787):0.0006842026,17:0.026461851):0.002271737):9.432634e-05):7.732997e-05,(13:0.006467535,((10:0.01962749,(((8:0.07326084,(7:0.01821209,9:0.008222187):0.01419571809):0.02522062,((((1:0.008709322,3:0.03644009):0.01284934,2:0.03338014):0.04774454,4:0.04407273):0.00103979,6:0.03608469):0.01130433):0.006841123,5:0.02202807):0.01035746):0.006148447,11:0.01245455):0.006050653):0.001817835):0.0005352126,15:0.022238625):0.0460222147);
tree gen.76 = [&U] ((13:0.004744857,((16:0.040985217,(((17:0.0275262067,(19:0.02477427908,12:0.010753273):0.0006271875):0.003773539,14:0.044661172):0.0003382495,15:0.018143579):9.294211e-05):0.002343871,((10:0.02275301,(((8:0.061406087,(9:0.012525766,7:0.024247727):0.020249477):0.02040618,((4:0.04977574,6:0.02790673):0.005665605,((1:0.01087555,3:0.05404739):0.01017953,2:0.03853596):0.05633968):0.01232354):0.01238989,5:0.01855867):0.01466417):0.003440443,11:0.01359019):0.001309558):0.000457779):0.0402721378,18:0.0137155619);
tree gen.77 = [&U] (18:0.015358412,(((12:0.024887436,16:0.0248767329):0.003170969,((((10:0.01248664,((((1:0.009563172,(3:0.03619043,2:0.03641034):0.001256518):0.05017163,(6:0.02460416,4:0.03814812):0.007942516):0.007880976,((9:0.0203892851,7:0.0274077196):0.01181121,8:0.05981132):0.02291318):0.01230824,5:0.01570373):0.008993614):0.004569231,11:0.01546825):0.001640395,13:0.01114476):0.0027377,(19:0.0397114985,(15:0.025752939,14:0.047953697):0.004255392):0.0007654778):0.0004617022):0.01433315,17:0.022041838):0.0345108221);
tree gen.78 = [&U] ((((16:0.028151624,19:0.0520430642):0.005194274,((((10:0.01532567,(((((1:0.01000357,3:0.02910155):0.01425869,2:0.04509116):0.04735278,(6:0.02525625,4:0.03786128):0.01035965):0.01099928,((9:0.020069494,7:0.034034069):0.01991599,8:0.043771925):0.01767108):0.002349486,5:0.01478232):0.008313183):0.002624877,11:0.01588414):0.01026226,13:0.00490074):0.001313208,((15:0.03605473,14:0.0380999073):0.001980706,12:0.018119727):0.0008445502):1.022524e-05):0.0100204445,17:0.0245472048):0.02235308908,18:0.0293472022);
tree gen.79 = [&U] ((((15:0.03025053,12:0.01198869):0.0022276826,(14:0.0467243436,((((10:0.01280383,(((((1:0.02254769,3:0.04469118):0.007854118,2:0.0291321):0.04284918,(4:0.04103037,6:0.03246421):0.003489496):0.01650453,((9:0.02349679,7:0.030883793):0.011253995,8:0.08155826):0.02812701):0.008822506,5:0.009128262):0.01500545):0.003749846,11:0.02062184):0.004639659,13:0.009831103):0.002964718,(16:0.027754217,19:0.058839297):0.00874433147):0.001243532):0.0002463802):0.015814764,17:0.0267644324):0.0184593423,18:0.0311971964);
tree gen.80 = [&U] (((14:0.043150841,(((19:0.0573824135,16:0.030114633):0.0085149956,(15:0.021810598,12:0.0223865708):0.001421649):0.003290696,(((10:0.01252635,((((4:0.04031127,6:0.0251858):0.0002440979,(2:0.03030755,(3:0.05301577,1:0.01683929):0.003901656):0.05111677):0.01060688,((7:0.002912346,9:0.01698802):0.033072919,8:0.068438483):0.02048069):0.006294918,5:0.01655996):0.0219087):0.008432006,11:0.01590834):0.003981236,13:0.0130738):0.001998623):0.0006608185):0.0054732473,17:0.03229213):0.01543197,18:0.010687011);
tree gen.81 = [&U] (((15:0.024311414,((14:0.037571778,(((10:0.0136684,(((((2:0.03129934,(3:0.04337029,1:0.03091365):0.01586588):0.06599238,4:0.04431144):0.003418172,6:0.02857192):0.01900195,((9:0.019451984,7:0.02199216):0.008167776,8:0.04939137):0.02436259):0.006852673,5:0.01593843):0.01005672):0.0115292,11:0.01419781):0.005013633,12:0.0217010054):0.00118427507):0.00111558,((13:0.00523868,19:0.05436626794):0.0005160108,16:0.02527172):0.0007297274):0.003857319):0.0050901147,17:0.016409674):0.018978658,18:0.017015436);
tree gen.82 = [&U] (18:0.024945442,((12:0.026449376,((14:0.048195319,(15:0.032428609,(16:0.03477165,(13:0.007029831,19:0.04470576581):0.0003063036):0.002786518):0.0004549031):0.000873337,((10:0.01454605,((((2:0.04384899,(3:0.03606507,1:0.01236167):0.01673322):0.05316548,(6:0.03425236,4:0.03458678):0.005951396):0.01359593,((9:0.01211198,7:0.031110148):0.012243111,8:0.0737709):0.02768547):0.004665071,5:0.01245738):0.01378031):0.01162084,11:0.01348409):0.007889937):0.003521939):0.013296615,17:0.0276732973):0.008842387);
tree gen.83 = [&U] (18:0.016384119,(((((10:0.01417415,((((6:0.02785775,4:0.03375396):0.003520964,(2:0.03065821,(3:0.04807205,1:0.02541467):0.01938798):0.04318675):0.009457872,((7:0.014156588,9:0.017250083):0.01331026,8:0.06765802):0.03293224):0.005466632,5:0.01865724):0.0285819):0.01170639,11:0.01604783):0.003726131,((15:0.017766569,14:0.038409252):2.24018e-05,12:0.020750228):0.002325599):0.00268108896,(19:0.03869564373,(13:0.005783383,16:0.02824289):0.004488373):0.004634642):0.008815167,17:0.0202162978):0.0147715833);
tree gen.84 = [&U] (18:0.017595483,(((16:0.0214347911,12:0.020232911):0.00297558,(((((10:0.01517167,((((6:0.02821716,(2:0.02618688,(3:0.03474182,1:0.02790634):0.003459294):0.0725577):0.003153297,4:0.04449404):0.01623007,((7:0.026063471,9:0.0167508461):0.01074673,8:0.05365679):0.02494345):0.007880712,5:0.01300784):0.01086584):0.01812264,11:0.01568129):0.002455742,13:0.003660338):0.0007033823,(19:0.06024994598,15:0.03491741):0.0004670861):0.0020641732,14:0.0467701619):0.0003116272):0.0115606894,17:0.0259222602):0.0179810747);
tree gen.85 = [&U] ((17:0.0177279427,((((15:0.022893785,(16:0.02530991,13:0.005235503):0.003881922):0.001724015,14:0.04993120023):0.0070002116,(19:0.04513242823,12:0.018285179):0.00705073):0.0022708083,(11:0.01316319,(10:0.01526998,(5:0.01794992,(((9:0.01081455,7:0.0292390917):0.01145505,8:0.0690435736):0.03305372,((((3:0.02722467,1:0.01242357):0.01267242,2:0.03703587):0.06642304,6:0.03118971):0.002687389,4:0.04407329):0.00998381):0.01053287):0.01267447):0.007347671):0.005915024):0.00639105):0.012847681,18:0.0129539294);
tree gen.86 = [&U] (((12:0.0333627094,17:0.016613906):0.00908466285,((((14:0.0392904737,15:0.024966741):0.001217004,19:0.04697227424):0.0001648487,16:0.0232819):1.749779e-05,(((10:0.01279106,(((((1:0.01145121,3:0.04348787):0.02433916,2:0.03723143):0.04658755,(6:0.02950966,4:0.03773828):0.008456452):0.005586411,((9:0.025283181,7:0.020849522):0.02198387,8:0.05896396):0.02354138):0.004824608,5:0.01746364):0.01300256):0.006973892,11:0.01837862):0.001904309,13:0.01523396):0.003256587):0.0185496201):0.0240117906,18:0.016022921);
tree gen.87 = [&U] (18:0.0111833961,((12:0.0226004939,17:0.016663497):0.004611737,((((10:0.01415116,((((((1:0.01217471,3:0.03261988):0.01287745,2:0.03460609):0.05305748,6:0.02884926):0.006842801,4:0.03961485):0.01265529,((7:0.0204717734,9:0.024061413):0.01585118,8:0.058364849):0.02387214):0.008406333,5:0.02294178):0.01176009):0.006754796,11:0.01635219):0.00320342,13:0.005799013):0.0005888403,(((14:0.0448232442,15:0.021505702):0.002910052,16:0.03049554):0.0005185462,19:0.0384843192):0.002316534):0.016819451):0.0281811345);
tree gen.88 = [&U] ((17:0.0319064744,(((19:0.06228556977,(16:0.037832037,12:0.023972793):0.005159461):0.0001584925,(15:0.031013458,14:0.0433137828):0.003919887):0.0006763246,(((10:0.01659521,(((((1:0.006509913,3:0.03769041):0.005925311,2:0.03328101):0.0445147,(4:0.03994375,6:0.03142179):0.003509723):0.01053619,((9:0.011479817,7:0.023284588):0.01159167,8:0.052029663):0.02095485):0.003923319,5:0.02470233):0.00888073):0.004016057,11:0.01540805):0.002425204,13:0.00318408):0.006578172):0.008826491):0.012251799,18:0.016886425);
tree gen.89 = [&U] (18:0.02205001,((16:0.02954339,((14:0.047743054,15:0.022698795):0.00031034772,((17:0.020154604,19:0.0185029266):0.000992803,12:0.0098085742):0.004219249):0.0036629704):0.0001973639,(((10:0.01107142,(((8:0.05586359881,(7:0.024532958,9:0.01964028):0.015149005):0.03118156,((6:0.03452705,(2:0.04397325,(1:0.01584079,3:0.04227288):0.01067552):0.04928639):0.00307353,4:0.0432587):0.009334587):0.01014631,5:0.0244354):0.009032623):0.01123995,11:0.02299362):0.002235202,13:0.00298998):0.002671185):0.031584846);
tree gen.90 = [&U] (18:0.0221311607,(((14:0.0406375901,15:0.021608702):0.002262642,(16:0.0262268497,(12:0.01705367926,(17:0.027772189,19:0.0388559192):0.002942795):0.007977389):0.00211961085):0.001926225,(((10:0.01432228,(((8:0.06342834,(7:0.0357518959,9:0.0196458778):0.018315632):0.02615666,((4:0.04520532,6:0.02523994):0.01163795,(2:0.0409231,(1:0.008663172,3:0.04663346):0.007150174):0.0413669):0.01121304):0.004827404,5:0.01747311):0.007884771):0.003827569,11:0.01074964):0.005802546,13:0.003944419):0.0004423225):0.0414512571);
tree gen.91 = [&U] ((((16:0.02471374,(12:0.008479064,19:0.0257480731):0.00740729404):0.001063505,(17:0.033941758,(15:0.033334511,14:0.060101518):0.001899914):0.002433659):0.0013554871,(((10:0.01246784,(((8:0.055658819,(7:0.029405771,9:0.02318834):0.02227718):0.02643584,((4:0.03340528,6:0.02377519):0.01176863,(2:0.03572333,(3:0.0390575,1:0.0206207):0.02816122):0.04931489):0.01064448):0.008750643,5:0.01448966):0.007926448):0.004817617,11:0.01276378):0.002346816,13:0.004101361):0.007053944):0.0369742928,18:0.014190481);
tree gen.92 = [&U] (18:0.0213778512,((12:0.0218550251,17:0.008640405):0.016608799,((15:0.025003679,19:0.0679008577):0.0021655355,(((((10:0.01190351,((((6:0.0256172,4:0.03861914):0.006277957,(2:0.03463487,(1:0.007374477,3:0.04876089):0.01122556):0.03910207):0.008616187,((9:0.0231967348,7:0.026065345):0.02459625,8:0.08032913):0.02594771):0.009978371,5:0.015502):0.00624071):0.006300366,11:0.01036704):0.004848437,13:0.004619626):0.0002258071,16:0.0430600937):0.0003116222,14:0.0386078779):0.001337414):0.009416164):0.0268489924);
tree gen.93 = [&U] (((12:0.0202845058,17:0.013465788):0.011279209,(((((((10:0.01079474,((((6:0.02355681,4:0.04257365):0.008275149,(2:0.04126636,(1:0.006061316,3:0.03603981):0.02009931):0.0580755):0.01372421,((9:0.01299459,7:0.0196599545):0.0244697,8:0.042575656):0.02317046):0.006712762,5:0.01853094):0.009864159):0.006644575,11:0.01980607):0.001733892,13:0.009655181):0.001325601,14:0.048375867):1.546955e-06,16:0.0370746808):0.0007976586,19:0.0471726086):0.002518246,15:0.025477122):0.0120291859):0.0330780802,18:0.025793207);
tree gen.94 = [&U] (18:0.0138810741,((15:0.025666343,(((16:0.023196596,(19:0.0343432639,12:0.007747287):0.00464359191):0.0004899558,(13:0.004915523,(11:0.02110543,(10:0.01495563,(5:0.01339382,(((9:0.01216826,7:0.0251500994):0.01071303,8:0.05454372):0.02041872,(((3:0.04921418,1:0.01193486):0.009147901,2:0.02573567):0.05260453,(6:0.02298242,4:0.04129478):0.003808954):0.004966408):0.007718532):0.01959837):0.0103508):0.00790278):0.003663847):9.157852e-06,14:0.0570166173):0.002615805):0.0100038223,17:0.0266676522):0.01143025);
tree gen.95 = [&U] (((16:0.0145395412,(19:0.04975810736,((13:0.006248339,((10:0.01912263,((((6:0.04227417,4:0.04023844):0.006588159,((3:0.04457017,1:0.02422124):0.01856321,2:0.03334136):0.0584865):0.01050283,((9:0.018288099,7:0.033284887):0.009720316,8:0.057300165):0.02731966):0.006544334,5:0.009669335):0.01035535):0.01803604,11:0.02652307):0.004213768):0.001606586,(14:0.04666147,15:0.020735852):0.004851978):0.0007782312):6.038972e-05):0.007296177,(12:0.01901655023,17:0.015016062):0.006920486):0.0266129749,18:0.009390223);
tree gen.96 = [&U] (((15:0.023868045,(((16:0.028714657,19:0.0461290154):0.006562357,14:0.0623915932):0.001000662,(13:0.004753612,((10:0.01456043,(((4:0.03910286,(6:0.02100333,((3:0.04016052,1:0.01359373):0.02042126,2:0.03283426):0.05623419):0.004343422):0.009744621,((9:0.026376881,7:0.028853095):0.02601407,8:0.05328303):0.02745983):0.004267062,5:0.02328187):0.0175943):0.006691616,11:0.00939194):0.004536054):0.001479313):0.0004101497):0.010147037,(17:0.015127132,12:0.0186665343):0.0074218455):0.037831578,18:0.008220881);
tree gen.97 = [&U] (18:0.004800719,(13:0.00886174,((12:0.013101803,19:0.0312345676):0.00604589,((15:0.032367672,((10:0.01213377,(((8:0.074724294,(9:0.01612879,7:0.015359192):0.023111584):0.02464954,(((2:0.03559881,(3:0.04156516,1:0.01848327):0.01710485):0.04303075,6:0.02639601):0.001197079,4:0.04181441):0.01518072):0.005455874,5:0.01879978):0.01210919):0.006093891,11:0.01185388):0.005707224):3.251113e-05,(16:0.037174564,(14:0.036629241,17:0.028251926):0.0008113595):0.001973831):0.002233659):0.005467636):0.0365785833);
tree gen.98 = [&U] (18:0.019030418,(17:0.0162976026,(((14:0.031119379,(19:0.0347303726,15:0.018805175):0.0003608668):0.0001883429,(16:0.0287774,12:0.016414163):0.004330524):0.0006029945,(13:0.005597183,((10:0.01015519,((((4:0.0435141,6:0.02665626):0.003122898,((3:0.04247531,1:0.009559618):0.006653089,2:0.02041551):0.05000508):0.004934792,((7:0.0298806408,9:0.0096120741):0.005017168,8:0.049518881):0.03840046):0.00708151,5:0.01392364):0.01593508):0.01573524,11:0.007248446):0.001387399):0.00510052):0.012862309):0.015674589);
tree gen.99 = [&U] ((17:0.0118992716,(((19:0.0386972341,14:0.05114021):0.0010482564,((12:0.019403135,16:0.03448903):0.007503165,(13:0.006570734,((10:0.01186214,((((4:0.03728013,6:0.03748112):0.003602183,((3:0.05410055,1:0.01660686):0.007444263,2:0.03939916):0.04597883):0.01363949,((9:0.01958561,7:0.0241163934):0.019004704,8:0.05734987):0.02315989):0.008138624,5:0.01278869):0.009661046):0.01274758,11:0.01496909):0.00583001):0.0035389):0.0004894365):0.003661325,15:0.022868829):0.005385177):0.0204955095,18:0.009010113);
tree gen.100 = [&U] (18:0.013951516,((16:0.0329936033,(((19:0.0240550786,12:0.019531557):0.011581889,15:0.02598039):0.004367064,(14:0.052009799,(13:0.006698162,(11:0.01582774,(10:0.02023757,(5:0.01623201,(((7:0.030885563,9:0.01905215):0.012209753,8:0.052404224):0.02735609,((6:0.0336446,((3:0.03536525,1:0.01284829):0.0197412,2:0.03497071):0.05032529):0.002212156,4:0.04458939):0.006459174):0.004989423):0.006641535):0.008041149):0.003346657):0.002849772):0.0016461142):0.001454048):0.00964559,17:0.019045182):0.038919217);
tree gen.101 = [&U] (18:0.021665219,((16:0.0372478886,17:0.0257230554):0.00112095,(((((10:0.01220904,(((8:0.050672244,(9:0.017541395,7:0.025959275):0.01314928):0.02423463,((4:0.02890692,6:0.02865946):0.006728667,((3:0.03201297,1:0.01568764):0.01192138,2:0.02640879):0.05864198):0.01225207):0.005343608,5:0.01483897):0.007161237):0.006895608,11:0.01731703):0.003947994,13:0.008794903):0.001866729,(14:0.036917916,15:0.021445417):7.239976e-06):0.0002690668,(19:0.0407728186,12:0.019882927):0.003814728):0.00118683):0.0638456046);
tree gen.102 = [&U] ((17:0.01676246597,(((12:0.018647872,16:0.0312550539):0.003151888,((14:0.048991033,(13:0.007568227,19:0.0453826833):0.009691374):0.0009582346,((10:0.01014721,((((2:0.02011416,(1:0.03120056,3:0.03630815):0.01905303):0.05788927,(6:0.02615472,4:0.05401408):0.008942705):0.01336423,((7:0.024428074,9:0.012516526):0.0100454805,8:0.0633741049):0.02157169):0.009378657,5:0.0133512):0.01448208):0.008895722,11:0.02002476):0.005677465):0.001004444):0.001237859,15:0.021499968):0.011653787):0.0329511189,18:0.0054713471);
tree gen.103 = [&U] (18:0.007537998,(((((10:0.01536981,(((8:0.04003566,(9:0.014313143,7:0.026743575):0.0104542267):0.02450374,(((1:0.009930544,3:0.03247812):0.02078652,2:0.02037411):0.06520825,(6:0.03340176,4:0.03483441):0.006451362):0.01055697):0.004861072,5:0.01404154):0.01340993):0.004550157,11:0.01372988):0.003593866,((16:0.024582933,15:0.03451355):0.001185579,14:0.0381804446):0.0003893714):0.003509098,((19:0.03790255982,12:0.0159637277):3.605288e-05,17:0.022543084):0.006950462):0.0009607629,13:0.008631484):0.0351554095);
tree gen.104 = [&U] (18:0.020910942,(17:0.019491856,((16:0.0303439506,12:0.0145941252):0.0033461,(((((10:0.0149668,(((((1:0.02930331,3:0.02927028):0.004040638,2:0.03732553):0.04326688,(6:0.02958344,4:0.04085193):0.003008434):0.01340396,((9:0.0191692055,7:0.026499173):0.005024774,8:0.0626478263):0.03568214):0.004434345,5:0.01287076):0.01945465):0.008670464,11:0.01423054):0.00863005,(13:0.004929189,19:0.05103382076):0.0006250097):0.00157807,15:0.018185209):9.502823e-05,14:0.0406534911):0.0018228027):0.010832874):0.013663243);
tree gen.105 = [&U] (18:0.0063824219,(17:0.01871437724,(((19:0.03261512338,(12:0.023971092,16:0.028574608):0.0008469906):0.0003395082,(14:0.036589444,((11:0.01634704,(10:0.01614655,(5:0.01254803,(((9:0.011669898,7:0.014110414):0.018137411,8:0.04368635751):0.02413856,(((3:0.0323296,1:0.02095646):0.01469364,2:0.04695312):0.06183362,(4:0.03825648,6:0.02653956):0.007916374):0.007444645):0.005654822):0.009784104):0.003446183):0.004105359,13:0.007311381):0.004694337):0.0005008482):1.724084e-05,15:0.0262570667):0.014256041):0.0207763428);
tree gen.106 = [&U] ((17:0.01893248,((12:0.012642861,16:0.0274407395):0.003884963,((15:0.022321129,19:0.03407624748):0.0004056466,(((11:0.0250948,(10:0.01657005,(5:0.02815662,(((7:0.028144605,9:0.012314493):0.006352782,8:0.0692350197):0.0309556,((6:0.02611488,4:0.03303437):0.003923214,((3:0.03562335,1:0.01992484):0.01411048,2:0.02223496):0.06669088):0.01509274):0.007653925):0.01104881):0.005963227):0.006250173,13:0.01119941):0.003994855,14:0.034021464):0.001118074):0.0009597911):0.010036262):0.0317907517,18:0.017299842);
tree gen.107 = [&U] (((((14:0.050474291,(15:0.01656713,(12:0.0256737138,16:0.02575901):0.002139404):0.0001518083):0.006078658,((11:0.01827875,(10:0.01706076,(5:0.0108716,(((9:0.0234616021,7:0.021345465):0.006449468,8:0.060374561):0.03489733,(((3:0.0450276,1:0.007894229):0.005583067,2:0.02628226):0.0473154,(6:0.0282047,4:0.03251125):0.0123521):0.005914793):0.009554021):0.007923357):0.006179843):0.004442929,13:0.007214917):0.0007707215):0.0001772149,19:0.0512434559):0.009296477,17:0.0176750934):0.0157738784,18:0.011261546);
tree gen.108 = [&U] ((17:0.024030177,((11:0.02129751,(10:0.01100403,(5:0.02182521,(((7:0.027789799,9:0.0272630252):0.0119163,8:0.060806465):0.02685494,(((3:0.04981128,1:0.01174571):0.007970763,2:0.03362248):0.05101033,(6:0.02430988,4:0.04519899):0.00515513):0.009460725):0.005572045):0.008820169):0.007340943):0.007575149,((16:0.03110319,((15:0.027335417,(19:0.0410229325,13:0.0166003922):0.006506881):0.001128223,14:0.0351196145):0.001280503):0.0002607279,12:0.0218497016):0.0007499184):0.0080455631):0.0166876926,18:0.008563672);
tree gen.109 = [&U] (18:0.017054117,((((14:0.0625426683,16:0.02244228):0.002477293,((17:0.029209022,19:0.0214914906):0.001159646,12:0.022531318):0.008385818):0.0013305988,15:0.02651586259):0.003133892,(13:0.00545771,((10:0.01696251,(((8:0.0477728451,(9:0.021147901,7:0.024383225):0.007327979):0.01743424,(((1:0.01909553,3:0.03588691):0.01491911,2:0.03513033):0.05955169,(6:0.03454738,4:0.05672166):0.002106368):0.01579089):0.01061884,5:0.01466386):0.008870346):0.005985696,11:0.01636267):0.006401977):0.001098):0.038396218);
tree gen.110 = [&U] (18:0.018369463,((((((19:0.0198619534,17:0.024048271):0.0006540976,12:0.017831593):0.002981954,((10:0.01825625,(((8:0.061096158,(9:0.01147668,7:0.013504836):0.016158038):0.01969298,(((1:0.02334954,3:0.03000764):0.03335047,2:0.02258571):0.0637332,(6:0.02161036,4:0.02996241):0.006070431):0.01730273):0.007967021,5:0.02010053):0.01245464):0.008835499,11:0.01288173):0.0068739414):0.001726273,14:0.0543447034):0.00490713,(13:0.008560196,16:0.03623985):0.000351541):0.0005996301,15:0.012421046):0.0477984707);
tree gen.111 = [&U] ((((((10:0.01067381,(((8:0.0692276,(7:0.028492709,9:0.023871149):0.0087555203):0.02367561,(((1:0.01469727,3:0.04974469):0.01769517,2:0.02654194):0.05291029,(4:0.05190666,6:0.03182819):0.008820685):0.007500518):0.008035051,5:0.01108377):0.01262593):0.002651446,11:0.01313994):0.0142141,((15:0.025962155,14:0.0485949269):0.001248742,((12:0.015003652,19:0.023220171):0.0002365131,17:0.02279639):0.00412038):0.001869423):0.00247694778,16:0.027139863):0.0004991357,13:0.005215547):0.05357909252,18:0.012586669);
tree gen.112 = [&U] (18:0.02156148,((((10:0.0203508,(((8:0.052311599,(7:0.030651424,9:0.01632026224):0.009850584):0.02217232,(6:0.03299354,((2:0.02819412,(3:0.02655945,1:0.01961825):0.02621636):0.06303454,4:0.04005794):0.008399939):0.01563255):0.005642348,5:0.0150518):0.009763634):0.007242573,11:0.01290498):0.006789244,((14:0.03938675722,16:0.0335440045):0.0001983285,(15:0.021117382,(19:0.016501648,(17:0.030158185,12:0.0091332216):0.0006779411):0.002491806):0.0004533032):0.002571904):0.002290074,13:0.00170852):0.050995309);
tree gen.113 = [&U] ((((((10:0.01867027,(((4:0.04807247,(6:0.03208321,(2:0.03112906,(3:0.02331589,1:0.01684096):0.02367523):0.03992425):0.001658191):0.009076735,((7:0.018458657,9:0.01432086):0.017558678,8:0.052830197):0.02394129):0.01394914,5:0.01262491):0.01053318):0.008334269,11:0.0212017):0.003970594,13:0.006518646):0.001191731,(14:0.036253616,((15:0.023751392,19:0.04636307338):0.0012377847,16:0.03241597):0.0022753285):0.0002450612):0.008676163,(12:0.032871025,17:0.012886157):0.01153289819):0.01804074,18:0.021062768);
tree gen.114 = [&U] (((12:0.025569866,17:0.009312271):0.010650443,(((((((10:0.01069387,((((2:0.02620808,(3:0.03909607,1:0.02612631):0.02280541):0.04952997,(6:0.02558407,4:0.03315042):0.006987121):0.01289655,((9:0.017480653,7:0.036473783):0.01503752,8:0.054156992):0.03019179):0.005071676,5:0.0279881):0.01669791):0.005046874,11:0.01980145):0.004583505,13:0.005446473):0.001456179,16:0.0416719163):0.000260545,14:0.0394243952):0.0005854112,19:0.04376380977):0.002746237,15:0.025666425):0.008295418):0.023873309,18:0.025891222);
tree gen.115 = [&U] (((15:0.026594899,(14:0.0390792781,((((11:0.01764198,(10:0.01418701,(5:0.01560872,(((9:0.02042317,7:0.034221199):0.013519367,8:0.049918091):0.03664667,((2:0.04236729,(3:0.04801326,1:0.01758326):0.01353753):0.05323116,(4:0.0306265,6:0.02390109):0.002852267):0.005879345):0.003882585):0.01184863):0.007796722):0.002219734,13:0.002266488):0.0009424646,19:0.0424578251):0.00244041312,16:0.0249685498):0.001030944):0.0009255188):0.01282708,(12:0.02907995,17:0.011294533):0.007306561):0.017272549,18:0.013873234);
tree gen.116 = [&U] ((((16:0.031712001,(14:0.045705826,(11:0.022641,(10:0.02152088,(5:0.01615222,(((9:0.01748513,7:0.016978598):0.018915464,8:0.050422482):0.02523916,((6:0.04024795,4:0.04564526):0.00550928,(2:0.02771171,(3:0.03864267,1:0.02137889):0.01467172):0.05156575):0.01003978):0.003341505):0.007347362):0.006084539):0.01352766):0.0002082543):7.143511e-05,(13:0.01459897,(19:0.03879963572,15:0.025704152):0.002747196):0.0009282167):0.0068920492,(12:0.0155746523,17:0.015255673):0.0044032335):0.02679481,18:0.00709073);
tree gen.117 = [&U] (18:0.01480628,(((((13:0.005410733,19:0.04877903586):0.002897261,((16:0.02321849,12:0.026129935):0.004703616,14:0.033947118):0.0001516765):0.0007161008,15:0.029973738):2.035259e-05,((10:0.0167627,((((4:0.05871371,6:0.0221892):0.01357891,(2:0.02782612,(1:0.005884997,3:0.01746404):0.04097062):0.05172761):0.006425584,((9:0.0188712,7:0.0333874887):0.008756176,8:0.071671284):0.02654703):0.008815445,5:0.02017542):0.01724696):0.007414139,11:0.01202821):0.008740405):0.007547276,17:0.0228094777):0.018903935);
tree gen.118 = [&U] (18:0.010410786,((12:0.0136891181,17:0.022702258):0.0132625117,(16:0.027342608,((15:0.022068492,(((11:0.01503398,(10:0.01957514,(5:0.02201553,(((9:0.01233429,7:0.02046740062):0.028581629,8:0.04594235):0.01837087,((2:0.03941594,(3:0.05071411,1:0.01072156):0.01307517):0.03706872,(6:0.02265568,4:0.04056141):0.007042197):0.009198762):0.00606983):0.01028461):0.01002222):0.003673246,13:0.003488795):0.002639802,19:0.03452464713):0.0003923432):0.0006411968,14:0.0345706938):0.002674024):0.008888228):0.029579481);
tree gen.119 = [&U] (18:0.013014376,((16:0.022099496,(((19:0.044727837,14:0.05788875448):8.031992e-05,(13:0.004336505,(11:0.01535171,(10:0.02034164,(5:0.01903503,(((9:0.0143866,7:0.0137845297):0.02657327,8:0.043219224):0.02472508,((6:0.02664872,(2:0.03169466,(3:0.0493078,1:0.01963342):0.004425452):0.04745799):0.003444318,4:0.05073044):0.01727511):0.01039773):0.01053049):0.01402654):0.01088378):0.002414965):0.00027432981,15:0.02492507):0.0006349115):0.01231654,(12:0.0248844584,17:0.014322317):0.006773748):0.024631733);
tree gen.120 = [&U] (18:0.004104119,((16:0.02345192,13:0.003659276):0.004848566,(((14:0.055823015,(12:0.007373887,19:0.029146512):0.009841248):0.00073492,(15:0.0166597352,17:0.03094407511):0.00157494):0.0014502442,(11:0.01717446,(10:0.01116421,(((8:0.053814457,(9:0.02048115,7:0.03385002):0.01200211):0.02875553,((((1:0.003163128,3:0.05302975):0.01313199,2:0.02320065):0.05567868,4:0.03205305):0.001381515,6:0.03160868):0.01101561):0.01131581,5:0.02562885):0.01226548):0.009464164):0.003525509):0.007024641):0.04354634);
tree gen.121 = [&U] (((12:0.0269715513,17:0.022035557):0.006802306,((((19:0.0408946509,16:0.032738164):0.0005683233,(14:0.046180053,(11:0.008511663,(10:0.01829281,(5:0.01516811,(((9:0.01109326,7:0.0203926883):0.01430528011,8:0.0628957):0.02383957,(((2:0.04299052,(3:0.03835413,1:0.00599321):0.01935662):0.0603027,6:0.02455968):0.005060701,4:0.04649996):0.01114792):0.003213523):0.01326304):0.007731885):0.002233198):0.002713942):0.0016299933,15:0.022376656):0.002813586,13:0.009375101):0.009515551):0.034009939,18:0.022482141);
tree gen.122 = [&U] ((((16:0.04116387204,((17:0.020948081,19:0.0388951908):0.0007369887,12:0.0112199775):0.004871721):0.001990117,(15:0.014328437,14:0.0549980328):0.0015302586):0.0031768276,(13:0.006764649,((10:0.01550381,(((8:0.064319357,(7:0.026464353,9:0.015196971):0.010259617):0.02317482,((6:0.01955968,((3:0.05342183,1:0.01232429):0.01140716,2:0.02803534):0.06901518):0.008098213,4:0.04367906):0.008647127):0.007739603,5:0.01162087):0.01195052):0.01267137,11:0.01187801):0.003166138):0.001888786):0.0214909658,18:0.008928996);
tree gen.123 = [&U] (18:0.0322035903,(((13:0.009252584,(11:0.01826108,(10:0.01862614,(5:0.01990134,(((9:0.01395694,7:0.013660757):0.022047623,8:0.0560420195):0.02651807,((4:0.0456455,6:0.03160728):0.01057219,(2:0.03618048,(3:0.06245285,1:0.01746602):0.01363696):0.04399429):0.007548185):0.009643678):0.01222006):0.003204533):0.01032742):0.001822562,(((19:0.029795966,15:0.023974193):0.006807853,14:0.0410979676):0.0009181377,16:0.0439098182):0.0003215871):0.0124737803,(17:0.01434978,12:0.025227793):0.0092174446):0.008883906);
tree gen.124 = [&U] (((((12:0.0288208004,16:0.02541841):0.0012041905,((((10:0.01844092,(((((2:0.03440004,(1:0.03275085,3:0.03783825):0.01315375):0.05784654,6:0.03170987):0.001105897,4:0.05186097):0.01349623,((9:0.020194784,7:0.0268745845):0.008939732,8:0.067030969):0.01923531):0.007861969,5:0.02295478):0.005356257):0.009534084,11:0.01443547):0.002324794,13:0.01062773):0.005724057,19:0.03382456541):0.003831627):0.001874577,(14:0.050838836,15:0.02569989):0.001407603):0.0051863362,17:0.0298520321):0.020572189,18:0.040455227);
tree gen.125 = [&U] (18:0.02614788,((((((((10:0.01574026,((((2:0.02757113,(3:0.03514972,1:0.0172606):0.01474459):0.07030212,(6:0.02954524,4:0.05071683):0.008877977):0.006337318,((9:0.01434619,7:0.012167651):0.030557476,8:0.053037034):0.03010657):0.009007915,5:0.01659823):0.01811065):0.004967412,11:0.0194288):0.001324496,13:0.008735376):0.002797049,14:0.038695358):0.001344504,15:0.015408021):0.00133952941,19:0.0505889367):0.001053872,(16:0.01894231,12:0.029185217):0.00070741289):0.0091756873,17:0.0259451836):0.009038926);
tree gen.126 = [&U] (18:0.009997801,(((((10:0.01131976,((((6:0.02649098,4:0.04824751):0.006014437,(2:0.040263,(3:0.05390445,1:0.01845897):0.009657804):0.04644914):0.007187964,((9:0.025852665,7:0.022161046):0.013614444,8:0.06063677):0.03595443):0.01399669,5:0.02029181):0.007248211):0.009284991,11:0.01598448):0.007276662,13:0.006158756):0.005391049,(19:0.0476313931,(((16:0.0378567376,12:0.0151751754):0.002418844,15:0.025175056):0.001564964,14:0.038672159):0.001152502):0.001787499):0.005694746,17:0.036301078):0.016744998);
tree gen.127 = [&U] (18:0.026141521,(17:0.0213990131,(((19:0.06360355001,(14:0.0412488539,15:0.03306153):0.0003063178):0.0003646179,(13:0.00442364,((10:0.01970845,((((6:0.02303739,4:0.03882573):0.001519112,((3:0.03149031,1:0.02782554):0.02029429,2:0.02806422):0.05763535):0.01658142,((7:0.0173018953,9:0.01799489):0.019875646,8:0.056969842):0.02567816):0.01086276,5:0.0239061):0.01252016):0.005608281,11:0.01871919):0.01054949):0.004104229):0.0001532179,(16:0.022578457,12:0.0274407946):0.0007489036):0.006971586):0.020153001);
tree gen.128 = [&U] (18:0.019752985,(17:0.0222305318,((12:0.02343282,(((14:0.057885927,15:0.019609934):0.001797853,(19:0.0407746203,13:0.007072885):0.0013764257):0.001673306,((10:0.01200245,((((6:0.03267897,(2:0.04045575,(1:0.02489293,3:0.03432509):0.01391402):0.04841698):0.0005511003,4:0.05211649):0.009492343,((9:0.01672759,7:0.00908805926):0.02040183,8:0.057442749):0.02918831):0.006810021,5:0.01831634):0.01193742):0.009965663,11:0.02797562):0.006265623):0.003036894):0.0003400197,16:0.033296328):0.004947396):0.01138992);
tree gen.129 = [&U] (((17:0.00615862,12:0.0165343864):0.0092869921,((19:0.04894212517,(13:0.003614038,(11:0.01282765,(10:0.01638179,(5:0.01681681,(((9:0.018292397,7:0.031049966):0.0081290839,8:0.05033021):0.02960557,((6:0.02290504,((1:0.01617215,3:0.06323331):0.001360709,2:0.03878613):0.07340111):0.007810066,4:0.05227402):0.01002844):0.006344638):0.01628352):0.006935842):0.001848574):0.005961488):0.0008622961,(14:0.0498855559,(16:0.02555403,15:0.01889965):0.001426373):0.00070768338):0.0186243153):0.017669306,18:0.006640173);
tree gen.130 = [&U] (((12:0.019500078,17:0.016309933):0.0126040025,((19:0.0515934569,(((13:0.005433879,(11:0.01312492,(10:0.01389743,(5:0.02084293,(((7:0.015541286,9:0.017297732):0.01599008,8:0.059153803):0.0203753,(4:0.04247259,(((1:0.004377202,3:0.03474203):0.01714246,2:0.0215303):0.04600634,6:0.02931746):0.003669952):0.01274987):0.01078626):0.01415199):0.006320126):0.006442266):0.002654421,14:0.0450702772):4.338174e-05,16:0.027025017):0.001364176):0.0006561333,15:0.028225078):0.01478926):0.008280875,18:0.0096009069);
tree gen.131 = [&U] (18:0.014548151,(((15:0.022985864,14:0.03470074314):0.0006411893,(((13:0.00884913,((10:0.01425287,((((2:0.03244616,(1:0.01096115,3:0.04625263):0.03072711):0.04457483,(6:0.0265535,4:0.05838985):0.004160112):0.007669512,((9:0.02358609,7:0.0236526854):0.00787182,8:0.053537339):0.02361274):0.006308225,5:0.01506711):0.01269328):0.004050656,11:0.01882993):0.003643329):0.0016681605,(12:0.017214983,16:0.024645032):0.0045524933):0.0005474696,19:0.0431942664):0.0005285768):0.0155805179,17:0.024106469):0.0296498825);
tree gen.132 = [&U] (18:0.00906227,((17:0.0107088,12:0.031877548):0.008378492,((16:0.0284472891,((14:0.0410863193,(13:0.006326067,((10:0.009877056,((((4:0.03119905,(2:0.03422309,(1:0.02390587,3:0.02945805):0.01800185):0.08464011):0.005577805,6:0.03152927):0.009281474,((9:0.0201897,7:0.017636593):0.018309354,8:0.08518633):0.02491212):0.006116185,5:0.02036147):0.01285536):0.006878561,11:0.02084008):0.003012489):0.00253181):0.0003368399,19:0.0436316364):1.091485e-05):0.00217958,15:0.018232219):0.01400984):0.028186324);
tree gen.133 = [&U] ((((((10:0.01347076,((((4:0.05304186,6:0.03124128):0.002958279,(2:0.02536625,(1:0.009391391,3:0.02562402):0.02318704):0.04935323):0.01093,((7:0.033829454,9:0.016887773):0.0056385197,8:0.06354282):0.02776314):0.004900481,5:0.01310509):0.01673682):0.01092379,11:0.01047358):0.006487175,(16:0.036143019,14:0.053194992):0.0005676298):0.0022714591,((19:0.0546960021,15:0.027531646):0.003052357,13:0.01129212):0.0009218962):0.013249978,(17:0.008220388,12:0.016055909):0.0069841808):0.0359124982,18:0.007012336);
tree gen.134 = [&U] ((19:0.0234772501,(((((15:0.034399253,14:0.0413570081):0.001702524,12:0.020940085):0.0009276382,(11:0.01293937,(10:0.01438419,(((8:0.063822464,(9:0.01792536,7:0.032852957):0.0105614684):0.02821617,(((3:0.04834578,1:0.01290884):0.01079249,2:0.035877):0.06308362,(6:0.022521,4:0.04157858):0.007062729):0.01431219):0.005225477,5:0.0142788):0.007773705):0.007927071):0.006451069):0.00108037,17:0.039909764):0.003799947,(13:0.008356785,16:0.02923805):0.0003259684):0.0058810389):0.0226458021,18:0.016126417);
tree gen.135 = [&U] ((16:0.03097053,(13:0.0024970727,((11:0.01166356,(10:0.01084527,(((8:0.058585196,(7:0.022630696,9:0.0236256112):0.011883889):0.03111649,((6:0.02598768,4:0.03713755):0.008465816,((3:0.03856241,1:0.01673401):0.03297579,2:0.04347605):0.0500812):0.01676549):0.007027539,5:0.01460296):0.02024401):0.008726374):0.009973272,((14:0.05470735919,17:0.039731787):0.0004070363,((19:0.0260275628,12:0.01267001):0.0050942892,15:0.020209954):0.002130011):0.001753713):0.003403118):0.0002773376):0.019894098,18:0.007584816);
tree gen.136 = [&U] (18:0.007513404,(16:0.02659075,(15:0.008967309,((17:0.025393978,(12:0.009962029,19:0.0167793941):0.001724924):0.0084216236,((13:0.005527082,((10:0.01645714,(((8:0.062120391,(7:0.036363218,9:0.01514384):0.0103479619):0.02541889,((2:0.02885094,(1:0.01146879,3:0.05035772):0.02257709):0.04783047,(6:0.02925007,4:0.04994335):0.006481874):0.01179728):0.008882613,5:0.01928412):0.009431254):0.007083738,11:0.01470771):0.004617403):0.0004258499,14:0.0480933926):0.0039143411):0.007805384):0.008087934):0.0403811479);
tree gen.137 = [&U] ((15:0.0201246934,((((10:0.01618005,(((8:0.063910163,(7:0.0255998089,9:0.01980797):0.0112113):0.02677948,((6:0.0305509,((3:0.04293083,1:0.008058528):0.0146851,2:0.04407965):0.05583691):0.0001905138,4:0.03769967):0.01854481):0.009007839,5:0.01946391):0.01358884):0.007279227,11:0.01549684):0.005690675,13:0.004731825):0.0007382712,(16:0.034583281,(14:0.0514935719,((12:0.018968626,17:0.0272913299):0.00192161,19:0.028382297):0.00619704):0.0002961632):0.001019461):0.007515274):0.066664655,18:0.012966366);
tree gen.138 = [&U] (18:0.014792816,(17:0.0178973744,(12:0.0190364753,(((((16:0.0327605,13:0.002009544):0.00270904,19:0.0336085998):0.001231622,15:0.030129557):0.0004672333,(11:0.01697118,(10:0.01208103,(5:0.008846247,(((9:0.024704853,7:0.035863891):0.01074265,8:0.05710838):0.04211373,((6:0.02621706,4:0.03933822):0.002508441,((1:0.01272288,3:0.05184597):0.02055758,2:0.02724716):0.05133595):0.008978855):0.008344013):0.01196627):0.005125021):0.008302787):0.0016486886,14:0.0465956399):0.000694029):0.010373773):0.012245179);
tree gen.139 = [&U] (((16:0.03419146,((((17:0.0240452848,15:0.020157134):0.00133667,(11:0.01474216,(10:0.01437838,(((8:0.053348785,(7:0.018132907,9:0.0142017):0.021821502):0.03129855,(((3:0.04424703,1:0.01926893):0.008535268,2:0.03170856):0.04551676,(6:0.02826874,4:0.03866994):0.003217745):0.009301835):0.007511501,5:0.02440432):0.01437663):0.007438433):0.00607192):0.002816561,14:0.04248246415):0.00153615,(19:0.0330395419,12:0.008780533):0.005481283):0.0015164602):0.0003795855,13:0.009368713):0.0280881365,18:0.01562559172);
tree gen.140 = [&U] (18:0.012460158,((16:0.02157066,13:0.009600041):0.000158125,((((19:0.02765986053,12:0.008975264):0.005929833,(14:0.030894186,15:0.03450442):0.0021825795):0.000518801,17:0.0338566222):0.004818589,(11:0.01416484,(10:0.01211558,(((8:0.056743447,(7:0.024019005,9:0.01464063):0.01123617):0.01989041,((4:0.03571806,6:0.02799239):0.001789538,((3:0.04168288,1:0.007859128):0.01574427,2:0.03854942):0.04463366):0.009231475):0.005021454,5:0.01584617):0.0117404):0.01007155):0.003336666):0.0017848):0.0320573242);
tree gen.141 = [&U] ((17:0.02311030829,(((13:0.01785922,(11:0.01735553,(10:0.01541581,(5:0.02562278,(((9:0.020470412,7:0.02206282848):0.004439382,8:0.055200376):0.03414759,((4:0.03969679,6:0.02499211):0.002501541,(2:0.03772094,(1:0.02824985,3:0.02899988):0.03084763):0.05262341):0.01383899):0.005620563):0.01347234):0.005130753):0.0078909):0.002782783,(16:0.03100196,12:0.0188055734):0.007886045):0.0001288294,(15:0.023783343,(14:0.027181868,19:0.05631375207):0.0008802842):0.0004982111):0.0167881775):0.031779091,18:0.017806233);
tree gen.142 = [&U] (((((11:0.01188569,(10:0.01663629,(5:0.0179691,(((9:0.0166702,7:0.027440623):0.01490709378,8:0.072970354):0.0207574,(((2:0.03963458,(1:0.01396766,3:0.04197166):0.01583322):0.06063587,4:0.04554817):0.004449273,6:0.0291767):0.01133001):0.00381459):0.01038314):0.01049285):0.001503552,13:0.008788946):0.006632193,(19:0.0554752166,((15:0.024813988,14:0.038617033):0.005061515,(12:0.018930866,16:0.030389295):0.0065908986):0.00046458439):0.00059067):0.009282049,17:0.019345006):0.0172756588,18:0.013773455);
tree gen.143 = [&U] (18:0.010634425,(((((14:0.0519280365,((11:0.02231469,(10:0.01654601,(5:0.02025993,(((9:0.01871203,7:0.027286824):0.0131811735,8:0.06902983):0.02673446,((4:0.03487729,6:0.02476885):0.01141169,(2:0.03158204,(1:0.01904389,3:0.02747236):0.03201227):0.05799487):0.007123856):0.01026988):0.005910597):0.00858944):0.00772414,13:0.007798212):0.0007062614):0.000419864,19:0.0549882847):0.0007407738,(12:0.021475052,16:0.0308517547):0.002314563):0.001059718,15:0.02575806):0.008769195,17:0.018823986):0.017276);
tree gen.144 = [&U] (18:0.01783808,(17:0.019973996,(14:0.0348346439,(((((10:0.008978785,((((6:0.02780399,4:0.04146279):0.007184702,(2:0.03510123,(1:0.005804802,3:0.04069624):0.01390672):0.034995994):0.008129905,((9:0.01432027,7:0.0316280669):0.007053265,8:0.036501604):0.02556755):0.003835207,5:0.01777465):0.009066839):0.007480674,11:0.01387251):0.005684111,13:0.0031349358):0.006689787,15:0.025202651):0.0003622229,((12:0.005001715,19:0.01850987099):0.009418062,16:0.02138427):0.0020141765):0.0003220014):0.010292029):0.03465511036);
tree gen.145 = [&U] (18:0.005585824,(((((12:0.016662601,19:0.034202207):0.005192885,16:0.03268968346):0.0023991858,((((10:0.01466627,((((2:0.0414388,(1:0.01050653,3:0.03536422):0.01821966):0.05478837,(6:0.03041518,4:0.0439775):0.006133239):0.01101019,((7:0.0290589053,9:0.018452147):0.00944368,8:0.041985456):0.02489779):0.005549266,5:0.02095631):0.006486987):0.00403901,11:0.0189325):0.004638751,13:0.008521331):0.002099251,14:0.04251431):4.5666823e-05):0.0004776185,15:0.02783898):0.0095100116,17:0.022601073):0.0268324314);
tree gen.146 = [&U] (18:0.010167906,(((14:0.054274468,((12:0.018093828,19:0.0353040975):0.007842009,16:0.0437253379):0.002532061):0.0003591164,((13:0.00432808,((10:0.02124121,((((6:0.03818111,4:0.03472829):0.01400884,(2:0.02915339,(1:0.009694907,3:0.04935575):0.01020988):0.06567987):0.00548529,((7:0.0363374437,9:0.026216451):0.006923993,8:0.05706765):0.02563984):0.007023984,5:0.02086773):0.01546007):0.006076018,11:0.01952349):0.009605568):0.0018840086,15:0.024374162):0.0004820541):0.0109119805,17:0.016459221):0.034480233);
tree gen.147 = [&U] ((((13:0.003980696,((10:0.02271122,((((2:0.02670922,(1:0.03716136,3:0.03523854):0.02140781):0.06058983,(4:0.03992559,6:0.03211828):0.001141224):0.01069511,((9:0.023561839,7:0.031257429):0.01678939,8:0.06279205):0.01930777):0.005440308,5:0.02505037):0.0155466):0.007545832,11:0.01234007):0.009737588):0.003257285,(((19:0.01733481385,12:0.0186455):0.006352951,16:0.036046349):0.0045640153,(14:0.052800414,15:0.021854372):0.0002611849):0.001379527):0.014621265,17:0.021741842):0.024638813,18:0.006793674);
tree gen.148 = [&U] (18:0.014344696,((17:0.017241093,12:0.0247830975):0.004488937,((14:0.035793263,15:0.0216612765):0.002989851,(16:0.04379005,(19:0.0399287399,(((10:0.01940474,(5:0.01740777,(((9:0.01770056,7:0.027428388):0.017550416,8:0.0652854636):0.02877386,((6:0.02805173,((3:0.04650427,1:0.01503295):0.02967605,2:0.0277502):0.05485545):0.005722629,4:0.0417738):0.01270475):0.005899903):0.02071647):0.007286066,11:0.0127405):0.005218852,13:0.01420016):0.001211507):0.0001437826):0.0005954262):0.0079148461):0.023023094);
tree gen.149 = [&U] ((17:0.02898842314,(((14:0.0429099764,15:0.026192589):0.0011102017,((12:0.013466131,19:0.02117399198):0.003434956,16:0.0239226983):0.001660537):0.0007932816,(13:0.010278959,((10:0.01484921,((((((3:0.02618445,1:0.01077955):0.02772696,2:0.02787682):0.0389695,6:0.02687729):0.003958787,4:0.04082694):0.01034002,((9:0.018832697,7:0.0250123633):0.015832374,8:0.068338757):0.02173895):0.007204681,5:0.01697088):0.01425419):0.003228407,11:0.01229035):0.005403516):0.003066751):0.01221537276):0.0290993592,18:0.018863783);
tree gen.150 = [&U] ((13:0.002443435,(((14:0.0430734884,(15:0.031573961,((19:0.03027885692,17:0.02038271):0.0005012868,12:0.0119840184):0.006656543):4.707913e-06):0.001057889,16:0.028365875):0.002107097,((10:0.01200531,(((8:0.069004191,(7:0.018760118,9:0.01684716):0.0180872237):0.02246291,((6:0.02667907,((1:0.02740322,3:0.03619954):0.01731962,2:0.03051671):0.0487631):0.002111725,4:0.03949556):0.01510736):0.009493807,5:0.01546424):0.01029464):0.007512378,11:0.01722059):0.005818565):0.004923817):0.0440220849,18:0.019983509);
tree gen.151 = [&U] ((((((14:0.033996502,15:0.02522235):0.003593809,(13:0.003045574,((10:0.02035401,(((4:0.04194253,(6:0.01973977,((3:0.03458569,1:0.006531125):0.02036471,2:0.03146628):0.06726557):0.004358657):0.01252313,((9:0.01663335,7:0.022961151):0.021301273,8:0.0635964522):0.02839898):0.00960976,5:0.01910653):0.01145397):0.007400394,11:0.02060073):0.005846502):0.00244800753):0.0007608781,(19:0.0237445939,12:0.009339944):0.006760052):2.189805e-05,16:0.034692252):0.011498878,17:0.022439882):0.041658352,18:0.0143510948);
tree gen.152 = [&U] (18:0.01121303,(13:0.008343729,(((15:0.0178757472,(16:0.036935998,(12:0.01325615,(19:0.0214163153,17:0.023196111):0.005068933):0.0084093):0.001749634):0.001617645,14:0.0563658011):0.003952629,((10:0.01455379,(((8:0.048434411,(9:0.01953764,7:0.015779624):0.011854788):0.02904994,((6:0.03130466,((1:0.006144954,3:0.03462297):0.02046139,2:0.0411141):0.04320971):0.002892758,4:0.04205379):0.009246971):0.003173977,5:0.01505371):0.0139019):0.008402902,11:0.02077786):0.006721311):0.003340846):0.0358345464);
tree gen.153 = [&U] (18:0.0106878162,(17:0.02778195847,((15:0.016466768,(14:0.057023139,((((10:0.01179574,(5:0.02812836,(((7:0.0247195439,9:0.0135268718):0.007193996,8:0.061551627):0.03400302,((4:0.02856795,6:0.02728902):0.0154633,((3:0.03529547,1:0.01107381):0.006938715,2:0.03748815):0.0497628):0.006801968):0.004588222):0.01047766):0.00768076,11:0.01236191):0.005773466,13:0.003057769):0.003387234,12:0.0234210698):0.002482852):0.001455409):0.001075105,(16:0.02328821,19:0.047880967):0.002092726):0.0078288334):0.027296868);
tree gen.154 = [&U] (18:0.013492448,((16:0.04436,(15:0.0246403317,(14:0.0449378242,(19:0.03334492,(12:0.0176826694,17:0.0278463463):0.000520279):0.003075324):0.00135709):0.003304682):0.0007819351,(13:0.005723323,((10:0.0151547,(((8:0.07417684,(9:0.01452291,7:0.023513912):0.016308115):0.02970252,(((1:0.0116164,3:0.0466709):0.01587146,2:0.03904743):0.05755405,(6:0.02904046,4:0.03990249):0.005425069):0.005490716):0.002350321,5:0.01363515):0.009625177):0.005843505,11:0.01591864):0.005028823):0.002308074):0.054326578);
tree gen.155 = [&U] ((((((10:0.01862115,((((4:0.04094273,6:0.03154382):0.01044879,((3:0.0391122,1:0.01530342):0.01700285,2:0.04655408):0.05039799):0.00748315,((7:0.029063535,9:0.018072545):0.014327156,8:0.07203192):0.02190203):0.004195324,5:0.017571):0.007408673):0.008450925,11:0.01231505):0.005922511,((12:0.0222833494,19:0.0176807969):0.01131461,(14:0.0344947593,15:0.022651832):0.006972433):0.00122973):6.416621e-05,(16:0.031621018,13:0.004313577):0.0039991084):0.0173126725,17:0.0214971913):0.033059067,18:0.02448216);
tree gen.156 = [&U] (18:0.005785577,((13:0.004826333,16:0.03097463):0.0001361849,(((10:0.01140723,(((8:0.0471366852,(9:0.0181291697,7:0.025854253):0.01033098):0.02419878,((4:0.04126308,6:0.02515177):0.005266855,((3:0.03963948,1:0.01310471):0.01296805,2:0.02861416):0.05858944):0.01116913):0.007038873,5:0.01554955):0.01310925):0.0102994,11:0.01504715):0.002599741,((17:0.018819137,(12:0.021231431,19:0.02468696):0.001124626):0.0075710302,(15:0.03064531,14:0.0291133925):0.001455144):0.002639723):0.003344525):0.0367435552);
tree gen.157 = [&U] (18:0.02622144,(17:0.026176771,(((14:0.04097781524,(15:0.031776841,((10:0.01907083,((((4:0.04725571,6:0.02567882):0.009399445,((3:0.0443166,1:0.01115877):0.01044764,2:0.03347857):0.0367879):0.00413829,((9:0.00950565,7:0.0199115446):0.017826889,8:0.05985822):0.02919037):0.01227712,5:0.02056226):0.007104861):0.006459653,11:0.01408121):0.009963987):0.0008724493):0.0005033983,(13:0.003312114,(19:0.016640629,12:0.019365594):0.0206112015):0.0007753036):4.917521e-05,16:0.034059172):0.0108509172):0.0243781875);
tree gen.158 = [&U] (18:0.012063593,((((14:0.038068655,15:0.025437772):0.001218903,(12:0.026847382,16:0.030770591):0.0034085479):0.0005153848,(19:0.0543931596,(13:0.003913946,((10:0.01575261,(5:0.02566292,(((7:0.021694036,9:0.01864646):0.016868546,8:0.071882225):0.03643747,((6:0.02799574,((1:0.02265536,3:0.03695688):0.01683579,2:0.03112348):0.05843034):0.004771459,4:0.04996536):0.006875324):0.007478859):0.01381996):0.007063153,11:0.01176862):0.0131639):0.003454865):0.001334252):0.0059092026,17:0.0340038308):0.0252403047);
tree gen.159 = [&U] (18:0.010002536,(17:0.0295396438,(13:0.004803902,((((10:0.02543396,(5:0.01845999,(((7:0.018809268,9:0.00955797):0.0195160045,8:0.063585528):0.02418927,(((1:0.01511276,3:0.02901006):0.01805478,2:0.0303513):0.04829773,(4:0.04019233,6:0.02569945):0.007179247):0.01499395):0.01007686):0.01412482):0.003295206,11:0.01959585):0.009211408,(14:0.04009618,(15:0.020361453,19:0.0568670375):0.002276381):0.0023955203):0.0003938635,(12:0.026102817,16:0.03772243):0.0014455373):0.002590685):0.007722581):0.014990529);
tree gen.160 = [&U] ((((12:0.015384934,19:0.021907101):0.011136271,(15:0.026675643,(((16:0.02802677,13:0.005281705):0.0011267279,14:0.0377215256):0.004291699,((10:0.01571181,((((6:0.03520795,4:0.04575923):0.002289126,((1:0.02205006,3:0.03792793):0.01917391,2:0.04024945):0.04867713):0.0108604,((7:0.013745299,9:0.01173752):0.019733775,8:0.0640798):0.02531937):0.006043317,5:0.02147826):0.005500476):0.01212957,11:0.01014842):0.01229297):0.001438308):0.001456859):0.013603098,17:0.0210968208):0.0209292,18:0.0198269537);
tree gen.161 = [&U] ((17:0.0218156498,((14:0.038892392,(12:0.0233444051,(((10:0.01210945,(5:0.01730377,(((9:0.0191161114,7:0.02395915):0.008095357,8:0.04994909):0.027056,(((1:0.01015017,3:0.02105533):0.02049471,2:0.02313533):0.04716401,(4:0.03740095,6:0.02097307):0.01232424):0.008134283):0.003089141):0.01201506):0.002155951,11:0.02016731):0.007118495,((13:0.002317008,19:0.0497892438):0.0007085639,16:0.02158818):0.004366786):0.0008610225):4.768161e-05):0.001983764,15:0.022364965):0.007823931):0.0183266412,18:0.010477873);
tree gen.162 = [&U] (((((14:0.054685095,((16:0.03208806,(13:0.01183659,19:0.05962860451):0.003211745):0.001830425,((10:0.02127765,(5:0.02138442,(((9:0.0162392,7:0.031031304):0.008951908,8:0.05256235):0.02672318,(((1:0.007883264,3:0.04929235):0.01893791,2:0.03116477):0.05714178,(6:0.02366094,4:0.03872967):0.01766648):0.004881017):0.006765017):0.01452101):0.007977636,11:0.01731118):0.0036990573):0.0007914057):0.0002850682,12:0.017602927):0.0005618483,15:0.022445919):0.008251231,17:0.021540061):0.0253026901,18:0.025637269);
tree gen.163 = [&U] (18:0.0171677825,(17:0.0238629793,((19:0.0367083548,12:0.01866130669):0.005865065,((15:0.0334362658,((16:0.01963156,13:0.00544042):0.0011333568,((10:0.020819,(((((3:0.03443339,1:0.03197872):0.01956651,2:0.03025559):0.06172442,(6:0.02615817,4:0.06737569):0.007084445):0.006372612,((9:0.025827114,7:0.024551639):0.0084985365,8:0.052727092):0.02368375):0.004685652,5:0.016453):0.01225378):0.005373991,11:0.01466986):0.007120114):0.0009083808):0.0004635703,14:0.0442793425):0.001746221):0.012589874):0.00987513);
tree gen.164 = [&U] (18:0.024921787,(17:0.0310419215,((((19:0.04777099929,16:0.02932826):0.001588039,13:0.006473396):0.005052942,((14:0.05271227708,((10:0.01385381,(5:0.01939817,(((7:0.031321173,9:0.01628838):0.013225405,8:0.068230389):0.01862655,((2:0.02902187,(1:0.003521839,3:0.0456978):0.007036085):0.04135277,(6:0.03540275,4:0.03468771):0.005598012):0.01189456):0.004054184):0.01434213):0.008131799,11:0.01575711):0.008117558):0.0007563223,12:0.022838966):9.746948e-05):0.001178709,15:0.018465338):0.004827795):0.0113129115);
tree gen.165 = [&U] (18:0.0127041844,((13:0.005417693,16:0.03461666):0.00164927,(((14:0.0312125898,15:0.03028086):0.0003224968,(17:0.0278399827,(19:0.0330512205,12:0.015500199):0.004545785):0.001381294):0.0001999327,(11:0.01573687,(10:0.01400067,(((8:0.05172157,(7:0.012623324,9:0.01714201):0.032871733):0.03118227,((6:0.02651005,((3:0.04955075,1:0.03459428):0.007975677,2:0.02393663):0.04822453):0.004562527,4:0.0345411):0.0102512):0.01048375,5:0.01415333):0.0102002):0.003382124):0.006662434):0.0021570115):0.0272687683);
tree gen.166 = [&U] (((15:0.0278487039,(14:0.030856988,(((((10:0.01338244,(((4:0.04798659,(((1:0.01564021,3:0.04523977):0.01744929,2:0.03135529):0.05530945,6:0.03880255):0.0004713709):0.01790693,((9:0.015963519,7:0.019495754):0.025072678,8:0.0538282712):0.02421123):0.007024374,5:0.009367461):0.01761851):0.006758267,11:0.01598716):0.002742246,13:0.00665606):0.004622703,(19:0.0319724076,12:0.018893281):0.001796668):0.0021345845,16:0.035927232):0.0009730514):0.0004047572):0.007530972,17:0.0134963762):0.02744043,18:0.017028231);
tree gen.167 = [&U] (18:0.018462971,(17:0.0267237317,((((19:0.0274359506,12:0.017185881):0.00204663,16:0.0307665896):0.001819693,((((10:0.01440025,(((((1:0.01539669,3:0.02566833):0.02671872,2:0.02947243):0.05031436,(4:0.04278033,6:0.02447078):0.005275058):0.01379622,((9:0.01319005,7:0.023756077):0.015812546,8:0.05873251):0.02318263):0.0044537,5:0.0140499):0.0104335):0.008861357,11:0.019064):0.001056302,13:0.012521959):0.00211429,14:0.042196617):0.001492956):0.003751257,15:0.02532903):0.006936112):0.008607565);
tree gen.168 = [&U] (((15:0.019270724,((12:0.0173395486,(((13:0.007088192,16:0.0238892819):0.0004966411,19:0.03949855):0.003013597,((10:0.01383866,(5:0.02254355,(((9:0.01860276,7:0.017969764):0.025652725,8:0.06721433):0.02049085,(((1:0.03882883,3:0.0490785):0.01166905,2:0.03314784):0.05687192,(6:0.02237704,4:0.04213782):0.003440114):0.009201313):0.004160673):0.005161583):0.007127869,11:0.01639762):0.00402941):0.0023888759):0.0002891386,14:0.046925871):0.001563769):0.0102610133,17:0.02763703):0.01961055806,18:0.013082986);
tree gen.169 = [&U] (18:0.005833736,(17:0.027716264,(((16:0.03368317,12:0.014450551):0.0037664624,((14:0.043493047,(19:0.03565985959,13:0.005163202):0.002966418):0.0001630185,((10:0.0123388,(5:0.01699081,(((7:0.0297701459,9:0.0093958646):0.007753918,8:0.04568147187):0.02443015,(((1:0.02467299,3:0.02993508):0.003636312,2:0.04228225):0.06558477,(6:0.02529833,4:0.0380381):0.006052251):0.0143445):0.003681796):0.01579905):0.007668864,11:0.01420931):0.004407826):0.0006883182):0.003236711,15:0.03106537):0.006391971):0.0167422187);
tree gen.170 = [&U] (18:0.017963975,(17:0.015369874,(13:0.01190066,(((10:0.02023637,(5:0.02461015,(((9:0.02221027413,7:0.02570099):0.0122236661,8:0.057367516):0.02551922,((6:0.03088892,4:0.0434007):0.004375315,((1:0.01279341,3:0.04315956):0.01060638,2:0.03792274):0.06398899):0.009446524):0.007434361):0.01486919):0.00434167,11:0.01487181):0.006870092,(((12:0.015527329,16:0.0289501058):0.00095711,(15:0.026824629,14:0.039188821):0.0033892793):0.0002031465,19:0.036279678):0.002031877):0.0001829797):0.010441749):0.035437851);
tree gen.171 = [&U] (((((16:0.03255113,(14:0.048508278,15:0.024145825):0.003299693):0.0047420865,(19:0.0248034305,12:0.016966446):0.011649753):0.0026412899,(((10:0.01175032,(((((1:0.01343665,3:0.03592683):0.01472608,2:0.03627247):0.05329875,(6:0.02464454,4:0.03923177):0.01350039):0.0119181,((9:0.008564917,7:0.023335833):0.021047464,8:0.061653466):0.02261145):0.005835737,5:0.02076153):0.01023223):0.01132213,11:0.01565435):0.005202698,13:0.003447012):0.001402103):0.0062275291,17:0.0260621716):0.02063861,18:0.029433547);
tree gen.172 = [&U] (18:0.014698055,(((((12:0.0128013673,19:0.0285104087):0.00488042,(14:0.0509597047,(((10:0.02066001,((((4:0.03200054,6:0.02457724):0.005301223,(2:0.03954793,(3:0.02993981,1:0.01049285):0.01501782):0.04365496):0.0104149,((7:0.026021024,9:0.01620834):0.0095209506,8:0.08268189):0.028312):0.010779,5:0.01695659):0.01220308):0.007299407,11:0.01881315):0.003482828,13:0.00629152):0.00589167):0.0006612864):0.001893526,16:0.02979):0.002360302,15:0.016815067):0.013512446,17:0.01718474):0.0399027317);
tree gen.173 = [&U] (18:0.019592041,(17:0.0275556966,((14:0.048579014,15:0.0277795144):0.0006880563,(16:0.04037601614,((((10:0.02411457,((((2:0.03839261,(3:0.04373718,1:0.02666041):0.02379949):0.05104684,(6:0.02492734,4:0.04221353):0.008775924):0.01057887,((9:0.01271612,7:0.0153193776):0.01492598,8:0.06805689):0.02907615):0.005428577,5:0.01934302):0.007503366):0.008633007,11:0.01121668):0.004264316,13:0.006316193):0.001286122,(19:0.03134875145,12:0.0224706944):0.007793717):0.0005516618):6.40647e-05):0.010473244):0.0162327336);
tree gen.174 = [&U] (((19:0.02471531,12:0.022993559):0.01325715091,((((16:0.032667644,(17:0.0264637793,15:0.024845495):0.002287358):0.0001029782,14:0.0498199897):0.00412713,(11:0.01195364,(10:0.01034705,(((8:0.05706332,(7:0.023780666,9:0.01236723):0.021348778):0.02416635,((2:0.02545315,(3:0.04677321,1:0.008372207):0.01877682):0.0612207,(6:0.02773398,4:0.03612145):0.006131547):0.006637154):0.007382018,5:0.0124413):0.01534675):0.005533324):0.004555458):0.00308494,13:0.003993426):0.005519649):0.040530094,18:0.009299083);
tree gen.175 = [&U] (((((16:0.032511707,((19:0.0181101378,17:0.034322064):0.0039574957,12:0.009138443):0.006044069):0.001015723,(13:0.009543061,((10:0.01119081,(((8:0.06306243,(9:0.01702092,7:0.027577207):0.008388203):0.02540537,(((3:0.02284573,1:0.02032241):0.02452771,2:0.03398531):0.04688504,(4:0.04779652,6:0.02887124):0.004540857):0.01549087):0.004173225,5:0.01608945):0.01343872):0.0110308,11:0.01416215):0.004105664):0.003592671):0.0044148466,14:0.03135168):0.0063166309,15:0.019490136):0.036973777,18:0.020068402);
tree gen.176 = [&U] (((17:0.015960372,12:0.0198758444):0.005888979,(16:0.039170318,(((15:0.030548017,14:0.059441553):0.001750444,19:0.03960786364):0.0005846423,(((10:0.01759485,(5:0.01249081,(((7:0.031461082,9:0.023108479):0.008123946,8:0.066226345):0.03142012,((4:0.04340935,6:0.02957857):0.005465658,(2:0.03896149,(1:0.01930576,3:0.03912249):0.01471655):0.05250634):0.01489446):0.004468153):0.01565263):0.004570394,11:0.009904077):0.004119852,13:0.008290447):0.0060260561):0.0005731003):0.0140774257):0.017898733,18:0.02207098);
tree gen.177 = [&U] (((14:0.049494646,((((12:0.0141007305,16:0.03539129503):0.0042988,(19:0.0550824028,13:0.001864555):0.004545707):0.00247931,((10:0.01114763,(5:0.009647247,(((9:0.01621812,7:0.023076273):0.005545183,8:0.04130496):0.02813182,((2:0.03066066,(1:0.01637948,3:0.04295293):0.01121939):0.04941856,(6:0.02595554,4:0.0333906):0.01052223):0.01346337):0.002207094):0.01244233):0.004811828,11:0.01393692):0.007005741):0.0001323854,15:0.0322176762):0.001208815):0.010496694,17:0.022460699):0.025238858,18:0.017939463);
tree gen.178 = [&U] ((((14:0.041879547,((16:0.0362661,12:0.02697051):0.0109423498,15:0.0244239923):0.0003210001):7.500414e-05,((13:0.004771859,((10:0.009497673,(5:0.01893822,(((7:0.018912355,9:0.01982415):0.02203407,8:0.06299476):0.01705725,((6:0.03570593,4:0.05017731):0.005877935,(2:0.04408275,(1:0.01600966,3:0.03387745):0.01991238):0.0586172):0.004554219):0.006403264):0.01014535):0.002693535,11:0.01446241):0.006860665):0.005766205,19:0.04779443995):0.0004141552):0.009028077,17:0.0201534861):0.023947134,18:0.009913407);
tree gen.179 = [&U] (((19:0.0363531311,((((10:0.01522917,(5:0.02206613,(((9:0.014571816,7:0.023879345):0.01477289,8:0.0610725737):0.02503903,((2:0.02542864,(1:0.02682297,3:0.02042462):0.02497584):0.0473119,(4:0.04393437,6:0.02008503):0.01096104):0.01204915):0.002967697):0.01498647):0.007715865,11:0.01472839):0.004913425,13:0.002892714):0.0002906027,((14:0.035698037,15:0.0214004):0.0005036819,(12:0.017997676,16:0.022592859):0.003777976):0.000155306):0.0004888409):0.008096239,17:0.0279701001):0.0130606487,18:0.022781022);
tree gen.180 = [&U] (((((12:0.02421287,16:0.0304673125):0.00305903,13:0.003657216):0.000339389,(14:0.0375958912,((19:0.0499722264,15:0.02809112):0.003632893,((10:0.02110068,(5:0.016736,(((9:0.01509699,7:0.0237790751):0.011893953,8:0.07285815):0.02054561,((6:0.02266066,4:0.04030649):0.01039901,((1:0.009177745,3:0.03287512):0.02199387,2:0.03657903):0.05599877):0.008456309):0.008138731):0.01424202):0.007974219,11:0.0125457):0.006287913):0.0009506791):0.002616236):0.018640806,17:0.0194452248):0.014601032,18:0.020361832);
tree gen.181 = [&U] (((16:0.0322805482,(14:0.0492594945,((((10:0.01402886,(((8:0.06269359,(7:0.023982391,9:0.0228615761):0.010161522):0.02911833,(((2:0.0461486,(3:0.03094238,1:0.01346837):0.0239545):0.06315386,6:0.03299194):0.001989953,4:0.05348613):0.01216406):0.006313391,5:0.01378932):0.01057257):0.007971144,11:0.01608749):0.0101017,13:0.001628817):0.0006734143,((19:0.0345139259,17:0.0200775604):0.0004117052,12:0.011296759):0.003162251):0.004875779):0.0013098061):0.004271228,15:0.023202397):0.028397842,18:0.00626357);
tree gen.182 = [&U] ((19:0.0251723145,((14:0.045338528,((((11:0.014993,(10:0.02012203,(((8:0.062800667,(9:0.012207113,7:0.0272800341):0.009957634):0.02677305,((4:0.04939645,6:0.02202471):0.001485894,((3:0.03345717,1:0.02099745):0.009447123,2:0.0265717):0.05823097):0.01435319):0.008432539,5:0.02615524):0.01287754):0.005955154):0.004211175,13:0.001734822):0.002695775,15:0.0247222707):0.0001192967,16:0.030722222):0.000228067):0.0006554081,(17:0.013309128,12:0.021490819):0.0224230002):0.0151622451):0.032618549,18:0.0050206216);
tree gen.183 = [&U] (18:0.02054579,(17:0.0214176293,(14:0.044379017,(13:0.008941239,((15:0.01702837,16:0.016281783):3.753029e-05,(((10:0.01832223,((((2:0.03604094,(1:0.01164968,3:0.03381913):0.01281387):0.05227571,(6:0.02608828,4:0.03353874):0.002885353):0.0143121,((9:0.0128911597,7:0.034105569):0.01392598,8:0.0589798795):0.02177395):0.008760152,5:0.0142101):0.01171014):0.002887498,11:0.01915139):0.005004429,(19:0.0462562926,12:0.01457312):0.0087856513):0.0014688219):0.0004603339):0.0006949532):0.005452441):0.0159049651);
tree gen.184 = [&U] (18:0.012789691,(((((11:0.009797003,(10:0.01560842,(((8:0.0778167101,(9:0.021440228,7:0.045402463):0.01018478):0.02321171,((6:0.03892531,4:0.05077666):0.005591282,((3:0.03723058,1:0.01364122):0.01472442,2:0.03151251):0.06306775):0.01433634):0.01312751,5:0.01878058):0.005512825):0.006709795):0.007299592,(12:0.0214308884,17:0.011218277):0.0180362503):0.0006837806,(14:0.0534378407,15:0.033031138):0.003442336):0.006983855,(16:0.01913437,13:0.006696676):0.007292544):0.0018904348,19:0.0239084439):0.03304319603);
tree gen.185 = [&U] (18:0.0235545445,(17:0.0216708644,(15:0.022349359,((14:0.0601826627,(((10:0.01279011,((((2:0.02930634,(1:0.005795896,3:0.05062481):0.01020843):0.04883925,(6:0.03602592,4:0.0521453):0.001066419):0.008291679,((9:0.01308903,7:0.019874759):0.012871257,8:0.059356786):0.03041752):0.004675255,5:0.02366359):0.007183534):0.006537615,11:0.01397915):0.004007912,13:0.007127673):0.004387625):0.003183717,((12:0.01684927,19:0.02826818721):0.002371169,16:0.035944419):0.0047364883):9.301722e-06):0.005981202):0.0177814502);
tree gen.186 = [&U] (18:0.0149874382,((14:0.0530399892,(15:0.022726874,((13:0.005816108,((10:0.01839164,((((6:0.03146714,4:0.04417368):0.006699063,(2:0.04325343,(1:0.03749981,3:0.04178166):0.02593694):0.05842726):0.01710918,((7:0.01548893,9:0.02285561):0.019011664,8:0.05483307):0.02926621):0.004511843,5:0.01675037):0.00863015):0.01199209,11:0.01936):0.002969609):0.003601867,((12:0.02091611,19:0.0231520501):0.0047867896,16:0.03479934):0.0010589624):0.003391821):0.004641331):0.007855194,17:0.0122227873):0.0185595806);
tree gen.187 = [&U] (((12:0.035368084,17:0.008773115):0.0114687728,(15:0.022366092,(16:0.03615836,((19:0.04705818457,(((10:0.01537271,(5:0.02187275,(((9:0.02019158877,7:0.02731462):0.007553301,8:0.057372287):0.02768118,(4:0.0465052,(6:0.02720003,((3:0.03126866,1:0.01243891):0.01987963,2:0.02621033):0.04964653):0.0007403201):0.01723016):0.01281314):0.008698915):0.008157676,11:0.01437491):0.003271906,13:0.010144631):0.0005635972):0.0007596602,14:0.0516214847):0.001315367):0.0005320524):0.010285211):0.02119301,18:0.019327991);
tree gen.188 = [&U] (18:0.021825296,((((13:0.004497858,((10:0.01277236,((((2:0.03652777,(1:0.0344103,3:0.03142447):0.0156466):0.06254838,(6:0.03153067,4:0.04558386):0.003307801):0.01324756,((7:0.019054941,9:0.01587584):0.016040539,8:0.06323202):0.024157):0.009501401,5:0.01457052):0.01132586):0.008723891,11:0.009471289):0.004671654):0.004503481,(15:0.015705854,14:0.055384286):0.004743503):5.294178e-05,(16:0.030819689,(12:0.011932668,19:0.0451043243):0.007325964):0.001829276):0.00925828266,17:0.029233439):0.02561417);
tree gen.189 = [&U] ((((((13:0.0076159491,16:0.02831576):0.003040108,((19:0.0261233795,12:0.017595096):0.005513953,((10:0.01882501,((((4:0.04117075,6:0.03076855):0.01271515,(2:0.02369972,(1:0.02843272,3:0.04753149):0.01872545):0.04867359):0.01059803,((7:0.019794831,9:0.01662558):0.021249719,8:0.06366449):0.02735834):0.00693266,5:0.01896285):0.01044402):0.007562191,11:0.0157512):0.00688412):0.007707779):0.0013012538,14:0.0509228824):0.0006574728,15:0.027550689):0.012234996,17:0.022688653):0.0413373516,18:0.020666575);
tree gen.190 = [&U] ((17:0.02784539,(15:0.024600185,(((16:0.0247236086,(19:0.02724425244,12:0.0133276709):0.005284523):0.0065672316,(14:0.0458519746,((10:0.01656889,(((4:0.05385412,(((1:0.02404266,3:0.04513198):0.02800313,2:0.03507173):0.06064543,6:0.0218863):0.007632275):0.01108318,((9:0.0228048164,7:0.032836055):0.014159532,8:0.05160859):0.02391209):0.006749237,5:0.01828064):0.01402043):0.009159305,11:0.01704445):0.004553869):0.00028418):0.001098587,13:0.002402702):0.0009648954):0.004807366):0.01397027,18:0.02934641);
tree gen.191 = [&U] (18:0.017617006,(17:0.016162941,(15:0.019946768,((19:0.029825305,12:0.01209585):0.014902749,(14:0.0538171772,((13:0.003929393,16:0.018681632):0.003063516,((10:0.01267412,((((6:0.02679821,4:0.02912192):0.005404934,((1:0.008677717,3:0.03273797):0.02728126,2:0.03003731):0.04925906):0.01736778,((7:0.02628998857,9:0.0239519452):0.007309265,8:0.047961768):0.02844723):0.007214281,5:0.02047891):0.01169166):0.008522327,11:0.01546134):0.005479037):0.0009180219):8.304383e-05):0.003092279):0.0082882224):0.0152681396);
tree gen.192 = [&U] (((17:0.017879368,12:0.034288038):0.0101822404,((((10:0.0139972,(5:0.01449949,(((7:0.025977751,9:0.01893581):0.020145511,8:0.0619758586):0.02150619,((6:0.0228809,4:0.0342202):0.005374853,(2:0.03959869,(3:0.0306348,1:0.02338656):0.01073418):0.040961759):0.01036896):0.007584762):0.01009814):0.002991277,11:0.01854311):0.003763972,15:0.018792819):0.002174145,((19:0.03620543251,(13:0.005911608,16:0.03351847):0.0004056597):0.003590996,14:0.0452146647):0.0001670547):0.008048338):0.009890903,18:0.0315956948);
tree gen.193 = [&U] ((((((13:0.004615117,16:0.02898761):0.0002043553,19:0.03373119368):0.0035931668,(15:0.020322105,14:0.05104607502):0.002179469):0.001692566,((10:0.01886441,(5:0.02326606,(((7:0.004602346,9:0.01535899):0.045675796,8:0.060112682):0.02853738,(4:0.04418809,((2:0.03227683,(3:0.040453,1:0.01200734):0.01406865):0.04413987,6:0.02839794):0.007858711):0.01249009):0.006372416):0.00566533):0.008574036,11:0.01074258):0.007374403):0.013709431,(12:0.0248703608,17:0.014148263):0.0068592273):0.020540078,18:0.025567732);
tree gen.194 = [&U] ((17:0.02191186,((16:0.027632921,(19:0.016817224,12:0.005768601):0.007342909):0.004055844,((15:0.023417813,14:0.03904833):0.0020381666,(13:0.004139887,((10:0.01425916,(((((2:0.02240653,(1:0.01540566,3:0.03981539):0.01563832):0.03977703,6:0.02745542):0.004404719,4:0.04050447):0.01816217,((7:0.019533764,9:0.01136045):0.0126366229,8:0.04837005):0.02679647):0.009348727,5:0.01261109):0.01764614):0.006699204,11:0.01071069):0.008006488):0.002659033):0.0004217033):0.0125607281):0.0216194286,18:0.0112750003);
tree gen.195 = [&U] ((17:0.0172119458,((15:0.023996898,14:0.044712847):0.001391508,((12:0.018337605,19:0.0335923197):0.01382986,((13:0.008156794,16:0.0349996207):0.0005761082,((10:0.01515144,(5:0.01879432,(((9:0.0197948193,7:0.0270493819):0.017662421,8:0.072363387):0.02392709,((2:0.02653881,(3:0.04071439,1:0.02041506):0.01139405):0.06702311,(6:0.02633155,4:0.05612821):0.0156317):0.006799613):0.002499377):0.01355426):0.007438996,11:0.0256677):0.00541852):0.0005662257):0.0003339423):0.01395054459):0.0321725964,18:0.0183008809);
tree gen.196 = [&U] (18:0.01272248,((15:0.029939572,(((((10:0.01609969,(5:0.02892427,(((7:0.026335442,9:0.0245881362):0.0085635028,8:0.05671366):0.02758153,(((1:0.007339081,3:0.03307741):0.009169311,2:0.0304046):0.04216065,(6:0.03158424,4:0.03866831):0.01601709):0.006496715):0.008613899):0.02305942):0.007274289,11:0.008392902):0.005851431,(13:0.004399577,16:0.02575731):0.002340984):0.0046435361,(19:0.0229055834,12:0.010065018):0.006636308):0.0027562983,14:0.0501328275):0.001312933):0.015376039,17:0.0180746428):0.0186719347);
tree gen.197 = [&U] (18:0.020062954,((((12:0.0185398481,19:0.02840583088):0.009290416,((14:0.044691495,15:0.0211979):0.0004797614,16:0.0328443432):0.0006343276):0.002364844,(13:0.005896318,((10:0.01506471,(((((2:0.02569112,1:0.003638857):0.007149778,3:0.04073791):0.05447001,(6:0.02787144,4:0.03738959):0.004810766):0.007989726,((9:0.018264084,7:0.02664249218):0.008558035,8:0.055925489):0.01822536):0.01126941,5:0.02480157):0.0144855):0.007715409,11:0.01444863):0.006102765):0.0020309903):0.010849993,17:0.020092592):0.0308475915);
tree gen.198 = [&U] (18:0.027779655,(17:0.0206444535,(((13:0.00410379,((10:0.01228292,(5:0.01482722,(((9:0.0163138735,7:0.026819157):0.004748343,8:0.06154907):0.02088859,((6:0.02475591,4:0.04357697):0.007531638,((1:0.0125018,3:0.04502724):0.006419469,2:0.03403507):0.0674337):0.009403655):0.006653422):0.009435697):0.007000652,11:0.02563589):0.004294152):0.006175539,((15:0.0248404569,14:0.0341220568):0.0006905448,16:0.0272712683):0.00019547):0.0005173876,(19:0.0261584343,12:0.015034759):0.004261448):0.015654072):0.0194363712);
tree gen.199 = [&U] (((13:0.008936284,(((((19:0.0269514766,17:0.0246719032):0.000886007,12:0.012134301):0.00537551041,15:0.0185346231):0.000386069,14:0.057542333):0.004638032,((10:0.01289819,(((8:0.063167894,(7:0.032558738,9:0.020257874):0.005989657):0.02259695,(4:0.04377613,(((3:0.03556284,1:0.009073048):0.02520089,2:0.03256391):0.04765208,6:0.02972218):0.005815106):0.01381363):0.007016446,5:0.01707137):0.01412879):0.007897377,11:0.01140704):0.003814494):0.00293754):0.008095291,16:0.0390881):0.0445612161,18:0.014011049);
tree gen.200 = [&U] (((15:0.025640075,(((12:0.015433883,19:0.0276191201):0.004586476,16:0.028833691):0.00632078,(14:0.0453377296,(13:0.007035214,((10:0.01946686,(((4:0.06047753,(6:0.02758159,((3:0.04195973,1:0.02208657):0.008880426,2:0.04311158):0.04450606):0.002380405):0.0186515,((7:0.0280748,9:0.016092903):0.01556602,8:0.053116603):0.03293159):0.006939493,5:0.01193241):0.01067355):0.005534031,11:0.009928239):0.009119136):0.001483496):0.0016596008):0.000374269):0.0091244073,17:0.0206102283):0.0312414633,18:0.018531023);
tree gen.201 = [&U] (18:0.01597695116,((((14:0.049042712,(16:0.0283534974,(19:0.02404347933,12:0.01215824):0.003960727):0.003397193):0.001666952,(13:0.011077461,((10:0.02301619,((((6:0.03311056,((3:0.04573477,1:0.02406764):0.01383328,2:0.01983571):0.05632073):0.005810732,4:0.05776547):0.01054635,((7:0.0329247848,9:0.0127303):0.008875876,8:0.055357345):0.02610362):0.007664966,5:0.0176007):0.009764794):0.00768932,11:0.0192889):0.007298071):0.002613018):0.001670223,15:0.03354727):0.007900662,17:0.0216344339):0.013318967);
tree gen.202 = [&U] (18:0.0317199434,((15:0.024152078,(((12:0.012651069,19:0.03039452):0.007857806,(((10:0.01948051,(5:0.02364181,(((9:0.020721634,7:0.024846288):0.008833203,8:0.0589172599):0.03230979,(((3:0.04486975,1:0.02568335):0.01810757,2:0.03527134):0.05203467,(4:0.03659909,6:0.03323827):0.003094375):0.0123459):0.01058417):0.01801409):0.007396124,11:0.0173204):0.01060612,(13:0.01046732,16:0.02898487):0.003420797):0.003561669):0.00279397874,14:0.050352645):0.0008222367):0.007882569,17:0.024512321):0.0280422314);
tree gen.203 = [&U] (18:0.013332775,(((14:0.048098433,((19:0.043223774,12:0.02889623):0.006566617,((13:0.009777807,16:0.0246639132):0.0001854693,((10:0.02316516,((((2:0.03604393,(3:0.0603261,1:0.01397464):0.01712306):0.07250545,(4:0.04017914,6:0.0269924):0.005413821):0.008794563,((7:0.017540921,9:0.01760522828):0.011668451,8:0.058494131):0.02505062):0.009282285,5:0.01865925):0.01383549):0.007014322,11:0.02204144):0.007130575):0.0005207957):0.001691503):0.001190409,15:0.02208131):0.004012906,17:0.020774983):0.01933093);
tree gen.204 = [&U] ((((((10:0.01138127,((((4:0.0509134,6:0.01940445):0.004593951,((3:0.0480552,1:0.006597836):0.008644041,2:0.03700827):0.06176418):0.0109354,((7:0.008632139,9:0.01522611):0.036137183,8:0.05932808):0.02171527):0.00731271,5:0.02544099):0.009831083):0.006991254,11:0.008594154):0.006091158,(13:0.009266637,16:0.02077123):0.0050719393):0.001344731,((14:0.0423004279,15:0.018546645):0.001904131,(19:0.037562594,12:0.01521510639):0.007101219):0.0010832196):0.007951837,17:0.0308423762):0.0211876277,18:0.020861716);
tree gen.205 = [&U] ((13:0.003389153,((((16:0.051410479,(14:0.044313099,(19:0.0189206083,12:0.01178775):0.009125562):0.0009600974):3.201536e-05,15:0.02606691):0.0007105907,17:0.039746749):0.0001842159,((10:0.01930776,(((8:0.073321516,(7:0.024824847,9:0.022843212):0.018485381):0.02420088,((6:0.02661879,4:0.04588686):0.006552301,((1:0.007582617,3:0.02835938):0.01037639,2:0.03012113):0.06141275):0.01225848):0.005017881,5:0.01381469):0.01486042):0.009432684,11:0.01371145):0.00874474):0.002005405):0.0226341392,18:0.02298412601);
tree gen.206 = [&U] (18:0.012768517,((12:0.0098471017,19:0.0198617977):0.009687456,((14:0.051062824,17:0.0366709784):0.001886135,(16:0.0373548122,((((10:0.009031636,(((8:0.06281642,(7:0.003622809,9:0.0138101935):0.044808349):0.02386624,(4:0.03469053,(((1:0.03632326,3:0.02566322):0.02646059,2:0.03045021):0.05305138,6:0.02532095):0.005044686):0.01558725):0.01095189,5:0.01659459):0.01444107):0.008070589,11:0.02712401):0.003204626,13:0.007435017):0.0006073279,15:0.030217599):0.0002746475):0.0005505612):0.002801615):0.0425225949);
tree gen.207 = [&U] (18:0.02189575,((16:0.02215339,13:0.003603609):0.002761584,((((10:0.01084175,(((8:0.061924247,(9:0.0155941,7:0.0260091395):0.0222719383):0.02661823,((6:0.02879251,4:0.04314764):0.00324577,(2:0.02835559,(3:0.05256693,1:0.01259498):0.008230373):0.05532483):0.009285895):0.007589477,5:0.02022337):0.01730017):0.005154746,11:0.007780334):0.0109909,15:0.02325491):5.372205e-05,(14:0.0581469749,((17:0.02045139,12:0.022063457):0.0003556416,19:0.02559178242):0.00616127849):0.005625261):0.0014553906):0.04709021171);
tree gen.208 = [&U] (18:0.017984709,(17:0.040158668,(((15:0.020557771,14:0.048559282):0.0006965331,((13:0.008188013,16:0.033145561):0.00519508,(19:0.03650253586,12:0.019759867):0.004955767):0.0002424688):1.715498e-05,((10:0.01991269,((((2:0.02977009,(3:0.04661949,1:0.01320435):0.01277454):0.05507763,(6:0.02231017,4:0.05795632):0.003300062):0.006494702,((9:0.026598313,7:0.026366681):0.0112056511,8:0.0757722244):0.02229078):0.006264215,5:0.01922248):0.00991529):0.01208825,11:0.02004177):0.01379092):0.0062495643):0.02403684);
tree gen.209 = [&U] ((((((19:0.0187990299,12:0.016831258):0.006585463,14:0.063288235):0.001734955,(13:0.01046224,(((10:0.01250585,(5:0.02067923,(((9:0.01152813,7:0.0391171631):0.015101592,8:0.0595677832):0.02659421,((6:0.02984632,4:0.04659784):0.01172744,(2:0.03993645,(3:0.02928588,1:0.01851375):0.04231828):0.03462588):0.0104824):0.006663724):0.01047903):0.008462704,11:0.01487228):0.0057061189,15:0.027366524):0.0009283154):0.00012613):0.004125144,16:0.038965677):0.012051043,17:0.02335676628):0.006800249,18:0.025739367);
tree gen.210 = [&U] (18:0.01114485,(((16:0.025614269,15:0.020347104):0.0008968676,(14:0.0547517473,((((10:0.01899742,(5:0.01284371,(((7:0.016701343,9:0.01188417):0.011974356,8:0.0624308132):0.02740806,((2:0.02458275,(3:0.04210584,1:0.01843814):0.01236874):0.05507766,(4:0.04228367,6:0.02666364):0.008517071):0.007900261):0.01131072):0.01351926):0.009074399,11:0.01894471):0.004831432,13:0.010306259):0.0008179907,(12:0.0152235925,19:0.01546670347):0.005398628):0.0010270985):0.0001149188):0.010710692,17:0.0233387333):0.01711573);
tree gen.211 = [&U] (18:0.01258211134,(17:0.023032564,((15:0.026728478,14:0.0504764213):0.0001357159,((13:0.0037857703,((10:0.01284313,(((((2:0.0425651,(3:0.02447408,1:0.006083317):0.02149762):0.05792753,4:0.05399274):0.003176938,6:0.02808669):0.006766639,((7:0.0212074496,9:0.01083888):0.016449684,8:0.06202899):0.02810687):0.005490558,5:0.02533529):0.01515463):0.00181157,11:0.01166985):0.00796185):0.001713159,((19:0.0211859927,12:0.011529497):0.006344154,16:0.033380458):0.002861933):0.00151403):0.005368591):0.0185782452);
tree gen.212 = [&U] ((((((((10:0.01587489,((((2:0.03477496,(3:0.03840953,1:0.006950335):0.0165067):0.0408329,(6:0.02590339,4:0.05375658):0.002956175):0.006654725,((7:0.022483279,9:0.016025427):0.007649941,8:0.06415444):0.02047184):0.007546283,5:0.01703962):0.0102077):0.008113775,11:0.01641979):0.002208996,13:0.0103847):0.003029816,15:0.026414293):0.0001060824,(16:0.02760358,(12:0.01352397,19:0.0345485414):0.00717086552):0.001101078):0.0004500005,14:0.047748405):0.012336216,17:0.0306109574):0.01179291,18:0.0136752846);
tree gen.213 = [&U] (((((10:0.01161548,(((8:0.071140451,(9:0.017038057,7:0.023085225):0.013097879):0.02032181,(4:0.04829528,(((1:0.01415496,3:0.03875172):0.005954155,2:0.03893568):0.04757623,6:0.03422592):0.00270146):0.010148):0.004315088,5:0.01939175):0.008084994):0.007149238,11:0.02269901):0.003545765,((17:0.028919881,(16:0.0360944178,(14:0.0584704556,(12:0.015094252,19:0.0291915606):0.01521082):0.0001806203):0.0004260348):0.0006521358,15:0.019342436):0.001857116):0.006843049,13:0.006841956):0.0376273071,18:0.014628581);
tree gen.214 = [&U] (((((10:0.01941586,(((8:0.05765491,(7:0.018329676,9:0.0164404032):0.012835664):0.017628,((4:0.03968973,6:0.02752766):0.007843598,((1:0.01636161,3:0.04440391):0.01057649,2:0.04088739):0.04211986):0.009446664):0.01375675,5:0.02079653):0.01617693):0.006384374,11:0.0144694):0.004078852,((16:0.0239110933,17:0.029362182):0.001570212,(((19:0.02198507474,12:0.022060067):0.01051407,14:0.0359412711):0.0024472932,15:0.02385181):0.0003497883):0.001046659):0.001283974,13:0.005503205):0.0455839917,18:0.010895584);
tree gen.215 = [&U] (18:0.023525113,(((((((10:0.01573592,(((6:0.01895628,((2:0.02844191,(1:0.02186682,3:0.0479976):0.01142916):0.05351462,4:0.03916915):0.002680983):0.01786484,((9:0.02186071,7:0.03876466):0.01020234,8:0.0594989845):0.02415212):0.008229977,5:0.02204134):0.01012361):0.008541114,11:0.01388368):0.002959742,13:0.004601074):0.001818689,((12:0.012698906,19:0.0251206889):0.00867103,16:0.02951191):0.0011815703):0.0007907748,15:0.033656205):0.0008674263,14:0.0419093566):0.010239614,17:0.0279746834):0.01907338);
tree gen.216 = [&U] (((((10:0.01651175,(((8:0.055082582,(7:0.0219515182,9:0.01443776):0.010576014):0.02314438,(6:0.0296359,((2:0.03535605,(3:0.02801639,1:0.02226352):0.006366807):0.06639384,4:0.06861035):0.001821432):0.01338553):0.009004202,5:0.02127022):0.01355746):0.004766568,11:0.009935632):0.002434276,13:0.005690495):0.005735502,((17:0.0326489917,((12:0.014385652,19:0.02775392984):0.0046229069,(14:0.049405815,15:0.018491783):0.003979132):0.0003590095):0.001160765,16:0.04645663):0.002352804):0.0482957585,18:0.0144302976);
tree gen.217 = [&U] (18:0.015696734,((((13:0.002686368,((10:0.01326664,(5:0.02227224,(((9:0.01764839,7:0.029105746):0.011889642,8:0.04748968):0.02183843,(6:0.0274489,((2:0.04523459,(3:0.03164674,1:0.00738534):0.01181337):0.05632644,4:0.03971754):0.0005709398):0.01095489):0.009337134):0.01164025):0.005403273,11:0.0159228):0.004896824):0.00205999,(14:0.053370062,16:0.031165447):0.002406178):0.0006777233,((12:0.013067475,19:0.03769195624):0.0009858786,17:0.021798193):0.006020545):0.0020517228,15:0.03488291):0.0286460076);
tree gen.218 = [&U] (18:0.012268645,(((12:0.021204582,(17:0.027914739,19:0.0256185033):0.00389925):0.006077743,((13:0.004011872,((10:0.01204353,(5:0.02385304,(((7:0.031155184,9:0.01878008):0.0102477798,8:0.051365723):0.02299073,((6:0.02285022,4:0.04773847):0.00591356,(2:0.04020069,(3:0.0434769,1:0.009447317):0.01632371):0.04550427):0.01035048):0.007583542):0.01602422):0.009217466,11:0.01305878):0.001560229):0.002976633,(15:0.019965175,14:0.04543704):0.001278987):2.941967e-05):1.697005e-05,16:0.030598557):0.04565008);
tree gen.219 = [&U] (18:0.02186214,(15:0.024231095,(((19:0.032136206,(17:0.0212995092,12:0.013840913):0.00115667):0.01021444,(14:0.0322382147,(13:0.006361829,((10:0.01667037,(5:0.01725815,(((9:0.01656709,7:0.0139415678):0.0351087236,8:0.068391066):0.02344046,((2:0.0394919,(3:0.03383542,1:0.008040307):0.0219399):0.06125011,(6:0.02746101,4:0.04187456):0.007911702):0.005943198):0.005660067):0.01688269):0.005584788,11:0.02263867):0.005898502):0.003281172):7.80022e-05):0.002941558,16:0.0342474815):0.0013578587):0.0452456188);
tree gen.220 = [&U] (18:0.02571677,(((((((10:0.01764882,(5:0.03077992,(((7:0.011006995,9:0.00823441):0.02775278,8:0.051240119):0.02120072,((6:0.02933459,4:0.04702726):0.009912147,(2:0.03705825,(3:0.04192646,1:0.01529643):0.01351485):0.06093651):0.009210655):0.01183687):0.01245549):0.003741713,11:0.01895848):0.0103049,14:0.0317472983):0.0001031949,((17:0.020105529,19:0.0209940291):0.001729527,12:0.014522432):0.0065972542):0.001461207,13:0.01004426):0.001055727,16:0.023668816):0.000468673,15:0.020353949):0.0320813643);
tree gen.221 = [&U] (18:0.02247969,(17:0.022095136,(14:0.041817919,(15:0.018946921,((12:0.017655079,19:0.02464191):0.0046002247,(16:0.03295282352,(13:0.004486584,((10:0.01719848,(((6:0.02176561,((2:0.03211644,(1:0.01387249,3:0.03231256):0.02129781):0.05133222,4:0.04451863):0.002990444):0.009865493,((9:0.01007826,7:0.033272876):0.012251572,8:0.06728826):0.01671916):0.006028928,5:0.01851313):0.01682365):0.005584944,11:0.02032969):0.004388074):0.001358599):0.006006686):0.0007751754):0.0008514393):0.0207080289):0.019161234);
tree gen.222 = [&U] ((15:0.029104967,((13:0.004257008,14:0.04621045324):0.00087781292,(((10:0.01810965,(((8:0.063552382,(7:0.0162016543,9:0.0206527272):0.020656395):0.02419332,((2:0.02887017,(1:0.01780829,3:0.05088849):0.01846502):0.04909053,(6:0.02693363,4:0.05147199):0.006217339):0.004758135):0.007951145,5:0.01786964):0.006586042):0.004207105,11:0.01904588):0.002606261,(16:0.02957788268,((19:0.0350660828,17:0.0147282789):0.002309827,12:0.01195077):0.004003746):0.0029209392):0.0007495765):0.003563182):0.052447417,18:0.019694049);
tree gen.223 = [&U] ((((((10:0.01567598,(((8:0.058752342,(9:0.009869415,7:0.021841596):0.016890546):0.02036601,((4:0.0312544,6:0.02564559):0.0116656,(2:0.03566448,(1:0.01537246,3:0.04724461):0.009623878):0.04500571):0.01007612):0.00201519,5:0.008218844):0.008778506):0.007621362,11:0.01540133):0.001782651,13:0.007128673):0.001051168,(16:0.037778472,(14:0.0421038648,15:0.017796811):5.597387e-05):0.001410141):0.0001384321,(12:0.01676672,(17:0.029552514,19:0.017966873):0.003202553):0.0049286855):0.042506003,18:0.007485442);
tree gen.224 = [&U] ((17:0.02187042614,((14:0.047916487,(16:0.02496114205,(19:0.06001018734,12:0.005824194):0.003407688):0.002310956):0.0005620316,(((10:0.01225063,(5:0.01535298,(((7:0.0297685798,9:0.01627025):0.02086824,8:0.06606877):0.02369236,((6:0.03854101,4:0.03973707):0.00582113,((3:0.03977671,1:0.01299053):0.007655242,2:0.04055348):0.07754735):0.005623909):0.008855851):0.0202115):0.006361196,11:0.02213369):0.008920828,(15:0.021722525,13:0.0102521304):0.003416616):0.0034682379):0.009025106):0.01043548,18:0.01985914);
tree gen.225 = [&U] (18:0.006745993,((((10:0.01527864,(((8:0.05780058,(9:0.008034593,7:0.0168446899):0.008427033):0.03082885,((2:0.03540999,(3:0.03264483,1:0.02459563):0.0260976):0.05505433,(6:0.01797888,4:0.043086):0.008870954):0.01016769):0.004336063,5:0.02092662):0.01317215):0.006203246,11:0.0147592):0.007220787,(((15:0.016341633,17:0.024878769):0.0020317235,(16:0.0254618562,(12:0.005795967,19:0.0183388871):0.0047336548):0.001020333):0.0006991947,14:0.0568342947):0.005882826):0.0001534053,13:0.002927657):0.0493618894);
tree gen.226 = [&U] ((17:0.01624324,((13:0.003252038,((10:0.01553045,(5:0.01439579,(((7:0.0210042502,9:0.01196539698):0.014408062,8:0.04705462):0.01958027,((6:0.0255192,4:0.04342043):0.007247107,((3:0.03697287,1:0.01593459):0.01312921,2:0.02890956):0.07128143):0.007713076):0.01493412):0.009059653):0.008564746,11:0.007630792):0.005658016):0.002137163,(15:0.028345342,((16:0.032337943,(12:0.01203671,19:0.02965030891):0.007413973):0.001242256,14:0.04528327317):0.0005723403):0.001677477):0.012380163):0.0331446617,18:0.026958934);
tree gen.227 = [&U] ((((((19:0.04198497968,12:0.016335458):0.005507402,14:0.0471281407):0.001017745,((11:0.01150305,(10:0.01395861,(((8:0.0675910139,(7:0.02217785,9:0.02132329):0.0202889):0.02129498,(((3:0.05139345,1:0.01082047):0.02489388,2:0.03409654):0.05857014,(6:0.02940216,4:0.03817297):0.01371805):0.007009252):0.0116653,5:0.01909971):0.008331089):0.006769143):0.007827828,(15:0.021503348,17:0.0339153905):0.002209071):0.0006087677):0.005530931,13:0.007289844):0.0002476548,16:0.0328219):0.0306919188,18:0.008851719);
tree gen.228 = [&U] (18:0.016858742,((15:0.017267442,(14:0.0467824739,(((19:0.019478917,12:0.0133661185):0.005643864,16:0.030030944):0.001342372,(((10:0.024565,((((6:0.02493888,(2:0.02842809,(3:0.03935746,1:0.009211171):0.009308482):0.04723104):0.0041401,4:0.0360315):0.01114047,((9:0.018093388,7:0.0276223526):0.006789034,8:0.048526494):0.02581981):0.005482649,5:0.00896537):0.009279253):0.004536937,11:0.01132937):0.003606781,13:0.006860059):0.003317179):0.0001717619):0.0013161023):0.0047032365,17:0.0269686582):0.022142697);
tree gen.229 = [&U] (((((16:0.046492907,((((10:0.01463616,(5:0.03323302,(((7:0.0219176906,9:0.009073959):0.01919462,8:0.05169424):0.03745551,((6:0.02226417,4:0.04606538):0.006944772,(2:0.03672739,(3:0.02667675,1:0.01368986):0.01955229):0.04511032):0.0049703):0.006397566):0.01323709):0.01093449,11:0.01455029):0.001885698,13:0.007929774):0.005943688,14:0.04756712963):0.0005165679):0.0007139624,15:0.019239805):0.0001647619,(19:0.0286092528,12:0.008823727):0.003603887):0.0071674084,17:0.026262581):0.030564516,18:0.019005529);
tree gen.230 = [&U] ((((13:0.0092155916,((10:0.01874103,(5:0.0175345,(((7:0.014167851,9:0.01309906):0.0209622272,8:0.048109646):0.0242334,(6:0.02371375,(4:0.04386724,(2:0.03604261,(3:0.03588505,1:0.02058433):0.01628996):0.04494285):0.00390011):0.01323732):0.009832522):0.01301714):0.009819397,11:0.01654638):0.004708681):0.002257071,(15:0.023993519,(14:0.035599102,(16:0.02600645,(12:0.007987781,19:0.0320274089):0.0030703523):0.0035997402):1.189583e-05):0.0004576722):0.011534291,17:0.0297642434):0.008555365,18:0.0182190813);
tree gen.231 = [&U] (18:0.01493667,(17:0.0211191357,((15:0.026598096,16:0.0285466409):1.977849e-06,((14:0.0432766989,(13:0.007730281,((10:0.0143128,(5:0.01125343,(((9:0.015723319,7:0.02409679):0.011581401,8:0.056652794):0.03154425,((6:0.02520895,4:0.0342021):0.009821903,(2:0.03517465,(3:0.03804988,1:0.01463848):0.01668542):0.04929415):0.01356121):0.004366093):0.008667638):0.01057655,11:0.01304528):0.006010569):0.003740273):0.0005678804,(12:0.0201362624,19:0.0298267268):0.004614304):0.0002639824):0.007094379):0.0244567253);
tree gen.232 = [&U] ((17:0.027343658,((12:0.018463534,19:0.03840329068):0.007473954,((13:0.003994107,((10:0.01128814,(5:0.01372658,(((9:0.0180877,7:0.0142673):0.019115645,8:0.052918085):0.02924889,((6:0.02411724,4:0.04962732):0.005485058,(2:0.03691957,(3:0.04218595,1:0.007600743):0.02612622):0.04785577):0.008564271):0.006368612):0.009012601):0.004916666,11:0.009445498):0.004292568):0.002082759,(16:0.039710008,(14:0.052124016,15:0.02359679):0.003194235):0.001024936):0.001682161281):0.012563138):0.016448559,18:0.021576809);
tree gen.233 = [&U] (18:0.011351964,(15:0.020023756,((17:0.0271458644,(((19:0.0274856628,12:0.0169720252):0.008065501,16:0.036511906):9.077929e-05,14:0.0636724191):0.001237045):0.0002533567,(13:0.006684007,(11:0.01874674,(10:0.01794903,(((8:0.050757174,(7:0.02916127,9:0.0147727437):0.003859701):0.02329078,((((3:0.03371526,1:0.01404131):0.0127978,2:0.03412348):0.05548001,6:0.02485521):0.001602253,4:0.03781038):0.01061121):0.006281303,5:0.01947946):0.009887508):0.004057293):0.005377147):0.003931644):0.001606623):0.0372075835);
tree gen.234 = [&U] (18:0.017065196,((((13:0.009846101,((10:0.01162604,(5:0.01663338,(((7:0.021190313,9:0.01951274):0.011161708,8:0.053560167):0.03509091,((2:0.02846474,(1:0.01279122,3:0.03819835):0.03294525):0.0537159,(4:0.05130218,6:0.02396279):0.00549076):0.009567671):0.003810204):0.009161228):0.01118019,11:0.01608932):0.00474959):0.0030687292,(((12:0.007762098,19:0.0287516948):0.006108534,16:0.02266496):0.00467490001,14:0.0574408207):6.996354e-05):2.274975e-05,15:0.028205349):0.0158024563,17:0.021497321):0.0243865157);
tree gen.235 = [&U] (((15:0.02167117,(((13:0.01044221,((10:0.02521891,(5:0.01355379,(((7:0.0216749593,9:0.0100326494):0.008464368,8:0.047361691):0.02844388,((4:0.04554149,6:0.02586126):0.01182866,(2:0.0345714,(1:0.008183381,3:0.03858094):0.01759091):0.05091591):0.01294615):0.003967447):0.01101542):0.005425293,11:0.01088842):0.00232393):0.005334005,(16:0.0295331207,(19:0.0317310841,12:0.0124105839):0.009067415):0.002402082):0.0002898205,14:0.041226193):0.00270557319):0.009627695,17:0.0184428205):0.011489127,18:0.006785622);
tree gen.236 = [&U] (18:0.02625087,(13:0.006489468,((16:0.032001859,((17:0.027562194,19:0.02073670716):0.0045052274,12:0.0121385):0.004533558):0.004685703,((11:0.01726577,(10:0.01452345,(((8:0.06097029,(7:0.0227433312,9:0.026673883):0.006705957):0.03407522,((2:0.03677336,(1:0.02460178,3:0.04391399):0.007674587):0.05427238,(6:0.0423159,4:0.04197924):0.009816079):0.008489865):0.007984526,5:0.01551018):0.01030228):0.0103811):0.007841902,(15:0.03247978,14:0.0381208631):0.004047502):0.0036113215):0.0018842236):0.0359345492);
tree gen.237 = [&U] ((15:0.017405077,((((11:0.01086369,(10:0.01777872,(((8:0.0456292628,(7:0.0364177284,9:0.0081703334):0.01154907):0.02829463,((2:0.02302852,(1:0.0208436,3:0.03472232):0.01809021):0.05081552,(6:0.02183322,4:0.04119733):0.009338556):0.002241647):0.007887589,5:0.01082468):0.01099703):0.009927491):0.007449188,13:0.01185372):0.001398586,14:0.035571336):0.0024849238,((12:0.0112053129,(17:0.02123338,19:0.02624352):0.003453153):0.003522533,16:0.0345943617):0.0008675848):0.002645736):0.049662231,18:0.011835257);
tree gen.238 = [&U] (18:0.0173604871,(17:0.02211654996,(((14:0.0370162528,(19:0.0453841946,12:0.01485641):0.00463739036):0.001371798,((16:0.022330013,13:0.004977684):0.0007557269,((10:0.01462093,((((2:0.03570002,(3:0.04925111,1:0.01810492):0.01461966):0.04528862,(6:0.0260275,4:0.03736593):0.01155092):0.01410747,((7:0.013397448,9:0.0212283):0.0210936157,8:0.060279279):0.01743825):0.007451203,5:0.01520941):0.01381833):0.01134352,11:0.01821839):0.005175986):0.0007639677):0.0006192819,15:0.01409578):0.008723395):0.0272151);
tree gen.239 = [&U] (18:0.0136021558,(15:0.018927739,((((11:0.01092963,(10:0.02030961,(((8:0.059125024,(7:0.0291681914,9:0.02043418):0.00807943):0.03398504,((4:0.0346231,6:0.02630169):0.005411535,(2:0.02927527,(1:0.01710152,3:0.03898433):0.02084532):0.04844354):0.007979731):0.004285692,5:0.01908366):0.01244546):0.0067816):0.004752241,13:0.007791393):0.0017042,14:0.043199576):0.0003313099,(16:0.0450452326,((12:0.016444981,19:0.0291815481):0.0009544606,17:0.030951717):0.004676559):0.002946922):0.0005045273):0.03425073);
tree gen.240 = [&U] ((15:0.02744505,(((19:0.0328407318,17:0.021910538):0.0009098215,12:0.0178343):0.007051992,((((11:0.01077647,(10:0.0140676,(((8:0.049843143,(7:0.027521323,9:0.0106039174):0.004364772523):0.0235965,(6:0.02831522,((2:0.0368864,(1:0.007316967,3:0.051392):0.01820819):0.04194196,4:0.03524402):0.003713122):0.009150351):0.01064681,5:0.02173127):0.008951638):0.002125388):0.008712379,13:0.005159856):0.0041547596,16:0.034151279):0.00245371,14:0.040977678):0.001351966):0.00408504):0.03880166153,18:0.004031453);
tree gen.241 = [&U] (((((12:0.0186404112,19:0.0270345421):0.014585332,(17:0.0290909689,(13:0.007026431,(15:0.023415047,14:0.046257009):0.0005928005):0.004510805):0.002787072):0.004116421,(11:0.01597109,(10:0.01481535,(((8:0.0488317226,(9:0.01155985,7:0.0195751423):0.028259255):0.0381807,((6:0.03207572,4:0.04671057):0.0131529,((1:0.02767167,3:0.04146805):0.02416362,2:0.04586953):0.04822499):0.009314947):0.008574866,5:0.01386644):0.01184172):0.01287769):0.007412537):0.013441312,16:0.03244541):0.00804039,18:0.021774593);
tree gen.242 = [&U] (18:0.037831084,(17:0.027154104,((((19:0.0526208916,12:0.01367709):0.006173621,16:0.036609961):0.0005871125,(15:0.016133315,(13:0.006483786,((10:0.01258375,(5:0.01703583,(((9:0.01808436,7:0.030654768):0.01367943,8:0.068100191):0.02616369,(4:0.03541583,((2:0.02881858,(3:0.03424999,1:0.007318828):0.02294567):0.0575573,6:0.02568917):0.008219185):0.009686067):0.008908851):0.01575339):0.0058683,11:0.01905836):0.003226695):0.007483546):0.001083484):0.0005344265,14:0.0538325304):0.0132624728):0.021891825);
tree gen.243 = [&U] (((((14:0.045839655,(16:0.02245319,(12:0.0173579495,19:0.031270634):0.006021538):0.0021037542):0.002278696,((10:0.01479655,((((6:0.02839605,(2:0.03578962,(3:0.03720915,1:0.00560333):0.01414062):0.05804995):0.002734531,4:0.04223235):0.01172807,((7:0.029387039,9:0.0131091885):0.007640027,8:0.0581592744):0.01960081):0.01065538,5:0.02185996):0.01937285):0.007049559,11:0.01004645):0.00728899545):0.004335245,(15:0.018699032,13:0.008662703):0.001769261):0.0132301058,17:0.028918291):0.0182659967,18:0.012724476);
tree gen.244 = [&U] (18:0.01383503,((14:0.0432109243,((((10:0.01498877,((((4:0.04613345,6:0.02276615):0.01261061,(2:0.0271005,(3:0.04260662,1:0.01871672):0.01467354):0.05716783):0.01657837,((9:0.0235459488,7:0.023286314):0.01529259,8:0.068505038):0.02791646):0.007724528,5:0.0271567):0.009276787):0.00384268,11:0.01381687):0.01161521,13:0.0067439697):0.0029891815,((16:0.027150771,(19:0.02722097271,12:0.010409):0.008808307):0.002378837,15:0.016246708):0.001074074):0.001031645):0.0077000077,17:0.0178273536):0.020853819);
tree gen.245 = [&U] (18:0.017444879,(((19:0.0313093638,12:0.0164352479):0.0153107087,(14:0.058584541,(16:0.0260043316,(15:0.019562984,(13:0.006121967,((10:0.01741375,(5:0.01374022,(((9:0.0229233,7:0.027222747):0.0214261263,8:0.0689641798):0.02867199,((4:0.03754991,6:0.0268163):0.00966112,((3:0.05174758,1:0.01887724):0.008102657,2:0.03250578):0.05083415):0.01226823):0.008917632):0.008202076):0.004288703,11:0.01934121):0.007270231):0.003611731):0.001837273):0.0009957847):0.00117186):0.0077091649,17:0.0264707688):0.01651541);
tree gen.246 = [&U] (18:0.02584186,((((((10:0.01409269,(((((2:0.04669384,3:0.06318852):0.003657807,1:0.02680001):0.05037315,(4:0.04253674,6:0.03217488):0.005920714):0.01430111,((7:0.03087514,9:0.02257357):0.0165528432,8:0.069167835):0.02597591):0.005526829,5:0.01545823):0.02111322):0.01093607,11:0.01797537):0.005569251,13:0.007165821):0.0038045406,(15:0.034904346,14:0.050619322):0.0008015872):0.0020365363,((19:0.02221071116,12:0.01214841):0.012929889,16:0.02666208):0.0018930724):0.010952408,17:0.0255178346):0.0103135);
tree gen.247 = [&U] (((17:0.008371308,(19:0.02252411902,12:0.009231126):0.0134605815):0.0084766195,((((14:0.039651873,16:0.02513655):0.0001779691,((10:0.008965171,((((2:0.03489423,(3:0.0540649,1:0.01136938):0.01405519):0.06853244,(6:0.02098806,4:0.04974156):0.008870457):0.004672596,((7:0.0246566281,9:0.02354387):0.0107481349,8:0.059797071):0.0281226):0.003896026,5:0.03146288):0.01512125):0.008903712,11:0.01526617):0.0078885034):0.001134854,13:0.0076520974):0.00155708675,15:0.03268311):0.008015498):0.020997722,18:0.025900346);
tree gen.248 = [&U] (18:0.010521558,(17:0.010370232,(19:0.036480217,(((16:0.033246222,14:0.0481799072):7.046605e-05,((13:0.01053742,((10:0.01400383,(((4:0.04630835,(6:0.03151049,(2:0.03678671,(3:0.04426066,1:0.009923854):0.01169838):0.05796102):0.000906365):0.01060718,((7:0.028072272,9:0.0160810146):0.009633954,8:0.0596551107):0.02642255):0.008879757,5:0.01479042):0.01611649):0.005214572,11:0.02276601):0.005636337):0.0058398515,15:0.025473102):0.0012672):0.00506212,12:0.004125384):0.0022884614):0.013128223):0.028893459);
tree gen.249 = [&U] ((17:0.024643711,(((13:0.00847165,((10:0.01773506,(5:0.02248416,(((9:0.0193463893,7:0.032213256):0.008626715,8:0.066540751):0.03106217,((2:0.0242489,(3:0.06036838,1:0.006879954):0.02480835):0.05896868,(4:0.05015839,6:0.03467166):0.006471754):0.01069352):0.006989783):0.00940592):0.003037508,11:0.01609914):0.007604131):0.001614598,16:0.0325083127):0.006595703,((19:0.0278635431,12:0.009970867):0.004312272,(15:0.024441158,14:0.02968189078):0.0002887681):0.0006637349):0.0116487446):0.020403247,18:0.012007492);
tree gen.250 = [&U] (18:0.026212344,(((19:0.021857955,(((15:0.027207553,14:0.03580358985):0.001232868,16:0.0337383006):0.0007227288,(13:0.00513604,(11:0.02074602,((5:0.01676346,(((9:0.0193896331,7:0.024735878):0.01138485,8:0.0721290641):0.03660173,((2:0.03755024,(1:0.01970603,3:0.03465078):0.01017389):0.04019315,(6:0.0235581,4:0.03115578):0.01031991):0.01208851):0.008613962):0.01370745,10:0.02381007):0.005120514):0.001210448):0.003271846):0.003876784):0.0007291199,12:0.019822595):0.012091614,17:0.011138451):0.0404499397);
tree gen.251 = [&U] ((17:0.0137729006,((((12:0.0162844629,16:0.0283810927):0.007119212,((13:0.009072291,(11:0.01662115,(10:0.01323703,(5:0.01932276,(((7:0.0169426834,9:0.01378748):0.009992111,8:0.0491317402):0.03066716,(6:0.02309256,(4:0.02670083,((3:0.039147,1:0.01494858):0.01230125,2:0.02973225):0.04645487):0.005095964):0.01133505):0.007097719):0.007466225):0.009019664):0.005211841):0.0020041119,14:0.0412828681):0.0007096577):0.0001128226,19:0.0504556832):0.003636975,15:0.02378017):0.008983215):0.0204484657,18:0.019926433);
tree gen.252 = [&U] ((17:0.015675813,(((((12:0.0242810757,16:0.02379075):0.001562528,(14:0.0391681,19:0.0447187331):0.0007557695):0.0004701317,15:0.026317837):0.002823303,13:0.006313052):0.0003109497,(11:0.0236604,(10:0.01276696,(5:0.01934576,(((7:0.0225012908,9:0.02398872):0.0221597731,8:0.053354821):0.03133923,(((3:0.04802245,1:0.005104892):0.015376,2:0.02527115):0.03695749,(4:0.03029878,6:0.02313011):0.001616889):0.006435493):0.01715675):0.01524432):0.005933445):0.009149809):0.012918497):0.027125492,18:0.01334227);
tree gen.253 = [&U] (((12:0.022283585,((((15:0.023913571,14:0.0570158285):0.0016278637,(13:0.022978615,(11:0.01418259,((5:0.01869324,(((9:0.01385189,7:0.0285525159):0.018544014,8:0.058080368):0.0284137,(6:0.04739152,((2:0.03947807,(1:0.03704094,3:0.04209276):0.01292569):0.04922421,4:0.04562756):0.0007917449):0.01167058):0.00714752):0.01027731,10:0.01796534):0.008225954):0.00149272):0.005992703):0.001842116,16:0.0390416114):0.007001737,19:0.038617715):0.0005786946):0.012049265,17:0.013478536):0.0354606434,18:0.019162149);
tree gen.254 = [&U] (18:0.0230752,((((15:0.0146846728,((((11:0.02531032,((5:0.01989372,(((9:0.012748966,7:0.0149974895):0.011863736,8:0.05836054):0.02434006,(((2:0.03273065,(3:0.04927334,1:0.02540036):0.004451308):0.06099407,6:0.02706497):0.003397844,4:0.04198956):0.01337573):0.006080708):0.01750179,10:0.01897726):0.008166125):0.004922365,13:0.010165761):0.004192319,14:0.042818514):0.0006720201,16:0.030356844):0.002148355):0.0113793,19:0.028916157):0.002082506,12:0.015467735):0.007754173,17:0.009143731):0.024802003);
tree gen.255 = [&U] (18:0.013544546,(17:0.022012323,(((12:0.0173842202,16:0.0406062216):0.002460494,14:0.050541037):0.000273294,(15:0.026512071,((13:0.004780625,(11:0.01801865,(10:0.02724723,(5:0.01559887,(((9:0.02191166,7:0.0258037422):0.005346779,8:0.05670958):0.03201444,(4:0.04905839,(6:0.03951222,(2:0.04236787,(1:0.0145154,3:0.05171174):0.02002615):0.06227752):0.004142344):0.01551765):0.005155135):0.009863406):0.007611633):0.004045566):0.0005682325,19:0.04844050611):0.0021085538):5.375453e-05):0.006651743):0.03218427768);
tree gen.256 = [&U] ((((16:0.0194399017,12:0.021250329):0.001680402,(15:0.03707874,(19:0.04315634312,((13:0.009573725,(11:0.01270949,(10:0.01393429,(5:0.01914627,(((7:0.0132023492,9:0.01379328):0.020054693,8:0.054568155):0.02721748,((6:0.02899014,4:0.04192739):0.004055235,(2:0.02688652,(1:0.01118036,3:0.02874974):0.0308173):0.05088396):0.009587896):0.005772597):0.01877659):0.005121209):0.004500225):0.00351891,14:0.046181979):0.001348214):8.048636e-05):0.00101210031):0.0083616926,17:0.022713684):0.02160275,18:0.013728476);
tree gen.257 = [&U] (18:0.023294011,((15:0.02183677,((((11:0.01341168,((((8:0.040388839,(9:0.01429638,7:0.007956148):0.023750411):0.0391297,(((3:0.04319071,1:0.0173902):0.01300021,2:0.03241583):0.06431474,(6:0.02343698,4:0.04136873):0.004965581):0.009503958):0.008934003,5:0.01675788):0.01163091,10:0.0168755):0.007217503):0.001982912,(13:0.006438812,16:0.045038799):0.001142435):0.002962747,14:0.045173291):0.003856759,(19:0.031349226,12:0.008536141):0.004479149):0.002965272):0.014913533,17:0.01333932):0.00831602);
tree gen.258 = [&U] (18:0.009457083,(((19:0.0286503239,12:0.0164292811):0.001180359,((14:0.059369679,((11:0.01491745,((5:0.02689669,(((9:0.01594833,7:0.02472059):0.016801921,8:0.050522441):0.01484301,((6:0.02510488,((3:0.04131856,1:0.02693513):0.02199611,2:0.04090455):0.04863492):0.001593221,4:0.04261693):0.01257795):0.005789888):0.01077385,10:0.01059876):0.00540038):0.004144865,13:0.007648582):0.002951365):0.0012998385,(15:0.017338865,16:0.022242661):0.0004627626):0.002583627):0.012038029,17:0.024214257):0.0294243881);
tree gen.259 = [&U] (18:0.016613402,(17:0.0183184724,(16:0.0427483922,((13:0.003781071,(((((8:0.06567134,(9:0.01119507,7:0.022988439):0.015851534):0.02660457,(6:0.02790053,((2:0.04195191,(3:0.02546318,1:0.01924749):0.0190231):0.05303642,4:0.04101403):0.004811435):0.01886375):0.005659284,5:0.02012635):0.006449349,10:0.01247555):0.005808483,11:0.01062347):0.008323221):0.0042171633,((15:0.03148597954,14:0.042632824):0.003039173,(19:0.01841750443,12:0.014288587):0.007071382):3.900763e-06):0.00118271):0.010322989):0.034576247);
tree gen.260 = [&U] (((15:0.027998866,((14:0.05388003354,(13:0.01139523,(((((8:0.049171947,(7:0.025857876,9:0.0144113283):0.008402866):0.03442685,((4:0.0372475,6:0.02325346):0.007765161,(2:0.03038069,(3:0.03795258,1:0.01263402):0.02440543):0.04190861):0.009979642):0.004178505,5:0.02247479):0.01082816,10:0.01568244):0.007516851,11:0.02195052):0.00198999):0.007310471):0.0007973825,((12:0.011922344,19:0.029362032):0.005590693,16:0.0236973855):0.001769403):0.001934664):0.0088399022,17:0.033039832):0.02955705,18:0.02268479);
tree gen.261 = [&U] ((((11:0.01774358,(10:0.01940159,(5:0.02347932,(((9:0.0201110848,7:0.0285625268):0.005652093,8:0.068499511):0.02499484,((6:0.02647305,4:0.0361762):0.006301571,(2:0.02950177,(1:0.02963957,3:0.04874419):0.02223351):0.07310414):0.006938599):0.005875172):0.01332425):0.005531754):0.008479412,((12:0.022318466,15:0.022541211):0.0005419212,(14:0.042376828,(13:0.00580838,(19:0.05379508788,16:0.03227641):0.001999094):0.0027611751):0.004274539):0.0003956237):0.010801284,17:0.0300317181):0.01442146,18:0.015867313);
tree gen.262 = [&U] (18:0.0248594163,((((19:0.0241744583,12:0.01254049):0.00317515496,16:0.0249515435):0.0007695161,((((((8:0.06666541,(7:0.027144977,9:0.010450074):0.008921898):0.03599872,((2:0.03400231,(3:0.04497977,1:0.002082876):0.01107102):0.04005793,(4:0.0491721,6:0.02143268):0.006297734):0.01300822):0.007214048,5:0.0193314):0.009114019,10:0.01468699):0.008336326,11:0.01442424):0.005954611,((13:0.004061752,15:0.034446447):0.0001855038,14:0.042236745):0.0007139147):0.00168588107):0.009627111,17:0.0139011281):0.012479135);
tree gen.263 = [&U] (18:0.016114782,(17:0.026516395,(16:0.025119465,(((((((8:0.06823518,(7:0.020414078,9:0.0212211923):0.009045234):0.02879622,((6:0.02478605,(2:0.03465852,(3:0.03773356,1:0.02276522):0.01125015):0.05449986):0.01042765,4:0.03737016):0.009894025):0.01084802,5:0.01402153):0.01185142,10:0.0142568):0.008155995,11:0.01105741):0.003084532,13:0.004345645):0.001427188,((14:0.035868607,(12:0.006543689,19:0.03282971965):0.006268245):0.0005919533,15:0.030433941):0.0009870314):7.851911e-05):0.011373313):0.029564999);
tree gen.264 = [&U] ((17:0.017040824,((12:0.0215422795,((((13:0.004413472,(11:0.01564159,((5:0.0167882,(((9:0.01106048,7:0.016054442):0.023127867,8:0.04755787):0.02303204,(4:0.04743321,(((3:0.03387327,1:0.02528062):0.02044311,2:0.0297923):0.06013992,6:0.03097697):0.003619746):0.008490806):0.004332254):0.005932884,10:0.01582475):0.01072673):0.00569135):0.0009233506,15:0.028627927):0.0006659464,16:0.025226089):0.0001669923,14:0.03547647055):0.007970059):0.0001827224,19:0.0224530141):0.0067158116):0.029855467,18:0.007367265);
tree gen.265 = [&U] (((15:0.030131696,(((16:0.0391155618,12:0.035059766):0.003498908,14:0.058585218):0.0007239951,(19:0.05722738455,((11:0.008266113,(10:0.01837275,(5:0.02467768,(((9:0.018169971,7:0.022431292):0.011568496,8:0.0586991852):0.02303548,((6:0.02756677,4:0.06087401):0.003791356,(2:0.0400449,(3:0.0388113,1:0.02651646):0.02614721):0.05626454):0.008261528):0.005222804):0.01068926):0.01126963):0.004714907,13:0.009880366):0.005092078):0.0001631114):0.0005955955):0.005133142,17:0.0129234432):0.024328189,18:0.010112985);
tree gen.266 = [&U] ((17:0.010712575,(12:0.0182608396,(19:0.02773425367,(((13:0.006387828,(11:0.01149883,((5:0.0133838,(((9:0.02382608,7:0.02807388):0.01176749,8:0.065533409):0.02932887,(((3:0.0544625,1:0.01632819):0.003101568,2:0.04230527):0.04597229,(6:0.02672671,4:0.04654806):0.01344392):0.01124509):0.004646488):0.0155731,10:0.01215409):0.006712463):0.004459466):0.005910372,(16:0.030574316,15:0.0269880576):0.0013125515):0.0009772731,14:0.05572709354):0.004332181):0.001536491):0.010691917):0.0378043206,18:0.01373878);
tree gen.267 = [&U] ((17:0.008086415,(19:0.0201375699,(((15:0.037077286,14:0.050556109):0.0003080865,(16:0.0248008926,(13:0.003208513,(11:0.0161844,((5:0.02212983,(((9:0.0255269,7:0.0215940309):0.0153960911,8:0.060356364):0.02600527,((2:0.03582439,(3:0.03394546,1:0.03126467):0.03060289):0.03697178,(6:0.04475677,4:0.04141229):0.003441038):0.01822639):0.00433096):0.007561857,10:0.01616583):0.003042066):0.003807139):0.003173658):0.002314056):0.008939738,12:0.0177040788):0.002935685):0.0090368744):0.0422465427,18:0.011345071);
tree gen.268 = [&U] (17:0.019466424,(((((16:0.01902694,(12:0.01836879,19:0.0229401414):0.008185386):0.0012646857,14:0.039665626):0.0013192563,(11:0.02468223,((((8:0.05535069,(7:0.026016542,9:0.023178575):0.01158281):0.02384874,(((2:0.03995622,(3:0.03281445,1:0.01637789):0.01093536):0.045291,4:0.04116399):0.0002679311,6:0.02338211):0.01399992):0.007994539,5:0.01409224):0.009205811,10:0.009708143):0.009272859):0.009067859):4.074577e-05,15:0.019143456):0.0009975723,(13:0.006022611,18:0.060407196):0.00517819):0.009736926);
tree gen.269 = [&U] (18:0.024751031,(17:0.022509391,((12:0.01373976,((((11:0.01380611,((5:0.02863997,(((9:0.016828623,7:0.030589005):0.01234788,8:0.057961411):0.02483248,((4:0.04545545,6:0.03031325):0.004950173,((1:0.01726152,3:0.04564581):0.006557944,2:0.03720373):0.05684204):0.01611789):0.006681023):0.01057292,10:0.01175872):0.00823162):0.00697792,13:0.0037473):0.013444438,(15:0.022595776,14:0.0485428107):0.003971675):0.0003669954,16:0.027686981):0.009816339):0.0018646586,19:0.0156500046):0.011630759):0.039751709);
tree gen.270 = [&U] (18:0.018404658,(((12:0.01294671,(((16:0.03350498,14:0.040148889):0.001288456,15:0.016587163):0.0002948347,((11:0.01507113,((5:0.01250298,(((7:0.018639426,9:0.01285379):0.020552783,8:0.06200337):0.02713012,(((1:0.01908198,3:0.02453955):0.01878304,2:0.02656226):0.04252066,(6:0.02783266,4:0.03465828):0.004052281):0.009065642):0.008422779):0.01813783,10:0.01765339):0.005794534):0.003059872,13:0.003827552):0.005753127):0.0042458653):0.0003128511,19:0.009915878):0.005880221,17:0.015669264):0.03536809591);
tree gen.271 = [&U] (18:0.0237224178,((((13:0.002272667,19:0.03775744444):0.0009670304,(((11:0.0272377,(10:0.01647199,(5:0.02292043,(((7:0.022305316,9:0.018493227):0.019682608,8:0.0589741675):0.02772822,((2:0.03159804,(1:0.02367697,3:0.06634899):0.008626673):0.05277483,(4:0.04041658,6:0.02133382):0.006697284):0.02178557):0.005988197):0.0105184):0.006977199):0.003990926,15:0.031708148):0.0012830187,14:0.0515419064):0.004135048):0.001425014,(16:0.035811318,12:0.017713877):0.002918371):0.0033805006,17:0.0243560428):0.013950378);
tree gen.272 = [&U] (((((19:0.05250805924,(13:0.005527191,(11:0.01879179,(10:0.01311498,(5:0.01626408,(((7:0.031627039,9:0.02121559):0.013597993,8:0.0459108):0.02463656,((2:0.03212089,(3:0.02973283,1:0.01261399):0.01620151):0.04410015,(6:0.02509145,4:0.04529368):0.01267314):0.02021775):0.00906823):0.01279234):0.008719561):0.001525026):0.001345256):0.0005304868,((16:0.03662386045,12:0.0173706024):0.001533602,15:0.031218193):9.115035e-05):0.0005177105,14:0.040995735):0.0078966761,17:0.014587339):0.02757197,18:0.013744562);
tree gen.273 = [&U] (18:0.018348016,(17:0.026092201,(((12:0.0196557443,16:0.02392816):0.00305627577,(14:0.0499314673,((13:0.00615942,19:0.06919785056):0.0009184991,(11:0.01943235,(10:0.008728217,(5:0.01846116,(((7:0.0143139967,9:0.01198681):0.017513893,8:0.071988092):0.0226536,((2:0.03735349,(3:0.04579426,1:0.008316542):0.002407051):0.05334239,(4:0.03532849,6:0.02399313):0.01570621):0.01300101):0.008072579):0.01112654):0.008951512):0.007814437):0.0007067894):0.0006433152):0.0009963708,15:0.028858409):0.0077264142):0.0207273396);
tree gen.274 = [&U] (18:0.009675422,(((12:0.024291438,16:0.0289257216):0.0005627569,(((15:0.020775087,19:0.05154084327):0.002012027,14:0.05273755204):0.002050173,(13:0.006806324,(11:0.009330713,(10:0.01512584,(5:0.02207369,(((7:0.022446471,9:0.014735952):0.014099655,8:0.067614694):0.02235347,(((2:0.02474088,(3:0.04537658,1:0.01615179):0.006934729):0.05654458,4:0.03862871):0.005364745,6:0.02392287):0.01234963):0.005675943):0.01290819):0.005620209):0.004380482):0.006428043):0.004314878):0.010590349,17:0.0343847341):0.0248380286);
tree gen.275 = [&U] ((17:0.021601857,(((((((11:0.01021587,((5:0.01655024,(((9:0.017714278,7:0.03035476054):0.008535063,8:0.08122459):0.01980913,((2:0.03073342,(1:0.01035674,3:0.04298306):0.009996442):0.04939505,(4:0.03729848,6:0.0234327):0.005510527):0.01250602):0.008424328):0.01291552,10:0.01012222):0.009815914):0.006819229,13:0.006568262):0.003541617,14:0.0378665928):0.001316395,15:0.0145590138):0.0008635357,16:0.0219073928):0.008947398,12:0.0100287):0.0024499991,19:0.038445):0.0114967054):0.035977808,18:0.023008883);
tree gen.276 = [&U] ((((((14:0.04473122478,(13:0.01449871,(15:0.02476377,(11:0.01083269,((5:0.01406668,(((7:0.0197395742,9:0.01533975):0.02462551,8:0.051897829):0.02636142,((6:0.02715791,4:0.04267583):0.007397797,(2:0.03729586,(1:0.02018161,3:0.04454598):0.0100075):0.04018658):0.005893728):0.007578192):0.01353514,10:0.02108075):0.003087538):0.0123624):0.0006949459):0.00100326775):0.001530521,16:0.03008419455):0.003062619,12:0.015289143):9.352523e-05,19:0.0236210098):0.0129648152,17:0.014181136):0.0254978088,18:0.02455766152);
tree gen.277 = [&U] (((16:0.0242554,15:0.0247688915):0.004255079,(((13:0.004873169,18:0.046105406):0.00155886,(11:0.005092049,((((8:0.0513403466,(7:0.026506366,9:0.01445595):0.0098104558):0.0345696,((6:0.03294899,4:0.03396701):0.01319306,(2:0.03225616,(3:0.03242341,1:0.007665352):0.02228882):0.03929416):0.005331606):0.004614768,5:0.01199601):0.007730713,10:0.0172779):0.005177058):0.006343326):0.0024598962,(14:0.0519512371,(19:0.020976294,12:0.015932945):0.006870437):0.0002228729):0.001546772):0.007583543,17:0.019625296);
tree gen.278 = [&U] ((17:0.011965495,((19:0.0218195186,12:0.014015659):0.0005089575,(14:0.0492182148,(((13:0.008051828,15:0.0220001337):0.002747121,16:0.0191597447):0.0003308349,(11:0.01431256,((5:0.01747855,(((9:0.0232316141,7:0.020637587):0.02185804,8:0.05295092):0.02591273,((6:0.03059905,4:0.04245302):0.003323439,((3:0.05188203,1:0.02461629):0.0189192,2:0.03411543):0.05780741):0.01526135):0.0047706):0.006868295,10:0.01521939):0.008431349):0.0038304359):0.001017236):0.005445757):0.014617107):0.0260547849,18:0.01637076575);
tree gen.279 = [&U] (17:0.0280153239,(16:0.040121367,((14:0.0414859132,15:0.01989872):0.001124866,((((11:0.01025785,((((8:0.06839349,(9:0.015538,7:0.034462561):0.016473241):0.02541733,((6:0.02640808,4:0.04064333):0.009562985,(2:0.03724152,(3:0.04508054,1:0.005006256):0.02234105):0.06582006):0.009633503):0.008112614,5:0.01329538):0.005556736,10:0.02631083):0.009559239):0.003410921,13:0.004210205):0.005309329,18:0.068729314):0.001787105,(12:0.013193002,19:0.024649605):0.007839674):0.005179485):0.0008209901):0.013751524);
tree gen.280 = [&U] (18:0.020061863,(17:0.0260716856,(16:0.023360757,(14:0.05028670898,(15:0.021656553,(((13:0.00801953,(11:0.01771488,(10:0.01204767,(5:0.01861831,(((9:0.017530063,7:0.032078632):0.012059066,8:0.047246501):0.02465265,((6:0.02205374,4:0.03801854):0.01120098,((3:0.05730284,1:0.01743391):0.01105362,2:0.03612938):0.04272954):0.01327745):0.007362028):0.009064465):0.009634341):0.01316347):0.0004728317,12:0.024363151):0.0002765574,19:0.04275053037):9.114584e-05):0.0007038206):0.0005454306):0.0017734784):0.0176175922);
tree gen.281 = [&U] (18:0.012951105,(17:0.01814572682,((14:0.05119279,(15:0.019520547,13:0.010501836):0.002151388):0.002317022,((11:0.0115529,((((8:0.061959014,(9:0.01159418,7:0.0199258727):0.0181335311):0.02293142,((((3:0.05931185,1:0.01033246):0.0115853,2:0.03192411):0.05244017,6:0.02739788):0.004599902,4:0.05034592):0.00917125):0.006781758,5:0.02125153):0.009040828,10:0.01489261):0.006529051):0.0100772511,((19:0.0293260567,12:0.005551247):0.0070315787,16:0.02735433):0.001254337):0.0008629624):0.008790678):0.0109028582);
tree gen.282 = [&U] ((17:0.01926085989,((16:0.031742524,(14:0.0437539659,((13:0.005066523,(11:0.01396729,((((8:0.04639862,(7:0.0185521802,9:0.01362128):0.0100603957):0.03575907,((6:0.02129556,4:0.03172917):0.01233109,(2:0.02371461,(3:0.03541364,1:0.01330362):0.01633257):0.04837655):0.005776284):0.00413955,5:0.02399838):0.007554078,10:0.007778626):0.00457473):0.006701505):0.0023541051,(19:0.01478065777,12:0.009357905):0.0101945217):0.0001886384):0.0001700304):0.004005883,15:0.029544018):0.009449375):0.01802274,18:0.024499928);
tree gen.283 = [&U] ((((11:0.01150828,(10:0.01075805,(5:0.01344206,(((7:0.033423395,9:0.0155584806):0.006602149,8:0.066089982):0.02400982,(((3:0.04520997,1:0.01654734):0.01590411,2:0.02504018):0.04220271,(4:0.04374879,6:0.02400485):0.01158507):0.008373543):0.003908348):0.008299538):0.004727844):0.005929703,(14:0.026036118,(((12:0.016810523,16:0.02756285):0.0016475743,15:0.021368097):6.093429e-05,(19:0.038061272,13:0.016530791):0.006257514):0.0004351143):0.0005863736):0.0072554883,17:0.01939485608):0.0312091913,18:0.01487904);
tree gen.284 = [&U] ((17:0.018301996,(12:0.0177678702,((((15:0.023599202,((11:0.01564163,((5:0.01816831,(((7:0.014381288,9:0.02626454):0.014640415,8:0.04860505):0.02670149,(((3:0.04603543,1:0.01777055):0.007335754,2:0.02728437):0.0538837,(6:0.03085034,4:0.02724322):0.01168781):0.01011373):0.007199427):0.007787707,10:0.01723402):0.005421176):0.0004732296,13:0.004140637):0.002385679):0.0006404321,14:0.0455582243):8.897069e-05,16:0.0333081928):0.003291779,19:0.020330584):3.913477e-05):0.0057844217):0.0422110732,18:0.030686653);
tree gen.285 = [&U] ((17:0.014283158,((19:0.0281829106,((13:0.009080038,(11:0.01344301,((5:0.0181659,(((7:0.0295368247,9:0.0214182):0.012293931,8:0.057648983):0.02175234,((((3:0.02518204,1:0.01797827):0.03630381,2:0.03616461):0.04359252,6:0.03771856):0.0008621998,4:0.03511914):0.01128847):0.008107097):0.01705867,10:0.01907709):0.0121531):0.002515075):0.00254557,(16:0.0351313186,(14:0.0483152226,15:0.021807913):0.0008503713):0.0009229075):0.007836402):0.0006799492,12:0.0170400226):0.007630036):0.0323386113,18:0.021475235);
tree gen.286 = [&U] ((((16:0.0302994487,12:0.017252052):0.001450833,(((14:0.045806246,(19:0.0482295851,15:0.024129057):0.0004618167):0.0010793386,13:0.00528155):0.0004395604,(11:0.0134564,(10:0.01638234,(5:0.02028028,(((7:0.019289062,9:0.021057936):0.017536856,8:0.072381489):0.02716096,((4:0.04197577,6:0.02714604):0.007520779,(2:0.04238945,(3:0.03464676,1:0.02050968):0.008694707):0.04610167):0.01029433):0.004451312):0.01308357):0.005714602):0.006949756):0.001006212):0.013748186,17:0.045009563):0.016157048,18:0.010703922);
tree gen.287 = [&U] (18:0.021272782,(((13:0.0119998,(11:0.01738387,(10:0.02303604,(5:0.01198388,(((9:0.009660948,7:0.024156817):0.015566889,8:0.052594239):0.02411725,((6:0.02940358,4:0.04336859):0.01079408,(2:0.03492315,(3:0.04344892,1:0.00845044):0.01245971):0.0425667):0.01199975):0.006810989):0.01228978):0.005759413):0.00638579):0.002595911,((16:0.023973952,12:0.027914412):0.004815442,((14:0.041654147,15:0.027516846):0.00189133,19:0.0652986209):0.001179009):6.978903e-05):0.011547244,17:0.011666129):0.0232856052);
tree gen.288 = [&U] (18:0.0092806685,((((11:0.01590687,((((8:0.056947196,(7:0.037813788,9:0.0154738277):0.008253629):0.03165214,(4:0.03946934,(6:0.02515634,(2:0.03630775,(3:0.04538326,1:0.01409984):0.01035104):0.06389389):0.007990527):0.01356518):0.005281088,5:0.01411126):0.01497198,10:0.01879024):0.003311283):0.002908279,(16:0.0332683977,(14:0.0523058988,(13:0.009358196,15:0.031682894):0.0006622096):0.0001156163):0.0003041466):0.005366017,(12:0.0128719357,19:0.027136368):0.0002373294):0.0040640827,17:0.008676468):0.0493652767);
tree gen.289 = [&U] (18:0.011293553,((12:0.0179181346,(19:0.023449955,(14:0.036510213,((((11:0.01365818,((((8:0.0423954223,(7:0.018452311,9:0.013664882):0.02306036):0.02389439,((2:0.05051755,(3:0.02682024,1:0.005298315):0.01049655):0.04433489,(6:0.0350089,4:0.04323683):0.004494174):0.007472212):0.006741431,5:0.017611):0.006861016,10:0.01326804):0.0132044):0.003787952,13:0.006810815):0.006978241,16:0.034731738):0.002770067,15:0.02940345):0.0018322073):0.007101624):0.0002123971):0.012733466,17:0.020831357):0.0291763948);
tree gen.290 = [&U] (18:0.024824656,(17:0.026155961,((((13:0.006059823,(11:0.008366404,(10:0.01894068,(5:0.02261149,(((7:0.02077618,9:0.015101506):0.012733677,8:0.058750301):0.0290424,((2:0.03393743,(3:0.04163625,1:0.0181711):0.01259356):0.0565982,(4:0.04060986,6:0.03281139):0.005581012):0.009969119):0.005510488):0.00712957):0.004281874):0.003317286):0.001684492,19:0.04352967805):0.0016579269,(15:0.022800278,14:0.059898315):0.002862694):0.0004430773,(12:0.014325975,16:0.01713383):0.0035318135):0.0103421206):0.0309530324);
tree gen.291 = [&U] ((((14:0.0506506541,((16:0.0338399572,(13:0.004805159,(11:0.01896417,((5:0.01710981,(((9:0.01723166,7:0.020975141):0.006504061,8:0.070758567):0.02687054,(((3:0.02941201,1:0.01052082):0.01800965,2:0.03064794):0.04797592,(6:0.03276411,4:0.05028039):0.009673992):0.01100388):0.006664023):0.007841541,10:0.009686446):0.006657764):0.006264517):0.002188529):0.002872896,15:0.021236704):0.0001713455):0.0043881064,(19:0.024117157,12:0.0113547692):0.001461529):0.0109904044,17:0.016546323):0.04118984,18:0.012299242);
tree gen.292 = [&U] (((12:0.0226400457,(((11:0.01834195,((((8:0.0504908467,(7:0.028620423,9:0.018132752):0.008718324):0.0214013,(((2:0.03312384,(3:0.02034954,1:0.02572858):0.01168929):0.07319865,6:0.03003505):0.005405454,4:0.04750964):0.01880244):0.005673924,5:0.02812118):0.01791586,10:0.01582997):0.01115101):0.00457313,(((13:0.003510705,15:0.019258431):0.001705826,16:0.0256137029):0.001748462,14:0.0556606905):0.0004011426):0.008817159,19:0.019196241):0.0001059958):0.0102754406,17:0.017184713):0.0410840467,18:0.023365112);
tree gen.293 = [&U] (18:0.015067886,((((15:0.022732103,14:0.0341827331):0.0006109143,16:0.037694933):3.580447e-05,(((11:0.01454653,(10:0.01269812,(5:0.02436895,(((7:0.025211423,9:0.0183710432):0.016404724,8:0.053078894):0.02362948,(4:0.04682901,((2:0.01979553,(3:0.05269903,1:0.02317322):0.009628529):0.05647639,6:0.0342394):0.001020994):0.01152404):0.006531384):0.00680981):0.01157044):0.005563221,13:0.002858373):0.0007231614,19:0.067912431):0.0006078215):0.0078768865,(12:0.02583855881,17:0.020717659):0.0104626793):0.01887314);
tree gen.294 = [&U] (18:0.012086664,(17:0.009385273,((19:0.0209691939,((((13:0.002742611,(11:0.02466748,((5:0.01765207,(((9:0.01875321,7:0.0320926434):0.003939341,8:0.08160443):0.03091164,((6:0.02865999,((3:0.04780739,1:0.01734444):0.01850594,2:0.03145791):0.05488274):0.004468578,4:0.04259434):0.006085763):0.006668976):0.008383518,10:0.01430754):0.01154783):0.00524549):0.002120193,16:0.02132388749):0.001048695,15:0.024024477):3.02333e-05,14:0.050158798):0.006207952):0.0006513138,12:0.0180653774):0.0074353968):0.0508867339);
tree gen.295 = [&U] (((((15:0.029698544,(((13:0.004697913,16:0.028304611):0.0039908244,(11:0.015896,((((8:0.066285225,(7:0.023174764,9:0.021435329):0.01242242749):0.0220331,((6:0.03385833,(2:0.0292474,(1:0.02316204,3:0.039152):0.007325134):0.04752251):0.00166335,4:0.05739819):0.00711076):0.003974239,5:0.0182385):0.01667919,10:0.01242056):0.006757519):0.007326501):0.001490425,14:0.029410988):0.0002984713):0.00779807,12:0.01569548275):0.000731522,19:0.0349590428):0.0075493614,17:0.012503721):0.0308419113,18:0.014017994);
tree gen.296 = [&U] (18:0.011269559,(((19:0.03039574403,(((11:0.01238765,((5:0.02294798,(((7:0.0308586668,9:0.013670596):0.00990782,8:0.0492073):0.02612783,((6:0.02486234,4:0.04094159):0.008576582,((1:0.01682853,3:0.03142793):0.03443749,2:0.02249814):0.04418206):0.01001657):0.01328001):0.01680234,10:0.01632019):0.002706805):0.01139933,14:0.0450546662):0.00150755326,(15:0.01489105,(13:0.00579417,16:0.03041949):0.002125555):0.008462431):0.0082804499):0.001205681,12:0.016211915):0.0064274715,17:0.008765757):0.0276963817);
tree gen.297 = [&U] (18:0.0239721122,(((12:0.017750046,19:0.0229577223):0.001019369,(14:0.02464273863,(15:0.019985155,((16:0.0271782424,13:0.001957354):0.001356838,(11:0.01011538,((((8:0.06698582,(9:0.01038008,7:0.024770608):0.0158123071):0.03084575,((4:0.04094136,6:0.02505049):0.005923321,((1:0.01226559,3:0.04769475):0.01289414,2:0.03419191):0.05720568):0.01406413):0.009005607,5:0.02010277):0.01363115,10:0.01897622):0.005713728):0.00521281):0.0006657299):0.0003405495):0.004548747):0.013258492,17:0.019614964):0.0417559423);
tree gen.298 = [&U] (18:0.01648461,(((((15:0.02312858,14:0.048836363):0.003760081,((16:0.0421195617,13:0.003347557):0.002508,(11:0.02145411,((((8:0.0595522551,(7:0.02098857,9:0.02947581):0.016334297):0.0257415,((6:0.0204589,4:0.05232595):0.00687506,((1:0.02834885,3:0.03585804):0.01929358,2:0.02812036):0.052132):0.008784061):0.004118056,5:0.01622601):0.01261105,10:0.01590754):0.01414849):0.005380128):0.0025822438):0.00514358844,12:0.0146845262):0.002626321,19:0.036385549):0.00966465,17:0.019904221):0.04332298243);
tree gen.299 = [&U] ((17:0.031318758,(((((16:0.02278811,13:0.01042592):0.0051434181,(11:0.01443873,((((8:0.058192301,(9:0.01956478,7:0.043257106):0.007948027):0.03375975,((6:0.02702161,4:0.0360555):0.005661105,((1:0.01724568,3:0.03786451):0.02522061,2:0.03896858):0.06421995):0.01087981):0.004581511,5:0.01769304):0.01087944,10:0.01714046):0.01451504):0.004145414):0.0005974293,15:0.022035648):0.0003733652,(19:0.02581588785,12:0.0180492):0.006675256):0.0003596837,14:0.0482416896):0.0070373901):0.01075296,18:0.020975245);
tree gen.300 = [&U] (18:0.00872981,(17:0.019829334,((((16:0.035511547,19:0.0667143588):0.0008321857,((10:0.01243086,(5:0.02752368,(((7:0.0321549934,9:0.01989254):0.008366782,8:0.054457605):0.03088252,((4:0.05248114,6:0.03642234):0.004669223,((1:0.005863427,3:0.05116731):0.01253852,2:0.04792423):0.03889033):0.009479055):0.00668967):0.01507812):0.01409184,11:0.009377227):0.008352352):0.0003935331,((15:0.030351643,13:0.01492555):0.0008985759,14:0.0365158922):0.002394746):0.0001404614,12:0.01531129221):0.0071939141):0.023362447);
tree gen.301 = [&U] (18:0.01220971,(((19:0.017867359,12:0.02036192):0.0045905465,((15:0.022097258,14:0.050359239):0.002603257,(((11:0.01153289,((((8:0.052900318,(9:0.01335125,7:0.022948296):0.021596135):0.02112414,((4:0.04082406,6:0.03190132):0.0007657133,((3:0.03166237,1:0.007185203):0.01467222,2:0.03926544):0.04964368):0.007984622):0.006162244,5:0.01662065):0.01148205,10:0.01848542):0.01207284):0.006736131,13:0.001166426):0.003803662,16:0.032688778):0.002109723):0.0007663001):0.0159181172,17:0.026595561):0.0380006331);
tree gen.302 = [&U] ((((14:0.041791474,(((12:0.0159001,19:0.0351352647):0.00617800161,16:0.03182512):0.003013415,((11:0.01601394,((((8:0.06796078,(7:0.0233881086,9:0.016742852):0.012069843):0.02029571,(4:0.04352446,(6:0.02699892,((3:0.03363828,1:0.007815083):0.01953143,2:0.03583021):0.06118584):0.004154813):0.01139069):0.007685453,5:0.01409718):0.009417582,10:0.02181736):0.01126352):0.005483143,13:0.004632016):0.0047607774):0.0006278935):0.0003415904,15:0.023781699):0.0092549505,17:0.018399947):0.030950361,18:0.018676436);
tree gen.303 = [&U] (((((15:0.01808788,13:0.001911956):0.005310008,14:0.03635268754):5.014861e-05,((16:0.03436343,(19:0.0221789936,12:0.006643617):0.003738105):0.0022147375,(11:0.01311602,((((8:0.051606003,(9:0.02125875,7:0.015447222):0.0113386723):0.0296921,((6:0.03050399,4:0.038623):0.01346622,(2:0.01661464,(3:0.03349377,1:0.00421175):0.02237136):0.04676727):0.004501919):0.00822187,5:0.01338158):0.0165547,10:0.01807659):0.004310724):0.007603239):0.0002512252):0.0171055698,17:0.018805543):0.0404265625,18:0.018598149);
tree gen.304 = [&U] (18:0.024170913,((12:0.0182492043,(19:0.0372952759,((((11:0.01936429,((5:0.0104731,(((7:0.028204146,9:0.021222309):0.004877423,8:0.078231506):0.02888964,((4:0.0387561,6:0.03127623):0.007994031,((3:0.04377114,1:0.01414721):0.01082112,2:0.02892731):0.05244523):0.01063824):0.008353156):0.01000258,10:0.02893619):0.007996147):0.004844466,(16:0.03147217,13:0.0072777704):0.006638889):0.0008336063,15:0.020935884):0.001197153,14:0.043063829):0.008189099):0.001325971):0.010076232,17:0.011333975):0.0398016459);
tree gen.305 = [&U] (18:0.037856041,(((((13:0.00359955,16:0.0212650369):0.0035709436,(14:0.050378699,(15:0.0227998458,(11:0.01368401,((5:0.01127278,(((9:0.01744298,7:0.028868635):0.013063575,8:0.059908068):0.02846615,(((3:0.03639132,1:0.01424388):0.016669,2:0.02574647):0.04472333,(4:0.04995319,6:0.02938005):0.008721254):0.00642939):0.009023208):0.01997338,10:0.01355908):0.00300408):0.005993641):0.001064249):0.002840687):0.009643476,12:0.007809638):0.0040204539,19:0.0361269467):0.008796608,17:0.014132475):0.0309585599);
tree gen.306 = [&U] (((((11:0.01927516,((5:0.01170586,(((9:0.01605467,7:0.015040721):0.023684748,8:0.054700356):0.03452461,(((3:0.05527412,1:0.01754738):0.00459095,2:0.03165528):0.05309201,(6:0.02973333,4:0.03549798):0.002552338):0.01260949):0.006830367):0.01971425,10:0.01571055):0.006568516):0.01186983,(14:0.0595809252,((13:0.005151748,16:0.02315936):0.0031704099,15:0.0238937673):2.908422e-05):3.770781e-05):0.01009508264,(19:0.0292829704,12:0.0189739557):0.001120559):0.010056018,17:0.009646599):0.0256782792,18:0.030446111);
tree gen.307 = [&U] ((17:0.010346638,((19:0.0253306174,((16:0.03389279,((11:0.01256882,((5:0.01586625,(((7:0.0329805525,9:0.022770307):0.020762978,8:0.03955140577):0.03230697,((2:0.03925709,(3:0.05666553,1:0.01370022):0.006203105):0.04438372,(6:0.03741321,4:0.05411271):0.00429732):0.006641665):0.006939869):0.01640366,10:0.01447808):0.008512324):0.002511503,13:0.005768882):0.003679277):0.0050120188,(14:0.0401211942,15:0.014498058):0.001818997):0.002800361):0.0002153802,12:0.020486671):0.013354139):0.0291529314,18:0.007290927);
tree gen.308 = [&U] (18:0.024151181,((((13:0.006498446,(11:0.008747509,((5:0.01905755,(((9:0.023519014,7:0.021620133):0.011012063,8:0.06353061):0.02961289,((6:0.01560718,(2:0.03865747,(3:0.04951511,1:0.0135047):0.02497635):0.05381636):0.003696659,4:0.04613062):0.01056507):0.007607474):0.01099537,10:0.01188783):0.005330722):0.003747579):0.003041697,(15:0.024011706,(14:0.0392389745,16:0.032305555):0.0001719599):0.00167388803):0.00431986,(19:0.0167623477,12:0.020526434):9.261949e-05):0.010467104,17:0.015136468):0.0336426228);
tree gen.309 = [&U] ((17:0.020111758,(((((15:0.03151181,14:0.039607674):0.0005192622,(13:0.00174434,(11:0.01831645,((5:0.01322683,(((7:0.020290361,9:0.022065442):0.008215272,8:0.0679113):0.02114304,((6:0.04093993,4:0.05039111):0.001059667,(2:0.0299058,(3:0.03060741,1:0.007992392):0.02023213):0.05652213):0.00956667):0.01198026):0.01223567,10:0.01274407):0.00995886):0.008819599):0.00184495632):0.001153519,16:0.0474020357):0.0077356816,12:0.015859939):0.001148589,19:0.0159870509):0.0130971994):0.035088302,18:0.0090444473);
tree gen.310 = [&U] ((17:0.00747002,(19:0.01989545159,((16:0.0418842737,((15:0.019056785,(13:0.009460819,(11:0.01513459,((5:0.01370182,(((9:0.007397217,7:0.025544062):0.0156649271,8:0.0534977922):0.0242972,((6:0.02844609,((2:0.03469484,3:0.05688386):0.0101383,1:0.01315878):0.04258111):0.005341323,4:0.03527671):0.01387496):0.005453142):0.009372447,10:0.01679756):0.008821858):0.001437583):0.00312159):0.004643419,14:0.050079533):0.002743007):0.003435285,12:0.01470655):0.003022913):0.0118822225):0.035827464,18:0.016591656);
tree gen.311 = [&U] (18:0.021409085,(17:0.01635041,((19:0.0237670739,12:0.0212579515):0.0001728211,(((14:0.04393231939,(13:0.015580105,(11:0.01368329,((((8:0.0675850277,(9:0.01331463,7:0.025179612):0.013658744):0.02002362,(((3:0.04839604,1:0.01567965):0.006531323,2:0.02515075):0.04042216,(6:0.02566643,4:0.05037018):0.007718763):0.004446364):0.01083118,5:0.01564757):0.01506242,10:0.01947147):0.006810578):0.005066295):0.0032109082):0.001928778,15:0.029420444):0.0009580252,16:0.023006232):0.002612811):0.0102927338):0.0272772071);
tree gen.312 = [&U] (18:0.0079242986,(17:0.012390513,(19:0.0221772431,(12:0.014566268,(((11:0.01189787,((((8:0.06357284,(7:0.017303372,9:0.01059775):0.008612034):0.0268611,((6:0.01882075,4:0.05010217):0.01131067,((3:0.04478746,1:0.01887236):0.001873635,2:0.02855646):0.05863084):0.01548677):0.007563083,5:0.01859391):0.008495012,10:0.01070157):0.01144259):0.002891577,13:0.013071912):0.001770408,(16:0.042306885,(15:0.023297571,14:0.0379526123):0.002846617):0.0009637242):0.004302749):0.0008590876):0.011676462):0.03755280767);
tree gen.313 = [&U] (((15:0.032145696,(((16:0.01717408,(13:0.005444199,19:0.0382519206):0.0009970611):0.005070493,(((10:0.01777895,(5:0.01900462,(((7:0.014360915,9:0.0172658):0.014978182,8:0.0607476237):0.02728694,((2:0.02383626,(3:0.05126718,1:0.02454401):0.009254999):0.06636813,(4:0.03500927,6:0.02128807):0.01051921):0.01223268):0.004583503):0.01463303):0.005726571,11:0.01958242):0.006511784,12:0.019674035):0.001407161):0.0024069388,14:0.029679115):0.0009965435):0.010080723,17:0.015691438):0.03025262601,18:0.03621265);
tree gen.314 = [&U] (18:0.020964524,(17:0.01067974,((19:0.0202130563,((15:0.030863639,16:0.028538152):0.000181097,(14:0.037973407,((11:0.01243223,((5:0.01158736,(((9:0.026625607,7:0.025323776):0.00852272,8:0.041960928):0.04026896,(4:0.03425348,(6:0.02475129,((1:0.01018817,3:0.03110815):0.01299132,2:0.028779):0.06210322):0.003836941):0.006542401):0.01476691):0.01026764,10:0.01585693):0.008848031):0.004554673,13:0.007170649):0.0006073453):0.002432194):0.0057207161):0.0004057614,12:0.023061026):0.005826016):0.033478802);
tree gen.315 = [&U] ((17:0.011935173,(((19:0.0460147366,(16:0.03140162,13:0.003956791):0.0001968438):0.005057881,15:0.03205177):0.0009345117,((14:0.043920263,((10:0.01490957,(5:0.021773,(((9:0.0223818441,7:0.023796495):0.01015175,8:0.05635914):0.03359393,((6:0.02233964,(2:0.03739313,(3:0.02377907,1:0.01366733):0.02152103):0.05457518):0.005405281,4:0.04268705):0.01072293):0.00540804):0.01202754):0.008268852,11:0.01566343):0.008048005):0.0008317476,12:0.0234225498):0.0016364427):0.0110384565):0.03175671697,18:0.01425049);
tree gen.316 = [&U] ((17:0.010457109,((14:0.0433253003,((15:0.028171138,(16:0.029141519,(11:0.01210988,((5:0.01661524,(((9:0.02894695,7:0.025034457):0.017638675,8:0.061321551):0.02454104,(4:0.03369371,(((1:0.04009321,3:0.0436491):0.0149974,2:0.03899194):0.04430148,6:0.02476944):0.002802721):0.01758283):0.005578816):0.01277097,10:0.01521747):0.006252949):0.002566436):7.114465e-06):6.616572e-05,13:0.0160261083):6.149296e-05):0.009479412,(12:0.0158199295,19:0.0207310072):0.001816171):0.011179771):0.0356548605,18:0.019127607);
tree gen.317 = [&U] (18:0.008276643,((((12:0.0140535133,19:0.0308451987):0.004109171,16:0.0462508781):0.001144739,(14:0.045167207,((15:0.025324201,13:0.009113332):0.001379829,(((((8:0.048509656,(9:0.01141408,7:0.0170220481):0.026901581):0.02544475,((6:0.02373352,4:0.03881339):0.004574529,(2:0.0351692,(1:0.02112936,3:0.02566137):0.02717506):0.04720183):0.007467833):0.009460538,5:0.01739321):0.009427561,10:0.01347182):0.008687288,11:0.01109755):0.004461825):0.000891475):0.001194785):0.0130541488,17:0.0278532963):0.0250888461);
tree gen.318 = [&U] (18:0.010357108,((19:0.0249009855,((14:0.050007364,((15:0.0311008871,16:0.0358652805):0.00089654357,(13:0.00791315,(11:0.01779714,((5:0.01115379,(((7:0.031614284,9:0.013084435):0.01966616,8:0.06119894):0.01576336,((4:0.04140479,6:0.03866947):0.007341339,((1:0.01143009,3:0.05354165):0.006554222,2:0.0274565):0.03790636):0.008855707):0.005284495):0.01344543,10:0.01883743):0.009475706):0.004422448):0.001490572):0.0003134841):0.002749856,12:0.025941556):6.78931e-05):0.00683954,17:0.014655694):0.0290110387);
tree gen.319 = [&U] ((17:0.0329295514,(((19:0.03218724741,12:0.01304229):0.00664504,16:0.03497146):0.0038497233,((((((((8:0.06685426,(7:0.022491767,9:0.01821103):0.014947409):0.02860796,(((1:0.01531399,3:0.06236708):0.007482872,2:0.04306959):0.0533772,(6:0.02373553,4:0.02840556):0.008592663):0.006181552):0.006241292,5:0.01440483):0.009728795,10:0.02118743):0.007646255,11:0.01344311):0.001829809,13:0.007194124):0.003223165,15:0.018006661):0.000701023,14:0.0485070623):0.0003565471):0.007787776):0.0309471618,18:0.02269046108);
tree gen.320 = [&U] (18:0.027104004,(17:0.021832021,(14:0.047391567,((16:0.03458400303,(19:0.029899052,12:0.018871456):0.008169274):0.001614182,(15:0.010775268,(13:0.004959944,(((((8:0.0466486933,(9:0.015554947,7:0.02900885):0.01190256):0.02639314,((6:0.03073382,4:0.05384402):0.006575127,((1:0.01523443,3:0.04222562):0.007917731,2:0.02345762):0.04166338):0.0140355):0.007390363,5:0.02541252):0.006855564,10:0.01806679):0.006416207,11:0.01155501):0.006009171):0.0048039529):0.0008941051):0.0006010595):0.00785421):0.01686456635);
tree gen.321 = [&U] (18:0.030204957,(((((12:0.019257664,19:0.0196667953):0.005444242,14:0.04152464705):0.0006028754,(((((((8:0.059202812,(7:0.021106117,9:0.026229911):0.005259052):0.02394942,(((1:0.005753087,3:0.05581961):0.0039573,2:0.04090428):0.04675977,(6:0.03367061,4:0.03864085):0.003027019):0.01069191):0.003751796,5:0.01782837):0.01310528,10:0.02029849):0.005926926,11:0.02198):0.009052962,13:0.006457587):0.0006627916,16:0.033808042):0.0008209975):0.003077292,15:0.018832262):0.015504447,17:0.021191144):0.0211012712);
tree gen.322 = [&U] ((17:0.008658393,(19:0.016445379,(12:0.0147875635,(((14:0.0519928795,(13:0.001668791,(11:0.008337366,((((8:0.0723626382,(7:0.027620528,9:0.012777249):0.012434191):0.03002486,((4:0.04913684,6:0.02766352):0.008322052,((1:0.02829221,3:0.03326838):0.008158274,2:0.03042163):0.04233256):0.008407077):0.007810822,5:0.0181007):0.01006218,10:0.02300948):0.003582524):0.007771375):0.006729549):0.00148581675,15:0.019537236):0.003656404,16:0.043301441):0.003809404):0.0001862377):0.013911923):0.02128800686,18:0.011420993);
tree gen.323 = [&U] ((17:0.017420766,((12:0.0103678102,19:0.0232314091):0.0009036765,(15:0.026070425,((16:0.0391317306,(13:0.011250802,(11:0.01387503,((((8:0.06147718,(9:0.024203626,7:0.025837698):0.009349872):0.03040149,(((1:0.01606017,3:0.03992676):0.02565412,2:0.03593839):0.05432181,(6:0.03234653,4:0.04601855):0.008574991):0.004196394):0.006227286,5:0.02038967):0.007236917,10:0.01479766):0.009521756):0.009238682):0.001193009):0.0009778539,14:0.0579508201):0.001004919):0.003973546):0.0098312622):0.029162014,18:0.011970812);
tree gen.324 = [&U] (18:0.0107370367,(((((14:0.060570474,15:0.021648364):0.001441866,(13:0.006511082,(11:0.01567864,((((8:0.074036169,(7:0.023853561,9:0.020516505):0.012579199):0.0223588,(((1:0.006803264,3:0.0363721):0.008383861,2:0.03278632):0.05551948,(6:0.02895728,4:0.03756403):0.005316917):0.01235182):0.01185586,5:0.01569134):0.005113595,10:0.02037402):0.007442025):0.005308441):0.006804763):0.001104888,16:0.0377991923):0.004826282,(19:0.0258991694,12:0.0160630936):0.001105697):0.0085603704,17:0.01163968):0.0351330154);
tree gen.325 = [&U] (18:0.016032106,(17:0.014834009,(((((11:0.02220979,((5:0.01531851,(((7:0.0292039539,9:0.008827911):0.010838825,8:0.076738972):0.0364408,(4:0.04835671,((2:0.03095035,(3:0.03331516,1:0.01318975):0.0163725):0.05407158,6:0.0314006):0.0004127858):0.007195229):0.009935341):0.0116824,10:0.01700407):0.009586029):0.007576137,(14:0.041414825,15:0.023774276):0.003596035):0.0024735176,(16:0.01824494,13:0.00383006):0.0006408842):0.00882786,19:0.038046093):0.0001801228,12:0.015224587):0.017409204):0.050749223);
tree gen.326 = [&U] (18:0.021021459,(((((16:0.0253123,13:0.005914828):0.0037125284,(11:0.01801261,((5:0.02027245,(((9:0.0237513498,7:0.030131157):0.014777013,8:0.080805203):0.02773177,((4:0.03861685,6:0.02617511):0.004092682,(2:0.03729569,(3:0.04945231,1:0.01693161):0.0245213):0.06665869):0.007150471):0.01112877):0.01403355,10:0.01942899):0.008534394):0.01081787):0.0019969764,(14:0.04430645259,15:0.0216961473):0.001314464):0.019550142,(12:0.013301042,19:0.02669442473):0.001155248):0.010528736,17:0.013743986):0.0420527704);
tree gen.327 = [&U] ((((15:0.032105544,14:0.0418674925):0.0003191741,((19:0.01989423879,12:0.01299897471):0.0098911787,((((((8:0.07420897,(7:0.010129895,9:0.01559696):0.021689371):0.0182598,(6:0.03325457,(4:0.03432394,(2:0.03406589,(3:0.02616932,1:0.009570669):0.03538698):0.05870173):0.002430096):0.01669982):0.007916091,5:0.02286601):0.006164299,10:0.0196965):0.008815098,11:0.01178423):0.00361102,(16:0.03069673,13:0.002855963):0.0005096002):0.0009054564):0.003433333):0.0067475607,17:0.027339753):0.0145659,18:0.010309028);
tree gen.328 = [&U] (18:0.01009422,(((((13:0.008033727,14:0.03833158921):0.0002747846,15:0.0254510044):0.0003148694,(16:0.0353462331,(12:0.0097444351,19:0.05159538067):0.0135934232):0.0009859255):0.0001016064,(((((8:0.06437362,(9:0.0153573425,7:0.021225473):0.01351578):0.02329681,((2:0.04809245,(3:0.04556595,1:0.01468365):0.01016286):0.05692466,(6:0.02524749,4:0.04463401):0.00259293):0.01906171):0.005988686,5:0.01934343):0.007964074,10:0.01506472):0.002241979,11:0.02138676):0.005690407):0.0115057221,17:0.027282829):0.01567003);
tree gen.329 = [&U] (((((12:0.0244596039,(((11:0.007219032,(10:0.009467711,(5:0.01659621,(((9:0.01939485,7:0.014016841):0.018981215,8:0.0541518655):0.02111113,((2:0.04504734,(1:0.01141977,3:0.04602459):0.01547857):0.04812685,(4:0.03888296,6:0.02257234):0.0002222457):0.0195086):0.009006876):0.01273692):0.006062975):0.00734233,13:0.006295894):0.0007638808,(14:0.041900347,15:0.025024682):0.00121791):0.00163416):0.001150096,19:0.03657395527):0.001176247,16:0.03660461):0.008494569,17:0.02259636923):0.022421786,18:0.018421107);
tree gen.330 = [&U] (18:0.0218123295,((14:0.035123291,(((11:0.01241635,(10:0.01328832,(5:0.01335572,(((7:0.025165144,9:0.01218261):0.0186499836,8:0.04899762):0.03106809,((2:0.02308202,(1:0.02535195,3:0.03621852):0.02810408):0.05838525,(6:0.02371143,4:0.04693123):0.005190417):0.009842243):0.01022311):0.009573711):0.006666171):0.01065976,(13:0.01034479,(16:0.02125344,12:0.021396215):0.002195749):0.0001208565):0.0001883717,(15:0.022612382,19:0.04576376295):0.0014078789):0.0001949523):0.013273418,17:0.036996966):0.0188466858);
tree gen.331 = [&U] (((17:0.01354720416,12:0.0286573981):0.0104043964,(16:0.0241917606,((13:0.0077174905,(19:0.0467824002,(15:0.019987123,14:0.034991824):0.001641726):0.0003640767):0.0003745361,(11:0.01067196,(10:0.009251613,(5:0.01854125,(((9:0.02133725,7:0.018515051):0.0142646728,8:0.061596365):0.04563668,(4:0.05248129,(6:0.02674924,(2:0.019973,(1:0.01354964,3:0.0424781):0.01965998):0.05251313):0.001563827):0.006090002):0.007719377):0.01097674):0.007772388):0.006720153):0.001238083):0.0198966424):0.038676199,18:0.014251763);
tree gen.332 = [&U] (18:0.014303179,(((((16:0.027031942,(13:0.008710568,(11:0.01265171,((((8:0.0574370418,(9:0.021500198,7:0.0166229987):0.007059393):0.02513613,(4:0.0458973,(6:0.02481615,(2:0.03942589,(1:0.01672687,3:0.06127506):0.00799886):0.04682099):0.00670232):0.005473193):0.01485336,5:0.02038308):0.02026454,10:0.01323331):0.01165214):0.005288635):0.001480391):0.002884394,(14:0.047599026,15:0.020197465):0.0006314681):0.004765084,12:0.0140835078):0.0003716428,19:0.022616507):0.010708133,17:0.016786498):0.04038962744);
tree gen.333 = [&U] (((((((14:0.039188895,(13:0.003032408,(11:0.01457021,((((8:0.067141649,(9:0.0145637299,7:0.018494613):0.006311068):0.02171269,((6:0.02851681,4:0.05002006):0.004738214,(2:0.02654545,(1:0.03219534,3:0.03933121):0.008496441):0.04286058):0.02239957):0.003105476,5:0.01643517):0.01654281,10:0.01034161):0.004447472):0.002590973):0.001693563):0.001488877,16:0.026224073):0.0005663972,15:0.017482955):0.00835773726,19:0.019587447):0.001294248,12:0.0165910906):0.013990877,17:0.017626629):0.025966731,18:0.0243768111);
tree gen.334 = [&U] (18:0.015914628,(17:0.0155640028,((12:0.01131318,19:0.0381586701):0.00666691117,(((((((8:0.06185999,(9:0.01825908,7:0.0114290387):0.02197812):0.02108761,((2:0.04182766,(1:0.01493443,3:0.03540214):0.01851117):0.06192789,(4:0.04073989,6:0.03141353):0.007213174):0.01290921):0.008730703,5:0.01652271):0.007006185,10:0.01668655):0.009606313,11:0.009240315):0.005171649,(16:0.04484278414,13:0.007517217):0.0004346897):0.001954301,(14:0.0471483166,15:0.022686958):0.002452536):0.0001679663):0.012065536):0.012371978);
tree gen.335 = [&U] (18:0.0176341395,(((((13:0.01141734,16:0.029278772):0.0031735488,(12:0.01005145,19:0.03091695536):0.005244435):0.0004544247,(15:0.020146137,14:0.046825365):0.001895708):0.003360386,(((((8:0.06240917,(9:0.01051495,7:0.024070581):0.015120929):0.02411163,((4:0.03393926,6:0.02804926):0.005859704,(2:0.03568805,(1:0.01635831,3:0.04402386):0.008810229):0.04895653):0.01284122):0.007900147,5:0.01481103):0.01241294,10:0.01443316):0.007684051,11:0.01741641):0.006534275):0.009890851,17:0.0174438776):0.0161318951);
tree gen.336 = [&U] (((((((15:0.017576628,14:0.040720434):0.00199188,((11:0.02338054,((((8:0.046532967,(7:0.025434859,9:0.0171192125):0.007311512):0.03103213,((6:0.03593286,4:0.04810423):0.004339012,((3:0.03010757,1:0.01289386):0.03435911,2:0.03422216):0.05115855):0.01275624):0.002766433,5:0.01275932):0.01261469,10:0.01937409):0.007731082):0.007942753,13:0.01117406):0.00034691518):0.001933493,16:0.0341159922):0.01302183136,12:0.015795982):0.003145014,19:0.0262508457):0.0131426453,17:0.015632067):0.0345395621,18:0.009941287);
tree gen.337 = [&U] (18:0.016945532,(((12:0.02689268,(((14:0.047500309,15:0.016393393):0.005629014,((11:0.0152355,((((8:0.06746006,(9:0.01877266,7:0.02613998):0.0231944257):0.03004607,((6:0.02358641,4:0.04400673):0.01354254,((3:0.02570003,1:0.01975739):0.01234441,2:0.03417498):0.04809828):0.0100598):0.00496253,5:0.0120692):0.01216919,10:0.02100964):0.00943532):0.00256776,13:0.007894341):0.002321332):8.693475e-05,16:0.0372836612):0.005720461):0.0006131516,19:0.0236293661):0.0087837,17:0.01803116):0.043498894);
tree gen.338 = [&U] (18:0.0167510636,(17:0.024076069,((14:0.0395978734,(13:0.009000311,(((((8:0.074047782,(9:0.02193135,7:0.026124898):0.018178607):0.02698038,((2:0.0363211,(3:0.04193657,1:0.02328637):0.00619269):0.06064943,(6:0.02240832,4:0.04412301):0.005448333):0.01757684):0.009043876,5:0.009929982):0.0101195,10:0.02174055):0.00611635,11:0.01566331):0.004416273):0.001601136):0.0005061318,(((19:0.0159368536,12:0.003810111):0.0128089261,16:0.04475844):0.0004354543,15:0.0215226007):0.002538495):0.008091407):0.01311275);
tree gen.339 = [&U] ((17:0.0197088646,(16:0.02738442,(15:0.02860732,((14:0.0496554158,(12:0.02609192385,(19:0.0478801976,13:0.008441445):0.003430345):0.001294648):0.001031093,(11:0.01575327,(10:0.01161815,(5:0.01834534,(((9:0.008386512,7:0.019982583):0.0207187355,8:0.05461313):0.02112865,(((3:0.03806999,1:0.01196736):0.01886154,2:0.03183221):0.03696818,(6:0.02584419,4:0.04521491):0.01366917):0.01309378):0.008906586):0.01397076):0.005891066):0.006536162):0.003868153):0.0004458725):0.0056602399):0.02576357,18:0.028014317);
tree gen.340 = [&U] (18:0.021520061,((((14:0.049517352,(((13:0.005217974,(11:0.01412253,((((8:0.060308858,(7:0.03655991124,9:0.0197273933):0.0131279):0.03132211,(((3:0.04373055,1:0.01243678):0.01522244,2:0.02980941):0.0492668,(4:0.04984312,6:0.03087422):0.002234591):0.01326775):0.00667552,5:0.01680394):0.00990422,10:0.01974427):0.005620784):0.004921994):0.001503431,15:0.028344285):2.382326e-05,16:0.0389279305):0.0002406871):0.004531019,12:0.022085402):0.0005855026,19:0.0339694731):0.009704711,17:0.013625477):0.045909689);
tree gen.341 = [&U] ((17:0.0144018807,((16:0.0375725431,(12:0.01576187,19:0.04327269):0.005396107):0.004946101,((14:0.0479865115,15:0.0328765452):0.001163921,(13:0.004584942,(((((8:0.050708104,(7:0.02798556,9:0.022982126):0.013678307):0.02697272,(((3:0.04323777,1:0.01330701):0.02085318,2:0.04419616):0.04913332,(6:0.03273684,4:0.04584565):0.0129746):0.006877183):0.01020069,5:0.01487584):0.01027037,10:0.01345276):0.006986401,11:0.0143662):0.002933944):0.0018280637):0.001148454):0.01713184653):0.0409405132,18:0.0159239937);
tree gen.342 = [&U] (18:0.007141242,(17:0.020503745,((((12:0.0112340834,19:0.0259634976):0.0036813585,16:0.02510137):0.002408308,(13:0.009482499,(((((8:0.054402358,(7:0.025715108,9:0.0262992183):0.019654046):0.02120426,(4:0.05178515,(((3:0.03749693,1:0.009863428):0.01079068,2:0.02348757):0.06098298,6:0.02167571):0.004221014):0.01136843):0.01208717,5:0.01315875):0.005868306,10:0.01885252):0.009931447,11:0.01864607):0.004488254):0.0044880602):0.0001342206,(15:0.02326026,14:0.0478979647):0.004030483):0.0092526816):0.0142992889);
tree gen.343 = [&U] ((17:0.019008305,(12:0.014377969,(((15:0.020924067,16:0.022153328):0.0004817801,((11:0.01852623,(((5:0.008265616,(((7:0.014724194,9:0.018521925):0.01101242,8:0.043537705):0.02009352,((2:0.03488337,(3:0.03672912,1:0.02763193):0.004654387):0.05168892,(6:0.02990619,4:0.03081272):0.006849642):0.009664608):0.008415735):0.01183743,10:0.01004036):0.009744211,13:0.01043263):0.001275382):0.0007643189,14:0.0372167292):0.0003761327):0.00572962729,19:0.0303265227):0.0005082812):0.0094398504):0.034198966,18:0.020474999);
tree gen.344 = [&U] (((((((11:0.0164151,((5:0.01223681,(((9:0.02373611,7:0.02734239623):0.005922859,8:0.07189395):0.03163662,((6:0.03163161,4:0.03246335):0.00284463,(2:0.043036,(3:0.03426815,1:0.009867358):0.01078154):0.0579089):0.009219728):0.004162919):0.01374362,10:0.01305214):0.003169241):0.007308244,13:0.009077536):0.004660558,((14:0.047575155,16:0.0405441536):0.00142709,15:0.029969207):7.75425e-05):0.004444365,19:0.0387557845):0.0008147891,12:0.0160429445):0.0083695119,17:0.014220037):0.0336550409,18:0.023483986);
tree gen.345 = [&U] ((((12:0.0147243281,19:0.01795928104):0.0003375643,((13:0.01022242,(11:0.01402877,((((8:0.055068706,(9:0.0216746917,7:0.018822343):0.016165034):0.0323364,(((1:0.007012014,3:0.04628163):0.02652181,2:0.02380479):0.05670213,(4:0.04499325,6:0.02306823):0.002839521):0.009112999):0.008561069,5:0.01472586):0.004969048,10:0.01529558):0.008262484):0.005298933):0.0018109983,(16:0.034167385,(14:0.047696154,15:0.02803929):0.0008649293):0.0001919758):0.01137458):0.01706092,17:0.019791762):0.029111636,18:0.023126945);
tree gen.346 = [&U] ((17:0.014115575,(19:0.0424285791,(((14:0.038261791,16:0.01521599212):0.00130613,(15:0.0245596669,(13:0.005051393,(11:0.0181982,((5:0.01675014,(((7:0.023427752,9:0.014058208):0.00826301,8:0.0576271624):0.02148603,((6:0.0282299,4:0.03544863):0.008358286,((3:0.03435171,1:0.01068536):0.009841038,2:0.04223859):0.04774956):0.01191173):0.005905323):0.006044011,10:0.01282274):0.01079697):0.003629291):0.00346446):0.001460789):0.0068739844,12:0.018387824):0.001867714):0.010971326):0.029866064,18:0.03143611747);
tree gen.347 = [&U] (((((13:0.008595029,(11:0.008964311,(10:0.018579,(5:0.02451834,(((7:0.01050350351,9:0.02107386527):0.028562319,8:0.050014182):0.02760424,((4:0.05647152,6:0.03047931):0.004126041,((3:0.03498157,1:0.02325244):0.01523865,2:0.04045907):0.05093781):0.009168613):0.006324662):0.008004303):0.008416577):0.0041453674):0.0003293732,(19:0.0472261385,(14:0.036642613,(16:0.02902035,12:0.016988529):0.0040743486):2.859543e-05):0.0002142108):9.629267e-05,15:0.024766159):0.012832157,17:0.0222155762):0.0279933196,18:0.011421186);
tree gen.348 = [&U] (((12:0.0117177494,(19:0.03950644,((14:0.0654097728,(15:0.0295974149,(13:0.006618908,(11:0.0163221,((((8:0.05690951,(7:0.019186673,9:0.006941551):0.014971581):0.03182882,((4:0.04456986,6:0.02383433):0.005169962,((1:0.007234236,3:0.0237047):0.02107326,2:0.03180247):0.05911404):0.008343533):0.004231607,5:0.01554731):0.007667965,10:0.01475122):0.00638467):0.003470362):0.006276704):0.0004482326):0.001973498,16:0.0288185165):0.004486851):0.000545401):0.007789247,17:0.010479915):0.033082266,18:0.02107832);
tree gen.349 = [&U] (18:0.015947393,(((19:0.021955533,12:0.0190470648):0.000134376,(((15:0.022420089,14:0.0397986318):0.001071554,((11:0.005965294,((((8:0.05281305,(7:0.00929538,9:0.0112105):0.023446639):0.03093965,((6:0.03956285,4:0.03967836):0.01264526,((1:0.004538481,3:0.04463729):0.008684258,2:0.02505922):0.07095045):0.003805102):0.007051954,5:0.0140786):0.01158052,10:0.01471675):0.006215412):0.002729051,13:0.004049018):0.002447674):0.00155989,16:0.0266834274):0.0050771993):0.009817866,17:0.015691983):0.0363319354);
tree gen.350 = [&U] (18:0.018700534,((((((11:0.01319319,((5:0.01405546,(((7:0.00968828459,9:0.02847333):0.02062954,8:0.057674294):0.02766807,((4:0.04415113,6:0.02888901):0.002685102,((1:0.006266398,3:0.0482892):0.01678526,2:0.02406707):0.04839086):0.009672714):0.0093536):0.0132438,10:0.0177768):0.01007961):0.0065691441,14:0.042995577):0.0005861982,(15:0.020754185,(16:0.02845824,13:0.009714251):0.0032479467):0.001776449):0.0052378418,12:0.0133413549):0.0006758464,19:0.04833538772):0.0113484397,17:0.009289956):0.0209034058);
tree gen.351 = [&U] (18:0.005006046,(17:0.015664656,(19:0.04727284146,(12:0.013989401,(16:0.028752993,(((11:0.01626228,((5:0.01951522,(((9:0.023835884,7:0.02437719):0.0076257432,8:0.06117362):0.0244174,((6:0.02589746,4:0.0489584):0.008223638,((1:0.0261336,3:0.04061269):0.02399789,2:0.03079854):0.04852778):0.009149967):0.002404951):0.0150854,10:0.02150102):0.005500603):0.008392245,15:0.023195085):0.0009615413,(14:0.043895807,13:0.0127827336):8.131816e-05):0.002371629):0.00669391595):0.001109315):0.010225772):0.0276972795);
tree gen.352 = [&U] ((17:0.033470057,((19:0.05912546248,(16:0.01867331,12:0.01156287169):0.0007011198):7.678332e-05,((15:0.0249144674,14:0.039129086):0.003921602,(13:0.009363234,((10:0.01649309,(5:0.01127192,(((9:0.01360754,7:0.030228635):0.00540129925,8:0.054731308):0.03212956,(((1:0.02319898,3:0.04544315):0.01313784,2:0.04478745):0.04337155,(6:0.0273638,4:0.03613045):0.009232171):0.01020545):0.009475382):0.0121502):0.005720949,11:0.02038821):0.005566676):0.002096206):0.0003081683):0.0128256644):0.0248427064,18:0.013728589);
tree gen.353 = [&U] ((((16:0.0259898429,12:0.018858929):0.003722845,(15:0.024379145,(((10:0.01125894,(5:0.01424866,(((7:0.020632876,9:0.01776359):0.0185750871,8:0.052951452):0.02239516,((((1:0.01777579,3:0.04199254):0.0162968,2:0.0413889):0.06709663,6:0.03749233):0.004292299,4:0.040587):0.01065629):0.005492414):0.01407065):0.0056386,11:0.01180239):0.008032038,(14:0.0399999746,(19:0.06248445461,13:0.005459602):0.006155826):0.0002879137):4.720491e-05):0.001868643):0.0092982777,17:0.0136841556):0.0280898609,18:0.017162397);
tree gen.354 = [&U] ((((19:0.027292509,15:0.0291968):0.004773633,(14:0.0524761277,(12:0.0196998612,(16:0.036559722,(13:0.004725219,((10:0.01851148,(5:0.0127718,(((7:0.01766096915,9:0.0170229119):0.0277122,8:0.063259748):0.02742302,(((1:0.01369569,3:0.04005313):0.02481591,2:0.02919177):0.06610499,(6:0.03438192,4:0.03718189):0.003396125):0.01740631):0.003131997):0.01016754):0.01710096,11:0.01438817):0.004047239):0.001135049):0.0002324111):0.0005450237):0.000268779):0.00958833,17:0.0264010982):0.01511888,18:0.016895376);
tree gen.355 = [&U] ((17:0.007230195,((12:0.01670933,19:0.0384129688):0.001371428,((((11:0.01123598,((5:0.0154209,(((9:0.0128647,7:0.0223399455):0.010913317,8:0.068279628):0.03018809,((6:0.02010526,4:0.05100065):0.00605511,((1:0.0112664,3:0.03437921):0.03053242,2:0.02815539):0.05320539):0.01057879):0.005163769):0.01617448,10:0.01472034):0.006494043):0.008260929,(16:0.0275193539,15:0.024772982):0.0002319843):0.0001442838,13:0.010372988):0.0004406919,14:0.05233756888):0.005614403):0.011212882):0.0275345124,18:0.018576036);
tree gen.356 = [&U] (17:0.018250802,(((12:0.01409201,19:0.0296210782):0.0038148869,16:0.03251296):0.0007414896,((13:0.01033214,(((((8:0.040480572,(9:0.01755923662,7:0.026591085):0.01287062):0.02084518,(((3:0.05473459,2:0.03317261):0.02756103,1:0.01102598):0.03632147,(6:0.02833346,4:0.06221703):0.007153337):0.01279836):0.006843247,5:0.01158528):0.0158736,10:0.01162152):0.01024271,11:0.01480664):0.005097172):0.004507841,(14:0.054817719,(18:0.0468308871,15:0.024045206):0.003139868):0.003665851):0.0001248512):0.018694023);
tree gen.357 = [&U] ((((19:0.019234659,12:0.024828225):0.000198906,((14:0.0416503239,(((11:0.01165766,((5:0.01554085,(((7:0.0172945648,9:0.009441048):0.024100631,8:0.074478453):0.02362522,((4:0.05390251,6:0.03047913):0.007797765,((1:0.01506525,3:0.03530943):0.01731288,2:0.0288174):0.06174219):0.009388903):0.01746461):0.01251403,10:0.01237286):0.003752273):0.005231531,13:0.00291085):0.0004520084,16:0.037465311):0.003086252):0.0006078943,15:0.0254192964):0.006425673):0.0114475284,17:0.010722995):0.0383747773,18:0.0135807781);
tree gen.358 = [&U] ((((18:0.06350094944,(13:0.005735056,(((((8:0.06720482,(9:0.01241373,7:0.008306669):0.023059639):0.02456483,((4:0.03567816,6:0.02570064):0.004841123,(2:0.02826462,(3:0.03762165,1:0.01229336):0.01518138):0.04181066):0.01162127):0.004467037,5:0.02784443):0.01329556,10:0.01876573):0.00393175,11:0.01695859):0.00491545):0.001555102):0.0057274701,(14:0.04846106,(16:0.031495897,(19:0.022834785,12:0.01689071):0.0104418215):0.0006672165):0.0007057991):0.0007492589,15:0.03398715):0.01041386,17:0.025718969);
tree gen.359 = [&U] ((17:0.021228741,(19:0.0174665862,(12:0.01734008,(16:0.030832818,((15:0.029858327,((11:0.01007607,((((8:0.063178617,(9:0.0166739717,7:0.025878):0.003794852):0.02683666,(((2:0.03312593,(3:0.04683561,1:0.0158946):0.01833963):0.04988811,6:0.02919955):0.003691662,4:0.04723381):0.01156615):0.006742786,5:0.01726715):0.008898716,10:0.01717082):0.007201296):0.007589359,13:0.01107675):0.003432125):1.98501e-05,14:0.053022872):0.0003084893):0.0047857548):0.007609587):0.016604125):0.0318454797,18:0.024644122);
tree gen.360 = [&U] (18:0.009291273,((((15:0.021347656,14:0.036855842):0.00571677239,((11:0.01774876,((5:0.02493696,(((9:0.0184559118,7:0.0255976373):0.017437862,8:0.0708628409):0.02358295,(((3:0.03890853,1:0.01182026):0.01636092,2:0.03757339):0.05067015,(6:0.02747416,4:0.04433775):0.01114915):0.01462385):0.001099217):0.01160385,10:0.01189451):0.0130299):0.006637848,(13:0.006329362,16:0.0135387):0.0082221347):0.002044632):0.006463794,(19:0.0242921364,12:0.0232388278):0.0001495219):0.0082838023,17:0.013133033):0.0360145361);
tree gen.361 = [&U] (18:0.015252219,((19:0.027059187,(12:0.008736609,((13:0.004687271,(11:0.01355509,((((8:0.065255278,(9:0.02301559,7:0.0255968192):0.018441907):0.02191558,((6:0.03579203,4:0.04453499):0.001042432,(2:0.02178232,(1:0.02642239,3:0.02404007):0.02209832):0.07323319):0.01259757):0.00853479,5:0.01900919):0.01100703,10:0.01671037):0.01277291):0.004607881):0.002908049,((14:0.0485195754,15:0.018653957):0.000178176,16:0.0294075763):0.003002365):0.0100193289):0.0009854744):0.0059416475,17:0.012843886):0.03746559418);
tree gen.362 = [&U] (18:0.0254378102,(((19:0.0360150095,12:0.022083545):0.003042332,((15:0.015955943,14:0.0457685443):0.0013209699,(16:0.0307242488,((11:0.01658345,((((8:0.05787541,(9:0.009977022,7:0.015530327):0.01667903):0.02410951,((2:0.02584532,(3:0.0428229,1:0.03186103):0.01824945):0.06422446,(4:0.05071403,6:0.02827352):0.009146123):0.007235294):0.007981307,5:0.01841566):0.01466577,10:0.01832304):0.007433527):0.008552358,13:0.0090209197):0.0009666973):0.005742486):0.004599478):0.0130161841,17:0.01212441):0.04482917582);
tree gen.363 = [&U] (((19:0.03402635,((16:0.025228726,((15:0.014279105,14:0.04453698):0.0009519732,(13:0.010779863,(11:0.02362776,((5:0.01914635,(((7:0.0132209565,9:0.01159985):0.027105638,8:0.046615018):0.02415254,((4:0.03007988,6:0.02359571):0.006365033,((1:0.0220719,3:0.05389032):0.01212779,2:0.02881053):0.05081147):0.007378022):0.01242315):0.004736366,10:0.02214542):0.005037451):0.002786583):0.0041672059):0.005214529):0.0060233114,12:0.01005062):0.0008997826):0.00160921295,17:0.011488253):0.0461608022,18:0.01998258);
tree gen.364 = [&U] (18:0.010728879,(((((11:0.01409084,((5:0.01102774,(((7:0.022994131,9:0.01196625):0.012176338,8:0.04774286):0.02178752,((4:0.04494329,6:0.02410363):0.003654539,((1:0.0128426,3:0.03920075):0.01326169,2:0.0268429):0.05878054):0.01922767):0.01182844):0.01106631,10:0.01411197):0.003327853):0.00454165,13:0.003834593):0.003111638,(15:0.018583877,(14:0.048176641,16:0.0308359141):0.0001587328):0.001303605):0.007433496,(12:0.013493378,19:0.020936838):0.0002063165):0.006031038,17:0.014694914):0.0258872245);
tree gen.365 = [&U] (18:0.018006917,((((19:0.04046608433,16:0.025983273):0.000188819,15:0.020062469):1.707042e-05,(12:0.024650274,(14:0.05078067,(((10:0.0203853,(5:0.009600643,(((7:0.02577749,9:0.01332215):0.0116294153,8:0.064985294):0.02400239,((((1:0.006892747,3:0.03330876):0.01346396,2:0.02136747):0.05102093,4:0.0345847):0.001235129,6:0.02161166):0.01175166):0.009683757):0.01120243):0.0043365,11:0.01470367):0.004000285,13:0.002968828):0.002822839):0.002311862):0.000188682):0.009332767,17:0.0197792615):0.01180301876);
tree gen.366 = [&U] ((17:0.0130177663,((((16:0.0377959938,(15:0.02207516,14:0.0460008593):0.00396449865):0.003630387,((((((8:0.05424248,(7:0.022538949,9:0.0207356):0.017471758):0.02609181,((6:0.03085795,4:0.05276182):0.008369668,(2:0.04862559,(3:0.048743,1:0.01613859):0.006602095):0.05503408):0.007285366):0.008251874,5:0.01976315):0.0172163,10:0.01964944):0.01322311,11:0.02880553):0.003144399,13:0.006126492):0.0059860609):0.006325887,19:0.029513443):0.001093569,12:0.012653555):0.007161069):0.0314237571,18:0.025490955);
tree gen.367 = [&U] ((((14:0.0330878073,15:0.020375605):0.0005220392,((11:0.02292961,(10:0.01336032,(5:0.008284445,(((7:0.035661201,9:0.0190962803):0.005771017,8:0.06309882):0.02617628,((6:0.0285972,((1:0.02529535,3:0.0285643):0.01550233,2:0.01796767):0.06360506):0.001808782,4:0.04204148):0.00772829):0.006966128):0.01980953):0.004710405):0.01193027,(13:0.004900513,(16:0.02136853,19:0.0457561737):0.002786755):0.001961707):0.0001515559):0.0157546941,(12:0.032194423,17:0.013993364):0.00951056):0.026342318,18:0.009322295);
tree gen.368 = [&U] (18:0.014163904,((12:0.0221592914,17:0.0077919393):0.004866823,((16:0.03727316,15:0.018188917):0.002422677,((14:0.030269706,((11:0.01273428,(10:0.01118136,(5:0.01887639,(((7:0.030137007,9:0.0109224376):0.015734062,8:0.054484019):0.03382745,((2:0.03539937,(1:0.02102516,3:0.04527715):0.009580652):0.05115831,(6:0.02012469,4:0.02677641):0.006491281):0.008288122):0.006800039):0.01525161):0.009748144):0.004065562,13:0.0064141575):0.002082007):0.00013188874,19:0.05363376518):0.001686601):0.007753):0.0115821013);
tree gen.369 = [&U] ((((12:0.021993852,((13:0.017138782,(((((8:0.059298936,(7:0.01962161,9:0.009375815):0.013768156):0.02597004,((6:0.02564413,4:0.04029713):0.00809608,(2:0.04620115,(3:0.03363922,1:0.03495696):0.02189844):0.04040502):0.01841303):0.003487244,5:0.01857782):0.01120304,10:0.01520057):0.007123867,11:0.01699143):0.005839879):0.004834768,((16:0.0251444976,14:0.0466393977):0.00033659316,15:0.021554544):0.001738555):0.0074131749):0.001962538,19:0.015810584):0.0066215767,17:0.010068248):0.0307401961,18:0.021837275);
tree gen.370 = [&U] ((17:0.011823858,((19:0.016366006,(((15:0.030087585,14:0.04414732693):0.00044908167,16:0.024537968):0.00115039,(13:0.016574108,(((((8:0.04575626,(9:0.01551208,7:0.01573920736):0.020749052):0.02344047,((2:0.02992504,(3:0.03954117,1:0.01736367):0.01477029):0.05839038,(6:0.03070899,4:0.05051604):0.008467242):0.00964977):0.005216194,5:0.01424465):0.01019188,10:0.01360539):0.008022164,11:0.01849962):0.002652259):0.004027679):0.006564485):0.0004942944,12:0.011898045):0.0110964327):0.048120194,18:0.031656042);
tree gen.371 = [&U] (18:0.028353731,(((19:0.023178402,((15:0.020947933,16:0.0368718095):0.00019553169,(14:0.04261104204,(13:0.00761648,(11:0.01352189,((5:0.01743617,(((9:0.018735727,7:0.027723075):0.009274366,8:0.053395458):0.02521406,((2:0.02674615,(3:0.05021802,1:0.02583613):0.006469517):0.05651031,(6:0.03671608,4:0.04379363):0.01931712):0.007018675):0.01274379):0.01335914,10:0.02863192):0.004915171):0.008031406):0.004672607):0.000889884):0.01157741):0.0001582324,12:0.021089633):0.013106952,17:0.012926648):0.0376616739);
tree gen.372 = [&U] (18:0.0223111018,(((14:0.070823082,((13:0.002981968,(11:0.01597149,((5:0.01306608,(((7:0.029382355,9:0.0121813148):0.009621225,8:0.062882639):0.03385087,(((3:0.05975708,1:0.02971684):0.004158991,2:0.03818114):0.05097601,(6:0.03105838,4:0.04492115):0.01102989):0.01649757):0.004475285):0.0140873,10:0.0146974):0.01020714):0.006247805):0.002049435,(16:0.02809996695,15:0.021709778):0.0009491575):0.0002636706):0.009921441,(19:0.0181838164,12:0.013071903):0.0005380283):0.0113866417,17:0.011427917):0.01971563422);
tree gen.373 = [&U] (((19:0.018965751,(((14:0.04954412,(16:0.024871766,15:0.018771927):0.005350719):0.0008723243,((((((8:0.058302297,(7:0.015069782,9:0.0115503408):0.016670185):0.02932591,((2:0.03458038,(1:0.005933353,3:0.04155909):0.01705754):0.04611388,(6:0.02287561,4:0.03333267):0.004176064):0.01256244):0.01053982,5:0.01543251):0.00729871,10:0.01367167):0.004218458,11:0.01143686):0.003497435,13:0.007145548):0.0014528445):0.005722445,12:0.0089364347):4.304394e-05):0.014290868,17:0.008861014):0.020654758,18:0.013726686);
tree gen.374 = [&U] ((((19:0.04736840546,(12:0.020638265,16:0.024212):0.0043846767):0.0005166996,(((11:0.02538132,(10:0.01574909,(5:0.0156931,(((7:0.033305077,9:0.01297194):0.011967159,8:0.0624708941):0.02625584,((6:0.0283398,4:0.03207396):0.00811702,(2:0.03231998,(1:0.02012917,3:0.02359159):0.03336533):0.05140351):0.00517243):0.008504565):0.01043729):0.004971084):0.003881846,13:0.002750499):0.002582684,(15:0.02043253,14:0.037133978):0.0003247375):0.002524378):0.0177317691,17:0.024135885):0.00856283,18:0.012822823);
tree gen.375 = [&U] (18:0.013423123,((((((16:0.0307866225,12:0.019524193):0.004561963,19:0.05840512015):0.001740117,((11:0.01643234,(10:0.01808361,(5:0.02797933,(((7:0.025322057,9:0.01494535):0.013167128,8:0.06010691):0.01893875,((6:0.03359081,4:0.04023862):0.004387626,(2:0.0277321,(1:0.0219546,3:0.03532409):0.03783146):0.05737874):0.005034414):0.004490255):0.0108512):0.007503813):0.006737493,13:0.006388354):0.007061971):0.002773356,14:0.037456426):0.004302584,15:0.034507154):0.006757647,17:0.018360996):0.019356688);
tree gen.376 = [&U] (18:0.019581491,(17:0.02728904,((19:0.0508448935,(16:0.026553534,((15:0.015109555,14:0.0458949609):0.0002586227,((11:0.01318662,(10:0.01356562,(5:0.01416664,(((9:0.024666866,7:0.023689622):0.009532473,8:0.0756726):0.02631948,(4:0.04705809,((2:0.04084286,(1:0.01713519,3:0.03087784):0.01943055):0.06336086,6:0.03253697):0.001581973):0.009400793):0.009765691):0.01298499):0.008795451):0.01103829,13:0.008163305):0.002142489):0.001152785):0.000204759):0.0008295433,12:0.0262641427):0.0086898658):0.034125666);
tree gen.377 = [&U] (((12:0.024243767,((19:0.0379847003,((11:0.01582154,(10:0.01596958,(5:0.02222198,(((9:0.02155907,7:0.022303762):0.013266836,8:0.0538191936):0.02324319,((6:0.02646506,4:0.04857627):0.005054503,(2:0.03206893,(1:0.01272588,3:0.03753988):0.01846327):0.04824645):0.007030254):0.002444708):0.02075805):0.01403159):0.003566705,13:0.008026263):0.0069169):0.002114708,(16:0.032686132,(14:0.0487286462,15:0.018811254):0.0008335397):0.001048074):0.001360304):0.010494997,17:0.0222422905):0.00983291,18:0.012429776);
tree gen.378 = [&U] (18:0.009852666,(17:0.03343352235,(15:0.019859942,(14:0.053353265,(16:0.03193021,((19:0.03912306775,12:0.018750686):0.0006421315,((11:0.01092173,(10:0.01202303,(5:0.01918153,(((9:0.0118545967,7:0.035555775):0.009227411,8:0.062804791):0.03775154,((6:0.01873623,4:0.03066057):0.01492191,(2:0.03418018,(1:0.0179823,3:0.03523294):0.02128089):0.04668146):0.007022444):0.006582601):0.01050743):0.006836664):0.005022915,13:0.006880648):0.0005204907):0.0004097243):0.0006221811):0.0017248467):0.014230748):0.02801494362);
tree gen.379 = [&U] ((17:0.011720365,((14:0.041558153,(((((((8:0.05476212,(7:0.008096956,9:0.01311772):0.02940208):0.0208466,((6:0.03075703,4:0.03637888):0.007668732,((1:0.008603726,3:0.03812799):0.01395001,2:0.03472484):0.0595594):0.005968667):0.009960952,5:0.01936046):0.005683604,10:0.01399479):0.006748099,11:0.01439628):0.008002004,13:0.006494977):0.002627867,(16:0.0322373224,15:0.019923358):0.0015343948):6.103193e-05):0.004829885,(19:0.0258861107,12:0.0247398409):0.0004208517):0.011053698):0.0348993532,18:0.014678381);
tree gen.380 = [&U] ((17:0.013074496,((19:0.02062794411,12:0.02123937294):0.0002848594,((16:0.0249675994,(13:0.003281762,(((((8:0.0629920759,(9:0.024266559,7:0.02714184):0.020102221):0.01973359,(4:0.03618476,(6:0.02399668,((1:0.01141464,3:0.04324884):0.003510912,2:0.04351072):0.06707034):0.003204278):0.00729834):0.006024022,5:0.01956318):0.01351204,10:0.01425045):0.006212526,11:0.01381665):0.0066046):0.002877645):0.00116809613,(14:0.052873374,15:0.0285940134):0.001587348):0.0051972445):0.0172561294):0.01899540988,18:0.012066898);
tree gen.381 = [&U] ((17:0.007365025,(19:0.0299326652,((((11:0.02082141,((5:0.01528001,(((9:0.01499914,7:0.022524115):0.0136866898,8:0.046455266):0.02022079,((6:0.02902102,(2:0.03673843,(1:0.02121249,3:0.03365286):0.01017152):0.0625465):0.004567841,4:0.04840574):0.007338988):0.005207667):0.01640794,10:0.01267783):0.009699102):0.009587912,13:0.008947905):0.0030855504,((14:0.0489708338,15:0.033963743):0.001888789,16:0.0327533898):9.937425e-05):0.003699458,12:0.0145587229):0.0004296944):0.0176901784):0.0273116762,18:0.015685232);
tree gen.382 = [&U] (((19:0.04967221385,(12:0.0176962368,(16:0.0258114788,((14:0.05591805,15:0.031619065):0.002088446,(13:0.002581865,(11:0.01430525,((5:0.01615667,(((9:0.0190269138,7:0.022780466):0.009749963,8:0.05657422):0.027838,(4:0.04620237,((2:0.03251233,(1:0.01062133,3:0.03209778):0.01529479):0.06844189,6:0.03134786):0.005281574):0.01358723):0.01285236):0.010167,10:0.02024353):0.009172566):0.001396876):0.003197542):6.50251e-05):0.009176222):0.0003759831):0.0158381976,17:0.01722414):0.0346781247,18:0.0232351657);
tree gen.383 = [&U] (18:0.015102425,(((12:0.0180305179,19:0.027635187):0.001167593,(16:0.030566237,(((11:0.02073146,((5:0.01621972,(((7:0.023152858,9:0.02224454):0.011160869,8:0.04434817):0.02547728,((2:0.03292931,(1:0.02151875,3:0.03941469):0.01284722):0.05362541,(4:0.0455984,6:0.03065261):0.006618827):0.009947736):0.008112067):0.01332299,10:0.01157355):0.008289126):0.004981311,14:0.038409112):0.0022056303,(15:0.022793747,13:0.010296095):0.0003528131):0.0004800943):0.004101444):0.014385327,17:0.012420499):0.0328439076);
tree gen.384 = [&U] (18:0.0117360747,(((14:0.035925644,(15:0.034607503,19:0.0362392486):0.003759468):0.002302276,((12:0.016001574,16:0.02809951):0.01343579109,((11:0.01468006,(10:0.0160355,(5:0.02057403,(((7:0.014056706,9:0.01031214):0.013326232,8:0.07263317):0.02421913,((2:0.03157136,(3:0.03326938,1:0.02665872):0.01753926):0.06352033,(6:0.02751335,4:0.03965578):0.0008992378):0.01644385):0.005302375):0.01565797):0.007544365):0.005297756,13:0.00910751):0.002126712):0.002673906):0.008606498,17:0.0263169713):0.02853121);
tree gen.385 = [&U] ((17:0.0202344809,((19:0.0428763606,((15:0.0243774085,(((10:0.02044713,(5:0.01867894,(((9:0.0335218718,7:0.0185577633):0.0123666,8:0.0521718):0.03260837,((6:0.0355655,4:0.04285776):0.004232593,(2:0.03160765,(3:0.02717476,1:0.01227678):0.01926253):0.06299287):0.01200984):0.008330689):0.006848517):0.003545774,11:0.01012437):0.01510323,13:0.002642637):0.001602048):0.0008460573,14:0.05544062041):0.0004316345):0.00117165,(12:0.0151495422,16:0.0163452908):0.003923696):0.011437574):0.0226715,18:0.0217254135);
tree gen.386 = [&U] ((17:0.019970425,(15:0.018179413,((19:0.0409635588,13:0.01386112):0.005231552,(14:0.041164554,(((10:0.01104432,(5:0.01894498,(((9:0.01647156,7:0.0155563021):0.028034403,8:0.06605785):0.03156754,((2:0.02841333,(3:0.03351246,1:0.01869157):0.01625463):0.03608369,(6:0.03075244,4:0.05563245):0.01491292):0.0107948):0.006399344):0.01263832):0.004202889,11:0.004475632):0.007292649,(16:0.02582276,12:0.01711203567):0.002614313):7.839863e-05):0.0001475955):0.002525478):0.0067127529):0.007727211,18:0.023630577);
tree gen.387 = [&U] (18:0.031349216,((15:0.025402158,((((((8:0.0503298,(9:0.01714991,7:0.0194154396):0.0113594122):0.0211596,(((1:0.02368131,3:0.04051093):0.02469821,2:0.02839587):0.05297909,(4:0.03940601,6:0.01834079):0.006962195):0.007776057):0.01767003,5:0.01279561):0.01173373,10:0.01529091):0.00777591,11:0.02176534):0.0040640445,(14:0.045325609,((19:0.015436838,12:0.022486333):0.007771028,(16:0.038358426,13:0.0116231):0.008016413):0.0003377187):0.0029886917):0.003042433):0.006324007,17:0.0241538884):0.01293597791);
tree gen.388 = [&U] ((17:0.021004236,((19:0.01930634147,(((((((8:0.0682329599,(9:0.020136268,7:0.033756094):0.006925962):0.0208286,(((1:0.01029535,3:0.04259988):0.01439585,2:0.03244269):0.05519699,(6:0.02424929,4:0.03393697):0.005876605):0.007549825):0.002883817,5:0.02591317):0.009544543,10:0.01515406):0.005575972,11:0.01159333):0.003106914,((13:0.008042845,15:0.022700221):0.002181724,16:0.02878368):0.002184939):0.0004986526,14:0.04642831902):0.005882805):9.379388e-05,12:0.0149257692):0.013859318):0.03708232067,18:0.012126778);
tree gen.389 = [&U] ((17:0.014001776,(((((10:0.01655047,(5:0.01177851,(((9:0.016007423,7:0.026685981):0.0150744664,8:0.060349236):0.02798855,((6:0.02577695,4:0.04285577):0.01150744,(2:0.03609246,(1:0.01857187,3:0.04253215):0.007177202):0.05088903):0.01136234):0.003901474):0.01049115):0.01059505,11:0.00941004):0.009025839,(13:0.0049303955,16:0.03595987):0.002742775):0.000220293,15:0.0273354):0.0018886862,((19:0.0273408781,12:0.018590146):0.010479437,14:0.049753145):3.85555e-05):0.010102558):0.0237884266,18:0.01008092);
tree gen.390 = [&U] (((((15:0.026219268,((12:0.013367566,19:0.0316219759):0.003794702,14:0.050164941):0.0003839778):0.0002510592,(13:0.0025957246,16:0.0349365959):0.00178586209):0.0002717599,((10:0.01573981,(5:0.01300314,(((9:0.01593448,7:0.0203623932):0.015965575,8:0.05043409):0.01927132,((6:0.02502322,4:0.04360444):0.007906613,(2:0.03843911,(1:0.01746516,3:0.04547783):0.02269543):0.05536036):0.004391083):0.008571659):0.01061993):0.007557204,11:0.02348483):0.007081121):0.0179146762,17:0.0139113713):0.03618876466,18:0.009770614);
tree gen.391 = [&U] (18:0.014394371,(17:0.019302164,(15:0.020358819,(14:0.062124676,(((19:0.027465389,12:0.014016485):0.004479146,16:0.0359579303):0.001215193,(((10:0.01762052,(5:0.01334268,(((7:0.02471907498,9:0.017142466):0.013981334,8:0.072686557):0.03708949,(4:0.04359929,((2:0.02852789,(3:0.04155437,1:0.01957599):0.0178733):0.08233765,6:0.02912229):0.004895439):0.01138716):0.004825733):0.01893087):0.004097916,11:0.02367186):0.006242257,13:0.005524299):0.001887714):0.001715907):0.001481149):0.00821031319):0.032505522);
tree gen.392 = [&U] ((17:0.02999239118,(15:0.021326913,((14:0.03234977,(16:0.03453787,(12:0.0123917251,19:0.0278021278):0.0098088712):0.001128406):0.0001828009,(13:0.005786756,((10:0.02095258,(5:0.01740737,(((9:0.013649134,7:0.020627987):0.008209135,8:0.043669719):0.02654203,((2:0.02594912,(3:0.0508287,1:0.01379915):0.01363147):0.05921781,(6:0.02356876,4:0.03542222):0.009499076):0.006552816):0.009065942):0.0116489):0.008270431,11:0.0191052):0.001839848):0.00214442):0.001372316):0.014653386):0.027096559,18:0.011755712);
tree gen.393 = [&U] (18:0.017491209,((12:0.016240217,(19:0.0175837942,(((15:0.027706597,16:0.030073057):3.75532e-05,(((((8:0.0697468,(9:0.01280155,7:0.0147594971):0.015160234):0.02435169,((2:0.02537942,(3:0.04118218,1:0.02440361):0.009866899):0.04715487,(6:0.01389947,4:0.04633257):0.01218734):0.01115754):0.005828824,5:0.01052994):0.01240735,10:0.01077258):0.00754145,11:0.008766737):0.006523669):0.0019841478,(13:0.0115677995,14:0.039710635):0.0003245274):0.008705949):0.0002502374):0.0063055391,17:0.015349262):0.0424594476);
tree gen.394 = [&U] (18:0.024211768,(17:0.019159882,((12:0.027185691,((16:0.029944723,(13:0.003971524,(((((8:0.069826123,(7:0.001759922,9:0.0176328):0.03458531988):0.01985801,(((1:0.0219365,(2:0.03174516,3:0.05711968):0.000941569):0.04382951,6:0.03431774):0.0217477,4:0.04994129):0.008639431):0.008408054,5:0.01026677):0.01368205,10:0.02100026):0.00662359,11:0.01386902):0.004318906):0.0026382094):0.0001588691,(15:0.022397157,14:0.043136509):0.0008692443):0.00546199):0.000265258,19:0.0270790745):0.015778091):0.0294376022);
tree gen.395 = [&U] (18:0.0299059,(((14:0.047993635,((((((8:0.0562943906,(7:0.02819037179,9:0.022158353):0.016337355):0.01635986,((6:0.02493441,((1:0.02570132,3:0.04681611):0.01365389,2:0.03850952):0.0537492):0.004945773,4:0.04692155):0.003991787):0.004078922,5:0.02108451):0.01208726,10:0.01229104):0.002630557,11:0.01946073):0.008550767,(15:0.0280410494,13:0.00791021):0.003059421):0.001418057):0.0007323444,(16:0.028959179,(12:0.0164282311,19:0.0294909369):0.009210473):0.0009568363):0.006578355,17:0.0260953959):0.020382488);
tree gen.396 = [&U] ((((12:0.0087635538,19:0.0243961653):0.00935774,17:0.0180220238):0.0079492168,((((((((8:0.0636576956,(9:0.0206922,7:0.0252699775):0.016151569):0.01965702,(((1:0.01426373,3:0.03676803):0.01777981,2:0.03525816):0.04822635,(6:0.0209958,4:0.03667718):0.006216113):0.009522926):0.00845165,5:0.02070324):0.006474486,10:0.01608857):0.007004995,11:0.02017854):0.008238168,(13:0.011302054,14:0.0324729961):0.001193334):0.0003364432,16:0.035408828):0.0009028282,15:0.016960782):0.01086443617):0.01240787295,18:0.021993154);
tree gen.397 = [&U] (18:0.007898313,((((((((8:0.05686763,(7:0.028079108,9:0.02283904):0.022261062):0.03252286,(((1:0.01802675,3:0.04282529):0.01459142,2:0.03386648):0.06712399,(4:0.0360285,6:0.0305516):0.01146845):0.008047152):0.005066574,5:0.02096221):0.01145403,10:0.01026954):0.008824238,11:0.01602956):0.001573986,13:0.008235055):0.005176752,(16:0.0422433438,(14:0.04343245,15:0.02854404):0.0003343994):2.333958e-05):0.012011941,(17:0.0168532073,(19:0.0370162726,12:0.0141537947):0.010381449):0.006825128636):0.02962311);
tree gen.398 = [&U] (18:0.028768987,(((19:0.03617924507,((14:0.04836396713,(15:0.028954028,(13:0.006815743,(11:0.01744664,((5:0.01317719,(((9:0.0194753254,7:0.012338653):0.022664342,8:0.05964379):0.02354345,(((1:0.03453889,3:0.04651452):0.02385707,2:0.04208181):0.05507732,(6:0.04673591,4:0.04496213):0.00458312):0.01680118):0.005785316):0.01341423,10:0.01470218):0.008926543):0.007786184):0.002271054):0.00093761181):2.994563e-05,16:0.0360487444):0.005037572):2.499467e-05,12:0.0066802539):0.008097459,17:0.01956685):0.0399680915);
tree gen.399 = [&U] (18:0.021937258,(((((15:0.02352172366,16:0.0260930828):0.001943963,((((((8:0.056067052,(9:0.014419916,7:0.027479861):0.007047767):0.028105,(6:0.02526303,(((1:0.01528266,3:0.05004542):0.004432861,2:0.0420788):0.05506362,4:0.04151552):0.007537675):0.009338189):0.01264375,5:0.01987681):0.0120874,10:0.01560402):0.0074323,11:0.01554985):0.001960847,13:0.010293052):0.002440255):0.0001058771,14:0.0459289892):0.004437754,(19:0.0340123711,12:0.0132243333):0.0004577586):0.012864467,17:0.01749929):0.0322919839);
tree gen.400 = [&U] (18:0.019544229,(((((((((((8:0.059988566,(9:0.01623907,7:0.013777793):0.0205368893):0.03588705,((6:0.02041146,4:0.03415827):0.005008939,((1:0.01101257,3:0.04548357):0.009253412,2:0.05172978):0.05382244):0.01506598):0.007303254,5:0.01520084):0.008160862,10:0.01312099):0.005663141,11:0.01515545):0.003128108,13:0.006267334):0.001288795,14:0.0553063433):0.00450624,(15:0.026317966,16:0.020821075):0.0019416114):0.004769562,12:0.0114853209):0.0004653274,19:0.0247663209):0.008187758,17:0.016083763):0.0237730448);
tree gen.401 = [&U] ((((19:0.0447156089,(16:0.027870698,(15:0.02150844,(13:0.01091789,(((((8:0.063268151,(9:0.020194601,7:0.02767461):0.006976082):0.02481755,((4:0.04331517,6:0.03256308):0.004542156,(2:0.04028173,(3:0.05143151,1:0.009963464):0.006471146):0.05434741):0.01779516):0.00871678,5:0.02066082):0.009189983,10:0.01310719):0.005324006,11:0.01452048):0.005457343):0.006597258):0.0005489639):0.006397444):0.001722401,14:0.0464540111):0.0052252151,(12:0.0168858675,17:0.011470965):0.01576956342):0.01576942,18:0.017089775);
tree gen.402 = [&U] ((17:0.0200429826,((((((10:0.01301761,(5:0.01535234,(((9:0.014338818,7:0.0254855652):0.01132157,8:0.0580804133):0.03112811,((6:0.03173329,4:0.03914411):0.006319794,(2:0.02755531,(3:0.04698521,1:0.02054179):0.007195137):0.05390716):0.009827796):0.004924156):0.009064104):0.005200857,11:0.01645703):0.0144177,13:0.008418107):0.0009995888,15:0.022782154):0.0007322322,((12:0.01292683,19:0.0251150334):0.0075374638,16:0.025976567):0.001324651):0.0003546722,14:0.0447756007):0.0084871786):0.026229434,18:0.02096003587);
tree gen.403 = [&U] (18:0.01357433,((14:0.06215686826,((13:0.005101815,(12:0.016952308,19:0.013205436):0.006483651):0.0005644958,((((10:0.01816924,(5:0.02900718,(((7:0.007957963,9:0.0264895458):0.039303372,8:0.060451041):0.02522367,((2:0.0253263,(3:0.03861776,1:0.02333312):0.01449078):0.06227531,(6:0.02732705,4:0.04680617):0.0016332):0.009624278):0.007135938):0.0134774):0.007470969,11:0.02088963):0.009770754,16:0.027040136):0.0003259901,15:0.034622574):4.462412e-05):0.0007578607):0.015974998,17:0.019721862):0.024874715);
tree gen.404 = [&U] (18:0.010118536,((19:0.0388218031,(12:0.0164706191,(((15:0.02312962,(13:0.007600466,(11:0.01316982,((5:0.01893197,(((7:0.018156408,9:0.01639955):0.0136557596,8:0.049269576):0.01851159,(4:0.03969005,((2:0.02852083,(3:0.02645079,1:0.01516239):0.01578754):0.05511075,6:0.02696698):0.008921467):0.005664839):0.007884363):0.01042441,10:0.01223116):0.01096098):0.002943706):0.0001829072):0.0006831306,14:0.0393932159):0.00134762438,16:0.030132471):0.004633871):0.001011073):0.022303876,17:0.010093417):0.0344666829);
tree gen.405 = [&U] ((17:0.011708342,(19:0.0292504224,(((15:0.025756964,(16:0.0252624618,(13:0.006034222,(((((8:0.07200804,(7:0.017058519,9:0.01183938):0.0123175783):0.02509953,((4:0.03595508,6:0.02739155):0.00397634,((3:0.05939724,1:0.01688488):0.005611638,2:0.0273037):0.05278098):0.005929429):0.01013256,5:0.01129782):0.01074868,10:0.01584465):0.002509845,11:0.01729379):0.00297913):0.003508998):0.0003259454):0.000783703,14:0.0502439353):0.002809049,12:0.011047135):0.0001704257):0.0141501393):0.038902332,18:0.015245671);
tree gen.406 = [&U] (((((19:0.02577264491,12:0.01628011):0.006087439,((15:0.026477596,14:0.0626437976):0.000364771,16:0.026594899):2.049974e-06):0.0009896336,(13:0.002673007,((10:0.01476583,(5:0.01751493,(((7:0.0127747912,9:0.01784453):0.018158927,8:0.064522793):0.01715972,((6:0.03270554,((3:0.04474703,1:0.0143432):0.009504607,2:0.0300592):0.0416882):0.001072663,4:0.04384513):0.008574806):0.006085574):0.01016637):0.006734349,11:0.02418053):0.0007335985):0.005420045):0.0162706133,17:0.024789627):0.027997474,18:0.01751732);
tree gen.407 = [&U] (((14:0.0358923386,(((13:0.005437279,((10:0.01385107,(5:0.01145105,(((9:0.022851026,7:0.028164063):0.0114279782,8:0.05659089):0.02303817,((6:0.02631325,4:0.04191421):0.005273302,(2:0.03800295,(1:0.005613037,3:0.04557986):0.01178684):0.06034719):0.01493015):0.01109763):0.01625393):0.009348071,11:0.01715003):0.003523561):0.001012564,15:0.022430765):0.001836632,((19:0.0203503337,12:0.009355441):0.007785218,16:0.024234756):0.0007411038):0.00131257):0.012648222,17:0.0231767663):0.0328868079,18:0.007319464);
tree gen.408 = [&U] (((((14:0.047241083,15:0.028080863):0.002888369,(16:0.025824136,(13:0.005621684,(11:0.02127646,((5:0.01744863,(((9:0.018139734,7:0.028238681):0.01065288,8:0.0522928599):0.02559022,(4:0.04482149,(6:0.03072961,(2:0.02715313,(1:0.01125798,3:0.02462289):0.01628471):0.05329749):0.00033839):0.01249499):0.008697203):0.01060589,10:0.02311253):0.01472286):0.003206475):0.0016786646):0.0006732282):0.0049697066,(12:0.014310203,19:0.0417101822):0.0004599467):0.0083533095,17:0.011674015):0.0225670215,18:0.0283006188);
tree gen.409 = [&U] (18:0.0213684423,(17:0.011492505,((19:0.025689396,12:0.014701146):0.0005006205,((13:0.00548334,(((((8:0.0459037139,(9:0.012394202,7:0.0214888053):0.01221975):0.0258176,((2:0.02751558,(1:0.0153405,3:0.04193135):0.007817256):0.04722956,(4:0.0363681,6:0.03100823):0.01014638):0.01453737):0.008343664,5:0.01358203):0.01112199,10:0.02129779):0.01198916,11:0.01218922):0.002879906):0.001740062,(15:0.0228478068,(14:0.0466320234,16:0.0297526252):0.0007230044):0.0007149095):0.0110178369):0.018837423):0.0319892535);
tree gen.410 = [&U] (18:0.014710284,(17:0.0098031961,((((((((8:0.062703804,(7:0.02645861071,9:0.01203377):0.0172505061):0.03893851,((2:0.04523064,(1:0.01377531,3:0.03124903):0.008575962):0.05330806,(6:0.02923232,4:0.04176204):0.006806259):0.006532652):0.006779091,5:0.01420622):0.007130593,10:0.02493191):0.005346757,11:0.01480949):0.008863895,14:0.0495708388):0.001419402,(13:0.007450417,(15:0.023941279,16:0.038760054):0.0020355714):0.0007308403):0.00567604,(12:0.0261065,19:0.022276382):0.0009313693):0.014486032):0.0301734299);
tree gen.411 = [&U] (18:0.02165623,((12:0.017206842,(19:0.017407618,((13:0.009927238,(((((8:0.068197931,(7:0.031247556,9:0.015722554):0.009873721):0.02754267,(((2:0.0306221,(1:0.009543959,3:0.02442222):0.01735856):0.05764428,6:0.02533062):0.0009916441,4:0.04109016):0.01157977):0.008138869,5:0.01778484):0.01256282,10:0.009936068):0.005235903,11:0.008461611):0.006218406):0.0055157808,(15:0.022956551,(14:0.0454383124,16:0.030289785):0.0003374781):0.001229617):0.0060378731):0.002427927):0.012575277,17:0.007310125):0.03390659);
tree gen.412 = [&U] ((((((14:0.045511817,(15:0.0168474343,((((((8:0.05104695,(7:0.016919045,9:0.01465877):0.0168448576):0.02716876,(4:0.04485187,(6:0.03257337,(2:0.03770436,(1:0.006956095,3:0.03699461):0.02656029):0.04336029):0.005478598):0.009725246):0.006076283,5:0.02193673):0.01074017,10:0.009145782):0.01028834,11:0.02703238):0.005736874,13:0.006669504):0.001815415):0.0009429405):3.300601e-05,16:0.03532717):0.00599629,12:0.0122238737):3.53928e-05,19:0.02380456):0.0123108492,17:0.01781205):0.0181834028,18:0.016698656);
tree gen.413 = [&U] (((12:0.0101456918,((14:0.035080856,((16:0.037282163,15:0.020904675):2.558376e-05,((((((8:0.061610342,(7:0.028173124,9:0.0256309399):0.004088713):0.02564955,((((3:0.04484163,1:0.00795665):0.00945264,2:0.0276112):0.06120819,6:0.03131288):0.003209288,4:0.0429964):0.01872946):0.008392455,5:0.01475188):0.01526207,10:0.01338472):0.004643124,11:0.02770205):0.005146941,13:0.01053959):0.0010378809):0.0001333706):0.008064156,19:0.0310623121):0.001297682):0.0122571971,17:0.011517644):0.033658455,18:0.0081117423);
tree gen.414 = [&U] (18:0.012321561,(17:0.01779801,(((13:0.005837046,((10:0.01283615,(5:0.02000646,(((7:0.012990682,9:0.01644114):0.017508394,8:0.056908495):0.02089593,(((3:0.04176025,1:0.01727231):0.03232066,2:0.03988369):0.04857122,(6:0.02557363,4:0.06081435):0.005828514):0.008509792):0.004834445):0.009343556):0.003800004,11:0.01433685):0.005378328):0.003540849,16:0.038192062):0.001192848,(15:0.023935702,((19:0.0307558831,12:0.005152064):0.0069323342,14:0.03053379609):0.001603429):0.001171259):0.013517075):0.01360524217);
tree gen.415 = [&U] (18:0.02192296,(17:0.021144663,((13:0.006038464,((10:0.01434973,(5:0.01691602,(((7:0.0266888237,9:0.010541326):0.001759151,8:0.066452066):0.02183445,((6:0.02249882,4:0.0392284):0.005427657,((3:0.03989098,1:0.009238564):0.01520295,2:0.0383869):0.04690475):0.007146916):0.007715684):0.01545998):0.003993126,11:0.0109628):0.002798857):0.002493465,((14:0.06867125,15:0.031760904):0.00047706658,(16:0.040019017,(19:0.0344763208,12:0.00924032039):0.00348077):0.0012862773):0.0001518986):0.0109383023):0.019513721);
tree gen.416 = [&U] (18:0.017817237,(17:0.008705781,(19:0.02811292,(12:0.015649003,((15:0.020249861,14:0.033510541):0.000322898,(16:0.0300173445,(13:0.0047742655,(((((8:0.064671506,(9:0.01842284,7:0.0270539825):0.014423):0.02000397,(6:0.03314828,((2:0.03568674,(3:0.03468179,1:0.01534584):0.02291123):0.05143893,4:0.04876275):0.001407322):0.01565573):0.004423974,5:0.01699898):0.006874527,10:0.01972718):0.008810818,11:0.02624048):0.003657584):0.000595978):0.0019906927):0.01077947):0.0003435267):0.0100864827):0.024863831);
tree gen.417 = [&U] (((((((10:0.01847225,(5:0.01626602,(((9:0.01361544,7:0.0175550655):0.00985338918,8:0.04616554):0.02247426,(((3:0.03635323,1:0.02059906):0.012237,2:0.0409367):0.05601207,(6:0.02490167,4:0.05843199):0.004160499):0.0149337):0.008573502):0.009029825):0.005775903,11:0.01008082):0.003391368,13:0.014009092):0.001537978,(((19:0.0301102678,12:0.009991556):0.008320014,14:0.054564161):0.001644241,15:0.028461777):0.000609999):3.697349e-05,16:0.0423975319):0.011088138,17:0.0224657455):0.022113395,18:0.023352692);
tree gen.418 = [&U] ((((14:0.039526231,(((((10:0.01010792,(5:0.01547041,(((9:0.02710653,7:0.0279322319):0.015496834,8:0.054608349):0.02767611,((4:0.03604181,6:0.02279699):0.008805321,((3:0.04786216,1:0.01061677):0.0135139,2:0.03796314):0.05003145):0.01045907):0.006577229):0.01405618):0.01458878,11:0.01482346):0.001267041,13:0.00631063):0.003398276,(19:0.02065155,12:0.0079384846):0.007160516):0.0010547627,16:0.0296569618):0.00051604014):0.00155032,15:0.0269969):0.01081248439,17:0.021481549):0.01670052,18:0.0213192458);
tree gen.419 = [&U] (18:0.010949637,((19:0.01842345,(12:0.01208447,((14:0.0570696326,(13:0.010728275,(11:0.0161411,((5:0.0130729,(((9:0.02265728,7:0.0162949054):0.0161059896,8:0.0571472817):0.01919983,((6:0.02004092,4:0.03812393):0.009473882,((3:0.03257995,1:0.01358405):0.01325096,2:0.03969407):0.04686061):0.002357167):0.009607038):0.01313997,10:0.01373038):0.008761296):0.003027089):0.002132013):0.0008572812,(15:0.014851366,16:0.03067863):0.0099827766):0.0108303166):0.0033921611):0.017365009,17:0.021513031):0.0253666127);
tree gen.420 = [&U] (18:0.018620846,(17:0.0169866,(12:0.017689616,(((14:0.03748765665,15:0.025018083):0.003752981,(16:0.0430126095,((((((8:0.073511678,(7:0.0281302096,9:0.0173235646):0.015079569):0.03450111,((2:0.03395951,(3:0.03504548,1:0.02122884):0.003434408):0.06602955,(6:0.02066566,4:0.03092844):0.01297165):0.009552067):0.007854177,5:0.008360248):0.01470067,10:0.01274707):0.01133664,11:0.01705611):0.002874672,13:0.005966272):0.002404713):0.001016322):0.007758596,19:0.0380972017):0.0006837362):0.002706932):0.04003925999);
tree gen.421 = [&U] ((((12:0.019378668,19:0.0217637113):0.000484826,(((14:0.046413047,15:0.024911661):0.003237277,(13:0.01192947,16:0.034580626):0.00072730145):0.001286183,(((((8:0.05286898,(9:0.019680103,7:0.02424524783):0.009890323):0.02167973,(((2:0.02800487,(3:0.04087656,1:0.009929167):0.03397997):0.050613,6:0.02596333):0.004557658,4:0.04337298):0.01734534):0.0127307,5:0.01700999):0.01231916,10:0.01545811):0.009192968,11:0.01737242):0.006446254):0.005058986):0.0101535285,17:0.010214011):0.037241979,18:0.0107762);
tree gen.422 = [&U] (18:0.019573411,(((12:0.012206465,(((15:0.023297531,14:0.046567236):0.0010670566,(13:0.00243559,16:0.02648762):0.004920159):0.001036168,(((((8:0.060619579,(7:0.023557356,9:0.01366413):0.0136627356):0.03497294,(4:0.04078224,(6:0.02999491,(2:0.04327908,(3:0.02841391,1:0.01774445):0.01586679):0.06436432):0.004785238):0.008788673):0.00796481,5:0.01790276):0.01397087,10:0.01371724):0.006087815,11:0.01830178):0.01208133):0.0043823745):0.0001341721,19:0.027431839):0.0070168509,17:0.00628141):0.026732506);
tree gen.423 = [&U] (18:0.008116337,(((12:0.017741148,19:0.0241831542):0.001259145,((15:0.023368403,14:0.0409295613):0.001177515,((13:0.00677681012,16:0.03353074):0.001965969,(11:0.01276602,((5:0.01380711,(((7:0.028498749,9:0.01241874):0.0138999537,8:0.0629921):0.02872576,((6:0.02492833,4:0.0411893):0.01293886,((3:0.04501135,1:0.003384118):0.006269903,2:0.03007226):0.03991649):0.01037816):0.007375145):0.008614382,10:0.01888571):0.008428115):0.005139042):0.0025897514):0.003377997):0.0082405804,17:0.008087843):0.02978571178);
tree gen.424 = [&U] ((17:0.03289761116,(((14:0.0566271953,13:0.008640712):0.002988381,(((10:0.01615242,(5:0.02305238,(((9:0.020158588,7:0.0380137583):0.01066004,8:0.057549445):0.02895307,((6:0.02945748,4:0.05104673):0.005617303,((1:0.04820399,2:0.02309607):0.007495566,3:0.05072482):0.06133768):0.008171446):0.006496099):0.01042951):0.008498961,11:0.0122652):0.006771867,(16:0.02352138,(12:0.01045424,19:0.0370608744):0.0079984194):0.0008885659):0.001465908):0.001172829,15:0.017693554):0.0055222027):0.011158668,18:0.030679867);
tree gen.425 = [&U] ((((((((8:0.0542805312,(7:0.025269486,9:0.01667879):0.015903161):0.02837252,(6:0.03345596,(4:0.05423749,((3:0.03154127,1:0.0133566):0.02749803,2:0.02871798):0.05849053):0.003531239):0.004797378):0.008696771,5:0.01549005):0.01285524,10:0.0201528):0.007018116,11:0.01904579):0.005613283,(((15:0.015765341,14:0.04041495927):0.0028149052,(12:0.01471503,19:0.0282061774):0.005325455):0.0002302813,(13:0.003677686,16:0.01891453):0.0071295678):0.0004227118):0.008445409,17:0.019824869):0.0195541134,18:0.011845086);
tree gen.426 = [&U] (18:0.02999071,(((12:0.007045298,19:0.0216103043):0.0059868674,((14:0.04743656379,((((((8:0.0739215,(7:0.039554102,9:0.025274128):0.006270243):0.0209541,(4:0.03519862,(((3:0.03205228,1:0.01188188):0.02995962,2:0.040188):0.06235549,6:0.02991498):0.01030925):0.01157332):0.009038293,5:0.02048398):0.01265999,10:0.01327763):0.008035645,11:0.01404134):0.009204053,(16:0.01956884,13:0.008201508):0.0007070408):0.0008224099):0.0006596327,15:0.022140786):0.0002537918):0.01126313533,17:0.02260816835):0.01541318);
tree gen.427 = [&U] ((((((15:0.016701254,(12:0.013047851,19:0.01827668258):0.006443214):0.0030850109,16:0.0500857301):0.00169382,14:0.034928336):0.0001087163,(13:0.002624865,(((((8:0.042916159,(7:0.0233438135,9:0.01620666):0.006284138):0.01982863,((((3:0.03655065,1:0.007104382):0.02958962,2:0.03232299):0.04984753,6:0.03205432):0.002946434,4:0.03780948):0.009466762):0.006410212,5:0.01506028):0.0166624,10:0.01196829):0.004247864,11:0.01728356):0.00582087):0.003581246):0.0090545269,17:0.01871677535):0.02634715023,18:0.0296535932);
tree gen.428 = [&U] (18:0.0175140105,(((((13:0.006985116,((10:0.01297335,(5:0.01405117,(((9:0.016697234,7:0.0101101651):0.015613749,8:0.0462718137):0.01988099,((6:0.02737404,4:0.03287059):0.006772482,((3:0.04936063,1:0.01034333):0.01916062,2:0.02465582):0.05585036):0.00678271):0.01177893):0.009978757):0.003285261,11:0.01711911):0.00092301):0.004111952,14:0.0489275078):0.0004024799,(16:0.043302327,(19:0.024398213,12:0.02526779):0.0067426898):0.000334815):0.004746228,15:0.016755382):0.010719282,17:0.02242838):0.009821128);
tree gen.429 = [&U] (18:0.024819284,(17:0.029002042,((16:0.02829471,(12:0.01053298,19:0.0332413115):0.002976708):0.0025643267,((15:0.021319101,(13:0.0076086979,((10:0.0168303,(5:0.01614709,(((7:0.018100297,9:0.0123998):0.019448839,8:0.05943819):0.03056514,((6:0.02159587,((3:0.03872615,1:0.008161044):0.021918,2:0.03232609):0.04783652):0.004239432,4:0.04479883):0.007246886):0.009626843):0.01878712):0.004653853,11:0.02166869):0.003355997):0.003416254):0.001522028,14:0.0586337221):6.433347e-05):0.005357321):0.021661776);
tree gen.430 = [&U] ((17:0.0290689156,(((16:0.02834898,(12:0.01033649,19:0.0319575101):0.0069817113):0.0045045225,((13:0.0042237487,((10:0.01201158,(5:0.018002,(((7:0.031557305,9:0.018763532):0.008728309,8:0.061154352):0.02809529,((4:0.0470105,6:0.03309757):0.003442752,((3:0.04706286,1:0.01652469):0.01358923,2:0.02849839):0.04810219):0.009014112):0.004130982):0.01351179):0.006885531,11:0.00816239):0.005195081):0.002674498,15:0.026420527):5.476629e-06):0.0004461621,14:0.0570862519):0.012593885):0.015791,18:0.01757565);
tree gen.431 = [&U] (18:0.008045663,(17:0.0270798839,((((19:0.030361372,12:0.009085447):0.0070558,16:0.0260954268):0.0003960245,((13:0.010507096,((10:0.01236805,(5:0.01308024,(((9:0.0156097497,7:0.018375616):0.01482305,8:0.040958979):0.01980639,((6:0.02964211,4:0.03489026):0.01183423,((3:0.04367628,1:0.02188952):0.005629283,2:0.03525469):0.04703593):0.0103968):0.007346465):0.007648732):0.00794123,11:0.0231754):0.00309326):0.003797745,14:0.06642240181):0.001182767):0.005126081,15:0.021182567):0.0057946313):0.0136309);
tree gen.432 = [&U] ((17:0.016436662,(((16:0.0360893169,((19:0.0151067066,12:0.01972941966):0.005441538,(((10:0.01637517,(5:0.01898377,(((9:0.021519154,7:0.026001888):0.015868328,8:0.062072354):0.02765417,((6:0.03471792,4:0.04046176):0.01086472,((3:0.03614476,1:0.006843115):0.01977713,2:0.0353011):0.04918983):0.007949881):0.008357958):0.01004994):0.006180555,11:0.01043582):0.004428941,13:0.0029359288):0.00254487):0.001473604):0.001724234,14:0.046453785):0.003522614,15:0.02039787):0.010680119):0.028622186,18:0.007082618);
tree gen.433 = [&U] (18:0.010096922,((19:0.021608301,(12:0.014929001,((((((((8:0.054693031,(9:0.0201652,7:0.029305726):0.007547213):0.02595811,((6:0.01862145,((3:0.02990607,1:0.01542532):0.02092873,2:0.02779014):0.0411846):0.002059186,4:0.04511102):0.01393729):0.005702395,5:0.01974862):0.01133072,10:0.01475601):0.01533785,11:0.01400552):0.002735818,13:0.008503255):0.002793744,(15:0.021449936,16:0.038857899):0.0004569946):3.455297e-05,14:0.0478825215):0.00277651):0.0005702872):0.0075265534,17:0.016610608):0.0212549937);
tree gen.434 = [&U] (18:0.017215573,((((15:0.014627181,14:0.059668528):0.0003299926,(16:0.02096203,((((((8:0.054936743,(7:0.01710528391,9:0.01909432):0.01935463):0.02646168,((6:0.02647716,4:0.04610039):0.007574879,((3:0.05257882,1:0.01594592):0.02139981,2:0.04722843):0.04389788):0.01386637):0.005427417,5:0.0110463):0.01111663,10:0.01293794):0.003440379,11:0.01603985):0.004118544,13:0.003894822):0.010280886):0.0008059584):0.006519412,(12:0.011552921,19:0.03719736):0.0007812422):0.0043209103,17:0.014268554):0.02996177046);
tree gen.435 = [&U] (((19:0.017704368,(12:0.0136699453,(((((5:0.0189141,(((9:0.022224121,7:0.015361745):0.01045216,8:0.0514636833):0.03079879,(((3:0.05233887,1:0.006604295):0.008745152,2:0.04115087):0.04412559,(4:0.03499431,6:0.02316188):0.008265847):0.0115138):0.005583717):0.01296381,10:0.01986436):0.004119279,11:0.01506789):0.001740746,13:0.011087532):0.00222943,((14:0.0437105016,15:0.026314755):0.002505973,16:0.026401186):0.0006479342):0.005713111):0.0003374486):0.0043293148,17:0.007273525):0.0425649217,18:0.024666942);
tree gen.436 = [&U] ((17:0.008890984,((12:0.020143314,19:0.0312729618):9.143066e-05,(14:0.0549319524,((15:0.024007459,((((5:0.0201146,(((9:0.018143899,7:0.022429578):0.018464388,8:0.072128289):0.02156758,((6:0.03423295,((1:0.01488775,3:0.03416959):0.02044399,2:0.03835665):0.04847767):0.004843772,4:0.0382028):0.009225995):0.003836041):0.01323502,10:0.02258296):0.008176021,11:0.01737119):0.001208962,13:0.007382336):0.0057338805):0.005788059,16:0.032657712):0.0006734022):0.01154566):0.0142728031):0.0259301358,18:0.009607787);
tree gen.437 = [&U] ((17:0.015860704,(12:0.0154025752,((14:0.046935439,((15:0.034543707,(13:0.009493143,(((5:0.01585772,(((7:0.025993919,9:0.0171817024):0.021415461,8:0.075834508):0.03806318,((6:0.03599019,4:0.04023257):0.009580509,((1:0.007188316,3:0.03943744):0.01437354,2:0.04339394):0.03749737):0.008746545):0.004575469):0.01988041,10:0.01485407):0.006651315,11:0.02297396):0.002400762):0.004260358):0.001569897,16:0.0380642627):0.001446326):0.003508454,19:0.03436451195):5.229895e-05):0.01674263):0.0443148545,18:0.024551491);
tree gen.438 = [&U] ((17:0.029691457,((16:0.0304410047,(12:0.01486371,19:0.0252127863):0.01042575):0.0008274936,((((((8:0.0661613877,(7:0.029228053,9:0.0247435):0.018618719):0.02955062,(6:0.03434789,((2:0.03430377,(1:0.01197051,3:0.03156401):0.02595707):0.06290096,4:0.03397678):0.001568057):0.01938903):0.007548389,5:0.01532462):0.004475299,10:0.01883355):0.01040051,11:0.0144419):0.009549854,((13:0.00824274,15:0.018479402):0.0003206574,14:0.057289812):0.004132354):0.0007733277):0.007808689):0.02235444,18:0.022524675);
tree gen.439 = [&U] ((17:0.033731151,(14:0.03731925,((15:0.02826138,16:0.03504529):0.001606682,(((((((8:0.06692762,(9:0.01949209,7:0.031530906):0.0050922246):0.0293535,((2:0.03811572,(3:0.05229087,1:0.01967142):0.005607841):0.04554087,(4:0.03483506,6:0.03050603):0.006367663):0.005284792):0.008917503,5:0.02123165):0.00995302,10:0.01057258):0.003028624,11:0.006981639):0.005210435,13:0.014233853):0.002500562,(12:0.021523661,19:0.016082436):0.003563784):0.000542244):0.0003995231):0.007744891):0.013564029,18:0.0233868188);
tree gen.440 = [&U] ((((14:0.0316810332,(((19:0.05428396222,12:0.019138628):0.003466187,16:0.0330002276):0.002021413,(13:0.003656311,(((((8:0.06542255,(9:0.015871,7:0.025890654):0.014736256):0.02945639,((2:0.03416729,(3:0.0335445,1:0.02273264):0.006279369):0.06505474,(6:0.03744527,4:0.0442116):0.0004454289):0.008688019):0.004526259,5:0.01470311):0.00972505,10:0.01511277):0.002909302,11:0.009108927):0.003941803):0.008702248):0.0005494917):0.002849281,15:0.028207597):0.013638698,17:0.028007045):0.016681453,18:0.0136373951);
tree gen.441 = [&U] ((17:0.011565279,((19:0.02914711,((14:0.033804541,(((5:0.01914959,(((9:0.01952911,7:0.0171513935):0.021776945,8:0.051278935):0.02576509,(((1:0.03383664,3:0.04349841):0.01027565,2:0.02634834):0.04739877,(6:0.0233479,4:0.03742992):0.00672252):0.006376177):0.00670553):0.008828824,10:0.01503613):0.007670603,11:0.01189706):0.004343824):0.003506147,(13:0.006224393,(16:0.0321756852,15:0.031445138):0.00184957):0.0001562076):0.006473929):0.0001021909,12:0.015480935):0.0097532862):0.0305017511,18:0.011177147);
tree gen.442 = [&U] (18:0.013033843,(((19:0.031562032,(((13:0.007776931,(((((8:0.052852999,(7:0.015372176,9:0.0082054831):0.022298608):0.03022238,((4:0.04031339,6:0.03006714):0.011452,(2:0.04973953,(1:0.02955635,3:0.02630759):0.0152329):0.0400654):0.008975414):0.007255818,5:0.02137615):0.0134345,10:0.01332589):0.002115931,11:0.01602163):0.003224891):0.006006889,16:0.0363666317):0.002788666,(14:0.0358076331,15:0.020344875):0.001495497):0.004057835):0.0005376166,12:0.0171502247):0.013866761,17:0.014621244):0.0365508673);
tree gen.443 = [&U] (((((13:0.007206739,((10:0.008349316,(5:0.01522329,(((9:0.0179225,7:0.027899114):0.0103075026,8:0.052882746):0.02819132,(6:0.03321917,(4:0.03676819,(2:0.0381875,(3:0.03638309,1:0.00899396):0.0138177):0.04074584):0.003045505):0.007957117):0.00648976):0.01504492):0.006369421,11:0.00824934):0.006268499):0.003196473,((14:0.038004791,15:0.02255626):0.004765518,16:0.031535841):0.001904081):0.0008844066,(12:0.01262353,19:0.02696925845):0.006969583):0.005165624,17:0.0178072331):0.0083991348,18:0.013644087);
tree gen.444 = [&U] (18:0.015457871,(17:0.008362349,(19:0.02137887028,(12:0.015239803,(((15:0.033630333,14:0.06781465678):0.0007934736,((((((8:0.055854374,(7:0.023790622,9:0.022640466):0.006885539):0.03164566,((2:0.02191796,(1:0.03020958,3:0.04961364):0.008995948):0.05464351,(4:0.04558089,6:0.0232324):0.00967936):0.01387471):0.001893164,5:0.01765453):0.01561006,10:0.01865287):0.009436477,11:0.01930911):0.01165235,13:0.004468906):0.003756255):0.0009383132,16:0.0367801):0.004114233):0.0001355172):0.00741668):0.0448044293);
tree gen.445 = [&U] (((19:0.0547299024,((14:0.0371152883,(15:0.022922479,((((5:0.009176522,(((7:0.024246551,9:0.016860134):0.01093449,8:0.06679914):0.02119071,((6:0.02224946,((3:0.03307386,1:0.01608334):0.008435986,2:0.03526845):0.05977107):0.005579337,4:0.04318296):0.01018822):0.006773075):0.01411994,10:0.02377312):0.01115969,11:0.01408637):0.004013494,(13:0.0038013737,16:0.03509511):0.0003967222):0.002463467):0.0009353875):0.007960304,12:0.01889431523):0.001261838):0.0126616238,17:0.010339772):0.02866804891,18:0.027107534);
tree gen.446 = [&U] ((17:0.011172081,((((16:0.0318510888,15:0.022110923):0.001196602,13:0.010030065):0.001217946,(14:0.041386139,(((5:0.0190672,(((7:0.011600604,9:0.009598087):0.019164283,8:0.050861754):0.02989022,((((3:0.02511396,1:0.01473692):0.02518405,2:0.02722934):0.06224465,4:0.05567472):0.003591834,6:0.03999234):0.02206238):0.01010022):0.01390068,10:0.02038132):0.01073553,11:0.009304262):0.00617142):0.00182034109):0.004360038,(19:0.06054813148,12:0.018265286):0.0002364633):0.012305522):0.0289772136,18:0.017958471);
tree gen.447 = [&U] (((((14:0.0623466672,((16:0.035627437,(13:0.002455115,(((5:0.01940632,(((9:0.01900704,7:0.0235429973):0.016551924,8:0.05722598):0.02812903,(((1:0.01380375,3:0.05311007):0.01261923,2:0.02646903):0.04159124,(6:0.02482851,4:0.04966983):0.01028519):0.01269897):0.006904903):0.01377524,10:0.01519469):0.002203463,11:0.0106535):0.002898077):0.006706802):1.490587e-05,15:0.023320396):0.001518744):0.006157528,12:0.017146474):0.0008786486,19:0.0366731626):0.0104928012,17:0.01096826):0.030048185,18:0.016058931);
tree gen.448 = [&U] ((((15:0.027524297,((16:0.037676145,(13:0.003187923,(((5:0.01409848,(((9:0.009250662,7:0.017484052):0.012235443,8:0.0529700433):0.02629175,(((1:0.03561683,3:0.04380473):0.02243302,2:0.0246402):0.05439243,(4:0.04623798,6:0.03180086):0.008371611):0.005364727):0.009147012):0.01095046,10:0.0150591):0.008923773,11:0.01713968):0.005308668):0.0005001217):0.001237257,14:0.043574835):0.001660364):0.01146892,(19:0.02161394067,12:0.014734635):0.0008475394):0.0065795091,17:0.017564914):0.0428081859,18:0.021882954);
tree gen.449 = [&U] ((((12:0.015068558,((14:0.0418293434,15:0.02976211):0.001115015,((13:0.00294682,(((5:0.01335263,(((9:0.01636209,7:0.00107978):0.038862645,8:0.055536181):0.02556908,(((1:0.008839018,3:0.04282744):0.01949505,2:0.02835702):0.07386737,(6:0.02554684,4:0.04430268):0.0006992534):0.01503224):0.006957799):0.009654799,10:0.009944667):0.008132489,11:0.01222839):0.002586949):0.004177531,16:0.0418321795):0.003057915):0.009395163):0.0007989367,19:0.027310083):0.013125734,17:0.010191282):0.0276816398,18:0.0155913356);
tree gen.450 = [&U] (18:0.011755147,(17:0.024054379,((16:0.03151533,(12:0.01438362,19:0.0409779709):0.0053712707):0.0012782834,(14:0.0393422162,((((10:0.01943085,(5:0.01741707,(((7:0.022538938,9:0.013778803):0.017498296,8:0.061940072):0.02171075,((((1:0.008621709,3:0.03773812):0.01613675,2:0.04218297):0.05203801,4:0.03953881):0.004095535,6:0.0336964):0.01423009):0.005095374):0.009961253):0.01301188,11:0.01471169):0.005309884,13:0.0029113235):0.002388155,15:0.022460186):0.001412973):0.002133566):0.008638522):0.0077052698);
tree gen.451 = [&U] ((17:0.007624157,((19:0.0337942517,12:0.018861021):0.00265215,(((((((8:0.059528241,(9:0.016714699,7:0.025575858):0.013360796):0.0284233,(6:0.02608667,(((1:0.01427603,3:0.03090295):0.02750044,2:0.0250203):0.04165251,4:0.05068633):0.003120136):0.009869648):0.004220995,5:0.01691308):0.01311441,10:0.01641831):0.009297991,11:0.01552068):0.003783419,((15:0.017944186,16:0.041152729):0.001628039,14:0.031164381):0.001229993382):0.0007080667,13:0.003797981):0.005452663):0.0128081004):0.0336586948,18:0.018326194);
tree gen.452 = [&U] (18:0.006536429,(((((16:0.0218911653,(((((((8:0.050090772,(9:0.0163402,7:0.019826618):0.019868795):0.01966902,((((1:0.01245922,3:0.05283753):0.008693111,2:0.0432261):0.05470254,6:0.02424419):0.01055859,4:0.05129504):0.008829836):0.007827511,5:0.01771462):0.01416142,10:0.01721264):0.00964885,11:0.01191129):0.00771184,13:0.01017481):0.0050946504,15:0.029288564):0.0001881694):0.0005322229,14:0.0391313218):0.005435906,19:0.02482621884):0.001195958,12:0.0179217002):0.0080311585,17:0.011203131):0.0304200402);
tree gen.453 = [&U] ((((12:0.01127989,(16:0.042973323,((14:0.03264757,(13:0.009164042,(((5:0.01220336,(((9:0.01835786,7:0.0188280155):0.015888866,8:0.054101347):0.02282033,((4:0.03665026,((3:0.04614825,1:0.01264171):0.00853276,2:0.03340521):0.04595227):0.005144072,6:0.03035741):0.01158451):0.007846328):0.007452071,10:0.01064057):0.007688015,11:0.01206534):0.00749553):0.002984336):0.001040525,15:0.031056791):0.0010476712):0.003890183):0.0031359747,19:0.0175361657):0.013092683,17:0.009407491):0.022112367,18:0.012140718);
tree gen.454 = [&U] (((12:0.0175010729,(19:0.023114106,(((((5:0.01609327,(((7:0.033826638,9:0.018828945):0.012073989,8:0.0634811718):0.02724664,((6:0.02183555,4:0.04849966):0.005034611,((3:0.0442796,1:0.01473045):0.009574863,2:0.02107575):0.05277649):0.00912725):0.005810817):0.01145496,10:0.01825358):0.007083836,11:0.01156298):0.004758851,13:0.004010917):0.001937617,(16:0.0268182389,(15:0.0256271,14:0.0418703279):0.001675707):0.0009241749):0.003247802):0.0007585825):0.014477166,17:0.018586361):0.042122962,18:0.011014016);
tree gen.455 = [&U] (18:0.006891812,(((((16:0.03602191,(14:0.0475016871,((((5:0.01294807,(((9:0.0209323848,7:0.026804142):0.01026229,8:0.071233988):0.02779713,((6:0.03409012,4:0.03685599):0.002660675,((3:0.0383654,1:0.01186633):0.01499334,2:0.02961541):0.05241291):0.008379259):0.01261737):0.01185388,10:0.01039597):0.009908572,11:0.01392612):0.00325619,13:0.006103038):0.002251706):2.256663e-06):0.003387019,15:0.023609197):0.006579564,12:0.0218884846):0.0005334664,19:0.0240658117):0.006575902,17:0.012952718):0.041132723);
tree gen.456 = [&U] (18:0.017576084,((((11:0.02529394,((((8:0.086684494,(7:0.01831252534,9:0.02673827):0.01584838):0.02734839,(((2:0.0335742,(1:0.02599255,3:0.05685532):0.006241735):0.04931385,4:0.03898807):0.003893425,6:0.02716356):0.01329676):0.009328356,5:0.01927243):0.009474669,10:0.01472213):0.006169994):0.008368235,(14:0.027851788,15:0.02728984):0.00479013):0.001594808639,((19:0.048273602,16:0.03249712):0.0001291408,13:0.006138362):0.00085201116):0.0094059514,(12:0.026204544,17:0.008257777):0.0124169924):0.022643906);
tree gen.457 = [&U] (18:0.016485313,((((11:0.01506816,((((8:0.0597928,(9:0.01481025,7:0.018395065):0.016265667):0.03052449,((2:0.03538809,(1:0.02349308,3:0.04367093):0.01044039):0.04045343,(6:0.03585024,4:0.04945874):0.006445046):0.009214827):0.007989349,5:0.0192118):0.01022793,10:0.01255315):0.007903127):0.006972219,(19:0.0524727939,(13:0.007604394,16:0.04305553):0.003635307):0.00794188539):0.001384397,(15:0.03338249,14:0.0588455922):0.002612306):0.007492863,(12:0.0239861092,17:0.020104005):0.0099971656):0.011910587);
tree gen.458 = [&U] (18:0.020110094,(17:0.007266019,(((16:0.0191080992,(13:0.009409619,(((5:0.02186542,(((9:0.009542672,7:0.0157946655):0.022314476,8:0.048818609):0.03050155,((3:0.05434813,(1:0.01424167,2:0.03222037):0.01226079):0.08322833,(6:0.03083228,4:0.05400665):0.003232381):0.01537146):0.007166447):0.01456488,10:0.01741335):0.01317124,11:0.01809578):0.005646167):0.0026106854):0.002571898,(14:0.0517161206,15:0.024857617):0.003015778):0.008842645,(19:0.0207263556,12:0.012600647):0.0002396325):0.0109318669):0.038038076);
tree gen.459 = [&U] ((17:0.0208500305,((14:0.047002388,(((19:0.050636814,12:0.0075482237):0.0053696093,16:0.029776309):0.002025927,(13:0.010924281,((10:0.02152271,(5:0.02877922,(((9:0.01419162,7:0.0308948587):0.0128461785,8:0.057143317):0.02330888,((6:0.03012466,4:0.03251064):0.004968043,((1:0.003631741,3:0.03749172):0.01484098,2:0.03278273):0.04848159):0.006977708):0.00350107):0.01262439):0.004208435,11:0.01632641):0.008500006):0.0005260324):0.0004101444):0.0007459528,15:0.0242180479):0.0107615264):0.0126898564,18:0.009543963);
tree gen.460 = [&U] (18:0.0162733926,(((((19:0.0348721538,15:0.02916011):0.002457084,16:0.01981917):0.0025612197,((11:0.03173372,((((8:0.05854619,(7:0.0261776129,9:0.01537769):0.0155520349):0.02709681,((2:0.02844202,(1:0.02615382,3:0.04644435):0.01324417):0.05225684,(4:0.03972008,6:0.03347713):0.008551493):0.008795635):0.007594024,5:0.01153776):0.01191985,10:0.01202216):0.006246043):0.007928394,13:0.003975306):0.001430389):0.0015228227,14:0.037810374):0.0061669514,(12:0.0240939058,17:0.016260603):0.010005635):0.01828397);
tree gen.461 = [&U] (18:0.027900392,((19:0.0151052735,(12:0.006647172,((((((((8:0.04026224,(9:0.01072066,7:0.018160322):0.019834645):0.02658401,(((3:0.04000218,1:0.01580276):0.01340114,2:0.03614361):0.0491486,(4:0.05062303,6:0.02741679):0.01549039):0.01048315):0.006311395,5:0.01461874):0.0111753,10:0.01710564):0.004280154,11:0.01072597):0.003686376,13:0.008982293):0.0038412215,(14:0.0378880687,15:0.017242911):0.003282806):0.0008092148,16:0.019606086):0.0034265196):0.003776565):0.0074406609,17:0.019744811):0.036825274);
tree gen.462 = [&U] (18:0.010762889,(17:0.011822977,(19:0.02323575763,(12:0.015984469,((15:0.025489911,14:0.042731665):0.00800847,(16:0.0258885415,((((5:0.02362336,(((9:0.01998516,7:0.0054518064):0.052323727,8:0.058475348):0.02620303,((4:0.03915871,((3:0.04315642,1:0.01021123):0.01802874,2:0.02507054):0.0376264):0.00794455,6:0.02571489):0.00544527):0.01101565):0.01059888,10:0.009467737):0.005901976,11:0.02283389):0.001906427,13:0.008499319):0.002946634):0.001817308):0.004207014):0.001053823):0.003521117):0.033285348);
tree gen.463 = [&U] (((19:0.030624096,(((14:0.0450361415,(15:0.035230399,16:0.034862917):0.0027931268):0.001696882,(13:0.004056099,(((((8:0.04865136,(9:0.01361051,7:0.005761621):0.032941286):0.0319967,((2:0.02624,(3:0.03311517,1:0.01100228):0.02075692):0.04535131,(4:0.04659091,6:0.02147057):0.007948285):0.0117663):0.008574423,5:0.01356875):0.008016436,10:0.01722174):0.008187885,11:0.01512605):0.004797495):0.001791585):0.005361233,12:0.01597023366):0.001315905):0.0094408215,17:0.015015321):0.0441192206,18:0.008344792);
tree gen.464 = [&U] (18:0.013813791,(17:0.013899748,(12:0.019289111,(((14:0.04826719616,(15:0.0215895007,(((5:0.01759863,(((9:0.01291208,7:0.023660653):0.017311197,8:0.04794607):0.02476178,((6:0.03309947,((3:0.04060361,1:0.009520644):0.01622154,2:0.04267544):0.0629077):0.0001094919,4:0.03616595):0.01450264):0.006807239):0.01321665,10:0.01567627):0.008441743,11:0.009436766):0.008633043):0.001086023):0.002148607,(16:0.035266967,13:0.005663654):0.001265301):0.006872305,19:0.025026867):0.001606145):0.0074097953):0.029665526);
tree gen.465 = [&U] (18:0.014446162,(17:0.0302221795,((((10:0.01876962,(5:0.02450222,(((9:0.005812731,7:0.013503344):0.020695674,8:0.0491213754):0.02869498,((6:0.02615743,4:0.04103602):0.005523798,((1:0.02208484,3:0.03813658):0.01206677,2:0.03144501):0.05839231):0.008900837):0.009518129):0.01247557):0.01022519,11:0.02036751):0.004302798,(((19:0.0311850344,16:0.027588588):0.00460352572,15:0.024205635):0.0026650197,(12:0.016182884,14:0.056001611):0.0007456079):0.0003179657):0.0002742281,13:0.006003775):0.012516731):0.00623884);
tree gen.466 = [&U] (18:0.028277228,((15:0.026446185,(((12:0.023185619,16:0.0305226128):0.002276551,(((11:0.01677974,((((8:0.070875938,(9:0.023019477,7:0.032110682):0.004950348):0.03129701,((2:0.03076878,(3:0.05639498,1:0.01620915):0.00363761):0.0724686,(4:0.04112997,6:0.03345263):0.01251989):0.007262935):0.008234255,5:0.009539429):0.0108404,10:0.01648349):0.01793083):0.002830739,13:0.01095379):0.002131037,14:0.034835355):0.0005438349):0.001169665,19:0.0412210974):0.0004317035):0.015476764,17:0.0171176372):0.03049469048);
tree gen.467 = [&U] ((17:0.013290657,((19:0.0122326431,(14:0.052638544,(((13:0.0086976934,16:0.01807074):0.006009034,(((5:0.01961936,(((9:0.0303903037,7:0.026328932):0.01076741537,8:0.06061613):0.0346,(((1:0.01914386,3:0.06646668):0.009264783,2:0.04216152):0.04938074,(4:0.03684581,6:0.03665897):0.007229418):0.00737659):0.009390113):0.0155808,10:0.01611886):0.01101645,11:0.02579852):0.001416801):0.001930276,15:0.025000493):0.0020438946):0.006342911):0.0001671001,12:0.018751466):0.005365384):0.030303458,18:0.020382456);
tree gen.468 = [&U] (18:0.010817931,(17:0.011460881,((19:0.024748306,(15:0.02951987,(((16:0.02002226,13:0.008894389):0.009873975,14:0.047181612):0.0007490028,(((5:0.01242607,(((7:0.031275418,9:0.019672361):0.004859836,8:0.0574854):0.03310778,(((1:0.009031233,3:0.05476488):0.015324,2:0.03803335):0.04262931,(6:0.03649783,4:0.04888035):0.001264533):0.008064446):0.005618817):0.01596318,10:0.01879059):0.003449484,11:0.01834879):0.01218141):0.0007787137):0.0047666814):0.0003329223,12:0.013652821):0.006632428):0.0326592235);
tree gen.469 = [&U] (18:0.027839721,(17:0.0115967812,(((14:0.0460935713,((13:0.002806212,16:0.0189025):0.006534727,(((5:0.01026598,(((7:0.032856128,9:0.0145927716):0.008529969,8:0.05615947):0.02536432,((6:0.0258062,4:0.03197073):0.01233285,((1:0.0177857,3:0.03922467):0.01816681,2:0.04369812):0.05781697):0.01360273):0.005738774):0.01327938,10:0.01747286):0.005356787,11:0.01911117):0.0106122):0.002908824):0.001790445,15:0.0307787):0.003678941,(12:0.01070883667,19:0.0301918905):0.001517065):0.007937371):0.029884768);
tree gen.470 = [&U] ((17:0.01544609,((12:0.015533512,((14:0.05050453493,15:0.021152353):0.0002332221,((((((8:0.061422314,(9:0.015295201,7:0.026051695):0.0088767746):0.02998018,(4:0.03600682,((2:0.02983048,(3:0.03107775,1:0.001881991):0.02318164):0.0459574,6:0.02953066):0.00109841):0.008862958):0.005478026,5:0.01645279):0.01079284,10:0.01864036):0.009344181,11:0.0136952):0.007287188,(13:0.01175307,16:0.03094881):0.007351149):0.00081397422):0.007770313):0.0004901001,19:0.014287568):0.014861454):0.035154008,18:0.010886947);
tree gen.471 = [&U] (18:0.0108691078,(17:0.008208671,((19:0.0283197237,12:0.011709519):0.0009102576,((15:0.026994606,(16:0.0422595163,(((((8:0.051605011,(7:0.0102947598,9:0.01775375):0.033347784):0.017992,((2:0.03247272,(3:0.03174123,1:0.0108429):0.02656578):0.05341634,(4:0.04302896,6:0.03203031):0.005164445):0.01033389):0.008636842,5:0.01302014):0.0121094,10:0.01850047):0.003496357,11:0.03096506):0.01937741):4.695128e-05):0.0005722464,(14:0.0459448128,13:0.003977009):0.0003173209):0.007719202):0.010211904):0.0288026367);
tree gen.472 = [&U] ((17:0.01804347,((((15:0.020826339,16:0.032197108):0.001637541,14:0.0359189108):0.001131046,(13:0.010716699,(((5:0.01686939,(((9:0.01433332,7:0.030734492):0.014915908,8:0.059212773):0.02066168,(((3:0.03596774,1:0.008284459):0.005414805,2:0.02421373):0.05915345,(6:0.03020577,4:0.04158757):0.006409567):0.00691345):0.008942234):0.008112177,10:0.01401913):0.005739316,11:0.01535508):0.005848709):0.002491277):0.008035717,(19:0.03857687939,12:0.01693194532):0.0004956655):0.0069520574):0.0255361493,18:0.024760262);
tree gen.473 = [&U] (18:0.023198808,((19:0.02636297,(12:0.013664915,(((((((8:0.04750749,(9:0.014318755,7:0.04050244):0.01057937):0.01905708,(4:0.03604029,(6:0.03029081,(2:0.03102627,(3:0.0377457,1:0.01123102):0.01734018):0.05699771):0.007703798):0.01551307):0.01052423,5:0.01339057):0.009727261,10:0.01211282):0.00311155,11:0.01654557):0.009753555,(16:0.0216632211,(15:0.022720468,13:0.007764248):0.0007101756):0.000503495):0.0003597147,14:0.0403428455):0.008957041):0.001331468):0.012301489,17:0.011175183):0.0186977966);
tree gen.474 = [&U] ((((19:0.0219881711,12:0.0277887853):0.000473516,((((((((8:0.0568325556,(9:0.016389435,7:0.029207724):0.013102615):0.02076297,((4:0.05766598,6:0.03444726):0.005088924,(2:0.04855478,(3:0.03204159,1:0.01620094):0.02065575):0.04885567):0.00466863):0.01566439,5:0.01647343):0.01344767,10:0.01549796):0.005230517,11:0.02653914):0.006312814,13:0.0078407198):0.003480551,16:0.030595445):0.0008961048,(15:0.017055659,14:0.038004595):0.00354693157):0.006157338):0.0128036503,17:0.012231618):0.0270043804,18:0.013838585);
tree gen.475 = [&U] (18:0.016056542,(((12:0.01997751,((((13:0.01096164,(((((8:0.052710508,(9:0.01214934,7:0.0121557739):0.034167954):0.02067199,((6:0.02801966,4:0.03568279):0.006758691,((3:0.04634081,1:0.01091376):0.0270754,2:0.02447015):0.04040688):0.005262316):0.01129021,5:0.01693819):0.0142326,10:0.01530391):0.0050659,11:0.00927268):0.002366298):0.001359267,15:0.016883424):0.001744844,14:0.053358702):0.003121661,16:0.02158545):0.0078211456):0.003079078,19:0.0256117285):0.010588387,17:0.014938059):0.04817689594);
tree gen.476 = [&U] (18:0.0204169162,(((16:0.0258798894,((15:0.03693598,14:0.045721201):0.002031219,((((((8:0.04323168,(7:0.025956737,9:0.019760106):0.006773888):0.03249944,((4:0.04716369,6:0.02792958):0.005025775,((3:0.04364168,1:0.01660676):0.01602041,2:0.04201108):0.06006089):0.0104554):0.01481189,5:0.01975981):0.01196303,10:0.02097711):0.009412448,11:0.006984212):0.001810663,13:0.004931856):0.0002508282):3.626359e-05):0.005921768,(12:0.019620341,19:0.0196632824):0.003401399):0.0084114202,17:0.010494583):0.0282160749);
tree gen.477 = [&U] ((17:0.0238878642,(((((10:0.02023715,(5:0.01842657,(((7:0.026311436,9:0.01321289):0.0166567878,8:0.0790653542):0.03454937,((6:0.01355245,4:0.04084891):0.008915498,((3:0.03013066,1:0.01853207):0.02245089,2:0.0361137):0.04479183):0.005387791):0.0067669):0.007689364):0.00429083,11:0.01347268):0.00667532,13:0.004835855):0.001384925,((19:0.0469540619,(16:0.023419514,12:0.0230555042):0.002169399):0.001419594,14:0.0329653885):0.0002869469):0.002530085,15:0.017697434):0.009214594):0.010383406,18:0.010500489);
tree gen.478 = [&U] (18:0.01165078,(((14:0.036557575,((15:0.02614846,(16:0.025986661,12:0.018870387):0.0024448104):0.001382521,(((10:0.01694362,(5:0.01902537,(((9:0.01253088,7:0.0128079906):0.028250756,8:0.061377995):0.02522131,((6:0.03264714,((3:0.04060868,1:0.01654917):0.02267207,2:0.02704118):0.05867187):0.004610399,4:0.02790387):0.009538569):0.01102936):0.008476006):0.006389327,11:0.01255397):0.005547101,13:0.005002794):0.003479312):0.0001476689):0.0007561806,19:0.03332738023):0.008833586,17:0.019425549):0.00731423168);
tree gen.479 = [&U] (18:0.017339861,((15:0.020275927,(((16:0.0254622619,12:0.0173209958):0.0046568382,(14:0.04821589239,(((10:0.01074498,(5:0.01517747,(((7:0.019835377,9:0.0203764359):0.0131208,8:0.05460764):0.02654789,(((3:0.03398535,1:0.009464231):0.004911504,2:0.03349048):0.05758747,(6:0.03023067,4:0.0344736):0.00226938):0.01561762):0.007792125):0.01922629):0.006286353,11:0.02334131):0.007135143,13:0.004453347):0.001164204):0.0002578383):0.0004072688,19:0.0384177835):0.0001067898):0.007007648,17:0.0230547202):0.005153783);
tree gen.480 = [&U] (18:0.007425586,(17:0.0306689163,(19:0.0443474355,(((12:0.022404624,16:0.0337439157):0.0008644558,(13:0.006535914,((10:0.01447633,(5:0.01382636,(((7:0.0275632679,9:0.007675766):0.015609987,8:0.06856558739):0.02913882,((6:0.03499409,4:0.03907126):0.01351032,((3:0.04221938,1:0.03312107):0.01359204,2:0.03411025):0.04580967):0.003812244):0.009146839):0.008748736):0.008066064,11:0.02317166):0.005113912):0.001577957):0.0002740381,(15:0.02172893,14:0.0423157332):0.001317621):0.0001510949):0.006885339):0.005937899);
tree gen.481 = [&U] (18:0.023093764,((12:0.0261101627,17:0.020511988):0.007486278,((((11:0.02067094,((((8:0.07247903,(9:0.010120368,7:0.018234373):0.011995072):0.031038,((4:0.04092554,6:0.04115609):0.004049527,(2:0.03711248,(3:0.04828924,1:0.01623522):0.01961998):0.05130437):0.01124556):0.005501442,5:0.0161749):0.009464216,10:0.01593143):0.005187266):0.007211865,13:0.00724267):0.001078309,((19:0.0625219602,16:0.0388005784):0.001028565,14:0.0348910698):0.0003686496):0.001768114,15:0.015881082):0.0077745225):0.0244997998);
tree gen.482 = [&U] ((17:0.00896356,(19:0.0448639463,(((((15:0.044076805,13:0.007698825):0.001941106,(((((4:0.04470989,(((3:0.04821237,1:0.009639736):0.01037471,2:0.03190221):0.04222001,6:0.02388564):0.002644191):0.009517301,(8:0.04992609,(9:0.018965948,7:0.011681377):0.03182959):0.02751329):0.006624834,5:0.01435609):0.01134973,10:0.02147272):0.0099027,11:0.01795097):0.003684476):0.001154238,14:0.045206391):0.0041162014,16:0.03563467):0.0057971769,12:0.0259641262):0.002377339):0.011359393):0.0289821521,18:0.035948711);
tree gen.483 = [&U] (((12:0.023102569,17:0.012689629):0.00720329,(16:0.021074924,(((13:0.01353342,(((5:0.01117731,(((7:0.0321958881,9:0.016462441):0.01101402,8:0.0513091555):0.01822784,(((2:0.03849973,1:0.009635305):0.005210788,3:0.03729569):0.05893757,(6:0.026098,4:0.04284003):0.0009742204):0.01071128):0.006853379):0.007758833,10:0.01216188):0.005530039,11:0.02156039):0.002682191):0.001065475,(19:0.04190579773,14:0.040598435):0.001167449):0.0002167576,15:0.026933482):0.00319992):0.007543975):0.0091108128,18:0.018818095);
tree gen.484 = [&U] (18:0.013931075,(((16:0.02765698,12:0.020451774):0.0009882961,(19:0.0412982125,((13:0.002453786,(((5:0.02118417,(((7:0.017082468,9:0.009925321):0.020679664,8:0.049092036):0.02346568,((6:0.02343323,4:0.04654842):0.006789621,((3:0.04508464,1:0.02027503):0.01741935,2:0.03573547):0.04835767):0.01185062):0.007838747):0.01661753,10:0.01815121):0.005906953,11:0.01306212):0.003557378):0.003908476,(15:0.01826761,14:0.030843622):0.0006736219):0.00117582):0.0013071875):0.021559859,17:0.023774684):0.0338657526);
tree gen.485 = [&U] ((17:0.00924369,(((14:0.0493637225,16:0.0289730401):0.0004348221,((13:0.005252946,(11:0.02389652,(((((6:0.0384665,4:0.04251638):0.001592388,(2:0.022088,(1:0.02703227,3:0.04023903):0.02361239):0.0701235):0.00705189,(8:0.058127752,(7:0.020913957,9:0.01864354):0.02438056):0.02115953):0.005398183,5:0.01792998):0.006504518,10:0.01371499):0.005702995):0.0009375261):0.006921579,15:0.02578216):0.0006509808):0.01087416,(12:0.011131623,19:0.0221023088):0.002499598):0.009193074):0.0286292313,18:0.0060934165);
tree gen.486 = [&U] (((19:0.0268105562,((16:0.0232295335,((((11:0.01703465,((((4:0.04856384,(6:0.02403273,(2:0.03288911,(1:0.0150928,3:0.0339042):0.01275994):0.0689817):0.005471077):0.0164707,(8:0.043039478,(7:0.0147829592,9:0.01917833):0.03005207):0.02958812):0.006172449,5:0.01463198):0.01028815,10:0.01114471):0.007979743):0.01122504,13:0.0025367563):0.0049305524,14:0.0359614916):0.001242325,15:0.0299416374):0.002098959):0.005396818,12:0.008890698):0.00250719653):0.0132490745,17:0.009935859):0.0370868724,18:0.008298605);
tree gen.487 = [&U] (18:0.013051664,((19:0.022630643,((((((11:0.008546543,(((((6:0.02354248,4:0.04206513):0.002229287,(2:0.03544264,(1:0.01083917,3:0.03916214):0.02741835):0.06169738):0.0128997,(8:0.04455875,(9:0.009428831,7:0.0232162332):0.01324131):0.02526339):0.009010763,5:0.01842794):0.01268866,10:0.009646056):0.003328264):0.003635673,13:0.005463954):0.007168576,15:0.02436796):0.0001882106,14:0.046285296):0.0026094826,16:0.027159086):0.002944795,12:0.006588194):0.003460552):0.0020572102,17:0.02382849):0.0662983319);
tree gen.488 = [&U] (18:0.014755949,(17:0.014609502,(15:0.022757589,((((12:0.022396724,16:0.02776639):0.0033159289,(((5:0.01339686,(((7:0.0005389003,9:0.02390045):0.02976340091,8:0.05355144):0.01624785,((2:0.02894983,(1:0.01754,3:0.03669836):0.04030687):0.04692226,(4:0.03471617,6:0.03738677):0.002128819):0.01177165):0.008163264):0.01133021,10:0.01789165):0.01445772,11:0.01973264):0.0102233):0.001188171,14:0.046784363):0.001942584,(19:0.04825852595,13:0.01054919):0.006557686):0.00106174):0.0177421008):0.0139257274);
tree gen.489 = [&U] (18:0.020993997,((17:0.0209717543,12:0.016630946):0.00381716,((13:0.009648256,(11:0.0153881,((((8:0.063834615,(7:0.021568004,9:0.01239062):0.009244614):0.02929123,((6:0.03073977,(2:0.0287429,(3:0.03515435,1:0.01844704):0.01798553):0.03954723):0.003537724,4:0.04121664):0.01430189):0.00473607,5:0.02643348):0.009349589,10:0.01505004):0.01025672):0.003757487):0.003330214,(16:0.035696617,((14:0.042621443,15:0.019954295):0.001424149,19:0.03515812243):0.0003075818):0.0009080061):0.009937799):0.024266791);
tree gen.490 = [&U] ((17:0.0457345666,(((14:0.050551132,19:0.05234677987):0.0009687994,((13:0.006263301,(((5:0.01735256,(((9:0.02321936,7:0.0282459061):0.00699165,8:0.039747538):0.02403298,(((3:0.03026565,1:0.01580613):0.02177196,2:0.03407296):0.04584507,(6:0.02156101,4:0.04684685):0.006182185):0.009253663):0.006427536):0.01435355,10:0.01750553):0.004302152,11:0.02249756):0.002647721):0.004660354,(16:0.0293522248,12:0.0187806435):0.0028387941):0.0003084904):0.001533585,15:0.018510452):0.0073793823):0.0143781854,18:0.010567381);
tree gen.491 = [&U] (18:0.022195606,(((((14:0.040909316,(16:0.02595364,13:0.009195509):0.006592455):0.0002522354,15:0.019561867):0.001624421,(11:0.01015572,((((8:0.053042926,(9:0.020809407,7:0.0247256798):0.021337599):0.02238518,(((3:0.04359237,1:0.01879713):0.006632472,2:0.02969167):0.05631702,(6:0.02581372,4:0.05029815):0.01171272):0.01080861):0.006826983,5:0.02305075):0.008105603,10:0.0190017):0.00632848):0.007819656):0.000951743,19:0.05732894572):0.0081081704,(17:0.015283447,12:0.0239908265):0.0087801973):0.02754987);
tree gen.492 = [&U] (((12:0.027223442,17:0.013145437):0.0137813356,(16:0.031798954,((((((5:0.02315289,(((9:0.0192843,7:0.0208612612):0.013331172,8:0.04835978):0.02320703,(((3:0.02542883,1:0.01732797):0.0193718,2:0.02815686):0.04614716,(6:0.02814843,4:0.04576405):0.002003953):0.009685542):0.01291323):0.01174223,10:0.01146109):0.003876575,11:0.01520979):0.01155296,13:0.005575542):0.0009932983,19:0.03346131867):0.001160734,(14:0.0317836493,15:0.03076544):0.0012108276):0.0003448394):0.005942862):0.011959948,18:0.012256437);
tree gen.493 = [&U] (18:0.014859818,((12:0.0337976655,17:0.016225357):0.0054427926,(16:0.039866278,((14:0.038318172,15:0.018137431):0.0008853768,(19:0.04303093386,((((5:0.01764412,(((7:0.020532295,9:0.006642137):0.019241303,8:0.07171482):0.02580389,((((1:0.01874893,3:0.05178803):0.0212886,2:0.02776659):0.05131427,6:0.02811009):0.0005630545,4:0.05366931):0.0091971):0.006694346):0.01692251,10:0.01776578):0.01100939,11:0.01234672):0.006481344,13:0.00868795):0.001477802):0.0001139402):0.0004673732):0.0076170342):0.029268911);
tree gen.494 = [&U] (18:0.01553842,((17:0.014281701,12:0.0239000568):0.0082736969,((((15:0.0165309396,(19:0.04589411669,13:0.005289992):0.002414104):0.0005321407,14:0.038639338):0.002583639,(((5:0.01636087,(((9:0.01076576,7:0.0168737392):0.014862136,8:0.061199229):0.0241112,(((3:0.04854567,1:0.01334674):0.008797376,2:0.02516115):0.05493388,(6:0.02854879,4:0.03993721):0.013363):0.004491385):0.00246034):0.008205179,10:0.01014456):0.005219489,11:0.01342905):0.005921335):0.003430689,16:0.030731426):0.0084128407):0.02119948);
tree gen.495 = [&U] (18:0.019476251,((17:0.019719045,12:0.02313097342):0.007388316549,(((14:0.043889751,15:0.026697093):0.00214339,16:0.033744993):0.0002425516,(19:0.05699890577,(13:0.008942099,((10:0.01708465,(5:0.01813512,(((7:0.037166933,9:0.01452654):0.008109299,8:0.0511698593):0.03338372,(4:0.04060111,(6:0.02213956,(2:0.02465203,(1:0.02018594,3:0.03562939):0.01072649):0.0410754):0.006064383):0.008580246):0.006970079):0.01376665):0.003976068,11:0.01979719):0.008214592):0.0009893785):0.0007212087):0.008942538):0.006122771);
tree gen.496 = [&U] (18:0.012813964,((12:0.0273253251,17:0.017543374):0.0049266813,((((13:0.006335587,(((5:0.01823451,(((7:0.017754653,9:0.01487122):0.014966907,8:0.05398219):0.02128394,((2:0.02509722,(3:0.03501623,1:0.01289048):0.01418304):0.0632572,(4:0.04084988,6:0.02769559):0.005920553):0.01179458):0.008399965):0.01071747,10:0.0153957):0.004989169,11:0.01220865):0.006283336):0.0006541905,16:0.0299121513):0.001134028,19:0.03681330137):0.0003990541,(15:0.019133686,14:0.031670297):0.0025323454):0.004046888):0.0192854858);
tree gen.497 = [&U] (((17:0.0175500728,12:0.0141589584):0.0075886573,(15:0.032331789,(14:0.05956767,(((((5:0.01630605,(((9:0.021402739,7:0.022501454):0.013543038,8:0.072811646):0.0238628,((6:0.0318438,(2:0.02635201,(3:0.04621317,1:0.02058259):0.01354181):0.0615058):0.003640789,4:0.03388106):0.01337334):0.006000378):0.008878579,10:0.0155668):0.008789673,11:0.01897969):0.005735659,19:0.05673753273):0.0039428237,(13:0.001655712,16:0.033535045):2.115617e-05):0.00076162):0.0008429102):0.005118514):0.014355046,18:0.025066471);
tree gen.498 = [&U] (18:0.016559181,((17:0.017827674,12:0.018399982):0.007771268,(15:0.018342551,(((14:0.05422225,(13:0.006175063,(((5:0.01725795,(((9:0.02167647,7:0.016262368):0.019013422,8:0.055285446):0.02967444,((4:0.03883115,6:0.02296919):0.005148999,(2:0.03975469,(3:0.03646143,1:0.02328878):0.01480022):0.04407531):0.007318731):0.009140537):0.01239455,10:0.02123421):0.008953935,11:0.01207585):0.004124993):0.007470656):0.0005334215,19:0.06133855986):0.0004302693,16:0.0321268477):0.0005921188):0.007464731):0.0196397258);
tree gen.499 = [&U] (18:0.025505271,(((13:0.01077407,14:0.056770175):0.002418896,((((5:0.01601037,(((7:0.02957597167,9:0.01629867):0.008247501,8:0.070105668):0.02680796,((6:0.03076139,4:0.04221878):0.009161676,((3:0.02578254,1:0.02102425):0.01585962,2:0.03962691):0.04622579):0.003985873):0.009631517):0.01007292,10:0.01790167):0.006131374,11:0.01335131):0.005686436,(16:0.0258635247,(12:0.01448645,17:0.029949333):0.00615934252):0.002067362):0.00115875):0.0005707797,(19:0.05403469715,15:0.024769664):0.0015769814):0.06105794871);
end;
