# Supplementary material for: Phylogenomics and classification of Cactaceae based on hundreds of nuclear genes
Source: Plant Syst Evol. 2025 Aug 11;311(5):28. doi: 10.1007/s00606-025-01948-z (PMC12339657; doi:10.1007/s00606-025-01948-z)
Supplement: Supplementary file 4 — Online Resource 4: Containing alignments and RAxML gene trees for all included loci and all phylogenetic datasets (ZIP 10372 KB) [file 606_2025_1948_MOESM4_ESM.zip › de Vos et al_ESM_4/ESM_data_bucky/5273_consensus.mafft.fastabuckytrees_pruned.t]

#NEXUS
[ID: 4513032012]
[Param: tree]
begin trees;
translate
1 0_Anacampserotaceae_P9315,
2 0_Anacampserotaceae_P9319,
3 0_Anacampserotaceae_P9321,
4 1a_Pereskioideae-Leu_P4619,
5 1b_Pereskioideae-ss_P4637,
6 1b_Pereskioideae-ss_S7212,
7 2a_Opuntioideae-Opuntieae_P4585,
8 2b_Opuntioideae-Cylindropuntieae_P9253,
9 2c_Opuntioideae-Pterocacteae_P4571,
10 3_Maihuenioideae_S5849,
11 4_Blossfeldioideae_P8439,
12 5a_Cactoideae-Lymanbensonieae_P9185,
13 5b_Cactoideae-Copiapoeae_P8881,
14 5c_Cactoideae-Cacteae_P9261,
15 5d_Cactoideae-Phyllocacteae_P9255,
16 5e_Cactoideae-Fraileeae_P9233,
17 5f_Cactoideae-Rhipsalideae_P4563,
18 5g_Cactoideae-Notocacteae_P5169,
19 5h_Cactoideae-Cereeae_P9183;
tree gen.0 = [&U] (12:0.021565115,(((5:0.02675157,((((7:0.01126189495,8:0.018430421):0.005282529,9:0.005891776):0.029730861,(6:0.01579695,10:0.012468848):0.008953401):0.009382614,4:0.02858152):0.000942365):0.01310879,11:0.009003982):0.0009073318,((18:0.018793405,13:0.067099525):0.01002493,(15:0.01418374,(((16:0.04604623,((3:0.04570911,(1:0.04134745,2:0.03850981):0.02099345):0.05176357,17:0.020260585):0.002828746):0.002003888,14:0.0274021283):0.0022738786,19:0.0089727653):0.006414089):0.0092103907):0.01118059):0.016178297);
tree gen.1 = [&U] (12:0.016984485,(18:0.010098938,(((((9:0.005916982,(8:0.024708465,7:0.011929273):0.002365148):0.02436811,(6:0.01343762,10:0.010270145):0.01333384):0.006533222,(4:0.02461901,5:0.02482888):0.0004541935):0.01072557,11:0.00743102):0.0007946619,((((14:0.015244205,(19:0.0133261827,15:0.019028624):0.0003282861):0.003532284,(3:0.03577719,(1:0.04597394,2:0.03342416):0.01796661):0.0513962):0.006788173,(17:0.020563646,13:0.06477301):0.0005898375):0.02086004658,16:0.06593015):0.00245113):0.0008628084):0.0170535817);
tree gen.2 = [&U] (12:0.011170672,(16:0.05920781262,(((19:0.010028819,((((3:0.03978441,(1:0.0454816,2:0.0354935):0.01124254):0.0586315,14:0.0118014074):0.016586847,15:0.018931736):0.003142206,17:0.014503723):0.000261165):0.006704897,(13:0.0611254538,18:0.0137973696):0.02108122):0.000305549,(((5:0.02487757,4:0.02702643):0.001796462,((9:0.004886216,(8:0.028534472,7:0.0097502855):0.002877179):0.025869247,(6:0.0109191,10:0.011826116):0.01681759):0.003492163):0.01120035,11:0.005051662):0.003611096):0.0039470218):0.0079919);
tree gen.3 = [&U] (12:0.014829842,(((18:0.0207480103,(19:0.0110151111,((((13:0.07861379,17:0.019942255):0.01753519,14:0.016264648):0.002438703,(3:0.02786462,(1:0.05170494,2:0.03844933):0.02520277):0.0550607677):0.002858267,15:0.010731896):0.0005750889):0.007254485):0.016848982,(((5:0.02698955,4:0.02985383):0.0007010007,((6:0.01571808,10:0.016279065):0.01029994,(9:0.009062997,(8:0.020794932,7:0.0073323411):0.003269625):0.024315048):0.001704072):0.01415926,11:0.00352711):0.002326765):0.00711688,16:0.0647422914):0.006636612);
tree gen.4 = [&U] ((16:0.057769495,((((5:0.03271174,4:0.0246349):0.000114569,((10:0.012570782,6:0.009825087):0.008817906,((8:0.023266165,7:0.00634122):0.002968978,9:0.007157534):0.023636133):0.005949225):0.01423096,11:0.00847459):0.003052356,(18:0.0146248512,(15:0.01759724,(13:0.086136559,(17:0.014259427,((3:0.03852613,(1:0.05615746,2:0.03889209):0.01100807):0.057010675,(14:0.015175863,19:0.0276252854):0.0002392298):0.008877638):0.002221859):0.001278345):0.004086091):0.0049352035):0.008160384):0.002871166,12:0.01752349);
tree gen.5 = [&U] ((16:0.06869805,((((15:0.013699834,(((3:0.03023355,(1:0.06342386,2:0.03157734):0.01927097):0.065829256,19:0.012022401):0.001052669,14:0.0282228898):0.014078778):0.005883559,17:0.009823274):0.001951762,18:0.0134322462):0.006940972,(12:0.01904785,13:0.087680035):0.01801297):0.0006537428):0.002343511,((((10:0.010465769,6:0.0198076):0.008632562,((8:0.022927378,7:0.0073848618):0.004428895,9:0.01119358):0.028673435):0.002028237,(4:0.04000611,5:0.02425865):0.005293724):0.01433169,11:0.006104575):0.003461066);
tree gen.6 = [&U] ((16:0.05931088,((((((3:0.03047794,(1:0.04818544,2:0.03969962):0.01416394):0.05765234,14:0.043107482):0.001138252,19:0.013280196):0.006012016,17:0.013432215):0.006139329,15:0.008363953):0.006563902,((13:0.04510588,18:0.019118506):0.01596176,12:0.0123353):0.004136963):0.0008917464):0.0023950486,(((((10:0.013515885,6:0.01255873):0.01030804,(9:0.005697116,(8:0.0190684355,7:0.0081826697):0.001538113):0.0192014):0.002961298,5:0.03061994):0.001161179,4:0.03288407):0.01174973,11:0.005649409):0.007967375);
tree gen.7 = [&U] (16:0.08271435,(((4:0.03693767,(5:0.02724434,((10:0.015847671,6:0.01685055):0.009520634,(9:0.00294606,(8:0.0399991754,7:0.00592961671):0.003525661):0.027614409):0.006173022):0.0017417):0.01461893,11:0.007613314):0.001673462,(((12:0.01424042,((((14:0.0108955746,17:0.031070592):0.002299331,(3:0.03575584,(1:0.05496361,2:0.04666657):0.01975527):0.046043549):0.004850724,19:0.008781572):0.01170767,15:0.009755916):0.001198674):0.001617326,13:0.0668200527):0.005353538,18:0.0202066054):0.0006743945):0.012371105);
tree gen.8 = [&U] (16:0.068512019,((((((17:0.01763449046,14:0.052182855):0.003847307,(3:0.03409271,(1:0.04274702,2:0.06333957):0.009892946):0.04705558):0.001268916,15:0.017098119):0.001444036,19:0.009221078):0.002105757,12:0.0101959821):0.014063133,((13:0.04477998504,18:0.01117382237):0.0283684213,((((10:0.008952511,6:0.02188681):0.01344281,5:0.0221238):0.004518737,(4:0.02388833,((8:0.028662842,7:0.0078640479):0.0007448316,9:0.006299907):0.026121885):0.001192483):0.01641453,11:0.007559788):0.003602082):0.0001994573):0.00460816);
tree gen.9 = [&U] (16:0.059028933,((((12:0.013365396,17:0.014613808):0.00152968,(((19:0.0187302636,15:0.01202768):0.0005221398,14:0.0199260393):0.00027167031,(3:0.02895163,(1:0.05388336,2:0.034489):0.01188327):0.0779190213):0.0002992258):0.03268746,(13:0.0887209787,18:0.0160710804):0.0007223769):0.001932994,((((10:0.017666634,6:0.02479875):0.01162888,(9:0.005107085,(7:0.0076923699,8:0.019386975):0.003180971):0.028740921):0.00266356,(4:0.02081594,5:0.03706921):0.004571153):0.01077494,11:0.005305324):0.002524349):0.006936833);
tree gen.10 = [&U] (16:0.064492213,((((4:0.02744419,5:0.03122763):0.002098177,((10:0.010919163,6:0.01346196):0.01008785,((8:0.025369758,7:0.0051218985):0.001294701,9:0.01049551):0.026975359):0.004831356):0.009538358,11:0.004653926):0.004785427,((19:0.005185683,((12:0.0092479279,17:0.0200547041):0.001710835,((15:0.013747026,14:0.01610628904):2.46039e-05,(3:0.02947556,(1:0.05498783,2:0.04331435):0.01300133):0.062657035):0.0008051013):0.006732283):0.011668233,(13:0.06870942,18:0.019341173):0.02196601):0.00333672):0.003380805);
tree gen.11 = [&U] (16:0.071854138,((((3:0.02947691,(1:0.05890211,2:0.04454534):0.01286957):0.06159956,15:0.022806981):0.0005887765,((14:0.0179872667,((13:0.093056468,18:0.011565047):0.0009066702,19:0.005826258):0.0025688933):6.160546e-05,(17:0.0091439627,12:0.012912627):0.001554742):0.004097413):0.013876341,((4:0.03281598,((((7:0.007222225,8:0.016504758):0.001998974,9:0.01139716):0.024913997,(10:0.015955181,6:0.01143906):0.0108587):0.006330803,5:0.028116):0.001569568):0.01033263,11:0.005296011):0.002624627):0.0077504779);
tree gen.12 = [&U] ((((13:0.04471755,18:0.0263321621):0.04035521,(((5:0.02333234,(10:0.01698255,6:0.01237296):0.01093927):0.00339286,(4:0.04232383,((7:0.0054137004,8:0.016607884):0.002690908,9:0.01066845):0.035333578):0.0006391435):0.01310009,11:0.0117424):0.0036300456):0.0007498673,(((((3:0.03146865,(1:0.05114196,2:0.0421815):0.02424665):0.06751108,(12:0.010128475,17:0.023406219):0.001098436):0.0001987214,14:0.0117173736):1.154799e-05,15:0.022495777):0.003047597,19:0.0263092903):0.020514685):0.004137916,16:0.070173735);
tree gen.13 = [&U] ((((((((7:0.0091426131,8:0.02812506):0.0006152575,9:0.003593666):0.029491482,(10:0.016819526,6:0.01427508):0.0113099):0.006655648,(4:0.0285197,5:0.02076389):0.000142519):0.008829811,11:0.006927913):0.001953421,(18:0.02182594264,13:0.076242425):0.0008277466):0.000629545,(19:0.004789066,(((14:0.0145422225,(17:0.0183216983,12:0.0105971424):0.0016983912):0.001285539,(3:0.0379861,(1:0.04233907,2:0.04465374):0.02274174):0.04428986):0.008756647,15:0.013782824):0.0069712801):0.004976465):0.005555145,16:0.05757943);
tree gen.14 = [&U] (16:0.0509702852,((18:0.0131413607,((((17:0.010888902,12:0.0169135669):0.001436309,14:0.0159414335):0.0003221814,(((3:0.03532764,(1:0.05404227,2:0.06680815):0.01776237):0.066701738,19:0.019417135):0.001071864,15:0.014301514):0.000339264):0.017453529,13:0.07098662):0.005049003):0.00673845,(((((10:0.011704346,6:0.02258933):0.01111976,((7:0.005855518,8:0.02458356):0.001255206,9:0.01556699):0.026220215):0.001326017,5:0.04412758):0.001227676,4:0.0214438):0.007561065,11:0.002853426):0.0037633215):0.005919332);
tree gen.15 = [&U] (16:0.061589527,((13:0.09654896,((((3:0.03743394,(1:0.04445958,2:0.05811384):0.01611345):0.066661058,((17:0.0237543974,12:0.014936127):0.001792499,14:0.01137437491):0.001402745):0.007299073,19:0.009025192):0.002336734,15:0.02128714):0.01281553):0.008012541,(((4:0.03558599,(((10:0.016972267,6:0.009973105):0.00985822,((9:0.009479736,7:0.009498753):0.002992643,8:0.02832466):0.023353806):0.003129135,5:0.01694554):0.001392142):0.01408018,18:0.010671587):0.0006066982,11:0.00359309):0.003980683):0.005579365);
tree gen.16 = [&U] (((((14:0.0161479608,(19:0.0104790353,(15:0.01424467,((13:0.0389769334,18:0.0181556247):0.040240554,(3:0.04457725,(1:0.05565152,2:0.06352604):0.01026285):0.060215531):0.00116417):0.0005270514):0.001419875):0.003979313,(17:0.0140096481,12:0.019229618):0.003854848):0.002295118,11:0.006479034):0.0224437532,(5:0.02953844,(4:0.02624372,((10:0.010475086,6:0.0234051):0.008334578,(9:0.01045366,(7:0.009636626,8:0.0199163018):0.001414974):0.024842528):0.005104048):0.001770723):0.01168207):0.0009198418,16:0.05832816);
tree gen.17 = [&U] (((16:0.05540997,(((10:0.014924186,6:0.0156186):0.009396049,(7:0.0061614032,(8:0.018069328,9:0.01222803):0.002097567):0.030774983):0.001221031,(4:0.02459668,5:0.02508908):0.001202504):0.008026037):0.001825563,((18:0.019479193,(13:0.04912109,17:0.041780239):0.0254018):0.0008612637,(((14:0.0112388668,(19:0.0094001248,(3:0.03638174,(1:0.05097726,2:0.04881318):0.009292522):0.05700257):0.0010139122):0.0008712044,15:0.020442902):0.01612856,11:0.005207384):0.0004681029):0.015515461):0.009733926,12:0.0112382003);
tree gen.18 = [&U] (((((5:0.02695005,4:0.02418318):0.0007658873,((10:0.020690751,6:0.01775425):0.006235976,(9:0.006829159,(7:0.0063085784,8:0.0265647514):0.0004982119):0.027063751):0.007473688):0.01285847,((15:0.013352048,(((17:0.019513517,(13:0.0459309,18:0.0126612668):0.02518187):0.002437377,(3:0.03531858,(1:0.04810849,2:0.03944811):0.02219515):0.07036571):0.0005731818,(14:0.01403902881,19:0.006734987):0.001847602):0.008167958):0.00485847,11:0.009686624):0.0096447789):0.007025838,12:0.01252626):0.003520321,16:0.0441798);
tree gen.19 = [&U] (((((((3:0.01898084,(1:0.04337564,2:0.03173863):0.02761668):0.06132868,(13:0.064174731,18:0.0245131101):0.03125485):0.001169968,((14:0.0197404174,19:0.0090709032):0.0009990293,15:0.013021853):0.00121761):0.008941775,17:0.018026984):0.008505892,(((4:0.02906927,5:0.02235573):0.001243542,((10:0.018458286,6:0.0151672):0.01343317,(9:0.004614446,(8:0.0277032319,7:0.01025796):0.00276771):0.024041147):0.002352556):0.0150434,11:0.005839299):0.001214691):0.0095027824,16:0.0688818251):0.010472509,12:0.01246866);
tree gen.20 = [&U] (12:0.013871313,(((((((6:0.01003513,10:0.010546396):0.01302071,(9:0.01213844,(8:0.0119418792,7:0.007318895):0.001928687):0.023818113):0.003684113,4:0.02425598):7.129527e-05,5:0.02755183):0.01622077,11:0.009560991):0.002499755,((15:0.009887232,(((13:0.052919508,18:0.019605239):0.005019102,19:0.012440392):0.006592441,(14:0.0226195185,(3:0.03165868,(1:0.04972647,2:0.0559139):0.01926611):0.05607054):0.002677717):0.006678887):0.003344454,17:0.0211833077):0.008817042):0.00661205123,16:0.066766205):0.003224614);
tree gen.21 = [&U] (((((18:0.018588793,(15:0.014495781,(((14:0.012280265,17:0.0192082339):0.001421296,(3:0.03464876,(1:0.070163,2:0.05452956):0.01503497):0.05575287):4.111415e-05,19:0.0090257252):0.002789587):0.01666174):0.008470659,13:0.08179046):0.0008733824,((5:0.0275804,(4:0.02130631,((6:0.02000954,10:0.010691755):0.01133703,((7:0.002560126,8:0.03942255):0.002503681,9:0.01870621):0.0269740748):0.00532588):0.001777653):0.01003489,11:0.005067608):0.0064165496):0.006646406,16:0.05973366):0.01139274,12:0.012118329);
tree gen.22 = [&U] ((18:0.013741729,((((((17:0.0255763689,14:0.025770162):0.001201664,(19:0.014789858,(3:0.03745704,(1:0.05648519,2:0.0467653):0.01938955):0.04969505):0.0001907206):0.001545956,16:0.060810135):0.01663914,13:0.09071493):0.00497907,15:0.019982102):0.0005491845,((((6:0.01512004,10:0.01768938):0.01461798,(9:0.0044236,(7:0.0064230691,8:0.02964479):0.003738154):0.024849109):0.001703221,(4:0.03294639,5:0.02401838):0.0001107055):0.01443562,11:0.006976152):0.0034550706):0.0006330443):0.012308522,12:0.018507454);
tree gen.23 = [&U] ((((((6:0.01407311,10:0.013798342):0.007839765,(9:0.006261055,(7:0.011983594,8:0.038177664):0.004442227):0.028940686):0.01008715,4:0.03216011):0.001105351,5:0.02519244):0.008773729,(11:0.005808773,((15:0.018111984,((19:0.008981866,(14:0.0147620288,(17:0.014505921,(3:0.03251944,(1:0.04366153,2:0.04667115):0.0180909):0.05778988):0.005840666):0.002753994):0.0003737372,16:0.061333529):0.00261316):0.01197877,(18:0.0140852197,13:0.0746332669):0.009574034):0.001845227):0.0060663677):0.008477855,12:0.016484797);
tree gen.24 = [&U] ((((1:0.056603,2:0.07555496):0.01922447,3:0.03645843):0.063854405,14:0.0125692983):0.02287526,((19:0.013528483,15:0.014946833):0.0001895104,((12:0.017316603,17:0.019796656):0.002251156,((((5:0.03100072,4:0.02487436):0.006873836,((10:0.013525538,6:0.01039143):0.008734052,((7:0.0069435049,8:0.032583148):0.0003253967,9:0.006132788):0.020689168):0.001510212):0.01904397,11:0.005644463):0.0005997106,((13:0.080392217,16:0.05730659):0.001847072,18:0.0158845388):0.00082105186):0.001648687):0.0006497321):0.0002677758);
tree gen.25 = [&U] ((((((((3:0.03331188,(1:0.05385446,2:0.05566728):0.01664824):0.050192164,(14:0.022125311,(16:0.063185775,17:0.029851968):0.001556127):0.002400489):0.002701312,15:0.019780474):0.0005849602,19:0.006704474):0.005165446,(13:0.0938179667,18:0.01691127):0.00301444):0.000512433,11:0.01511593):0.015004512,(((6:0.01872062,10:0.018221856):0.008131776,((8:0.026336116,7:0.011923929):0.00046787,9:0.007281193):0.036386294):0.002352057,(4:0.03413722,5:0.03062942):0.006082762):0.01810357):0.008274539,12:0.014869596);
tree gen.26 = [&U] ((((((16:0.06705744,((14:0.0230565869,17:0.024471662):0.0002684857,(3:0.03437772,(1:0.05189639,2:0.06076921):0.0201631):0.05937065):0.0023099028):0.010024119,15:0.014996863):0.0006221786,19:0.025355571):0.00430521,((13:0.081723071,11:0.01028674):4.659357e-06,18:0.0172218192):0.003315641):0.007858751,(((6:0.01845946,10:0.011036375):0.006454614,(7:0.01179990078,(8:0.026185017,9:0.01154403):0.000542385):0.033907797):0.004407684,(4:0.03028986,5:0.02148752):0.003400537):0.01805849):0.014886918,12:0.012576739);
tree gen.27 = [&U] (12:0.018926055,((18:0.0201167622,((15:0.013066101,(11:0.007880087,((17:0.015798186,13:0.0651813418):0.005796705,(((3:0.04051228,(1:0.04088048,2:0.05052935):0.02461973):0.06264753,19:0.0113448743):0.002267829,14:0.0127526595):0.006428746):0.001451528):0.002361089):0.007497243,16:0.05730808):0.003913848):0.0019036098,(5:0.0351523,(4:0.02850661,((6:0.01828773,10:0.021307676):0.01058667,(9:0.01006001,(7:0.00928410166,8:0.0242240733):0.001176424):0.022828043):0.003674859):0.001152516):0.01211335902):0.008699896);
tree gen.28 = [&U] ((14:0.021571065,(19:0.0120146865,12:0.01206454):0.003798556):0.0001267749,(15:0.011836174,((11:0.01049876,(5:0.01820157,(4:0.02481423,(3:0.03394677,(2:0.06002272,1:0.04449176):0.02847824):0.05166982):7.363212e-05):0.01320671):0.004728257,(((((7:0.00793708,9:0.011048112):0.00582192,8:0.034900859):0.034735767,(6:0.01090406,10:0.0104733):0.002577889):0.030270908,(16:0.0598984622,18:0.0190089061):0.0008485972):0.00919091,(17:0.026581927,13:0.046056439):0.03151295):0.006270505):0.002138121):0.003988997);
tree gen.29 = [&U] ((((((15:0.011270698,((14:0.02811697855,((3:0.03801309,(1:0.04792685,2:0.03871633):0.02009716):0.054288487,17:0.025914017):0.0005959678):0.001835941,19:0.003731734):0.0003442184):0.00149602062,11:0.009705195):0.003136312,(13:0.05254277,18:0.026349233):0.0232300283):0.017413226,(((6:0.01394044,10:0.015244144):0.01537843,((8:0.0158062645,9:0.00957038):0.002313905,7:0.0090119987):0.028111643):0.0004931222,(5:0.01978009,4:0.02638072):0.006938578):0.01271364):0.00760502,16:0.0516161519):0.011468599,12:0.01723268);
tree gen.30 = [&U] ((((15:0.013560053,((11:0.0083169068,17:0.0169469088):0.001668424,((3:0.03612286,(1:0.04391068,2:0.04586248):0.02130445):0.06523293,(14:0.020220116,19:0.013727821):0.0002046052):0.0007218318):0.007709783):0.006143004,((13:0.054880455,18:0.0172356412):0.0212477,16:0.04514194):0.0003280779):0.005924632,((4:0.01722102,5:0.02900259):7.455448e-05,((6:0.01571484,10:0.008213219):0.008435185,((8:0.02632218,7:0.0078340644):0.004542046,9:0.007724319):0.031418198):0.002360809):0.0198493):0.008957395,12:0.017002191);
tree gen.31 = [&U] ((((15:0.013763945,(((14:0.0152322481,((18:0.0122335684,13:0.071164203):0.006857269,17:0.017354993):0.006432816):0.00074319317,((3:0.03419356,(1:0.040691,2:0.04872115):0.01330633):0.06530574,11:0.009981999):0.00359591):0.003745018,19:0.018658267):0.004437788):0.025837666,(((6:0.01782731,10:0.012255302):0.0104267,(9:0.007806513,(7:0.0079854282,8:0.02825399):0.001074242):0.023929651):0.001941398,(5:0.02557276,4:0.02695611):0.001971001):0.008376564):0.011361758,12:0.01221596):0.005058974,16:0.08854579);
tree gen.32 = [&U] (12:0.013144427,(((4:0.02818361,(5:0.02737377,((6:0.02204867,10:0.009886117):0.00861458,(9:0.01555095,(7:0.0072220558,8:0.03136433862):0.003397383):0.032624311):0.003229006):5.331924e-05):0.01430857,(((((3:0.02127252,(1:0.05641298,2:0.04923724):0.01191969):0.04334598,11:0.007905183):0.002750002,(19:0.0184341152,((14:0.01528815446,15:0.02607051):0.001616964,17:0.018280644):0.0021184209):0.005097701):0.003401755,13:0.098135223):0.008822453,18:0.0107909307):0.011892496):0.010224329,16:0.06333703):0.0007397992);
tree gen.33 = [&U] (12:0.012328183,((((5:0.03173024,((6:0.01660173,10:0.009100062):0.008634103,(9:0.01506985,(7:0.009070263,8:0.024699301):0.001581734):0.028691005):0.00385761):0.0003372011,4:0.02242202):0.01813511,(((((14:0.03083993587,15:0.016962366):0.0006385342,19:0.013715658):0.0018979217,17:0.0290406028):0.00298527,((3:0.04972564,(1:0.05624436,2:0.05140461):0.01200643):0.04646675,11:0.009095474):0.001693049):0.0202159,(13:0.07815499,18:0.022600565):0.01416657):0.0020847719):0.010763099,16:0.06771377):0.001969657);
tree gen.34 = [&U] (12:0.022828427,(((((10:0.010278804,6:0.01573002):0.01163323,(8:0.028278699,(9:0.007864747,7:0.0054894347):0.00309134):0.024802737):0.003744786,(4:0.02474062,5:0.01960378):0.0007828476):0.007477718,((((17:0.0229393,((15:0.015690761,14:0.0174634858):0.001780831,19:0.015906427):0.0007561134):0.00153461145,((3:0.02953137,(1:0.04656808,2:0.07125849):0.02190714):0.05838552,11:0.01255036):0.001223186):0.0148679,13:0.089103894):0.00145012,18:0.022308614):0.0035324681):0.003453978,16:0.05398429):0.001437656);
tree gen.35 = [&U] (((((4:0.03757127,5:0.02191509):0.001988513,((10:0.013891812,6:0.02412069):0.00842504,(9:0.006290837,(7:0.0075286581,8:0.0161207884):0.001640074):0.038555063):0.008366134):0.01101698,((((14:0.020187873,15:0.012057003):0.0005164845,(17:0.026107203,19:0.01161366):0.0042077212):0.001544201,(13:0.057335863,18:0.01487705965):0.040681019):0.002914312,((3:0.02492349,(1:0.05102943,2:0.05143498):0.01761705):0.06219648,11:0.006463928):0.002846134):0.021574526):0.007509385,16:0.06881244):0.00476735,12:0.0150344812);
tree gen.36 = [&U] (16:0.07396265,((((4:0.03976406,5:0.04226829):0.0001681861,((10:0.01465056,6:0.02090152):0.006425116,(9:0.005817378,(8:0.0268969659,7:0.0050061843):0.004475712):0.038001151):0.00678201):0.01087371,((17:0.020800125,((14:0.026434053,(19:0.0173511734,15:0.015444993):0.002346559):0.002359256,((3:0.03637868,(1:0.03815781,2:0.03888508):0.01619953):0.06882235,11:0.008098442):0.001830035):0.0108799097):0.006190084,(18:0.019596047,13:0.047198685):0.03229398):0.009122114):0.012497433,12:0.020307825):0.002060723);
tree gen.37 = [&U] ((16:0.0665852623,((((((((3:0.03675259,(1:0.0549769,2:0.03748562):0.0186527):0.06348908,11:0.008518029):0.005204069,14:0.0203641447):0.0003733356,19:0.0165033338):0.0006772225,(13:0.04100847965,18:0.016754832):0.04758286):0.006481868,15:0.012116883):0.0029843086,17:0.01493665):0.013859069,(5:0.032216341,(4:0.03092174,((10:0.01498736,6:0.01667399):0.0115432,(9:0.00743144,(8:0.032139165,7:0.008227024):0.001874135):0.044966832):0.003789779):0.002370804):0.0138466):0.006055515):0.003565525,12:0.019985788);
tree gen.38 = [&U] ((16:0.0621712332,((((19:0.018449117,(15:0.010919216,14:0.0302394835):0.00055734537):0.001994985,((3:0.02007324,(1:0.04853127,2:0.048446):0.0113846):0.05339312,11:0.008569511):0.004211587):0.0120038,((13:0.0645315443,17:0.028826562):0.004794895,18:0.0114305119):0.001073593):0.0166312291,(5:0.03022239,(4:0.03175031,((10:0.01137061,6:0.01682815):0.008055932,(9:0.004118959,(8:0.0239778722,7:0.0069974798):0.00175085):0.029795004):0.003702601):0.0006980695):0.012579088):0.003972466):0.003247333,12:0.022262582);
tree gen.39 = [&U] ((((5:0.02444216,(4:0.03193615,((10:0.008892549,6:0.01819784):0.00767062,((7:0.0096781181,9:0.004880584):0.0009001866,8:0.03518536):0.031080509):0.009593032):0.001045019):0.01657886,(18:0.01780221315,((((19:0.027611849,14:0.024434467):0.006126362,((3:0.02692643,(1:0.0376134,2:0.04122716):0.01779469):0.05514168,11:0.005053115):0.002742638):0.0007591093,15:0.012130785):0.0105258086,(13:0.066808679,17:0.02267188):0.031303611):0.001166856):0.0075199513):0.004496532,16:0.069153434):0.005555466,12:0.017288821);
tree gen.40 = [&U] (((((18:0.013963789,13:0.04933728):0.0130072172,((5:0.02461556,(4:0.02335109,((9:0.00483604,(7:0.0108343689,8:0.0281337697):0.004273857):0.025177469,(10:0.019341057,6:0.01742573):0.01105514):0.004566213):0.002258551):0.01663685,11:0.009860354):0.0008583101):0.0004448588,16:0.077651542):0.001794901,(((12:0.019986521,(((1:0.05443571,2:0.03990069):0.0155854,3:0.03936708):0.06307913,19:0.0068782496):0.002229654):0.001930025,14:0.0220493142):0.017667262,17:0.0200953):0.01003489):0.0001135019,15:0.014049153);
tree gen.41 = [&U] (12:0.01742436,((((((8:0.032243764,7:0.0061578073):0.0009952622,9:0.01028866):0.0251604843,(10:0.011775214,6:0.02132163):0.01621524):0.002602553,(5:0.02800398,4:0.02916496):0.001993898):0.01894861,(18:0.01439753529,(((3:0.0306225,(1:0.03731016,2:0.04948409):0.02018548):0.05575732,11:0.004485641):0.003179303,(((17:0.015181123,15:0.015577024):0.00103573751,14:0.018389506):0.0006013693,(19:0.021245246,13:0.06439688):0.0093274706):0.004369132):0.0140232491):0.001262366):0.011992273,16:0.05524788):0.001799786);
tree gen.42 = [&U] (16:0.05113371,(12:0.020194609,(((5:0.03192749,(4:0.02496696,((8:0.020223939,7:0.009238546):0.001802145,9:0.003091871):0.026736323):0.002089087):0.00235578,(10:0.011384207,6:0.01245103):0.01659571):0.01507586,(18:0.017203579,((19:0.01620959,((((3:0.04719293,(1:0.04040146,2:0.05152737):0.01732207):0.04873013,11:0.007882302):0.0038608005,14:0.0195014476):0.007303284,(17:0.013279066,13:0.085489461):0.0019022329):0.0043046763):0.006535251,15:0.016026647):0.010130043):0.002753323):0.015049783):0.001461487);
tree gen.43 = [&U] (12:0.012385858,((((((17:0.017233628,14:0.0226171552):0.0004640962,((3:0.02427312,(1:0.05965906,2:0.05729916):0.01819727):0.06200858,11:0.003420516):0.0030754617):0.0004638913,19:0.014595377):0.002936246,15:0.015455429):0.007047343,(18:0.0286894643,13:0.04324494):0.0172051476):0.012944399,(16:0.05745254,((5:0.02311999,4:0.01721714):0.001321927,((9:0.0064408415,(8:0.0244604249,7:0.0065419518):0.003457617):0.03357877,(10:0.010970472,6:0.01887116):0.004299753):0.002483101):0.01259155):0.00560315):0.009614904);
tree gen.44 = [&U] (((((18:0.0151256799,13:0.0714579):0.020646359,(((17:0.016303751,(((3:0.03825344,(1:0.04059036,2:0.04738099):0.02044107):0.04773357,11:0.003554248):0.006814578,14:0.0159940078):0.005169677):0.004881855,19:0.012968406):0.0007838585,15:0.011445808):0.007751333):0.003752538,((4:0.02249253,((9:0.01487914,(7:0.01680232368,8:0.028714976):0.0005547678):0.032656238,(10:0.010475034,6:0.01503987):0.008825281):0.005980002):0.007981732,5:0.03032927):0.01262983):0.015048545,12:0.0145736772):0.006194648,16:0.06757048);
tree gen.45 = [&U] (16:0.058429443,(((4:0.02616272,5:0.0297582):0.003889557,((9:0.004116047,(8:0.02354419,7:0.009052659):0.0003569732):0.029906541,(10:0.013299382,6:0.01014272):0.01040786):0.002224897):0.01967075,((15:0.017936053,(((14:0.013579338,((3:0.03148022,(1:0.04872625,2:0.05326846):0.02610791):0.06088582,11:0.01205967):0.002507811):0.00122388,(17:0.021084162,12:0.014991085):0.001051275):0.006532692,19:0.013388746):0.0042204022):0.00460488,(13:0.040924539,18:0.0132311087):0.02781833):0.011805139):0.003217626);
tree gen.46 = [&U] ((((((7:0.0070285584,8:0.0341093):0.0004560637,9:0.008746146):0.024965095,(10:0.017149848,6:0.0149871):0.01238864):0.006164985,(5:0.03971962,4:0.03013232):0.002142157):0.01926238,(((18:0.015787737,13:0.066516722):0.01788372,((14:0.039297417,((12:0.00991131,17:0.01052592779):0.002363049,((3:0.0360578,(1:0.05568635,2:0.03825038):0.02287951):0.05316483,11:0.009668751):0.004575388):0.001935554):0.001805187,15:0.023021704):0.006887598):0.016066537,19:0.009379160735):0.0026942731):0.006751477,16:0.0585317);
tree gen.47 = [&U] ((((19:0.010747166,(((((17:0.0254129486,14:0.0221734971):0.001339223,15:0.012343821):0.0005795524,(3:0.03841057,(1:0.05654462,2:0.04588877):0.0178243):0.063204222):0.00129654,(18:0.0178391472,13:0.03371251):0.043317826):0.0005237821,12:0.02220773):0.001544601):0.005879244,11:0.006639188):0.0147901458,(4:0.02494594,(((9:0.01127027,(7:0.0067110641,8:0.019273808):0.001548783):0.020355541,(10:0.012025161,6:0.01847065):0.01716696):0.004647573,5:0.03331225):0.000469216):0.01756846):0.002530587,16:0.0671550277);
tree gen.48 = [&U] (((((17:0.025716381,(14:0.0317433271,(3:0.03114913,(1:0.05337298,2:0.04075506):0.01746583):0.05595137):0.0009588851):0.005085542,19:0.017377453):0.004582496,15:0.014355461):0.014786627,((18:0.0219280223,(13:0.05845265,12:0.02401592):0.01533837):0.01173807,(((5:0.03542263,(4:0.03075781,(10:0.011158001,6:0.02256472):0.009126867):0.0004068909):0.002319743,((8:0.022286313,7:0.0052852418):0.001110617,9:0.01289483):0.03204404):0.009823901,11:0.01024587):0.003185506):0.0001296017):0.0082950624,16:0.077542541);
tree gen.49 = [&U] (16:0.063291032,(((13:0.05550503,12:0.0452958):0.02392505,(((15:0.010300047,(14:0.01411725,17:0.0302498128):0.0004955945):0.00107668,(18:0.01824807592,(3:0.03009245,(1:0.04511521,2:0.04084853):0.0165288):0.05187413):0.0024043361):0.00650794,19:0.00757684479):0.013279086):0.003555448,((((10:0.014823631,6:0.01706302):0.01064375,(9:0.004428668,(7:0.011034038,8:0.019722834):0.002784287):0.02155034):0.00287752,(4:0.02466998,5:0.02224389):0.009771339):0.01365892,11:0.006390413):0.0017027555):0.007400471);
tree gen.50 = [&U] (((((4:0.03422087,5:0.02243898):0.0003858733,((10:0.014694425,6:0.01178991):0.007858301,(9:0.003627616,(7:0.0087645316,8:0.026542579):0.006488217):0.036692087):0.007962663):0.01251286,11:0.007267497):0.003149325,((13:0.052112807,(18:0.017552009,12:0.03781793):0.00330189):0.03131364,((((3:0.04284187,(1:0.05280983,2:0.06042693):0.01709842):0.072986547,(14:0.0084476258,17:0.0245727116):0.0028123661):0.02171125,19:0.010175675):0.00197504,15:0.014288163):0.003096346):0.0007220637):0.0131906079,16:0.06517099);
tree gen.51 = [&U] (((((14:0.042096326,15:0.01897779):1.43274e-05,(19:0.0078514383,((1:0.05233019,2:0.05039531):0.01414622,3:0.04405776):0.06244915):0.0009910172):0.007517962,16:0.06187098):0.01146631,(17:0.016480299,12:0.01544897):0.0015171003):0.001642663,((11:0.00769843,((((6:0.0208257,10:0.01103513):0.01272072,(9:0.008754581,(7:0.0052074162,8:0.033800408):0.004129376):0.032755888):0.003353233,4:0.03766763):0.002516352,5:0.02360542):0.01056877):0.002255792,(13:0.09236394,18:0.01253264):0.002695619):0.00390452938);
tree gen.52 = [&U] (16:0.07281888,((((19:0.012159509,(14:0.0162479166,(3:0.02813775,(1:0.04868497,2:0.06028371):0.02111667):0.0602789436):0.0006460779):0.004538068,((12:0.022967173,13:0.06773626):0.01604884,17:0.02499503):0.01564469):0.0087976084,15:0.015441647):0.008308915,(((5:0.02011932,(4:0.0398514,((10:0.008513413,6:0.01546268):0.01015748,(9:0.01260797,(8:0.033495123,7:0.005377876):0.001152968):0.024809508):0.003224451):0.002749034):0.009706083,11:0.006084413):0.00401609,18:0.0136267125):0.0014675022):0.007901119);
tree gen.53 = [&U] (16:0.06017584,((((((14:0.0198701929,17:0.0324242266):0.0007987555,((12:0.04061497,13:0.036454205):0.02706828,19:0.011059066):0.002624546):0.001189673,(3:0.02337532,(1:0.04414219,2:0.05046778):0.02727263):0.061232209):0.001153637,15:0.016172066):0.017988591,18:0.0169210835):0.004633348,((((10:0.015389595,6:0.0247271):0.01057197,(9:0.01212612,(8:0.03754137,7:0.0096514599):0.00333692):0.028182494):0.004345959,(5:0.02939903,4:0.02305939):0.0001321475):0.01541553,11:0.005435992):0.0018195657):0.00777972);
tree gen.54 = [&U] ((16:0.0707168843,12:0.01861408):0.001058641,(17:0.010364651,((14:0.0133798832,(((1:0.02527487,2:0.04175212):0.01577618,3:0.03596366):0.056459179,19:0.013404346):0.00220247):0.01308157,(15:0.010990971,((18:0.0205762348,13:0.05734487):0.02549048,((4:0.03333711,(((6:0.01320005,10:0.014461077):0.008461432,(7:0.009095811,(9:0.008896555,8:0.020577295):0.0009446253):0.023586189):0.00413456,5:0.02737537):0.001096229):0.01537388,11:0.006545584):0.01067862):0.002650658):0.0009561593):0.000635358):0.0009377224);
tree gen.55 = [&U] (16:0.06282076,(12:0.01944079,(((4:0.02374471,(5:0.02431896,((6:0.01599002,10:0.010027987):0.01303997,((8:0.020403792,7:0.006353895):0.001583999,9:0.008348513):0.022949036):0.00766269):0.0007971221):0.01422958,11:0.009153601):0.004215576,(17:0.024635243,((13:0.052824229,18:0.02012864471):0.04030819,((14:0.0156450297,(19:0.0101112889,((1:0.04625605,2:0.05564271):0.02274112,3:0.02681919):0.04888207):0.0001082902):0.01100052,15:0.011323214):0.00807134):0.008443692):0.0008255631):0.000627085):0.005568868);
tree gen.56 = [&U] ((11:0.007248251,(5:0.02297551,(((10:0.012526488,6:0.02058987):0.008489689,((7:0.0056672895,8:0.0349726561):0.002492127,9:0.01151966):0.034282536):0.003292373,4:0.024481):0.003212993):0.01249787):0.001573176,(((17:0.025281217,(15:0.01208021,(14:0.0142430083,(19:0.0180832166,(16:0.060883233,(12:0.009205217,(3:0.0331407,(1:0.03334191,2:0.03225633):0.02139453):0.048909331):0.000668854):0.003399082):0.00137965):0.001375911):0.014003376):0.003284393,13:0.074107217):0.005041046,18:0.012553594):0.0007989811);
tree gen.57 = [&U] (16:0.06548251,((((14:0.019015906,(19:0.0073279919,(17:0.04961368,((18:0.016099013,13:0.05696512):0.03824463,(((1:0.04139556,2:0.04429059):0.02853009,3:0.03025737):0.0495264,11:0.009346797):0.000259365):0.0011545):0.001579374):0.0007801825):0.01996302,15:0.01905828):0.001729947,(((6:0.0155909,10:0.017205087):0.007390439,((8:0.021086941,7:0.0057667153):0.002734458,9:0.01120604):0.033669723):0.006846522,(4:0.02790525,5:0.0266275):0.002033659):0.0126794141):0.001456365,12:0.01653556):0.003898058);
tree gen.58 = [&U] ((((((17:0.0284953266,(((16:0.06318981,12:0.01022203):0.001963402125,(3:0.03132524,(1:0.04903856,2:0.05315496):0.01942222):0.06956553):0.0046249178,19:0.012766535):0.00301878):0.0006171743,14:0.0180753579):0.000771685,15:0.011209375):0.004839416,11:0.008178938):0.009215465,(18:0.0125064633,13:0.058002001):0.02820724):0.004531358,((4:0.02670044,5:0.01828393):0.0009436299,((10:0.013585271,6:0.01526326):0.009591747,(9:0.01461535,(7:0.007728624,8:0.0219816132):0.001846887):0.031696598):0.006220368):0.0096205);
tree gen.59 = [&U] ((((10:0.011786339,6:0.02054079):0.008918991,((8:0.02996331,7:0.006154273):0.0005289349,9:0.007453142):0.027866066):0.006136793,(5:0.02017223,4:0.02800553):0.00466398):0.0112757,((18:0.0200093548,13:0.039205923):0.03008235,((12:0.01516501,(((19:0.009968251,(3:0.02655788,(1:0.04081216,2:0.04797478):0.02180222):0.06177527):0.0006735915,((14:0.0319201474,15:0.016914053):0.0005511219,17:0.00834594853):0.003147752):0.0030995,16:0.0582111):0.006156164):0.00550536,11:0.005423262):0.001268405):0.011292807);
tree gen.60 = [&U] ((((4:0.03214288,5:0.02596622):0.003600136,((10:0.008358479,6:0.01473627):0.01427809,((8:0.033871045,7:0.0042650032):0.002164865,9:0.008244152):0.029746037):0.001575832):0.01455592,11:0.01074379):0.00620443,((16:0.06355279,((((17:0.026115024,14:0.046250338):0.001922829,(3:0.02878184,(1:0.04230818,2:0.03523214):0.0304915):0.056505204):0.010531524,15:0.012001138):0.002602886,(12:0.0140883,19:0.013208294):0.003653931):0.007308219):0.004635809,(13:0.061121814,18:0.015981813):0.02931353):0.002972314);
tree gen.61 = [&U] (((((10:0.012949143,6:0.01684607):0.01244488,((8:0.0252472175,7:0.00763234161):0.0009543397,9:0.01369906):0.024022636):0.003602641,(5:0.02168631,4:0.02107916):0.003536356):0.0103487,11:0.003732567):0.003844909,(18:0.017854499,((((14:0.0313357459,(16:0.075714226,(3:0.03340744,(1:0.04476912,2:0.06947721):0.01528846):0.0535029483):0.003179526):0.0008911566,(19:0.009101592,(13:0.03295036,12:0.01407183):0.035338504):0.007641528):0.002479588,15:0.02294916):0.0160029,17:0.017599366):0.00919458):0.004277399);
tree gen.62 = [&U] ((13:0.074740576,((16:0.06339742,12:0.015753575):0.00106559,((((8:0.0200652,9:0.009475738):0.001495561,7:0.0025851454):0.0516995426,10:0.015227672):0.001732829,6:0.01663708):0.027797422):0.0076933):0.023704393,(((15:0.007815636,19:0.0114201535):0.00235617,(14:0.0121413236,17:0.02381626):0.0007373184):0.000160944,((((4:0.02585329,5:0.02835129):0.0003553264,(3:0.03971929,(2:0.03274028,1:0.0547336):0.01985008):0.04477784):0.01290207,11:0.01324201):0.001534696,18:0.0113126919):0.006035215):0.002032829);
tree gen.63 = [&U] ((((15:0.022203017,((12:0.01716316,17:0.023272717):0.001379142,(19:0.009182719,((3:0.03471084,(1:0.05834417,2:0.07850138):0.01576381):0.064123905,(14:0.020843897,16:0.0757874543):0.002287424):0.004963618):0.007410154):0.001436874):0.003834374,(13:0.05201219521,18:0.0158724221):0.02904955):0.00524325,11:0.01593299132):0.001776876,(((6:0.02915281,10:0.015333808):0.01452735,((7:0.005862257,8:0.0422921105):0.00416059,9:0.01133052):0.042755598):0.004272309,(4:0.02278575,5:0.01911664):0.0005780032):0.0129035);
tree gen.64 = [&U] ((((6:0.01619396,10:0.015396915):0.01018129,((7:0.013293932,8:0.0230546254):0.001226227,9:0.007552219):0.030383013):0.004301425,(5:0.0195694,4:0.01933189):0.0009985328):0.01404695,(((((15:0.0131393695,((((14:0.022653042,16:0.05845107):0.0005758329,19:0.008357153):6.704394e-05,17:0.0150356205):0.0003777301,(3:0.03052877,(1:0.04343844,2:0.040524):0.02414553):0.058895392):0.002305296):0.007182522,11:0.006668796):0.002890235,13:0.088084667):0.001116675,12:0.01322389):0.007530675,18:0.0124098961):0.002580948);
tree gen.65 = [&U] ((((6:0.01863671,10:0.011512302):0.01226018,((7:0.0096276418,8:0.0208344279):0.002044128,9:0.01517995):0.027851765):0.001810491,(5:0.0241899,4:0.03182913):0.0002365221):0.0163537,(((((((16:0.054122812,(15:0.017004551,(3:0.0312378,(1:0.04895342,2:0.05834549):0.02674525):0.06350645):0.000908641):0.0006195038,14:0.00870750436):0.002112061,19:0.0094345157):0.001535013,(17:0.030117772,12:0.02316501):0.001617304):0.001648221,11:0.00761968):0.009798152,13:0.08311589):0.0068106661,18:0.023222543):0.003366154);
tree gen.66 = [&U] ((((((3:0.02831755,(1:0.04357962,2:0.04265065):0.01811593):0.06292549,(16:0.04617314,12:0.01574895):0.011016864):0.001524624,(14:0.02337161617,19:0.014620486):0.004687827):0.0002687396,15:0.016506087):0.006895919,(13:0.0309122496,18:0.017967917):0.0285131):0.014424984,(17:0.018486619,(11:0.006605504,(((6:0.01478588,10:0.010025769):0.01012462,((7:0.008326581,8:0.0176519859):0.001024922,9:0.0134845):0.018949803):0.002223846,(4:0.02906998,5:0.01796979):0.006854954):0.01425418):0.0006882685):0.001819025);
tree gen.67 = [&U] (((18:0.0151391194,13:0.0614616):0.008348771,(((19:0.02160596079,(((3:0.0362572,(1:0.0686209,2:0.03300964):0.02104013):0.07435569,14:0.01432234127):0.0006758061,16:0.08061636):0.0008206354):0.014070104,(12:0.01744824,17:0.016109555):0.003426021):0.010019763,15:0.016683744):0.001767555):0.00177405,(11:0.01173772,(((6:0.01901525,10:0.018421662):0.01095832,((8:0.03157026,9:0.009053821):0.0009829309,7:0.009731459):0.032244065):0.002731928,(4:0.0402534,5:0.03449655):0.002494582):0.01019581):0.007922798);
tree gen.68 = [&U] ((16:0.07212474,(((17:0.018214387,12:0.0195420322):0.002097899,(19:0.019084101,(14:0.02039425,(3:0.03010115,(1:0.05916219,2:0.03811038):0.01628675):0.05356722):0.0001303377):0.016506234):0.00500494,15:0.01407157142):0.003892075):0.01438489,((11:0.01012305,(((6:0.01290942,10:0.019723747):0.009704128,((8:0.03228041,7:0.004762974):0.004111302,9:0.003236853):0.030256718):0.004096881,(4:0.03286695,5:0.03069981):0.002085517):0.01330751):0.0014007069,(13:0.064417165,18:0.0260206586):0.03812016):0.001425121);
tree gen.69 = [&U] (((12:0.01202353,((13:0.04465123,18:0.0273424166):0.01682082,17:0.011020714):0.006844295):0.035163376,((((14:0.025718992,(3:0.02687578,(1:0.05081981,2:0.05753388):0.02592344):0.07010249):0.004277512,16:0.08159244):0.0008021649,19:0.009202538):0.01279463,15:0.013213655):0.0007035377):0.0105135179,(11:0.003655675,(((6:0.01856791,10:0.010880523):0.0135868,((8:0.028082682,7:0.009142443):0.002072286,9:0.01633889):0.027884775):0.005749284,(4:0.0266969,5:0.01552905):0.003802004):0.009551571):0.0043915635);
tree gen.70 = [&U] ((11:0.006248622,((5:0.01850307,4:0.0245344):0.006281845,((10:0.013640514,6:0.01496998):0.009329615,(9:0.006617109,(8:0.028699952,7:0.00380758536):0.005654018):0.024095784):0.002276348):0.009851732):0.006963302,((19:0.0056287698,(15:0.013233045,(14:0.0343954626,((3:0.03544141,(1:0.04524739,2:0.04386283):0.01547199):0.06425396,16:0.077783195):0.0022703802):0.006676132):0.004294398):0.002517564,((18:0.0158697641,(13:0.065855016,12:0.02222815):0.00180234):0.002606257,17:0.029088028):0.00143259):0.004837045);
tree gen.71 = [&U] (12:0.019586918,((11:0.007648148,(4:0.02454799,(5:0.02913001,((9:0.005388506,(8:0.0250961112,7:0.0062954539):0.003060486):0.03889583,(10:0.011154566,6:0.01928659):0.01332939):0.005253195):0.001431834):0.01146845):0.001294152,(((((((3:0.03445212,(1:0.04812831,2:0.05890677):0.0160924):0.05826391,16:0.0626092114):0.0001099925,19:0.021278437):0.00205571,14:0.029486475):0.006968662,17:0.021324571):0.010304376,15:0.019467905):0.011761,(13:0.07360402,18:0.023084048):0.004485633):0.000553710386):0.009014329);
tree gen.72 = [&U] (12:0.0117082238,(((13:0.07944533,11:0.009350766):0.0002612436,(18:0.020303094,(((15:0.009160826,(16:0.065952965,(3:0.049593,(1:0.0449508,2:0.04796614):0.01144648):0.05647559):0.00145011):0.0005491702,(19:0.0167034801,14:0.031141863):0.001622205):0.005473558,17:0.020301426):0.006148601):0.0093198879):0.001426222,(4:0.03079888,(((9:0.008478455,(8:0.03699292,7:0.0051892661):0.005181806):0.03104556,(10:0.020677361,6:0.01294932):0.008437093):0.002413219,5:0.03538243):0.0001689841):0.01599996):0.010853668);
tree gen.73 = [&U] ((((((((14:0.0397166991,16:0.080536287):0.0004361835,((3:0.03717123,(1:0.04372753,2:0.03737773):0.02062108):0.04825436,19:0.0057527512):0.0001491599):0.001749023,17:0.017795459):0.0026600876,15:0.020092042):0.002849595,11:0.009184835):0.004257869,(18:0.01447397093,13:0.054447322):0.03411611):0.0150818899,((((10:0.013541942,6:0.01151345):0.007783086,((8:0.03070934,7:0.0091545789):0.003262073,9:0.01246182):0.028262027):0.001807529,5:0.02731432):0.001037866,4:0.02541151):0.01052737):0.008077338,12:0.01451173);
tree gen.74 = [&U] ((((((10:0.009101243,6:0.01675513):0.01447951,((8:0.0262763683,7:0.00592524):0.001141729,9:0.007496841):0.037281649):0.005547036,5:0.03068579):0.0007084193,4:0.02150945):0.0120594,(18:0.019192058,(16:0.06596014,(((15:0.014663999,(((3:0.04505105,(1:0.0478313,2:0.04907514):0.01767329):0.06743737,(19:0.0113392415,14:0.026002068):0.002121767):0.003704521,17:0.028880765):0.00253621):0.002465889,11:0.009845313):0.003439075,13:0.08625064):0.002357251):0.005237442):0.004417989):0.008995535,12:0.015066723);
tree gen.75 = [&U] ((((((10:0.014687829,6:0.01357421):0.01101103,((8:0.022566719,7:0.005796035):0.002180577,9:0.007774169):0.029758626):0.002118,4:0.0298105):0.0009621364,5:0.02728034):0.01386636,(18:0.021782739,(11:0.01158898,((((17:0.0196245154,(14:0.0170682555,(15:0.014248565,19:0.01121595653):0.0004169714):0.0004624577):1.471921e-05,(3:0.04509812,(1:0.05592851,2:0.04364417):0.01827648):0.05381604):0.001087939,16:0.066456856):0.017918256,13:0.081468991):0.001896637):0.00102176204):0.0006341984):0.008978424,12:0.015022953);
tree gen.76 = [&U] (((((((16:0.075880187,(3:0.02665396,(1:0.0487829,2:0.04570236):0.02041976):0.0619239103):0.0002127291,((14:0.0092219292,15:0.013403201):0.002032826,19:0.021382729):0.001731954):0.004574524,17:0.022826414):0.01106116,(18:0.0134583434,13:0.04198774):0.0382986):0.006690343,11:0.00857436):0.008046565,(4:0.03006978,(((10:0.009644648,6:0.01760076):0.01471758,((8:0.023685538,7:0.0101243586):0.001200045,9:0.007326468):0.027086688):0.008272018,5:0.02153135):0.0001118063):0.01115971):0.009453149,12:0.014607716);
tree gen.77 = [&U] (((19:0.011847497,17:0.016121357):0.0005009035,(14:0.0083739905,15:0.01808594):0.001019304):0.0001762659,((16:0.06039422,(((12:0.031847334,13:0.03842169):0.052256,18:0.010925244):0.004159841,(10:0.014907689,(6:0.02383598,((9:0.014528665,7:0.0116953538):0.004129468,8:0.019353271):0.04564651):0.0006716527):0.0261658094):0.004764031):0.01123752,(11:0.007962206,((4:0.03336881,5:0.02360815):0.002572944,(3:0.03012898,(2:0.05762301,1:0.04678262):0.02448259):0.040829517):0.01062039):0.0007612716):0.0017269161);
tree gen.78 = [&U] (((((((14:0.01297577332,(3:0.03320565,(1:0.04888523,2:0.0546739):0.01321812):0.065803481):0.002732941,19:0.018949715):0.00675423,15:0.0178257101):0.0008835158,16:0.053448914):0.003019478,(12:0.0188835,17:0.0105694004):0.002075314):0.003809141,(13:0.07119508,18:0.019853291):0.005140962):0.00643419,((((10:0.013454295,6:0.01865432):0.01395376,((8:0.039285064,7:0.008115223):0.003688028,9:0.004288873):0.030206442):0.001249981,(4:0.02008594,5:0.0243118):0.007427853):0.01018389,11:0.007764473):0.0020793879);
tree gen.79 = [&U] (13:0.077399897,(((15:0.018173934,(((19:0.01903998,(14:0.02357599999,(3:0.03861759,(1:0.04876548,2:0.05893089):0.01692068):0.064894989):0.0001355994):0.00351662,17:0.018636843):0.013941539,12:0.023918096):0.007753701):0.006107696,16:0.06767364):0.004424279,(((((10:0.016244513,6:0.01860195):0.01556144,(9:0.01250029,(7:0.010101498,8:0.024284636):0.00276293):0.02808062):0.004131423,(4:0.02790161,5:0.02478409):0.004986297):0.009699624,11:0.009085265):0.002536636,18:0.020505033):0.000208505):0.004952405);
tree gen.80 = [&U] (12:0.011586089,(((((4:0.02576682,5:0.019254):0.002696194,((6:0.01655042,10:0.023636243):0.003419867,(9:0.009263515,(7:0.0067489359,8:0.0296114187):0.001566249):0.023643146):0.002627188):0.01546149,11:0.01141598):0.003194979,18:0.018460577):0.0005783233,((16:0.060483766,((19:0.0082985496,((3:0.03777573,(1:0.04462085,2:0.05463259):0.0203807):0.050739407,14:0.0111423109):0.002215144):0.001935058,(15:0.017116398,17:0.014056414):0.002155616):0.00945412):0.00259093,13:0.07146978):0.01317084):0.009449479);
tree gen.81 = [&U] (12:0.015104509,((5:0.02945452,(((6:0.01702177,10:0.013013785):0.01738024,(9:0.009683413,(7:0.0067099941,8:0.0172829032):0.003971788):0.03348627):0.002106943,4:0.03021975):0.002783552):0.01653147,(11:0.01483888,((13:0.084842737,18:0.016703633):0.01447702,(((15:0.022199557,(14:0.02422114,16:0.074285648):0.0001350714):0.001364565,((3:0.0404448,(1:0.04103521,2:0.04477321):0.02675014):0.0534901757,19:0.0061224701):0.0006833961):0.007699842,17:0.016525908):0.002742489):0.006202333):0.006425366):0.021850649);
tree gen.82 = [&U] ((5:0.02880282,(((6:0.01434913,10:0.015824183):0.01078119,(9:0.006852212,(7:0.0105520324,8:0.025954928):0.001295013):0.024022028):0.007407281,4:0.02715176):0.0004142149):0.010399,((11:0.009929184,(((((19:0.013164315,14:0.011440586):0.000829421,17:0.0557845995):0.002172097,((16:0.0483301927,(3:0.0277097,(1:0.05281131,2:0.0276541):0.02503916):0.05069408):0.0005092583,12:0.008577465):0.002894217):0.001071681,15:0.015263146):0.016220044,18:0.01115413):0.003672153):0.00131361,13:0.085613967):0.0042526522);
tree gen.83 = [&U] (((4:0.02481408,5:0.0243078):0.0008006197,((6:0.01041753,10:0.013976438):0.01144079,((7:0.003463569,8:0.030768842):0.006331137,9:0.01255531):0.02808078):0.004035876):0.01621756,(((((12:0.020518056,18:0.0190692697):0.003207906,13:0.0552597):0.0347613,((((3:0.02860494,(1:0.04720421,2:0.04148121):0.01719563):0.03657142,16:0.05000801895):0.0047180219,17:0.021208639):0.0003436655,14:0.0130093299):0.0134090771):0.0001117339,(19:0.010972719,15:0.014623205):0.001246612):0.002844272,11:0.007661509):0.008536194);
tree gen.84 = [&U] (((((6:0.02147486,10:0.010078248):0.0101661,(9:0.006657748,(7:0.009195551,8:0.0322087063):0.002041226):0.025549563):0.005580074,4:0.02816891):0.0002942149,5:0.02803568):0.01484803,((13:0.078994714,18:0.017760025):0.01327765,(((15:0.015641779,(16:0.06299327,(((3:0.03739957,(1:0.05236931,2:0.04293611):0.01365321):0.0633560254,19:0.008358128):0.003093376,(14:0.017913921,17:0.022636773):0.00501066):0.009218148):0.004911282):0.0011322406,12:0.022598024):0.001867905,11:0.01287827):0.002094947):0.006475936);
tree gen.85 = [&U] ((((((10:0.00994546,((9:0.0043139854,7:0.0046518247):0.003974438,8:0.022844891):0.032011474):3.384075e-05,6:0.01231724):0.02713514,16:0.06690718):0.0120355882,(13:0.06333742,18:0.0146632138):0.01415234):0.024346687,(((3:0.02622813,(2:0.04521129,1:0.04801556):0.01283284):0.05219061,(5:0.01864174,4:0.03317102):0.002533261):0.01297698,11:0.01000851):0.003208328):0.003690629,(15:0.0255461,(((12:0.009442614,19:0.0147813645):0.001375553,17:0.021215311):0.0001318208,14:0.0247766315):0.0003405124):3.500896e-05);
tree gen.86 = [&U] ((5:0.02311722,(((6:0.01640338,10:0.01118929):0.01125594,(9:0.005712705,(8:0.021340921,7:0.005825913):0.00182703):0.030649739):0.002505152,4:0.02944682):0.0001628834):0.009409982,((11:0.009641675,((15:0.008293713,16:0.05590811):0.00257878,(((17:0.022795097,12:0.015236709):0.0021619341,19:0.0052497795):0.0003809714,((3:0.02506989,(1:0.04757151,2:0.04690595):0.03542318):0.0526234966,14:0.01616923):0.001778395):0.0005701801):0.007490676):0.001567162,(13:0.07718929,18:0.0164222423):0.01140866):0.0098417304);
tree gen.87 = [&U] (12:0.013962156,((((6:0.01646,10:0.010590408):0.00600946,(9:0.004291029,(7:0.0079693658,8:0.021050951):0.0002444179):0.027181017):0.006951014,(4:0.02281083,5:0.02695097):0.0008196224):0.01064959,(11:0.008038658,(16:0.05439581,((14:0.010844003,(((18:0.026562142,(3:0.02179065,(1:0.0560958,2:0.04196636):0.02152323):0.059423521):0.0014537215,15:0.011160019):0.0001261788,17:0.0171714519):0.0003371374):0.006203428,(19:0.007189079,13:0.075312586):0.004377572):0.007637623):0.002154519):0.010427141):0.009537308);
tree gen.88 = [&U] (((13:0.065371881,((((14:0.017005828,(12:0.0223267535,17:0.0163097273):0.001557929):0.0006564364,(19:0.0029430132,((3:0.02188854,(1:0.05972434,2:0.048347):0.02483206):0.05118485,18:0.0166427438):0.0007888931):0.0008089362):0.004591073,15:0.01559826):0.005304605,11:0.008784398):0.01572668):0.006438257,((5:0.01789131,4:0.02105858):0.003906854,((6:0.01248319,10:0.013506559):0.009705677,(9:0.007254667,(7:0.012054969,8:0.0209165645):0.002280088):0.024623919):0.002305178):0.01508143):0.005857439,16:0.061498568);
tree gen.89 = [&U] (((((6:0.01806195,10:0.015552664):0.009754943,((9:0.006093317,8:0.019626676):0.001447806,7:0.005697277):0.024299786):0.004008644,(4:0.02014429,5:0.02764352):0.0003534986):0.01516287,((((3:0.03123533,(1:0.04904466,2:0.06688232):0.01563928):0.0536046225,15:0.0187378199):0.0007756425,(19:0.0079245373,((12:0.024457629,17:0.0156779807):0.001426274,14:0.024390149):0.003329889):0.001908354):0.01206626,((18:0.01194949856,13:0.04515255):0.02623713,11:0.00661453):0.0006120225):0.001066836):0.006327627,16:0.064924201);
tree gen.90 = [&U] ((((18:0.0268914882,13:0.061189007):0.0156797,((15:0.01481234,11:0.005134741):0.002599279,((3:0.03442731,(1:0.06647051,2:0.04814813):0.01639848):0.04595746,((19:0.008161856,14:0.0198997507):0.0007379492,(12:0.0113012796,17:0.014969048):0.0008971495):0.0001250001):0.022994673):0.0011400485):0.002398091,((4:0.0215525,5:0.02991501):0.004773848,((6:0.008228514,10:0.011782415):0.009331772,((9:0.007038693,8:0.030156946):0.0001057114,7:0.010246529):0.032046265):0.003877186):0.01361496):0.002859309,16:0.068436363);
tree gen.91 = [&U] ((((((6:0.01284637,10:0.017645311):0.01102847,(7:0.0053246892,(9:0.01223974,8:0.028087186):0.0007316682):0.020314682):0.003788737,4:0.02528864):3.972767e-05,5:0.02795728):0.01581905,((13:0.03623556,18:0.02372345):0.033515867,(11:0.007566798,(((19:0.010737098,(12:0.011741063,17:0.0296181314):0.0008722561):0.001167027,(14:0.0131371852,(3:0.03670789,(1:0.0391281,2:0.03665836):0.02786941):0.067603174):0.003266538):0.00834299,15:0.017792303):0.007476856):0.005443077):0.008575985):0.003435032,16:0.06300734176);
tree gen.92 = [&U] (((((15:0.018054505,(((14:0.0272486662,(12:0.024459716,17:0.026855183):0.003232668):0.0008387022,((3:0.03768887,(1:0.05166166,2:0.05870957):0.01805117):0.05631207,13:0.05432084):0.0029188411):0.017349016,19:0.014756575):0.005501932):0.006033704,11:0.005359413):0.0007037792,18:0.014599819):0.0043110455,((4:0.03645602,5:0.02409467):0.0005271522,((6:0.0146813,10:0.01290553):0.009149805,(9:0.007210189,(7:0.0058781081,8:0.028600965):0.002250569):0.0311269244):0.002906945):0.01426242):0.006186928,16:0.076575569);
tree gen.93 = [&U] (16:0.05486263,(((13:0.07587212,18:0.017557373):0.01245864,(((((3:0.03380381,(1:0.0410219,2:0.05361334):0.02019976):0.061577692,14:0.0182362818):0.0006965387,(12:0.017931288,17:0.021690574):0.001548106):0.003021362,15:0.015295173):0.0105388921,19:0.006973018):0.006496219):0.006473048,(11:0.007415443,(((6:0.0123408,10:0.010304135):0.01503541,((8:0.035627969,7:0.010332789):0.0005896544,9:0.008123744):0.030424918):0.005456226,(5:0.02482375,4:0.04033956):0.001061375):0.01317939):0.006115343):0.013399711);
tree gen.94 = [&U] (((11:0.006288175,((4:0.03573521,5:0.02681544):0.00133105,(((9:0.01647289,8:0.0225948584):0.0003753259,7:0.006953514):0.026354909,(6:0.0133677,10:0.016661119):0.01220304):0.003142905):0.01075708):0.003396621,((15:0.012707921,((((3:0.04069836,(1:0.04564125,2:0.05693561):0.01335947):0.077956372,14:0.02468836872):0.006115031,19:0.009445137):0.0018485975,(17:0.018644014,12:0.016929542):0.005527671):8.31602e-05):0.009312172,(13:0.055063978,18:0.0167607359):0.0207272):0.004983003):0.0138256593,16:0.06767909);
tree gen.95 = [&U] (16:0.0759029,((11:0.004346602,(((9:0.008426601,(8:0.0282314,7:0.006523355):0.0007755131):0.02460209,(6:0.0144622,10:0.009994704):0.01094784):0.008363883,(5:0.02609549,4:0.03071258):0.001843117):0.01177244):0.00169139241,((17:0.026041584,(19:0.009136785,((14:0.030213039,((3:0.04041525,(1:0.05948278,2:0.055076):0.01224726):0.04940119,12:0.013274078):0.0026991064):0.008033735,15:0.0209255132):0.0008750319):0.007097309):0.01128858,(18:0.0163814604,13:0.066441318):0.01281557):0.001672033):0.008878101);
tree gen.96 = [&U] (16:0.058290086,((11:0.008194162,((((10:0.011260424,6:0.01451286):0.01125169,(9:0.008189075,(8:0.0170465024,7:0.00886591):0.001167507):0.028060915):0.0009652885,4:0.02398322):0.003587156,5:0.0208042):0.009140664):0.0042952929,((13:0.07686257,18:0.0159808154):0.001235266,((((((3:0.03509682,(1:0.04798154,2:0.03337124):0.02077037):0.0521832,12:0.013139492):0.001715451,19:0.015397289):0.0001541128,14:0.013500759):0.002696368,17:0.029274136):0.0007050034,15:0.015210541):0.01669038):0.002450405):0.008113378);
tree gen.97 = [&U] (((11:0.004781706,(((6:0.01185213,10:0.01065888):0.01551901,((7:0.00875184,9:0.006731991):0.002162217,8:0.026954313):0.020175887):0.001769184,(5:0.0240577,4:0.03193449):0.001599399):0.01522966):0.0009450028,((18:0.0205937538,13:0.072635383):0.001307955,(12:0.01470968,((3:0.02976922,(1:0.05010055,2:0.04366516):0.01929447):0.075015105,(14:0.0234999192,((19:0.004641138,17:0.0235519945):0.0005140489,15:0.014626025):0.0007754788):0.0007063598):0.009026697):0.011697):5.909335e-05):0.012205046,16:0.07734444);
tree gen.98 = [&U] ((13:0.0919019664,((18:0.025356914,(19:0.020642481,((3:0.03079023,(1:0.04679848,2:0.04132588):0.01816453):0.0567561846,(15:0.0164087622,((12:0.0194314676,17:0.02240881):0.0008640536,14:0.029130684):0.001845061):0.0006767158):0.014510444):0.001395201):0.003849942,(11:0.004239711,((5:0.02135196,4:0.03155729):6.868485e-05,((6:0.01398977,10:0.011754551):0.01116123,((7:0.0070742008,8:0.0320702382):0.001908892,9:0.00972883):0.025813266):0.002103191):0.01450117):0.002791274):0.00121335):0.0100991798,16:0.07082552);
tree gen.99 = [&U] (((11:0.008489028,((5:0.01834659,4:0.02845261):0.004424821,((6:0.01276955,10:0.018313584):0.02008476,((7:0.0074418834,8:0.029199412):0.0001552353,9:0.004386949):0.02619436):0.002814634):0.01497243):0.003328163,((13:0.053794984,18:0.028021817):0.02744591,(((((17:0.029790193,12:0.01518681):0.00256051,14:0.0263638675):0.003506762,(3:0.03497711,(1:0.04646699,2:0.04638804):0.01757013):0.055951578):0.0036068057,19:0.011104538):0.009468215,15:0.011986645):0.01107241):0.0009286534):0.007338059,16:0.07263894);
tree gen.100 = [&U] ((((13:0.07936455,18:0.02119979943):0.009122942,(((14:0.0284773056,15:0.017941184):0.0008493209,((12:0.008660685,17:0.018638645):0.0006827292,(3:0.02644222,(1:0.05870459,2:0.04168631):0.02677062):0.047327186):0.0003169166):0.00958484,19:0.0113186434):0.008618823):0.004592339,(11:0.004555776,((5:0.01995777,4:0.02697435):0.001766891,((6:0.01697127,10:0.008489062):0.0144235,(8:0.0224254,(7:0.006210744,9:0.005164038):0.001762236):0.021877136):0.002263428):0.02215955):0.00338525):0.017088372,16:0.06408669);
tree gen.101 = [&U] (((((((3:0.01770587,(1:0.05622853,2:0.03392246):0.01902846):0.05883804,(17:0.014945077,12:0.024537229):0.0027297924):0.0011408386,(14:0.0469302661,15:0.013754572):0.0001756203):0.003277209,19:0.015347179):0.022430365,(11:0.007637332,((((6:0.0205521,10:0.008698663):0.02361961,(9:0.004393585,(7:0.0047714124,8:0.019457966):0.001150675):0.040897871):0.001310284,5:0.0218772):0.0008389151,4:0.03151018):0.009892079):0.006558558):0.0001054433,(13:0.05798653,18:0.0127500025):0.0387726):0.0116539806,16:0.05713501);
tree gen.102 = [&U] ((((11:0.008492426,(((6:0.01870228,10:0.008101863):0.007199511,(9:0.009573543,(8:0.026818082,7:0.0035772383):0.004767938):0.02370969):0.004117502,(5:0.02712115,4:0.02524047):0.0005092027):0.01415659):0.00168073,((19:0.020122321,((3:0.04270277,(1:0.05858069,2:0.03830349):0.02786556):0.0649288256,(14:0.02688238024,(12:0.0160800886,17:0.02992337):0.0003803272):0.001876587):0.0037006189):0.01072989,15:0.015888583):0.014843435):0.002243327,(13:0.0513622,18:0.035950633):0.04190882):0.005093005,16:0.063435896);
tree gen.103 = [&U] ((((11:0.004993501,((15:0.016497334,((3:0.03312934,(1:0.05959136,2:0.02648937):0.01411256):0.0546024377,(14:0.01417931184,(17:0.0265309319,12:0.0122543364):0.005525077):0.001990631):0.001941458):0.0007358576,19:0.0198785878):0.012527932):0.009104527,(13:0.042636072,18:0.01878666676):0.0408487):0.0040704546,(((6:0.01924391,10:0.01325336):0.007362356,((7:0.008756632,8:0.036928196):0.00135207,9:0.009548073):0.025675515):0.001791655,(5:0.02709516,4:0.03236093):0.003269429):0.009664347):0.004759595,16:0.06771907427);
tree gen.104 = [&U] (((((((19:0.007371501,((12:0.020523046,17:0.026647767):0.002524428,((3:0.03558333,(1:0.05079487,2:0.05674444):0.01519915):0.052565892,14:0.0205469882):0.0001734249):0.008434327):0.0001777616,15:0.014118139):0.006319342,13:0.08938086):0.0022431685,11:0.009170388):0.0011108969,18:0.0127152578):0.004071709,(4:0.01971521,(5:0.0215494,((6:0.01249879,10:0.009698197):0.005622828,(9:0.009488016,(7:0.0101089112,8:0.020087169):0.004245324):0.029479863):0.002731615):0.00297331):0.0152424):0.004244119,16:0.064625354);
tree gen.105 = [&U] (((((13:0.03323947,18:0.040402429):0.03133432,(17:0.015583625,(15:0.015634465,(19:0.008869548,((14:0.0139169347,12:0.008967811):0.001963904,(3:0.03353204,(1:0.05173094,2:0.04514481):0.01871297):0.0586525373):0.003116622):0.002059035):0.00843901776):0.0009670675):0.00023626,11:0.00763629):0.009903909,(((6:0.0118223,10:0.010559668):0.01015187,((7:0.00493223,8:0.023376069):0.003523412,9:0.00877733):0.022887165):0.001445179,(4:0.02718761,5:0.03000064):0.002970631):0.01704047):0.0060718248,16:0.05892736);
tree gen.106 = [&U] (16:0.05174302,((((((6:0.01498824,10:0.013974295):0.01259493,((7:0.009856119,8:0.02268461):0.001606273,9:0.009383789):0.031632644):0.004312466,(5:0.03515754,4:0.03242545):0.003650789):0.007184859,11:0.006307663):0.002064243,(13:0.103649991,(15:0.009994781,(((12:0.0124415892,14:0.028493457):0.0027452925,17:0.022603997):0.0001162945,((3:0.02921478,(1:0.05916667,2:0.05311401):0.01567671):0.04932984,19:0.012759208):0.0003406803):0.00412657):0.006968681):0.01167152):0.0053601157,18:0.0146713459):0.004518984);
tree gen.107 = [&U] (16:0.0708401477,((((6:0.0169343,10:0.011697395):0.008645317,((9:0.01287151,7:0.00663742211):0.00104639,8:0.0257238):0.026259301):0.002623678,(4:0.03116247,5:0.03660158):0.001867153):0.02167974,((11:0.005316195,(((17:0.020443078,(14:0.0255708105,(12:0.011970897,(3:0.02615661,(1:0.05246257,2:0.05779293):0.02624431):0.05974767):0.003752956):0.0016914283):0.007350701,15:0.013459518):0.0008448597,19:0.007433388):0.01370232):0.002894478,(13:0.04372095,18:0.0208480506):0.03295381):0.007714343):0.005694566);
tree gen.108 = [&U] (16:0.061021951,(((13:0.07183325,((((19:0.0171295214,((17:0.020920996,12:0.010031068):0.0002940895,(3:0.03327255,(1:0.04594286,2:0.05015759):0.01049588):0.055531608):0.0008348748):1.905985e-06,14:0.007439278):0.007999671,18:0.0172160623):0.001840151,11:0.003291344):0.005891618):0.0005825346,15:0.012846888):0.008944185,((((6:0.01793843,10:0.015127278):0.01268737,(9:0.01259329,(8:0.0266259367,7:0.00594865695):0.002230835):0.026572634):0.003693126,4:0.01925067):0.003009895,5:0.02815169):0.0084903):0.001916598);
tree gen.109 = [&U] ((((((17:0.023456305,12:0.0114415393):0.0006883732,((14:0.028748491,15:0.015855841):0.0004262705,(11:0.01029347,(3:0.03183905,(1:0.04258416,2:0.04594471):0.01864052):0.06139955):0.002774765):0.0001358574):0.009528089,19:0.016100539):0.015556959,(13:0.0549125,18:0.027551823):0.01341426):0.005938151,(((6:0.0134243,10:0.015207674):0.008151458,((7:0.0040015837,8:0.0315074512):0.004166893,9:0.009206203):0.021840031):0.00702962,(5:0.02233519,4:0.02671843):0.002743292):0.01404518):0.012446566,16:0.05865324);
tree gen.110 = [&U] (((13:0.082879077,(18:0.0140693428,(((17:0.026957633,14:0.02053474346):0.000695522,(((11:0.01086658,(3:0.04087106,(1:0.038424,2:0.05594702):0.02573909):0.06840131):0.004458817,12:0.016682188):4.737654e-05,15:0.018211964):0.0005279537):0.001177031,19:0.0066841417):0.0082281):0.01595974):0.006177392,(((10:0.01645846,6:0.01184317):0.011321377,(9:0.009898138,(8:0.024235897,7:0.0041259734):0.0008426435):0.027481112):0.005328946,(4:0.02282198,5:0.02406778):0.00528226):0.01042443):0.0140434362,16:0.07860352);
tree gen.111 = [&U] (16:0.075471489,((((18:0.0207591906,13:0.04334709):0.0363887806,(15:0.017391411,(((17:0.0164095472,12:0.01410591396):0.0001655313,14:0.0133052726):0.0008035063,19:0.017046301):0.0004379482):0.00100205918):0.0002071949,(11:0.006663691,(3:0.02793663,(1:0.05311451,2:0.02554377):0.02383593):0.04745343):0.001881569):0.024241803,(((10:0.016559193,6:0.009939954):0.006417546,(8:0.021039808,(7:0.006395624,9:0.004688517):0.0008375134):0.033716614):0.002781494,(4:0.03307571,5:0.0265252):9.349619e-05):0.01421383):0.002916561);
tree gen.112 = [&U] (((((((12:0.0161443805,14:0.0136176744):0.001305523,15:0.012689326):0.0004574393,19:0.0096580013):0.002439427,(11:0.007163517,(3:0.0359044,(1:0.0425924,2:0.06247908):0.01687283):0.04335806):0.002326978):0.002768028,((13:0.070471418,17:0.018866391):0.002169981,18:0.0202377235):0.001433891):0.016979252,(((10:0.009905509,6:0.01672846):0.006739014,((7:0.005470453,8:0.031356845):0.001187141,9:0.007467818):0.03161556):0.002869997,(5:0.02099776,4:0.02867889):0.0003076483):0.019801408):0.005994323,16:0.0978189366);
tree gen.113 = [&U] (((((((19:0.0162661819,(17:0.013681094,12:0.012258711):0.001368384):0.002374508,14:0.016515655):0.00219977,(11:0.006054225,(3:0.0357571,(1:0.04135123,2:0.03827508):0.01466778):0.05048677):0.0007255123):0.0003963721,15:0.013655799):0.0222304,(13:0.07021569,18:0.021119026):0.0177373):0.003393615,(4:0.02429441,(((10:0.01165183,6:0.01529894):0.008689082,((7:0.005808921,8:0.023893067):0.001248909,9:0.008154139):0.027119418):0.003541232,5:0.022149651):0.0002749396):0.01048047):0.002477151,16:0.0782924812);
tree gen.114 = [&U] (((18:0.017574401,(13:0.085565915,((11:0.006901773,(3:0.03752735,(1:0.04471905,2:0.06284615):0.02303972):0.05417973):0.003649792,(((17:0.030751646,12:0.013829686):0.005169369,19:0.014957177):0.0004547304,(15:0.015249341,14:0.0153095586):0.0001824254):0.003090906):0.01297276):0.0051877359):0.001872786,((((6:0.01639668,10:0.011917286):0.008379663,(9:0.008839521,(8:0.0283829648,7:0.0099851923):0.00236848):0.0258804154):0.002223685,4:0.024088):0.0009708562,5:0.02848089):0.01532142):0.005895483,16:0.069818254);
tree gen.115 = [&U] ((((((15:0.014989476,(19:0.0019851983,((14:0.009025071,(11:0.01006431,(3:0.02840236,(1:0.03092779,2:0.03998019):0.01874081):0.05159489):0.001232266):0.001479859,17:0.020944786):0.003077116):0.008528549):0.013133669,13:0.060159354):0.002707002,18:0.017328577):0.004766627,((5:0.03040709,4:0.03697946):0.001132443,((6:0.01756431,10:0.009948477):0.009670302,(9:0.007690414,(8:0.02981392,7:0.0056285023):0.003994176):0.028764403):0.006462215):0.009631439):0.002017978,16:0.0697555333):0.005809137,12:0.020758478);
tree gen.116 = [&U] (12:0.014110656,(((17:0.0213459,(((14:0.01888485633,(11:0.009560945,(3:0.03763835,(1:0.04765122,2:0.04317676):0.01588043):0.05509879):0.004088963204):0.0006017551,((13:0.044986265,18:0.014570359):0.02033767,19:0.025313805):0.005058023):0.001174691,15:0.017186325):0.001599216):0.004992274,16:0.07165278):0.020754252,((5:0.02732638,4:0.02410329):0.006565413,((6:0.01585953,10:0.010417225):0.007298301,(9:0.007844322,(8:0.022202105,7:0.0071555258):0.001636132):0.035008936):0.003766821):0.01369388):0.010440189);
tree gen.117 = [&U] (12:0.010539004,((18:0.02374756962,(((16:0.06649008,((17:0.008842331,(14:0.0148195499,((3:0.03022732,(1:0.04005993,2:0.03984045):0.02354751):0.04862183,11:0.002891367):0.0047482668):0.0005995814):0.008323752,15:0.014210194):0.006753203):0.006440559,19:0.010578003):0.00698122,13:0.0949372214):0.0006952291):0.0002081952,(((6:0.01223882,10:0.015925787):0.01213577,(9:0.01103624,(8:0.024232626,7:0.0062956525):0.0002852337):0.020773093):0.004967454,(5:0.02736946,4:0.02181547):0.00428387):0.01588875):0.018010156);
tree gen.118 = [&U] ((((4:0.02452067,((6:0.01172924,10:0.010813688):0.01427282,((9:0.007002718,7:0.0090667711):0.0002572435,8:0.029371167):0.022896309):0.00312858):0.001002015,5:0.0275867):0.01319422,(18:0.013712054,(11:0.01189507,((((((3:0.02902816,(1:0.04630977,2:0.04486175):0.01669906):0.0596463,(17:0.013140917,14:0.02439612142):0.001492853):0.0040443498,15:0.01642881):0.01534725,19:0.007834855):0.00198811,13:0.06857745):0.005308492,16:0.06402785):0.0003243028):0.0023205662):0.002562529):0.0096765936,12:0.00814852);
tree gen.119 = [&U] (12:0.010400734,((11:0.006795899,((4:0.03873943,5:0.02685):0.0007112962,((6:0.01109999,10:0.0140602):0.01969116,(9:0.01097117,(7:0.0064769514,8:0.037952525):0.000966511):0.025302026):0.003962015):0.01621194):0.003299391,((13:0.072928539,18:0.016753124):0.01952134,((((14:0.0209009305,((3:0.03351289,(1:0.04747108,2:0.03924931):0.02004):0.069885214,15:0.017584088):0.001765049):0.01412309,19:0.0042053083):0.0005347699,17:0.009861586):0.003710241,16:0.06405743):0.000317886):0.005005768):0.012002077);
tree gen.120 = [&U] ((((((((3:0.03208369,(1:0.04589023,2:0.05150964):0.01910587):0.04931949,16:0.060021675):0.001633615,14:0.025825505):0.0009224637,17:0.019805736):0.009553684,15:0.010598104):0.0037051264,(19:0.007605193,(18:0.02084683328,13:0.036292795):0.0186089):0.004962783):0.0078288651,(11:0.003582213,((5:0.0227494,4:0.02055331):0.002848603,((6:0.01792875,10:0.010682483):0.01391486,((7:0.0063404842,8:0.01780523):0.007548003,9:0.01191781):0.01897444):0.002750822):0.0135036):0.002024563):0.011747886,12:0.014317336);
tree gen.121 = [&U] (((11:0.007534639,((4:0.02161168,((6:0.0161446,10:0.0198586162):0.006789603,((7:0.0054861255,8:0.0223901337):0.0001005401,9:0.01793209):0.017425075):0.00410027):0.001443657,5:0.02720258):0.01111685):0.004230564,((18:0.018153696,13:0.055767783):0.0252456795,((((14:0.016150653,(19:0.007169726,(3:0.03488315,(1:0.04913509,2:0.06126278):0.01651914):0.05110195):0.001700163):0.001452523,16:0.0531395889):0.0006455048,15:0.017106144):0.004816139,17:0.014114722):0.01267057):0.0002572798):0.014678221,12:0.011231378);
tree gen.122 = [&U] ((((16:0.05122196,(13:0.04005864,18:0.0263622446):0.0331748):0.002070961,((15:0.019149184,(14:0.0186900111,(19:0.009147611,(3:0.04034174,(1:0.03689822,2:0.04637887):0.009983239):0.05240618939):0.0001085219):0.002316994):0.0009687554,17:0.019509036):0.011027054):0.003683487,(11:0.008149604,((5:0.02622448,4:0.02037476):0.007121932,(((8:0.024045258,7:0.0065336442):0.006110295,9:0.005392808):0.026883425,(6:0.01838482,10:0.013280092):0.01043892):0.0059915):0.0185993):0.002209004):0.012940862,12:0.013539527);
tree gen.123 = [&U] (18:0.0188233549,((13:0.073621832,12:0.01154334):0.01305762,((11:0.01188341,((5:0.0240659,4:0.02823379):0.00261228,((9:0.01243251,(8:0.02886381,7:0.0054651876):0.002678594):0.023091536,(6:0.02179802,10:0.014802169):0.00724222):0.003912287):0.01208898):0.008430016,((((19:0.009652678,((3:0.03835146,(1:0.03358634,2:0.04293357):0.02378777):0.04995471,14:0.017051298):0.0034461279):0.01091491,15:0.010071359):0.001320293,17:0.0115523133):0.01848145,16:0.0581745):0.00204957741):0.00142015):0.001407564);
tree gen.124 = [&U] ((19:0.014882223,((((16:0.0668135248,(18:0.024427303,(((10:0.019217486,6:0.02394768):0.004063644,(8:0.0310929933,(9:0.016210466,7:0.0032396935):0.007420067):0.037939602):0.01562895,12:0.0268707405):0.007574485):0.0057365695):0.007786789,13:0.067733541):0.002510483,(((3:0.02587072,(2:0.04264227,1:0.04994475):0.01836845):0.05676975,(5:0.0189115,4:0.0295421):0.003838341):0.01286011,11:0.008486773):0.001951116):0.0006297351,17:0.021651422):0.001378303):0.0001107486,(14:0.015896287,15:0.02196388):0.001591924);
tree gen.125 = [&U] ((((13:0.060486071,18:0.019701036):0.009253558,(19:0.005218003,((15:0.013872023,(((3:0.04288257,(1:0.04402585,2:0.04496317):0.01682293):0.059143625,14:0.014030483):7.551836e-05,17:0.013049338):0.0006217503):0.005235932,16:0.06241379):0.004533658):0.002586371):0.000630159,(11:0.009193839,((8:0.026683508,(7:0.0078839643,9:0.01604014):0.0007247225):0.02811286,(((6:0.01489884,10:0.009409313):0.01219754,4:0.02935734):0.0005101838,5:0.02466519):0.001508689):0.009931652):0.003849992):0.014404144,12:0.013220482);
tree gen.126 = [&U] (((19:0.014567509,15:0.012214432):0.0007862784,14:0.028060802):0.002036653,(((((3:0.03801418,(2:0.03689241,1:0.05459576):0.01687243):0.05229338,(5:0.01865815,4:0.02540393):0.01361982):0.009772512,11:0.01214633):0.001893269,(18:0.0164233042,(((10:0.009880669,((8:0.03823686,(9:0.017231593,7:0.0042671018):0.007217418):0.041719362,6:0.01147883):0.001081628):0.02289757,12:0.015737718):0.01131780384,16:0.076998136):0.003921785):0.0144939641):0.001806094,(13:0.06198672,17:0.03871235):0.01847696):0.0005670769);
tree gen.127 = [&U] (((14:0.01675608233,15:0.014678411):0.0001160767,19:0.013979942):0.0005855558,((((10:0.010943441,(6:0.02126938,(8:0.024367682,(9:0.007436064,7:0.0130290095):0.003929165):0.03896001):0.001323031):0.03542203,18:0.0158121201):0.0051897,16:0.0538853186):0.002981859,((13:0.06266381,(17:0.0657634175,12:0.01684133):0.008204198):0.01000286,(((4:0.02746309,5:0.02558931):0.009570048,(3:0.02934345,(2:0.04705452,1:0.03834688):0.0108685):0.04981093):0.01471017,11:0.004393958):0.001145106):0.0004843044):0.002084089);
tree gen.128 = [&U] ((((((17:0.012468497,14:0.0124274648):0.001463054,((3:0.0392863,(1:0.06472554,2:0.04589147):0.01819687):0.07060294,16:0.05467064):0.007482082):0.002384429,(15:0.011009302,19:0.016623867):0.0002732905):0.022249193,(13:0.054651863,18:0.024659021):0.023948614):0.002068099,(11:0.005218562,(((8:0.041628374,(9:0.006188226,7:0.007483143):0.0002371759):0.027014153,4:0.03162889):0.001892852,((10:0.014424654,6:0.01598802):0.01391934,5:0.0211812):0.003315807):0.009219155):0.001272472):0.019142561,12:0.01963833);
tree gen.129 = [&U] (12:0.016791408,((((18:0.0149591281,13:0.04568267):0.0475598044,(16:0.06255224,((17:0.0149949231,19:0.0160384626):0.002533196,((3:0.0340379,(1:0.03958849,2:0.05222392):0.02222908):0.0716543,14:0.01361187):0.001360866):0.007090748):0.002392478):0.002176798,15:0.024435058):0.00666563,(11:0.009176689,((5:0.02986682,4:0.03000238):0.0007391059,((9:0.01058617,(7:0.014821539,8:0.022765793):0.0005095782):0.029048061,(10:0.014904998,6:0.01576835):0.009385846):0.001858166):0.01120632):0.0047048411):0.0116789858);
tree gen.130 = [&U] ((((((3:0.02761218,(1:0.05146771,2:0.05155045):0.01842829):0.0489107463,((18:0.012398294,13:0.06671906):0.02099397,(14:0.011884905,(19:0.01518299,(16:0.07026567,12:0.01112135):0.004365991):0.002089742):0.0005840902):0.002594072):0.002976069,17:0.015849691):0.005435275,15:0.011233593):0.0008458533,11:0.009459081):0.012335883,(5:0.02216364,(4:0.03052746,(((7:0.008006834,8:0.039598423):0.002817229,9:0.01084002):0.0259467847,(10:0.012120722,6:0.0142517):0.01045548):0.002277835):8.605296e-05):0.01345791);
tree gen.131 = [&U] (((16:0.06035302,((((13:0.036633372,18:0.0178353286):0.025643168,((3:0.0369509,(1:0.04169963,2:0.0562284):0.04048945):0.0542492,((15:0.014069519,14:0.03178068949):0.001596914,19:0.0083193241):0.002917254):0.00642543025):0.0003270295,17:0.017422905):0.0125255203,11:0.0152904119):0.002627808):0.002682459,((4:0.02400539,(((7:0.0073422782,8:0.0220265956):0.0006033026,9:0.007872255):0.029371745,(10:0.0101081403,6:0.0140862):0.007255743):0.00339441):0.001845385,5:0.02536143):0.01407014):0.010008978,12:0.013503788);
tree gen.132 = [&U] (((16:0.068957537,((13:0.07146006,(18:0.019499343,((((14:0.0086526872,(3:0.04045274,(1:0.02411145,2:0.05142318):0.01730571):0.070007704):0.001010405,17:0.015781171):0.003873094,15:0.011967004):0.0003190969,19:0.014731212):0.0081483432):0.001508099):0.001575214,11:0.005852266):0.005859164):0.005442224,((5:0.03038044,(((7:0.008004737,8:0.0220283192):0.00133459,9:0.008763257):0.031512582,(10:0.012187341,6:0.01514583):0.01312516):0.003980552):0.001818057,4:0.03100302):0.01484002):0.013026989,12:0.014181929);
tree gen.133 = [&U] ((((16:0.06131802,((((14:0.0123069842,19:0.018450125):0.001561638,(3:0.03098814,(1:0.05206879,2:0.05165853):0.01550143):0.0397564966):0.007716329,15:0.01814307):0.006676866,(13:0.05704597,18:0.0129984604):0.01967095):0.0002600783):0.000369336,(11:0.005453321,((4:0.02729237,5:0.0219619):0.0005927816,(((7:0.0048952723,8:0.0288535809):0.001961089,9:0.004727392):0.021764406,(10:0.014966011,6:0.0119638):0.007502767):0.003930086):0.01637244):0.002644401):0.00910752,17:0.017889425):0.005998875,12:0.013721806);
tree gen.134 = [&U] (12:0.030514805,(16:0.06546696,((((((19:0.01152449,(15:0.02425495,14:0.0127944222):0.000361551):0.0007766607,17:0.030296736):0.001671019,(3:0.03628015,(1:0.05200404,2:0.07434481):0.01235616):0.0741942621):0.0164154232,(11:0.007578124,13:0.083719109):0.0006242957):0.013104295,18:0.0152553673):0.001493431,((4:0.02689834,5:0.03512865):0.001590579,(((7:0.007341985,8:0.032699888):0.00258252,9:0.01135368):0.024494456,(10:0.015408352,6:0.01518569):0.01259593):0.002139588):0.01103342):0.009714877):0.008609717);
tree gen.135 = [&U] (12:0.0195322432,(((13:0.078066994,(18:0.0210587839,((15:0.014156959,(((17:0.018745202,(3:0.03140386,(1:0.04329078,2:0.04240285):0.01794267):0.05908143):0.0009266234,14:0.014853425):0.0007964217,19:0.0114172554):0.00033619772):0.008884891,11:0.009825835):0.005009968):0.006110802):0.00494828,(5:0.0205219,(4:0.02760506,(((7:0.0048064705,8:0.0253903643):0.002874476,9:0.004123097):0.022023541,(6:0.01895156,10:0.008715135):0.01555723):0.005632332):0.0006776633):0.01286589):0.006029332,16:0.065693681):0.01015249);
tree gen.136 = [&U] (12:0.02798547,(((4:0.02591145,5:0.02466056):0.004358659,((9:0.004552326,(7:0.007741363,8:0.025869448):0.0009781964):0.021078701,(6:0.007188407,10:0.015195597):0.007129618):0.002692446):0.01051504,((13:0.05864059,18:0.016579823):0.005150746,((16:0.05776338,(15:0.012533425,(19:0.013970344,(14:0.028954799,(17:0.022322061,(3:0.02911403,(1:0.04126272,2:0.04085205):0.01711457):0.05167093):0.001299546):9.474286e-07):0.0050877849):0.01059439):0.002170026,11:0.01091505):0.010503164):0.005418714):0.006578544);
tree gen.137 = [&U] (12:0.013391814,(((4:0.02759287,(((8:0.0269518621,7:0.008597528):0.00108714,9:0.006204252):0.023521895,(6:0.01509644,10:0.009198378):0.008049858):0.003910941):0.0009018149,5:0.02460834):0.01823012,(((17:0.014793524,((((14:0.019959816,19:0.023754066):0.0002999786,(3:0.02994924,(1:0.04362234,2:0.05654584):0.02560845):0.057351728):0.001901407,16:0.059684895):0.007642295,15:0.02168728):0.0002992464):0.01135214,11:0.00963638):0.001626985,(13:0.091757391,18:0.01780938857):0.009561547):0.003932921):0.009494499);
tree gen.138 = [&U] (((((((((14:0.012595119,19:0.020775233):0.0009588317,(3:0.02674329,(1:0.04894932,2:0.04965804):0.01497534):0.04912245):0.001508513,17:0.01726921):0.00227529337,15:0.010903638):0.002160626,(13:0.04386943,18:0.026857771):0.02439077):0.001600833,11:0.007011058):0.017311542,16:0.055655627):0.002187011,(((9:0.01146815,(7:0.0053536,8:0.02615357):0.003829379):0.028429876,(6:0.0106783,10:0.013760968):0.007508704):0.003215428,(4:0.02414736,5:0.01630254):0.002131434):0.01046044):0.009299641,12:0.012661668);
tree gen.139 = [&U] ((18:0.01656913223,((11:0.007030629,(((9:0.01221535,(8:0.032771567,7:0.0072211771):0.001187137):0.026483628,(6:0.01859778,10:0.014619374):0.01129075):0.004979636,(5:0.01700767,4:0.02554376):0.003272219):0.01418325):0.003364475,(((17:0.019096563,(14:0.0138929623,(19:0.017716513,(16:0.06742095,(3:0.02876876,(1:0.038241,2:0.04879911):0.0184628):0.056012709):0.0002782236):0.0005150854):2.433301e-05):0.009933484,15:0.013637042):0.0004244814,13:0.066247046):0.009592482):0.0003881568):0.013707852,12:0.017721264);
tree gen.140 = [&U] ((((13:0.080115143,18:0.02503626196):0.0003670245,(11:0.008791473,((4:0.03099682,5:0.03095962):0.002752263,(((8:0.031856884,7:0.01063680151):0.001029386,9:0.00496692):0.021877526,(6:0.01199862,10:0.011836164):0.01451333):0.004681075):0.009179992):0.0057063427):0.002255538,((((((3:0.03591298,(1:0.05589601,2:0.04587858):0.01409658):0.049272413,19:0.012540271):0.00190521,14:0.0288341935):0.002269059,15:0.016165632):0.001863766,16:0.08241768):0.016509951,17:0.018388088):0.001386183):0.013130538,12:0.012622248);
tree gen.141 = [&U] (12:0.01909051,(((((((19:0.015770371,(15:0.013552474,14:0.01735425731):0.002008763):0.0007489661,(13:0.03307374,18:0.01823567):0.04191247):0.0026991937,(3:0.03702986,(1:0.04433388,2:0.06069894):0.01980489):0.05757868):0.01029956,17:0.017258474):0.0006890689,16:0.05517946):0.004638717,11:0.008568055):0.006374139,(((8:0.017692529,(7:0.0091586797,9:0.007068332):0.0002086595):0.036939415,(6:0.01864702,10:0.01311665):0.009115239):0.003989135,(5:0.03550253,4:0.02264902):0.0007018292):0.01256717):0.011469195);
tree gen.142 = [&U] (12:0.015360877,((((13:0.04427475,18:0.03237840844):0.01844202,(11:0.004974049,(((9:0.009849472,(7:0.007191269,8:0.019851083):0.0004649664):0.027406223,(6:0.01471208,10:0.015623661):0.00802729):0.005635331,(4:0.02829835,5:0.01878745):0.0002924333):0.0125841):0.001802804):0.0005907637,(((3:0.05688281,(1:0.05977817,2:0.04718994):0.02007113):0.06486247,((14:0.0333017252,19:0.006807856):0.0002578322,15:0.013968057):0.0006245613):0.009589811,17:0.00926208):0.01179649):0.0021996611,16:0.06195145):0.017125427);
tree gen.143 = [&U] ((((((17:0.018069927,15:0.010601275):0.001389869,((3:0.03776527,(1:0.03740539,2:0.08138155):0.02939024):0.0537245,(19:0.0048252889,14:0.033189408):0.0001444707):0.0027226613):0.008227812,(13:0.0545432,18:0.030607261):0.03625064):0.009800288,16:0.05255403):0.003880725,(11:0.009165435,(((9:0.01155962,(8:0.02738886255,7:0.0084741735):0.002010011):0.027256564,(6:0.01762849,10:0.009915991):0.007214088):0.0007464926,(5:0.02038964,4:0.02671274):0.002738828):0.007724886):0.006326052):0.0161926625,12:0.026261787);
tree gen.144 = [&U] ((((((15:0.008164765,(19:0.0113922997,(14:0.015217382,17:0.024539955):0.001203393):0.000421283):0.0008450259,(3:0.04550423,(1:0.04589874,2:0.05758373):0.02308881):0.060713277):0.006944078,(18:0.0203667493,13:0.05913949):0.02864606):0.009525499,16:0.0666764):0.001802724,(((((9:0.01402274,(7:0.008425633,8:0.0240075813):0.0005992298):0.02423527,(6:0.01611574,10:0.011353108):0.01753288):0.004691659,4:0.02625016):0.000858795,5:0.02378463):0.01047406,11:0.004800488):0.006139231):0.01124647506,12:0.025464203);
tree gen.145 = [&U] (12:0.01289802,(16:0.0779118243,((((4:0.03920686,(((8:0.030354635,7:0.006567761):0.0004594478,9:0.007290138):0.029395771,(10:0.01357386,6:0.01031114):0.01222048):0.001582527):0.002619284,5:0.022485129):0.01013403,11:0.004626539):0.003021147,((13:0.05654916,18:0.02001636554):0.007035145,(((3:0.02643316,(1:0.04258694,2:0.04755554):0.0145843):0.0581257814,(14:0.0187457331,(19:0.008595991,15:0.016185848):0.0008066134):0.001555195):0.009376455,17:0.023942963):0.01000076):0.0027135655):0.006139952):0.005248614);
tree gen.146 = [&U] ((((18:0.014447377,13:0.04973034):0.03767935,((17:0.03273868342,(((3:0.03972702,(1:0.03243068,2:0.03717251):0.01393558):0.06620997,(14:0.063364804,19:0.0205375026):0.00337346):0.0055576027,15:0.014427221):0.004193887):0.00319239,16:0.06946545):0.0005260175):0.01506576,(((((10:0.01482941,6:0.01313314):0.01214562,(8:0.022386043,(7:0.0033207649,9:0.007186221):0.002429638):0.026149751):0.00409877667,4:0.0340862):0.0021814,5:0.02339783):0.01133534,11:0.01052061):0.002038):0.01746985646,12:0.0104237781);
tree gen.147 = [&U] (((11:0.005955063,((((10:0.01692957,6:0.01568215):0.005967817,((8:0.0329155979,7:0.010201708):0.0005079476,9:0.005884368):0.027201053):0.001818804,4:0.03361435):0.002178862,5:0.029605498):0.006755277):0.005800741,16:0.06304108):0.0006400802,(((((19:0.006218807,(3:0.03983316,(1:0.03799954,2:0.05787223):0.01064805):0.073453137):0.001741133,14:0.0186868536):0.006380169,(13:0.0679071,18:0.014803735):0.01322):0.002373243,15:0.01417157):0.00330902,(12:0.01416146,17:0.01835591):0.004477782):0.0111426298);
tree gen.148 = [&U] (((18:0.0145309675,(13:0.04583281,12:0.025602244):0.0219950093):0.004491631,((15:0.015555603,(((16:0.058539561,(3:0.0328572,(1:0.05488771,2:0.05984536):0.0159471):0.06709396):0.0041361687,14:0.0311046823):0.001536926,19:0.012107076):0.01067676814):0.005166062,17:0.02403998):0.002518944):0.012265292,(11:0.008534745,(((10:0.009434249,6:0.01588625):0.01018108,((7:0.004912857,8:0.0232645175):0.002331542,9:0.00907541):0.025210814):0.004113866,(4:0.02479076,5:0.02351936):0.002524354):0.014301605):0.002258737);
tree gen.149 = [&U] (((((10:0.01078199,6:0.0117107):0.01421397,((7:0.00709895735,8:0.025495444):0.0005437723,9:0.007990164):0.023236181):0.004318768,(4:0.021540816,5:0.04090673):0.003561905):0.01519412,11:0.00938541):0.005793773,((15:0.02426791,(12:0.0114441,(17:0.028241483,(19:0.027018583,((16:0.05104794,14:0.026339199):0.0005037919,(3:0.0316054,(1:0.04117355,2:0.05673371):0.01410206):0.05036402):0.0001419823):0.003805498):0.004294531):0.012120455):0.009000763,(13:0.066291383,18:0.01820805842):0.02051788):0.0020872525);
tree gen.150 = [&U] ((13:0.096856388,(16:0.06409536,(((14:0.014403475,15:0.015577327):0.0008071088,(3:0.03809907,(1:0.03282662,2:0.05088335):0.02527016):0.0753274361):0.001716656,(17:0.029637153,(19:0.0134448143,12:0.01034457):0.002911864):0.00385549):0.007844321):0.00687576):0.008376277,(18:0.0261385532,((((10:0.0115614029,6:0.0185309):0.01127889,(9:0.01495042,(7:0.0085902584,8:0.02133432):0.001481567):0.023544321):0.001730254,(5:0.02381316,4:0.01987638):0.003808812):0.009753933,11:0.003024047):0.003142107):0.0004340368);
tree gen.151 = [&U] (((4:0.02576215,(((10:0.01450854,6:0.01542962):0.01336072,((9:0.007142669,8:0.032039478):0.0001360768,7:0.008160177):0.025098766):0.003621083,5:0.02686598):0.001156041):0.01263134,11:0.0104133):0.0022747064,((15:0.009146923,(((12:0.01763854,17:0.024760242):0.00314582,19:0.017014302):0.000766847,(14:0.013345078,(16:0.06111263,(3:0.03380066,(1:0.034115,2:0.05919342):0.01471857):0.05022893):0.004775582):5.067054e-05):0.006542549):0.0107706497,(18:0.018688073,13:0.090283652):0.001705051):0.001567868);
tree gen.152 = [&U] (((((10:0.008866693,6:0.01608579):0.01017127,(9:0.007298941,(7:0.008142653,8:0.03088270209):0.003474788):0.035238858):0.006728487,5:0.03048378):0.0006961596,4:0.04224713):0.01148413,((((19:0.018859218,((16:0.04693777,(3:0.0279371,(1:0.06057229,2:0.04882496):0.01743916):0.04488207):0.00591492518,((14:0.015572597,(17:0.038357619,12:0.0114151731):0.00104292):0.0009238503,15:0.00989999):0.0001853059):0.0009229388):0.005136293,11:0.009769852):0.0003378905,18:0.0173548903):0.002470946,13:0.08952851):0.008488253);
tree gen.153 = [&U] ((((13:0.03669218,18:0.026782026):0.0436490971,19:0.017183498):0.001646982,((16:0.06601040612,((14:0.012464367,(17:0.014583702,12:0.0170925195):0.001518346):0.001092228,(3:0.03674534,(1:0.04855215,2:0.03581237):0.01906028):0.06860849):0.0004223091):0.005940068,15:0.016959377):0.01382858):0.007063005,(11:0.005942649,(5:0.02510995,(((10:0.013873492,6:0.01655167):0.008845029,(9:0.01006376,(7:0.010454314,8:0.03547572):0.0003424302):0.026711644):0.001915739,4:0.02998517):0.001277261):0.01336487):0.003522952);
tree gen.154 = [&U] (((((4:0.02620835,5:0.03126912):0.001021204,((6:0.01447082,10:0.011095865):0.01379977,(9:0.011894878,(7:0.010832225,8:0.043364931):0.004230816):0.02155895):0.002723011):0.00923948,11:0.01379256):0.004121796,(((16:0.063208643,19:0.007120654):0.001621741,(15:0.02368663,((14:0.0402425,(3:0.03284573,(1:0.04661681,2:0.05053695):0.009497273):0.06197142):0.0006117327,(17:0.0168137839,12:0.009763358):0.001255572):0.008513991):0.0009027475):0.012680421,13:0.09452552151):0.000171124):0.0002537165,18:0.017251042);
tree gen.155 = [&U] ((((19:0.011854096,((3:0.03090236,(1:0.03610275,2:0.05089953):0.01387922):0.061108396,(14:0.015351328,15:0.018776903):0.0004836039):0.00209896):0.0007885424,(16:0.056494327,(12:0.012715168,17:0.0173632579):0.005935746):7.239374e-05):0.02195795,(((4:0.03314228,5:0.02745951):0.003417645,((6:0.01518261,10:0.014788978):0.01013118,((7:0.005476137,8:0.0326521897):0.003579396,9:0.009563267):0.022675955):0.00294278):0.009886774,11:0.006541879):0.0009321851):0.0001883017,(13:0.072931267,18:0.0161516017):0.0127667656);
tree gen.156 = [&U] (((16:0.0513530707,(((19:0.014358547,(3:0.0317684,(1:0.05815835,2:0.03554586):0.02436939):0.07563861):0.0004500491,15:0.018157622):0.002016911,(14:0.015886693,(12:0.018246414,17:0.0183878471):0.0020851754):0.000279095):0.00581039):0.01809312,(18:0.020771577,13:0.0523147887):0.0269698):0.001503524,((((6:0.02026233,10:0.012209714):0.01051195,(9:0.00470232,(8:0.044129102,7:0.009193402):0.00293054):0.025467703):0.007879971,(5:0.03084939,4:0.03230425):0.001998812):0.01427554,11:0.00645795):0.003928421);
tree gen.157 = [&U] (((((6:0.01895742,10:0.01067216):0.01266257,((7:0.011202102,8:0.029207024):0.001926079,9:0.01570791):0.026770981):0.008183869,(5:0.02536524,4:0.02470844):0.001337657):0.009269515,11:0.005727215):0.0037034022,((((17:0.015581118,12:0.0117554042):0.001979442,((19:0.008553057,((3:0.04130601,(1:0.03124161,2:0.04968349):0.01344251):0.04721386,16:0.06185186):0.002963578):0.00277525,14:0.0165593553):0.000981099):0.00080022428,15:0.014187193):0.01364202,(18:0.015535369,13:0.0731679886):0.009981653):0.011782143);
tree gen.158 = [&U] (((((3:0.03764296,(1:0.04899971,2:0.05298832):0.01359534):0.0753650932,(16:0.0677985,((((17:0.013246483,12:0.014746394):0.001875351,14:0.0202396396):0.002030969,19:0.019151048):0.001275807,15:0.012766323):0.001615977):0.0004062483):0.011297005,13:0.0756422086):0.000807057,18:0.0151046931):0.007682492,((((7:0.014933266,8:0.02361419):0.001301793,9:0.004644669):0.026001372,(4:0.02351269,((6:0.01438189,10:0.009219114):0.0139799,5:0.02628211):0.001806011):0.001335264):0.01266105,11:0.008423965):0.001002669);
tree gen.159 = [&U] (((15:0.01332527357,(14:0.0079179973,(19:0.0125495484,(13:0.09607027,((1:0.04452099,2:0.05240453):0.02948262,3:0.02314496):0.05027699):0.00468586742):0.001389504):0.009360285):0.019996109,(((11:0.01187577,((4:0.02691828,5:0.0185897):0.003414516,((7:0.00897102282,(9:0.008098285,8:0.02630508048):0.0004042208):0.025682827,(6:0.01851481,10:0.014158129):0.01450827):0.002826208):0.01172806):0.0007288172,18:0.019861232):0.0014458355,(17:0.019016924,12:0.0154333):0.005225004):0.001759261):0.00314461,16:0.06669568);
tree gen.160 = [&U] ((12:0.0121880247,(((17:0.027761588,(14:0.0286195658,(19:0.0117542941,(((1:0.04290901,2:0.04175951):0.008452425,3:0.02722139):0.04622352,13:0.07263424):0.006325544):0.0007313846):0.001737432):0.01036477,15:0.010380437):0.006238114,(18:0.023205883,((5:0.02979624,(4:0.02150494,(((8:0.024468021,7:0.0115092948):0.0008364113,9:0.005686713):0.032238094,(6:0.01633941,10:0.010920798):0.008720703):0.00718297):0.003941447):0.009282103,11:0.005004752):0.001307826):0.001290843):0.002866667):0.0022390478,16:0.06005071);
tree gen.161 = [&U] ((((4:0.03244308,5:0.03451024):0.004188387,((10:0.014644904,6:0.0224262):0.01647,(9:0.007892439,(8:0.027762826,7:0.0063652738):0.001488536):0.022818971):0.003076038):0.01033244,11:0.005623527):0.003341341,((15:0.018267365,((((3:0.03272348,(1:0.0612692,2:0.06055698):0.0172618):0.05696408938,(14:0.0182876279,(17:0.031285999,12:0.014358664):0.004529756):0.00211954):0.005138291,16:0.064183994):0.001065568,19:0.009095158):0.006008086):0.0089352,(13:0.076850377,18:0.0209565519):0.01455826):0.006565989);
tree gen.162 = [&U] (((14:0.02180446215,((16:0.07154578,(3:0.03254539,(1:0.06357507,2:0.05620073):0.01491434):0.073367188):0.002352298,(19:0.007717637,(17:0.023893381,12:0.016267525):0.003513394):0.0005588262):5.054011e-05):0.00706741,15:0.010879067):0.0096443,((18:0.0112247588,13:0.0639692467):0.02984008,((((10:0.013228338,6:0.01531104):0.01257062,((7:0.00505003866,8:0.02759447):0.001589824,9:0.008561039):0.027078384):0.002681762,(4:0.02690989,5:0.02411501):0.004741638):0.01020172,11:0.009150233):0.003367648):0.002260345);
tree gen.163 = [&U] ((((15:0.015235865,((((3:0.03619856,(1:0.05879229,2:0.04678122):0.0190819):0.04357025,(12:0.02038221,17:0.016631031):0.000530293):0.001795683,14:0.029715315):0.0120272203,16:0.0697862062):0.0007029914):0.002585309,19:0.010342922):0.007405995,(18:0.021598039,13:0.05809492):0.02257068):0.0009641289,((((10:0.016449571,6:0.01373488):0.01107126,(9:0.007401374,(8:0.020171361,7:0.0047690939):0.002378037):0.021931154):0.004262583,(5:0.02197731,4:0.02379788):0.001518646):0.01099506,11:0.008700732):0.001238866);
tree gen.164 = [&U] (((13:0.055650456,18:0.0160820768):0.01963886,(((((14:0.016487941,(3:0.0230478,(1:0.07005884,2:0.04516941):0.01294167):0.05413845):0.001769286,(17:0.017564423,12:0.014072416):0.0001721232):0.008162343,19:0.00513205):0.002027676,16:0.0690691337):0.003107457,15:0.02200917):0.007377901):0.005861756,((4:0.03198969,(((10:0.013445861,6:0.01886633):0.00661471,(9:0.005628506,(8:0.03707887,7:0.006568221):0.001400047):0.030147608):0.006379983,5:0.02427299):9.172926e-05):0.01058453,11:0.007882017):0.006163542);
tree gen.165 = [&U] (((5:0.02524281,(((10:0.017096134,6:0.01800402):0.01500708,((8:0.034942322,7:0.0066244154):0.0005695673,9:0.01183664):0.019759605):0.001745769,4:0.02765411):0.000167509):0.01248015,11:0.00621247):0.0003480429,(13:0.07497145,(((15:0.011066516,((14:0.01236619,((3:0.04449698,(1:0.04771961,2:0.04772227):0.01372075):0.06673686,16:0.05459128):0.004417766):0.003913062,(17:0.011650348,12:0.016307274):0.002410292):0.001198361):0.0007176315,19:0.0104472759):0.0093554492,18:0.019053526):0.008055895):0.0041060287);
tree gen.166 = [&U] (((19:0.018144226,(14:0.023382922,((12:0.01829603,17:0.0270394708):0.0003639908,((16:0.06069874,(3:0.0455861,(1:0.0535334,2:0.05829587):0.0153273):0.047767969):0.0066726715,15:0.014404168):0.0004618533):0.0013882947):0.002449306):0.005104282,(18:0.0169077008,13:0.04028909):0.043203157):0.009812538,((4:0.03116048,(5:0.02268745,((10:0.011282513,6:0.01383004):0.009029477,((8:0.026699646,7:0.00890079):0.002052388,9:0.004089206):0.027298706):0.005211245):0.0003140367):0.01144487,11:0.007722195):0.0027819726);
tree gen.167 = [&U] ((((5:0.02996113,((10:0.009705978,6:0.01947912):0.01006129,((7:0.0053650019,8:0.025470605):0.00125302,9:0.0113423):0.020340348):0.001121847):0.001052808,4:0.03116597):0.01344288,11:0.00451084):0.003593101,((15:0.017933547,((14:0.0243557773,(17:0.0232483885,(((3:0.03749688,(1:0.0487846,2:0.05878534):0.01183493):0.0681887,16:0.0596843):0.0001976332,12:0.007679983):0.0023513966):9.475917e-05):0.00339688,19:0.005091265):0.01670229):0.0017699819,(18:0.0269107575,13:0.072942643):0.000279173):0.0053484082);
tree gen.168 = [&U] ((((((((16:0.0597889469,(3:0.0343984,(1:0.03603952,2:0.03869954):0.01530234):0.05111346):0.0001690115,19:0.020188384):0.001682611,15:0.0122462):0.0006876718,17:0.0219842498):0.001069551,14:0.0183680111):0.01595007,(13:0.067766037,18:0.0177518612):0.01376437):0.003676819,(((4:0.03436022,5:0.02176758):0.003989727,((10:0.010774869,6:0.01824231):0.01323009,(9:0.01564303,(7:0.00909158669,8:0.025785461):0.001022904):0.028774638):0.002523118):0.01185029,11:0.005192191):0.003434722):0.0123754785,12:0.020682214);
tree gen.169 = [&U] (((5:0.03195533,(4:0.02342904,((10:0.008465064,6:0.01563941):0.01114267,((8:0.0252671897,7:0.007378895):0.002930266,9:0.00919021):0.028347478):0.003657211):0.002421912):0.01042619,11:0.005589597):0.001103023,((((13:0.03551791,12:0.01440626):0.01770721,19:0.0205328186):0.00915762,18:0.0285025949):0.01339994,((15:0.017401588,17:0.034755099):0.0003957527,(14:0.018797631,((3:0.02757977,(1:0.04897808,2:0.04229688):0.01037491):0.05586807,16:0.0650162706):0.0032953279):0.003441755):0.0169193042):0.008474646);
tree gen.170 = [&U] (((5:0.0246624,(((10:0.010988916,6:0.01896914):0.005295097,((8:0.03191162,7:0.003906175312):0.001349239,9:0.007956143):0.029937758):0.002746401,4:0.02359096):0.0003915452):0.01371886,11:0.008426294):0.001417198,((12:0.014023,13:0.07577651):0.0198316,((((((16:0.070818021,(3:0.03908737,(1:0.03483791,2:0.03868391):0.01637373):0.05860866):0.001714242,14:0.020062447):0.002792669,19:0.010547626):0.007679331,18:0.0168900103):0.004237466,17:0.027432897):0.004679792,15:0.011205425):0.001659047):0.003240882);
tree gen.171 = [&U] ((((5:0.02762317,4:0.02725154):0.0006364365,((10:0.009887163,6:0.01749823):0.010529347,(7:0.0092640369,(8:0.0325914286,9:0.01703472):7.457857e-05):0.019942917):0.002799258):0.01051134,11:0.00817303):0.002173216,(((12:0.01697398,13:0.0659225771):0.009610797,17:0.024154166):0.007708904,((18:0.01697504,((15:0.016489945,((3:0.03365854,(1:0.04369247,2:0.03927778):0.01771938):0.06002889,16:0.07859096):0.007065394):0.0009762335,14:0.0142799228):0.001107854):0.0003538382,19:0.008891015):0.0002643197):0.021956515);
tree gen.172 = [&U] (((5:0.02835695,4:0.02650043):0.0002631176,((10:0.014229482,6:0.01969355):0.01295815,(8:0.020888128,(9:0.01210338,7:0.0070247309):0.0002463083):0.023713634):0.003480338):0.01355989,((((16:0.05311138,(12:0.007532508,(((13:0.03010331,18:0.0226093186):0.014844798,19:0.010353308):0.01169705,17:0.0173674476):0.003859612):0.017917184):0.001831918,((3:0.05176093,(1:0.0446922,2:0.0381216):0.02546052):0.0562253673,14:0.026304004):0.001024219):0.01399412,15:0.012566187):0.02027257122,11:0.004507502):0.003110535);
tree gen.173 = [&U] (16:0.061945961,(((4:0.02600697,((9:0.0081199784,(7:0.0072464402,8:0.019548083):0.0008348761):0.01787518,(6:0.01893065,10:0.01370423):0.005534196):0.006727218):0.0002895976,5:0.02731309):0.01603059,(((17:0.021362161,((18:0.02122521393,13:0.04353462):0.009301377,19:0.011957213):0.00953166):0.008670032,(15:0.013570934,((14:0.0149357618,12:0.02630471):0.001063719,(3:0.02397334,(1:0.04737369,2:0.03753023):0.01912725):0.0562667445):0.017114494):0.001623174):0.003842307,11:0.01238406):0.004463457):0.004812891);
tree gen.174 = [&U] (16:0.062071395,(((((17:0.021545607,(14:0.0092918395,13:0.0925959152):0.001752757):0.0003097408,(((1:0.05376295,2:0.04176125):0.02216295,3:0.03345925):0.06220306,19:0.010866165):0.001762567):0.02016427,15:0.018054008):0.00303806,((11:0.009132681,((5:0.01987344,4:0.02879487):7.335595e-05,((10:0.0111081516,6:0.02467825):0.007376907,((8:0.0317627593,7:0.0048744025):0.0005263572,9:0.00853116):0.033560007):0.003631912):0.009942381):0.005004706,18:0.019641251):0.00198430751):0.003591752,12:0.018214244):0.003267455);
tree gen.175 = [&U] (16:0.06557118,((18:0.0164118418,13:0.073880583):0.008952419,((11:0.006894874,((4:0.0285507,5:0.02250354):0.002263375,((6:0.01604456,10:0.006770797):0.01195593,((8:0.027089243,7:0.005158373):0.002307098,9:0.00897986):0.026029829):0.003363215):0.01705894):0.001127122,((((14:0.035736474,19:0.010311481):0.0003685905,((3:0.04206462,(1:0.04120294,2:0.05553164):0.01528564):0.05029369,12:0.01741742):0.0027128485):0.01487365,15:0.014838703):0.011381683,17:0.014188344):0.002654605):0.001023018):0.0193071295);
tree gen.176 = [&U] (16:0.0750878005,((11:0.01122052,(((6:0.02109223,10:0.010003439):0.01103155,(9:0.006275622,(7:0.0064839203,8:0.021925536):0.003624209):0.020893167):0.002907743,(4:0.02249491,5:0.0321991):0.005268412):0.01478213):0.003023615,((13:0.086131651,18:0.018694307):0.006268644,(17:0.021101762,(((15:0.016595928,(3:0.03448621,(1:0.04819882,2:0.04462495):0.02670993):0.05849542):0.0010362063,(19:0.01320641,12:0.01131406):0.0045957268):0.001106288,14:0.0180477045):0.0044724783):0.01138141):0.01386331):0.008050242);
tree gen.177 = [&U] (16:0.060961409,((11:0.008789776,(((((14:0.0124227116,((3:0.04333658,(1:0.04016876,2:0.03906338):0.01262559):0.0673853294,12:0.01519973):0.0005937046):0.00670325,17:0.031262805):0.005000488,19:0.013987244):0.0005480396,15:0.014214231):0.001034664,(18:0.0137041633,13:0.07832537):0.0002448737):0.003990785):0.007639204,(((6:0.02057371,10:0.010475123):0.01072825,(9:0.01029165,(7:0.012749844,8:0.015712247):0.00236453):0.021063243):0.001533317,(5:0.03090426,4:0.0262071):0.001504167):0.01296807):0.008826723);
tree gen.178 = [&U] (16:0.059620395,((18:0.0117645478,(13:0.077869698,((19:0.02341065494,(((12:0.014035921,15:0.014048211):0.001501504,14:0.0258990868):0.001941758,(3:0.02707079,(1:0.05467492,2:0.04278953):0.02299663):0.05046013):0.002461304):0.001990209,17:0.022022366):0.00747564):0.00586428):0.002745394,(((4:0.02621809,5:0.0323761):0.004687953,((6:0.01937842,10:0.020827033):0.01020519,((8:0.0411884226,7:0.0091177955):0.003094475,9:0.004044291):0.025628808):0.001389676):0.01098614,11:0.01080301):0.0035380227):0.0042625516);
tree gen.179 = [&U] (16:0.062427202,(((5:0.0280519,(4:0.03462071,((6:0.02302434,10:0.017826607):0.009171509,(9:0.005310748,(8:0.026333076,7:0.0091415597):0.002567134):0.038984604):0.003254415):0.0005172582):0.02074831,11:0.009214032):0.003759107,((13:0.06055049,((((12:0.014891872,(3:0.02296343,(1:0.033236,2:0.04557111):0.02671855):0.09213664):0.0008680876,14:0.03130916091):0.002006792,(15:0.017765463,19:0.013632472):0.001076418):0.005254686,17:0.030830591):0.005973597):0.009052061,18:0.0102386852):0.0060251311):0.008902683);
tree gen.180 = [&U] ((((5:0.02293905,4:0.03036133):0.004764018,((6:0.01974366,10:0.014992996):0.01130423,(7:0.006554877,(9:0.009997205,8:0.03336799):0.0009744986):0.031536154):0.003173644):0.01192535,11:0.01508935):0.004753173,((((15:0.015938096,((19:0.016630971,(14:0.0117078276,(3:0.03770036,(1:0.05379709,2:0.04364206):0.02421155):0.06940869):0.0001630841):0.0003628389,(12:0.0161797138,17:0.022116825):0.00103850197):0.0076391786):0.01249562,18:0.018780351):2.936232e-05,13:0.08616261):0.004877481,16:0.06792784):0.001563328);
tree gen.181 = [&U] ((((10:0.01360117,6:0.01668079):0.015441863,(9:0.01031935,(8:0.03903987039,7:0.00495823):0.003079926):0.0262359856):0.004087764,(4:0.02696778,5:0.0213489):0.004099912):0.01669285,(((13:0.08557729,((((15:0.014622355,19:0.012453724):0.000107951,(14:0.011967772,(17:0.028797706,(3:0.03025159,(1:0.0457545,2:0.05121061):0.01541322):0.063592095):0.00014761756):0.002979505):0.001129838,18:0.025743158):0.007652223,16:0.04935881):0.004865618):0.002559184,11:0.01007914):0.0044139688,12:0.0187059):0.001170003);
tree gen.182 = [&U] ((18:0.0138888626,(((19:0.0134333683,(((12:0.0110616733,16:0.04648584):0.0005623872,(3:0.03832521,(1:0.06301289,2:0.08327779):0.008949632):0.0528636168):0.001591354,14:0.047293528):0.003974456):0.001065009,17:0.02075293243):0.0002810671,15:0.015294315):0.0112664633):0.007384418,(((((10:0.01525881,6:0.01523484):0.01652022,(4:0.02547859,5:0.02438905):0.00486696):0.002857978,((7:0.005106218,8:0.036023016):0.001984652,9:0.01362199):0.019433353):0.01458073,11:0.01085912):0.0012489188,13:0.069221368):0.0004743995);
tree gen.183 = [&U] (((((9:0.0126799,(8:0.018949114,7:0.0082240176):0.003029094):0.033088734,(6:0.02261109,10:0.013244264):0.01169312):0.001227121,(4:0.03018159,5:0.0326724):0.002101849):0.01061898,11:0.008070841):0.000798971,(((((((12:0.0105640862,16:0.068551802):0.0017726833,(3:0.02786046,(1:0.0474482,2:0.04397789):0.01422114):0.0495861):0.004292486,19:0.009693904):0.0004178041,14:0.0133478993):0.005960098,17:0.022101459):0.00315966,15:0.020961694):0.011478298,(18:0.0139764256,13:0.085810829):0.006545115):0.0008151852);
tree gen.184 = [&U] (((((9:0.0129826,7:0.0045242436):8.989906e-05,8:0.027207355):0.027558708,(6:0.02166355,10:0.011038409):0.007973719):0.0007222179,(4:0.03198127,5:0.02191854):0.003412207):0.00974492,(((18:0.0190280017,13:0.0534203396):0.046504139,(((14:0.0100670954,(((3:0.02795715,(1:0.05100002,2:0.04810829):0.02516555):0.05571089,16:0.05821476):0.002018732,15:0.007688171):0.001451271):0.0008079715,(19:0.01150846,12:0.023579736):0.001727948):0.01334583,17:0.022996559):0.008827715):0.0050534524,11:0.009499888):0.002894385);
tree gen.185 = [&U] ((19:0.0114790578,(11:0.01005363,(((9:0.006979655,(7:0.0088683651,8:0.021742819):0.003998415):0.029806761,(6:0.01693721,10:0.011446336):0.01216124):0.005416848,(4:0.0418938,5:0.02656011):0.002074592):0.01103181):0.003242151):0.0008102644,((13:0.078011344,18:0.0189703499):0.01252091,(15:0.022665364,(((3:0.04249429,(1:0.05138943,2:0.03157278):0.01529086):0.06167253,((12:0.014967006,17:0.0124384):0.005833857,14:0.019008872):0.00112228):0.0018154,16:0.07263237):0.0046360498):0.012223416):0.00598085135);
tree gen.186 = [&U] ((11:0.00888175,((5:0.02875634,4:0.02882232):0.00180499,(((8:0.025761807,7:0.0058860798):0.001087691,9:0.005971469):0.038683083,(6:0.01709842,10:0.015456069):0.01110379):0.008240417):0.01020724):0.00369571,((18:0.0147732235,((19:0.00858112,(((16:0.053342436,(3:0.03773349,(1:0.04404887,2:0.05733372):0.01661065):0.066457227):0.0009242997,(17:0.016084843,12:0.008584065):0.0009336612):0.0004919522,14:0.0404018815):0.01232402):0.001353473,15:0.012313371):0.0060445964):0.001037833,13:0.08350384):0.0020568629);
tree gen.187 = [&U] (((13:0.058759694,18:0.0115148172):0.04454548,((((17:0.020220354,(((3:0.04133438,(1:0.04708801,2:0.04930631):0.01961295):0.04596361,16:0.0651446903):0.001309957,14:0.0370782492):0.0005700327):5.879145e-05,12:0.010363038):5.586251e-05,19:0.007702255):0.003398803,15:0.0171393):0.0195339209):0.0017425827,(11:0.007593956,((5:0.02853277,4:0.02578984):0.001906907,((9:0.01282033,(7:0.008284159,8:0.020539227):0.002582766):0.027745614,(6:0.007346964,10:0.014270448):0.01491225):0.005568701):0.01236937):0.0003655632);
tree gen.188 = [&U] ((((18:0.0225097192,(19:0.01698602,(15:0.016966295,((((3:0.02292742,(1:0.05067285,2:0.04925426):0.01539038):0.05672978,16:0.06596548492):0.0015483546,14:0.026339892):0.001952917,17:0.0226126):0.002137848):0.005533789):0.0134097296):0.001266159,(11:0.003318903,(5:0.03462854,(((9:0.007877527,(7:0.0045201827,8:0.02102108):0.003742604):0.028294686,(6:0.02224682,10:0.01449459):0.01114161):0.002928187,4:0.02389314):0.002377096):0.01239528):0.001479725):0.001050949,12:0.02154026):0.0004996336,13:0.08918429);
tree gen.189 = [&U] (((((((((((3:0.0367742,(1:0.04293164,2:0.03751564):0.01290535):0.05029774,16:0.05933752):0.0026969678,14:0.0127553953):0.0030104403,19:0.007085147):0.00602498,15:0.011795875):0.002974628,17:0.019125546):0.01091715,18:0.0125716088):0.001723481,13:0.07861065):0.0006609792,11:0.005776726):0.00880379,(((9:0.006293264,(7:0.008992682,8:0.0286847275):0.001439593):0.030350957,(6:0.01754559,10:0.006639088):0.006566848):0.003517755,(4:0.02847118,5:0.02352535):0.000632782):0.01327926):0.005798929,12:0.006897654);
tree gen.190 = [&U] (((((11:0.006322363,((1:0.04404159,2:0.05013706):0.02126304,3:0.03640484):0.05651395):0.002635461,(14:0.0098823197,19:0.0061453187):0.001325621):0.008938957,(12:0.01228051,17:0.014830326):0.001698174):0.01080378,15:0.018418739):0.005521964,(13:0.0728739648,((4:0.0261017,(((9:0.004921844,(7:0.0081862309,8:0.030257033):0.004368509):0.030069645,(6:0.02177391,10:0.011436508):0.01124229):0.004276686,5:0.02634142):0.0003295141):0.01356415,(18:0.0168840522,16:0.086466383):0.0002799974):0.001564372):0.00227485);
tree gen.191 = [&U] ((11:0.005626981,((18:0.0299969804,13:0.04713537):0.027742475,(17:0.034266753,(15:0.017343629,((19:0.010648447,14:0.030435205):0.001609183,((12:0.02280872,16:0.07484966):0.006186095,(3:0.02110182,(1:0.04178079,2:0.04616421):0.01710271):0.05519628):0.0071444309):0.003562181):0.002673721):0.0107887105):0.0002341119):0.0045484351,((4:0.01994993,5:0.0228298):0.002213882,((9:0.002026179,(7:0.012847348,8:0.014475887):0.002061164):0.029801309,(10:0.0118207004,6:0.01174882):0.005865857):0.002369692):0.01118732);
tree gen.192 = [&U] ((((13:0.080014429,((((((3:0.04085731,(1:0.03892599,2:0.05358871):0.0172798):0.05001838,16:0.0658320238):0.002191573,(12:0.02181556,19:0.021370923):0.002457089):0.0003279924,14:0.0169577127):0.001982726,17:0.035618509):0.0051806218,15:0.019994953):0.003106799):0.009654276,11:0.01398892):0.0010638537,18:0.0199364594):0.004059929,(((((8:0.026004402,7:0.0084549419):0.003215491,9:0.003654482):0.035745085,(10:0.014684049,6:0.0145038):0.007594993):0.001563177,4:0.03265028):0.001079571,5:0.02901659):0.01285042);
tree gen.193 = [&U] ((13:0.075170364,(((15:0.0171590831,((17:0.0163030742,12:0.01870176):0.002621698,((14:0.0370449011,(16:0.065519132,(3:0.0397271,(1:0.0399479,2:0.04067239):0.01776219):0.0709389):0.003021602):0.0002054681,19:0.020447832):0.0007896542):0.001502438):0.01468511,18:0.0106099707):0.01141027,11:0.006194502):0.001807785):0.0071319255,((((8:0.02727156,7:0.0101259264):0.003842818,9:0.004191861):0.0275178124,(10:0.018761797,6:0.0172405):0.007799747):0.001722248,(4:0.02239402,5:0.02095125):0.003911111):0.01371094);
tree gen.194 = [&U] (12:0.012687082,((((11:0.01104639,(((16:0.0661419584,((19:0.018818243,(3:0.02809861,(1:0.04715881,2:0.05024877):0.01127476):0.0509396):0.001236072,14:0.012345023):0.005067077):0.0002229178,17:0.017111837):4.383864e-05,15:0.013530399):0.014758111):0.00526169,18:0.018953741):0.004107892,13:0.08408923):0.0017297332,((((8:0.0256535404,7:0.0081255421):0.001824287,9:0.005726123):0.025385815,(10:0.014169796,6:0.01056722):0.0131161):0.002575271,(5:0.02398176,4:0.02969834):0.003504091):0.01415213):0.007681427);
tree gen.195 = [&U] (12:0.018538928,(((18:0.0264280516,13:0.042774242):0.02824316,((((15:0.010378375,(3:0.0271206,(1:0.04346949,2:0.0563364):0.02589968):0.04860404):0.002119667,(16:0.059577168,14:0.016979885):0.000698598):0.00100194,(17:0.031366632,19:0.0221483599):0.0002761731):0.003792538,11:0.01045688):0.005383224):0.0063562841,(4:0.02664608,(5:0.02938129,((9:0.005039299,(7:0.011033191,8:0.0274665):0.0004760392):0.024934172,(10:0.012864446,6:0.02570698):0.01282836):0.002128935):0.001645401):0.0112186748):0.014623903);
tree gen.196 = [&U] (12:0.01577214984,((11:0.01138655,(((((((13:0.080850077,17:0.012324756):0.0178157,15:0.011559817):0.0001191684,19:0.0117991518):6.801461e-05,16:0.0508255):0.000710466,14:0.0103407112):0.0008617696,(3:0.04095324,(1:0.03739962,2:0.03818965):0.014498):0.047806412):0.006998209,18:0.015213613):0.009373176):0.0127236789,((4:0.02735765,(((7:0.007617433,8:0.0248574044):0.003970864,9:0.007543814):0.026741907,(10:0.011174149,6:0.01561889):0.01159971):0.002974801):3.570881e-05,5:0.02685994):0.01403328):0.00883617);
tree gen.197 = [&U] (12:0.01125477,(16:0.073879133,((((9:0.007686316,(8:0.0193477145,7:0.005033429):0.00708442):0.024446407,(10:0.009739541,6:0.01525232):0.01220971):0.002562573,(4:0.03888922,5:0.02479163):0.0009464386):0.01205983,(11:0.0106261,((17:0.018323531,(19:0.0184114856,((18:0.035147886,13:0.060205):0.039433299,(14:0.0219084368,(3:0.03026515,(1:0.04135509,2:0.06662152):0.01508931):0.0623568):2.882917e-05):0.0014694063):0.0007304612):0.00339509,15:0.017896283):0.016017633):0.0027703344):0.004713533):0.0081728505);
tree gen.198 = [&U] (((((16:0.057888766,((14:0.018539679,((3:0.03234124,(1:0.04509834,2:0.04802195):0.01535605):0.05265411,17:0.00917493):0.002688505):0.01165133,15:0.020281629):0.004963633):0.003182077,(13:0.058672978,18:0.0178570943):0.030741432):0.0006527483,19:0.0125227226):0.0071852171,((5:0.0190615,(4:0.02416794,((8:0.028476728,(9:0.01069305,7:0.0042113082):0.0004155008):0.021897407,(10:0.016944017,6:0.01376062):0.009183486):0.005288287):0.0003460964):0.01296847,11:0.006692787):0.0007073811):0.013709265,12:0.011234143);
tree gen.199 = [&U] (12:0.009004246,(((4:0.03401099,5:0.01870268):0.007482604,(((8:0.02002558,7:0.007790938):0.002599943,9:0.009586763):0.033942464,(10:0.016473662,6:0.0152926):0.0143717):0.004148689):0.01451118,((((16:0.052162487,((17:0.0147487335,((3:0.03821408,(1:0.04883591,2:0.04541578):0.01870935):0.06226669,14:0.0249351904):0.001640573):0.001947726,15:0.018370891):0.004755947):0.001528901,19:0.018126155):0.010691301,(18:0.0297705586,13:0.0447473):0.02445729):0.0008884953,11:0.007143472):0.003703688):0.011367528);
tree gen.200 = [&U] ((((18:0.0236050436,13:0.0793836817):0.01749032,((((14:0.026837933,19:0.011627384):3.765261e-05,((3:0.03984791,(1:0.04765969,2:0.05328279):0.02593426):0.05161939,16:0.05782567):0.002151807):0.0004942343,17:0.027422586):0.001624226,15:0.019073304):0.0152906037):0.002137923,(11:0.005441753,(((10:0.012635294,6:0.01264753):0.0091269,((8:0.0204612086,7:0.00781418):0.006163779,9:0.006935799):0.031078888):0.005075874,(5:0.03431968,4:0.03517088):0.0008518785):0.01583508):0.0025030945):0.016709003,12:0.025150548);
tree gen.201 = [&U] ((((15:0.008605072,((13:0.054715638,18:0.014081385):0.01716964,((3:0.03090392,(1:0.04835029,2:0.04832791):0.01826291):0.052619748,((19:0.0146282162,14:0.051126963):0.0008278597,17:0.01753299):0.002392573):0.004840562):0.007778218):0.0009524147,16:0.062210827):0.0111347,(11:0.008339204,((5:0.03586532,((10:0.012880353,6:0.02201635):0.0119308,((7:0.011297365,8:0.019964892):0.0016267,9:0.01167562):0.025556028):0.005622126):0.0008192789,4:0.02938253):0.0118552):0.002714797):0.0144498396,12:0.023289216);
tree gen.202 = [&U] ((12:0.012719822,17:0.024715755):0.0011155512,((15:0.015375062,((11:0.005714998,((3:0.02476271,(2:0.05087649,1:0.06273147):0.01326025):0.05154086,(5:0.02492664,4:0.02714759):0.003658776):0.0139801):0.003994223,((19:0.009788886,(18:0.029901375,13:0.07188253):0.01922545):0.004312975,(((10:0.013874626,(8:0.0175354361,(9:0.007921138,7:0.00474817312):0.002426247):0.041924382):0.0007214013,6:0.01903144):0.01746386,16:0.054814843):0.031192456):0.002832182):0.004248466):0.002414519,14:0.0263134208):0.001337265);
tree gen.203 = [&U] (((16:0.07011499,(((((13:0.03955057,18:0.01833857):0.04262512,17:0.024294744):0.014514779,(14:0.0160394548,19:0.0107553299):0.004042094):0.001491465,(3:0.03674292,(1:0.04141047,2:0.06203008):0.00990486):0.05519587):0.005548707,15:0.01273981):0.005461955):0.009169564,(11:0.00789273,(((5:0.01918433,4:0.02874519):0.00143218,(10:0.010229115,6:0.01260527):0.01705794):0.003342534,((8:0.020291833,7:0.004935277695):0.002465298,9:0.006999176):0.038100944):0.006297264):0.003152464):0.0105741099,12:0.018037153);
tree gen.204 = [&U] (12:0.017963618,((11:0.004833525,(4:0.04134661,(5:0.02073339,(((7:0.008937379,9:0.007197482):0.004754516,8:0.031811065):0.025642392,(10:0.012309652,6:0.01260945):0.01121868):0.002069898):0.001094989):0.009379736):0.001428058,(15:0.02238763,((16:0.06326023,((18:0.019217244,13:0.05344701):0.02041423,17:0.019405243):0.005861247):0.001035657,((3:0.03631101,(1:0.03557318,2:0.03868178):0.01102632):0.043356627,(14:0.025240631,19:0.015807641):0.001450142):0.00363922):0.002619916):0.0116142):0.0132908104);
tree gen.205 = [&U] (17:0.026343568,((18:0.0504485806,13:0.05371513):0.029005318,((11:0.007050949,((4:0.03178608,5:0.0242878):0.001832535,((9:0.010196348,(8:0.020468633,7:0.0045667583):0.002653829):0.02332634,(10:0.011570337,6:0.01833414):0.008079339):0.004971896):0.02311724):0.003592988,(((((3:0.03275011,(1:0.03882294,2:0.042476):0.01543635):0.05895425,(12:0.01282801,19:0.010437022):0.001123723):0.0029395678,16:0.06821172):0.003536341,14:0.0181129021):0.00699397,15:0.015300949):0.01625611):0.0005165655):0.006829083);
tree gen.206 = [&U] ((((6:0.0120587,10:0.006798729):0.01096135,(9:0.01183473,(8:0.017583248,7:0.008303252):0.001945393):0.0239340662):0.003895194,(4:0.03563826,5:0.02149296):0.001886027):0.0216573,((18:0.031029221,13:0.04605242):0.049168082,(11:0.007964865,((16:0.08093406,15:0.026175611):0.001879531,(12:0.01141938,((3:0.0437609,(1:0.06191223,2:0.05447528):0.01089361):0.06829781238,((19:0.013303957,14:0.019859851):8.919929e-05,17:0.025995006):0.000442549):0.002189834):0.008413257):0.005976054):0.00408328):0.002137331);
tree gen.207 = [&U] (((13:0.0645718959,18:0.0142981013):0.01147201,((5:0.01543652,((((7:0.0100068778,8:0.02339924):0.001415221,9:0.009304037):0.01708279,(6:0.01079197,10:0.01133474):0.008316666):0.001530915,4:0.02560751):0.000271113):0.009501634,11:0.00668119):0.003647127):0.000766295,(15:0.014817472,((((19:0.005712121,14:0.0174879362):0.000361959,(3:0.03525138,(1:0.0538918,2:0.0335987):0.02647602):0.05534829):0.002321528,(12:0.0124824614,16:0.07241531):0.0009226939):0.02200174,17:0.018145401):0.003856863):0.008456652);
tree gen.208 = [&U] (((18:0.0219406902,13:0.08867901):0.001392234,(((4:0.02641116,((10:0.00936287,6:0.01865384):0.01121232,((7:0.006212837,8:0.016177018):0.001541353,9:0.01501573):0.0289404498):0.00674179):0.0004029233,5:0.03583567):0.01008415,11:0.01303001):0.004174203):0.0002593975,(15:0.019605096,(((17:0.022269275,12:0.007849729):0.001439828,((19:0.0220541395,((1:0.03449218,2:0.05914444):0.01352274,3:0.03178892):0.071037977):0.001252167,14:0.0118857828):0.002264586):0.0009984342,16:0.06338247):0.01017851):0.01518999);
tree gen.209 = [&U] (17:0.027944918,(((((((12:0.02155859,(3:0.04386234,(1:0.05563661,2:0.04245579):0.01798384):0.073344822):0.001289277,14:0.021181316):0.001220848,16:0.07149):0.002253582,19:0.0179456554):0.0021960859,15:0.012793777):0.012819,(13:0.05713981,18:0.0166449236):0.0148694):0.004789211,(((4:0.0334335,((10:0.012419424,6:0.01616013):0.007656981,((8:0.021250637,7:0.014186914):0.004626382,9:0.006100711):0.030371845):0.005805197):0.00107025,5:0.02323673):0.01230127,11:0.007581723):0.002569216):0.002593454);
tree gen.210 = [&U] (((((((16:0.05046629,(3:0.03628575,(1:0.04905388,2:0.04525993):0.01382012):0.054318205):0.009372169,(14:0.0130166348,15:0.012014237):0.001620665):0.003467117,19:0.0188012517):0.0060963129,17:0.013440648):0.01024939,13:0.0909177755):0.001404983,(18:0.0195532182,(((4:0.03049369,5:0.02704914):0.007476313,((10:0.006591977,6:0.02519287):0.009891577,(9:0.01274972,(7:0.0098747756,8:0.0230356186):0.00145991):0.025469485):0.001900138):0.01214777,11:0.005930658):0.002480155):0.002276957):0.01252281,12:0.0150169359);
tree gen.211 = [&U] ((19:0.0093798532,(15:0.01198477,(11:0.005671632,((4:0.03319925,5:0.02345813):0.007026903,(3:0.03265203,(2:0.03438388,1:0.04735013):0.02203249):0.04865013):0.009571243):0.002006456):0.000539866):0.0002797738,(((((((7:0.003708096,(9:0.007034227,8:0.0174817306):0.003156751):0.046547544,6:0.01050678):0.0002566208,10:0.015637783):0.01573682,(16:0.06132191,12:0.0271577182):0.00364176):0.013323923,18:0.016487205):0.001285735,13:0.07193347):0.0087478322,(14:0.020335984,17:0.023194002):0.001101389):0.0002287351);
tree gen.212 = [&U] (((13:0.03777443,17:0.035192784):0.03286027,(14:0.0193293105,(((3:0.03507589,(1:0.05438218,2:0.04036168):0.02548255):0.0566516257,(16:0.052897432,12:0.01671139):0.0001259651):0.001814924,19:0.0233356145):0.004133483):0.013488587):0.0171207075,(15:0.01786896,(18:0.019119682,((((10:0.013321548,6:0.01223832):0.009371696,(8:0.0212076328,(9:0.009403935,7:0.0105350376):0.002454788):0.020848269):0.006512596,(4:0.03528693,5:0.02731303):0.001237987):0.01157503,11:0.006775815):0.003897039):0.0004887146):0.0006278157);
tree gen.213 = [&U] (((((10:0.018119761,6:0.01876714):0.009278033,(9:0.01150537,(7:0.0049282295,8:0.026549338):0.001346647):0.029374664):0.003788473,4:0.03430788):0.0005571625,5:0.02280478):0.0125451,(((((((17:0.017599126,13:0.052827912):0.02564251,(12:0.014272262,((3:0.03364836,(1:0.03252065,2:0.05832729):0.02470755):0.05665239,14:0.013454203):0.00345406):0.003260585):0.0021589879,16:0.0594240357):0.005217004,19:0.024588977):0.006797483,15:0.014089419):0.006529657,11:0.007511085):0.0015838681,18:0.0209297463):0.002648366);
tree gen.214 = [&U] (16:0.068368195,((((10:0.008146629,6:0.01340895):0.01637736,(9:0.01076972,(7:0.009428197,8:0.019511446):0.002196492):0.024219685):0.003053589,(4:0.04173606,5:0.02154168):0.00410284):0.01324467,(18:0.0126234221,(13:0.06233658,((19:0.010554652,(17:0.022207221,(15:0.0208983,(((3:0.03217088,(1:0.04831346,2:0.04593193):0.0140985):0.04596713,12:0.0143456758):0.006501689,14:0.01648984186):0.004828728):0.0005662842):0.002165693):0.007223101,11:0.005876914):0.0004135471):0.0068816971):0.002582591):0.003544253);
tree gen.215 = [&U] ((((13:0.0936651007,(((5:0.02314702,4:0.02793569):0.004564673,(3:0.01838206,(2:0.04423355,1:0.04724533):0.02086607):0.03573709):0.006901292,11:0.007985646):0.00378519):0.001510504,((16:0.064130785,(((6:0.0209265,10:0.01256738):0.00136999,(8:0.027279104,(9:0.009543462,7:0.0053167186):0.00164676):0.03393048):0.008588074,12:0.023022309):0.0100438525):0.013864629,18:0.0077278109):0.009933436):0.00373598,(19:0.010248467,(14:0.0453679871,15:0.009683248):0.0004756211):0.001645052):3.124966e-05,17:0.021103842);
tree gen.216 = [&U] (16:0.051742416,((11:0.006759634,(4:0.033284,(5:0.0209566,((6:0.02177032,10:0.007966165):0.014898468,((8:0.027849588,7:0.005390668):0.001180684,9:0.003334316):0.022197225):0.004401344):0.001082815):0.01358882):0.002539068,(((19:0.008586355,13:0.06874558):0.0166847609,((((17:0.013536277,12:0.0114265696):0.001821827,14:0.025100009):0.0002217291,(3:0.02872577,(1:0.05737431,2:0.05471078):0.02534876):0.05400124):0.0003226433,15:0.013796467):0.00767275):0.003862058,18:0.014861473):0.02010919):0.0001183296);
tree gen.217 = [&U] ((((15:0.01045792,(((18:0.03576302,13:0.04997031):0.044413802,(14:0.0152123136,(3:0.02515655,(1:0.05348086,2:0.04194512):0.01950987):0.040695324):0.001766951):0.001137499,(12:0.017185458,17:0.018525781):0.003070102):0.00248782):0.005019672,16:0.06236485):0.003243722,19:0.014049816):0.01218258,(11:0.008579452,((5:0.02735488,4:0.02871823):0.0007553374,((6:0.01554548,10:0.01201619):0.01073824,((8:0.026908351,7:0.0099440404):0.001830234,9:0.007717404):0.028723249):0.003949681):0.008159729):0.0033544506);
tree gen.218 = [&U] ((11:0.0117587,(((10:0.013904938,6:0.01927272):0.01449049,(9:0.00744521,(7:0.0038362007,8:0.0410430283):0.002039386):0.032968961):0.003076148,(4:0.02946215,5:0.02391467):0.0005514925):0.0127567):0.003463185,(((((3:0.03220485,(1:0.0338059,2:0.05703242):0.0228091):0.06377833,(13:0.059409171,18:0.0202593):0.03393098):0.001242416,(((12:0.019456651,19:0.01398543):0.002466933,14:0.028554666):0.001935702,15:0.02366407):0.004895844):0.01302462,17:0.011458755):0.007185348,16:0.06837621639):0.001791803);
tree gen.219 = [&U] (16:0.074677499,(((11:0.009017693,(((10:0.010730769,6:0.02265674):0.005008096,((8:0.02533371,7:0.0056425726):0.001288212,9:0.01063287):0.019848611):0.007037246,(5:0.03274241,4:0.02770696):0.0005247597):0.0102568):0.0031572471,((((3:0.03452854,(1:0.06323084,2:0.0447382):0.01392513):0.0687712,(14:0.0227263409,15:0.017338724):0.001104041):0.0015788733,((19:0.00981709875,12:0.0109101249):0.002607388,18:0.0099749366):0.0008373685):0.005296496,17:0.011966321):0.01409285):0.0001161737,13:0.085734125):0.008362604);
tree gen.220 = [&U] (((11:0.004597806,(5:0.03157806,(4:0.02138341,((6:0.02200959,10:0.013005017):0.01184763,((8:0.0296166839,7:0.0053391643):0.00252568,9:0.0123118):0.030017111):0.005756072):0.00184365):0.01335655):0.002723542,((13:0.04567388,18:0.02126621):0.02285354306,(15:0.018180818,((12:0.013463233,17:0.023793055):0.00361924,(19:0.008553139,(14:0.0173429331,(3:0.04512367,(1:0.05638041,2:0.04291361):0.02583376):0.06186596):0.0001614319):0.0007635858):0.01300902):0.007518242):0.0014814787):0.006992956,16:0.08204718);
tree gen.221 = [&U] (16:0.066095988,((13:0.078752488,(19:0.01024963,((14:0.0170639222,(3:0.04042699,(1:0.04556198,2:0.06676043):0.01215495):0.07034431):0.000609614,((12:0.01977325,17:0.012691331):0.009910618,15:0.019283435):0.0001992195):0.006956772):0.013308476):0.0045386556,((11:0.005176268,(5:0.03229251,(((10:0.013850868,6:0.01225828):0.008582025,(9:0.01150407,(8:0.015924018,7:0.00761587933):0.001425191):0.027597796):0.001554991,4:0.02411067):0.001278745):0.01141046):0.001025134,18:0.0145514965):0.001843841):0.007639657);
tree gen.222 = [&U] (16:0.0656263204,((18:0.017933165,((15:0.012571408,(3:0.03791589,(1:0.04430017,2:0.05634292):0.01647496):0.05036756):0.000693279,(((17:0.017178461,12:0.02531276):0.0032074988,19:0.0077708468):0.0008363722,14:0.00995676):0.001473730415):0.014329165):0.0058980416,(13:0.087671934,(11:0.006444761,(((6:0.0151682,10:0.011477481):0.01092987,(9:0.006534408,(7:0.010106951,8:0.03843048):0.0005749337):0.022932043):0.003752782,(5:0.02380672,4:0.03584152):0.0001833064):0.01057669):0.003500358):0.0004255842):0.009543234);
tree gen.223 = [&U] (((11:0.007706716,(((6:0.01964415,10:0.014717949):0.01725723,(9:0.002905098,(7:0.0087788132,8:0.019832525):0.001504113):0.020069895):0.003067809,(4:0.02652547,5:0.02316421):0.003032175):0.008629471):0.002846175,((18:0.0131921082,13:0.085651513):0.0009609697,(19:0.013104945,((15:0.016425877,(3:0.032352,(1:0.05491946,2:0.04450305):0.01502774):0.06369143):0.002648644,(14:0.025849656,(12:0.0088294894,17:0.02228377):0.0006254335):0.001125519):0.0142665279):0.010130763):0.0003017189):0.010208383,16:0.05318831);
tree gen.224 = [&U] (16:0.056193969,((18:0.019522052,((4:0.02609179,((6:0.01409938,10:0.01967653):0.01248763,((7:0.007677518,8:0.033485949):0.0004306586,9:0.008860939):0.022827313):0.002926622):0.002418465,5:0.02776618):0.01706615):0.001019881,(13:0.070281814,(11:0.01328269,((15:0.01631176,(((12:0.013087378,17:0.0121463817):0.004514647,14:0.009599374):0.0033000339,(3:0.03378574,(1:0.05766856,2:0.04361442):0.01810145):0.05320837):0.01098054):0.0087248924,19:0.00677968):0.006036645):0.00297339):9.049361e-05):0.00683994);
tree gen.225 = [&U] ((16:0.06203236,((((((12:0.0099666134,17:0.011109108):0.0016969235,19:0.005987178):0.0003897879,(15:0.009199804,(3:0.03520172,(1:0.04583505,2:0.04031301):0.01622974):0.04693114):0.001766366):0.001125159,14:0.041358377):0.017141019,11:0.0114524):0.008141288,(18:0.025828769,13:0.031540704):0.05145987):0.0003805535):0.006022917,((((6:0.01637414,10:0.009715169):0.009434019,(9:0.009820257,(7:0.0090977299,8:0.030234489):0.003795375):0.025786107):0.002326119,5:0.03403129):0.003001106,4:0.03584598):0.009729709);
tree gen.226 = [&U] (16:0.0638025904,((11:0.003981093,((15:0.0167940068,(((14:0.017357277,(12:0.021595981,17:0.017014141):0.001009665):0.0025165275,(3:0.03403463,(1:0.04907747,2:0.05085707):0.01928052):0.07006672):0.002380844,19:0.008161891):0.008456251):0.0053340447,(13:0.0385018,18:0.0196366486):0.02218298):0.006217218):0.0067995057,(4:0.02808299,(((6:0.01653264,10:0.015821424):0.01804387,(8:0.02713497272,(7:0.009008894,9:0.0089333971):0.001999851):0.02717026):0.003752574,5:0.02986987):0.004096252):0.01523039):0.006502856);
tree gen.227 = [&U] (((((15:0.014554317,(((3:0.02396334,(1:0.04193344,2:0.04243394):0.01858558):0.0649402279,(19:0.0105568505,14:0.0397194634):0.0006386926):0.002424149,(17:0.013773348,12:0.009271368):0.002091634):0.002066741):0.0068925505,11:0.015081865):0.005271156,(18:0.0125943847,13:0.052975239):0.03184528):0.0073485193,((5:0.01803037,4:0.02887326):0.004239588,((6:0.01709343,10:0.011638994):0.01717275,(9:0.01274152,(8:0.0149437089,7:0.0067787622):0.0008666524):0.025146758):0.005553353):0.01522108):0.003736159,16:0.0752913679);
tree gen.228 = [&U] ((((11:0.008172698,((15:0.015261324,(((12:0.01560662,19:0.01828482218):0.001928302,17:0.017903038):0.0006205667,14:0.014612142):0.0001269376):0.0005877858,(3:0.03537879,(1:0.06079265,2:0.04028085):0.01917725):0.057493291):0.0071587736):0.004968492,(13:0.03798655,18:0.033627685):0.02884435):0.010967335,(5:0.02624087,(((6:0.02179415,10:0.011055112):0.008908293,(9:0.008113137,(8:0.0194129151,7:0.009656959):0.001679342):0.028572344):0.001824529,4:0.03425436):0.002422454):0.02060112):0.003661399,16:0.068936634);
tree gen.229 = [&U] (((11:0.007094869,(((14:0.014137271,(19:0.014150793,((3:0.02647989,(1:0.03995853,2:0.04913235):0.02803724):0.06159395,12:0.027014029):0.0038226156):0.0005568301):0.0004010754,15:0.010518134):0.002423042,((18:0.020385713,13:0.062603027):0.02662497,17:0.022386697):0.003574076):0.007716515):0.011656388,((4:0.02618527,((6:0.01460835,10:0.015748821):0.008483884,(8:0.025795839,(7:0.00747052166,9:0.008135867):0.0001356317):0.027040793):0.00298206):0.001258103,5:0.02695679):0.01476348):0.008236382,16:0.0601326);
tree gen.230 = [&U] (16:0.05831005,((((13:0.0722109806,18:0.020463346):0.0006761845,((3:0.03530622,(1:0.03882602,2:0.03086848):0.01011344):0.052925656,((17:0.016029777,12:0.02026558):0.004252683,(19:0.0147876215,(15:0.010767122,14:0.011444642):0.0007266892):0.0005231932):0.002757098):0.006593774):0.00297536,11:0.010472793):0.011308217,((((10:0.012122789,6:0.01325615):0.006980164,((7:0.0063092998,8:0.040785091):0.0002471042,9:0.009825481):0.026452393):0.003827299,5:0.02868599):0.001002971,4:0.02716819):0.00933907):0.0095294522);
tree gen.231 = [&U] (16:0.07173798,(12:0.010866817,(((11:0.009838786,(((((14:0.0243137809,(3:0.03894297,(1:0.04272071,2:0.04601956):0.01481016):0.0558447367):0.003035929,19:0.012032337):0.004214818,17:0.02599337):0.0003359043,15:0.013792214):0.008145012,13:0.079208987):0.004472057):4.438674e-05,18:0.01779734111):0.0128728342,(((10:0.017023356,6:0.02305945):0.01496045,((8:0.026556024,7:0.0074209867):0.001453159,9:0.009009917):0.03514232):0.002479128,(4:0.03200692,5:0.02579325):0.0004232523):0.01128359):0.013222277):0.0005137949);
tree gen.232 = [&U] (12:0.01448949,(((((((((3:0.04066185,(1:0.0668878,2:0.05114999):0.01790344):0.0579127,17:0.012347282):0.001335043,(14:0.025278906,19:0.0174187486):0.0004980239):0.004870922,15:0.014663926):0.003867469,13:0.06342871):0.00213649,11:0.006320234):0.003362121,18:0.019838906):0.0109505495,((5:0.0369153,4:0.03096193):0.0004207856,((10:0.019722195,6:0.02059533):0.007441295,(9:0.01274262,(8:0.024837515,7:0.006699733):0.0007913996):0.032736865):0.002844998):0.01341223):0.00333229,16:0.078708176):0.007344463);
tree gen.233 = [&U] (12:0.021041489,(((((18:0.016203469,13:0.091082546):0.0004301808,((15:0.01560021,(14:0.011367412,17:0.024304714):0.0006501998):0.0006992865,((3:0.04121109,(1:0.06482061,2:0.05266695):0.01012093):0.067407535,19:0.016560114):0.003208256):0.002176276):0.01134875,11:0.009852):0.013558679,(5:0.02059895,((((7:0.008528883,8:0.0463788473):0.00293765,9:0.01262041):0.03231081,(6:0.01447718,10:0.01018241):0.01416112878):0.00627218,4:0.02450032):9.675241e-05):0.01535285):0.004743685,16:0.0793059223):0.008479935);
tree gen.234 = [&U] (12:0.015301675,((((((19:0.0059791879,(17:0.015262044,(((3:0.03679933,(1:0.06705518,2:0.04991567):0.03175595):0.063386358,15:0.02338181):0.0003836479,14:0.0190818104):0.0005997345):0.0001118651):0.00827032193,13:0.0810719):0.004156296,11:0.008493165):0.01199882,18:0.0094822495):0.0111179131,((5:0.02709196,4:0.02623963):0.003861176,((9:0.0103557,(8:0.022871114,7:0.0075025665):0.003252554):0.033015924,(6:0.02044163,10:0.009785492):0.01033104):0.009567291):0.01147613):0.003996861,16:0.0693018612):0.006710903);
tree gen.235 = [&U] (12:0.009869186,(((11:0.0120409177,(18:0.01664942384,((19:0.009054925,((17:0.019976547,(14:0.027425229,(3:0.03812746,(1:0.06010387,2:0.06011454):0.01685577):0.06268775):0.0071123326):0.002040265,15:0.013520962):0.003152823):0.003629271,13:0.085944129):0.0001820306):0.003842446):0.008456874,(((9:0.007238613,(7:0.00949698,8:0.02856379):0.002569635):0.033118921,(6:0.01396783,10:0.024966699):0.01614768):0.003567037,(5:0.02166032,4:0.02601473):0.0006432025):0.01586288):0.00369248,16:0.058725269):0.005336418);
tree gen.236 = [&U] (((4:0.02224855,(5:0.03223298,((9:0.003264796,(8:0.037152217,7:0.0072925306):0.001149713):0.025643805,(10:0.009898575,6:0.01522535):0.009016135):0.001953219):0.0001078317):0.008463998,((16:0.04730096,((17:0.016059423,((3:0.03486157,(1:0.04028496,2:0.04589523):0.0236056):0.054121102,14:0.0229030159):0.001063793):0.009536464,15:0.015091591):0.004514134):0.005846895,(11:0.005062991,((13:0.041783914,18:0.016567459):0.02794167,19:0.016483847):0.005025949):0.001329362):0.006177754):0.016409301,12:0.010095588);
tree gen.237 = [&U] (12:0.012729979,(16:0.054166418,((13:0.05046625,18:0.014858901):0.03277376544,(((5:0.03089045,4:0.03776725):9.863463e-05,(((8:0.035622348,7:0.008723363):0.002585493,9:0.01777611):0.029574006,(6:0.02084573,10:0.015233799):0.01420671):0.005112482):0.0122947513,(((17:0.022979698,14:0.029978463):0.001226457,(11:0.008946101,(3:0.0430103,(1:0.07797954,2:0.04169953):0.01732091):0.06692183):0.001949155):0.006516186,(19:0.016602964,15:0.013083184):0.002093246):0.012565652):0.0005145514):0.00747872):0.003578531);
tree gen.238 = [&U] ((16:0.0685011098,(((13:0.06024478,18:0.0230666311):0.02584153,((17:0.020699879,((11:0.004936123,(3:0.02948589,(1:0.04159593,2:0.05609045):0.02808216):0.06417181):0.004403969,(14:0.015828249,19:0.0113435206):0.000176724):0.0007117712):0.01040255,15:0.014791684):0.0042439483):0.008887831,(((9:0.005466188,(8:0.019957352,7:0.009731827):0.004115412):0.038665916,(6:0.01628972,10:0.011970977):0.00909578):0.004304679,(5:0.03018281,4:0.02210449):0.001278495):0.01058891):0.00466494):0.01043467,12:0.0273924873);
tree gen.239 = [&U] (16:0.07290675,((4:0.03324632,((((7:0.008020298,8:0.031171102):0.000190904,9:0.005383405):0.042864113,(6:0.01710924,10:0.013544796):0.01110444):0.0005168754,5:0.02700295):0.002644984):0.009709148,((((11:0.01273453,(3:0.05843566,(1:0.05257103,2:0.03795154):0.02586404):0.04889722):0.002161398,(19:0.010299126,(15:0.019444662,14:0.0103127504):0.001110356):0.0006688854):0.00510305,(12:0.01318109,17:0.019871406):0.002432038):0.014103624,(18:0.016904606,13:0.0363776):0.061717454):0.0013961677):0.001050054);
tree gen.240 = [&U] (((13:0.074840253,17:0.024189168):0.0009148589,(((((11:0.008694432,(3:0.03864713,(1:0.06181196,2:0.04892507):0.01469754):0.05854272):0.0005143927,(14:0.0307336027,19:0.0039585711):0.005094162):0.002204543,(12:0.01879182,16:0.0624301943):0.00454384694):0.00134809,15:0.020178186):0.005919783,18:0.019036076):0.007394993):0.004841884,(5:0.03623169,((((8:0.037393404,7:0.010689681):0.002793318,9:0.01318964):0.027877943,(6:0.01104406,10:0.014906127):0.01555603):0.005851917,4:0.02186877):0.001095098):0.01497253);
tree gen.241 = [&U] ((((((((13:0.051119833,17:0.019098441):0.02030414,(11:0.008791092,(3:0.044197,(1:0.03339394,2:0.0551009):0.02466925):0.05401419):0.004183037):0.00120988,14:0.02602045303):0.0006968877,19:0.018357274):0.001112732,(12:0.008444886,16:0.0439975465):0.00388172):0.011204317,15:0.016893647):0.00743403,18:0.020899698):0.0050806235,((5:0.0265902,((9:0.009774124,(8:0.030310863,7:0.0124693478):0.0007481401):0.0251432,(6:0.01725638,10:0.013583535):0.004107347):0.004551144):0.003383413,4:0.02198849):0.01630084);
tree gen.242 = [&U] (((((((19:0.016295,14:0.039254938):0.001217716,13:0.07440358):0.0002194262,(17:0.021215075,(12:0.01407963,16:0.06046888):0.012895254):0.0001447939):0.0009652391,15:0.013978489):0.001380601,(11:0.002951211,(3:0.03343299,(1:0.05698325,2:0.03947526):0.01011328):0.05159125):0.001019844):0.02864764796,18:0.0122023982):0.002207997,((4:0.02912738,5:0.01964803):0.001097825,((9:0.0109055,(7:0.0164944097,8:0.017699712):0.003762957):0.031397749,(6:0.01274575,10:0.019595667):0.008704229):0.004325198):0.01072035);
tree gen.243 = [&U] ((((11:0.007475449,((15:0.015949753,((14:0.028927032,((12:0.02014807,16:0.05812795):0.004276921,(3:0.03003213,(1:0.04617469,2:0.05029408):0.02667483):0.0703066063):0.000326078):0.002408918,19:0.009725451):0.0004634762):0.001355022,17:0.017764604):0.01338057):0.01047116,13:0.081173362):8.340153e-05,18:0.01484324):0.0034187327,((((8:0.03883182,7:0.0108998896):2.605751e-05,9:0.01106625):0.034616739,(6:0.01396214,10:0.019426813):0.007807067):0.006474157,(5:0.0249303,4:0.03194437):0.0008995201):0.01139192);
tree gen.244 = [&U] (((((((12:0.01999229,(16:0.06147198,(3:0.02244009,(1:0.03848924,2:0.05579786):0.006568737):0.0557747):0.0035386732):0.0006781637,19:0.006983539):0.0011457553,14:0.0201544393):0.003206208,15:0.019774727):0.00293446,17:0.019192746):0.003338557,13:0.080006228):0.006573907,((11:0.006448226,(((6:0.01093456,10:0.016715147):0.00718828,((8:0.0303139645,7:0.006839470693):0.002537456,9:0.008693798):0.02043214):0.004641116,(4:0.02754583,5:0.02103444):0.004710994):0.01118774):0.001167718,18:0.016824576):0.0041995922);
tree gen.245 = [&U] ((18:0.0128480699,((((((17:0.018607895,12:0.015482455):0.0007389345,((3:0.03460994,(1:0.0595337,2:0.04730643):0.01485863):0.04969554,16:0.05751323):0.0024711044):0.0007209066,14:0.007929385):0.002613664,15:0.014814707):0.009003023,19:0.008782729):0.002949869,(11:0.01286711,((4:0.02402568,5:0.03034569):0.001319609,((6:0.01760749,10:0.008163847):0.02184625,((7:0.009817968,8:0.028264):0.00123398,9:0.00811862):0.026672995):0.001252536):0.009719918):0.004974183):0.0009012977):0.0004032528,13:0.094196501);
tree gen.246 = [&U] (((11:0.00955251,(((6:0.01539801,10:0.011277504):0.01099012,((7:0.006605808,8:0.019745093):0.002188297,9:0.01411695):0.024001527):0.003803072,(4:0.02883728,5:0.03078552):0.001330549):0.01708054):0.003499734,(18:0.0218590165,(15:0.014459721,(((3:0.03605009,(1:0.03803625,2:0.03849295):0.02182828):0.06512185,((19:0.0105307148,(17:0.021572386,12:0.01133475):0.007095444):3.936411e-05,14:0.0154231081):3.452678e-05):0.0002559136,16:0.06048806):0.00373042197):0.004066585):0.01055658):0.001133208,13:0.089781572);
tree gen.247 = [&U] ((11:0.007071835,((((6:0.0191745,10:0.013705887):0.01634724,(9:0.00949001,(8:0.02234853,7:0.0077399137):0.001302431):0.023561003):0.003238696,4:0.03424949):8.535907e-05,5:0.03233753):0.01228706):0.0023863,(18:0.018058576,(13:0.09185305,((((3:0.03358561,(1:0.04610124,2:0.04033083):0.02386938):0.05677159,16:0.06917421):0.0014400527,((17:0.031448998,12:0.0126274164):0.000318521,14:0.0186274739):0.0003027867):0.009750973,(19:0.018125475,15:0.025506565):0.0001385802):0.011272947):0.0027474):1.554039e-05);
tree gen.248 = [&U] (16:0.062373438,(12:0.0141498183,((((5:0.02298649,4:0.02241487):0.00474291,((6:0.01864325,10:0.01482989):0.01441852,((8:0.027864797,7:0.0061985059):0.007628062,9:0.01009066):0.031842368):0.003459091):0.01478199,18:0.0126923622):0.00439381156,((13:0.078762678,17:0.017246652):0.006309018,(((((1:0.04723991,2:0.06066041):0.01740007,3:0.03239198):0.04852124,(19:0.0193598501,14:0.0402466768):0.0001972918):0.007308174,11:0.01054869):0.01668936,15:0.015887639):0.0018198014):1.835626e-05):0.0009971534):0.002492488);
tree gen.249 = [&U] ((((((3:0.04113868,(1:0.04304316,2:0.0511352):0.01723593):0.0649308212,(14:0.0170654029,(17:0.03563831,12:0.01412548):0.0007707444):0.002711015):0.0031044,(19:0.007002636,15:0.012959335):0.0001041947):0.004883287,(13:0.06119526,18:0.0169007524):0.024398473):0.012007854,16:0.07285299):0.0019733031,(11:0.00847015,((4:0.03108846,5:0.02393933):0.001896602,((9:0.007419313,(8:0.024710761,7:0.0074582862):0.002052679):0.026446102,(6:0.01130852,10:0.015828838):0.01322255):0.007321894):0.006978968):0.003651099);
tree gen.250 = [&U] (((((((12:0.01139813,13:0.044036493):0.002768868,17:0.015639025):0.03354849,((((1:0.03838301,2:0.06117171):0.01220607,3:0.04125505):0.063261675,(19:0.0189401998,14:0.02040033596):0.0004745256):0.0009700153,15:0.01646264):0.010760858):0.0004782999,11:0.009095675):0.009844441,18:0.019451495):0.00168089529,((4:0.0296734,((9:0.01280929,(7:0.0093800186,8:0.0227471464):0.0009361327):0.026057594,(10:0.006041185,6:0.01843484):0.01186011):0.003581445):0.0002458034,5:0.02381922):0.01206915):0.003546485,16:0.080411734);
tree gen.251 = [&U] (((11:0.01440782,(((10:0.011071273,6:0.01724675):0.01254506,(9:0.00869732,(7:0.005019987,8:0.013339434):0.003391625):0.0222339595):0.005593473,(4:0.02897991,5:0.0242337):0.002072983):0.02289103):0.001164294,(((17:0.009449074,13:0.054292571):0.01322421,(16:0.074978592,(((14:0.036630944,(3:0.03216819,(2:0.05715675,1:0.04577246):0.01284112):0.04669395):0.0013183671,19:0.022088688):0.001312649,15:0.011212739):0.001902168):0.0266697):0.001379576,18:0.018959131):0.00135374):0.011227014,12:0.023121431);
tree gen.252 = [&U] ((((13:0.0743575,((((19:0.0076514081,((((1:0.05236554,2:0.05017363):0.01048534,3:0.02740237):0.05359795,14:0.01650519):0.002839275,17:0.018370407):0.0006002488):0.003750491,15:0.02594878):0.014799693,12:0.01103473):0.004631356,18:0.0124116078):0.002962196):0.0002919789,11:0.010358618):0.007858292,((4:0.03507958,5:0.0240732):0.004740933,(((7:0.015460437,8:0.0393443073):0.002286529,9:0.00882176):0.022314512,(10:0.014441449,6:0.01967331):0.005048671):0.003619323):0.0119568):0.012254199,16:0.06229548);
tree gen.253 = [&U] (16:0.0734915645,(((((15:0.015560937,((((((1:0.05914302,2:0.05144974):0.02317472,3:0.03480436):0.061522118,12:0.01088161):0.003551301,17:0.014570721):0.0009980622,14:0.009914262):0.0009285926,19:0.010000365):0.0001679166):0.011431325,18:0.01043088923):0.0005295798,13:0.064732459):0.001059482,11:0.01073998):0.013508518,((4:0.02219316,5:0.02324783):0.0002031417,((9:0.006517887,(7:0.0085740203,8:0.01610670399):0.0004674688):0.031391686,(10:0.018014698,6:0.01845083):0.008199318):0.003843783):0.01534638):0.003311602);
tree gen.254 = [&U] (((((17:0.028392145,((19:0.021062017,15:0.016915287):0.0002478891,(((1:0.05152122,2:0.06210865):0.01921372,3:0.03933155):0.055027808,14:0.0190780574):0.013183808):0.0001011279):0.01368663,11:0.003976557):0.0002319898,((13:0.10145959,18:0.0089894354):0.008358498,16:0.05437008):0.002113079):0.007775358,((((7:0.00761321,8:0.0255652407):0.001661412,9:0.009984486):0.031448833,(10:0.010845147,6:0.0178665):0.01841265):0.002834606,(4:0.02560418,5:0.03590203):0.003735535):0.01832054):0.01173794,12:0.0150507433);
tree gen.255 = [&U] ((16:0.0691478042,((((((14:0.014464281,15:0.015456143):0.002624241,17:0.0207503749):0.0001566668,((1:0.05423723,2:0.04149804):0.02305967,3:0.03053256):0.057842763):0.0025344022,19:0.007894651):0.02004309,((5:0.02743368,(4:0.02465681,((9:0.01043767,(8:0.03552556,7:0.0065094373):0.002396626):0.030012095,(6:0.01795666,10:0.010530231):0.00987929):0.004940046):0.001152176):0.01064914,11:0.009748629):0.004286293):0.00164122,(18:0.012515438,13:0.04111513):0.032093582):0.007428802):0.004789173,12:0.0158109523);
tree gen.256 = [&U] (16:0.05784906,((((19:0.013776034,14:0.0161068316):0.0007288814,((12:0.0158230735,17:0.02246838):0.0004607353,((1:0.04076211,2:0.06811762):0.01312561,3:0.03863908):0.064305968):0.0002055869):0.0009078991,15:0.016070933):0.0175006568,((13:0.04346681,18:0.0179001762):0.0343266344,(((4:0.02475624,5:0.02521567):0.0005761931,((9:0.007518141,(8:0.040038535,7:0.0086264484):0.005601814):0.0174481665,(6:0.02235353,10:0.015423804):0.01452554):0.005224422):0.01281486,11:0.008565377):0.001808899):0.0002975291):0.010205777);
tree gen.257 = [&U] ((((5:0.02463429,(4:0.02978817,(((7:0.008041329,8:0.034854189):0.000186607,9:0.01109991):0.019653097,(6:0.02062314,10:0.014371536):0.009736071):0.002802281):0.002854132):0.01010759,11:0.005787374):0.001914573,((13:0.07924596,18:0.016905482):0.01093638,((((1:0.0582423,2:0.07778774):0.01759623,3:0.03497776):0.05464425,(14:0.0218284909,(17:0.0180341961,12:0.01047966):0.001024849):0.001539667):0.019087782,(15:0.015974591,19:0.013729752):0.000913392):0.003638899):0.0077053203):0.007675858,16:0.061985);
tree gen.258 = [&U] ((18:0.0135939053,((13:0.081731086,(15:0.013155422,(((((1:0.06480407,2:0.04440521):0.02511462,3:0.02265931):0.05988203,(14:0.0191500457,12:0.0201412068):0.001845543):0.003419039,17:0.020100908):0.007632107,19:0.01079286):0.01586645):0.001609753):0.003589551,(((4:0.03394508,5:0.02163549):0.0001294665,((9:0.008284713,(8:0.02658596,7:0.010321708):0.0007760036):0.027512152,(6:0.01352999,10:0.01306895):0.01210046):0.005589805):0.01494635,11:0.007389999):0.001283114):0.000240471):0.002672772,16:0.070914849);
tree gen.259 = [&U] ((((19:0.0209023931,((16:0.043488531,(12:0.0164425748,(17:0.016169929,13:0.071275356):0.002465486):0.01446277):0.002121056,(3:0.03265611,(2:0.05263867,1:0.0450121):0.02118265):0.05306929):0.001106935):0.00189905,(15:0.012910632,14:0.0136799051):0.0005145801):0.0176035,18:0.016476869):0.003089239,(11:0.008080521,(((10:0.016804994,6:0.01068562):0.009589486,((9:0.01043809,7:0.0048988359):0.00119139,8:0.025340408):0.028413417):0.008942058,(5:0.0309361,4:0.03321874):0.001482895):0.007658529):0.00209919);
tree gen.260 = [&U] (((((15:0.013662661,16:0.06156063):0.0004241573,(14:0.0215630717,(19:0.009551955,(17:0.013974276,(13:0.04961993,12:0.01241274):0.011158001):0.021815925):0.0008895618):3.263464e-05):0.0002994732,(3:0.03115569,(2:0.06160407,1:0.04207723):0.01954371):0.04789537):0.0163550561,18:0.014874831):0.005822265,(11:0.007635175,(((10:0.009060522,6:0.02273661):0.01508073,((7:0.007037069,9:0.009544393):0.003688838,8:0.018808981):0.019512997):0.003922021,(4:0.03143729,5:0.03752358):0.0006047308):0.01002933):0.0031300463);
tree gen.261 = [&U] (((13:0.08349578,(11:0.01021376,((4:0.03331044,((10:0.01268608,6:0.01249895):0.01207027,5:0.03466433):0.002892145):0.0008896196,((8:0.0286004506,9:0.01014496):0.0008193512,7:0.00408218):0.025190805):0.01042501):0.002374069):0.000228101,(18:0.019717652,((15:0.015485204,(19:0.011223674,((17:0.0160671645,12:0.0150120012):0.001911625,14:0.02118385):0.002200988):0.001137879):0.0001183287,((1:0.04075988,2:0.03508563):0.01862278,3:0.03290044):0.04575837):0.01249325):0.003632502):0.0137922365,16:0.05883254);
tree gen.262 = [&U] (((11:0.005813296,((4:0.02564894,5:0.02918654):0.001135044,((10:0.014152363,6:0.01599131):0.01228232,((9:0.009247411,7:0.005936525):0.00372444,8:0.0347422956):0.030222767):0.009809782):0.009651612):0.0022425793,(((12:0.0136353337,(((((1:0.05229154,2:0.06666819):0.01443976,3:0.03166871):0.055310073,(17:0.0138269882,14:0.01502539):0.0005693384):0.0003304167,19:0.02371938):0.001896515,15:0.019301939):0.003805463):0.00823215,13:0.081344541):0.01493875,18:0.013617424):2.691706e-05):0.006070401,16:0.064320697);
tree gen.263 = [&U] ((5:0.02406529,(((10:0.009869892,6:0.02905365):0.005717413,(9:0.003510902,(7:0.0075476885,8:0.02384804):0.0005671476):0.027152326):0.003400864,4:0.03319225):0.001870199):0.01343476,((13:0.07611504,((17:0.018325807,(((14:0.0281206545,((16:0.06652639,(3:0.04514728,(2:0.03257715,1:0.04174456):0.01073584):0.05601936):0.0005267487,12:0.01633195):0.002425669):0.0004773892,15:0.01892271):0.00168762,19:0.01086480424):0.001401097):0.01467975,11:0.007426669):0.001997825):0.006533518,18:0.0174910867):0.005709916);
tree gen.264 = [&U] ((5:0.03413575,(((10:0.015737219,6:0.02262226):0.005220449,((7:0.009180459056,8:0.025566225):0.001471219,9:0.01058263):0.027969843):0.004286451,4:0.03021587):0.0007149678):0.00921162,(((15:0.014925794,(((3:0.03759217,(2:0.05099726,1:0.06337678):0.01547275):0.05585212,((14:0.01471373653,16:0.06103401):0.0009645435,19:0.017200305):0.0008532054):0.009818665,(17:0.023766808,12:0.01282121):0.002106793):0.002958506):0.01448547,(13:0.05791427,11:0.01181084):0.0004331099):0.0007774961,18:0.0144568894):0.004010014);
tree gen.265 = [&U] (((5:0.02230515,4:0.02056309):0.003606584,((10:0.013994338,6:0.01214405):0.006844032,((7:0.009132051,8:0.02858755):0.003888336,9:0.01160481):0.027435465):0.005309903):0.0150418406,((18:0.031463397,13:0.052378673):0.04304949,((12:0.0186261911,(15:0.014951513,(16:0.06460926,(17:0.0204941686,(14:0.01430525261,(19:0.007638626,(3:0.03521368,(2:0.04059022,1:0.05792747):0.01840788):0.06858912):0.0006948784):3.235262e-05):0.0003955422):0.000294615):0.0109433415):0.004423373,11:0.01382486):0.0005003963):0.001819921);
tree gen.266 = [&U] (((13:0.0480024091,18:0.0214946608):0.03635795,(15:0.02105801,((12:0.0214753,16:0.05618283):0.008599379,((((3:0.04236087,(2:0.03550349,1:0.04476928):0.01653476):0.04961587,17:0.027864518):0.0004518711,14:0.00616204546):0.000242772,19:0.0106037507):0.00389239):0.009062041):0.002835846):0.007765657,(11:0.005299519,((((10:0.015975654,6:0.01305233):0.009828085,((7:0.007556741,8:0.025547696):0.0007310255,9:0.004848421):0.030544603):0.004363292,5:0.02839934):0.001020069,4:0.03544941):0.01283212):0.001239227);
tree gen.267 = [&U] ((((4:0.03699041,5:0.01958037):0.0014929,((6:0.0149545,10:0.009798507):0.01008088,(9:0.007754348,(7:0.0081950839,8:0.0255784052):0.001365128):0.024936867):0.003975153):0.01267433,(18:0.0099361514,(11:0.009457889,((((15:0.012556373,(17:0.017182448,12:0.020832995):0.001203758):0.0004634302,14:0.0140434697):0.004548615,(19:0.0159854209,13:0.089582887):0.00508987):0.0005003183,((1:0.03761563,2:0.04787893):0.01472224,3:0.03829228):0.0699990527):0.01829536):0.0001671563):0.006865827):0.0056462688,16:0.0584129729);
tree gen.268 = [&U] ((((19:0.003593592,(((3:0.02573306,(2:0.03675763,1:0.07039961):0.03274841):0.05584324,(((12:0.018496652,16:0.0788176013):0.002872951,14:0.023309398):0.0002781732,15:0.016324677):0.00141806):0.004808604,17:0.022135466):0.006185284):0.01398557,13:0.07404212):0.0009519215,18:0.0156054348):0.002945132,((4:0.03537467,(5:0.03471762,(((8:0.034230734,7:0.0079321438):0.003920565,9:0.009900473):0.032657443,(10:0.010578198,6:0.0196598):0.01111281):0.003862051):0.001474385):0.01815943,11:0.005025291):0.001694715);
tree gen.269 = [&U] (16:0.0606804609,((13:0.0807616,((((14:0.02112338985,19:0.015098599):0.0106942048,(17:0.017514269,15:0.014237292):0.001994822):0.0003738989,12:0.015918928):0.0062116395,18:0.0175853818):0.004971641):0.0024081401,(11:0.00366468,(((((7:0.007696389,8:0.027697301):0.001405375,9:0.004461165):0.023039289,(6:0.01510451,10:0.008308773):0.01113053):0.0004109266,(3:0.02932855,(1:0.06749589,2:0.05102874):0.01736657):0.04000081):0.001357572,(5:0.03354522,4:0.03068267):0.0003432371):0.01309189):0.005631819):0.005821238);
tree gen.270 = [&U] ((16:0.06560724,((11:0.01127843,(((6:0.01049983,10:0.01229528):0.01400646,(9:0.01198148,(7:0.0068054848,8:0.021143379):0.002557914):0.032470246):0.002588528,(((3:0.0290975,(1:0.04671047,2:0.03336368):0.01831599):0.03837872,4:0.03055164):0.0005460057,5:0.02609695):0.002132528):0.01416154):0.001451049,(18:0.0130476017,(((19:0.0210613592,(17:0.024814561,14:0.03510810062):0.0033449844):0.008122453,15:0.015348831):0.005599981,13:0.06139587):0.001752356):0.005649792):0.0083957501):0.002308203,12:0.017780548);
tree gen.271 = [&U] ((16:0.05570048,(4:0.02471818,(((10:0.01090161,6:0.01694323):0.009267386,(9:0.009491006,(7:0.005023574482,8:0.015554569):0.003632354):0.039428452):0.001162242,5:0.02355331):0.0003181065):0.01399118):0.002388485,((((13:0.07664509,(19:0.012682198,((14:0.024806838,17:0.0126885369):0.001785616,((3:0.03828749,(2:0.04174086,1:0.03870834):0.01059437):0.04768275,12:0.0125592319):0.0002583282):0.007531323):0.0009645739):0.003994066,15:0.013849038):0.005742364,18:0.017065093):0.0003601722,11:0.01487401):0.008708113);
tree gen.272 = [&U] ((16:0.05218957,((5:0.01979889,(((10:0.01222913,6:0.01308326):0.01036537,(9:0.00765444,(7:0.00850395,8:0.0352356836):0.002720048):0.025333786):0.006354346,4:0.02853826):0.001269754):0.013588226,(((((17:0.02282765,(14:0.01437705038,((1:0.05395702,2:0.04319485):0.01973358,3:0.03090866):0.06330004):0.005156673):0.000207835,19:0.0142251078):0.008049528,(11:0.006165216,13:0.072067242):0.0001286544):0.004169908,15:0.020308805):0.00824203,18:0.0109038938):0.003449648):0.004906975):0.006881235,12:0.021905943);
tree gen.273 = [&U] (12:0.018403382,(((5:0.0275285,(4:0.03590984,((10:0.011052824,6:0.01078885):0.008697224,(9:0.01217282,(7:0.0052162777,8:0.028894312):0.001760377):0.031479133):0.003172975):0.002491755):0.01172556,(18:0.0187679232,(15:0.009631716,((17:0.018568817,13:0.080314239):0.001680784,(19:0.0196288303,(14:0.02246299331,(((1:0.0397962,2:0.05061231):0.01737319,3:0.02681601):0.05555217,11:0.006255906):0.004001355):0.001048492):0.003049773):4.882372e-05):0.0133487651):0.004739811):0.002181261,16:0.061425686):0.005911166);
tree gen.274 = [&U] (12:0.0100299285,(((((6:0.01766052,10:0.01100948):0.0075916564,((7:0.0069002234,8:0.022417449):0.0014843,9:0.006400374):0.029259238):0.003338187,(5:0.02814998,4:0.02324269):0.00106205):0.01313894,(11:0.006635022,((17:0.020380118,(((((1:0.04133498,2:0.08238682):0.02866167,3:0.0338906):0.06189762,(19:0.0169326364,14:0.015413269):0.0005153756):0.006743946,15:0.023204772):0.002116344,13:0.076525068):0.006337389):0.00637173,18:0.0234944717):0.0006986925):0.002836611):0.006919466,16:0.047757437):0.006962342);
tree gen.275 = [&U] (16:0.07492265,(12:0.015382711,((((10:0.01228773,6:0.01047483):0.005141677,(9:0.008265924,(7:0.004802915,8:0.033616141):0.00461882):0.023484788):0.001430064,(5:0.01912732,4:0.02485361):0.001216837):0.01234711,(((15:0.014648563,(14:0.016790344,(19:0.018556766,((17:0.017639252,13:0.077229342):0.018297251,((1:0.06575843,2:0.04390141):0.01374332,3:0.03935242):0.06229967):0.001018652):0.0005168048):0.004333151):0.0233455,11:0.00769253983):0.0009970638,18:0.01777485):0.003603512):0.012243178):0.0006785562);
tree gen.276 = [&U] ((16:0.067270951,((((10:0.008007487,6:0.01334487):0.01508201,(9:0.004523333,(7:0.0060656185,8:0.0255196345):0.001780282):0.030201429):0.005542591,(5:0.02282806,4:0.0210785):0.0003416966):0.01393958,(18:0.0106516153,(((17:0.019899902,(((15:0.018248002,14:0.021900636):0.0009974634,((1:0.04600602,2:0.03703221):0.02042205,3:0.03805492):0.03738001):0.0006743404,19:0.013802577):0.0006862919):0.008503188,13:0.068089506):0.003305023,11:0.006007359):0.006348914):0.0038354369):0.009613949):0.008897694,12:0.019775977);
tree gen.277 = [&U] (12:0.025683757,(16:0.06867448,((5:0.02723882,(((10:0.016008884,6:0.02400767):0.01380078,((7:0.0073833819,8:0.027304654):0.003032591,9:0.01304946):0.0263068):6.020733e-05,4:0.02737531):0.005961654):0.007965077,(((17:0.0201057421,13:0.0294878):0.033780589,18:0.01027633523):0.006952265,(((((1:0.04776089,2:0.04096925):0.01762077,3:0.04992901):0.06168604,11:0.009255255):0.001690135,15:0.0104051563):1.257216e-05,(19:0.0100717771,14:0.027796322):0.0026610896):0.01833831):0.00208896077):0.004330759):0.006381443);
tree gen.278 = [&U] (12:0.008253644,(((((16:0.05029023,((3:0.03009554,(2:0.05070716,1:0.04777002):0.02583335):0.071885684,((14:0.020119401,19:0.012489004):0.001971211,17:0.021468319):0.0008973483):0.0004638271):0.0065304,15:0.0183681482):0.001033425,18:0.01460472831):0.008213391,13:0.086914125):0.002690965,(11:0.005797847,(4:0.02877917,(((10:0.011799348,6:0.01684974):0.01297653,(9:0.01041914,(8:0.0274805,7:0.007653949):0.002952018):0.023443846):0.006216689,5:0.0270434):0.001744375):0.01027876):0.004197002):0.01506072);
tree gen.279 = [&U] (((16:0.0627419,(((17:0.035404503,((3:0.03744461,(2:0.03891258,1:0.05816547):0.01202231):0.060662137,14:0.0148686864):0.0006984842):0.002208768,19:0.015378126):0.002443453,15:0.0213822932):0.01234603):0.015117308,((12:0.02386731,13:0.03314218):0.0141349,18:0.0160318189):0.02128712):0.00126224,(11:0.01082921,((((10:0.012967676,6:0.01226444):0.01294472,(9:0.006752884,(8:0.0266148158,7:0.0067344293):0.00081993):0.018677771):0.003224015,5:0.03491302):0.0001233377,4:0.02732115):0.01432827):0.004322387);
tree gen.280 = [&U] ((((((6:0.01995437,10:0.014937831):0.01148663,((8:0.023321007,7:0.0052650585):0.001458374,9:0.01941173):0.026454479):0.003924659,4:0.03304265):0.001706985,5:0.02650261):0.009074474,(((17:0.015944663,((16:0.0670470581,14:0.01918635288):0.0002643945,((19:0.0161715326,15:0.014457008):0.0001425449,(((1:0.05261895,2:0.06256474):0.0190048,3:0.03124762):0.05346756,11:0.009955272):0.001939735):0.0001576159):0.01248119):0.001130787,18:0.0151083946):0.0005009144,13:0.092131273):0.008441791):0.010958032,12:0.017351573);
tree gen.281 = [&U] (((((16:0.0546142911,(14:0.0279420186,(12:0.0110783644,19:0.0068401409):0.0007923999):0.0004192459):0.002121572,15:0.017323311):5.935434e-05,((3:0.03533474,(2:0.04229125,1:0.06145427):0.01184894):0.06555906,17:0.0248761023):0.001309366):0.020520607,(13:0.059447287,18:0.0176595974):0.008175542):0.000655686421,(11:0.004648323,((4:0.0272559,((10:0.01199577,6:0.01181213):0.01137605,((8:0.0262997379,7:0.0103810429):0.003614864,9:0.004243109):0.025493479):0.001630968):1.171856e-05,5:0.02719859):0.0171819):0.0005602544);
tree gen.282 = [&U] ((((((((14:0.034612086,15:0.020050669):0.004307341,19:0.012394757):0.001269907,(17:0.02127228,(3:0.03186236,(2:0.06054481,1:0.03871525):0.02535863):0.06372479):0.0005486034):0.002705708,16:0.078140197):0.007407734,12:0.01606956):0.007069142,11:0.007523747):0.007152327,(18:0.017040677,13:0.054687439):0.01787377):0.0002223333,((5:0.02644702,4:0.02401628):0.005490234,((10:0.01316064,6:0.01648676):0.009504737,(9:0.01238026,(8:0.028735548,7:0.0105611699):0.00105568):0.021576932):0.00264439):0.0164855316);
tree gen.283 = [&U] ((11:0.006846816,((((((((13:0.036673515,18:0.0112739061):0.025733887,17:0.008429279):0.0029977256,19:0.013834699):0.0006719319,12:0.007323916):0.0001652487,((1:0.05037535,2:0.06267552):0.01423342,3:0.05007876):0.056964016):0.0005105342,14:0.02605035):0.003543911,15:0.019259598):0.01858272,16:0.077469789):0.0005623304):0.014702317,((((8:0.029183649,7:0.0140271451):0.005959192,9:0.008224603):0.02268094,(6:0.01050784,10:0.013781058):0.009578745):0.005388961,(4:0.02630637,5:0.01913058):0.004117494):0.01636293);
tree gen.284 = [&U] ((((6:0.01260751,10:0.01951989):0.012618924,((8:0.016482624,7:0.0087508205):0.000832143,9:0.00911223):0.027592105):0.004008256,(4:0.02073003,5:0.02795118):0.001040614):0.01580774,((13:0.0853998419,18:0.0135920763):0.00923525,(((((12:0.02043939,16:0.05069594):0.005653114,(3:0.03462085,(2:0.04538558,1:0.04088828):0.01898894):0.05485592):0.0020452399,((19:0.0152116194,15:0.014347527):0.005393268,14:0.025014092):0.001192365):0.002616694,17:0.015453964):0.006339879,11:0.006152194):0.008606251):0.004338115);
tree gen.285 = [&U] ((((6:0.01255186,10:0.009838605):0.01074478,((7:0.00757875,8:0.03698371486):0.001190905,9:0.01231137):0.0317474802):0.003988373,(5:0.01939989,4:0.03004791):0.01162627):0.01631003,(((((15:0.016603025,((14:0.019198612,19:0.018192563):1.709555e-05,(12:0.01794529,(16:0.05503264,(3:0.0278879,(2:0.03637134,1:0.06815077):0.01811922):0.04728545):0.0009875441):0.00316076444):0.0020120695):0.003354919,17:0.022236804):0.003637047,11:0.008343827):0.00297944,18:0.013642642):0.003345106,13:0.072901652):0.00977462);
tree gen.286 = [&U] ((((6:0.009637335,10:0.008973704):0.021421102,((8:0.0420156995,7:0.0066249):0.004017664,9:0.007280193):0.024615922):0.0025,(4:0.03162104,5:0.01850429):0.00186542):0.01191934,(((((15:0.014072183,((((12:0.01861012,(3:0.02971885,(2:0.04569443,1:0.03678437):0.01407448):0.056632999):0.0002555663,19:0.015515396):0.00212635,14:0.021543476):0.00131804,17:0.034713063):0.005679712):0.003635931,13:0.088083892):5.425079e-05,16:0.05977372):0.004215396,11:0.007573062):0.004828118,18:0.0234577048):0.0009802003);
tree gen.287 = [&U] ((11:0.004843982,((4:0.03655595,(((9:0.0125833,(8:0.031843752,7:0.0089250335):0.001009207):0.028294364,(6:0.01037548,10:0.009060963):0.01078455):0.004742902,5:0.0291976):0.001216845):0.002911686,(3:0.02985558,(1:0.05074579,2:0.04030259):0.01637016):0.05772745):0.01046443):0.00390024,((17:0.015840404,(12:0.0155047534,((13:0.08629361,(19:0.0088339535,14:0.031774994):0.0004358078):0.0080904722,15:0.011484715):0.001819996):0.0005516775):0.011333341,(16:0.06157825,18:0.025365004):0.0004122176):0.007643178);
tree gen.288 = [&U] (((5:0.01960812,4:0.0313614):0.001724902,((6:0.0218315692,10:0.011267):0.004376252,((7:0.009660406,8:0.029204316):0.003264761,9:0.00478277):0.031085977):0.005193334):0.01428589,(11:0.005712521,((((((12:0.01429516,19:0.0175609195):0.0002280054,17:0.023436789):0.001070281,(16:0.0666622942,(3:0.05067953,(2:0.05147963,1:0.04520673):0.01376981):0.05315047):0.002096021):0.001036701,15:0.016962219):0.0004418093,14:0.0279577204):0.023097804,(18:0.0166010015,13:0.077585914):0.02199415):0.000793777):0.006633852);
tree gen.289 = [&U] ((((10:0.015159775,6:0.01274313):0.008481068,((7:0.0033829166,8:0.026690286):0.004708986,9:0.01022295):0.02826834):0.001880689,(5:0.01948236,4:0.020914):0.001060206):0.01854721,((18:0.0169991916,13:0.04380055):0.03512334,(((3:0.03234068,(2:0.05477628,1:0.04364458):0.02280725):0.05309161,((17:0.018474292,(12:0.01038788,19:0.0147000237):0.001242202):0.002442275,(15:0.017018334,(16:0.073959437,14:0.0140224071):0.001906509):0.001174918191):0.0001311505):0.01433068,11:0.005948287):0.002878389):0.011948249);
tree gen.290 = [&U] ((((((10:0.008345811,6:0.01742239):0.01033097,(8:0.028616131,(7:0.0048274973,9:0.009540047):0.0007025436):0.0261488904):0.003877817,(5:0.03313644,4:0.0263856):0.0002431564):0.009386923,11:0.01571813):0.0007976055,(((14:0.0393992889,((19:0.017799691,12:0.0257653):0.001188151,(16:0.0610998173,(3:0.02528749,(2:0.04945676,1:0.07231127):0.01917383):0.05815431):0.001911291):0.0009453517):0.01147168,15:0.012951182):0.004290107,17:0.017093087):0.004476026):0.0008707067,(13:0.047818442,18:0.0196538727):0.008887817);
tree gen.291 = [&U] (((((4:0.02587272,((10:0.016801138,6:0.01592906):0.0112188,((7:0.008146836,8:0.021655295):0.002276932,9:0.007911487):0.027078631):0.006236264):0.001219909,5:0.02960812):0.007200442,11:0.006699562):0.002979826,(((((3:0.02472194,(2:0.03694787,1:0.03695699):0.02734718):0.0503665,((16:0.05908317,12:0.020750603):0.005424324,14:0.0171858298):0.002258542):0.002807051,17:0.0169338798):0.0063270838,19:0.009568162):0.0008762909,15:0.019916504):0.006587961):0.0002026364,(18:0.0110399417,13:0.08117671129):0.003150024);
tree gen.292 = [&U] (((11:0.005693353,(5:0.02901551,(4:0.02763422,((10:0.010513574,6:0.01947492):0.00753344,((8:0.020109863,7:0.0099751509):0.002669138,9:0.006632905):0.025345979):0.00271121):0.001431197):0.01383132):0.003800813,(18:0.0165511809,13:0.0369024173):0.0353119):0.0012328986,((((16:0.05615849,((3:0.02756079,(2:0.05527817,1:0.04454792):0.01958846):0.056246734,12:0.01192762):0.002630594):0.0035256,17:0.012184599):0.002136525,(19:0.014226827,14:0.0172746154):5.230005e-05):0.00225911,15:0.020113174):0.017541254);
tree gen.293 = [&U] (16:0.060472702,(((((19:0.010470373,(13:0.05755772,18:0.018437776):0.01764338):0.0003278296,((14:0.01391376337,(12:0.017797147,((1:0.04103312,2:0.03127594):0.02430102,3:0.03903079):0.0502160888):0.0005729127):0.006262005,15:0.011611171):0.006287623):0.0138984762,11:0.008098533):0.0005509626,17:0.017724738):0.001573575,((5:0.02886156,((9:0.0103918,(7:0.0082745161,8:0.030786144):0.007688444):0.02199262,(6:0.02268043,10:0.011867117):0.01320394):0.005478367):0.0006199059,4:0.03664482):0.01613961):0.006774222);
tree gen.294 = [&U] ((13:0.07086171,18:0.0204007548):0.01889563,((11:0.006657776,(((10:0.009269943,6:0.01233873):0.008000619,((7:0.005742724,8:0.023861233):0.002060498,9:0.01247069):0.0288063321):0.00562725,(4:0.02708211,5:0.03375969):0.001116191):0.008557617):0.005017056,(19:0.0143576968,(15:0.02648172,((14:0.008093995,(3:0.03110014,(2:0.05692292,1:0.0444802):0.0168677):0.05604908):0.003108281,((17:0.03246793,12:0.021935368):0.0030707053,16:0.06163071):0.001058098):0.01434167):0.006164951):0.01363741):0.001453474);
tree gen.295 = [&U] ((19:0.022984382,(((3:0.02150632,(2:0.05790892,1:0.03942344):0.02660087):0.069111524,16:0.04632191):0.003526578,((17:0.04146385,14:0.015716157):0.00099192,15:0.015491997):4.749542e-05):0.001500007):0.02092285,(((13:0.0342486,12:0.016896128):0.047473347,18:0.0207297885):0.0074938102,(11:0.004816097,((4:0.03213977,5:0.03329448):0.0004368781,((10:0.010439251,6:0.02558624):0.01238512,((7:0.007179251,8:0.0256132616):0.002769817,9:0.006120367):0.024105763):0.00707939):0.01732563):0.001424959):0.0004772925);
tree gen.296 = [&U] (((18:0.0182274537,(11:0.01086256,(((10:0.017125847,6:0.009695006):0.01051476,((7:0.005312306,8:0.0206093419):0.003922532,9:0.005127648):0.022849796):0.002824235,(4:0.02532324,5:0.03016018):0.003935989):0.01554639):0.001561356):0.0004590756,((15:0.011697915,((14:0.029272211,((3:0.02636313,(2:0.03376162,1:0.04034198):0.02328672):0.05489021,16:0.056065101):0.002366971):0.0125695,19:0.010683078):0.00144475):0.007205942,17:0.019885108):0.003442414):0.001616789,(13:0.04088785,12:0.02967211):0.035225639);
tree gen.297 = [&U] (16:0.064751827,((11:0.008117394,((15:0.015251422,(((12:0.008519969,17:0.010871833):0.0030287583,14:0.0479441861):0.0002576112,(19:0.012498418,((1:0.05186135,2:0.04779764):0.02529236,3:0.04072301):0.059206185):0.000827917):0.010912438):0.003735209,(13:0.052882178,18:0.0123437999):0.026002302):0.0007377753):0.006483068,((4:0.03154058,5:0.01867007):0.001916313,((9:0.01450991,(8:0.017500736,7:0.0044171624):0.001439179):0.029459593,(10:0.012200016,6:0.01346233):0.0128108):0.004569718):0.01776391):0.002102631);
tree gen.298 = [&U] (16:0.062815273,((((13:0.05157377,18:0.025040221):0.0124686,((((17:0.013267553,12:0.017752409):0.002744016,((1:0.03804158,2:0.04220969):0.01712692,3:0.02586967):0.0523226693):9.986195e-05,19:0.0090317853):0.000672959,(14:0.014476155,15:0.014182752):0.002956585):0.015479593):0.00712585,11:0.009349852):0.001573856,((((9:0.007664402,(8:0.028985532,7:0.010993133):0.0007246778):0.022400442,(10:0.009682907,6:0.01651486):0.008848694):0.006462267,5:0.03704189):0.002100974,4:0.0314789):0.01467261):0.006154751);
tree gen.299 = [&U] ((11:0.008138426,(((10:0.006927859,6:0.0171395):0.02237485,(9:0.006783636,(7:0.0165275271,8:0.02915402):0.002366478):0.022570705):0.008466609,(5:0.02346626,4:0.03379936):0.0002033631):0.01743671):0.0005499429,((15:0.016693511,(16:0.0665953112,(14:0.043575661,(12:0.01157718,(3:0.03852977,(2:0.04709015,1:0.05903851):0.01954865):0.06007313):0.001422097):2.89816e-05):0.008412599):0.01374274,(19:0.018471435,(17:0.013787834,(18:0.011311921,13:0.040679468):0.02188636):0.01156123):0.00336409):0.0020160637);
tree gen.300 = [&U] (12:0.00633682,((((((((1:0.04725891,2:0.04421763):0.02154405,3:0.03159695):0.06596091,19:0.014492276):0.00057703,14:0.0188317362):0.00428109,17:0.017544127):0.009562998,15:0.014619156):0.007580522,(((((10:0.012460437,6:0.01154923):0.01256404,((7:0.009678233,8:0.0225487809):0.003763254,9:0.009207161):0.03347262):0.004496929,(5:0.03617558,4:0.03024866):0.0001015754):0.01257247,11:0.009903082):0.001904475,(13:0.052454889,18:0.02124524):0.005571489):0.0001463644):0.0071018237,16:0.044771242):0.006343665);
tree gen.301 = [&U] (((15:0.014969528,((((3:0.0253563,(2:0.04604665,1:0.05015768):0.01773253):0.05178605,16:0.05694154):0.009837515,14:0.0175752584):0.006140816,(19:0.013535656,(17:0.024542027,(18:0.019276978,13:0.0722323):0.006307722):0.0007831114):0.00814318):0.0009248018):0.01709388,(11:0.006177503,((4:0.03105996,5:0.0237674):8.76152e-05,(((8:0.0320087815,9:0.007659618):0.0005858259,7:0.0067880377):0.025855049,(6:0.01622018,10:0.016883502):0.01272524):0.004414481):0.01333795):0.002900899):0.01166030937,12:0.006538935);
tree gen.302 = [&U] (12:0.012432439,(16:0.07339187,((5:0.01761695,(((10:0.011913281,6:0.01254517):0.008026321,((7:0.0103272066,8:0.021918553):0.0008806764,9:0.009121772):0.031786835):0.003331858,4:0.04365742):0.001529105):0.01427561,(((((17:0.018209874,(14:0.0151415884,19:0.009250525):0.002523518):0.002686542,((1:0.07401499,2:0.04130872):0.01845054,3:0.035859):0.06149021):0.003076996,15:0.01901216):0.009827577,(18:0.0226108095,13:0.075716247):0.0008459397):0.0042650817,11:0.01038973):0.003900886):0.008302393):0.003434734);
tree gen.303 = [&U] (12:0.016503962,(18:0.0238382459,(((17:0.023159736,13:0.082113692):0.006110274,((19:0.0071624083,(16:0.0591910898,((3:0.04410579,(2:0.04099965,1:0.03170219):0.01829242):0.0630515721,14:0.0318380151):0.003954836):0.0007377067):0.0067781967,15:0.013726222):0.01762992):0.0100458207,(11:0.007054848,(5:0.02575402,(4:0.0363065,(((8:0.0306056488,7:0.0112229571):0.001866341,9:0.00925581):0.02442465,(6:0.01372604,10:0.012049323):0.01292832):0.00344577):0.003778478):0.01421813):0.003225337):0.0003319265):0.017139685);
tree gen.304 = [&U] (12:0.018628042,((13:0.07781323,18:0.0162805491):0.01983654,((11:0.01150593,((4:0.02273511,5:0.03503341):0.0016228,((9:0.003766089,(8:0.02633753,7:0.0133205039):0.0003532269):0.025318497,(6:0.0182997,10:0.01317546):0.01248243):0.001245365):0.01298774):0.006539791,(((((3:0.04275273,(2:0.04944061,1:0.04594409):0.0280052):0.06944298,14:0.0077118278):3.17354e-05,19:0.0166890592):0.0007294327,(15:0.02613306,16:0.05399248):0.0026106):0.009801896,17:0.029358415):0.017575069):0.002630673):0.015255289);
tree gen.305 = [&U] (12:0.0143765197,((13:0.09036474,(18:0.0100172614,((((3:0.02636585,(2:0.05349729,1:0.05314845):0.02753864):0.076755682,(14:0.034120125,(16:0.0659097115,19:0.0094898159):0.0004443221):0.002204573):0.003701889,15:0.01462863):0.006143544,17:0.016365598):0.006834324):0.002003515):0.003038827,(11:0.007623668,((((9:0.007812845,(8:0.02913813,7:0.00657737952):0.006406912):0.02690881,(6:0.01437381,10:0.015632323):0.01427006):0.003787985,4:0.03561156):0.0005286694,5:0.03120393):0.01486527):0.0023444):0.016360303);
tree gen.306 = [&U] (((16:0.07008369,((11:0.008783868,(15:0.016560865,(19:0.007100212,((3:0.03684381,(2:0.0417617,1:0.0318056):0.01804622):0.058387656,(14:0.0134179612,17:0.020653237):0.0004978828):0.0001291098):0.003737157):0.0073314283):0.002727091,(13:0.062839977,18:0.02000669673):0.0189185):0.0047393):0.006905643,(((9:0.002779034,(8:0.0208820017,7:0.0077954431):0.002015998):0.023367869,(6:0.01709752,10:0.013540915):0.003577483):0.002687911,(5:0.02200303,4:0.04425042):0.002093738):0.01578352):0.013413543,12:0.010826478);
tree gen.307 = [&U] (12:0.031918676,(16:0.06755787,((((15:0.021364511,((14:0.030046319,(17:0.01433855,19:0.0146013989):0.00072068):0.0003397499,(3:0.03408522,(2:0.04817978,1:0.0484525):0.02283848):0.04841463):0.005792648):0.005564557,(13:0.045270095,18:0.0181955198):0.0381170112):0.001630772,11:0.009144938):0.01216462,(((9:0.006424908,(8:0.0268874876,7:0.008910003):0.001533215):0.027302563,(6:0.01403922,10:0.016968901):0.01095775):0.006123479,(4:0.0302339,5:0.03647254):0.001230053):0.01477557):0.0002931731):0.01061264);
tree gen.308 = [&U] (((((17:0.016952772,(((((1:0.05349175,2:0.04237473):0.03297681,3:0.03736991):0.05301571,19:0.0189666859):0.0008337497,14:0.02363154857):0.011676197,15:0.017367822):0.009587308):0.006700446,(13:0.048373857,18:0.022416335):0.01984869):0.0072897359,(11:0.01270659,((5:0.01944928,4:0.02864255):0.001067963,((10:0.015344493,6:0.01138555):0.006547611,((7:0.0107550251,8:0.036472969):0.002495199,9:0.003984896):0.024667851):0.004601685):0.01165412):0.005707981):0.01142581,16:0.0567682378):0.006199608,12:0.0176522508);
tree gen.309 = [&U] ((((((((18:0.0252842912,13:0.05130309):0.03402479,((3:0.0358992,(2:0.0315587,1:0.04039867):0.02357393):0.0576684,14:0.016520172):0.0004622108):0.0009117896,19:0.024794549):0.007975952,15:0.01639384):0.01128778,(11:0.007433111,(((9:0.005198018,(8:0.031316509,7:0.0089197255):0.0008515425):0.030770548,(10:0.008313121,6:0.02038407):0.009564728):0.0049621,(4:0.0249109,5:0.02451627):0.005044247):0.008926829):0.002144854):0.00244011778,16:0.06059558):0.003265025,17:0.027512829):0.0066975547,12:0.009008492);
tree gen.310 = [&U] (((((((15:0.01336186,((1:0.04926589,2:0.04005531):0.01371099,3:0.02860409):0.057149767):0.0002009745,(14:0.0231320333,19:0.0108872257):0.002983051):0.0028415399,17:0.014071326):0.01618938,(11:0.009071923,((5:0.02350622,4:0.01696198):0.004346841,((10:0.014465662,6:0.01455655):0.007500465,((7:0.0070601254,8:0.021464849):0.00158193,9:0.01089488):0.029631547):0.006612396):0.01485393):0.0007214893):0.0019562021,(13:0.08141041,18:0.014867703):0.001134991):0.007761745,16:0.058375581):0.007607997,12:0.012328502);
tree gen.311 = [&U] ((16:0.0562784,((11:0.008044708,(4:0.03541642,(5:0.03771094,((10:0.01309252,6:0.02473367):0.008623116,((8:0.023681909,7:0.0102810739):0.004636925,9:0.008058119):0.033503241):0.002536123):7.276043e-05):0.02046755):0.0036797703,((14:0.037290179,(19:0.0074313595,(((1:0.04550163,2:0.05203775):0.02955683,3:0.04395886):0.057075957,(17:0.024730798,15:0.008411096):0.004215062):0.001416568):0.00188001):0.01496575,(18:0.0206360385,13:0.0827566429):0.01141413):0.003659419):0.001074912):0.010245318,12:0.01213023);
tree gen.312 = [&U] (12:0.014823943,(16:0.068175569,((((18:0.022207828,13:0.06719407):0.01062477,(15:0.01552875,(((3:0.026511,(2:0.05844469,1:0.04135215):0.01997704):0.062657066,(19:0.013814062,14:0.0078022527):0.000251832):0.004946891,17:0.016800932):0.0007498193):0.01653471):0.0001495007,11:0.0101966):0.006693193,((5:0.02707212,4:0.03178869):0.003256512,((9:0.009086398,(7:0.011285301,8:0.0312041):0.0004479987):0.032604403,(10:0.01408507,6:0.02031364):0.007328674):0.004537152):0.01229461):0.008768345):0.003024974);
tree gen.313 = [&U] ((12:0.0184688294,((18:0.020300644,((13:0.08303477,((14:0.011893272,19:0.0083945896):0.0016296451,(17:0.024210401,(3:0.033567,(2:0.05652069,1:0.07074126):0.00682008):0.05233614):0.001333084):6.98902e-05):0.002233801,15:0.018261114):0.012795742):0.006841026,(11:0.009166234,((((8:0.030404107,(7:0.00616890245,9:0.009506713):0.001105756):0.02419902,(6:0.02225758,10:0.007740523):0.01497206):0.007568533,5:0.02848147):0.0002649753,4:0.02612695):0.01028051):0.00731744978):0.016610409):0.002746164,16:0.06108361);
tree gen.314 = [&U] ((16:0.050746088,(((14:0.027389882,15:0.018794089):0.0006243555,(((17:0.023529849,(13:0.041214363,18:0.022133245):0.04896795):1.50804e-06,19:0.01055839):0.001143122,(3:0.03963779,(2:0.04040581,1:0.03688541):0.02183556):0.0531704405):0.001164179):0.01704466,(11:0.009379102,(4:0.02261744,(((9:0.007112776,(7:0.006810663,8:0.026010547):0.003572247):0.02348011,(6:0.01597274,10:0.008745938):0.01371504):0.002133811,5:0.02441484):0.00126735):0.01324871):0.002674067):0.0081563469):0.007771407,12:0.0113082361);
tree gen.315 = [&U] (12:0.012949097,((((13:0.0684614637,17:0.025200362):0.00716591,((15:0.015004422,(19:0.021048555,14:0.023469791):0.00169526):0.002241807,((3:0.02932491,(2:0.03520266,1:0.04401681):0.02274472):0.05220948,18:0.0185059242):0.001117146):0.0119186):0.00803025763,(11:0.006142125,((4:0.02676723,5:0.02691592):0.005083489,((9:0.007061661,(7:0.007902539,8:0.021803259):0.002184386):0.022666275,(6:0.01343976,10:0.010660975):0.008072808):0.00498652):0.01152861):0.001981389):0.014260538,16:0.07828782):0.001550945);
tree gen.316 = [&U] (12:0.017850254,(((11:0.005880338,((5:0.02257772,((10:0.009805493,6:0.01494475):0.01692649,(9:0.009708349,(8:0.0203138852,7:0.0083006526):0.001831121):0.028801842):0.005235351):0.0003576347,4:0.03136189):0.01367543):0.0022209117,((13:0.074765729,18:0.0121888148):0.01034293,(17:0.01077211,(15:0.011402741,(((1:0.05313033,2:0.0303407):0.02616125,3:0.0375361):0.05635388,(19:0.0072870153,14:0.01887046393):0.000987458):0.002465817):0.014856779):0.01025762):0.003602963):0.01024116,16:0.0509228283):0.01004012);
tree gen.317 = [&U] (16:0.06007153,((11:0.007628053,((13:0.02470584,18:0.01389827593):0.03199348,(((3:0.03680814,(2:0.04588316,1:0.03671456):0.01701087):0.0527933792,(((19:0.016052184,12:0.01825644):0.0009697451,14:0.0158584446):0.0001838713,17:0.020785459):0.000533159):0.01171847,15:0.012611303):0.009539448):0.000158315):0.006882492,((5:0.0239195,4:0.0264926):0.0003842166,((9:0.01055916,(8:0.034113132,7:0.009067163):0.003356506):0.039193645,(6:0.0141635,10:0.016968869):0.008707939):0.001555576):0.01362535):0.005345462);
tree gen.318 = [&U] (((((((19:0.0128570184,12:0.015754022):0.001176491,(14:0.0206131907,15:0.012468373):9.324771e-05):0.001065418,(3:0.03206265,(2:0.05005708,1:0.0445397):0.01268846):0.05989248):0.003220014,17:0.032986511):0.01299975,(11:0.003966904,(13:0.079416417,18:0.0137393369):0.01203556):0.0004374921):0.004818582,((5:0.02888429,((10:0.0095265,6:0.008496386):0.0100284,(9:0.00657118,(8:0.037437577,7:0.003033567365):0.00602532):0.028112276):0.002799354):0.0001661562,4:0.05058818):0.02171689):0.003258444,16:0.0749794);
tree gen.319 = [&U] ((11:0.007693335,((((6:0.01985125,10:0.014480399):0.008853753,(9:0.006856919,(8:0.0517764412,7:0.0061839096):0.002966468):0.035200385):0.0004749949,(5:0.02715129,4:0.025556):0.002997199):0.002361665,(3:0.03683451,(1:0.05813552,2:0.04115468):0.03890984):0.0391151):0.009044081):0.001199199,(18:0.0202733778,((13:0.06709765,((14:0.0126265331,(19:0.026966781,15:0.0111138952):0.0003798225):0.002806265,(16:0.054324085,12:0.01778066):0.0030282375):0.0005578545):0.00379477,17:0.02812241):0.006957083):0.009526899);
tree gen.320 = [&U] (((((((14:0.026633637,19:0.008015578):0.0007899152,(3:0.06000756,(2:0.04291163,1:0.05102622):0.01384533):0.06117139):0.00254715477,((13:0.0556888813,12:0.03059264):0.002106932,17:0.0153565994):0.02258898):0.004605783,15:0.017442673):0.004533354,18:0.025177382):0.01527039,(11:0.005169879,((4:0.02633356,((10:0.013212998,6:0.01274964):0.02076822,((8:0.020268763,7:0.0042420026):0.0005935196,9:0.00431766):0.029762238):0.0027883):0.002632486,5:0.02505558):0.01580361):0.001372654):0.0034635379,16:0.080586798);
tree gen.321 = [&U] (16:0.06553396,((((17:0.014477343,(19:0.0190487267,(15:0.021698264,(((3:0.04014384,(2:0.06869712,1:0.05450486):0.01504739):0.05331849,13:0.082081889):0.003555882,14:0.0288782302):0.0006143021):0.0006001565):0.0003849513):0.0246135971,(11:0.006525507,((4:0.02742591,5:0.02267855):0.001831421,((6:0.008169531,10:0.010649254):0.01448807,(9:0.006194347,(7:0.012172314,8:0.019308386):0.001398647):0.028150926):0.004392994):0.01415139):0.003922009):0.001386526,18:0.0165584235):0.0161007048,12:0.027248744):0.0004467113);
tree gen.322 = [&U] ((12:0.012555558,((11:0.005316068,(4:0.03206867,(5:0.03320931,((6:0.01365381,10:0.01549402):0.01093969,((7:0.0135908279,8:0.03886961):0.0009050134,9:0.007291996):0.031115678):0.002780724):0.0005550733):0.01199025):0.0008840815,(18:0.018327075,(15:0.014282453,(((14:0.0177017279,19:0.013895185):0.002992004,(13:0.0835412,(3:0.0372416,(2:0.03546399,1:0.05140304):0.02356157):0.05825557):0.004179529):0.0035055785,17:0.0249703):0.005675349):0.01581733):0.001123459):0.0099008068):0.000618704,16:0.0672601);
tree gen.323 = [&U] (12:0.01325412,((((((13:0.0851766763,17:0.023153679):0.002315616,((14:0.0229904224,19:0.0084694887):0.0008705899,(((1:0.05446341,2:0.04372918):0.01357471,3:0.03171918):0.04937735,11:0.005614523):0.001733474):0.0004640759):0.00155677,15:0.015493093):0.024152316,18:0.020652996):0.001524063,(4:0.02078265,(((10:0.010655404,6:0.02032158):0.009179138,((7:0.00449359767,8:0.0281628635):0.001527131,9:0.01082302):0.03384204):0.003197861,5:0.02075109):0.0007609073):0.01287387):0.008365322,16:0.069229808):0.008133954);
tree gen.324 = [&U] ((((18:0.0086495653,(((((17:0.022037296,19:0.020700973):0.004620609,14:0.0351534971):0.0009814586,13:0.070632048):0.003722888,15:0.01107777):0.001250443,(((1:0.04587093,2:0.043439):0.01203036,3:0.03458774):0.0598815,11:0.004599236):0.00188582):0.01230843):0.009915947,((5:0.02349774,4:0.02698212):0.001738948,((10:0.016025374,6:0.01945122):0.007256953,(9:0.00853795,(8:0.0285168998,7:0.008759652):0.002841696):0.02527471):0.002152441):0.01099886):0.003658839,16:0.063474281):0.01365823,12:0.008420244);
tree gen.325 = [&U] (16:0.06501309,(((4:0.03602779,(((10:0.010324341,6:0.01360864):0.008628926,(9:0.01188008,(8:0.022582779,7:0.007065501):0.0009871487):0.020091333):0.004809818,5:0.0228884):0.003727743):0.01468063,((((((14:0.023644933,17:0.019869548):0.001776723,19:0.011414225):0.0010837882,15:0.009953065):0.0032332801,(((1:0.0559817,2:0.04348678):0.01452181,3:0.03561426):0.05438396,11:0.004205136):0.001049614):0.003059999,13:0.1030121688):0.001618093,18:0.017823983):0.020013153):0.01475205,12:0.0126595937):0.003921891);
tree gen.326 = [&U] ((16:0.067544706,((11:0.00693219,((4:0.02109385,5:0.02534841):0.00393151,(((8:0.01822053,7:0.0033808156):0.002530384,9:0.01610745):0.027850522,(10:0.00992304,6:0.02597001):0.01249067):0.004490571):0.01484081):0.003777205,((((3:0.03435122,(2:0.05286116,1:0.05308957):0.0181297):0.05854819,((19:0.0173488943,14:0.0157756687):0.000148886,15:0.015114579):0.002225052):0.001248282,17:0.016978295):0.007041474,(18:0.01751444727,13:0.08124783):0.007773543):0.0114829412):0.000467993):0.011939347,12:0.022489241);
tree gen.327 = [&U] ((((18:0.020926035,13:0.06876244):0.01403063,((((17:0.023763161,(3:0.03241021,(2:0.05036021,1:0.04799918):0.01736715):0.0624117007):0.002092718,14:0.03569809063):0.01125671,(19:0.007629461,15:0.013507805):0.001642151):0.002951628,16:0.04411927):0.0068134333):0.0003697135,(11:0.0060102,((4:0.03363154,5:0.02436367):0.0002034303,((10:0.011077403,6:0.01865515):0.0149351,((8:0.01432761418,7:0.00928192):0.0078383,9:0.005202686):0.0251053811):0.005226958):0.01550355):0.003944307):0.007332716,12:0.013933424);
tree gen.328 = [&U] (((11:0.00566284,((4:0.01904297,5:0.02845758):0.0006678385,((10:0.012921646,6:0.01862518):0.01215894,(9:0.01376757,(7:0.008572727,8:0.0392856981):0.0005220588):0.025785896):0.006155579):0.0109925):0.0022197577,(((19:0.010195652,(((3:0.033065,(2:0.0558864,1:0.05959988):0.01566659):0.0575070084,14:0.0273992335):0.00125748,(15:0.015868344,16:0.04718605):0.001329495):0.004283886):0.002811702,17:0.024668847):0.007314312,(13:0.061436934,18:0.02358243211):0.03141242):0.00436846):0.011393233,12:0.0085899503);
tree gen.329 = [&U] (12:0.0094492609,((((((10:0.016077052,6:0.02042173):0.01177351,((8:0.023530963,7:0.00594083):0.004052558,9:0.0112929):0.025013925):0.003614184,5:0.02417606):0.002573199,4:0.03212977):0.01051242,(((13:0.087293822,18:0.0175062272):0.01583265,((19:0.009923059,(((1:0.04413867,2:0.04031922):0.02018666,3:0.03980447):0.06833879,(17:0.028745657,14:0.0344729944):0.0004069105):0.0004203865):0.001419883,15:0.011959947):0.012449905):0.004899395,11:0.009458971):0.0084292):0.008213595,16:0.065086071):0.007522786);
tree gen.330 = [&U] ((11:0.01136513,((5:0.02530475,(6:0.01548387,10:0.014152549):0.009640122):0.001448636,(((8:0.032498917,7:0.005782606):0.00189086,9:0.003953688):0.02457302,4:0.02453671):0.0004289388):0.00992918):0.008431729,(((((14:0.0212624416,(((3:0.03730399,(2:0.03910451,1:0.04208129):0.02202469):0.05695405,16:0.05668155):0.00215473,12:0.0170800209):0.001130253):0.002189709,19:0.017437837):0.0008020873,17:0.02287891):0.002167114,15:0.012664643):0.021081374,(13:0.090459495,18:0.0116608605):0.006134085):0.0019044001);
tree gen.331 = [&U] ((((17:0.031262666,(19:0.0143501466,(((15:0.014065184,16:0.05848314):0.0007771094,(3:0.02789169,(2:0.05049137,1:0.03532599):0.01945984):0.05718972):0.003750583,14:0.0070011326):0.003205129):0.0006040221):0.004774681,(12:0.01023697,13:0.063686044):0.02070212):0.019165103,18:0.02031998321):0.0002614433,(11:0.008620064,((5:0.02832334,4:0.02596618):0.004260761,((6:0.01640446,10:0.012759077):0.01396319,(9:0.006072695,(8:0.02456529,7:0.009803817):0.000262987):0.027857792):0.007325113):0.009885841):0.002547059);
tree gen.332 = [&U] ((13:0.07301625,((18:0.025295224,(15:0.01524283,((19:0.0116714804,(16:0.0755324235,(((1:0.0460816,2:0.04703519):0.01529525,3:0.03362237):0.070068861,14:0.0157392154):0.001651212):0.00110255):0.004136867,17:0.016707061):0.008883185):0.005253012):0.003286572,(((5:0.01988784,4:0.02629535):0.006411651,((10:0.013889688,6:0.01170646):0.01089211,((7:0.007322786,8:0.03529581):0.002709508,9:0.01034016):0.029075496):0.003870656):0.01416586,11:0.003477133):0.003249083):0.0009911858):0.0127351244,12:0.018291106);
tree gen.333 = [&U] (16:0.05823758,((11:0.01069071,(4:0.03288846,(((10:0.01366491,6:0.01748394):0.01401591,((8:0.024936167,7:0.009053767):0.003708188,9:0.007086713):0.032106008):0.0030449133,5:0.02271728):0.0006842256):0.01568998):0.002638085,(((((((17:0.017148099,12:0.013122726):0.001078683,14:0.0254818625):0.0001074542,(3:0.02966282,(1:0.03705711,2:0.06515554):0.01759416):0.068187809):0.00055922034,15:0.016559404):1.704166e-05,19:0.006368373):0.01842775,13:0.084672827):0.01024278,18:0.01499317):0.0018616993):0.015783739);
tree gen.334 = [&U] (16:0.0580752666,(((11:0.008187071,(13:0.044299053,18:0.024999435):0.03966896):0.001507856,(((12:0.014598225,17:0.0108720467):0.0009644749,((14:0.018110897,(3:0.03430975,(1:0.05030391,2:0.05139727):0.01868593):0.059016883):0.0005923907,19:0.012168729):0.0002254301):0.004702601,15:0.013686638):0.01552809):0.005678379,((4:0.02930292,5:0.02132085):0.005580764,((10:0.011388393,6:0.0117466):0.01192847,((7:0.0074500262,8:0.031484852):0.000984352,9:0.006159096):0.027860219):0.004441212):0.01673602):0.004548572);
tree gen.335 = [&U] (16:0.06113091,((4:0.03138579,(((6:0.01951408,10:0.014539738):0.006998807,(9:0.00551303,(7:0.0054012454,8:0.015839421):0.0007429823):0.0275293166):0.003425245,5:0.02745151):9.444195e-05):0.0149716,(((15:0.018490231,(((12:0.02409591,13:0.065055474):0.014587601,17:0.017670332):0.00762959,((14:0.0212837232,19:0.028988307):0.002306387,(3:0.03169394,(2:0.04522912,1:0.05138243):0.00572194):0.043027525):0.00182445):0.005476336):0.01442809,11:0.005778267):0.004121103,18:0.0180924056):0.003300915):0.007057224);
tree gen.336 = [&U] (16:0.076994791,(((((6:0.01732068,10:0.015347216):0.01662631,(9:0.008565904,(7:0.0084686311,8:0.0235109202):0.001557754):0.028154254):0.001704745,(5:0.02735297,4:0.0374555):0.0008358745):0.01223586,11:0.00656927):0.005181604,(((19:0.015422584,(14:0.033841083,((3:0.04220545,(2:0.04757039,1:0.04229034):0.02707791):0.063157188,(17:0.023131617,(13:0.049266568,18:0.017075227):0.0305154):0.009899162):0.0007138171):0.0005084803):0.001855216,15:0.013494131):0.008503014,12:0.01644947):0.01457968):0.006718938);
tree gen.337 = [&U] (12:0.017869473,(((((19:0.009093181,14:0.0444775921):0.002002938,((1:0.05742939,2:0.03752231):0.01343114,3:0.02547889):0.07521286):0.017910089,(16:0.06381249,15:0.018929114):0.0005705444):0.005704747,((11:0.008417942,((((6:0.02043508,10:0.011997142):0.01033024,((7:0.0051552542,8:0.034392765):0.005818673,9:0.006623426):0.024052747):0.002524515,5:0.02810705):0.0008567913,4:0.03247288):0.00984621):0.0039736252,(18:0.0103615607,13:0.081080914):0.001221827):0.001983735):0.008750093,17:0.019416815):0.0046085431);
tree gen.338 = [&U] (12:0.014035107,((18:0.019220709,(13:0.073690129,(16:0.07727546,(((14:0.0082544236,(19:0.009072173,17:0.020792827):6.291658e-05):0.0003291078,((1:0.05209702,2:0.03165906):0.01930271,3:0.02453523):0.058129271):0.014280829,15:0.01434836):0.003088271):0.003606606):0.0005160837):0.0012717,(11:0.006588704,((4:0.02692422,5:0.02525377):0.001811997,((10:0.018059451,6:0.01717793):0.01013318,((7:0.005484182,8:0.026546692):0.002927152,9:0.009016826):0.024924851):0.00667852):0.01356574):0.005916878):0.008686958);
tree gen.339 = [&U] ((((((((3:0.02850131,(2:0.04068006,1:0.05844317):0.01859842):0.05041817,17:0.017164084):0.001618902,((15:0.017297059,14:0.0369305291):5.295566e-05,19:0.0174260099):0.0019706847):0.012033612,13:0.068138147):0.0038955571,18:0.013976367):0.003148509,16:0.06029849):0.004395612,(((9:0.008438449,(7:0.0066825958,8:0.024570437):0.002257697):0.025933838,(((10:0.010982621,6:0.01372231):0.02133823,5:0.01947633):0.001219957,4:0.02835035):0.0007059469):0.01115275,11:0.007737183):0.005430148):0.012798168,12:0.01189471);
tree gen.340 = [&U] ((16:0.06423177,((((5:0.02175095,4:0.03139924):0.006938513,((10:0.012545128,6:0.0128388):0.01047904,(9:0.009881853,(7:0.0037551941,8:0.029511547):0.0007933054):0.030416627):0.00561809):0.01935813,11:0.009620799):0.001201464,((13:0.03570622,18:0.023630397):0.04626687,((((19:0.00922824,14:0.0181072676):0.002718279,(3:0.03690925,(1:0.05322161,2:0.06249172):0.03246585):0.0490443502):0.004769395,15:0.02453774):0.01062503,17:0.019811075):0.01216515):0.00137631):0.0027707473):0.009169345,12:0.018993901);
tree gen.341 = [&U] (((11:0.01224392,((4:0.02406676,((6:0.01368393,10:0.0184129414):0.006157,((7:0.011496355,8:0.0243458424):0.000681571,9:0.01191291):0.0232786171):0.005525441):0.003123289,5:0.0349429):0.01746868):0.002446273,((18:0.016245595,13:0.072350484):0.0003216737,((19:0.013435797,((14:0.01328131,15:0.015727454):0.00172928,(16:0.060946296,((1:0.06269882,2:0.04049411):0.01967166,3:0.0420383):0.06035819):0.0028823763):0.001705345):0.0007719251,17:0.010349741):0.004480386):0.01279255048):0.010938408,12:0.014407111);
tree gen.342 = [&U] ((16:0.07356963805,(((13:0.07618427,18:0.010051017):0.01065134,(((14:0.0130697018,19:0.013989299):2.792631e-05,((3:0.03301005,(1:0.04927904,2:0.04323848):0.02031194):0.06561253,17:0.015027346):0.0002180761):0.008937934,15:0.010090215):0.0155415241):0.0010407166,(11:0.007805447,(((10:0.015853011,6:0.01793648):0.01688308,((8:0.03493609,7:0.0088668965):0.001765096,9:0.007923714):0.024509096):0.002750624,(4:0.02912367,5:0.0256974):0.002632346):0.01916988):0.00157704):0.009710824):0.006594354,12:0.015618637);
tree gen.343 = [&U] ((16:0.0652690015,((11:0.009342591,((((10:0.010231676,6:0.01787414):0.0134937,(9:0.01316973,(8:0.04323433,7:0.010282373):0.001147322):0.030566174):0.00467009,4:0.02839781):6.801039e-05,5:0.02768652):0.007508302):0.002040142,((15:0.016323809,(17:0.028183788,(((3:0.03289533,(1:0.04502171,2:0.0456164):0.01038403):0.05734978,14:0.01161453304):0.000703141,19:0.0120233066):0.0005436507):0.002786173):0.01112313,(18:0.020098729,13:0.07918169):0.000936624):0.0068866253):0.01033178):0.009053421,12:0.015104828);
tree gen.344 = [&U] (16:0.05939915,(((((15:0.017031003,(19:0.010549785,14:0.01455795405):0.000942093):0.002679694,(3:0.02879616,(1:0.05771394,2:0.04220624):0.0126173):0.06340066):0.009577814,17:0.01554022):0.02083423,((11:0.007007382,(((10:0.011801118,6:0.01333072):0.01137543,(8:0.032706003,(9:0.006145118,7:0.01386627424):0.0001579561):0.038812912):0.002897022,(4:0.0441712,5:0.0229281):0.00205396):0.007557962):0.005151045,(13:0.06321804,18:0.0106293438):0.016786343):0.0003425553):0.01068331,12:0.009443277):0.001723614);
tree gen.345 = [&U] (12:0.01600203,((((((19:0.011287835,((((1:0.04966308,2:0.05567254):0.02454331,3:0.04619911):0.0546055598,16:0.0603760991):0.004260721,14:0.0356883151):0.0001245556):0.009895362,15:0.02050728):0.006550916,17:0.021089645):0.003625755,18:0.0226932266):0.003485758,13:0.063629876):0.0006310728,(11:0.003571209,(5:0.02087156,(((10:0.018596728,6:0.01665305):0.009133102,((8:0.031270928,7:0.007493256):0.003180729,9:0.005359458):0.027222694):0.00411425,4:0.02956456):0.0002858863):0.01844695):0.003344526):0.012202324);
tree gen.346 = [&U] ((((((17:0.015599264,13:0.09786063):0.008572168,(((3:0.03079853,(2:0.05779504,1:0.04206014):0.02133735):0.053934174,14:0.024934367):0.0014477452,15:0.014499407):0.0003730044):0.01602695,19:0.0096097883):0.006476919,16:0.07154102):0.000881469,(18:0.0135050638,(11:0.006386386,(4:0.02935906,(5:0.0251011,((6:0.02255045,10:0.0140503):0.01156036,(8:0.022779273,(9:0.008330948,7:0.009343195):0.001675183):0.018965016):0.008708617):0.0003454561):0.01398318):0.0006309006):0.00284491):0.012520581,12:0.02936278);
tree gen.347 = [&U] ((((11:0.011005,((4:0.03956097,5:0.02699404):0.006741374,((10:0.01464946,6:0.01742676):0.0086251,((7:0.0041814423,8:0.0207185262):0.0005053921,9:0.009407593):0.022753694):0.005340068):0.01619265):0.002627670369,((18:0.015739261,(13:0.04501766,12:0.0207130997):0.007897451):0.02545078,17:0.012924965):0.0006167148):0.001656342,(15:0.012179757,((14:0.0121955819,(3:0.03269089,(1:0.0343398,2:0.0341265):0.01643426):0.084545065):0.0009724819,19:0.014823167):0.011866123):0.007187728):0.0067212738,16:0.05320112);
tree gen.348 = [&U] (((((5:0.0326798,4:0.02740189):0.001222486,((6:0.01298048,10:0.014243299):0.006558976,(9:0.009373626,(8:0.0264165882,7:0.002440194):0.00235146):0.027284876):0.006975096):0.01312419,11:0.003322534):0.0008410085,((17:0.023251248,(((15:0.011063416,19:0.022250709):5.096293e-05,14:0.017556162):0.003767914,(3:0.03060113,(2:0.03862899,1:0.04446501):0.01962935):0.065575523):0.005246566):0.007681704,((13:0.06629215,18:0.011925628):0.01284929,16:0.06046295):0.0009685893):0.001941582):0.0167478204,12:0.019039979);
tree gen.349 = [&U] (12:0.018024029,((((4:0.02284384,((6:0.01152939,10:0.011332513):0.01091032,(9:0.0122468,(8:0.02079719129,7:0.00832547511):0.0004639991):0.026564622):0.002935768):0.003265052,5:0.03158788):0.01046853,11:0.002637209):0.0024439211,((((((3:0.03731611,(2:0.04001275,1:0.05578194):0.009553965):0.0428412696,18:0.010901717):0.0002154213,(14:0.0275905099,19:0.016862757):0.001143206):0.003197966,(15:0.020313951,16:0.057720122):0.0002957205):0.01075349,17:0.014049894):0.006351579,13:0.07191464):0.002831136):0.010964581);
tree gen.350 = [&U] (12:0.020109445,((((((3:0.04694514,(2:0.05839402,1:0.04988447):0.02845144):0.05280615,(14:0.02350903553,19:0.0145478021):0.0008115335):0.005393352,15:0.016047535):0.020155791,17:0.0180856493):0.0007202728,16:0.06122436):0.001299733,(18:0.0161083815,(13:0.09391562,(11:0.003514839,(4:0.03694737,(5:0.02511395,((6:0.01608987,10:0.011134416):0.005272498,(9:0.006481367,(7:0.0149565494,8:0.02271662):0.003779193):0.03269462):0.005128881):0.0005432708):0.01694047):0.003691183):0.002174964):0.0004776461):0.01737513);
tree gen.351 = [&U] (12:0.012143159,(((((16:0.06289285,(14:0.0278501444,(19:0.0169449705,(3:0.03294505,(2:0.03664101,1:0.04920774):0.007275582):0.04526633):0.0004192841):0.00300688):0.001059673,17:0.01064679):0.0007609462,15:0.014926015):0.0220857144,(11:0.008419756,((((6:0.01850632,10:0.011468325):0.009973939,(7:0.00885470164,(8:0.02128704,9:0.006135753):0.000651084):0.023336459):0.002565779,4:0.02717795):0.004370883,5:0.02217507):0.006912514):0.001986958):0.0009621986,(13:0.062831211,18:0.010383485):0.0285096819):0.0059950655);
tree gen.352 = [&U] ((11:0.005228143,(((10:0.01288939,6:0.02274735):0.01424427,(8:0.017687709,(9:0.006289366,7:0.0065279782):0.0006799857):0.031253944):0.003376344,(4:0.03198993,5:0.02582331):2.208856e-05):0.014617083):0.00397678,(((17:0.029622061,((16:0.06176396,(3:0.03305418,(1:0.05912331,2:0.06088946):0.02070863):0.04897732):0.0100980284,(14:0.022815346,19:0.016145419):0.001816294):0.002191124):0.0002054371,15:0.013906506):0.01670064,(18:0.017912232,(13:0.04957806,12:0.0154078988):0.00333223):0.03132197):0.0006975463);
tree gen.353 = [&U] ((11:0.00548858,(((10:0.009368243,6:0.02047826):0.01425321,(9:0.007099887,(8:0.02766046,7:0.0080131161):0.00305962):0.01844921):0.004732135,(5:0.02823411,4:0.03098492):0.0052474468):0.01304664):0.003303764,(((16:0.0616155897,17:0.016310286):0.002664302,((19:0.0079031911,(3:0.0369243,(1:0.04857716,2:0.03235322):0.01830299):0.05170146):0.0002103448,(14:0.0248675956,15:0.0131522035):0.0003265866):0.009898113):0.003171214,(18:0.019253732,(13:0.069406831,12:0.01353215):0.02036646):0.004887663):0.002668783);
tree gen.354 = [&U] (((13:0.055962458,18:0.0136527904):0.02682185,(15:0.018073412,((((3:0.03580311,(1:0.04209075,2:0.05246262):0.01966391):0.0660160356,(14:0.01521229508,(12:0.01529496,17:0.0191320781):0.002983427):0.000817173):0.002529047,19:0.013541146):0.005503096,16:0.05622641):0.007912578):0.005590467):0.004710108,(11:0.0119475,(4:0.03393092,(5:0.03055638,((9:0.009228944,(8:0.025547302,7:0.005604618):0.001327829):0.028780264,(6:0.01637293,10:0.014963799):0.01215055):0.007139371):0.001420579):0.01729362):0.002963741);
tree gen.355 = [&U] (16:0.05986841,(((4:0.02397016,((((8:0.0250196642,7:0.0112806551):0.001899087,9:0.01032238):0.03717067,(10:0.009792329,6:0.01076616):0.0111551):0.001941501,5:0.03236407):0.001121775):0.01090902,11:0.009549244):0.00122749,((18:0.019665495,(13:0.079885095,19:0.011477714):0.008688792):0.0001174102,(15:0.015121694,((3:0.02551474,(2:0.05265206,1:0.05561934):0.0100107):0.06108035,((17:0.018652491,12:0.017198588):0.001769808,14:0.021207099):0.0003957346):0.001263333):0.0275727344):0.0005388497):0.018545527);
tree gen.356 = [&U] ((((16:0.05905515,(3:0.02277814,(1:0.04908075,2:0.05450428):0.02496186):0.0535978957):0.005006964,(15:0.012850475,((12:0.020797532,17:0.009921089):0.003500832,14:0.0198971148):0.000834893):0.0001571472):0.003930357,(19:0.0088424551,(18:0.039032078,13:0.05011277):0.0259313463):0.005415842):0.01384284,(11:0.007064031,((((10:0.013134981,6:0.01240679):0.01332209,(9:0.007716604,(7:0.00492244905,8:0.023911534):0.00408543):0.02123459):0.002926722,5:0.02433173):0.000679781,4:0.02542825):0.007893706):0.0017085602);
tree gen.357 = [&U] (((18:0.015683518,13:0.056463719):0.02323201,((19:0.016048295,((((12:0.0224447143,((3:0.03665659,(1:0.03875098,2:0.03995481):0.01511663):0.05500682,16:0.05649012):0.0056430526):0.003113002,14:0.0195946608):0.003019166,17:0.020553613):0.001190406,15:0.02040563):0.005205312):0.013042468,11:0.007317461):0.003542331):0.005624641,(4:0.02377442,(((10:0.015729923,6:0.01844448):0.009613008,(8:0.033288735,(7:0.006476468,9:0.006131001):0.0002445825):0.03176873):0.005846353,5:0.02938742):2.976023e-05):0.01117178);
tree gen.358 = [&U] (16:0.055888914,(((5:0.02589784,4:0.03441742):0.001133325,((9:0.01068022,(7:0.0061258149,8:0.0320881583):0.000635274):0.031117718,(6:0.01836321,10:0.011173951):0.008409729):0.005992332):0.01195922,(((((15:0.01725016,((14:0.011344407,12:0.009369501):0.002203814,(3:0.04036285,(2:0.02814758,1:0.04422625):0.01563449):0.05239233):0.0006678381):0.002889672,19:0.009880244):0.003343135,17:0.021657624):0.010051592,11:0.007996918):0.004565057,(13:0.04960953,18:0.030244975):0.03686828):0.006448845):0.003457253);
tree gen.359 = [&U] (16:0.06466775,((5:0.01899355,((((7:0.008131854,8:0.033647905):0.005998856,9:0.007147221):0.01943114,(6:0.02241208,10:0.019710028):0.01282679):0.003394106,4:0.03451688):0.001957916):0.01191627,(13:0.094159187,(((((3:0.04096331,(2:0.0448979,1:0.04893477):0.01276923):0.04374114,((14:0.0283937698,(12:0.02139392,19:0.0100405137):0.0032296859):0.001970769,15:0.012425623):0.001006092):0.003679461,17:0.0268501877):0.007012348,18:0.01654857764):0.002663421,11:0.01076774):0.00447946):0.004726415):0.011215491);
tree gen.360 = [&U] (((18:0.026855355,13:0.04849303):0.042456382,(16:0.05647563,(((14:0.0121899915,((3:0.03410601,(1:0.05478928,2:0.04749108):0.02379795):0.05845573,19:0.0101638846):0.001954421):0.0001521956,(12:0.020844939,17:0.017689099):0.0031853498):0.007571638,15:0.020786228):0.007348314):0.00487902515):0.000324896,(11:0.007924108,(((10:0.018379296,6:0.01455905):0.009886035,(9:0.008412025,(7:0.0045118726,8:0.024771248):0.002524889):0.023431422):0.008062679,(4:0.03048289,5:0.02143767):0.001596087):0.01720324):0.001697772);
tree gen.361 = [&U] (((18:0.020277504,((17:0.014216902,13:0.056672169):0.01950899,((((((1:0.04062355,2:0.03805884):0.02018361,3:0.0330593):0.068385283,16:0.06086319):0.0009496767,14:0.014156044):0.0007552458,19:0.014803853):0.001251691,15:0.021373302):0.018268109):0.0008779098):0.002265905,((4:0.02737486,(((10:0.015656252,6:0.02655806):0.01339128,(9:0.01067837,(8:0.03397941,7:0.007375893):0.003216033):0.022448555):0.004167685,5:0.02423082):0.0003143727):0.01420593,11:0.003045145):0.001650456):0.016953923,12:0.013198392);
tree gen.362 = [&U] ((((13:0.06052652925,17:0.017887597):0.01826016,((((14:0.0183375508,(((1:0.03861528,2:0.05011502):0.01902133,3:0.02783396):0.070045359,16:0.068853261):0.0014915403):0.005105569,15:0.018892056):0.008834965,19:0.0092240016):0.004710332,18:0.0131750247):0.005100536):0.004115357,(((4:0.02703128,(((8:0.02581661,7:0.0073109018):1.878725e-05,9:0.007852488):0.028966312,(10:0.014923213,6:0.02762305):0.009137749):0.002618415):0.001921582,5:0.0398241):0.008875725,11:0.00438419):0.002036926):0.01705425324,12:0.018528912);
tree gen.363 = [&U] (13:0.08789939,((18:0.028473657,(16:0.07682776,(15:0.016908512,(19:0.011980008,((3:0.03440369,(1:0.04717212,2:0.02803279):0.03021898):0.064164152,(14:0.0531649472,(12:0.021736496,17:0.023626172):0.0005897688):0.002281277):0.001299511):0.0002263332):0.01637432):0.003052445):0.001022966,((5:0.03221626,(((9:0.009027375,(8:0.0266163246,7:0.004074211):0.005516378):0.020449462,(10:0.0151017188,6:0.01449044):0.01935841):0.002643055,4:0.039749):0.0005775974):0.01459098,11:0.01217662):0.0001793538):0.0001218102);
tree gen.364 = [&U] (((18:0.0160146278,(11:0.005750408,(13:0.076898189,((((16:0.082773062,14:0.016102399):0.001325711,(((1:0.04271618,2:0.05200602):0.02509095,3:0.04504213):0.05469854,17:0.0185020105):0.001179177):0.000240932,19:0.011857851):0.0005917079,15:0.017715397):0.005647936):0.0001999537):0.0095038944):0.007860346,(5:0.02582775,((((8:0.0307079946,7:0.0065357763):0.0007016226,9:0.005875673):0.034870593,(6:0.0217968,10:0.012643513):0.01004568):0.003022036,4:0.02725287):0.002589663):0.01496071):0.017326466,12:0.02017304);
tree gen.365 = [&U] (((((13:0.076589293,((16:0.061775275,((15:0.014961595,14:0.017469276):0.0004805087,(((1:0.03688175,2:0.04736671):0.02451715,3:0.03072514):0.06579599,19:0.00817903266):0.002385196):0.0003433988):0.002071653,11:0.008651556):0.001882851):0.01156296,17:0.015825597):0.0077928102,18:0.0172567408):0.003379517824,(5:0.02851778,((((7:0.010344183,8:0.03199456):0.002117975,9:0.009891372):0.028924499,(6:0.02267069,10:0.012000841):0.008865742):0.002704482,4:0.0245424):0.001692443):0.01417951):0.009608606,12:0.020598941);
tree gen.366 = [&U] ((((((((14:0.0188396826,(16:0.059820524,(11:0.008265115,((1:0.05019745,2:0.04948969):0.01909971,3:0.03568924):0.06262245):0.003364118):0.000520049):0.0009559291,15:0.016936401):0.0003125536,17:0.025185807):0.001658468,19:0.011650339):0.005552138,13:0.081370735):0.01337874,18:0.0139813505):0.0055613168,(((9:0.004671968,(7:0.00716556,8:0.021125607):0.001922757):0.027695345,(10:0.0124135584,6:0.01787975):0.008160638):0.004678961,(4:0.02025654,5:0.02433443):0.0004372101):0.01865444):0.009782806,12:0.015700031);
tree gen.367 = [&U] (((11:0.008796178,(((9:0.007170657,(8:0.016659141,7:0.008110304):0.001613159):0.023833476,(10:0.013940808,6:0.01941056):0.01852861):0.003284019,(4:0.02316959,5:0.02481941):0.0002471249):0.01496055):0.003309053,(((15:0.01602641,(((16:0.071304538,17:0.0257467589):0.001536346,14:0.0284836125):0.0002221354,(3:0.04096058,(1:0.05499681,2:0.03303856):0.02046458):0.05091732):0.001469518):0.01125868,19:0.006356507):0.0029363472,(13:0.07669318,18:0.0109284422):0.0008222895):0.0047446146):0.014538765,12:0.015232898);
tree gen.368 = [&U] (((11:0.004071202,18:0.01526419):0.001351114,(19:0.013218887,(((15:0.01707616,14:0.023085833):0.002447533,17:0.0146639905):0.001907075,((16:0.05486862,(13:0.055743654,12:0.01183594):0.028538358):0.002429215,(3:0.03203982,(2:0.05119944,1:0.05407107):0.02629482):0.06077485):0.001072529):0.009466206):0.0204358988):0.001494114,((((7:0.0061350746,8:0.027141725):0.0007395134,9:0.009337293):0.028507178,(10:0.019083255,6:0.01711079):0.01350741):0.005439107,(4:0.03366107,5:0.03026113):0.007797666):0.01653053);
tree gen.369 = [&U] (12:0.013851904,(((18:0.019483196,((14:0.0111023195,(16:0.05341092,(3:0.0389155,(1:0.05540929,2:0.04092462):0.01587704):0.04877683):0.0007639711):0.001868834,(17:0.010944146,(19:0.009993659,15:0.027784729):0.002034838):0.0004295917):0.01678542):0.005888517,13:0.082971291):0.0003382848,(11:0.005329897,((4:0.02269388,((9:0.007852363,(8:0.0285742059,7:0.003640887):0.004438057):0.027556189,(6:0.01087319,10:0.009726212):0.008929347):0.005829134):0.001185934,5:0.02511551):0.01268412):0.003101869):0.011246098);
tree gen.370 = [&U] ((11:0.01048669,(18:0.0144765049,((((14:0.0169798,19:0.018919302):0.001261948,((3:0.03198707,(2:0.04419483,1:0.05017426):0.01677168):0.05158929,16:0.05759815):0.0004648369):0.001124326,((13:0.045251437,12:0.006618878):0.047557422,17:0.012600817):0.00823057):0.004472548,15:0.014635692):0.0068619707):0.01084085):0.00347575,(5:0.02637907,(4:0.02859577,(((7:0.008648741,8:0.025455018):0.002826744,9:0.009973104):0.031192481,(6:0.01366977,10:0.019909769):0.008331341):0.002252433):0.0009944664):0.008072555);
tree gen.371 = [&U] (((11:0.0057878291,((16:0.06209155,(((3:0.02921513,(2:0.03478958,1:0.04676304):0.01496387):0.0526121,(19:0.015704814,14:0.0253882963):0.0008661198):0.000570928,15:0.012271852):0.003337244):0.0003217711,((12:0.013129412,13:0.073320715):0.00126831,17:0.012981869):0.003994126):0.010827786):0.0007321172,18:0.0173655735):0.003444851,((4:0.02689043,5:0.0208864):0.000300853,((9:0.005860249,(7:0.0100811062,8:0.030095028):0.002067213):0.032199234,(6:0.01665344,10:0.010432574):0.01087007):0.006264923):0.01265679);
tree gen.372 = [&U] ((11:0.004065326,((4:0.02714481,5:0.02538408):0.002149325,((9:0.01061469,(7:0.008380371103,8:0.0187884006):0.001159606):0.023846283,(6:0.02405794,10:0.010732477):0.009298141):0.005903489):0.009250155):0.003105747,(((17:0.031819119,((14:0.0215015854,(12:0.013945447,(16:0.05491091,(3:0.03662483,(2:0.04345796,1:0.04296424):0.0160228):0.05422623):0.001659634):0.0018135122):0.005483176,15:0.02436273):0.003843396):0.001878115,19:0.009569135):0.007687109,(13:0.05338865,18:0.0119426532):0.007215449):0.0002634113);
tree gen.373 = [&U] ((16:0.06515204,(((18:0.0208929587,13:0.051464052):0.04918321,((19:0.009976043,(((3:0.03491525,(1:0.04116772,2:0.05209856):0.02671918):0.049230246,14:0.0206770038):0.0004258543,15:0.012910853):0.002840221):0.008613946,17:0.024341166):0.008288779):0.006230924,(11:0.007284079,((4:0.03273711,5:0.02126103):0.008072949,((6:0.0156165,10:0.010196582):0.01096009,(9:0.006177847,(8:0.022980577,7:0.009651423):0.005007201):0.023523365):0.001953767):0.008048887):0.003237576):0.0048367966):0.008481288,12:0.027178294);
tree gen.374 = [&U] (12:0.013311128,(((((15:0.01280363,(((13:0.04911711,18:0.014607603):0.030296864,14:0.0174786263):0.001168944,(3:0.04724798,(1:0.04193842,2:0.04542623):0.01203):0.06248614):0.01060376):0.002468645,19:0.005391425):0.007444555,17:0.018193515):0.0006279865,(11:0.005037458,(4:0.02913265,(5:0.02224273,((6:0.01964929,10:0.011127264):0.01410922,(9:0.006984247,(7:0.009894833,8:0.0261848122):0.0003493462):0.022206013):0.001668512):4.856539e-05):0.01037566):0.003742278):0.008154077,16:0.0741676924):0.008949244);
tree gen.375 = [&U] ((((13:0.04302026,18:0.0292600753):0.02410801,(15:0.015100526,(((16:0.05759174,(((1:0.04632612,2:0.04129909):0.01148133,3:0.02807387):0.0565057,14:0.02316074103):0.00310816):0.00070558872,19:0.007731072):0.001409597,17:0.018449606):0.009965703):0.008853641):0.005430769,(11:0.005598372,((10:0.013849163,6:0.0194772):0.009773837,((4:0.02239824,5:0.02891959):0.007551252,((7:0.0060268336,8:0.0245170391):0.001059542,9:0.005507042):0.03531358):0.000346905):0.014157):0.001441588):0.0102085161,12:0.017853483);
tree gen.376 = [&U] ((16:0.06326646,(11:0.007523655,(((14:0.0413477773,(17:0.024441517,((12:0.0104600434,(3:0.03379083,(2:0.06631115,1:0.03955414):0.03081574):0.05108117):0.002308346,15:0.012043475):0.000671705):0.00173929):0.0068235418,19:0.005148572):0.004046182,(13:0.05302189,18:0.0060767664):0.02284589):0.009365876):0.0003440299):0.0084821391,(((6:0.01134488,10:0.013582053):0.01010976,(9:0.008447244,(7:0.0062596896,8:0.021324437):0.001830955):0.031164047):0.002794693,(4:0.02304406,5:0.02627714):0.001120434):0.01595229);
tree gen.377 = [&U] (12:0.009445957,(((((17:0.0199627004,(((3:0.03212985,(1:0.04836306,2:0.03274135):0.01908891):0.069510251,14:0.02461327549):0.001305827,19:0.0199613986):0.0001940966):0.010399875,15:0.019384099):0.003021737,(13:0.0595757196,18:0.013662773):0.022774633):0.008990485,(11:0.005645736,((4:0.02483149,5:0.03114596):0.003667146,((9:0.01004661,(7:0.0040828063,8:0.025771033):0.00150344):0.027721115,(6:0.01416475,10:0.009078369):0.01139341):0.004136203):0.0161916):0.003420245):0.007072004,16:0.05428567):0.007963386);
tree gen.378 = [&U] (16:0.054031924,(((((9:0.006769373,(7:0.006786889,8:0.03049329):0.001372593):0.031765714,(10:0.01524553,6:0.01782022):0.0160395074):0.006660035,(5:0.01820007,4:0.03277567):0.001816539):0.006211941,11:0.004580305):0.005774893,((13:0.08439341,18:0.013186496):0.01143018,(19:0.006588006,((17:0.018682279,(14:0.0250167178,((3:0.03466529,(2:0.04823558,1:0.05964613):0.02108611):0.06637432,12:0.034088058):0.0027540232):0.0006250454):0.01162821,15:0.013324175):0.009198683):0.00239640699):0.00062057):0.006673014);
tree gen.379 = [&U] ((((((14:0.0241917027,((3:0.03224417,(2:0.04587435,1:0.05393602):0.01043768):0.061853773,17:0.0185381835):0.001080129):0.002628041,19:0.005815212):0.0027665435,15:0.013885405):0.0029089618,16:0.06584818):0.007977958,(12:0.01382684,(13:0.037151353,18:0.022841918):0.03741055):3.061739e-06):0.003501697,((((9:0.007056008,(8:0.025762768,7:0.00433336311):0.001814941):0.027344823,((10:0.010073345,6:0.0170197):0.01880942,5:0.02910932):0.002864534):0.001313289,4:0.02969194):0.008255968,11:0.008445074):0.00691618161);
tree gen.380 = [&U] ((((13:0.058351782,18:0.014695554):0.01587736,12:0.009290471):0.01781296,((5:0.02514715,(4:0.0275302,((9:0.009330536,(8:0.037580866,7:0.008044507):0.003297204):0.020286404,(10:0.009944818,6:0.02169854):0.016587307):0.004004324):0.001692939):0.01449286,11:0.008708215):0.00116812):0.0002211665,((((19:0.010010748,(3:0.03199823,(2:0.05154879,1:0.04862767):0.01230179):0.060238396):0.0005790081,14:0.0225157917):0.005803331,(15:0.017692442,16:0.06737048):0.002765497):0.005262566,17:0.018401962):0.01560914);
tree gen.381 = [&U] ((11:0.012945055,((((17:0.0252501526,(12:0.0116716,(16:0.05573202,((1:0.04770082,2:0.04432229):0.01916229,3:0.03332379):0.05458563):0.00150346002):0.0005836826):0.0007055627,(14:0.0225131482,15:0.018666429):0.0001142598):0.0007128919,19:0.013874581):0.02250213,(13:0.068436028,18:0.0185745915):0.02954415):0.003644471):0.001553399,((4:0.02752365,5:0.02025048):0.0007124345,((10:0.014606345,6:0.01005924):0.008273474,((8:0.0261330581,7:0.010832415):0.002141341,9:0.00473147):0.032055267):0.003181231):0.01461917);
tree gen.382 = [&U] (((13:0.038416498,18:0.011416052):0.03969101753,(((15:0.014023167,11:0.01028826):0.0006517039,(17:0.037952345,14:0.024148904):0.0007112956):0.0005021333,(19:0.0124115676,(((1:0.03190291,2:0.05107427):0.0138698,3:0.03460307):0.06366877,(12:0.01392808,16:0.06027185):0.005602659):0.0001946844):9.143169e-05):0.0054484629):0.018399964,((4:0.02703788,((10:0.014365865,6:0.01781388):0.00801017,(8:0.030163194,(9:0.0173861,7:0.008279576):0.001721739):0.034585527):0.004516345):0.001347804,5:0.02086333):0.0144368);
tree gen.383 = [&U] (((13:0.0353226249,18:0.0298144979):0.0373059,((((14:0.017679677,15:0.020363354):0.0006969366,(16:0.067523348,(12:0.0150306319,17:0.0166426036):0.002570732):0.001431411):0.001356641,19:0.016341591):0.0009016781,(11:0.01180931,((1:0.05136497,2:0.0395528):0.01229207,3:0.03765169):0.05719257):0.002156283):0.01628116):0.005620632,(((10:0.015342168,6:0.0197684):0.0125229,(9:0.00869458,(7:0.002233195,8:0.02795329476):0.001367309):0.022895333):0.001877896,(5:0.01907271,4:0.02004939):0.00255084):0.01126575);
tree gen.384 = [&U] (((((((14:0.0162762093,(19:0.007686626,((1:0.03419092,2:0.04087075):0.01622381,3:0.03602062):0.05957877):0.0022022119):0.002103854,(16:0.057833571,(17:0.012414465,12:0.019048046):0.0005777644):0.001309633):0.01275522,15:0.02129438):0.009782304,18:0.0140951527):0.004050368,11:0.005263426):0.0096128176,13:0.072231462):0.002753404,((((10:0.011296266,6:0.01609541):0.01005466,((9:0.01197213,8:0.02951929):0.0005908193,7:0.0055338367):0.025306303):0.004976896,4:0.03614899):0.001877647,5:0.03531777):0.02027092);
tree gen.385 = [&U] ((((13:0.066998963,18:0.018123366):0.0104078,((((4:0.02091683,5:0.02752156):0.00217602,((9:0.008572661,(7:0.007128554,8:0.043936432):0.0004814329):0.024750957,(10:0.007027612,6:0.01131634):0.0128025):0.006893242):0.009273477,11:0.006430147):0.0006753054,(17:0.019971129,((((3:0.03340902,(1:0.04453612,2:0.04955141):0.01617234):0.0534798574,19:0.0181337791):0.0007967204,14:0.0086878106):0.006782887,15:0.01176111894):0.002234654):0.005606599):0.0007653551):0.0097368521,12:0.011159806):0.004031916,16:0.05793387);
tree gen.386 = [&U] (12:0.017270602,(((13:0.05590256,18:0.0212100493):0.03978796,((11:0.006362333,(((10:0.015599148,6:0.0183357):0.01072543,(8:0.02771458,(9:0.008716117,7:0.005493538):0.003486073):0.024952951):0.005421628,(4:0.01941852,5:0.0212403):0.0008061255):0.01423818):0.004485572,((((14:0.039644877,(3:0.02722357,(1:0.05024791,2:0.04276275):0.01907684):0.053545274):0.01020847,19:0.010324238):0.00220949,15:0.022781427):0.001381765,17:0.0238998668):0.007343759):0.0001946211):0.00377727955,16:0.054335023):0.003269827);
tree gen.387 = [&U] (12:0.016235438,(((13:0.07051565,(18:0.0131506047,(17:0.010893025,((((3:0.02803642,(1:0.05145959,2:0.03832943):0.017175):0.0745084421,14:0.0249476264):0.003921105,19:0.005269521):0.005278469,15:0.012352842):0.0031394274):0.002042399):0.003753674):0.0018430276,(11:0.005818004,(((10:0.010627324,6:0.01284227):0.01227297,(9:0.005408969,(7:0.0072833089,8:0.018350148):0.002456059):0.025172308):0.00348141,(4:0.04075568,5:0.02491839):0.002773799):0.02306232):0.000465651):0.003962679,16:0.06199771):0.002190466);
tree gen.388 = [&U] (12:0.009210638,((((6:0.01406799,10:0.011102007):0.009744104,(9:0.007136165,(7:0.006061905,8:0.021357947):0.003739469):0.0322028291):0.004998721,(4:0.02694024,5:0.02454006):0.002198):0.0143596,(18:0.0105956787,(13:0.089283,((((11:0.008522192,(3:0.04181796,(2:0.04547334,1:0.06311996):0.02071156):0.06173907):0.0007834178,(16:0.04896332,14:0.019269514):0.00037866439):0.001008157,(17:0.016197773,19:0.017771512):0.004247568):0.002987051,15:0.015474901):0.024572102):0.0002724299):0.006371325):0.010915106);
tree gen.389 = [&U] (((19:0.0415114891,(((((1:0.04902885,2:0.04799674):0.03143593,3:0.03048666):0.05751207,11:0.006828193):0.0031699327,(15:0.017832568,(14:0.0178245233,(12:0.01515237643,17:0.021619453):0.0006899762):0.002652852):0.00105956):0.01636452,13:0.076445465):0.0004591601):0.008863216,18:0.02170893):0.009472404,(16:0.06932825,((((8:0.0392675463,7:0.0077351235):0.003122426,9:0.01590399):0.025872812,(6:0.01069361,10:0.015112102):0.01611933):0.002603902,(4:0.02518819,5:0.03299712):0.001687322):0.0131475):0.002704286);
tree gen.390 = [&U] (((((((((17:0.01644621,12:0.013978436):0.001140709,(((1:0.04223802,2:0.04746736):0.007750202,3:0.02980122):0.06904823,11:0.007128249):0.0039238633):4.079023e-05,14:0.0159063553):0.007543453,13:0.074249638):0.003554341,19:0.01017879):0.005389242,15:0.017992152):0.007517542,18:0.0108239594):0.004527672,(5:0.02284565,(4:0.02594678,(((8:0.0275566716,7:0.0093532809):0.002128861,9:0.009044918):0.022802558,(6:0.01650258,10:0.007860596):0.008762656):0.001915317):0.0009921335):0.009716239):0.010397543,16:0.06351506);
tree gen.391 = [&U] (12:0.008129658,(((((19:0.0181046123,(((3:0.0300433,(2:0.06113469,1:0.06735397):0.01383822):0.05351782,11:0.004994284):0.002244833,14:0.02216907119):0.00227036):0.003219879,15:0.010495147):0.01684416,17:0.032544569):0.006997943,(16:0.06150007,(18:0.015691034,13:0.05358919):0.00818846):0.003031697):0.0006653504,((((10:0.013111532,6:0.01224178):0.008582585,((7:0.0117011362,8:0.026296302):0.00154351,9:0.007943468):0.025498607):0.00415915,5:0.03525365):0.003172789,4:0.03680921):0.02315828):0.010601982);
tree gen.392 = [&U] (((((13:0.04831714,12:0.015631045):0.02646008,18:0.0233391482):0.005096272,((19:0.00964403,(14:0.011576568,17:0.0147105045):0.0009099245):0.001724233,(15:0.017967213,(((1:0.03702647,2:0.04342578):0.03128513,3:0.02033063):0.0611895,11:0.009454291):0.003129448):0.0002663765):0.01676114271):0.0041244336,(5:0.01817657,(4:0.02223428,((10:0.01452656,6:0.01757883):0.01234196,((7:0.005064455,8:0.019272001):0.001209774,9:0.01253212):0.026583763):0.002730611):0.00402217):0.02483498):0.007784148,16:0.067880315);
tree gen.393 = [&U] (((((((17:0.018730428,13:0.07345497):0.01298548,15:0.021752663):0.0001000629,((14:0.0213903806,(((1:0.04934685,2:0.03349112):0.005384772,3:0.03166586):0.06328914,11:0.003669379):0.009712157):0.001087813,19:0.010346963):0.002958845):0.0142083389,18:0.012538518):0.010574186,((5:0.03365045,((10:0.005333626,6:0.01304595):0.01126876,(9:0.008349403,(7:0.0076067679,8:0.022361166):0.0001596226):0.024355585):0.003058613):2.720507e-06,4:0.0282858):0.0141505515):0.009848602,16:0.05797393):0.003123473,12:0.011117306);
tree gen.394 = [&U] (12:0.016611727,(16:0.087331744,((18:0.0170265476,(((((14:0.0303337347,(((1:0.04836474,2:0.03236115):0.02176456,3:0.04839003):0.04746929,11:0.01047836):0.005039821):0.003083472,19:0.009843699):0.012534098,15:0.022210918):0.0012866,17:0.028131833):0.006283167,13:0.08128982):0.004329254):0.004651865,((((8:0.0170418185,7:0.009539788):0.001844519,9:0.009350726):0.023125395,(10:0.012769123,6:0.01891022):0.007366258):0.007340694,(4:0.02285357,5:0.02071491):0.001397652):0.01138263):0.004650931):0.005486246);
tree gen.395 = [&U] (12:0.018294021,(16:0.056329892,(((((7:0.007621207,8:0.025395872):0.003188351,9:0.01208197):0.027534207,(10:0.008526984,6:0.01104761):0.01054269):0.003021339,(5:0.01916956,4:0.0318691):0.005945623):0.01451465,(13:0.086188974,(18:0.020274255,((((19:0.007556686,17:0.034396815):0.0004160548,(((1:0.04309199,2:0.03475074):0.01874857,3:0.04679348):0.0398658265,14:0.0351429012):0.0004409366):0.0060281481,15:0.013450882):0.005322712,11:0.01036005):0.0008472296):0.0006007644):0.009423187):0.007423337):0.005677522);
tree gen.396 = [&U] (16:0.066578886,((((13:0.081523799,18:0.024007201):0.005431083,((15:0.015142666,(14:0.0166336792,(12:0.015489009,(3:0.04938937,(2:0.03621769,1:0.04063532):0.02562815):0.03996757):0.00174672):0.004319378):0.008635628,(17:0.025535879,19:0.0226453551):0.0007696623):0.01650227):0.002598279,11:0.01205804):0.0030588776,(4:0.03230857,(5:0.02847895,(((8:0.025402564,7:0.0064863976):0.001015241,9:0.005574915):0.024230897,(6:0.009328431,10:0.006937437):0.008150023):0.004212415):0.0005416922):0.01560921):0.004788812);
tree gen.397 = [&U] ((((13:0.09033293,((18:0.0137571268,11:0.009009088):0.002745555,(19:0.007544654,(17:0.02743168902,((14:0.017847173,15:0.01490285):0.000770735,((1:0.05182095,2:0.05300249):0.01419283,3:0.03814344):0.0729950726):0.0002367772):0.005820901):0.01079268):0.002514618):0.012951698,((4:0.039753,5:0.0239071):0.003164278,(((8:0.030988349,9:0.005822144):0.0002866874,7:0.0108031692):0.025679426,(6:0.01989842,10:0.010195368):0.008031716):0.001668669):0.01568202):0.003262908,16:0.0703047687):0.008387967,12:0.011444367);
tree gen.398 = [&U] (((5:0.02155572,((((7:0.003231381,8:0.029769107):0.0009967251,9:0.006042293):0.030064045,(6:0.01464013,10:0.014371536):0.00787438):0.005685104,4:0.0194823):0.001052547):0.01489609,((11:0.004691192,(16:0.05532339,((((14:0.0198871291,19:0.0089923754):0.0003053456,((1:0.04622091,2:0.05358449):0.01725626,3:0.03244416):0.053627117):0.004764548,17:0.019890555):0.003351227,15:0.020703685):0.010415874):0.005563946):0.0009090599,(18:0.023478444,13:0.085970821):6.815143e-05):0.013192907):0.006781434,12:0.010668896);
tree gen.399 = [&U] ((((13:0.08767639,18:0.0115006041):0.002884949,(11:0.009194997,((4:0.02330809,((6:0.02001914,10:0.0135609):0.009666229,(9:0.007850374,(7:0.00818293859,8:0.03491384):0.001739073):0.026998691):0.003808688):0.0009518492,5:0.03206739):0.01493249):0.002365957):0.001702742,(((17:0.0106820829,(12:0.024292822,(14:0.0302854494,(3:0.04652248,(1:0.04403948,2:0.07003491):0.01384311):0.05311552):0.0005693458):0.009472168):0.0005353744,15:0.0144719416):0.003355967,19:0.0060706791):0.008992195):0.0045294449,16:0.082406053);
tree gen.400 = [&U] (12:0.017891036,((11:0.007224916,((5:0.02592223,(((7:0.00686136145,8:0.0353015946):0.000248991,9:0.01464072):0.032009547,(6:0.01547657,10:0.009056104):0.006995672):0.003374198):0.0002297698,4:0.03260041):0.0143527):0.0007554726,(((16:0.06164736,(17:0.015884892,((15:0.014606874,19:0.0207514572):0.0010024022,((3:0.03624486,(2:0.06151465,1:0.04372494):0.01823355):0.0623939,14:0.013113961):0.001283481):0.0002783297):0.006308179):0.009883964,13:0.096896781):0.001066411,18:0.0205115212):0.003779397):0.0199715032);
tree gen.401 = [&U] (12:0.011668584,((((11:0.01389936,(18:0.0127535294,13:0.08441782):0.002117159):0.0001590013,((((19:0.0080579078,(3:0.02681893,(2:0.03795244,1:0.05243726):0.01743049):0.0571350472):0.0004992689,14:0.0178104898):0.0006490625,15:0.012527631):0.00197787,17:0.02879547):0.0066770861):0.001420087,16:0.05024607):0.014359249,((4:0.02041094,5:0.01915127):0.0018411,((9:0.004054151,(7:0.005115214,8:0.021047172):0.001278097):0.033035311,(6:0.0179887,10:0.013327059):0.01183055):0.00462134):0.01443962):0.013735613);
tree gen.402 = [&U] ((((13:0.044882879,18:0.012654716):0.018970173,((((16:0.06974774,((1:0.07120567,2:0.05302755):0.01909057,3:0.03068886):0.05208768):0.0071817876,(17:0.017732198,19:0.0161010543):0.00202233):0.0009499893,14:0.022233711):0.005071354,15:0.013442456):0.008688548):0.006499464,(11:0.006003073,((5:0.02660245,4:0.02489303):0.0004689908,((10:0.013465072,6:0.01205511):0.01263973,(9:0.01552385,(7:0.0066186006,8:0.016878366):0.001564172):0.025480667):0.003833824):0.01409647):0.001144532):0.0171921972,12:0.011785965);
tree gen.403 = [&U] (12:0.016642113,((((15:0.016448373,((19:0.0164523599,14:0.0115688322):0.002332759,(3:0.03626114,(2:0.04583251,1:0.0604272):0.01636113):0.063590673):0.0006210655):0.01041851,17:0.016669863):0.01161066,((11:0.01039551,((4:0.03049424,5:0.01970215):0.0003793965,((9:0.009309926,(7:0.00713657681,8:0.037336126):0.001553574):0.032205266,(10:0.011305492,6:0.01447459):0.009462605):0.002273828):0.01948829):0.003393856,(13:0.065018302,18:0.0189943997):0.020806112):0.0009101672):0.002121093,16:0.06068745):0.006721597);
tree gen.404 = [&U] ((((4:0.02161929,5:0.02203845):0.003088748,((6:0.01544343,10:0.008942354):0.009311186,((7:0.0056854626,8:0.0397000619):0.002849768,9:0.005428751):0.028405239):0.003450783):0.01642265,(15:0.01312669074,((((((3:0.03544401,(1:0.05238633,2:0.04087219):0.02713584):0.056482963,((17:0.01665858,12:0.011251916):0.003446273,14:0.00934814784):0.00147514391):0.001620985,19:0.0164235957):0.006026994,18:0.0157570139):0.000677679,13:0.06206558):0.01140421,11:0.01824869):0.003750344):0.002565643):0.0116042942,16:0.07260172);
tree gen.405 = [&U] (((18:0.014724611,(((6:0.01603451,10:0.011056752):0.01366174,(9:0.006149565,(7:0.009315573,8:0.025565212):0.001429615):0.022469204):0.002889642,(5:0.02067254,4:0.02125475):0.001058114):0.01289475):0.00118368,(13:0.087225281,((19:0.0104897626,(15:0.012663286,(((3:0.03359819,(1:0.02918336,2:0.05275161):0.01575282):0.05845643,14:0.0147863971):0.0001880879,(17:0.01546464,12:0.02479033):0.0017852951):0.010544148):0.003728162):0.0006012865,11:0.008449501):0.005695454):0.0015011534):0.01414025,16:0.04963684);
tree gen.406 = [&U] ((18:0.02458369,(((16:0.072586592,((((3:0.03291709,(2:0.05461763,1:0.05484036):0.01404991):0.06151295,(19:0.017035044,14:0.01425219946):0.0008450642):0.001233475,15:0.017116685):0.001693168,17:0.01795753):0.001458786):0.0126825359,11:0.00452092):0.008534979,(13:0.085033646,12:0.01674113):0.01100919):0.002585326):0.001075355,((5:0.02565574,4:0.02502826):0.003341474,((10:0.007993867,6:0.01865569):0.007185832,(9:0.01430728,(8:0.0227436932,7:0.0096856488):0.004579178):0.037025859):0.0054154295):0.01166467);
tree gen.407 = [&U] (((18:0.0302274212,13:0.036277606):0.030548519,(17:0.015937198,((19:0.009124292,((((1:0.05549557,2:0.03968629):0.02081137,3:0.03624318):0.05429227,(16:0.04978646,12:0.0116387095):0.00279693):0.0006944489,14:0.02208101918):0.007162454):8.200451e-05,15:0.010379526):0.009576246):0.008624661):0.002534163,(11:0.005777698,((4:0.02393225,5:0.02025035):0.007481562,((10:0.0055748722,6:0.01177811):0.01460712,(7:0.0095338919,(9:0.005816776,8:0.0334376496):0.00199954):0.03141933):0.003769917):0.01437095):0.0019994967);
tree gen.408 = [&U] ((13:0.06367772,18:0.019547299):0.01135336,((11:0.005804834,(((9:0.009452774,(7:0.012599402,8:0.0288275849):0.001084438):0.024164553,(6:0.01150442,10:0.013844884):0.00953223):0.003223342,(5:0.02704783,4:0.02557536):0.003980887):0.01419194):0.001824119,((17:0.020172148,12:0.01358337):0.00130972517,(((14:0.01801083683,(16:0.0501792319,(3:0.02704788,(2:0.04032531,1:0.06182322):0.01614792):0.04554178):0.001516893):0.002788807,19:0.009699882):0.007800761,15:0.017841432):0.013968538):0.001156774):0.001760642);
tree gen.409 = [&U] ((11:0.01072086,((4:0.02237244,5:0.03388897):0.0006241213,(((7:0.006311355,8:0.0279366101):0.00555206,9:0.01083194):0.031276132,(10:0.01013825,6:0.01621824):0.012817201):0.005044955):0.0144508):0.0064806724,((((3:0.03188681,(2:0.03498349,1:0.06853207):0.02443694):0.05499887,(12:0.0181886015,16:0.06993828):0.001178531):0.00208494,(15:0.015974271,(14:0.0273012221,19:0.0109605898):0.001505417):0.001357408):0.00730318078,(13:0.06593461,(17:0.035720153,18:0.0198166957):0.001523459):0.03366179):0.01907075);
tree gen.410 = [&U] ((13:0.084093428,(19:0.009088234,((((17:0.01355847,12:0.021195012):0.002381049,14:0.01688918119):0.0009385465,(((1:0.03681695,2:0.047477):0.009061171,3:0.02614289):0.0591130328,16:0.0645556147):0.002956355):0.01569428,15:0.014832584):0.003167537):0.004943183):0.001326006506,((11:0.007252848,(5:0.02714187,(4:0.03538673,((10:0.0102856166,6:0.009712753):0.01671349,(9:0.01003439,(7:0.00844659,8:0.02830818):0.003716312):0.022407011):0.002775704):0.001205633):0.009514362):0.003028511,18:0.0143288778):0.001852066);
tree gen.411 = [&U] ((11:0.01196691,(5:0.0205615,(((10:0.013913606,6:0.02058812):0.0159596,(9:0.009345716,(7:0.0061626029,8:0.022839181):0.0004582041):0.020934413):0.006044415,4:0.02766814):0.001126774):0.01270188):0.0040393002,((18:0.0154812774,13:0.088325028):0.00188432,(19:0.005352942,(15:0.012248783,((17:0.016181236,12:0.019616141):0.00040574611,((14:0.016405515,((1:0.05304629,2:0.04769175):0.02145473,3:0.03087658):0.064255131):0.0007691835,16:0.05862298):0.0004367905):0.010377987):0.00238424):0.008355005):0.006267193);
tree gen.412 = [&U] ((18:0.0186618255,((((17:0.023423647,12:0.01165269):0.009184366,(16:0.04547503,(14:0.0199050888,(19:0.012636797,(3:0.03309519,(2:0.04258724,1:0.06117343):0.02099419):0.0517332407):0.003456274):0.006547137):0.0068769771):0.0004750136,15:0.015583284):0.00750217,13:0.07873293):0.001293499):0.000548433,(11:0.007847561,((5:0.02758894,4:0.03007315):9.17174e-05,((9:0.006628643,(7:0.008035962,8:0.022065846):0.001201735):0.02833182,(6:0.01410485,10:0.004814536):0.01851765):0.003956111):0.008784728):0.00103875);
tree gen.413 = [&U] (((18:0.0184166214,13:0.0484809784):0.03671957,((15:0.013693102,16:0.06124735):8.573555e-05,(14:0.0156084427,((17:0.019754092,12:0.02371729):0.00171469609,(19:0.013384924,((1:0.04643779,2:0.04145201):0.01461073,3:0.03511428):0.0496164045):0.00055033):0.0005370704):0.0027165252):0.006386795):0.01360215,(11:0.008793584,(4:0.03255237,(((10:0.011403477,6:0.01142356):0.014168,((8:0.02517086,7:0.012653884):0.003625922,9:0.007932179):0.025487051):0.002681604,5:0.02490329):0.0008154883):0.01416201):0.00131888094);
tree gen.414 = [&U] (16:0.0558408,(13:0.07905564,((18:0.0121602194,(11:0.007215339,((((7:0.00533164886,8:0.020488726):0.003535352,9:0.007813611):0.0245471478,(10:0.012770438,6:0.01368614):0.01343846):0.006143409,(4:0.03229863,5:0.02972859):0.0001153771):0.0168577):0.00237128):0.0007092942,(19:0.011001573,((((12:0.01462996,17:0.0163529866):0.001070149,14:0.0372145016):0.0006661766,(3:0.02859236,(1:0.06145167,2:0.04063867):0.02343727):0.05790377):0.004087828,15:0.018324223):0.002179026):0.024000764):0.005548238):0.0039914291);
tree gen.415 = [&U] (12:0.011458766,(16:0.05864275,(((17:0.014130192,(((19:0.0119353269,(3:0.04323901,(2:0.05829142,1:0.05151874):0.0186002):0.061593827):0.0002933668,14:0.0204700675):0.007851477,15:0.02313025):0.004501015):0.01168044,(18:0.022700265,13:0.040396889):0.03317684):0.0077588879,(11:0.005720681,((((6:0.01977508,10:0.013800688):0.01391794,(8:0.019599314,(9:0.007606486,7:0.006765476):0.003296292):0.02851746):0.00583953,4:0.02555234):0.002196544,5:0.02370793):0.01708821):0.00498497):0.0091548532):0.006250371);
tree gen.416 = [&U] (16:0.05841289,(12:0.016786105,((18:0.017225686,13:0.080434385):6.01845e-05,((11:0.005306303,((4:0.03111517,((6:0.01823779,10:0.013986226):0.0154459,(9:0.007671965,(8:0.027562877,7:0.0042227006):0.003741998):0.025985521):0.002859023):0.005452555,5:0.02214906):0.00807289):0.002961643,(((19:0.02145258962,(14:0.0361409122,15:0.02516941):0.000249374):0.001329452,(3:0.04318165,(2:0.04769982,1:0.05145062):0.01619372):0.06604812):0.01931551,17:0.022916495):0.005551883):0.000224174):0.020077056):0.001657682);
tree gen.417 = [&U] (((4:0.0334944,(5:0.0217123,((10:0.007063505,6:0.01675688):0.01643819,((8:0.023081976,7:0.004750805):0.004174435,9:0.007671615):0.034181419):0.00289914):0.001426548):0.01407847,11:0.005081673):0.004116693,(18:0.014805212,(((16:0.08040559,((1:0.05091155,2:0.06325974):0.01947421,3:0.03030115):0.05069118436):0.003800319,(19:0.00773257,(14:0.021860584,((17:0.028910009,12:0.021797432):0.003007406,15:0.016266703):0.0002050122):0.0005677554):0.00137734):0.00551785,13:0.08252683):0.007199479):0.0167953503);
tree gen.418 = [&U] (((((((((3:0.03681173,(2:0.04324921,1:0.05544401):0.01349092):0.05525803,14:0.0336342667):0.0004598219,19:0.01062090725):0.006626345,17:0.0118778287):0.002834073,12:0.011718031):0.0001845868,15:0.014989533):0.0102230537,(13:0.05077567,18:0.033308782):0.02507772):0.000297542,(((5:0.02456334,4:0.02286889):0.0005084048,((6:0.01627991,10:0.010475069):0.01410953,((8:0.0187766661,9:0.01024544):0.003215528,7:0.010813587):0.025923188):0.005052661):0.01708837,11:0.004332018):0.002128273):0.003711952,16:0.077191184);
tree gen.419 = [&U] ((((15:0.02026535037,((14:0.011729545,(17:0.016395269,(3:0.03740187,(2:0.0480273,1:0.03765849):0.02091159):0.0516134):0.0003507592):0.0029219594,(12:0.0142625,19:0.012831684):0.00120559):0.02150753):0.007945104,(((5:0.02643641,((6:0.01435538,10:0.014744288):0.01565035,(9:0.01085569,(8:0.02424576,7:0.00510253561):0.003654011):0.025738006):0.001116608):0.0007001364,4:0.02689564):0.01620986,11:0.004847177):0.003539793):0.0003352394,(13:0.052492041,18:0.026018242):0.03398457):0.008169846,16:0.0822475694);
tree gen.420 = [&U] (((((9:0.005633678,(8:0.024471611,7:0.010499182):0.003978634):0.025017964,(10:0.009891363,6:0.0102326):0.01411996):0.006951716,(5:0.03684364,4:0.02230126):0.002588724):0.01225841,11:0.00603787):0.002426014,((13:0.078642046,(((19:0.0074218565,(14:0.0181047567,((17:0.023060051,12:0.015087015):0.001793099,((1:0.04706764,2:0.05060812):0.01422371,3:0.03283349):0.055997264):0.0004312012):0.007380572):0.0001934347,15:0.020885973):0.002560372,16:0.051748267):0.002274734):0.001993892,18:0.015642626):0.007558467);
tree gen.421 = [&U] ((((10:0.014963759,6:0.01087783):0.01265117,(9:0.01066927,(7:0.0080843807,8:0.03225894):0.005239621):0.031746435):0.001519332,(5:0.01788453,4:0.03079847):0.0005840701):0.01707918,(11:0.007688035761,(((13:0.05009696,18:0.024814921):0.03085227,(17:0.010201347,19:0.009798892):0.002047647):0.008651587,(15:0.013803632,((14:0.0226701096,(((1:0.04877368,2:0.0484985):0.01257001,3:0.04162956):0.0472985385,12:0.0123676547):0.002280452):0.0066242902,16:0.04709836):0.001031499):0.0009553121):0.01301692):0.002370584);
tree gen.422 = [&U] (16:0.05606347,((11:0.009358395,(((6:0.01184554,10:0.010594401):0.01008266,((7:0.0036541521,8:0.030672674):0.002959776,9:0.009914496):0.017730003):0.003405642,(5:0.02209484,4:0.03215964):0.003835572):0.01483917):0.001546248,((18:0.017683053,((19:0.0069004907,(((3:0.03210333,(1:0.0428578,2:0.05157638):0.01678085):0.0458616,12:0.01684926487):0.002517704,14:0.0291121526):0.005965971):0.008456734,15:0.010353376):0.0066062188):0.0009655223,(13:0.059552225,17:0.014594153):0.02583564):0.0009706719):0.0076435);
tree gen.423 = [&U] ((((15:0.015711454,(((19:0.0085093267,14:0.01354303):0.001326331,(((1:0.048493,2:0.0448523):0.01870596,3:0.04123394):0.04661646,12:0.0095928899):0.006327116):0.005298251,16:0.06516178):0.0001658841):0.002066078,17:0.019294477):0.008285913,(13:0.049142998,18:0.019392912):0.03686025):0.013557842,(11:0.003039827,(((6:0.019604,10:0.015540514):0.01298253,(8:0.02759726,(7:0.0095440017,9:0.005532511):0.0008554689):0.023451593):0.006113865,(5:0.02890195,4:0.0313807):0.004302127):0.008691351):0.003635881);
tree gen.424 = [&U] (12:0.00787237,(((4:0.02977958,5:0.02684844):0.00741511,((6:0.01238458,10:0.0077012257):0.01634294,((8:0.025917607,7:0.004659455):0.002150278,9:0.007232086):0.027360969):0.002891952):0.01004328,(11:0.007771888,((18:0.021267736,((15:0.012751738,((14:0.0121508078,19:0.0046364781):0.0008522245,(16:0.05892593,((1:0.06561147,2:0.04893232):0.009218998,3:0.02902295):0.0506016):0.004079204):0.004072279):0.006561685,17:0.025599191):0.001919564):0.0030314,13:0.082413975):0.0001605284):0.005459265):0.014199578);
tree gen.425 = [&U] (12:0.0112440926,((((11:0.00668294,(((((((1:0.05184194,2:0.04436445):0.01881701,3:0.03792757):0.04949904,16:0.0529325):0.00191121924,14:0.0195513257):0.0009812044,17:0.015415812):0.001278469,19:0.009320146):0.004506521,15:0.015758854):0.008219762):0.004687932,13:0.0762917317):0.0098372911,18:0.01756292):0.0088029143,(((6:0.01506619,10:0.009961484):0.007959339,((9:0.004527231,7:0.007506195):0.0004835609,8:0.025441278):0.028420319):0.003427395,(5:0.03114026,4:0.02179303):0.005704941):0.01423959):0.012647993);
tree gen.426 = [&U] ((((((17:0.0217719562,((19:0.014686973,15:0.016140481):0.002222855,(14:0.0223659516,(16:0.059350455,((1:0.0596898,2:0.04987229):0.01648534,3:0.04215376):0.06099945):0.005209114):0.0002203004):0.0002380324):0.01073555,11:0.01006598):0.01288057,13:0.0707725947):0.002189275,18:0.016441953):0.004207603,((5:0.02885748,((6:0.01799348,10:0.00870632):0.0151886,(9:0.006687456,(7:0.0054930652,8:0.0211027988):0.002774696):0.029048527):0.001224289):0.002384431,4:0.0340981):0.01215514):0.0118531,12:0.012828775);
tree gen.427 = [&U] (16:0.069882754,((11:0.01085123,(5:0.03006353,(4:0.0231467,(((7:0.0074533655,8:0.04176303):0.003127115,9:0.005302248):0.02299442,(10:0.018130193,6:0.02453543):0.008918757):0.003252585):0.001399899):0.009242555):0.00195024,((18:0.0401636187,13:0.0456913786):0.01549101,((((3:0.04494211,(2:0.04419968,1:0.03312538):0.02226162):0.060309277,((17:0.018663579,12:0.0190561365):0.0005510158,14:0.0199671862):0.0008320015):0.00024572,15:0.017737246):0.003447623,19:0.007279859):0.019230003):0.003734599):0.009049887);
tree gen.428 = [&U] (12:0.015071504,(((4:0.02896674,(5:0.02746504,((6:0.01983172,10:0.013658975):0.01058278,((7:0.0047634356,8:0.0344002015):0.002618294,9:0.007752731):0.030535433):0.0006675967):0.001603777):0.01311486,((((((14:0.0167182253,(15:0.018027671,((1:0.03242143,2:0.05075477):0.01963535,3:0.03656722):0.0639765916):0.0001094908):0.002059343,17:0.02054179):0.006613532,19:0.009861805):0.002691741,11:0.009764643):0.002138845,13:0.089493591):0.0097334603,18:0.013445036):0.00028224622):0.004938982,16:0.062746258):0.006407898);
tree gen.429 = [&U] (16:0.0625027518,(((13:0.06166375,((17:0.021119661,((3:0.03373935,(2:0.03654439,1:0.05191972):0.0141159):0.066835018,((14:0.02007685105,15:0.01343302):0.00059164053,12:0.0193406982):0.0002985351):0.01017936):0.001586429,19:0.0109532072):0.001925595):0.006941354,(11:0.009385034,((((7:0.0091522738,9:0.007204513):0.00205492,8:0.02691516):0.02839699,(10:0.011093783,6:0.01603398):0.01222791):0.005267157,(4:0.0295265,5:0.0243131):0.002907534):0.009734073):0.001507064):0.002945791,18:0.016664105):0.002696474);
tree gen.430 = [&U] (16:0.0738741839,((4:0.02140247,(5:0.02097547,((6:0.01608719,10:0.010078339):0.01023873,(8:0.031879179,(7:0.0079744742,9:0.00986947):0.003211896):0.027060134):0.002788438):0.0004283759):0.012334882,(11:0.0109549,(18:0.021122747,(((((12:0.010485297,14:0.023073422):0.0008700432,(((1:0.04400528,2:0.04334403):0.01536706,3:0.03352643):0.0654400749,17:0.018646687):0.0003398732):3.42199e-05,19:0.012831723):0.01049034,15:0.017206424):0.008010656,13:0.08308579):0.00346899):0.002173153):0.002897162):0.006391265);
tree gen.431 = [&U] (12:0.017715074,((11:0.008354066,((((9:0.008672988,(7:0.013216256,8:0.0389578548):0.001831013):0.024972492,(6:0.02135272,10:0.018636506):0.01234559):0.001510067,4:0.02976334):0.006840979,5:0.02764398):0.01697156):0.001339089,((((19:0.011697353,((17:0.022038208,14:0.0197309239):0.001064018,16:0.064290807):0.002416128):0.003863584,(3:0.02906326,(1:0.06303638,2:0.04153151):0.0228239):0.063480018):0.002673359,15:0.014483174):0.01669646,(13:0.0845574,18:0.0106852475):0.00831559):0.001525116):0.020433085);
tree gen.432 = [&U] (12:0.013534266,(((15:0.01723962,(17:0.0110345636,((((3:0.04065253,(1:0.04862348,2:0.03702734):0.02011165):0.05984787,19:0.007006375):0.0028776656,14:0.0375180855):0.01110809,16:0.0636160238):0.0008809457):0.005036784):0.002492729,(18:0.0132654496,13:0.086792915):0.001251894):0.005804336,(11:0.006266533,((5:0.02816278,4:0.02660586):0.001129275,(((8:0.022917868,7:0.0068465739):0.001284368,9:0.005040791):0.028040027,(6:0.01939095,10:0.014208922):0.01739385):0.003457831):0.01211227):0.001510769):0.014883309);
tree gen.433 = [&U] ((((((((12:0.01025553,17:0.0262569194):0.0002686173,19:0.00382601):0.000120733,15:0.0202742894):0.0007090558,14:0.0257482832):0.003473479,(((1:0.0530102,2:0.0424472):0.01772304,3:0.02982405):0.06082246,11:0.007628893):0.002298301):0.007972353,(13:0.04845941,18:0.0280182352):0.03181903):0.0128792999,(((6:0.01941076,10:0.011255621):0.01009255,(9:0.009613839,(7:0.008717421,8:0.0213843797):0.003000446):0.023566626):0.003047655,(5:0.02183694,4:0.02470769):0.001264919):0.01527038):0.002248095,16:0.064231865);
tree gen.434 = [&U] ((16:0.05707046,((11:0.009000636,(((10:0.013039377,6:0.0137701):0.0155092,(9:0.01160823,(7:0.006922647,8:0.016346681):0.003558235):0.030780976):0.003247778,(5:0.02322175,4:0.02798348):0.003711097):0.01295456):0.002384486,(((17:0.0186705208,((13:0.042799132,18:0.0299924313):0.04114543,14:0.0124634199):0.0004403283):0.0001729765,((3:0.04257508,(2:0.05182173,1:0.05070563):0.01951273):0.054694852,19:0.013741282):0.0004982263):0.006317201,15:0.020731307):0.0201850288):0.008360045):0.005884883,12:0.010862876);
tree gen.435 = [&U] (((17:0.02133133,((((16:0.0423684049,(3:0.02555771,(1:0.03215298,2:0.05260591):0.007840239):0.04966528):0.0046010272,14:0.0266148333):0.009367518,15:0.01464251):0.001938208,19:0.009587581):0.0019273894):0.009885737,((11:0.008561974,((((8:0.022332254,7:0.006921926):0.005716398,9:0.006382612):0.026654028,(6:0.01376999,10:0.013293842):0.0068715):0.004905947,(5:0.02044389,4:0.03290346):0.0007031544):0.009760649):0.001040468,(13:0.06017359,18:0.0107877283):0.007277998):0.0003954886):0.0125204379,12:0.012731364);
tree gen.436 = [&U] (((13:0.051958931,12:0.01395248):0.026084961,(18:0.023940904,((((((16:0.04528406,(3:0.0292974,(1:0.05051553,2:0.05376468):0.03366756):0.0607728522):0.0020556386,14:0.0287621206):0.003544299,17:0.01990377):0.007689777,19:0.010909112):0.0008301837,15:0.016415221):0.003616995,11:0.008005936):0.0020244093):0.0003045958):0.001792464,((4:0.02563724,((9:0.00496977,(7:0.007600671,8:0.02009543):0.003147891):0.028292455,(6:0.0123355,10:0.011452637):0.009146761):0.005176108):0.000313589,5:0.03019505):0.01449938);
tree gen.437 = [&U] (16:0.07343381,(((11:0.00523273,(19:0.009219514,((((3:0.04698509,(2:0.06297852,1:0.06053392):0.01564642):0.055033633,14:0.03724151949):0.005860908,17:0.019206883):0.003855296,((18:0.0205499624,13:0.08218726):0.011299622,15:0.018823771):0.0002232084):0.008054963):0.001942019):0.005542745,((5:0.02786459,4:0.03596488):0.003670883,(((9:0.01215049,8:0.020101289):0.001131255,7:0.011026808):0.026300109,(10:0.012538566,6:0.01793404):0.01011632):0.007892494):0.01414129):0.005734495,12:0.014487036):0.001215939);
tree gen.438 = [&U] (((5:0.01690892,4:0.02154941):0.004777024,((10:0.006658689,6:0.01669294):0.01944582,(9:0.00570282,(7:0.0056848368,8:0.020202974):0.001320011):0.027111336):0.004917105):0.01327323,(((16:0.0642888598,(((14:0.0135903505,15:0.013737243):0.0008910413,(12:0.0161220617,17:0.009823759):0.002050179):0.0005289774,(13:0.09803075,(19:0.010341337,((1:0.05322496,2:0.04468683):0.01499619,3:0.03777873):0.05941451):0.001358048):0.000743917):0.002063665):0.004172516,18:0.0213085242):0.02086842,11:0.01297589):0.0051773245);
tree gen.439 = [&U] ((((11:0.005892959,((15:0.015247772,(((14:0.02371906505,(3:0.02360439,(1:0.03957191,2:0.04995033):0.0199028):0.0558589):0.003960393,17:0.02361581):5.319682e-05,12:0.0145065936):0.009637511):0.00124108399,19:0.010567607):0.00721689):0.008202355,(18:0.019053946,13:0.06189862):0.00183285):0.005214999,16:0.06147987):0.0030300886,(4:0.03103294,(5:0.02577925,(((8:0.029717229,9:0.01085978):0.000718128,7:0.0102023357):0.041260309,(10:0.016787074,6:0.02119237):0.005359835):0.00145471):0.001456412):0.01845012);
tree gen.440 = [&U] (((11:0.01014348,(19:0.0089938414,(15:0.0245897054,(((16:0.0636483506,((1:0.05671782,2:0.04444729):0.02729796,3:0.03540843):0.05631541):0.001293768,14:0.022062335):0.001514041,(17:0.016604228,12:0.01553269):0.0008063345):0.01439675):0.00643942):0.0005013441):0.0002633503,(13:0.045561989,18:0.016352909):0.02636466):0.006709284,((4:0.03058859,5:0.030348731):0.002169416,((6:0.01600784,10:0.009870951):0.01208803,((7:0.00703031938,8:0.02140849):0.001484105,9:0.01040441):0.022283176):0.004827225):0.008677662);
tree gen.441 = [&U] ((((10:0.01430195,6:0.01643543):0.01137979,(9:0.01049251,(8:0.0240516005,7:0.006838077):0.003295851):0.032351474):0.004215838,(5:0.01738474,4:0.02415126):0.0003305096):0.0150716,((18:0.0162301184,13:0.040174668):0.02332902,((((14:0.02045288216,(19:0.008204059,(16:0.054859822,((1:0.04843764,2:0.05586786):0.02367238,3:0.02784711):0.07485197):0.0035972997):0.0001919163):7.834456e-05,(17:0.0228002697,12:0.018058826):0.001699744):0.00309292895,15:0.019083322):0.01501225,11:0.00491545):0.003936665):0.00652725);
tree gen.442 = [&U] ((((19:0.0121302801,(17:0.025721486,(13:0.06084984,18:0.0187841399):0.0358511934):0.003416133):0.006861085,(((3:0.02785376,(1:0.04454704,2:0.04463158):0.02485673):0.06917114,11:0.005427459):0.002207904,(12:0.0134975567,(14:0.026336704,15:0.010397224):0.0007126358):0.003659347):0.001108578):0.023049874,((4:0.02842288,(((7:0.0070422265,8:0.041842975):0.0005963443,9:0.009758628):0.0323794103,(10:0.011565665,6:0.0165674):0.007852069):0.002561797):0.002744002,5:0.03602007):0.01745216):0.0042434483,16:0.0599052);
tree gen.443 = [&U] (((((3:0.02241237,(1:0.05364729,2:0.03871008):0.0148432):0.06757164,11:0.005712114):0.002647676,(14:0.009398164,(((19:0.01049208,(18:0.018555997,13:0.05076703):0.02154454):0.01495369,15:0.015142705):0.0002950323,(17:0.0189669221,12:0.018824356):0.001600797):0.0002473536):0.003986883):0.036943916,((4:0.0203353,5:0.03416275):0.002289012,(((7:0.0111524461,8:0.024983529):0.002818384,9:0.006054316):0.018494453,(6:0.01364692,10:0.01485653):0.008902723):0.004911451):0.008134931):0.007167129,16:0.074529279);
tree gen.444 = [&U] ((((((((18:0.0201816457,(3:0.04270248,(2:0.05323549,1:0.0591619):0.01661218):0.06451398):0.001291444,19:0.006669352):0.0006030452,14:0.022813481):0.003114243,15:0.014228016):0.006848731,17:0.025419046):0.010838849,(((((((9:0.0130084,8:0.02672598):0.0005484268,7:0.0116842557):0.020836115,(10:0.012462749,6:0.01627318):0.009555062):0.002591721,4:0.0265808):0.000797339,5:0.02677794):0.0135626,11:0.004465449):0.001952166,13:0.0835112333):7.081038e-05):0.002981456,16:0.058054143):0.006429687,12:0.011167243);
tree gen.445 = [&U] (((((12:0.014653705,17:0.018920029):0.001554151,(15:0.013500321,((19:0.005304899,14:0.0097329406):0.0007370811,(((1:0.05312403,2:0.04064391):0.0220958,3:0.03299992):0.0570218,11:0.005908884):0.0005886654):0.000977415):0.0008282164):0.021087158,(13:0.0672292293,18:0.0191304321):0.0131019):0.01088399,((((6:0.01411137,10:0.012992056):0.01198737,(9:0.01064896,(8:0.030005846,7:0.006635313):0.002577369):0.031409367):0.003303886,4:0.03383175):0.001549505,5:0.02469892):0.01425753):0.00454731,16:0.0690884585);
tree gen.446 = [&U] ((((((6:0.01416493,10:0.01089073):0.01154122,((7:0.0048367053,8:0.0174337935):0.002233557,9:0.01139593):0.030931004):0.004013339,5:0.02675643):0.0003834572,4:0.03126162):0.007601717,(18:0.01746987943,(((((1:0.03531944,2:0.03384659):0.01436198,3:0.03703022):0.06236334,11:0.007723322):0.002070912,(15:0.014024085,(14:0.020076301,(17:0.016602364,12:0.014888948):0.0044735454):0.0008647608):0.007804489):0.01432435,(13:0.073020071,19:0.006424556):0.004219029):0.005615453):0.002654247):0.00401677,16:0.07119543516);
tree gen.447 = [&U] (((4:0.02953244,(5:0.03311514,((6:0.0134876,10:0.010672644):0.01340298,(9:0.0034102,(7:0.0079220103,8:0.026843758):0.001651345):0.024316555):0.0062604):0.002001425):0.0139279,((18:0.0112888611,11:0.01076938):0.0009936248,((19:0.012381927,(14:0.02516662932,((12:0.018627402,17:0.015885322):0.001827963,(((1:0.05395847,2:0.04062985):0.01267832,3:0.03421924):0.05782807,15:0.020577326):0.001967286):0.0002840819):0.0025264427):0.01099216,13:0.11204703):0.001523303):0.018948882):0.014116152,16:0.04792776);
tree gen.448 = [&U] ((((4:0.02537055,5:0.0215839):0.001598942,(((7:0.0072313548,9:0.01305841):0.0005095272,8:0.0348417981):0.028600854,(6:0.01849875,10:0.014320328):0.01082126):0.00758838):0.01160234,((((17:0.027450988,12:0.015766036):0.0009981678,(14:0.02296606076,15:0.011179105):0.0004341615):0.0044822217,((3:0.03731307,(1:0.05953857,2:0.03150443):0.03520874):0.05526667,11:0.01130084):0.000456003):0.02149521,((18:0.016214231,13:0.070145652):0.01159302,19:0.012828002):0.01228641):0.007811828):0.01759429,16:0.05950028);
tree gen.449 = [&U] ((((5:0.02750038,4:0.02789805):0.003295654,((9:0.01257486,(7:0.008410774,8:0.0201530426):0.0004245827):0.026122566,(6:0.01744818,10:0.01196057):0.01237952):0.002719922):0.01547639,(18:0.0149662069,((((15:0.01594784,((17:0.019429596,12:0.01021216):0.0040960766,14:0.0192439426):0.001190609):0.000602222054,19:0.0110401626):0.004276783,((3:0.02680231,(1:0.04334612,2:0.0455951):0.02050833):0.0747956,11:0.007404408):0.003114131):0.000368091,13:0.0950937655):0.01650006):0.001123353):0.013630575,16:0.06575535);
tree gen.450 = [&U] (16:0.060135962,(((4:0.02361751,((9:0.01172788,(8:0.03617743,7:0.0072842952):0.002343644):0.023038553,(6:0.01858976,10:0.015018911):0.01138112):0.005206533):0.001882501,5:0.01984814):0.01517633,(18:0.0152364532,(13:0.07123843,(((3:0.03357711,(1:0.03484622,2:0.04551112):0.02304425):0.05831183,11:0.01030519):0.001820664,((17:0.029084377,12:0.01176126):0.00164814558,(15:0.017794007,(14:0.012039852,19:0.010209768):2.867791e-05):0.0008046929):0.0007020676):0.01844836):0.0041856103):0.001333079):0.002216409);
tree gen.451 = [&U] (16:0.05419311,((5:0.01968229,(4:0.03078834,((9:0.01259952,(8:0.02753594888,7:0.004327394):0.002815354):0.022138818,(6:0.0144248,10:0.010084637):0.01068073):0.003347018):0.001594329):0.01168756,((((18:0.027093739,13:0.05182598):0.032198944,((11:0.007420214,(3:0.04111356,(2:0.04491933,1:0.03699272):0.01833522):0.0558968):0.0009680708,(15:0.018506982,14:0.01159503903):0.0007227):0.01140887):0.01100085,19:0.012350973):0.002791298,(17:0.023816366,12:0.011641142):0.0008294816):0.005183239):0.0155219955);
tree gen.452 = [&U] (16:0.05133632,(((5:0.02531405,4:0.02522428):0.00050067,((9:0.01439366,(8:0.020652022,7:0.0063490747):0.00163654):0.022807511,(6:0.01824023,10:0.016247612):0.003723791):0.003704596):0.0179825,(((11:0.003672548,(3:0.02754315,(2:0.0679434,1:0.05012395):0.008031008):0.05646211):0.002160557,(((15:0.013560048,12:0.017040986):4.485313e-05,14:0.0283092599):0.001293738,17:0.0302015792):0.0007005149):0.0214181476,((13:0.06004787,19:0.009094608):0.01648423,18:0.015581792):0.003998078):0.004465315):0.0114103196);
tree gen.453 = [&U] (16:0.063574277,(((13:0.057583182,18:0.018085246):0.01532781,(((17:0.014373234,((14:0.0321560461,19:0.007353585):0.0002588508,12:0.023851733):0.004474548):0.0008890068,15:0.014262352):0.0016437,(11:0.0104408,(3:0.03981968,(1:0.04840264,2:0.04850869):0.01739903):0.05343584):0.00217984):0.01147132):0.0064436353,((((8:0.030427205,7:0.006844759):0.00789596,9:0.006526091):0.041870395,(10:0.0140643366,6:0.009046676):0.00953762):0.002078654,(5:0.02283791,4:0.02589905):0.004432045):0.01032008):0.005490283);
tree gen.454 = [&U] ((16:0.07541179,(((19:0.0068162446,(17:0.014414513,(15:0.016590107,((11:0.002572809,(3:0.04374506,(1:0.04650553,2:0.05064415):0.01413075):0.05788247):0.00253725364,14:0.018224904):0.0007661759):0.013579101):0.004761518):0.003811395,(18:0.01572000188,13:0.061507044):2.00871e-05):0.001815276,(4:0.01992895,(5:0.03393712,((9:0.008273414,(7:0.0058955421,8:0.0336352695):0.001498543):0.030081296,(6:0.0118095,10:0.014083564):0.008178626):0.00246983):0.004313596):0.01156712):0.004411991):0.007597289,12:0.014295316);
tree gen.455 = [&U] (16:0.057200355,(((4:0.02415548,5:0.02045056):0.001582984,(((7:0.0092157673,8:0.023471075):0.002538026,9:0.01244944):0.037484236,(10:0.01568231,6:0.01841064):0.008188693):0.003864334):0.01064046,(((13:0.0394084,18:0.01418909):0.040425687,(((14:0.0191396605,(19:0.010972611,((3:0.0342513,(2:0.04552332,1:0.0441602):0.02037329):0.05233949,12:0.026398761):0.0004095174):0.0009015665):0.002264558,15:0.016739406):0.00566306,17:0.024359077):0.011022137):0.0003727946,11:0.008030401):0.00728514904):0.004325904);
tree gen.456 = [&U] (12:0.014223522,((17:0.02515436,((11:0.00849043,(((6:0.01929661,10:0.017511194):0.01979808,(5:0.01826096,4:0.03431139):0.002113595):0.002755848,(9:0.009609617,(8:0.0415305322,7:0.010706918):0.001863408):0.033583586):0.01094955):0.002670041,(18:0.02256885,((15:0.019812923,(19:0.011586638,((3:0.03774901,(2:0.05520675,1:0.03798466):0.01539995):0.07595526776,14:0.0190041943):0.009335314):0.00059747):0.006177268,13:0.08414987):0.004244072):0.0049373626):0.002155944):0.00409987,16:0.063323671):0.005601205);
tree gen.457 = [&U] ((((13:0.082946254,18:0.021091851):0.004780172,((11:0.008899929,(5:0.02114877,(4:0.02175759,((6:0.01855114,10:0.014042374):0.01152209,(9:0.003076709,(8:0.02623500725,7:0.0064983817):0.002837767):0.028432401):0.005340989):0.0005239512):0.01827967):0.001045602,(17:0.018073946,((15:0.01364427,(14:0.0165009984,(3:0.04500788,(2:0.06134218,1:0.06468588):0.01569789):0.0465691872):0.002963377):0.01551509,19:0.004987621):0.004553389):0.006301459):0.002222394):0.0093251995,16:0.0740294875):0.0053065,12:0.009264968);
tree gen.458 = [&U] (12:0.01239325,((((19:0.011348186,(15:0.014713454,((((13:0.05553398,18:0.016419015):0.02626714,17:0.012065487):0.0218496629,14:0.0359531763):0.004211889,((1:0.05018099,2:0.04635212):0.01438373,3:0.03086962):0.060209895):0.001594395):0.0009757472):0.01141871,11:0.006706022):0.011847231,((((10:0.015696954,6:0.01033436):0.009871743,((8:0.020989834,7:0.0063059823):0.001926556,9:0.005663555):0.028641915):0.003647867,4:0.03538629):0.004163889,5:0.02315086):0.01318908):0.006635112,16:0.0659686274):0.012271952);
tree gen.459 = [&U] ((16:0.05421744,(((5:0.02684811,(4:0.03920511,((6:0.01763492,10:0.008638109):0.0135494,(9:0.00956697,(7:0.0074372586,8:0.023165783):0.006004919):0.02172462):0.002839903):0.0007335782):0.009310606,11:0.01018089):0.008341207,((((14:0.017134497,(3:0.03420426,(2:0.05118724,1:0.03884197):0.01201426):0.05396586):0.0047069766,15:0.01730282):0.01085829,(19:0.0101815331,17:0.018795004):0.00131054):0.0006862009,(18:0.017204186,13:0.06809646):0.001764836):0.003233356):0.008927541):0.000536988,12:0.0160296372);
tree gen.460 = [&U] ((16:0.05274332,12:0.016845299):0.0006316319,(((13:0.065849235,17:0.014456457):0.000710592,(18:0.015460778,(((3:0.02987526,(2:0.04676844,1:0.06093499):0.01830573):0.05290387,19:0.0102428364):0.000108624,(14:0.0241933084,15:0.020481435):0.0009390919):0.021105741):0.002710848):0.001960336,(((4:0.0241612,5:0.03630811):0.003457414,((6:0.02102618,10:0.012449797):0.009389049,((7:0.0053362617,8:0.021526711):0.003072619,9:0.01143075):0.02222674):0.00455029):0.009096589,11:0.006083492):0.003687547):0.015234156);
tree gen.461 = [&U] (((18:0.0169755546,(((4:0.02616244,(((7:0.0044338229,8:0.029462494):0.001638876,9:0.01191482):0.020158494,(6:0.01266954,10:0.013261894):0.01384914):0.003492444):0.001155254,5:0.03451892):0.01089352,11:0.004105384):0.00397541):0.001665303,(15:0.014870378,((14:0.018902029,(3:0.03360713,(1:0.05185284,2:0.06065415):0.02225719):0.06763433763):0.004846446,(19:0.007221179,(17:0.015636028,(13:0.043913937,12:0.02446332):0.01329479):0.009945745):0.01315094):0.01330252):0.008491169):0.003584813,16:0.05276924);
tree gen.462 = [&U] ((((4:0.03078769,5:0.01962121):0.003351323,(((8:0.028501774,7:0.005774369):0.003319108,9:0.007894944):0.0248739913,(6:0.01204522,10:0.014549543):0.007776278):0.004420585):0.01580375,(((17:0.015103074,(15:0.015518414,((14:0.02645756985,(3:0.0439603,(1:0.0429892,2:0.04405337):0.01848168):0.0661052036):0.000988089,19:0.006235887):0.000147493):0.012418216):0.01161579,11:0.009744859):0.003433279,(18:0.01064512596,(12:0.008386818,13:0.0383097654):0.041825256):0.02088694):0.003590628):0.00670112,16:0.062007648);
tree gen.463 = [&U] ((16:0.057914242,((((4:0.02693792,(5:0.02102778,(6:0.01331976,10:0.008016688):0.01542425):0.002306226):0.002515043,((8:0.0194958068,7:0.0080613062):0.003948267,9:0.005905363):0.026237865):0.01128592,11:0.004370534):0.0007691686,((17:0.033485168,(((3:0.02284308,(2:0.04717756,1:0.04853062):0.02541904):0.075110052,15:0.012924689):0.001542033,(19:0.00528384,14:0.0242806086):0.0003587173):0.002670277):0.020344724,(13:0.06172357,18:0.0105388931):0.007325736):0.0007614332):0.007235824):0.004009806,12:0.020887177);
tree gen.464 = [&U] ((((((7:0.0059869603,8:0.04154749):0.001096815,9:0.009162525):0.022831082,(6:0.01805015,10:0.018930138):0.006028071):0.003726764,(4:0.02397299,5:0.02803121):0.002744548):0.02014411,(18:0.024270273,(((12:0.028803786,((15:0.014307203,17:0.017121065):0.002986327,((11:0.006490793,(3:0.03684173,(1:0.04925755,2:0.03027389):0.02918661):0.04011061):0.001753599,14:0.0147608246):0.0005388435):2.241906e-05):0.005534459,19:0.009430618):0.0112735092,13:0.091627):0.001928055):0.004922225):0.005986008,16:0.0556962001);
tree gen.465 = [&U] (((18:0.03171135384,13:0.072911596):0.03249147,((11:0.006336193,((((10:0.016029205,6:0.01517792):0.008556445,((8:0.02919711,7:0.007132571):0.0001116616,9:0.01122712):0.024936272):0.004592942,4:0.02787499):0.001149731,5:0.03002622):0.01250857):0.004195281,((15:0.012709124,(((1:0.03392622,2:0.0500747):0.03494559,3:0.03708008):0.06399513,((12:0.01365492,17:0.02848721):0.001586495,14:0.0111588139):0.002261096):0.0005107525):0.025717368,19:0.007799241):0.00562022):0.00047948715):0.0110260754,16:0.07370533);
tree gen.466 = [&U] ((((11:0.004756622,((4:0.02383997,((10:0.013955637,6:0.01737947):0.01741097,((9:0.01067702,7:0.0052403359):0.004024789,8:0.013822408):0.022403568):0.002172886):0.002495268,5:0.02872267):0.008915333):0.00351336,((15:0.02063092,(((1:0.05308737,2:0.0589772):0.02022125,3:0.03177767):0.051109722,((17:0.0106144596,12:0.014999971):0.003372832,14:0.00731072026):0.002397684):0.011111367):0.008790257,19:0.007052718):0.006073717):0.0005852458,(18:0.0223336766,13:0.06237507):0.0112309869):0.003918598,16:0.068371632);
tree gen.467 = [&U] (12:0.010062805,((((5:0.02689519,4:0.03657629):0.002825521,((9:0.006011638,(7:0.009673017,8:0.030690066):0.002278919):0.0317188176,(6:0.01955857,10:0.01340378):0.008983774):0.004281032):0.01301119,(((((14:0.0130647041,((3:0.0315113,(1:0.04926945,2:0.03852894):0.02002869):0.0591803,19:0.013492748):0.003819318):0.001473934,11:0.009681399):0.010007964,15:0.012730791):0.00410583,(17:0.02101197,13:0.069712311):0.01954653):0.014208884,18:0.031110912):0.00036165883):0.002943549,16:0.0654858804):0.004266825);
tree gen.468 = [&U] ((16:0.06636774,((((4:0.02834038,((7:0.0104947538,8:0.023472636):0.003337662,9:0.009373765):0.029202326):0.003691404,(5:0.03065647,(10:0.0140944693,6:0.01809595):0.01129781):0.0008991198):0.008100356,11:0.008592379):0.0009216196,((13:0.0759268034,18:0.016501209):0.002448216,(((17:0.025172144,(14:0.0122700793,19:0.023593827):0.003360242):0.001042036,(3:0.0379862,(2:0.04182584,1:0.05530553):0.01518764):0.06017879):0.008790987,15:0.016167035):0.008292169):0.001530922):0.0064399677):0.001577686,12:0.012368807);
tree gen.469 = [&U] (16:0.05476364,(((((((7:0.013706765,8:0.0198044252):0.002714548,9:0.008585439):0.018195416,(6:0.01168544,10:0.009301826):0.008156457):0.003993264,(4:0.02648529,5:0.02705295):0.002181194):0.009380442,11:0.004720961):0.001028578,(((((17:0.028159379,(3:0.04644319,(2:0.03466602,1:0.04782163):0.02116102):0.0456717):0.0001870533,(14:0.034226912,19:0.0156668051):0.0003157145):0.001853013,15:0.013426135):0.015975881,18:0.01666952562):0.0107351,13:0.07241158):0.0005451776):0.0142194075,12:0.018654627):0.0007264609);
tree gen.470 = [&U] (16:0.04150951,(((((3:0.04100356,(1:0.0398339,2:0.05125237):0.01456411):0.05764717,(((12:0.01707699,17:0.022231202):0.0005590214,14:0.0152772257):0.0009212403,(13:0.04226029,18:0.01487417919):0.031204573):0.001861003):0.004251286,15:0.015956118):0.0004836509,19:0.024311761):0.014370299,(((4:0.023509,5:0.01876695):0.002505648,((9:0.006091141,(7:0.0081365992,8:0.0295325189):0.002342182):0.032867772,(10:0.010721755,6:0.01428199):0.01459414):0.004064794):0.01009369,11:0.006887562):0.0026402128):0.013298384);
tree gen.471 = [&U] (16:0.06227047,((((4:0.03011995,((9:0.004579425,(7:0.0081657115,8:0.0153851419):0.002847805):0.033050376,(10:0.00893115,6:0.01040801):0.01090867):0.001674065):0.001117317,5:0.02751462):0.01246743,11:0.009834818):0.003756855,((15:0.013814998,((3:0.04428324,(1:0.06533555,2:0.03964292):0.01235948):0.0530233557,((18:0.036243645,13:0.04474739):0.03539214,((12:0.0153182,17:0.0193453531):0.0006245151,14:0.0157072685):1.969925e-05):0.0007588929):0.005707006):0.004334685,19:0.0249871885):0.01439229):0.021671184);
tree gen.472 = [&U] (16:0.05548025,((13:0.0993088511,((((((14:0.0339336749,19:0.010657839):0.0004991111,(3:0.03137821,(2:0.0414847,1:0.04302485):0.01639505):0.04595061):0.0101524233,15:0.017785619):0.003895512,17:0.031822978):0.001521299,18:0.015093824):0.005928772,((((7:0.0053064576,(9:0.006292193,8:0.031031099):0.0001612182):0.021895624,(6:0.01938281,10:0.01009277):0.012106397):0.007580927,(5:0.02615061,4:0.02683065):0.00582741):0.011784,11:0.005808491):0.0002592362):0.000229972):0.011921764,12:0.020680624):0.0005080244);
tree gen.473 = [&U] (16:0.060205523,((((5:0.0320362,(4:0.03416016,((9:0.009824779,(8:0.02382284,7:0.010501304):0.003134168):0.02808789,(10:0.014393553,6:0.009650802):0.01357485):0.004504547):0.0004265931):0.009074323,11:0.006368288):0.001779901,15:0.016029691):0.0008193706,((18:0.0200034789,13:0.06908569):0.0138627,(((3:0.0252583,(1:0.04166984,2:0.04825611):0.02466292):0.048550384,(14:0.0257651215,17:0.0258300593):0.0004969535):0.0045019574,(12:0.012761872,19:0.009834116384):1.6425e-05):0.01390705):0.004295616):0.00416587654);
tree gen.474 = [&U] (16:0.05625762,(((18:0.0112721206,(11:0.007260395,((((14:0.034197733,((1:0.04435414,2:0.04235642):0.02412404,3:0.0331334):0.048881489):0.0007898408,19:0.015081503):0.001935548,(13:0.06307285,17:0.013738838):0.02439571):0.000385503,15:0.02641471):0.007526767):0.003810428):0.0087443478,((((9:0.01123571,7:0.006857826):0.0003287509,8:0.022433206):0.029224435,(10:0.010878219,6:0.01266567):0.01392241):0.004067752,(4:0.03861876,5:0.02234261):0.002685226):0.01476782):0.010414594,12:0.012587573):0.004241257);
tree gen.475 = [&U] (12:0.013191339,(((((14:0.0109029038,(3:0.02753518,(1:0.03384815,2:0.05160857):0.01578174):0.0571482):0.011617801,(17:0.024688393,((18:0.022109297,13:0.042525329):0.0093208942,19:0.010556796):0.009523895):0.01294824):0.000166178,15:0.018397878):0.007462972,((((5:0.0300145,4:0.02296184):0.0009869728,(10:0.012565157,6:0.01722508):0.01566209):0.003644959,(9:0.008186209,(8:0.032005307,7:0.013026619):0.001858301):0.021336979):0.0160973,11:0.006861764):0.001314578):0.0223199442,16:0.05828586):0.002465074);
tree gen.476 = [&U] (12:0.011545162,(((11:0.006948091,(5:0.02499346,(((10:0.00592629,6:0.01457783):0.01108835,((8:0.026525436,7:0.005193375):0.001992481,9:0.008726728):0.019624719):0.005050209,4:0.04187608):0.001400602):0.01016238):0.002165171,((17:0.016949062,(18:0.020345306,13:0.03947654601):0.020923454):0.01628742,(((3:0.03476531,(1:0.03319365,2:0.06290059):0.02034536):0.046324502,(14:0.0198656754,19:0.020464552):0.002706088):0.01283036,15:0.012875445):0.01192608):0.002781065):0.012570859,16:0.05251762):0.000257485);
tree gen.477 = [&U] ((((18:0.0159584685,13:0.06704162):0.0198405,(((((14:0.023132494,19:0.01680006872):0.001497715,17:0.009518955):0.0002792307,(3:0.03936471,(1:0.06369798,2:0.05842809):0.01704509):0.05038171):0.0152796979,15:0.012964009):0.002881783,(11:0.007458249,((8:0.02374669,(7:0.009288254,9:0.006573659):0.001063384):0.031973323,((10:0.014534549,6:0.01494841):0.01094675,(5:0.02999159,4:0.0295374):0.001510008):0.004524862):0.01378862):0.007609293):0.002578882):0.018649802,16:0.06366665):0.0001857454,12:0.008297832);
tree gen.478 = [&U] (12:0.015557289,(16:0.05452894535,((11:0.01203603,(4:0.03037819,((((8:0.0242475221,7:0.009960674):0.0006122646,9:0.0131114):0.02864384,(6:0.01429996,10:0.008471863):0.01160884):0.003355702,5:0.02617364):3.508445e-05):0.013799):0.003624668,((15:0.013193683,((3:0.0510641,(2:0.04090354,1:0.04793996):0.02625222):0.04376314,(19:0.0060719404,14:0.0123082814):0.0002562099):0.007537646):0.0114219,((13:0.04511114,18:0.02011139):0.024829979,17:0.023348058):0.02276359):0.004372745):0.005626647):0.00901224);
tree gen.479 = [&U] (16:0.0636387,(12:0.025536168,((11:0.004503188,((4:0.03217412,5:0.02850229):0.001093564,((10:0.015646919,6:0.02171976):0.01167665,((7:0.0082107195,8:0.027108404):0.001503761,9:0.01144964):0.029092641):0.007645194):0.01234072):0.0042267815,((18:0.0109971688,13:0.08628113):0.001726455,((((17:0.0166635284,14:0.0150334923):0.0018783646,(3:0.03382943,(1:0.04765814,2:0.05262532):0.01469553):0.05003838):0.001698099,15:0.0186229219):0.002681611,19:0.009438023):0.009076785):0.007178125):0.013134736):0.003802222);
tree gen.480 = [&U] (16:0.05613487,(((11:0.009347107,((4:0.04282095,5:0.03196347):0.003445443,((10:0.010475538,6:0.01991255):0.01013866,(7:0.0086704825,(9:0.0119971,8:0.046891459):0.0005340422):0.029564338):0.004699306):0.01342787):0.0027498419,((17:0.033801542,(19:0.016250723,(((3:0.02946586,(1:0.05749941,2:0.0320769):0.02065327):0.05196629,15:0.023385232):0.0044551845,14:0.018319543):0.001392541):0.015438235):0.004986734,(13:0.0890273,18:0.025186112):0.0005953193):0.002788195):0.015527681,12:0.01919774):0.001799731);
tree gen.481 = [&U] (((17:0.03195174,((14:0.0337974486,(19:0.006722066,((16:0.0558299756,12:0.010720974):0.0006432374,((1:0.04738146,2:0.04996068):0.01205926,3:0.03085838):0.05545795):0.002820313):0.0002082497):0.007575285,15:0.01502548):0.002120665):0.016952,(11:0.005031338,((10:0.0103649,6:0.01936174):0.01648762,((5:0.03130566,4:0.03205268):0.0007120549,((9:0.008487981,7:0.0097292957):0.001006608,8:0.03017403):0.030335842):0.0006481174):0.0168422):0.001838307):0.0007962853,(13:0.084342617,18:0.0231986226):0.01096383);
tree gen.482 = [&U] (12:0.016488212,(16:0.04845702,((11:0.008253706,((((9:0.007877677,(7:0.005952175,8:0.021049198):0.0002340354):0.020889904,(10:0.012811878,6:0.01054107):0.01167587):0.002371664,4:0.03196096):0.0006930257,5:0.02507007):0.01404146):0.0011746249,((19:0.0057400404,(((14:0.01734598234,(3:0.02874934,(1:0.04166279,2:0.04233121):0.009577304):0.056421424):0.0002344275,17:0.011119466):5.584212e-05,15:0.015376224):0.0093793059):0.007575165,(18:0.0098039821,13:0.0564813017):0.031483715):0.001994361):0.015180036):0.001098596);
tree gen.483 = [&U] (16:0.06432713,(((18:0.0227702947,13:0.043413205):0.03576444,(11:0.007314457,(((14:0.024960386,(3:0.03529877,(2:0.04709696,1:0.03882906):0.01647771):0.04743101):0.0008043416,(15:0.010551445,(17:0.016251411,12:0.0235041419):0.003549979):0.0003195032):0.008840325,19:0.0065577697):0.003291291):0.009744928):0.013082688,(((9:0.01054957,(7:0.0098661264,8:0.029117295):0.000850292):0.019152806,(6:0.01309243,10:0.016287622):0.01022764):0.003332443,(4:0.02623278,5:0.0235614):0.002189156):0.01518986):0.00237864);
tree gen.484 = [&U] (((11:0.006351958,(5:0.02511871,(4:0.02727897,(((7:0.0052066969,8:0.026778143):0.001633395,9:0.01148334):0.031839522,(6:0.02238169,10:0.010329044):0.007789003):0.003108904):0.003361922):0.01365781):0.003958759,((15:0.017086467,(19:0.006605505,((3:0.03441259,(2:0.04441313,1:0.04032993):0.0265139):0.05482797,(14:0.021449213,(12:0.0165883,17:0.017872106):0.002507321):0.001899839):0.002200569):0.0037903109):0.02023149,(18:0.022072249,13:0.0476061):0.03895214):1.238091e-05):0.0129302528,16:0.06448637);
tree gen.485 = [&U] ((((18:0.01095243,13:0.064506301):0.01545664,((14:0.033593766,((12:0.0166441817,17:0.019777623):0.0004971976,(15:0.009943863,(3:0.0333748,(2:0.05008929,1:0.04801075):0.0232616):0.05147311):0.0022565):0.002164747):0.017270111,19:0.0076345599):0.011879327):0.00596938,(11:0.0102985,((((8:0.028213413,(7:0.0093503514,9:0.006184301):5.226798e-05):0.02438112,(6:0.01381132,10:0.011239978):0.01421053):0.00651256,5:0.02327947):0.0006280402,4:0.02612555):0.01367472):0.0007431298):0.0138654003,16:0.0625992);
tree gen.486 = [&U] (16:0.06903899,(((((((3:0.04295905,(2:0.03076183,1:0.04854863):0.01743061):0.05775973,(17:0.0147028038,12:0.018222662):0.0006311592):0.00062823,14:0.0154708976):0.001138195,15:0.012791294):0.016078295,19:0.006746422):0.009419382,(11:0.008514347,(((8:0.033289698,7:0.012185044):0.003346885,9:0.003345661):0.02189648,(4:0.0328757,((6:0.01864193,10:0.0117371189):0.010903,5:0.02548318):0.002168603):0.004485269):0.01063716):0.0038781426):0.0002265021,(13:0.056691983,18:0.015048849):0.02485815):0.0215532506);
tree gen.487 = [&U] (12:0.008646437,((((15:0.013816395,(((17:0.019797759,14:0.0244420126):0.0023544872,19:0.0167725605):0.0015997216,(3:0.04343194,(1:0.04799079,2:0.04814852):0.0143632):0.06241399):0.0006712987):0.009821624,(13:0.06962624,18:0.01246302253):0.003502972):0.010360956,(11:0.007323721,((5:0.0269944,((6:0.01607025,10:0.020197878):0.01257276,((7:0.0070328,8:0.0387627594):0.0007634052,9:0.0107683097):0.02085897):0.0006702638):0.0001263347,4:0.02523885):0.0119443):0.00357848):0.015263588,16:0.06327027):0.004882162);
tree gen.488 = [&U] (12:0.01093523,(16:0.070253812,((11:0.006592073,((((6:0.01755951,10:0.017037428):0.0133783,((8:0.0232188754,7:0.010002209):0.003956002,9:0.01575565):0.031109622):0.002556473,5:0.03061885):0.0005324931,4:0.0296235):0.01873367):0.0024568017,((13:0.08324197,18:0.0187762044):0.0006884058,(((3:0.03676939,(1:0.05506812,2:0.04980196):0.01667527):0.0477513187,(14:0.0326678792,17:0.02535808605):0.0008128655):0.003103305,(15:0.015685652,19:0.00906789):9.186571e-05):0.021002392):0.0006711286):0.003380271):0.005529205);
tree gen.489 = [&U] ((5:0.02475626,((((7:0.0054855029,8:0.0416073752):0.001181118,9:0.01017953):0.021693775,(6:0.01026807,10:0.012886237):0.01057667):0.001888532,4:0.03017784):0.0007282977):0.008214228,((13:0.046723821,18:0.025725459):0.0327966364,(((17:0.01489761,12:0.012411487):0.0007101626,(14:0.0156566337,(((11:0.005121203,((1:0.06824779,2:0.05612815):0.01145607,3:0.03302955):0.06179898):0.001730744,16:0.07102385):0.000556278,15:0.01664191):0.0001758085):0.0001371966):0.006138814,19:0.013338239):0.023494078):0.002459934);
tree gen.490 = [&U] ((5:0.02923426,(4:0.02502772,((9:0.01309183,(7:0.011083368,8:0.028608412):0.001331919):0.02681892,(6:0.01646392,10:0.009739957):0.00747485):0.009099445):0.000489286):0.01799672,(((19:0.012868331,(((14:0.01931891017,((17:0.016281264,12:0.01323535):0.001059487,(16:0.04755045,((1:0.05626055,2:0.04950945):0.01772488,3:0.02202269):0.05377094):0.008095111):0.0004700808):0.003328842,15:0.021174026):0.011151149,11:0.008323199):0.0004569481):0.005154646,18:0.0206109573):0.01152541,13:0.091946159):0.004865227);
tree gen.491 = [&U] ((((13:0.065824402,18:0.0101258048):0.01235749,((15:0.015578476,(((17:0.015110823,19:0.009448345):0.002228386,(14:0.0323330751,(3:0.0368334,(2:0.04804681,1:0.03845715):0.01936952):0.048789622):0.0003774995):0.0001593955,12:0.0196433971):0.0071207):0.01480538,16:0.05886822):0.002985995):0.001226399,11:0.01342833):0.00563132,(5:0.02060491,(4:0.03230973,((9:0.01338415,(7:0.0072480011,8:0.011784215):0.00133252):0.025963743,(10:0.012188491,6:0.01317893):0.01695532):0.001946955):0.0002765226):0.01421952);
tree gen.492 = [&U] ((13:0.06315187,(((16:0.064408691,(12:0.0130266424,(15:0.02263239,((14:0.0368840009,17:0.012377569):0.0003669092,((3:0.03333342,(2:0.04967722,1:0.05295079):0.0156045):0.06115089,19:0.008911743):0.00325067517):0.002013089):0.000523475):0.0003224767):0.01733316,18:0.019761303):0.0002343138,11:0.005437367):0.0002724613):0.004209637,((5:0.02304754,4:0.02659995):0.001499313,(((7:0.0080863424,8:0.02967763):0.001501616,9:0.008656287):0.025408522,(6:0.02030059,10:0.010609943):0.01809893):0.002708256):0.01694168);
tree gen.493 = [&U] ((((9:0.009187119,(7:0.0088846276,8:0.0185928796):0.0008531874):0.022664066,(6:0.01580329,10:0.017643351):0.01181995):0.004414787,(4:0.03389188,5:0.02622589):9.462898e-05):0.01173673,((((18:0.025192686,13:0.050465982):0.03104287,((((((3:0.02777029,(2:0.05673256,1:0.06900981):0.02323747):0.063935824,12:0.013938402):0.002702901,16:0.05974798):0.0035841359,14:0.0134004999):0.0005941224,17:0.016550036):0.004698957,19:0.008119272):0.0036613724):0.00114723,15:0.013481175):0.0065471504,11:0.0106816):0.0057100161);
tree gen.494 = [&U] (((((7:0.00740431627,8:0.01888758):0.002644229,9:0.01538855):0.031000527,(6:0.01584727,10:0.014428771):0.006508386):0.002190176,(5:0.02817843,4:0.03891919):0.002935883):0.0131878,((13:0.03882381,18:0.0179747517):0.03929959,((((14:0.0191930768,17:0.032749697):0.001262878,(((12:0.008470568,16:0.0654028812):0.00216702,(3:0.02479973,(2:0.04269137,1:0.04265881):0.01918035):0.069117251):0.003023976,19:0.0034275377):0.0005642933):0.00580716,15:0.024590157):0.012144526,11:0.008527816):0.001606875):0.01028026119);
tree gen.495 = [&U] ((12:0.01183441,16:0.07930126):0.003010989,(((4:0.03240904,5:0.02320444):0.00873454,(((7:0.00466852624,8:0.0325455733):0.001953667,9:0.005815968):0.031713958,(10:0.014308029,6:0.01776558):0.005755206):0.002839116):0.0169608,(11:0.0110261,((18:0.01786051717,13:0.0467137):0.04599355,(15:0.017365693,(17:0.017843945,((19:0.008187165,14:0.0225559349):0.004131402,(3:0.04000556,(1:0.06108368,2:0.04533786):0.01918564):0.054332704):0.017968699):0.0001473127):0.002768672):0.004675095):0.006616358):0.004889636);
tree gen.496 = [&U] (((((5:0.02047425,4:0.02613938):0.001681633,((9:0.006340956,(8:0.026546343,7:0.0065794636):0.001993088):0.022196207,(10:0.0082300224,6:0.01842785):0.01310705):0.003737928):0.01529732,11:0.01168572):0.0007929552,((((14:0.0153360351,((1:0.04429961,2:0.0348911):0.0252239,3:0.02762185):0.05756013):0.0026822679,((12:0.019815709,17:0.018700863):0.001595321,19:0.007627177):5.534102e-05):0.002644009,15:0.018683712):0.011737323,(13:0.071866261,18:0.0103987694):0.01486344):0.002681749):0.004655708,16:0.050423958);
tree gen.497 = [&U] (((15:0.014476265,((11:0.010765451,(19:0.006551853,((14:0.0155330839,(16:0.053610238,(3:0.03031077,(2:0.04683227,1:0.05769389):0.01357395):0.0546582):0.002837924):0.0003915777,17:0.015672353):7.39941e-05):0.015550606):0.003214504,(13:0.054196529,18:0.022356309):0.02579636):0.0007862544):0.00603156,((((9:0.009880039,(7:0.0090254802,8:0.0137559508):0.002160664):0.029092299,(6:0.01853804,10:0.008752957):0.01064746):0.004328216,4:0.03286841):6.153381e-05,5:0.03456996):0.01436398):0.009768354,12:0.013123996);
tree gen.498 = [&U] (((((19:0.010579212,(13:0.067845597,(14:0.02049458,((17:0.027200763,12:0.016406802):0.0001509725,(3:0.02765235,(1:0.03545339,2:0.05064965):0.01212735):0.04791806):0.0006123356):0.001328609):0.004814826):0.006151917,15:0.020527487):0.0009075865,16:0.05554171):0.01430618929,18:0.0163776526):0.0004611643,((((10:0.016161956,6:0.01391453):0.01158126,((7:0.0072872972,8:0.029484211):0.002319306,9:0.01265676):0.030596562):0.004408822,(4:0.03549992,5:0.02082119):0.002094548):0.00839505,11:0.007514264):0.003697699);
tree gen.499 = [&U] ((18:0.021978075,13:0.085689129):0.0045697875,((((14:0.0307591831,((3:0.03053347,(1:0.05417628,2:0.0559623):0.01107338):0.069406533,(17:0.01230758,12:0.024140956):0.00119896):0.0007740844):0.00535249,(19:0.013243,15:0.016739642):0.001528998):0.0008147812,16:0.0590622):0.014019089,((5:0.02298699,(((6:0.01345066,10:0.010990772):0.009262975,(9:0.01647432,(7:0.0057810979,8:0.018530492):0.001389632):0.027312335):0.006101472,4:0.03975298):0.0007216486):0.01316894,11:0.003971422):0.0008155197):0.0001777674);
end;
