# Supplementary material for: Phylogenomics and classification of Cactaceae based on hundreds of nuclear genes
Source: Plant Syst Evol. 2025 Aug 11;311(5):28. doi: 10.1007/s00606-025-01948-z (PMC12339657; doi:10.1007/s00606-025-01948-z)
Supplement: Supplementary file 4 — Online Resource 4: Containing alignments and RAxML gene trees for all included loci and all phylogenetic datasets (ZIP 10372 KB) [file 606_2025_1948_MOESM4_ESM.zip › de Vos et al_ESM_4/ESM_data_bucky/6051_consensus.mafft.fastabuckytrees_pruned.t]

#NEXUS
[ID: 4513032012]
[Param: tree]
begin trees;
translate
1 0_Anacampserotaceae_P9315,
2 0_Anacampserotaceae_P9319,
3 0_Anacampserotaceae_P9321,
4 1a_Pereskioideae-Leu_P4619,
5 1b_Pereskioideae-ss_P4637,
6 1b_Pereskioideae-ss_S7212,
7 2a_Opuntioideae-Opuntieae_P4585,
8 2b_Opuntioideae-Cylindropuntieae_P9253,
9 2c_Opuntioideae-Pterocacteae_P4571,
10 3_Maihuenioideae_S5849,
11 4_Blossfeldioideae_P8439,
12 5a_Cactoideae-Lymanbensonieae_P9185,
13 5b_Cactoideae-Copiapoeae_P8881,
14 5c_Cactoideae-Cacteae_P9261,
15 5d_Cactoideae-Phyllocacteae_P9255,
16 5e_Cactoideae-Fraileeae_P9233,
17 5f_Cactoideae-Rhipsalideae_P4563,
18 5g_Cactoideae-Notocacteae_P5169,
19 5h_Cactoideae-Cereeae_P9183;
tree gen.0 = [&U] (19:0.0131950803,((((11:0.009000706,((4:0.02279458,(((8:0.01271248,(9:0.01689371398,7:0.002501228):0.00097930979):0.03235481,10:0.0180965737):0.01149814,((3:0.02387567,(1:0.01627814,2:0.02662231):0.008712224):0.05368333,(5:0.008803739,6:0.01102551):0.01087399):0.01368813):0.001631774):0.008640051,(15:0.006439563,(12:0.009897277,14:0.0150750003):0.003643408):0.00999316):0.003979794):0.00152682,16:0.02516418):0.0008552225,(13:0.01131667,17:0.0240263646):0.0021609815):0.002550418,18:0.0207179333):0.00282886);
tree gen.1 = [&U] ((18:0.018135825,((((15:0.009517453,(12:0.009335124,14:0.015031362):0.0059973246):0.01173423,(4:0.03064533,(((3:0.03450065,(1:0.01480459,2:0.02946894):0.006496582):0.051427346,(5:0.009014128,6:0.01487759):0.01467678):0.01151639,((7:0.0004563457,(9:0.0130207929,8:0.0115440413):2.295076e-05):0.031489072,10:0.011701813):0.006352415):0.004762031):0.007675429):0.001820885,11:0.01390868):0.001451108,((17:0.018169873,16:0.02608669):0.003255014,13:0.01236076):0.003385637):0.0084445835):0.0024716379,19:0.012401684);
tree gen.2 = [&U] ((18:0.0151132096,((13:0.0158534821,17:0.0162925134):0.001581774,((11:0.01151028,((15:0.010430981,(14:0.017916251,12:0.009117618):0.0028455053):0.005790716,(4:0.03632905,((((3:0.03064075,(1:0.01858205,2:0.0207621):0.006625775):0.039687612,(5:0.007169525,6:0.01420028):0.007448989):0.004710552,((9:0.013467082,8:0.016992731):0.00073603,7:0.0008626294):0.031066437):0.003113727,10:0.024744219):0.005945441):0.009296612):0.005450407):0.0009737366,16:0.02723989):0.001960724):0.003607914):0.00322716684,19:0.014225891);
tree gen.3 = [&U] ((18:0.0166270309,((((15:0.007980502,(14:0.018914676,12:0.00833306917):0.00288707):0.0100479,(4:0.03440245,(((3:0.0314306,(1:0.007106423,2:0.0244219):0.005329744):0.045334366,(5:0.01041771,6:0.00830779):0.01186958):0.01138274,(10:0.013955014,(7:0.00412015,(8:0.010281082,9:0.0112102941):0.002019449):0.0175494):0.008688561):0.005792218):0.005311299):0.003638929,11:0.01133238):0.001610041,((17:0.01809911227,13:0.009738894):0.003265838,16:0.02628143):0.0007271767):0.003721798):0.0043920478,19:0.011659459);
tree gen.4 = [&U] (19:0.01323019638,(18:0.033789963,((((((((9:0.019057212,8:0.010413836):0.0004215306,7:0.001534834):0.0275226666,10:0.018207811):0.004904465,((3:0.03400816,(2:0.02413286,1:0.007808456):0.008043488):0.0492148,(5:0.02201859,6:0.01129987):0.00692224):0.01163003):0.004270586,4:0.02940122):0.008452286,((14:0.014583019,12:0.006340601):0.006550947,15:0.010013744):0.006769367):0.006839604,11:0.009889713):0.002594957,(13:0.01515616,(16:0.02956295,17:0.0156523565):0.002030964):0.0005946026):0.00420569):0.003167869);
tree gen.5 = [&U] (19:0.01089628559,((11:0.01866669,(16:0.02287913,((17:0.0120998678,13:0.01483267):0.004920193,((15:0.010045841,(14:0.021392075,12:0.011274253):0.002960333):0.003975721,(4:0.03182967,(((3:0.0294826,(1:0.0140287,2:0.02357185):0.008476715):0.05593284,(5:0.01315786,6:0.01854635):0.007872848):0.009856656,(10:0.016709404,((9:0.0145947731,7:0.00239592527):0.001432609,8:0.013251502):0.02226975):0.01260234):0.00378913):0.01076221):0.007805243):0.0005729407):0.0003115799):0.002164415,18:0.022655797):0.003853193);
tree gen.6 = [&U] (19:0.012770625,((16:0.02210338,((17:0.0146643662,13:0.0103413426):0.00295501,(11:0.01581467,((4:0.02608384,(((8:0.0108141157,(9:0.0105577691,7:0.001592297):0.001371724):0.03747673,10:0.0168568732):0.005133151,((3:0.02742199,(2:0.01489536,1:0.01315127):0.005441387):0.05401234,(5:0.009167401,6:0.01639446):0.009507926):0.01224813):0.004175869):0.009847199,(15:0.012700638,(12:0.01566078,14:0.017736226):0.003888945):0.008149276):0.002706407):0.0003215841):0.001114753):0.002256768,18:0.015075833):0.00150383819);
tree gen.7 = [&U] (19:0.009547047,((((16:0.01894585,11:0.008575867):0.0004664959,(17:0.0129282806,13:0.01378445):0.0014805):0.0001214727,((4:0.02429465,((((8:0.0108600996,7:0.0008092335):0.000218809,9:0.0121975763):0.0277784563,10:0.010799826):0.006859922,((3:0.03563045,(2:0.01774664,1:0.01179878):0.01234633):0.040329897,(5:0.01591824,6:0.01479389):0.007534075):0.006410622):0.0044301):0.01391175,(15:0.009915325,(14:0.011479795,12:0.0106879):0.004693541):0.007762042):0.005678578):0.0047813339,18:0.022709801):0.0017366399);
tree gen.8 = [&U] ((18:0.0201942986,((((4:0.02988694,(((7:0.0031268139,(9:0.010811564,8:0.015844019):0.0005683719):0.02768521,10:0.0134492841):0.006593379,(((1:0.01123561,2:0.03208303):0.009166595,3:0.0279555):0.06998788,(5:0.01402454,6:0.009138171):0.01172238):0.005096442):0.004684122):0.01324363,((14:0.021959307,12:0.01147088):0.0026607485,15:0.010301864):0.01087243):0.005084033,11:0.01299523):0.0002833523,(13:0.009539513,(16:0.0280117,17:0.023839542):3.436035e-05):0.0005992267):0.003955779):0.0034762805,19:0.0143236358);
tree gen.9 = [&U] ((((11:0.01782738,((4:0.02988515,(((7:0.003667074,(8:0.011893492,9:0.01800456765):0.001197874):0.0275590305,10:0.022399101):0.005036753,(((1:0.01667287,2:0.02222095):0.00300077,3:0.03349548):0.05347031,(5:0.007582763,6:0.01629833):0.009698824):0.00865732):0.006677625):0.01326474,((12:0.01312297,14:0.015817881):0.007881485,15:0.009183983):0.007776938):0.007279678):0.0008762658,(16:0.02649628,(17:0.01642959028,13:0.01808137):0.0011855524):0.0005392407):0.0048671454,18:0.023464477):0.007657215,19:0.013374634);
tree gen.10 = [&U] ((18:0.025694088,(16:0.023398291,(11:0.01829439,(((4:0.03079187,((10:0.011119452,((7:0.0013255478,8:0.0155239748):0.0004886422,9:0.01411048821):0.02412983):0.007206608,((3:0.03429779,(1:0.01121918,2:0.02509073):0.008572556):0.05331317,(5:0.01112764,6:0.01209375):0.01021234):0.0103765):0.004969269):0.007524166,(15:0.008977058,(14:0.0157508739,12:0.01519999):0.005683327):0.005863128):0.005752865,(13:0.01463985,17:0.0156876424):0.00097022):0.0007137841):0.001095126):0.007436904):0.0025891719,19:0.0137247367);
tree gen.11 = [&U] (19:0.0087555811,(((11:0.01582227,((4:0.0221794,((((9:0.014491745,8:0.014333637):0.0032334807,7:0.001359655):0.02950808,10:0.0079643024):0.003786071,(((1:0.004076114,2:0.02261621):0.008019244,3:0.02835117):0.049040549,(5:0.01003447,6:0.0118406):0.01442275):0.007023786):0.008059391):0.006003977,((12:0.01247119,14:0.011009707):0.0026754448,15:0.007951287):0.004514861):0.003548447):0.001428215,((16:0.03298186,13:0.0109868218):9.869386e-05,17:0.0185144996):0.003684305):0.004735717,18:0.0231613761):0.0044729089);
tree gen.12 = [&U] (((((((4:0.03772196,((10:0.0163349363,(8:0.0146083635,(9:0.011597188,7:0.001289955):0.0012472871):0.033120297):0.002596461,(((1:0.009734733,2:0.01938967):0.007710734,3:0.02236335):0.034314753,(5:0.01081148,6:0.01440127):0.01228365):0.01226074):0.003307616):0.00978657,((14:0.011785951,12:0.01452112):0.002526256,15:0.009759624):0.006598189):0.004486908,11:0.0134196):0.0002553023,(17:0.01696214,13:0.0160095256):0.00109041):7.77599e-05,16:0.03148565):0.0022732014,18:0.019392797):0.002792103,19:0.0121898496);
tree gen.13 = [&U] (19:0.01994894432,(18:0.023666835,((((4:0.03094371,(((8:0.01034969,(9:0.0126881391,7:0.0029431314):0.001785632):0.03061997,(((1:0.009624134,2:0.02631836):0.00988852,3:0.03055892):0.059591607,(5:0.007560476,6:0.009474763):0.02383193):0.008390844):0.0006640598,10:0.015810051):0.005547557):0.0130171,((12:0.01305372,14:0.011141953):0.0037657282,15:0.006320118):0.007475696):0.00589875,11:0.01236592):0.0006583872,((16:0.0330255,17:0.013564903):0.002227047,13:0.012841043):0.0008734366):0.0040039274):0.003389555);
tree gen.14 = [&U] (19:0.0150707734,(18:0.023593459,((16:0.02905532,(17:0.0174908651,13:0.0109913199):0.001689415):6.207919e-05,(11:0.01851044,((4:0.01624329,((10:0.0127646616,((8:0.0141861995,7:0.002987241):0.00112073425,9:0.0114063404):0.034170893):0.007103024,(((1:0.01321749,2:0.01188098):0.01960472,3:0.02901306):0.047419333,(5:0.01400266,6:0.01154014):0.008087975):0.01650848):0.01176068):0.009244435,((12:0.01041182,14:0.014749811):0.0039924957,15:0.008516966):0.006354267):0.005095368):0.0004661238):0.005866278):0.0063899835);
tree gen.15 = [&U] (((((((4:0.01734913,((10:0.018616259,((7:0.001198714,9:0.016579991):0.0013920531,8:0.0147586405):0.03155958):0.0060009,(((1:0.004962633,2:0.01866518):0.007001472,3:0.02827832):0.044713979,(5:0.007695924,6:0.0106008):0.0103075):0.01014843):0.002947483):0.0103033,11:0.01513883):0.00458085,((12:0.008447299,14:0.027407058):0.005534126,15:0.005813103):0.01060715):0.0008973625,16:0.02373423):0.0006184516,(17:0.018156244,13:0.0127375131):0.0018942):0.0045267756,18:0.026675117):0.004725992,19:0.0131416385);
tree gen.16 = [&U] (19:0.020741267,((16:0.02667428,((11:0.01015659,((4:0.03356089,((10:0.014386054,(8:0.0145703842,(9:0.0172978601,7:0.0027037918):0.001103839):0.02411196):0.01077795,(((1:0.01017932,2:0.02565104):0.001534682,3:0.03665568):0.06186545,(5:0.007869272,6:0.01495376):0.01219853):0.008535202):0.003681561):0.00949724,((14:0.016832486,12:0.01829465):0.003660688,15:0.005356031):0.01281418):0.002998927):0.001318125,(13:0.01848154,17:0.0197347754):0.0040259411):0.0006305925):0.003845345,18:0.023520867):0.0037965689);
tree gen.17 = [&U] (((((17:0.0183733603,16:0.02227907):0.0004269762,13:0.020680477):0.001218155,(11:0.007242642,((4:0.02343661,((((2:0.02260398,1:0.007052787):0.005900595,3:0.03234482):0.0367811,(5:0.009508238,6:0.01060709):0.01776902):0.006047898,(((7:0.0018894196,9:0.0160690114):0.0013384726,8:0.011902507):0.01646061,10:0.020946774):0.003274882):0.01197355):0.009916038,((12:0.009267708,14:0.017429656):0.008002709,15:0.009879577):0.007882064):0.00394339):0.0007182499):0.0036192091,18:0.016700616):0.0022895401,19:0.010601185);
tree gen.18 = [&U] ((((16:0.02265093,(17:0.0125970142,13:0.011183579):0.0008545758):0.0001582153,(11:0.01551711,((4:0.02182942,(((3:0.03217004,(1:0.01617144,2:0.02472427):0.008210334):0.0377009,(5:0.009216635,6:0.0156772):0.008851692):0.008450015,((7:0.002314747,(8:0.0119840811,9:0.020196289):9.524209e-06):0.01755404,10:0.017525494):0.009851074):0.006843439):0.008385333,((12:0.0159952398,14:0.015297362):0.008247841,15:0.005921437):0.006425074):0.003965202):0.0005373994):0.001600394,18:0.0241039376):0.002146411,19:0.01857468806);
tree gen.19 = [&U] (19:0.0169985787,(18:0.01876989,(((11:0.01730021,((4:0.03067483,(((9:0.017457089,(8:0.0184621376,7:0.002309823):0.002336323):0.02553506,10:0.017550483):0.01407773,((3:0.02408141,(1:0.01092626,2:0.02388162):0.009862446):0.055335784,(5:0.01021665,6:0.01376127):0.007386687):0.01390946):0.004922494):0.01295417,((12:0.01340809,14:0.011807318):0.001568974,15:0.0054251755):0.008393487):0.008082463):0.0005337292,(17:0.00993963076,13:0.01112465):0.0035593619):0.002597721,16:0.02335037):0.008113146):0.004784285);
tree gen.20 = [&U] ((18:0.0168323765,((11:0.01630999,((4:0.02428543,((((8:0.011751477,7:0.0015158441):0.0001450882,9:0.0132848831):0.02304122,10:0.0141767487):0.003937946,((3:0.03454116,(1:0.01213127,2:0.02878781):0.008330027):0.044653328,(5:0.01358952,6:0.01316469):0.01304543):0.009594695):0.009112128):0.01065081,((14:0.015596908,12:0.01333002):0.005937949,15:0.006594016):0.009334131):0.002396829):0.002242664,(16:0.02182377,(17:0.0112317245,13:0.019537991):0.002941334):0.0006412128):0.004227893):0.004784884,19:0.0106631155);
tree gen.21 = [&U] (19:0.0073650491,(18:0.0195119167,(((((12:0.01364008,14:0.012095987):0.005587508,15:0.008957419):0.007163485,(4:0.0206686,(((3:0.02836434,(1:0.01737486,2:0.02157052):0.005885457):0.070535551,(5:0.0129229,6:0.02015885):0.007034717):0.008050922,((9:0.0180226691,(8:0.019712821,7:0.001764575):0.00103628527):0.02689942,10:0.013739088):0.00532669):0.009133194):0.01713746):0.004618983,11:0.01747179):0.002486302,(16:0.027392,(17:0.0189743821,13:0.0123195):0.0006329924):0.001388723):0.005337225):0.004459215);
tree gen.22 = [&U] ((((13:0.01140393,((((14:0.022852427,12:0.01390125):0.0029111848,15:0.00660301):0.01131945,(4:0.01818178,((((1:0.01919666,2:0.01822579):0.01315513,3:0.02813023):0.0631441,(5:0.01013058,6:0.01191382):0.01147837):0.009221827,(((9:0.0104985762,8:0.018484845):0.001328083,7:0.0045028473):0.02573379,10:0.019531931):0.005104718):0.004598483):0.01076165):0.001839549,11:0.01837625):0.002260726):0.001057521,(17:0.0129174351,16:0.02427801):0.0007372501):0.0032918733,18:0.015922895):0.005933955,19:0.0074921372);
tree gen.23 = [&U] ((((13:0.011246407,17:0.0150331517):0.0001746895,(16:0.02957789,(11:0.0149557,((4:0.02339869,((((9:0.0226734483,7:0.0007437586):0.0009637682,8:0.021547789):0.02691256,10:0.0122983677):0.01026572,(((2:0.02096097,1:0.01144182):0.006190505,3:0.02481542):0.055134213,(5:0.01371148,6:0.009464054):0.009431357):0.01405862):0.007687555):0.006438994,(15:0.0049117871,(12:0.01261774,14:0.016188388):0.006666257):0.009500769):0.004527699):0.0002328617):0.0006424655):0.005104511,18:0.02352539333):0.004868701,19:0.013029185);
tree gen.24 = [&U] (19:0.0143375088,(18:0.022325934,(17:0.020711743,((((15:0.007135005,(12:0.020127887,14:0.016356635):0.006377535):0.009079439,(4:0.02965031,((((1:0.008666943,2:0.02103599):0.01097307,3:0.02630307):0.039397312,(5:0.007928546,6:0.01006213):0.01046942):0.005104236,((8:0.0186283487,(7:0.0009598226,9:0.013082013):0.001150208):0.0265061886,10:0.015489166):0.003544114):0.006526004):0.01313741):0.004777561,(13:0.01395283,16:0.02618119):0.001203474):0.001381966,11:0.015987273):0.0009950893):0.007177827):0.00626694135);
tree gen.25 = [&U] ((((13:0.009950588,17:0.01148277):0.0008463362,(((15:0.009998083,(12:0.0132075008,14:0.016037258):0.003934047):0.006577759,(4:0.02716703,((((1:0.007158963,2:0.01404276):0.007926902,3:0.03233226):0.043299884,(5:0.009630413,6:0.01002237):0.01489384):0.01160287,((9:0.0153615279,(7:0.0008697824,8:0.015334212):0.0019986925):0.03742467,10:0.018189689):0.00394298):0.003165836):0.02240096):0.007812161,(16:0.01704258,11:0.01484219):0.001107019):0.0001289709):0.00370533,18:0.0158909189):0.0024123901,19:0.0116806262);
tree gen.26 = [&U] (((17:0.013296591,((((15:0.011275246,(14:0.0198386236,12:0.007135841):0.005480746):0.004956519,(4:0.02442412,((((1:0.005279807,2:0.01984459):0.01468348,3:0.02831893):0.040542784,(5:0.007064794,6:0.01100468):0.01700194):0.01210133,((9:0.01233287953,(7:0.002397266,8:0.012496999):0.001046867):0.025930031,10:0.016662195):0.004902783):0.004315639):0.006596209):0.005123675,(13:0.0214453,16:0.02700366):0.0006936814):0.0024482816,11:0.01768886):0.001060791):0.002292493,18:0.017417417):0.0045433072,19:0.0103015043);
tree gen.27 = [&U] (19:0.0078840386,(18:0.021139706,((13:0.010293662,17:0.0170449553):0.00240337,(11:0.01626574,(((4:0.02761326,(((7:0.0013014658,(8:0.016341267,9:0.011130911):0.0007608632):0.035466,10:0.00945982):0.006651652,(((2:0.01992447,1:0.0172265):0.008402344,3:0.02357922):0.035738918,(5:0.01970423,6:0.01029755):0.01781932):0.006861949):0.005340589):0.01599641,(15:0.007487903,(12:0.0129196,14:0.017857248):0.007712328):0.004005502):0.004099308,16:0.02876052):0.0006753421):0.0001925115):0.004503304):0.001985294);
tree gen.28 = [&U] (19:0.01532522,((((4:0.01943417,(((9:0.011369873,(8:0.0127752067,7:0.0011246679):0.001939339):0.0283470084,10:0.01534597):0.00748495,(((2:0.02335871,1:0.008532153):0.00608808,3:0.03236851):0.046034557,(5:0.009118405,6:0.01300662):0.01019045):0.01296585):0.002838243):0.01495233,(15:0.006622813,(14:0.008313776,12:0.008528552):0.005705449):0.008566081):0.00460314,(16:0.02467012,(17:0.0143204447,(13:0.007886838,11:0.013556615):0.0006926587):0.0004661089):0.0003145494):0.00653241,18:0.017592653):0.0047364167);
tree gen.29 = [&U] (19:0.0191358478,((((13:0.01450496,(17:0.0171221236,16:0.026650303):0.0007519094):0.0005622424,(11:0.01191076,(4:0.02505423,(((8:0.014873404,(9:0.0161508122,7:0.00945395587):0.0004364681):0.018370607,10:0.0082832051):0.007603924,((3:0.03259304,(1:0.01299703,2:0.02539856):0.006641926):0.054885218,(5:0.008601698,6:0.01719626):0.008768433):0.005230185):0.002162059):0.007390909):0.005920871):0.003615246,18:0.026741088):0.00526280142,(15:0.00582715,(12:0.01184863,14:0.009088162):0.005644479):0.01356181):0.003114684);
tree gen.30 = [&U] (((((17:0.01400146062,16:0.02078869):0.000687771,(11:0.006329636,((4:0.02996068,(((7:0.002705283,(8:0.010784371,9:0.0104030716):0.002622975):0.02835916179,10:0.016030276):0.003140738,(((2:0.02157185,1:0.007478041):0.002779061,3:0.02082219):0.048156679,(5:0.01152905,6:0.01211319):0.007418845):0.01004389):0.005054534):0.007386966,((14:0.013047052,12:0.019097429):0.002560982,15:0.0075043564):0.009125576):0.003986275):0.000803184):0.0008501738,13:0.01152815):0.004455115,18:0.026945398):0.00301361,19:0.0187456265);
tree gen.31 = [&U] (19:0.02417285466,((((17:0.019300441,13:0.01083532):0.002195454,16:0.02161983):0.0001315144,(11:0.00724305,((4:0.02057014,((((9:0.0145578225,7:0.004903836):0.0002437235,8:0.0162333389):0.034577902,10:0.009310025):0.009550631,(((2:0.02238172,1:0.01335265):0.005807454,3:0.02161868):0.04735711,(5:0.007636015,6:0.01656629):0.01042332):0.009631815):0.004083616):0.01890866,((12:0.01337836,14:0.014817473):0.0052639362,15:0.005157834):0.004911744):0.003991139):0.002804053):0.001533263,18:0.0230039413):0.0007116724);
tree gen.32 = [&U] ((18:0.015875972,(((17:0.0167471174,13:0.016546444):0.001505841,16:0.03380973):0.0008833628,(((4:0.01796825,(((9:0.010286344,(8:0.010277843,7:0.0024338188):0.0005146224):0.0291975776,10:0.02263601):0.007331849,((3:0.03041613,(1:0.01767562,2:0.01652839):0.01029478):0.037696403,(5:0.008804838,6:0.01350551):0.008812287):0.0108139):0.003126817):0.01236504,(15:0.010452243,(12:0.01298149,14:0.014676213):0.0024950481):0.008028447):0.006260089,11:0.00961161):0.002422532):0.003338094):0.0125628321,19:0.014831947);
tree gen.33 = [&U] ((((17:0.022886966,(13:0.01277053,11:0.0154877):0.001437392):0.000525659,16:0.02205413):0.0006612986,((4:0.01692969,(((7:0.00159457,(8:0.014732664,9:0.0188236985):0.0003384995):0.02281259,10:0.02324505):0.00598227,((3:0.03786767,(2:0.03466192,1:0.009134054):0.008502145):0.05338447,(5:0.00744544,6:0.01352757):0.01178665):0.01038695):0.00710706):0.009033474,((14:0.012893843,12:0.01731321):0.003968524,15:0.008496438):0.006765272):0.003850852):0.007354635,(18:0.0186299915,19:0.013722697):0.0005540734);
tree gen.34 = [&U] (19:0.012919887,(18:0.022181073,(16:0.03231902,(((((12:0.01194137,14:0.014843083):0.002867433,15:0.006442565):0.006567594,(4:0.03128279,((((9:0.0177096142,7:0.001829921):0.0004500389,8:0.013250979):0.0187787,10:0.01702312):0.01563932,((3:0.03112231,(1:0.01409159,2:0.03237078):0.005166624):0.05284631,(5:0.01177953,6:0.01091997):0.01215083):0.009465568):0.006695794):0.01266932):0.007080498,11:0.01590496):0.002331214,(17:0.0127048356,13:0.0162314029):0.0005283413):0.0008637075):0.002737585):0.0034876036);
tree gen.35 = [&U] ((18:0.024273991,(13:0.01199403,((17:0.0267557392,16:0.02103468):0.002077403,(11:0.009956454,((((((1:0.00804283,2:0.02719994):0.004618306,3:0.02492146):0.05608971,(5:0.009725436,6:0.01084455):0.008803796):0.00926817,(10:0.012972681,(8:0.019463023,(7:0.00082809,9:0.0138437865):0.0007483999):0.02978801):0.00633274):0.00351515,4:0.03062779):0.01156398,((12:0.009568249,14:0.017225166):0.004354198,15:0.009072372):0.005912978):0.003872236):0.001338732):0.0007889585):0.004202068):0.0050317466,19:0.0139490534);
tree gen.36 = [&U] ((((((4:0.03448067,(((3:0.02867753,(2:0.02361671,1:0.0109145):0.01876087):0.045368778,(5:0.01305072,6:0.01154053):0.01403681):0.0154425,(((8:0.0150647,9:0.020970955):6.468554e-05,7:0.00336895668):0.04348204,10:0.01922514372):0.002726463):0.001796857):0.008554731,((14:0.022562177,12:0.01235894):0.0031845795,15:0.010309818):0.005720506):0.004694099,16:0.02079581):0.0004369458,((13:0.0151644757,17:0.0174322903):0.00127124,11:0.01047507):0.0002053131):0.0020696839,18:0.017746815):0.003216601,19:0.0149271314);
tree gen.37 = [&U] ((18:0.020782594,((11:0.01409011,(((14:0.01703785,12:0.01481459):0.0003495329,15:0.016123168):0.004124788,(4:0.02250052,((((9:0.018225829,7:0.0027107876):0.0004172728,8:0.0089811151):0.02926515,10:0.020779325):0.006135839,(((2:0.02757618,1:0.009535934):0.00952515,3:0.03127623):0.04271465,(5:0.01092591,6:0.01669432):0.01833368):0.008043681):0.005867377):0.01820446):0.00418034):0.0007451626,(13:0.010560632,(17:0.0215765073,16:0.02929188):0.0005868427):0.001782694):0.003686235):0.00209491044,19:0.0169041248);
tree gen.38 = [&U] ((18:0.018543248,(((17:0.0178379416,13:0.0147780963):0.0009318526,16:0.02529606):0.002225027,((((12:0.0113157475,14:0.017582333):0.003963019,15:0.00615648):0.00806005,(4:0.03010494,(((7:0.0018837821,(9:0.01492343,8:0.0135134417):0.0005239267):0.03159773,10:0.00956542):0.008650087,(((2:0.0238065,1:0.01665518):0.007917243,3:0.03610408):0.047618934,(5:0.0108204,6:0.009264462):0.01457999):0.009423608):0.002984067):0.00756271):0.005266942,11:0.01540111):0.0001701978):0.004144649):0.0044894806,19:0.014115413);
tree gen.39 = [&U] (19:0.017164094,(18:0.0182031223,((((15:0.00658118,(14:0.012263909,12:0.0116601):0.001909451):0.004752227,(4:0.02662014,((((9:0.016767669,8:0.017955469):0.00096618139,7:0.001798284):0.02800387,10:0.00823966):0.009493028,(((1:0.01641932,2:0.02528606):0.006435956,3:0.02080115):0.04442733,(5:0.00709041,6:0.0133411):0.0088533):0.01412883):0.003098146):0.01039072):0.003987169,11:0.02121985):0.0009341305,((13:0.01404697,16:0.02443495):0.002902173,17:0.024360792):0.0009088618):0.003344684):0.003811579);
tree gen.40 = [&U] ((18:0.018368162,(16:0.02210996,((17:0.0173206994,13:0.01434283):0.003827084,(11:0.008624357,((4:0.02186399,((((2:0.02202361,1:0.01695474):0.006817001,3:0.02924994):0.0673389,(5:0.009605956,6:0.007918416):0.009812603):0.01618844,((9:0.018722956,(7:0.001133231,8:0.008518557):0.0005979877):0.0281874339,10:0.016899747):0.002788465):0.003034839):0.007377345,(15:0.011550654,(12:0.02149177,14:0.015473285):0.002426083):0.01102165):0.005896688):0.002914724):0.001090091):0.006624153):0.0033624769,19:0.0127931647);
tree gen.41 = [&U] (19:0.0137066511,((((16:0.0228437,((4:0.02355278,((((2:0.03103127,1:0.0128222):0.00869792,3:0.02643273):0.052624708,(5:0.007387524,6:0.01339812):0.009022407):0.01152195,((7:0.002016336,(9:0.0184139369,8:0.012867138):0.0022653149):0.02660385,10:0.0095838528):0.009926577):0.005472904):0.009956376,(15:0.0107841417,(12:0.01729143,14:0.015299354):0.002380644):0.009954298):0.004897666):0.0006214604,(17:0.013684606,13:0.009344168):0.001304074):0.000244217,11:0.01304851):0.00548651897,18:0.02343764):0.0027363);
tree gen.42 = [&U] (19:0.0145114794,((((13:0.0078918933,17:0.015562579):0.001149232,16:0.02870884):0.001107016,(11:0.01240773,((4:0.03077414,(((1:0.01231917,(2:0.03043992,3:0.03581971):0.003413554):0.058999763,(5:0.0108182,6:0.01096235):0.01438394):0.009871586,((9:0.0130392021,(7:0.002685137,8:0.009936409):5.545272e-05):0.0252543545,10:0.0142639676):0.00621388):0.00338175):0.006454201,((12:0.01085624,14:0.016776724):0.0051924087,15:0.00638064):0.004502587):0.002433877):0.003329769):0.005825388,18:0.018477311):0.008781716);
tree gen.43 = [&U] (19:0.019457742,(18:0.018615004,(((11:0.009445737,((4:0.02894208,((((1:0.01243622,2:0.03450359):0.004895761,3:0.02802995):0.037978962,(5:0.01169675,6:0.01029517):0.006656684):0.0135778,(((8:0.013434882,9:0.012528277):3.034285e-05,7:0.002482188):0.02531388703,10:0.0115919092):0.00216384):0.004041521):0.006594852,((12:0.01008671,14:0.014702881):0.004131478,15:0.0051802171):0.006693031):0.004326173):0.0009355331,(17:0.0119301049,13:0.0083579026):0.001112625):0.0002652591,16:0.02639964):0.002554107):0.0009367542);
tree gen.44 = [&U] ((18:0.019175704,(((11:0.01245937,16:0.01964435):0.002358107,((4:0.02585386,((((2:0.02784847,1:0.01427928):0.009966907,3:0.02323562):0.05383947,(5:0.008225205,6:0.01091998):0.00890365):0.01002904,((9:0.0185832993,(8:0.014604685,7:0.0009999748):0.002588001):0.02248406,10:0.0116427892):0.008565919):0.005497983):0.008888405,((14:0.01284395,12:0.008457889):0.003059075,15:0.010771348):0.005982396):0.004000136):0.0002544947,(17:0.0107001404,13:0.011601294):0.001169134):0.003601165):0.0063273374,19:0.01043516);
tree gen.45 = [&U] (19:0.013842956,(18:0.0197724796,(11:0.01678251,(16:0.03426913,((13:0.01203912,17:0.0150019148):0.00013403497,((15:0.003851049,(12:0.01084681,14:0.010772621):0.00314567787):0.008246509,(4:0.02837435,(((8:0.0143038959,(9:0.01502164683,7:0.003607036):0.0004149676):0.02616522,10:0.0286519643):0.004981725,((3:0.0263912,(1:0.01392361,2:0.03117705):0.009598421):0.048299656,(5:0.007238172,6:0.01728851):0.009528897):0.008975645):0.00199623):0.01490738):0.006792031):0.0001101078):0.0001772883):0.002845922):0.00359299148);
tree gen.46 = [&U] ((((16:0.0248321846,(13:0.009266518,17:0.017175756):0.0005351777):0.00116339,(11:0.01577252,(((10:0.019570678,((8:0.012770405,(7:0.002002307,9:0.01652488509):0.0004633126):0.0304793,((3:0.01969161,(2:0.02377932,1:0.00881341):0.008908425):0.05751909,(5:0.009675481,6:0.01232467):0.01117234):0.003190027):0.003711504):0.007795075,4:0.03106627):0.01624737,(15:0.007783059,(12:0.007433712,14:0.0278707693):0.008893774):0.006782086):0.004651129):0.0007762997):0.003823821,18:0.014120748):0.004461338,19:0.01260968054);
tree gen.47 = [&U] (19:0.0169853548,(18:0.017960809,(((15:0.008794731,(12:0.01659257,14:0.010152074):0.006258281):0.006764127,(4:0.02049872,(((9:0.015002654,(8:0.01355073725,7:0.0009471561):0.0002042948):0.0304405,10:0.02133524):0.006566612,((3:0.02781717,(1:0.01097449,2:0.02571001):0.00749689):0.048903292,(5:0.007559218,6:0.008586325):0.01038958):0.00924122):0.00319861):0.01097122):0.005218036,(16:0.0233906,((13:0.009312338,17:0.01351534839):0.002283129,11:0.01032264):0.000218666):0.003640966):0.0029505706):0.0005922782);
tree gen.48 = [&U] (((((11:0.006268516,((15:0.004277436,(14:0.015492921,12:0.01252738):0.006067215):0.007212009,(4:0.02735244,(((8:0.009710288,(9:0.0153671707,7:0.005751712):0.001278348):0.0262345134,10:0.021240614):0.004334494,((3:0.0267215,(1:0.01309966,2:0.02588111):0.009789388):0.05780722,(5:0.0101066,6:0.0165775):0.0106669):0.009758032):0.005072676):0.01050531):0.004750206):0.00258933,16:0.0220475):0.0006974657,(17:0.012932899,13:0.0155455692):0.0008937907):0.00324648884,18:0.017550378):0.003764253,19:0.0126717324);
tree gen.49 = [&U] ((18:0.017592395,((16:0.01709548,11:0.01253081):7.788065e-05,((13:0.00844658,17:0.0128372282):0.002489071,((4:0.02480968,((((1:0.01022446,2:0.0320148):0.004034046,3:0.03104644):0.045024443,(5:0.01142054,6:0.0125291):0.01119552):0.008192806,((7:0.003725621,(9:0.01351802857,8:0.0095542681):0.0006006003):0.03514662,10:0.011437803):0.006135408):0.003531182):0.01042428,((14:0.015317465,12:0.01090358):0.003871072,15:0.00610794):0.008153251):0.004510411):2.516333e-05):0.008934594):0.00322576284,19:0.0125210632);
tree gen.50 = [&U] (19:0.0137158375,(18:0.025926094,((((15:0.010030309,(14:0.017726565,12:0.01111726):0.0036628739):0.008683795,(4:0.02710787,((((8:0.011707079,7:0.0027986537):0.001494524,9:0.018070792):0.03527084,10:0.012629903):0.002652179,((3:0.0247835,(1:0.01857387,2:0.02305181):0.008783118):0.049740292,(5:0.006745855,6:0.00837831):0.01448113):0.01024195):0.005859667):0.009343634):0.004862446,11:0.01954502):0.001293673,(13:0.01509158,(16:0.023038312,17:0.0165876369):0.0008994446):0.000362974):0.002934882):0.0056763871);
tree gen.51 = [&U] (19:0.0131818869,(((11:0.02279456,((4:0.02193367,(((7:0.001032565,(8:0.012206302,9:0.0188005482):0.0040328929):0.026085663,10:0.021860399):0.004940309,(((1:0.01190926,2:0.0264429):0.007666903,3:0.02923324):0.039651153,(5:0.01451091,6:0.01720074):0.01004908):0.01321859):0.008887659):0.00985433,((14:0.017860035,12:0.01567075):0.0023104163,15:0.009568325):0.006002222):0.003046609):0.0009932598,(13:0.010162514,(16:0.02168843,17:0.0198629213):0.001805138):0.0008156166):0.006227714,18:0.021451435):0.0030115845);
tree gen.52 = [&U] ((18:0.026803698,((16:0.02214752,(17:0.012328975,13:0.009914802):0.0033073556):7.654342e-05,(11:0.01258898,((4:0.02471864,((((9:0.0123150575,7:0.0006595523):0.0015363006,8:0.016001893):0.03354398,10:0.017123128):0.005489876,((3:0.03761516,(1:0.009342604,2:0.02291376):0.007188685):0.054996139,(5:0.005660023,6:0.01703466):0.01281802):0.01089046):0.006787007):0.007768805,((12:0.016535481,14:0.017945623):0.006911281,15:0.010268021):0.006546503):0.003887495):0.001867848):0.001639824):0.0052643661,19:0.0096138316);
tree gen.53 = [&U] (19:0.0120573822,(18:0.013161018,(16:0.02392092,((13:0.01387601,17:0.018965592):0.002596707,(11:0.01985192,((15:0.01099016,(14:0.01652688537,12:0.01582653):0.005365489):0.009845863,(4:0.02748839,((((8:0.012858619,7:0.004275448):0.0008827515,9:0.0134138319):0.0278029471,10:0.016206039):0.003175763,((3:0.03383178,(1:0.01202777,2:0.03053868):0.008091691):0.057475579,(5:0.01157577,6:0.01673826):0.008665879):0.01081902):0.006085736):0.009427315):0.004296436):0.001174631):0.001740005):0.00480240491):0.0053825177);
tree gen.54 = [&U] (19:0.0127583832,((((11:0.01741678,((15:0.006739598,(14:0.0161941148,12:0.01667758):0.002210163):0.01009716,(4:0.0283528,(((7:0.002106907,(8:0.01378937,9:0.0147078628):0.0004258042):0.0234707228,10:0.011690765):0.006579046,((3:0.03400532,(1:0.01158987,2:0.02433962):0.001903377):0.043949472,(5:0.005849945,6:0.01240045):0.0102178):0.008201565):0.003796856):0.01087591):0.003013455):0.002677782,(13:0.013025786,17:0.0154455707):0.0006072605):0.0009891967,16:0.02914953):0.005586309,18:0.033081862):0.00692003);
tree gen.55 = [&U] ((18:0.018275087,(((13:0.009041204,17:0.0209871182):0.0005715509,(((4:0.0231006,((((8:0.013427094,7:0.0023094679):0.0018782143,9:0.01378618426):0.026697,10:0.016099785):0.003525855,((3:0.03826562,(1:0.01373213,2:0.02156344):0.004306895):0.041633807,(5:0.01130671,6:0.01711394):0.008443802):0.008034456):0.008278656):0.00946975,((12:0.008188767,14:0.014639467):0.0043721924,15:0.01147988):0.0138517):0.007462679,11:0.01510544):0.001182534):0.00121535,16:0.03109568):0.00559289824):0.008243696,19:0.0102610589);
tree gen.56 = [&U] (19:0.0124557577,(18:0.0201556,(((16:0.01989767,17:0.0152710074):0.0003425508,(((15:0.005622081,(12:0.008677856,14:0.015100028):0.002435524893):0.007680093,(((((7:0.002637881,8:0.0099540313):0.0007947558,9:0.013946316):0.0303303586,10:0.010364237):0.001546304,((3:0.01922921,(1:0.01053614,2:0.03496836):0.008039502):0.039062589,(5:0.01163458,6:0.01548451):0.008430379):0.0103284):0.0007124891,4:0.02062233):0.01013361):0.002435331,11:0.01383036):0.001256289):0.0003893219,13:0.01245484):0.001718282):0.003806374);
tree gen.57 = [&U] (19:0.0094104776,(18:0.020194657,((11:0.0162341,((13:0.0139499633,17:0.0189298656):0.002428486,((15:0.005397222,(14:0.017968509,12:0.007556689):0.004120513):0.005281118,(4:0.02567921,(((8:0.012331937,(7:0.000934609,9:0.0100531575):0.0011703762):0.029380797,10:0.011956946):0.007214386,((3:0.02991548,(1:0.01284798,2:0.0287283):0.004166764):0.047193818,(5:0.008156762,6:0.009396319):0.01252087):0.006692673):0.01414543):0.01038186):0.007698368):0.001064102):0.001611107,16:0.02927964):0.003981651):0.0015789004);
tree gen.58 = [&U] (19:0.018825906,(18:0.018910679,((11:0.01076394,((((((7:0.0013981186,9:0.0159799642):4.578597e-05,8:0.018598084):0.02500171,10:0.011264027):0.007914192,(((1:0.01561595,2:0.01531529):0.003198394,3:0.02828197):0.051946794,(5:0.009513601,6:0.01714887):0.01030596):0.01116252):0.003430557,4:0.02516217):0.007685841,((12:0.02169122,14:0.014220461):0.003688281,15:0.0056931019):0.009118569):0.004530176):0.002816686,(13:0.01763504,(17:0.0154195267,16:0.0334059025):1.353643e-05):0.001263347):0.002790016):0.0114357987);
tree gen.59 = [&U] ((((17:0.018206655,13:0.010729355):0.001953805,(((15:0.01196232,(12:0.01240339,14:0.017666371):0.0044342156):0.01053725,(4:0.01526852,((((8:0.0174203085,9:0.009820262):0.0036369806,7:0.001172641):0.023903183,10:0.019870258):0.005100033,((3:0.03780319,(1:0.01641134,2:0.01986612):0.01102161):0.04490194,(5:0.005341433,6:0.01170006):0.0123761):0.008386984):0.003927307):0.01167979):0.003438593,(11:0.01274929,16:0.03404918):0.001971165):0.001277017):0.004232908,18:0.022501618):0.0096408126,19:0.0135983354);
tree gen.60 = [&U] (((((17:0.01884774923,13:0.0065384):0.0033594341,((((((9:0.01318155,(8:0.015169347,7:0.002880839):0.0052600044):0.0329046,10:0.0149222817):0.006539216,(((1:0.01004216,2:0.02997342):0.002604762,3:0.02053272):0.050473053,(5:0.005122132,6:0.01418735):0.009228848):0.005612392):0.002643517,4:0.02314149):0.01041767,((12:0.009442472,14:0.013070319):0.007437226,15:0.012427511):0.009195663):0.002678164,11:0.009457138):0.001395616):0.0008879926,16:0.02459863):0.0029330021,18:0.014884804):0.0038179138,19:0.0196876347);
tree gen.61 = [&U] (19:0.01367125,((((17:0.020120606,13:0.0104603936):0.0004361187,(11:0.02411885,((15:0.009469711,(14:0.016206061,12:0.01504295):0.004120036):0.01283163,(4:0.02110067,(((9:0.0142768225,(7:0.003990437,8:0.011306508):0.0009213485):0.02695496,10:0.017502726):0.01807126,((3:0.02939098,(1:0.00697788,2:0.024282):0.01263736):0.04525221,(5:0.009052367,6:0.02941516):0.01594386):0.01235278):0.003854555):0.01196705):0.006685666):0.002101955):0.000729233,16:0.02562125):0.007361228,18:0.015079974):0.003014827);
tree gen.62 = [&U] (((((14:0.010702995,12:0.013738218):0.002500686,15:0.010247424):0.0063700687,((((4:0.0258878,((((9:0.0148073746,7:0.001832114):0.001526392,8:0.0150566954):0.0273497053,10:0.025701144):0.006656147,((3:0.03689873,(1:0.01017289,2:0.02381322):0.00353876):0.047202988,(5:0.01003598,6:0.009389224):0.01382599):0.01627341):0.002771403):0.009274516,11:0.01414578):0.005526366,(16:0.03062004,17:0.0181970502):0.0003054521):0.0004327233,13:0.01276395):0.006687202):0.003533521,18:0.0327843469):0.0001231979,19:0.0141931195);
tree gen.63 = [&U] (19:0.01326489663,(18:0.01422445807,((((15:0.007238703,(14:0.017373947,12:0.01091543):0.003854469):0.006630166,(4:0.0159306,(((8:0.011339982,(9:0.009950571,7:0.001762878):0.005160461):0.02565846,10:0.014240526):0.008908031,((3:0.03037305,(1:0.008003367,2:0.0286163):0.008285823):0.041659659,(5:0.007125667,6:0.01058163):0.01272489):0.008081352):0.003331667):0.01382102):0.00609318,11:0.01528666):0.001223717,((16:0.0238143,13:0.01239123):0.0001210702,17:0.0234869434):0.001275279):0.0035496194):0.0036465083);
tree gen.64 = [&U] ((19:0.0153670041,(((13:0.01118786,(11:0.01213594,(4:0.02891634,((((1:0.005525644,2:0.01379107):0.007478656,3:0.02985456):0.05536302,(5:0.008419507,6:0.008705282):0.008347947):0.01179569,((7:0.002902334,(8:0.018117118,9:0.0125500064):0.0004585267):0.0254438195,10:0.014023009):0.01033169):0.003720866):0.007004736):0.002880551):0.001148599,(17:0.0233490037,16:0.02284682):0.0004726918):0.0006723727,((12:0.01013338,14:0.018116431):0.005646671,15:0.004463402):0.007724164):0.0091198589):3.965689e-05,18:0.020998933);
tree gen.65 = [&U] (19:0.0100156522,(((16:0.02702498,(11:0.01872721,((4:0.02530694,(((3:0.04039146,(1:0.006619983,2:0.02593515):0.009920148):0.05640323,(5:0.0137003,6:0.01127142):0.01214356):0.01256592,(10:0.012441755,(9:0.017355271,(7:0.003502735,8:0.0236626):0.0009150159):0.029384812):0.002444869):0.000257609):0.008586875,((12:0.01445834,14:0.016801815):0.002004972,15:0.006217482):0.007336292):0.005462991):0.0009420905):0.000161852,(13:0.01635193,17:0.0238438876):0.002155593):0.005892313,18:0.0148948):0.0041443452);
tree gen.66 = [&U] ((18:0.017498765,(((4:0.03126719,(((3:0.03324893,(1:0.01736524,2:0.02265445):0.01193641):0.055006191,(5:0.0175079,6:0.01808403):0.009364554):0.01297633,(10:0.0141621,(9:0.0125394418,(8:0.0136071163,7:0.0039850014):0.0001310976):0.0252939448):0.004166539):0.009867936):0.01094497,((12:0.006989024,14:0.0129149):0.004847647,15:0.0118479527):0.005790415):0.005013811,((17:0.014440094,11:0.01472085):0.001838576,(13:0.01662563,16:0.02787146):0.0006569823):0.0003561826):0.00799686):0.0046411194,19:0.02164383);
tree gen.67 = [&U] (((16:0.0276294,((((4:0.02575813,(((3:0.03258486,(1:0.01879998,2:0.01108303):0.01946349):0.044439582,(5:0.008175494,6:0.01662246):0.007706526):0.009683253,(10:0.010761756,(9:0.014595084,(8:0.009489988,7:0.001511594):0.0020062367):0.02384089):0.005186206):0.009084763):0.009665949,((14:0.026347352,12:0.007930338):0.009364978,15:0.006255972):0.005840571):0.005279327,11:0.009556411):0.001182404,(17:0.015249886,13:0.015314):0.002534734):0.003829316):0.004252206,18:0.0158866923):0.0027374471,19:0.0170624792);
tree gen.68 = [&U] (19:0.0141653048,((16:0.02567431,(11:0.01319439,(((4:0.03140889,(((3:0.03483181,(1:0.016503,2:0.02358039):0.004007575):0.05924299,(5:0.009937348,6:0.01836846):0.01141699):0.004948458,(10:0.0095079486,((8:0.01682740772,9:0.0169427318):0.0001042475,7:0.002117221):0.027620296):0.003021588):0.003969526):0.01538899,((14:0.019528999,12:0.01698745):0.004906183,15:0.007830558):0.006848602):0.006877539,(13:0.012116323,17:0.0224053138):0.0006758738):0.0007511316):0.0007294642):0.002636367,18:0.015692081):0.00321178565);
tree gen.69 = [&U] (19:0.011112935,(18:0.019803704,((((((14:0.0131878388,12:0.01029996):0.001240518,15:0.005700213):0.006971456,(4:0.02482092,(((3:0.03198775,(2:0.02057523,1:0.0104703):0.01118951):0.045149248,(5:0.006638025,6:0.01927642):0.01040758):0.01414262,(10:0.0083425406,(9:0.0180733361,(8:0.010068409,7:0.001497887):0.001670651):0.0312294245):0.002865866):0.008687367):0.009802033):0.007485939,11:0.01103963):0.003814073,(13:0.0112333415,17:0.0166398877):0.002188974):0.0003310643,16:0.02134535):0.0064201545):0.010272634);
tree gen.70 = [&U] (19:0.014553985,(18:0.023598286,(((((15:0.009020375,(12:0.008165784,14:0.01929504):0.003874732):0.00556585,(((((8:0.0135961404,7:0.0022881655):0.002057277,9:0.0095646607):0.0272519237,10:0.014310527):0.003741337,((3:0.03309341,(2:0.02094843,1:0.01250946):0.009451728):0.04522417,(5:0.00762795,6:0.01233353):0.009956287):0.006812231):0.004441726,4:0.02497545):0.01221802):0.002210583,13:0.01761046):0.0001390786,(16:0.02649702,17:0.015954538):0.002046289):0.0001973119,11:0.01684632):0.004007151):0.002937194);
tree gen.71 = [&U] (((((16:0.02556988,11:0.01650313):0.0007902185,(17:0.0117848524,13:0.01248794):0.002162195):8.890384e-05,((15:0.010836986,(14:0.0164645235,12:0.01178088):0.004498526):0.007008598,((((8:0.013045529,(9:0.0176585413,7:0.00177054205):0.0018553474):0.02625422,10:0.016529027):0.002888727,((3:0.03253962,(2:0.02777153,1:0.01407575):0.007740132):0.054436027,(5:0.008226094,6:0.01237397):0.008660685):0.006347518):0.005277435,4:0.02633627):0.008724695):0.00587671):0.004686502,18:0.0197335315):0.0047047388,19:0.015609198);
tree gen.72 = [&U] (19:0.0125084,((((13:0.01132441,((((12:0.0096296828,14:0.017524854):0.001634803,15:0.00759347):0.006003229,(4:0.02295699,(((3:0.03054915,(2:0.02041632,1:0.01144546):0.007731131):0.04336749,(5:0.01092026,6:0.01487896):0.007087475):0.0109367,(10:0.0090566869,((9:0.019167871,7:0.00219984097):2.08348e-05,8:0.006863122):0.027020892):0.001069774):0.004256813):0.01173531):0.003525823,11:0.01378866):0.002427047):0.000324982,16:0.02619785):0.001624079,17:0.0186082086):0.002371635,18:0.021754465):0.00449536029);
tree gen.73 = [&U] (19:0.008964856,(18:0.0240474554,((16:0.02304167,(11:0.01174408,(((12:0.009197721,14:0.01715146):0.0039586412,15:0.010463993):0.01050444,(4:0.02318341,(((3:0.01867243,(2:0.02711002,1:0.00801092):0.007513579):0.06017593,(5:0.007768544,6:0.01704893):0.01112175):0.008305735,(10:0.014837387,(8:0.0153899838,(9:0.0226017712,7:0.003171245):0.005730756):0.03137134):0.003978949):0.005174925):0.01090731):0.004757948):0.002299103):0.002648251,(17:0.0208616728,13:0.017759):0.0001891801):0.003739742):0.002647437);
tree gen.74 = [&U] (19:0.0155102463,((((11:0.02365447,(13:0.014203529,17:0.013038952):0.000758689):0.001343352,((4:0.02437289,((((1:0.01963845,2:0.02334364):0.01022327,3:0.02294494):0.05742542,(5:0.012522,6:0.01374177):0.01175952):0.008237529,(10:0.010650198,((9:0.012255368,7:0.001719184):0.00083803839,8:0.012011732):0.034059631):0.007714634):0.005003161):0.01252651,((12:0.0131878276,14:0.030706138):0.004028536,15:0.008873209):0.007362785):0.004539548):0.0008807558,16:0.02619549):0.003960669,18:0.020409617):0.0051372085);
tree gen.75 = [&U] (19:0.0126740169,(18:0.027045732,((((((12:0.01195627,14:0.01997596):0.004936044,15:0.008910781):0.005298357,(4:0.02147325,(((9:0.00790665365,(7:0.00738422,8:0.015900508):0.0006384221):0.03002989,10:0.0229522514):0.004304247,(((1:0.008976517,2:0.02497932):0.007146518,3:0.03002011):0.046354898,(5:0.00916783,6:0.02011928):0.01518142):0.01424107):0.006489731):0.00742216):0.008721082,11:0.01500651):0.001982412,(16:0.02902591,17:0.01545539459):0.001773015):0.001057728,13:0.01160129):0.0045572941):0.003678543);
tree gen.76 = [&U] (((((17:0.0164732893,13:0.012496892):0.006001147,16:0.03447489):0.0007556554,(11:0.01578482,(((14:0.017602981,12:0.018728362):0.003286368,15:0.005302269):0.003944533,(4:0.02092318,(((7:0.0007185615,(8:0.012628993,9:0.0228750571):0.0004165592):0.02780205,10:0.019255636):0.002488702,(((1:0.01044114,2:0.01943571):0.006898732,3:0.02734858):0.050292343,(5:0.006671727,6:0.01181114):0.006972378):0.007186619):0.004813622):0.01352151):0.004753255):0.001842774):0.003152594,18:0.019412047):0.0027200194,19:0.0115862322);
tree gen.77 = [&U] (19:0.0113009337,(18:0.0180817645,(((11:0.01275613,16:0.03097307):0.0003853532,(((12:0.01509164,14:0.011614687):0.0029775212,15:0.0034159259):0.01072045,(4:0.02181252,(((8:0.013136984,(9:0.0186928625,7:0.003096253):0.0009179375):0.02313678926,10:0.01175658):0.006268666,(((1:0.0104217,2:0.02488023):0.007934443,3:0.02596635):0.055871997,(5:0.01108474,6:0.0132806):0.0122472):0.0103504):0.008030983):0.01070921):0.008031174):0.0003414522,(13:0.011828754,17:0.01334041199):0.0005679054):0.008685116):0.004229629);
tree gen.78 = [&U] (19:0.0172963917,(18:0.021675621,(((11:0.01341632,(((12:0.01278779,14:0.016334687):0.006078479,15:0.010939783):0.01147107,(4:0.02597077,((((8:0.01111739364,9:0.0078488917):0.0003976123,7:0.0008956579):0.02676785,10:0.019351047):0.002799628,(((1:0.01211702,2:0.03089305):0.00629457,3:0.02445064):0.054454197,(5:0.01278395,6:0.01523282):0.01454961):0.01186809):0.00378052):0.006166612):0.006444591):0.00351536,16:0.02867237):0.0002072408,(17:0.0122329748,13:0.0120871343):0.001566977):0.003146063):0.0055367028);
tree gen.79 = [&U] (19:0.015491882,(18:0.022801209,((13:0.01362509,17:0.012193006):0.0003846542,((11:0.01128721,(((12:0.0078988345,14:0.011403728):0.00451701,15:0.007196097):0.01091213,(4:0.02739434,((((9:0.00911105506,7:0.0026088164):0.00124520902,8:0.009160924):0.031485181,10:0.0125366919):0.003501064,(((1:0.01541904,2:0.02565847):0.009338599,3:0.03310779):0.04931888,(5:0.01273738,6:0.008325943):0.007342829):0.006361034):0.01001841):0.009205658):0.001566459):0.002750806,16:0.02487051):0.001375507):0.003776744):0.0056417893);
tree gen.80 = [&U] (((((17:0.015756715,13:0.0065467938):0.001044353,(((4:0.02941647,(((9:0.0085559737,(8:0.0081273498,7:0.001529822):0.0006715381):0.02181401,10:0.014425638):0.008670977,(((1:0.01146837,2:0.02914325):0.008811376,3:0.02229936):0.03742396,(5:0.009685069,6:0.009065338):0.01166324):0.008874902):0.00728949):0.01240474,(15:0.0040130048,(12:0.006902545,14:0.013480582):0.005676875):0.005350827):0.006823251,16:0.02497756):0.0006398484):0.0002834529,11:0.01213782):0.0034513621,18:0.022895):0.002811444,19:0.0133181704);
tree gen.81 = [&U] ((18:0.01522921,(16:0.02329506,((11:0.01115276,(17:0.01335823,13:0.01247951):0.0016281079):0.0004883061,((4:0.0275588,((((1:0.02669782,2:0.02089049):0.009812373,3:0.02718199):0.047888547,(5:0.01120268,6:0.01318688):0.009914896):0.008745561,(10:0.0179447538,(8:0.012822464,(7:0.0008977244,9:0.0093105473):0.004968682):0.02727203):0.003031147):0.008654923):0.009279106,((12:0.00909936,14:0.01448652):0.005848769,15:0.011285566):0.01224062):0.00610819):0.0005762839):0.0054880844):0.0026051354,19:0.0134134245);
tree gen.82 = [&U] (19:0.0112606314,(18:0.021736137,(16:0.01753033,((13:0.01155388,17:0.0157069428):0.0037560493,(11:0.009202085,((4:0.02140374,((((9:0.0133135066,7:0.002004073):0.001835233,8:0.013316226):0.0287535221,10:0.016790635):0.006559992,((3:0.02818728,(2:0.02481573,1:0.0187077):0.007776744):0.051705667,(5:0.005841412,6:0.01437609):0.008962789):0.01188313):0.002308358):0.007718309,((14:0.01416085,12:0.014153653):0.001911695,15:0.006932279):0.003473306):0.0004421216):0.0005557223):0.0005311681):0.004894687):0.0021508866);
tree gen.83 = [&U] (((17:0.01537922909,(16:0.02357383,(((((14:0.010203353,12:0.008622241):0.0012944959,15:0.0039342219):0.007499241,(4:0.01943912,((((8:0.011800823,9:0.017699901):0.0025659269,7:0.0025990309):0.0202526292,10:0.022011364):0.00295386,(((1:0.01548312,2:0.02389914):0.01176336,3:0.03046282):0.042241967,(5:0.01447952,6:0.0107707):0.01144897):0.007364627):0.01422098):0.008037372):0.003780576,11:0.01286158):0.0009048839,13:0.0136186):0.0001304034):0.001145495):0.002999715,18:0.013218437):0.0065723507,19:0.0145853257);
tree gen.84 = [&U] ((((16:0.02945499,(17:0.0111445889,13:0.01682943):0.0004384684):0.001235958,(11:0.01338336,((4:0.02360077,((((8:0.013345784,7:0.00222727):0.0003926861,9:0.01869101546):0.0263041794,10:0.011107889):0.008509986,(((2:0.02536549,1:0.01835666):0.008298568,3:0.03570503):0.04795369,(5:0.006329559,6:0.009683287):0.008848591):0.004571917):0.009889071):0.01381555,(15:0.012520216,(14:0.019742894,12:0.01609452):0.003931313):0.00608197):0.00344664):0.001315805):0.004717169,18:0.0121884261):0.00424389802,19:0.015699947);
tree gen.85 = [&U] ((18:0.0231151363,((13:0.01501499,(11:0.01717221,16:0.0266087):0.002617747):0.001425664,(17:0.019355347,(((12:0.01372655,14:0.0283126079):0.003894044,15:0.013289096):0.009065636,(4:0.02545558,((((9:0.0157404648,8:0.0169515135):0.0008103452,7:0.001365118):0.037514207,(((1:0.02174682,2:0.02326615):0.01142761,3:0.0309054):0.065448609,(5:0.009267144,6:0.02202668):0.01435396):0.01539487):0.003500597,10:0.022543005):0.002707262):0.01575309):0.004183756):0.001133227):0.00310658):0.007788559,19:0.019004268);
tree gen.86 = [&U] (19:0.012132213,((16:0.02053431,((17:0.0169295054,(11:0.01008012,(((14:0.022355431,12:0.0134050925):0.002624805,15:0.013091227):0.007806216,(4:0.02541412,((((1:0.01398138,2:0.02136717):0.005197453,3:0.02823142):0.059210261,(5:0.007465977,6:0.02482833):0.009749814):0.005832417,((8:0.0096000122,(7:0.001856755,9:0.0165742048):0.0001768087):0.0249817185,10:0.012299353):0.007410823):0.006991079):0.01012557):0.004200266):0.001341062):0.001056766,13:0.008904248):0.0007846712):0.0029836,18:0.017571684):0.0047828777);
tree gen.87 = [&U] (((((((12:0.01514945,14:0.01799988):0.005888458,15:0.01298293):0.004984163,(4:0.02661768,((((1:0.01075846,2:0.02322867):0.005035561,3:0.02677045):0.049105572,(5:0.01090671,6:0.01070623):0.009314779):0.009975461,((7:0.002515187,(8:0.016304535,9:0.0152409425):0.0001023308):0.03125731,10:0.016133909):0.008620014):0.007288115):0.009290473):0.00479869,11:0.01878545):0.00354998,(16:0.02374091,(17:0.019510409,13:0.01372509):0.0008457201):0.0001204521):0.006827638,18:0.017404873):0.0048548391,19:0.0166998761);
tree gen.88 = [&U] ((((16:0.03034658,(11:0.01170289,((4:0.02869315,(((8:0.0137433241,(9:0.014151891,7:0.000589356):0.0002997223):0.02274566,10:0.018187906):0.005867664,(((2:0.02225457,1:0.00614011):0.004357151,3:0.02855024):0.040304248,(5:0.01418538,6:0.0143828):0.005496946):0.01006974):0.004381912):0.006697151,(15:0.010596128,(14:0.012649936,12:0.01807377):0.00723697):0.006866908):0.004735849):0.002376553):1.291018e-05,(13:0.01244158,17:0.0111364029):0.002507986):0.003333895,18:0.0154237147):0.0057549203,19:0.0131814843);
tree gen.89 = [&U] (((((17:0.011975397,13:0.0102428011):0.0009070721,(((4:0.0229449,(((9:0.0172241888,(7:0.000552972,8:0.0122726127):0.0001487785):0.036932491,(((2:0.0240602,1:0.02233286):0.01161308,3:0.03256825):0.042449974,(5:0.0118649,6:0.01737038):0.009289883):0.007492586):0.007922385,10:0.0248277035):0.002279585):0.008958624,(15:0.009593196,(12:0.014851432,14:0.0179897):0.001901862):0.005352518):0.005383405,11:0.00978816):0.001639971):0.001418945,16:0.03226118):0.0004699042,18:0.0176178753):0.004394207,19:0.016350298);
tree gen.90 = [&U] (((((13:0.01726731,17:0.0220460135):0.00381758,((((14:0.012972956,12:0.01196426):0.005632051,15:0.0043861366):0.008584058,(4:0.02605625,((((7:0.003379526,8:0.008134396):0.0018297086,9:0.0163605825):0.03637745,10:0.013551739):0.006825952,(((1:0.005846234,2:0.03333596):0.01076285,3:0.03130349):0.049535882,(5:0.007400134,6:0.01240202):0.009574):0.009385675):0.00467292):0.007138446):0.005471659,11:0.0125811):0.001628703):0.0001927464,16:0.03317642):0.002632061,18:0.019181756):0.0032772108,19:0.013040937);
tree gen.91 = [&U] (((13:0.01555829,((16:0.0327942,((((14:0.017370453,12:0.01348991):0.0029269483,15:0.013535096):0.004155192,(4:0.02284757,(((7:0.00088509721,(9:0.0205721871,8:0.011655466):0.001780332):0.02820204,10:0.014884034):0.005813633,(((1:0.01941319,2:0.01142789):0.0109183,3:0.03181838):0.041508689,(5:0.007841391,6:0.0136619):0.01372667):0.008281997):0.005042024):0.00849873):0.003652585,11:0.01542183):2.566494e-05):0.002572182,17:0.0152896596):0.0003446821):0.00210656,18:0.022915888):0.0066759677,19:0.0083956219);
tree gen.92 = [&U] (19:0.0103630754,(((16:0.02440523,13:0.01396376):0.0009404184,((((4:0.01781844,(((8:0.01438853,(7:0.0016566823,9:0.018847425):0.00148356):0.0285748502,10:0.0117534402):0.00303421,(((2:0.02628261,1:0.01390035):0.00729682,3:0.03053325):0.03377606,(5:0.007901847,6:0.01262723):0.01503365):0.01234286):0.005348316):0.006165737,(15:0.008920336,(14:0.014273306,12:0.01521527):0.00401021):0.01073429):0.003380512,11:0.01341749):0.002294536,17:0.0180213507):0.0007228728):0.0065314941,18:0.020538458):0.003546819114);
tree gen.93 = [&U] ((18:0.037528653,((13:0.0130169494,17:0.01099594):0.0006352695,((11:0.01506995,((4:0.01826994,(((7:0.00367984,(8:0.023371888,9:0.0164549883):3.746186e-05):0.0342259968,10:0.011473623):0.004333415,((3:0.03301689,(1:0.009460237,2:0.0276714):0.01404277):0.05297188,(5:0.005379604,6:0.01774037):0.005796612):0.009440207):0.005819034):0.008098156,(15:0.006678155,(14:0.019225084,12:0.01472363):0.00223276):0.01413998):0.004013265):0.002118054,16:0.02602764):0.0003813403):0.004096155):0.0009257993,19:0.0109807944);
tree gen.94 = [&U] (19:0.014312457,((16:0.02735847,(((((14:0.01542772,12:0.01489125):0.003010844,15:0.0094235577):0.005286695,(((((1:0.01736735,2:0.02151202):0.009306136,3:0.02246422):0.048124347,(5:0.007956297,6:0.01143867):0.01047318):0.009129204,(((9:0.0142343108,8:0.0109034445):0.0003204996,7:0.005650997):0.02676362,10:0.01079997):0.004434841):0.004737303,4:0.02678741):0.01140893):0.005976881,11:0.008884643):3.347848e-05,(17:0.0129017185,13:0.008042759):0.0009710725):0.001165166):0.00219190782,18:0.01671122):0.0023822625);
tree gen.95 = [&U] ((18:0.022455098,((11:0.01402646,((4:0.02516361,(((9:0.024112663,(7:0.001944275,8:0.009252297):0.0007555303):0.0265546999,10:0.020276363):0.002658123,((3:0.03441791,(1:0.005738484,2:0.02919615):0.008705716):0.04481903,(5:0.01092797,6:0.01187304):0.01004142):0.01254358):0.01031523):0.006971181,(15:0.009267224,(12:0.01492756,14:0.01267196):0.005477218):0.003973101):0.003441081):0.00121167,((17:0.018777822,13:0.016978773):0.001315964,16:0.0304718):1.733057e-05):0.00509837):0.004404062,19:0.009203991);
tree gen.96 = [&U] (19:0.0142485186,(18:0.015849813,((13:0.01422919,(17:0.0142033185,16:0.0219593226):0.0003752276):0.0009064204,(11:0.02127705,(((12:0.01182317,14:0.022117127):0.007731861,15:0.008512895):0.01059124,(4:0.01904282,((((1:0.01230837,2:0.02160418):0.01105948,3:0.0249692):0.05916211,(5:0.01013396,6:0.01704723):0.01332077):0.006614599,(((8:0.0110827679,7:0.001678933):0.000796059,9:0.018534685):0.03606147,10:0.021251864):0.003316441):0.003750207):0.008090409):0.005073954):0.0009922885):0.003224812):0.00545786);
tree gen.97 = [&U] ((18:0.015351911,(16:0.02588448,((17:0.0146992498,13:0.01221309):0.00200331244,(((4:0.01977718,((((7:0.001922014,8:0.013257388):0.00334816943,9:0.020665959):0.02271202,10:0.012726007):0.004214119,(((1:0.005511557,2:0.02806721):0.00769485,3:0.0298361):0.04815377,(5:0.01483577,6:0.01503618):0.01225345):0.01126475):0.003333825):0.006371638,((12:0.01174197,14:0.016389072):0.012133798,15:0.0069504462):0.0111043):0.002080181,11:0.01470861):0.002368124):0.000616478):0.005243171):0.0047645269,19:0.0123133168);
tree gen.98 = [&U] (19:0.016052545,(((13:0.01610368,((((4:0.02202393,((((7:0.001687267,8:0.0224849325):0.004785904,9:0.0187375105):0.03290702,10:0.011304854):0.004958463,((3:0.02756933,(1:0.01131199,2:0.03570314):0.00755598):0.0439558,(5:0.009593574,6:0.01039541):0.00500283):0.009187897):0.00500241):0.008870729,(15:0.007905525,(14:0.011820425,12:0.007975855):0.0041823961):0.01123215):0.003557527,16:0.02960124):0.0004659025,17:0.0237983516):0.001080044):3.673915e-05,11:0.01408389):0.003275226,18:0.023813806):0.0057733272);
tree gen.99 = [&U] (((((11:0.01216927,((4:0.01716419,(((8:0.015607445,(7:0.002382003,9:0.016807111):0.0005314082):0.0311770497,10:0.0140782114):0.007092744,((3:0.03137356,(1:0.007696964,2:0.01760344):0.006397078):0.04234919,(5:0.008094162,6:0.01059123):0.009905427):0.01320812):0.003640725):0.01875145,(15:0.010323344,(12:0.01012365,14:0.015352061):0.0027668761):0.007959397):0.005569247):0.0009985045,(17:0.0187140148,13:0.013671793):0.0002183541):0.00114233,16:0.02996391):0.0034957516,18:0.0249984237):0.0041313369,19:0.0109347116);
tree gen.100 = [&U] ((18:0.0253426,(((11:0.009404535,((((((2:0.02013724,1:0.01297269):0.007484456,3:0.03782104):0.06058768,(5:0.01219491,6:0.01424878):0.006225773):0.01040268,(((8:0.009115777,7:0.001987149):0.0018599098,9:0.018115037):0.0214187621,10:0.013500445):0.008168345):0.002355175,4:0.02580856):0.01296049,((12:0.009963549,14:0.020001996):0.0050746691,15:0.005472235):0.007306642):0.004541435):0.002042417,16:0.0239091):0.002906826,(13:0.008823629,17:0.016427139):0.00186237):0.002490334):0.0056073336,19:0.016770019);
tree gen.101 = [&U] (19:0.0215325235,(18:0.018533402,((((4:0.02290953,((10:0.014869211,((3:0.0451793,(1:0.005054828,2:0.03634867):0.00406274):0.054902352,(5:0.01199425,6:0.009657697):0.0160685):0.009195145):0.0002055637,((9:0.0126082505,8:0.015055447):0.0014715352,7:0.001245983):0.0287455801):0.008191746):0.0104423,(15:0.005085657,(12:0.0157364,14:0.021054094):0.00486831):0.00981598):0.003523344,11:0.006320072):0.002553869,((13:0.008630996,17:0.0249630193):0.0002696987,16:0.0317274274):0.0002661012):0.0018394427):0.006015581);
tree gen.102 = [&U] (19:0.0150927955,(((13:0.0100713587,17:0.011977228):0.0006098495,(((4:0.02259844,((10:0.011191267,(9:0.0173964644,(7:0.004688096,8:0.013004699):8.659877e-05):0.0232721):0.003176816,((3:0.02429896,(1:0.01166487,2:0.02824361):0.005204715):0.053019945,(5:0.008155455,6:0.007497193):0.01144637):0.008917334):0.009481901):0.01264614,(15:0.01222257,(12:0.01166957,14:0.017080296):0.00403002):0.00943682):0.007243589,(16:0.03258049,11:0.01756468):0.001183335):0.0007262264):0.004824676,18:0.0210242195):0.0068038724);
tree gen.103 = [&U] ((18:0.01536863,(((((4:0.02007302,(((7:0.005010953,(8:0.022520195,9:0.0109602891):0.0006596178):0.02865505,10:0.017616267):0.004087774,((3:0.02569863,(1:0.01417901,2:0.02462463):0.006995747):0.056694857,(5:0.009761432,6:0.01401859):0.0114929):0.009276405):0.002996357):0.008719267,(15:0.006585871,(14:0.01825542,12:0.008575011):0.0037400656):0.007552569):0.003219281,11:0.01973891):0.000807562,16:0.02214855):2.762652e-05,(13:0.008162187,17:0.0208859134):0.0023188808):0.0050049443):0.0040256,19:0.01336014611);
tree gen.104 = [&U] (((((17:0.0088708272,13:0.0097407733):0.0005089221,16:0.02191908):0.001540994,(((4:0.03029132,((((8:0.015397007,7:0.001188997):2.468454e-05,9:0.0120626551):0.045585925,10:0.01521178):0.01123513,((3:0.03597417,(1:0.01323199,2:0.03589261):0.005506819):0.04651738,(5:0.01215959,6:0.02331068):0.01405317):0.01382501):0.003481766):0.007786513,(15:0.006925884,(12:0.01121391,14:0.018853499):0.004331964):0.009169149):0.005574586,11:0.01794701):0.002633671):0.004254973,18:0.0183232902):0.006663099,19:0.0117459676);
tree gen.105 = [&U] (((((11:0.007639005,((4:0.02201825,(((9:0.011403621,(7:0.0029392588,8:0.012352991):0.0003879861):0.0348606759,10:0.0182106577):0.004871744,((3:0.03442403,(1:0.01447639,2:0.02572712):0.006600909):0.048414049,(5:0.01138723,6:0.01987749):0.01012723):0.01078391):0.00559891):0.01224009,(15:0.0036944813,(12:0.01010811,14:0.02112457):0.0046667443):0.01094415):0.003091897):0.002969868,(16:0.03099287,17:0.0202668917):0.00201447):0.000747411,13:0.0097270958):0.00264992,18:0.0189917408):0.005792714,19:0.0156343175);
tree gen.106 = [&U] (((((11:0.008846793,(((((8:0.0092720638,(7:0.0019908262,9:0.02388481):0.002931131):0.02234796,10:0.01295402):0.002980406,((3:0.04257359,(2:0.0190686,1:0.009350303):0.006144535):0.03936159,(5:0.008674318,6:0.02181419):0.02634102):0.005403965):0.005734642,4:0.0218393):0.0113974,(15:0.013355467,(12:0.0194305,14:0.013381774):0.0024386681):0.007446361):0.002431709):0.001214088,16:0.02553349):0.003085255,(17:0.0181607364,13:0.0115158993):0.00121478):0.002340756,18:0.01766702):0.006648654,19:0.0128766348);
tree gen.107 = [&U] ((18:0.02440872614,((17:0.017083453,13:0.007870038):0.0009846931,(((4:0.02397046,(((8:0.010472546,(7:0.0021380755,9:0.015135012):0.001295487):0.0296687333,10:0.0174286064):0.007067767,(((2:0.02071052,1:0.01445331):0.01239403,3:0.02012689):0.04928766,(5:0.008326616,6:0.01692468):0.01394194):0.01070715):0.008486694):0.01951646,(15:0.007965939,(14:0.019243142,12:0.005878995):0.0021382919):0.007281579):0.002796007,(16:0.02349772,11:0.01182544):0.0001939335):0.001964505):0.003634491):0.0026696038,19:0.0186480564);
tree gen.108 = [&U] ((((16:0.03246133,(11:0.01617308,((4:0.03865746,(((8:0.014050584,(9:0.01275599309,7:0.001703696):0.00188666):0.0198174407,10:0.015941981):0.008947557,(((2:0.02647059,1:0.007633397):0.006664197,3:0.02232704):0.045784262,(5:0.01267976,6:0.01315897):0.008865409):0.006203292):0.007789641):0.01116374,(15:0.007629718,(12:0.009469171,14:0.015107711):0.006358353):0.007194803):0.00504702):0.001821808):0.0002821956,(13:0.009189378,17:0.01695196321):0.0001369341):0.005769456,18:0.021581323):0.009567056,19:0.010070876);
tree gen.109 = [&U] (19:0.0095252209,((16:0.02175514,((13:0.01062775,17:0.0168457486):0.0006561798,(((4:0.0246929,((((7:0.00377217,9:0.014130762):0.0012151929,8:0.014483918):0.024020635,10:0.014094667):0.003770449,((3:0.02747762,(2:0.03080375,1:0.01652201):0.005119558):0.044581355,(5:0.009622831,6:0.01419753):0.009609956):0.0069273):0.002935449):0.006769291,(15:0.009875233,(12:0.017252761,14:0.019908019):0.002295107):0.005434093):0.00443199,11:0.01489611):0.0007263333):0.001069101):0.0013039537,18:0.023280548):0.0026623331);
tree gen.110 = [&U] (19:0.0075468375,(18:0.0168585392,(((((14:0.01237801,12:0.01194468):0.00314729,15:0.009444712):0.01246989,((((8:0.0115580676,(9:0.0125821845,7:0.0049366213):0.0012234855):0.03364632,10:0.017852908):0.00482916,(((2:0.02814133,1:0.01804562):0.003843111,3:0.02468309):0.05584673,(5:0.0129206,6:0.01279435):0.01642221):0.006270728):0.006201294,4:0.0390245):0.01259565):0.007573199,11:0.01480001):0.0004832668,((17:0.020217046,13:0.019271592):0.001435572,16:0.02579458):0.000593341):0.003018702):0.0017202537);
tree gen.111 = [&U] (19:0.013223609,(18:0.022209523,(16:0.02444098,((11:0.01462999,(((12:0.009009314,14:0.011632315):0.005932313,15:0.012263778):0.005098343,((((9:0.020580398,(7:0.002486393,8:0.01401052674):0.0018600375):0.01624895,10:0.0209285736):0.008709873,(((2:0.02465892,1:0.00976495):0.007127045,3:0.02169903):0.057721328,(5:0.005887026,6:0.01263711):0.009640044):0.0126605):0.002802819,4:0.02137497):0.007306225):0.004191218):0.001348943,(17:0.0122458917,13:0.009625645):0.0009196493):0.004692814):0.00237164527):0.005165332);
tree gen.112 = [&U] (19:0.0156389262,(18:0.0253270345,(((17:0.0144248237,13:0.014686704):0.0008884821,16:0.0249727):0.0009656313,(((15:0.009331634,(14:0.016676171,12:0.01620241):0.005824454):0.003474004,(4:0.02877455,((((9:0.011700206,7:0.002559541):0.0005985449,8:0.0118753382):0.03137439385,10:0.013803252):0.002529631,(((1:0.01071148,2:0.024748):0.009468328,3:0.02589019):0.049600271,(5:0.008867097,6:0.01338623):0.005982165):0.008376924):0.00486906):0.007629864):0.002731739,11:0.02022085):0.003106769):0.003788312):0.006072948);
tree gen.113 = [&U] (19:0.018594901,(18:0.01597443354,((((((3:0.0415488,(1:0.01310139,2:0.0257006):0.004399453):0.036150519,(5:0.01334046,6:0.01239283):0.01127103):0.0109113,(10:0.021409221,(7:0.0047399428,(8:0.00958995057,9:0.019931194):0.0005276185):0.02465963):0.01065826):0.004824904,4:0.01900447):0.01112184,(15:0.009981825,(12:0.01491459,14:0.013648596):0.0060427788):0.005439226):0.005466239,(16:0.0194717,(11:0.01203828,(13:0.008742674,17:0.0201014854):0.001188658):0.0003068813):0.0004663071):0.003296721):0.0025812164);
tree gen.114 = [&U] (19:0.018077405,((((11:0.01850008,(((((3:0.0367391,(1:0.01337389,2:0.03042096):0.009707929):0.053492187,(5:0.0145819,6:0.0186737):0.007313388):0.007281848,(10:0.024210963,(8:0.017076323,(9:0.0137103037,7:0.001074541):0.00061836):0.0235855853):0.002621354):0.005918534,4:0.02267129):0.01229399,(15:0.009877486,(12:0.015623451,14:0.012647616):0.00572938):0.008194258):0.00149882):0.0003378909,16:0.02271722):0.0002401807,(17:0.01831418,13:0.014050547):0.002580821):0.005301652,18:0.016791375):0.0072074034);
tree gen.115 = [&U] ((18:0.0148062558,((11:0.01140615,(((((3:0.02015708,(1:0.007151162,2:0.02439664):0.008410378):0.048140327,(5:0.01019965,6:0.009652761):0.01073112):0.01158647,(10:0.016179912,(7:0.001788227,(8:0.01449091,9:0.0127240365):0.0012276829):0.01913779):0.006385228):0.00670231,4:0.02638288):0.01482714,(15:0.012060093,(12:0.01002264,14:0.022898191):0.006234931):0.004999315):0.002770688):0.001283635,(13:0.008363662,(16:0.03814369,17:0.0166806924):0.003262326):0.0002658797):0.002463616):0.0058098948,19:0.015557421);
tree gen.116 = [&U] ((((((((3:0.03258065,(1:0.01133602,2:0.02471094):0.005673624):0.062442329,(5:0.00682108,6:0.01649994):0.01551578):0.007851204,(10:0.0096769057,((9:0.017473561,7:0.001204815):0.0019069849,8:0.015862507):0.0325713319):0.003286457):0.005370415,4:0.02423668):0.01200708,(15:0.009649197,(12:0.0124747,14:0.015779688):0.0055544312):0.00783739):0.003777818,((16:0.02090505,11:0.01445406):0.0005115845,(17:0.0227750507,13:0.010651805):0.001494525):0.0007781509):0.002680449,18:0.016157661):0.00438506,19:0.0109535884);
tree gen.117 = [&U] ((18:0.018169675,((13:0.011741875,16:0.02687188):0.00078764,(17:0.01152699717,(11:0.01248308,(((((3:0.04511354,(2:0.02602404,1:0.008455173):0.007790916):0.05151465,(5:0.01002488,6:0.01126527):0.01146552):0.009501083,((8:0.010008931,(9:0.016059454,7:0.002970514):0.001611249):0.02268366536,10:0.0190715347):0.008724483):0.009143861,4:0.02215614):0.008815257,(15:0.0055607436,(12:0.01473814,14:0.024176649):0.004061325):0.006650016):0.005785708):0.0004016812):0.0009234532):0.003249566):0.0072536382,19:0.0140477875);
tree gen.118 = [&U] ((18:0.0260261186,(16:0.01768296,((13:0.01461054,17:0.0216677035):0.0005416677,((((((3:0.02583489,(1:0.01072177,2:0.01487375):0.005601056):0.0561704,(5:0.009290704,6:0.01289145):0.01851398):0.005730696,(((9:0.011405798,8:0.0115884031):9.904236e-05,7:0.0007150379):0.016937478,10:0.0160720127):0.003314705):0.003051655,4:0.02119613):0.01117418,((12:0.01731152,14:0.012384474):0.0054606811,15:0.006398456):0.005422243):0.005297404,11:0.01702632):0.0009148777):0.0004905882):0.007610342):0.00668271,19:0.0094004603);
tree gen.119 = [&U] (19:0.0165885388,(18:0.0201162911,(11:0.01133342,(((13:0.011311802,17:0.014621078):0.001176398,(((14:0.0077105106,12:0.01161265):0.004710751,15:0.010962382):0.01152046,(((((2:0.02195545,1:0.01271017):0.0115556,3:0.04004151):0.046517107,(5:0.01131086,6:0.01511522):0.01165293):0.02220448,((8:0.0151560189,(9:0.0130133748,7:0.0078076091):0.003103172):0.02706578,10:0.018162834):0.006740662):0.001132877,4:0.027293):0.01142275):0.005187271):0.0007532202,16:0.02130803):0.0002514534):0.004348027):0.0020568861);
tree gen.120 = [&U] (19:0.0123014579,(18:0.020175497,(((17:0.022125957,13:0.0106595269):0.001212276,11:0.01380197):0.001154307,(16:0.02507692,((((10:0.01332575,((7:0.002442839,8:0.015260256):0.0002831133,9:0.0107936438):0.0267060638):0.004465555,((3:0.0322418,(2:0.02634042,1:0.01562824):0.01301794):0.05141844,(5:0.01120182,6:0.01676144):0.01564201):0.006772523):0.00076579,4:0.02980202):0.0153209,(15:0.010172121,(14:0.020420929,12:0.01081019):0.004169378):0.005358974):0.008033817):0.000859411):0.003912734):0.0049603474);
tree gen.121 = [&U] (19:0.0088296153,(((13:0.017267805,17:0.0162404378):0.0005381326,((((14:0.018015583,12:0.02349654):0.006280551,15:0.0058224889):0.006128157,(((((9:0.0246878514,8:0.01341339):0.0006824186,7:0.003031695):0.0219840956,10:0.013136921):0.005103852,((3:0.02251513,(1:0.01550201,2:0.02576317):0.009688437):0.0452135,(5:0.01219185,6:0.01082847):0.01636758):0.0106875):0.006326187,4:0.02136239):0.009424465):0.004401092,(11:0.01784666,16:0.02590376):0.002374161):0.000174693):0.002802001,18:0.019404303):0.00394447739);
tree gen.122 = [&U] (19:0.0091021055,(18:0.017528129,(((17:0.0188989587,13:0.01266075):0.002335011,16:0.02510065):0.0004348799,(((((((1:0.01175181,2:0.03951513):0.01400744,3:0.03178364):0.05486559,(5:0.01218948,6:0.01577122):0.01509276):0.006964064,(((8:0.0094490479,9:0.0155456081):0.0001491318,7:0.001401192):0.030804445,10:0.0066187127):0.009430408):0.002717654,4:0.02309373):0.006587485,((12:0.007703668,14:0.024195283):0.0053944705,15:0.00857521):0.005011293):0.00303558,11:0.01631581):0.002329667):0.006616252):0.0058017547);
tree gen.123 = [&U] (((((17:0.01872983,13:0.0120781458):0.0009425215,16:0.02513042):0.0009770843,((((((3:0.0417716,(1:0.01080003,2:0.02552995):0.00622991):0.04678763,(5:0.01108703,6:0.01642719):0.01336214):0.009196662,((8:0.0140323509,(7:0.003112584,9:0.02041489):0.000524254):0.03494364,10:0.014320316):0.01104612):0.002432365,4:0.01924017):0.006023723,((12:0.01337355,14:0.0182654261):0.007110333,15:0.015046785):0.006831698):0.002445092,11:0.0146586):0.003090205):0.0008615008,18:0.018685372):0.0043178323,19:0.018825257);
tree gen.124 = [&U] ((18:0.021309946,(16:0.02415831,((11:0.01791749,(((((3:0.02045297,(1:0.008126341,2:0.02602468):0.007466081):0.047897539,(5:0.01319407,6:0.01119817):0.01187018):0.01451859,((9:0.0127349126,(7:0.002706657,8:0.0109904916):0.000605852):0.0235686342,10:0.023711931):0.002927946):0.005312587,4:0.02298438):0.009382506,((14:0.017650014,12:0.01616463):0.003476447,15:0.009730484):0.008555028):0.00502618):0.001951683,(13:0.014556059,17:0.0150117475):0.001011055):0.000312837):0.007224807):0.010135842,19:0.016739996);
tree gen.125 = [&U] ((18:0.0243118377,((16:0.0308407,(17:0.0205731071,13:0.020718499):0.0005098813):0.0006487759,((((12:0.01887436,14:0.016489097):0.0038791791,15:0.008838604):0.01087652,(((((7:0.002498093,9:0.01373970219):5.43575e-05,8:0.016649915):0.0390351746,10:0.018922418):0.0005850762,(((1:0.01585456,2:0.0165334):0.009417753,3:0.03926587):0.04243472,(5:0.00826534,6:0.01565252):0.008386512):0.01089863):0.004246806,4:0.02041086):0.00947614):0.002697303,11:0.0120104):0.003703671):0.003882434):0.00390593264,19:0.012571611);
tree gen.126 = [&U] (19:0.0112196578,(((17:0.01920365424,(16:0.02680236,(((((10:0.016508326,((7:0.0008924487,9:0.015948961):0.0009137134,8:0.014817714):0.0208323008):0.0035159,((3:0.0371282,(1:0.01635372,2:0.03064039):0.003875332):0.048627574,(5:0.007183827,6:0.01628412):0.01024912):0.008196347):0.003351075,4:0.01937249):0.01515137,((12:0.01189033,14:0.0145112671):0.001223385,15:0.006232358):0.004922461):0.003861256,11:0.01651454):0.003391998):0.000882589):0.001584159,13:0.01025285):0.00242082644,18:0.021374715):0.004278793);
tree gen.127 = [&U] ((18:0.0157606127,((13:0.01484518,17:0.0183578598):0.00143642237,(16:0.02314707,(((4:0.02365981,(((3:0.02098116,(2:0.02358658,1:0.006685163):0.004347844):0.0378432,(5:0.007257275,6:0.01658458):0.01132112):0.01076014,(((7:0.003164083,8:0.012492671):0.0010713158,9:0.0077059125):0.0320817118,10:0.013747425):0.005410498):0.002980038):0.01505719,(15:0.004311053,(14:0.014545539,12:0.01162869):0.00536059):0.008809968):0.002654886,11:0.007511604):0.003617858):0.0009694699):0.007766677):0.008645693,19:0.01565013845);
tree gen.128 = [&U] ((((((13:0.014322307,17:0.01768181014):0.0008673545,16:0.02015428):0.0007294895,11:0.01491024):0.000138103,((4:0.02046289,(((3:0.03024574,(2:0.024544,1:0.01584991):0.008446409):0.05573572,(5:0.008252262,6:0.01223694):0.009950897):0.005507652,((9:0.013835806,(7:0.001398865,8:0.017422311):0.0056964272):0.03058531,10:0.015876338):0.006810428):0.006829608):0.01002432,(15:0.0053996009,(14:0.014789472,12:0.0133971):0.003923612):0.00421185):0.003152758):0.0030689803,18:0.012552277):0.003464576,19:0.013310372);
tree gen.129 = [&U] (19:0.014565176,(18:0.02334025677,(((11:0.009777816,((4:0.02727418,(((3:0.02680079,(2:0.01798286,1:0.02417316):0.007675684):0.045636739,(5:0.01138254,6:0.01948713):0.008377593):0.00810054,((9:0.0111907138,(7:0.001018426,8:0.0144936358):0.0012461):0.0317087668,10:0.011120924):0.004624132):0.002467812):0.0138033,(15:0.00653537,(12:0.01608359,14:0.013161044):0.002578855):0.004059881):0.002604452):0.004444204,16:0.01972601):0.0002511252,(17:0.0146550743,13:0.0116305187):0.0004158587):0.003585863):0.003411944);
tree gen.130 = [&U] (19:0.01103681346,(((16:0.02362935,(13:0.01189778,17:0.0158821219):0.002288508):0.001419182,(((4:0.02199484,(((3:0.03110569,(2:0.01830349,1:0.007897954):0.01561755):0.046700544,(5:0.01134551,6:0.01320845):0.01486397):0.007787986,((7:0.002240606,(9:0.018565859,8:0.01236492):0.0003216905):0.0322506708,10:0.016436314):0.002902905):0.00458648):0.01824966,(15:0.011014624,(12:0.01152751,14:0.016482296):0.0038153793):0.007134853):0.004117786,11:0.01711633):0.000454739):0.0066473707,18:0.025886782):0.0046398619);
tree gen.131 = [&U] (((((16:0.02756415,11:0.02176632):0.0004975245,((4:0.01701587,(((3:0.0336954,(2:0.02088096,1:0.01852328):0.0100974):0.043373303,(5:0.008373581,6:0.01224099):0.009855169):0.008886329,(((8:0.018875534,9:0.017758153):0.0009232659,7:0.001126935):0.02007005,10:0.021216037):0.004406861):0.007144889):0.01049377,(15:0.008645863,(12:0.009872908,14:0.020757408):0.00719595):0.006670473):0.005548432):0.001557702,(17:0.01410736818,13:0.01488997):0.001187368):0.005329388,18:0.0176451689):0.008170472,19:0.01369358);
tree gen.132 = [&U] ((18:0.0295962702,(((16:0.02713673,(11:0.01168575,(((14:0.018348392,12:0.010812):0.008690326,15:0.011871929):0.0110687,((((9:0.01478991835,(8:0.013066379,7:0.005051948):0.0004082638):0.029035628,10:0.019356453):0.005622516,(((1:0.008605841,2:0.02615851):0.009955852,3:0.0236768):0.047079978,(5:0.009576521,6:0.009754627):0.004768127):0.0116018):0.006042402,4:0.02855442):0.01488884):0.006279359):0.001599324):0.001872741,17:0.011752022):0.001036141,13:0.01599016):0.002796864):0.003699809,19:0.01128785503);
tree gen.133 = [&U] (((16:0.02516254,(17:0.019847281,((11:0.01572099,((((((2:0.02661458,1:0.01040688):0.005037291,3:0.03613958):0.052500564,(5:0.01139527,6:0.01386836):0.009603228):0.004436253,((9:0.015674272,(7:0.00102176,8:0.0125327892):0.0006097852):0.0341776694,10:0.013101438):0.003601906):0.003140412,4:0.0333142):0.007507932,((12:0.012854874,14:0.013083932):0.001519684,15:0.013655882):0.007139519):0.003699863):0.00329013,13:0.01299584):0.0010037407):0.002567558):0.003545688,18:0.02205375):0.0029701707,19:0.0124667488);
tree gen.134 = [&U] (19:0.0218573586,(((((((12:0.009521672,14:0.017651461):0.00559943,15:0.007976225):0.002918872,(((((1:0.01201436,2:0.02693837):0.007752034,3:0.02982127):0.0405082,(5:0.006937824,6:0.01095237):0.01065448):0.005612137,((9:0.020258507,(8:0.015576574,7:0.001302918):0.0005355503):0.02441657,10:0.0129501194):0.006690634):0.003189089,4:0.03228709):0.01666716):0.003603795,11:0.01258901):0.0005344459,16:0.02316446):6.106159e-05,(17:0.01896447127,13:0.009802618):0.0004981145):0.00282171,18:0.018597277):0.005294594);
tree gen.135 = [&U] (((((11:0.01323861,(((12:0.008765163,14:0.011533864):0.005641152,15:0.006157385):0.007061313,(((((1:0.01367182,2:0.02922339):0.00488871,3:0.03262127):0.05709138,(5:0.006292853,6:0.009881845):0.01082801):0.01052242,((9:0.0149016929,(7:0.002451371,8:0.0152119904):0.0001741904):0.0321294889,10:0.023579638):0.005818699):0.004760024,4:0.02542701):0.009420805):0.005027557):0.00154162,16:0.02311589):0.001963854,(13:0.008180189,17:0.0158019751):0.0006504675):0.00421236,18:0.0184642407):0.0036874111,19:0.0116743769);
tree gen.136 = [&U] (19:0.0130210666,(18:0.0181607738,(((11:0.01157181,((4:0.01985132,((((2:0.0298037,1:0.007704719):0.006016812,3:0.0261876):0.044847416,(5:0.009394317,6:0.01617819):0.01225107):0.005319015,(((7:0.004125297,8:0.010289816):0.0022000647,9:0.012573788):0.02181868,10:0.0127990569):0.01116539):0.004358181):0.009164096,(15:0.007318597,(14:0.0185420923,12:0.01493114):0.0007917906):0.008822059):0.003869517):0.0004424351,13:0.01256461):0.0008337441,(16:0.02833973,17:0.0258191454):0.000804208):0.0044967837):0.004984555);
tree gen.137 = [&U] (19:0.01538152123,(18:0.015985184,(((17:0.01579092762,13:0.01676519):0.0007170654,(11:0.00909417,((4:0.02040471,((((2:0.02564128,1:0.005417307):0.0149509,3:0.02617712):0.052264531,(5:0.009609864,6:0.01622938):0.01341798):0.01432211,((9:0.01752968,(7:0.0002955702,8:0.0125175749):0.001840579):0.02531268,10:0.012992735):0.004608663):0.004334664):0.0109494,(15:0.012238317,(14:0.020486127,12:0.01495244):0.0032253511):0.006523363):0.003535022):0.0006827769):0.0005359693,16:0.02650899):0.004091906):0.008465213);
tree gen.138 = [&U] (19:0.0156503505,(18:0.027781836,(((16:0.03019758,17:0.016199302):0.001151152,(((4:0.0264825,((((2:0.03632962,1:0.01493427):0.006938241,3:0.02677384):0.06084559,(5:0.008137223,6:0.01308514):0.008460155):0.01061179,((9:0.01953841344,(7:0.001191529,8:0.0102834597):0.001256348):0.02774703,10:0.019988132):0.005207154):0.01040819):0.01006679,(15:0.004325327,(14:0.028456484,12:0.01321379):0.003048439):0.00628602):0.005601969,11:0.01364025):0.001264834):0.00238376,13:0.009972484):0.001279198):0.005991829);
tree gen.139 = [&U] (19:0.0124638677,(((16:0.01973369,11:0.01471761):0.0001221325,(((4:0.02557741,((((2:0.02040282,1:0.01167931):0.005590074,3:0.03421497):0.04855032,(5:0.01462559,6:0.01388843):0.01511053):0.01215603,((9:0.013473055,(7:0.0035366241,8:0.015878273):0.0003275207):0.02247295,10:0.012350744):0.005899644):0.007346612):0.007538945,(15:0.007168409,(12:0.01235389,14:0.015057268):0.0022700301):0.009076941):0.002895503,(13:0.01044154,17:0.011670939):0.001724448):0.0001830316):0.002779413,18:0.030440077):0.003428934);
tree gen.140 = [&U] (19:0.0114121423,(18:0.020582326,(((16:0.03614352,17:0.017554961):0.002202773,(11:0.0152875,((4:0.02675608,((((2:0.01930233,1:0.02373081):0.009183725,3:0.03218539):0.0382074,(5:0.005578654,6:0.01234974):0.01116373):0.01079749,((8:0.019955828,(9:0.0161595609,7:0.004225989):0.001937766):0.02812102,10:0.015720675):0.003716725):0.006524147):0.004519123,(15:0.007005046,(12:0.01237079,14:0.0152239134):0.006547698):0.008369303):0.009252522):0.001531857):0.0002804113,13:0.01262454):0.004306252):0.0074234604);
tree gen.141 = [&U] (((((17:0.0148569166,13:0.01357495):0.0009982761,(((((9:0.0174082113,(8:0.016550352,7:0.002969797):0.0016185213):0.03075764,10:0.013815907):0.002758224,(((1:0.01787962,2:0.01970756):0.01177487,3:0.03293367):0.05367416,(5:0.003155085,6:0.01428083):0.009960628):0.009495068):0.004108437,4:0.02175039):0.01175205,(15:0.0079536324,(12:0.01195804,14:0.013508512):0.003402508):0.009135035):0.004725545):2.552741e-05,(11:0.01811336,16:0.03168407):0.00071245):0.0051079598,18:0.0280342272):0.0023466275,19:0.012478838);
tree gen.142 = [&U] (((16:0.02769277,((((4:0.02972523,((10:0.015599708,(7:0.0032085993,(9:0.0166118266,8:0.0120024947):0.001977078):0.02975334):0.008007828,((3:0.02730951,(1:0.01797926,2:0.01975542):0.002324908):0.04553789,(5:0.00945204,6:0.01424255):0.01097088):0.009514757):0.002008114):0.01090801,((12:0.01422165,14:0.0160439341):0.002383624,15:0.0072112954):0.01287853):0.004428787,11:0.01185587):0.001296285,(17:0.0144569607,13:0.01534245):0.002789679):0.0001547252):0.002270873,18:0.014443769):0.003727375,19:0.0152600079);
tree gen.143 = [&U] (19:0.0137249663,(((17:0.018808982,16:0.0237573):0.003721936,(13:0.01110941,(11:0.01604643,(((((9:0.0125908956,(7:0.001998398,8:0.0102352515):0.0003395968):0.034226918,10:0.016948611):0.001705078,(((1:0.02065357,2:0.02471538):0.01509682,3:0.0245405):0.048450242,(5:0.01055718,6:0.01323015):0.01265742):0.01349679):0.003493599,4:0.02841252):0.009523806,(15:0.010265098,(12:0.010339102,14:0.012885861):0.004326097):0.005597556):0.002858348):0.001190192):0.0001940135):0.003764933,18:0.022912731):0.002686362029);
tree gen.144 = [&U] (19:0.0165943769,((((16:0.02762454,17:0.0188165681):0.0001633079,(((((((8:0.012553514,7:0.0008234583):8.281241e-05,9:0.015676993):0.032211792,10:0.01919560994):0.008826399,(((1:0.01029941,2:0.02043159):0.009685883,3:0.0332699):0.05427604,(5:0.01174893,6:0.02091434):0.008229427):0.007990607):0.008546876,4:0.03308946):0.01152208,(14:0.021957606,(12:0.02371718,15:0.010401227):0.005604193):0.01166013):0.003605516,11:0.01936091):0.001291213):0.0005751635,13:0.0106717):0.0059094,18:0.0210434762):0.002904142);
tree gen.145 = [&U] ((18:0.029213181,(((((10:0.017128703,(9:0.010162984,(7:0.002212054,8:0.01655914488):0.0001245801):0.027421976):0.003169749,(((1:0.009419204,2:0.02129234):0.003718408,3:0.02451321):0.04800937,(5:0.0124789,6:0.01368244):0.008697276):0.01345184):0.009160096,4:0.0219569):0.01316827,(15:0.009061503,(12:0.01154333949,14:0.02057883):0.009186068):0.0110116):0.00484565,((17:0.0140855532,13:0.008827271):6.236786e-05,(16:0.02449933,11:0.01530886):0.002331149):0.0001028977):0.004206976):0.0040198786,19:0.009376824);
tree gen.146 = [&U] (19:0.0153049075,(18:0.026772881,((13:0.01108433,(17:0.0168562014,((((10:0.0248974661,(9:0.0118660671,(7:0.001043065,8:0.014501042):0.0016147792):0.02673778):0.003641894,(((1:0.01315244,2:0.01932864):0.01128017,3:0.03898355):0.039296531,(5:0.01335129,6:0.01572918):0.009991198):0.01039853):0.004769042,4:0.02832635):0.008497532,(15:0.008892223,(14:0.020824289,12:0.017949454):0.001333195):0.01049657):0.003014874):0.0008006374):0.0005182405,(16:0.03097975,11:0.01253173):0.00167086):0.00534572858):0.0013141174);
tree gen.147 = [&U] ((18:0.0210520363,(16:0.01975206,((11:0.01668208,(((12:0.01683835,14:0.01116633068):0.003471459,15:0.007828646):0.005966519,(4:0.02647408,(((3:0.03279256,(1:0.006789022,2:0.02798933):0.005150997):0.06002556,(5:0.003638283,6:0.01033796):0.007375595):0.009443937,((8:0.012376758,(9:0.011648232,7:0.003007636):2.039123e-05):0.0251982042,10:0.0148122242):0.008636478):0.006693597):0.01142587):0.006003791):0.003177399,(17:0.0122205234,13:0.0164337):0.0030316726):0.0001073755):0.0019169438):0.0039851664,19:0.0182126861);
tree gen.148 = [&U] (((((13:0.01575373,17:0.0149317829):0.00124178,16:0.02311603):0.0009519125,(((4:0.02165869,((10:0.014648584,(8:0.014886961,(7:0.0027636073,9:0.0155854103):0.0005583303):0.022868365):0.009528813,(((2:0.01957215,1:0.02006843):0.009524676,3:0.04046515):0.05495559,(5:0.01126824,6:0.009549758):0.006910488):0.008466117):0.005149659):0.01151094,(15:0.011050896,(12:0.01051979,14:0.0100903):0.003204822):0.006157315):0.009277366,11:0.01621061):0.001460797):0.00280031,18:0.020443813):0.0027631361,19:0.010928402);
tree gen.149 = [&U] ((18:0.028663352,((17:0.016934366,13:0.0090600604):0.001815298,((11:0.01166915,((15:0.006254476,(12:0.008339633,14:0.021968763):0.002542933):0.009174578,(4:0.02561532,(((3:0.01429878,(1:0.008576465,2:0.03708105):0.01023513):0.0473406,(5:0.006953462,6:0.0113775):0.006963527):0.01340166,(((9:0.0191436591,8:0.015562631):0.000205969,7:0.001005745):0.0439070601,10:0.008859259):0.005062952):0.002472546):0.008716877):0.00184028):0.00521876,16:0.02649286):0.001239147):0.003038567):0.003388585,19:0.0197575378);
tree gen.150 = [&U] (19:0.0143311282,(18:0.026811129,((17:0.0121140746,((((15:0.00709325,(12:0.01375131,14:0.021053685):0.005638647):0.006352539,(4:0.02483948,(((3:0.03051265,(1:0.008074379,2:0.01533478):0.006762826):0.045755192,(5:0.0100854,6:0.01029779):0.01181187):0.006049406,(((9:0.0154941022,8:0.019298116):0.0003182474,7:0.001530175):0.02330882491,10:0.015333058):0.009437321):0.003476619):0.00909263):0.004193699,11:0.007563586):0.004313416,13:0.01475446):0.0002558495):0.0009654693,16:0.02772676):0.003647789):0.0056048629);
tree gen.151 = [&U] ((((((((((2:0.02841229,1:0.01348274):0.003611289,3:0.03437235):0.046388327,(5:0.01236054,6:0.00727425):0.0162923):0.007521528,(10:0.013397189,(8:0.0134208192,(7:0.002310189,9:0.0155320809):0.001685758):0.03073461):0.01156701):0.003588646,4:0.02829917):0.01001815,(15:0.00855386,(14:0.016794916,12:0.01185298):0.004422235):0.008913986):0.0048715,11:0.01274596):0.0004089809,((16:0.0237341,17:0.0194955983):0.0008793448,13:0.0095181):0.001432126):0.00492451,18:0.028435404):0.0065519342,19:0.014675374);
tree gen.152 = [&U] (19:0.00871411641,(18:0.016288621,(((17:0.01227446,13:0.0108097):0.001712221,((15:0.010653655,(14:0.011956281,12:0.01315562762):0.002745997):0.008736346,(((((2:0.03120766,1:0.01466441):0.003990984,3:0.02833075):0.05759363,(5:0.01252453,6:0.02001044):0.009907301):0.01029448,(10:0.020271302,((7:0.006571837,9:0.0151216254):0.001586109,8:0.0125394328):0.02815049):0.003025958):0.009641636,4:0.02200744):0.01068355):0.002689537):0.0001341448,(16:0.03239748,11:0.009403713):0.000866939):0.005532787):0.0072261107);
tree gen.153 = [&U] ((18:0.0195144207,(17:0.0182502345,(13:0.01378418,((((4:0.02720327,((10:0.013804161,((9:0.0112252323,7:0.007911494):0.0011779034,8:0.014314133):0.024442738):0.007742392,(((1:0.01912958,3:0.02537196):0.009316108,2:0.03169209):0.04132523,(5:0.01562443,6:0.01173924):0.006258683):0.01386553):0.003853526):0.009490766,(15:0.004375166,(14:0.014300086,12:0.01122327):0.003480984):0.008500469):0.005036332,11:0.01685153):0.001203593,16:0.02269353):0.0008450414):0.0003134728):0.005251495):0.007919487,19:0.009053905);
tree gen.154 = [&U] (19:0.0167111539,((((((15:0.00909003,(14:0.022144538,12:0.01449471):0.003714969):0.009076181,(((((1:0.01394324,2:0.02599918):0.01526837,3:0.02997997):0.053696834,(5:0.008135309,6:0.01608433):0.01233177):0.01022885,(10:0.01871176888,((8:0.0140178341,7:0.002738663):0.00339455494,9:0.0091196026):0.0217105522):0.005521564):0.006066085,4:0.01878202):0.008863345):0.003391058,11:0.009622286):4.266957e-05,(16:0.02925457,17:0.01317846016):0.001135104):0.0006764475,13:0.01363102):0.004560863,18:0.0189220697):0.0035191226);
tree gen.155 = [&U] ((18:0.027411908,(((11:0.01624562,16:0.02379445):0.0005693815,(((15:0.008179004,(14:0.016094907,12:0.01348395):0.008363719):0.009226173,(((((2:0.03501504,1:0.008050098):0.005209606,3:0.02641424):0.051980195,(5:0.006873487,6:0.0147768):0.01893894):0.01085178,4:0.01974754):0.0001681032,(10:0.0142918266,((8:0.0094558751,9:0.0136466814):0.0013253342,7:0.001649721):0.02467978):0.01960423):0.008310235):0.007124633,13:0.009663549):0.0005365012):6.93992e-05,17:0.016736183):0.002600744):0.0032925073,19:0.0161288865);
tree gen.156 = [&U] ((18:0.019453776,(((((4:0.02499504,(((3:0.03051379,(2:0.03085084,1:0.01561216):0.006156634):0.045307446,(5:0.01216666,6:0.01988174):0.01686647):0.005557707,((8:0.017023807,(7:0.0013984284,9:0.0178508645):0.001033751):0.03159,10:0.0218684331):0.00351193):0.005136809):0.01039611,(15:0.010393773,(12:0.01369287,14:0.014473244):0.00385651):0.006617279):0.003952419,11:0.0131306):0.0008622004,(17:0.0176975328,13:0.015891808):0.00015055):0.0004721919,16:0.0215594):0.004623531):0.0067973013,19:0.01734796809);
tree gen.157 = [&U] (19:0.013970622,(18:0.019288304,(((13:0.0125119552,17:0.021238518):0.0008937039,16:0.03313032):0.0006014401,(11:0.01165826,((4:0.02565881,((((1:0.01225537,2:0.01999067):0.00413276,3:0.0260939):0.05463367,(5:0.01092216,6:0.01468441):0.01324914):0.01046959,((8:0.013631469,(9:0.0182551406,7:0.00524297):5.926722e-05):0.0268329774,10:0.016279041):0.002096235):0.01037501):0.008943641,(15:0.008942873,(14:0.01757781,12:0.009928709):0.005868697):0.01623914):0.002132926):7.435423e-05):0.003637019):0.0031726635);
tree gen.158 = [&U] (((13:0.01604197,(17:0.0174929801,(16:0.02609743,(11:0.01216709,((15:0.0069287928,(12:0.01265361,14:0.016561216):0.0039699998):0.01097429,(((10:0.014359572,(9:0.01571483923,(7:0.001386351,8:0.012955302):0.001908457):0.02717259):0.007672073,(((1:0.01016449,2:0.02988486):0.00644109,3:0.02896505):0.040189788,(5:0.0138931,6:0.02137348):0.01062533):0.0080081):0.006095078,4:0.02185915):0.009308362):0.005857471):0.000320843):0.00153925):0.0002833381):0.002208029,18:0.025162141):0.010155422,19:0.018572715);
tree gen.159 = [&U] (19:0.01697677042,(((((15:0.006523996,(14:0.01618051937,12:0.01759097):0.004063888):0.01046601,(4:0.03431888,((10:0.013633924,(9:0.016236891,(8:0.010972342,7:0.001981784):0.00100733):0.0262510666):0.003309831,(((1:0.01046277,2:0.03010345):0.01376783,3:0.03190709):0.054833777,(5:0.008435889,6:0.01478771):0.01010106):0.0152102):0.007014078):0.01372563):0.003415866,11:0.01918589):0.001629468,((16:0.03012313,17:0.0194462734):1.214811e-05,13:0.0193806606):0.001919081):0.004200461,18:0.0155662374):0.0024269589);
tree gen.160 = [&U] (19:0.0137740856,(18:0.017881489,(13:0.0092697241,(17:0.01591637466,((((15:0.010740208,(14:0.014803229,12:0.012951584):0.001239424):0.009627157,(((10:0.013720711,(7:0.0030360065,(8:0.014649833,9:0.010919636):0.0007719601):0.02449276):0.008501366,(((1:0.01724182,2:0.02490304):0.01107396,3:0.02888178):0.046962478,(5:0.008846705,6:0.01237954):0.009914175):0.007766477):0.003450564,4:0.02574029):0.006649981):0.007622074,11:0.01791931):0.001830843,16:0.02902626):0.0009502386):0.0004434437):0.004751265):0.0051191656);
tree gen.161 = [&U] ((((17:0.016856082,13:0.011687055):0.0008426934,(16:0.03114054,(((15:0.006674602,(14:0.015857264,12:0.011043455):0.009290606):0.01090839,(((10:0.012173897,((7:0.00657161,9:0.010874473):0.004297696,8:0.0191576343):0.026328376):0.006377772,(((1:0.01473715,2:0.02139742):0.005486293,3:0.03254579):0.04905013,(5:0.003999332,6:0.00972493):0.01385902):0.01029719):0.008287954,4:0.030231):0.01993386):0.002213228,11:0.01191294):0.0008647586):0.0003489303):0.0006059681,18:0.014507138):0.0072727067,19:0.012985156);
tree gen.162 = [&U] (19:0.0078921082,((((11:0.01756541,((4:0.02601465,(((9:0.0169406902,(8:0.0107101061,7:0.0029377258):2.460796e-05):0.0225556287,10:0.012004415):0.006605673,(((1:0.01262044,2:0.02987108):0.006034048,3:0.02823955):0.04687443,(5:0.009213695,6:0.007188243):0.01230443):0.008364822):0.006590569):0.007927034,((12:0.013382111,14:0.016638746):0.004221241,15:0.007869207):0.01383025):0.001730557):0.001128864,(17:0.0125751821,13:0.01235878):0.001799578):0.0005855077,16:0.02598006):0.00238848,18:0.015908985):0.0027220358);
tree gen.163 = [&U] (19:0.015126218,((16:0.0232572,((13:0.006232559,17:0.0134112553):0.00071596692,(11:0.01836451,((4:0.02899306,((((8:0.010827652,7:0.0030490756):0.0014829,9:0.0166247406):0.035437684,10:0.01536295):0.01105419,(((1:0.009927191,2:0.02201037):0.01302191,3:0.02031668):0.042545667,(5:0.006886144,6:0.01172397):0.01160136):0.0133329):0.004311478):0.009411894,((14:0.016953623,12:0.01029332):0.0016180214,15:0.008213459):0.01297862):0.005557135):8.68706e-05):0.0009979838):0.0033880012,18:0.012323054):0.0026179794);
tree gen.164 = [&U] ((((16:0.02584515,(11:0.01835511,((4:0.03317581,(((7:0.001547417,(9:0.0222438926,8:0.008882204):0.002734109):0.02461524,10:0.0157618763):0.007654059,(((1:0.006754444,2:0.03251176):0.007739738,3:0.02929295):0.047813353,(5:0.01385414,6:0.01077287):0.008806502):0.00573856):0.005643604):0.01477936,((12:0.00840803,14:0.019234168):0.0062635144,15:0.009443471):0.009917144):0.003997628):0.0008662356):0.001344113,(17:0.019017646,13:0.016755922):0.000321419):0.001826145,18:0.0177968075):0.00277216363,19:0.0150894687);
tree gen.165 = [&U] (19:0.012685625,((((17:0.020610444,13:0.02220327):0.0016639079,(((4:0.02604634,((((1:0.01176351,2:0.03205073):0.009052558,3:0.01681896):0.05697248,(5:0.006589467,6:0.01238969):0.007349848):0.01325099,(10:0.01095883,(7:0.0022937929,(8:0.012268554,9:0.0191258401):0.0023106931):0.02934101):0.005884544):0.008133096):0.009335613,(15:0.013689466,(12:0.01224837,14:0.020899488):0.0043290352):0.009455249):0.00382075,11:0.01451337):0.00163089):0.0005696816,16:0.02696475):0.0034707199,18:0.021957):0.002324157);
tree gen.166 = [&U] ((((16:0.02443583,(13:0.0092394933,17:0.0174609746):0.0003215379):0.0005184534,(((((((9:0.0106208065,7:0.002205587):0.0009748584,8:0.01790293153):0.025737367,10:0.0069984162):0.009031044,((3:0.03643015,(2:0.03165836,1:0.006257173):0.0119848):0.040785915,(5:0.005774322,6:0.01256018):0.004341059):0.007968729):0.00678405,4:0.01979505):0.01032391,(15:0.014765455,(14:0.0211767716,12:0.01334892):0.003049185):0.006530974):0.002233033,11:0.01125175):0.002532645):0.0047275,18:0.0146861003):0.005503871,19:0.0203566133);
tree gen.167 = [&U] (((16:0.02397073,((11:0.01052906,((((((8:0.010634984,7:0.002976029):0.0009604596,9:0.016368359):0.0209556804,10:0.016647663):0.007488466,((3:0.03067932,(1:0.0152254,2:0.02365603):0.006811879):0.04872531,(5:0.008679938,6:0.01116201):0.009192589):0.007971878):0.003703039,4:0.02003384):0.008011656,(15:0.008071465,(12:0.014020305,14:0.018488397):0.0051147):0.008683614):0.003118278):0.004878774,(17:0.0108109058,13:0.0057314763):0.004758757):0.0008918175):0.004844752,18:0.0151109):0.0080425009,19:0.0103666619);
tree gen.168 = [&U] (19:0.0106878395,(18:0.023957756,(((17:0.0133928956,13:0.017671498):0.000247883,(11:0.00840809,((((((9:0.0163426326,7:0.0007346378):0.0009262924,8:0.00923087068):0.02517828,10:0.020276415):0.004736204,((3:0.02504278,(1:0.0158739,2:0.02637729):0.01270622):0.06012739,(5:0.01107982,6:0.01236789):0.01061149):0.01157785):0.004763929,4:0.02329645):0.01415258,(15:0.005507303,(14:0.019474684,12:0.01094797):0.0029936482):0.01695816):0.006319275):0.001958915):0.0005669152,16:0.03584246):0.002530697):0.002550634);
tree gen.169 = [&U] (19:0.014369329,(((17:0.0144202783,13:0.01266718):0.0018415644,((((4:0.02905414,(((9:0.0159638975,(8:0.013711573,7:0.002595419):0.0008438662):0.02679491,10:0.01884861):0.005158503,(((1:0.01466194,2:0.02806505):0.009809271,3:0.02229635):0.042107955,(5:0.0152509,6:0.008176719):0.008619581):0.008848942):0.005354459):0.008430845,(15:0.010522137,(12:0.0184154659,14:0.024596553):0.002636777):0.006843081):0.006054127,11:0.01677532):0.0001962506,16:0.02324998):0.0005101102):0.0035187583,18:0.020645233):0.004201816);
tree gen.170 = [&U] ((18:0.0297352731,((11:0.009546567,((4:0.0184766,(((8:0.010396349,(7:0.0038296186,9:0.0196428093):0.0008397756):0.02327409,10:0.03000361):0.005208356,(((1:0.0138184,2:0.02525336):0.006478426,3:0.01709495):0.0466951,(5:0.01657658,6:0.01138027):0.008607237):0.01151071):0.005605082):0.01718259,(15:0.005323582,(12:0.01217209,14:0.011608258):0.004292241):0.006561855):0.002138013):0.001210753,(16:0.02325101,(13:0.01347029,17:0.020268138):0.002751645):0.0006139239):0.002815029):0.0014115215,19:0.0132533213);
tree gen.171 = [&U] ((18:0.0180530946,(((((4:0.02557351,((((8:0.0222733243,9:0.01314679597):0.001289492,7:0.001206025):0.03500936,10:0.011176967):0.004193168,((3:0.03118991,(2:0.02208013,1:0.01402156):0.004169164):0.058281213,(5:0.01179308,6:0.01605168):0.01190258):0.00911482):0.004785043):0.01812705,((12:0.01182379,14:0.014211786):0.005275932,15:0.010500779):0.01048662):0.006280737,11:0.01524784):0.001570572,(13:0.01326423,17:0.0156734162):0.001164926):0.0001640521,16:0.02844821):0.003561912):0.006810031,19:0.0156066771);
tree gen.172 = [&U] (19:0.0126319779,(18:0.026271173,(((13:0.01224936,17:0.014745569):0.002972961,((11:0.007341199,(4:0.01875444,((((2:0.02670863,1:0.008250662):0.003014782,3:0.03501725):0.050820361,(5:0.008340826,6:0.01478017):0.01073312):0.01568929,((9:0.0166452495,(8:0.014925964,7:0.00128136027):0.00021926685):0.02370067,10:0.016448419):0.002996613):0.006217782):0.005819274):0.003429804,16:0.03177355):0.0008832708):0.007176379,(15:0.008415459,(12:0.009649092,14:0.022049364):0.004526478):0.01105298):0.001598371):0.004240193);
tree gen.173 = [&U] (19:0.0118958506,(18:0.0225654908,((13:0.008453323,17:0.017051402):0.0007499792,((((((((7:0.002827707,9:0.016516644):9.573186e-06,8:0.0075341461):0.0458563119,10:0.012664326):0.005078922,(((1:0.01304217,2:0.02685195):0.007934229,3:0.03148575):0.058973582,(5:0.01438171,6:0.01682422):0.01830951):0.01480075):0.006184718,4:0.02522521):0.01232411,(15:0.006365249,(12:0.01079087,14:0.016631837):0.010325768):0.007413087):0.003041899,11:0.0121141):0.0014815,16:0.02753523):0.0004680958):0.003655167):0.00367257807);
tree gen.174 = [&U] ((18:0.018813563,((13:0.01370287,17:0.0154908252):0.0001788651,((11:0.01360137,((4:0.03071752,((((1:0.004124603,2:0.02064464):0.0029985,3:0.02871025):0.045247715,(5:0.009427399,6:0.008530756):0.005623885):0.009500379,((8:0.010649746,(9:0.0171853009,7:0.007780765):0.0001964659):0.02214706,10:0.020160751):0.003852828):0.00564199):0.008968946,((12:0.009055014,14:0.0198882665):0.001938837,15:0.006913753):0.009171474):0.002071451):0.0009117355,16:0.02933387):0.0009909422):0.001482473):0.0024769413,19:0.0156581649);
tree gen.175 = [&U] (19:0.0178636535,(18:0.0238779564,(((15:0.007911323,(12:0.00967417,14:0.019512281):0.002282633):0.01183707,((((((1:0.008825081,2:0.02070348):0.01222888,3:0.02387764):0.04904787,(5:0.006090427,6:0.01227598):0.01462603):0.002504782,(((7:0.0051293541,8:0.011650282):0.0003015605,9:0.0176976185):0.02708408,10:0.010559328):0.006637699):0.004220324,4:0.03096087):0.005748814,11:0.01010094):0.004420015):0.001897958,(16:0.02848511,(17:0.017654171,13:0.0141022059):0.001716795):0.0008827996):0.003584265):0.0030024476);
tree gen.176 = [&U] ((18:0.019587573,(13:0.01868837,((((15:0.007740095,(14:0.023203782,12:0.01700241):0.00315384):0.00485034,(((((1:0.01144132,2:0.02683362):0.007930679,3:0.02558099):0.035691018,(5:0.01503524,6:0.01358233):0.00920889):0.006396817,(((7:0.003562219,8:0.017359442):0.0017220458,9:0.01700449854):0.0191752,10:0.021627964):0.00335249):0.003443096,4:0.02214719):0.007234549):0.002026924,11:0.01368935):0.002498824,(16:0.03192423,17:0.017132355):0.001418326):0.0003457532):0.00569969):0.004581534,19:0.01330821485);
tree gen.177 = [&U] (19:0.0114123356,(((13:0.01977964,16:0.02961342):0.0002468637,(17:0.02579283,(((15:0.010398375,(14:0.014069248,12:0.01164019):0.002881157):0.006664619,(((((1:0.009711391,2:0.02153135):0.01222498,3:0.01529645):0.048408339,(5:0.007386292,6:0.01856491):0.0116736):0.006087802,(((8:0.012392865,7:0.002460195):0.0020827688,9:0.0113042098):0.033006372,10:0.018693678):0.001467701):0.00396637,4:0.02132838):0.01010952):0.006428794,11:0.02067551):8.124737e-05):1.125222e-05):0.003386995,18:0.026858881):0.0067424015);
tree gen.178 = [&U] (19:0.0123899291,(18:0.017727913,((13:0.0216049,(((15:0.00603325,(12:0.01373395,14:0.014941343):0.005347462):0.009861839,(((((1:0.0111637,2:0.02392893):0.005263015,3:0.01929765):0.05288528,(5:0.01388297,6:0.01456619):0.01647869):0.008788507,((7:0.001327652,(8:0.01308157424,9:0.0139481):0.000822479):0.02312466,10:0.012881645):0.002421129):0.002410884,4:0.02039448):0.01088413):0.003342619,11:0.009952373):0.002452295):0.000134088,(17:0.0162742773,16:0.02429517):0.00328221):0.006428053):0.004853697);
tree gen.179 = [&U] ((18:0.0168295406,((11:0.02644736,((4:0.02719509,((((8:0.0102303823,7:0.002845465):0.0015382761,9:0.015989801):0.0234548809,10:0.021947681):0.004902486,((3:0.03214663,(1:0.01911659,2:0.02004413):0.003114407):0.051394586,(5:0.007198095,6:0.01387013):0.01211827):0.008896945):0.003979649):0.01022937,(15:0.0046478944,(12:0.01230959,14:0.017058816):0.00692088):0.007700103):0.005506523):0.002823292,((13:0.0052650817,17:0.0182557041):0.003101326,16:0.02870488):0.0004696217):0.001670401):0.0032575005,19:0.0176657997);
tree gen.180 = [&U] (((16:0.0274774,(17:0.0173888942,(13:0.008572255,(11:0.01194456,(((((7:0.001838746,(9:0.0181452641,8:0.008551653):0.0003138179):0.0339450039,10:0.0187090024):0.005193521,(((2:0.02012673,1:0.01696449):0.003500763,3:0.02766216):0.04645564,(5:0.01061354,6:0.01572767):0.01616926):0.01403167):0.003753399,4:0.02297212):0.01144144,((14:0.018634297,12:0.016488792):0.003028415,15:0.008876034):0.006431455):0.002654042):0.0004310817):0.0001503986):0.0006933699):0.004981413,18:0.015598035):0.0038489903,19:0.0185563046);
tree gen.181 = [&U] ((((13:0.018326417,17:0.017998144):0.0003218491,(16:0.02653415,(((4:0.02122241,(((8:0.0113988884,(9:0.0122440752,7:0.001947775):0.00257644124):0.02966529,10:0.019213541):0.003655732,((3:0.03042763,(1:0.01670595,2:0.01785819):0.002951424):0.05203318,(5:0.008110425,6:0.01422337):0.009995008):0.007281651):0.00667604):0.01059386,(15:0.005780675,(14:0.013780993,12:0.012061172):0.004232384):0.004647646):0.009141215,11:0.0102354):0.001519557):0.001052651):0.004670345,18:0.023605006):0.0019589038,19:0.0137525512);
tree gen.182 = [&U] ((18:0.0263301997,((16:0.02916381,17:0.0168120792):0.00263953,((11:0.01863208,((15:0.008528787,(12:0.01189603,14:0.009016992):0.003429937):0.008682855,(((((1:0.01771556,2:0.02339775):0.004619342,3:0.03017488):0.048024725,(5:0.006726936,6:0.01375059):0.01077506):0.01008231,((9:0.0152543623,(7:0.0045808587,8:0.0122758848):0.005250355):0.02719182,10:0.021781767):0.002976448):0.0007636934,4:0.0230224):0.00849332):0.004945376):0.0004819293,13:0.015572669):0.00160322):0.0052945984):0.005676953,19:0.0112153299);
tree gen.183 = [&U] (19:0.0205026176,(18:0.0226654353,((17:0.0186897093,13:0.0110410366):0.0009195965,(((((((3:0.03014607,(2:0.02720547,1:0.008946836):0.007123086):0.041282596,(5:0.01052311,6:0.00693729):0.005907217):0.01058687,(10:0.026073408,((7:0.003035789,8:0.0114050569):0.0006895383,9:0.0203312682):0.0299564761):0.003172523):0.01042145,4:0.02571904):0.01049881,((12:0.007965548,14:0.013183341):0.0049815679,15:0.0060810341):0.006060366):0.001475526,11:0.02362643):0.0006114839,16:0.02319277):0.0005951522):0.003079306):0.00179883823);
tree gen.184 = [&U] (19:0.01502459354,(18:0.0206204223,((16:0.02738975,(11:0.01239619,((((10:0.0166524412,((8:0.01534180044,9:0.0131378976):0.000230581,7:0.001303628):0.0266749917):0.00588662,((3:0.02989999,(2:0.02183312,1:0.01139003):0.01355072):0.04440103,(5:0.01046537,6:0.01230117):0.01056333):0.01050485):0.006642393,4:0.02096506):0.007130894,((12:0.0090673454,14:0.017123352):0.004812775,15:0.008229351):0.006994005):0.004573126):0.001975438):0.006501725,(17:0.018079773,13:0.015307375):0.001081137):0.004259272):0.002443877);
tree gen.185 = [&U] (((((17:0.0154133424,16:0.02206312):0.0015431171,13:0.008962298):0.0005403788,(((((10:0.027025158,((8:0.0156133837,7:0.0003021738):0.0007460428,9:0.0171777586):0.02634448):0.008527673,((3:0.04344023,(2:0.02320271,1:0.01210698):0.003131424):0.054717758,(5:0.01231388,6:0.0114194):0.008768638):0.01084212):0.002208938,4:0.02638326):0.008263879,((14:0.019882053,12:0.0186443965):0.002960656,15:0.007765044):0.006814957):0.003181231,11:0.01535435):0.00166305):0.007337936,18:0.017883068):0.005781937222,19:0.01081656);
tree gen.186 = [&U] ((((17:0.0197533115,13:0.0102698758):0.00224719,(16:0.02284922,((((14:0.01147788,12:0.01532444):0.006615144,15:0.003666221):0.009239074,(((((1:0.009328523,2:0.0329095):0.006738436,3:0.02424799):0.035347206,(5:0.008258871,6:0.01230439):0.01134922):0.009016185,((7:0.002223067,(8:0.010647929,9:0.01471699931):0.0003274579):0.031178283,10:0.01964810208):0.008017077):0.002517164,4:0.02468268):0.0112113):0.006356618,11:0.01660595):0.005891727):0.0006404626):0.0049643195,18:0.0264172384):0.0049791716,19:0.0179642856);
tree gen.187 = [&U] ((((17:0.0223491553,13:0.0121100801):0.0004721725,(((((14:0.014594923,12:0.01370359):0.005865331,15:0.0052173283):0.007509554,(((((1:0.00359537,2:0.02947967):0.005718657,3:0.03363739):0.048389225,(5:0.004839786,6:0.01812262):0.009735028):0.01480731,((7:0.00147548304,(9:0.01794668461,8:0.013249529):0.0005384997):0.02945718,10:0.019000996):0.005581038):0.00381124,4:0.02654812):0.01211081):0.003801639,11:0.01654829):0.005517936,16:0.02072388):2.708829e-05):0.004682085,18:0.021053568):0.0061758237,19:0.0190529166);
tree gen.188 = [&U] ((18:0.018271845,(((11:0.008097661,((4:0.03069373,((10:0.0166644807,((8:0.007868852,9:0.01193556201):0.0007114982,7:0.001342415):0.03081847):0.002578999,((3:0.02442412,(1:0.01415936,2:0.01508461):0.002157097):0.054984693,(5:0.008223427,6:0.01515779):0.005687336):0.006988817):0.004520837):0.01360781,(15:0.006384303,(12:0.01707432,14:0.019541297):0.003393958):0.009272143):0.002832257):0.0004502397,(13:0.01528975,17:0.0168947157):3.971272e-05):0.002756594,16:0.02430896):0.003502002):0.0038528196,19:0.0119371372);
tree gen.189 = [&U] ((((13:0.0110923115,17:0.0144978861):0.002401466,((((4:0.03012237,(((8:0.016320587,(9:0.016012122,7:0.00290415):0.00053552279):0.0268675143,10:0.009811977):0.007956974,((3:0.0259129,(1:0.00976424,2:0.02351651):0.009390718):0.05488646,(5:0.008451305,6:0.01626757):0.01205993):0.01050207):0.003446609):0.01551451,((14:0.017911977,12:0.005978519):0.0056783877,15:0.007445594):0.007829682):0.005694503,16:0.02971593):0.0001585067,11:0.01331819):0.0008422439):0.002513807,18:0.029608181):0.0027109239,19:0.01191814038);
tree gen.190 = [&U] (((((17:0.0119776528,16:0.02986159):0.0011304426,13:0.01296975):0.001615659,(11:0.01605858,((((((9:0.0210082004,7:0.002556103):0.0010751546,8:0.0169755579):0.02584265,10:0.018329158):0.00246754,(((1:0.01262422,2:0.02779235):0.01204585,3:0.02942101):0.039953107,(5:0.01316766,6:0.01440677):0.007347298):0.01470745):0.003330074,4:0.03016418):0.01291579,((12:0.00721536,14:0.011986632):0.0050934889,15:0.004781903):0.004780397):0.004557016):0.0003128784):0.006410311,18:0.023333971):0.00444082548,19:0.0106813167);
tree gen.191 = [&U] (19:0.006537973,(18:0.027018526,(16:0.03017053,(17:0.018928643,((11:0.01472438,(((((7:0.005265787,(9:0.0181048299,8:0.0053486844):0.0004019389):0.02848103,10:0.012435677):0.01116646,(((1:0.01556159,2:0.0280311):0.003853084,3:0.02221333):0.042458468,(5:0.01308173,6:0.01000483):0.01227219):0.01008426):0.001064315,4:0.02287531):0.01165402,((12:0.01103057,14:0.017703008):0.0018512677,15:0.013340859):0.005223392):0.003682378):0.0008604066,13:0.01192819):0.001817383):0.0007545722):0.0033573016):0.0078253522);
tree gen.192 = [&U] (19:0.010150535,((((((12:0.015417413,14:0.017666456):0.001651087,15:0.006887232):0.008830356,(4:0.02528551,(((3:0.02952331,(2:0.02681178,1:0.01943003):0.002558359):0.05929698,(5:0.01028363,6:0.01495898):0.01007013):0.007941961,((9:0.0093658489,(8:0.0177000526,7:0.002415351):0.0003561896):0.01970878,10:0.015460185):0.007080586):0.008135573):0.01315697):0.005270607,11:0.01380862):0.001405164,(13:0.00884279,(16:0.04349674,17:0.0150274713):0.0018717863):0.0001975276):0.0044630957,18:0.0193069):0.004552899);
tree gen.193 = [&U] ((((17:0.02374395,13:0.01301058):0.001400569,(16:0.030391,(11:0.01200426,((((((8:0.011101838,9:0.0132872612):0.0003330485,7:0.006058228):0.02861929521,10:0.017113146):0.007604336,((3:0.02765422,(1:0.01274996,2:0.02646297):0.005480081):0.05518979,(5:0.01388377,6:0.01173233):0.009278209):0.01199561):0.004099854,4:0.02097306):0.009526761,((12:0.01253691,14:0.024303362):0.005606238,15:0.01134855):0.01463407):0.002548028):0.001036136):0.002080284):0.004541165,18:0.022257915):0.00480675674,19:0.015403651);
tree gen.194 = [&U] (19:0.01153974157,(18:0.030645805,((((((14:0.014153397,12:0.01012814):0.0022612575,15:0.007479739):0.008977623,(4:0.02648927,(((3:0.03711879,(2:0.013643,1:0.009668102):0.01453823):0.031292628,(5:0.01524632,6:0.00688951):0.01279674):0.005439847,((8:0.0134686975,(7:0.002924112,9:0.0120773886):0.003267385):0.02583873876,10:0.0180114):0.009059732):0.005692363):0.01467792):0.00505599,11:0.01249318):8.907882e-05,(13:0.0117149682,17:0.01884199):0.002677618):0.0005751567,16:0.02566445):0.002400931):0.0019257128);
tree gen.195 = [&U] (19:0.0177000659,(18:0.0317543173,((11:0.01276565,((4:0.0319536,(((7:0.006157602,(9:0.019654984,8:0.0092234022):0.0009325515):0.03418044,10:0.017045895):0.005936719,(((2:0.02058756,1:0.008551893):0.01264957,3:0.02887888):0.0422531,(5:0.009263732,6:0.01396245):0.008406876):0.01366675):0.004643484):0.01245101,((12:0.0111053192,14:0.015845579):0.003587032,15:0.005966173):0.008434224):0.001887738):0.001114647,(13:0.01051316,(17:0.0195791942,16:0.0295207):0.001380436):0.000480233):0.004688737):0.0012775661);
tree gen.196 = [&U] (19:0.016942515,(18:0.016373622,(((((((((9:0.018276444,8:0.008896391):0.001424783,7:0.0020453011):0.019402881,10:0.025781943):0.007385951,(((2:0.01706197,1:0.006902056):0.01128531,3:0.01884392):0.042811342,(5:0.008114617,6:0.01119879):0.01026855):0.006730461):0.006543188,4:0.02286604):0.00935055,((12:0.01281913,14:0.020340947):0.0021240646,15:0.015503372):0.00948389):0.003322752,11:0.01350693):0.005096221,16:0.02694736):0.000216727,(17:0.015721645,13:0.01687742):0.001156349):0.00412458027):0.0046646748);
tree gen.197 = [&U] ((((17:0.0175083259,((((4:0.02919646,((((1:0.01745111,2:0.02678016):0.00835581,3:0.03909301):0.04973222,(5:0.01339448,6:0.009059362):0.01099326):0.007624093,((8:0.0119202159,(7:0.00194933,9:0.00945787224):0.001999053):0.021789443,10:0.014891547):0.004396072):0.005568784):0.01151478,(15:0.0046499676,(12:0.009231518,14:0.016238901):0.0023041722):0.01029162):0.005071324,11:0.01436782):0.001428449,16:0.02331748):0.001518504):0.002373924,13:0.01281468):0.002403055,18:0.018394719):0.004286075,19:0.0119711032);
tree gen.198 = [&U] (19:0.018020621,(18:0.0231087875,((11:0.0101545,((4:0.01955392,((((2:0.02124821,1:0.01030342):0.008649236,3:0.02702875):0.048285608,(5:0.01245819,6:0.006922383):0.007910605):0.00600893,(10:0.01233362,((8:0.018598834,7:0.0027506564):0.0025951089,9:0.0123855322):0.03476418):0.006452542):0.005115239):0.01144517,((12:0.01564298,14:0.01867935):0.0018347494,15:0.011091105):0.003921213):0.005912219):0.003237363,((13:0.01114529,17:0.01567802):0.0008799464,16:0.02035904):3.398103e-05):0.00372555):0.0036911567);
tree gen.199 = [&U] (((((13:0.009066023,17:0.011869779):0.002339985,(11:0.01191216,((4:0.02701684,((((1:0.0134253,2:0.03485562):0.005026366,3:0.03051665):0.049997103,(5:0.01041536,6:0.009216209):0.01593663):0.009014459,(((7:0.001424411,9:0.0089203047):0.002629497,8:0.012013633):0.0259575994,10:0.0282890203):0.005397541):0.005906713):0.008602504,(15:0.012271982,(12:0.0112783376,14:0.014930278):0.001993966):0.007504877):0.002048692):0.004112309):0.0005852519,16:0.02250623):0.003666661,18:0.0187918748):0.004911459,19:0.0176161471);
tree gen.200 = [&U] ((((16:0.01878479,(13:0.006756377,17:0.0148943382):0.001314121):0.0001140464,(11:0.0118613,((4:0.02943402,((((1:0.01148096,2:0.01978877):0.008784294,3:0.02082332):0.059558702,(5:0.008526064,6:0.01481632):0.01059026):0.01393744,(((7:0.002632502,8:0.015609055):0.001821486,9:0.02264817076):0.02602975,10:0.017011661):0.003539682):0.003305062):0.01183579,(15:0.0094247957,(12:0.007115932,14:0.015814696):0.004188879):0.004457116):0.006873175):0.0005303517):0.002123692,18:0.0178936394):0.003958505,19:0.0178748361);
tree gen.201 = [&U] (19:0.0150852429,(((17:0.01219599308,13:0.0109695515):0.001245171,((11:0.01711573,((4:0.02339034,((((1:0.007861943,2:0.02328011):0.01348193,3:0.02473961):0.054946845,(5:0.01232166,6:0.01710309):0.01060299):0.008389116,(((9:0.012583978,7:0.00583156):0.0007648815,8:0.01196788):0.02696193628,10:0.012588477):0.005669461):0.003454401):0.01319151,(15:0.006998291,(14:0.014972691,12:0.009086732):0.005461833):0.01050466):0.003362594):0.002914189,16:0.02250918):0.001170946):0.005039533,18:0.022951773):0.0051578325);
tree gen.202 = [&U] ((((16:0.02465882,11:0.01840816):0.003582158,(13:0.01038865,(17:0.0182190661,(((14:0.009357627,12:0.013055194):0.001954435,15:0.005526436):0.005476357,(4:0.02641322,(((3:0.02818171,(2:0.02632082,1:0.005912046):0.01303964):0.048429408,(5:0.009774947,6:0.005844801):0.01283414):0.009827782,(10:0.015719562,(7:0.002386131,(9:0.0110546838,8:0.009827775):4.091432e-05):0.0268984799):0.00521936):0.005854761):0.01058607):0.005054587):0.0004491287):0.001366984):0.0048666297,18:0.017436973):0.00564534,19:0.012588989);
tree gen.203 = [&U] (((16:0.03244338,((((4:0.01567125,((10:0.014015595,((8:0.01625645198,7:0.0006759728):0.0001569967,9:0.016899296):0.03110141):0.002881334,((3:0.0315529,(2:0.0197903,1:0.01601163):0.01286277):0.047253235,(5:0.008785439,6:0.01080752):0.01281817):0.009511718):0.001272064):0.00638893,((14:0.014575666,12:0.01795997):0.008883377,15:0.0075410026):0.003957042):0.003078858,11:0.01519419):0.0006682428,(17:0.021377716,13:0.006670767):0.0023008016):4.456664e-05):0.003730889,18:0.023662723):0.0034746971,19:0.0134195905);
tree gen.204 = [&U] (19:0.010744718,(18:0.015208531,((16:0.02939685,(((((((1:0.01186089,2:0.02375667):0.01272063,3:0.02656162):0.040139432,(5:0.008111128,6:0.01069859):0.009209203):0.006362582,(((9:0.01413169844,7:0.003828783):0.0009060868,8:0.012600393):0.0299538786,10:0.014646284):0.009829346):0.008479059,4:0.02470484):0.006509891,((14:0.024845992,12:0.01635591):0.008235382,15:0.004221641):0.01025243):0.005148386,11:0.01680411):0.005716464):0.0001742897,(13:0.007938342,17:0.0135761157):0.004717642):0.0056429885):0.003499937);
tree gen.205 = [&U] (19:0.016869328,(((13:0.01327633,17:0.018119816):0.0007966343,((11:0.01124367,((((((1:0.01297324,2:0.01513599):0.01649913,3:0.02622446):0.07009864,(5:0.01108527,6:0.01192597):0.01132686):0.01080916,(((9:0.0096067723,7:0.0010281938):0.003427043,8:0.015615405):0.0221398508,10:0.014170904):0.01335898):0.004315337,4:0.0261613):0.01214894,((14:0.016944344,12:0.01685242):0.003409763,15:0.015428558):0.008183768):0.00382416):0.001661755,16:0.03044625):2.198609e-05):0.003276968,18:0.0158401871):0.004020977);
tree gen.206 = [&U] (19:0.01237125931,(18:0.0161066582,(((11:0.01471226,((((((1:0.01865342,2:0.02434238):0.01133863,3:0.02450977):0.0464912,(5:0.01003102,6:0.007182484):0.01519575):0.008096617,((9:0.0189435325,(8:0.0129976175,7:0.001497622):0.0003552814):0.02698111,10:0.01194307):0.009531469):0.003048314,4:0.0246089):0.0121846,((12:0.01241588,14:0.028254511):0.005542314,15:0.0055849344):0.01035153):0.004371295):0.0009143004,17:0.016612666):0.002219614,(16:0.02319829,13:0.01500697):0.001181619):0.0041436376):0.0051386589);
tree gen.207 = [&U] ((((16:0.02468417,(17:0.0165932124,13:0.010798551):0.004129243):0.001393695,(((4:0.02341754,((10:0.024186193,(7:0.0079832759,(8:0.011637868,9:0.014286318):0.001061819):0.02079659828):0.005059001,((3:0.02809074,(2:0.023657,1:0.008428594):0.001651987):0.05564418,(5:0.01551704,6:0.01415925):0.01133932):0.01010196):0.00612151):0.01038719,((14:0.018137604,12:0.01170093):0.0042645319,15:0.0020453005):0.006273066):0.002960215,11:0.01487321):0.005963754):0.0049516683,18:0.02545621):0.003057518,19:0.016683036);
tree gen.208 = [&U] (19:0.0173324284,(18:0.017549449,(((((4:0.0298178,((10:0.012613062,((9:0.0148205875,7:0.0002177853):0.0008030105,8:0.0143549263):0.030708486):0.002910191,((3:0.03740488,(2:0.02489216,1:0.01036185):0.004913021):0.045977626,(5:0.01000821,6:0.01477197):0.01030573):0.01056187):0.007936084):0.02313143,((12:0.01256374,14:0.010926457):0.0052356025,15:0.007357982):0.007708707):0.00759888,11:0.01504167):0.0009390155,(13:0.008728639,17:0.01862081):0.001782914):6.105266e-06,16:0.02893963):0.003188668):0.0029270291);
tree gen.209 = [&U] (19:0.0129291131,(((13:0.01449912,17:0.024266212):0.0006716451,(16:0.02629212,(11:0.0132221,(((((9:0.0093716286,(7:0.001813273,8:0.0075763409):2.332684e-05):0.0314084653,10:0.011215625):0.007455736,(((1:0.0122822,2:0.02892083):0.008426569,3:0.02834465):0.048482271,(5:0.008215356,6:0.01010119):0.006909752):0.008877603):0.004813592,4:0.03205536):0.01204308,((14:0.014407486,12:0.01260298):0.008216336,15:0.009875431):0.002581961):0.003537011):0.001862648):0.0004007406):0.002452511,18:0.018536522):0.00784118293);
tree gen.210 = [&U] (19:0.0217666255,((((11:0.01664121,((((((9:0.01834770264,8:0.018654014):8.30572e-05,7:0.001759273):0.035059889,10:0.018954286):0.0050348,(((1:0.008767538,2:0.02414416):0.004377761,3:0.02678317):0.06072011,(5:0.008150601,6:0.01711357):0.01189491):0.00973972):0.001634628,4:0.03199231):0.01111807,((14:0.020739551,12:0.01342509):0.0025867624,15:0.0043195379):0.004922846):0.00488999):2.959293e-05,(13:0.01306477,17:0.014391129):0.001404693):0.0007798873,16:0.01944601):0.001033899,18:0.020240785):0.0058461464);
tree gen.211 = [&U] (19:0.0153141154,((((17:0.016666882,13:0.008711193):0.0005306561,(((((((9:0.0085389535,7:0.00275223206):0.002728399,8:0.013789228):0.02524885,10:0.013917409):0.005519664,(((1:0.007564466,2:0.02774269):0.003657777,3:0.03567049):0.06786953,(5:0.007007109,6:0.01647627):0.01495979):0.009624053):0.006062049,4:0.02467621):0.01231408,((14:0.0210029306,12:0.01030412):0.004264623,15:0.007840717):0.008828201):0.003594254,11:0.0142767):0.004162995):0.0007185796,16:0.02233309):0.0034219233,18:0.023784273):0.003242532);
tree gen.212 = [&U] (((16:0.03424267,((11:0.01125378,(((((7:0.0025621292,(8:0.010043637,9:0.0162288086):0.001191488):0.0252437902,10:0.0145330064):0.00479228,(((2:0.01771099,1:0.01859738):0.01200405,3:0.03211422):0.044606068,(5:0.01459501,6:0.01348351):0.006785515):0.01344475):0.003984943,4:0.02600069):0.009577075,((14:0.022422509,12:0.009846703):0.0035084819,15:0.012258061):0.008061125):0.002596473):0.003436546,(13:0.007892248,17:0.0143948731):0.004991314):0.00081289):0.002020285,18:0.0171432719):0.003920028,19:0.0155485815);
tree gen.213 = [&U] (((((13:0.011164316,(11:0.01280942,((((((7:0.006183138,8:0.015571929):0.00286018729,9:0.0141189704):0.03549725,10:0.0201641):0.003463167,(((2:0.03609198,1:0.01478751):0.01377807,3:0.02578075):0.044049183,(5:0.009085252,6:0.0175275):0.005312014):0.01089977):0.003836943,4:0.02898624):0.007458575,((14:0.012690284,12:0.01347198):0.004299497,15:0.004293894):0.009498322):0.004750519):0.0006438153):0.001205723,16:0.03131781):9.873715e-05,17:0.015188505):0.0041059819,18:0.017897494):0.00577558369,19:0.0113217261);
tree gen.214 = [&U] (19:0.0146493949,(((((17:0.0212809972,13:0.009589202):0.0031870699,((4:0.03182897,(((8:0.015068297,(9:0.014752747,7:0.003076966):0.0004983579):0.028751328,10:0.00864992):0.004938413,(((1:0.01625721,2:0.02001556):0.01085114,3:0.02721245):0.04728886,(5:0.006352481,6:0.01225872):0.01045136):0.01047112):0.004335002):0.00599697,((14:0.022557631,12:0.01119129):0.0018361526,15:0.007128645):0.007800161):0.005529729):0.0003306712,11:0.01458708):0.001692205,16:0.02031657):0.0037376731,18:0.025107385):0.004961132);
tree gen.215 = [&U] (19:0.0198132628,((((16:0.03851143,(11:0.01980227,(((12:0.01241891,14:0.016342335):0.00548845,15:0.010484375):0.010026,((((7:0.005224788,(8:0.013217819,9:0.01440740991):0.0030588979):0.030633094,10:0.020562711):0.006602206,((3:0.03771277,(2:0.01930543,1:0.007774068):0.002378648):0.04963049,(5:0.01349198,6:0.01230364):0.01564164):0.01303297):0.002347328,4:0.03917525):0.009662937):0.003336786):0.002562413):0.0008058383,17:0.0213179255):0.0005594725,13:0.01568952):0.00365329,18:0.0150823678):0.003668279);
tree gen.216 = [&U] (19:0.0098780973,((((11:0.02046236,((((((2:0.023986,1:0.01281243):0.005928146,3:0.017306):0.060667153,(5:0.009571447,6:0.007047088):0.007981252):0.007276273,((7:0.002075809,(8:0.010828842,9:0.0141757428):7.903837e-05):0.032298432,10:0.013358597):0.005500839):0.004205099,4:0.02125471):0.007011112,((12:0.01298717,14:0.0182841318):0.003344074,15:0.005344531):0.0090254):0.00114402):0.000689878,(13:0.015425417,17:0.011858829):0.002902311):0.0004519866,16:0.02954351):0.002749928,18:0.0317999408):0.0016202762);
tree gen.217 = [&U] ((18:0.02164873,(((11:0.01609728,((4:0.02304874,((((9:0.020198057,7:0.0062858689):0.0005584738,8:0.012185896):0.02949525,10:0.016942674):0.01137206,(((2:0.02166175,1:0.01121396):0.003808207,3:0.02759935):0.05153999,(5:0.01152686,6:0.01138188):0.01631179):0.0173403):0.003647884):0.009356479,((14:0.025804678,12:0.01084566):0.007770932,15:0.009773156):0.007921331):0.01041449):0.0010838357,(13:0.01281011,17:0.0123107966):0.001383731):0.0001498517,16:0.02851119):0.003246414):0.006701672,19:0.015933556);
tree gen.218 = [&U] (19:0.0114058352,((((((((2:0.02733983,1:0.008816308):0.01081137,3:0.03524766):0.051795774,(5:0.008046934,6:0.01600252):0.009738992):0.01542785,(((9:0.014786032,8:0.0146586813):0.000964476,7:0.002563814):0.03632934,10:0.013636255):0.006393399):0.004977159,4:0.03262275):0.01330093,((14:0.01609025,12:0.01578706):0.003096725,15:0.009290015):0.009290054):0.006738648,((13:0.01126115,17:0.0168640477):0.00136499979,(16:0.03426243,11:0.01665694):0.001430108):0.0002908083):0.001216633,18:0.017088121):0.0025621813);
tree gen.219 = [&U] (19:0.0113753779,(18:0.01403195,((((((((2:0.0274766,1:0.01103834):0.006788566,3:0.03129248):0.041893212,(5:0.007045764,6:0.01819102):0.009077485):0.01221634,(((7:0.0027398041,9:0.01112758637):0.0003479598,8:0.0181183476):0.03165389,10:0.023229847):0.006078311):0.008203297,4:0.03299161):0.01347354,((12:0.008136863,14:0.015539723):0.003403415,15:0.008178502):0.005011694):0.001883372,11:0.00990981):0.004394577,(16:0.03263328,(13:0.0112724955,17:0.0188632596):0.002362562):0.001588595):0.0026451254):0.0020777388);
tree gen.220 = [&U] ((18:0.0257566549,((13:0.01187145,17:0.0158826788):0.002475974,(16:0.02117596,(11:0.01759682,(((12:0.01244386,14:0.014650346):0.0008743258,15:0.013083689):0.005795758,((((7:0.001164902,(9:0.0108566975,8:0.01129808):0.0003977637):0.02738076,10:0.013753626):0.007094736,(((1:0.01809754,2:0.02287166):0.01027405,3:0.0235953):0.058198673,(5:0.007895321,6:0.00886199):0.01445218):0.01359262):0.004461725,4:0.02776137):0.01280562):0.005916487):0.0006978814):0.0001150694):0.002187029):0.0073742411,19:0.0153571387);
tree gen.221 = [&U] (19:0.0142902936,(((16:0.02974839,(((4:0.022688,(((3:0.0279903,(1:0.01298369,2:0.03606146):0.005030206):0.042813147,(5:0.0100352,6:0.0172013):0.01340964):0.01273974,(((8:0.0133781531,9:0.012158782):0.00010175261,7:0.001512931):0.04143094,10:0.030700715):0.002150913):0.006769378):0.007837952,((12:0.01457473,14:0.013681226):0.004391223,15:0.00577678):0.004292697):0.002148301,11:0.02062904):0.001134542):0.0003264377,(13:0.015530536,17:0.0166503572):0.001198397):0.004615154,18:0.0144435133):0.0059406717);
tree gen.222 = [&U] ((((16:0.02794032,(11:0.01625013,((((((1:0.008977767,2:0.0304622):0.005734796,3:0.02294255):0.04177057,(5:0.006132645,6:0.01597827):0.006849885):0.00740193,(((8:0.008086728,9:0.0201608979):0.00389591606,7:0.001004101):0.03836333,10:0.014842637):0.004304128):0.005185163,4:0.01957907):0.01507818,((12:0.007845552,14:0.014429392):0.0023685267,15:0.004823042):0.009717035):0.001670093):0.00107755):0.001824228,(17:0.019096512,13:0.00980094):0.0017316734):0.002845285,18:0.019677271):0.00514538,19:0.01092548969);
tree gen.223 = [&U] (19:0.00755577429,((17:0.0194723712,(((11:0.01165895,((((((1:0.01141595,2:0.01740201):0.003638902,3:0.02436819):0.054976489,(5:0.01227868,6:0.0164311):0.01370447):0.01050314,(((9:0.0074143092,7:0.0026254393):0.0022693568,8:0.017766762):0.01745371,10:0.0144883462):0.005938884):0.002323135,4:0.0306685):0.0124688,((12:0.01011654,14:0.022357777):0.005316458,15:0.011183707):0.007406158):0.004087352):0.002575516,16:0.02296055):0.0006876813,13:0.01058721):0.002535132):0.005246558,18:0.022990527):0.0048846552);
tree gen.224 = [&U] (19:0.0177676812,(18:0.016701277,((17:0.017577573,13:0.0119505381):0.0003911558,((((((((1:0.008972707,2:0.02038791):0.002229239,3:0.02711452):0.04530231,(5:0.008554164,6:0.01628975):0.009021797):0.01041817,(((9:0.012413982,7:0.001669599):0.00173971223,8:0.014289385):0.02834795,10:0.026659531):0.005558621):0.007147343,4:0.02407216):0.006282088,((12:0.01413044,14:0.016632884):0.002071986,15:0.006601412):0.009088698):0.004521454,11:0.0155682):0.002388566,16:0.02765802):0.0006212098):0.002103864):0.004741236);
tree gen.225 = [&U] (19:0.00916734426,(18:0.02697352361,(16:0.02922375,((((((((1:0.0138866,2:0.01784825):0.01286737,3:0.02096177):0.043008136,(5:0.005582064,6:0.0127783):0.01193272):0.02078612,((9:0.017104324,(7:0.003051912,8:0.014266096):0.0006890155):0.0284814176,10:0.019231523):0.00165961):0.00610126,4:0.02060385):0.006362788,((14:0.019148205,12:0.009781146):0.004002083,15:0.008633732):0.009947757):0.007074026,11:0.01806161):0.000328888,(13:0.0194279232,17:0.0160801895):0.0007688991):0.0007273303):0.003431562):0.0071523003);
tree gen.226 = [&U] (19:0.0115097864,((16:0.02668914,(11:0.01989072,(((((((1:0.01144011,2:0.0176604):0.00937887,3:0.0435699):0.05009772,(5:0.009283899,6:0.01564315):0.01429122):0.01006505,((9:0.0096711486,(8:0.016313492,7:0.002835338):0.0002538584):0.0282732138,10:0.011961029):0.01007018):0.008338033,4:0.03324332):0.009522517,((14:0.016287293,12:0.01303525):0.006187074,15:0.009477001):0.006042683):0.003973048,(17:0.012787734,13:0.01855054):0.0012775659):0.0001235075):0.004526647):0.00349416288,18:0.0295269967):0.00297212035);
tree gen.227 = [&U] (19:0.015381819,(18:0.0168044487,((16:0.03047356,(17:0.020821545,13:0.007077384):0.001506984):0.000503284,(((4:0.03122079,(((8:0.015153453,(9:0.0145798215,7:0.0025435657):0.0019362898):0.02634584,10:0.01127504):0.001600822,((3:0.02547781,(1:0.0105436,2:0.0207835):0.01356215):0.045970209,(5:0.006986048,6:0.009123174):0.01410528):0.006749574):0.004396746):0.008663996,((12:0.01865637,14:0.014658201):0.002797733,15:0.011343518):0.01019767):0.001553038,11:0.01534713):0.003108922):0.004619773):0.006623555);
tree gen.228 = [&U] (19:0.016056659,(((((((((1:0.008922089,2:0.0274637):0.006169829,3:0.02480661):0.04283355,(5:0.01145081,6:0.01153445):0.01685946):0.01273576,((7:0.00301002,(9:0.0128567658,8:0.014530449):0.001400223):0.0398928083,10:0.016719339):0.003574035):0.00348342,4:0.0262689):0.00856831,((12:0.01118188,14:0.01453658):0.0029207099,15:0.011454064):0.007146262):0.006799816,11:0.01266327):0.0002399367,(16:0.0296049082,(13:0.00874073,17:0.017012427):0.0003175756):0.001860379):0.005241614,18:0.016708063):0.004778823);
tree gen.229 = [&U] ((18:0.021897015,(((13:0.014225284,17:0.0136801196):0.001768274,(11:0.01670026,16:0.02335269):0.001968896):3.036892e-05,((4:0.02195301,((((9:0.024102319,7:0.00112335):0.0005799234,8:0.0143459711):0.03421958,10:0.022703471):0.00487912,((3:0.0272093,(1:0.01449327,2:0.02360582):0.009686739):0.05016195,(5:0.008414369,6:0.01413178):0.007760123):0.0080932):0.002878983):0.01212398,((14:0.017110826,12:0.01541283):0.00396738,15:0.0055550543):0.008495211):0.005021204):0.003004697):0.00640326911,19:0.0103243168);
tree gen.230 = [&U] (((((13:0.01144418,17:0.0161535915):0.0018575181,(((4:0.02478985,((((7:0.0012042285,9:0.0122206266):0.001335477,8:0.016757183):0.02270974,10:0.010680694):0.008738119,((3:0.02781065,(1:0.007007939,2:0.02836248):0.002414276):0.049233741,(5:0.005082921,6:0.01327495):0.009767389):0.007788246):0.004638495):0.01343047,((12:0.01315626,14:0.01377502):0.004653543,15:0.006746082):0.007680157):0.00754069,11:0.01235856):0.0021051):0.000170008,16:0.03066181):0.0017937831,18:0.029703783):0.0046801584,19:0.0096154241);
tree gen.231 = [&U] (19:0.0144657988,(18:0.02840907,(((13:0.01289741,(11:0.01366822,(((((3:0.02713516,(1:0.006536956,2:0.02346428):0.009830263):0.047637968,(5:0.01026614,6:0.01410501):0.01045623):0.01148559,(((9:0.0138523325,7:0.000994086):0.003091238,8:0.016707091):0.0262164,10:0.017159594):0.008950205):0.004413516,4:0.02219577):0.01130462,((12:0.01320282,14:0.017530348):0.0037982735,15:0.00904326):0.01153629):0.004079749):0.0002664104):0.001126415,16:0.02169974):4.438992e-05,17:0.0150895464):0.005432687):0.0041826);
tree gen.232 = [&U] (19:0.010963513,(18:0.0168822042,(17:0.0154254366,(((4:0.02530422,((10:0.020562006,((9:0.0145527828,8:0.0157740942):0.0009484201,7:0.001560047):0.02469865):0.006134872,(((2:0.02601227,1:0.01524327):0.01229049,3:0.02885145):0.05049683,(5:0.009915161,6:0.0102971):0.01432673):0.01975051):0.006282994):0.01447976,((12:0.01291506,14:0.013178729):0.004068613,15:0.010435814):0.006410221):0.005273162,((11:0.01742427,16:0.02842552):0.00215135,13:0.01981968):0.0008706933):0.0004473568):0.004025332):0.007112478);
tree gen.233 = [&U] ((18:0.019852051,((((((((((9:0.013711702,8:0.010790933):4.949843e-05,7:0.0017514365):0.01927326,10:0.015042313):0.003180093,(((1:0.004792324,2:0.02589917):0.0108925,3:0.02639442):0.06432633,(5:0.004989657,6:0.01331038):0.01134309):0.01027033):0.005375761,4:0.02767895):0.007080315,((12:0.01243095,14:0.012315292):0.005017085,15:0.009190214):0.008313482):0.004034147,11:0.009148686):0.001127268,16:0.02041968):0.0002979179,17:0.0233889522):0.0001880991,13:0.015472591):0.003030736):0.0032934352,19:0.009502555);
tree gen.234 = [&U] ((18:0.019582236,((((4:0.02694051,((((8:0.017508578,9:0.020916939):0.0022752981,7:0.0005209926):0.024897203,10:0.010980274):0.001594778,(((1:0.01977544,2:0.03084267):0.006937467,3:0.0272178):0.043940586,(5:0.007956517,6:0.01498637):0.01338638):0.004447389):0.006200658):0.01022953,((12:0.01142736,14:0.012664434):0.001699495,15:0.0040236137):0.007395142):0.003677721,11:0.0180576):0.0006781067,((13:0.009942807,17:0.0154985485):0.00265782,16:0.02732956):0.0002406928):0.003022308):0.005241348,19:0.012806718);
tree gen.235 = [&U] ((18:0.026823946,((((((((8:0.0096561643,(9:0.0151715725,7:0.004533109):0.0007211479):0.033713814,10:0.027785165):0.004762588,(((1:0.02372519,2:0.02983165):0.006233379,3:0.03339197):0.04842904,(5:0.009893986,6:0.007686784):0.009326272):0.005580341):0.008977611,4:0.02214221):0.01004532,((12:0.01314182,14:0.017300193):0.004272794,15:0.012861937):0.008961659):0.002385497,11:0.01616248):0.003126816,16:0.02882155):0.001027073,(17:0.0164776518,13:0.01108336):0.001014763):0.002750467):0.0013774108,19:0.019897114);
tree gen.236 = [&U] (19:0.01159514429,(18:0.0177364007,(16:0.02922885,((17:0.0196745104,13:0.0103329385):0.001389004,((((((7:0.002482536,(9:0.0146861618,8:0.0169746647):0.0004074071):0.03082064,10:0.0163149378):0.003890364,((3:0.0359386,(1:0.01755847,2:0.01807586):0.01300718):0.042502802,(5:0.006726324,6:0.02246665):0.0181134):0.01280943):0.005486752,4:0.03353772):0.01247252,((14:0.017469869,12:0.01142514):0.004577303,15:0.009132321):0.005781895):0.004513204,11:0.02045087):0.0008372622):0.001107642):0.004050004):0.004890991);
tree gen.237 = [&U] (19:0.014801636,(18:0.0217891,((16:0.03284326,((13:0.009696959,17:0.0193292471):0.002111143,((4:0.01829451,((((7:0.002747878,9:0.01181344):0.0019176707,8:0.0158625376):0.02668426,10:0.014360734):0.006707854,(((1:0.01723202,2:0.02483936):0.007904376,3:0.03357911):0.031906405,(5:0.01062249,6:0.01467767):0.00860558):0.009033438):0.003022144):0.0121655,((14:0.016538681,12:0.0136472569):0.001545903,15:0.003348618):0.006265913):0.00894163):0.0005641026):0.0006300714,11:0.007693748):0.002706556):0.004501652);
tree gen.238 = [&U] (19:0.0186262056,(18:0.017778524,((13:0.01154637,((4:0.02839307,((((1:0.01828923,2:0.02849635):0.004304836,3:0.02287866):0.045913745,(5:0.01879678,6:0.01265007):0.01236972):0.01565413,(((9:0.0158348993,7:0.002405832):0.0008941531,8:0.0112723413):0.03188487,10:0.012221982):0.002264395):0.003045564):0.007847486,((12:0.01154778,14:0.012977787):0.004764358,15:0.007346278):0.004816381):0.005052726):0.002589612,(17:0.0244533031,(16:0.03723531,11:0.01177729):0.002268215):0.0001997489):0.003318736):0.0019637812);
tree gen.239 = [&U] (19:0.0176098481,(18:0.0143387489,((11:0.01462769,((17:0.019336742,13:0.0100832755):0.001198884,((4:0.0303456,(((7:0.0012261645,(8:0.011884018,9:0.007894949):6.879377e-05):0.027506415,10:0.020995416):0.008201303,(((1:0.00959872,2:0.03069905):0.005545648,3:0.02879299):0.04549724,(5:0.006218146,6:0.01200945):0.007166256):0.0110146):0.00725411):0.006904671,((14:0.020899823,12:0.018865547):0.002854243,15:0.010697251):0.004797527):0.007122785):0.002133569):0.0003874199,16:0.02555504):0.00149989):0.0042914657);
tree gen.240 = [&U] (19:0.0069203108,(18:0.0143618464,((16:0.03257531,(11:0.01104382,((4:0.02143334,((((8:0.017973104,9:0.0170034436):0.00296960675,7:0.005362973):0.02809389,10:0.016247397):0.01315522,(((1:0.00988666,2:0.03213566):0.007443808,3:0.02698588):0.05588511,(5:0.01276439,6:0.01199226):0.01082741):0.009994135):0.006762727):0.01033051,((12:0.01264653,14:0.013257011):0.0039950526,15:0.009044838):0.004053468):0.00460303):0.001228):0.001470354,(17:0.0156447107,13:0.01658739):0.003546078):0.003574703):0.0038802145);
tree gen.241 = [&U] ((18:0.014234682,((((11:0.009992535,((4:0.0214836,((((8:0.011168301,7:0.0035838944):0.000236399,9:0.0113166133):0.02392353,10:0.022314599):0.003907632,(((1:0.0115144,2:0.01933012):0.006748503,3:0.03989798):0.044133245,(5:0.01207046,6:0.01282532):0.01462141):0.007372276):0.005562043):0.01178595,((14:0.018478528,12:0.01294982):0.003907741,15:0.006429798):0.006244376):0.005750065):0.002123339,16:0.02485487):8.606259e-05,17:0.021375501):0.0001795805,13:0.01118862):0.00484858):0.00320653,19:0.0149301202);
tree gen.242 = [&U] (19:0.0121939583,(18:0.0228557265,(17:0.0163072702,(13:0.01156823,((11:0.0114149,(((14:0.021334616,12:0.0128410607):0.002481186,15:0.006019526):0.01529029,((((8:0.017680723,(7:0.0008167658,9:0.014093722):0.00327469073):0.03881892298,10:0.02229871):0.004430579,(((1:0.01097758,2:0.02495832):0.01094635,3:0.02747192):0.05230418,(5:0.01051194,6:0.01074175):0.0140855):0.009981412):0.006249863,4:0.01543631):0.006061892):0.005629103):0.004397918,16:0.027666):6.916377e-05):0.000168388):0.00501409):0.0069433855);
tree gen.243 = [&U] (19:0.009314755,(((13:0.014217003,17:0.0201708667):0.001057884,((16:0.02477138,11:0.01843519):0.001061502,(((12:0.009046564,14:0.012394247):0.0053682414,15:0.008403757):0.007257517,(((((7:0.000612459,8:0.0143870604):0.0009479845,9:0.013450015):0.02362006,10:0.019043462):0.006766174,(((1:0.007791822,2:0.01543893):0.01439582,3:0.02946865):0.051891417,(5:0.01155456,6:0.007215673):0.00989119):0.01129494):0.006109962,4:0.02368632):0.01774661):0.00344429):0.0005267296):0.00218545585,18:0.0222231497):0.0017681936);
tree gen.244 = [&U] ((18:0.019245919,(((17:0.015662814,16:0.01644535):0.001327102,13:0.0168076):0.0002208968,(11:0.01140426,((4:0.04193984,((((2:0.02560775,1:0.01350824):0.005336671,3:0.0316228):0.053289168,(5:0.009279886,6:0.01235078):0.01063927):0.01050995,((8:0.010882732,(9:0.0133873563,7:0.00039003857):0.001903723):0.026571552,10:0.020074154):0.003513272):0.002910982):0.01161411,((12:0.009131408,14:0.016038419):0.004804606,15:0.008544522):0.009785027):0.003742597):0.001181971):0.004944726):0.0084769854,19:0.0103017385);
tree gen.245 = [&U] (19:0.0090331269,(18:0.021640301,((((((4:0.01838109,((((2:0.0255099,1:0.01053089):0.005672056,3:0.02987805):0.04787305,(5:0.008129259,6:0.01749727):0.009603327):0.01227657,(((7:0.002647544,9:0.016686059):2.651461e-05,8:0.0077491759):0.01958042,10:0.018736567):0.009200176):0.004914797):0.00867575,((12:0.0118625,14:0.014694595):0.006322907,15:0.00701261):0.007153825):0.003619569,16:0.02280084):0.0004217137,11:0.01231617):0.00130087,13:0.0119754343):0.0002551058,17:0.021905111):0.001810208):0.0036294987);
tree gen.246 = [&U] (19:0.01297455748,((((11:0.009584866,(17:0.0152997286,13:0.012124227):0.0007381393):0.000618905,16:0.02653652):0.0002611436,((4:0.01791734,((((1:0.007269471,2:0.03575688):0.002448835,3:0.03042443):0.053245481,(5:0.01854922,6:0.006539761):0.01300904):0.006194737,(((9:0.0167563356,8:0.0132600867):0.001329167,7:0.001564966):0.0267392626,10:0.015803227):0.0112634):0.006972888):0.02054838,((14:0.018865311,12:0.011873):0.003809694,15:0.007709515):0.009050242):0.002892158):0.00248987,18:0.0163491552):0.004423501);
tree gen.247 = [&U] (19:0.0134540923,(18:0.0162183902,(((((4:0.01630127,((((1:0.01407372,2:0.02096043):0.01309637,3:0.02333877):0.04693057,(5:0.009892499,6:0.01522063):0.01013264):0.006842349,((8:0.0138351504,(7:0.002686254,9:0.01191181474):0.0017663734):0.031876837,10:0.024495342):0.002084224):0.003999239):0.01040982,((12:0.01873854,14:0.016026845):0.002646209,15:0.009627972):0.01091332):0.0006796039,11:0.009681572):0.001116714,16:0.02250196):0.001069317,(13:0.01026714,17:0.02277494513):0.002276641):0.005083616):0.00218279);
tree gen.248 = [&U] (19:0.0149112568,(18:0.01678272,(((13:0.0132830095,17:0.0191637211):0.001633236,(11:0.01483816,16:0.02645916):0.001742638):0.0006795171,((4:0.02240608,((((1:0.01414596,2:0.03311883):0.005158632,3:0.01973014):0.044665781,(5:0.008721838,6:0.01579907):0.01134797):0.007741857,((7:0.001323945,(8:0.010689598,9:0.011984028):0.0003308687):0.0345917003,10:0.011367422):0.005225701):0.0008754994):0.009595508,((14:0.011996844,12:0.0103200417):0.002708914,15:0.0089424033):0.009235642):0.003255661):0.004303751):0.0023011276);
tree gen.249 = [&U] (((16:0.03095856,((13:0.008107596,17:0.01882627695):0.001289546,(11:0.01385402,(((12:0.01030944,14:0.015615297):0.001268611,15:0.013204942):0.003476806,(((((2:0.02155886,1:0.0198398):0.006292509,3:0.02791783):0.06027464,(5:0.01118012,6:0.0125785):0.0110887):0.004671798,(((7:0.001156593,8:0.0148539048):0.0045663308,9:0.017122493):0.02167311,10:0.009084498):0.002942212):0.01158555,4:0.03578026):0.005947604):0.004352187):0.001138351):0.002099406):0.002929206,18:0.017989827):0.0017435815,19:0.016019142);
tree gen.250 = [&U] ((18:0.0275907721,(((13:0.01720272,17:0.0176306367):0.0041549798,(11:0.01641189,(((12:0.01607627,14:0.0148873438):0.003793061,15:0.005552882):0.01121567,(4:0.03255731,(((5:0.008345603,6:0.007874896):0.008415919,((1:0.01225853,2:0.02691278):0.001290624,3:0.02302092):0.047667948):0.004033666,((7:0.0026916624,(9:0.0135735887,8:0.012082658):0.0004272663):0.02590915,10:0.018734109):0.005612689):0.005001247):0.01198803):0.004274616):0.001474685):1.780055e-05,16:0.02112321):0.001741889):0.0027156598,19:0.01403130483);
tree gen.251 = [&U] (19:0.0184418321,(18:0.024318294,(16:0.02230761,((11:0.0138578,(((((6:0.01819341,5:0.01415996):0.007003171,((1:0.01239809,2:0.02800371):0.004510049,3:0.02497734):0.05768986):0.01456777,(((9:0.0144077187,8:0.014731536):0.0019481772,7:0.004598033):0.02340385,10:0.01365101):0.005959488):0.004556363,4:0.02577214):0.01230665,((12:0.01344847,14:0.013662262):0.005911675,15:0.008876772):0.007436899):0.001813508):0.00358843,(13:0.01010454,17:0.014914496):0.0005041041):0.002974462):0.002709491):0.006151748);
tree gen.252 = [&U] ((((((14:0.0178133345,12:0.01347691):0.002322191,15:0.009209445):0.009556926,(4:0.02853569,(((5:0.008455423,6:0.01641648):0.01322621,(3:0.03082359,(2:0.02717257,1:0.006091338):0.003212008):0.04458487):0.004897005,((9:0.01350252382,(7:0.004373281,8:0.012211773):0.000276924):0.02920429,10:0.013433469):0.008407838):0.002973664):0.009149528):0.007111029,(((13:0.011434911,17:0.0176397162):0.001700338,16:0.02969519):0.0006338319,11:0.01506646):1.760356e-05):0.0043557996,18:0.023515298):0.004012468,19:0.013210253);
tree gen.253 = [&U] ((((16:0.02765829,(11:0.0125127,((4:0.026635,(((5:0.008823674,6:0.01196478):0.009187558,(3:0.02493954,(2:0.0243086,1:0.01281754):0.002919):0.06213597):0.01549787,(((8:0.016678002,9:0.0106452234):0.000142936,7:0.003641671):0.0274668492,10:0.011925002):0.001148381):0.0144858):0.008213571,((12:0.01010376,14:0.012684494):0.0035872484,15:0.006663348):0.009684375):0.00730857):0.001321106):0.0008089654,(17:0.0154798876,13:0.006995042):0.001411404):0.002128639,18:0.0155022542):0.006293956,19:0.01212174243);
tree gen.254 = [&U] ((18:0.018680128,(((16:0.03115165,13:0.006357536):0.001435417,17:0.013983727):0.00319552,(11:0.01342587,((4:0.02460977,(((5:0.005946162,6:0.01463096):0.0100848,((1:0.006549183,2:0.02652951):0.01057712,3:0.02709636):0.04353163):0.01382235,(((9:0.01420782697,7:0.0006714113):0.0014418775,8:0.017219684):0.03515823,10:0.009721676):0.006222611):0.006038416):0.008047898,((14:0.017967195,12:0.01235871):0.0010514207,15:0.008846466):0.009045136):0.003931326):0.001684252):0.0017526312):0.002739466,19:0.0109895224);
tree gen.255 = [&U] ((18:0.0260720193,((13:0.015428235,17:0.0171846417):0.003740511,(((((((6:0.0119258,5:0.01206809):0.0140338,((1:0.01550968,2:0.025533):0.007319152,3:0.03475921):0.04750364):0.01317949,((8:0.015416814,(7:0.002596398,9:0.019988003):0.0014709601):0.02386435,10:0.019046306):0.003211047):0.009570931,4:0.0186527):0.007402529,((14:0.02106321,12:0.01392032):0.002888395,15:0.011311207):0.008059279):0.004205861,11:0.01465283):0.0009200893,16:0.02388782):0.0006428493):0.001444328):0.004303128,19:0.0148008605);
tree gen.256 = [&U] (19:0.0160535324,(18:0.018238849,(((11:0.01513797,((4:0.02511028,(((9:0.02055477812,(7:0.002501348,8:0.011942732):0.00078624081):0.0256903118,10:0.0154571136):0.005955894,((6:0.01825752,5:0.01018436):0.007782353,(3:0.02961943,(1:0.01386911,2:0.02247039):0.007019668):0.05097982):0.008533603):0.005722955):0.00686987,(15:0.007148265,(14:0.015493137,12:0.006954947):0.0034972423):0.004693366):0.008834864):0.001642067,(13:0.013089021,17:0.021651713):0.0008910852):0.001658811,16:0.0217032):0.003384516):0.0077425768);
tree gen.257 = [&U] (19:0.014094869,(18:0.013637204,(13:0.01268591,(((17:0.01602959753,((4:0.02273147,(((8:0.009398915,(7:0.0023467026,9:0.008692185):0.0012901779):0.02617664,10:0.0150847702):0.01055849,((6:0.01222242,5:0.01239963):0.01065177,(3:0.02617665,(1:0.01277329,2:0.03151134):0.005128086):0.0572249):0.009125723):0.003254833):0.01282202,(15:0.013120167,(14:0.016375046,12:0.0135473456):0.00126627):0.007253356):0.003633018):0.002001668,11:0.02006901):0.0006002798,16:0.02437165):0.0007726946):0.0028469289):0.003689496);
tree gen.258 = [&U] ((18:0.0174638671,(((11:0.01065133,16:0.02015198):0.0009981375,((4:0.01903468,(((5:0.01238278,6:0.01389803):0.01277806,((1:0.01298117,2:0.02287876):0.005882137,3:0.03709141):0.045870358):0.0189046,(((8:0.0075839549,9:0.0219664835):0.0008053877,7:0.0035235655):0.01826684,10:0.020288387):0.002348538):0.007520822):0.01030185,((14:0.0158305,12:0.01099957):0.005488719,15:0.01232374):0.006704276):0.004893592):0.001509921,(17:0.016500392,13:0.00968359):0.001314388):0.00216437):0.0026241193,19:0.015354175);
tree gen.259 = [&U] ((18:0.02487003607,(16:0.02601519,(((((14:0.015815904,12:0.008051998):0.003981339,15:0.009753794):0.00585744,(((10:0.02826136,((7:0.003407084,8:0.014084824):0.0019334771,9:0.0149696):0.02836799):0.006239753,(((1:0.007969646,2:0.02983848):0.002584749,3:0.03171699):0.041258021,(5:0.007271341,6:0.01555964):0.00822684):0.01176018):0.003410978,4:0.0194822):0.01333606):0.003143789,11:0.01336543):0.00130495,(17:0.014654803,13:0.007608314):0.0008964281):0.0002504448):0.005493605):0.0016588534,19:0.0147934531);
tree gen.260 = [&U] (19:0.01678121623,(18:0.0235069964,((16:0.02214366,11:0.01304375):0.000677799,(((4:0.02596821,(((5:0.01136039,6:0.01052586):0.00545784,((1:0.01387896,2:0.02942196):0.006882753,3:0.04044919):0.06597818):0.0136443,(((7:0.0039853415,8:0.015718443):0.00207229,9:0.0086333124):0.023301476,10:0.021718271):0.005139006):0.003842695):0.01523202,((14:0.017542399,12:0.01473523021):0.0008808783,15:0.012181208):0.00476553):0.007349899,(17:0.01912418908,13:0.013526284):0.0008043823):0.0004251114):0.002574574):0.004575085);
tree gen.261 = [&U] (((17:0.0188455889,(((11:0.009948801,((4:0.0218953,(((6:0.006068983,5:0.007328168):0.007587406,(3:0.0244411,(1:0.01467111,2:0.0276694):0.01048869):0.03846512):0.009534575,(10:0.015047314,(8:0.0136235448,(7:0.001243437,9:0.0125085085):0.00022112723):0.0269388):0.007495458):0.009187149):0.01140943,(15:0.015219683,(14:0.008947353,12:0.01037326):0.0015501414):0.006910423):0.002100578):0.0009233263,13:0.01301374):0.0001567995,16:0.01944693):0.0009363988):0.003104405,18:0.0176154394):0.0045019363,19:0.0135726183);
tree gen.262 = [&U] (19:0.01415943575,(18:0.02232907025,(((13:0.01130563,17:0.0074329638):0.0006940232,(11:0.01283466,(((12:0.009244007,14:0.017398399):0.006056054,15:0.004617295):0.008170986,(((10:0.017387715,(7:0.00216674505,(8:0.00953565,9:0.01749868442):0.00065636):0.02503068243):0.008630756,(((2:0.0222904,1:0.01046659):0.007052098,3:0.0179717):0.050580024,(5:0.006488119,6:0.01407427):0.0105193):0.01062008):0.005389914,4:0.02580883):0.01043078):0.002920643):0.002745741):0.0001775904,16:0.0311105):0.002964122):0.0046675);
tree gen.263 = [&U] (19:0.0150726412,((((13:0.01497194,16:0.02749301):0.000876936,17:0.019236664):0.0002645858,(11:0.01103546,(((14:0.019582813,12:0.01576604):0.0014356379,15:0.01102259):0.006628619,(((10:0.017901002,(9:0.0135706031,(8:0.0134017762,7:0.0018582779):0.0005082996):0.03039851):0.002064562,(((2:0.01807194,1:0.01128292):0.008901753,3:0.0355904):0.039980197,(5:0.01336528,6:0.01636084):0.01307688):0.009441947):0.009843169,4:0.02606239):0.01014481):0.006146835):0.001460153):0.004541632,18:0.017288736):0.00300342529);
tree gen.264 = [&U] ((18:0.019668628,((((11:0.01676432,(((((8:0.017851914,(7:0.0006341475,9:0.01266416846):0.0007055431):0.041170262,10:0.024217004):0.002335494,((6:0.01124306,5:0.01559836):0.008839336,(3:0.03810682,(2:0.02286819,1:0.01221981):0.005846448):0.045983103):0.01353288):0.01065416,4:0.023396):0.01006544,((12:0.02226744,14:0.012113208):0.004069194,15:0.011703862):0.005727163):0.003285886):0.001211858,16:0.02779054):0.0014763057,17:0.0145233116):0.0007171405,13:0.01005364):0.004113226):0.0063284596,19:0.0122894537);
tree gen.265 = [&U] (((11:0.01764264,((((4:0.03168485,((((8:0.01480543,7:0.0027219305):0.0004521856,9:0.016655054):0.03573453,10:0.018064305):0.005532291,((5:0.009221113,6:0.01824777):0.008501996,(3:0.02797782,(1:0.01887706,2:0.03404553):0.007031871):0.05618943):0.01849411):0.003516387):0.009843911,(15:0.01043346,(12:0.01575163,14:0.015639632):0.00432578):0.008935856):0.006025855,(13:0.018143976,17:0.0214215473):0.001481309):0.0005655699,16:0.0257161):0.0009701301):0.0059822758,18:0.0224638182):0.003323551,19:0.0132746052);
tree gen.266 = [&U] (19:0.010147704,(18:0.0194106469,((16:0.02039102,(11:0.01745077,(((12:0.01681398,14:0.019366712):0.005225656,15:0.008281443):0.01018446,(((10:0.0186639948,(9:0.012018101,(7:0.001707324,8:0.013683757):0.0005285823):0.0291701):0.008131441,(((1:0.01162782,2:0.01588435):0.01111744,3:0.02622566):0.05241192,(5:0.01206232,6:0.01624516):0.008089434):0.01085721):0.01153179,4:0.02514091):0.01513049):0.003075625):0.001480645):0.002227503,(17:0.0153294057,13:0.01065146):0.0008900033):0.002453608):0.003352659);
tree gen.267 = [&U] ((18:0.024127516,(((11:0.01708611,((4:0.03453676,(((5:0.01064928,6:0.009474666):0.009001208,(3:0.02653152,(1:0.02081916,2:0.02836374):0.008695482):0.04985575):0.009680296,(((7:0.0009791994,9:0.021697041):0.002041965,8:0.01591720621):0.02789768,10:0.012454824):0.006926188):0.01044603):0.00903919,(15:0.013354535,(14:0.02240708,12:0.009097619):0.003096245):0.01037607):0.005187322):0.001009868,13:0.01546961):0.0001823015,(17:0.0139388147,16:0.02495482):0.003023911):0.0044226546):0.0017908652,19:0.015523185);
tree gen.268 = [&U] (19:0.0175175137,(18:0.014465995,((13:0.01367967,(16:0.02919435,17:0.0083349753):0.003546042):0.0007449252,(((4:0.02344661,(((6:0.007535952,5:0.01396656):0.00575547,(3:0.03050117,(1:0.01597266,2:0.0189788):0.002677803):0.059150962):0.01413518,(10:0.019507654,((9:0.015526959,7:0.001421677):0.0011006506,8:0.0116354763):0.02161172):0.005973248):0.00403182):0.007821548,((14:0.016875299,12:0.01559228):0.006224152,15:0.010419159):0.01091889):0.003902287,11:0.02425921):0.001536534):0.005908907):0.0049687099);
tree gen.269 = [&U] (19:0.0173872215,(18:0.028864267,(((11:0.01263403,((4:0.0257942,(((6:0.01867172,5:0.004753907):0.009843767,(3:0.03032115,(1:0.01551294,2:0.0225886):0.004604916):0.05629669):0.009135722,(10:0.020596773,(9:0.017749469,(8:0.009863875,7:0.002477159):0.0007493407):0.028532979):0.004288824):0.007803555):0.007999628,((12:0.014400748,14:0.027084444):0.004762203,15:0.0090063332):0.00705996):0.005825722):0.0003330402,16:0.02462335):0.0001044402,(13:0.01232872,17:0.0191309116):0.002114853):0.003624778):0.0022977405);
tree gen.270 = [&U] (19:0.01150939,(18:0.021696259,(13:0.008162027,((16:0.0266078,17:0.0215598294):0.003273304,(11:0.01709554,((4:0.01895631,(((5:0.01473847,6:0.008215583):0.008471437,((1:0.01293334,2:0.03669012):0.008898823,3:0.02493089):0.048086313):0.009245915,(((8:0.01295939,9:0.0154752005):0.0006624372,7:0.001875608):0.029803303,10:0.012102118):0.006150469):0.00801889):0.007380821,(15:0.011420583,(14:0.01322452,12:0.009181372):0.0062184676):0.007749817):0.004840617):0.002542702):0.0009286043):0.002645382):0.0058505498);
tree gen.271 = [&U] (19:0.017374941,(((16:0.02029838,(17:0.0175920295,13:0.015020201):0.0007528512):0.0001176055,((((((6:0.01321323,5:0.007122099):0.0137227,(3:0.03390866,(2:0.0174624,1:0.01108728):0.007608399):0.05550352):0.01381925,((7:0.0037098697,(9:0.0146740733,8:0.0107441189):0.0007902091):0.03080418,10:0.015593787):0.007165087):0.005148429,4:0.01793543):0.01432251,((14:0.016082895,12:0.01007225):0.0049962848,15:0.0099238342):0.01096265):0.005394326,11:0.02400189):0.0004086715):0.007334663,18:0.018785514):0.00549540768);
tree gen.272 = [&U] ((18:0.019477374,(((((14:0.012252326,12:0.01034416):0.0018434362,15:0.0061440538):0.002939383,(4:0.03245868,(((7:0.0031524802,(8:0.016501265,9:0.0139979216):0.0004457331):0.02731304,(((1:0.01007452,2:0.02313275):0.004350108,3:0.02631286):0.064397904,(5:0.009641871,6:0.01450991):0.009408123):0.004640089):0.0003070612,10:0.0129308688):0.002071881):0.009466842):0.007490177,(13:0.0159192209,17:0.0137355158):0.002298649):0.002179044,(11:0.01320919,16:0.0253272):0.002022966):0.005319128):0.00477191308,19:0.0127040021);
tree gen.273 = [&U] ((18:0.018732111,(((13:0.0124265,17:0.017275081):0.000574413,16:0.03615479):0.00123255,(((4:0.02218753,(((6:0.01753119,5:0.01209001):0.01335322,(3:0.02838026,(1:0.0198617,2:0.01931319):0.01148249):0.047320278):0.006849794,(10:0.017019916,((9:0.0179192386,7:0.0027425841):0.001226098,8:0.012633673):0.03745096):0.005544031):0.003077498):0.01014774,(15:0.005996557,(12:0.01533149,14:0.017185862):0.0029156139):0.01439696):0.004973904,11:0.01230475):0.0031507):0.0043463603):0.00366810641,19:0.00959549235);
tree gen.274 = [&U] (19:0.0077418404,((((((14:0.01162143,12:0.008866386):0.008778219,15:0.009102397):0.006595042,(4:0.02308755,(((7:0.00195926,(9:0.0110711804,8:0.01348901):0.00139489601):0.0298369719,10:0.0108600306):0.004026588,(((1:0.01376151,2:0.02067217):0.01146512,3:0.02520451):0.0355378,(5:0.01335789,6:0.01230263):0.009368156):0.005310365):0.004368592):0.01178503):0.002433687,11:0.0123559):0.001248383,((17:0.0202793291,16:0.02388808):0.0004915709,13:0.0143635494):0.0004998723):0.005463896,18:0.016471029):0.0034836749);
tree gen.275 = [&U] ((18:0.0207751333,((11:0.01618992,(((12:0.01609005,14:0.020627208):0.005174062,15:0.0052893009):0.007868429,(4:0.01957072,(((9:0.009752896,(8:0.013674066,7:0.00252262):7.646765e-05):0.0290848587,10:0.0111595887):0.004694122,(((1:0.02026157,2:0.02815122):0.007400698,3:0.04241976):0.04687391,(5:0.01235747,6:0.01852644):0.007179258):0.01036214):0.006665621):0.008831123):0.003738556):0.0002286985,((17:0.0152172701,16:0.02188085):0.002293764,13:0.013737505):0.001878885):0.003744171):0.0038098354,19:0.0106849473);
tree gen.276 = [&U] ((18:0.022790811,(16:0.02632853,((17:0.0247111338,13:0.01278723):0.0006817036,(((4:0.02558239,(((6:0.01528763,5:0.006155104):0.01871539,((2:0.0198975,1:0.009554491):0.006369347,3:0.0291132):0.04967555):0.008886568,(((9:0.01699566,7:0.00084708784):0.0001923102,8:0.0108763286):0.02275941,10:0.016048362):0.003760036):0.009129902):0.008073719,(15:0.012284353,(14:0.014783043,12:0.01073157):0.008465873):0.00702592):0.002832699,11:0.01218173):0.00065648):0.0008133422):0.002693449):0.003778676,19:0.012635269);
tree gen.277 = [&U] (19:0.011154492,(18:0.0249580896,(((4:0.02487723,((((7:0.0031423662,9:0.0171638457):0.0009873169,8:0.013618848):0.02093987,10:0.02940709):0.01099388,((5:0.009449503,6:0.009305384):0.005869437,(3:0.02740956,(2:0.01786706,1:0.01068129):0.01179549):0.043527542):0.00325875):0.008144483):0.008534469,(15:0.009827228,(12:0.01173676,14:0.024022459):0.003439265):0.004506712):0.007279879,((17:0.0164976262,13:0.0140387):0.004527976,(11:0.01730479,16:0.02675838):0.005611278):0.001832011):0.005232349):0.0096722281);
tree gen.278 = [&U] ((18:0.0132724049,((((4:0.02408559,(((9:0.0120297311,(8:0.01662452936,7:0.002544983):0.0002490758):0.02365465,10:0.01331466448):0.005932186,((5:0.01189202,6:0.01368543):0.009116124,(3:0.02381794,(2:0.0243389,1:0.006011853):0.00649468):0.04459503):0.009295645):0.006268913):0.01131378,(15:0.0063167646,(14:0.01656531,12:0.015360233):0.003140585):0.005433733):0.004231012,11:0.0115213):0.0009056968,(17:0.018745167,(16:0.02568134,13:0.0131945673):0.0009016325):0.001888693):0.006562658):0.0025191048,19:0.0171328305);
tree gen.279 = [&U] ((((((4:0.02305514,(((9:0.0152386962,(7:0.0027220551,8:0.009048255):0.001840026):0.025197417,10:0.019355427):0.003574963,((6:0.01121031,5:0.00731225):0.01107958,((1:0.00704129,2:0.02033253):0.008315974,3:0.03121401):0.044901267):0.008994356):0.009764468):0.007800191,(15:0.005354993,(12:0.01212035,14:0.017710455):0.0035551492):0.005902037):0.003051659,(13:0.0103048415,17:0.0166270599):0.0008634778):0.0001877543,(11:0.01328924,16:0.02134992):9.754324e-05):0.0083028574,18:0.01939986):0.0040430179,19:0.0127884998);
tree gen.280 = [&U] ((18:0.017504055,(((((14:0.015611658,12:0.01286241):0.003608585,15:0.004478743):0.006316597,(4:0.01681327,((((7:0.001088218,9:0.01833861):0.00112360607,8:0.0154320828):0.02476075,10:0.0158806619):0.008738241,(((1:0.01254057,2:0.01706707):0.01066799,3:0.03300296):0.054952,(5:0.007774345,6:0.01699824):0.01497392):0.00889856):0.003332619):0.01557392):0.0024465,11:0.02098185):0.001210662,((13:0.009955601,17:0.0132441196):0.00025731,16:0.0215111):0.002100357):0.0069573626):0.005398724,19:0.012152584);
tree gen.281 = [&U] ((18:0.012656638,(11:0.01705667,(((13:0.011140845,16:0.03237019):0.001949969,(((14:0.022144059,12:0.008539876):0.003774952,15:0.012580881):0.006562103,(4:0.02132193,((((8:0.0136136141,9:0.013614685):0.0001129041,7:0.0024053106):0.02362458,10:0.012294243):0.006400764,(((1:0.00933896,2:0.02918661):0.002980914,3:0.03042228):0.06160812,(5:0.01173914,6:0.01702918):0.008777572):0.00952894):0.004913039):0.02313883):0.005744448):2.533797e-05,17:0.0168900411):0.001921361):0.007629636):0.003687083,19:0.01428906);
tree gen.282 = [&U] (19:0.0124656039,((16:0.03190077,((11:0.01300852,((4:0.01834646,(((7:0.0028782437,(9:0.0125473186,8:0.009723665):0.0006151852):0.02571256,10:0.019245296):0.00318441,((5:0.01197531,6:0.01336582):0.009099225,(3:0.02840354,(2:0.0244759,1:0.01211126):0.01045412):0.041336184):0.01276546):0.002800476):0.01187754,((14:0.015775743,12:0.01776182):0.005030252,15:0.011121575):0.01050076):0.003476415):0.000650782,(17:0.0173647622,13:0.0097289907):0.0006344049):0.001533057):0.003356488,18:0.0159019206):0.0082967713);
tree gen.283 = [&U] (18:0.020059538,(19:0.0110823587,(((11:0.01390948,((4:0.02282697,(((8:0.012947248,(7:0.001275217,9:0.019614929):0.001175176):0.02761598259,10:0.011964421):0.005605897,((5:0.00981054,6:0.01253854):0.01925631,(3:0.02376205,(2:0.02878764,1:0.01082034):0.004872438):0.05529836):0.009432034):0.004495751):0.006071194,((12:0.0135842,14:0.013745898):0.00337651,15:0.005201087):0.009317965):0.004475267):0.003621174,(16:0.02938554,17:0.018134184):0.0006718685):0.0001610981,13:0.01377166):0.006096154):2.070968e-05);
tree gen.284 = [&U] (19:0.010030769,(((((17:0.0155878708,13:0.014096375):0.0004982285,16:0.02941874):0.0001028038,11:0.01665003):0.0003971004,(((((8:0.012215958,(7:0.001357265,9:0.007639092):0.0023106001):0.02934822,10:0.0178699588):0.004993831,((6:0.01143306,5:0.009356587):0.01073987,((2:0.02078974,1:0.01728778):0.01176948,3:0.02247399):0.036779061):0.01108722):0.004212774,4:0.02748404):0.01439396,(15:0.0039779544,(14:0.014727762,12:0.01314312):0.0037713072):0.009299099):0.003655973):0.004504671,18:0.0157074644):0.0037517986);
tree gen.285 = [&U] (19:0.00874005805,(18:0.013920817,((13:0.0116150854,17:0.0129864641):0.0002254716,((11:0.01455303,16:0.02587466):0.0001903219,(((((9:0.0150234938,(8:0.0120856021,7:0.00178916):0.001028206):0.033070517,10:0.0115275508):0.002869712,((6:0.01280426,5:0.0120509):0.01128761,((2:0.02062903,1:0.00595041):0.007186727,3:0.02204118):0.037878155):0.0110548):0.006550795,4:0.02052226):0.01182634,(15:0.012183324,(14:0.01275012,12:0.015049859):0.001656857):0.005567369):0.005773991):4.24402e-05):0.001346783):0.005090433);
tree gen.286 = [&U] (19:0.0175104186,((16:0.02985794,((11:0.0178756,((4:0.02694478,(((5:0.01298697,6:0.01463407):0.01583067,((1:0.00686915,2:0.02965407):0.006629491,3:0.0237966):0.057432698):0.01273296,((9:0.0136370516,(8:0.0087432435,7:0.002887995):0.0005250517):0.0285688,10:0.0092624469):0.004562555):0.008909002):0.01244402,((12:0.009900576,14:0.015578764):0.005949353,15:0.007222911):0.005933783):0.004396979):0.00115977,(17:0.0222608433,13:0.0164714):0.002557928):0.001810046):0.003316202,18:0.019772861):0.0034822933);
tree gen.287 = [&U] ((((16:0.01573724,(13:0.005327183,17:0.0122788688):0.004739827):0.0007855322,(11:0.02006703,((4:0.01899486,((((7:0.001218625,8:0.013569089):0.0002662637,9:0.01228409796):0.02293686,10:0.0128234345):0.005932233,((5:0.01472219,6:0.02033978):0.01053262,((1:0.01010196,2:0.02427248):0.01452428,3:0.02929681):0.037179546):0.008094783):0.003465078):0.007141885,((12:0.01855795,14:0.008517856):0.006300623,15:0.007660763):0.003466281):0.00273418):0.0004418911):0.003701348,18:0.021424831):0.0074565566,19:0.012490719);
tree gen.288 = [&U] ((((13:0.0104437149,17:0.0119884972):0.0006117491,((((4:0.02037654,((((1:0.01089972,2:0.02818808):0.01967914,3:0.03244123):0.04992169,(5:0.00902384,6:0.01140304):0.009058089):0.01695549,(((7:0.001356349,8:0.0135787818):0.00095949,9:0.0184090842):0.0160877318,10:0.013447777):0.01224664):0.003726363):0.007696689,(15:0.006237779,(14:0.022750441,12:0.01211991):0.005180823):0.0102586):0.00374124,11:0.01346466):0.00101415,16:0.03813317):0.0008573254):0.004653061,18:0.017797603):0.0083574273,19:0.012883277);
tree gen.289 = [&U] ((18:0.017060543,((((4:0.02982199,((((8:0.01109970409,9:0.011944728):0.0009784521,7:0.001559994):0.03124765,10:0.01068197647):0.01164158,((5:0.006052872,6:0.01041701):0.009972079,((1:0.01274191,2:0.01771351):0.01286794,3:0.03519461):0.04683965):0.01185728):0.004422011):0.01279658,((12:0.01238351,14:0.017446067):0.00551945,15:0.007717191):0.006706706):0.003783312,11:0.0079291):0.001783259,(13:0.0135836319,(17:0.0120898671,16:0.02356843):0.001542199):0.000712814):0.005058194):0.003226449,19:0.020301978);
tree gen.290 = [&U] (((((17:0.0167315582,13:0.015086573):0.00102479,(11:0.008924041,((4:0.02476681,(((3:0.02845191,(2:0.02385249,1:0.01104932):0.00997606):0.048833031,(5:0.01659261,6:0.01499615):0.007875191):0.01105501,(((7:0.002107076,8:0.0096373619):0.000702068,9:0.023740227):0.0228780525,10:0.014756261):0.008595682):0.007316787):0.008604964,(15:0.009097368,(14:0.018878884,12:0.01131805):0.003689872):0.007942257):0.008348891):0.001699802):0.0001607026,16:0.02440008):0.0032575127,18:0.020970117):0.00348531504,19:0.0137004486);
tree gen.291 = [&U] ((18:0.016233125,((((((12:0.011830075,14:0.012280419):0.001234664,15:0.00833471):0.01022644,(4:0.02503075,((((7:0.001821483,9:0.01352204837):0.0011822673,8:0.0077746):0.02406675,10:0.017140085):0.007412184,((6:0.01750975,5:0.006274391):0.005879435,((1:0.01271081,2:0.01453283):0.009402414,3:0.02607575):0.05567961):0.01465872):0.004423516):0.00767739):0.004830323,11:0.0160354):0.000102984,(13:0.01111741732,17:0.0181564641):0.001612835):0.002307551,16:0.02878429):0.0015349084):0.0014212862,19:0.01612369186);
tree gen.292 = [&U] ((18:0.024031964,(11:0.0130877,((13:0.01741102,17:0.0199497362):0.00187152,(16:0.02163076,((4:0.02933338,(((8:0.013119766,(7:0.0017681923,9:0.009816587):0.0026254286):0.0283811,10:0.020247208):0.003661586,((5:0.008086923,6:0.01110956):0.005763003,((2:0.02759969,1:0.01269697):0.007961099,3:0.0358127):0.046478036):0.009138803):0.007665352):0.00772245,((12:0.016071951,14:0.014067953):0.003430429,15:0.009922669):0.008420937):0.00545527):0.0009629556):0.002061993):0.0051825491):0.003766799,19:0.017186818);
tree gen.293 = [&U] ((18:0.023377357,((17:0.0159631817,13:0.011267598):0.003038548,(16:0.02950602,(11:0.01119831,(((12:0.01126981,14:0.01460189):0.004733852,15:0.0064097098):0.004382123,(4:0.02010743,(((7:0.003505895,(9:0.011644105,8:0.009750414):0.0001171855):0.02798471,10:0.014698014):0.006780333,((6:0.009272925,5:0.008178432):0.01003595,((1:0.007970667,2:0.03392648):0.007168965,3:0.03039792):0.038895205):0.007445679):0.006201785):0.009977905):0.008207414):0.001002654):0.0003993287):0.006729289):0.00492887953,19:0.0160067136);
tree gen.294 = [&U] ((((((((((6:0.01427339,5:0.01422426):0.01286102,((1:0.00885263,2:0.02144016):0.0140772,3:0.03196363):0.05165878):0.00943048,(((7:0.001369672,9:0.0150021821):0.0007821741,8:0.0097756717):0.02931658,10:0.014324039):0.006845002):0.008128332,4:0.02784217):0.01538186,((12:0.01221034,14:0.015471082):0.0037207587,15:0.014184241):0.005847641):0.01053294,11:0.01358799):0.0004639742,(13:0.01217691,17:0.0172240391):0.001870727):0.0003059934,16:0.01593939):0.004981034,18:0.018591424):0.0030649622,19:0.01401426742);
tree gen.295 = [&U] (19:0.0080110902,(((16:0.02027493,(11:0.0136979,(((12:0.01252339,14:0.020179728):0.004100188,15:0.005515303):0.008188812,(4:0.02751526,((((9:0.016292241,7:0.003433519):0.0001469973,8:0.012620893):0.021283784,10:0.017096739):0.006375331,((6:0.01165409,5:0.01793309):0.01226127,((1:0.01687889,2:0.01652708):0.003416089,3:0.02832763):0.05354142):0.01367943):0.001578781):0.01680705):0.009076494):0.002072425):0.002919036,(17:0.012025154,13:0.01711062):0.0012882915):0.003412703,18:0.0132842595):0.004851792);
tree gen.296 = [&U] (19:0.0146971445,(18:0.018458455,(((16:0.02300116,(11:0.01227838,((4:0.02101524,((((7:0.002417044,8:0.014358883):0.000533802,9:0.0157838806):0.01558246,10:0.0174940666):0.006866349,((5:0.007936417,6:0.01295526):0.01466425,((2:0.03222323,1:0.009958251):0.004751834,3:0.02748249):0.04988307):0.01056304):0.007644376):0.0137706,((12:0.01162801,14:0.019060698):0.0023199933,15:0.0043101094):0.004740841):0.005572675):0.0003585928):0.0008969936,13:0.01005484):0.0004908432,17:0.018457463):0.003506368):0.0023496149);
tree gen.297 = [&U] (19:0.0124938275,(18:0.019593063,(((17:0.0196411961,13:0.01769523579):0.004350413,((((14:0.013248683,12:0.00857793):0.004580451,15:0.004734095):0.007502088,(4:0.03057528,((((9:0.0166858227,7:0.002874131):0.003715919,8:0.018795668):0.048751479,10:0.0166227814):0.004474088,((6:0.0127876,5:0.009725959):0.01335798,(3:0.02439902,(1:0.006914649,2:0.03161759):0.00519734):0.042013277):0.00582918):0.003512666):0.01061029):0.003177513,11:0.0171799):0.002820182):7.329632e-06,16:0.04136691):0.003264014):0.004439487);
tree gen.298 = [&U] ((18:0.0177728157,(((16:0.02477239,17:0.0123579547):0.0007688929,13:0.0096621883):0.003287123,((((((6:0.0123829,5:0.008550318):0.01351168,((1:0.01993374,2:0.02229551):0.001172925,3:0.02902428):0.060307678):0.00969379,((8:0.013393453,(9:0.01632102,7:0.0037573661):0.001667602):0.021176947,10:0.0127513511):0.006388347):0.003386385,4:0.02300121):0.01210167,((12:0.009648103,14:0.01115124):0.005349236,15:0.0128398):0.01135302):0.003648747,11:0.02105658):0.0005037053):0.0029104144):0.005422768,19:0.0122690255);
tree gen.299 = [&U] (19:0.02039904189,(((11:0.01695248,(((12:0.01627524,14:0.010986671):0.00378315,15:0.0052872688):0.007054117,(4:0.01969367,((((8:0.011674689,9:0.0126144444):0.0005701372,7:0.003464581):0.0307400943,10:0.0195941163):0.007820168,((6:0.009250793,5:0.01557462):0.01507654,((1:0.01156089,2:0.02096267):0.006344038,3:0.02291315):0.04792853):0.008937118):0.005729312):0.0114497):0.003022754):0.0009097212,(16:0.02830462,(13:0.011525417,17:0.0135217284):0.0002113607):0.0007753391):0.0022223429,18:0.01571388):0.0051247871);
tree gen.300 = [&U] ((18:0.0229497283,(13:0.01593465,(((4:0.0283028,((((9:0.0126084125,7:0.008653009):0.001147389,8:0.014010965):0.030691743,10:0.013837721):0.005266001,((5:0.006579929,6:0.008075131):0.01234064,(3:0.02942549,(1:0.01012734,2:0.0321688):0.00341555):0.05831684):0.009754923):0.006939676):0.005071379,((14:0.021196261,12:0.0142781288):0.0007479214,15:0.007083369):0.008067424):0.01015703,(11:0.01234259,(16:0.02381843,17:0.0126038376):0.000294921):4.128026e-05):0.0002068844):0.004920264):0.0014169785,19:0.01083491373);
tree gen.301 = [&U] (19:0.0146930547,(((17:0.0137441645,16:0.02368083):0.001433924,(13:0.008486166,((((12:0.012659141,14:0.029644471):0.0008075736,15:0.008024447):0.009791365,(4:0.02059212,((((9:0.01415521899,8:0.00704523407):0.0006459913,7:0.002003758):0.02035996,10:0.0123927925):0.004316329,((6:0.01205829,5:0.009883242):0.01587459,((1:0.01311362,2:0.03118995):0.003985761,3:0.02665216):0.04322904):0.0155165):0.004531019):0.009668689):0.004172166,11:0.01699506):0.0006413359):0.0001872286):0.00329113471,18:0.0260219076):0.005697344);
tree gen.302 = [&U] (19:0.0125648811,(18:0.031938872,(((11:0.01043076,(13:0.01714858,17:0.01496310269):0.002539493):0.001748929,(((14:0.019120743,12:0.01208861916):0.002817149,15:0.006847688):0.01081474,(4:0.02298605,((((9:0.021163195,8:0.01106410635):0.0007293586,7:0.002159521):0.02074272,10:0.0230962333):0.003389586,((6:0.009590734,5:0.008556441):0.01034196,((1:0.01444915,2:0.02143759):0.01275893,3:0.02240941):0.037143786):0.01057386):0.006561699):0.01143411):0.004767728):0.0003775082,16:0.02454018):0.005697789):0.0030871426);
tree gen.303 = [&U] (19:0.01943491822,(18:0.0254241333,((13:0.0125240873,17:0.0141533403):0.003821772,(16:0.02549251,(11:0.01841092,(((12:0.009341291,14:0.020886939):0.004493598,15:0.008354128):0.004271773,(4:0.02387841,((((8:0.017150488,9:0.0102758571):0.0005488129,7:0.00353039733):0.0278871511,10:0.0201863268):0.00842703,((6:0.009017783,5:0.006687636):0.01051362,((1:0.01761457,2:0.02421306):0.01013598,3:0.02818009):0.05598613):0.005371396):0.01186944):0.007268379):0.005201649):0.001129942):0.0009512043):0.001502335):0.0015390041);
tree gen.304 = [&U] (19:0.0139009824,((16:0.0174419,((((((((6:0.006156587,5:0.006584696):0.01114297,(3:0.02292477,(2:0.01844952,1:0.01436732):0.00936414):0.039499809):0.009270189,(10:0.013278358,((8:0.0149924578,9:0.0084070991):0.0001639838,7:0.002944296):0.02915345):0.0123151):0.01200203,4:0.02617837):0.007952036,((12:0.01482651,14:0.013025696):0.00291435,15:0.017544454):0.003755156):0.004044012,17:0.0152998079):6.755184e-05,11:0.01214697):0.000215247,13:0.01496605):0.000954584):0.0027082015,18:0.0093488953):0.00509424);
tree gen.305 = [&U] (19:0.0101716821,(18:0.021196632,(16:0.02529981,((17:0.01486790126,13:0.007216482):0.00421005,(11:0.01526816,((4:0.01774386,(((3:0.02816532,(2:0.02999963,1:0.01908029):0.004930335):0.058361382,(5:0.008307031,6:0.01412377):0.007431732):0.01539798,((9:0.013914391,(8:0.012707085,7:0.00260314):0.0008176446):0.0233656706,10:0.0108951376):0.004363667):0.003694281):0.01186857,(15:0.005951696,(12:0.01026966,14:0.0156978333):0.004565536):0.01006932):0.003786294):0.002193266):0.002953149):0.002072497):0.004013106);
tree gen.306 = [&U] (19:0.00961990356,(18:0.018789054,((17:0.0205218647,13:0.01072277):0.001223167,((11:0.02134498,((4:0.01979473,((((2:0.01496756,1:0.01038011):0.00598391,3:0.03110073):0.057846168,(5:0.01057475,6:0.02010481):0.008926036):0.006700934,((9:0.01406412,(8:0.012635931,7:0.0018516481):0.0002661276):0.024346608,10:0.015417847):0.004185322):0.00433962):0.009526164,(15:0.007637331,(12:0.01280149,14:0.011428748):0.005761972):0.00551669):0.003906137):0.000771929,16:0.03304475):0.0001016478):0.004428903):0.0040968186);
tree gen.307 = [&U] (19:0.010888396,(18:0.0170477929,((13:0.009905425,17:0.0108295172):0.003398551,((((4:0.02536937,(((3:0.0342926,(1:0.01018501,2:0.02930764):0.006542228):0.04914454,(5:0.01577154,6:0.01433713):0.008136837):0.007309787,((9:0.0155108529,(7:0.004037646,8:0.016529746):0.002561017):0.02021109,10:0.021195718):0.007373094):0.006083823):0.0137031,(15:0.020167756,(12:0.01287804,14:0.017095584):0.0030287936):0.009095115):0.004761022,11:0.01004646):0.001089187,16:0.02163993):2.048588e-05):0.0101375762):0.0029985273);
tree gen.308 = [&U] (((((((4:0.01724878,(((3:0.02079739,(1:0.01218919,2:0.02492997):0.005517758):0.041672349,(5:0.007561734,6:0.01280014):0.0181592):0.01078761,(((7:0.001629798,9:0.012314995):0.001492947,8:0.021436809):0.02826479,10:0.0150067542):0.002334297):0.002627087):0.009835862,(15:0.006540397,(14:0.01454391,12:0.01117869):0.004083086):0.007359049):0.006622299,11:0.01297732):0.000977588,(13:0.008327415,17:0.0132168065):0.001667341):0.001341217,16:0.02446403):0.002958543,18:0.018141798):0.0022733052,19:0.0121940029);
tree gen.309 = [&U] (19:0.0153429643,(((11:0.01066117,((4:0.02227795,(((3:0.03154124,(1:0.007383787,2:0.01561244):0.009419019):0.040716766,(5:0.0106595,6:0.01197438):0.008473389):0.01309681,((7:0.0018182752,(8:0.010841123,9:0.009714052909):0.00047143447):0.03121057,10:0.0170432955):0.01085171):0.006094862):0.007668197,(15:0.005820644,(12:0.008159298,14:0.019195201):0.005837759):0.005577326):0.004212273):0.0008721876,((16:0.02638736,17:0.0123762693):0.00033693,13:0.0150864628):6.975272e-05):0.006497303,18:0.021117926):0.0045528133);
tree gen.310 = [&U] (19:0.01573294012,(18:0.0146626782,((11:0.01873964,((16:0.02557839,17:0.020589867):0.0001554723,13:0.011110389):0.001483128):0.002835291,((4:0.02686525,(((9:0.013344786,(7:0.001702581,8:0.0121550708):0.0007149851):0.034387857,10:0.013751726):0.007896629,((5:0.009151357,6:0.01115974):0.00753244,(3:0.02656869,(1:0.01551411,2:0.02173034):0.01439319):0.04998506):0.01121463):0.002641626):0.01376561,(15:0.007960484,(12:0.009189672,14:0.022795004):0.010423466):0.009159433):0.005787282):0.006848703):0.003557476);
tree gen.311 = [&U] (19:0.0086701874,(18:0.018751929,((((4:0.03260396,((((9:0.0199232785,7:0.0042147938):0.000254995,8:0.011444753):0.04346467,10:0.0204999156):0.005046837,((5:0.01150687,6:0.01012767):0.007875455,(3:0.02952961,(1:0.02665818,2:0.02171659):0.007280161):0.06016736):0.01909935):0.008561513):0.01481907,(15:0.010093979,(14:0.017239412,12:0.01218814):0.00562959):0.00412004):0.01022106,(11:0.02515522,16:0.02773523):0.005288834):0.0003314864,(13:0.01884471,17:0.0133648403):0.0013098549):0.003634492):0.0040823473);
tree gen.312 = [&U] (19:0.0185227311,(18:0.017917165,((11:0.01471663,((4:0.02050008,(((8:0.013979118,(7:0.004144156,9:0.0129574223):0.0005018579):0.0368434782,10:0.012921904):0.004048986,((5:0.01259222,6:0.01565253):0.008607248,(3:0.02846765,(1:0.01914617,2:0.01840524):0.01235689):0.049248449):0.01027824):0.006599149):0.01075062,(15:0.010548759,(14:0.010188744,12:0.01010259):0.007750606):0.009942989):0.003435188):0.00111071,((13:0.01471766,17:0.0148199541):0.0008137435,16:0.02382176):3.656002e-05):0.003686905):0.0073940731);
tree gen.313 = [&U] (19:0.0146804727,(18:0.02056019786,(((13:0.0142611641,17:0.01785396129):0.001276809,(11:0.009897429,((4:0.01632795,(((3:0.02720633,(1:0.01122191,2:0.01919429):0.005728852):0.0555232,(5:0.007268272,6:0.01661697):0.006928433):0.008698399,(((8:0.0127905004,7:0.003505516):0.0006501495,9:0.0197631849):0.02272372,10:0.010735631):0.002798937):0.01199477):0.01112072,(15:0.010858255,(12:0.007417564,14:0.014112629):0.0015152477):0.01131786):0.00432352):0.0007677109):0.001392837,16:0.0204368):0.005352931):0.00470165);
tree gen.314 = [&U] (((16:0.023502,(13:0.01424644,(17:0.0172032167,((((12:0.01338772,14:0.013281412):0.006640513,15:0.013925343):0.0072776,(4:0.02086354,(((9:0.0146367252,(8:0.013583084,7:0.0078569579):0.0009106537):0.0189117974,10:0.014314866):0.004508679,((6:0.008205104,5:0.01577321):0.005598826,((1:0.01000267,2:0.0265491):0.005304513,3:0.03095203):0.05922323):0.006707583):0.009528243):0.006910465):0.00445201,11:0.01168811):0.002817955):0.002112218):0.0003161011):0.005624685,18:0.022484234):0.0023844555,19:0.0194526127);
tree gen.315 = [&U] (((11:0.01321198,(((((10:0.015835756,((7:0.002060629,8:0.01221198):0.0008238654,9:0.02274900122):0.02703689):0.003780346,((6:0.01624985,5:0.01262494):0.008447654,(3:0.02995015,(1:0.01505506,2:0.02403201):0.008254872):0.05378506):0.01324122):0.007656557,4:0.02716962):0.007171305,(15:0.0060530395,(14:0.015098096,12:0.01463977):0.0024733077):0.007447708):0.008155058,((17:0.021320722,13:0.020321413):0.0007028643,16:0.02272431):0.0004410597):0.001528014):0.002969176,18:0.024809922):0.0038324509,19:0.0181481405);
tree gen.316 = [&U] (((((17:0.015526302,13:0.008492676):0.0009364719,(16:0.0222815,((4:0.02571311,((((8:0.013882656,9:0.0136199598):0.0016834267,7:0.0038469745):0.0233499,10:0.016537974):0.00566034,((5:0.006804488,6:0.01698636):0.01142177,(3:0.03942132,(1:0.01459772,2:0.02917374):0.01337693):0.03821843):0.007856134):0.004790109):0.01066824,(15:0.004636092,(14:0.01619848,12:0.009632031):0.003059516):0.01487137):0.006444613):0.001870022):0.0008673783,11:0.00998837):0.005322711,18:0.0237210736):0.0024881884,19:0.015767395);
tree gen.317 = [&U] ((18:0.021240081,(((11:0.01516535,((4:0.02421801,((((8:0.015031366,7:0.002765197):0.00020402596,9:0.0161639378):0.0258961885,10:0.011608627):0.004258647,((6:0.01045152,5:0.01055842):0.01216922,((1:0.01355998,2:0.02289259):0.006246696,3:0.03720603):0.05019879):0.006198402):0.00397987):0.01507189,((12:0.01343199,14:0.017362482):0.007196798,15:0.007238395):0.005849197):0.003518543):0.002499751,(13:0.01753381,17:0.0141584255):0.0018654822):0.0005070064,16:0.02635689):0.0056815323):0.003203239,19:0.014664078);
tree gen.318 = [&U] ((18:0.0243626201,(((11:0.01089986,((((10:0.016565814,(9:0.0206031712,(7:0.004518879,8:0.010692763):0.004273897):0.045391509):0.003595243,((6:0.01419849,5:0.008650006):0.009125146,(3:0.02026232,(1:0.003345894,2:0.02027571):0.009457297):0.041590981):0.01053967):0.009963234,4:0.01910555):0.007455572,(15:0.013390108,(14:0.013555378,12:0.013269525):0.002855026):0.005322797):0.006047442):0.005257785,(16:0.02713368,17:0.0170343492):4.447093e-05):0.0008525049,13:0.01127337):0.003711996):0.00310618872,19:0.0140240436);
tree gen.319 = [&U] ((18:0.019587345,(((((4:0.0329544,((10:0.013227177,((9:0.0129730207,7:0.00114076):0.0006960017,8:0.0154216033):0.040572749):0.005520696,((6:0.01193592,5:0.008837381):0.004984309,(3:0.0230573,(2:0.03493362,1:0.006954299):0.00349223):0.04966244):0.0113887):0.001858417):0.01702638,((14:0.016583187,12:0.01415829):0.0041461192,15:0.008666973):0.008586961):0.005886086,11:0.01809996):0.003736593,(13:0.009535676,17:0.0149212063):0.003085561):7.147276e-05,16:0.02986598):0.00463048):0.0027316425,19:0.012453633);
tree gen.320 = [&U] (19:0.0121659263,(18:0.030102683,((((((10:0.015605367,(8:0.012104242,(7:0.0034660086,9:0.0135150739):0.0004389542):0.02645902):0.006577763,((6:0.02264777,5:0.01115378):0.01020541,(3:0.02976768,(1:0.007314207,2:0.01794313):0.00814553):0.044874289):0.008441742):0.002384984,4:0.01643182):0.01233494,(15:0.0046194106,(12:0.009779327,14:0.016186334):0.004797985):0.01042934):0.00370597,11:0.009630642):0.00363364,((13:0.01419157,17:0.0171419875):0.0005164027,16:0.0267969813):0.0004702262):0.00762751):0.0044475921);
tree gen.321 = [&U] (19:0.0133925376,((((17:0.01719663194,13:0.014890296):0.001655159,(11:0.01692283,((((10:0.012375503,(7:0.001543703,(8:0.0088987,9:0.0167977812):0.000336882):0.029221932):0.003898939,((6:0.01585638,5:0.01513053):0.00745524,(3:0.02802786,(1:0.007148252,2:0.01558588):0.007216999):0.0396882):0.009075131):0.004760007,4:0.02469953):0.008909974,(15:0.009464798,(12:0.00571869,14:0.02034416):0.0029901282):0.009839091):0.00556911):3.356325e-05):0.0007014909,16:0.02474631):0.002902495,18:0.018648067):0.0072138075);
tree gen.322 = [&U] (19:0.0121115526,(18:0.020346805,(((4:0.02365269,((((9:0.0155969332,8:0.0101626118):0.0009074995,7:0.0016345958):0.02423018,10:0.012610462):0.005152618,((5:0.01412245,6:0.01742269):0.01464207,(3:0.01856863,(2:0.02677878,1:0.007560861):0.00178547):0.041714828):0.01609189):0.004956709):0.007735044,((12:0.01443346,14:0.019671421):0.0036700962,15:0.009763282):0.00748966):0.004343125,((13:0.01477142,17:0.0246051283):0.001594084,(16:0.02529213,11:0.01116274):0.00158666):0.0006069259):0.0062958502):0.00447883841);
tree gen.323 = [&U] ((((((4:0.02890344,(((5:0.009781394,6:0.01180896):0.0136031,(3:0.02489505,(2:0.01720844,1:0.01118546):0.007464774):0.049433807):0.002921742,((8:0.0124237041,(7:0.0009157093,9:0.011590156):0.000145069):0.026987897,10:0.013028761):0.006614444):0.003163226):0.01361143,((12:0.01098396,14:0.0166164775):0.001295106,15:0.007773694):0.006053184):0.003338701,11:0.008680168):0.002790332,(16:0.01887392,(17:0.02150139317,13:0.021053865):0.001756625):0.0006163953):0.006554228,18:0.017709854):0.0027128357,19:0.0165031511);
tree gen.324 = [&U] (19:0.012317802,((((17:0.017928841,13:0.009354074):0.00171624,(11:0.01450157,((4:0.0265102,((10:0.0125762414,(7:0.001186992,(9:0.016190176,8:0.010749482):0.001220636):0.03085431629):0.009007938,((6:0.01939979,5:0.01168917):0.01089038,(3:0.03602222,(2:0.03033232,1:0.01157482):0.01118945):0.055395375):0.008900163):0.001682211):0.01255838,(15:0.0052650663,(14:0.018567214,12:0.01739784):0.0015095178):0.005360179):0.005451401):0.001407087):0.0001285097,16:0.0311386):0.004596241,18:0.021108066):0.0052143695);
tree gen.325 = [&U] (19:0.0075352156,(18:0.0181681004,(((17:0.0202031117,13:0.01392088):0.0007537536,((4:0.02413692,((10:0.009980924,(9:0.0100342479,(8:0.0085570889,7:0.0007360265):0.0009909929):0.0258256921):0.0106578,((6:0.009830992,5:0.005410113):0.006996431,(3:0.02331001,(2:0.02834736,1:0.008020367):0.00789104):0.054403029):0.008171329):0.003206164):0.006778857,(15:0.013949434,(12:0.009537264,14:0.014073563):0.0035524241):0.007599504):0.005681942):0.0005300183,(16:0.02037241,11:0.01345664):0.0003615447):0.001687477):0.004890906);
tree gen.326 = [&U] (19:0.01255994331,((11:0.01858037,(((((((6:0.01061019,5:0.01025344):0.007498502,(3:0.02837806,(1:0.01541901,2:0.0268751):0.004100485):0.0626561):0.006779296,((7:0.0003216247,(8:0.0090132066,9:0.0151232493):0.001445833):0.03726944,10:0.0115899):0.005486152):0.003003006,4:0.02111471):0.01196278,(15:0.0055227585,(14:0.016972846,12:0.01478898):0.004014256):0.007472797):0.003710839,16:0.02309092):0.001045135,(17:0.0142826454,13:0.01323512):0.0007995823):0.000580634):0.003544624,18:0.0232680498):0.006252098);
tree gen.327 = [&U] (19:0.0106373612,(18:0.020232239,(16:0.01897394,((17:0.0147226102,13:0.01456568):0.001960775,(11:0.01491666,(((((6:0.01461792,5:0.00766435):0.008087073,(3:0.031149,(1:0.01217941,2:0.02250001):0.004115302):0.04700181):0.007549688,((7:0.002731107,(9:0.014011552,8:0.014281071):0.0010646966):0.0313460627,10:0.0170012455):0.003316528):0.007882166,4:0.02427031):0.006277019,(15:0.009307035,(14:0.018234086,12:0.01301655):0.0050679423):0.006908309):0.0009377901):0.001352575):0.001239542):0.001444953):0.0037900575);
tree gen.328 = [&U] ((((11:0.01396661,(((((10:0.007072933,(7:0.0051282893,(8:0.016915638,9:0.00634268944):0.0001889555):0.01792613):0.0105361,((3:0.03030193,(1:0.003421404,2:0.02653177):0.01060162):0.053346902,(5:0.007890135,6:0.01363709):0.01776366):0.008994875):0.007326889,4:0.01649636):0.01354836,(15:0.008540658,(12:0.008886121,14:0.0162751):0.0020118384):0.006714182):0.00357756,(13:0.0150927852,17:0.019855605):0.001035362):0.001069933):0.0002019645,16:0.0303502):0.001190760579,18:0.018396725):0.0016271527,19:0.0116504165);
tree gen.329 = [&U] (19:0.009730295,(18:0.026733931,((((((6:0.01070523,5:0.0113165):0.007791178,(3:0.02830185,(1:0.01099688,2:0.03330975):0.008784783):0.05394923):0.01190975,((8:0.014037633,(9:0.0196485756,7:0.001458834):0.0005595192):0.0271500257,10:0.025738788):0.008772956):0.01159315,4:0.02659062):0.006454923,(15:0.008812172,(14:0.011668191,12:0.01703898):0.006524175):0.006175017):0.008300024,((17:0.0153094682,13:0.01413696):0.001350456,(16:0.02049112,11:0.01588518):0.001372907):0.0006288093):0.0047012344):0.0032806836);
tree gen.330 = [&U] ((((13:0.011687326,17:0.01375486):0.001067807,((11:0.01262602,((15:0.007606164,(12:0.01089775,14:0.019055488):0.004983623):0.008181427,(((((1:0.008831027,2:0.03351953):0.01301346,3:0.03756122):0.05280195,(5:0.01064123,6:0.01009359):0.01322265):0.005169457,(10:0.019136015,((9:0.017581016,8:0.0076461865):0.00133983209,7:0.001650856):0.0234790688):0.01347575):0.007619523,4:0.02748986):0.008746363):0.005064335):0.003348031,16:0.02880223):0.000882873):0.004843155,18:0.025493509):0.0053917861,19:0.020550541);
tree gen.331 = [&U] (19:0.014080211,(((11:0.01137764,((15:0.009601716,(12:0.009541109,14:0.0205688119):0.003293468):0.01103926,(((((1:0.00901013,2:0.0335738):0.01212004,3:0.02210062):0.042610156,(5:0.0190683,6:0.01234602):0.00944685):0.009258911,(10:0.018937934,(7:0.003666023,(9:0.0118313187,8:0.011138157):0.002479561):0.025487728):0.005042776):0.006550396,4:0.03183979):0.007978187):0.002149904):0.004380828,(16:0.02686877,(13:0.006843833,17:0.0164572958):0.0006296319):0.001069958):0.002669291,18:0.0259509962):0.0026137877);
tree gen.332 = [&U] (19:0.0108155713,(18:0.0225870665,((11:0.02093917,16:0.02800766):0.0003354022,(((15:0.016489019,(14:0.015678877,12:0.009641532):0.002902271):0.008469916,(((((1:0.009611098,2:0.02317792):0.01929822,3:0.02517949):0.05185875,(5:0.007637799,6:0.01270555):0.01480382):0.009596467,(10:0.0143940711,((7:0.003610273,8:0.012204203):0.001867774,9:0.0137564724):0.031841052):0.004998337):0.001999592,4:0.02544511):0.01541234):0.005867989,(13:0.01785043,17:0.016051253):0.003782193):0.0001271514):0.003735575):0.007545082);
tree gen.333 = [&U] ((18:0.01296394463,(16:0.02309883,((13:0.01087198,(11:0.01470245,((15:0.011472352,(12:0.009411057,14:0.0199582):0.007753455):0.0169607,(((((1:0.01368308,2:0.02116281):0.0107392,3:0.02844143):0.048404542,(5:0.007559419,6:0.01034046):0.01837646):0.009155637,(10:0.018962541,(8:0.009881814866,(7:0.001772593,9:0.0136889669):0.0005477353):0.02484339):0.009988644):0.002355605,4:0.03451995):0.01078589):0.003478702):0.001466281):7.276665e-05,17:0.02084646):0.000307272):0.004501844):0.003261298,19:0.0111275416);
tree gen.334 = [&U] ((18:0.0200505062,((16:0.03265224,11:0.01712499):0.0005482176,((((((6:0.0212864,5:0.007611909):0.008304864,(3:0.03126485,(1:0.02053905,2:0.02170023):0.008226862):0.034887353):0.01286956,((7:0.0005924867,(8:0.014543311,9:0.0139848787):0.00120304298):0.03487799,10:0.01935015):0.005935339):0.00388854,4:0.02065143):0.007574437,(15:0.010603532,(14:0.023739837,12:0.01096005):0.0016590693):0.004089535):0.003996205,(13:0.012500184,17:0.0142689523):0.002278359):0.0005272246):0.001228271):0.0054008879,19:0.01638695);
tree gen.335 = [&U] ((((16:0.02426862,(11:0.007614307,(((((6:0.01371459,5:0.006663514):0.01570395,(3:0.03439847,(1:0.007144625,2:0.02035839):0.007989175):0.05187767):0.01041345,(10:0.007967248,(7:0.003883903,(9:0.00877494,8:0.0093469596):0.000740397):0.03019094513):0.003454373):0.001810728,4:0.01969725):0.01245319,(15:0.01441098,(14:0.022294072,12:0.01477178):0.004228481):0.004277162):0.004360323):0.001025387):0.0001253572,(13:0.0140560106,17:0.014277183):0.002689047):0.002330057,18:0.01634709):0.004654749,19:0.013621678);
tree gen.336 = [&U] (19:0.01175539,(18:0.017912027,((11:0.01753385,((15:0.010698425,(14:0.013210411,12:0.01036948):0.0068847626):0.006977289,(((10:0.011465398,((7:0.0004912204,9:0.0114804529):0.0005690488,8:0.011181649):0.034402158):0.002169764,(((1:0.01414099,2:0.02216638):0.006835854,3:0.02609335):0.051495101,(5:0.008340306,6:0.01468985):0.006126404):0.008475936):0.004898349,4:0.02239086):0.01140821):0.004327053):0.001575144,(16:0.02811005,(17:0.011948357,13:0.014268122):0.001062688):0.0002276981):0.0043465392):0.0025826626);
tree gen.337 = [&U] (19:0.0146690791,((((((15:0.009924233,(14:0.01548435,12:0.009286914):0.0062761834):0.01228304,(((10:0.015507522,((9:0.015909111,7:0.00209161145):0.0008882597,8:0.0093553345):0.02418329):0.006417328,(((1:0.007657881,2:0.02495218):0.0187512,3:0.0336688):0.047246119,(5:0.01058094,6:0.01427216):0.006558603):0.006358365):0.004961954,4:0.01933403):0.008705267):0.003999608,11:0.01669887):0.00113182,16:0.03076336):0.003728384,(17:0.0188938842,13:0.012545839):0.0007852469):0.005624238,18:0.026835512):0.003857954);
tree gen.338 = [&U] ((18:0.027193965,(((13:0.011556982,17:0.0123124822):0.001252043,16:0.02890613):0.0001687305,((((((6:0.01221605,5:0.01314671):0.01057819,(3:0.02577121,(2:0.01475345,1:0.01180584):0.004244697):0.05150896):0.009957287,((9:0.007678765,(8:0.014819374,7:0.0049334801):0.0008225526):0.02415412,10:0.017000701):0.006002733):0.004335188,4:0.01806996):0.009049553,(15:0.0092297,(12:0.01012006,14:0.014007388):0.007730865):0.007201971):0.004052826,11:0.01198952):0.000619396):0.0022382877):0.004774587,19:0.01734600287);
tree gen.339 = [&U] ((((13:0.008472648,17:0.012860178):0.0004302429,((11:0.01305145,((15:0.012708925,(14:0.0195209,12:0.009874388):0.0021670024):0.01052219,((((8:0.0193978083,(9:0.01382470911,7:0.003603931):0.0002875678):0.0280200435,10:0.014620964):0.01354222,(((1:0.01049704,2:0.0239298):0.009907707,3:0.03805737):0.05550477,(5:0.006166622,6:0.008207397):0.009320949):0.00763812):0.005705679,4:0.02456402):0.004337689):0.00917963):0.001209593,16:0.02374968):0.0009926915):0.001580656,18:0.02844704):0.0022015674,19:0.0204390078);
tree gen.340 = [&U] (19:0.0108055101,((((17:0.0178303839,16:0.03046789):0.0003042103,13:0.01385736):0.0003172917,((((((6:0.008050148,5:0.007368076):0.01256167,(3:0.02425547,(1:0.01156674,2:0.02592992):0.00899834):0.045633421):0.007006738,(((7:0.00136976,8:0.011193692):0.0002276074,9:0.019367133):0.030343995,10:0.017617916):0.008650171):0.009430723,4:0.02406264):0.008623375,(15:0.00581631,(12:0.011609127,14:0.019524087):0.002505449):0.009808461):0.004113694,11:0.01516151):0.0009032409):0.005332039,18:0.017647674):0.012868887);
tree gen.341 = [&U] ((18:0.023771788,(((13:0.007792304,17:0.01096688462):0.002986455,16:0.02430215):0.0001732159,(11:0.01339747,((4:0.02742446,((((9:0.01106731598,7:0.0008563165):0.00103137904,8:0.011091597):0.029869849,10:0.019136422):0.005712971,((5:0.009115557,6:0.0116664):0.01614067,((2:0.02126965,1:0.01207636):0.003324292,3:0.02936826):0.053617481):0.005343739):0.01055326):0.01313406,((12:0.01524624,14:0.017588221):0.0024047666,15:0.0041968641):0.007696444):0.00622293):0.002057467):0.002562182):0.00554326584,19:0.0133700359);
tree gen.342 = [&U] (19:0.014047922,(18:0.0167276887,(((16:0.03525897,((4:0.02170599,(((9:0.016531237,(7:0.0022001983,8:0.0128868948):5.764909e-05):0.03732462,10:0.017841884):0.01186084,((5:0.005900884,6:0.01206968):0.0136559,((2:0.02114519,1:0.01809044):0.006503607,3:0.02759108):0.055490176):0.007448353):0.004565083):0.01062665,((12:0.01162641,14:0.016968803):0.00515556,15:0.008630525):0.007447755):0.00388472):6.47144e-05,(17:0.0116642673,13:0.012928295):0.0005263867):0.0001181625,11:0.01340502):0.0030827352):0.002904784);
tree gen.343 = [&U] (19:0.0109378654,(18:0.019579119,((17:0.0254794147,13:0.005861792):0.0008171291,(((15:0.0082183426,(14:0.021238374,12:0.01234323):0.0027063581):0.01048961,(((((8:0.0091707528,7:0.0033271474):1.494328e-05,9:0.013692593):0.0246178796,10:0.016430296):0.003772239,(((2:0.0345257,1:0.01042542):0.004814107,3:0.03455148):0.044030266,(5:0.01201523,6:0.007660294):0.009397983):0.01211132):0.005240444,4:0.01917594):0.01400406):0.008651359,(11:0.0183997,16:0.02047159):0.000424255):0.0001136245):0.005179582):0.0071458886);
tree gen.344 = [&U] ((19:0.013833745,18:0.016800869):0.0005975669,((((((((6:0.01335506,5:0.01385472):0.02537855,(3:0.03336302,(1:0.01054664,2:0.02343091):0.01007508):0.048235163):0.01815599,(10:0.011578627,(8:0.0114741233,(7:0.007360602,9:0.0147749825):0.0011986879):0.033773227):0.004571345):0.005963073,4:0.03015287):0.01200371,11:0.01065428):0.006179699,13:0.0152109):0.0002116531,(17:0.017309697,16:0.02216443):0.000175397):0.00177098,(15:0.003888283,(14:0.014668002,12:0.0137702085):0.001240609):0.0115704895):0.001960345);
tree gen.345 = [&U] ((18:0.0200404468,(13:0.01516399,((17:0.015350394,16:0.04030661):0.003634323,(((4:0.02506441,(((8:0.009870378,(7:0.00132259295,9:0.015509477):0.00126736037):0.02598289,((5:0.008050608,6:0.012141):0.01183784,((2:0.01973552,1:0.01188489):0.01444877,3:0.03297698):0.03852371):0.008775433):0.002220722,10:0.012481168):0.003318398):0.01415451,((14:0.01727577081,12:0.01346659):0.0007516069,15:0.013061587):0.009193703):0.003053898,11:0.01093165):0.001914566):0.0001535705):0.004838476):0.0038982391,19:0.0095728209);
tree gen.346 = [&U] (19:0.0235255832,(18:0.022655279,(((11:0.01099369,((4:0.0297139,((((7:0.002261978,9:0.019931175):0.0024403538,8:0.020373659):0.0341192,10:0.017276141):0.009591739,((5:0.007162669,6:0.01725898):0.01296479,((2:0.03108834,1:0.01002965):0.0050323,3:0.03190856):0.045964874):0.01059464):0.007315228):0.008926149,(15:0.005681193,(14:0.015976021,12:0.010633737):0.001789653):0.007229171):0.007601154):0.001131118,(13:0.009702696,17:0.019118583):0.001516867):0.001986317,16:0.02947079):0.003481268):0.00877219);
tree gen.347 = [&U] ((((16:0.02652724,(13:0.01353787,(17:0.018312281,(((((6:0.009058835,5:0.01497633):0.0132417,((2:0.03023793,1:0.01515326):0.008918289,3:0.02515168):0.04914712):0.01428026,(10:0.0117464688,((8:0.0105919586,9:0.0199813441):2.209526e-05,7:0.001390672):0.0259780783):0.005547051):0.004710848,4:0.03047816):0.008788442,11:0.01024663):0.006602333):0.0008067026):0.001478075):0.001081973,(15:0.015547627,(14:0.018744686,12:0.013081086):0.005096561):0.0084513151):0.003856528,18:0.024387495):0.0006701082,19:0.0110624884);
tree gen.348 = [&U] ((((13:0.007202751,(16:0.02459883,((11:0.007646695,((((6:0.008636068,5:0.009116531):0.01076712,((2:0.02373953,1:0.01615504):0.00813781,3:0.03981559):0.052118246):0.009119061,(((9:0.0166658369,8:0.013173789):0.002767905,7:0.004010493):0.0236482986,10:0.022959351):0.007043991):0.00376324,4:0.01487641):0.01192839):0.002391453,(15:0.010363212,(14:0.015541122,12:0.014149484):0.001513315):0.007300349):0.001914422):0.0007764205):3.59671e-05,17:0.0184878202):0.0027282194,18:0.0246434986):0.002499623,19:0.009394150848);
tree gen.349 = [&U] (((16:0.01907044,(11:0.01787775,((13:0.0134792251,17:0.0112640287):0.001770164,((4:0.02168321,(((9:0.0149230839,(7:0.00265702158,8:0.01138314):0.001488076):0.02768175,10:0.019667901):0.003984512,((6:0.01176545,5:0.01013812):0.01483954,((2:0.02799407,1:0.01363458):0.01006223,3:0.03114432):0.04481929):0.008849153):0.004440481):0.007305726,(15:0.010932297,(12:0.00591522,14:0.012356806):0.0068258973):0.01042633):0.005874553):0.001011441):0.0003519373):0.002620598,18:0.022227111):0.002042091,19:0.0143675406);
tree gen.350 = [&U] (19:0.0163513319,(18:0.022744583,((11:0.007483733,(((((7:0.001919932,(9:0.0151808775,8:0.0165766616):0.002400872):0.028926934,10:0.009598921978):0.02111127,(((1:0.01341197,2:0.03130432):0.005628748,3:0.0289808):0.05917808,(5:0.01176303,6:0.01040457):0.01250199):0.008587185):0.00515613,4:0.03091645):0.01210804,(15:0.008538403,(14:0.016024306,12:0.01112368):0.0019861802):0.008936799):0.004429218):0.0009698547,((16:0.02281512,17:0.0143813615):0.0009149374,13:0.01252138):4.452739e-05):0.0043153039):0.003333402);
tree gen.351 = [&U] (19:0.0112483866,(18:0.023023124,((((((4:0.02107794,(((7:0.001375291,(9:0.0131355429,8:0.0105782969):0.0011827508):0.0245785566,10:0.01710463):0.005268714,((6:0.009671382,5:0.006303612):0.008438724,((2:0.02027817,1:0.007161909):0.005168358,3:0.03322373):0.052768459):0.009641285):0.004020062):0.01335603,(15:0.012749578,(14:0.007985527,12:0.009999119):0.006635699):0.004363744):0.004567101,11:0.01114228):0.003137641,16:0.02501825):0.0010915384,13:0.01418152):0.0006640094,17:0.020621914):0.002396498):0.0055890308);
tree gen.352 = [&U] (((16:0.0292424,((17:0.014910597,13:0.01224723):0.0002858464,(11:0.01270274,(((((6:0.01085947,5:0.01046335):0.01006672,(3:0.01930367,(1:0.01495462,2:0.02795413):0.00724699):0.05105996):0.01179895,(10:0.026962085,(9:0.01459807853,(7:0.002607976,8:0.0194642554):0.0010922747):0.03643307):0.005129004):0.003897742,4:0.02245889):0.0104252,(15:0.006876036,(14:0.0191754608,12:0.009811807):0.004993333):0.009601908):0.004329264):0.001167138):0.0006348832):0.003768655,18:0.021142016):0.0037862308,19:0.016235654);
tree gen.353 = [&U] ((((((4:0.02061702,(((9:0.011636508,(8:0.0121444294,7:0.0021188533):5.070022e-05):0.02490594,10:0.01458503812):0.00387068,((5:0.00723599,6:0.01422448):0.01054977,((2:0.02140615,1:0.00808687):0.004550279,3:0.02836215):0.04120968):0.01183656):0.007934534):0.01136424,(15:0.008242944,(14:0.020546022,12:0.008546204):0.005479737):0.01212196):0.008394984,11:0.007870209):0.001777751,(16:0.02070847,(17:0.0179200984,13:0.01085674):0.001218676):0.001365267):0.005166583,18:0.0217843131):0.002313873,19:0.009507453);
tree gen.354 = [&U] ((18:0.019833569,((16:0.03623911,(((4:0.02136626,(((8:0.0099759964,(9:0.013029071,7:0.00187815):0.001813278):0.0226098393,10:0.018186008):0.0118569,((5:0.01152666,6:0.01184699):0.008309743,((2:0.02717666,1:0.0114252):0.007976457,3:0.02798711):0.062313423):0.01727317):0.01623923):0.0141449,(15:0.010407568,(12:0.01271472,14:0.012967116):0.006482653):0.006581282):0.005207226,11:0.01367201):0.002565987):0.001048159,(13:0.01075636,17:0.0185816755):0.00293631649):0.002579389):0.004519364,19:0.0252683798);
tree gen.355 = [&U] (((((((((10:0.0169735358,(9:0.0161920294,(8:0.014495128,7:0.00234850261):0.0007293204):0.03349596):0.005225299,(((1:0.01692061,2:0.0271716):0.006836382,3:0.02817794):0.058862206,(5:0.007167226,6:0.01417462):0.008689913):0.007616789):0.009279076,4:0.02697499):0.007575784,(15:0.00804088,(14:0.014326415,12:0.01044743):0.005389836):0.007705302):0.002053635,11:0.01400435):0.001737891,(17:0.0103491452,16:0.02299921):5.286604e-05):0.0002499682,13:0.01004806):0.004830692,18:0.018319621):0.010444015,19:0.012032579);
tree gen.356 = [&U] (19:0.0196406498,(18:0.019582687,((16:0.02728181,(17:0.0153235048,13:0.008435582):0.0003331475):0.000669182,(((((10:0.017314963,(8:0.0142387238,(7:0.00293993,9:0.0156719735):0.0014042399):0.02292255):0.004299439,(((1:0.01398097,2:0.02627905):0.01098046,3:0.02875289):0.0688054,(5:0.01152385,6:0.01220698):0.006806805):0.0109608):0.005527712,4:0.02816167):0.01109362,(15:0.009128167,(12:0.01324573,14:0.017359518):0.007772523):0.005975518):0.002645185,11:0.01610187):0.001521354):0.00358116):0.0031733535);
tree gen.357 = [&U] ((((13:0.016194528,(((4:0.02045039,(((5:0.01160491,6:0.0112784):0.02013139,((1:0.007921264,2:0.02044631):0.004146149,3:0.0363586):0.043841081):0.005696195,(10:0.0156153501,(7:0.001014135,(9:0.018849076,8:0.013780298):0.0006990362):0.02777965):0.009286164):0.004905066):0.01292046,(15:0.009164501,(12:0.0132325235,14:0.020040722):0.005101817):0.009923986):0.004839425,11:0.009492045):0.002524381):0.0003067911,(17:0.0181819817,16:0.02916575):0.000153119):0.005116224,18:0.01636770977):0.004854212,19:0.02084151356);
tree gen.358 = [&U] (19:0.0193017042,((16:0.026996,((13:0.0105318656,17:0.0168568907):0.003366155,(11:0.009267141,((4:0.02739806,(((5:0.01266944,6:0.01047117):0.009557026,((1:0.008405294,2:0.01603309):0.01117456,3:0.03350089):0.049403499):0.009732512,(10:0.018398532,(7:0.004215641,(9:0.0160438576,8:0.02187601):0.001228634):0.0262456656):0.005958978):0.005156726):0.01484361,(15:0.007155398,(14:0.018845658,12:0.01021190632):0.002668691):0.005397361):0.001521627):0.0007470324):0.0002225435):0.003463166,18:0.0170256082):0.0058322973);
tree gen.359 = [&U] ((18:0.021383177,((11:0.01172093,((4:0.02248808,(((5:0.01000483,6:0.009605078):0.007173462,((1:0.01014398,2:0.01888172):0.004308616,3:0.03452052):0.047616652):0.006192245,(10:0.025631629,((9:0.0151735569,7:0.002693745):0.001319424,8:0.0115157383):0.01692924):0.007349405):0.008914507):0.01063761,(15:0.010191569,(12:0.01215143,14:0.01809992):0.005184564):0.01065485):0.003445244):0.001964646,((17:0.0169562605,13:0.01139237):0.0008009318,16:0.0222654):9.757068e-05):0.001205405):0.0023555368,19:0.0119887577);
tree gen.360 = [&U] ((18:0.020402835,((16:0.0249110125,(((4:0.01961467,((((8:0.01614467127,7:0.002844967):0.000828499,9:0.0175130367):0.0275786088,10:0.021774661):0.005399505,((6:0.01184649,5:0.01789778):0.01358534,(3:0.02236099,(2:0.02460445,1:0.01653679):0.0104571):0.035513861):0.01225212):0.002830211):0.01321794,(15:0.011447059,(14:0.016139146,12:0.01451):0.004307619):0.00524034):0.005744822,11:0.01637986):0.000574757):0.002804721,(17:0.017365282,13:0.01198609):0.001589548):0.002681014):0.0063675943,19:0.01530512296);
tree gen.361 = [&U] ((18:0.018696906,(((11:0.01318704,((4:0.02807709,(((5:0.01137536,6:0.0120483):0.01114037,((1:0.009307134,2:0.02001673):0.01106695,3:0.02402241):0.0640029):0.007731001,(10:0.013328343,(7:0.003070928,(9:0.0131438713,8:0.0170438631):0.002053401):0.025872476):0.004903032):0.003866099):0.005379328,(15:0.009601191,(14:0.016130533,12:0.01090948):0.005073531):0.01073383):0.003675306):0.002166073,(13:0.010660537,17:0.0149302913):0.003542868):0.002796763,16:0.02378806):0.004072106):0.006216477,19:0.0187111138);
tree gen.362 = [&U] (19:0.014395102,(((11:0.01357874,((4:0.01816427,((((2:0.03089645,1:0.01016177):0.009389869,3:0.02568254):0.045708117,(5:0.01072344,6:0.01566497):0.00740647):0.0113931,(10:0.0240537949,(9:0.015136194,(8:0.009449603,7:0.0018263879):0.0017340005):0.02379782):0.002392046):0.006287357):0.006122836,(15:0.009421484,(14:0.012988407,12:0.01578143):0.007801968):0.008515883):0.004190289):0.0003629993,(13:0.008247771,(17:0.017309972,16:0.03340046):0.000420512):0.0001024458):0.0048865896,18:0.017615853):0.0027251361);
tree gen.363 = [&U] (19:0.0100254151,(((13:0.011600278,(11:0.01221896,((4:0.02195727,((10:0.02783772,(8:0.0137287989,(9:0.0199048988,7:0.007771939):0.0001665122):0.025574433):0.002385672,((5:0.007252591,6:0.0109691):0.01006619,((1:0.01119857,2:0.02596276):0.007984406,3:0.02585423):0.05860873):0.0133):0.00746997):0.01562835,(15:0.009437691,(12:0.01254143,14:0.0166329049):0.00479072):0.0121996):0.002518909):0.001466643):0.001087208,(16:0.02262294,17:0.019235321):0.002096881):0.006722744,18:0.02909882957):0.0083017);
tree gen.364 = [&U] (((((((4:0.02457022,(((6:0.00972757,5:0.0140033):0.007277161,((2:0.02854545,1:0.01261652):0.01083091,3:0.03860175):0.045860599):0.01366094,(((7:0.004732877,8:0.010946014):0.00142271435,9:0.0122755438):0.02336484,10:0.014769487):0.007016003):0.006704931):0.01554829,(15:0.006125428,(14:0.017548962,12:0.009471867):0.0023102814):0.01271631):0.002663223,11:0.01888942):0.003560381,16:0.02108803):0.0003236846,(17:0.01812102175,13:0.012377137):0.003386049):0.0056794096,18:0.018483757):0.0035817257,19:0.0204092123);
tree gen.365 = [&U] (19:0.0122956575,(((11:0.00926593,((4:0.02705776,((10:0.0124388041,(9:0.0208018192,(8:0.011694685,7:0.001417916):0.0006522125):0.026626017):0.008850577,((5:0.006197732,6:0.0135893):0.007659785,((1:0.01220072,2:0.03358568):0.008876453,3:0.03472813):0.044301266):0.009774829):0.009563986):0.01397343,(15:0.0064873994,(14:0.015713452,12:0.00866022):0.007112253):0.008428618):0.004685053):0.0006946963,((13:0.01010147,17:0.01608877076):0.0005731328,16:0.0402206028):0.002310349):0.003230595,18:0.016882557):0.003617415);
tree gen.366 = [&U] (((((11:0.01103339,((4:0.02262673,((10:0.015397682,((7:0.0025101216,9:0.0052482891):0.002616956,8:0.012968259):0.02809061308):0.00552328,((5:0.009990722,6:0.009873519):0.01047552,((1:0.01429611,2:0.02905803):0.006290457,3:0.03683533):0.04938013):0.008372574):0.003931118):0.01338464,(15:0.010805313,(14:0.0136436905,12:0.01176212):0.009184088):0.008545389):0.002718931):0.002492826,16:0.01639958):0.0008319754,(13:0.01095902,17:0.013615691):0.001241356):0.00242507728,18:0.021224866):0.0024634219,19:0.0130800636);
tree gen.367 = [&U] (((((11:0.01051985,((4:0.02587994,((10:0.016939561,(7:0.002908693,(8:0.01062663378,9:0.0126125561):0.0001556923):0.02553444):0.004684942,((5:0.007873413,6:0.008082927):0.01361756,((1:0.01008121,2:0.01955959):0.009294411,3:0.03511756):0.044221315):0.009905262):0.003712663):0.00879653,(15:0.006579172,(12:0.01248798,14:0.0171905):0.003911767):0.008597178):0.00359167):0.002974858,13:0.008443567):0.001472112,(17:0.0149435953,16:0.03108628):0.001839209):0.0027006114,18:0.024452447):0.0048989876,19:0.012368585);
tree gen.368 = [&U] ((((13:0.01246822,17:0.0185043154):0.002128926,((16:0.0245923,11:0.01420238):0.0008004239,(((((6:0.01395601,5:0.01199367):0.009323061,(3:0.01957839,(2:0.02322308,1:0.01576407):0.008003409):0.052084559):0.01149466,(((9:0.0134906938,7:0.002955756):0.001082047,8:0.01175141):0.029686529,10:0.010750066):0.004905172):0.004203656,4:0.02579455):0.01283268,(15:0.008686863,(12:0.01327597,14:0.009996116):0.003469259):0.006663388):0.006916864):0.0007638341):0.0051506318,18:0.020857029):0.006430991,19:0.0093310533);
tree gen.369 = [&U] (19:0.0123076553,(18:0.024409991,(11:0.01989292,((((((6:0.00909087,5:0.00909929):0.004792967,((2:0.02073249,1:0.009317642):0.007137992,3:0.02908777):0.042479463):0.01323992,(((9:0.0100967315,7:0.001193567):0.002384513,8:0.0121798798):0.0186694886,10:0.020216257):0.004928354):0.006265388,4:0.01962641):0.008308111,((12:0.01014798,14:0.017658272):0.002544212,15:0.0094470041):0.008037485):0.00477555,(13:0.009075113,(16:0.02275594,17:0.0151232949):0.00119797):0.0004446529):0.0003158755):0.0014671161):0.003776977);
tree gen.370 = [&U] (((17:0.01883327,((11:0.01886497,16:0.02720508):0.001834315,(((4:0.02735854,(((3:0.02612206,(2:0.02724543,1:0.009766087):0.00281658):0.04930231,(5:0.009331176,6:0.01230688):0.01590318):0.01050206,(((7:0.0013575795,9:0.010147388):0.0030712918,8:0.0105400391):0.02644085,10:0.013495928):0.005259192):0.0007768717):0.01413685,(15:0.010407521,(12:0.0153911862,14:0.021049391):0.001389882):0.005718907):0.002747568,13:0.01423346):0.003145531):0.001676597):0.009706249,18:0.017204761):0.00838411,19:0.01136276);
tree gen.371 = [&U] (((((17:0.0168273925,13:0.00816848):0.001677695,16:0.03394848):0.0004693631,((((((6:0.01239617,5:0.005878238):0.00977942,(3:0.02969264,(1:0.01595444,2:0.02873719):0.00487674):0.048677565):0.01291387,((8:0.0158331188,(7:0.002625907,9:0.01520536761):0.001116543):0.0278465283,10:0.0161008575):0.008969669):0.003149096,4:0.03181027):0.01676295,((12:0.01827221,14:0.011299992):0.005058493,15:0.008200119):0.006882206):0.001411158,11:0.01331908):0.002923522):0.0009629289,18:0.025618744):0.00754086621,19:0.0146745962);
tree gen.372 = [&U] ((((17:0.0141162495,13:0.009007732):0.002518983,(16:0.02172222,(((4:0.02728889,(((3:0.03020498,(1:0.01101468,2:0.02098467):0.007300487):0.0507281,(5:0.01242522,6:0.0168088):0.003928562):0.008490178,(((8:0.0120208668,7:0.001527673):0.0012588339,9:0.014030707):0.0310894755,10:0.018241843):0.004089902):0.005204142):0.009457673,(15:0.009195965,(12:0.0127641,14:0.01274546):0.0018004282):0.003712765):0.005003316,11:0.01788269):0.0004548041):0.0002766148):0.002778205,18:0.020223452):0.004969347,19:0.0104431877);
tree gen.373 = [&U] (((((11:0.01825725,((4:0.02713177,((10:0.011740822,(9:0.012135697,(8:0.0140314867,7:0.0019574255):0.0002962624):0.03266266):0.00661546,((5:0.008059053,6:0.01361129):0.007451757,((1:0.01338539,2:0.02345087):0.007608162,3:0.02505857):0.050101382):0.009276342):0.001851098):0.01084425,(15:0.006397846,(12:0.006872114,14:0.014724949):0.003805163):0.00472874):0.007704212):4.391314e-05,16:0.02342139):0.0007396456,(13:0.0119012814,17:0.0154233909):0.001184751):0.004084295,18:0.017361686):0.0043865252,19:0.0131854615);
tree gen.374 = [&U] (19:0.0141233155,(18:0.021122038,(((13:0.00874278,17:0.027586287):0.00146653,16:0.01999022):0.001624002,(((4:0.02436388,(((3:0.03196594,(2:0.01915118,1:0.009701552):0.0130578):0.04280333,(5:0.009046377,6:0.01758794):0.00571789):0.008477475,((7:0.0008886541,(9:0.01134366757,8:0.0161697254):0.0004457733):0.02432199,10:0.023158791):0.00227409):0.009601138):0.006767282,(15:0.0094921611,(12:0.01052967,14:0.012674487):0.004014196):0.009973651):0.00191539,11:0.01377592):0.0006774996):0.00306347):0.0032094979);
tree gen.375 = [&U] (19:0.008378635014,((16:0.0209515,((13:0.01216186,17:0.0118886607):0.0005120024,(((4:0.02891431,((((2:0.02377982,1:0.01271756):0.007446707,3:0.02847973):0.048041518,(5:0.008258753,6:0.01475396):0.008062817):0.01030731,((9:0.012633416,(8:0.0105462891,7:0.001752081):0.0016598735):0.032405829,10:0.011327708):0.007673046):0.004834227):0.01086383,(15:0.006832822,(14:0.013177143,12:0.01245444):0.0044664391):0.008141717):0.005313968,11:0.01210908):0.0006446116):0.00246037):0.00249285225,18:0.019289568):0.0023652839);
tree gen.376 = [&U] (19:0.014204384,(((17:0.0129927873,((((4:0.02682524,((((9:0.0118639303,8:0.017955278):0.0002831403,7:0.0037257321):0.0254129,((5:0.01048963,6:0.007743585):0.01179986,((1:0.01522356,2:0.02443315):0.004200512,3:0.03554801):0.063103078):0.009380826):0.00134944,10:0.015242593):0.004279795):0.01188255,(15:0.010203764,(14:0.01825981,12:0.01188152):0.006113078):0.00598327):0.005427249,16:0.03149186):0.0006454019,11:0.01235224):0.0005413722):0.001625029,13:0.0095404105):0.00129774,18:0.019124555):0.0055629156);
tree gen.377 = [&U] ((18:0.034477986,(((16:0.03226173,17:0.02406135156):3.894967e-05,13:0.009346117):0.0002838013,(11:0.01277565,((4:0.02481142,(((8:0.0112584212,(7:0.0007400092,9:0.015264202):0.0004528581):0.0326405801,10:0.0166892647):0.009600759,(((1:0.006315014,2:0.0332142):0.007485265,3:0.02887656):0.041518407,(5:0.006608142,6:0.01361922):0.009965529):0.01343342):0.002847313):0.00771275,(15:0.008792984,(14:0.0194897397,12:0.0111668):0.002139233):0.006723634):0.006819342):0.002505054):0.005373009):0.0090352365,19:0.008888795);
tree gen.378 = [&U] ((18:0.028959137,(((13:0.01940013,17:0.0213935105):0.002202412,16:0.02727688):0.0004564134,(11:0.01491058,((4:0.0315458,(((7:0.002312824,(8:0.012349995,9:0.0135139525):0.001750336):0.0281950556,10:0.02106233):0.003697588,((6:0.0131536,5:0.009775975):0.01176333,(3:0.0311404,(1:0.01100333,2:0.02176547):0.01215134):0.037931618):0.009636869):0.009336988):0.01402252,(15:0.009579119,(14:0.0137799227,12:0.01309757):0.001804525):0.006852416):0.001331029):0.000250552):0.005475938):0.00555922,19:0.01419581238);
tree gen.379 = [&U] (19:0.0190423235,(((17:0.016938582,13:0.016919373):0.001110301,(((4:0.02783165,((10:0.018832972,((7:0.002499195,8:0.01903637541):0.0007690503,9:0.0192003549):0.02749662):0.01057795,((5:0.009730763,6:0.01904382):0.01705184,((1:0.009578799,2:0.0292318):0.01188877,3:0.02683962):0.052121492):0.009582337):0.004544073):0.01603184,(15:0.019518371,(12:0.009938704,14:0.017775268):0.005592556):0.01021811):0.006773831,(11:0.01639626,16:0.02057577):0.001996995):0.0005623497):0.002203893,18:0.02355679):0.006179085);
tree gen.380 = [&U] (19:0.013710675,(18:0.022243822,(((17:0.014961315,16:0.02489149):0.0001707167,(13:0.0080917455,((4:0.02700249,((((8:0.0156639295,7:0.004616483):0.002239904,9:0.018260102):0.02365351,10:0.01773522408):0.005355987,((6:0.01216076,5:0.01166371):0.0190713,(3:0.02861573,(1:0.007248953,2:0.0244508):0.007304055):0.045390612):0.01434134):0.006848831):0.007971468,((14:0.019827605,12:0.02186289):0.0054670819,15:0.012447965):0.003913371):0.00525561):0.00015918):0.001021124,11:0.01544316):0.003717601):0.0049249958);
tree gen.381 = [&U] (((16:0.03076303,((17:0.0189592218,13:0.007151523):0.002477894,(((4:0.02291318,(((8:0.0091748693,(9:0.0157520544,7:0.0030674954):0.0018356855):0.03359594,10:0.008675958):0.008970736,((6:0.01318849,5:0.006290307):0.01583368,(3:0.03614856,(1:0.01113625,2:0.01673076):0.01404149):0.06158633):0.01132899):0.001675468):0.008624436,((14:0.014705471,12:0.01518495):0.010578062,15:0.0063528823):0.01327103):0.004579283,11:0.01166258):0.002695302):0.0005307423):0.004030217,18:0.02343221):0.0032483188,19:0.01177448488);
tree gen.382 = [&U] ((18:0.019379263,(((((4:0.02713358,((10:0.015610701,((7:0.001588363,8:0.0125352673):0.0006223054,9:0.0178305595):0.0344459823):0.002085614,((5:0.01156121,6:0.01147745):0.008775933,((1:0.007113693,2:0.02510697):0.01074074,3:0.02830658):0.05247576):0.01061061):0.005503393):0.007037705,(15:0.009408595,(14:0.010016902,12:0.01485563):0.0016140009):0.01274):0.003074913,11:0.01299974):0.001925551,(17:0.017219623,13:0.01601819):0.001514041):0.001841094,16:0.0270365):0.002310061):0.00565455,19:0.010200778);
tree gen.383 = [&U] (19:0.013815112,(18:0.0138279938,(((11:0.01094631,((((((9:0.016565043,7:0.00222017896):8.573484e-05,8:0.0095668363):0.03881226,10:0.020939576):0.00591119,(((1:0.008656886,2:0.02179202):0.005679384,3:0.02533223):0.05418048,(5:0.01037186,6:0.01541285):0.01127675):0.009822077):0.005337628,4:0.02391588):0.005657361,(15:0.006968347,(12:0.007043178,14:0.015726694):0.007663513):0.002210692):0.006139569):0.0007355823,(13:0.008454668,17:0.01707504271):0.0009315634):0.000356087,16:0.02976316):0.007058549):0.00382801);
tree gen.384 = [&U] (19:0.010936508,(((((4:0.02276662,((((7:0.0008230391,8:0.011439721):0.00246103764,9:0.0174040865):0.03023486,10:0.012594601):0.004098085,((6:0.01390272,5:0.005006985):0.01691325,(3:0.0327753,(1:0.008884333,2:0.0204144):0.0008156283):0.065887535):0.008308657):0.007194301):0.01103424,((14:0.018990243,12:0.01264313):0.0017959674,15:0.01080624):0.002751828):0.006934916,(13:0.01063314,(17:0.0138779328,16:0.02882329):0.000365522):0.003525963):0.0001090431,11:0.01293491):0.003621555,18:0.014568237):0.0021011807);
tree gen.385 = [&U] (((((17:0.016927921,16:0.02339377):0.002371921,(11:0.01682555,((4:0.02842668,(((9:0.015631811,(8:0.015117541,7:0.0014288205):0.0006102875):0.02960229,10:0.01660395712):0.006493576,((5:0.01459468,6:0.009586413):0.007935695,((1:0.01394722,2:0.02693253):0.008700233,3:0.02818876):0.05675408):0.01239161):0.005003618):0.009663763,(15:0.00768773,(14:0.016192203,12:0.01161673):0.003910447):0.00577255):0.004866014):0.00296172):0.0002750407,13:0.01103623):0.005693846,18:0.02106932):0.005977465,19:0.0147554859);
tree gen.386 = [&U] ((((16:0.01975293,(17:0.02320171535,13:0.01246186):0.0004626765):4.717023e-05,(11:0.0105774,((4:0.02702891,(((6:0.01394683,5:0.00798711):0.01100514,((2:0.02011281,1:0.01024239):0.01253451,3:0.02331743):0.04753363):0.009135901,((8:0.016849472,(9:0.0092828979,7:0.0029473824):0.001604382):0.026218498,10:0.015849338):0.005716007):0.01159901):0.006249938,((12:0.0199626,14:0.018859693):0.005488913,15:0.009213671):0.01188787):0.005148436):0.001933724):0.0031205373,18:0.019463873):0.0057708409,19:0.01472998015);
tree gen.387 = [&U] (19:0.0117579541,(((16:0.02129579,(17:0.0149160741,13:0.01286619):0.001446062):0.0006700235,(11:0.01089267,((4:0.02322952,(10:0.014966938,((8:0.018574974,(7:0.001174447,9:0.0164801347):0.0007992244):0.0206206689,((6:0.01522117,5:0.00960667):0.01380176,((2:0.02156179,1:0.008531682):0.00497452,3:0.02955596):0.05420657):0.007102948):0.006921871):0.00567287):0.007890953,((12:0.009357304,14:0.019838881):0.006099654,15:0.009891284):0.008842632):0.002762628):0.001782108):0.0029710741,18:0.018216601):0.003850142);
tree gen.388 = [&U] (((((11:0.01542395,(((((6:0.01700252,5:0.006806221):0.01093081,((1:0.006932006,2:0.01899448):0.008765189,3:0.02352773):0.052350286):0.01564167,((8:0.021465757,(7:0.004659957,9:0.0147267328):0.004678482):0.0260841015,10:0.012971972):0.008332518):0.01013924,4:0.01951864):0.01083605,((14:0.017006749,12:0.01216393):0.004384582891,15:0.008543261):0.003889491):0.002588406):0.003076243,(17:0.01485593926,13:0.01295157):0.002874642):0.0003532048,16:0.03203279):0.00957386,18:0.0199935912):0.00136611,19:0.010765832);
tree gen.389 = [&U] ((18:0.022060507,((11:0.01934952,13:0.01318826):0.001547036,(((((((6:0.01037698,5:0.01117587):0.01299835,((1:0.01240095,2:0.02669472):0.008667084,3:0.02647649):0.064077733):0.008896264,(((7:0.001808103,9:0.019636781):0.0005351126,8:0.017864108):0.03068019,10:0.016702748):0.005617136):0.001418204,4:0.02436181):0.01291772,((12:0.018204442,14:0.0190750922):0.0005425723,15:0.008481403):0.008545621):0.002638116,17:0.0188883434):0.001068646,16:0.03487586):0.0007060422):0.006788644):0.0046485029,19:0.0123131084);
tree gen.390 = [&U] (19:0.0188243233,((((16:0.03501789,(((((6:0.01043279,5:0.006004328):0.01676851,((1:0.01196855,2:0.0202642):0.008184358,3:0.03309281):0.045867294):0.009590476,(((8:0.0115570851,7:0.003192865):7.83456e-05,9:0.0140701938):0.03010845,10:0.013228205):0.003232438):0.003634236,4:0.02304452):0.01409245,((12:0.01575555,14:0.016723264):0.00219322,15:0.008177578):0.009846668):0.003396423):0.0007977328,11:0.01586274):7.350267e-05,(17:0.020136372,13:0.009296117):0.0008047035):0.002525833,18:0.012369711):0.0028861736);
tree gen.391 = [&U] (19:0.0136799321,((((((((3:0.02914417,(2:0.0311174,1:0.02119273):0.01559822):0.052364978,(5:0.008870414,6:0.01298081):0.01365957):0.01377259,(((9:0.017691916,7:0.003649718):0.0004006539,8:0.0120932252):0.029569504,10:0.014886824):0.002397803):0.003623678,4:0.02699127):0.008560982,(15:0.0071805972,(14:0.02300672,12:0.01822331):0.010726926):0.0100366):0.004291072,11:0.009191129):0.0008679789,((13:0.009039766,17:0.0213315012):0.0007043973,16:0.02844737):0.0003196261):0.0005888105,18:0.021811076):0.00379088915);
tree gen.392 = [&U] ((18:0.0143174681,(((13:0.007564759,16:0.02348295):0.0006705306,17:0.01113557949):0.003859309,((15:0.007449447,(14:0.013692108,12:0.01357317):0.008329805):0.01104348,((4:0.02562436,((10:0.01430999137,((7:0.001736926,9:0.015481374):0.0010593346,8:0.010015699):0.0273543475):0.01680459,((5:0.004953575,6:0.01631383):0.008709395,((1:0.01266992,2:0.01608285):0.006980047,3:0.03355552):0.049853193):0.005589679):0.005142146):0.01023627,11:0.009588938):0.006828195):0.001018455):0.0053355238):0.001080053,19:0.0135948534);
tree gen.393 = [&U] ((18:0.013384729,((((4:0.0306187,((10:0.015066385,(7:0.001596689,(9:0.01755035472,8:0.017769741):0.00097907769):0.02893907):0.003921966,((5:0.008567942,6:0.01293377):0.01016451,((1:0.00743991,2:0.03303849):0.006608957,3:0.03196178):0.045406621):0.007521829):0.00655644):0.009376351,(15:0.009104549,(12:0.01297535,14:0.012016582):0.005589913):0.007318842):0.00327729,(13:0.01815532,17:0.0128260575):0.002535741):0.001300511,(16:0.02534985,11:0.009171649):0.001839777):0.002033839):0.0054032834,19:0.019894126);
tree gen.394 = [&U] (19:0.01064389131,((((((((((7:0.0009566621,8:0.008433776):0.0005281707,9:0.0137625039):0.0223493531,10:0.015226789):0.006874966,((3:0.01812175,(2:0.02156396,1:0.01098367):0.003973061):0.050277557,(5:0.01085991,6:0.01411835):0.01288133):0.01012724):0.006050652,4:0.02863168):0.005887963,(15:0.005662811,(12:0.01214077,14:0.015539952):0.003096499):0.006526593):0.002810646,11:0.01282109):0.001761947,(13:0.007767745,17:0.0118994329):0.0004887282):0.00115411,16:0.03641509):0.004006841,18:0.0250501578):0.006648792);
tree gen.395 = [&U] (19:0.01081994884,(18:0.021992265,(((((4:0.02914358,((10:0.020337145,((7:0.001504994,8:0.014352339):0.003227757,9:0.0174551067):0.02515762):0.008305456,((5:0.01124386,6:0.007511386):0.009564227,(3:0.04101154,(1:0.01033924,2:0.02519899):0.009685265):0.047470252):0.01865866):0.009410272):0.01015951,(15:0.007251708,(14:0.015873334,12:0.01264792):0.006155793):0.007514942):0.003719654,16:0.02479987):0.0004755531,(13:0.0091717249,17:0.013569714):0.001133307):0.001203603,11:0.02072429):0.0048747):0.0080636065);
tree gen.396 = [&U] (19:0.0119806137,((((11:0.01834612,((4:0.01843124,((10:0.017938237,(9:0.0172314231,(7:0.001137229,8:0.0125814325):0.0004341095):0.0215639573):0.01767409,((5:0.01304631,6:0.02011634):0.01457787,(3:0.0271517,(1:0.008284843,2:0.03805093):0.00698217):0.04219416):0.009267257):0.004941933):0.01521747,(15:0.011286412,(12:0.01075216,14:0.020061619):0.0024571808):0.005389731):0.001710179):0.001697838,13:0.011064637):0.0006235722,(17:0.016773919,16:0.02788979):0.00110244):0.003950499,18:0.01802159211):0.0046017976);
tree gen.397 = [&U] ((18:0.022559642,(((((((6:0.01018906,5:0.0102392):0.008666742,(3:0.03389904,(1:0.01076962,2:0.03154951):0.003723421):0.042505431):0.01046491,(((7:0.00405880381,9:0.0102949867):0.00109742,8:0.017185302):0.0292917299,10:0.010738479):0.00531017):0.00206478,4:0.01857264):0.01297882,11:0.01248043):0.003127464,16:0.01599292):0.0002806864,(13:0.009512336,17:0.0185403635):0.002363742):0.002069513):0.003354260224,(19:0.011268259,((12:0.008153045,14:0.010898652):0.007864763,15:0.007498056):0.008103198):0.001560101);
tree gen.398 = [&U] (19:0.0111988439,(18:0.027748037,(16:0.02121462,((((4:0.02641129,((10:0.019218814,((7:0.0012653575,9:0.0117556775):0.002401496,8:0.012566737):0.023197262):0.004594703,((5:0.01336124,6:0.007639764):0.01404965,((2:0.02501197,1:0.009927824):0.003761337,3:0.03435173):0.052336853):0.00983205):0.007017742):0.01508665,(15:0.0033787687,(14:0.010423279,12:0.0110729):0.0036810007):0.009444697):0.004666175,11:0.01401429):0.004507386,(13:0.013458389,17:0.0099696882):0.0006075082):2.502123e-05):0.005090398):0.0044609416);
tree gen.399 = [&U] (19:0.0168483674,(18:0.020039906,(((13:0.01527296,17:0.01173276565):0.0024348163,16:0.02104896):0.00108781,((((((8:0.013451244,(7:0.002626522,9:0.014074704):0.0021951888):0.0301479,10:0.017421886):0.005234845,(((1:0.009725235,2:0.02353208):0.006711059,3:0.02613102):0.068042169,(5:0.01336522,6:0.01677864):0.01168043):0.008377959):0.008159908,4:0.0233928):0.007444299,(15:0.010377847,(12:0.01996527,14:0.0124519452):0.003815882):0.01101855):0.004529618,11:0.01703113):0.002648859):0.003612038):0.0034305546);
tree gen.400 = [&U] ((18:0.0212050524,(((14:0.020173741,12:0.0082096548):0.003431424,15:0.0079708785):0.01761514,(((13:0.00944509,16:0.02461565):0.00195954,17:0.016372123):0.0003398704,((((((9:0.017008435,7:0.002382017):0.0007953336,8:0.0216379086):0.03370529,10:0.0175695333):0.0004782106,((6:0.01320297,5:0.01116974):0.0135907,(3:0.03337618,(1:0.0187162,2:0.02842106):0.002652604):0.044303246):0.009557497):0.00344001,4:0.02383784):0.01060177,11:0.01147397):0.00700865):0.003212634):0.006381015):0.001065364,19:0.01625963909);
tree gen.401 = [&U] (((((13:0.01241095,(11:0.01590013,(((12:0.01381355,14:0.022690229):0.0024846176,15:0.009163555):0.00735952,(((10:0.014323851,(9:0.0130913198,(7:0.0049466424,8:0.013758527):0.0001268439):0.0227649291):0.003016715,((6:0.01186774,5:0.008303155):0.005065354,((1:0.01540894,2:0.01797061):0.01568559,3:0.02665952):0.052475077):0.01390124):0.003404545,4:0.02348388):0.01181685):0.006014237):0.001164692):0.0002511642,16:0.02358721):0.0008910588,17:0.01172583774):0.002071023,18:0.014167663):0.0042155972,19:0.01536909295);
tree gen.402 = [&U] ((18:0.021094914,((((((14:0.0200052542,12:0.013320467):0.003689131,15:0.007535898):0.007404336,(4:0.02276023,((10:0.0207030179,(9:0.016317028,(7:0.0051619491,8:0.014129019):7.969001e-05):0.02426325):0.001950477,((6:0.01952319,5:0.01213714):0.006582966,((1:0.01363385,2:0.02447352):0.009987617,3:0.0229588):0.042952725):0.009999161):0.0052969):0.01256704):0.003267624,(17:0.0155338256,13:0.015161723):0.002095356):6.915131e-05,16:0.02415258):0.0003050989,11:0.01789135):0.002818116):0.0024706731,19:0.0146107651);
tree gen.403 = [&U] (((((17:0.0166330434,13:0.0109351564):0.0008652324,(((4:0.03358559,(((5:0.01454308,6:0.01808875):0.01098593,((1:0.01124902,2:0.02929343):0.002886824,3:0.02228586):0.038864484):0.006441329,((9:0.01286266,(8:0.01424684235,7:0.0008441106):0.000376055):0.03300253,10:0.0162714915):0.006136014):0.007272665):0.008846856,(15:0.007997291,(12:0.008683621,14:0.01067878):0.0041951323):0.01267831):0.002420342,11:0.01040215):0.003466089):0.0007389617,16:0.02430969):0.001117432,18:0.0244005428):0.0019472654,19:0.0204746408);
tree gen.404 = [&U] (19:0.016806605,((16:0.03029534,((17:0.0190501077,13:0.014322724):0.001213455,(11:0.0129193,((4:0.03612577,(((5:0.009950217,6:0.006066046):0.007632625,((1:0.006632523,2:0.02514973):0.009145921,3:0.03573846):0.03865709):0.01217862,((8:0.01483519,(7:0.002554828,9:0.017142254):0.000525048):0.02603022201,10:0.018173168):0.01307103):0.0005770802):0.01486598,(15:0.010020652,(12:0.01254487,14:0.021766012):0.008803877):0.005733989):0.002397565):0.001942703):0.001920798):0.0023830463,18:0.017809524):0.0041462608);
tree gen.405 = [&U] (((((((12:0.009983263,14:0.016436567):0.005332203,15:0.0064083499):0.006219713,(4:0.02611385,(((7:0.0009297098,(9:0.021639327,8:0.0155201722):0.00109357653):0.019195005,10:0.011035732):0.01774687,((6:0.01654374,5:0.007811661):0.0115648,((1:0.01408699,2:0.02142309):0.006101052,3:0.02679466):0.048192551):0.008070348):0.007196968):0.008976303):0.004393112,(16:0.034760617,(17:0.0146848245,13:0.00857376):0.0001859193):0.0004369747):0.0006740386,11:0.0167188):0.003637853,18:0.0296665749):0.001785975,19:0.0106818629);
tree gen.406 = [&U] (19:0.007207723,((((((14:0.02064106,12:0.01392752):0.006117019,15:0.007924399):0.009762196,(4:0.02314635,((((7:0.0007953271,9:0.016937197):0.0008311794,8:0.0146427309):0.03499449,10:0.017674805):0.004179337,((6:0.01055491,5:0.01372615):0.009425199,((1:0.01330523,2:0.01300109):0.009845867,3:0.03220624):0.05389114):0.009693749):0.002934411):0.01228425):0.001112172,11:0.01035421):0.00133555,(16:0.03001375,(13:0.013270172,17:0.014994332):0.001330123):0.0002572883):0.001756962,18:0.023823021):0.00531364433);
tree gen.407 = [&U] (19:0.014411951,(((13:0.01210128,(17:0.0212442233,16:0.02886442):0.001834424):0.00053788,(((((((1:0.01765234,2:0.03168229):0.005079881,3:0.03136537):0.045420236,(5:0.01261638,6:0.01127627):0.007083664):0.007418959,((9:0.02311792,(8:0.012888278,7:0.0005595319):0.0001423451):0.0440188423,10:0.025899538):0.007993816):0.001356414,4:0.02765596):0.0130953,(15:0.011430537,(14:0.02130472,12:0.01523326):0.004693528):0.01754121):0.004034782,11:0.01676747):0.003642276):0.002565834,18:0.017693277):0.007737837);
tree gen.408 = [&U] ((18:0.0354998,((((((12:0.01123128,14:0.026127993):0.0024664969,15:0.013577315):0.007771683,(4:0.02960306,(((7:0.001718221,(8:0.0111871699,9:0.0167415583):0.0007522107):0.029824647,10:0.013535707):0.005953531,((6:0.01140827,5:0.0114666):0.01515462,((1:0.01243129,2:0.02580994):0.005760236,3:0.02452257):0.04444596):0.0142262):0.001565683):0.00924358):0.002707245,11:0.01730104):0.0002062499,(17:0.0210076385,13:0.0113717156):0.0002686506):0.0002983761,16:0.02267813):0.003606883):0.0039625155,19:0.011269385);
tree gen.409 = [&U] ((((17:0.017398224,13:0.0097995043):0.0002605723,(16:0.03482884,(11:0.0224348,((4:0.02673228,(((5:0.01148928,6:0.00949876):0.01099373,((1:0.007952446,2:0.01492397):0.01232254,3:0.03749343):0.04175368):0.009760888,(((7:0.00133958094,8:0.018314919):0.001137497,9:0.0175733468):0.02167323,10:0.015701241):0.007840927):0.005410296):0.009235526,((14:0.012954728,12:0.01264556718):0.002616743,15:0.007284997):0.01222431):0.002112389):0.001755578):0.0001063927):0.005746273,18:0.020319276):0.006836369,19:0.0182303875);
tree gen.410 = [&U] (19:0.011833952,(((((((14:0.0203089069,12:0.01329647):0.0033611931,15:0.0091263664):0.00644866,((((9:0.010459042,(8:0.009728348,7:0.0007908658):0.005047885):0.02244085701,10:0.013080363):0.007909996,((6:0.01360315,5:0.005318427):0.01723324,((1:0.01711456,2:0.02126636):0.008166138,3:0.01950071):0.05312959):0.006149199):0.005025547,4:0.02133438):0.009586431):0.00271409,11:0.01618584):0.001334374,(13:0.0138005314,17:0.0189843741):0.001230284):0.0009626235,16:0.02385085):0.005984089,18:0.0239343796):0.007660795);
tree gen.411 = [&U] (((((((4:0.0295767,(((5:0.009615418,6:0.008737):0.01106439,((1:0.01099941,2:0.02074251):0.005333063,3:0.02381886):0.04764762):0.009865364,((8:0.013191638,(9:0.0165185029,7:0.001774488):0.001354209):0.016559343,10:0.008376347):0.009428315):0.007445709):0.01696771,((12:0.01126159,14:0.014085253):0.0016985643,15:0.0058923388):0.006318424):0.003668698,11:0.0132619):0.0002800767,16:0.0225287):0.001265762,(13:0.009466979,17:0.01633803127):0.002422728):0.009011043,18:0.0194366):0.006846188,19:0.0106152547);
tree gen.412 = [&U] ((((17:0.0117094928,(13:0.017159571,(((4:0.0176766,(((5:0.009709109,6:0.01538203):0.007441208,((1:0.008468461,2:0.02144093):0.006734854,3:0.04063734):0.042581314):0.009737604,(((8:0.017572738,7:0.00303720548):0.0008769545,9:0.013423879):0.02912823,10:0.016496448):0.003633788):0.005560258):0.007375975,((14:0.01894143,12:0.01170375):0.006358347,15:0.008780642):0.007584671):0.005185958,11:0.01107814):0.001642438):0.0002552286):0.0006472616,16:0.02261889):0.003030293,18:0.020556762):0.004655322,19:0.01369535);
tree gen.413 = [&U] (19:0.019191511,(18:0.0196391227,(((11:0.0101173,((4:0.02367926,(((5:0.009368015,6:0.01673884):0.003860856,((1:0.005577891,2:0.02704841):0.01213107,3:0.02931635):0.042720323):0.01296908,((8:0.0103923469,(7:0.0004912118,9:0.0160596771):9.667768e-05):0.026616044,10:0.0256743553):0.006392537):0.006943779):0.00858386,((14:0.015175222,12:0.0129623):0.004334999,15:0.009286543):0.007221408):0.002655894):0.002842151,(16:0.03030201,17:0.020623669):0.001159319):0.001461328,13:0.009630112):0.00519609623):0.001996746);
tree gen.414 = [&U] (19:0.0141994891,((((13:0.0090800183,17:0.02223461):0.0002860617,((((14:0.0188972,12:0.008738435):0.00680543,15:0.014221817):0.009756586,(((10:0.010199827,(8:0.009696686,(7:0.002313753,9:0.0168122698):0.0002164266):0.020713197):0.009197542,((6:0.008379885,5:0.0104838):0.005086844,((2:0.02552507,3:0.02691144):0.00167683,1:0.007768035):0.042147682):0.006657733):0.006918371,4:0.01690227):0.01023566):0.003295926,11:0.01921056):0.002997363):0.0006136701,16:0.02664917):0.007882356,18:0.02198444):0.00372409);
tree gen.415 = [&U] (19:0.0211018159,(((11:0.02238713,((4:0.02633202,(((5:0.007485347,6:0.009497218):0.008799923,(3:0.0409099,(1:0.01407105,2:0.0274143):0.01358922):0.04398247):0.009627916,(((8:0.0139850705,7:0.002635468):0.0007226329,9:0.014150452):0.03083619,10:0.011220595):0.00363435):0.002341495):0.009040682,((12:0.01055919,14:0.0222864199):0.005156775,15:0.007446626):0.004811862):0.002404034):0.001564893,((13:0.0132991296,17:0.015475787):0.001534947,16:0.03721877):0.001455845):0.002759351,18:0.018173094):0.0040036736);
tree gen.416 = [&U] ((18:0.0235711812,((16:0.03209573,(17:0.0178384174,13:0.01305968):0.001097016):0.0007357785,(((4:0.02675634,(((5:0.01259904,6:0.01090839):0.01074985,(3:0.03459416,(1:0.009284167,2:0.03143854):0.00966223):0.04981643):0.01295876,(((7:0.001172445,8:0.0168526576):0.0005986517,9:0.016297679):0.024119,10:0.0124098972):0.00812112):0.009674035):0.007612653,((14:0.016618867,12:0.0145074827):0.0026959,15:0.0103135638):0.00454564):0.004563995,11:0.01905934):0.002703277):0.002857818):0.00322306,19:0.0172362229);
tree gen.417 = [&U] (((((16:0.02399325,17:0.0165024687):0.0005225854,(13:0.0155749,(((((6:0.00787319,5:0.01057435):0.01378567,((1:0.007010809,2:0.02440077):0.01867279,3:0.0319712):0.039112701):0.004545922,(((7:0.004186929,8:0.012921599):0.0035562697,9:0.0081823292):0.02192213,10:0.016701636):0.00357002):0.01082071,4:0.02656681):0.01298991,11:0.01544448):0.003065304):0.001820694):0.0017016898,((12:0.022490887,14:0.0150179843):0.00419542,15:0.00705728):0.005843477):0.0043987594,19:0.011583829):6.185604e-06,18:0.026844252);
tree gen.418 = [&U] ((18:0.0192421295,((((4:0.03131404,(((5:0.01125488,6:0.008830073):0.01002642,(3:0.02305352,(1:0.01444552,2:0.01711938):0.005170072):0.044465423):0.01007575,(((8:0.0137889566,9:0.017136224):0.00206503563,7:0.0017228017):0.02039058,10:0.016578797):0.005265628):0.003767719):0.01074211,((12:0.01517038,14:0.015718344):0.007930806,15:0.003574676):0.00461432):0.002586783,11:0.01858906):0.0004576782,((13:0.014581006,17:0.0163765844):0.0003814824,16:0.02301193):0.002071341):0.004900444):0.00470523,19:0.016150224);
tree gen.419 = [&U] ((((16:0.02199223,(11:0.01531645,((((((1:0.01724894,2:0.02418817):0.007172228,3:0.03011326):0.049078212,(5:0.008944356,6:0.01382319):0.007002451):0.01102188,(((9:0.008985441,7:0.004524494):0.0002668869,8:0.008027565):0.0330424709,10:0.014097901):0.001733114):0.0109096,4:0.02594495):0.0125717,((12:0.01216013,14:0.01689993):0.003288042,15:0.0080593253):0.008130429):0.002186184):0.00280264):0.0001007625,(17:0.01251735348,13:0.01074595):0.002481814):0.006198454,18:0.018390089):0.005753076,19:0.0091500789);
tree gen.420 = [&U] ((18:0.020436458,((13:0.01000716271,17:0.01209385261):0.001319089,(16:0.02684698,((((((3:0.03230848,(1:0.0146434,2:0.02534799):0.002415205):0.045740692,(5:0.0083644,6:0.009547852):0.009168879):0.0099489,(((8:0.0088844953,9:0.0132275392):0.0002757241,7:0.00078788992):0.01876384,10:0.0120528408):0.01060016):0.003434114,4:0.02264083):0.0142306,((12:0.01288856821,14:0.016829756):0.001818369,15:0.006574744):0.007255129):0.005457097,11:0.01749632):0.0008363058):0.00016156):0.006319073):0.003107313,19:0.017434063);
tree gen.421 = [&U] ((18:0.025022606,((11:0.01918608,((4:0.02055796,((((7:0.002403772,9:0.0218468101):0.0029767607,8:0.013276268):0.02295385,10:0.013164357):0.008909847,((5:0.01382788,6:0.01351602):0.01041547,(3:0.02630452,(1:0.0167247,2:0.02300673):0.01338086):0.04897521):0.01096128):0.008402218):0.01074769,((14:0.015141492,12:0.00909083):0.0019408022,15:0.011174159):0.008229554):0.009160848):0.0004771168,((13:0.014899517,17:0.0133215396):0.002571159,16:0.02752392):0.003293716):0.00303658679):0.00524216878,19:0.0150052501);
tree gen.422 = [&U] (19:0.01453917,(((16:0.02795951,(17:0.0148684917,13:0.012781056):0.0004127657):9.966133e-05,(((4:0.02676982,(((5:0.01593173,6:0.009711498):0.01049008,(3:0.03101387,(1:0.01627154,2:0.02536441):0.006609514):0.044962762):0.006505319,((8:0.0158631205,(9:0.0151772615,7:0.001087927):0.005799412):0.02904046,10:0.016714068):0.004332783):0.004464526):0.008358847,((14:0.019846276,12:0.01024115):0.0056737503,15:0.007204104):0.007514819):0.007115012,11:0.01395732):4.21564e-05):0.003035904,18:0.019658946):0.0045188883);
tree gen.423 = [&U] ((18:0.02094159,(16:0.02150087,((13:0.0131221928,17:0.017139416):0.003546157,((((((3:0.033174,(1:0.01314777,2:0.03670122):0.003782015):0.053528349,(5:0.00950962,6:0.01277918):0.01853373):0.01114533,(((7:0.002566959,9:0.0139077994):0.0008361755,8:0.025208553):0.0262775249,10:0.018087213):0.006216049):0.006023361,4:0.02457313):0.01291737,((14:0.018214163,12:0.009061804):0.006007125,15:0.008894355):0.009617466):0.003682666,11:0.009658773):0.00181322):2.665211e-05):0.003013408):0.0033721871,19:0.0123397752);
tree gen.424 = [&U] ((((11:0.02640206,(((((3:0.03035873,(1:0.01176781,2:0.01899051):0.009874752):0.060746576,(5:0.01107028,6:0.01049568):0.01194251):0.01822889,((8:0.0119744625,(9:0.017215624,7:0.0007222696):0.00045494162):0.0244506,10:0.020893555):0.006256292):0.003008633,4:0.02762985):0.01545649,((12:0.01071548,14:0.014544239):0.0034706629,15:0.0075566458):0.006462569):0.006156102):0.002482147,((13:0.012061656,17:0.018356374):0.0005282077,16:0.02976197):0.0003153478):0.002953707,18:0.016380446):0.0039962057,19:0.0118320549);
tree gen.425 = [&U] ((18:0.0197122459,(((11:0.02058764,(((((9:0.0131023017,(7:0.00328709108,8:0.011370287):0.0036110232):0.03077649,10:0.022860108):0.006180159,((5:0.0052802,6:0.01108122):0.01214187,(3:0.027136,(2:0.03234735,1:0.007997363):0.006180441):0.053174842):0.01260999):0.002899999,4:0.03218637):0.01095144,((12:0.009996964,14:0.0214960872):0.002955543,15:0.008411784):0.008421732):0.007582444):0.00202566,13:0.0116156):0.0001810092,(16:0.02903156,17:0.0126011822):0.0008290859):0.00185928):0.00214379406,19:0.01339499912);
tree gen.426 = [&U] ((18:0.01953382525,(((((((7:0.0008375289,(9:0.0137800998,8:0.0144335988):0.0002595685):0.02465368,10:0.013324467):0.003300127,((5:0.002597228,6:0.009524892):0.01034651,(3:0.02156427,(1:0.008096032,2:0.02333486):0.004847996):0.0460252):0.004915986):0.004814054,4:0.02290921):0.01072285,((14:0.017163949,12:0.0159133141):0.002488278,15:0.006584185):0.006134361):0.004010042,(11:0.01546397,(17:0.011571544,13:0.0145614):0.001192188):0.0003212743):9.551763e-06,16:0.03561967):0.002973983):0.003395758,19:0.009422253);
tree gen.427 = [&U] (19:0.0131491186,(((13:0.01135603,(17:0.0149488635,16:0.02884946):0.001394468):0.0005956502,(11:0.01244622,(((((6:0.0134853,5:0.007539096):0.01952012,((1:0.008461289,2:0.02724374):0.006214159,3:0.03165134):0.049648142):0.00798614,(((9:0.0163711636,8:0.023531698):0.001286087,7:0.001916309):0.02444108,10:0.025417092):0.004398593):0.005680392,4:0.02916386):0.01581405,((12:0.01210927,14:0.013833691):0.0037620839,15:0.005425395):0.005921672):0.005241865):0.001156282):0.004058794,18:0.020383123):0.0024374483);
tree gen.428 = [&U] (((((11:0.01956823,(((((6:0.01005939,5:0.01293054):0.008001014,((1:0.01180861,2:0.01793907):0.004256641,3:0.03140461):0.049443689):0.01422492,((7:0.00265823863,(9:0.0152083546,8:0.011154881):0.0005861349):0.03035683,10:0.0191747205):0.005805312):0.004816648,4:0.03004051):0.01016721,((14:0.018351896,12:0.01303175):0.0025800111,15:0.005021647):0.005089573):0.001797249):0.0003639192,(16:0.02227261,17:0.019248411):0.001448845):0.001155503,13:0.01301044):0.002398893,18:0.02039401):0.003691914,19:0.0124707469);
tree gen.429 = [&U] (19:0.0152086487,(((16:0.02898139,(((((10:0.018641582,(9:0.01600276834,(7:0.001291509,8:0.0192256219):0.0018091761):0.03246046):0.005622417,((3:0.03536977,(1:0.01213905,2:0.03093048):0.01172166):0.039574326,(5:0.009055511,6:0.01546434):0.02278724):0.01018659):0.005632122,4:0.03003229):0.009420957,((14:0.014832153,12:0.01313902):0.005117768,15:0.0100403814):0.007454779):0.002353011,11:0.009914012):0.00182624):0.001011577,(13:0.013389526,17:0.0170933118):0.0002215055):0.008515696,18:0.016780006):0.00337712631);
tree gen.430 = [&U] (19:0.0178449517,((((13:0.01252082,17:0.0174170138):0.0009298927,16:0.03251938):0.0004408649,(11:0.01080645,(((((6:0.01709271,5:0.007249505):0.01107164,((2:0.02273968,1:0.008510733):0.004689245,3:0.03427756):0.051296786):0.005720837,((9:0.0124687878,(7:0.00315708,8:0.0215019353):0.0035050996):0.02363352,10:0.011002936):0.005843246):0.002217587,4:0.022167):0.01106911,((14:0.016458172,12:0.0160291331):0.003201446,15:0.007626051):0.004834992):0.006827866):0.001767002):0.007592799,18:0.015252895):0.007097685);
tree gen.431 = [&U] (19:0.0171339385,((((17:0.015172054,16:0.01978063):0.002328253,13:0.01418814):0.0006124603,((((((6:0.01184814,5:0.008713525):0.007102941,((2:0.02606014,1:0.008847997):0.00692138,3:0.02575483):0.056745587):0.01289967,((9:0.014836506,(8:0.013530928,7:0.002028173):0.00210453923):0.030336809,10:0.012473182):0.006534958):0.002359324,4:0.02682567):0.01786292,((12:0.01484306,14:0.018594062):0.005307192,15:0.010227521):0.004114703):0.003865134,11:0.0140768):0.003802546):0.004273169,18:0.0278670766):0.0028245377);
tree gen.432 = [&U] ((18:0.017347086,((16:0.03387299,17:0.0171561227):0.001481874,((11:0.01376781,(((((5:0.01059593,6:0.01549459):0.01334435,(3:0.04060163,(2:0.03127599,1:0.008365074):0.004324097):0.06074988):0.008335293,(10:0.015446003,(7:0.001150444,(8:0.017026457,9:0.0089633211):0.0007207601):0.02982804):0.007898603):0.009172495,4:0.01967073):0.008845321,((12:0.01503079,14:0.022956185):0.004941485,15:0.006028485):0.007046943):0.003058683):0.001096657,13:0.01209182):0.00171565):0.004018989):0.0059341746,19:0.0133854461);
tree gen.433 = [&U] (19:0.01415329715,(18:0.0165299262,(((11:0.01214086,((((10:0.013606797,((8:0.0132633571,9:0.0181620517):0.000846086049,7:0.00216555):0.0353294286):0.008906311,((6:0.01162039,5:0.01139475):0.01333846,((2:0.02810958,1:0.01103015):0.00775553,3:0.04139997):0.044223001):0.006654151):0.002147882,4:0.02828934):0.01164018,((12:0.01172994,14:0.013684938):0.004798222,15:0.010084951):0.00537393):0.002338513):0.0004133261,16:0.01723998):0.001471731,(17:0.0111882057,13:0.01465658):0.002064944):0.005513714):0.007051943);
tree gen.434 = [&U] (19:0.0098147926,(18:0.015771596,(16:0.0303739,((11:0.0107896,(((((6:0.01551291,5:0.009426016):0.008027665,((2:0.02192444,1:0.01135689):0.006343569,3:0.02422392):0.069119048):0.0118895,((7:0.002889472,(9:0.0181177197,8:0.01223525):9.56312e-06):0.0356135,10:0.018686778):0.006273085):0.001287595,4:0.01830068):0.01029598,((14:0.015336529,12:0.0120476):0.0037802388,15:0.009944474):0.01279807):0.005020697):0.0005979762,(13:0.01550547,17:0.0117356432):0.0005275189):0.002121973):0.001686007):0.00367298059);
tree gen.435 = [&U] (19:0.0083446495,(18:0.020880309,(((((10:0.014675526,(9:0.0129905945,(7:0.001023225,8:0.014858415):0.001938277):0.022279767):0.009586826,((5:0.01061515,6:0.01158398):0.01477498,(3:0.02811134,(2:0.02106834,1:0.01037982):0.008908527):0.05181599):0.007377455):0.004500933,4:0.02647744):0.005839775,((12:0.01183548,14:0.015755267):0.0042910259,15:0.008528967):0.005106913):0.005983095,((17:0.01767516659,13:0.008362533):0.002367167,(16:0.0231356,11:0.01306623):0.002072046):0.0004865633):0.008507403):0.005158743);
tree gen.436 = [&U] (((((13:0.01688895,16:0.02411255):0.00030937,17:0.0146628963):7.014306e-05,((((((3:0.02140847,(1:0.00800815,2:0.02783506):0.006920735):0.039618354,(5:0.004510269,6:0.01447477):0.01388623):0.00610996,(((7:0.0009219646,8:0.009649911):0.0014012615,9:0.0138114):0.0305580956,10:0.0139884143):0.00785174):0.007445891,4:0.02629624):0.006464865,((12:0.008882424,14:0.014956502):0.003188904,15:0.0057722234):0.004748098):0.006710373,11:0.01193157):0.001074653):0.005748974,18:0.02450532):0.005096543,19:0.0092361834);
tree gen.437 = [&U] ((18:0.016121817,(((((((3:0.02727151,(1:0.01427036,2:0.03069722):0.01516768):0.04530222,(5:0.008889528,6:0.01678871):0.007392179):0.006241408,((9:0.018611016,(8:0.0094467187,7:0.003549855):0.0001765762):0.02570481,10:0.014259849):0.006901247):0.006396577,4:0.02636056):0.01107456,((12:0.0149671561,14:0.01792104):0.001472856,15:0.009529343):0.01055212):0.003627184,11:0.01244517):0.001502783,((13:0.01300217,17:0.0208758944):0.001588908,16:0.03157728):0.0003154447):0.003944553):0.0075370231,19:0.015011866);
tree gen.438 = [&U] (19:0.013168401,(((((((((7:0.00213709,(9:0.0190833639,8:0.0078659227):0.0001283634):0.0281851754,10:0.0171370851):0.00410024,((6:0.0157947,5:0.009235764):0.01136977,((1:0.02112839,3:0.02939142):0.002315488,2:0.03424684):0.047880015):0.0128628):0.001257749,4:0.02556482):0.01550849,((14:0.027285172,12:0.01386558):0.0069457087,15:0.008206157):0.007770236):0.009500764,11:0.01290767):0.0007561039,(16:0.0227449,17:0.0163626764):0.001891098):0.001093598,13:0.01657157):0.0042877073,18:0.023506307):0.003923711);
tree gen.439 = [&U] (19:0.012182373,((16:0.01936799,((13:0.01671861,17:0.01728252864):0.0008866763,(11:0.00916203,(((((6:0.01634287,5:0.007074464):0.0120509,((2:0.02118756,1:0.01216241):0.005578113,3:0.02237117):0.045911192):0.006993619,(10:0.016705449,((7:0.003819463,8:0.0189453261):0.0004222376,9:0.01541492):0.0289248114):0.005585734):0.003881342,4:0.02513091):0.00803338,((12:0.01453132,14:0.018425563):0.001832022,15:0.0057727696):0.01297461):0.00459432):0.0009748566):0.001164477):0.003659491,18:0.0229465275):0.0053005201);
tree gen.440 = [&U] ((((13:0.01045854,17:0.0186662349):0.0005711847,(16:0.02874778,(11:0.01251125,((((10:0.008380383,((7:0.0095698088,8:0.016808373):0.0005837566,9:0.016181026):0.02190429):0.002323244,((5:0.008058048,6:0.007808411):0.01358967,((1:0.01205318,2:0.02459298):0.009382406,3:0.02046545):0.06319632):0.008113337):0.005766516,4:0.02321257):0.01274212,((14:0.011933928,12:0.006471292):0.0111743223,15:0.006485233):0.008211351):0.004435268):0.0008865937):0.0001624823):0.003669219,18:0.023173703):0.007141647,19:0.011760351);
tree gen.441 = [&U] ((((13:0.01656438,((11:0.01104229,((((((9:0.0130324265,7:0.003452156):0.0004825653,8:0.016550565):0.028172407,10:0.012016894):0.00557323,(((2:0.03264609,1:0.003714583):0.009666555,3:0.03064557):0.043453388,(5:0.005047179,6:0.0150439):0.006524516):0.01826884):0.003496996,4:0.02204861):0.004872672,((14:0.011109273,12:0.01543409):0.008265991,15:0.007049043):0.004354687):0.003930989):0.004461469,16:0.03098048):0.001809809):0.001269973,17:0.016986624):0.00231755,18:0.02382518):0.0040686005,19:0.013667274);
tree gen.442 = [&U] (((((11:0.01142121,(((((9:0.01651034781,(7:0.002408301,8:0.00887042796):0.001447958):0.026109536,10:0.019362054):0.003449479,((6:0.01013573,5:0.01358453):0.00678541,(3:0.03137668,(2:0.03309413,1:0.01013182):0.001979321):0.057333823):0.006608549):0.004783914,4:0.01780789):0.007776884,((12:0.008607589,14:0.013208729):0.009596766,15:0.013529101):0.01071038):0.004710749):0.002473332,13:0.01015002):0.0001832846,(17:0.01554832775,16:0.01927438):0.001731238):0.003104419,18:0.021445432):0.0037948422,19:0.0195522069);
tree gen.443 = [&U] (19:0.0180725547,(18:0.020832069,(((11:0.01465754,(((((7:0.0011285372,(9:0.017478603,8:0.0097671816):0.0006174769):0.02871045,10:0.018567174):0.005333173,((6:0.009332994,5:0.01643421):0.01111784,(3:0.02584353,(2:0.02579056,1:0.005826824):0.01123475):0.049876371):0.01768078):0.003218559,4:0.02098825):0.009132262,((14:0.011281736,12:0.01224224):0.002822829,15:0.006546736):0.01352392):0.003661383):0.004569876,(13:0.01015232,17:0.01582465346):0.00105447):0.001010083,16:0.02246117):0.0021831):0.008383205);
tree gen.444 = [&U] (19:0.0064903092,((((11:0.01245681,(((((7:0.001417207,(8:0.016400159,9:0.0172497256):0.0006011426):0.03227017,10:0.015483728):0.008340906,((6:0.01436094,5:0.01318894):0.009189843,(3:0.02311245,(2:0.03311054,1:0.01338398):0.005531518):0.034610777):0.009972127):0.003927583,4:0.0315824):0.008661769,((12:0.008592964,14:0.015925296):0.00891095,15:0.007649559):0.009366748):0.004034061):0.003775058,16:0.02066877):0.0006175395,(13:0.009289838,17:0.0152788011):0.0004692337):0.008158468,18:0.0259557973):0.012621524);
tree gen.445 = [&U] (19:0.01052385024,(18:0.019019717,((17:0.0086594091,((((((((9:0.0139402783,7:0.00139418643):0.0001761163,8:0.015920102):0.0284896722,10:0.016924766):0.00906617,(((2:0.02590712,1:0.01566712):0.009450504,3:0.03076189):0.044763361,(5:0.009725035,6:0.009807142):0.01304798):0.008452155):0.006326078,4:0.02239181):0.006361525,((14:0.012852643,12:0.01100269):0.003461709,15:0.00818121):0.01460481):0.00158943,11:0.01575416):0.00484339,16:0.02486928):0.0020213):0.001956767,13:0.009965673):0.00860658566):0.0044178448);
tree gen.446 = [&U] (((((11:0.01535371,(((((7:0.002744413,(8:0.011628869,9:0.0159771363):0.0008260102):0.0346953475,10:0.018928583):0.004489929,((6:0.01092358,5:0.00951157):0.008032435,(3:0.02674982,(2:0.01921004,1:0.008741599):0.01545249):0.039521674):0.003823871):0.003753394,4:0.02515972):0.008745927,((12:0.005841053,14:0.02123356):0.009760767,15:0.00908711):0.008728304):0.003307864):0.003825895,(17:0.018660012,16:0.02955113):0.0009803241):0.001143364,13:0.01296318):0.001047032,18:0.014527399):0.00630036066,19:0.0115941659);
tree gen.447 = [&U] (((((13:0.01251416,17:0.0171683137):0.0019962706,(((((((8:0.008500549,9:0.0170590625):0.000767313,7:0.001984661):0.0238064259,10:0.019174815):0.005664641,(((1:0.01286345,2:0.0192775):0.006398511,3:0.026955):0.052097001,(5:0.007971233,6:0.01443879):0.01795692):0.007236928):0.004766866,4:0.01687471):0.01242159,((12:0.008393285,14:0.01394327):0.004200507,15:0.008735364):0.009012438):0.005837835,11:0.01088211):0.00175108):0.000959224,16:0.03012447):0.0024115896,18:0.025404825):0.003545207,19:0.0143670949);
tree gen.448 = [&U] ((((17:0.01055154,13:0.009811283):0.0008038606,((16:0.03254657,((4:0.02512111,((((8:0.0159172863,7:0.002920391):0.0007177232,9:0.02298029):0.02739698,10:0.0182538246):0.008094498,((5:0.008414402,6:0.008980958):0.007356113,((1:0.01128746,2:0.01993845):0.005058376,3:0.03281203):0.04823539):0.01000722):0.003548105):0.01759767,((12:0.01487552,14:0.017844505):0.004003726,15:0.009447755):0.004459737):0.005588576):0.0008130538,11:0.01259673):0.0008269302):0.005403079,18:0.01466101):0.00125773245,19:0.0111709355);
tree gen.449 = [&U] (19:0.017829158,(18:0.019284051,(((11:0.0172664,((((10:0.023455357,((7:0.000734406,8:0.0157081114):9.093839e-05,9:0.014791254):0.02997041366):0.001708298,((6:0.007536843,5:0.008571789):0.01572212,((1:0.01682673,2:0.03095944):0.001718829,3:0.02559141):0.058665334):0.005854893):0.006981489,4:0.02428276):0.00995151,(15:0.005761847,(12:0.0124289,14:0.014061316):0.002503599):0.008114116):0.00536147):0.001825985,(17:0.01786812,13:0.007334711):0.001225318):0.001170891,16:0.02617913):0.0038629241):0.0018884408);
tree gen.450 = [&U] ((18:0.01388882723,((16:0.02745152,(13:0.01346146,17:0.0104413108):0.0009327409):9.350355e-05,(((((10:0.016175677,((7:0.004927744,8:0.010590929):0.00065659981,9:0.0122510357):0.03893024):0.006379964,((6:0.01124463,5:0.007043745):0.00888994,((1:0.007983404,2:0.02369251):0.00897011,3:0.03601693):0.037752832):0.01618902):0.002779402,4:0.02400015):0.01129056,(15:0.003533259,(12:0.011688,14:0.016722196):0.004683372):0.007141528):0.004628236,11:0.01660818):0.005364992):0.002267882):0.0036944393,19:0.017907355);
tree gen.451 = [&U] (((13:0.006224673,((17:0.0168775264,16:0.0306668):0.001193399,(11:0.01338259,((4:0.01648208,(((8:0.0168427693,(9:0.0156049977,7:0.0008862009):0.000404938):0.01809357,10:0.013250533):0.004386844,((3:0.02474049,(1:0.01858145,2:0.02839784):0.009821141):0.04460789,(5:0.008559461,6:0.01545392):0.006162642):0.007718656):0.00588817):0.01041096,((12:0.01276915,14:0.018167359):0.004681529,15:0.007713586):0.01287559):0.004703678):0.001846898):0.0001299875):0.0014659052,18:0.016269869):0.0017360707,19:0.0163762185);
tree gen.452 = [&U] ((18:0.019220384,(((((((9:0.0208697205,(7:0.0017308215,8:0.0176104096):0.0010790989):0.03054683,10:0.019336399):0.005428431,((6:0.01330647,5:0.008586446):0.008694796,((1:0.00942728,2:0.0275584):0.01041858,3:0.02674496):0.052791011):0.004634644):0.003877478,4:0.03410469):0.008737989,((12:0.01219024,14:0.018961626):0.003481117,15:0.008693649):0.007366529):0.003133346,11:0.01763491):0.0009066226,(13:0.01819321,(16:0.0292670188,17:0.0140354446):0.001199586):0.0008110751):0.003280308):0.0053414876,19:0.0145980119);
tree gen.453 = [&U] ((18:0.0219514808,((13:0.0112902296,(16:0.023068,17:0.0119924643):0.001058839):0.002381454,(11:0.009969568,((4:0.02379379,(((5:0.01052052,6:0.009452107):0.007804551,((2:0.02848907,1:0.008154769):0.005517876,3:0.03531181):0.046512649):0.005117323,(((8:0.011220715,9:0.0115959215):0.002549865,7:0.001211561):0.0216952323,10:0.020637936):0.01528029):0.005114112):0.01475987,((12:0.01433296,14:0.02137864):0.005821295,15:0.010093357):0.007807519):0.001975924):0.001845288):0.005998297):0.0029848574,19:0.0108340635);
tree gen.454 = [&U] (19:0.011174239,(18:0.016010894,((11:0.015852,((((14:0.015134897,12:0.01177902):0.0052260966,15:0.006376366):0.006474678,((((8:0.012791898,(9:0.01727160266,7:0.001601224):0.0014869046):0.02209957,10:0.01971072):0.005596931,((6:0.01070577,5:0.004661576):0.009762183,((1:0.006525943,2:0.02858567):0.004995492,3:0.02599154):0.047376177):0.009566402):0.003853745,4:0.03337255):0.01302665):0.004286792,16:0.02179125):0.001196644):5.06781e-05,(13:0.01496323,17:0.0201732523):0.0009735112):0.002995877):0.00576773241);
tree gen.455 = [&U] ((((16:0.02880762,(11:0.01644469,(((14:0.011491772,12:0.00784817):0.003546516,15:0.008450183):0.006649713,((((7:0.0005744269,(8:0.012074492,9:0.015611993):0.000108254):0.02492811,10:0.015478868):0.00737821,((6:0.0093933,5:0.0119472):0.01530022,(3:0.02241388,(1:0.01065351,2:0.02734743):0.001847131):0.047397077):0.009504169):0.004057944,4:0.02672606):0.01410551):0.001508144):0.0006579598):0.0003077605,(17:0.015435322,13:0.009955612):0.0005899085):0.002715309,18:0.022121353):0.00237269271,19:0.0114399096);
tree gen.456 = [&U] ((18:0.0170216447,((17:0.01444882289,((((14:0.019688227,12:0.01003109):0.00195053212,15:0.011454581):0.004315036,((((7:0.00193552,(8:0.015585978,9:0.013990368):0.0026071315):0.029617024,10:0.015138037):0.002096814,((6:0.01344953,5:0.02095466):0.01003584,(3:0.02786584,(1:0.01357848,2:0.02194781):0.00935754):0.043319094):0.009465625):0.007375282,4:0.02911066):0.007911541):0.003881828,11:0.01757053):0.0002622319):0.000470292,(16:0.02611595,13:0.009737552):0.00109559):0.002251496):0.0035128019,19:0.009982725);
tree gen.457 = [&U] ((18:0.023766338,(((16:0.01940085,(((4:0.02694445,((((7:0.0003456471,8:0.011976687):0.0002465871,9:0.017896403):0.0272624388,10:0.022986748):0.0069079,((5:0.0133263,6:0.01002615):0.01091326,((1:0.009742826,2:0.02237484):0.005991841,3:0.03476199):0.063945057):0.006309065):0.008019315):0.00947236,((14:0.015009223,12:0.01066824):0.003632726,15:0.010386372):0.005538493):0.002734225,11:0.01440319):0.002903429):0.0005931869,13:0.01457293):0.0008688382,17:0.0183116418):0.006368223):0.0039987561,19:0.01104373);
tree gen.458 = [&U] (19:0.014807525,(((13:0.01053754,17:0.015665218):0.0006591382,((((4:0.01790387,(((8:0.0126838424,(9:0.013277008,7:0.003074802):0.0027218046):0.0229941294,10:0.0197264198):0.01621031,((5:0.01173943,6:0.009390755):0.00634355,((1:0.02445685,2:0.02688241):0.004586369,3:0.0296247):0.049686383):0.01051665):0.00522696):0.007943902,((12:0.01054515,14:0.016154918):0.0037270017,15:0.009469986):0.007568507):0.003191691,11:0.01361538):0.001499604,16:0.03273436):0.0002524209):0.0023362803,18:0.01796283):0.00264195442);
tree gen.459 = [&U] ((18:0.02311939,(((11:0.01393428,((4:0.02349167,(((7:0.001653949,(9:0.0207480506,8:0.016668433):0.00179352738):0.03831337,10:0.015365457):0.009566562,((5:0.01419312,6:0.01076685):0.01347677,((1:0.0126741,2:0.03378333):0.005710071,3:0.03375609):0.0466932):0.01185192):0.008250331):0.008867947,((14:0.01968476,12:0.01005945):0.004446919,15:0.009129391):0.008043172):0.006606286):0.002259942,16:0.02691497):0.0006582419,(17:0.012011435,13:0.0159640136):0.001020334):0.0049431039):0.0046917138,19:0.0195870363);
tree gen.460 = [&U] ((18:0.02298994971,((13:0.01480294,17:0.0155726548):0.0003967233,((16:0.02291017,11:0.02062355):0.0002853754,((4:0.02195737,((((7:0.001932645,9:0.01543359879):0.0003812441,8:0.0113990099):0.0317931682,10:0.011271353):0.006418404,((5:0.009114919,6:0.01065615):0.009018864,((1:0.00958117,2:0.02106015):0.007069309,3:0.03110359):0.034273274):0.01000285):0.004810664):0.01074298,((14:0.0172968081,12:0.01835401):0.002438039,15:0.008652175):0.01001254):0.003156586):9.475347e-05):0.004148156):0.006321791,19:0.013899387);
tree gen.461 = [&U] (19:0.01022207879,(18:0.0181099965,(((11:0.01556601,((4:0.032561,((((7:0.001460274,8:0.014007973):0.0004127724,9:0.014948491):0.023599613,10:0.023548502):0.007510518,((3:0.02349844,(1:0.01723163,2:0.03588163):0.002564096):0.064885433,(5:0.006942129,6:0.006662231):0.01207993):0.01126729):0.002721969):0.01450769,((12:0.01156745,14:0.017848543):0.004628676,15:0.006591588):0.009192179):0.002456665):0.002725261,(17:0.017354575,13:0.01360668):0.0003782984):0.00240165,16:0.03026308):0.0022031461):0.002992634);
tree gen.462 = [&U] ((18:0.019194608,((11:0.01320396,((4:0.0282081,(((5:0.01077576,6:0.01266558):0.01969035,((1:0.01378967,2:0.03556334):0.01025498,3:0.03208983):0.042937368):0.006171138,(10:0.017494611,(8:0.015101306,(7:0.001989709,9:0.0173816944):0.0019519961):0.0190676284):0.008171336):0.003985925):0.01509772,((12:0.01052491,14:0.014880422):0.0083711116,15:0.0079066804):0.01372204):0.007052927):0.001145367,(13:0.01258941,(17:0.01308556598,16:0.02501661):0.001082287):0.0002674185):0.004723281):0.0073512333,19:0.0114834124);
tree gen.463 = [&U] ((18:0.0122757162,((11:0.01718617,((4:0.02571683,(((5:0.01322506,6:0.01583568):0.006344463,((1:0.01484878,2:0.02440343):0.003313461,3:0.03597608):0.045457811):0.01301418,(10:0.011554528,(7:0.001019143,(8:0.013503542,9:0.0101014521):0.001455297):0.02904289):0.006900057):0.006027303):0.007569575,((12:0.01702121,14:0.013990389):0.00286606,15:0.0064043434):0.0081787):0.007239003):0.001593284,(16:0.03181881,(13:0.01404514,17:0.019121928):0.001028806):0.00374314):0.001605459):0.003866965,19:0.012904386);
tree gen.464 = [&U] (19:0.012103591,(((((((4:0.02691802,(((5:0.005302728,6:0.01602231):0.01253053,(3:0.03296377,(2:0.02931052,1:0.01307481):0.005203363):0.040098359):0.007317824,(10:0.02012695111,((9:0.010753831,7:0.0014543653):0.0008948121,8:0.010587498):0.03232703):0.0009612194):0.006778477):0.008705748,((14:0.012365264,12:0.01133445):0.007645421,15:0.0072309399):0.004710873):0.002278937,11:0.01849444):0.000358747,17:0.010769976):0.0004356795,16:0.02965299):0.0001684616,13:0.01317212):0.00494351,18:0.025843191):0.004879379);
tree gen.465 = [&U] (((13:0.01303269,((17:0.0145772858,16:0.02176698):0.0001325305,((((14:0.015652913,12:0.01070051):0.005442811,15:0.010397721):0.009833732,(((7:0.00327708,(8:0.017058023,9:0.0099402751):0.004412629):0.04305455806,(10:0.010206263,((6:0.01018227,5:0.009753032):0.01313767,((1:0.01941355,2:0.02468574):0.009604347,3:0.02841927):0.047610699):0.008888278):8.054447e-05):0.007704442,4:0.0180702):0.01081737):0.00484768,11:0.01055771):0.00303706):0.000771376):0.005702057,18:0.023176823):0.0030262349,19:0.01336325);
tree gen.466 = [&U] (19:0.016578211,(((17:0.0205341094,13:0.0180412):0.001482381,((((4:0.03002695,(((5:0.0152779,6:0.01158976):0.02001056,(3:0.03059196,(2:0.02154391,1:0.01246077):0.008706758):0.06398308):0.01299323,(10:0.025192916,(7:0.003117279,(8:0.011631559,9:0.0146517303):0.0003359928):0.0278852835):0.008009194):0.001656819):0.00785971,((12:0.01120237,14:0.019276931):0.0075689548,15:0.008941866):0.009627156):0.008347518,16:0.03370047):0.0005030589,11:0.008582697):0.0007204211):0.0050136,18:0.0286612715):0.0045568542);
tree gen.467 = [&U] (19:0.009856447,(18:0.022376325,(((17:0.012985,13:0.01140941):0.002188688,16:0.02309846):0.0006372292,(11:0.01479019,(((12:0.0148037,14:0.01476464):0.003710598,15:0.012239622):0.004314326,((((6:0.0145866,5:0.01051239):0.009824978,(3:0.03128929,(2:0.0173961,1:0.01349274):0.001723565):0.052607842):0.002281104,(((9:0.016126875,7:0.001764461):0.0003128422,8:0.010468279):0.027436311,10:0.0153282136):0.003785872):0.006156041,4:0.01784684):0.01165991):0.002063777):0.0010648766):0.0034338414):0.00195384859);
tree gen.468 = [&U] (19:0.0095801098,(18:0.016790367,((11:0.01572241,((4:0.02181691,(((5:0.007942948,6:0.01294983):0.01533949,(3:0.01898681,(2:0.01893933,1:0.007215391):0.008158386):0.05645169):0.01636829,(((9:0.014981835,7:0.0019251533):0.0004419247,8:0.011681465):0.03128923,10:0.020658069):0.006219859):0.002621916):0.01000983,((14:0.0129652544,12:0.01059132):0.010404972,15:0.010348057):0.006605875):0.002398697):0.003422387,((17:0.0138323439,16:0.02121534):0.0007426999,13:0.0120439):0.002967485):0.00739285):0.0033790632);
tree gen.469 = [&U] ((18:0.011459214,((13:0.01615787,17:0.0145301111):0.0039535122,((11:0.01553053,(((((9:0.0177910494,(7:0.0037395541,8:0.009616122):0.0003061404):0.031568136,10:0.0120622571):0.007336438,((6:0.01768049,5:0.006277463):0.005409753,(3:0.03639404,(1:0.0152125,2:0.0357523):0.00401538):0.041686651):0.01305126):0.003294073,4:0.02281411):0.01311534,((12:0.01514814,14:0.016356877):0.005373866,15:0.007165911):0.01079955):0.004163708):0.0003521611,16:0.0255984):0.000209069):0.005230948):0.002850718,19:0.0141705324);
tree gen.470 = [&U] (((16:0.02498177,((11:0.01596459,(((((8:0.012290284,(9:0.0125470929,7:0.0026280243):2.647818e-06):0.01870144256,10:0.021771729):0.004628381,((6:0.01914678,5:0.01088144):0.005953692,(3:0.03033795,(1:0.02047712,2:0.01830077):0.006377663):0.044515475):0.01038871):0.007858999,4:0.02341996):0.01073993,((14:0.02022748,12:0.011967):0.009019957,15:0.01004019):0.005300436):0.002742166):0.0003806677,(17:0.016661782,13:0.009520112):0.009213893):0.000470209):0.003647496,18:0.0257292046):0.007257792,19:0.013055826);
tree gen.471 = [&U] ((18:0.028072741,((17:0.013491161,13:0.01128424):0.001025877,(16:0.02735123,((((((3:0.03081178,(2:0.02851801,1:0.01211961):0.006351253):0.05308802,(5:0.007055069,6:0.008710777):0.009306109):0.01519239,(((7:0.002338963,9:0.014832987):0.003780924,8:0.007716656):0.0395505674,10:0.012151215):0.004152099):0.005527143,4:0.0283262):0.00840771,((14:0.017419222,12:0.01202933):0.005481078,15:0.008815052):0.005994918):0.001818794,11:0.01721008):0.002119395):0.001005262):0.0043582158):0.003157411,19:0.0111299947);
tree gen.472 = [&U] ((18:0.016916942,(16:0.02843433,((((((6:0.01447049,5:0.011722):0.01638301,((1:0.01626075,3:0.01999104):0.004636792,2:0.02280531):0.052222421):0.01034663,(10:0.00978663149,((7:0.002332982,8:0.0201167541):0.001926039,9:0.0108167714):0.02937041):0.007745611):0.005217113,4:0.02834497):0.009320408,((12:0.01138446,14:0.012072623):0.0035833308,15:0.007492892):0.003502598):0.00462945,((13:0.01477198,17:0.0106243108):0.0010575265,11:0.01515937):0.0007199169):0.0001358636):0.007318451):0.0037176703,19:0.0123864812);
tree gen.473 = [&U] (19:0.0110162265,(18:0.018055481,((17:0.01568978307,13:0.01158478):0.000684441,((11:0.01073368,(((((6:0.009820694,5:0.00905047):0.007298909,((1:0.008539878,2:0.01913338):0.009606737,3:0.02847826):0.050593145):0.007212512,(10:0.012163991,((9:0.014817783,7:0.0016484821):0.0014587643,8:0.015439533):0.02741983):0.004238338):0.004139565,4:0.02421413):0.007166073,((12:0.01067411,14:0.011825623):0.0060932273,15:0.007661242):0.00819167):0.004981162):0.00222459,16:0.02522465):0.00242506):0.004193053):0.0062368114);
tree gen.474 = [&U] (((((17:0.016190807,16:0.02956893):0.003097634,13:0.008951046):0.001895585,((((((6:0.0214551,5:0.00811476):0.01179316,((1:0.01046642,2:0.02600754):0.005401551,3:0.03408919):0.035307284):0.01014315,(10:0.021573759,(7:0.003463439,(9:0.0158012733,8:0.016961183):0.001837042):0.0232719747):0.006086472):0.003955031,4:0.02537153):0.008904273,((12:0.01140016,14:0.019884736):0.0045918589,15:0.007302331):0.009292079):0.001660509,11:0.01162506):0.0001050509):0.007360237,18:0.0232367637):0.004062081,19:0.0098268416);
tree gen.475 = [&U] ((((((17:0.0242045877,16:0.02954403):7.242823e-06,13:0.01186055):0.0004717422,(((((6:0.0124297,5:0.01200609):0.01159775,((1:0.01060737,2:0.02425233):0.008694177,3:0.03484924):0.04921587):0.008217454,(10:0.0128393962,(7:0.0005234744,(8:0.016892087,9:0.0158790968):0.0006128617):0.04296482):0.002277191):0.007530911,4:0.02738504):0.0127607,((12:0.01146801491,14:0.020662491):0.004744687,15:0.011000656):0.005513458):0.003058933):0.002334985,11:0.0181984):0.002667671,18:0.016781676):0.0041341876,19:0.014951602);
tree gen.476 = [&U] (19:0.0090593202,(18:0.017795691,((((((((6:0.01492863,5:0.007765233):0.009802676,((1:0.01410146,2:0.02235752):0.004532323,3:0.03126602):0.05252824):0.007768586,(10:0.0124436839,((8:0.017550597,9:0.0099941277):0.0009805987,7:0.00278183):0.01704034):0.0120783):0.006866125,4:0.02629896):0.008390665,((12:0.01345441,14:0.017781222):0.002547451,15:0.004730137):0.01012701):0.004454769,11:0.01743558):0.0016330809,(17:0.013926904,16:0.02700476):0.0009104079):0.000128069,13:0.009897482):0.003358633):0.003831683);
tree gen.477 = [&U] ((18:0.021646587,(((13:0.01036341,17:0.0232527493):0.0009760204,(((4:0.03714837,(((5:0.01134095,6:0.007583265):0.01235956,((2:0.02900768,1:0.01372522):0.009606929,3:0.02408375):0.05896346):0.01236701,(((9:0.010559541,7:0.00237549):0.003814343,8:0.010797684):0.02678065,10:0.011194493):0.007372153):0.006173737):0.009461661,(15:0.008968247,(12:0.0121809,14:0.012284849):0.003822976):0.009819768):0.002144013,11:0.01395065):0.0004416967):0.0004861379,16:0.02630517):0.002817355):0.0044205746,19:0.017911189);
tree gen.478 = [&U] (19:0.0148886282,(((16:0.02590888,(((4:0.02563787,(((5:0.01383993,6:0.01303237):0.01185754,((2:0.03096935,1:0.008551158):0.01260388,3:0.02545704):0.051562561):0.008844962,((7:0.0007343049,(9:0.0143326356,8:0.01094183):0.0022311521):0.03231278,10:0.016051866):0.002975438):0.007401852):0.01026479,(15:0.011572755,(12:0.010472728,14:0.024034354):0.002856782):0.01170178):0.004907354,11:0.01392697):0.001732284):0.001922921,(13:0.0123245228,17:0.0159060643):0.001776192):0.003091997,18:0.0168886313):0.0025114247);
tree gen.479 = [&U] ((18:0.0164395635,(((17:0.011974938,11:0.01522221):0.001567051,(13:0.01148892,((4:0.02533198,((((8:0.013802074,9:0.0179977458):0.0011082169,7:0.002286688):0.032956423,10:0.010517253):0.00299119,((6:0.01382417,5:0.008817311):0.009952911,((2:0.02022615,1:0.01165979):0.002195254,3:0.02299747):0.044053714):0.006893584):0.005795681):0.01106028,(15:0.013020176,(12:0.0124449706,14:0.014128657):0.00318808):0.007761191):0.001766407):0.002739606):0.0004128902,16:0.02194718):0.001716302):0.004614357,19:0.016899235);
tree gen.480 = [&U] ((18:0.022552381,(16:0.02797375,((((((10:0.01625912,((9:0.0141194346,8:0.011336127):0.0003596965,7:0.00219761):0.0280231928):0.01005259,((6:0.01444454,5:0.009194965):0.01466027,((1:0.01595394,2:0.02320467):0.004047562,3:0.02684207):0.054783869):0.01209838):0.006558213,4:0.03320477):0.01337344,((12:0.01349086,14:0.012706611):0.0040489793,15:0.006679308):0.00459822):0.005006579,11:0.01407819):0.002401398,(13:0.0060437459,17:0.0233182198):0.002102384):0.0003591854):0.001204695):0.0050861305,19:0.019035326);
tree gen.481 = [&U] (19:0.008272866,(18:0.015713497,(16:0.02179237,((((4:0.02910653,((((8:0.016118003,7:0.0008006073):0.0011667441,9:0.0164967582):0.028777739,10:0.01634266):0.008505131,((5:0.01337956,6:0.01799469):0.0134027,(3:0.0404127,(2:0.02098228,1:0.01210654):0.008410287):0.03870883):0.01204797):0.004871501):0.01035397,(15:0.009571102,(12:0.0211865998,14:0.014557026):0.002276871):0.007954258):0.002036179,11:0.009339031):0.003004395,(17:0.0205046679,13:0.01123517):0.0001393128):0.0003246472):0.005236251):0.00550394);
tree gen.482 = [&U] (19:0.0120313187,((13:0.0102863,((16:0.02961443,17:0.0207346395):0.001083991,(11:0.01494169,((((10:0.0168312675,(8:0.0122320318,(7:0.007569564,9:0.0140435715):0.0013798105):0.02491146):0.005513925,((6:0.008625492,5:0.01550053):0.01262965,(3:0.02694367,(1:0.01025782,2:0.01652854):0.0108656):0.06117091):0.01688238):0.003369521,4:0.03230035):0.009863476,((12:0.01615369,14:0.02155701):0.0058483557,15:0.005844402):0.01642949):0.00227538):0.0007887949):0.0006762459):0.004317307,18:0.0105953764):0.0079441192);
tree gen.483 = [&U] (((((((((7:0.002117675,(8:0.015506563,9:0.01085493762):0.0004402095):0.030013619,10:0.015554479):0.004804118,((6:0.01170332,5:0.01049088):0.009030024,(3:0.03989806,(1:0.01822423,2:0.0266479):0.01460696):0.06192206):0.01375243):0.006951415,4:0.02344473):0.01239234,((14:0.013797144,12:0.0137543):0.006337684,15:0.004463041):0.008961993):0.004534571,((13:0.0100230471,17:0.0146178099):0.003296938,16:0.02688519):0.00041946):0.0008717735,11:0.02388428):0.005134452,18:0.0138522072):0.004404701,19:0.0121915855);
tree gen.484 = [&U] (19:0.00722010504,((((13:0.01167981,17:0.0137602653):0.0008588715,(11:0.0113365,(((((9:0.009245081,(8:0.012818892,7:0.001559267):0.0007871997):0.02371096,10:0.020297513):0.007709442,((3:0.02720773,(1:0.0138308,2:0.01953754):0.01295866):0.05003282,(5:0.01193553,6:0.01037734):0.004616533):0.0132421):0.007584023,4:0.02380488):0.007119419,(15:0.014837622,(14:0.020858356,12:0.01159074):0.0046797476):0.008452341):0.00297887):0.002618649):0.0002148275,16:0.02324452):0.001695767,18:0.02513373):0.0029839233);
tree gen.485 = [&U] (((((17:0.019390736,16:0.02392856):0.001696763,(((4:0.01733832,((((9:0.0224002949,7:0.001934954):0.000386808,8:0.01043302812):0.03258854,10:0.02630099):0.006510442,((5:0.01206405,6:0.01338483):0.005282133,(3:0.03074522,(2:0.02684337,1:0.0157361):0.01017006):0.048181632):0.007134839):0.003334038):0.01435278,(15:0.006382408,(14:0.022884912,12:0.01807117):0.002643912):0.008779804):0.003298151,11:0.01177285):0.0001545781):0.000778833,13:0.01306075):0.008073187,18:0.01442534):0.00675011791,19:0.0131988389);
tree gen.486 = [&U] ((18:0.020680717,(((16:0.02621949,((((((7:0.003374667,(8:0.012106839,9:0.018811874):8.30286e-05):0.03175892377,10:0.018078454):0.006630075,((3:0.03778843,(1:0.01444042,2:0.0260666):0.008665281):0.051510262,(5:0.01197765,6:0.0109741):0.01216493):0.01571015):0.001180346,4:0.0263909):0.01069005,(15:0.009631611,(12:0.008933414,14:0.017660307):0.0075375459):0.007806446):0.004375767,11:0.01086408):0.002264652):0.0005023836,17:0.0170092676):0.0001635705,13:0.00849568974):0.0049089882):0.0038853153,19:0.0175698912);
tree gen.487 = [&U] (((((17:0.01714551893,13:0.01400077):0.001885703,(((4:0.02338306,(((7:0.0020409505,(8:0.0155123145,9:0.015873872):0.0009406505):0.0274113833,10:0.0096845454):0.003221729,((5:0.006146805,6:0.01345208):0.01412233,(3:0.02873212,(2:0.02607993,1:0.01073365):0.006545277):0.034976902):0.005797075):0.002169537):0.006817256,(15:0.00574171,(12:0.006817247,14:0.019518168):0.003934056):0.01106335):0.00756065,11:0.009512468):0.0001201055):0.001053948,16:0.02187996):0.003941473,18:0.011941387):0.0079566373,19:0.0116184203);
tree gen.488 = [&U] ((((13:0.011874319,17:0.0095676343):0.002210462,(((((((3:0.02093041,(1:0.01273563,2:0.03210082):0.004412304):0.047944629,(5:0.006464853,6:0.01623607):0.006052672):0.007467,(((8:0.007904637,9:0.0142919224):0.0009643625,7:0.001205093):0.025993253,10:0.0127595231):0.01171621):0.004578741,4:0.02465465):0.01236235,(15:0.009613546,(14:0.013854878,12:0.0170548287):0.003113597):0.01438003):0.00320896,11:0.01516776):0.00311558,16:0.02103113):0.00018589):0.004539199,18:0.0120113565):0.0030319426,19:0.0139696026);
tree gen.489 = [&U] (19:0.0114870693,(((16:0.02224944,(17:0.013760325,13:0.017726226):0.002270766):0.000302518,(((4:0.02698414,((((9:0.0103987673,8:0.010176452):5.97328e-05,7:0.0014609534):0.0278754473,10:0.011781033):0.00195289,((6:0.01256444,5:0.01067376):0.0117387,(3:0.02438563,(1:0.01937049,2:0.02771934):0.004613848):0.041196933):0.007896881):0.006958989):0.01067723,(15:0.010757112,(12:0.010893877,14:0.012992304):0.002402786):0.004829851):0.004113447,11:0.01381719):0.0002868391):0.002691198,18:0.02254061886):0.004583165);
tree gen.490 = [&U] (19:0.012948081,(18:0.027561325,((((((((7:0.0017283856,(8:0.0182853511,9:0.012656828):0.0001275338):0.02701591,10:0.019452021):0.009095336,((6:0.007376735,5:0.01906172):0.004710425,((2:0.02139187,1:0.01080938):0.01287459,3:0.02096884):0.032849872):0.009749888):0.005255869,4:0.03343133):0.007655933,((14:0.017189401,12:0.01025363):0.0062924621,15:0.010180815):0.00816481):0.006867062,(17:0.013777723,16:0.02524341):0.001003299):0.0001821373,13:0.01248735):0.0001643784,11:0.01624084):0.004942637):0.0055418445);
tree gen.491 = [&U] (((((((((((8:0.015365118,9:0.016583909):0.0003868048,7:0.0014358442):0.02484627,10:0.010956547):0.006162446,((6:0.01154909,5:0.007474875):0.01255889,((2:0.02417088,1:0.01554275):0.006666981,3:0.03021544):0.04643672):0.01500491):0.001649636,4:0.02865332):0.011677,((14:0.013639655,12:0.01610452):0.006655977,15:0.006361428):0.007561592):0.005936759,11:0.01672574):0.001418156,(17:0.0160892093,16:0.01807574):0.002063714):0.0002800422,13:0.01107702):0.006787835,18:0.018702763):0.003452425,19:0.01490320319);
tree gen.492 = [&U] ((((16:0.02483695,(((4:0.02449986,((((9:0.01360517,7:0.0022641146):0.001055909,8:0.0140551371):0.034024263,10:0.019699333):0.004403001,((6:0.01441777,5:0.006801386):0.01543921,(3:0.0272773,(1:0.01041806,2:0.01154852):0.0170328):0.0550649):0.009595889):0.006208221):0.01146741,(15:0.0107621908,(12:0.01228257,14:0.014483125):0.0060452909):0.007889611):0.00280268,11:0.01036632):0.00387719):0.001896751,(17:0.0123794609,13:0.01189046):0.001834105):0.005439852,18:0.01698637):0.0033999432,19:0.012600561);
tree gen.493 = [&U] (19:0.012673996,(18:0.0180580628,(17:0.01527601583,((16:0.02288484,13:0.01421991):0.001094097,(11:0.01259338,((4:0.03504128,(((6:0.008556771,5:0.01247753):0.01393285,(3:0.03230141,(1:0.01147218,2:0.02345502):0.005026345):0.04542305):0.01174768,((8:0.01210597,(9:0.0175971539,7:0.0028319967):0.0005443291):0.029514189,10:0.009748544):0.002902364):0.003608567):0.01462298,(15:0.009074659,(12:0.01777759,14:0.020624756):0.001317115):0.007263632):0.006145882):0.00411736):0.0001616434):0.008810607):0.0050827857);
tree gen.494 = [&U] (19:0.014995251,(((11:0.01646522,((((((9:0.0209834268,8:0.009356524):6.532887e-05,7:0.003009419):0.029962243,10:0.0145946604):0.002197791,((6:0.01565621,5:0.01043052):0.01291137,((2:0.02896561,1:0.01211553):0.005833966,3:0.02960172):0.05852284):0.00899885):0.00544152,4:0.01983994):0.008954567,((12:0.009503339,14:0.016009981):0.0053820342,15:0.008496812):0.007148163):0.004331234):0.002862412,((17:0.019346602,13:0.007458483):0.0003976612,16:0.02655849):0.001743047):0.0068578299,18:0.023886222):0.0035450167);
tree gen.495 = [&U] (19:0.013523314,((((11:0.01555098,((4:0.02778471,(((7:0.00157810614,(9:0.022577913,8:0.008937127):0.0007360674):0.027792553,10:0.016491494):0.006726297,((6:0.009768728,5:0.009876554):0.01591593,(3:0.02800614,(1:0.01339362,2:0.01959453):0.008216915):0.044095999):0.008581405):0.002611618):0.01038872,(15:0.010006842,(14:0.016807076,12:0.009657275):0.007660446):0.005880647):0.001930886):0.00277954,16:0.02393913):0.0001748338,(13:0.010391117,17:0.0154530397):0.0002899431):0.006040271,18:0.030330381):0.00508094);
tree gen.496 = [&U] ((((11:0.01231078,((15:0.007263877,(12:0.01003964,14:0.019992027):0.005268618):0.01357837,(4:0.02446952,(((9:0.0139205867,(8:0.015099969,7:0.004633127):0.001285241):0.0302454926,10:0.01150937133):0.004131273,((5:0.008439164,6:0.01267746):0.0108956,(3:0.02634723,(2:0.0276741,1:0.01194111):0.00769553):0.037325472):0.00957935):0.006840989):0.01245789):0.005580232):0.0008875935,((17:0.0123463667,13:0.01230946):0.0006790973,16:0.02765067):0.00142533):0.0009405768,18:0.019768771):0.006551353,19:0.012760607);
tree gen.497 = [&U] ((18:0.0201300414,(16:0.02747195,((11:0.01609336,((((((8:0.014033106,7:0.00312523593):0.0006107649,9:0.0113903274):0.042735208,10:0.012741351):0.009249027,((6:0.01012153,5:0.008288684):0.01276019,((2:0.02213333,1:0.01664122):0.006269142,3:0.02481137):0.058871572):0.01555269):0.001501261,4:0.02640384):0.01139127,((14:0.015737943,12:0.01451672):0.0040633632,15:0.008548438):0.006591398):0.00786476):0.002155431,(17:0.0168164667,13:0.01541433):0.0002580734):0.0002651774):0.003920817):0.004620686,19:0.0227323179);
tree gen.498 = [&U] (19:0.0074264926,((((((15:0.006680806,(14:0.012526179,12:0.0127039701):0.002346907):0.0085647,(4:0.02425877,((((7:0.007526496,9:0.0126597161):0.000255364,8:0.0195149396):0.02187302,10:0.0133762273):0.007194218,((5:0.007466097,6:0.01248719):0.008281685,(3:0.02829905,(2:0.01903106,1:0.01524678):0.005631397):0.047162232):0.003846942):0.008679387):0.01121455):0.004083405,11:0.009720331):0.001841395,16:0.03251293):5.937575e-05,(17:0.015808517,13:0.020730943):0.00169221):0.004256874,18:0.019655272):0.0065479394);
tree gen.499 = [&U] ((((13:0.01235258,(16:0.03467388,17:0.0128960855):0.001604522):0.00335369,(((15:0.007854753,(14:0.018244695,12:0.01613169):0.0029021916):0.01005399,(4:0.02498615,(((9:0.014850435,(8:0.01341719776,7:0.002233154):9.39517e-06):0.031143317,10:0.011617069):0.005890477,((5:0.01468684,6:0.01677329):0.00774559,(3:0.0280138,(2:0.02288191,1:0.01246395):0.007723702):0.049078577):0.00931275):0.005377316):0.009074015):0.004931652,11:0.01505564):0.0002620287):0.003161311,18:0.0217452442):0.004749692,19:0.0130891648);
end;
