# Supplementary material for: Phylogenomics and classification of Cactaceae based on hundreds of nuclear genes
Source: Plant Syst Evol. 2025 Aug 11;311(5):28. doi: 10.1007/s00606-025-01948-z (PMC12339657; doi:10.1007/s00606-025-01948-z)
Supplement: Supplementary file 4 — Online Resource 4: Containing alignments and RAxML gene trees for all included loci and all phylogenetic datasets (ZIP 10372 KB) [file 606_2025_1948_MOESM4_ESM.zip › de Vos et al_ESM_4/ESM_data_bucky/6652_consensus.mafft.fastabuckytrees_pruned.in]

translate
1 0_Anacampserotaceae_P9315,
2 0_Anacampserotaceae_P9319,
3 0_Anacampserotaceae_P9321,
4 1a_Pereskioideae-Leu_P4619,
5 1b_Pereskioideae-ss_P4637,
6 1b_Pereskioideae-ss_S7212,
7 2a_Opuntioideae-Opuntieae_P4585,
8 2b_Opuntioideae-Cylindropuntieae_P9253,
9 2c_Opuntioideae-Pterocacteae_P4571,
10 3_Maihuenioideae_S5849,
11 4_Blossfeldioideae_P8439,
12 5a_Cactoideae-Lymanbensonieae_P9185,
13 5b_Cactoideae-Copiapoeae_P8881,
14 5c_Cactoideae-Cacteae_P9261,
15 5d_Cactoideae-Phyllocacteae_P9255,
16 5e_Cactoideae-Fraileeae_P9233,
17 5f_Cactoideae-Rhipsalideae_P4563,
18 5g_Cactoideae-Notocacteae_P5169,
19 5h_Cactoideae-Cereeae_P9183;
(((((((((1,2),3),4),(7,(8,9))),5),6),10),12),(((((11,13),14),18),(16,17)),15),19); 7
(((((((((1,2),3),4),(7,(8,9))),5),6),10),12),(((((11,13),14),18),15),(16,17)),19); 7
(((((((((1,2),3),4),(7,(8,9))),5),6),10),12),(((((11,14),13),18),(16,17)),15),19); 7
(((((((((1,3),2),4),(7,(8,9))),5),6),10),12),((((11,14),13),18),(15,(16,17))),19); 7
(((((((((1,2),3),4),(7,(8,9))),5),6),10),12),((((11,13),14),18),(15,(16,17))),19); 6
(((((((((1,2),3),4),(7,(8,9))),5),6),10),12),(((((11,14),13),18),15),(16,17)),19); 5
(((((((((1,2),3),4),(7,(8,9))),5),6),10),12),((((((11,13),14),18),17),16),15),19); 4
(((((((((1,2),3),4),(7,(8,9))),5),6),10),12),((((((11,14),13),18),17),15),16),19); 4
(((((((((1,2),3),4),(7,(8,9))),5),6),10),12),(((((11,13),14),(17,18)),15),16),19); 4
(((((((((1,2),3),4),(7,(8,9))),5),6),10),12),((((11,(13,14)),18),15),(16,17)),19); 4
(((((((((1,2),3),4),(7,(8,9))),5),6),10),12),((((((11,13),14),18),17),15),16),19); 3
(((((((((1,2),3),4),(7,(8,9))),5),6),10),12),(((((11,(13,14)),18),17),15),16),19); 3
(((((((((1,2),3),4),(7,(8,9))),5),6),10),12),(((((11,14),13),(17,18)),16),15),19); 3
(((((((((1,2),3),4),(7,(8,9))),5),6),10),12),((((11,13),14),(17,18)),(15,16)),19); 3
(((((((((1,2),3),4),(7,(8,9))),5),6),10),12),(((11,(13,14)),18),(15,(16,17))),19); 3
((((((((1,(2,3)),4),(7,(8,9))),5),6),10),12),((((11,13),14),18),(15,(16,17))),19); 3
((((((((1,2),3),4),(7,(8,9))),(5,6)),10),12),(((((11,14),13),18),(16,17)),15),19); 3
((((((((1,2),3),4),(7,(8,9))),(5,6)),10),12),(((((11,14),13),18),15),(16,17)),19); 3
((((((((1,2),3),4),(7,(8,9))),(5,6)),10),12),((((11,(13,14)),18),15),(16,17)),19); 3
((((((((1,2),3),4),(7,(8,9))),5),6),10),(((((11,(13,14)),18),(16,17)),15),12),19); 3
((((((((1,3),2),4),(7,(8,9))),(5,6)),10),12),(((((11,13),14),18),15),(16,17)),19); 3
(((((((((((1,2),3),4),(7,(8,9))),5),6),10),15),16),((((11,13),14),18),17)),12,19); 2
(((((((((((1,2),3),4),(7,(8,9))),5),6),10),16),15),((((11,13),14),17),18)),12,19); 2
(((((((((1,2),3),4),((7,8),9)),5),6),10),12),(((((11,13),14),18),(16,17)),15),19); 2
(((((((((1,2),3),4),((7,8),9)),5),6),10),12),(((((11,13),14),18),15),(16,17)),19); 2
(((((((((1,2),3),4),((7,8),9)),6),5),10),12),(((((11,13),14),18),(16,17)),15),19); 2
(((((((((1,2),3),4),((7,9),8)),5),6),10),12),(((((11,13),14),18),17),(15,16)),19); 2
(((((((((1,2),3),4),((7,9),8)),5),6),10),12),(((((11,14),13),18),(16,17)),15),19); 2
(((((((((1,2),3),4),(7,(8,9))),5),6),10),((((((11,13),14),18),17),15),16)),12,19); 2
(((((((((1,2),3),4),(7,(8,9))),5),6),10),(((((11,14),13),18),17),(15,16))),12,19); 2
(((((((((1,2),3),4),(7,(8,9))),5),6),10),((((11,14),13),18),(15,(16,17)))),12,19); 2
(((((((((1,2),3),4),(7,(8,9))),5),6),10),12),((((((11,13),14),17),18),15),16),19); 2
(((((((((1,2),3),4),(7,(8,9))),5),6),10),12),((((((11,13),14),17),18),16),15),19); 2
(((((((((1,2),3),4),(7,(8,9))),5),6),10),12),((((((11,14),13),17),18),15),16),19); 2
(((((((((1,2),3),4),(7,(8,9))),5),6),10),12),((((((11,14),13),17),18),16),15),19); 2
(((((((((1,2),3),4),(7,(8,9))),5),6),10),12),((((((11,14),13),18),17),16),15),19); 2
(((((((((1,2),3),4),(7,(8,9))),5),6),10),12),(((((11,13),14),18),17),(15,16)),19); 2
(((((((((1,2),3),4),(7,(8,9))),5),6),10),12),(((((11,14),13),17),18),(15,16)),19); 2
(((((((((1,2),3),4),(7,(8,9))),5),6),10),12),(((((11,14),13),18),17),(15,16)),19); 2
(((((((((1,2),3),4),(7,(8,9))),5),6),10),12),((((11,(13,14)),17),18),(15,16)),19); 2
(((((((((1,2),3),4),(7,(8,9))),5),6),10),12),((((11,(13,14)),18),(16,17)),15),19); 2
(((((((((1,2),3),4),(7,(8,9))),5),6),10),12),((((11,(13,14)),18),16),(15,17)),19); 2
(((((((((1,2),3),4),(7,(8,9))),5),6),10),12),((((11,(13,14)),18),17),(15,16)),19); 2
(((((((((1,2),3),4),(7,(8,9))),5),6),10),12),((((11,14),13),18),(15,(16,17))),19); 2
(((((((((1,2),3),4),(7,(8,9))),5),6),10),12),(((11,(13,14)),(17,18)),(15,16)),19); 2
(((((((((1,3),2),4),((7,8),9)),5),6),10),12),((((((11,14),13),18),17),15),16),19); 2
(((((((((1,3),2),4),((7,8),9)),5),6),10),12),((((11,14),13),18),(15,(16,17))),19); 2
(((((((((1,3),2),4),((7,9),8)),5),6),10),12),((((((11,14),13),17),18),16),15),19); 2
(((((((((1,3),2),4),(7,(8,9))),5),6),10),((((((11,13),14),18),17),16),15)),12,19); 2
(((((((((1,3),2),4),(7,(8,9))),5),6),10),(((((11,(13,14)),17),18),15),16)),12,19); 2
(((((((((1,3),2),4),(7,(8,9))),5),6),10),(((((11,14),13),18),15),(16,17))),12,19); 2
(((((((((1,3),2),4),(7,(8,9))),5),6),10),12),((((((11,13),14),17),18),15),16),19); 2
(((((((((1,3),2),4),(7,(8,9))),5),6),10),12),((((((11,14),13),17),18),15),16),19); 2
(((((((((1,3),2),4),(7,(8,9))),5),6),10),12),((((((11,14),13),18),17),16),15),19); 2
(((((((((1,3),2),4),(7,(8,9))),5),6),10),12),(((((11,13),14),(17,18)),15),16),19); 2
(((((((((1,3),2),4),(7,(8,9))),5),6),10),12),(((((11,13),14),18),17),(15,16)),19); 2
(((((((((1,3),2),4),(7,(8,9))),5),6),10),12),(((((11,14),13),18),17),(15,16)),19); 2
(((((((((1,3),2),4),(7,(8,9))),5),6),10),12),((((11,(13,14)),18),(16,17)),15),19); 2
(((((((((1,3),2),4),(7,(8,9))),5),6),10),12),((((11,13),14),18),(15,(16,17))),19); 2
(((((((((1,3),2),4),(7,(8,9))),5),6),10),12),(((11,(13,14)),(17,18)),(15,16)),19); 2
((((((((1,(2,3)),4),((7,8),9)),5),6),10),12),(((((11,13),14),17),18),(15,16)),19); 2
((((((((1,(2,3)),4),(7,(8,9))),5),6),10),12),(((((11,13),14),(17,18)),15),16),19); 2
((((((((1,(2,3)),4),(7,(8,9))),5),6),10),12),(((((11,14),13),18),(16,17)),15),19); 2
((((((((1,(2,3)),4),(7,(8,9))),5),6),10),12),((((11,(13,14)),18),15),(16,17)),19); 2
((((((((1,2),3),4),(7,(8,9))),(5,6)),10),12),((((((11,13),14),18),17),16),15),19); 2
((((((((1,2),3),4),(7,(8,9))),(5,6)),10),12),(((((11,13),14),(17,18)),15),16),19); 2
((((((((1,2),3),4),(7,(8,9))),(5,6)),10),12),(((((11,13),14),18),(16,17)),15),19); 2
((((((((1,2),3),4),(7,(8,9))),(5,6)),10),12),(((((11,13),14),18),15),(16,17)),19); 2
((((((((1,2),3),4),(7,(8,9))),(5,6)),10),12),(((((11,13),14),18),17),(15,16)),19); 2
((((((((1,2),3),4),(7,(8,9))),(5,6)),10),12),(((11,(13,14)),(17,18)),(15,16)),19); 2
((((((((1,2),3),4),(7,(8,9))),5),6),10),(((((((11,14),13),17),18),15),16),12),19); 2
((((((((1,2),3),4),(7,(8,9))),5),6),10),((((11,(13,14)),18),(15,(16,17))),12),19); 2
((((((((1,3),2),4),(7,(8,9))),(5,6)),10),12),(((((11,13),14),(17,18)),15),16),19); 2
((((((((1,3),2),4),(7,(8,9))),(5,6)),10),12),(((((11,13),14),18),(16,17)),15),19); 2
((((((((((((1,2),3),4),((7,8),9)),5),6),10),(11,(13,14))),18),15),(16,17)),12,19); 1
(((((((((((1,2),3),4),((7,8),9)),5),6),10),15),((11,(13,14)),(17,18))),16),12,19); 1
(((((((((((1,2),3),4),((7,9),8)),5),6),10),(((11,13),14),(12,18))),15),17),16,19); 1
(((((((((((1,2),3),4),(7,(8,9))),5),6),10),(16,17)),(((11,13),14),18)),15),12,19); 1
(((((((((((1,2),3),4),(7,(8,9))),5),6),10),(16,17)),(((11,14),13),18)),15),12,19); 1
(((((((((((1,2),3),4),(7,(8,9))),5),6),10),(16,17)),((11,(13,14)),18)),15),12,19); 1
(((((((((((1,2),3),4),(7,(8,9))),5),6),10),15),((16,17),18)),((11,13),14)),12,19); 1
(((((((((((1,2),3),4),(7,(8,9))),5),6),10),15),16),((((11,14),13),18),17)),12,19); 1
(((((((((((1,2),3),4),(7,(8,9))),5),6),10),16),15),(((11,14),13),(17,18))),12,19); 1
(((((((((((1,3),2),4),(7,(8,9))),5),6),10),15),((16,17),18)),(11,(13,14))),12,19); 1
(((((((((((1,3),2),4),(7,(8,9))),5),6),10),15),(11,(13,14))),(16,(17,18))),12,19); 1
(((((((((((1,3),2),4),(7,(8,9))),5),6),10),16),(((11,14),13),(17,18))),15),12,19); 1
(((((((((((1,3),2),4),(7,(8,9))),5),6),10),16),(15,17)),((11,(13,14)),18)),12,19); 1
(((((((((((1,3),2),4),(7,(8,9))),5),6),10),16),15),((11,(13,14)),(17,18))),12,19); 1
((((((((((1,2),3),4),((7,8),9)),(5,6)),10),(((11,14),13),18)),16),(15,17)),12,19); 1
((((((((((1,2),3),4),((7,9),8)),5),6),10),12),(((11,14),13),(15,(16,18)))),17,19); 1
((((((((((1,2),3),4),(5,((7,8),9))),6),10),(((11,(13,14)),17),18)),16),15),12,19); 1
((((((((((1,2),3),4),(7,(8,9))),(5,6)),10),(16,17)),15),(((11,14),13),18)),12,19); 1
((((((((((1,2),3),4),(7,(8,9))),5),6),10),((((11,13),14),18),15)),(16,17)),12,19); 1
((((((((((1,2),3),4),(7,(8,9))),5),6),10),(15,(16,17))),(((11,14),13),18)),12,19); 1
((((((((((1,2),3),4),(7,(8,9))),5),6),10),(15,16)),((((11,14),13),17),18)),12,19); 1
((((((((((1,2),3),4),(7,(8,9))),5),6),10),(15,16)),((((11,14),13),18),17)),12,19); 1
((((((((((1,2),3),4),(7,(8,9))),5),6),10),(15,16)),(((11,14),13),(17,18))),12,19); 1
((((((((((1,2),3),4),(7,(8,9))),5),6),10),(16,17)),((((11,13),14),18),15)),12,19); 1
((((((((((1,2),3),4),(7,(8,9))),5),6),10),(16,17)),(((11,(13,14)),18),15)),12,19); 1
((((((((((1,2),3),4),(7,(8,9))),5),6),10),(16,17)),15),((((11,13),14),12),18),19); 1
((((((((((1,2),3),4),(7,(8,9))),5),6),10),12),((((11,14),13),18),(15,16))),17,19); 1
((((((((((1,2),3),4),(7,(8,9))),5),6),10),12),(((11,14),13),(15,(16,18)))),17,19); 1
((((((((((1,2),3),4),(7,(8,9))),5),6),10),12),17),(((((11,14),13),18),15),16),19); 1
((((((((((1,2),3),4),(7,(8,9))),5),6),10),16),((((11,(14,17)),13),18),15)),12,19); 1
((((((((((1,2),3),4),(7,(8,9))),5),6),10),16),(((11,(13,14)),(17,18)),15)),12,19); 1
((((((((((1,2),3),4),(7,(8,9))),5),6),10),17),(((((11,14),13),18),16),15)),12,19); 1
((((((((((1,3),2),4),((7,8),9)),5),6),10),(16,17)),(((11,(13,14)),18),15)),12,19); 1
((((((((((1,3),2),4),((7,8),9)),5),6),10),12),17),(((((11,13),14),18),15),16),19); 1
((((((((((1,3),2),4),(7,(8,9))),5),6),10),((15,17),16)),(((11,13),14),18)),12,19); 1
((((((((((1,3),2),4),(7,(8,9))),5),6),10),12),(((((11,14),13),18),15),16)),17,19); 1
((((((((((1,3),2),4),(7,(8,9))),5),6),10),12),((((11,13),14),18),(15,16))),17,19); 1
((((((((((1,3),2),4),(7,(8,9))),5),6),10),12),17),((((11,13),14),18),(15,16)),19); 1
(((((((((1,(2,3)),4),(7,(8,9))),(5,6)),10),(16,17)),15),((11,(13,14)),18)),12,19); 1
(((((((((1,(2,3)),4),(7,(8,9))),6),5),10),16),(((11,(13,14)),(17,18)),15)),12,19); 1
(((((((((1,2),3),4),((7,8),9)),5),6),10),((((((11,13),14),18),17),15),16)),12,19); 1
(((((((((1,2),3),4),((7,8),9)),5),6),10),(((((11,13),14),18),16),(15,17))),12,19); 1
(((((((((1,2),3),4),((7,8),9)),5),6),10),12),((((((11,13),14),18),15),16),17),19); 1
(((((((((1,2),3),4),((7,8),9)),5),6),10),12),((((((11,13),14),18),17),16),15),19); 1
(((((((((1,2),3),4),((7,8),9)),5),6),10),12),((((((11,14),13),18),15),16),17),19); 1
(((((((((1,2),3),4),((7,8),9)),5),6),10),12),(((((11,(14,17)),13),18),15),16),19); 1
(((((((((1,2),3),4),((7,8),9)),5),6),10),12),(((((11,13),14),(17,18)),15),16),19); 1
(((((((((1,2),3),4),((7,8),9)),5),6),10),12),(((((11,13),14),(17,18)),16),15),19); 1
(((((((((1,2),3),4),((7,8),9)),5),6),10),12),(((((11,13),14),17),18),(15,16)),19); 1
(((((((((1,2),3),4),((7,8),9)),5),6),10),12),(((((11,14),13),(15,18)),17),16),19); 1
(((((((((1,2),3),4),((7,8),9)),5),6),10),12),(((((11,14),13),17),(15,18)),16),19); 1
(((((((((1,2),3),4),((7,8),9)),5),6),10),12),(((((11,14),13),17),18),(15,16)),19); 1
(((((((((1,2),3),4),((7,8),9)),5),6),10),12),(((((11,14),13),18),17),(15,16)),19); 1
(((((((((1,2),3),4),((7,8),9)),5),6),10),12),((((11,(13,14)),18),(16,17)),15),19); 1
(((((((((1,2),3),4),((7,8),9)),5),6),10),12),((((11,(13,14)),18),15),(16,17)),19); 1
(((((((((1,2),3),4),((7,8),9)),5),6),10),12),((((11,13),14),(16,(17,18))),15),19); 1
(((((((((1,2),3),4),((7,8),9)),5),6),10),12),((((11,13),14),(17,18)),(15,16)),19); 1
(((((((((1,2),3),4),((7,8),9)),5),6),10),12),((((11,13),14),18),(15,(16,17))),19); 1
(((((((((1,2),3),4),((7,8),9)),5),6),10),12),((((11,14),13),(17,18)),(15,16)),19); 1
(((((((((1,2),3),4),((7,8),9)),5),6),10),12),((((11,14),13),15),((16,18),17)),19); 1
(((((((((1,2),3),4),((7,8),9)),5),6),10),12),(((11,(13,14)),(15,18)),(16,17)),19); 1
(((((((((1,2),3),4),((7,8),9)),6),5),10),12),(((((11,(13,14)),18),17),15),16),19); 1
(((((((((1,2),3),4),((7,8),9)),6),5),10),12),(((((11,14),13),17),18),(15,16)),19); 1
(((((((((1,2),3),4),((7,8),9)),6),5),10),12),((((11,14),13),18),(15,(16,17))),19); 1
(((((((((1,2),3),4),((7,9),8)),5),6),10),(((((11,14),13),(17,18)),16),15)),12,19); 1
(((((((((1,2),3),4),((7,9),8)),5),6),10),((((11,(13,14)),18),(16,17)),15)),12,19); 1
(((((((((1,2),3),4),((7,9),8)),5),6),10),12),((((((11,14),13),17),18),15),16),19); 1
(((((((((1,2),3),4),((7,9),8)),5),6),10),12),(((((11,(13,14)),18),17),16),15),19); 1
(((((((((1,2),3),4),((7,9),8)),5),6),10),12),(((((11,13),14),17),18),(15,16)),19); 1
(((((((((1,2),3),4),((7,9),8)),5),6),10),12),(((((11,13),14),18),(16,17)),15),19); 1
(((((((((1,2),3),4),((7,9),8)),5),6),10),12),(((((11,13),14),18),15),(16,17)),19); 1
(((((((((1,2),3),4),((7,9),8)),5),6),10),12),(((((11,14),13),17),18),(15,16)),19); 1
(((((((((1,2),3),4),((7,9),8)),5),6),10),12),((((11,(13,14)),(17,18)),16),15),19); 1
(((((((((1,2),3),4),((7,9),8)),5),6),10),12),((((11,(13,14)),18),15),(16,17)),19); 1
(((((((((1,2),3),4),((7,9),8)),5),6),10),12),((((11,13),(14,17)),(16,18)),15),19); 1
(((((((((1,2),3),4),((7,9),8)),5),6),10),12),((((11,13),14),18),(15,(16,17))),19); 1
(((((((((1,2),3),4),((7,9),8)),6),5),10),12),((((11,13),14),(15,18)),(16,17)),19); 1
(((((((((1,2),3),4),(7,(8,9))),(5,6)),10),(15,(16,17))),((11,(13,14)),18)),12,19); 1
(((((((((1,2),3),4),(7,(8,9))),5),10),6),((((11,(13,14)),17),18),(15,16))),12,19); 1
(((((((((1,2),3),4),(7,(8,9))),5),10),6),12),(((((11,14),13),18),(15,17)),16),19); 1
(((((((((1,2),3),4),(7,(8,9))),5),10),6),12),((((11,(13,14)),17),16),(15,18)),19); 1
(((((((((1,2),3),4),(7,(8,9))),5),6),10),((((((11,13),14),17),18),15),16)),12,19); 1
(((((((((1,2),3),4),(7,(8,9))),5),6),10),((((((11,14),13),18),17),15),16)),12,19); 1
(((((((((1,2),3),4),(7,(8,9))),5),6),10),((((((11,14),13),18),17),16),15)),12,19); 1
(((((((((1,2),3),4),(7,(8,9))),5),6),10),(((((11,13),14),18),(15,17)),16)),12,19); 1
(((((((((1,2),3),4),(7,(8,9))),5),6),10),(((((11,13),14),18),15),(16,17))),12,19); 1
(((((((((1,2),3),4),(7,(8,9))),5),6),10),(((((11,14),13),(17,18)),15),16)),12,19); 1
(((((((((1,2),3),4),(7,(8,9))),5),6),10),(((((11,14),13),17),18),(15,16))),12,19); 1
(((((((((1,2),3),4),(7,(8,9))),5),6),10),(((((11,14),13),18),15),(16,17))),12,19); 1
(((((((((1,2),3),4),(7,(8,9))),5),6),10),((((11,(13,14)),18),(16,17)),15)),12,19); 1
(((((((((1,2),3),4),(7,(8,9))),5),6),10),((((11,13),14),(17,18)),(15,16))),12,19); 1
(((((((((1,2),3),4),(7,(8,9))),5),6),10),((((11,13),14),18),(15,(16,17)))),12,19); 1
(((((((((1,2),3),4),(7,(8,9))),5),6),10),(((11,(13,14)),15),((16,17),18))),12,19); 1
(((((((((1,2),3),4),(7,(8,9))),5),6),10),(((11,(13,14)),18),(15,(16,17)))),12,19); 1
(((((((((1,2),3),4),(7,(8,9))),5),6),10),12),((((((11,13),14),17),16),18),15),19); 1
(((((((((1,2),3),4),(7,(8,9))),5),6),10),12),((((((11,13),14),18),15),17),16),19); 1
(((((((((1,2),3),4),(7,(8,9))),5),6),10),12),((((((11,14),13),17),15),18),16),19); 1
(((((((((1,2),3),4),(7,(8,9))),5),6),10),12),((((((11,14),13),18),16),17),15),19); 1
(((((((((1,2),3),4),(7,(8,9))),5),6),10),12),(((((11,(13,14)),18),17),16),15),19); 1
(((((((((1,2),3),4),(7,(8,9))),5),6),10),12),(((((11,13),14),(17,18)),16),15),19); 1
(((((((((1,2),3),4),(7,(8,9))),5),6),10),12),(((((11,13),14),15),(16,18)),17),19); 1
(((((((((1,2),3),4),(7,(8,9))),5),6),10),12),(((((11,13),14),17),18),(15,16)),19); 1
(((((((((1,2),3),4),(7,(8,9))),5),6),10),12),(((((11,13),14),18),16),(15,17)),19); 1
(((((((((1,2),3),4),(7,(8,9))),5),6),10),12),(((((11,14),13),(16,17)),15),18),19); 1
(((((((((1,2),3),4),(7,(8,9))),5),6),10),12),(((((11,14),13),(17,18)),15),16),19); 1
(((((((((1,2),3),4),(7,(8,9))),5),6),10),12),((((11,(13,14)),(17,18)),16),15),19); 1
(((((((((1,2),3),4),(7,(8,9))),5),6),10),12),((((11,13),14),17),(15,(16,18))),19); 1
(((((((((1,2),3),4),(7,(8,9))),5),6),10),12),((((11,13),14),18),((15,16),17)),19); 1
(((((((((1,2),3),4),(7,(8,9))),5),6),10),12),((((11,14),13),((15,17),16)),18),19); 1
(((((((((1,2),3),4),(7,(8,9))),5),6),10),12),((((11,14),13),(17,18)),(15,16)),19); 1
(((((((((1,2),3),4),(7,(8,9))),5),6),10),12),((((11,14),13),15),((16,18),17)),19); 1
(((((((((1,2),3),4),(7,(8,9))),5),6),10),12),((((11,14),13),18),((15,16),17)),19); 1
(((((((((1,2),3),4),(7,(8,9))),5),6),10),12),(((11,(13,14)),17),(15,(16,18))),19); 1
(((((((((1,2),3),4),(7,(8,9))),5),6),10),12),(((11,13),14),((15,(16,18)),17)),19); 1
(((((((((1,2),3),4),(7,(8,9))),5),6),10),12),(((11,13),14),(15,((16,17),18))),19); 1
(((((((((1,2),3),4),(7,(8,9))),6),5),10),12),(((((11,13),14),18),15),(16,17)),19); 1
(((((((((1,2),3),4),(7,(8,9))),6),5),10),12),(((11,(13,14)),18),((15,16),17)),19); 1
(((((((((1,2),3),4),(7,(8,9))),6),5),10),12),(((11,(13,14)),18),(15,(16,17))),19); 1
(((((((((1,2),3),4),5),(7,(8,9))),6),10),12),(((((11,13),14),(17,18)),15),16),19); 1
(((((((((1,2),3),4),5),(7,(8,9))),6),10),12),(((((11,13),14),17),(16,18)),15),19); 1
(((((((((1,2),3),4),5),(7,(8,9))),6),10),12),(((((11,13),14),18),16),(15,17)),19); 1
(((((((((1,3),2),4),((7,8),9)),(5,6)),10),(((((11,14),13),18),17),15)),16),12,19); 1
(((((((((1,3),2),4),((7,8),9)),5),6),10),(((((11,(13,14)),17),18),16),15)),12,19); 1
(((((((((1,3),2),4),((7,8),9)),5),6),10),((((11,13),14),15),(16,(17,18)))),12,19); 1
(((((((((1,3),2),4),((7,8),9)),5),6),10),(((11,(13,14)),18),(15,(16,17)))),12,19); 1
(((((((((1,3),2),4),((7,8),9)),5),6),10),12),((((((11,14),13),18),16),15),17),19); 1
(((((((((1,3),2),4),((7,8),9)),5),6),10),12),((((((11,14),13),18),17),16),15),19); 1
(((((((((1,3),2),4),((7,8),9)),5),6),10),12),(((((11,13),14),(17,18)),16),15),19); 1
(((((((((1,3),2),4),((7,8),9)),5),6),10),12),(((((11,13),14),17),15),(16,18)),19); 1
(((((((((1,3),2),4),((7,8),9)),5),6),10),12),(((((11,13),14),18),(16,17)),15),19); 1
(((((((((1,3),2),4),((7,8),9)),5),6),10),12),(((((11,14),13),(17,18)),15),16),19); 1
(((((((((1,3),2),4),((7,8),9)),5),6),10),12),((((11,(13,14)),18),15),(16,17)),19); 1
(((((((((1,3),2),4),((7,8),9)),5),6),10),12),((((11,14),13),(17,18)),(15,16)),19); 1
(((((((((1,3),2),4),((7,8),9)),5),6),10),12),(((11,14),13),(15,((16,17),18))),19); 1
(((((((((1,3),2),4),((7,9),8)),5),6),10),12),(((((11,14),13),(17,18)),16),15),19); 1
(((((((((1,3),2),4),((7,9),8)),5),6),10),12),((((11,(13,14)),(17,18)),15),16),19); 1
(((((((((1,3),2),4),(7,(8,9))),(5,6)),10),((((11,13),14),18),15)),(16,17)),12,19); 1
(((((((((1,3),2),4),(7,(8,9))),(5,6)),10),15),(((((11,13),14),18),17),16)),12,19); 1
(((((((((1,3),2),4),(7,(8,9))),10),5),6),12),((((11,13),14),18),(15,(16,17))),19); 1
(((((((((1,3),2),4),(7,(8,9))),5),6),10),((((((11,14),13),18),17),16),15)),12,19); 1
(((((((((1,3),2),4),(7,(8,9))),5),6),10),(((((11,13),14),(17,18)),15),16)),12,19); 1
(((((((((1,3),2),4),(7,(8,9))),5),6),10),12),((((((11,13),14),18),15),16),17),19); 1
(((((((((1,3),2),4),(7,(8,9))),5),6),10),12),((((((11,13),14),18),15),17),16),19); 1
(((((((((1,3),2),4),(7,(8,9))),5),6),10),12),((((((11,13),14),18),17),15),16),19); 1
(((((((((1,3),2),4),(7,(8,9))),5),6),10),12),(((((11,(13,14)),17),18),16),15),19); 1
(((((((((1,3),2),4),(7,(8,9))),5),6),10),12),(((((11,(13,14)),18),17),15),16),19); 1
(((((((((1,3),2),4),(7,(8,9))),5),6),10),12),(((((11,(13,14)),18),17),16),15),19); 1
(((((((((1,3),2),4),(7,(8,9))),5),6),10),12),(((((11,13),14),17),18),(15,16)),19); 1
(((((((((1,3),2),4),(7,(8,9))),5),6),10),12),(((((11,13),14),18),(16,17)),15),19); 1
(((((((((1,3),2),4),(7,(8,9))),5),6),10),12),(((((11,14),13),(15,16)),17),18),19); 1
(((((((((1,3),2),4),(7,(8,9))),5),6),10),12),(((((11,14),13),17),18),(15,16)),19); 1
(((((((((1,3),2),4),(7,(8,9))),5),6),10),12),(((((11,14),13),18),(16,17)),15),19); 1
(((((((((1,3),2),4),(7,(8,9))),5),6),10),12),(((((11,14),13),18),15),(16,17)),19); 1
(((((((((1,3),2),4),(7,(8,9))),5),6),10),12),(((((11,14),13),18),16),(15,17)),19); 1
(((((((((1,3),2),4),(7,(8,9))),5),6),10),12),((((11,(13,14)),(17,18)),15),16),19); 1
(((((((((1,3),2),4),(7,(8,9))),5),6),10),12),((((11,(13,14)),(17,18)),16),15),19); 1
(((((((((1,3),2),4),(7,(8,9))),5),6),10),12),((((11,(13,14)),15),(16,17)),18),19); 1
(((((((((1,3),2),4),(7,(8,9))),5),6),10),12),((((11,(13,14)),18),15),(16,17)),19); 1
(((((((((1,3),2),4),(7,(8,9))),5),6),10),12),((((11,13),14),(17,18)),(15,16)),19); 1
(((((((((1,3),2),4),(7,(8,9))),5),6),10),12),((((11,13),14),16),((15,17),18)),19); 1
(((((((((1,3),2),4),(7,(8,9))),5),6),10),12),((((11,14),13),(17,18)),(15,16)),19); 1
(((((((((1,3),2),4),(7,(8,9))),5),6),10),12),((((11,14),13),17),(15,(16,18))),19); 1
(((((((((1,3),2),4),(7,(8,9))),5),6),10),12),((((11,17),(13,14)),(15,18)),16),19); 1
(((((((((1,3),2),4),(7,(8,9))),5),6),10),17),(((((11,13),14),12),18),(15,16)),19); 1
(((((((((1,3),2),4),(7,(8,9))),6),5),10),12),(((((11,14),13),(17,18)),15),16),19); 1
(((((((((1,3),2),4),(7,(8,9))),6),5),10),12),(((11,13),14),((15,(16,17)),18)),19); 1
(((((((((1,3),2),4),5),(7,(8,9))),6),10),(((((11,14),13),18),16),(15,17))),12,19); 1
(((((((((1,3),2),4),5),(7,(8,9))),6),10),12),((((((11,14),13),18),15),16),17),19); 1
((((((((1,(2,3)),4),((7,8),9)),5),6),10),12),((((((11,13),14),18),17),16),15),19); 1
((((((((1,(2,3)),4),((7,8),9)),5),6),10),12),((((((11,14),13),17),18),15),16),19); 1
((((((((1,(2,3)),4),((7,8),9)),5),6),10),12),((((11,(13,14)),18),15),(16,17)),19); 1
((((((((1,(2,3)),4),((7,9),8)),5),6),10),12),((((11,14),13),(17,18)),(15,16)),19); 1
((((((((1,(2,3)),4),(7,(8,9))),(5,6)),10),((((11,14),13),(17,18)),15)),16),12,19); 1
((((((((1,(2,3)),4),(7,(8,9))),5),10),6),12),(((((11,(13,14)),18),17),15),16),19); 1
((((((((1,(2,3)),4),(7,(8,9))),5),10),6),12),(((((11,14),13),18),15),(16,17)),19); 1
((((((((1,(2,3)),4),(7,(8,9))),5),10),6),12),((((11,(13,14)),18),15),(16,17)),19); 1
((((((((1,(2,3)),4),(7,(8,9))),5),6),10),((((((11,13),14),18),17),16),15)),12,19); 1
((((((((1,(2,3)),4),(7,(8,9))),5),6),10),(((((11,(13,14)),18),17),16),15)),12,19); 1
((((((((1,(2,3)),4),(7,(8,9))),5),6),10),12),((((((11,14),13),17),18),15),16),19); 1
((((((((1,(2,3)),4),(7,(8,9))),5),6),10),12),(((((11,13),14),17),18),(15,16)),19); 1
((((((((1,(2,3)),4),(7,(8,9))),5),6),10),12),(((((11,13),14),18),(16,17)),15),19); 1
((((((((1,(2,3)),4),(7,(8,9))),5),6),10),12),(((11,(13,14)),18),(15,(16,17))),19); 1
((((((((1,(2,3)),4),(7,(8,9))),6),5),10),12),(((((11,(13,14)),18),17),16),15),19); 1
((((((((1,2),3),4),((7,(8,9)),10)),5),6),12),(((((11,14),13),18),(16,17)),15),19); 1
((((((((1,2),3),4),((7,8),9)),(5,6)),10),((((((11,13),14),18),17),16),15)),12,19); 1
((((((((1,2),3),4),((7,8),9)),(5,6)),10),((((11,14),13),18),(15,(16,17)))),12,19); 1
((((((((1,2),3),4),((7,8),9)),(5,6)),10),12),((((((11,13),14),18),17),15),16),19); 1
((((((((1,2),3),4),((7,8),9)),(5,6)),10),12),(((((11,13),14),18),(15,16)),17),19); 1
((((((((1,2),3),4),((7,8),9)),(5,6)),10),12),(((((11,13),14),18),15),(16,17)),19); 1
((((((((1,2),3),4),((7,8),9)),(5,6)),10),12),(((((11,13),14),18),17),(15,16)),19); 1
((((((((1,2),3),4),((7,8),9)),(5,6)),10),12),(((((11,14),13),(17,18)),15),16),19); 1
((((((((1,2),3),4),((7,8),9)),(5,6)),10),12),(((((11,14),13),18),17),(15,16)),19); 1
((((((((1,2),3),4),((7,8),9)),(5,6)),10),12),((((11,(13,14)),18),(16,17)),15),19); 1
((((((((1,2),3),4),((7,8),9)),5),10),6),((((((11,13),14),17),(16,18)),15),12),19); 1
((((((((1,2),3),4),((7,8),9)),5),6),10),(((((((11,13),14),12),18),17),16),15),19); 1
((((((((1,2),3),4),((7,8),9)),5),6),10),(((((((11,14),13),17),18),15),16),12),19); 1
((((((((1,2),3),4),((7,8),9)),5),6),10),((((((11,13),14),17),18),(15,16)),12),19); 1
((((((((1,2),3),4),((7,9),8)),(5,6)),10),12),(((((11,13),14),18),15),(16,17)),19); 1
((((((((1,2),3),4),((7,9),8)),(5,6)),10),12),(((11,(13,14)),18),(15,(16,17))),19); 1
((((((((1,2),3),4),((7,9),8)),5),6),10),((((((11,14),13),15),(16,18)),17),12),19); 1
((((((((1,2),3),4),((7,9),8)),5),6),10),(((((11,(13,14)),(17,18)),15),16),12),19); 1
((((((((1,2),3),4),(5,((7,9),8))),6),10),12),(((((11,14),13),18),(16,17)),15),19); 1
((((((((1,2),3),4),(5,(7,(8,9)))),10),6),12),((((11,(13,14)),18),15),(16,17)),19); 1
((((((((1,2),3),4),(5,(7,(8,9)))),6),10),12),((((((11,13),14),18),17),15),16),19); 1
((((((((1,2),3),4),(5,(7,(8,9)))),6),10),12),(((11,(13,14)),18),(15,(16,17))),19); 1
((((((((1,2),3),4),(5,6)),(7,(8,9))),10),12),(((((11,13),14),(17,18)),16),15),19); 1
((((((((1,2),3),4),(5,6)),(7,(8,9))),10),12),(((((11,13),14),18),17),(15,16)),19); 1
((((((((1,2),3),4),(5,6)),(7,(8,9))),10),12),((((11,(13,14)),17),(15,16)),18),19); 1
((((((((1,2),3),4),(5,6)),(7,(8,9))),10),12),(((11,(13,(14,17))),16),(15,18)),19); 1
((((((((1,2),3),4),(6,(7,(8,9)))),5),10),12),((((((11,14),13),18),17),16),15),19); 1
((((((((1,2),3),4),(6,(7,(8,9)))),5),10),12),((((11,13),14),18),(15,(16,17))),19); 1
((((((((1,2),3),4),(7,(8,9))),(5,6)),10),((((((11,14),13),18),17),16),15)),12,19); 1
((((((((1,2),3),4),(7,(8,9))),(5,6)),10),(((((11,(13,14)),17),18),16),15)),12,19); 1
((((((((1,2),3),4),(7,(8,9))),(5,6)),10),((((11,(13,14)),18),15),(16,17))),12,19); 1
((((((((1,2),3),4),(7,(8,9))),(5,6)),10),((((11,13),14),(17,18)),(15,16))),12,19); 1
((((((((1,2),3),4),(7,(8,9))),(5,6)),10),12),((((((11,13),14),17),18),15),16),19); 1
((((((((1,2),3),4),(7,(8,9))),(5,6)),10),12),((((((11,13),14),18),15),16),17),19); 1
((((((((1,2),3),4),(7,(8,9))),(5,6)),10),12),((((((11,14),13),17),18),15),16),19); 1
((((((((1,2),3),4),(7,(8,9))),(5,6)),10),12),((((((11,14),13),18),17),16),15),19); 1
((((((((1,2),3),4),(7,(8,9))),(5,6)),10),12),(((((11,(13,14)),17),18),15),16),19); 1
((((((((1,2),3),4),(7,(8,9))),(5,6)),10),12),(((((11,(13,14)),17),18),16),15),19); 1
((((((((1,2),3),4),(7,(8,9))),(5,6)),10),12),(((((11,13),14),(17,18)),16),15),19); 1
((((((((1,2),3),4),(7,(8,9))),(5,6)),10),12),(((((11,14),13),17),18),(15,16)),19); 1
((((((((1,2),3),4),(7,(8,9))),(5,6)),10),12),(((((11,14),13),18),17),(15,16)),19); 1
((((((((1,2),3),4),(7,(8,9))),(5,6)),10),12),(((((11,17),14),13),18),(15,16)),19); 1
((((((((1,2),3),4),(7,(8,9))),(5,6)),10),12),((((11,(13,14)),(17,18)),15),16),19); 1
((((((((1,2),3),4),(7,(8,9))),(5,6)),10),12),((((11,(13,14)),(17,18)),16),15),19); 1
((((((((1,2),3),4),(7,(8,9))),(5,6)),10),12),((((11,13),14),18),(15,(16,17))),19); 1
((((((((1,2),3),4),(7,(8,9))),(5,6)),10),12),((((11,14),13),(17,18)),(15,16)),19); 1
((((((((1,2),3),4),(7,(8,9))),(5,6)),10),12),((((11,14),13),18),(15,(16,17))),19); 1
((((((((1,2),3),4),(7,(8,9))),(5,6)),10),12),(((11,(13,14)),((16,17),18)),15),19); 1
((((((((1,2),3),4),(7,(8,9))),(5,6)),10),12),(((11,(13,14)),18),(15,(16,17))),19); 1
((((((((1,2),3),4),(7,(8,9))),10),(5,6)),12),((((11,14),13),17),((15,16),18)),19); 1
((((((((1,2),3),4),(7,(8,9))),5),6),10),(((((((11,13),14),17),18),16),15),12),19); 1
((((((((1,2),3),4),(7,(8,9))),5),6),10),((((((11,13),14),(16,18)),15),12),17),19); 1
((((((((1,2),3),4),(7,(8,9))),5),6),10),((((((11,13),14),18),15),(16,17)),12),19); 1
((((((((1,2),3),4),(7,(8,9))),5),6),10),((((((11,14),13),12),18),17),(15,16)),19); 1
((((((((1,2),3),4),(7,(8,9))),5),6),10),((((((11,14),13),18),15),(16,17)),12),19); 1
((((((((1,2),3),4),(7,(8,9))),5),6),10),(((((11,14),13),12),((16,17),18)),15),19); 1
((((((((1,2),3),4),(7,(8,9))),5),6),10),(((((11,14),13),18),(15,(16,17))),12),19); 1
((((((((1,2),3),4),(7,(8,9))),5),6),10),((((11,(13,(14,17))),(16,18)),15),12),19); 1
((((((((1,2),3),4),(7,(8,9))),5),6),10),((((11,(13,14)),18),((15,17),16)),12),19); 1
((((((((1,2),3),4),(7,(8,9))),5),6),10),((((11,13),14),(12,18)),(15,(16,17))),19); 1
((((((((1,2),3),4),(7,(8,9))),6),5),10),(((((((11,13),14),18),17),16),15),12),19); 1
((((((((1,2),3),4),5),((7,8),9)),6),10),(((((((11,14),13),18),17),15),16),12),19); 1
((((((((1,3),2),4),((7,8),9)),5),6),10),((((11,(13,14)),18),15),(12,(16,17))),19); 1
((((((((1,3),2),4),((7,9),8)),5),6),10),(((((11,(13,14)),18),(16,17)),15),12),19); 1
((((((((1,3),2),4),(5,6)),((7,8),9)),10),(((((11,13),14),18),17),(15,16))),12,19); 1
((((((((1,3),2),4),(5,6)),(7,(8,9))),10),12),((((((11,14),13),18),17),15),16),19); 1
((((((((1,3),2),4),(6,(7,(8,9)))),5),10),12),(((((11,13),14),18),15),(16,17)),19); 1
((((((((1,3),2),4),(7,(8,9))),(5,6)),10),((((11,13),14),(17,18)),(15,16))),12,19); 1
((((((((1,3),2),4),(7,(8,9))),(5,6)),10),12),((((((11,13),14),17),18),16),15),19); 1
((((((((1,3),2),4),(7,(8,9))),(5,6)),10),12),(((((11,(13,14)),17),18),15),16),19); 1
((((((((1,3),2),4),(7,(8,9))),(5,6)),10),12),(((((11,(13,14)),18),17),15),16),19); 1
((((((((1,3),2),4),(7,(8,9))),(5,6)),10),12),(((((11,13),14),17),18),(15,16)),19); 1
((((((((1,3),2),4),(7,(8,9))),(5,6)),10),12),(((((11,14),13),(17,18)),15),16),19); 1
((((((((1,3),2),4),(7,(8,9))),(5,6)),10),12),(((((11,14),13),18),(15,17)),16),19); 1
((((((((1,3),2),4),(7,(8,9))),(5,6)),10),12),(((((11,14),13),18),(16,17)),15),19); 1
((((((((1,3),2),4),(7,(8,9))),(5,6)),10),12),(((((11,14),13),18),15),(16,17)),19); 1
((((((((1,3),2),4),(7,(8,9))),(5,6)),10),12),((((11,(13,14)),18),17),(15,16)),19); 1
((((((((1,3),2),4),(7,(8,9))),(5,6)),10),12),((((11,13),14),((15,16),18)),17),19); 1
((((((((1,3),2),4),(7,(8,9))),(5,6)),10),12),((((11,13),14),((16,17),18)),15),19); 1
((((((((1,3),2),4),(7,(8,9))),(5,6)),10),12),((((11,14),13),18),((15,17),16)),19); 1
((((((((1,3),2),4),(7,(8,9))),5),6),10),(((((((11,13),14),17),18),16),15),12),19); 1
((((((((1,3),2),4),(7,(8,9))),5),6),10),((((((11,13),14),(17,18)),16),15),12),19); 1
((((((((1,3),2),4),(7,(8,9))),5),6),10),((((((11,14),13),12),(17,18)),16),15),19); 1
((((((((1,3),2),4),(7,(8,9))),5),6),10),((((((11,14),13),17),(12,18)),15),16),19); 1
((((((((1,3),2),4),(7,(8,9))),5),6),10),((((((11,14),13),18),15),(16,17)),12),19); 1
((((((((1,3),2),4),(7,(8,9))),5),6),10),(((((11,14),13),(16,18)),(15,17)),12),19); 1
((((((((1,3),2),4),(7,(8,9))),5),6),10),(((((11,14),13),15),((16,17),18)),12),19); 1
((((((((1,3),2),4),5),(6,(7,(8,9)))),10),((((((11,14),13),17),18),15),16)),12,19); 1
(((((((1,(2,3)),4),((7,8),9)),(5,6)),10),12),((((((11,13),14),18),16),17),15),19); 1
(((((((1,(2,3)),4),((7,8),9)),(5,6)),10),12),(((((11,13),14),18),(15,16)),17),19); 1
(((((((1,(2,3)),4),((7,8),9)),(5,6)),10),12),((((11,13),14),18),(15,(16,17))),19); 1
(((((((1,(2,3)),4),((7,8),9)),5),6),10),((((((11,13),14),18),(16,17)),15),12),19); 1
(((((((1,(2,3)),4),((7,8),9)),5),6),10),(((((11,14),13),((15,18),17)),16),12),19); 1
(((((((1,(2,3)),4),((7,9),8)),5),6),10),(((((11,13),14),18),(15,(16,17))),12),19); 1
(((((((1,(2,3)),4),(5,6)),(7,(8,9))),10),12),(((((11,(13,14)),15),18),16),17),19); 1
(((((((1,(2,3)),4),(5,6)),(7,(8,9))),10),12),((((11,13),14),18),(15,(16,17))),19); 1
(((((((1,(2,3)),4),(7,(8,9))),(5,6)),10),12),(((((11,(13,14)),17),18),16),15),19); 1
(((((((1,(2,3)),4),(7,(8,9))),(5,6)),10),12),((((11,13),14),(16,18)),(15,17)),19); 1
(((((((1,(2,3)),4),(7,(8,9))),5),6),10),((((((11,(13,14)),12),18),17),16),15),19); 1
(((((((1,(2,3)),4),(7,(8,9))),5),6),10),(((((11,14),13),17),(15,16)),(12,18)),19); 1
(((((((1,(2,3)),4),5),((7,8),9)),(6,10)),(((11,13),14),(15,((16,17),18)))),12,19); 1
(((((((1,2),3),4),((5,6),((7,8),9))),10),12),(((((11,14),13),18),(16,17)),15),19); 1
(((((((1,2),3),4),((5,6),((7,9),8))),10),12),((((11,(13,14)),18),15),(16,17)),19); 1
(((((((1,2),3),4),((5,6),(7,(8,9)))),10),(((((11,13),14),18),(16,17)),15)),12,19); 1
(((((((1,2),3),4),((5,6),(7,(8,9)))),10),12),(((((11,13),14),18),(16,17)),15),19); 1
(((((((1,2),3),4),((5,6),(7,(8,9)))),10),12),(((((11,13),14),18),15),(16,17)),19); 1
(((((((1,2),3),4),((5,6),(7,(8,9)))),10),12),((((11,14),13),18),(15,(16,17))),19); 1
(((((((1,2),3),4),((5,6),(7,(8,9)))),10),12),(((11,(13,14)),18),(15,(16,17))),19); 1
(((((((1,2),3),4),((7,8),9)),(5,6)),10),((((((11,13),14),17),18),(15,16)),12),19); 1
(((((((1,2),3),4),((7,8),9)),(5,6)),10),((((11,14),13),(15,((16,17),18))),12),19); 1
(((((((1,2),3),4),(5,(7,(8,9)))),6),10),((((((11,14),13),12),(17,18)),16),15),19); 1
(((((((1,2),3),4),(5,6)),((7,8),9)),10),(((((((11,14),13),18),17),15),16),12),19); 1
(((((((1,2),3),4),(7,(8,9))),(5,6)),10),((((((11,13),14),18),17),(15,16)),12),19); 1
(((((((1,2),3),4),(7,(8,9))),(5,6)),10),(((((11,(13,14)),18),(16,17)),15),12),19); 1
(((((((1,2),3),4),(7,(8,9))),(5,6)),10),(((((11,14),13),(17,18)),(15,16)),12),19); 1
(((((((1,3),2),4),((5,6),(7,(8,9)))),10),(((((11,13),14),18),17),(15,16))),12,19); 1
(((((((1,3),2),4),((5,6),(7,(8,9)))),10),12),(((((11,14),13),18),(16,17)),15),19); 1
(((((((1,3),2),4),((5,6),(7,(8,9)))),10),12),(((11,(13,14)),18),(15,(16,17))),19); 1
(((((((1,3),2),4),(7,(8,9))),(5,6)),10),((((((11,14),13),18),(15,16)),17),12),19); 1
(((((((1,3),2),4),(7,(8,9))),(5,6)),10),(((((11,13),14),18),(15,(16,17))),12),19); 1
((((((1,(2,3)),4),((5,6),(7,(8,9)))),10),12),(((((11,13),14),17),18),(15,16)),19); 1
((((((1,2),3),4),((5,6),(7,(8,9)))),10),(((((((11,13),14),17),18),16),15),12),19); 1
((((((1,2),3),4),((5,6),(7,(8,9)))),10),(((((11,13),14),18),(15,(16,17))),12),19); 1
