# Supplementary material for: Phylogenomics and classification of Cactaceae based on hundreds of nuclear genes
Source: Plant Syst Evol. 2025 Aug 11;311(5):28. doi: 10.1007/s00606-025-01948-z (PMC12339657; doi:10.1007/s00606-025-01948-z)
Supplement: Supplementary file 4 — Online Resource 4: Containing alignments and RAxML gene trees for all included loci and all phylogenetic datasets (ZIP 10372 KB) [file 606_2025_1948_MOESM4_ESM.zip › de Vos et al_ESM_4/ESM_data_bucky/5273_consensus.mafft.fastabuckytrees_pruned.in]

translate
1 0_Anacampserotaceae_P9315,
2 0_Anacampserotaceae_P9319,
3 0_Anacampserotaceae_P9321,
4 1a_Pereskioideae-Leu_P4619,
5 1b_Pereskioideae-ss_P4637,
6 1b_Pereskioideae-ss_S7212,
7 2a_Opuntioideae-Opuntieae_P4585,
8 2b_Opuntioideae-Cylindropuntieae_P9253,
9 2c_Opuntioideae-Pterocacteae_P4571,
10 3_Maihuenioideae_S5849,
11 4_Blossfeldioideae_P8439,
12 5a_Cactoideae-Lymanbensonieae_P9185,
13 5b_Cactoideae-Copiapoeae_P8881,
14 5c_Cactoideae-Cacteae_P9261,
15 5d_Cactoideae-Phyllocacteae_P9255,
16 5e_Cactoideae-Fraileeae_P9233,
17 5f_Cactoideae-Rhipsalideae_P4563,
18 5g_Cactoideae-Notocacteae_P5169,
19 5h_Cactoideae-Cereeae_P9183;
((((1,2),3),(((((((4,5),((6,10),((7,8),9))),(12,16)),11),(13,18)),15),17)),14,19); 2
(((((((((((1,2),3),((6,10),((7,8),9))),(4,5)),11),16),13),18),12),(15,17)),14,19); 1
(((((((((((1,2),3),4),5),((6,10),((7,8),9))),11),(12,16)),18),13),15),(14,17),19); 1
((((((((((1,2),3),((4,5),((6,10),((7,8),9)))),11),18),17),13),(12,16)),14),15,19); 1
((((((((((1,2),3),(4,(5,((6,10),((7,8),9))))),11),(16,18)),17),12),15),13),14,19); 1
(((((((((1,2),3),(4,5)),11),(((6,(((7,9),8),10)),16),(13,18))),15),14),17),12,19); 1
(((((((((1,2),3),12),14),16),15),(((4,5),((6,10),((7,8),9))),11)),(13,18)),17,19); 1
(((((((((1,2),3),14),17),15),16),((4,(5,((6,10),((7,8),9)))),12)),11),(13,18),19); 1
(((((((((1,2),3),4),5),11),((((6,10),((7,9),8)),(16,18)),(13,17))),15),14),12,19); 1
((((((((1,2),3),(4,5)),11),(((((6,((7,9),8)),10),12),16),18)),(13,17)),14),15,19); 1
((((((((1,2),3),(4,5)),11),13),(((((6,10),((7,9),8)),12),16),18)),17),(14,15),19); 1
((((((((1,2),3),(4,5)),11),18),(((6,((7,(8,9)),10)),(12,16)),13)),(14,17)),15,19); 1
((((((((1,2),3),11),((((4,5),((6,10),((7,8),9))),(12,16)),18)),15),13),14),17,19); 1
((((((((1,2),3),11),((((4,5),((6,10),((7,8),9))),16),(13,18))),15),17),12),14,19); 1
((((((((1,2),3),11),(((4,5),((6,10),((7,8),9))),16)),14),(12,17)),15),(13,18),19); 1
((((((((1,2),3),11),(((4,5),((6,10),((7,8),9))),18)),15),((12,16),17)),13),14,19); 1
((((((((1,2),3),11),(12,17)),14),15),(13,18)),(((4,5),((6,10),((7,8),9))),16),19); 1
((((((((1,2),3),11),14),17),15),16),(((((4,5),((6,10),((7,8),9))),12),18),13),19); 1
((((((((1,2),3),11),16),14),15),17),(((((4,5),((6,10),((7,8),9))),12),18),13),19); 1
((((((((1,2),3),11),16),15),14),(12,17)),(((4,((6,10),((7,8),9))),5),(13,18)),19); 1
((((((((1,2),3),12),14),16),15),(((4,5),((6,10),((7,8),9))),11)),((13,18),17),19); 1
((((((((1,2),3),14),((((4,5),((6,10),((7,9),8))),11),15)),16),12),17),(13,18),19); 1
((((((((1,2),3),14),(13,18)),(12,17)),15),16),(((4,5),((6,10),((7,8),9))),11),19); 1
((((((((1,2),3),16),(12,17)),14),15),11),((((4,((6,10),((7,8),9))),5),13),18),19); 1
((((((((1,2),3),16),12),14),15),17),((((4,5),((6,10),((7,8),9))),11),(13,18)),19); 1
((((((((1,2),3),16),12),14),17),15),(((4,(5,((6,10),((7,9),8)))),(13,18)),11),19); 1
((((((((1,2),3),16),14),(15,17)),(((4,((6,10),((7,8),9))),5),11)),18),(12,13),19); 1
((((((((1,2),3),16),14),17),15),((((4,5),((6,10),((7,8),9))),11),12)),(13,18),19); 1
((((((((1,2),3),16),17),14),((12,18),13)),(((4,5),((6,10),((7,8),9))),11)),15,19); 1
((((((((1,2),3),17),((((4,((6,10),((7,8),9))),5),11),(13,18))),15),16),14),12,19); 1
((((((((1,2),3),17),14),15),16),(13,18)),((((4,((6,10),((7,9),8))),5),11),12),19); 1
((((((((1,2),3),18),15),17),14),(((((4,5),((6,10),((7,8),9))),12),11),16)),13,19); 1
(((((((1,2),3),(((((4,((6,10),((7,8),9))),5),16),(13,18)),11)),15),14),17),12,19); 1
(((((((1,2),3),((12,17),14)),15),(((4,(5,((6,10),((7,8),9)))),11),16)),18),13,19); 1
(((((((1,2),3),((12,17),14)),16),15),(((4,((6,10),((7,8),9))),5),11)),(13,18),19); 1
(((((((1,2),3),((12,17),14)),16),15),(13,18)),(((4,5),((6,10),((7,8),9))),11),19); 1
(((((((1,2),3),(12,14)),15),((((4,((6,10),((7,8),9))),5),16),11)),17),(13,18),19); 1
(((((((1,2),3),(12,17)),14),16),15),((((4,5),((6,10),((7,8),9))),11),(13,18)),19); 1
(((((((1,2),3),(13,18)),(((((4,5),((6,10),((7,8),9))),11),16),17)),15),14),12,19); 1
(((((((1,2),3),(4,5)),11),((((((6,10),((7,9),8)),12),18),16),13)),17),(14,15),19); 1
(((((((1,2),3),(4,5)),11),((((6,((7,9),8)),10),((12,13),18)),16)),(14,15)),17,19); 1
(((((((1,2),3),(4,5)),11),(((12,17),14),15)),((6,(((7,9),8),10)),16)),(13,18),19); 1
(((((((1,2),3),(4,5)),11),((12,17),13)),((((6,((7,9),8)),10),18),16)),(14,15),19); 1
(((((((1,2),3),11),(((((4,((6,10),((7,8),9))),5),16),18),13)),(12,17)),15),14,19); 1
(((((((1,2),3),11),((((4,5),((6,10),((7,8),9))),16),(13,18))),14),15),(12,17),19); 1
(((((((1,2),3),11),(((12,15),14),17)),(((4,5),((6,10),((7,8),9))),16)),18),13,19); 1
(((((((1,2),3),11),(((4,5),((6,10),((7,8),9))),(12,16))),(13,18)),(14,15)),17,19); 1
(((((((1,2),3),11),(((4,5),((6,10),((7,9),8))),16)),(13,18)),15),((12,17),14),19); 1
(((((((1,2),3),11),(12,17)),14),13),(((((4,((6,10),((7,8),9))),5),16),18),15),19); 1
(((((((1,2),3),11),12),15),(14,17)),(((((4,5),((6,10),((7,8),9))),16),13),18),19); 1
(((((((1,2),3),11),14),(15,17)),12),(((((4,5),((6,10),((7,8),9))),16),18),13),19); 1
(((((((1,2),3),11),14),15),17),(((4,(5,((6,10),((7,8),9)))),(12,16)),(13,18)),19); 1
(((((((1,2),3),12),14),15),((((4,(5,((6,10),((7,8),9)))),16),11),(13,18))),17,19); 1
(((((((1,2),3),12),14),15),((((4,(5,((6,10),((7,8),9)))),16),17),11)),(13,18),19); 1
(((((((1,2),3),12),14),15),17),((((((4,5),((6,10),((7,8),9))),16),18),13),11),19); 1
(((((((1,2),3),12),14),17),15),(((((4,5),((6,10),((7,8),9))),11),16),(13,18)),19); 1
(((((((1,2),3),12),14),17),15),(((((4,5),((6,10),((7,9),8))),16),(13,18)),11),19); 1
(((((((1,2),3),12),15),17),14),(((((4,5),((6,10),((7,8),9))),16),11),(13,18)),19); 1
(((((((1,2),3),12),16),14),17),(((((4,5),((6,10),((7,8),9))),11),15),(13,18)),19); 1
(((((((1,2),3),12),16),17),(((((4,((6,10),((7,8),9))),5),11),(13,18)),15)),14,19); 1
(((((((1,2),3),14),(12,17)),15),(((((4,5),((6,10),((7,8),9))),11),18),13)),16,19); 1
(((((((1,2),3),14),12),(13,17)),16),(((((4,((6,10),((7,8),9))),5),18),11),15),19); 1
(((((((1,2),3),14),12),17),15),(((((4,((6,10),((7,8),9))),5),11),(13,18)),16),19); 1
(((((((1,2),3),14),16),(12,17)),15),((((4,((6,10),((7,8),9))),5),11),(13,18)),19); 1
(((((((1,2),3),14),17),12),15),((((4,(5,((6,10),(7,(8,9))))),16),(13,18)),11),19); 1
(((((((1,2),3),14),17),15),16),((((((4,(6,10)),5),((7,9),8)),11),12),(13,18)),19); 1
(((((((1,2),3),14),17),15),16),(((((4,5),((6,10),((7,8),9))),12),11),(13,18)),19); 1
(((((((1,2),3),15),(((4,(5,((6,10),((7,8),9)))),11),16)),(12,17)),14),(13,18),19); 1
(((((((1,2),3),16),(12,17)),14),15),((((4,5),((6,10),((7,8),9))),11),(13,18)),19); 1
(((((((1,2),3),16),12),((((((4,((6,10),((7,8),9))),5),13),11),18),15)),17),14,19); 1
(((((((1,2),3),16),12),14),15),((((((4,((6,10),((7,8),9))),5),18),13),11),17),19); 1
(((((((1,2),3),16),12),17),(14,15)),((((4,5),((6,10),((7,8),9))),11),(13,18)),19); 1
(((((((1,2),3),16),12),17),14),((((4,(5,((6,10),((7,8),9)))),11),(13,18)),15),19); 1
(((((((1,2),3),16),14),((((((4,((6,10),((7,8),9))),5),11),12),13),18)),17),15,19); 1
(((((((1,2),3),16),14),(12,17)),15),(((((4,((6,10),((7,8),9))),5),11),13),18),19); 1
(((((((1,2),3),16),14),(12,17)),15),((((4,5),((6,10),((7,8),9))),(13,18)),11),19); 1
(((((((1,2),3),16),14),17),12),(((((4,5),((6,10),((7,8),9))),11),(13,18)),15),19); 1
(((((((1,2),3),16),14),17),15),(((((4,((6,10),((7,8),9))),5),11),(12,13)),18),19); 1
(((((((1,2),3),16),15),(12,17)),14),(((4,(5,((6,10),((7,8),9)))),11),(13,18)),19); 1
(((((((1,2),3),16),15),14),(((((4,5),((6,10),((7,9),8))),11),(13,18)),17)),12,19); 1
(((((((1,2),3),16),15),14),18),((((4,5),((6,10),(7,(8,9)))),11),((12,13),17)),19); 1
((((((1,2),3),(((((((4,((6,10),((7,8),9))),5),12),18),11),13),16)),17),14),15,19); 1
((((((1,2),3),(((((((4,((6,10),((7,8),9))),5),16),13),11),18),17)),15),14),12,19); 1
((((((1,2),3),((((((4,5),((6,10),((7,8),9))),16),11),(13,18)),15)),17),14),12,19); 1
((((((1,2),3),((((((4,5),((6,10),((7,9),8))),11),16),(13,18)),12)),14),15),17,19); 1
((((((1,2),3),(((((4,((6,10),((7,8),9))),5),11),15),17)),(13,18)),14),(12,16),19); 1
((((((1,2),3),(((((4,((6,10),((7,8),9))),5),12),11),18)),14),16),((13,17),15),19); 1
((((((1,2),3),(((((4,(5,(6,10))),((7,8),9)),11),18),13)),16),15),((12,17),14),19); 1
((((((1,2),3),((((4,5),((6,10),((7,8),9))),(13,18)),11)),((14,16),15)),17),12,19); 1
((((((1,2),3),((((4,5),((6,10),((7,9),8))),11),18)),(15,16)),14),((12,13),17),19); 1
((((((1,2),3),((12,17),14)),15),((((4,(5,((6,10),((7,8),9)))),11),16),18)),13,19); 1
((((((1,2),3),((14,17),15)),(13,18)),12),(((4,(5,((6,10),((7,8),9)))),16),11),19); 1
((((((1,2),3),(12,16)),(((((4,5),((6,10),((7,8),9))),(13,18)),11),17)),14),15,19); 1
((((((1,2),3),(12,16)),((((4,5),((6,10),((7,8),9))),11),(13,(17,18)))),15),14,19); 1
((((((1,2),3),(12,17)),14),(((((4,((6,10),((7,8),9))),5),11),(13,18)),16)),15,19); 1
((((((1,2),3),(12,17)),14),13),((((((4,5),((6,10),((7,8),9))),11),18),16),15),19); 1
((((((1,2),3),(12,17)),14),15),(((((4,((7,8),9)),(5,(6,10))),11),(13,18)),16),19); 1
((((((1,2),3),(12,17)),14),15),((((4,(5,(6,10))),((7,8),9)),11),((13,18),16)),19); 1
((((((1,2),3),(13,18)),(((((4,5),((6,10),((7,8),9))),11),(12,16)),17)),15),14,19); 1
((((((1,2),3),(14,15)),((((((4,5),((6,10),((7,8),9))),11),18),13),16)),17),12,19); 1
((((((1,2),3),(14,15)),(((((4,5),((6,10),((7,8),9))),11),(13,16)),17)),18),12,19); 1
((((((1,2),3),(14,17)),15),(((((4,5),((6,10),((7,8),9))),11),(13,18)),16)),12,19); 1
((((((1,2),3),(14,17)),16),15),((((4,5),((6,10),(7,(8,9)))),12),((11,13),18)),19); 1
((((((1,2),3),(4,5)),11),15),((((((6,(7,(8,9))),10),(12,16)),18),13),(14,17)),19); 1
((((((1,2),3),11),(((((4,((6,10),((7,8),9))),5),16),18),13)),(14,15)),(12,17),19); 1
((((((1,2),3),11),(((((4,5),((6,10),((7,8),9))),(12,16)),(13,18)),17)),14),15,19); 1
((((((1,2),3),11),(((((4,5),((6,10),((7,9),8))),(12,16)),18),13)),17),(14,15),19); 1
((((((1,2),3),11),((((4,(5,((6,10),((7,8),9)))),(12,16)),18),13)),15),(14,17),19); 1
((((((1,2),3),11),((((4,(5,((6,10),((7,8),9)))),16),(13,18)),15)),14),(12,17),19); 1
((((((1,2),3),11),((((4,5),((6,10),((7,8),9))),(12,16)),18)),(14,(15,17))),13,19); 1
((((((1,2),3),11),(((12,17),14),15)),(((4,(5,((6,10),((7,8),9)))),16),18)),13,19); 1
((((((1,2),3),11),(((12,17),14),15)),13),((((4,5),((6,10),((7,8),9))),16),18),19); 1
((((((1,2),3),11),(((4,(5,((6,10),((7,8),9)))),(12,16)),(13,18))),17),(14,15),19); 1
((((((1,2),3),11),((12,17),(14,15))),(((4,5),((6,10),((7,9),8))),16)),(13,18),19); 1
((((((1,2),3),11),(12,(14,15))),(((4,((6,10),((7,8),9))),5),16)),((13,18),17),19); 1
((((((1,2),3),11),(13,17)),14),((((4,(5,((6,10),((7,8),9)))),18),15),(12,16)),19); 1
((((((1,2),3),11),(13,18)),17),(((((4,5),((6,10),((7,8),9))),(12,16)),15),14),19); 1
((((((1,2),3),11),(14,15)),(12,17)),((((4,5),((6,10),((7,8),9))),16),(13,18)),19); 1
((((((1,2),3),11),(14,15)),(13,18)),((((4,((6,10),((7,8),9))),5),16),(12,17)),19); 1
((((((1,2),3),11),(14,16)),((((((4,5),((6,10),((7,8),9))),12),18),13),15)),17,19); 1
((((((1,2),3),11),(14,17)),(((4,5),((6,10),((7,8),9))),((12,16),(13,18)))),15,19); 1
((((((1,2),3),11),14),((((((4,5),((6,10),((7,8),9))),12),16),17),15)),(13,18),19); 1
((((((1,2),3),11),14),(12,17)),(((((4,5),((6,10),((7,8),9))),16),(13,18)),15),19); 1
((((((1,2),3),11),14),(13,17)),((((((4,((7,8),9)),5),(6,10)),(12,16)),18),15),19); 1
((((((1,2),3),11),14),17),((((((4,5),((6,10),((7,8),9))),(12,16)),18),13),15),19); 1
((((((1,2),3),11),14),17),(((((4,((6,10),((7,8),9))),5),(12,16)),(13,18)),15),19); 1
((((((1,2),3),11),15),((((4,((6,10),((7,8),9))),5),(12,16)),((13,17),18))),14,19); 1
((((((1,2),3),11),15),((((4,((6,10),((7,8),9))),5),16),((12,13),18))),(14,17),19); 1
((((((1,2),3),12),14),(((((((4,((6,10),((7,8),9))),5),11),16),18),13),17)),15,19); 1
((((((1,2),3),12),14),15),((((((4,5),((6,10),((7,8),9))),11),16),(13,18)),17),19); 1
((((((1,2),3),12),14),16),((((((4,((6,10),((7,8),9))),5),11),17),(13,18)),15),19); 1
((((((1,2),3),12),14),17),((((((4,5),((6,10),((7,8),9))),16),11),(13,18)),15),19); 1
((((((1,2),3),12),17),14),(((((((4,5),((6,10),((7,8),9))),16),11),13),18),15),19); 1
((((((1,2),3),13),14),15),(((((4,5),((6,10),((7,8),9))),11),((12,16),18)),17),19); 1
((((((1,2),3),14),((((((4,5),(6,10)),((7,8),9)),11),(12,16)),15)),17),(13,18),19); 1
((((((1,2),3),14),((12,17),16)),15),((((4,5),((6,10),((7,8),9))),11),(13,18)),19); 1
((((((1,2),3),14),(12,17)),15),((((((4,5),((6,10),((7,8),9))),18),16),13),11),19); 1
((((((1,2),3),14),(12,17)),15),(((((4,5),((6,10),((7,8),9))),11),16),(13,18)),19); 1
((((((1,2),3),14),15),(((((4,((6,10),((7,8),9))),5),11),(12,16)),(13,18))),17,19); 1
((((((1,2),3),14),15),(13,17)),(((((4,(5,((6,10),((7,9),8)))),11),18),12),16),19); 1
((((((1,2),3),14),15),17),(((((4,5),((6,10),((7,8),9))),11),(12,16)),(13,18)),19); 1
((((((1,2),3),14),17),((13,18),15)),((((4,5),((6,10),(7,(8,9)))),(12,16)),11),19); 1
((((((1,2),3),14),17),15),((((((4,(5,((6,10),((7,8),9)))),12),16),11),13),18),19); 1
((((((1,2),3),14),17),15),((((((4,5),((6,10),((7,8),9))),(12,16)),11),18),13),19); 1
((((((1,2),3),14),17),15),(((((4,((6,10),((7,8),9))),5),11),(12,16)),(13,18)),19); 1
((((((1,2),3),15),((((((4,5),((6,10),((7,8),9))),11),13),16),18)),14),(12,17),19); 1
((((((1,2),3),15),(12,17)),14),((((4,(5,((6,10),((7,8),9)))),16),(11,18)),13),19); 1
((((((1,2),3),15),(12,17)),14),((((4,(5,((6,10),((7,9),8)))),11),16),(13,18)),19); 1
((((((1,2),3),15),(14,16)),((((4,(5,((6,10),((7,8),9)))),12),(13,18)),11)),17,19); 1
((((((1,2),3),15),14),17),((((((4,5),((6,10),((7,8),9))),(12,16)),18),11),13),19); 1
((((((1,2),3),15),14),17),(((((4,(5,((6,10),((7,8),9)))),(12,16)),18),13),11),19); 1
((((((1,2),3),15),16),14),((((((4,5),((6,10),((7,8),9))),18),13),11),(12,17)),19); 1
((((((1,2),3),16),((((((4,5),((6,10),((7,8),9))),11),(13,18)),14),15)),17),12,19); 1
((((((1,2),3),16),(((12,17),14),15)),((4,(5,((6,10),((7,8),9)))),11)),(13,18),19); 1
((((((1,2),3),16),((12,17),14)),(((((4,((6,10),((7,8),9))),5),11),18),13)),15,19); 1
((((((1,2),3),16),((12,17),14)),15),(((((4,((6,10),((7,8),9))),5),11),18),13),19); 1
((((((1,2),3),16),(12,17)),14),((((((4,5),((6,10),((7,8),9))),11),13),18),15),19); 1
((((((1,2),3),16),(14,17)),(((((4,((7,9),8)),(5,(6,10))),11),12),(13,18))),15,19); 1
((((((1,2),3),16),12),(((((((4,5),((6,10),((7,8),9))),13),18),11),17),15)),14,19); 1
((((((1,2),3),16),12),14),((((((4,((7,8),9)),(5,(6,10))),11),(13,18)),15),17),19); 1
((((((1,2),3),16),14),((((((4,(5,((6,10),((7,8),9)))),12),18),13),11),17)),15,19); 1
((((((1,2),3),16),14),((((((4,5),((6,10),((7,8),9))),11),18),17),15)),(12,13),19); 1
((((((1,2),3),16),14),(((((4,5),((6,10),(7,(8,9)))),11),12),15)),((13,18),17),19); 1
((((((1,2),3),16),14),((((4,(5,((6,10),(7,(8,9))))),11),(13,18)),15)),(12,17),19); 1
((((((1,2),3),16),14),15),((((((4,((6,10),((7,8),9))),5),11),12),(13,17)),18),19); 1
((((((1,2),3),16),14),15),((((((4,5),((6,10),((7,8),9))),11),(13,18)),12),17),19); 1
((((((1,2),3),16),14),15),((((4,5),((6,10),((7,8),9))),11),(((12,13),18),17)),19); 1
((((((1,2),3),16),14),17),(((((((4,5),((6,10),((7,9),8))),12),18),13),11),15),19); 1
((((((1,2),3),16),14),17),((((((4,((6,10),((7,8),9))),5),(12,13)),18),11),15),19); 1
((((((1,2),3),16),14),17),((((((4,((6,10),((7,8),9))),5),12),15),(13,18)),11),19); 1
((((((1,2),3),16),15),(((((4,(5,((6,10),((7,8),9)))),12),(11,13)),18),17)),14,19); 1
((((((1,2),3),17),14),(((((((4,5),((6,10),((7,8),9))),12),11),13),16),18)),15,19); 1
((((((1,2),3),17),14),((((((4,5),((6,10),((7,8),9))),11),12),(13,18)),16)),15,19); 1
((((((1,2),3),17),14),((((4,(5,((6,10),((7,8),9)))),11),((13,18),16)),15)),12,19); 1
((((((1,2),3),17),16),14),((((((4,((6,10),((7,8),9))),5),11),12),(13,18)),15),19); 1
((((((1,2),3),18),(((((4,5),((6,10),((7,8),9))),11),(12,16)),(13,17))),15),14,19); 1
(((((1,2),3),((((((((4,((6,10),((7,8),9))),5),11),12),13),18),17),15)),14),16,19); 1
(((((1,2),3),((((((((4,5),((6,10),((7,8),9))),11),12),18),13),16),15)),14),17,19); 1
(((((1,2),3),(((((((4,(5,((6,10),((7,8),9)))),11),12),13),18),15),16)),17),14,19); 1
(((((1,2),3),(((((((4,5),((6,10),((7,8),9))),11),13),18),15),16)),14),(12,17),19); 1
(((((1,2),3),(((((((4,5),((6,10),((7,8),9))),18),12),13),11),15)),17),(14,16),19); 1
(((((1,2),3),(((((((4,5),(6,10)),((7,8),9)),11),12),16),15)),((13,18),17)),14,19); 1
(((((1,2),3),((((((4,((6,10),((7,8),9))),5),(12,16)),11),(13,18)),15)),17),14,19); 1
(((((1,2),3),((((((4,((6,10),((7,8),9))),5),11),(12,16)),(13,18)),17)),14),15,19); 1
(((((1,2),3),((((((4,((6,10),((7,8),9))),5),11),12),16),(13,18))),15),(14,17),19); 1
(((((1,2),3),((((((4,((7,8),9)),(5,(6,10))),11),(12,16)),(13,18)),15)),17),14,19); 1
(((((1,2),3),((((((4,(5,((6,10),((7,8),9)))),11),12),16),15),(13,18))),17),14,19); 1
(((((1,2),3),((((((4,(5,(6,10))),(7,(8,9))),11),13),16),18)),15),((12,17),14),19); 1
(((((1,2),3),((((((4,5),((6,10),((7,8),9))),(12,16)),11),(13,18)),15)),14),17,19); 1
(((((1,2),3),((((((4,5),((6,10),((7,8),9))),(13,18)),11),(15,16)),12)),17),14,19); 1
(((((1,2),3),((((((4,5),((6,10),((7,8),9))),11),(12,16)),(13,18)),17)),15),14,19); 1
(((((1,2),3),((((((4,5),((6,10),((7,8),9))),11),(12,18)),16),(13,17))),14),15,19); 1
(((((1,2),3),((((((4,5),((6,10),((7,8),9))),11),(13,18)),(12,16)),17)),15),14,19); 1
(((((1,2),3),((((((4,5),((6,10),((7,8),9))),11),12),((13,18),16)),17)),14),15,19); 1
(((((1,2),3),((((((4,5),((6,10),((7,8),9))),11),16),(13,18)),(12,17))),14),15,19); 1
(((((1,2),3),((((((4,5),((6,10),((7,8),9))),11),16),15),14)),12),((13,18),17),19); 1
(((((1,2),3),((((((4,5),((6,10),((7,8),9))),11),16),18),15)),(14,17)),(12,13),19); 1
(((((1,2),3),((((((4,5),((6,10),((7,9),8))),11),(13,18)),(12,16)),17)),15),14,19); 1
(((((1,2),3),((((((4,5),((6,10),((7,9),8))),12),11),16),17)),(13,18)),(14,15),19); 1
(((((1,2),3),((((((4,5),(6,10)),((7,9),8)),11),((12,16),(13,18))),15)),17),14,19); 1
(((((1,2),3),(((((4,5),((6,10),((7,8),9))),(12,16)),18),(11,13))),17),(14,15),19); 1
(((((1,2),3),(((((4,5),((6,10),((7,8),9))),16),18),11)),(((12,17),15),14)),13,19); 1
(((((1,2),3),(((((4,5),((6,10),(7,(8,9)))),16),(13,18)),(11,15))),(12,17)),14,19); 1
(((((1,2),3),((((4,(5,((6,10),((7,8),9)))),16),(11,(13,18))),17)),(14,15)),12,19); 1
(((((1,2),3),((((4,(5,((6,10),((7,8),9)))),16),11),(13,18))),(12,17)),(14,15),19); 1
(((((1,2),3),(((12,16),14),15)),17),((((4,(5,((6,10),((7,8),9)))),11),18),13),19); 1
(((((1,2),3),(((12,17),14),(13,18))),15),((((4,((6,10),((7,8),9))),5),11),16),19); 1
(((((1,2),3),(((12,17),14),(13,18))),15),((((4,5),((6,10),((7,8),9))),11),16),19); 1
(((((1,2),3),(((13,18),17),14)),15),((((4,((6,10),((7,8),9))),5),(12,16)),11),19); 1
(((((1,2),3),((12,13),16)),((14,15),17)),(((4,5),((6,10),((7,8),9))),(11,18)),19); 1
(((((1,2),3),((12,16),14)),17),(((((4,((6,10),((7,8),9))),5),11),(13,18)),15),19); 1
(((((1,2),3),((12,17),14)),(((((4,((6,10),((7,8),9))),5),11),16),(13,18))),15,19); 1
(((((1,2),3),((12,17),14)),(((((4,5),((6,10),((7,8),9))),11),16),(13,18))),15,19); 1
(((((1,2),3),((12,17),14)),15),((((((4,((6,10),((7,8),9))),5),18),16),13),11),19); 1
(((((1,2),3),((12,17),14)),15),(((((4,((6,10),((7,8),9))),5),11),16),(13,18)),19); 1
(((((1,2),3),((12,17),14)),15),(((((4,(5,((6,10),((7,8),9)))),11),16),18),13),19); 1
(((((1,2),3),((12,17),14)),15),(((((4,5),((6,10),((7,8),9))),11),(13,18)),16),19); 1
(((((1,2),3),((12,17),14)),15),(((((4,5),((6,10),((7,8),9))),11),18),(13,16)),19); 1
(((((1,2),3),((12,17),14)),15),(((((4,5),((6,10),((7,8),9))),16),(13,18)),11),19); 1
(((((1,2),3),((12,17),14)),15),((((4,((6,10),((7,8),9))),5),11),((13,18),16)),19); 1
(((((1,2),3),((12,17),14)),15),((((4,((6,10),((7,9),8))),5),11),((13,18),16)),19); 1
(((((1,2),3),((12,17),14)),16),(((((4,5),((6,10),((7,8),9))),11),(13,18)),15),19); 1
(((((1,2),3),((13,17),14)),15),(((((4,5),((6,10),((7,8),9))),11),(12,16)),18),19); 1
(((((1,2),3),((13,18),14)),15),((((4,(5,((6,10),((7,8),9)))),11),(12,16)),17),19); 1
(((((1,2),3),((13,18),17)),(((((4,5),((6,10),((7,8),9))),(12,16)),11),15)),14,19); 1
(((((1,2),3),((13,18),17)),14),((((((4,5),((6,10),((7,8),9))),11),16),12),15),19); 1
(((((1,2),3),(12,(14,15))),17),(((((4,5),((6,10),((7,9),8))),11),(16,18)),13),19); 1
(((((1,2),3),(12,14)),15),((((((4,5),((6,10),((7,8),9))),16),(13,18)),11),17),19); 1
(((((1,2),3),(12,14)),17),((((((4,5),((6,10),((7,8),9))),11),(16,18)),13),15),19); 1
(((((1,2),3),(12,16)),((((((4,5),((6,10),((7,8),9))),11),(13,18)),17),15)),14,19); 1
(((((1,2),3),(12,16)),((((((4,5),((6,10),((7,8),9))),11),17),(13,18)),15)),14,19); 1
(((((1,2),3),(12,16)),14),((((((((4,5),(6,10)),((7,8),9)),11),13),18),15),17),19); 1
(((((1,2),3),(12,16)),14),(((((((4,5),((6,10),((7,8),9))),18),13),11),17),15),19); 1
(((((1,2),3),(12,16)),14),((((((4,5),((6,10),(7,(8,9)))),11),(13,18)),17),15),19); 1
(((((1,2),3),(12,17)),((((((4,5),((6,10),((7,8),9))),11),(13,18)),16),15)),14,19); 1
(((((1,2),3),(12,17)),(14,15)),(((((4,5),((6,10),((7,9),8))),11),16),(13,18)),19); 1
(((((1,2),3),(12,17)),(14,15)),(((4,(5,((6,10),((7,8),9)))),11),((13,18),16)),19); 1
(((((1,2),3),(12,17)),14),(((((((4,5),((6,10),((7,8),9))),11),18),13),16),15),19); 1
(((((1,2),3),(13,18)),15),((((((4,((6,10),((7,8),9))),5),16),11),(12,17)),14),19); 1
(((((1,2),3),(14,(16,17))),15),(((((4,5),((6,10),((7,8),9))),11),12),(13,18)),19); 1
(((((1,2),3),(14,(16,17))),15),(((((4,5),((6,10),((7,8),9))),12),11),(13,18)),19); 1
(((((1,2),3),(14,15)),(12,17)),(((((4,5),((6,10),((7,8),9))),11),16),(13,18)),19); 1
(((((1,2),3),(14,15)),17),(((((4,5),((6,10),(7,(8,9)))),(12,16)),13),(11,18)),19); 1
(((((1,2),3),(14,17)),((((((4,((6,10),((7,8),9))),5),11),15),16),(13,18))),12,19); 1
(((((1,2),3),(14,17)),((((4,(5,((6,10),((7,8),9)))),11),(12,16)),(13,18))),15,19); 1
(((((1,2),3),(14,17)),15),(((((((4,((6,10),((7,9),8))),5),12),18),11),16),13),19); 1
(((((1,2),3),(14,17)),15),((((((4,((7,8),9)),(5,(6,10))),11),(13,18)),16),12),19); 1
(((((1,2),3),(14,17)),15),(((((4,5),((6,10),((7,8),9))),11),(12,16)),(13,18)),19); 1
(((((1,2),3),(15,16)),14),((((((4,5),((6,10),((7,8),9))),11),18),(12,13)),17),19); 1
(((((1,2),3),11),(((((((4,((6,10),((7,8),9))),5),12),13),18),17),(14,16))),15,19); 1
(((((1,2),3),11),((((((4,((6,10),((7,8),9))),5),(13,17)),18),15),(12,16))),14,19); 1
(((((1,2),3),11),((((((4,((6,10),((7,8),9))),5),16),(13,18)),(12,17)),15)),14,19); 1
(((((1,2),3),11),((((((4,((6,10),((7,9),8))),5),(12,16)),18),(13,17)),15)),14,19); 1
(((((1,2),3),11),((((((4,5),((6,10),((7,8),9))),(12,16)),(13,18)),15),17)),14,19); 1
(((((1,2),3),11),(((((4,(5,((6,10),((7,8),9)))),(12,16)),18),15),(13,17))),14,19); 1
(((((1,2),3),11),(((((4,(5,((6,10),((7,8),9)))),(16,18)),13),15),(12,17))),14,19); 1
(((((1,2),3),11),(((((4,5),((6,10),((7,8),9))),16),18),13)),(((12,17),14),15),19); 1
(((((1,2),3),11),((((4,((6,10),((7,8),9))),5),(12,16)),((13,17),18))),(14,15),19); 1
(((((1,2),3),11),((((4,(5,((6,10),((7,8),9)))),(12,16)),18),13)),((14,15),17),19); 1
(((((1,2),3),11),((((4,(5,((6,10),((7,8),9)))),16),(13,18)),(12,17))),(14,15),19); 1
(((((1,2),3),11),((((4,5),((6,10),((7,8),9))),16),((13,17),18))),((12,14),15),19); 1
(((((1,2),3),11),(((13,18),17),14)),((((4,5),((6,10),((7,8),9))),(12,16)),15),19); 1
(((((1,2),3),11),(((4,5),((6,10),((7,8),9))),(13,18))),(((12,17),16),(14,15)),19); 1
(((((1,2),3),11),(14,17)),((((((4,5),((6,10),((7,8),9))),16),12),(13,18)),15),19); 1
(((((1,2),3),11),14),(((((((4,5),((6,10),((7,8),9))),(12,16)),18),13),17),15),19); 1
(((((1,2),3),11),14),((((((4,((6,10),((7,8),9))),5),(12,16)),17),15),(13,18)),19); 1
(((((1,2),3),11),14),((((((4,((6,10),((7,8),9))),5),(12,16)),18),15),(13,17)),19); 1
(((((1,2),3),11),14),(((((4,(5,((6,10),((7,8),9)))),12),((13,18),16)),17),15),19); 1
(((((1,2),3),11),14),((((4,(5,((6,10),((7,8),9)))),(12,16)),18),((13,17),15)),19); 1
(((((1,2),3),12),(((((((4,5),((6,10),((7,9),8))),11),(13,18)),17),15),16)),14,19); 1
(((((1,2),3),12),((((((4,5),((6,10),((7,8),9))),11),((13,18),16)),17),15)),14,19); 1
(((((1,2),3),12),(14,17)),((((((4,(5,((6,10),((7,8),9)))),16),11),18),15),13),19); 1
(((((1,2),3),12),14),(((((((4,5),((6,10),((7,8),9))),11),16),(13,17)),18),15),19); 1
(((((1,2),3),12),16),((((((((4,((6,10),((7,8),9))),5),11),18),13),17),15),14),19); 1
(((((1,2),3),13),((((((4,(5,((6,10),((7,8),9)))),11),(12,16)),18),15),17)),14,19); 1
(((((1,2),3),13),((12,17),14)),((((((4,5),((6,10),((7,8),9))),16),18),11),15),19); 1
(((((1,2),3),14),(((((((4,((6,10),((7,8),9))),5),11),(13,18)),16),15),12)),17,19); 1
(((((1,2),3),14),(((((((4,(5,((6,10),((7,8),9)))),11),12),18),13),16),17)),15,19); 1
(((((1,2),3),14),(((((((4,5),((6,10),((7,8),9))),(12,16)),13),18),11),15)),17,19); 1
(((((1,2),3),14),(((((((4,5),((6,10),((7,8),9))),11),12),15),(13,18)),16)),17,19); 1
(((((1,2),3),14),((((((4,((6,10),((7,8),9))),5),11),(12,16)),17),15)),(13,18),19); 1
(((((1,2),3),14),((((((4,((6,10),((7,8),9))),5),11),18),16),15)),((12,13),17),19); 1
(((((1,2),3),14),((((((4,((6,10),(7,(8,9)))),5),16),(13,18)),11),15)),(12,17),19); 1
(((((1,2),3),14),((((((4,5),((6,10),((7,8),9))),11),16),(13,18)),15)),(12,17),19); 1
(((((1,2),3),14),((((((4,5),((6,10),((7,8),9))),12),((13,18),16)),11),17)),15,19); 1
(((((1,2),3),14),(((((4,((6,10),((7,8),9))),5),(13,18)),11),(15,16))),(12,17),19); 1
(((((1,2),3),14),(((((4,5),((6,10),((7,8),9))),11),((13,16),18)),(12,17))),15,19); 1
(((((1,2),3),14),((12,17),15)),((((((4,((6,10),((7,8),9))),5),11),18),16),13),19); 1
(((((1,2),3),14),((12,17),15)),(((((4,5),((6,10),((7,8),9))),16),(13,18)),11),19); 1
(((((1,2),3),14),(12,17)),((((((4,(5,((6,10),((7,8),9)))),16),18),11),13),15),19); 1
(((((1,2),3),14),(12,17)),(((((4,(5,((6,10),((7,8),9)))),11),(13,18)),15),16),19); 1
(((((1,2),3),14),(13,18)),((((((4,5),((6,10),((7,8),9))),(12,16)),11),15),17),19); 1
(((((1,2),3),14),(13,18)),(((((4,5),((6,10),((7,8),9))),11),((12,17),16)),15),19); 1
(((((1,2),3),14),(15,16)),((((((4,5),((6,10),((7,8),9))),11),12),(13,18)),17),19); 1
(((((1,2),3),14),15),((((((4,5),((6,10),((7,8),9))),11),(12,16)),(13,18)),17),19); 1
(((((1,2),3),14),15),(((((4,((6,10),((7,8),9))),5),11),((12,16),(13,18))),17),19); 1
(((((1,2),3),14),16),((((((((4,5),((7,8),9)),(6,10)),11),12),(13,18)),15),17),19); 1
(((((1,2),3),14),16),(((((((4,5),((6,10),((7,8),9))),11),(12,13)),18),15),17),19); 1
(((((1,2),3),14),16),((((((4,((6,10),((7,8),9))),5),11),(12,18)),(13,17)),15),19); 1
(((((1,2),3),14),16),((((((4,5),((6,10),(7,(8,9)))),11),(13,18)),15),(12,17)),19); 1
(((((1,2),3),14),16),(((((4,5),((6,10),((7,8),9))),11),(12,((13,18),17))),15),19); 1
(((((1,2),3),14),17),((((((((4,5),((6,10),((7,8),9))),16),11),13),18),12),15),19); 1
(((((1,2),3),14),17),(((((((4,(6,10)),5),((7,8),9)),11),((12,13),18)),16),15),19); 1
(((((1,2),3),14),17),((((((4,((6,10),((7,8),9))),5),(12,16)),18),15),(11,13)),19); 1
(((((1,2),3),14),17),(((((4,(5,((6,10),((7,8),9)))),11),((12,13),18)),16),15),19); 1
(((((1,2),3),15),(((((((4,5),((6,10),((7,8),9))),11),16),(13,18)),17),14)),12,19); 1
(((((1,2),3),15),((((((4,(5,(6,10))),((7,8),9)),11),(12,16)),(13,18)),17)),14,19); 1
(((((1,2),3),15),(((((4,(5,((6,10),((7,8),9)))),16),(13,18)),11),14)),(12,17),19); 1
(((((1,2),3),15),(((((4,5),((6,10),((7,8),9))),11),((12,16),(13,18))),17)),14,19); 1
(((((1,2),3),15),((((4,5),((6,10),(7,(8,9)))),16),(11,(13,18)))),((12,17),14),19); 1
(((((1,2),3),15),((12,17),14)),(((((4,5),((6,10),((7,8),9))),11),16),(13,18)),19); 1
(((((1,2),3),15),14),(((((((4,5),((6,10),((7,8),9))),11),12),(13,18)),16),17),19); 1
(((((1,2),3),15),14),((((((4,5),((6,10),(7,(8,9)))),11),(12,16)),(13,18)),17),19); 1
(((((1,2),3),16),((((((((4,((6,10),((7,8),9))),5),18),11),13),15),17),14)),12,19); 1
(((((1,2),3),16),((((((((4,5),((6,10),((7,8),9))),12),11),13),18),17),15)),14,19); 1
(((((1,2),3),16),(((((((4,5),((6,10),((7,8),9))),11),12),(13,18)),15),14)),17,19); 1
(((((1,2),3),16),(((((((4,5),((6,10),((7,8),9))),11),12),(13,18)),15),17)),14,19); 1
(((((1,2),3),16),(((((((4,5),((6,10),((7,9),8))),11),(13,18)),17),15),14)),12,19); 1
(((((1,2),3),16),((((((4,((6,10),((7,8),9))),5),11),18),15),((12,13),17))),14,19); 1
(((((1,2),3),16),((((((4,5),((6,10),((7,8),9))),11),(13,18)),15),14)),(12,17),19); 1
(((((1,2),3),16),((((((4,5),((6,10),((7,9),8))),11),((12,13),18)),15),17)),14,19); 1
(((((1,2),3),16),(((((4,(5,((6,10),((7,8),9)))),12),11),(13,18)),17)),(14,15),19); 1
(((((1,2),3),16),((((4,(5,((6,10),((7,8),9)))),11),18),13)),(((12,17),15),14),19); 1
(((((1,2),3),16),(((12,17),14),15)),((((4,(5,((6,10),((7,8),9)))),13),18),11),19); 1
(((((1,2),3),16),((14,17),15)),((((4,5),((6,10),((7,8),9))),11),((12,13),18)),19); 1
(((((1,2),3),16),(14,15)),(((((((4,5),((6,10),((7,8),9))),11),18),12),13),17),19); 1
(((((1,2),3),16),(14,15)),((((((4,((6,10),((7,8),9))),5),11),12),(13,18)),17),19); 1
(((((1,2),3),16),12),((((((((4,5),((6,10),((7,8),9))),11),18),13),17),15),14),19); 1
(((((1,2),3),16),14),((((((((4,((6,10),((7,8),9))),5),11),12),13),18),17),15),19); 1
(((((1,2),3),16),14),((((((((4,5),((6,10),((7,8),9))),12),11),13),18),17),15),19); 1
(((((1,2),3),16),14),(((((((4,((6,10),((7,8),9))),5),11),(12,13)),15),17),18),19); 1
(((((1,2),3),16),14),(((((((4,5),((6,10),((7,8),9))),11),18),(12,13)),17),15),19); 1
(((((1,2),3),16),14),(((((((4,5),((6,10),((7,8),9))),13),11),18),15),(12,17)),19); 1
(((((1,2),3),16),14),((((((4,(5,((6,10),((7,8),9)))),11),12),18),(13,17)),15),19); 1
(((((1,2),3),16),14),((((((4,5),((6,10),((7,8),9))),11),((12,13),18)),17),15),19); 1
(((((1,2),3),16),14),((((((4,5),((6,10),((7,8),9))),11),(13,18)),(12,17)),15),19); 1
(((((1,2),3),17),(((((((4,(5,(6,10))),((7,8),9)),11),12),16),18),13)),(14,15),19); 1
(((((1,2),3),17),(((((((4,5),((6,10),((7,8),9))),(12,16)),18),11),13),15)),14,19); 1
(((((1,2),3),17),(((((((4,5),((6,10),((7,8),9))),11),(12,16)),13),18),15)),14,19); 1
(((((1,2),3),17),((((((4,(5,((6,10),((7,9),8)))),11),(12,16)),18),15),13)),14,19); 1
(((((1,2),3),17),((((((4,5),((6,10),((7,8),9))),(13,18)),11),12),16)),(14,15),19); 1
(((((1,2),3),17),((((((4,5),((6,10),((7,8),9))),11),(12,16)),(13,18)),15)),14,19); 1
(((((1,2),3),17),(12,14)),((((((4,(5,((6,10),((7,9),8)))),16),11),18),13),15),19); 1
(((((1,2),3),17),(14,16)),(((((((4,((6,10),((7,8),9))),5),12),18),11),13),15),19); 1
(((((1,2),3),17),14),(((((((4,((6,10),((7,8),9))),5),(12,16)),13),18),11),15),19); 1
(((((1,2),3),17),14),(((((((4,((6,10),((7,8),9))),5),12),11),(13,18)),15),16),19); 1
(((((1,2),3),17),14),(((((((4,5),((6,10),((7,8),9))),12),(13,18)),11),16),15),19); 1
(((((1,2),3),17),14),((((((4,5),((6,10),(7,(8,9)))),(12,16)),(13,18)),11),15),19); 1
(((((1,2),3),17),14),(((((4,((5,(6,10)),((7,8),9))),11),(12,(13,18))),16),15),19); 1
(((((1,2),3),17),14),(((((4,(5,((6,10),((7,8),9)))),11),(13,18)),15),(12,16)),19); 1
(((((1,2),3),18),(((((((4,((6,10),((7,8),9))),5),11),12),13),17),(15,16))),14,19); 1
(((((1,2),3),18),((14,17),15)),(((((4,5),((6,10),((7,8),9))),11),16),(12,13)),19); 1
((((1,2),3),((((((((4,((6,10),((7,8),9))),5),12),(13,18)),11),16),15),17)),14,19); 1
((((1,2),3),((((((((4,((6,10),((7,8),9))),5),12),(13,18)),11),17),15),16)),14,19); 1
((((1,2),3),((((((((4,((6,10),((7,9),8))),5),11),12),(13,18)),16),17),15)),14,19); 1
((((1,2),3),((((((((4,(5,((6,10),((7,8),9)))),11),13),18),12),16),17),15)),14,19); 1
((((1,2),3),((((((((4,(5,((6,10),((7,8),9)))),12),18),16),13),11),15),17)),14,19); 1
((((1,2),3),((((((((4,5),((6,10),((7,8),9))),(12,16)),11),18),17),13),15)),14,19); 1
((((1,2),3),((((((((4,5),((6,10),((7,8),9))),11),(12,16)),18),15),13),17)),14,19); 1
((((1,2),3),((((((((4,5),((6,10),((7,8),9))),12),16),11),(13,18)),15),17)),14,19); 1
((((1,2),3),((((((((4,5),((6,10),((7,8),9))),18),(12,13)),11),16),17),15)),14,19); 1
((((1,2),3),(((((((4,((6,10),((7,8),9))),5),11),(13,18)),15),17),(12,16))),14,19); 1
((((1,2),3),(((((((4,((6,10),((7,8),9))),5),11),16),18),15),((12,13),17))),14,19); 1
((((1,2),3),(((((((4,((6,10),((7,8),9))),5),12),16),11),17),(13,18))),(14,15),19); 1
((((1,2),3),(((((((4,((6,10),((7,8),9))),5),16),18),11),((12,13),17)),15)),14,19); 1
((((1,2),3),(((((((4,5),((6,10),((7,8),9))),11),((13,18),17)),15),14),16)),12,19); 1
((((1,2),3),(((((((4,5),((6,10),((7,8),9))),11),(12,16)),(13,18)),17),15)),14,19); 1
((((1,2),3),(((((((4,5),((6,10),((7,8),9))),11),(12,17)),16),(13,18)),15)),14,19); 1
((((1,2),3),(((((((4,5),((6,10),((7,8),9))),11),(13,18)),(12,16)),17),15)),14,19); 1
((((1,2),3),(((((((4,5),((6,10),((7,8),9))),11),12),16),(13,18)),(15,17))),14,19); 1
((((1,2),3),(((((((4,5),((6,10),((7,8),9))),16),(13,18)),11),15),(12,17))),14,19); 1
((((1,2),3),(((((((4,5),((6,10),((7,8),9))),18),(12,16)),(13,17)),15),11)),14,19); 1
((((1,2),3),(((((((4,5),((6,10),((7,8),9))),18),11),((12,13),17)),16),15)),14,19); 1
((((1,2),3),(((((((4,5),((6,10),(7,(8,9)))),11),((12,16),13)),18),17),15)),14,19); 1
((((1,2),3),((((((4,((6,10),((7,8),9))),5),11),(12,16)),((13,18),17)),15)),14,19); 1
((((1,2),3),((((((4,((6,10),((7,8),9))),5),11),12),(13,18)),15)),((14,17),16),19); 1
((((1,2),3),((((((4,((6,10),((7,8),9))),5),18),(11,13)),15),(12,17))),(14,16),19); 1
((((1,2),3),((((((4,(5,((6,10),((7,8),9)))),11),(12,16)),(13,18)),17),15)),14,19); 1
((((1,2),3),((((((4,(5,((6,10),((7,8),9)))),16),18),11),15),((12,13),17))),14,19); 1
((((1,2),3),((((((4,5),((6,10),((7,8),9))),12),((13,18),16)),15),(11,17))),14,19); 1
((((1,2),3),(((((4,((6,10),((7,8),9))),5),11),((12,16),(13,18))),17)),(14,15),19); 1
((((1,2),3),(((((4,(5,((6,10),((7,8),9)))),11),(12,16)),((13,18),17)),15)),14,19); 1
((((1,2),3),(((((4,(5,((6,10),((7,8),9)))),11),(12,16)),(13,18)),15)),(14,17),19); 1
((((1,2),3),(((((4,(5,((6,10),((7,8),9)))),11),(13,18)),(12,17)),(15,16))),14,19); 1
((((1,2),3),(((((4,(5,((6,10),((7,9),8)))),11),12),15),(((13,18),17),16))),14,19); 1
((((1,2),3),((((4,(5,((6,10),((7,8),9)))),11),(12,16)),(14,15))),((13,18),17),19); 1
((((1,2),3),(((12,17),14),15)),(((((4,5),((6,10),((7,8),9))),11),(13,16)),18),19); 1
((((1,2),3),((12,(13,17)),16)),(((((4,5),((6,10),((7,9),8))),11),18),(14,15)),19); 1
((((1,2),3),((12,15),14)),(((((((4,5),((6,10),((7,8),9))),11),16),18),13),17),19); 1
((((1,2),3),((12,17),14)),(((((((4,((6,10),((7,8),9))),5),11),13),18),16),15),19); 1
((((1,2),3),((12,17),14)),(((((((4,5),((6,10),((7,8),9))),16),15),11),13),18),19); 1
((((1,2),3),((12,17),14)),((((((4,((6,10),((7,8),9))),5),11),16),(13,18)),15),19); 1
((((1,2),3),((12,17),14)),((((((4,(5,((6,10),((7,9),8)))),18),11),16),13),15),19); 1
((((1,2),3),((12,17),14)),((((((4,5),((6,10),((7,8),9))),11),16),(13,18)),15),19); 1
((((1,2),3),((12,17),14)),(((((4,(5,((6,10),((7,8),9)))),11),(13,18)),15),16),19); 1
((((1,2),3),((12,17),14)),(((((4,(5,((6,10),((7,9),8)))),16),11),(13,18)),15),19); 1
((((1,2),3),((12,17),14)),(((((4,5),((6,10),((7,8),9))),11),((13,18),16)),15),19); 1
((((1,2),3),((14,15),17)),((((4,((6,10),((7,8),9))),5),11),((12,16),(13,18))),19); 1
((((1,2),3),(12,14)),(((((((4,5),((6,10),((7,8),9))),16),11),(13,18)),17),15),19); 1
((((1,2),3),(12,16)),((((((((4,5),((7,9),8)),(6,10)),11),(13,18)),17),15),14),19); 1
((((1,2),3),(12,16)),(((((((4,5),((6,10),((7,8),9))),(13,18)),11),15),14),17),19); 1
((((1,2),3),(12,16)),(((((((4,5),((6,10),((7,8),9))),11),(13,18)),15),17),14),19); 1
((((1,2),3),(12,16)),(((((((4,5),((6,10),((7,9),8))),11),18),15),(13,17)),14),19); 1
((((1,2),3),(12,16)),((((((4,5),((6,10),((7,8),9))),(13,18)),11),15),(14,17)),19); 1
((((1,2),3),(12,16)),((((4,((6,10),((7,9),8))),5),(13,18)),((11,15),(14,17))),19); 1
((((1,2),3),(12,17)),((((((((4,((6,10),((7,8),9))),5),16),15),13),11),18),14),19); 1
((((1,2),3),(12,17)),(((((4,(5,((6,10),((7,8),9)))),16),11),(13,18)),(14,15)),19); 1
((((1,2),3),(13,17)),(((((((4,5),((6,10),((7,8),9))),(12,16)),18),11),15),14),19); 1
((((1,2),3),(14,15)),(((((((4,5),((6,10),((7,8),9))),(12,16)),18),11),13),17),19); 1
((((1,2),3),(14,15)),(((((4,5),((6,10),((7,8),9))),11),(13,18)),((12,17),16)),19); 1
((((1,2),3),(14,16)),(((((((4,5),((6,10),((7,8),9))),11),(13,18)),15),12),17),19); 1
((((1,2),3),(14,16)),((((((4,5),((6,10),((7,8),9))),11),(13,18)),15),(12,17)),19); 1
((((1,2),3),(14,17)),((((((((4,5),((6,10),((7,9),8))),11),16),18),13),12),15),19); 1
((((1,2),3),(14,17)),(((((((4,((6,10),((7,8),9))),5),11),(12,16)),13),18),15),19); 1
((((1,2),3),(14,17)),(((((((4,(5,((6,10),((7,8),9)))),11),16),18),13),12),15),19); 1
((((1,2),3),(14,17)),(((((((4,5),((6,10),((7,8),9))),12),16),(13,18)),11),15),19); 1
((((1,2),3),(14,17)),((((((4,5),((6,10),((7,8),9))),11),16),((12,18),13)),15),19); 1
((((1,2),3),(14,17)),(((((4,(5,((6,10),((7,8),9)))),(12,16)),11),(13,18)),15),19); 1
((((1,2),3),(15,17)),(((((4,(5,((6,10),((7,8),9)))),11),(12,16)),(13,18)),14),19); 1
((((1,2),3),12),(((((((((4,5),((6,10),((7,8),9))),18),11),16),13),15),17),14),19); 1
((((1,2),3),12),((((((((4,((6,10),((7,8),9))),5),11),16),(13,18)),15),17),14),19); 1
((((1,2),3),12),((((((((4,5),((6,10),((7,8),9))),16),11),(13,18)),17),15),14),19); 1
((((1,2),3),12),(((((((4,((6,10),((7,9),8))),5),16),11),((13,18),17)),15),14),19); 1
((((1,2),3),13),((((((((4,((6,10),((7,8),9))),5),11),18),(12,16)),15),17),14),19); 1
((((1,2),3),13),((((((((4,5),((6,10),(7,(8,9)))),11),18),(12,17)),16),15),14),19); 1
((((1,2),3),14),(((((((((4,5),((6,10),((7,8),9))),11),18),13),16),15),12),17),19); 1
((((1,2),3),14),((((((((4,5),((6,10),((7,8),9))),(12,16)),18),11),13),15),17),19); 1
((((1,2),3),14),((((((((4,5),((6,10),((7,8),9))),11),(12,16)),13),18),17),15),19); 1
((((1,2),3),14),((((((((4,5),((6,10),((7,8),9))),11),12),18),(13,17)),16),15),19); 1
((((1,2),3),14),((((((((4,5),((6,10),((7,8),9))),11),18),12),13),16),(15,17)),19); 1
((((1,2),3),14),((((((((4,5),((6,10),(7,(8,9)))),11),16),(13,18)),15),12),17),19); 1
((((1,2),3),14),((((((((4,5),((6,10),(7,(8,9)))),11),16),13),18),15),(12,17)),19); 1
((((1,2),3),14),((((((((4,5),(6,10)),((7,8),9)),11),((12,16),17)),18),13),15),19); 1
((((1,2),3),14),(((((((4,((6,10),((7,8),9))),5),11),(12,16)),(13,18)),15),17),19); 1
((((1,2),3),14),(((((((4,((6,10),((7,8),9))),5),11),16),(13,18)),15),(12,17)),19); 1
((((1,2),3),14),(((((((4,((6,10),((7,8),9))),5),11),18),16),15),((12,13),17)),19); 1
((((1,2),3),14),(((((((4,5),((6,10),((7,8),9))),11),((12,13),18)),16),17),15),19); 1
((((1,2),3),14),(((((((4,5),((6,10),((7,8),9))),11),(12,16)),(13,18)),15),17),19); 1
((((1,2),3),14),(((((((4,5),((6,10),((7,8),9))),11),(13,18)),(12,17)),16),15),19); 1
((((1,2),3),14),(((((((4,5),((6,10),((7,8),9))),11),(13,18)),16),15),(12,17)),19); 1
((((1,2),3),14),(((((((4,5),((6,10),((7,8),9))),16),((12,13),18)),11),17),15),19); 1
((((1,2),3),14),(((((((4,5),((6,10),((7,9),8))),(12,16)),18),11),15),(13,17)),19); 1
((((1,2),3),14),(((((((4,5),((6,10),(7,(8,9)))),11),16),(13,18)),15),(12,17)),19); 1
((((1,2),3),14),((((((4,(5,((6,10),((7,8),9)))),11),16),(12,(13,18))),15),17),19); 1
((((1,2),3),14),((((((4,5),((6,10),((7,8),9))),11),(((12,13),18),17)),16),15),19); 1
((((1,2),3),14),((((((4,5),((6,10),((7,8),9))),11),(12,(13,18))),17),(15,16)),19); 1
((((1,2),3),14),((((((4,5),((6,10),((7,8),9))),16),(11,(13,18))),15),(12,17)),19); 1
((((1,2),3),14),((((((4,5),((6,10),((7,9),8))),11),((12,16),(13,18))),17),15),19); 1
((((1,2),3),16),((((((((4,5),((6,10),((7,8),9))),11),(12,18)),13),15),17),14),19); 1
((((1,2),3),16),((((((((4,5),((6,10),((7,8),9))),11),12),(13,18)),14),17),15),19); 1
((((1,2),3),16),(((((((4,(5,((6,10),((7,8),9)))),11),12),(13,18)),15),17),14),19); 1
((((1,2),3),16),(((((((4,5),((6,10),((7,8),9))),(13,18)),11),15),(12,17)),14),19); 1
((((1,2),3),16),(((((((4,5),((6,10),((7,8),9))),11),(13,18)),15),(12,17)),14),19); 1
((((1,2),3),18),((((((((4,((6,10),(7,(8,9)))),5),11),13),(12,16)),17),15),14),19); 1
((((1,2),3),18),(((((((4,5),((6,10),((7,8),9))),16),13),11),15),((12,17),14)),19); 1
(((1,2),3),((((((((((4,5),((6,10),((7,8),9))),12),13),18),11),15),17),16),14),19); 1
(((1,2),3),(((((((((4,((6,10),((7,8),9))),5),11),(13,18)),16),15),17),14),12),19); 1
(((1,2),3),(((((((((4,((6,10),((7,8),9))),5),11),12),(13,18)),17),15),16),14),19); 1
(((1,2),3),(((((((((4,((6,10),((7,8),9))),5),12),18),16),15),11),(13,17)),14),19); 1
(((1,2),3),(((((((((4,((6,10),((7,8),9))),5),12),18),17),13),11),16),(14,15)),19); 1
(((1,2),3),(((((((((4,5),((6,10),((7,8),9))),(13,18)),11),12),15),16),17),14),19); 1
(((1,2),3),(((((((((4,5),((6,10),((7,8),9))),11),(13,18)),12),17),16),15),14),19); 1
(((1,2),3),(((((((((4,5),((6,10),((7,8),9))),11),12),(13,18)),15),17),16),14),19); 1
(((1,2),3),(((((((((4,5),((6,10),((7,8),9))),11),16),(12,13)),18),17),15),14),19); 1
(((1,2),3),(((((((((4,5),((6,10),((7,8),9))),11),18),13),15),(12,17)),16),14),19); 1
(((1,2),3),(((((((((4,5),((6,10),((7,8),9))),13),11),18),16),12),15),(14,17)),19); 1
(((1,2),3),((((((((4,((6,10),((7,8),9))),5),(13,18)),11),12),15),16),(14,17)),19); 1
(((1,2),3),((((((((4,((6,10),((7,8),9))),5),11),(13,18)),15),16),(12,17)),14),19); 1
(((1,2),3),((((((((4,((6,10),((7,8),9))),5),11),16),(12,17)),15),(13,18)),14),19); 1
(((1,2),3),((((((((4,((6,10),((7,9),8))),5),11),(12,16)),(13,18)),17),15),14),19); 1
(((1,2),3),((((((((4,((6,10),(7,(8,9)))),5),11),(12,(13,18))),15),17),16),14),19); 1
(((1,2),3),((((((((4,((6,10),(7,(8,9)))),5),13),11),18),15),((12,17),16)),14),19); 1
(((1,2),3),((((((((4,5),((6,10),((7,8),9))),(12,16)),18),(13,17)),15),11),14),19); 1
(((1,2),3),((((((((4,5),((6,10),((7,8),9))),11),(12,16)),(13,18)),17),15),14),19); 1
(((1,2),3),((((((((4,5),((6,10),((7,8),9))),11),(12,18)),15),13),16),(14,17)),19); 1
(((1,2),3),((((((((4,5),((6,10),((7,8),9))),11),(13,18)),(12,16)),15),17),14),19); 1
(((1,2),3),((((((((4,5),((6,10),((7,8),9))),11),(13,18)),16),15),(12,17)),14),19); 1
(((1,2),3),((((((((4,5),((6,10),((7,8),9))),11),12),((13,18),16)),17),15),14),19); 1
(((1,2),3),((((((((4,5),((6,10),((7,8),9))),12),16),(11,(13,18))),17),15),14),19); 1
(((1,2),3),((((((((4,5),((6,10),(7,(8,9)))),16),12),((13,17),18)),11),15),14),19); 1
(((1,2),3),(((((((4,((6,10),((7,8),9))),5),11),(12,(13,18))),17),(15,16)),14),19); 1
(((1,2),3),(((((((4,((6,10),((7,8),9))),5),11),(13,18)),(12,17)),16),(14,15)),19); 1
(((1,2),3),(((((((4,((6,10),((7,8),9))),5),12),11),(13,18)),17),((14,16),15)),19); 1
(((1,2),3),(((((((4,(5,((6,10),((7,8),9)))),11),(12,16)),17),(13,18)),15),14),19); 1
(((1,2),3),(((((((4,(5,((6,10),((7,8),9)))),11),16),18),13),((12,17),14)),15),19); 1
(((1,2),3),(((((((4,(5,((6,10),((7,8),9)))),12),(13,18)),11),15),17),(14,16)),19); 1
(((1,2),3),(((((((4,5),((6,10),((7,8),9))),(13,18)),11),12),16),((14,15),17)),19); 1
(((1,2),3),(((((((4,5),((6,10),((7,8),9))),11),((12,16),(13,18))),17),15),14),19); 1
(((1,2),3),(((((((4,5),((6,10),((7,8),9))),11),(12,16)),(13,17)),18),(14,15)),19); 1
(((1,2),3),(((((((4,5),((6,10),((7,8),9))),11),(13,18)),16),((12,17),14)),15),19); 1
(((1,2),3),(((((((4,5),((6,10),((7,8),9))),11),(16,18)),13),15),((12,14),17)),19); 1
(((1,2),3),(((((((4,5),((6,10),((7,8),9))),11),18),(12,16)),15),((13,14),17)),19); 1
(((1,2),3),(((((((4,5),((6,10),((7,8),9))),11),18),16),((12,17),(14,15))),13),19); 1
(((1,2),3),(((((((4,5),((6,10),((7,8),9))),16),11),(13,18)),15),((12,17),14)),19); 1
(((1,2),3),((((((4,((6,10),((7,8),9))),5),(12,16)),11),(13,18)),((14,17),15)),19); 1
(((1,2),3),((((((4,(5,((6,10),((7,8),9)))),11),(13,18)),(15,16)),14),(12,17)),19); 1
(((1,2),3),((((((4,(5,((6,10),(7,(8,9))))),11),(13,18)),15),((12,16),17)),14),19); 1
(((1,2),3),((((((4,5),((6,10),((7,8),9))),11),((12,13),18)),(16,17)),(14,15)),19); 1
(((1,2),3),((((((4,5),((6,10),((7,8),9))),11),(12,16)),15),(((13,18),14),17)),19); 1
