# Supplementary material for: Phylogenomics and classification of Cactaceae based on hundreds of nuclear genes
Source: Plant Syst Evol. 2025 Aug 11;311(5):28. doi: 10.1007/s00606-025-01948-z (PMC12339657; doi:10.1007/s00606-025-01948-z)
Supplement: Supplementary file 4 — Online Resource 4: Containing alignments and RAxML gene trees for all included loci and all phylogenetic datasets (ZIP 10372 KB) [file 606_2025_1948_MOESM4_ESM.zip › de Vos et al_ESM_4/ESM_data_bucky/5910_consensus.mafft.fastabuckytrees_pruned.t]

#NEXUS
[ID: 4513032012]
[Param: tree]
begin trees;
translate
1 0_Anacampserotaceae_P9315,
2 0_Anacampserotaceae_P9319,
3 0_Anacampserotaceae_P9321,
4 1a_Pereskioideae-Leu_P4619,
5 1b_Pereskioideae-ss_P4637,
6 1b_Pereskioideae-ss_S7212,
7 2a_Opuntioideae-Opuntieae_P4585,
8 2b_Opuntioideae-Cylindropuntieae_P9253,
9 2c_Opuntioideae-Pterocacteae_P4571,
10 3_Maihuenioideae_S5849,
11 4_Blossfeldioideae_P8439,
12 5a_Cactoideae-Lymanbensonieae_P9185,
13 5b_Cactoideae-Copiapoeae_P8881,
14 5c_Cactoideae-Cacteae_P9261,
15 5d_Cactoideae-Phyllocacteae_P9255,
16 5e_Cactoideae-Fraileeae_P9233,
17 5f_Cactoideae-Rhipsalideae_P4563,
18 5g_Cactoideae-Notocacteae_P5169,
19 5h_Cactoideae-Cereeae_P9183;
tree gen.0 = [&U] (16:0.01241518,((13:0.006772216,(((12:0.0117575818,19:0.01587212663):0.004999953,14:0.022080853):0.001071105,18:0.0070255104):0.001113393):0.0063431,((((5:0.01524051,(((1:0.02602159,(2:0.05182934,3:0.02870595):0.002247784):0.04208832,10:0.03113349):0.006762872,(4:0.0302028,(6:0.01556087,((8:0.0105558976,7:0.0110807779):0.008143908,9:0.008413204):0.02296702):0.01112523):0.001121816):0.006034392):0.007760837,11:0.009399645):0.0002463818,17:0.007697355):0.00558006,15:0.0284858918):0.004241078):0.001536999);
tree gen.1 = [&U] (15:0.0167283423,(((12:0.008632098,13:0.012387718):4.59711e-05,19:0.016016405):0.0049410706,((18:0.0093683292,((17:0.005758478,((10:0.025621175,(((5:0.009536388,((3:0.02757143,1:0.02108401):0.0002703013,2:0.03218723):0.0321391):0.003599585,(9:0.0180440997,(8:0.0070170616,7:0.001635956):0.0084387427):0.01644132):0.0005164067,(4:0.0251804,6:0.008335511):0.01000336):0.008931582):0.004643396,11:0.009971919):0.002392491):0.004549363,16:0.02221266):0.001861304):0.002797793,14:0.01725414):0.0003412198):0.0005365795);
tree gen.2 = [&U] ((((((13:0.015086292,19:0.0272787485):0.0004741231,15:0.026606334):0.002005477,12:0.01829909):0.00131686,14:0.030555035):9.238012e-05,((((10:0.037353655,((((4:0.02421479,6:0.02604774):0.009165582,(2:0.03827804,(3:0.01615285,1:0.0269838):0.01788133):0.04994396):0.0005202893,(9:0.00560867762,(7:0.008507761,8:0.010901278):0.007053737):0.03092583):0.003419309,5:0.01788463):0.002873415):0.003292445,17:0.013298605):0.0002684231,11:0.01771988):0.005879087,18:0.008400804):7.81385e-05):0.0029915927,16:0.02764179);
tree gen.3 = [&U] ((19:0.015636147,16:0.024022999):0.0001607122,((((12:0.007049469,11:0.007974031):0.002790407,13:0.008966529):0.0003359491,((14:0.024875563,17:0.015506971):0.0001588889,(5:0.01750976,((9:0.0052497202,(8:0.0059852835,7:0.010809862):0.001117286):0.01598284,(4:0.02826242,((6:0.01900946,10:0.046053629):0.00203903,((3:0.02655764,1:0.02015517):0.008453666,2:0.05462307):0.03307933):0.003954254):0.004184682):0.006980185):0.01884239):0.0009400345):0.0002189714,(18:0.0095630918,15:0.014451266):0.0002886195):0.002123683);
tree gen.4 = [&U] (19:0.00931717526,((13:0.01457326,(((14:0.0294829175,15:0.01240667413):0.001673558,((11:0.01349008,17:0.010269709):0.002539434,18:0.018825501):0.0004184926):0.003725741,((5:0.007452457,(4:0.03163764,(((8:0.008256771,7:0.0076730589):0.007381966,9:0.017725551):0.03200909,((6:0.01470801,10:0.034819201):0.001360757,((3:0.015996,1:0.02680032):0.005912806,2:0.05281426):0.03926322):0.00594065):0.006838063):0.01399488):0.007911529,16:0.02768362):0.002573072):0.00196278):0.004826994,12:0.007663802):0.001323403);
tree gen.5 = [&U] ((19:0.0178923284,((((17:0.006388814,(11:0.01060424,(5:0.01980667,((((3:0.0213081,(2:0.03554585,1:0.02728253):0.01403446):0.04037106,6:0.01903227):0.004275716,(10:0.03772128,((8:0.0099569262,7:0.006067659):0.003663386,9:0.01293571):0.02988362):0.002947903):0.001057747,4:0.042142504):0.002391833):0.01418942):0.007135795):0.002730512,18:0.0109863518):0.002283664,15:0.016622943):0.0007375757,(13:0.008465805,(12:0.0092663,14:0.043813133):0.001196895):0.0008620866):0.001690009):0.0003689869,16:0.01855082);
tree gen.6 = [&U] ((12:0.007437781,19:0.0137944021):0.005322363,((14:0.035285708,(((11:0.005579622,((4:0.04617567,(((3:0.02504644,(1:0.01450856,2:0.03759688):0.003736079):0.029462122,5:0.01821877):0.001001966,(((8:0.01107068832,7:0.007155809):0.004688338,9:0.009602277):0.02382972,6:0.007268815):0.007274828):0.009172544):0.0002216437,10:0.040579662):0.0056059):0.003992727,17:0.010443358):0.00288631,((15:0.019914793,16:0.02761335):0.002985987,18:0.0141090757):4.155423e-05):0.0002514828):0.0006034307,13:0.01424467031):0.003651879);
tree gen.7 = [&U] (16:0.02520571,((19:0.01143721117,13:0.014412392):0.001566412,(12:0.01301746,(18:0.013815414,(15:0.0294878918,(14:0.0392098328,(17:0.006338638,(11:0.005127352,((4:0.03862335,(((8:0.010710195,7:0.0078543822):0.0063591798,9:0.0048202069):0.02609153,5:0.01257618):0.002531128):0.002607493,((2:0.03636343,(1:0.01771396,3:0.0283207):0.000295464):0.034233877,(10:0.029341838,6:0.02114039):0.003410961):0.005134556):0.009796747):0.002807913):0.003346616):0.0004972233):0.001147054):0.00016571815):0.0003801864):0.001406219);
tree gen.8 = [&U] (16:0.03511118,((((19:0.0208946135,12:0.009127689):2.388968e-05,13:0.015324526):0.0078909028,((((11:0.01325262,(5:0.01492371,(6:0.01606199,((4:0.04568968,((8:0.005962377,7:0.0107842794):0.01032561,9:0.011674177):0.03261597):0.004982476,(10:0.032992898,((1:0.04085354,3:0.03297761):0.0094223,2:0.05323361):0.0413176):0.004013564):0.001441895):0.009202899):0.00489959):0.01138501,17:0.01335424):0.0055621534,14:0.0326846052):0.0005864976,15:0.022687261):0.0023583):0.0004008261,18:0.009315256):0.006398777);
tree gen.9 = [&U] (16:0.02984123,(((15:0.0173829157,(17:0.006593538,(11:0.007139463,(5:0.008319812,(((6:0.006525671,(9:0.0032921752,(8:0.012506481,7:0.006178273):0.005128097):0.01824931):0.003224582,(((3:0.01859939,1:0.01943924):0.006518414,2:0.03994819):0.06102884,10:0.0370333):0.001625142):0.002092631,4:0.04204621):0.00635313):0.004780235):0.0004866586):0.002855405):0.0002903911,((19:0.0161511765,12:0.0159039729):0.001492176,14:0.024562657):0.001665984):0.0008582227,(13:0.008052877,18:0.00597662128):0.001643075):0.0007129835);
tree gen.10 = [&U] (((((13:0.01462466,(17:0.017591874,14:0.0219609373):0.0038945623):3.87444e-05,15:0.0212188351):0.002997711,(18:0.0114591493,((10:0.031992316,(((6:0.01581846,((8:0.0086532998,7:0.008550081):0.004954289,9:0.011238441):0.022995608):0.002034087,4:0.03221865):0.0006810464,((2:0.0329716,(1:0.02039178,3:0.01837158):0.006515369):0.04987201,5:0.01099504):0.001947623):0.005532656):0.007732084,11:0.01094518):0.0009046974):0.0008600463):0.001957864,(19:0.021601484,12:0.004852617):0.0048112901):0.0006406221,16:0.02979065);
tree gen.11 = [&U] (16:0.03942168,((17:0.005386263,((((((2:0.04811403,3:0.02985249):0.003175583,1:0.02331379):0.04860362,5:0.01422783):0.002354024,((((8:0.0099392968,7:0.0090114096):0.005192135,9:0.0103301506):0.02030466,6:0.02217694):0.004518727,4:0.03466779):0.01433384):2.32247e-05,10:0.034607826):0.002094129,11:0.01262301):0.008379545):0.001551762,(14:0.023612162,((19:0.0226601708,((15:0.0171832128,18:0.0116012354):0.001400825,12:0.0101726024):0.0001774651):0.004715379,13:0.011170892):0.001069714):0.002833638):0.0046751903);
tree gen.12 = [&U] (((((19:0.02196396147,12:0.0131565419):0.001868327,16:0.03471137):5.827793e-06,13:0.011592852):0.0004706116,(((((((((8:0.0078170183,7:0.0181525396):0.00926924,9:0.010851037):0.0249856504,6:0.01540635):0.0008277524,(4:0.03984307,(5:0.01613083,((1:0.01646091,3:0.01816232):0.003467319,2:0.04640439):0.03681796):0.007064549):0.000177186):0.007042023,10:0.032639317):0.006746012,11:0.009547872):0.003143444,18:0.021032143):0.005817391,17:0.004742371):0.003756674,15:0.026509832):7.219613e-05):0.001383015,14:0.0344139);
tree gen.13 = [&U] ((19:0.0157758196,(((14:0.026003352,(18:0.01007774624,((17:0.010125789,((((4:0.03606245,((9:0.012238463,(8:0.01147734557,7:0.013596199):0.006979931):0.02330185,6:0.02788099):0.00126584):0.008998694,((1:0.01805232,(2:0.03948087,3:0.02116198):0.004565759):0.04673946,10:0.0316169):0.001107227):0.002743253,5:0.01136033):0.01197832,11:0.009066505):0.001805387):0.004077384,12:0.015918464):0.0007503497):0.0001199161):0.001248843,13:0.021271803):0.0001088163,15:0.01410851):0.002387667):0.001707124,16:0.02104125);
tree gen.14 = [&U] (19:0.0107677391,(((18:0.011843608,((17:0.009222876,(11:0.0136612,(((5:0.01083375,((8:0.0141962008,7:0.0049808653):0.005964401,9:0.005132085):0.040198615):0.007868263,6:0.01177874):0.001287677,(4:0.02762031,((3:0.03853541,(1:0.01724371,2:0.03174941):0.006929215):0.03049816,10:0.034011242):0.005120916):0.002441667):0.007675291):0.0005999844):0.002024224,16:0.02116746):0.004909334):0.0005570107,15:0.0189952587):0.002138384,(13:0.0118966295,(12:0.007167376,14:0.032603168):0.0005842456):0.0009375045):0.005616127);
tree gen.15 = [&U] (((19:0.01996329187,((11:0.0128411,(((((2:0.03749857,1:0.02112798):0.008784876,3:0.02656124):0.03734791,10:0.033641813):0.003405649,((6:0.009489538,4:0.04587249):0.0005725244,(9:0.013304572,(8:0.011998967,7:0.008970447):0.00454363532):0.03620902):0.000112071):0.002984871,5:0.01109685):0.007916857):0.0001253056,17:0.005028113):0.006424247):0.00042446157,13:0.008222139):0.001571053,(((16:0.026309978,15:0.006408216):0.0045449102,18:0.0090038573):0.0007517714,(14:0.023755486,12:0.01141686):0.001444866):0.002022062);
tree gen.16 = [&U] ((12:0.007459344,19:0.0098780773):0.0003949362,(13:0.012007822,((((17:0.012658752,14:0.03457095):0.003332136,15:0.0241299197):0.00121403,16:0.03567003):4.523408e-05,(18:0.013840858,((((((2:0.04024879,1:0.01647246):0.00294718,3:0.02431383):0.04805459,10:0.039086057):0.002966189,(5:0.01927553,((9:0.010442318,(8:0.0093662045,7:0.0068520771):0.004389485):0.020420565,6:0.01808457):0.008936565):0.009132798):3.01488e-05,4:0.04759215):0.00945799,11:0.01139565):0.0105912):0.0004395622):0.002470644):0.001437297);
tree gen.17 = [&U] ((((13:0.023957718,((17:0.00557224,(((((6:0.01601606,((1:0.01522654,3:0.03369471):0.001533483,2:0.04605493):0.04328343):0.001098538,((9:0.012676929,(8:0.0105795476,7:0.0035680521):0.0085578555):0.02671736,4:0.02939837):0.001435246):0.002521078,5:0.01817478):0.00597464,10:0.0455035431):0.008271687,11:0.009711966):0.005108048):0.002192957,(18:0.00691959,15:0.017133582):0.001828676):0.0039336513):0.0007580141,(12:0.01575234,14:0.02129324):0.001760456):0.009767604,16:0.03359433):0.002677712,19:0.023748605);
tree gen.18 = [&U] (((15:0.0180181337,(((14:0.018130625,(((11:0.009224414,(10:0.0304830602,((4:0.03203134,(6:0.009670761,(9:0.0092039443,(8:0.0134455801,7:0.0062033685):0.008675464):0.02597939):0.009806107):0.005487746,(5:0.01225241,(3:0.0307848,(1:0.02455103,2:0.04710152):0.007288407):0.04892767):0.006013286):0.002757701):0.003326342):0.00366106,17:0.011668624):0.0007707205,16:0.0288537):0.0005009785):0.003898736,18:0.007183515):7.526289e-05,12:0.013467745):0.0002316205):0.007030163,13:0.00889941):0.0030503964,19:0.0189797679);
tree gen.19 = [&U] ((16:0.0249729,((11:0.01534337,17:0.006989764):0.002376816,(5:0.0101008,((6:0.0143193,((7:0.0099120494,8:0.0116926778):0.003293512,9:0.009887813):0.02083962):0.005483142,(4:0.03723718,(10:0.029135655,((3:0.02112653,1:0.04218515):0.001353402,2:0.02894174):0.039921246):0.003841515):0.002463997):0.005451338):0.005207025):0.0003211386):0.001991632,(13:0.007246785,(((19:0.0221724687,12:0.01689155):0.002662708,15:0.0108751802):0.0006413886,(18:0.014200439,14:0.024373127):0.005217109):0.005877465):0.0007890796);
tree gen.20 = [&U] ((19:0.019907493,13:0.006457931):0.00142339,(((15:0.024807005,18:0.00996045):0.0022706007,(((((((9:0.009902803,(8:0.00700280473,7:0.0112014378):0.0105143936):0.03086382,6:0.01614215):0.002032004,((5:0.01607195,((3:0.02047383,2:0.05117359):0.005011788,1:0.01772501):0.06319169):0.002484203,4:0.02904586):0.0001127895):0.009484561,10:0.03701205):0.00213678,11:0.01408253):0.002483374,17:0.0030383121):0.004545533,16:0.02561861):0.001616054):0.001398891,(12:0.006970551,14:0.022295968):0.003542014):0.0004474893);
tree gen.21 = [&U] (((18:0.0143818789,((15:0.0232346693,16:0.02914658):0.004075257,(14:0.028470284,(((10:0.0194217,((5:0.01361797,((3:0.0261606,1:0.01751831):0.003863597,2:0.04226408):0.0536437):0.01099603,(((9:0.01469383,(8:0.008049316,7:0.007883738):0.0098619639):0.028190735,6:0.01842388):0.002475934,4:0.03070852):0.002385125):0.002108984):0.007435582,11:0.01179857):0.002415493,17:0.00621479):0.002170253):0.003127928):0.0035733147):0.001841845,13:0.006182604):0.0004915024,(19:0.018419277,12:0.007047425):0.002641965);
tree gen.22 = [&U] (16:0.02981348,((((19:0.0138685101,13:0.01220053):0.0001653248,12:0.009246584):0.0007127556,(17:0.00731365,(11:0.01458966,((((9:0.0078906736,(8:0.013683705,7:0.0064684234):0.004147167):0.0356371875,(6:0.01626746,4:0.02617511):0.0002613658):0.0005123476,(5:0.01268802,((1:0.02246918,3:0.03551265):0.0123223,2:0.03672518):0.04389179):0.004632014):0.006100794,10:0.0328820335):0.006910301):0.005379637):0.007946458):5.372994e-05,(18:0.0066441881,(15:0.020426838,14:0.046502401):0.003112235):0.001675868):0.0018842867);
tree gen.23 = [&U] ((((((14:0.030112432,12:0.01470061):0.006240798,15:0.030344581):0.0016406187,18:0.00195056189):0.003523477,(17:0.0137754243,(11:0.007011102,(10:0.04099969,((6:0.03160479,(((8:0.0128318015,7:0.0073982442):0.0065059384,9:0.00831119):0.04619945,5:0.02011408):0.003527068):0.001398587,((2:0.04126048,(3:0.02556875,1:0.03783017):0.00395469):0.04844108,4:0.05455634):0.00361402):0.001811296):0.01207557):0.004300657):0.006942875):0.004779807,16:0.03073783):0.003310341,(13:0.010353217,19:0.0177834429):0.001359488);
tree gen.24 = [&U] (19:0.01395511266,(((18:0.0094573909,(16:0.03487154,15:0.02962554012):0.002309158):0.0010678911,(14:0.0213559262,12:0.01507148):0.005051698):0.001033985,(13:0.019244965,(17:0.02148737,(11:0.009254772,(10:0.033312337,((((2:0.04335244,(3:0.01231543,1:0.02937513):0.007204088):0.03737734,5:0.0144701):0.0109103,(6:0.01519346,((8:0.010241056,7:0.0086573194):0.004018406,9:0.0171232852):0.03546329):0.004633423):0.0004033035,4:0.01873141):0.008454138):0.007375302):0.001552609):0.004209207):0.0007288199):0.002095203);
tree gen.25 = [&U] (((14:0.016511466,12:0.01001378):0.0029626873,(((17:0.008630748,((10:0.0349899854,(((((8:0.0076124813,7:0.011417379):0.00130348318,9:0.0060395904):0.03346512,6:0.008121015):0.004748212,4:0.0421154):0.00303225,(5:0.00909102,(2:0.03199968,(1:0.03024382,3:0.02258757):0.007124298):0.04311474):0.006578601):0.005751675):0.004614266,11:0.007213852):0.006064026):0.001093228,18:0.0052694597):0.0002543288,15:0.0199777883):0.0005982943):0.001328583,(16:0.02372629,(19:0.01413694832,13:0.0176640299):0.002025563):0.0002277394);
tree gen.26 = [&U] (((15:0.030540186,(((5:0.02018226,(((9:0.008356381,(7:0.008364207,8:0.0199536245):0.008057595):0.028425849,(3:0.02475979,(2:0.052179,1:0.02173671):0.01008731):0.04695732):0.003236223,(6:0.01628302,4:0.04261404):0.006107884):0.00261502):0.002900334,10:0.032702148):0.007229845,11:0.01893945):0.005159337):0.0004922302,((12:0.02353189,14:0.0331472887):0.002282857,((17:0.010311645,16:0.03292985):8.533696e-06,(13:0.015095863,19:0.0097684956):0.000875918):5.401829e-05):0.002058543):0.00133956,18:0.011568389);
tree gen.27 = [&U] ((12:0.007594413,14:0.019666275):0.001740338,((15:0.021156297,(16:0.03046155,19:0.01720884464):0.005218527):0.0009153633,(((17:0.008542764,18:0.009465334):0.0008958107,(11:0.0174426,(((5:0.01650224,(((3:0.02021174,(1:0.02640883,2:0.05110684):0.0075036):0.05802638,6:0.009688308):0.003402463,4:0.02868477):0.0006579289):0.003521194,(9:0.0029918217,(8:0.0091556733,7:0.0043220255):0.003148225):0.04355564):0.005050816,10:0.03133564):0.006317525):0.005321073):0.001046723,13:0.011434248):0.008380634):0.0008198945);
tree gen.28 = [&U] (19:0.00902136134,(12:0.006399488,(14:0.029845577,((18:0.012699794,(16:0.02003429,15:0.010048166):0.00031429569):4.154244e-05,(13:0.009572331,((17:0.008483282,11:0.01025519):0.002603233,(((((3:0.04502877,1:0.0237118):0.003819283,2:0.04044583):0.0348004,10:0.027530391):0.004633348,(((8:0.0082532404,7:0.0058747163):0.009176293,9:0.008288743):0.035723849,(6:0.009308866,4:0.02234768):0.00314031):0.001907541):0.004543863,5:0.0111971):0.009175616):0.0008009161):0.002449537):0.003859493):0.004037757):0.004932472);
tree gen.29 = [&U] (((13:0.008912494,(14:0.020203743,(15:0.019070816,((19:0.026169862,12:0.01398762):0.001472883,(11:0.01073824,(((5:0.01546202,(((6:0.01750296,4:0.01893927):0.007309731,((7:0.0105033026,8:0.012009645):0.003561217,9:0.007190624):0.03035054):0.004274257,((1:0.02109435,3:0.01653871):0.005455668,2:0.05263084):0.04752148):0.005699956):0.0009237523,10:0.030277924):0.002321788,17:0.009379809):0.00041101):0.005759428):0.00226952542):0.0003223289):0.0001285519):0.0009535365,16:0.01556357):0.002716937,18:0.00588308);
tree gen.30 = [&U] (16:0.0357506236,(18:0.007187774,(14:0.021432553,((13:0.011272305,(19:0.0331259666,12:0.01039723):0.003238283):0.0002446678,((17:0.008979699,(11:0.0118983,(((((2:0.03499393,3:0.01908351):0.00382015,1:0.01521149):0.031136291,5:0.0138597):0.002487777,(4:0.04882409,((9:0.013851568,(7:0.0045707015,8:0.019162368):0.006997681):0.03658134,6:0.01285339):0.001102691):0.003576527):0.004137764,10:0.037211365):0.0109884):0.001873975):0.002354323,15:0.0249150978):0.001546205):0.001114462):0.00120126):0.004715858);
tree gen.31 = [&U] (((18:0.011495464,(16:0.0253632922,((13:0.007164091,12:0.01646688):0.001599486,(15:0.0126455961,19:0.0269286658):0.001674135):0.004521434):0.003112362):0.00294151,14:0.035249703):0.005482822,(11:0.02006556,(((((4:0.04011112,((3:0.03084083,1:0.01705179):0.0051592,2:0.03858137):0.04698391):0.0112009,6:0.02228762):0.001502669,(10:0.038644829,5:0.01666587):0.003544515):0.0006227503,((8:0.0063738264,7:0.0075202314):0.009975359,9:0.00347284093):0.031090449):0.01601578,17:0.010520949):0.001863496):0.004232419);
tree gen.32 = [&U] ((((13:0.005401938,18:0.006560989):0.002648793,((17:0.008518467,11:0.01615234):0.00412015,(15:0.02190884431,(14:0.031038006,12:0.01270138):0.003218018):0.001820814):6.169805e-05):0.0002782495,((((9:0.015975052,(8:0.008548656,7:0.00694628915):0.009889662):0.03135035,(6:0.0122196,4:0.03482308):0.005502404):0.0008147741,((2:0.03616534,(1:0.04129335,3:0.02610687):0.0181073):0.03942457,10:0.041530752):0.002515092):0.005282071,5:0.01602622):0.013273637):0.0087061905,(19:0.0241015472,16:0.03134543):0.0009077005);
tree gen.33 = [&U] ((19:0.01849019599,(15:0.035004549,(((((5:0.009626281,((1:0.01806959,3:0.02215373):0.001029241,2:0.04979849):0.0346632):0.001356046,((6:0.005213947,4:0.03952344):0.002579487,((8:0.0169549447,7:0.013739431):0.003985965,9:0.009766662):0.029172112):0.003783951):0.01277936,10:0.0505559):0.006872502,(17:0.023756569,11:0.01640213):0.0001838535):0.00219414,((14:0.031287269,12:0.009778673):0.002908019,(18:0.016822006,13:0.010291825):0.0005374199):0.0003532221):9.802565e-05):0.004401326):0.0006690537,16:0.040393834);
tree gen.34 = [&U] ((((((((9:0.0071991636,(8:0.0079627277,7:0.0087691588):0.002910181):0.027046834,(4:0.03898924,6:0.02072359):0.0004659533):0.001887536,(((3:0.03046862,1:0.0209876):0.001651314,2:0.05131151):0.03988159,10:0.027101):0.004416219):0.002721747,5:0.0165288):0.005651136,(17:0.013027049,11:0.009913124):0.001184007):0.002872124,(((16:0.0311832,(18:0.0082210905,15:0.0114241563):0.0005668942):0.0001224842,14:0.029074351):0.001332037,13:0.009222059):0.002129282):0.003190256,12:0.007674285):0.001170726,19:0.0291344529);
tree gen.35 = [&U] (((((((18:0.012189699,15:0.011642164):0.000342202,14:0.019637734):0.0005900648,((((10:0.033150487,(((2:0.04034472,(1:0.01947758,3:0.01433347):0.002394339):0.04860064,(6:0.01697979,(9:0.0065763154,(8:0.01517507559,7:0.008393432):0.004558395):0.012637996):0.01657808):0.00220302,4:0.03727565):0.004633151):0.003290485,5:0.01842012):0.007857924,11:0.009207658):0.001143305,17:0.011343477):0.01040127):0.0002642848,12:0.007730673):0.003011614,13:0.009775384):0.003425565,19:0.0125332936):0.001738425,16:0.02148397);
tree gen.36 = [&U] (19:0.0078254366,(16:0.02772867,((15:0.016184652,((11:0.01519388,(((5:0.01958631,6:0.02683845):2.807939e-05,((8:0.0136646836,7:0.010373007):0.009288942,9:0.00589201):0.01757313):0.005017424,((((2:0.02746941,1:0.03728776):0.02458261,3:0.03296877):0.055216479,10:0.04423633):0.0008125272,4:0.05004541):0.0005950305):0.008504064):0.001980957,17:0.011861113):0.002439402):0.0048130732,(18:0.007874836,(13:0.0058638268,(14:0.034855889,12:0.01556872):6.064128e-05):0.003146718):0.0004570811):0.006543147):0.0005051045);
tree gen.37 = [&U] (((18:0.0116262757,15:0.0172599044):0.00116821,((19:0.0142836928,13:0.013226833):0.0003511079,(14:0.053734779,12:0.009013513):0.0008024958):0.002643606):0.0006867925,(16:0.03514893,((11:0.009947285,(10:0.031847924,(((6:0.01930475,(9:0.0063594253,(7:0.0161789104,8:0.0065531302):0.01048038):0.032616448):0.004999807,(5:0.0220442,((3:0.03911287,1:0.02141482):0.004151395,2:0.06118985):0.05144213):0.007880543):0.002307928,4:0.05333989):0.007456262):0.01549521):0.002050049,17:0.00821272):0.001701794):0.001248162);
tree gen.38 = [&U] (16:0.02849035,(((13:0.015568843,((14:0.02465045,12:0.009685376):0.004670809,18:0.0110128278):0.001173517):0.000193402796,(15:0.0201012064,19:0.012742558):0.0005068518):0.003063618,(((((4:0.03385841,((7:0.011427338,8:0.010345781):0.007856222,9:0.007441504):0.03813486):0.002008131,(5:0.01157936,((3:0.02689443,2:0.05063869):0.004708966,1:0.01266805):0.05624148):0.00345862):0.001533894,(10:0.05517397,6:0.0148406):0.001002201):0.009617103,11:0.009896301):0.0006532109,17:0.017038672):0.001205394):0.003921387);
tree gen.39 = [&U] ((17:0.012413035,(((((1:0.02585047,(2:0.05586456,3:0.01735925):0.01495085):0.041342228,5:0.01826651):0.002601037,(4:0.03494883,(((8:0.0095858672,7:0.01043994735):0.004251712,9:0.009777814):0.03761495,6:0.03225759):0.005614721):0.001739621):0.005531305,10:0.029610026):0.004602056,11:0.01539685):0.002365635):0.0006477243,((12:0.007302483,19:0.018073955):0.001864269,((16:0.02850125,(18:0.0134071221,(13:0.011888546,15:0.01574803809):0.006106767):0.003423315):0.000111408,14:0.0246601433):0.0008593917):0.001131656);
tree gen.40 = [&U] ((18:0.009756995,((13:0.014692484,(17:0.0175426139,((14:0.021048279,12:0.003646949):0.0005940647,16:0.03046881):0.007581088):0.001236208):0.0007795778,(11:0.01015532,(5:0.01868426,(((6:0.007102973,(9:0.009438541,(8:0.012341042,7:0.00818805125):0.005531611):0.01661133):0.011217,((1:0.03436154,3:0.03153226):0.008891919,2:0.05520153):0.04415567):0.001305821,(10:0.041954073,4:0.04898953):0.0003630719):0.002839084):0.01447554):0.006492191):0.002352472):4.456107e-05,(15:0.0190723835,19:0.013990905):0.002367116);
tree gen.41 = [&U] (19:0.0189801006,((15:0.0196727621,(((13:0.013802165,(12:0.0065687762,14:0.014467325):0.002547245):0.0006613792,18:0.0056670336):0.0005336192,(((((6:0.01633721,5:0.01279156):0.003339197,(9:0.005996493,(8:0.007689036518,7:0.0095075766):0.004399157):0.0375863457):0.002114713,(4:0.03076161,(3:0.02672448,(2:0.04150597,1:0.01879439):0.008938046):0.04299535):0.001013811):0.001459762,10:0.029977516):0.005241898,(11:0.009211727,17:0.006445895):0.001350417):0.006425969):0.001340916):0.002340552,16:0.0268837615):0.001229485);
tree gen.42 = [&U] ((16:0.033262369,(13:0.0196238042,((15:0.014509613,((18:0.010308988,((10:0.034066255,(((1:0.02897428,(3:0.02221368,2:0.04618401):0.001686946):0.04447262,5:0.01565939):0.0003809948,((4:0.03840058,6:0.02072187):0.004081248,(9:0.008208756,(8:0.01318777907,7:0.0138291855):0.0067006):0.03194351):0.0001227462):0.00318214):0.005184581,11:0.01266086):0.007452925):0.001481013,17:0.007387237):0.0006482691):0.003185281,(12:0.0118087701,14:0.019216289):0.000163938):0.0005925598):0.0008237505):0.0006308903,19:0.0171747214);
tree gen.43 = [&U] ((13:0.004895135,19:0.018720707):0.001501588,((14:0.025954269,18:0.006905254):0.005590728,((12:0.0182223999,15:0.0147095387):0.0009177016,((16:0.01619244,((((9:0.007491538,(8:0.0127960744,7:0.00844392032):0.009339202):0.04537986,(4:0.03715998,(6:0.01601417,(((1:0.01736228,3:0.02893302):0.00847023,2:0.04097144):0.04372823,5:0.01748939):0.001568045):0.0007726592):0.001335931):0.00891807,10:0.0268452928):0.002179602,11:0.01220499):0.007322145):0.001324344,17:0.00379985):0.001649516):0.0001660989):0.002814131);
tree gen.44 = [&U] (16:0.02424722,(19:0.01316109894,((13:0.004447436,12:0.008665687):0.0003702872,(((17:0.016196107,(11:0.006753639,(4:0.03829058,((((1:0.02143262,3:0.02333291):0.006562192,2:0.05422239):0.04855192,10:0.029960561):0.001027916,(6:0.02120137,(((8:0.0104899198,7:0.00667469312):0.0078874666,9:0.0120650619):0.03268815,5:0.01574805):0.002917578):0.001471341):0.0004075306):0.01091757):0.001637016):0.003972041,15:0.017095433):0.0004029322,(14:0.02767719969,18:0.0068996282):0.0007906909):0.002185132):0.004378815):0.002221029);
tree gen.45 = [&U] ((((14:0.031716683,15:0.019872162):0.00054080551,(13:0.015421085,(19:0.011409607,12:0.004967219):0.002149593):0.0009776216):0.001056434,((11:0.0122164,((((((9:0.007460417,(7:0.003044397,8:0.011453584):0.0104696226):0.033878276,6:0.01849764):0.000144706,(((3:0.01791759,2:0.05445017):0.0006608816,1:0.02623068):0.03959896,4:0.04176557):6.464417e-05):0.003356222,5:0.02180081):0.003127831,10:0.039051526):0.006670859,17:0.011490106):0.0012089):0.00288864,18:0.020306168):0.002352719):0.001288271,16:0.021006917);
tree gen.46 = [&U] ((16:0.02390762,19:0.0163637861):0.00439302,(((14:0.040540348,(((17:0.01333684,(11:0.007301975,(10:0.029587053,(4:0.04284214,((5:0.01423051,(3:0.03298152,(1:0.02265125,2:0.03685373):0.01584408):0.0587161):0.001368429,((9:0.012048712,(8:0.015602552,7:0.005446237):0.01230655):0.029172303,6:0.01857009):0.00279225):0.002583918):0.001521452):0.004963415):0.005105061):0.002650312,15:0.0195961885):0.001808037,18:0.00441664527):0.003963678):0.001000309,12:0.01031876):0.002156833,13:0.006257005):0.003760829);
tree gen.47 = [&U] (16:0.02282226,(19:0.020260844,((((17:0.007239886,(((((1:0.0477758,3:0.02096568):0.005636158,2:0.04496679):0.04006135,(5:0.01647959,(((7:0.0040233755,8:0.0083776843):0.006574831,9:0.0066103773):0.0314154499,(6:0.01772827,4:0.03069373):0.004709555):0.001848367):0.0004806717):0.00668307,10:0.0402343336):0.005547916,11:0.007654072):0.004250405):0.0002739319,18:0.0100049307):0.0007815896,12:0.01462494):0.001590212,((14:0.0212743033,13:0.012870319):0.0009404434,15:0.0235963046):0.004883286):0.007574119):0.001048224);
tree gen.48 = [&U] (19:0.023255957,((((14:0.040296889,(17:0.005345488,(11:0.01385731,((((9:0.00802731,(7:0.003434749,8:0.0137847237):0.005923679):0.03276947,(6:0.01794085,(((2:0.04572577,3:0.0249277):0.003625646,1:0.01543991):0.030726051,5:0.01527367):0.005142955):0.0008536448):0.001682296,4:0.03373594):0.003595596,10:0.03902618):0.005978077):0.00340074):0.004645885):0.0015096582,(18:0.0124950657,15:0.0191377849):0.001978711):0.00674439,(12:0.004855629,13:0.011262145):0.001139098):0.001110438,16:0.03297196):0.0004080674);
tree gen.49 = [&U] ((((19:0.0199858018,(16:0.04485902,14:0.031124303):0.0008930643):0.001078316,12:0.012174987):0.002168249,15:0.0289597661):0.002569967,((13:0.0136570738,(((((((7:0.0125665234,8:0.013499911):0.004840145,9:0.0060342802):0.0274319,(6:0.00987099,4:0.0433263):0.00632873):0.0005121803,(5:0.01032844,((3:0.02757778,1:0.02516891):0.0113033,2:0.04008751):0.04127506):0.002575181):0.004263171,10:0.04122184):0.006257171,11:0.01695756):0.0007862395,17:0.012307513):0.0035729613):0.0007397181,18:0.013208332):0.001345586);
tree gen.50 = [&U] ((((15:0.0281157418,14:0.02658268):0.001186623,16:0.04000524):0.0002939777,((17:0.014947259,(((10:0.032890859,(2:0.04450643,(1:0.0162976,3:0.02894416):0.00663325):0.04064896):0.006445694,(4:0.02697061,((6:0.006859354,((7:0.003475806,8:0.008491531):0.0100623971,9:0.010245038):0.034228482):0.009112144,5:0.01343362):0.004772988):0.000758533):0.004205939,11:0.01057666):0.001265214):0.0003892871,18:0.0056419606):0.003404224):0.001066364,((12:0.00804051,19:0.01023385568):0.00120485,13:0.010380186):0.001616261);
tree gen.51 = [&U] ((((16:0.02793306,(14:0.0279172631,(15:0.0172244635,((5:0.009818475,(((9:0.0031178622,(7:0.004611829,8:0.0119238777):0.006006554):0.037324828,(6:0.01154759,4:0.03289285):0.002825451):0.000292311,(((1:0.02636164,3:0.02896894):0.002143602,2:0.03430143):0.04153827,10:0.02684985):0.001506049):0.003845554):0.01509586,(17:0.007756165,11:0.01056436):0.0009992021):0.002846457):0.002307382):0.002364958):0.001442739,(13:0.003196334,12:0.00776804157):0.0015068499):0.001450958,18:0.0089721524):0.000437654,19:0.0192607423);
tree gen.52 = [&U] ((14:0.0461686562,((15:0.013746831,((11:0.023795144,(((((2:0.04658026,(3:0.03337642,1:0.03293548):0.01560236):0.04705461,10:0.030399074):0.003090694,(4:0.03431419,6:0.0129074):5.127949e-05):0.001675985,((7:0.0108330039,8:0.0155588673):0.003049498,9:0.008032028):0.02011508):0.01050901,5:0.0186062):0.008595713):0.001757645,(((19:0.0132274943,12:0.00870588):0.006946781,13:0.019636906):0.001625099,18:0.0080781562):0.004338497):0.001387129):0.001265618,17:0.009235358):0.0022963799):0.00713260348,16:0.03300491);
tree gen.53 = [&U] (((((4:0.04189678,(((2:0.0423809,1:0.04140676):0.001509966,3:0.02970841):0.04507851,((9:0.0141458229,(7:0.011632601,8:0.011915617):0.007747785):0.02579936,6:0.01120616):0.01497239):0.0002004055):0.001346057,5:0.01652839):0.003774239,10:0.039002958):0.008964427,11:0.00831857):0.0054670158,(15:0.023783296,((18:0.006338103,(((19:0.01576273603,12:0.01248833):0.004690356,13:0.007521617):0.001921086,17:0.008456987):0.0006551531):0.00032859,(14:0.026834213,16:0.03195181):0.0003780693):0.00144312):0.0016773317);
tree gen.54 = [&U] ((19:0.0120945267,(((13:0.004783657,(12:0.01150485,14:0.023899345):0.007955795):0.002229012,15:0.0184567873):0.0003380978,(((10:0.030862585,(((4:0.03027467,6:0.01029499):0.008118254,(9:0.0096964344,(8:0.009863453,7:0.0024913157):0.005710309):0.0309871677):0.001180579,(5:0.01346894,(2:0.04789983,(1:0.03856638,3:0.01778163):0.004228101):0.04093076):0.003352421):0.001547418):0.008416944,11:0.01097101):0.006065917,(18:0.011319686,17:0.013585733):0.001476751):0.001232087):0.002195671):0.001505048,16:0.02541064);
tree gen.55 = [&U] ((((13:0.0077706,(12:0.01955531,14:0.025946886):0.000461697):0.0008091224,(15:0.0231575556,(18:0.0103900395,(17:0.02168418,(11:0.01207967,(((((3:0.02637291,2:0.04459789):0.01034631,1:0.03281316):0.03716913,((5:0.02148535,6:0.02724959):0.001931717,(9:0.0067430189,(7:0.01659376344,8:0.012786763):0.005851233):0.03041989):0.001448611):0.0008292662,4:0.04520688):0.00445472,10:0.046968104):0.01403402):0.007349339):0.00171512585):0.000831729):0.003449149):0.001183658,19:0.0296228786):0.0007870063,16:0.0390577111);
tree gen.56 = [&U] (((18:0.0077847085,((15:0.0219919029,14:0.026925567):0.003722996,(16:0.02465562,(17:0.008524973,(11:0.009340604,(((((6:0.008425545,((1:0.01472241,3:0.02699873):0.01458873,2:0.03923334):0.047671584):0.005988356,5:0.02193575):0.002167502,(9:0.0086120204,(7:0.00639460317,8:0.0082206296):0.00488361762):0.03101034):0.001490559,4:0.03516526):0.005591662,10:0.032398089):0.006421941):0.002786908):0.003191708):0.0005705364):0.0015946):0.0003728361,(13:0.009809456,12:0.01101557):0.002389346):0.006030991,19:0.01426962237);
tree gen.57 = [&U] ((((((12:0.0061640271,19:0.0192708678):0.005718323,13:0.008290737):0.005558658,14:0.02145923):0.006021788,(18:0.0070002663,((17:0.012909945,11:0.01177748):0.0006147063,(10:0.0446516079,((((2:0.03743182,3:0.03015573):0.007526464,1:0.01870944):0.04893154,5:0.01763701):0.002980345,(4:0.03580352,((9:0.0083277696,(7:0.0061594103,8:0.0189756915):0.017548756):0.03525032,6:0.01406844):0.0004365426):0.002538409):0.003806053):0.005530435):0.004515737):0.002732049):0.0004109866,15:0.0172840198):0.001014543,16:0.02986231);
tree gen.58 = [&U] ((14:0.017897254,12:0.01165643):0.00369938014,((16:0.030298847,15:0.0150751305):0.00166562,((19:0.02299184658,13:0.004914357):0.001142754,(18:0.017186495,(17:0.012281765,((10:0.036647671,((((3:0.01994256,2:0.04866245):0.005044044,1:0.01968542):0.04263014,5:0.01706663):0.001368722,(((7:0.0123962114,8:0.0061351986):0.014306124,9:0.007196721):0.02883557,(4:0.03874016,6:0.02820734):0.001540693):0.00192336):0.001990178):0.006939522,11:0.008723319):0.0007440872):0.003021745):0.0021269639):0.000258271):0.001195052);
tree gen.59 = [&U] ((15:0.0259902645,((18:0.0141696285,(19:0.0124912243,13:0.007967413):0.001051738):0.005923693,(12:0.0107894,14:0.030370801):0.0009399677):0.002480823):0.0004494644,((17:0.0029416517,(11:0.01602305,(((((7:0.004688711,8:0.013553747):0.01019597,9:0.016899787):0.038336277,((4:0.03164448,6:0.006956088):0.01102726,((3:0.02022998,1:0.03660335):0.01119632,2:0.04422194):0.05277459):0.0003653354):0.003263504,5:0.01518284):0.001940904,10:0.040846758):0.003450707):0.002741033):0.001323917,16:0.02971287):0.001640279);
tree gen.60 = [&U] ((16:0.03825071,18:0.010374455):0.0005971007,((14:0.0206545166,(11:0.01312971,(17:0.008236454,(((3:0.02885119,(2:0.04235906,1:0.01538217):0.006520945):0.04860124,(((((7:0.013815537,8:0.0072909167):0.009065032,9:0.006594564):0.02550803,6:0.02240271):0.005078822,4:0.02878341):0.005849955,10:0.031259483):0.00336133):0.007035338,5:0.0161076):0.008045097):0.0002508588):0.005115823):0.000285353,(15:0.01461170852,(13:0.009340115,(12:0.008934802,19:0.0134314508):0.003178961):0.003717907):0.001339767):8.201365e-05);
tree gen.61 = [&U] (((18:0.011658014,(((((10:0.032905484,((((9:0.0059208039,(7:0.0080534361,8:0.0078383321):0.006497454):0.03050568593,4:0.0336633):0.003466337,6:0.01374311):0.004349911,(((3:0.02773933,1:0.01536518):0.009456185,2:0.04647884):0.04572867,5:0.01132796):0.002627433):0.00419698):0.006274401,(11:0.007704376,17:0.015570411):0.001344916):0.001853591,15:0.0055660941):0.003747828,(14:0.031583229,12:0.005990815):0.00594016):0.002603688,16:0.03035954):0.0002870211):0.005393329,13:0.005024134):0.0042799517,19:0.0193412775);
tree gen.62 = [&U] ((18:0.0081664419,13:0.013165112):0.0002617907,(((((11:0.00772843,((((1:0.02435045,(2:0.04787648,3:0.03707891):0.003672982):0.046306211,(5:0.0414301,(6:0.01499798,(9:0.0038799883,(8:0.014769528,7:0.004290462):0.010390074):0.02713211):0.0003703647):0.002697913):0.003459148,4:0.03829789):0.01131687,10:0.027056784):0.01058363):0.001659029,17:0.008940178):0.006025194,16:0.02218014):0.001551683,(19:0.02895028164,(14:0.037587364,12:0.01194026):0.0004383847):0.0007490875):0.0004848236,15:0.020772097):0.002682943);
tree gen.63 = [&U] ((((((18:0.0077261901,14:0.02502204):0.0002914256,15:0.028432378):0.001907091,(12:0.007213553,19:0.0186827994):0.0036197994):0.001933214,16:0.0220123):0.0003708786,13:0.011985396):0.001569607,(((10:0.032617575,((((7:0.0068909393,8:0.010765358):0.00856684,9:0.0077530942):0.028757738,(4:0.02716851,6:0.01412996):0.003994921):0.003653892,(5:0.02103466,(1:0.02459055,(3:0.03088632,2:0.03719937):0.01328719):0.03022816):0.004337625):0.01030633):0.003379123,17:0.008676835):0.0003219349,11:0.009915254):0.004300153);
tree gen.64 = [&U] ((((15:0.013885039,((((5:0.01467537,(3:0.01945416,(2:0.02525585,1:0.03143473):0.02473152):0.03346952):0.002558392,((9:0.007152521,(8:0.018100332,7:0.0062032612):0.0112517):0.027645867,(6:0.00824228,4:0.02445452):0.004543643):0.004210865):0.002725837,10:0.024171065):0.005867711,(17:0.014146963,11:0.01082815):0.001594499):0.001291349):0.0007827946,((12:0.0101604196,19:0.0299624691):0.001025885,14:0.045550386):0.0007659771):0.0007620577,(13:0.018596885,18:0.00885647726):0.0001627532):0.003802442,16:0.014312441);
tree gen.65 = [&U] ((19:0.0097246582,(12:0.0118181,((14:0.0388997427,(15:0.013552923,(((((10:0.04699028,((3:0.02665234,1:0.0142266):0.003099549,2:0.04319678):0.02921314):0.008794158,(6:0.01659972,((9:0.0034181835,(7:0.0062448676,8:0.0116592024):0.00631665969):0.03380732,4:0.03392298):0.001002086):0.004900488):0.002274817,5:0.0179643):0.008608175,11:0.009640973):0.005135107,(18:0.0061062398,17:0.006106576):0.001373881):0.002485686):0.0028511974):0.005784846,13:0.008631772):0.001525916):0.0007659321):0.00166429943,16:0.02854059);
tree gen.66 = [&U] (((16:0.01907356,(14:0.029966847,15:0.0205726005):6.183038e-05):0.002403978,(((17:0.008395701,11:0.01184477):0.005630292,(10:0.02559968,(((6:0.008906337,((7:0.003272497,8:0.019184636):0.012292183,9:0.004194404):0.0263237551):0.0005174764,4:0.03641647):0.001417494,(5:0.0133659,(1:0.03202611,(3:0.03501338,2:0.03912471):0.003831603):0.03902695):0.004597074):0.002241498):0.009989051):0.007068962,((19:0.0128696532,12:0.007309467):0.0002715485,13:0.0066980828):0.007101967):0.0005174586):0.00130793956,18:0.0059031527);
tree gen.67 = [&U] ((18:0.01184758,(15:0.012288049,(((12:0.004115669,19:0.0120097301):0.0044764434,14:0.028098048):0.003622004,(16:0.026577981,((11:0.01140317,(((((1:0.0226973,3:0.01966494):0.01174855,2:0.03553371):0.0434718,((6:0.02361778,((8:0.0079770234,7:0.0110045178):0.006539545,9:0.008127953):0.012902784):0.005770441,5:0.02509319):0.005079016):0.002509082,4:0.03518099):0.001101308,10:0.031144884):0.006757352):0.001115185,17:0.009861471):0.003488772):0.001679841):0.0006688992):7.878339e-05):0.002103906,13:0.017915608);
tree gen.68 = [&U] ((18:0.007800541,((((15:0.01856677279,13:0.008776539):0.0008281147,(12:0.01140183,19:0.02788721239):0.004457967):0.005896543,14:0.022972396):0.004143793,((11:0.01054989,(10:0.031536514,(4:0.03664871,((((3:0.01990683,1:0.02041207):0.003058731,2:0.04398834):0.04612462,5:0.01558923):0.003079471,(6:0.01419634,(9:0.004898041,(8:0.006864847,7:0.0102486496):0.005901):0.0237186):0.007558237):0.003774441):0.001291466):0.006986194):0.006104191,17:0.005612627):0.005201804):0.0006115774):0.002863991,16:0.02528123);
tree gen.69 = [&U] (19:0.0215447662,(((16:0.0378586275,15:0.008878141):0.0059386365,(13:0.019065474,(12:0.01356324,14:0.018578629):0.002385773):0.0021126189):0.0005935637,((17:0.007736676,(11:0.01078074,((((((7:0.00459303186,8:0.008951729):0.005615758,9:0.0129769668):0.0274356988,4:0.03250286):0.002556847,6:0.02614431):0.005387039,5:0.02282851):0.0004439902,((3:0.01768927,(2:0.04311622,1:0.02250993):0.007960209):0.0417678,10:0.033181743):0.006715909):0.004530333):0.001745136):0.005135885,18:0.007939599):0.001134791):0.001045987);
tree gen.70 = [&U] ((((12:0.004225404,19:0.0247047097):0.002358948,13:0.016828204):0.002278962,18:0.0160175169):0.0006393676,(15:0.0184554142,((17:0.012997971,((10:0.03924039535,((4:0.03875147,(6:0.0233037,(9:0.018140483,(8:0.0139017656,7:0.0055447216):0.005142681):0.01827679925):0.001828113):0.001764479,((1:0.0420089,(2:0.04665217,3:0.03129489):0.005561253):0.04814664,5:0.02273542):0.004916958):0.002086682):0.00330035,11:0.0116431):0.0009114314):0.0097278997,(16:0.02718774,14:0.036032839):0.009682117):0.0002555863):0.002793571);
tree gen.71 = [&U] ((((((10:0.03072114,(6:0.01847933,((5:0.01072237,(2:0.05395234,(3:0.02296379,1:0.01517891):0.005036958):0.05784735):0.002115123,(((7:0.0089978595,8:0.0136401279):0.007560503,9:0.0090866005):0.03072179,4:0.03004359):0.004971528):0.004253054):0.003655751):0.00854807,17:0.016541905):0.0008860573,11:0.01858402):0.006272739,14:0.029960845):0.0003932445,(15:0.019833044,(((19:0.0247559254,12:0.0039392273):0.0062432749,13:0.0056613778):0.001529439,16:0.02874612):0.0005182678):0.000190046):0.003302456,18:0.0103166401);
tree gen.72 = [&U] (((18:0.009221489,(((17:0.009820769,(13:0.004690225,(12:0.01004386,19:0.008883687):0.007484251):0.003977299):0.0007068189,15:0.0197637069):0.0002826429,16:0.033872623):0.0005832271):0.0004362157,14:0.033556159):0.0007897751,((10:0.0350911,(((3:0.02712945,2:0.03345073):0.002791532,1:0.0241463):0.04386514,(((6:0.01056305,((7:0.002155697,8:0.020267206):0.0094112479,9:0.006381297):0.022294597):0.0004846889,4:0.02855811):0.001217732,5:0.01832736):0.002030736):0.003154289):0.008437714,11:0.009237238):0.006511845);
tree gen.73 = [&U] (16:0.0239526994,(13:0.013737752,(((15:0.0255249797,18:0.011191095):0.001094248,(12:0.01017609,19:0.02643426254):0.002681494):0.000992174,((((((6:0.01348111,(9:0.01078027224,(8:0.0102877204,7:0.0052575586):0.003459506):0.02272102):0.007727835,5:0.0168641):0.003672747,4:0.03640155):0.0008929814,(10:0.027584912,(3:0.0310916,(2:0.03318233,1:0.02702694):0.01404726):0.038995695):0.0036812):0.01172677,(17:0.012578859,11:0.01700015):0.0004384912):0.002365707,14:0.023786605):0.0006793217):0.0007250499):0.001685931);
tree gen.74 = [&U] ((16:0.0255072,19:0.0155213919):0.0020498254,((15:0.014171325,(((10:0.0267954232,(((6:0.01287071,((3:0.01968322,(2:0.03645749,1:0.04422595):0.004668113):0.038486789,5:0.01928317):0.0007288683):0.004641416,((8:0.010189882,7:0.0036518842):0.002277458,9:0.009409783):0.03825308):0.001427512,4:0.03438592):0.002543233):0.005146799,11:0.0090279):0.005166049,(17:0.008413802,18:0.00870974368):0.0005295279):0.003718308):0.005390421,((12:0.00986706,14:0.033964266):0.001798429,13:0.010874086):0.002604392):0.0007846884);
tree gen.75 = [&U] ((19:0.0179789762,16:0.025889992):0.001865357,((13:0.01062707,(18:0.01084362557,((12:0.01290544,14:0.035613542):0.002239216,15:0.012582265):0.002977618):0.0002379398):0.002661122,(17:0.008478734,((10:0.032667271,((((3:0.02824314,(2:0.04707882,1:0.01930672):0.008823281):0.05946298,5:0.01575777):0.002196805,(6:0.03158161,4:0.05762129):0.004713006):0.002426522,(9:0.0092313998,(8:0.0068544238,7:0.005047307):0.00375893):0.03867367):0.008072916):0.006444113,11:0.01277446):0.001072891):0.002173308):0.0034211557);
tree gen.76 = [&U] (16:0.0311751,(((13:0.009628858,15:0.023100023):0.002888916,(18:0.0117167732,(19:0.0244819446,12:0.007033613):0.0001246827):0.003019157):0.002768929,(((17:0.004954348,11:0.01137549):5.512773e-05,((5:0.009449408,6:0.0166908):0.007054805,(((((3:0.01916021,1:0.03187031):0.007096557,2:0.04272596):0.04419311,4:0.04886468):0.004008301,((8:0.0071486429,7:0.007690816):0.00178068,9:0.008762743):0.02720646):0.0008532879,10:0.031331276):0.01030711):0.002576674):0.007893592,14:0.031807265):0.000926259):0.001090796);
tree gen.77 = [&U] ((13:0.009915265,(((14:0.028906518,15:0.0189959637):5.170964e-05,19:0.0311930214):0.0006297666,((18:0.009043351,((11:0.01135481,(10:0.0343341332,(((9:0.006778468,(8:0.010746181,7:0.010501981):0.004471087):0.0211234868,((2:0.0451637,(1:0.01453351,3:0.03260029):0.0009378104):0.04019743,5:0.01547158):0.007985833):0.004336185,(6:0.01793973,4:0.05860512):0.003336502):0.006410521):0.004024894):0.001546417,17:0.019247674):0.0054594544):0.007677436,12:0.01179956):0.0005872781):0.00179923):0.006037931,16:0.03092338);
tree gen.78 = [&U] (16:0.02426316,(((14:0.022709698,18:0.013164409):0.0003943603,(11:0.0071624,17:0.013155228):0.008813672):0.0004548106,((15:0.0183570165,((5:0.0177578,((4:0.03995326,((((2:0.03271397,1:0.03130152):0.006189422,3:0.03343097):0.043555583,6:0.01575882):0.003097066,10:0.031739411):0.00611106):0.004124502,((8:0.0133194318,7:0.0119612043):0.005491713,9:0.0054697135):0.04364465):0.004552447):0.011589581,(12:0.006657857,19:0.0167570185):0.0114911827):0.0005208768):0.0001754342,13:0.013494523):0.0006908537):0.000670314);
tree gen.79 = [&U] (((14:0.023822142,(13:0.012083361,((17:0.009853573,(11:0.01203435,((((9:0.004374186,(8:0.018616955,7:0.005043342):0.0080965):0.038637076,(6:0.01750229,4:0.03623465):0.004930764):0.001299272,(10:0.038101375,((2:0.0283848,1:0.02246195):0.008752481,3:0.03327426):0.03883644):0.002652748):0.002297972,5:0.01363313):0.009185194):0.0005184729):0.004373214,(18:0.0042130257,(15:0.0137834528,12:0.02059436):0.002420412):0.0024517663):0.0003786811):0.002887768):0.001117116,16:0.03041434):0.001373626,19:0.0156053579);
tree gen.80 = [&U] ((18:0.0145689878,((12:0.01042502,19:0.0250818443):0.003662178,(15:0.020663404,(14:0.031367752,(13:0.008967319,(((10:0.0306971,(((9:0.006178541,(8:0.0204050397,7:0.001005664):0.01006344996):0.0247972,((5:0.01655837,(3:0.01299628,(1:0.02156574,2:0.05610654):0.00122689):0.0614908):0.005631819,6:0.02050607):0.00181404):0.007088754,4:0.03926827):0.002778157):0.00430033,11:0.005439768):0.003722947,17:0.012571537):0.003600931):0.0006717296):0.000456819):8.948099e-05):0.0001378032):0.0007075267,16:0.0223133371);
tree gen.81 = [&U] (((((19:0.0264810368,(16:0.01747853,18:0.007823285):0.0001514791):0.0043689996,(12:0.019350388,13:0.007998711):0.0015035474):0.0002238597,(17:0.012007774,(11:0.01109013,(((((9:0.010674586,(7:0.0100689876,8:0.0163363084):0.004827286):0.019236072,6:0.01449337):0.01835071,4:0.03736948):0.0004370746,(5:0.01405531,(2:0.03571901,(3:0.02314598,1:0.02179051):0.004640877):0.0431452):0.007233246):0.003284174,10:0.0348442121):0.01004471):0.002288486):0.00140869):0.001401535,14:0.03081628):8.520028e-05,15:0.014838816);
tree gen.82 = [&U] (((((((((7:0.0091066589,8:0.011103871):0.0056680609,9:0.0069492803):0.02174459,((6:0.03113346,4:0.03342235):0.001509481,(5:0.02012784,(2:0.04375741,(3:0.02463031,1:0.02790583):0.002649088):0.04656235):0.004467613):0.0001591512):0.00774167,10:0.02993438):0.009511916,(14:0.028050561,12:0.01106073):0.007091836):0.001264182,15:0.0138933794):0.0007460987,((18:0.0080878837,17:0.011091687):0.0003614962,11:0.01603907):0.00215672):0.0012487077,(13:0.00437984,19:0.012717709):0.0005629477):0.002216237,16:0.02765554);
tree gen.83 = [&U] (((((15:0.022840557,16:0.0244904):0.0004497799,(((((((1:0.02420835,3:0.03170577):0.006456148,2:0.03927648):0.040373,4:0.05200754):0.002082282,(((7:0.0106794236,8:0.012155141):0.002852058,9:0.0045329856):0.02305468,(5:0.01450411,6:0.01440266):0.01051949):0.005757463):0.00221642,10:0.03222984):0.005805196,11:0.01858597):0.00178947,17:0.007412418):0.002912967):0.0006753558,(18:0.016056876,(12:0.01606112,14:0.0440688928):0.003795059):0.001064332):0.001990292,19:0.01518978627):0.0030974777,13:0.011750669);
tree gen.84 = [&U] (19:0.02779937947,((15:0.0168585916,(18:0.013462272,(((((10:0.048876445,((((9:0.004243106,(7:0.005354804,8:0.0111449785):0.0056279886):0.02561232,6:0.01883133):0.002770694,(5:0.01256141,((3:0.03737966,2:0.04039189):0.006191234,1:0.01544688):0.0470702):0.01010451):0.00194698,4:0.04124696):0.004077363):0.007323376,11:0.004920335):0.00589711,17:0.007155184):0.001970788,16:0.02703151):0.005176596,14:0.033451562):0.001790566):0.0004070702):0.004041548,(13:0.018345176,12:0.008990724):0.001740236):0.0008952943);
tree gen.85 = [&U] (((((14:0.029617843,18:0.0092024669):0.0005714991,15:0.012335403):0.000314864,(16:0.02082488,(((10:0.026719174,(6:0.02054495,((5:0.01587046,(2:0.04321085,(3:0.01952784,1:0.01754385):0.00212198):0.03783211):0.003679086,(((7:0.0037557823,8:0.0115473115):0.01220516,9:0.010241031):0.034166833,4:0.03649546):0.0008073549):0.001957742):0.002088301):0.004182499,11:0.008881655):0.002075752,17:0.006550586):0.0008674736):0.0006304987):0.003897524,(13:0.008837943,12:0.01052704):0.0006361829):0.001946525,19:0.0165624971);
tree gen.86 = [&U] (19:0.02104503049,((((18:0.01222744024,(16:0.03061604,14:0.031381838):7.797738e-05):0.0001406538,((17:0.013632471,((4:0.05862452,(10:0.028083808,((5:0.02475591,(((7:0.0046747147,8:0.00562434946):0.0083103194,9:0.003182153):0.02556265,6:0.01307935):0.004185978):0.002291974,((1:0.03604872,2:0.04101821):0.0225424,3:0.03114271):0.04685254):0.001004861):6.11197e-05):0.01507052,11:0.008119633):0.006914302):0.00342591,15:0.01843862757):0.0023708595):0.002465657,13:0.0168069049):0.004817688,12:0.009983164):0.001446885);
tree gen.87 = [&U] (19:0.021854568,(((14:0.021318019,12:0.009810604):0.0096471608,(((15:0.017010833,16:0.02976221):0.005268884,18:0.014571749):0.001804974,((((((((9:0.007203399,(7:0.0064032965,8:0.0073769535):0.003370458):0.0241357,6:0.01395599):0.00640486,4:0.0347531):0.003562364,((1:0.01624254,3:0.02052151):0.002949762,2:0.04481323):0.04904637):0.01351917,10:0.030749112):0.005047118,5:0.02058383):0.00534363,11:0.01216816):0.002660172,17:0.013253297):0.002228573):0.003857279):0.001526939,13:0.010852916):0.0007077177);
tree gen.88 = [&U] (((12:0.01152444,13:0.009635825):0.002171596,(15:0.0212637069,((16:0.024724786,((((10:0.032648722,((5:0.01528661,((3:0.02305908,1:0.0233022):0.005639,2:0.04598412):0.03734786):0.001101064,((9:0.0068176011,(7:0.0096863871,8:0.0172216145):0.00357757):0.01931214,6:0.0115478):0.007533978):0.006578616):0.00119803,4:0.03931958):0.00839728,11:0.008483112):0.006890845,(17:0.0193434,18:0.010736654):0.0005752456):0.0004590334):0.0003655929,14:0.039844339):0.0008628793):0.003284512):0.003987757,19:0.01740784265);
tree gen.89 = [&U] ((19:0.0121073595,((((17:0.007545426,((((6:0.02371949,((9:0.0080823998,(7:0.0054111913,8:0.0100349993):0.004135842):0.0330451,5:0.01685682):0.001100658):0.001671766,((3:0.0183146,(2:0.02818554,1:0.02188562):0.00350728):0.0527299,4:0.04269923):0.002057516):0.002588087,10:0.029007026):0.004813606,11:0.009575256):0.003093403):0.008041825,13:0.0083300846):0.0002364785,16:0.02774897):0.0001735267,((14:0.020785844,12:0.005409085):0.002228329,15:0.018774015):0.0002689573):0.0002722767):0.001187256,18:0.0056034693);
tree gen.90 = [&U] ((15:0.0112863903,((19:0.020966801,12:0.01031434):0.0036776166,13:0.009159812):0.005161265):6.461188e-05,(18:0.011050447,(14:0.043566222,(((11:0.01491076,((4:0.04154646,(((2:0.0472039,(3:0.02867203,1:0.01107244):0.004950079):0.04081427,5:0.01360513):0.008172192,(6:0.0180208,(9:0.007088857,(7:0.006236277,8:0.0125882616):0.00516424):0.03658988):0.003856803):0.0002561598):0.003009988,10:0.044008182):0.009410722):0.001708804,17:0.013524183):0.001531513,16:0.02344397):0.002881829):0.003680473):0.002519804);
tree gen.91 = [&U] ((18:0.008305726,((12:0.00837963392,19:0.009679329823):0.0005322048,((16:0.02740056,15:0.015796724):0.001678864,13:0.006842233):0.0005301891):0.006703658):3.438844e-06,(14:0.026413914,((11:0.00595242,((4:0.03364332,((((2:0.03611864,3:0.02583614):0.007144031,1:0.02051124):0.04521971,5:0.01105825):0.00276049,(6:0.01184396,(9:0.001990626,(7:0.0083066994,8:0.0121950464):0.0107225724):0.030160879):0.002215556):0.0004712697):0.006467805,10:0.021781415):0.008119119):0.006033195,17:0.007395153):0.002628808):0.0006081855);
tree gen.92 = [&U] (((((14:0.029656953,18:0.0116057445):0.001189662,((11:0.01651891,(4:0.04841878,((5:0.03293526,(6:0.01872109,((7:0.011381312,8:0.00723271):0.005046478,9:0.014503255):0.02874333):0.006758807):0.003710009,((3:0.04175114,(1:0.01328563,2:0.03535393):0.007641975):0.05316937,10:0.038447758):0.00457113):0.0007215827):0.01389186):0.002021845,17:0.006035455):0.007936295):0.001044448,(13:0.008706879,12:0.008810492):0.003634191):0.001162016,15:0.0187812128):0.002371014,(19:0.014266428,16:0.0378513):0.0003370559);
tree gen.93 = [&U] (((19:0.0232417515,(((17:0.007362014,(11:0.007437581,((((1:0.01178641,(2:0.04420879,3:0.0397757):0.002707163):0.04397609,5:0.01751499):0.001680135,((6:0.01190762,((7:0.0053509204,8:0.0105278715):0.00737474,9:0.008682653):0.02634002):0.0059078,4:0.02886215):0.006085083):0.01058542,10:0.025001536):0.00513972):0.00292901):0.0002306049,18:0.0116567983):0.004995277,(13:0.009967436,(14:0.0137658397,12:0.007344432):0.001056567):0.0005859179):0.00129073):0.0003506933,15:0.0150153725):0.004705114,16:0.02423947);
tree gen.94 = [&U] ((13:0.007226356,(15:0.0161811019,16:0.034389):0.0037778108):0.0003097063,(((18:0.0110357822,(12:0.0152086,14:0.019624892):0.001549296):0.0002899475,(17:0.010397138,(11:0.009617399,((4:0.03332471,((((8:0.017031454,7:0.004069359):0.0070758145,9:0.010817323):0.03617517,6:0.01650659):0.002550099,(((3:0.02574379,2:0.03945743):0.003978975,1:0.02961118):0.044201347,5:0.0236251):0.005123259):0.004251721):0.008923573,10:0.036908017):0.005265537):0.0008437429):0.002897193):0.002139228,19:0.02450782898):0.0003743685);
tree gen.95 = [&U] ((16:0.02689737,((((5:0.01834786,((10:0.034482762,((1:0.01655845,3:0.0351758):0.001525146,2:0.04231552):0.06117761):0.006941487,(6:0.02038012,(4:0.04227858,(9:0.0056472469,(8:0.0065494411,7:0.00409288165):0.005958971):0.0341607338):0.001237506):0.001234835):0.002867004):0.010709048,11:0.01062029):0.001335282,17:0.005758202):0.002693867,18:0.010550623):0.001495596):0.001020472,(14:0.052965456,(((19:0.01976595136,12:0.01226885):0.00283715,13:0.010771182):0.001235295,15:0.030114824):0.0004741015):0.001257072);
tree gen.96 = [&U] (16:0.027921855,(((15:0.02186209,(((((((4:0.03891284,((6:0.02410524,((7:0.0038861362,8:0.0079433141):0.0057033581,9:0.008014449):0.02316904):0.0001041462,5:0.02079124):0.009071595):9.708295e-05,(2:0.04518063,(3:0.03163341,1:0.01876136):0.00477052):0.04801487):0.001090118,10:0.03580979):0.01103771,11:0.008734818):0.00440183,17:0.011301512):0.003749711,(12:0.01028298,14:0.02740709):0.001907463):0.0023137464,13:0.01555146):0.001376136):0.0025108719,18:0.010764712):0.002870407,19:0.021203362):0.0002797796);
tree gen.97 = [&U] (19:0.01891528643,((13:0.013493242,(((15:0.014193453,12:0.0123379134):0.001175667,(((11:0.01454363,(((4:0.0341439,((3:0.01666026,1:0.00969423):0.01250021,2:0.03116414):0.03978424):0.005672785,((5:0.01544341,6:0.01856639):0.002017012,(9:0.008783118,(8:0.0116906896,7:0.011779391):0.003093644):0.035302454):0.0005753855):0.006575899,10:0.03243104):0.00456111):0.0005228826,17:0.01269918):0.001680932,18:0.00452047):0.003407252):0.001529903,14:0.019388905):0.0006478569):0.001358719,16:0.01996723):0.0001243283);
tree gen.98 = [&U] (((11:0.009700107,((10:0.040587058,(5:0.01493521,(3:0.02737594,(2:0.03804874,1:0.02611075):0.01031868):0.03596364):0.001674312):0.000561942,((6:0.03555201,((7:0.0087630475,8:0.0121495196):0.008064004,9:0.0053606554):0.02169974):0.005511464,4:0.0380101):0.004808952):0.01516619):0.0007136128,17:0.009556401):0.0028593485,((((16:0.03099776,(12:0.003439848,14:0.021682183):0.005791489):0.001192501,15:0.025037438):8.330549e-05,(18:0.0084108647,13:0.009882933):0.002005363):0.00056625159,19:0.0197387246):0.000401618);
tree gen.99 = [&U] ((15:0.0162653228,(19:0.013620841,12:0.01120052):0.001276823):7.545993e-05,((13:0.0132096725,(((((((5:0.01548538,(9:0.00720125,(8:0.0122424968,7:0.0075782113):0.0046176508):0.02660795):0.003385365,(6:0.01398234,((2:0.03335289,1:0.01932557):0.007985245,3:0.03326523):0.04172221):0.002085214):0.001793766,4:0.04107729):0.005794707,10:0.02929903):0.01597724,11:0.01128808):0.007590189,(18:0.0069694676,17:0.01403607):0.001282387):0.00352779,16:0.0213356153):0.002297415):9.734939e-05,14:0.027235868):0.000454081);
tree gen.100 = [&U] (19:0.0239520696,(((18:0.0099462124,((15:0.015258243,16:0.03756654):0.000981302,(14:0.022201123,12:0.01579515):0.00160380187):0.001113419):0.0008261425,(17:0.010232281,(11:0.007786116,(((5:0.01578139,((2:0.06022641,3:0.01898646):0.0008180731,1:0.01540346):0.0383903):0.0009521583,(4:0.049978874,(6:0.01082943,(9:0.0050291323,(8:0.016962936,7:0.016239636):0.010780298):0.01963501):0.00891559):0.001502033):0.002379557,10:0.030498565):0.003795027):0.00198668):0.003124052):0.002967059,13:0.02617251):0.0009564532);
tree gen.101 = [&U] (19:0.01510298517,((12:0.007256844,13:0.01071062):8.40148e-05,(((16:0.031231348,15:0.0086507069):0.0017145434,(17:0.009474537,(((4:0.0368126,((5:0.01402189,(1:0.01497052,(3:0.02312565,2:0.05125274):0.001180159):0.04130347):0.005391565,(((7:0.0089935918,8:0.011552918):0.006205549,9:0.013493711):0.033124621,6:0.02032209):0.01476316):0.001439327):0.001924316,10:0.041987922):0.006230265,11:0.01578108):0.001989053):0.006639836):0.001972882,(18:0.013294757,14:0.03394135):0.002426634):0.001641366):0.003144007);
tree gen.102 = [&U] (19:0.009995593201,(((12:0.011299953,18:0.0082867612):0.000829245,(17:0.013575488,((((6:0.0150029,(((8:0.013537662,7:0.0006268489):0.0111756676,9:0.005248202):0.0335404687,(5:0.005407536,((2:0.04872993,3:0.02976385):0.01611798,1:0.03136473):0.03596843):0.0008945665):0.001861321):0.003168487,4:0.03178698):0.005799478,10:0.02787366):0.002533747,11:0.01230143):0.00139599):0.002161656):0.00168639,(((16:0.02069881,14:0.016176126):0.0004439479,13:0.013727463):0.001625028,15:0.0111391316):0.001538056):0.008946866);
tree gen.103 = [&U] ((16:0.03224026,15:0.02013769007):0.002711683,((13:0.013345246,19:0.018368461):0.004554639,(((((((((6:0.01792036,((1:0.02221228,3:0.02689227):0.01676543,2:0.05163539):0.03192687):0.009688176,((7:0.004806175,8:0.018135222):0.0093155812,9:0.005623256):0.02852892):0.00206301,4:0.03432852):0.00598048,5:0.01529011):0.004335977,10:0.04395874):0.007960093,11:0.01060599):0.002844278,17:0.021795639):0.009743187,18:0.0072712871):0.001103142,(12:0.0127446,14:0.021098641):0.0024561995):0.0009703297):0.001714821);
tree gen.104 = [&U] (((((15:0.016733165,16:0.02638204):0.003707241,19:0.0209322313):0.0009828254,(17:0.009967451,(11:0.009340324,(10:0.02976316,(((3:0.02044732,(1:0.02021997,2:0.04045163):0.009391645):0.05376308,5:0.01426486):0.004737481,(((7:0.01236105222,8:0.0213247814):0.002971777,9:0.0148242618):0.03720778,(4:0.03079056,6:0.01709515):0.002802662):0.004450874):0.009657824):0.003307055):0.008067646):0.003794825):0.0012304843,(18:0.009337984,13:0.008137869):0.0003434453):0.0002390722,(14:0.018620915,12:0.01031204):0.004474209);
tree gen.105 = [&U] ((((11:0.01010257,(10:0.03751219,((4:0.02849804,(6:0.01611233,((7:0.009461058,8:0.009863576):0.0061519651,9:0.011138555):0.0189001669):0.01427855):0.00697207,(5:0.01130989,(2:0.03935712,(1:0.01222313,3:0.01427921):0.02349728):0.035391777):0.0005298651):0.00427215):0.00761934):0.003233508,17:0.009069146):0.003627503,(15:0.0144606547,((14:0.039760115,(13:0.011000248,(19:0.01948018116,12:0.006644099):0.0048499253):0.001848131):0.0006242202,18:0.0075551008):0.0022034886):6.297145e-05):0.001817319,16:0.01644981);
tree gen.106 = [&U] ((15:0.0130748903,18:0.02258591):0.0005615577,(((11:0.01820442,(10:0.042576953,((((6:0.02546192,(9:0.010261344,(7:0.0051386559,8:0.0115866247):0.005827641):0.04191192):0.0009556829,4:0.0395709):0.003190448,5:0.02163322):0.0009643063,((3:0.02542351,1:0.01986742):0.00435947,2:0.04122763):0.04949515):0.006712873):0.008287266):0.002806821,17:0.00800497):0.004171974,(((13:0.0099733037,(12:0.008135468,19:0.0270876873):0.004792664):0.003148042,16:0.02298655):0.0002814546,14:0.043456268):0.0027336542):0.0008499607);
tree gen.107 = [&U] ((13:0.007206062,(((15:0.024793979,(17:0.012300741,(11:0.006211484,(10:0.027154526,(4:0.02807871,((5:0.01535363,(2:0.04093493,(3:0.01433903,1:0.02324885):0.001676187):0.04499317):0.001210554,(((8:0.0060642239,7:0.009181296):0.002953437,9:0.0116499154):0.02496184,6:0.01857548):0.003968722):0.002493067):0.001106773):0.01143236):0.005046937):0.0070164332):0.0006946444,((12:0.01434211,19:0.0197881598):0.001189907,14:0.031499262):0.0005091635):0.002187543,18:0.0094102107):0.0006892069):0.003405249,16:0.01958934);
tree gen.108 = [&U] (16:0.02619742,(18:0.015306318,((((19:0.0270466542,12:0.01160437):0.0118356087,13:0.013458404):0.000353305,(11:0.01523103,((5:0.02178837,((((((1:0.0368675,3:0.02826736):0.004907951,2:0.04182103):0.04828596,6:0.0168798):0.003966407,(9:0.0057224575,(8:0.0077733167,7:0.025056155):0.008953968):0.02620324):0.00594875,4:0.03221132):0.001913652,10:0.0275153484):0.001403635):0.005091609,17:0.010969127):0.00280755):0.001592777):0.000808721,(14:0.030369809,15:0.019595266):0.0001338567):0.0001509686):0.0016221075);
tree gen.109 = [&U] ((13:0.009336925,(((11:0.01255787,((((2:0.05128259,3:0.0267822):0.01280138,1:0.02400365):0.03931512,((9:0.008544113,(7:0.0100943221,8:0.0064808389):0.005370111):0.02144176,(4:0.04748162,(5:0.0234164,6:0.02468259):0.004608992):0.005563119):0.000666502):0.002278339,10:0.026325647):0.006629884):0.003038202,17:0.012469161):0.0029622469,18:0.007348653):0.003672865):0.001357836,((16:0.03113498,19:0.01588039267):0.001479194,((12:0.01533719,14:0.034817055):0.001921154,15:0.0134600938):0.002850016):0.0003657401);
tree gen.110 = [&U] ((16:0.02480367,19:0.0100887872):0.001130847,(18:0.0022501374,((14:0.032418661,(12:0.0171837878,13:0.008815357):0.001048711):0.00109539,((17:0.006580367,(((5:0.01231103,(((((7:0.009721682,8:0.011080409):0.006518695,9:0.0105149266):0.02633251,6:0.009103316):0.01028482,4:0.03419627):0.0005896849,((1:0.02464671,3:0.02596743):0.02099615,2:0.03790302):0.04193858):0.005157397):0.003342796,10:0.03365789):0.005253658,11:0.007702406):0.003279915):0.007032113,15:0.018292697):0.001030475):0.0003018532):0.005494082);
tree gen.111 = [&U] (16:0.02734385,(19:0.0228600413,((((12:0.0127909676,(((11:0.01087022,(10:0.02480876,((4:0.0301122,(6:0.014932,((8:0.0115134465,7:0.0030397887):0.0119566354,9:0.008447767):0.01878083):0.01436671):2.440841e-05,((2:0.05172744,(1:0.01517648,3:0.02643178):0.001576747):0.03500568,5:0.01758929):0.004590338):0.002026881):0.007319329):0.002780556,17:0.0046988315):0.002415754,13:0.009732557):0.0006943193):0.001095721,14:0.027969498):0.0002299098,18:0.008544888):1.564383e-05,15:0.0221341339):0.002129925):0.00133797);
tree gen.112 = [&U] (19:0.0108993359,((15:0.019259424,((17:0.016449812,11:0.006013961):0.0007339912,(10:0.027063549,(4:0.04373604,(((3:0.01913455,(2:0.04428442,1:0.02723688):0.008828838):0.06381467,5:0.01585888):0.005402512,(((7:0.0046847051,8:0.0104793087):0.004660394,9:0.007949065):0.033936294,6:0.01770483):0.001971529):0.002176308):0.005783034):0.006998319):0.006533657):0.0004612223,((13:0.014398894,((16:0.03187973,14:0.041947291):0.0003426731,18:0.0096101876):0.003431348):0.000553966,12:0.015978747):1.921756e-06):0.003695901);
tree gen.113 = [&U] (((18:0.009118882,(14:0.0318178593,(16:0.02242837,15:0.03252127):0.004075095):0.0006342121):0.001333174,(((10:0.03821587,(((9:0.0063828534,(8:0.012701406,7:0.0057709736):0.005319361):0.026493883,6:0.007119888):0.0007032881,((5:0.01840274,(2:0.03325123,(1:0.02824273,3:0.02910038):0.00581037):0.04628474):0.005630108,4:0.03760198):0.001051156):0.009065954):0.00686261,17:0.008032635):0.00112697,11:0.01496814):0.00224475):0.004398112,((12:0.01082446,19:0.018787243):0.002860631,13:0.00933661):0.001063344);
tree gen.114 = [&U] ((15:0.0105599077,14:0.0292661795):0.0002051381,((19:0.01708931027,18:0.0065229231):0.001498214,(16:0.030475102,(((12:0.004555974,13:0.01132345):0.0008817932,17:0.009071081):0.003133227,(11:0.01212163,(10:0.033221279,((9:0.011518639,(8:0.021790756,7:0.006171126):0.00885431):0.03157888,((5:0.008574167,((2:0.0358443,3:0.0289795):0.00685187,1:0.01721001):0.037526057):0.006127243,(6:0.01296678,4:0.04191945):0.00511492):0.001640459):0.004327974):0.01456529):0.003893826):0.0004832581):0.0006027053):0.00246398);
tree gen.115 = [&U] ((19:0.0217048102,(13:0.012425035,((14:0.028087492,((17:0.010650806,18:0.0081165973):0.0034799,(((6:0.02777009,10:0.03196104):0.00403243,((5:0.01408018,((7:0.006681642,8:0.0107861665):0.010382254,9:0.017145486):0.027065665):0.005537009,(4:0.03705192,(3:0.01719556,(1:0.01330768,2:0.04095151):0.00678111):0.047703):0.00161257):0.001340329):0.008534229,11:0.008251147):0.0007936643):0.001728099):8.694497e-05,(12:0.009904277,15:0.019816542):0.0008714821):0.004109594):0.006538648):0.000232092,16:0.02154377);
tree gen.116 = [&U] (16:0.0236074,(((((11:0.01122631,(10:0.0344620918,(6:0.009279233,((5:0.01204256,(2:0.05040667,(1:0.02443373,3:0.02177985):0.009012526):0.03560797):0.004213713,((9:0.0062053932,(7:0.002113328,8:0.0160103091):0.015817076):0.04961329,4:0.03215568):0.0007662785):0.001161669):0.004790948):0.009299964):0.006176605,17:0.010889851):0.003806583,14:0.028745724):0.003093415,(15:0.0192315259,18:0.0095907202):6.649046e-05):0.002441978,((12:0.005858333,13:0.017567079):0.001358471,19:0.0124037348):0.004332281):0.0009277793);
tree gen.117 = [&U] ((15:0.0171883247,((17:0.004971556,((10:0.027564882,((5:0.01279042,(1:0.03238659,(2:0.04089942,3:0.02555087):0.01140738):0.03327593):0.001418048,((9:0.009037283,(8:0.0121297452,7:0.005330812):0.007328191456):0.02822442,(4:0.01967428,6:0.01179175):0.0073489):0.001654103):0.003329608):0.0005675414,11:0.009835898):0.003935352):0.005292216,((((12:0.004312133,19:0.0222258747):0.004262223,13:0.003300506):0.007783351,14:0.027890311):0.003753683,18:0.013435576):0.00119646):9.119426e-05):0.000572262,16:0.01596747);
tree gen.118 = [&U] ((12:0.019472164,((((13:0.012762187,18:0.01173133227):0.0003697321,14:0.029493762):0.0004041107,(17:0.010456065,(11:0.01207524,((((6:0.01277015,((7:0.00620897324,8:0.00685778):0.003182725,9:0.0143408806):0.03225189):0.0001025986,(5:0.01776093,((3:0.0222221,1:0.03121518):0.00616304,2:0.03274732):0.03348356):0.001530881):0.004239393,4:0.040962079):0.006485774,10:0.028151171):0.002232623):0.003843842):0.002460455):0.0003954331,15:0.010425391):0.004241653):0.002934074,(16:0.02428209,19:0.0284729103):0.001817451);
tree gen.119 = [&U] ((((12:0.005031091,14:0.028689303):0.005585484,(13:0.003543569,(16:0.02606665515,(((((((5:0.01146095,6:0.02080517):0.001675957,((7:0.0103806954,8:0.0176608266):0.0064372979,9:0.010284321):0.03196102):0.001238557,4:0.0380184):0.003660564,((3:0.01838575,1:0.01240633):0.002017182,2:0.0546006):0.04340544):0.002279707,10:0.038133805):0.01150631,(18:0.0117957095,17:0.011188117):0.002374228):0.0002457218,11:0.00870553):0.007411476):0.002278936):0.0001191209):0.002827032,15:0.016463926):0.002898822,19:0.0153295333);
tree gen.120 = [&U] ((13:0.009706461,12:0.004975249):0.0006863851,((14:0.0264250864,((15:0.0180554503,(((10:0.026466,(((6:0.01263599,((7:0.0068637623,8:0.008419721):0.005112958,9:0.008986273):0.030602385):0.001486218,(((2:0.02791382,3:0.03076703):0.004896283,1:0.02600594):0.03859963,5:0.01511):0.003609889):0.001690094,4:0.042528575):0.004088855):0.005674507,11:0.01079533):0.003959649,17:0.007668443):0.004407884):0.0033253282,18:0.011323971):0.001406909):0.005067622,(19:0.01835634303,16:0.01738541):0.001742801):0.005337989);
tree gen.121 = [&U] ((((18:0.0129474766,((16:0.03298076,15:0.0127675592):0.0066182726,(((10:0.02899272,(((6:0.01459771,((1:0.01899254,3:0.03212542):0.01207534,2:0.05220956):0.04160546):0.005297754,(5:0.01578252,(9:0.0147306584,(7:0.0053029072,8:0.007222853409):0.0071060112):0.04077097):0.003442261):0.001790398,4:0.03543515):0.001366586):0.001960605,11:0.02155199):0.002906792,17:0.011704889):0.002792353):0.001315308):0.0005206346,(12:0.009076329,14:0.020811647):0.005718345):0.001631599,13:0.00956224):0.00296215,19:0.0284387909);
tree gen.122 = [&U] (19:0.0201387079,(13:0.007562036,((((((11:0.009659153,(10:0.03103274,(((4:0.03609311,6:0.01525273):0.0001154232,(9:0.0056940304,(8:0.0079482867,7:0.006348563):0.002354578):0.0240977428):0.003234259,(5:0.01307739,((2:0.03644918,1:0.02873324):0.005342783,3:0.03655024):0.03508232):0.008021594):0.003633487):0.004028162):0.001368326,17:0.011995215):0.001830133,16:0.0189789):0.0006897744,15:0.0140263666):0.0020429576,18:0.0080524853):0.0009914751,(14:0.019560795,12:0.006010354):0.002052088):0.0046542):0.002015666);
tree gen.123 = [&U] (((12:0.007984816,14:0.031919464):6.145091e-05,((((11:0.01273732,(10:0.029498489,(((9:0.0049294187,(7:0.00603119,8:0.00624120927):0.0121524497):0.03613964,(6:0.01838387,4:0.03383929):7.412179e-05):0.001787306,(((3:0.02237015,1:0.01344776):0.001813972,2:0.0391186):0.049442491,5:0.01274959):0.00379924):0.003236776):0.006833859):0.002615258,17:0.004818105):0.009140843,18:0.0117511926):0.005801903,(19:0.02313667101,(13:0.00953104,15:0.01755635832):2.840176e-05):0.0003069957):7.395924e-06):0.000602927,16:0.01553095);
tree gen.124 = [&U] (19:0.01268125706,(16:0.02366666,((((12:0.009717353,14:0.025939045):0.005595025,13:0.010689427):0.0033602318,15:0.012528472):0.003994268,(18:0.0126856,(((10:0.031777277,((4:0.03977595,(6:0.02261274,((8:0.010436643,7:0.0032672924):0.004882165,9:0.0069960116):0.03488256):0.00237928):0.003240745,(5:0.009680852,(1:0.01680931,(3:0.02745486,2:0.03273519):0.002989827):0.04095808):0.00164272):0.007348126):0.003957811,11:0.0122606):0.005298321,17:0.010993936):0.00336821):0.0006085132):0.005754541):0.001170544);
tree gen.125 = [&U] (16:0.03200763,((((11:0.009704925,((4:0.05499457,((((8:0.007772729,7:0.016448981):0.003216796,9:0.0187083782):0.02861846,(((3:0.02658095,1:0.01818329):0.007578507,2:0.02939348):0.030211404,5:0.02477982):0.001849314):0.00252159,6:0.007272941):0.002274411):0.0005873753,10:0.033420879):0.007920459):0.001364508,17:0.005732964):0.00388818,((18:0.0054934857,(14:0.03531682,12:0.009023972):0.001561301):0.00084539,(13:0.013131772,15:0.0078761359):0.003044857):0.0001894385):0.0008647578,19:0.0078742769):0.001662329);
tree gen.126 = [&U] ((((((18:0.009918038,15:0.01707741478):0.001486102,((17:0.009947441,(11:0.01471052,((((2:0.03102703,(1:0.016043,3:0.016208):0.004639507):0.053561615,(5:0.01722856,(6:0.01793425,(9:0.011900879,(7:0.004360205,8:0.028174965):0.0108448025):0.038052335):0.005107971):0.002139469):0.0009994611,4:0.05970379):0.005296104,10:0.028397211):0.006372998):0.00135217):0.002582928,14:0.020534172):0.001649345):0.002901407,12:0.0126448367):0.0003278775,13:0.010872241):0.001090904,19:0.0115674394):0.001239394,16:0.031044624);
tree gen.127 = [&U] (19:0.00985062682,(16:0.0141644751,(13:0.022096196,(((14:0.017661006,((((4:0.04445944,(((6:0.02199642,((7:0.009289735,8:0.0066373245):0.009747145,9:0.006532077):0.03004415):0.0035232,5:0.01880596):0.006237241,((1:0.03524023,3:0.01386036):0.01751639,2:0.03472243):0.0520801):0.0005900524):0.003118244,10:0.025110115):0.005794933,11:0.0106275):0.004424982,17:0.006549044):0.004740882):0.0035108474,(15:0.026093625,18:0.005975352031):0.006465293):0.0007804721,12:0.01275695):0.0004401338):0.002592452):0.0006657175);
tree gen.128 = [&U] (13:0.015777278,(19:0.0088154145,(16:0.02276248,((15:0.019280473,12:0.011308927):0.001800926,((18:0.021341839,((11:0.01331201,(10:0.029482203,(((((2:0.03920525,1:0.02229594):0.006994306,3:0.03676382):0.03681754,5:0.01242854):0.003079089,(6:0.01495041,((7:0.0085930787,8:0.015454902):0.008110925,9:0.015123674):0.0317534992):0.007775624):0.005850642,4:0.04059323):0.001948326):0.01209329):0.00447668,17:0.020060725):0.002324116):0.000675149,14:0.033972232):0.000820016):0.002451092):0.007130402):0.006808453);
tree gen.129 = [&U] ((16:0.03895289,((((11:0.02182416,((((2:0.05114801,(1:0.01522062,3:0.0229386):0.002467362):0.05015548,5:0.01191407):0.002299033,(6:0.01188961,(((7:0.0033586426,8:0.0102244119):0.001574181,9:0.012281986):0.03327132,4:0.04345096):0.001153552):0.002797604):0.009888733,10:0.03430611):0.001840605):0.002066914,17:0.012511982):0.003466712,((13:0.007770956,15:0.0277571522):0.0013694418,18:0.007293322):0.0004373937):0.0002946219,(14:0.0409455559,12:0.017333892):0.001452093):0.00401534):0.002303544,19:0.0258840282);
tree gen.130 = [&U] ((17:0.010104108,((10:0.031687674,(5:0.01892853,(((6:0.007006637,(1:0.03297388,(3:0.022911,2:0.04590266):0.001928673):0.03765855):0.003153853,((8:0.0226943447,7:0.002350241):0.0130830863,9:0.010601748):0.02450868):0.0006241387,4:0.05596841):0.001549831):0.005485042):0.006112942,11:0.01171832):0.002119301):0.004818953,((18:0.0174316465,(16:0.03153227,(((19:0.01967667817,12:0.009051771):0.005530071,13:0.0050856844):0.00415576,15:0.0167555172):0.000841863):0.0002312847):0.0009119999,14:0.0401925599):0.0006687434);
tree gen.131 = [&U] (((((((17:0.013941594,(11:0.007593515,((5:0.01679689,((3:0.02722301,2:0.03675903):0.004932904,1:0.02429373):0.028647725):0.0003189586,(10:0.027252394,((6:0.01989051,((7:0.0058622651,8:0.0096554129):0.0074314099,9:0.005022418):0.02567556):0.0006127147,4:0.03723692):0.002877043):0.0003562949):0.004785637):0.003310132):0.002429908,18:0.0087597081):0.001592899,15:0.0161091071):0.0021578336,13:0.0222231):0.0001028445,(12:0.006330105,14:0.041613546):0.002950441):0.0049029219,19:0.01230936832):0.003583235,16:0.03425123);
tree gen.132 = [&U] (16:0.03152939,((19:0.0189292818,13:0.0064776755):0.007315189,(14:0.03481669,(12:0.0097183575,(15:0.0237166882,((17:0.010740127,((10:0.020803339,((5:0.01779607,(1:0.02883763,(2:0.04667528,3:0.02498761):0.005587881):0.04318899):0.006896017,((4:0.03712151,6:0.02570185):0.003163017,(9:0.016792968,(7:0.0106549996,8:0.0150062087):0.003670406):0.02754232):0.00352953):0.006076873):0.006640971,11:0.01012436):0.003148384):0.003654621,18:0.0084550784):0.0003492982):0.0025701523):0.0003495367):0.001264525):0.0007671125);
tree gen.133 = [&U] ((((((11:0.01845467,(10:0.033576608,((((7:0.0102375227,8:0.0105600525):0.0005480877,9:0.01098157):0.03703634,(6:0.009054592,4:0.04311158):0.002404696):0.004212656,(5:0.01822844,((3:0.0231801,2:0.05046352):0.0171185,1:0.04597539):0.03907459):0.002689273):0.0009197409):0.00597234):0.002725706,17:0.010465112):0.00230874,((15:0.01602931873,18:0.02026225487):0.001775122,19:0.0345125894):0.006448191):0.0006446011,(12:0.006653736,14:0.0292267213):0.0001530915):6.625487e-05,13:0.013640708):0.0009023629,16:0.02041483);
tree gen.134 = [&U] (16:0.01674896,(19:0.0263773931,(((((17:0.013750049,(11:0.01066678,(10:0.02879607,((5:0.01794764,((3:0.02629515,1:0.02329969):0.007420598,2:0.04586323):0.04430431):0.004937217,((4:0.02549511,6:0.02169345):0.01239329,(9:0.007224618,(7:0.0061875442,8:0.0170033487):0.0113569672):0.02740256):0.004686147):0.003670072):0.008615184):0.00384584):0.00423441,13:0.010693537):0.001845148,15:0.0243091721):0.001727767,(12:0.01238368,14:0.0275961073):0.001706819):0.0008014164,18:0.005901594):3.385869e-05):0.004325116);
tree gen.135 = [&U] (((((16:0.017162582,(((10:0.03688004,(((((1:0.01650638,2:0.05127673):0.001062194,3:0.01998254):0.06104965,5:0.01804608):0.005204644,((9:0.004309969,(7:0.009257552,8:0.0101446855):0.005433481):0.027181068,6:0.01239482):7.423024e-05):0.003084621,4:0.02545141):0.003112817):0.01001669,11:0.01623605):0.00174694,17:0.009526571):0.004508935):0.006193079,18:0.008081394):0.0004231395,14:0.030500546):0.005222436,(15:0.0160637069,13:0.0128269624):0.003198546):0.0009963241,(19:0.01413877355,12:0.008677885):0.0062933209);
tree gen.136 = [&U] (15:0.0192173719,((14:0.026871567,(13:0.006170211,((12:0.005130853,19:0.023878173):0.0057227104,18:0.0075592852):0.001896851):0.000943904):0.002145737,((17:0.012553597,16:0.01807389):0.001343976,((10:0.025412692,(4:0.03788072,((6:0.01164372,((8:0.019792463,7:0.003452581):0.010916208,9:0.0101299704):0.02116794):0.004220352,(5:0.01759045,(2:0.04139763,(3:0.02408342,1:0.01819451):0.003292986):0.04580117):0.009948452):0.0003692898):0.003446694):0.005298172,11:0.01646363):0.00812386):0.001550696):0.0009998251);
tree gen.137 = [&U] (14:0.021671623,(((11:0.01376665,((5:0.01766797,(((3:0.025645,1:0.0254112):0.004365428,2:0.05063176):0.04331671,((6:0.01483618,4:0.03443065):0.002651375,((7:0.0126944573,8:0.0128427354):0.005149683,9:0.012588022):0.0320248605):0.00111584):0.003493158):0.002250127,10:0.02777568):0.01234442):0.002104291,17:0.0088320293):0.0010630834,((((19:0.01479230356,12:0.006499568):0.003998947,18:0.009429579):0.002088487,13:0.0074375685):0.003969954,(15:0.0106894219,16:0.01805952):0.001682996):0.00407256):0.001194441);
tree gen.138 = [&U] (16:0.03207061,((((17:0.00925823,((4:0.03480348,10:0.020920406):0.0004815951,((6:0.0180623,((7:0.0070630433,8:0.01771072):0.0079069731,9:0.011988782):0.03355322):0.007778255,(((1:0.02735483,2:0.03710323):0.003336251,3:0.03360024):0.04648274,5:0.01916365):0.003663993):0.007826578):0.005916554):0.000221096,11:0.01635382):0.004918248,(18:0.0091135923,((13:0.011374858,(12:0.01718082,19:0.0224996094):0.004418704):0.002617891,14:0.020567802):0.000508105):0.0008190187):0.0004374437,15:0.022451261):0.0038759575);
tree gen.139 = [&U] (((((17:0.009584597,(11:0.006762968,(10:0.038240261,(((((8:0.0250734726,7:0.00311888238):0.003145623,9:0.006681237):0.03305440754,((1:0.02948958,(3:0.03480023,2:0.04784981):0.007567198):0.03795312,5:0.02245813):0.003462081):0.0006850067,4:0.02801327):0.002583593,6:0.01689507):0.007246165):0.005835661):0.000599384):0.003657572,18:0.0124315045):3.083773e-05,(12:0.01009449,(19:0.0102339619,13:0.016063938):0.002234934):0.001970128):0.0007292497,(16:0.01991193,15:0.027150245):0.002636325):0.0014356515,14:0.040208276);
tree gen.140 = [&U] (16:0.02895202,(((15:0.017270687,(19:0.01784495799,12:0.00876984):0.004136099):0.00380282,13:0.013654063):0.001279083,((14:0.038369253,18:0.00904590621):0.001207025,((5:0.01948071,(((4:0.02680378,((1:0.03167223,3:0.02495773):0.01074661,2:0.03631203):0.04873212):0.004894011,((9:0.019677572,(7:0.0096263981,8:0.0087371463):0.006511478):0.02310845,6:0.02354205):0.00833552):0.0009699481,10:0.037648622):0.002022163):0.006010374,(17:0.010064911,11:0.01148552):0.00105879):0.009710914):0.005255135):0.00188682971);
tree gen.141 = [&U] ((((((((4:0.0488706,((3:0.03153703,1:0.03164502):0.009007129,2:0.05156157):0.05637732):0.006299137,(6:0.01470291,((9:0.0079431813,(8:0.0149026001,7:0.006832421):0.00954703):0.02254046,5:0.01754585):0.002182738):0.001695005):0.002841469,10:0.05010051):0.00550996,11:0.01078359):0.001223542,17:0.02221208):0.004867642,18:0.0095057454):0.001268205,(15:0.022407582,((14:0.019436534,12:0.006337014):0.00343125079,(13:0.00482678662,19:0.0189310274):0.0006562329):0.002383009):0.000510437):0.0006258848,16:0.02226982);
tree gen.142 = [&U] ((16:0.01765079,(17:0.007623065,(18:0.0133433483,(11:0.01325529,(10:0.03290015,(4:0.02972013,((((8:0.0134978128,7:0.006220801):0.0124061242,9:0.006684228):0.02290131,6:0.01883729):0.00321408,(5:0.00770248,((3:0.02488758,1:0.01465696):0.004949803,2:0.04637855):0.0390152):0.002685611):0.002065994):0.001792564):0.004445372):0.003544253):0.0009499072):0.005991156):0.0014458,(14:0.027340223,((15:0.021379546,(19:0.0098443956,12:0.008561195):0.004703171):0.0003497997,13:0.00566973):0.00290186674):0.000771273);
tree gen.143 = [&U] (((16:0.02722155,13:0.009089746):0.0015072133,((19:0.00848255855,12:0.005846724):0.002719445,14:0.023011003):0.003147593):0.0004521059,(((((10:0.022337094,((4:0.04571658,(6:0.01260024,((8:0.0054536237,7:0.014311473):0.0090878992,9:0.001841226):0.025425002):0.002977467):0.00182237,(((3:0.03463993,1:0.0410543):0.0001215433,2:0.04196024):0.0530626,5:0.01165725):0.004720689):0.00482406):0.006045878,11:0.01631681):0.001504214,17:0.013350911):0.011137514,18:0.009223855):0.003665058,15:0.0151121173):0.0008652284);
tree gen.144 = [&U] ((((18:0.0064614109,((17:0.01142689,((10:0.020707346,((((9:0.00764948,(8:0.010056334,7:0.0075022135):0.009954995):0.0201772,6:0.02625819):0.005585751,4:0.03457527):0.002156292,(((2:0.04644112,3:0.02571833):0.004101393,1:0.01498793):0.04431146,5:0.01389403):0.003124431):0.001913847):0.009791278,11:0.006174015):0.004348758):0.0013414087,13:0.010910879):0.001293338):0.0004063694,((14:0.022297863,12:0.007892695):0.008147817,15:0.0252222534):0.003742698):0.001087245,19:0.0298307345):0.001945053,16:0.02377455);
tree gen.145 = [&U] (((13:0.021244246,((11:0.01396191,((5:0.02237315,(((6:0.01504882,((7:0.0059659722,8:0.006545927):0.009687942,9:0.011294498):0.0289369951):0.00336295,4:0.04831477):0.001664586,(((3:0.02299149,2:0.04189549):0.007231548,1:0.01680872):0.029269681,10:0.0378852293):0.001715866):0.001368223):0.00552837,17:0.006937692):0.001649089):0.002434115,((16:0.02102834,18:0.0125454006):0.001510025,(14:0.0334766391,12:0.01598084):0.001402505):0.0013315639):0.001133411):0.0003891098,15:0.02787168143):0.005971359,19:0.0155324511);
tree gen.146 = [&U] (((((11:0.008101424,((((((8:0.0127652424,7:0.0065898793):0.006282779,9:0.014462864):0.02869829,6:0.008828115):0.001545979,(5:0.009723324,((3:0.02006312,2:0.04435486):0.001229095,1:0.0343421):0.02961988):0.002480648):0.002781727,4:0.03834689):0.001121654,10:0.03097111):0.00823656):0.008130142,17:0.009414989):0.001188071,((14:0.02291959,(15:0.022183854,(12:0.014567511,18:0.0118704322):0.0003252869):0.001189177):0.002959863,13:0.011615596):0.002431774):0.004949126,19:0.0095752214):0.002056326,16:0.027430548);
tree gen.147 = [&U] (16:0.03296113,(19:0.0267839205,(15:0.0222332156,(14:0.045068338,(13:0.010108876,(((17:0.014052198,18:0.012465505):0.000520264,12:0.0218407807):0.001194663,((((5:0.01386902,((1:0.01932684,2:0.04429048):0.01204295,3:0.02187992):0.06256307):0.001357675,((9:0.010940491,(8:0.0127740132,7:0.0092433515):0.009120017):0.02568993,(4:0.0370699,6:0.02042058):0.009320422):0.001923599):0.002484723,10:0.0307016096):0.002878266,11:0.01144572):0.0007545627):0.004913125):0.001858548):0.001191363):0.008194182):0.002899757);
tree gen.148 = [&U] ((18:0.019623276,17:0.01832099):0.0002140392,((12:0.014103352,(19:0.0239692112,(11:0.01448938,(((((6:0.01027272,4:0.0335342):0.001863455,(((3:0.03502843,1:0.01481595):0.005113666,2:0.04586905):0.04336746,10:0.050993048):0.0009081272):0.002081476,(9:0.005685163,(8:0.006447395,7:0.0062999201):0.008263681):0.0290501):0.004157834,5:0.01577048):0.010061738,16:0.03557755):0.0001540095):0.008985527):0.001917527):0.004626396,(14:0.038410397,(13:0.009619321,15:0.02127749063):0.001471174):0.002202998):0.001724219);
tree gen.149 = [&U] (19:0.0201289035,(((((5:0.02502069,(((((8:0.014740481,7:0.0074243767):0.008610753,9:0.012136921):0.022558366,6:0.02250133):0.00414634,4:0.05602398):0.0007790309,(10:0.0375778,((1:0.02300166,3:0.02780239):0.0004461333,2:0.03601):0.05131253):0.007534369):0.002813012):0.009219247,11:0.005524517):0.001284605,17:0.009684133):0.002260326,((13:0.008826561,15:0.014492618):0.0114252,(18:0.0068552839,16:0.0288710994):0.002239301):0.000269673):0.001168076,(12:0.009041697,14:0.02785316):0.0012848105):0.00343221);
tree gen.150 = [&U] (16:0.02274927,((17:0.012374937,14:0.034727114):0.0009588705,((((13:0.022410444,(12:0.008848636,19:0.0107032297):0.005812562):0.003158286,18:0.013487066):0.001018829,15:0.0114893581):0.0005948389,((((6:0.007837544,4:0.03670689):0.009246165,((5:0.01241144,(2:0.03173707,(1:0.03478724,3:0.03192553):0.002136668):0.04981309):0.001405271,((7:0.013181098,8:0.006033495751):0.002272341,9:0.013868893):0.04317683):0.002143364):0.003368539,10:0.04017491):0.003871577,11:0.009372799):0.002257496):0.000135208):0.004883345);
tree gen.151 = [&U] (((((19:0.0173926013,15:0.02971644):0.0021922654,(12:0.01030982,14:0.022243509):0.003049119):0.0007739619,13:0.015586306):0.0008333818,16:0.01912209):0.0001376851,(18:0.01225449,(((((((7:0.005021855,8:0.0047042545):0.003442592,9:0.0091407763):0.02892822,(5:0.01091819,6:0.0315414):0.0009558913):0.003275296,(((1:0.02373466,3:0.02485344):0.01272637,2:0.05358384):0.04800001,4:0.0488007):0.0005143004):0.005723575,10:0.03367712):0.002269553,11:0.007513907):0.01011894,17:0.013425567):0.001611205):0.001600316);
tree gen.152 = [&U] (19:0.01385653101,(16:0.0202226957,((12:0.00755137,13:0.016292095):0.00119307,(18:0.0101519496,(14:0.027568704,(15:0.0137172473,(17:0.004107591,((10:0.034945386,(((1:0.01179422,(2:0.03748239,3:0.02989422):4.096917e-05):0.031910302,5:0.01603745):0.003087513,((4:0.04374838,6:0.009761176):0.004062747,(9:0.0147853814,(8:0.0044727266,7:0.011288402):0.007488884):0.02611404):0.01262754):0.001933766):0.005694658,11:0.01118737):0.0034105):0.0030782564):0.0009434782):0.001211813):0.0006166356):0.0006454971):0.0001534749);
tree gen.153 = [&U] ((19:0.021289433,(13:0.00682784,(14:0.0301351953,(12:0.007522,((15:0.0183960702,(((10:0.037356651,(4:0.02532117,((6:0.01063072,(9:0.016712521,(8:0.0088391772,7:0.0064022188):0.005247234):0.03232077):0.008588465,((2:0.04410061,(1:0.02247062,3:0.03206132):0.006441773):0.04069681,5:0.02341514):0.003380862):0.002375578):0.00495828):0.004417791,11:0.01367261):0.002869032,17:0.010240466):0.003775155):0.00516315651,18:0.008440071):0.001292263):0.0002979778):0.006779745):0.0033559):8.55082e-05,16:0.02467128);
tree gen.154 = [&U] ((((12:0.005121139,15:0.017519499):0.004218607,((14:0.025112802,13:0.017610174):0.0006807014,((((10:0.032095026,(2:0.04479204,(3:0.01517224,1:0.03081139):0.002244087):0.033361475):0.004719578,(4:0.03014789,((6:0.01645709,(9:0.0080374724,(8:0.0086940046,7:0.0047819271):0.001059853):0.02561642):0.0002666817,5:0.008797195):0.003967505):0.00111073):0.01841695,11:0.007781608):0.001345253,17:0.014829158):0.001745212):0.0006885281):0.0006499337,18:0.011989752):0.001736105,(16:0.03384361,19:0.0212316061):0.0059776693);
tree gen.155 = [&U] ((19:0.0160860256,16:0.03744109):0.004990814,(13:0.014563252,(18:0.017149605,((((17:0.007246896,(((6:0.01380123,4:0.02965634):0.001833138,((((1:0.01449621,3:0.01335017):0.008624074,2:0.04994412):0.03367548,10:0.0208350322):0.003766721,(9:0.008086243,(8:0.0065926977,7:0.0017884005):0.007196839):0.02988382):0.002470897):0.005722235,5:0.01803785):0.00396055):0.0005133379,11:0.007243604):0.006902536,(12:0.007520949,14:0.030399732):0.00128382):0.005917353,15:0.030767485):0.001556655):0.005668417):0.003454438);
tree gen.156 = [&U] (16:0.02804878,(((((((9:0.011952577,(8:0.0098105,7:0.00471113823):0.01333359):0.02186347,6:0.02775045):0.007314819,(((3:0.02507961,(2:0.03556382,1:0.02713295):0.002764948):0.04335878,10:0.031263581):0.008291124,4:0.02673658):0.001621593):0.002557363,5:0.02091842):0.008882797,((15:0.0163901324,18:0.012217205):0.0001037576,(14:0.025434981,12:0.00540149):0.0008299585):0.001047331):0.0004763652,(13:0.011303264,(17:0.016597619,11:0.01410964):0.002757401):0.002291008):0.0001427382,19:0.0130774974):0.004205521);
tree gen.157 = [&U] ((((12:0.008624638,19:0.0158160204):0.0005885931,(13:0.015263795,(14:0.021769198,(((11:0.01346671,17:0.006667951):0.001057103,18:0.019115371):0.0003329794,((((9:0.002452818,(7:0.006098588,8:0.0110198477):0.005083844):0.038874145,(6:0.006217509,(5:0.01461013,(2:0.03445788,(3:0.02000004,1:0.01497574):0.003314188):0.03775635):0.00512294):0.0006628275):0.0008186924,4:0.02289514):0.002818466,10:0.028125895):0.01022889):0.0005716974):0.007143182):0.003093872):0.0006002775,15:0.009984396):0.007021081,16:0.02072713);
tree gen.158 = [&U] ((13:0.0121244981,16:0.03230776):0.0028124964,((12:0.009414339,19:0.0156986521):0.000735207,(15:0.01052556895,((18:0.013348155,((((4:0.04250091,((10:0.02393762,(((7:0.01038705943,8:0.0047644225):0.006008824,9:0.0115716261):0.02286347,6:0.02507097):0.01321161):0.001094012,(3:0.0281353,(1:0.01707191,2:0.03995562):0.01062772):0.04917502):0.0005613142):0.003623494,5:0.02027672):0.003345811,11:0.01406377):0.003085918,17:0.00722888):0.00112996):0.001549099,14:0.022101377):0.0001988825):0.002451991):0.0009723536);
tree gen.159 = [&U] (((((((((4:0.0318456,((((7:0.008022204,8:0.016537849):0.006967833,9:0.008185128):0.016943111,6:0.01888202):0.009462769,(((2:0.0336955,3:0.02472068):0.01050934,1:0.01925467):0.04173972,5:0.01039347):0.006813198):0.007923739):0.003469088,10:0.03466086):0.008851171,11:0.01333629):0.004714158,17:0.011095537):0.01136122,(19:0.02066446395,18:0.01865129921):0.0002866122):0.005094841,13:0.013120464):0.007451296,(12:0.008382009,14:0.036156184):0.002937037):0.003785539,15:0.01937772763):0.007201326,16:0.02097646);
tree gen.160 = [&U] ((12:0.012537161,18:0.0141595634):0.0009103643,(((19:0.0159600637,(13:0.011058,15:0.021321851):0.0009517457):0.0002191166,14:0.023548109):0.000391308,(((((10:0.0500879513,(4:0.04488641,(6:0.01294258,(9:0.015271267,(7:0.0005381482,8:0.0167763282):0.0083020802):0.03178563):0.001032281):0.000969381):0.000931586,(5:0.01862746,(2:0.04997437,(3:0.03451442,1:0.02763874):0.004710283):0.0340612):0.00277336):0.005590608,11:0.006486636):0.001529576,17:0.005819882):0.008546111,16:0.03269482):0.004808669):0.0004826761);
tree gen.161 = [&U] (16:0.02118152,(((15:0.02032827344,((((((6:0.01264743,(9:0.008194552,(7:0.0089603579,8:0.0114541087):0.003912143):0.037127102):0.003795574,(5:0.02147897,(1:0.0264611,(3:0.02977533,2:0.05807669):0.004830862):0.04842454):0.001169263):0.0007091424,4:0.04089775):0.003306198,10:0.035332329):0.006813527,11:0.01319154):0.000485789,17:0.011248541):0.002635756):0.000656231,(13:0.013087796,(12:0.006597992,19:0.025077785):0.0022967456):0.0003756162):0.0016696163,(18:0.0068551282,14:0.022678632):0.0001957026):0.0008778796);
tree gen.162 = [&U] ((16:0.03092741,19:0.0224227426):0.005988877,((13:0.010075484,18:0.02533291854):0.001426209,(((11:0.01050901,(17:0.012462209,(10:0.026123793,((((1:0.01893037,3:0.02183914):0.005908763,2:0.03248864):0.04715369,(((9:0.0033996423,(8:0.0099787558,7:0.0114997633):0.007297877):0.01359376,6:0.02781759):0.01137724,4:0.03183666):0.0008151646):0.01063282,5:0.01582537):0.006163819):0.01489838):0.002137947):0.00595949,15:0.0175537433):0.0009750051,(12:0.01258995,14:0.023265946):0.002036402):0.007574882):0.003044914);
tree gen.163 = [&U] ((16:0.03134873,19:0.02790917):0.0006787925,(((((((10:0.02981082,(((((8:0.007518511,7:0.0175037418):0.003507292,9:0.0038962886):0.04336401,6:0.0103115):0.003893966,4:0.04233017):0.00196379,(((2:0.04353953,3:0.01733441):0.001549267,1:0.0332519):0.03871794,5:0.01867383):0.004233348):0.002970271):0.01072387,11:0.01227213):0.002331563,17:0.004746918):0.005239178,15:0.0237176346):0.0003809285,18:0.0053272378):7.099475e-06,(13:0.01408777,14:0.033965754):0.0005327611):0.002549952,12:0.0126363061):0.00134822);
tree gen.164 = [&U] (16:0.020741318,((((((15:0.018915189,13:0.0083033665):0.0009553227,14:0.028042468):0.002812633,(17:0.005867924,((10:0.0258229142,((5:0.01437781,(2:0.04065292,(1:0.01263005,3:0.0158157):0.01020465):0.04099705):0.001145836,(((9:0.008469702,(8:0.027937299,7:0.0093306402):0.003362303):0.035689701,4:0.03378348):0.001336183,6:0.01012839):0.00138495):0.01317073):0.009487467,11:0.01435701):0.001911662):0.001692529):0.0011668719,12:0.0124597706):0.0003552919,18:0.0103474023):0.001640351,19:0.0126419204):0.0003546855);
tree gen.165 = [&U] ((16:0.02252695,19:0.0176378438):0.00448012,((14:0.024857098,((15:0.0226303321,18:0.015669691):0.002217112,(((((5:0.01326385,(2:0.02940387,(3:0.02777421,1:0.02514977):0.005010545):0.037243959):0.002296933,((6:0.01807516,4:0.04382434):0.001236167,((8:0.0080452928,7:0.008138966):0.005152965,9:0.0067200939):0.02442297):0.00636892):0.003958326,10:0.020295063):0.008868017,11:0.009301542):0.002933934,17:0.013412323):0.004313977):0.0029656):0.001355436,(12:0.015410695,13:0.009568604):0.0001632143):0.001808874);
tree gen.166 = [&U] (((16:0.03420846,((15:0.0239899618,(13:0.009700774,(12:0.01057981,14:0.023013277):0.004261285):0.001131115):0.002703689,18:0.009496621):0.001339192):0.000751479,19:0.0133848087):0.000771979,(17:0.004418049,((10:0.033962069,(5:0.02242642,((((1:0.02208129,(3:0.02886078,2:0.05398954):0.0151517):0.03469106,4:0.03059051):0.00342648,(9:0.011065578,(8:0.0233345791,7:0.010660254):0.007510412):0.02806919):0.001295899,6:0.0133538):0.003696649):0.004731986):0.003128809,11:0.01281256):0.004793826):0.003580304);
tree gen.167 = [&U] (16:0.02867872,(19:0.0141416897,(((13:0.007693813,15:0.0277284762):0.003742218,(18:0.0160695433,(((5:0.01380302,(((1:0.022218,3:0.03643122):0.001583657,2:0.05080043):0.05885155,(4:0.04592834,(((8:0.0121205606,7:0.009846511):0.015284158,9:0.00475263):0.03075985,6:0.02262792):0.002574858):0.002505162):0.0005844801):0.004928777,10:0.05248395):0.005288262,(11:0.01665616,17:0.006130669):0.0006409429):0.003462529):0.00265669):0.0007274879,(12:0.00589002,14:0.033693582):0.002687537):0.0008957542):0.0015287698);
tree gen.168 = [&U] (((((18:0.0068648714,(((((((7:0.0030506086,8:0.0103643798):0.002284859,9:0.016756159):0.031372701,((6:0.01831352,4:0.0437505):0.002998421,(5:0.01526621,((1:0.02611627,3:0.01804864):0.006958203,2:0.05504079):0.03900934):0.003545632):6.16781e-05):0.004447496,10:0.04201607):0.006564379,(17:0.015745453,11:0.01452594):0.000533184):0.0009560739,14:0.03077397):0.0005319092,15:0.0187818603):3.989774e-05):0.004205911,12:0.013201005):0.001933353,13:0.011337722):0.000376761,19:0.01609887266):0.0042460741,16:0.02054151);
tree gen.169 = [&U] ((((15:0.0152856512,((12:0.005954572,14:0.0258242902):0.002131789,((((((((2:0.04572225,1:0.01921997):0.001077377,3:0.01962574):0.04935665,5:0.01116019):0.009303128,(((7:0.0157657197,8:0.0069921954):0.004315032,9:0.01304584):0.02929748,(6:0.01493533,4:0.03502302):0.003646971):0.00389552):0.0008377014,10:0.03350422):0.007550836,17:0.016884907):0.002546878,11:0.01241576):0.0012924161,18:0.009518442):0.001286921):0.0005969012):0.002785203,13:0.011891734):0.0019253383,16:0.02039466):0.0005939377,19:0.02217114187);
tree gen.170 = [&U] (18:0.0136443677,(15:0.025390225,((17:0.008577285,((((6:0.02494211,(((7:0.0043990794,8:0.0084849612):0.01976825,9:0.010442265):0.032708741,4:0.03317396):0.0001307563):0.000578542,(5:0.01934482,((3:0.01983927,1:0.03919673):7.019197e-05,2:0.05519691):0.04852094):0.001818383):0.003078644,10:0.04046763):0.003041479,11:0.009905467):0.001846627):0.002434451,((19:0.0099448558,(13:0.009600671,12:0.007708663):0.002436218):0.001248505,(14:0.036026709,16:0.03337995):0.004096097):0.0007528264):0.0004048776):0.001428836);
tree gen.171 = [&U] (((14:0.022987602,12:0.006429147):0.0046262391,((16:0.01834658,15:0.017162623):0.0003635405,(((17:0.005829115,11:0.02244007):0.0001608572,((10:0.03222329,(((((7:0.012287055,8:0.0089447461):0.015341052,9:0.0049709111):0.02448762,6:0.01420154):0.006469067,(3:0.0144312,(2:0.03800863,1:0.01275334):0.007381373):0.03551715):0.0009520881,4:0.03271135):0.002378113):0.003131351,5:0.01641546):0.003568366):0.001819883,(13:0.009286026,18:0.01214725):0.001633286):0.001141969):0.0007676679):0.004553923,19:0.01086877928);
tree gen.172 = [&U] (19:0.0112012754,(16:0.02736762,(((((17:0.011704867,((4:0.03369279,(((6:0.008338718,(9:0.013995095,(7:0.002338459,8:0.010836159):0.004044127):0.035781495):0.0021208,((3:0.03030721,(1:0.02533933,2:0.02388903):0.02149274):0.0443331,5:0.01434934):0.002461135):0.000594423,10:0.027166594):0.001032166):0.007887728,11:0.008147481):0.0007111458):0.005659821,18:0.012241608):0.0002434968,13:0.009526065):0.00028323283,(12:0.007152062,14:0.0148348232):0.002188337):0.003583685,15:0.0115439843):0.0021696836):0.0001535095);
tree gen.173 = [&U] ((19:0.0120645227,16:0.0284348):0.0032900538,((15:0.023126908,(13:0.014626479,12:0.007609583):0.00134174):0.0002201819,(17:0.016419094,((((((10:0.038549323,(3:0.02255112,(2:0.03502976,1:0.03050869):0.01360252):0.06146978):0.0006617112,4:0.03428582):0.001337157,(5:0.0159401,(6:0.02814425,((7:0.007108673,8:0.0098157526):0.008736655,9:0.0052325746):0.02302048):0.006993027):0.006799463):0.009123839,11:0.009130775):0.004432732,18:0.0116736437):0.0007261648,14:0.030423908):0.001679096):0.0004984169):0.007060625);
tree gen.174 = [&U] (19:0.01523277115,(((15:0.024028669,(((18:0.00718552459,(5:0.007133991,(((((3:0.0309388,(1:0.01769086,2:0.03452317):0.00124447):0.05500744,10:0.03407077935):0.0008474154,6:0.02264637):0.0002607184,4:0.03555757):0.005097723,((7:0.008110263,8:0.0048301614):0.00312819,9:0.0100201567):0.03160299):0.007469521):0.008263193):0.0028537563,(17:0.007230967,11:0.01395013):0.005326801):0.002976941,(14:0.035866244,16:0.03006591):0.001502976):0.0001662711):0.001844108,12:0.009875321):0.0005801754,13:0.009695961):0.001142682);
tree gen.175 = [&U] (((13:0.012154189,(((18:0.017584907,(15:0.02307832177,14:0.038342355):0.002441508):0.0038804744,(17:0.009122568,((5:0.02107136,(((9:0.0080609226,(7:0.0101929916,8:0.015242193):0.005619708):0.02918355,(4:0.02486944,6:0.0259873):0.007640974):0.004560788,(((3:0.02330392,1:0.01014567):0.01488067,2:0.0403458):0.04289113,10:0.029614872):0.006873712):0.002332385):0.005579968,11:0.007250073):0.0008717216):0.008511543):0.001496368,12:0.01302254):0.001811528):0.005364916,19:0.01068588275):0.003601507,16:0.02815706);
tree gen.176 = [&U] ((((18:0.021724916,((((11:0.01091971,((10:0.04182039,((((8:0.010665663,7:0.00409640938):0.01259148,9:0.015774037):0.02925833,4:0.0443148):0.004317562,((2:0.02824907,(1:0.01699139,3:0.02512255):0.004526871):0.04045625,5:0.008396488):0.0008618767):0.002274419):0.0002418718,6:0.015761):0.003915456):0.003801872,17:0.009577664):0.0063233828,16:0.02007188):0.001077027,14:0.016360366):0.001844821):0.0007826641,15:0.025860348):0.006835496,(13:0.0086520622,12:0.007970472):0.0003623649):0.001585478,19:0.01855153);
tree gen.177 = [&U] ((((16:0.03153845,(15:0.029603808,((18:0.009212767,(17:0.010116187,(11:0.01348263,((4:0.03800167,(((5:0.0226365,6:0.024896):0.0004652421,((7:0.007799522,8:0.018810959):0.009415224,9:0.0107834403):0.01801449):0.0008557704,(2:0.04681762,(1:0.02324913,3:0.03021386):0.002821197):0.04748802):0.002913646):0.003635601,10:0.042459487):0.007090886):0.002310676):0.000647953):0.001910882,14:0.0410738485):8.585969e-05):0.00051808245):0.00164364,13:0.009967753):0.002255748,12:0.006132237):0.0009706601,19:0.0165920207);
tree gen.178 = [&U] (((((((17:0.010092953,(11:0.01046904,(((((2:0.03146846,1:0.01110821):0.003948079,3:0.02523831):0.03532261,5:0.02392512):0.0009157233,(4:0.03089414,(6:0.0236603,((7:0.0066633073,8:0.0059854114):0.0067885645,9:0.0075055678):0.02878299):0.004715184):0.003463836):0.005812598,10:0.04014122):0.005329148):0.0006797057):0.001308538,16:0.0176016):0.003941377,14:0.020806882):0.00118477726,18:0.0137208531):0.001020765,15:0.0160577591):0.005949344,(13:0.009482719,12:0.007237482):0.0006683073):0.002145691,19:0.011398362);
tree gen.179 = [&U] (((13:0.010797167,19:0.0164180822):0.0005118878,16:0.02834465):0.0008554328,((((14:0.025166703,12:0.01111458):0.006803558,(15:0.014042183,(17:0.008300142,11:0.008924045):0.007075181):0.0008985683):0.0003473976,(((4:0.04292812,(9:0.0124157468,(7:0.021695047,8:0.014931865):0.0008918284):0.028628):0.002215677,(6:0.021402,(((1:0.02516498,3:0.02393456):0.008401982,2:0.055511):0.05625361,10:0.034385142):0.0009191926):0.01285021):0.002247034,5:0.009451264):0.005988377):0.00018920796,18:0.0111130514):0.003915286);
tree gen.180 = [&U] ((15:0.02061804807,(((18:0.00890638,((17:0.008921494,11:0.0105059):0.0002512772,(5:0.01903114,((4:0.02595604,6:0.009153095):0.011679,(((1:0.03477104,(2:0.04746108,3:0.03090958):0.006505069):0.033499954,10:0.0261739042):0.002208642,((7:0.00259761,8:0.011011777):0.0222061589,9:0.015466525):0.0289567):0.00132179):0.003314195):0.0161768):0.001959872):0.00263021,(19:0.0134271255,13:0.008749837):0.002033594):0.001810531,(12:0.008226652,14:0.0213072):0.0031420227):0.0004864069):0.003572865,16:0.03166706);
tree gen.181 = [&U] ((13:0.014040774,((((14:0.031561639,12:0.008277005):0.0006852711,(15:0.017662948,18:0.0064527755):0.0008225151):0.00095638,(11:0.02001446,(17:0.01045795,(((6:0.01940845,((7:0.008413259,8:0.010771411):0.007539653,9:0.014282425):0.0240764701):0.001544429,5:0.01628388):0.004580353,((((1:0.02534812,3:0.03709903):0.001565986,2:0.04681607):0.051658692,10:0.030712688):0.001890009,4:0.03255963):0.001108402):0.009910656):0.0004877722):0.0024107153):0.001592742,19:0.0268076645):0.003705799):0.001448046,16:0.01706983);
tree gen.182 = [&U] (16:0.01998632,(19:0.0241945986,(18:0.01239322,(13:0.012811854,((((11:0.01403756,((((9:0.009955819,(7:0.0079030627,8:0.009530513):0.015795174):0.02720215,6:0.02370551):0.008723414,((4:0.03877268,10:0.030335408):0.001727991,(2:0.04577505,(3:0.02706393,1:0.04940855):0.009030164):0.04484394):9.336904e-05):0.002239079,5:0.02181596):0.005000725):0.001789634,17:0.00895572):0.003337521,15:0.026169079):0.001397657,(12:0.008845147,14:0.028489456):0.001004905):0.00122993):0.001826349):0.001790222):0.00665201);
tree gen.183 = [&U] (((12:0.01036205,19:0.0115558286):0.003261765,13:0.014992929):0.000362249,((14:0.029718455,((17:0.01063932,16:0.03822354):0.003513832,(15:0.01990682552,18:0.0076015847):0.0004527982):0.002399579):0.004827607,((10:0.041476214,((((((3:0.01643648,1:0.01853119):0.001683059,2:0.04083556):0.04269974,5:0.01431156):0.008135253,6:0.02734097):1.76761e-06,(9:0.00924441,(7:0.019553302,8:0.0152382692):0.002860172):0.02223297):0.002233056,4:0.04420993):0.003860076):0.004802593,11:0.01603121):0.01309671):0.001270425);
tree gen.184 = [&U] ((19:0.01734774036,16:0.02543619):0.001155415,((((18:0.01859484,(((10:0.04577792,(((2:0.04277557,(1:0.02927409,3:0.02687564):0.004543847):0.03424062,5:0.01450531):0.007712713,(4:0.03728759,(((7:0.0078169936,8:0.0120262663):0.006733411,9:0.018571098):0.034166579,6:0.01392634):0.001127592):0.00488528):0.005233135):0.003854886,(17:0.007798728,11:0.008665665):0.001044013):0.009377171,15:0.027949671):0.0036080057):0.003107885,14:0.026128276):0.0004293343,13:0.013844142):0.004157302,12:0.014741644):0.001205066);
tree gen.185 = [&U] (16:0.02669371,((13:0.010312148,12:0.008360489):0.001445603,(((14:0.025746783,19:0.01291693361):0.001471513,(17:0.007474563,((10:0.0299479762,((((9:0.0140416817,(7:0.0062065832,8:0.006739415):0.005109488):0.02842511,4:0.04154293):0.002174046,6:0.01079429):0.002445465,(((2:0.03665469,1:0.01451519):0.0002912341,3:0.0241539):0.03904787,5:0.01280083):0.00480052):0.006540532):0.00839496,11:0.007104538):0.0002176769):0.001605214):0.007388622,(18:0.0117516199,15:0.010787502):0.00238194):0.003143188):0.003577898);
tree gen.186 = [&U] (((((13:0.008380405,12:0.008283288):0.002397188,15:0.025768902):0.001860179,(14:0.034359838,(((17:0.005165107,(((10:0.02839829,((2:0.0386239,1:0.01992652):0.01084148,3:0.02682307):0.03698456):0.003353629,(4:0.03781854,(6:0.01069677,(9:0.0110036789,(8:0.009896524,7:0.009437066):0.009104414):0.03849401):0.0001564421):0.004708074):0.005559419,5:0.02962382):0.003784741):0.001033642,11:0.01439332):0.005153764,18:0.0120663077):0.002687875):0.0009923056):0.0043632995,19:0.0276500663):0.0008317936,16:0.01969817);
tree gen.187 = [&U] ((19:0.01443353173,(((15:0.0191779009,(18:0.0070920721,(17:0.007166269,(11:0.01515121,(5:0.02495332,((6:0.01011145,(4:0.04345881,(9:0.007973165,(8:0.0110390493,7:0.005702566):0.01063081):0.04071402):0.0007621326):0.0029074,(10:0.026465061,(2:0.04152081,(1:0.03271614,3:0.02456136):0.007216635):0.035554463):0.005136572):0.007300197):0.005425666):0.000474958):0.0057114988):0.000342057):0.000329995,(14:0.0203100051,12:0.008605842):0.006248799):0.0003468134,13:0.0078317503):0.002218244):0.002313628,16:0.01741218);
tree gen.188 = [&U] (16:0.02292897,((14:0.0287684293,(((((((9:0.0020245014,(8:0.0114294854,7:0.0078215631):0.008690908):0.02560524,(6:0.01235117,4:0.02626167):0.003635922):0.001597226,(5:0.01337403,((3:0.02794758,2:0.03738748):0.009172683,1:0.02552074):0.027461517):0.008436498):0.002248153,10:0.026406844):0.002660661,11:0.00620338):0.006040004,17:0.006972721):0.005694299,(15:0.0147074514,(19:0.0144608912,(12:0.01121353,13:0.01019181):0.0009202136):0.0003558894):0.004644332):0.0004605773):0.0002377029,18:0.010537441):0.003867947);
tree gen.189 = [&U] ((13:0.012644698,((((15:0.01707419739,16:0.03155171):0.0012969321,14:0.03065346):0.002817103,((17:0.019984733,(((4:0.0485287,((6:0.01027361,((1:0.02398378,(3:0.04345896,2:0.03269301):0.007230539):0.03911928,5:0.01268576):0.001379425):0.0004990051,(9:0.006313259,(8:0.0099232898,7:0.010448314):0.0056298575):0.02853786):0.005254715):0.005976482,10:0.0430749467):0.00432616,11:0.0150683):0.00258247):0.003808383,18:0.0092287491):0.004676977):0.00115557,12:0.005971978):3.600016e-06):0.00125525521,19:0.0187309701);
tree gen.190 = [&U] (16:0.02648737,((15:0.018218876,(((19:0.016488575,(((((10:0.03025308,(1:0.0281095,(3:0.03991734,2:0.05440367):0.002229288):0.03527792):0.00849914,((7:0.0174133949,8:0.0083019673):0.004316686,9:0.009597784):0.037187167):0.0008441097,(4:0.05083071,6:0.02150838):0.002089416):0.006795322,5:0.01568599):0.00959789,(17:0.009413757,11:0.0193132):0.00338773):0.001776694):0.001267584,13:0.00917441):0.002125023,(14:0.026049589,12:0.01057163):0.002115889):0.0021572159):0.006324707,18:0.0092205315):0.002762833);
tree gen.191 = [&U] (16:0.03301806,((19:0.0201345564,12:0.0138652):0.004532246,((17:0.010132416,((11:0.009046868,((4:0.03033023,((((3:0.0263221,2:0.04546575):0.006832874,1:0.03117453):0.032759656,5:0.02140454):0.001274637,(6:0.01695927,((7:0.0098454626,8:0.011864122):0.01064574,9:0.00461015221):0.02520035):0.002404326):0.007368784):0.003542792,10:0.03877494):0.007482695):0.001448459,(14:0.0339159192,(15:0.0261196489,18:0.012800639):0.0006087006):0.006539975):0.0006749971):0.002436149,13:0.009970809):0.0001156183):0.0005950956);
tree gen.192 = [&U] ((15:0.017865774,(((16:0.01164369,14:0.017938868):0.0007091425,(((((((((7:0.0075530238,8:0.009341662):0.00735494,9:0.0087620809):0.01777102,6:0.01987396):0.005662132,(3:0.03140728,(2:0.03406587,1:0.01859987):0.007398257):0.036138883):0.0009825111,4:0.03647403):0.005571424,5:0.01036251):0.003276209,10:0.028231851):0.0016238,11:0.01717163):0.002718637,17:0.006646769):0.004257698):0.001400363,18:0.00964622784):0.00281493696):0.001613484,((12:0.01714288,19:0.0142062429):0.0003939888,13:0.011768018):0.0007920235);
tree gen.193 = [&U] ((17:0.00484736,(11:0.01175494,((((9:0.005814709,(7:0.0026808532,8:0.0130654924):0.01167696):0.027694994,(6:0.01941313,4:0.02475972):0.003962245):0.004584547,(5:0.01936883,(1:0.01827853,(2:0.0330198,3:0.02011574):0.003112309):0.0475642):0.001402448):0.0004988735,10:0.029923004):0.006797278):0.001383385):0.0039264414,((15:0.0229537854,14:0.033569279):0.0004904761,(((19:0.0121777253,13:0.010325211):0.0003241209,12:0.006869328):0.0016872735,(18:0.0094550768,16:0.03211612):0.00171186):0.000418147):0.0030345916);
tree gen.194 = [&U] ((15:0.016183312,(((10:0.028469296,((((3:0.01517824,1:0.03187377):0.003020956,2:0.04491415):0.031786675,5:0.02207515):0.005397986,(4:0.02756638,((9:0.01572882,(7:0.0050127915,8:0.008846926):0.004954087):0.034807426,6:0.03528816):0.00982902):0.003818279):0.006369315):0.004035446,11:0.01221032):0.003396306,17:0.007033223):0.004347839):0.00195739,((((16:0.02999305,13:0.007372301):0.0035231126,(19:0.0164174137,12:0.01118857):0.004331716):0.002631297,14:0.028471298):0.0001526486,18:0.0116802051):0.0004376122);
tree gen.195 = [&U] ((15:0.01945758,((14:0.023661215,12:0.01586088764):0.003167744,(13:0.011597125,((19:0.0178763055,18:0.00885498):0.0002188428,(((10:0.03275547,((((3:0.02745852,2:0.03116088):0.007686681,1:0.02980619):0.03647054,5:0.01173871):0.005926898,(((9:0.0164181243,(7:0.0077932587,8:0.0173971374):0.01098962):0.02683192,6:0.01151496):0.001905511,4:0.03073099):0.005997858):0.009890627):0.01114807,11:0.01080569):0.003047936,17:0.006466066):0.002807887):0.001681924):0.003642404):0.002956832):0.0028237651,16:0.0264759);
tree gen.196 = [&U] (((((15:0.0282383989,18:0.011099063):0.001261959,(16:0.0242549078,14:0.023995928):2.889449e-05):0.0004305319,(17:0.011186731,(11:0.01247132,(10:0.020263157,((3:0.03597158,(1:0.0160092,2:0.02704893):0.01615246):0.04160403,((((7:0.0053627535,8:0.012121448):0.005463076,9:0.012365622):0.03795953,(5:0.01808551,6:0.01355163):0.00722744):0.007351238,4:0.03842153):5.091464e-05):0.005590255):0.003832541):0.006981258):0.002239999):0.0002695887,(12:0.01205095,13:0.007500265):0.0005024828):0.0017650915,19:0.0191742248);
tree gen.197 = [&U] (((13:0.019556605,(((14:0.028422316,15:0.0145199809):0.002822857,(11:0.01160435,17:0.018207804):0.0080889503):0.0009618131,(18:0.0132918128,(16:0.02751334,((((((7:0.007235335,8:0.016351668):0.0121236692,9:0.0094244299):0.03499965,4:0.04289607):0.005935465,(((1:0.02814822,3:0.04184962):0.001987708,2:0.02895617):0.04719857,10:0.035257791):0.003168162):0.004695728,6:0.02023125):0.003023232,5:0.02221933):0.006445624):0.004086858):0.001736866):0.002693752):0.0004582844,12:0.0112079):0.009186148,19:0.01375843857);
tree gen.198 = [&U] (((((12:0.01387169,14:0.030772842):0.00484764241,(((((((6:0.02159335,4:0.03238464):0.002333988,(5:0.009599892,((2:0.02186196,1:0.02143587):0.02261826,3:0.02089703):0.05202854):0.002027324):0.001390916,(9:0.012275068,(7:0.0107497913,8:0.0098023669):0.002614582):0.0270785317):0.00523324,10:0.047611732):0.005665921,11:0.01268669):0.002434505,17:0.015769859):0.003132744,18:0.012158197):0.001839934):0.00621004,(13:0.006475574,16:0.04822592):0.0007468603):0.0009441848,15:0.017957509):0.003725592,19:0.01902918861);
tree gen.199 = [&U] (((18:0.015201958,(17:0.010299208,(11:0.004569892,((4:0.03849825,(6:0.006963765,(((7:0.0134882752,8:0.0079369127):0.003912011,9:0.0104625):0.02664365,(((1:0.01829796,2:0.0409607):0.006836435,3:0.03136775):0.04537356,5:0.01899137):0.008840105):0.002566526):0.006220309):0.001907504,10:0.0249453156):0.003350594):0.006593637):0.002201662):0.0006594119,((((12:0.01256317,14:0.029869036):0.0006446559,13:0.016133038):0.001406015,15:0.0245770329):4.595972e-05,19:0.02107038871):0.001171503):0.002780945,16:0.02569664);
tree gen.200 = [&U] (((12:0.01036397,14:0.021597906):0.004653809,(17:0.011455398,(((((11:0.01189626,(10:0.030005293,(((5:0.01650805,((7:0.008661513,8:0.0060797362):0.005864157,9:0.0107446188):0.036205478):0.002339369,(2:0.03317928,(1:0.01759729,3:0.02562073):0.006159661):0.04061181):0.0003193781,(4:0.02758314,6:0.02811002):0.00367604):0.008082807):0.004192467):0.006704802,15:0.024820643):0.000849638,16:0.02922585):0.0003970034,13:0.012226358):0.0006877177,18:0.009376521):0.003446319):0.005762293):0.002096211,19:0.01440655615);
tree gen.201 = [&U] ((17:0.005060663,((10:0.037191357,(((6:0.01082284,4:0.03892362):0.005889108,(9:0.0144068,(8:0.01855119,7:0.005089355):0.0066478001):0.03581368):0.001215981,(5:0.01436542,((3:0.02307145,1:0.02096869):0.00210196,2:0.0368438):0.04635276):0.0029373):0.005022845):0.009665799,11:0.01183771):0.002232735):0.002758802,(13:0.016700793,((14:0.027672625,18:0.013647411):1.333847e-05,((19:0.0145572783,12:0.01193105):0.0006143035,(15:0.0140147851,16:0.028303435):0.006661138):0.0002823658):0.003468482):0.004177502);
tree gen.202 = [&U] ((19:0.0178420515,16:0.03353773):0.0007840083,(12:0.008723861,((14:0.023002792,(15:0.02640252378,(13:0.014787241,18:0.0072007765):0.0009135662):0.0003877896):0.0002921462,(17:0.011262416,(((4:0.04719154,((5:0.01271489,((1:0.01664681,3:0.03754457):0.004403857,2:0.03197017):0.06308944):0.001306509,(((8:0.0176925358,7:0.0068895685):0.010105047,9:0.00979477206):0.01966884,6:0.03848722):0.008241955):0.001700863):0.003051359,10:0.035770766):0.003474217,11:0.009280439):0.005205742):0.001678271):0.006806097):0.0096681048);
tree gen.203 = [&U] (((18:0.011630054,(13:0.009884137,(15:0.0128592986,((14:0.03287973,12:0.01542685):0.0021912705,(((10:0.037918239,((((8:0.0043821156,7:0.0065822447):0.01203301,9:0.0110336755):0.03023246,(5:0.01124588,6:0.01202477):0.004810705):0.004654415,(4:0.04857428,(3:0.03010453,(1:0.02533592,2:0.03752368):0.003556736):0.04547169):0.0009325842):0.0006763505):0.008734872,17:0.01389564):0.0003469482,11:0.005100393):0.004257757):0.0017497161):0.001350804):0.0004837025):0.0004231935,16:0.0419372):0.004985661,19:0.02039794697);
tree gen.204 = [&U] ((((15:0.0267119526,(14:0.029537401,((19:0.0270362806,16:0.03041153):0.0040820605,(17:0.00621531,(((10:0.021555272,((1:0.01079603,2:0.03467394):0.009928831,3:0.03620078):0.04101427):0.002433658,(4:0.03218164,(6:0.02225091,(5:0.01292329,((8:0.0167161482,7:0.002859833):0.006647608,9:0.0133403692):0.02702213):0.0003845586):0.005680531):0.001002487):0.005533138,11:0.0118166):0.001423363):0.00404906):0.0005880487):6.955167e-05):7.763643e-05,18:0.0031674328):0.0006768215,12:0.01014552):0.0001515176,13:0.008675875);
tree gen.205 = [&U] (19:0.0180500179,(13:0.006859452,((((17:0.008426571,(((((5:0.01175886,(2:0.05340717,(3:0.0304246,1:0.01136118):0.005315386):0.055221816):0.002502696,(4:0.03977781,((8:0.010619605,7:0.0068108574):0.005857858,9:0.012901773):0.042390029):0.00232042):0.001035918,6:0.01751066):0.002950871,10:0.047140241):0.01667729,11:0.01566941):0.001053399):0.009773013,12:0.014214789):0.0017168667,16:0.01925635):0.001677209,((18:0.0070739203,14:0.024816615):0.001497839,15:0.01953539289):0.0002470001):0.003453721):0.005327846);
tree gen.206 = [&U] ((12:0.008803408,19:0.0076386969):0.00194764,(13:0.010205129,(((17:0.008581216,(11:0.01856222,((((5:0.008155542,((3:0.0123582,1:0.01265954):0.007496594,2:0.03695065):0.04317873):0.003651893,4:0.03264469):0.0004378582,((9:0.006956591,(8:0.0110367837,7:0.009295964):0.00450582):0.02166725124,6:0.008728):0.01046217):0.002279397,10:0.024316528):0.003175844):0.002811832):0.00613101,14:0.021629342):0.001743797,(15:0.012384057,(16:0.02503183,18:0.01556499658):0.0008080733):0.0009413461):0.0090777203):0.003229264);
tree gen.207 = [&U] (15:0.013762107,(13:0.011530054,(((17:0.009961018,(11:0.01205821,((10:0.031642142,((2:0.03194964,(3:0.03297559,1:0.02546084):0.001721432):0.04959309,(((9:0.0130350511,(7:0.002067808,8:0.022623512):0.0122411013):0.02621033,6:0.01467698):0.0006073981,4:0.03152321):0.0003402196):0.005233852):0.0001281774,5:0.02021423):0.005531283):0.002533274):0.005073079,(((14:0.019956767,16:0.01949749):0.0003509358,19:0.01666463588):0.0004873436,18:0.0187424519):0.0002269691):0.0009798988,12:0.00613014):0.002297228):0.0004774499);
tree gen.208 = [&U] ((19:0.01331923639,((12:0.011434466,((18:0.0085706649,14:0.026742126):0.001196169,(((((4:0.02995037,6:0.01176283):0.007510657,(((7:0.0120606012,8:0.009594558):0.003905917,9:0.006123644098):0.04302542,(10:0.03407825,((1:0.03048026,3:0.03211615):0.01096221,2:0.06627328):0.037394266):0.003761463):0.007175396):0.007368633,5:0.01156921):0.01429926,(17:0.007404625,11:0.009187955):0.00304324):0.005343143,15:0.015333277):0.001094689):0.0005303753):0.004577875,13:0.016669049):0.0005648307):0.007006253,16:0.02784984);
tree gen.209 = [&U] ((12:0.015892706,(((((((4:0.02956724,((((7:0.005548761,8:0.01093045):0.01018583,9:0.009095279):0.046087915,6:0.02077011):0.001558314,((2:0.0405212,(3:0.0396792,1:0.02331685):0.00290488):0.0424959,5:0.01213239):0.00170003):0.004832611):0.003658865,10:0.035021026):0.003209316,11:0.003759487):0.003805446,17:0.015483505):0.004505049,(16:0.01987812,13:0.01195962):0.0010418457):0.001427434,18:0.0051748165):0.000389561,(15:0.0133921195,14:0.024834366):0.00358383415):0.002401395):0.000830073,19:0.010966699);
tree gen.210 = [&U] ((16:0.02127491,(((((((6:0.0142313,(9:0.0050837617,(7:0.0069329809,8:0.015894039):0.006462285):0.0322504817):0.005844217,4:0.04262512):0.002203832,((3:0.02027589,(2:0.04142497,1:0.02261):0.01459792):0.05784152,5:0.01340933):0.001671213):0.001528057,10:0.03344105):0.006065054,11:0.007125695):0.003480652,17:0.006469016):0.001648444,((18:0.0076150074,(14:0.0260637848,12:0.008559535):0.0028474839):0.001334387,15:0.03011923):6.768155e-05):0.00341246):0.003160177,(13:0.01517341,19:0.017769814):0.0033323314);
tree gen.211 = [&U] ((((10:0.031002934,(6:0.02128281,(((1:0.01997854,(2:0.03745647,3:0.03651327):0.00236948):0.03672218,5:0.02166995):0.008237144,((9:0.0086253262,(7:0.009988788,8:0.0127599757):0.005889354):0.02809781,4:0.03922555):0.0001550447):0.00486076):0.006509325):0.008793415,11:0.01281528):0.004647571,13:0.012610629):9.57267e-05,(((12:0.007854224,19:0.0182602266):0.0040316462,(15:0.015218252,((16:0.02324911,17:0.016662708):0.001155875,14:0.020929642):0.0006653559):0.0005612005):0.001072213,18:0.010582971):0.0002193621);
tree gen.212 = [&U] ((13:0.013184744,19:0.01656364934):0.0003432577,(16:0.01963506,((15:0.0177768,((17:0.01019411,((10:0.0475484,(((5:0.02595645,((1:0.01805123,2:0.03561963):0.0005973564,3:0.0328953):0.06183454):0.003840211,(6:0.01684677,((7:0.0098911764,8:0.013684039):0.010959911,9:0.006637962):0.02495716):0.001078152):0.001601226,4:0.03516646):0.007388208):0.009915522,11:0.009970676):0.002287646):0.003214296,18:0.012815726):0.0007615955):0.0017171288,(12:0.01447549,14:0.042773864):0.0003737423):0.003498631):0.004028086);
tree gen.213 = [&U] ((15:0.0274706143,(((((((7:0.0024372798,8:0.0034999398):0.009443396,9:0.009198218):0.030317905,(6:0.01535283,((3:0.02143392,(1:0.01678258,2:0.0369151):0.001686343):0.05345835,5:0.01916581):0.003336791):0.001103807):0.006373594,(4:0.04213121,10:0.029756161):0.0001603116):0.007223125,11:0.007671178):0.001953965,17:0.008287164):0.008688366,18:0.0075676487):0.001771972):0.000466675,(16:0.02910354,(13:0.007183597,((12:0.01348719,14:0.025551413):0.002731667,19:0.00780377):0.0012365689):0.004009199):0.002206414);
tree gen.214 = [&U] ((14:0.026970216,((18:0.0099629301,(13:0.012481593,((((((1:0.01941087,(3:0.01372868,2:0.04991396):0.005190813):0.04287736,5:0.01663578):0.006048795,(((8:0.00951453,7:0.0090083742):0.0047394859,9:0.004109417):0.02771735,(6:0.03452075,4:0.02625972):0.008287877):0.006320002):0.0040512,10:0.051803975):0.0009223973,11:0.0123603):0.002038869,17:0.018668845):0.005351066):0.0025549876):0.0006490421,(16:0.03014011,15:0.01945599):0.004004282):0.001550113):0.0007897865,(19:0.0163834706,12:0.00584896):0.003331478);
tree gen.215 = [&U] ((12:0.014302572,((((((((6:0.01980271,(9:0.011768914,(8:0.0108588928,7:0.01392416):0.003579975):0.026091145):0.00475063,4:0.04720858):0.002149037,((1:0.03053874,(3:0.01617632,2:0.04321391):0.003838368):0.028142803,5:0.01440097):0.002405216):0.002455688,10:0.03408011):0.006545959,11:0.02170902):0.004713181,(17:0.010440971,18:0.021737201):0.002374374):0.0007473996,(14:0.028645318,(16:0.02780912,15:0.0158081461):0.005656396):0.0006875847):0.0027396887,19:0.0105038951):0.0003600497):0.005959808,13:0.01440535);
tree gen.216 = [&U] ((((((11:0.01552883,(((((2:0.05556224,(3:0.03124085,1:0.02442935):0.002070317):0.0698973,(9:0.014752777,(7:0.0059989377,8:0.012125416):0.004319222):0.03261274):0.003411457,(4:0.03963616,6:0.01701756):0.00372794):0.006241723,5:0.0156734):0.007154944,10:0.047198019):0.003283893):0.001216404,17:0.016310578):0.00222247,(12:0.016905398,(13:0.004449528,19:0.0165886993):0.001198414):0.0058625773):0.002062261,14:0.0289484086):0.0002929477,(15:0.020678311,16:0.03058592):0.001239872):0.000373208,18:0.011951565);
tree gen.217 = [&U] ((19:0.01385515362,13:0.012176484):0.0007829872,((15:0.012543388,16:0.02437169):0.002482377,((12:0.01035441,14:0.0307842981):0.00358591,((((((5:0.01836824,(((7:0.006156164,8:0.00286299666):0.005063834,9:0.01530346):0.01186654,6:0.02479174):0.01786874):0.004053372,((2:0.0568961,(1:0.03117973,3:0.0207795):0.006236569):0.04953935,4:0.03309093):0.001127927):0.004146146,10:0.0470843497):0.006505886,11:0.007112128):0.003460691,17:0.005981935):0.001060111,18:0.0101949643):0.004898025):0.0015551159):0.0001107324);
tree gen.218 = [&U] (16:0.02645569,(18:0.006913722,(((13:0.012753211,(19:0.02671160482,12:0.01289008):0.001055135):0.0007196845,15:0.017389472):0.0006662125,(14:0.024382198,(17:0.011420468,((10:0.047470081,(5:0.02753803,((((8:0.017443911,7:0.009447002):0.004888967,9:0.01193995062):0.03463284,(4:0.04106609,((1:0.01774253,3:0.01673682):0.01082081,2:0.04745344):0.04428963):0.00277421):0.002192124,6:0.01320045):0.002194212):0.002675494):0.00450758,11:0.0198163):0.005367285):0.003445359):0.003540676):9.599819e-06):0.0002688371);
tree gen.219 = [&U] (((((13:0.012262072,(14:0.027309811,16:0.03106022):0.001733907):0.00324896,15:0.0203727621):0.0002849003,(17:0.011856965,((10:0.030097678,(((9:0.009936989,(8:0.0057634151,7:0.00737717695):0.002254085):0.03526106,(6:0.02120154,4:0.04053049):0.004094256):0.006419091,(5:0.02033455,(3:0.02498497,(1:0.01951336,2:0.02290909):0.01912877):0.04497593):0.00479176):0.003536905):0.002317067,11:0.01470559):0.004051281):0.003144375):0.003117959,(19:0.01969833595,12:0.01601443):0.001447921):1.714199e-05,18:0.0075491685);
tree gen.220 = [&U] ((((((10:0.029181447,(4:0.02906396,(((8:0.0137907721,7:0.01123038663):0.006390214,9:0.008499746):0.0280783359,(6:0.02544836,(5:0.01497664,((2:0.05318333,3:0.01853651):0.009081743,1:0.02250032):0.030451917):0.002401981):0.00301476):0.001031051):0.004329416):0.00413169,11:0.009435233):0.004112007,17:0.008277559):0.003542012,((14:0.021941836,12:0.008467504):0.00018203726,((13:0.014229089,18:0.0154911483):0.0005740953,15:0.014623122):0.0001437484):0.0006054744):0.002508145,19:0.0205794262):0.001022663,16:0.033614867);
tree gen.221 = [&U] (14:0.0210429172,(((19:0.02156792866,(12:0.004428011,13:0.015125494):0.0008335695):0.001456209,((15:0.0157822349,16:0.03561646):0.004711062,18:0.0073422345):0.000647906462):0.0008528756,(17:0.003659999,((10:0.029211422,((4:0.03158791,(6:0.01090789,(9:0.009059824,(7:0.0075040952,8:0.0079122043):0.004785386):0.02499675):0.005718919):0.003993008,(5:0.01310753,(2:0.03988464,(3:0.0244881,1:0.01955305):0.01103655):0.05103811):0.004056054):0.01010803):0.006066059,11:0.006275465):0.0008917855):0.004480363):0.0003600171);
tree gen.222 = [&U] ((18:0.0061742231,((((10:0.0287936887,(((((9:0.0030870338,(7:0.0063330398,8:0.016107147):0.005505742):0.0199765,6:0.0142541):0.002189328,5:0.01477587):0.004066276,((2:0.03467479,1:0.02054778):0.01037231,3:0.03143216):0.03415742):0.003053523,4:0.03278177):0.003575656):0.005283169,11:0.009635794):0.002430628,17:0.0089073):0.005941438,(15:0.01995743,(((19:0.02130460864,12:0.008901104):0.012153245,13:0.006723191):0.00147784,14:0.0200494159):0.004223846):0.001132047):0.004129824):0.0005675125,16:0.02232922);
tree gen.223 = [&U] (19:0.0071594085,(((((14:0.028089314,18:0.007728896):0.001881228,(15:0.018556596,16:0.0258059826):0.003320212):6.095343e-05,(11:0.01044958,(((((3:0.01586146,(2:0.03368348,1:0.02164342):0.008408323):0.050053761,10:0.033326825):0.003252774,((6:0.01286246,((7:0.0052766573,8:0.011176092):0.005848188,9:0.0056433392):0.03402439):0.002373853,4:0.03844105):4.954639e-05):0.006800248,5:0.02210933):0.005054059,17:0.007053867):0.0007480895):0.005875787):0.00330879,12:0.008960088):0.001997527,13:0.003492675):0.003595408);
tree gen.224 = [&U] ((((13:0.009053996,12:0.009480218):0.001098755,(((11:0.01740756,((4:0.04594137,(((5:0.02014748,((7:0.0060380886,8:0.01856461632):0.008303445,9:0.0090253622):0.04109603):0.0008166491,((1:0.01823053,3:0.02316739):0.00415403,2:0.03784399):0.04357273):0.003564213,6:0.01904699):0.001954691):0.003916138,10:0.023836248):0.004881157):0.003070975,17:0.008962876):0.0044970114,((15:0.02041384172,14:0.026825794):0.002415704,18:0.009348334):0.0001099977):0.0005858065):0.0043205885,19:0.00519889031):0.0001803969,16:0.01456753);
tree gen.225 = [&U] (16:0.0186446584,((18:0.01009123017,(19:0.02235014,(((((10:0.030333047,(4:0.02436771,(((5:0.0141294,(9:0.008092901,(7:0.017244374,8:0.015447065):0.007583721):0.04362596):0.01165365,6:0.03118173):0.003948827,((3:0.02472302,1:0.02530566):0.009602435,2:0.05914166):0.04704908):0.003258326):0.001664955):0.003979296,11:0.0113168):0.006963496,17:0.009395043):0.002346211,15:0.018028311):0.0006833443,(12:0.0047622,14:0.023973727):0.005125471):0.002669354):0.0008119063):0.001113672,13:0.014534239):0.001396016);
tree gen.226 = [&U] (16:0.02090726,(18:0.012483212,(12:0.01318705,((13:0.0149573,(19:0.0190948125,((17:0.007163397,((5:0.02632418,(((6:0.01240292,((7:0.0055398398,8:0.0077497047):0.003093953,9:0.0081773976):0.03675095):0.0002255567,4:0.02638682):0.01035769,(10:0.034946832,(2:0.02530493,(3:0.01948319,1:0.01819731):0.009290165):0.03632982):0.005941046):0.001438735):0.005475018,11:0.01365034):0.0003100871):0.002055193,15:0.0227527623):0.003243665):0.004502805):0.0009634814,14:0.024709859):0.0002012247):0.001483252):0.001363294);
tree gen.227 = [&U] (19:0.02315913359,((16:0.03444601,(18:0.0101944524,(12:0.008861736,14:0.019613469):0.001106523):6.765856e-06):0.0008764697,(15:0.0198743159,(((17:0.02158432,11:0.01536338):0.005242697,((((4:0.03347554,6:0.01265719):0.00440695,(9:0.010756026,(8:0.0123849172,7:0.008666495):0.011067086):0.03074328):0.004445575,(10:0.0396625831,(1:0.02422715,(2:0.04105808,3:0.03450576):0.002579676):0.03585014):0.003319772):0.007257383,5:0.01792896):0.01351729):0.00220346237,13:0.01320771):0.0009997001):0.0004207194):0.002099855);
tree gen.228 = [&U] (16:0.02666569,((18:0.0093570047,((11:0.008799159,((5:0.0203105,((4:0.04133965,(6:0.01324095,(1:0.02271893,(2:0.04568071,3:0.02571112):0.002942368):0.06331088):0.0001412397):0.000354154,(9:0.006305301,(7:0.0018575185,8:0.0175308454):0.003603662):0.028691521):0.003367066):0.003305331,10:0.026705488):0.004545683):0.001410418,17:0.013846661):0.001515643):0.003558253,((14:0.02076850025,12:0.01502771):0.0009117482,((15:0.006530376,13:0.0113921153):0.0036087425,19:0.0153325429):0.001363809):0.001249043):0.0006806306);
tree gen.229 = [&U] (((18:0.0114396591,19:0.0253636844):0.0009815815,(17:0.0065365085,(13:0.016779149,(14:0.039653162,12:0.01009178):0.002402011):0.0045342273):0.001784665):0.001035603,(((((((((7:0.0061510031,8:0.009387269):0.001881535,9:0.010313728):0.018388724,6:0.01969743):0.01019244,4:0.03983676):0.003553981,(5:0.01987056,((3:0.02839704,1:0.02742641):0.006127825,2:0.05138217):0.05009085):0.004243056):0.01449997,10:0.028087218):0.002670495,11:0.01215532):0.002818577,16:0.03134722):0.00749735,15:0.014333171):0.00131101);
tree gen.230 = [&U] (((((((14:0.020627401,12:0.0171683):0.00330212,((17:0.008850207,(5:0.0185395,(6:0.02073422,((4:0.04194308,(10:0.041567751,(2:0.04224852,(3:0.02306225,1:0.03603856):0.001414536):0.05365841):0.003437566):0.001937216,(9:0.007846573,(7:0.0127438232,8:0.0146903315):0.0075097681):0.0259059):2.173293e-05):0.003199083):0.006756042):0.0006899549,16:0.02449294):0.0005171454):0.0009678505,18:0.0107846313):0.001006387,19:0.0217163837):0.0001163368,11:0.01263189):0.002292862,13:0.006054519):0.0006001605,15:0.0155479093);
tree gen.231 = [&U] ((15:0.01499488995,(16:0.02135493,(11:0.0136804,(17:0.007365474,((((4:0.03545747,6:0.02055113):0.0008736292,((7:0.0090505378,8:0.0145183196):0.003883405,9:0.007939769):0.02798469):0.002216068,(((3:0.01691755,1:0.0401381):0.002802796,2:0.03218373):0.026755766,5:0.01351869):0.002395754):0.003926926,10:0.028044233):0.008012744):0.0005427493):0.00760867):0.003926513):0.00158644,((14:0.029781246,(13:0.01169929,(19:0.012038886,12:0.003751143):0.0031490672):0.001239152):0.000996394,18:0.008896169):0.001401883);
tree gen.232 = [&U] (((16:0.02593261,((12:0.0175903999,19:0.01991845038):0.002195566,(18:0.014762503,14:0.019847855):0.0001905478):0.0004428517):0.0005879284,(13:0.01162646,(17:0.006282176,(11:0.01112473,((((1:0.02075976,(3:0.01759518,2:0.03246716):0.003777315):0.04225436,5:0.01574375):0.001616757,((6:0.01441846,4:0.04498785):0.001588213,((7:0.0015441015,8:0.013414092):0.005482162804,9:0.005152804):0.045303077):0.001196072):0.004568724,10:0.028055458):0.00923186):0.002397689):0.006738441):0.002385492):0.0007116694,15:0.030351085);
tree gen.233 = [&U] (16:0.0340468958,(15:0.0178563806,(((((13:0.016574774,12:0.01240108):0.002905988,14:0.022844615):0.0001456282,18:0.009333107):0.001102199,19:0.0211880406):0.0003094077,(17:0.0110861083,(11:0.01373626,(((((2:0.05459684,(3:0.02814549,1:0.03681113):0.0007296018):0.03600942,5:0.01659258):0.006209032,(6:0.01164638,(9:0.014879479,(7:0.00395204421,8:0.0181815789):0.002595581):0.032686342):0.006303802):0.001859976,4:0.04600357):0.001688657,10:0.03364906):0.005259505):0.003095298):0.0019696512):0.0009305588):0.001857511);
tree gen.234 = [&U] (16:0.021557652,(((12:0.014269256,(14:0.023259046,13:0.012216089):0.0008475421):0.001393779,((18:0.00713213,15:0.027089687):0.0007663373,((11:0.0147188,17:0.004557835):0.0007403159,((6:0.01824852,5:0.01007419):0.009045338,(4:0.03900535,(10:0.029971107,((9:0.0114951551,(7:0.0055495513,8:0.0055410952):0.003630348):0.03641125,(2:0.06208934,(1:0.01787647,3:0.03188466):0.0001367602):0.0452774):0.003042111):0.009509015):0.002519835):0.01386015):0.008464984):0.001834196):0.001806436,19:0.0195689564):0.001567719);
tree gen.235 = [&U] ((((15:0.0303973451,(((((10:0.030171615,((4:0.05117198,(5:0.01812316,(6:0.01841651,((7:0.003914217,8:0.010837665):0.005286489,9:0.00872747665):0.03532695):0.0009237383):0.001485736):0.003294849,(2:0.06743119,(3:0.02786136,1:0.03918041):0.004800351):0.04011731):0.006427663):0.004223489,11:0.01905676):0.005189945,17:0.012823394):0.003859161,(14:0.029637369,12:0.01733763):0.005211479):0.0001657009,13:0.011720635):0.001092969):0.0005542442,18:0.022909124):0.0024957857,19:0.0191228035):0.0022066377,16:0.0229861);
tree gen.236 = [&U] (19:0.02314562814,(16:0.02519793,((12:0.01175185,14:0.020881724):0.0040945426,((13:0.011962025,(((((2:0.03163548,(3:0.0157504,1:0.02180683):0.004214932):0.05656664,(4:0.03468044,((9:0.008913629,(7:0.006553558,8:0.0065861429):0.003151212):0.029337508,(5:0.009764374,6:0.0232825):0.003910114):0.00889692):0.00342193):0.002679842,10:0.032943765):0.008687735,11:0.01293705):0.0005886604,17:0.005994517):0.003386858):0.0003543797,(15:0.014489421,18:0.008630838):0.0002623741):0.002155864):0.001952463):0.0020395911);
tree gen.237 = [&U] ((13:0.013452718,(((15:0.011909845,16:0.032134323):0.004435828,((11:0.01612292,(17:0.014170881,((4:0.02799151,((((2:0.03655144,1:0.0207958):0.01119582,3:0.02820129):0.04499657,10:0.03023233):0.00364577,(6:0.01100703,(9:0.010444877,(7:0.0122018431,8:0.021557075):0.009596445):0.02471601):0.005283772):0.002893898):0.004051431,5:0.0161976):0.0033898):0.003083865):0.0038964221,18:0.0045657499):0.000184796):0.00135808,14:0.028639268):0.000650641):0.0037458,(12:0.01794903,19:0.01502798429):0.0042561121);
tree gen.238 = [&U] (((17:0.012957698,((10:0.038443721,(((((8:0.0136234385,7:0.0071469755):0.002249512,9:0.0100287902):0.03642471,4:0.02743933):0.0004332464,6:0.009713994):0.003261399,(5:0.008688797,(1:0.03801422,(2:0.04367623,3:0.03135469):0.003596859):0.05042689):0.002782641):0.001265015):0.010452505,11:0.007542775):0.0009648962):0.003228965,15:0.014124789):0.001128655,((19:0.02038171814,12:0.006409849):0.0027744766,(14:0.026954578,(13:0.01117889,(18:0.0140922144,16:0.01837081):0.0005775347):0.0008347114):0.0009545899):0.00210324);
tree gen.239 = [&U] ((12:0.008406828,14:0.02085947):0.002920496,(13:0.009159882,((16:0.02488942,(((((5:0.01450967,(((1:0.01000576,2:0.04773081):3.023996e-05,3:0.01794427):0.0472792,(((10:0.029225509,6:0.006948692):0.001154198,4:0.03246613):0.0001113808,(9:0.0081413519,(7:0.007210068,8:0.0040646767):0.009026555):0.033819341):0.0004115183):0.009359784):0.007358508,17:0.007627996):0.002878925,11:0.01220502):0.002333942,15:0.013718677):0.001119,18:0.0084241402):0.00360827):0.006486918,19:0.01044469561):0.00151368159):0.0005512665);
tree gen.240 = [&U] ((((14:0.029622601,(18:0.008402972,15:0.0168229796):0.0013086817):0.0007957774,((11:0.009779743,(((5:0.01852308,((3:0.01888755,1:0.02320551):0.01111799,2:0.0652997):0.04336388):0.005712157,((6:0.01641964,((7:0.0117199831,8:0.012295185):0.00463948,9:0.0165048886):0.0369168):0.00836969,4:0.04658545):0.002221266):0.005677573,10:0.028426875):0.003238584):0.0008986218,17:0.014556123):0.001704759):0.0073233754,(13:0.012602295,12:0.007779556):0.004022994):0.0021872311,(16:0.02415874,19:0.0217242033):0.001986572);
tree gen.241 = [&U] (16:0.024745,((((17:0.007628538,(((((1:0.02403162,(2:0.02490022,3:0.02326328):0.003125575):0.028807451,5:0.01123903):0.002780972,(4:0.04723581,(6:0.02048069,(9:0.015862176,(7:0.007014372,8:0.0125394547):0.003456974):0.036543024):0.002870343):0.001002252):0.004760881,10:0.030401326):0.003622908,11:0.009628947):0.001587074):0.008080861,(19:0.01656115117,(12:0.004117869,13:0.0060147942):0.0004034309):0.0033272084):0.000186087,(18:0.00500839,14:0.0298003045):2.467086e-05):0.006713836,15:0.00783669411):0.00560402);
tree gen.242 = [&U] (((17:0.00802248,(11:0.008929184,((((5:0.01236999,(2:0.04067835,(1:0.01794977,3:0.02330862):0.000106056):0.04789236):0.005176785,((9:0.009130496,(7:0.005023011,8:0.010179644):0.004387314):0.0366286304,6:0.02086304):0.002196627):0.002459814,4:0.03668292):0.003380458,10:0.022718621):0.003743525):0.00480576):0.0050794745,(16:0.01941411,((19:0.0064932107,((18:0.0167763543,13:0.0079652889):0.0009320013,12:0.01443082):0.0015405765):0.0002127196,15:0.026067655):0.0004448133):0.002357184):2.460649e-05,14:0.015369552);
tree gen.243 = [&U] (13:0.01170966,((15:0.018888567,(16:0.02790289,(18:0.0151095018,14:0.026547534):0.000348087):0.002110093):0.000530094,((19:0.0156397048,12:0.01320064):0.004870583,((11:0.01311828,((5:0.01458276,(((9:0.009616823,(8:0.0094880245,7:0.0071526418):0.0073948905):0.02908324,((2:0.03629468,3:0.02165722):0.001299733,1:0.02434645):0.04418363):0.001918151,(6:0.01298343,4:0.04647057):0.004554015):0.003976646):0.002143427,10:0.024819413):0.003326462):0.0009858793,17:0.008727313):0.005824006):0.001205767):0.001069116);
tree gen.244 = [&U] (19:0.01175479863,(12:0.01222754,(13:0.01067446,(17:0.008983113,((14:0.025750293,15:0.0142573515):0.0016979122,((((4:0.04655215,((6:0.02023694,((8:0.011097949,7:0.0101025522):0.01114513,9:0.008733654):0.010648259):0.01165903,(10:0.02905579,((3:0.03137955,2:0.05994545):0.0013099,1:0.01720099):0.05599041):0.003445375):0.0003382689):0.0006818413,5:0.01936652):0.004325627,11:0.01444083):0.003976773,(16:0.0213793,18:0.0232072838):0.002606198):0.0016206555):0.0003099754):0.001666533):0.0005801416):0.003099659);
tree gen.245 = [&U] (16:0.0328565306,(((15:0.01399396,(14:0.026662584,18:0.0055984522):0.001970457):0.0006353933,((17:0.00939916,(((((4:0.03533361,6:0.009560499):0.002007041,((2:0.04394466,(3:0.0270016,1:0.02121827):0.005280642):0.03981217,5:0.02086948):0.005813825):0.003503021,(9:0.0068298408,(7:0.01174069265,8:0.0161343729):0.005659961):0.02487012):0.001579954,10:0.03001658):0.005823906,11:0.007348889):0.003264039):0.0007415922,(13:0.006164453,12:0.009018626):0.0004787281):0.0003536589):0.003241677,19:0.0180161932):0.002897996);
tree gen.246 = [&U] ((((((((5:0.01347445,((1:0.0236146,3:0.02583748):0.002029559,2:0.04432932):0.04371831):0.001796023,(((9:0.006069091,(8:0.0183770296,7:0.009827354):0.006217788):0.0182754529,6:0.01031523):0.0009863056,4:0.06225788):0.0005950551):0.005329129,10:0.036658791):0.006319079,(11:0.01498825,17:0.005883261):4.043675e-05):0.003952537,(12:0.01393882,14:0.031412434):0.002771059):0.004172247,(13:0.012133668,18:0.0080239151):0.001033735):0.001123292,15:0.013898096):0.005348317,(19:0.0279790727,16:0.02583508):0.0006996403);
tree gen.247 = [&U] ((((((11:0.01294481,13:0.007293057):0.002346743,19:0.0260341129):0.001207637,((((((1:0.0259783,3:0.0208377):0.002100613,2:0.04208926):0.05070083,(((8:0.0099766163,7:0.0077756331):0.008002113,9:0.009252315):0.03338386,5:0.01678326):0.002758888):7.034184e-05,(4:0.04681328,6:0.01311767):0.007663176):0.004749616,10:0.0282146):0.008209938,17:0.012450869):0.001381192):0.0005081908,15:0.0153823095):0.0009139273,(12:0.01823363,14:0.026821254):0.000699192):0.0006020442,(18:0.009761402,16:0.01885532):0.002888567);
tree gen.248 = [&U] (((18:0.0115499795,14:0.02611461):0.00284255,(((11:0.009838929,(((5:0.02506249,(((6:0.02374243,((8:0.009732597,7:0.008947875):0.0049966666,9:0.016554856):0.02739915):0.004640467,((2:0.05313799,1:0.01887039):0.001912715,3:0.0239004):0.0486463):0.0005381401,4:0.03704136):0.002427921):0.005647867,10:0.03181184):0.002960684,17:0.006632679):0.0008500664):0.005404956,(15:0.0209563892,(19:0.0115344906,12:0.008052439):0.0004735788):1.368205e-06):0.0004441371,13:0.008584615):0.002790892):0.003919607,16:0.025882444);
tree gen.249 = [&U] ((16:0.02906092,((14:0.0260685528,12:0.013339185):0.0005156214,((13:0.015931493,(((11:0.01028256,(((1:0.01575306,(3:0.02239908,2:0.03446989):0.001162251):0.0473938,(4:0.02820637,(5:0.02115999,(6:0.01202311,(9:0.008371473,(7:0.0049304174,8:0.020884812):0.007206809):0.040203983):0.0005693284):0.0009946005):0.001575679):0.003323996,10:0.026774881):0.008079603):0.004493614,17:0.007621099):0.001914407,18:0.0113027827):0.004191687):0.0001533223,15:0.021579304):0.002287473):0.00459212):0.0007630751,19:0.0193551296);
tree gen.250 = [&U] (16:0.01610947,((((18:0.0084438791,15:0.0160135675):0.000454165,((14:0.024393302,12:0.01459537):0.0028091078,(17:0.007773353,(((((5:0.01312446,(2:0.03050201,(3:0.02658185,1:0.02514059):0.0002489432):0.04504491):0.003922638,4:0.03233236):0.002209688,(6:0.01983385,((7:0.0132538487,8:0.0093089429):0.004701377,9:0.0038494438):0.020119316):0.002423662):0.0008679383,10:0.027466887):0.001868935,11:0.00815976):0.00233118):0.00393008):0.0025359708):0.002237281,13:0.00757108):0.004371879,19:0.01363326572):0.0005874553);
tree gen.251 = [&U] ((((11:0.01271248,((6:0.02116472,(((9:0.007158561,(8:0.0099017072,7:0.0131896079):0.002908881):0.0225491091,4:0.02958697):0.0004326662,(5:0.01586282,(2:0.02711618,(3:0.01535798,1:0.0222982):0.007787383):0.0287141):0.00209327):0.002467953):0.005664947,10:0.020268891):0.003812094):0.003709849,17:0.0111227509):0.002348863,((18:0.0100379202,14:0.026798994):0.003912952,(((12:0.01060229,19:0.009402199):0.001979419,13:0.00852465):0.0008805069,16:0.02691625):0.0007298189):0.00268077):0.001344012,15:0.01873602869);
tree gen.252 = [&U] (((((17:0.014345162,((5:0.01712144,((6:0.02240707,(4:0.04300671,(9:0.010514379,(8:0.0172137607,7:0.0198576991):0.006355812):0.039228318):0.0007162859):0.0002145164,(((3:0.02609204,1:0.02313094):0.009372929,2:0.03508728):0.05427458,10:0.030684438):0.002575328):0.004383754):0.004186249,11:0.01423024):0.001515226):0.006191528,14:0.027399523):0.001085675,(13:0.00930161,18:0.01394946704):0.001469098):0.0001585164,((12:0.007349144,19:0.008197493):0.004731862,15:0.0395336365):0.001435839):0.002553633,16:0.02182188);
tree gen.253 = [&U] (14:0.038617655,((((10:0.03087363,((5:0.01446379,((1:0.02692397,3:0.01558745):0.006685361,2:0.02965189):0.02718986):0.004872651,((6:0.02130058,(9:0.009439065,(8:0.0082808082,7:0.0109627148):0.001490965):0.03034411):0.003288662,4:0.02676762):0.006269186):0.003963957):0.004827891,11:0.01601989):0.002516278,17:0.009614666):0.001709655,(18:0.0166991377,(15:0.0219451651,(((19:0.0159968395,12:0.009259425):0.0004458401,13:0.004734875):0.006294925,16:0.03105805):0.002753998):0.0001677326):0.00326521):0.003664917);
tree gen.254 = [&U] (13:0.01092354,(15:0.0310022508,((((17:0.0155523,(11:0.0114635,(10:0.046891947,(5:0.01409026,(((4:0.05079675,(9:0.007415393,(7:0.008721667,8:0.0119653196):0.006907459):0.025020956):0.0009141502,(3:0.03215014,(2:0.04599226,1:0.03655529):0.0003937049):0.06282747):0.006050375,6:0.02870716):0.0005707163):0.006357219):0.003839368):0.004219461):0.001370389,(14:0.019527815,16:0.03029206):0.0005043187):0.0074887,(19:0.0153649219,12:0.00811009):0.00158698):0.002153284,18:0.0111722244):0.0002869966):0.006372831);
tree gen.255 = [&U] ((13:0.012236803,((18:0.0074846821,((12:0.0169908,19:0.0158120424):0.005884246,(17:0.012240502,(11:0.01135377,(5:0.01294694,(((6:0.02279239,4:0.03706589):0.006274033,((8:0.0150753774,7:0.01017137309):0.004411253,9:0.007740742):0.0341209666):0.003208989,(10:0.03149816,(2:0.0586989,(3:0.02566166,1:0.02552215):0.0004395033):0.04795342):0.002584641):0.001400855):0.01561512):0.007298799):0.00150272):0.0035071):0.001333933,(14:0.023484621,15:0.017771611):0.001857349):0.002819922):0.0041564314,16:0.03457652);
tree gen.256 = [&U] (((13:0.01192882,((12:0.005771271,14:0.036380304):0.002756643,((18:0.010822637,19:0.0169924149):4.125025e-06,15:0.0130975075):0.002083176):0.000605501):0.0003910495,(((10:0.020696641,((((9:0.012155799,(8:0.0096949906,7:0.014253319):0.01041459):0.02469382,6:0.0176707):0.0002204365,(5:0.01135808,(1:0.02228277,(2:0.03639101,3:0.027679):0.001242073):0.04823484):0.001100538):0.004478702,4:0.04237532):0.006487326):0.004010816,17:0.013417851):6.122389e-05,11:0.01714546):0.01652839):0.0037766421,16:0.0349605384);
tree gen.257 = [&U] ((((17:0.007492866,(11:0.009786938,(10:0.023132938,(((6:0.01710966,4:0.04158482):0.0009926319,(9:0.012888473,(8:0.015102558,7:0.0112849492):0.007182773):0.02891054):0.002040715,(5:0.01213447,((3:0.03067123,1:0.02805764):0.001312351,2:0.04081232):0.04316503):0.00696966):0.004863831):0.002324585):0.004247575):0.00168575,16:0.03134491):0.003053836,((14:0.03366302938,12:0.00582584426):0.00080456099,19:0.022348772):0.0003747485):0.000724777,((13:0.013891194,15:0.0194802626):0.0009092569,18:0.011762649):0.004554589);
tree gen.258 = [&U] ((19:0.0150857205,13:0.007702651):0.009305585,((18:0.0141765004,((((10:0.030451913,(((6:0.01556616,((8:0.0104085849,7:0.0092702037):0.004084837,9:0.0080239883):0.032355221):0.01150727,4:0.03524663):0.003825529,(5:0.01514703,(3:0.02121935,(2:0.03700705,1:0.02315062):0.00311035):0.04575569):0.007185618):0.005228428):0.003711843,11:0.005629855):0.004113794,17:0.009638439):0.00388801,(14:0.021690402,12:0.00718411):0.002684515):0.000500567):0.007405661,(16:0.03598882,15:0.01817712917):0.00370077):0.00188142);
tree gen.259 = [&U] ((13:0.01004216,((15:0.0147186852,(((14:0.0287056323,16:0.02003837):8.961504e-05,18:0.008597723):0.0005389308,(((10:0.04411668,((((9:0.0071384742,(7:0.0067901066,8:0.0080517582):0.012420834):0.02703075,6:0.01360847):0.00250899,4:0.04582127):0.002156177,((1:0.0191818,(3:0.02721647,2:0.04765065):0.007737391):0.05135499,5:0.01292948):0.002783336):0.002724168):0.002302218,11:0.009448097):0.005284245,17:0.010271842):0.01749171):0.000547201):0.0006628014,12:0.00925093):0.0002276308):0.0006324627,19:0.015690097);
tree gen.260 = [&U] (19:0.0213523564,((((((18:0.0071418724,(((1:0.03241857,(3:0.02343121,2:0.03683748):0.00168292):0.02727716,((10:0.026670959,(5:0.01718164,(6:0.01621495,(9:0.010965436,(7:0.012666032,8:0.0080671529):0.005426701):0.02949817):0.002493808):0.002087995):0.0004175153,4:0.03325486):0.001177558):0.005396889,11:0.00842819):0.002381258):1.693559e-05,17:0.017915078):0.0014708342,13:0.012024424):0.0002502983,15:0.038581673):0.001293209,(14:0.020353568,12:0.014226526):0.002133816):0.0004183911,16:0.02030949):0.002424216);
tree gen.261 = [&U] (16:0.02768458,((((14:0.0247839,18:0.008153484):0.0004404159,15:0.0201732949):0.001883235,(17:0.007332285,((((6:0.01639616,(5:0.01779623,((3:0.01024779,1:0.02983193):0.00788873,2:0.03990386):0.04617877):0.001759216):0.0001666366,(4:0.03215466,(9:0.0078999451,(8:0.00701529793,7:0.003144492):0.0179084193):0.02718824):0.001232248):0.008905365,10:0.035939052):0.004791148,11:0.01107894):0.004229397):0.001606988):0.0003561861,((12:0.01072372,19:0.0093943251):0.001702596,13:0.008972719003):0.002994115):0.0009808649);
tree gen.262 = [&U] (16:0.02688192,((19:0.011333518,12:0.01249073):0.0028139961,(13:0.0065080615,(14:0.0411859331,(15:0.013729714,(18:0.0057168075,(17:0.009564559,((10:0.038602507,(((2:0.04264581,(3:0.02964657,1:0.02276533):0.01025602):0.053024422,(((7:0.008446377,8:0.00606431625):0.003462941,9:0.0110324385):0.03270314,(6:0.01686482,5:0.01140513):0.0004022947):0.006233869):0.002992063,4:0.03165239):0.00427623):0.003370954,11:0.01425373):0.01171537):0.001667338):0.0014367566):8.731137e-05):0.001281596):0.001484566):0.0014385173);
tree gen.263 = [&U] (((((((((5:0.008109896,(2:0.04995842,(3:0.02856205,1:0.03124089):0.004289875):0.04356068):0.001115133,((6:0.02099465,4:0.03306549):0.001815056,(9:0.012647988,(8:0.00840849005,7:0.004693781):0.0115714764):0.03598378):0.005052494):0.002489745,10:0.02896603):0.008046729,11:0.008733937):0.000619746,17:0.012904689):0.003326174,((19:0.01296905237,12:0.008477081):0.0005710067,13:0.009046646):0.004383207):0.00374501,(18:0.009194433,14:0.033213272):0.0008279542):0.0036827154,15:0.0191865142):0.003471451,16:0.02698395);
tree gen.264 = [&U] (16:0.03917049,((((13:0.008912382,(15:0.01012623,(12:0.009304421,19:0.01443604741):0.0006358068):0.00068565531):0.001528037,18:0.0122495027):0.0016513405,(((((((7:0.004718161,8:0.019950449):0.0141907665,9:0.018213637):0.02395459,(4:0.04269669,(((2:0.04245133,3:0.02434723):0.008025381,1:0.01805539):0.05802676,6:0.01574918):0.0002598848):0.0005392552):0.001042873,5:0.02217641):0.007088262,10:0.033821772):0.009675227,11:0.01189481):0.002687488,17:0.004720874):0.006194619):0.001334003,14:0.041961173):0.0004021227);
tree gen.265 = [&U] (((15:0.01474254756,(19:0.0237319628,12:0.006451833):0.00349262):0.001364237,((((5:0.009383288,((10:0.028962011,((1:0.01809111,3:0.01712351):0.004794159,2:0.03043415):0.04527479):0.004972734,(((8:0.00647676676,7:0.003316459):0.0024578647,9:0.01297119):0.02166273,(6:0.00973282,4:0.02471417):0.008285429):0.003566626):0.003157177):0.0128178669,(11:0.007964624,17:0.009567414):0.003835434):0.002505436,(18:0.0056360599,13:0.020551935):0.001008452):0.0004161505,14:0.02010237):0.0004828743):0.003821886,16:0.02534108);
tree gen.266 = [&U] (((((11:0.01744082,((((9:0.006085285,(7:0.0013449698,8:0.0105853858):0.014357249):0.038174736,((4:0.026969,10:0.0373634312):0.002162679,((1:0.03991197,3:0.01660863):0.00148782,2:0.03478286):0.061934):6.865993e-05):0.003479277,5:0.01668746):0.0005539083,6:0.01965774):0.007439497):0.003929321,17:0.01206073):0.007263145,16:0.03002335):0.004358949,18:0.0059543281):0.001647493,((((12:0.007984319,19:0.0222656205):0.001708533,13:0.01223995):0.001079183,14:0.0313721176):0.00169206,15:0.014272908):0.000896409);
tree gen.267 = [&U] ((19:0.0139954105,(13:0.0061005867,12:0.0116318):0.00173387):0.002897344,((18:0.00393424453,((15:0.01827681511,((11:0.01448476,(((10:0.0270611294,((3:0.01851545,1:0.02666228):0.007763124,2:0.03661562):0.04498049):0.0006611637,4:0.03907351):0.001373186,(5:0.0201027,(6:0.01318253,((7:0.001649765,8:0.0105273427):0.01145404221,9:0.0098879526):0.03196278):0.00741996):0.002217417):0.006286667):0.001477954,17:0.014173793):0.002415004):0.00186941716,16:0.02653415):0.000914236):0.001245918,14:0.0282867846):0.001146612);
tree gen.268 = [&U] ((16:0.02323537,19:0.00578500175):0.0001881213,(((14:0.027827694,(17:0.013381967,(((((5:0.01781876,((1:0.02324505,3:0.0338787):0.006001137,2:0.04044985):0.05122198):0.003528492,4:0.03907175):0.003420039,((9:0.018400416,(8:0.0041141983,7:0.0043458467):0.0108465):0.04799216,6:0.01211768):0.001487972):0.009815927,10:0.032602405):0.006641512,11:0.01265641):0.003705842):0.0004496322):0.0002665462,(18:0.00591477755,(12:0.0168195565,15:0.017475283):0.0001519438):0.0006054049):0.001150393,13:0.014928582):0.0025209692);
tree gen.269 = [&U] ((16:0.0234279653,19:0.0179268211):0.004613134,((15:0.0150150707,(((((5:0.01354907,(3:0.03201126,(1:0.01165923,2:0.04011858):0.003885131):0.043795016):0.006582112,(4:0.03092277,((9:0.0081503333,(8:0.0093257545,7:0.0068751218):0.0029767112):0.03416854,6:0.0173771):0.02254684):7.813741e-05):0.01005103,10:0.03381973):0.008488353,11:0.01111642):0.0006589847,17:0.008598655):0.00351848):0.003604779,(((13:0.009954852,12:0.0102720006):0.0005264567,14:0.035558885):9.925638e-05,18:0.010626427):0.002870836):0.001129093);
tree gen.270 = [&U] ((16:0.03297439,((15:0.0211168741,(((((((((9:0.010454527,(7:0.009472348448,8:0.013249808):0.010358913):0.0299084148,6:0.0209558):0.004906175,(((1:0.0189841,3:0.0157005):0.002200417,2:0.04793512):0.0508034,5:0.01916754):0.001924241):0.003097028,4:0.03561037):0.00141991,10:0.0388644):0.007037364,11:0.01015005):0.003223954,17:0.007291166):0.003918111,(12:0.01291885,14:0.017557179):0.004486056):0.001452018,13:0.0089452628):0.0004518354):0.003207074,18:0.0098083677):0.003680714):0.003276702,19:0.0149530038);
tree gen.271 = [&U] ((16:0.0265692,19:0.0219911606):0.0002719558,(((11:0.01192361,((((6:0.008273253,((7:0.003154713,8:0.023156135):0.0152592156,9:0.0045394832):0.04295519):0.0001532011,4:0.04191473):0.007216347,(((2:0.03612927,1:0.03668834):0.0003378068,3:0.03193609):0.0429794,5:0.008249679):0.002282748):0.008013327,10:0.034004574):0.01154401):0.0072945,(15:0.0182883656,14:0.023798848):0.0002816751):0.0007012934,(((17:0.013789481,18:0.0080323514):0.0008446569,12:0.0155546132):0.0003642327,13:0.0125901756):0.0009790001):0.002411242);
tree gen.272 = [&U] ((((15:0.01182346,14:0.02992189):0.001403642,13:0.01252269):0.001202851,18:0.0124778098):0.001356032,(16:0.03372951,(((((((1:0.0244743,3:0.02298075):0.01805335,2:0.03582225):0.04259871,5:0.007922322):0.001896132,((((8:0.009127546,7:0.009786421):0.011006772,9:0.015055075):0.03035971,6:0.009785462):0.0008456152,4:0.03386176):0.003262858):0.00681734,10:0.020426532):0.01067878,(17:0.006545223,11:0.01140268):0.001039632):0.007937254,(12:0.00755566,19:0.0123671328):0.0083672432):0.001404555):0.0006555166);
tree gen.273 = [&U] ((19:0.0101680104,16:0.03055839):0.002350968,(((((17:0.00716334,((((((7:0.003760663,8:0.007238662):0.00826954,9:0.0094705435):0.03290211,(4:0.02261102,6:0.01112249):0.01431421):0.002685432,(5:0.009106891,(3:0.02563851,(1:0.01721316,2:0.03050594):0.008541776):0.04327107):0.004202527):0.003389264,10:0.024383682):0.01205268,11:0.01350617):0.003697123):0.004100399,15:0.01117389):0.003299041,18:0.0102815305):0.003048425,13:0.010487802):0.002286113,(14:0.025205572,12:0.004722104):0.003198577):0.003569371);
tree gen.274 = [&U] ((15:0.012594511,((19:0.0137869668,13:0.008238258):0.0009048183,(14:0.045881626,16:0.02086131):0.0001481454):0.0009822271):0.0004430685,(18:0.008777671,(((11:0.007558526,((((6:0.01194458,((7:0.012029194,8:0.022582009):0.00439076,9:0.0061072426):0.034767074):0.006711696,(((2:0.04006825,1:0.01056668):0.001240559,3:0.02549064):0.06837904,5:0.01060438):0.002775323):0.001206179,4:0.03733712):0.005836638,10:0.034554):0.002589615):0.001670334,17:0.005158272):0.001051186,12:0.0131408187):0.0002271722):0.000419845);
tree gen.275 = [&U] ((12:0.009873239,((((15:0.01885130448,(16:0.02573734,(17:0.010335639,((((((9:0.0083972832,(7:0.006146538,8:0.01408694):0.015260046):0.03402,6:0.01036603):0.002895018,(5:0.007831081,((2:0.02357216,1:0.01375275):0.006324866,3:0.02944963):0.04958521):0.006259265):0.00262212,4:0.03473743):0.008846046,10:0.034792309):0.005643853,11:0.00376802):0.0007990429):0.003331787):0.003734988):0.004279447,14:0.033862922):0.008880274,18:0.0136544148):0.004225262,13:0.009574621):0.0009060865):0.002530107,19:0.0090264514);
tree gen.276 = [&U] ((((18:0.0057358012,(14:0.01278219,12:0.0100713):0.003836603):0.0008146889,13:0.008932966):0.004491656,(((17:0.012356663,15:0.014905091):0.001551112,((((5:0.008780994,(1:0.01727876,(2:0.02989929,3:0.02105301):0.01022189):0.02988054):0.003730374,((6:0.01618327,(9:0.009674131,(7:0.0087652052,8:0.0032593293):0.008717525):0.0264699):0.001584512,4:0.03679597):0.006836803):0.003559603,10:0.022842699):0.004984413,11:0.01310168):0.006404786):0.002603471,19:0.0137945301):0.0006750969):0.001010747,16:0.02842842);
tree gen.277 = [&U] (19:0.0130459826,(((13:0.006322333,((15:0.0215142124,17:0.01303403):0.000607082,((11:0.008335437,(((((7:0.005136947,8:0.0107304174):0.006874428,9:0.008463109):0.0275275842,(4:0.03530578,6:0.01117953):0.0003592077):0.004003063,((3:0.02152611,(2:0.0390537,1:0.02098044):0.01020097):0.04180635,10:0.028441775):0.004137366):0.001845233,5:0.01049765):0.003238797):0.000731863,(12:0.004027434,14:0.0220113163):0.000221343):0.0006482332):0.0001419612):0.004594887,18:0.016231846):0.006412766,16:0.02905475):4.595382e-05);
tree gen.278 = [&U] (((11:0.01101729,((5:0.02358665,(((6:0.01475627,((7:0.0040154612,8:0.0159226369):0.0128449782,9:0.0045496728):0.02744563):0.00395896,4:0.04913439):0.0003379585,(10:0.036756018,((1:0.0351207,3:0.0254804):0.00483624,2:0.03630711):0.0708306):0.009141826):0.01417755):0.01190498,17:0.004730927):0.002196688):0.003354437,(((14:0.014556749,12:0.01278578):0.0017360597,(15:0.0124274254,(16:0.02545609,19:0.0133276533):0.003945188):0.001269575):0.00304728,18:0.00630142):0.0001151522):0.0001025248,13:0.007235553);
tree gen.279 = [&U] (15:0.0232919197,(((((16:0.03660429,(14:0.038199819,12:0.01431683):0.001468757):0.001707744,((((4:0.0561085,(((2:0.04780392,(1:0.04159014,3:0.01993125):0.005738887):0.05090999,5:0.02644563):0.00322949,(6:0.0122278,((7:0.003677647,8:0.0070921969):0.006297043,9:0.0087081143):0.03255944):0.007723288):0.001102198):0.006048633,10:0.03449678):0.005740247,11:0.01228593):0.00684866,17:0.014575877):0.009116269):0.001414269,18:0.0188959701):0.001292352,13:0.007553794):0.0002938167,19:0.0271973876):0.003422212);
tree gen.280 = [&U] (((((15:0.017112465,((19:0.00899783387,12:0.009101853):0.0006125585,13:0.013488716):0.001527947):0.0003512556,14:0.023981954):0.0006886167,18:0.0095721011):0.0010274112,((((((1:0.02247415,(2:0.03513794,3:0.02829222):0.004748002):0.04921256,(5:0.009115695,(6:0.02010796,((7:0.002175243,8:0.0101606318):0.004767973,9:0.008707309):0.02137024):0.008380385):0.0019359):0.002868264,4:0.0542934):0.00654386,10:0.02483972):0.007563592,11:0.01854122):0.00335734,17:0.012836422):0.003118775):0.004313619,16:0.01967307);
tree gen.281 = [&U] ((19:0.01851607876,16:0.02656362):0.002603914,(((14:0.023717892,12:0.007061504):0.004145511,(((((((9:0.015773278,(7:0.001440925,8:0.02189261991):0.006552669):0.0384197676,6:0.0196491):0.002713797,(5:0.01946529,(1:0.02353595,(2:0.04065708,3:0.03112013):0.0139275):0.03988557):0.00598001):0.004627638,4:0.04560977):0.003153225,10:0.023639221):0.002870585,11:0.01497769):0.006101245,17:0.008461005):0.001910105):2.013209e-06,((13:0.011727974,18:0.00903843811):0.001915696,15:0.027443284):0.0008335478):0.003032569);
tree gen.282 = [&U] ((((15:0.023494891,(16:0.02939466,(14:0.031145429,(12:0.01739959,19:0.0189009433):0.002267515):0.003107807):0.0001346739):0.0008359419,18:0.0116055647):0.005979167,13:0.013072136):0.001436993,((11:0.006883235,(10:0.026782498,(((6:0.008050083,((7:0.017654173,8:0.013173374):0.012055963,9:0.0034540667):0.02777851):0.007127921,((2:0.04377694,(3:0.02713583,1:0.02366957):0.01140855):0.04299349,4:0.03193582):0.005915373):0.003089323,5:0.02355336):0.00130732):0.007452139):0.001224995,17:0.005171081):0.006445932);
tree gen.283 = [&U] ((14:0.030407533,((17:0.009393446,(((4:0.04257871,((6:0.02074134,((7:0.008383911,8:0.0078751264):0.003722594,9:0.0034473555):0.025019696):0.01991821,(5:0.01540877,((3:0.01635668,1:0.02026618):0.001992597,2:0.04097227):0.04903181):0.003168606):0.000890802):0.001974366,10:0.03575446):0.003443793,11:0.01192606):0.002238646):0.0051547463,19:0.01887690138):0.001091741):0.0002243521,((18:0.011316061,12:0.005791498):0.00116611,((13:0.003820785,15:0.013110406):0.003276945,16:0.02182587):0.002273484):0.001510906);
tree gen.284 = [&U] (13:0.0092684237,(12:0.01618987,(19:0.0203126546,(((18:0.005666644,(16:0.02583628,((((((6:0.007087615,4:0.038453):0.0003387416,((7:0.0050064763,8:0.0117336113):0.01057734,9:0.0089542088):0.03963885):0.004680648,(5:0.01692063,((2:0.03253142,1:0.0210206):0.002165577,3:0.02658384):0.05039524):0.004995813):0.01588116,10:0.02941764):0.008771567,11:0.00797317):0.003307782,17:0.01190894):0.001223979):0.0030600612):0.0005959388,15:0.0120929642):0.004410021,14:0.018710566):0.0002209234):0.005163912):0.0007247271);
tree gen.285 = [&U] (((17:0.00313738,((10:0.032362212,(((6:0.01450916,4:0.03832715):0.001031347,(9:0.009220716,(7:0.014043648,8:0.013644458):0.007124703):0.02848272):0.004208665,(5:0.007720629,((1:0.02125764,2:0.05539827):0.004613535,3:0.02201677):0.04503244):0.003731147):0.001994172):0.006896539,11:0.009629795):0.0009341788):0.005381448,(16:0.0202417,13:0.022905682):0.001619333):0.003303133,((12:0.008240731,14:0.030940953):0.001507485518,(15:0.010743634,(19:0.0238228412,18:0.0075242912):0.001273816):0.001545791):0.00113253);
tree gen.286 = [&U] (((19:0.0215325241,12:0.007510245):0.004675069,13:0.01322383):0.0027979615,((17:0.007747674,(((16:0.02426909,15:0.030431256):0.003034692,18:0.010350736):0.001163521,14:0.025120014):0.00109942):9.846916e-05,((10:0.0497176,(((6:0.02865581,(5:0.005986219,(2:0.03097571,(1:0.03378371,3:0.02435416):0.004143799):0.05516894):0.006048241):0.0004571106,((7:0.0202108403,8:0.02398435214):0.007070299,9:0.0156210879):0.04252916):0.005472749,4:0.03908164):0.004273184):0.005039423,11:0.01011504):0.006930748):0.0003797247);
tree gen.287 = [&U] (16:0.02194394,(((15:0.009988314,((17:0.004380001,(11:0.00610257,(10:0.0291292727,(((6:0.03340506,4:0.02794509):0.002019959,(9:0.009226133,(7:0.0070917488,8:0.0077700787):0.001697343):0.02838685):0.008046647,(((2:0.03097534,1:0.01453597):0.000234336,3:0.02436074):0.038557661,5:0.01644192):0.00206701):0.001344833):0.006076315):0.004158969):0.00140346,(13:0.007031181,(12:0.01247544,14:0.026765522):0.0002332512):0.001728581):0.0005516948):0.002485957,18:0.0083619873):0.0005545608,19:0.0178196212):0.00474691);
tree gen.288 = [&U] (18:0.0065853957,((12:0.00860794,13:0.008668378):0.0007042859,((14:0.042210491,(19:0.027607186,(((10:0.03703471,((4:0.02925131,(((8:0.0152909189,7:0.00288543):0.008511735,9:0.0060712327):0.032249161,6:0.02649096):0.003422198):0.004060219,(((1:0.01693516,2:0.03548783):0.00420897,3:0.02787444):0.03988576,5:0.009439115):0.002578827):0.006104801):0.003612941,11:0.01056095):0.01142773,17:0.009862973):0.00055084482):0.0008511791):0.001110512,(15:0.013886237,16:0.0179241969):1.696251e-06):0.001122109):0.000183213);
tree gen.289 = [&U] (15:0.015586776,(((12:0.008433163,19:0.01255411):0.001686866,13:0.007631276):0.0038100065,((18:0.0111852573,(16:0.022023598,((((((2:0.04086138,1:0.01810971):0.001329134,3:0.03201266):0.05991323,(5:0.01113828,((6:0.0103735,4:0.02465322):0.01141278,(9:0.00741075,(8:0.0165567456,7:0.002124839):0.0064572427):0.021581116):0.006114275):0.0004645263):0.007139072,10:0.039902218):0.004455842,11:0.004757792):0.0070811,17:0.005748531):0.003314794):0.0005342389):0.0009906386,14:0.025868334):0.0002600914):0.0002708542);
tree gen.290 = [&U] ((13:0.015145056,(19:0.01356271944,12:0.01284112):0.005729696):0.002769205,(((16:0.0359326306,15:0.0329780252):0.001094808,14:0.041502769):0.003314219,((((10:0.040442173,((5:0.0192159,((1:0.01897912,3:0.02302921):0.00471472,2:0.03472237):0.06027453):0.0009075032,((6:0.01171564,4:0.04408766):0.0001127014,(9:0.007943804,(7:0.00613330624,8:0.0032756003):0.008011155):0.0472792772):0.0007705296):0.002200518):0.004349351,11:0.01691187):0.003565675,18:0.00950355701):0.003752365,17:0.019008407):0.0003465667):4.370866e-05);
tree gen.291 = [&U] (16:0.02620772,(((13:0.01674034,((14:0.026774382,12:0.00758552):0.003243533,18:0.005885484):4.614572e-05):0.001470697,19:0.0290256037):4.133815e-05,((17:0.006879565,(11:0.01681653,(10:0.035824819,(((4:0.03828008,6:0.0202424):0.01074574,((7:0.012053943,8:0.0077594162):0.001936056,9:0.0115282121):0.035170727):0.00803479,((1:0.02207717,(3:0.02621644,2:0.05118849):0.006745524):0.04001812,5:0.01410814):0.01050927):0.004983159):0.00545091):0.003292582):0.00685797,15:0.019480537):0.002342125):0.001793402);
tree gen.292 = [&U] (19:0.0261847801,(16:0.02440542,(((15:0.02370847,((18:0.01233392,12:0.008515422):0.0008676199,(17:0.013167225,((((4:0.04321304,((3:0.03518575,(2:0.03068575,1:0.01905032):0.01202842):0.04511798,((9:0.0051088168,(7:0.014998651,8:0.019997426):0.008145639):0.01830953,5:0.01730259):0.002132565):4.964999e-05):0.001804491,6:0.01687039):0.004169054,10:0.0189549355):0.003678106,11:0.008936315):0.001161931):0.003453175):0.0005823272):1.519961e-05,13:0.009630767):0.0001869853,14:0.0385468418):0.0018856879):0.0008201423);
tree gen.293 = [&U] ((19:0.02528020183,(18:0.009761688,(((13:0.013215143,15:0.008521566):0.004138585,(12:0.005937078,14:0.03112506):0.002129379):0.0005767525,(17:0.006485843,((((4:0.04800295,((5:0.02133466,(9:0.012272742,(7:0.0140326165,8:0.013959484):0.011152053):0.0295508):0.001345802,(2:0.0401037,(1:0.01775924,3:0.0159973):0.00356405):0.05324062):0.003363584):0.0006619149,6:0.01697739):0.01490015,10:0.028843141):0.01039355,11:0.01632474):0.006219627):0.002301728):0.0020356297):0.002939712):0.001724584,16:0.02716825);
tree gen.294 = [&U] (16:0.0264441,((((18:0.0051249633,13:0.0083485882):0.0001644852,14:0.018678859):0.0008036316,(19:0.0136516772,12:0.006152894):0.001585552):0.001296527,((17:0.00983243,((10:0.03534319,(((6:0.009643391,(5:0.02168308,((7:0.0052584625,8:0.013791885):0.004114141,9:0.010357548):0.03889864):0.0001584529):0.0125102,(3:0.02810128,(2:0.02702563,1:0.01835544):0.0006711656):0.03723281):0.0046977,4:0.03282834):0.004719966):0.007696852,11:0.01082261):0.005429501):0.0006978421,15:0.0129168714):0.0004957528):0.002013456);
tree gen.295 = [&U] (16:0.02720151,(14:0.030326878,(18:0.012834397,((13:0.009484482,(19:0.03466961,12:0.004436643):0.0017046977):0.003363872,(15:0.021505456,((17:0.006251905,11:0.01029848):2.026065e-05,(((6:0.0178545,4:0.02659158):0.007546011,(((8:0.015046834,7:0.00499279):0.004166653,9:0.009864543):0.02384174,(5:0.01512235,((1:0.03985576,3:0.02834461):0.003022851,2:0.03569892):0.05715823):0.002004889):0.0007379623):0.007600873,10:0.039604184):0.004920901):0.0071131026):0.001780295):0.0008361909):5.387721e-05):0.004338085);
tree gen.296 = [&U] ((((((12:0.01014121,14:0.022576622):0.002686431,(((((((9:0.0064197397,(7:0.0128289663,8:0.023056872):0.005610466):0.02649591,4:0.04204729):0.001279289,(5:0.0134191,(3:0.02693085,(2:0.04336523,1:0.02419184):0.003656504):0.05126322):0.002070347):0.007922227,6:0.01053806):0.0004557597,10:0.027775465):0.01543436,11:0.01618326):0.001767916,17:0.0076726217):0.00285838):0.001407354,(19:0.01189529601,13:0.009655771):0.0005745583):9.36579e-05,18:0.011995271):0.001163457,15:0.01036048):0.0023073065,16:0.01920695);
tree gen.297 = [&U] ((14:0.023208371,((((12:0.0119425,19:0.0137913802):0.0040528302,(16:0.03638355,15:0.009070804):0.004431707):0.0002657035,18:0.0096988566):0.000843411,(17:0.005276555,(11:0.01115369,(10:0.02753728,(4:0.04027287,(((8:0.00886021,7:0.0092310073):0.002461851,9:0.016686536):0.03236552,(6:0.01661761,(((3:0.01406681,1:0.03596684):0.0081563,2:0.04599759):0.031054074,5:0.01422162):0.010751):0.01005762):0.001113106):0.007720976):0.002382798):0.001425484):0.0038809435):0.0001510759):0.0006251455,13:0.003552685);
tree gen.298 = [&U] (((((11:0.009309603,(10:0.02437468,(4:0.03048122,((((3:0.03784287,2:0.0348248):0.002683629,1:0.02030963):0.02382203,6:0.008919449):0.003685684,(((8:0.011225244,7:0.0055481711):0.005216848,9:0.0154354024):0.04215528,5:0.02099282):0.0004093):0.002994428):0.004163945):0.004796816):0.004362227,17:0.011080964):0.001256228,18:0.01485504259):0.002813393,((14:0.0236092976,15:0.0172737283):0.00122055,(19:0.012382734,(13:0.009250825,12:0.008814087):0.005644092):0.0004167353):0.0005389676):0.007491917,16:0.02071627);
tree gen.299 = [&U] (((13:0.006835183,(((15:0.018719485,(14:0.027712864,12:0.01164333):0.001789605):8.598865e-05,18:0.0065952073):0.001384766,(11:0.01446977,(17:0.00863679,(5:0.02116201,(((9:0.011933477,(8:0.0081500509,7:0.0083754666):0.006265994):0.0238024139,(4:0.03345325,6:0.0149737):0.0006139048):0.003153487,(((1:0.01415137,2:0.03437531):0.005684644,3:0.01629431):0.040066757,10:0.03594644):0.00390544):0.004925106):0.003113179):0.0008987095):0.007549022):0.00119146):0.003897846,16:0.02209456):0.0003386944,19:0.0090333278);
tree gen.300 = [&U] (16:0.02732466,(((11:0.008854037,17:0.006760607):0.0006921035,(((6:0.01542058,((8:0.0102378286,7:0.00884468154):0.00339634,9:0.018929226):0.03068478):0.01502446,(((3:0.05246016,(2:0.02067324,1:0.01355214):0.01186585):0.03979502,10:0.0202355555):0.003054456,4:0.03489423):0.00198878):0.001442229,5:0.007509965):0.00798632):0.004868617,(((13:0.012018157,(12:0.01207293,19:0.0164150124):0.001256208):0.0005720644,15:0.020730582):0.0015721007,(14:0.029865296,18:0.0080598306):0.0028251872):0.0007462656):0.001475769);
tree gen.301 = [&U] ((((18:0.0079751504,(((13:0.010405269,12:0.005024037):0.001238337,19:0.0281954923):0.0002679837,((17:0.008521779,(5:0.02032914,(10:0.04358956,(((9:0.011544954,(8:0.01131220653,7:0.0022572342):0.005024345):0.030955415,4:0.0360127):0.003720964,(6:0.02508216,((3:0.0226508,1:0.02872334):0.01584047,2:0.04218852):0.05903706):0.01156882):0.002908677):0.003235061):0.007089294):0.001080815,11:0.01311209):0.002713379):0.00166676):0.0009679658,15:0.020839184):0.001571941,14:0.030106595):0.001346404,16:0.038349083);
tree gen.302 = [&U] (16:0.02463969,(((14:0.030773005,(18:0.0132286996,(13:0.017715728,(12:0.007951866,19:0.007970285):0.00243057):0.002061784):0.00537044):0.002257874,15:0.0177759991):0.0018084827,(11:0.01318692,(((((9:0.0067657064,(8:0.009137675,7:0.0138498004):0.008138195):0.02551449,((6:0.01018934,((2:0.05452177,1:0.035867):0.002130397,3:0.02766893):0.04121292):0.0003956459,10:0.034993584):0.0007958884):0.0007161626,4:0.02719005):0.005157208,5:0.02086362):0.006982239,17:0.011506309):6.409807e-05):0.01133192):0.002203203);
tree gen.303 = [&U] ((19:0.02004558916,16:0.02463016):0.004747549,(((((17:0.013499799,((10:0.016548996,(((2:0.03936522,(3:0.01749929,1:0.0219344):0.007273271):0.0592293,(5:0.0110274,(6:0.01639513,((8:0.0088410184,7:0.010536437):0.004674332,9:0.0055837965):0.02479962):0.005242649):0.0007067617):0.004594025,4:0.04845276):0.001703564):0.009345055,11:0.01684233):0.001328765):0.0039030503,(14:0.036814281,18:0.010859889):0.002278822):0.0021799458,15:0.0204815225):0.001778064,12:0.008393477):0.001416667,13:0.014405707):0.001976821);
tree gen.304 = [&U] (18:0.009043612,(((14:0.023354943,15:0.0151719521):0.002875574,(((11:0.02011368,((4:0.04069298,((((8:0.011019316,7:0.0062703):0.002820035,9:0.016689554):0.02447021,6:0.01465386):0.002294809,(5:0.01230874,((1:0.02201715,3:0.02411188):0.001364277,2:0.03944607):0.05276932):0.004525386):0.006507069):0.002212084,10:0.046029151):0.008055128):0.001688621,16:0.0167705):0.006240544,17:0.010298001):0.001084292):0.001140712,(13:0.011771919,(19:0.01423486611,12:0.01077687):0.004856665):0.001448721):0.001435485);
tree gen.305 = [&U] ((((((10:0.0351560439,((3:0.02153408,1:0.03562489):0.001529427,2:0.03286139):0.04558031):0.0009047277,(9:0.011450879,(7:0.010553128,8:0.00776142256):0.008468022):0.02374727):0.0006806703,4:0.04533434):0.0003418516,6:0.01049247):0.01295031,5:0.006268479):0.006858309,(((13:0.009553524,(15:0.018431511,(18:0.0120730872,(12:0.01232153,14:0.0239753347):0.0004778994):7.098749e-05):0.0001454132):0.0005601467,(16:0.03145703,19:0.0279290205):0.0003538184):0.001860286,(11:0.01321328,17:0.016867036):0.007414195):9.527223e-05);
tree gen.306 = [&U] (((11:0.01159524,17:0.007227877):0.001005788,((((1:0.02013168,(3:0.02817407,2:0.05005083):0.01556704):0.04256978,10:0.04187388):0.001586664,4:0.03367471):0.001137975,((5:0.01795073,((8:0.014163454,7:0.004850956):0.008447891,9:0.0073781114):0.03541843):0.0008553353,6:0.02057078):0.001790591):0.01121798):0.003098042,((((15:0.0180557763,16:0.03247812):0.0002473225,14:0.024924602):0.001336599,(18:0.0089714852,12:0.0086213912):0.002156637):0.0008014678,(19:0.0176940384,13:0.0093291183):0.003457084):0.004609792);
tree gen.307 = [&U] ((14:0.032853849,((((13:0.00802577,(19:0.028374375,12:0.01374408):0.004559278):0.0001461703,15:0.01598579):0.000249544,18:0.00964695928):0.001429915,16:0.02288567):0.004676118):0.001950095,(17:0.012783323,(11:0.0142283,((((2:0.02897968,(3:0.02373591,1:0.0192896):0.01113536):0.04074607,5:0.02409568):0.001745243,(6:0.01249104,(4:0.03842088,(9:0.0096966584,(8:0.013054314,7:0.0137671648):0.00225048):0.04931264):0.0002103379):0.000481393):0.007626078,10:0.02432812):0.00165705):0.003893302):0.002597712);
tree gen.308 = [&U] ((((11:0.009052378,((((5:0.02100655,((2:0.05758471,1:0.02111216):0.005209588,3:0.02662152):0.04355324):0.002862858,(9:0.0097067566,(8:0.0119160444,7:0.0108508428):0.004561685):0.03275802):0.001699129,(4:0.03619545,6:0.01254309):0.00187579):0.007750634,10:0.0309732304):0.008778213):0.00603334,(14:0.02777612,((19:0.0184623277,13:0.011136703):0.002227541,12:0.007296389):0.007117308):0.0007752261):0.001325046,(16:0.02580029,(18:0.0045189742,17:0.02084426):0.0003570309):0.002359843):0.001049431,15:0.012578564);
tree gen.309 = [&U] (16:0.02513207,((19:0.0155891305,(13:0.007464376,12:0.005562486):0.0001354751):0.001119516,((17:0.007783054,(11:0.006959956,(((2:0.04200001,(3:0.01796497,1:0.02475781):0.001465676):0.07658761,(4:0.03641829,(6:0.01927617,(5:0.02294243,((8:0.0141683885,7:0.0115437051):0.003846221,9:0.0061381506):0.02729329):0.002628402):0.001059867):0.0009829886):0.003766849,10:0.035948354):0.008927149):0.0009362126):0.003059198,((18:0.0082406908,14:0.02172922656):0.0005141122,15:0.0188811688):0.001183174):0.0002280478):0.0037529937);
tree gen.310 = [&U] (19:0.0224485084,(((((17:0.010280607,(11:0.01154132,(((10:0.039983042,((3:0.01927964,1:0.01412891):0.007598701,2:0.04821546):0.04161046):0.002273467,4:0.03545485):0.002479138,(5:0.009564211,((9:0.010157188,(8:0.0075344111,7:0.0056254072):0.00760013):0.03934081,6:0.007733753):0.00159921):0.003343376):0.006627587):0.001601376):0.00125398,16:0.028688):0.001217848,((12:0.009935041,14:0.038670883):0.002642273,18:0.0166582065):0.001403921):0.0005897298,15:0.026822561):0.002770147,13:0.010366401):0.004272098);
tree gen.311 = [&U] (((((15:0.026247923,18:0.0066085573):0.0008826591,(14:0.029720098,12:0.01228391):0.0004141819):0.0002569076,13:0.007370886):0.0012675425,(17:0.013258974,((10:0.026620437,(6:0.0125745,(4:0.0349917,((9:0.009619552,(7:0.005519628,8:0.0120435433):0.012916606):0.02484712,(5:0.02008903,((2:0.0410847,3:0.02894203):0.001786702,1:0.02831203):0.03584228):0.005717173):0.003876638):0.001259961):0.006546335):0.008268899,11:0.01345212):0.003120413):0.005620973):0.003642267,(19:0.01184046268,16:0.03435224):0.003071154);
tree gen.312 = [&U] ((14:0.027981774,(((((19:0.0209095334,12:0.003424266):0.002055558,13:0.006350627):0.004702338,15:0.0114664574):0.002725388,18:0.011493137):0.00014623666,(17:0.007348858,(((((6:0.02992414,((8:0.0046160593,7:0.00392297352):0.004030652,9:0.0111709549):0.0194606093):0.005036678,(5:0.0172902,((2:0.04085993,1:0.03054145):0.002102728,3:0.02106099):0.042612065):0.005833004):0.003346011,4:0.04215915):0.003691465,10:0.029246253):0.007098183,11:0.0119758):0.01030385):0.0050776654):0.0005365001):0.0009961042,16:0.01767436);
tree gen.313 = [&U] ((16:0.0212399914,((13:0.01163904,((15:0.009629678,(18:0.010489286,14:0.025602518):0.004262169):0.0005037668,(((((((3:0.02778326,1:0.03385632):0.006062837,2:0.04821263):0.0633235,((6:0.01306871,(9:0.0048342847,(8:0.0259970371,7:0.0064051627):0.005642151):0.031836295):0.007774717,4:0.03457548):0.0007044844):0.000988312,5:0.02374216):0.004748597,10:0.0380197):0.006413493,11:0.009514273):0.001079081,17:0.019215024):0.001396212):0.0014702523):0.0003067089,12:0.01549218):0.001486839):0.006533187,19:0.0255477983);
tree gen.314 = [&U] ((16:0.02381548,(((11:0.01112843,(10:0.034726667,(4:0.04086462,(((9:0.008708899,(8:0.018769196,7:0.004092336):0.0114391079):0.03727341,6:0.00839466):0.003792298,((3:0.02799497,(2:0.03721607,1:0.01275351):0.01021195):0.04975379,5:0.01320683):0.005262915):0.001575174):0.001118326):0.001963738):0.0101646,17:0.006252929):0.003085874,(13:0.008076185,(18:0.0072454934,((12:0.02004927,14:0.0245851989):0.003194377,15:0.022300754):0.002348832):0.003236253):0.001382041):0.0008263811):0.001083777,19:0.0159107765);
tree gen.315 = [&U] ((16:0.02573982,19:0.022588728):0.0005063656,((((((3:0.03611926,1:0.04046868):0.005202282,2:0.03062556):0.05843407,4:0.0455251):0.005621955,((6:0.01996915,10:0.041666347):0.004709181,((8:0.0080940363,7:0.007406784565):0.0052884,9:0.006394646):0.0332185864):0.001998452):0.005308134,5:0.01833019):0.012043443,(((14:0.02943779,(12:0.011011985,(15:0.031312712,(11:0.01526575,17:0.004894393):0.002764377):5.27788e-05):0.0001175349):0.0023741493,18:0.010497646):0.003126948,13:0.00974576):0.0006444188):0.0005224271);
tree gen.316 = [&U] (16:0.02870432,((14:0.034355403,15:0.0121013836):0.001637822,(18:0.0088346,((13:0.013157265,(19:0.0092593566,12:0.008822297):0.0015830186):0.003800746,(((((6:0.01901642,((7:0.0203502079,8:0.0158916136):0.006789608,9:0.0157095803):0.04010933):0.002408167,(((1:0.02330427,(3:0.04165856,2:0.04481531):0.005455238):0.03869623,5:0.01627808):0.006356474,4:0.05261581):0.00254234):0.008165358,10:0.030107853):0.00456184,11:0.01819372):0.002901789,17:0.007037162):0.0007771102):0.001652755):0.0002601263):0.003967584);
tree gen.317 = [&U] (16:0.024273851,((18:0.011091983,(((13:0.007899634,12:0.01920965):0.0005585998,14:0.029719251):0.0008434709,((17:0.01577876,(11:0.007126086,((6:0.02155791,((((2:0.03871387,1:0.009954429):0.002055394,3:0.02656796):0.04945349,4:0.03827969):0.002085759,((9:0.005416432,(7:0.0073670037,8:0.007944247):0.0030599):0.03198442,5:0.01012237):0.001373282):0.003203626):0.001638395,10:0.0268808153):0.00518575):0.001640532):0.00271293,15:0.022192481):0.00191396172):0.002127552):0.002782509,19:0.02020333225):0.0001487949);
tree gen.318 = [&U] (19:0.01243971629,(12:0.007678797,(13:0.0046145632,((((14:0.024835289,(5:0.02006312,((6:0.01024725,(9:0.0105716996,(7:0.01478166124,8:0.018115734):0.0005835184):0.029500647):0.008438064,((10:0.030377175,(2:0.04477133,(3:0.02826887,1:0.03076001):0.01200921):0.05747109):0.00725863,4:0.05342265):0.004795636):0.004656661):0.01960567):0.0004225517,18:0.0096736816):0.0002797544,(11:0.0120989,16:0.03077854):0.0022675697):0.0001074439,(17:0.013795766,15:0.01868991657):0.001510809):0.005730521):0.0002479402):0.0047459478);
tree gen.319 = [&U] (19:0.0109152643,((17:0.0148568619,(14:0.03606801,((15:0.020657984,16:0.02667178):0.003128039,((11:0.01275437,(((((8:0.0077080839,7:0.011312762):0.01177037,9:0.0077535201):0.032135207,(6:0.007030563,4:0.0366617):0.004051126):0.004395532,(((1:0.02405234,3:0.01523743):0.01705221,2:0.0549439):0.03329378,10:0.039492407):0.003430543):0.006225401,5:0.01205323):0.005439658):0.005708598,18:0.014651689):0.001644715):0.005026128):0.001837794):0.001940123,(12:0.01858608,13:0.009568922):9.532928e-05):0.003360392);
tree gen.320 = [&U] (16:0.01480844,((19:0.030609602,((15:0.0164212822,(((10:0.040507642,(((6:0.008211249,4:0.0491122):0.01011863,(5:0.02108823,(3:0.02927551,(2:0.03434543,1:0.0227983):0.003627027):0.04611332):0.004725322):0.002378538,(9:0.0047929635,(8:0.0069326118,7:0.0123998726):0.00403972):0.0319613002):0.001803527):0.008263019,11:0.01849702):0.00130512,17:0.01196749):0.002765026):0.0031021612,18:0.010189172):0.001686569):0.004119704,((14:0.024746478,12:0.007636635):0.001965142,13:0.0050170326):0.001771919):0.0017268322);
tree gen.321 = [&U] ((((((10:0.033850221,((5:0.0206789,((2:0.03465711,3:0.02838871):0.0003420384,1:0.01180764):0.04817086):0.002044624,((6:0.02127269,((8:0.023922213,7:0.0078485359):0.005836212,9:0.0040740649):0.0305158343):0.0162729,4:0.05253712):0.001903622):0.006780446):0.009938814,11:0.01053647):0.003948006,17:0.0021642014):0.004648492,((18:0.004332216,14:0.025503654):0.000198982,((19:0.019365855,12:0.004480157):0.0040531322,13:0.010894035):0.004415738):0.0017028435):0.0028439279,15:0.017008506):0.003152944,16:0.02075603);
tree gen.322 = [&U] (((((18:0.0146719167,(13:0.008047642,(19:0.0174120857,12:0.009330069):0.011851752):0.0032366402):0.0009140424,14:0.034429459):0.001238772,15:0.0259879874):0.00198618,16:0.02450524):0.00125486,(((((((7:0.0067394278,8:0.0119252262):0.0027734928,9:0.0073779744):0.03563954,6:0.03742087):0.0001501469,((5:0.01956763,(1:0.02305944,(3:0.01766492,2:0.05277215):0.01134278):0.05655279):0.001000611,4:0.03668696):0.0007071194):0.005131197,10:0.03537254):0.006480523,11:0.01031126):0.0006608706,17:0.010843162):0.005022532);
tree gen.323 = [&U] (12:0.004683322,(((((14:0.016983431,18:0.008241011):0.0005896341,(15:0.013723397,16:0.030416599):0.00261049):0.0005968013,((11:0.01785411,((((4:0.03342644,(9:0.015355773,(7:0.0154143814,8:0.007658112):0.003889962):0.03600762):0.002699286,(6:0.008340007,5:0.009388597):0.009880025):0.003248346,((3:0.02354618,1:0.02215102):0.00115595,2:0.05352946):0.0453635):0.00722896,10:0.041083173):0.006835704):0.002078514,17:0.005055323):0.006934233):0.002523816,19:0.015257394):0.0001381934,13:0.009900594):0.003188196);
tree gen.324 = [&U] (((((16:0.04538272,18:0.00876252):0.0001470223,(17:0.015862823,((((1:0.02683454,(3:0.022358,2:0.05318444):0.001003524):0.044467777,5:0.02569906):0.003210756,((((9:0.0079185656,(7:0.012214625,8:0.0111511852):0.008359901):0.03634092,6:0.0168415):0.00106573,4:0.03680302):0.004344624,10:0.042089971):0.004822947):0.006553911,11:0.02443305):0.003476149):0.002632973):0.004505005,14:0.036133941):0.0008825678,15:0.027262544):0.0051694874,((12:0.01754411,13:0.006635411):0.0008973405,19:0.0156472714):0.006905012);
tree gen.325 = [&U] ((((((11:0.01661896,((((6:0.01186951,4:0.04872537):0.0003346218,((8:0.0060757253,7:0.0062436323):0.0083914389,9:0.0076804875):0.03890269):0.001429127,((3:0.02373164,(2:0.04074026,1:0.01777592):0.01740028):0.048333519,5:0.01742079):0.008212806):0.002764313,10:0.03246223):0.004565163):0.002534603,17:0.007392637):0.001502471,14:0.022281232):0.0005466799,(18:0.0069373765,15:0.0124030362):0.0032901):0.003104661,((13:0.015661744,12:0.0146186589):0.001441265,19:0.0231151669):0.001725884):0.001920113,16:0.01896626);
tree gen.326 = [&U] ((13:0.01312193,(((18:0.0085644517,(15:0.022985874,(12:0.006769573,19:0.016868696):0.0009687387):0.0007496871):0.0026371423,((((5:0.01172226,10:0.02460723):0.001087638,(((4:0.02516316,6:0.01405476):0.005974855,((7:0.0026918881,8:0.0033758952):0.01169817,9:0.013911416):0.026338525):0.002421463,(2:0.04385428,(3:0.02259622,1:0.01921807):0.006774807):0.04510206):0.01240796):0.008920677,17:0.0078384297):0.00706575,11:0.009291109):0.002366659):0.0009047345,14:0.025964071):0.003373065):0.0003740507,16:0.02303282);
tree gen.327 = [&U] (((((16:0.0196571,13:0.0102597):0.0001946011,15:0.02389237):0.002241838,14:0.024052819):0.001840944,(((((((6:0.03860886,((7:0.013675195,8:0.0051935922):0.007996029,9:0.010176335):0.0225172):0.005719338,4:0.04374627):0.001939325,(((2:0.03583014,3:0.02105175):0.004607978,1:0.03842853):0.04352461,5:0.01486713):0.003784613):0.009032793,10:0.029785244):0.00255701,11:0.01136596):0.002576053,17:0.006420527):0.002595651,18:0.0085863744):0.002939888):0.0007087606,(19:0.006571413,12:0.007504598):0.0042624766);
tree gen.328 = [&U] (((15:0.01714815,((14:0.032311784,(12:0.01341364,19:0.013504602):0.001975328):0.0004163748,(13:0.007808459,18:0.0066894355):0.0003740947):0.000232967):0.003913757,16:0.02124238405):0.001367127,((17:0.008593504,(((6:0.01621923,((8:0.0078842662,7:0.0119187065):0.005717834,9:0.0106996437):0.03273539):0.01366473,(((3:0.02047743,1:0.03146334):0.006560828,2:0.03959802):0.039234838,5:0.009924724):0.002358144):0.002210608,(10:0.04590841,4:0.04630928):0.001725549):0.009281252):0.0005484114,11:0.01188316):0.004732786);
tree gen.329 = [&U] (((12:0.01059801,19:0.01208465224):0.001080803,13:0.01262145):0.0032975048,(((17:0.005506039,(((4:0.03738739,(((9:0.0058160958,(8:0.0085961503,7:0.0036081902):0.008989504):0.02512187,6:0.01668226):0.003899367,((1:0.02255602,(2:0.04185261,3:0.03387747):0.006463364):0.03346186,5:0.01858042):0.005379678):0.004366925):0.0007016613,10:0.03045126):0.004087114,11:0.01067978):0.00288287):0.001880582,((15:0.019381381,16:0.02599695):0.005373264,14:0.031088641):0.000136627):0.0006269584,18:0.0058437087):1.610354e-05);
tree gen.330 = [&U] (((13:0.014539299,((14:0.021222647,(15:0.02385297322,12:0.0198072237):0.001325528):0.0001821878,(11:0.008142823,(((((4:0.01868344,6:0.02173531):0.007642677,((3:0.02453037,(1:0.01652908,2:0.03452103):0.002545066):0.049542363,5:0.00825993):0.002381124):0.0002490664,(9:0.0066663099,(8:0.0091263552,7:0.006540512):0.002940183):0.03508835):0.003710533,10:0.030399056):0.001699809,17:0.005580759):0.001678874):0.004912266):2.437017e-05):0.000268711,18:0.008887763):0.00346151,(16:0.0171491,19:0.0318902333):0.0001312374);
tree gen.331 = [&U] ((((13:0.011367821,(15:0.022901975,14:0.035733253):0.002545466):0.0004429904,((12:0.0109293,19:0.02683129572):0.0028565742,18:0.00412527196):0.001031791):0.0002596288,(17:0.011774107,((((((3:0.02601279,1:0.02196683):0.01015974,2:0.05402992):0.02838438,(4:0.03308047,(6:0.02763695,((8:0.014133623,7:0.0135598839):0.003579676,9:0.0073741975):0.05859932):0.004072789):0.001266848):0.002199672,5:0.01870906):0.002381735,10:0.035566848):0.004844799,11:0.01371326):0.0008162628):0.0001442655):0.001998325,16:0.02309916);
tree gen.332 = [&U] (16:0.0309806,((19:0.0140640448,12:0.007255927):0.006914107,(14:0.02984418,((17:0.008001034,(11:0.007203798,((4:0.0400833,(5:0.01404313,((6:0.01881457,(9:0.006506418,(8:0.01529108054,7:0.00806282):0.01016769):0.019408028):0.01076289,((3:0.03270246,2:0.0410869):0.002235687,1:0.02184358):0.05609793):0.004383791):0.001127302):0.002260772,10:0.035384176):0.003826548):0.001511908):0.004646078,(18:0.015708094,(15:0.02200496,13:0.009217567):0.0015219):0.001463628):0.002931446):0.00127235):0.0009558318);
tree gen.333 = [&U] (19:0.0174199124,(16:0.03801271,((15:0.01850618885,(18:0.01070319825,(14:0.031671254,(17:0.013514905,(((5:0.01954032,((3:0.01097881,1:0.0424032):0.02030444,2:0.05234128):0.04139538):0.00401831,(((4:0.04074236,6:0.008327934):0.002030309,(9:0.0069164914,(7:0.0075653302,8:0.011838561):0.005695147):0.04437249):0.0003663045,10:0.03055379):0.0006248041):0.01075556,11:0.01088106):0.001256337):0.00332946):0.0005721377):0.002053554):0.001871482,(13:0.013270582,12:0.0134417471):0.000216042):0.001829957):0.0009228986);
tree gen.334 = [&U] (((((12:0.009424622,19:0.014274102):0.007536809,13:0.018791674):0.002290336,(16:0.01901324,15:0.01597244437):0.0055484):0.004856849,14:0.03604969):6.420556e-05,((((10:0.020487464,((((9:0.010794316,(8:0.00899579398,7:0.01387018):0.01211206):0.03902725,(((3:0.04959756,1:0.02036088):0.0016334,2:0.04434131):0.03562966,5:0.01651075):0.001553663):0.0002556551,6:0.01618362):0.003103995,4:0.02284755):0.003242484):0.001996908,11:0.009387442):0.001769263,17:0.014224482):0.005669773,18:0.0211603142):0.00071023011);
tree gen.335 = [&U] (16:0.02283982,(((((12:0.01465153,14:0.0259440585):0.001685459,(13:0.010401642,(17:0.006606925,(11:0.004914718,((((((7:0.016674887,8:0.0079638163):0.001529092,9:0.0049609419):0.0317346941,6:0.01013492):0.002753772,5:0.0132637):0.002295134,(((2:0.04224017,3:0.03317419):0.003209105,1:0.04381102):0.04465367,10:0.02097735):0.001502348):0.0005353272,4:0.03284898):0.01461843):0.002761096):0.008044801):0.0004471051):0.001198678,15:0.017620951):0.0001899514,19:0.007891874):0.000713413,18:0.00977711):0.001471727);
tree gen.336 = [&U] ((((((17:0.00930467,((5:0.01505812,((((9:0.008670709,(7:0.0090698446,8:0.010172411):0.005050067):0.0315656448,6:0.01236407):0.01494487,(10:0.033580407,(2:0.0599332,(3:0.02854572,1:0.01430718):0.003492438):0.04038385):0.002772544):0.0007259354,4:0.040870885):0.002184662):0.01241954,11:0.0100402):0.001085675):0.005308506,14:0.028175436):0.0006808499,15:0.021716448):0.0007677187,18:0.010651499):0.0014961553,((12:0.007546969,19:0.0230922447):0.0025904755,13:0.007736739):0.003544997):0.002042403,16:0.03102814);
tree gen.337 = [&U] (18:0.0151567183,(15:0.01239391436,((14:0.0352413832,(16:0.01848338,((11:0.007416086,(10:0.029200824,(4:0.03570073,((((7:0.0072910467,8:0.01459424978):0.006190548,9:0.020326696):0.02856813,(5:0.01698758,(2:0.04349896,(1:0.0195322,3:0.01773293):0.01650298):0.05920022):0.0006845105):0.001043454,6:0.0168712):0.004345624):0.001789516):0.003485706):0.001581152,17:0.013506375):0.001564995):0.002429656):0.0003321769,(19:0.007440669,(13:0.009624867,12:0.007889409):0.0008909068):0.000631416):0.0003452425):0.0004401404);
tree gen.338 = [&U] (((13:0.011922466,((12:0.016300503,15:0.012515012):0.0002312258,(18:0.0067955576,14:0.023570755):0.0003337542):0.001403868):0.0009427895,((17:0.008998055,((((5:0.01646867,((7:0.0068659,8:0.0071146384):0.0123197,9:0.0097928752):0.021320243):0.005865376,((1:0.03354845,2:0.04106515):0.00573407,3:0.02315475):0.03721637):0.001577061,(6:0.02432881,4:0.03920551):0.0026338):0.008174371,10:0.03027216):0.002670164):0.002056294,11:0.01306497):0.007735282):0.003105803,(19:0.02107786391,16:0.02132287):2.156343e-06);
tree gen.339 = [&U] (19:0.0184808179,(16:0.02318761,(18:0.0098480601,((((17:0.008430874,11:0.01239565):0.0002181594,(5:0.01393206,(((6:0.01321723,4:0.03091465):0.006556437,(9:0.008237953,(8:0.0112178085,7:0.00382006846):0.001566153):0.03022197):0.002617227,(((3:0.01903568,1:0.01992234):0.005038827,2:0.03162743):0.04565335,10:0.033930363):0.001202667):0.003642615):0.007087741):0.01737207,((12:0.0142322,14:0.020757355):0.0072138924,15:0.025674593):0.001062017):0.001197716,13:0.0058146756):0.0005184303):0.001937632):0.0005704248);
tree gen.340 = [&U] ((19:0.021690756,16:0.02329043):0.0005454676,((15:0.02252802761,(12:0.0115846,14:0.028705353):0.004528459):0.002752353,((17:0.021791699,(((6:0.01333864,((((7:0.005698015,8:0.013111708):0.004761414,9:0.0078766251):0.0211263719,(5:0.01471538,((1:0.03049095,3:0.03350099):0.007399076,2:0.05052791):0.0603843):0.005838875):0.0001195359,4:0.02987276):0.009309762):0.003164066,10:0.03469963):0.006254839,11:0.008083646):0.002284374):0.0006079471,(13:0.013037535,18:0.01187231334):0.0003028217):0.003004108):0.00421583);
tree gen.341 = [&U] ((19:0.02739045479,15:0.0196658067):0.001650241,((14:0.012928566,((18:0.01630802191,((((10:0.028959779,((9:0.004956749,(7:0.007667701,8:0.012084533):0.007655962):0.03433500957,((5:0.02442421,((1:0.02946828,3:0.02224342):0.01931005,2:0.04527469):0.035748717):0.001212412,4:0.0417716):0.001569387):0.001746211):0.0003470525,6:0.01044923):0.0113047,11:0.01281727):0.003306827,17:0.007897447):0.0004332613):0.004521067,16:0.02084102):0.0006218725):0.0001234506,(13:0.01279417,12:0.0107695474):0.001699209):0.0003899727);
tree gen.342 = [&U] ((((((14:0.026321151,15:0.0109909852):4.473828e-05,12:0.014285041):0.001692097,(((11:0.01169746,((((3:0.03380641,1:0.03964661):0.01486923,2:0.04737063):0.04896651,(4:0.0213603,((((8:0.0150070587,7:0.0242540215):0.002934306,9:0.0042698):0.029746042,6:0.007689882):0.00448209,5:0.02050178):0.008225906):0.0005768989):0.003118401,10:0.034138776):0.005506752):0.001756191,17:0.01581016):0.003889278,18:0.009707155):3.477641e-05):0.002311658,13:0.014143051):0.001046074854,16:0.03555919):0.0004765939,19:0.0120948697);
tree gen.343 = [&U] (19:0.0184052887,((((11:0.01399046,(((5:0.02792814,(1:0.03209593,(3:0.02993365,2:0.03765971):0.001771702):0.0534492):0.003126599,((4:0.04784346,(9:0.0104109016,(8:0.013931862,7:0.0054241686):0.013867663):0.03203708):0.0008563021,6:0.01932949):0.007810417):0.008491225,10:0.036641712):0.005977393):0.01327702,17:0.015236516):0.00375603,12:0.006428247):0.0006415049,(((16:0.038970433,18:0.0081978377):0.001464839,(14:0.035153361,15:0.034360633):0.0005446394):0.003240484,13:0.011949485):0.006427313):0.001328582);
tree gen.344 = [&U] (((12:0.0100328,(14:0.032875728,(((17:0.010784804,(11:0.006130815,(10:0.0309300728,(((((1:0.01516047,2:0.0287181):0.01050856,3:0.02928745):0.04764156,5:0.007702902):0.003960423,((9:0.0090589097,(8:0.01028270284,7:0.007997252):0.003787577):0.01324715,6:0.01420419):0.01420394):0.004950055,4:0.03456511):0.003594841):0.002220902):0.0004789463):0.0050268978,18:0.0067368971):0.0002061342,15:0.0115342728):0.0002828597):0.00256219):0.00583913016,13:0.015798975):0.002746371,(16:0.02141646,19:0.0167877124):0.0005604504);
tree gen.345 = [&U] ((((15:0.0159405463,(18:0.0153335346,((11:0.01322407,((4:0.03773919,((6:0.01139704,((8:0.0055320441,7:0.010033715):0.002538022,9:0.0084257422):0.02528471):0.006313892,(((1:0.017629,3:0.02691757):0.001522125,2:0.02993813):0.04993967,5:0.01764612):0.002934729):0.002111485):0.005510286,10:0.034820702):0.009145999):0.001457216,17:0.010975332):0.001939556):0.004105021):0.001317901,(13:0.010236582,(12:0.009077605,14:0.024757006):0.0008179421):0.0002173844):0.000668378,16:0.02402724):0.002907788,19:0.01277921752);
tree gen.346 = [&U] ((19:0.0212058231,(((18:0.0081865166,((((5:0.01514196,((9:0.0217754963,(7:0.010214079,8:0.0158498859):0.011331784):0.0373388,(((2:0.05111229,(3:0.02211926,1:0.01032548):0.006057261):0.054199314,6:0.02468461):0.004721438,4:0.03039856):3.865471e-05):0.002530925):0.002462265,10:0.03236661):0.006985641,11:0.01627127):0.00435016,17:0.008850517):0.0004003333):0.002572501,((12:0.018168279,14:0.028455676):0.001017239,13:0.009677373):0.0002585295):0.0003198836,15:0.0115558822):0.0006808374):0.001350612,16:0.02083786);
tree gen.347 = [&U] (19:0.01150456145,(((13:0.007087209,18:0.008242266):0.0008773605,(12:0.008436119,14:0.019342049):0.000443363):0.001214333,(((17:0.013352847,((10:0.045421238,((5:0.01603598,(2:0.04779992,(1:0.02269684,3:0.02775145):0.003833976):0.022787744):0.00379923,((6:0.00856512,((7:0.0058567044,8:0.0076248009):0.005125352,9:0.0036533288):0.029086975):0.001524028,4:0.02994828):0.002026423):0.008218799):0.004804535,11:0.00518507):0.003213581):0.0081877216,15:0.018964812):0.002375796,16:0.02433834):0.000911395):0.001746375);
tree gen.348 = [&U] (16:0.02626146,((((((15:0.0173797289,18:0.0102436264):0.0011972333,(((5:0.01913714,((10:0.027098458,((1:0.01735224,3:0.02448983):0.003636756,2:0.0267546):0.05699468):0.006342045,(4:0.03931518,(6:0.01285401,(9:0.0027004243,(7:0.001608107,8:0.019315642):0.011028974):0.0443434):0.00270299):0.0005966226):0.004307745):0.005513515,11:0.01093588):0.002892344,17:0.016170118):0.0005640895):0.00084535436,14:0.030732643):0.0006396908,12:0.005573125):0.0004948055,13:0.012582822):0.002873989,19:0.016157914):0.0009455876);
tree gen.349 = [&U] ((19:0.019741126,16:0.01494585):0.001141813,((12:0.01154407,14:0.024865814):0.008233469,(((18:0.012809765,((11:0.0133378,((4:0.03193547,((1:0.01639058,(3:0.0218515,2:0.03396293):0.001844284):0.0646568,((6:0.02910646,(9:0.0095634976,(8:0.0091886388,7:0.0084630968):0.0103774257):0.03136715):0.0007738806,5:0.01365819):0.0008315458):0.002608089):0.001505503,10:0.02488441):0.005016054):0.004141325,17:0.007442684):0.0061414026):0.0002965331,15:0.0203954042):0.0039596396,13:0.009448133):0.003052899):0.002884929);
tree gen.350 = [&U] (16:0.0271006196,(13:0.02652406,(19:0.0140771989,(15:0.013945717,(((14:0.023802589,12:0.01230452):0.001684684,18:0.0139190169):0.002912822,(17:0.007982047,(11:0.009015123,(10:0.033162831,(((4:0.02855531,6:0.01173994):0.004086458,((2:0.03192674,(1:0.03364689,3:0.01879619):0.00635137):0.05500139,5:0.0226456):0.002043083):3.016336e-05,((8:0.013506637,7:0.008337075):0.010166387,9:0.001327828):0.0278465574):0.004286532):0.002547584):0.002985905):0.005307869):0.0003802683):0.0006049753):0.001068996):0.001649971);
tree gen.351 = [&U] (16:0.03057025,(13:0.00839937,((((19:0.0237393147,15:0.0119441914):0.0002644427,(12:0.0152624,14:0.021097512):0.005290914):0.002887524,((17:0.015438597,11:0.009790028):0.001319859,(((((9:0.006951955,(8:0.0092334567,7:0.0076735913):0.002292653):0.030157793,6:0.02198534):0.001734295,(5:0.0128498,(3:0.01874898,(1:0.02684808,2:0.04387233):0.004501165):0.03369981):0.007694307):0.002092418,4:0.031051611):0.002244719,10:0.0212779418):0.01145375):0.0004327516):0.000162816,18:0.0071279957):0.0003149301):0.003787591);
tree gen.352 = [&U] (((19:0.01650250911,18:0.0102293264):0.0016084983,((((12:0.008182544,14:0.0253345095):0.006319554,13:0.009971269):0.0009070869,(17:0.007396638,((((((9:0.0046959394,(8:0.0116962122,7:0.0041431843):0.0101065087):0.02307556,6:0.01744725):0.002714703,5:0.009134705):0.007290157,(((3:0.03003395,1:0.01245151):0.002635947,2:0.03648335):0.03434603,10:0.033608556):0.007681429):8.347653e-05,4:0.02718615):0.009552811,11:0.01152789):0.003785607):0.002675377):0.002537133,15:0.0163058076):0.002756861):0.003009202,16:0.032378948);
tree gen.353 = [&U] (16:0.03122182,(((18:0.0069836043,(15:0.01237764,14:0.038625092):0.0004243469):0.000730058,(12:0.006147671,(19:0.0123149517,13:0.010827428):0.002677219):0.005473472):0.0001324273,((((((6:0.01953531,4:0.03173624):0.01034548,((2:0.03406383,(1:0.02230558,3:0.02868208):0.00439842):0.05352505,5:0.01723197):0.007083938):0.001131225,((7:0.0100536263,8:0.020170556):0.006127602,9:0.006987361):0.0267858):0.003837379,10:0.04527729):0.009341292,11:0.01309824):0.004827811,17:0.01916807):0.001436623):0.001455772);
tree gen.354 = [&U] (((((((12:0.01251857,19:0.017455545):0.0028991072,((17:0.014290654,11:0.01487):0.005320493,((((9:0.012259004,(8:0.0187144099,7:0.0134590079):0.009167749):0.02818487,(4:0.04394007,6:0.02421329):0.004634391):0.000345747,(10:0.03057994,((1:0.03634827,2:0.02791123):0.004529365,3:0.03228113):0.030499372):0.008444728):0.004235309,5:0.006979024):0.0066358462):0.0064246):0.004085436,15:0.013581086):0.0006414789,14:0.025912175):0.001691785,16:0.01964958):0.0002859103,18:0.0101688366):0.001058865,13:0.006977079);
tree gen.355 = [&U] (16:0.0278140573,((14:0.033790948,((((18:0.017688845,((((((9:0.0128401987,(7:0.0091795673,8:0.011593462):0.005763707):0.036695941,4:0.04192365):0.001266117,(5:0.02807226,6:0.03454551):0.0008650196):0.005810001,((2:0.04601359,1:0.02876871):0.002689469,3:0.02435087):0.04785974):0.006256836,10:0.03257327):0.005708624,11:0.009171708):0.007352405):5.673396e-05,17:0.01453462):0.003550554,15:0.022462122):0.0001307986,(13:0.007256651,12:0.01120059):0.003146902):0.0001097808):0.004276119,19:0.0205966525):0.004181554);
tree gen.356 = [&U] (19:0.0086746844,(12:0.007680869,((13:0.0060297016,15:0.011313178):0.003782865,(14:0.0327861096,(((17:0.00915109,((10:0.03105324,(((1:0.012323,(2:0.04461353,3:0.02786139):0.0109885):0.04105507,((6:0.0188934,((8:0.013513707,7:0.0112293658):0.006807142,9:0.0051468161):0.04210809):0.001159809,5:0.02019229):0.005697653):0.0005276902,4:0.04270752):0.00703387):0.008375046,11:0.01277486):0.0015241):0.001803683,16:0.0271713757):0.0008584596,18:0.018387455):0.002863853):0.0002077937):0.002851916):0.002427052);
tree gen.357 = [&U] ((13:0.009230811,(((15:0.014123221,(16:0.02292287,(17:0.012903138,((10:0.038463032,(4:0.03327539,(((((1:0.02131761,2:0.03647153):0.007968668,3:0.02445165):0.06188549,5:0.01732219):0.003351739,(9:0.008142921,(8:0.0176866928,7:0.006579546):0.006140881):0.0266906837):0.001229667,6:0.01859176):0.002350547):0.002980486):0.008801207,11:0.009631561):0.001300367):0.002742004):0.003971539):9.911363e-05,18:0.009591535):0.000342552,(14:0.032055474,12:0.01256499):0.003421205):0.003047702):0.0003248778,19:0.0144326262);
tree gen.358 = [&U] (((((15:0.0179628777,13:0.009149417):0.0008892247,18:0.0156452187):0.0002435902,(14:0.0303111865,12:0.01278446):0.003305858):0.001120019,((((((2:0.0411709,(1:0.0232979,3:0.02277457):0.006369017):0.05887126,5:0.01342442):0.005323879,((6:0.02478055,(9:0.011488128,(8:0.0101121549,7:0.0075662068):0.01417726):0.023109235):0.008622503,10:0.036693887):0.004160243):0.0001747649,4:0.03520748):0.005969174,11:0.01204885):0.001477727,17:0.0035586804):0.002009755):0.001128249,(19:0.01572879876,16:0.033767272):0.0009362625);
tree gen.359 = [&U] (((13:0.011889974,12:0.01235476):0.0011732,(((18:0.0060842232,15:0.01648515294):0.0004783228,(16:0.02067608,(17:0.014949333,(11:0.01498249,(10:0.018985798,((((1:0.02553533,2:0.04232927):0.002897771,3:0.03895215):0.02581062,5:0.01400393):0.004265686,((4:0.04276336,(9:0.0039596296,(7:0.0076822857,8:0.0096085336):0.01093613):0.031513948):0.001029,6:0.01477412):0.0002561638):0.003087793):0.005116884):0.002032719):0.0002962008):0.006887756):0.0006107753,14:0.034604713):0.002183878):0.00423436,19:0.0272296886);
tree gen.360 = [&U] (((13:0.008038043,(((14:0.025184962,12:0.008048363):0.004566019,16:0.02101913):0.001198723,(15:0.0179408697,(((10:0.03048697,(((1:0.03008935,(3:0.01597973,2:0.04008048):0.006928267):0.04752232,(5:0.01272106,(6:0.008919327,(9:0.0086598126,(7:0.008181099,8:0.0067102846):0.013432255):0.02570343):0.01659287):0.0006978641):0.00129373,4:0.03726116):0.002919587):0.002402423,11:0.0117891):0.000733115,17:0.008642646):0.008953152):0.002344111):0.0008881492):0.001147656,18:0.012957779):0.004228338,19:0.0227940753);
tree gen.361 = [&U] ((19:0.0156778178,(((((17:0.013599976,(11:0.008170633,((4:0.04048216,(((9:0.0092380637,(7:0.006340436,8:0.0076236697):0.006227128):0.02959595,6:0.02464893):0.006200476,(5:0.01726299,(2:0.04567751,(3:0.03030967,1:0.02102603):0.006427391):0.03857731):0.002394979):0.00220074):0.001936296,10:0.026016781):0.008194536):0.0009144335):0.002433334,18:0.021749904):0.0008331447,15:0.0093796838):0.001038153,13:0.006331955):0.003927803,(14:0.032689148,12:0.005686292):0.00344852):0.0004784439):0.00155517261,16:0.01956077);
tree gen.362 = [&U] (19:0.0051713561,((((11:0.01395586,(((4:0.03763365,(3:0.01438265,(1:0.01497411,2:0.04549914):0.0159329):0.03708364):0.0004126622,(((9:0.007859485,(7:0.005301762,8:0.0127966802):0.008098677):0.02859219,6:0.01459192):0.001102255,5:0.01227219):0.006063082):0.004438005,10:0.02603515):0.00287888):0.001119598,17:0.005320428):0.004636976,13:0.005879093):0.003874798,(12:0.01358797,(((14:0.025739615,15:0.0145940452):0.0007424238,18:0.0050060558):0.001371145,16:0.033438958):0.001511978):0.0031699698):0.0004548742);
tree gen.363 = [&U] ((14:0.0368972179,((18:0.016054351,(17:0.008668208,((((((1:0.02275687,3:0.02467428):0.001171653,2:0.04463594):0.036038326,5:0.02300401):0.006061648,(4:0.04701626,(6:0.02395738,(9:0.0045896953,(8:0.009613363,7:0.0060383885):0.004344616):0.02273157):0.00214314):0.005507837):0.00610985,10:0.02959942):0.002578064,11:0.0150658):0.0005736095):0.005914395):0.00318071301,(13:0.0066792029,(12:0.004659385,19:0.025909342):0.00151283):0.001556428):0.002315242):0.002160627,(16:0.02817308,15:0.014851573):0.0002183485);
tree gen.364 = [&U] (((((((14:0.029659314,12:0.01105476):0.002828823,(17:0.018354443,((4:0.04738588,(((((1:0.01786313,3:0.0292521):0.002754924,2:0.0495613):0.04581827,5:0.01645083):0.005521947,(10:0.042071171,(9:0.009160585,(8:0.0139662254,7:0.005513881):0.003601168):0.01569385):0.006633263):0.001756027,6:0.02305789):0.001933133):0.005734672,11:0.01332545):0.002776766):0.0044724794):0.0008726712,16:0.03122724):0.00562074,15:0.022890922):0.0003441304,18:0.0037451728):0.007046551,13:0.009296996):0.00411215209,19:0.0191733762);
tree gen.365 = [&U] ((((15:0.0157802418,(14:0.030983251,12:0.006469941):0.000974689):0.0007444831,(18:0.014528961,(((((10:0.031333811,(9:0.0113722943,(8:0.02434189,7:0.007775029):0.007415559):0.0210204):0.0008906095,((2:0.03426538,1:0.01913825):0.0207746,3:0.0208716):0.06091439):0.001723601,(4:0.03535515,6:0.02611162):0.004339631):0.002006327,5:0.02271736):0.00812868,(17:0.010623876,11:0.01483379):0.005608927):0.001899978):0.001661516):0.007756593,13:0.015328389):0.006198817,(16:0.0299054769,19:0.0212006029):0.0008119728);
tree gen.366 = [&U] (16:0.02122706,(((14:0.041925592,18:0.004193145):0.0005786725,((12:0.01261245,19:0.0139784376):0.009196107,(15:0.010022562,13:0.014072929):0.0025964592):0.0005030943):0.002398141,(17:0.019887434,(((((2:0.03687831,1:0.01404585):0.009280335,3:0.0249765):0.04607186,10:0.023028285):0.003148733,(((6:0.01641224,(9:0.009420576,(7:0.005904103,8:0.0097024467):0.0103907041):0.01857414):0.006222902,5:0.01211545):0.001597472,4:0.03314145):0.001260942):0.007277045,11:0.009165382):0.003772305):0.001427395):0.001050351);
tree gen.367 = [&U] ((18:0.008651963,16:0.0334277524):0.002355822,((19:0.0227569443,((13:0.01098903,15:0.0098545163):0.0006086144,(14:0.030599846,12:0.005289693):0.0007636626):0.0004391418):0.00344447,(((10:0.03499213,(((5:0.008766261,(2:0.04826273,(1:0.01421924,3:0.0233452):0.001508754):0.04642952):0.003170873,(4:0.03978686,(9:0.008661255,(7:0.0092937685,8:0.012851658):0.003580346):0.0277871012):0.000163245):0.006623942,6:0.01479365):0.002518354):0.007060219,11:0.009253391):0.002676561,17:0.011283716):0.009843387):7.517521e-06);
tree gen.368 = [&U] ((16:0.03364415,((13:0.013685779,12:0.005042207):0.001365563,(15:0.011061379,((((((6:0.02466805,((((7:0.009847291,8:0.007158416):0.008120432,9:0.0132449731):0.02892861,4:0.03965068):0.001008897,((1:0.02551038,(2:0.03886923,3:0.02510065):0.004304231):0.04497892,5:0.02004337):0.009183303):0.004010559):0.004040434,10:0.0316750029):0.0007890814,11:0.01225784):0.002425504,17:0.01037348):0.003854382,14:0.034580617):0.000663499,18:0.008991764):0.00017291185):0.0007858044):0.003435531):0.0006464819,19:0.0220166893);
tree gen.369 = [&U] ((16:0.023432921,15:0.015890067):0.00555365,(((13:0.008963189,((12:0.00503864,14:0.025685275):0.001718507,19:0.020000528):0.008173878):0.0007815708,((11:0.01156623,(10:0.035892811,((5:0.02595407,(((7:0.00685060824,8:0.010034378):0.007466983,9:0.0074010822):0.01152761,6:0.0211561):0.01339588):0.004695665,(((3:0.03087475,1:0.05178399):0.005434295,2:0.04026291):0.05130856,4:0.03356332):0.0006522761):0.003164067):0.009717418):0.0007794251,17:0.008653961):0.003389476):0.007861232,18:0.019105617):0.0019627901);
tree gen.370 = [&U] ((16:0.03344217,19:0.012464739):0.0004532948,(13:0.015538602,((18:0.007590206,(((10:0.037910429,(5:0.01704015,(((1:0.01416561,(3:0.01694101,2:0.03721751):0.0159947):0.04555389,(4:0.05657889,6:0.01587954):0.007738811):0.001240303,((7:0.00499312651,8:0.0100945848):0.009520579,9:0.006388508):0.0482783387):0.001546984):0.004632938):0.002876442,11:0.01610856):0.003334856,17:0.008032931):0.007889088):0.001211537,(12:0.0100461518,(14:0.027701158,15:0.023889415):0.0008897127):0.004560784):0.001562053):0.001850915);
tree gen.371 = [&U] (16:0.02435129,((19:0.0241609303,(14:0.031127409,(18:0.011259506,(15:0.0167349676,(17:0.01367924,(11:0.007640935,(5:0.01383716,(((9:0.015382299,(8:0.007201871,7:0.0160833611):0.001853944):0.03107222,(10:0.027024411,((1:0.02222555,3:0.017605):0.01046572,2:0.04357528):0.034165972):0.005448819):0.0004923875,(6:0.003937133,4:0.0413099):0.01014949):0.004085088):0.005258415):0.001433152):0.007306255):0.000146232):0.003007331):0.0006394277):0.0009594286,(13:0.006308268,12:0.007317276):0.0001844157):0.00584873);
tree gen.372 = [&U] ((16:0.02193976,(13:0.009042738,19:0.0158891357):0.0007643198):1.608041e-05,(12:0.014452123,(15:0.0166174969,(14:0.020636899,((17:0.013906403,18:0.0111412656):0.0002060704,(((((1:0.02402019,2:0.04817587):0.00230016,3:0.02469557):0.03910482,(((5:0.01475935,((7:0.004978456,8:0.019949543):0.0049324896,9:0.007087675):0.01950411):0.0009242728,4:0.03763212):0.0004796642,6:0.02434896):0.00298269):0.00575197,10:0.027099004):0.009434521,11:0.01186699):0.002469298):0.003628087):0.003300054):0.0008188896):9.671465e-05);
tree gen.373 = [&U] ((16:0.03427132,(((11:0.007955046,(((((1:0.01211938,(3:0.03024662,2:0.03540778):0.004702146):0.05707222,10:0.0371337084):0.001327519,(((9:0.0033754526,(8:0.0050385153,7:0.0127399571):0.002487175):0.02264227,6:0.0202473):0.006591554,4:0.03341838):0.000603979):0.004294749,5:0.01102206):0.01013539,17:0.011643425):0.0009029529):0.003033447,18:0.0112230774):0.002743676,((14:0.033835863,12:0.007464907):0.001931748,15:0.0158022784):0.0004067263):0.001035889):0.004574392,(19:0.0196197396,13:0.008463205):0.004000785);
tree gen.374 = [&U] (19:0.0182073907,((15:0.017222761,(((18:0.014002136,14:0.026797522):0.0028017432,(16:0.02491927,((11:0.007099447,(((2:0.04500939,(1:0.03114039,3:0.02902026):0.01332871):0.04532292,(4:0.03784441,(5:0.03256439,(6:0.03352421,(9:0.008558932,(7:0.012510499,8:0.009478672):0.01068174):0.03224782):0.003237318):0.0100543):7.352708e-05):0.008944548,10:0.03236563):0.008478105):0.004907347,17:0.007416678):0.002815344):0.003891428):0.002692288,13:0.006959502):0.00181976379):0.000772062,12:0.00996647):0.0029898996);
tree gen.375 = [&U] (((13:0.011046959,14:0.020052896):0.001316659,19:0.0241398119):5.475364e-06,(18:0.0112876092,((((5:0.01703589,((4:0.03570865,(((8:0.01272999876,7:0.00694516849):0.002522424,9:0.010169826):0.02395924,6:0.04030085):0.0007423365):0.0007184259,(10:0.03148643,(3:0.0305661,(1:0.04640524,2:0.02402544):0.01156637):0.04940295):0.006084555):0.00235386):0.01392945,16:0.03605731):0.003210433,(12:0.01184027,(15:0.008303035,11:0.01263523):0.000188891):0.0007413579):0.0001421563,17:0.0044976622):0.0003959065):0.001752792);
tree gen.376 = [&U] ((16:0.03366976,19:0.02296100245):0.003209721,((17:0.011300633,((((5:0.01520569,(1:0.02229976,(2:0.04569434,3:0.03232786):0.02123795):0.04259633):0.01359295,(4:0.02315385,(6:0.01478469,((8:0.019653488,7:0.0091572305):0.003954069,9:0.0054458066):0.0437188317):0.001948248):0.006569519):0.00937769,10:0.04806676):0.009799297,11:0.02528542):0.004621871):0.00765126,(18:0.0103417188,(((12:0.01674857,14:0.028038715):0.006012578,15:0.012273243):0.000591279,13:0.0091666931):0.0031228721):0.004240163):0.002694526);
tree gen.377 = [&U] (19:0.0173068239,(((18:0.011873611,(17:0.010992242,((((5:0.01199917,((2:0.03698247,3:0.02624009):0.002379022,1:0.03702127):0.03754307):0.0002261041,((((8:0.0098391569,7:0.009410989):0.0004948603,9:0.016932367):0.02906061,4:0.03867352):0.0006508046,6:0.01989931):0.001547158):0.005632746,10:0.029140742):0.007665412,11:0.01133184):0.005044756):0.004788925):0.000583767,(14:0.041319306,12:0.01860025):0.00229934):0.0009938737,((13:0.009374339,16:0.02806002):0.000490875,15:0.02407353):0.0004951717):0.006091421);
tree gen.378 = [&U] ((18:0.0137756787,((((12:0.007858437,19:0.01902250718):0.006511886,13:0.009422499):0.006804599,14:0.023386692):0.00198784,(15:0.008962716,16:0.03520669):0.01404058337):0.003443777):0.002003814,((11:0.01474028,(10:0.028086669,(4:0.04136414,(((9:0.008459206,(8:0.0132660841,7:0.007213946):0.005849199):0.041198372,6:0.03155883):0.0005815231,(((2:0.03195132,1:0.01169861):0.01154356,3:0.03686677):0.04457702,5:0.007497304):0.007649307):0.002795835):0.003294284):0.001661706):0.001032484,17:0.0040126844):0.005558754);
tree gen.379 = [&U] ((13:0.004896985,19:0.01313644063):0.003044453,((14:0.027121885,(18:0.0075179897,((16:0.02418302,15:0.0172918552):0.006158584,((11:0.01025202,(10:0.031207113,((((7:0.003147124,8:0.0134844874):0.0089554175,9:0.016894893):0.0287246,(5:0.01600286,(4:0.04042173,6:0.008061291):0.00932884):0.001083086):0.0009325055,(2:0.04314399,(3:0.0296357,1:0.03353652):0.002863195):0.03908243):0.002254174):0.006073336):0.0024938325,17:0.009124122):0.006341102):0.0001646401):0.0001665298):0.002964688,12:0.01012032):0.00228479396);
tree gen.380 = [&U] ((((12:0.01751944,14:0.0242014383):0.00528636,(((18:0.005001263,15:0.013203088):0.000367431,19:0.0254365371):0.001223222,13:0.007771284):0.0009747759):0.0006679768,(((10:0.020857501,(4:0.03212961,(((9:0.008135088,(8:0.0096929816,7:0.016158603):0.007143406):0.0174297683,(5:0.02217613,6:0.01229693):0.001005887):0.004678644,(2:0.03501266,(3:0.01818028,1:0.0293854):0.01495935):0.06528803):0.0005261645):0.001921237):0.001484038,11:0.009769389):0.003110261,17:0.014609635):0.002069575):0.004745843,16:0.03212489);
tree gen.381 = [&U] ((16:0.03786945,19:0.0106480483):0.0007668344,(13:0.007519003,(15:0.0233792472,(((11:0.01285377,(10:0.02693844,((5:0.01127516,(1:0.01843926,(2:0.03947786,3:0.02949549):0.00273728):0.043668026):0.008543874,(4:0.05592291,((9:0.0107055554,(8:0.004540859,7:0.0068503427):0.008091715):0.02049034,6:0.02157472):0.006147257):0.007764376):0.006854758):0.006975806):0.00255994,17:0.008989529):0.001530425,(18:0.010522365,(14:0.030161945,12:0.01016791):0.0014247944):4.195486e-05):0.001435049):0.00306186):0.002366705);
tree gen.382 = [&U] (((((14:0.0297507588,16:0.03614942):0.0008500263,15:0.0296132008):0.000915977,((19:0.016015015,12:0.00349048):0.007447477,18:0.0070313895):0.0009818106):0.0002776711,13:0.009114441):0.003281999,(((10:0.0243857996,(6:0.02217699,(4:0.02992346,((9:0.010117322,(8:0.0131990173,7:0.0104891183):0.01118673):0.032431326,(((3:0.02472171,2:0.05161319):0.003260318,1:0.03330128):0.03216344,5:0.01115856):0.01239589):0.001206056):0.001640722):0.007291025):0.002300571,11:0.005129712):0.002131775,17:0.007303154):0.002009636);
tree gen.383 = [&U] (18:0.013177564,(((14:0.020536666,((19:0.009350861,12:0.007133027):0.0007078296,13:0.014859807):0.002711891):0.003636233,((11:0.009384085,(10:0.029459173,(4:0.0444883,((6:0.01744391,((8:0.0063572325,7:0.0044841194):0.0105876,9:0.005139932):0.02636133):0.009524183,(((3:0.0248323,2:0.02950604):0.01122156,1:0.01178053):0.02546378,5:0.01821889):0.008047341):0.001495496):0.002675512):0.001571162):0.002653656,17:0.014023787):0.002539111):0.0001393395,(15:0.021017192,16:0.03219647):0.0009938596):0.001084575);
tree gen.384 = [&U] ((((13:0.01810083,15:0.0173186046):0.0039505631,(18:0.0127469738,((12:0.008826519,14:0.056492939):0.004350281,((11:0.01468034,(10:0.033092794,((4:0.04491897,(6:0.01076828,(9:0.0086576329,(7:0.009343383,8:0.01303651528):0.005219529):0.01533538):0.008863102):0.004355563,(5:0.0200434,(3:0.02930485,(1:0.03960618,2:0.05210641):0.01172106):0.06207595):0.002974542):0.004616608):0.01091076):0.003461919,17:0.013228231):0.00373787):0.003449327):0.0028848667):0.001940991,16:0.023397313):0.00066704,19:0.03497771022);
tree gen.385 = [&U] (16:0.02404157,((18:0.010628189,(15:0.020328437,((14:0.04650483,12:0.009178475):0.001272691,(17:0.014541054,(11:0.01402846,(((((9:0.0106206447,(8:0.0111853478,7:0.0058556768):0.00890142):0.02958062,6:0.01636852):0.002693528,4:0.04091195):0.001513866,(5:0.01321425,((2:0.02485689,3:0.02138275):0.002343637,1:0.0365521):0.04576149):0.002750931):0.005825902,10:0.047983607):0.001958423):0.00187117):0.01333366):0.0020340349):0.0004634118):0.003380679,(13:0.0101146,19:0.0107189009):0.0031386236):0.001440562);
tree gen.386 = [&U] (19:0.0144912083,(16:0.027421104,(14:0.024148263,((15:0.022566843,(((5:0.021476,((4:0.0549665,(6:0.008908001,((8:0.0071231361,7:0.0103923796):0.0028410801,9:0.005228354):0.02656274):0.0108099):0.000369473,((3:0.03281371,(1:0.01656823,2:0.03886972):0.004680211):0.04321961,10:0.031555859):0.002691294):0.002931958):0.002701474,17:0.013949599):0.0005275189,11:0.01045026):0.005920823):0.001383346,((13:0.010896094,12:0.009558537):0.0003098114,18:0.00867875176):0.0007541304):0.001768024):0.005267507):0.001254855);
tree gen.387 = [&U] ((((15:0.0128991961,18:0.0076159264):0.003074326,((11:0.007644038,((4:0.02261601,(((5:0.01750039,6:0.02273183):0.002125247,(2:0.03468462,(3:0.03805406,1:0.02215804):0.00381166):0.0412868):0.003206968,((8:0.0079570682,7:0.0102053239):0.006344706,9:0.0214618522):0.03643186):0.005573293):0.004246444,10:0.024458242):0.006367923):0.00586486,17:0.012309814):0.003953318):0.004758804,(13:0.005633949,(19:0.0170525387,(12:0.00792236,14:0.03084081):0.0022324734):0.00190618):0.001148008):0.0046049689,16:0.03180083);
tree gen.388 = [&U] (((15:0.028711986,((17:0.017423334,(11:0.01110534,((4:0.02249848,((5:0.02447661,((1:0.03379831,2:0.03775766):0.01438603,3:0.02201914):0.044215801):0.0004643492,(6:0.01622594,(9:0.015413711,(8:0.017687222,7:0.008918911):0.005154932):0.02681461):0.004441281):0.001242581):0.003098687,10:0.024428585):0.007963649):0.004779171):0.003186315,14:0.031426685):0.0005764151):0.00175521,18:0.01860241248):0.004198424,(16:0.03384357,((19:0.0188212455,13:0.008031418):0.0022868926,12:0.007689273):0.00343768):0.002214453);
tree gen.389 = [&U] (((18:0.01053842,(((11:0.01660981,(5:0.01604968,(((2:0.02402765,(1:0.02765704,3:0.02490856):0.002874432):0.04272597,10:0.035248836):0.003014944,((4:0.03568003,((8:0.01108578927,7:0.005913004):0.005034368,9:0.009437599):0.03332405923):2.01885e-05,6:0.02421718):0.006757001):0.003278972):0.009662373):0.0009594703,17:0.010526567):0.01103648,((13:0.007701373,(19:0.0100344513,12:0.006801459):0.0005215107):0.002501768,15:0.013243692):3.370115e-05):0.0021568713):0.000445609195,14:0.029039273):0.003506714,16:0.029260794);
tree gen.390 = [&U] (16:0.01804046,(((11:0.01414263,(5:0.02382098,((10:0.045430918,(1:0.01706555,(3:0.02380382,2:0.03943255):0.001052882):0.04824809):0.007789826,((9:0.011713124,(7:0.0023612578,8:0.00914867913):0.0048169691):0.0215676046,(6:0.01036381,4:0.02225217):0.009090653):0.004239188):0.002350257):0.008449899):0.00199225,17:0.004709935):0.0046873902,(14:0.034085407,(18:0.006723705,(15:0.0088038258,((12:0.006851224,19:0.02141284854):0.003054883,13:0.007494436):0.0003837443):0.00136176):0.0002854244):0.004894121):0.001938853);
tree gen.391 = [&U] (15:0.0207864525,((16:0.01842152,(18:0.0047541661,((((((6:0.01085423,4:0.0237756):0.004807934,((7:0.0003973846,8:0.0111135622):0.012144453,9:0.012382557):0.0245672899):0.002141023,((((2:0.03405991,3:0.02791126):0.005111981,1:0.02169414):0.0485171,5:0.02056294):0.002823041,10:0.02714093084):0.004100568):0.01191402,11:0.01010066):0.0008265463,17:0.009713171):0.001042824,((12:0.009636746,14:0.0252990513):0.001851369,13:0.009569733):0.003186106):8.331221e-05):0.000995864):0.0059579991,19:0.0170501762):0.0006949626);
tree gen.392 = [&U] ((16:0.0171038,((((12:0.009553215,14:0.025019613):0.001394666,18:0.007414266):0.000848704,(15:0.016697736,13:0.006026998):0.001767492):0.005620468,((((((((3:0.02513111,1:0.02706656):0.00166603,2:0.04519447):0.022458411,(6:0.01278522,4:0.02109433):0.006913588):0.00379642,(9:0.011991454,(8:0.012308491,7:0.00660015467):0.007376645):0.03974549):0.001295058,5:0.01957277):0.006060981,10:0.027401206):0.002267069,17:0.006911535):0.003734498,11:0.008335599):0.003133072):0.0028915014):0.0003912279,19:0.0134031296);
tree gen.393 = [&U] (15:0.0103664836,(16:0.02834444,(((19:0.013917309,12:0.007748854):0.001037586,13:0.0094457436):0.0017709936,(18:0.0106144361,((((10:0.028281673,((6:0.02097824,(((7:0.001359668,8:0.0193139083):0.0122487713,9:0.010208257):0.0256148783,4:0.03631604):0.0006799704):0.004260716,(5:0.01095011,((3:0.02770387,1:0.01613024):0.001303178,2:0.04804097):0.04062497):0.004308484):0.0120674):0.004597643,11:0.00906759):0.003421928,17:0.008405216):0.001244951,14:0.039326618):2.912809e-05):0.0014021881):0.0003891314):0.001337438);
tree gen.394 = [&U] (((((10:0.04166084,(((9:0.011137095,(7:0.0137568133,8:0.0096020111):0.005866432):0.03331903,(6:0.009632702,4:0.02318542):0.005396666):0.002913373,(5:0.02333217,(3:0.02268814,(1:0.02264098,2:0.03963551):0.01150235):0.05699573):0.002371871):0.008282544):0.005720199,11:0.009918678):0.004153873,17:0.009216415):0.008160747,16:0.02647991):0.001326768,((18:0.0184370844,((13:0.009042237,15:0.01941362):0.0007064964,14:0.022307723):0.0002370201):0.0009940491,(19:0.0264063066,12:0.003659823):0.003472223):0.005966472);
tree gen.395 = [&U] (14:0.031322276,((18:0.0040420729,16:0.02947689):0.0005556018,((13:0.009651107,(12:0.009221733,19:0.0116687669):0.0005891673):0.002251772,(15:0.0157495595,((10:0.028253347,(((6:0.007883579,(9:0.012296131,(7:0.0090494747,8:0.0177324816):0.006046077):0.0233385):0.0104523,4:0.04269657):0.001009393,(5:0.01394857,((3:0.02730406,1:0.02751902):0.004747863,2:0.05769158):0.04792381):0.007008209):0.000885037):0.00925862,(11:0.01224532,17:0.015683552):0.0001739895):0.005390542):0.00108079):0.0078516547):0.00175889);
tree gen.396 = [&U] ((15:0.014476775,(((13:0.012193891,(19:0.016558274,12:0.004474287):0.00218793):0.002757654,(16:0.03057207,14:0.0305831829):0.004362607):0.004931115,18:0.0207409054):0.0004487247):0.002578117,((((((6:0.009021353,4:0.02760535):0.01096932,(9:0.007769603,(7:0.0075632629,8:0.016611811):0.007511162):0.02375207):0.001102163,((3:0.0285537,(1:0.02262666,2:0.03841489):0.002249691):0.05177339,5:0.02702268):0.00160149):0.002368755,10:0.030010298):0.009269632,11:0.01496325):0.0003186812,17:0.005576109):0.002488277);
tree gen.397 = [&U] ((16:0.0382281,19:0.014462488):0.001873161,(18:0.008201889,(13:0.006084409,(((((11:0.007899997,((((9:0.0082854323,(7:0.0016108301,8:0.0106159411):0.004372596):0.03643894,(4:0.04424235,6:0.01499346):0.004152902):0.0004027703,((1:0.01706387,(2:0.03400382,3:0.02922318):0.001354032):0.04048839,5:0.02311127):0.001306266):0.005055073,10:0.02604705):0.005502932):0.002677844,17:0.007542227):0.00810224,12:0.010914148):0.0009113568,14:0.024315709):0.000866729,15:0.0193517361):0.0007129179):0.0038187):0.00223384);
tree gen.398 = [&U] (((15:0.0203893416,(14:0.031744256,(16:0.02217363,19:0.01957608):0.001251222):0.0025651826):0.0007127559,((13:0.020997584,12:0.007143855):0.006708665,((((((9:0.011552976,(7:0.013837481,8:0.0117782954):0.008138942):0.03764168,(4:0.04530119,6:0.01908988):0.002189607):0.002066756,(10:0.035177275,((1:0.02551378,3:0.03293031):0.003457232,2:0.04678666):0.03234823):0.005669317):0.003931267,5:0.02556347):0.009101969,11:0.01095965):0.001924652,17:0.004229131):0.00404548689):0.000130778):0.0009352424,18:0.009826039);
tree gen.399 = [&U] (16:0.0280158704,(((14:0.027326386,15:0.0138380782):0.0001565737,13:0.010854698):0.0006079174,(((17:0.011797583,18:0.01152223577):0.001198281,((10:0.06443542,((5:0.01483539,((2:0.03747439,1:0.03478051):0.005626052,3:0.02444726):0.04989049):0.004643436,((9:0.0084368515,(7:0.0115972383,8:0.0159932727):0.003633207):0.02340083,(6:0.02435327,4:0.03750948):0.005396294):0.005047684):0.004496325):0.002080834,11:0.01582212):0.004919295):0.0005077743,(12:0.0067571998,19:0.0218487136):0.002711816):0.001392843):0.001950304);
tree gen.400 = [&U] (19:0.0084107354,(12:0.00660144,(15:0.01472807178,(((18:0.011904224,((((((4:0.03080981,(6:0.03334254,(9:0.0067017856,(8:0.0114511754,7:0.0085885265):0.004585302):0.02700179):0.002057272):0.003738607,((2:0.03798402,(3:0.02959142,1:0.02288528):0.0003558684):0.05667781,10:0.03780803):0.003371887):0.002089989,5:0.02244424):0.007703213,11:0.01086121):0.002271765,17:0.007127566):0.004141265,14:0.02920499):8.110254e-05):3.296973e-05,13:0.008730609):0.0008358587,16:0.01860975):0.0005952394):0.002090758):0.001007901);
tree gen.401 = [&U] (16:0.02944856,(((15:0.013261257,18:0.00900078304):0.001889011,(((17:0.009301379,11:0.01062195):9.130742e-05,(5:0.01076379,((6:0.01136503,((7:0.009260583,8:0.0118245147):0.0047033858,9:0.008189297):0.02323778):0.00619856,(4:0.05592302,(10:0.031777107,(2:0.04534051,(3:0.02461,1:0.03046398):0.01389715):0.04761907):0.002148297):0.001888198):0.002400134):0.004476296):0.004288418,14:0.0277459138):0.001950848):0.002587711,(13:0.018947147,(12:0.008872195,19:0.01880479193):0.001082462):0.00276517):0.006770213);
tree gen.402 = [&U] ((16:0.0289925,(15:0.0166418364,14:0.0427051106):7.936164e-05):0.000519056,((13:0.008446655,(19:0.0140976432,12:0.01012437):0.0004525029):0.001435514,(((((((6:0.02576732,((7:0.0036969206,8:0.0156653224):0.001715504,9:0.0110519731):0.036862846):0.003076659,(5:0.0156593,((3:0.04023714,1:0.03226916):0.0092551,2:0.03465754):0.05140888):0.003797935):0.0005882804,4:0.03219858):0.005945763,10:0.03255263):0.01275923,11:0.0171073):0.001196749,17:0.019497416):0.0017884571,18:0.0137234295):0.0002625464):0.005259363);
tree gen.403 = [&U] ((17:0.008522452,(((((3:0.02042683,(1:0.01879848,2:0.03231239):0.006085426):0.04673809,5:0.01402633):0.007451074,((6:0.01506859,4:0.04568):0.002728705,(9:0.0152629171,(7:0.0102166508,8:0.0064551537):0.003233035):0.02427449):0.0003038305):0.008053134,10:0.035947966):0.00469201,11:0.008569976):0.0009087315):0.002964415,(16:0.01997395,((18:0.0051926595,15:0.023956377):0.001114511,(14:0.022844868,((19:0.0206295689,12:0.007463902):0.003745129,13:0.017299516):0.003886912):0.005263338):0.001466851):0.0005152573);
tree gen.404 = [&U] ((((18:0.007706582,(17:0.012020004,((((3:0.01658267,(1:0.03051257,2:0.03303206):0.01040061):0.06964717,((5:0.01352408,(((7:0.0081297169,8:0.013249891):0.007283725,9:0.0037964745):0.035964442,6:0.0250696):0.00320488):0.004637888,4:0.04579716):0.0004046193):0.001627335,10:0.019505767):0.003598917,11:0.01197836):0.00125972):0.005305703):0.0003868277,(19:0.02895961631,(15:0.01627194076,(14:0.017439202,12:0.007385542):0.0006746053):0.0004475643):0.000162747):0.000525369578,16:0.02145941):0.0005694441,13:0.0074507475);
tree gen.405 = [&U] ((14:0.0297324912,((15:0.018251167,12:0.010003935):0.001219285,((((11:0.01331093,(10:0.04746456,(5:0.02163899,((((3:0.01921787,1:0.03124103):0.004708837,2:0.02601397):0.03777302,(9:0.0103404871,(7:0.0074105697,8:0.0097764919):0.003533525):0.041408246):7.564311e-05,(6:0.01120354,4:0.03701653):0.01118344):0.003151335):0.01488961):0.0112536):0.001262269,(17:0.012730749,18:0.0190117626):0.0005106959):0.01105392,13:0.008029758):0.0002106796,16:0.0399566034):0.0004556894):0.0004255537):0.003971271,19:0.025982397);
tree gen.406 = [&U] ((((18:0.010845679,(12:0.01308713,19:0.0104474877):0.0021759801):0.00223321,15:0.011627886):0.0004119201,(((((((2:0.034917,(3:0.020964,1:0.01907396):0.01130381):0.05587085,(((5:0.01095273,6:0.01456956):0.002641992,(9:0.012891127,(8:0.01988285,7:0.0109971767):0.001417655):0.025047661):0.004342784,4:0.02873848):0.001467623):0.00559573,10:0.03289747):0.004142405,11:0.01508511):0.0006134417,17:0.0068666544):0.0028092948,13:0.016471647):0.0004285521,14:0.035338327):0.0007155236):0.0006723093,16:0.03548035);
tree gen.407 = [&U] (((17:0.012636079,(18:0.016423263,11:0.009362129):0.00261388):0.003355411,((((12:0.008973056,19:0.0164003299):0.0046211471,(14:0.031915367,13:0.012601328):0.003111971):0.0008894023,16:0.02042455):0.0004276688,15:0.022824818):0.002184584):0.003081907,(5:0.0119445,(((4:0.03616291,((8:0.013082838,7:0.018863439):0.01396657,9:0.006886822):0.03043506):0.002233036,6:0.01317331):0.001758252,(((1:0.02360391,2:0.04111611):0.001258229,3:0.02891432):0.043774448,10:0.038484285):0.001996419):0.003855362):0.018806558);
tree gen.408 = [&U] (((14:0.021747588,((13:0.01323236,15:0.014330545):0.001642182,(16:0.0230543,(18:0.0138447514,12:0.008214493):0.0008359793):0.0003648902):0.0001810299):0.001248972,(17:0.008400241,(11:0.009659656,((((6:0.01975322,4:0.02070694):0.008296785,((8:0.008873262,7:0.0062387087):0.002235316,9:0.009559396):0.0280000566):0.001013897,(((1:0.0115319,3:0.01261736):0.0005512569,2:0.05089397):0.04108635,5:0.01574513):0.004155569):0.002922375,10:0.0479242189):0.007317928):0.0007105005):0.0069067894):0.003117398,19:0.01762132829);
tree gen.409 = [&U] (19:0.01397564049,(((12:0.008706638,(18:0.0065502324,14:0.032986843):0.0007709943):0.001617013,(((11:0.01291608,(10:0.035980672,((4:0.0377747,(6:0.01824327,((8:0.0101017536,7:0.0038495942):0.00352695,9:0.0123236393):0.03364199):0.001206142):0.005133996,((2:0.04419219,(1:0.02235353,3:0.02333569):0.004369601):0.04179904,5:0.01583637):0.0049271):0.01006747):0.003283554):0.006237854,17:0.014527126):0.00243638,(15:0.013274134,13:0.00983411):0.001048843):0.001155057):0.001447485,16:0.01416724):0.0006091245);
tree gen.410 = [&U] ((19:0.0260793733,16:0.02101166):2.629209e-05,((((14:0.023128113,13:0.014962887):0.001466156,((11:0.01047928,(10:0.03192019,((4:0.0363304,((9:0.007957753,(8:0.0094274704,7:0.007510898):0.0068653526):0.0168732,6:0.01645584):0.008459328):0.003788147,(5:0.0111983,(1:0.02967553,(3:0.02178234,2:0.02712315):0.008051529):0.04044212):0.006134527):0.002975649):0.005684672):0.002563218,17:0.0053299704):0.005121906):0.001678329,12:0.009577412):0.0007858739,(15:0.0161273493,18:0.011922664):0.0005809513):0.001707747);
tree gen.411 = [&U] (16:0.02007349,(((((14:0.027841616,12:0.004581455):0.001561278,(11:0.006757583,(10:0.03450084,(6:0.0101067,((5:0.01528184,(2:0.04519675,(1:0.03080575,3:0.0183972):0.01167476):0.044231077):0.005510229,(4:0.04435475,((7:0.0017559541,8:0.013312868):0.010181195,9:0.0137045076):0.03610148):0.002036372):0.001742741):0.006655263):0.004539514):0.007774543):0.0006115414,(13:0.0141890938,(18:0.0055706555,15:0.0138146646):0.0003277317):0.001286819):0.0008653949,19:0.0223647361):0.001221645,17:0.007436661):0.001487799);
tree gen.412 = [&U] (14:0.023977388,((13:0.010670714,19:0.015117592):0.002942824,((16:0.02965205,12:0.02573865):0.0007286105,(18:0.0148875269,(15:0.0223783071,(17:0.011916482,(11:0.01129555,(((4:0.04018884,(6:0.03044061,((2:0.0432444,(1:0.03806357,3:0.01742068):0.01263492):0.05282606,5:0.02099315):0.005724306):0.001668328):0.0004624744,((8:0.007377194,7:0.008340773):0.01204834572,9:0.012929791):0.03187386):0.005797897,10:0.0340481):0.007332878):0.001552287):0.005387477):0.0002893147):0.001447342):0.001859449):5.076016e-06);
tree gen.413 = [&U] ((19:0.01523818969,16:0.01410433):0.002220517,((17:0.006796388,(((((((1:0.01817445,3:0.01783639):0.006043012,2:0.04123164):0.0603389,4:0.03424791):0.00129402,6:0.03486172):6.35098e-05,(9:0.007150495,(7:0.0083119896,8:0.0234491265):0.006973762):0.038119932):0.003062909,10:0.03947541):0.0002966185,5:0.01643101):0.004466096):0.006338029,(15:0.01908681817,(((12:0.01021296,18:0.0156467202):0.002391938,(11:0.01880839,13:0.014929196):0.002320346):0.0005593735,14:0.0390401899):0.002779441):0.001247036):0.003481933);
tree gen.414 = [&U] ((16:0.02560908,((14:0.022709201,12:0.007034438):0.00571565,(((17:0.011475096,(18:0.009810737,(((((2:0.04831829,(3:0.02671431,1:0.01203476):0.00248622):0.05417755,10:0.0413242517):0.004977352,(4:0.03700399,(6:0.02456435,(9:0.00581460721,(7:0.0048597105,8:0.0105294451):0.007643618):0.02892801):0.01076696):0.0005926924):0.00361767,5:0.02634528):0.005818345,11:0.01304221):0.005400925):0.0004083508):0.0009875672,13:0.014603031):0.0006359332,15:0.0120441812):0.0003822698):0.0004130678):0.000656108,19:0.0243937772);
tree gen.415 = [&U] (19:0.0182268972,(((15:0.0187492426,16:0.02159052):0.0004916661,13:0.006491531):0.0055723585,((((11:0.008871947,(((4:0.04014716,6:0.01132038):0.0004307772,((((3:0.02526404,1:0.03699018):0.001264001,2:0.03352643):0.04421231,10:0.031791551):0.001396194,(9:0.0097132397,(7:0.003675652,8:0.0195273918):0.0126715737):0.04297618):0.0004396866):0.005688426,5:0.01332805):0.007509314):0.002313568,17:0.008829775):0.0004177932,18:0.0111928645):0.001028536,(14:0.0253282582,12:0.009605217):0.002086327):0.0004554795):0.002443205);
tree gen.416 = [&U] (((13:0.004731261,(14:0.030069119,12:0.01058802):0.003255366):0.0002802376,19:0.0159877071):0.001699514,((15:0.013222048,(16:0.01977548,(17:0.010785718,((10:0.03597922,((2:0.03091299,(3:0.01915085,1:0.02387061):0.01001533):0.03614208,((((7:0.0022806645,8:0.00960560899):0.0095733003,9:0.006053134):0.02820187,(6:0.01608259,5:0.01991805):0.006428082):0.0003309079,4:0.03111209):0.001215697):0.005434742):0.006380031,11:0.008506756):0.0006503851):0.007616581):0.006761919):0.0027211077,18:0.011975269):0.001002243);
tree gen.417 = [&U] (((16:0.0297902318,(14:0.03115791,(15:0.014984878,(17:0.010144079,(18:0.0195216549,(((4:0.03917242,((5:0.006272424,(1:0.02400233,(2:0.03239123,3:0.03317615):0.008342767):0.05274573):0.00491983,((9:0.012592152,(7:0.012715034,8:0.0115471586):0.002541894):0.04184631,6:0.007636306):0.001678647):0.008714674):0.0005052122,10:0.030098861):0.0083049,11:0.01291128):0.000864063):0.0006066051):0.003274481):0.0004578148):0.003446627):0.001900111,13:0.004826286):0.001403438,(19:0.023894801,12:0.0146136):0.001873369);
tree gen.418 = [&U] (((((15:0.0197024124,(14:0.023863723,12:0.004751306):0.003130128):0.0003069152,((((10:0.028470625,(((1:0.01636158,(2:0.04355752,3:0.03492806):0.0004986519):0.05035363,5:0.0105359):0.004884529,((4:0.05163345,6:0.01584453):0.003713747,((7:0.0077451223,8:0.0112090022):0.010441672,9:0.0084082079):0.02272356):0.001784868):0.004101694):0.006843798,11:0.01011006):0.003307107,17:0.008436945):0.005219642,16:0.01984298):0.005818006):0.0001466701,18:0.0089274549):0.00388485,13:0.008482239):0.00174296,19:0.0152330415);
tree gen.419 = [&U] (19:0.0138001925,(((16:0.02556794,((15:0.01865333479,((((5:0.01598827,((1:0.01529632,3:0.01727791):0.004984291,2:0.0281394):0.03858451):0.007604592,(((9:0.0150876004,(7:0.00984024348,8:0.00841182286):0.002400388):0.03957372,(6:0.004944435,4:0.03661418):0.006682113):0.001004705,10:0.037436268):0.002772365):0.01078485,11:0.0064928):0.001810533,17:0.011139813):0.0004970609):0.001645615,18:0.0066690136):0.001170507):0.0003288098,14:0.026273135):0.003122072,(12:0.01361192,13:0.006770789):0.002422978):0.006680589);
tree gen.420 = [&U] ((((12:0.007513441,13:0.013788815):0.0006405045,((17:0.009941509,(11:0.01346766,((4:0.04123567,((6:0.01042467,((7:0.0066415178,8:0.0103151837):0.005641969,9:0.005505692):0.02611827):0.001447903,(5:0.01548289,((2:0.05889317,3:0.02881741):0.006005893,1:0.01923785):0.04329868):0.005259528):0.001889465):0.00504948,10:0.029422954):0.004571683):0.003196139):0.0022927,((14:0.029973094,15:0.014066012):0.001296034,18:0.0120150092):0.0001380055):0.0025701551):0.00332865,19:0.01899909731):0.004575753,16:0.02920064);
tree gen.421 = [&U] ((19:0.0128636885,(((16:0.03238315,(14:0.027072794,12:0.01448769):0.004307694):0.0006672038,18:0.00430362061):0.002152528,(17:0.006811346,((((((9:0.009107067,(7:0.0070383107,8:0.0056453231):0.007285064):0.01000101,6:0.008833049):0.01084977,5:0.007502575):0.001178637,(((1:0.02964935,3:0.02234332):0.0008962944,2:0.0474623):0.038852272,10:0.032455025):0.001998601):0.0006216221,4:0.02195626):0.008567104,11:0.01235191):0.00164391):0.003288022):0.0003628718):0.0009879519,(15:0.0155422617,13:0.011308386):0.002432665);
tree gen.422 = [&U] (19:0.0129731615,((((16:0.03026018,(12:0.004796643,14:0.0363342):0.00202722):0.0006399593,(18:0.0102868475,15:0.014830561):0.00130161849):0.0005520514,((11:0.01413881,(10:0.0304735176,(4:0.03804567,((5:0.01217898,((1:0.03285389,2:0.0381326):0.009791782,3:0.02830892):0.03596955):0.001533106,(6:0.02316153,((7:0.0195298509,8:0.014045769):0.002143615,9:0.0067383153):0.04079509):0.008266521):0.0008245305):0.004706115):0.00482701):0.002065839,17:0.014997955):0.001381127):0.0008154766,13:0.006304387):0.006295753);
tree gen.423 = [&U] (((12:0.01459886,13:0.01641045):0.001426264,((15:0.0174553646,14:0.0379991572):0.004364766,((17:0.011419732,(((((6:0.01300227,4:0.05167348):0.001560985,((7:0.00757431,8:0.012588379):0.02251153,9:0.018577148):0.03949645):0.001294581,(10:0.027776516,((2:0.03555455,3:0.03238843):0.002258255,1:0.02277978):0.05236391):0.009887875):0.009584749,5:0.009310024):0.01138264,(11:0.008912397,16:0.04603397):0.005798305):0.004163739):0.004248919,18:0.013158707):0.0026434):0.001123148):0.007299927,19:0.0180622134);
tree gen.424 = [&U] ((19:0.0162059771,(15:0.028834575,(16:0.03143397,((18:0.017351563,(17:0.015382327,((((1:0.02136631,(3:0.0335325,2:0.06367719):0.001185529):0.05510619,((5:0.01494235,((7:0.00837126239,8:0.0056203585):0.005773528,9:0.004357372):0.040597328):0.002222088,(6:0.02296114,4:0.02908326):0.003113776):0.003362508):0.001249164,10:0.03394939):0.005278793,11:0.01241979):0.001659498):0.002866212):0.005026426,14:0.028355435):0.001035912):0.0005023651):0.00473285):5.288696e-05,(12:0.01039832,13:0.0111867298):0.005217564);
tree gen.425 = [&U] ((18:0.0061707532,(13:0.013073614,(((16:0.02947919,14:0.026203408):0.00231072,15:0.016486394):0.0007461203,(19:0.012422608,12:0.007063653):0.0093602711):0.0005002816):0.0002611645):0.0003262502,((17:0.011542143,(5:0.01080836,(((8:0.01118079,7:0.0083090842):0.004528493,9:0.01181150529):0.03323623,((4:0.03385952,((2:0.04202709,(1:0.01827416,3:0.0208475):0.005607921):0.04034886,10:0.029282258):0.002336543):0.001899274,6:0.01053533):0.001400912):0.005007035):0.010145146):0.0004756874,11:0.009772817):0.0003682086);
tree gen.426 = [&U] (((((15:0.0174187403,16:0.02226404):0.00728015,((11:0.01071336,((10:0.03650448,(((((1:0.02452612,2:0.042049):0.002730335,3:0.03053442):0.05064057,6:0.02744872):0.0003557879,((8:0.0148042568,7:0.011086905):0.002731559,9:0.0101080218):0.0296956):0.001110938,4:0.042077):0.004986047):0.006975952,5:0.01770582):0.008167462):0.0005214641,17:0.018313221):0.005347654):6.872811e-05,18:0.012450462):8.216589e-05,(19:0.0172816561,(13:0.015371608,12:0.009795819):0.001233833):0.001311556):0.001402176,14:0.048533219);
tree gen.427 = [&U] ((((17:0.014067048,((5:0.0201146,((4:0.03852447,((9:0.0087674021,(8:0.019168072,7:0.0060608715):0.001738285):0.02555375,6:0.01354605):0.003919416):0.002103066,(((3:0.02885911,2:0.04899063):0.005390796,1:0.02486152):0.040219359,10:0.0248248009):0.00416842):0.003584065):0.01359093,11:0.0182164):0.002472048):0.00350213142,(15:0.015328856,((19:0.017493138,12:0.004533522):0.002350349,13:0.0225127573):0.001385717):0.001566822):0.0009442017,(18:0.009654201,14:0.037901266):0.0027861071):0.00607692,16:0.01758616);
tree gen.428 = [&U] ((14:0.031841807,(16:0.02609647,18:0.01487589):0.0009974137):0.0004953705,(((12:0.009974131,19:0.0109572949):0.002368998,((17:0.010908595,((((1:0.02633507,2:0.02780624):0.00449587,3:0.02326541):0.0557919,(((5:0.01235053,((9:0.010460195,(8:0.0067928832,7:0.0043335936):0.0025441749):0.02441466,6:0.01995365):0.009084701):0.001467562,4:0.03609621):0.003424728,10:0.045228135):0.001492465):0.006495539,11:0.01198374):0.002664755):0.001572455,13:0.009410718):3.482033e-05):0.002734846,15:0.0118389657):0.0008117311);
tree gen.429 = [&U] (16:0.02960336,((15:0.0204504249,(((19:0.0241424669,13:0.012623558):0.0032491236,12:0.01005456):0.003164472,18:0.017380718):0.0004929085):0.0002011738,(14:0.039057623,(17:0.019165779,(((10:0.03011603,(2:0.04551373,(3:0.02201586,1:0.03143466):0.001450768):0.04723049):0.008412138,(((((8:0.0108621157,7:0.01230372025):0.00531508,9:0.0100445602):0.0371526,6:0.03182772):0.003371596,5:0.01639693):0.002288193,4:0.03840068):0.000390501):0.00801613,11:0.008357755):0.001661571):0.002665479):0.001361177):0.0005494774);
tree gen.430 = [&U] (18:0.0109182649,((((13:0.01150447,(14:0.031736854,12:0.004254154):0.0008428732):0.002060775,19:0.01796409664):0.005958274,(16:0.02137868,15:0.016586638):0.0017662104):0.001143005,(((((5:0.01762592,((1:0.01616541,2:0.03439782):0.02250377,3:0.03276816):0.034980008):0.005968963,((6:0.02200136,(9:0.020070383,(8:0.008711622,7:0.0057745622):0.007290839):0.02569132):0.00913742,4:0.0318767):0.004681376):0.00275999,10:0.0368698):0.00460045,11:0.01171495):0.002082803,17:0.012302675):0.005936663):0.001588394);
tree gen.431 = [&U] ((13:0.015806105,(18:0.0035034044,((((5:0.0144462,(((9:0.0016927261,(8:0.008363596,7:0.009488268):0.005011653):0.024241704,6:0.02292447):0.003389226,(4:0.03165807,((1:0.01132436,2:0.03362263):0.01024258,3:0.02378884):0.06334672):0.001879108):0.003388977):0.002751436,10:0.037397797):0.00390906,(17:0.016035459,11:0.0150884):0.00424599):0.001810641,((12:0.02180999,19:0.0165333357):0.005463662,(14:0.0199630147,15:0.0223355573):0.0008444153):0.0019025458):0.0004697219):0.0009442532):0.00107919,16:0.0299125);
tree gen.432 = [&U] (((11:0.01275115,(10:0.031135953,(((6:0.02382156,((8:0.01316778,7:0.0106165207):0.00843469,9:0.012151676):0.0351087148):0.005641737,4:0.03303818):0.007304498,((3:0.02151233,(1:0.01185109,2:0.0312972):0.00980019):0.04450996,5:0.01612484):0.004249639):0.006008983):0.001244446):0.0004568116,17:0.013239617):0.00169134,(((16:0.03227939,15:0.0167944785):0.006148298,((14:0.0362358489,12:0.006101402):0.003985086,(18:0.0075069205,13:0.014063146):0.0001645225):0.0003502606):0.0006434086,19:0.0219560974):0.00218806);
tree gen.433 = [&U] ((((((11:0.0127846,((((1:0.03022962,3:0.02884859):0.006063555,2:0.04735803):0.05088403,((6:0.01492023,4:0.02845467):0.0004840232,(5:0.01702867,((7:0.0083049946,8:0.0062948402):0.006412249,9:0.0094019935):0.03177031819):0.007321948):0.00294543):0.003104966,10:0.04243064):0.003577591):0.004896625,17:0.0073955):0.003061026,18:0.0060774226):1.383132e-05,13:0.006948483):0.000141815,(12:0.01469399,14:0.025253767):0.002488932):0.003802839,((15:0.0213362287,16:0.02828732):0.0001542699,19:0.0302119447):0.0014985022);
tree gen.434 = [&U] ((13:0.01492951,(15:0.0218481137,(14:0.022975369,12:0.011578061):0.00243842):0.001006418):0.0004009457,((16:0.01780765,((((((((2:0.04332384,3:0.01716083):0.008331082,1:0.02700444):0.03792869,(4:0.02466143,(6:0.01254056,((7:0.006314383,8:0.0110154118):0.0112668445,9:0.007253252):0.037240855):0.002940012):0.001157522):0.001242329,5:0.01422613):0.007758323,10:0.027302377):0.002361365,11:0.01133225):0.0007539013,17:0.006991747):0.003274605,19:0.007637899):0.0007773511):0.0004860123,18:0.010337257):0.0009237775);
tree gen.435 = [&U] ((19:0.017204682,12:0.008021829):0.003378954,(13:0.01665939,(((11:0.01187955,(17:0.010023894,((((10:0.02660888,((2:0.04245769,3:0.02259132):0.003316148,1:0.02773797):0.04369813):0.001272243,((4:0.02841481,(9:0.0085047492,(8:0.00823400109,7:0.0169555972):0.00527465):0.04047885):0.00557378,6:0.01780629):0.007707501):0.004228305,5:0.01266238):0.003150652,16:0.03334756):0.00295129):0.001778652):0.003047642,(15:0.0151968723,18:0.0049521676):0.003280487):0.001219587,14:0.026746664):0.0013461794):0.0008291731);
tree gen.436 = [&U] (((((((((((8:0.0088854469,7:0.0038072543):0.006737023,9:0.007444017):0.02975722,6:0.02108102):0.003373163,5:0.01632955):0.008058461,(4:0.04378854,((3:0.02761435,2:0.04337489):0.002145589,1:0.02253416):0.04953851):0.001407639):0.006357616,10:0.022096351):0.008855183,(11:0.01420867,17:0.009874848):0.001546342):0.004269052,((15:0.0161383336,16:0.0137684):0.0022600271,(12:0.01022945,14:0.033151315):0.001421178):0.004753136):0.0008470896,18:0.0057161331):0.010378545,13:0.007595972):0.0008213889,19:0.0337908512);
tree gen.437 = [&U] (((13:0.00761796,((((12:0.005991753,14:0.03133475):0.0036320562,(((10:0.04526832,(((9:0.008240522,(7:0.009375227,8:0.008701726):0.006719429):0.0277785933,(4:0.03727771,(6:0.0058984,((2:0.04860897,3:0.0293579):0.003066245,1:0.009669241):0.03918348):0.006931989):0.0001157364):0.00201977,5:0.01289947):0.007139275):0.002201961,17:0.008087512):0.002855259,11:0.01621806):0.00227823):0.002889037,15:0.0268550349):0.003133023,18:0.013204268):0.00323384):0.0005588146,16:0.02423418):0.004630535,19:0.0259459737);
tree gen.438 = [&U] ((19:0.0123174902,((14:0.026822773,((12:0.01975917,13:0.010747441):0.00468425,18:0.006931354):0.003883852):0.001217725,((15:0.019436433,(11:0.02019282,(10:0.0307938,((((7:0.009507522,8:0.0087350044):0.004351485,9:0.017504926):0.03056562,6:0.01494256):0.00432792,(4:0.0487401,(5:0.01925228,(1:0.01551625,(2:0.05798128,3:0.01635247):0.006223559):0.03510761):0.002640879):0.002752475):0.005233765):0.005198807):0.0045457373):0.0002192407,17:0.01348464):0.00252562):0.0009529729):0.0008838054,16:0.02940293);
tree gen.439 = [&U] (((((12:0.01160199,14:0.02625507):0.001216579,(15:0.020051679,13:0.019438124):8.82968e-05):0.001103148,19:0.02154088167):0.0052500803,(18:0.0088178978,((11:0.01108997,(((5:0.01607163,(2:0.03947851,(1:0.01977188,3:0.01789793):0.006584771):0.05598839):0.004723898,((6:0.008630176,(9:0.015353059,(8:0.0135067506,7:0.012418091):0.003666276):0.04011618):0.003102373,4:0.03183869):0.00374588):0.003815165,10:0.03396632):0.004404565):0.001863819,17:0.008667504):0.001931079):0.002625164):0.0032286281,16:0.02802316);
tree gen.440 = [&U] (((14:0.023481461,12:0.008334411):0.001859376,((17:0.008481688,(((((((9:0.00601494,(8:0.02132915898,7:0.0007907427):0.020815057):0.033105379,4:0.05840792):0.005667212,((1:0.03148073,(2:0.03640839,3:0.03662087):0.00988303):0.030417662,5:0.01433792):0.01350133):0.0043071,(6:0.0176435,10:0.029542006):0.007230335):0.009609238,11:0.007207119):0.005099184,15:0.019611299):0.001018277,18:0.010995461):0.0004137887):0.0004898187,13:0.0118498078):0.0009174681):0.003790767,(16:0.03282461,19:0.0277414791):0.0003604373);
tree gen.441 = [&U] (19:0.0085029696,((((16:0.01535959,15:0.0144748787):0.003002776,(14:0.028842931,((17:0.011633571,(11:0.01136607,(((((7:0.012576499,8:0.0126210494):0.006899474,9:0.007900747):0.03855822382,4:0.03827102):0.001079249,(10:0.025856712,(2:0.03876366,(1:0.01789748,3:0.02962935):0.01004341):0.03491541):0.003582859):0.002204624,(6:0.008001426,5:0.01121928):0.006210338):0.00776955):0.009041564):0.001010029,18:0.017048418):0.0004527581):0.001676621):1.349417e-05,13:0.011271411):0.0009256573,12:0.019593331):0.0035607085);
tree gen.442 = [&U] (((13:0.0045981268,(18:0.0082447345,(((11:0.00636047,(5:0.009378539,(((4:0.03389839,6:0.01882484):0.00280776,((7:0.002574953,8:0.005485072):0.004117659,9:0.0039801334):0.0359359):0.0004606712,((3:0.02255485,(1:0.01858149,2:0.02004477):0.00724468):0.035596621,10:0.028074818):0.009847542):0.0005500269):0.005400387):0.005986533,17:0.0093061621):0.0022743077,15:0.024386778):0.0005761962):0.0005749442):0.000170737,(14:0.0193904173,12:0.006819094):0.001450388):0.0027115998,(16:0.026294764,19:0.01565107):0.0001763322);
tree gen.443 = [&U] (19:0.02072559177,(((15:0.018147474,((17:0.006043948,((((5:0.008277226,((1:0.02833178,3:0.02409151):0.005385,2:0.05646557):0.04304786):0.002399025,((6:0.01960546,(9:0.010089279,(8:0.007344662,7:0.008498163):0.009978722):0.02477423):0.004661468,4:0.03131914):0.001828271):0.003331604,10:0.02843922):0.009623107,11:0.01015766):0.002861263):0.0004591456,18:0.0082254458):0.00473695324):0.0001939964,((14:0.027148234,12:0.006874822):0.00114436,13:0.005422146):5.919682e-05):0.001202576,16:0.01969304):0.0004041822);
tree gen.444 = [&U] (16:0.02065208,(15:0.01963712,((19:0.008618251,((12:0.009792356,14:0.029080855):0.002263796,13:0.009495741):0.004568062):0.003054787,((((((5:0.0196064,((3:0.01977229,2:0.05285158):0.002390902,1:0.01844226):0.025828323):0.00901622,((9:0.0073755401,(8:0.0115185744,7:0.0067424905):0.002149904):0.02114507,6:0.02594327):0.00909334):0.001024906,4:0.04585945):0.005736983,10:0.05404468):0.007993399,11:0.009735362):0.006306791,(18:0.0121607119,17:0.012579184):0.002565819):0.008607236):0.0001834788):0.004151286);
tree gen.445 = [&U] ((((13:0.008500377,15:0.009617967):0.0034323002,(19:0.0195466456,12:0.008292529):0.003364184):0.004340672,(14:0.021606518,(17:0.009313031,((((((((7:0.011987945,8:0.0110263242):0.004547297,9:0.009140508):0.0267011921,4:0.0374507):0.002041938,(10:0.036896239,(2:0.03110108,(3:0.025894,1:0.02800702):0.008305725):0.03983958):0.005801187):0.009712813,6:0.01430588):0.004597218,5:0.007542988):0.009270656,11:0.01946657):0.0008304609,18:0.008351188):0.0025035218):0.0028805108):0.0004005472):0.0009456473,16:0.02245197);
tree gen.446 = [&U] (16:0.01725946,(((12:0.0103900605,14:0.025705718):0.0007922689,(((15:0.021585633,(17:0.008722407,(11:0.01163717,((((3:0.03003122,(2:0.0390747,1:0.02297524):0.001108281):0.04680693,5:0.0140505):0.004264761,(6:0.01179306,(4:0.0381248,(9:0.0061019826,(7:0.009693991,8:0.0088570017):0.0102370745):0.03770178):0.001169504):0.004056851):0.01051317,10:0.036822412):0.009386234):0.001785763):0.002961865):0.0002998911,18:0.0092490701):0.0042471153,13:0.005800023):0.0003928073):0.001528198,19:0.0286262409):0.0012301673);
tree gen.447 = [&U] ((13:0.011208103,(14:0.035968934,(((19:0.0197442542,12:0.01316919):0.005175722,((11:0.01486889,((5:0.01653343,(((6:0.01637542,((8:0.0105889101,7:0.0176395):0.005129622,9:0.012775529):0.03062619):0.004904509,4:0.03594091):2.129975e-06,(10:0.0375257,((1:0.03547687,3:0.02347344):0.01018464,2:0.05186288):0.05560861):0.005171151):0.01044061):0.01022664,17:0.013376664):0.00433646):0.004879521,15:0.0222559251):0.001303191):0.0006581139,18:0.0112143078):0.0013472565):0.001131718):0.005007652,16:0.03903883);
tree gen.448 = [&U] ((19:0.0111145787,(((((11:0.008267684,18:0.0170555539):0.001239175,((((((8:0.0086194266,7:0.0118908387):0.01020388,9:0.0121064755):0.02570335,((2:0.03653741,(3:0.02340994,1:0.03484953):0.003352877):0.043785263,5:0.02058621):0.005409205):0.0006629548,(6:0.02685852,4:0.03660796):0.006553594):0.004192917,10:0.026719313):0.01255656,17:0.012779805):0.0002547418):0.001605415,13:0.014657452):0.0005278334,15:0.018379428):0.001882342,(14:0.017128304,12:0.018977025):0.0033811075):0.006338562):0.001928388,16:0.02160515);
tree gen.449 = [&U] (19:0.0248078089,(16:0.0384085114,(((18:0.009578968,15:0.028921379):0.001473262,(14:0.0363865873,(11:0.006426297,(17:0.011333761,(5:0.02560142,(10:0.038538753,(((2:0.04568437,(1:0.03186876,3:0.02600065):0.001156745):0.04538509,6:0.01665273):0.004927735,((9:0.004606059,(8:0.0124535816,7:0.005349076):0.0046368095):0.03185845,4:0.03716206):0.001202804):0.0009527666):0.00432336):0.005359527):0.0003714747):0.008630282):0.001551746):0.0034393809,(13:0.01466667,12:0.01354881):0.005051965):0.001251904):0.0004913802);
tree gen.450 = [&U] (((14:0.019914182,12:0.005966169):0.0008063966,((15:0.016599312,13:0.005175484):0.003688155,((16:0.01798926,(17:0.007419657,((((6:0.01778937,4:0.02749905):0.005507016,((10:0.030530188,(9:0.004567256,(8:0.01094861,7:0.0113760238):0.0031112944):0.0226775):0.008426343,(2:0.04056606,(1:0.03437658,3:0.01788355):0.00991234):0.04916944):0.0002422595):0.00717541,5:0.007967652):0.0088633,11:0.01333245):0.001023563):0.002806167):0.003160357,18:0.008581864):0.0026389206):0.0006857501):0.0002588609,19:0.01903823485);
tree gen.451 = [&U] (16:0.02784927,(18:0.008159071,(13:0.006878141,((((12:0.01456243,19:0.0133649561):0.004049193,((((6:0.01655659,5:0.009888975):0.003497631,((10:0.033425597,((2:0.04508318,1:0.01776491):0.007676046,3:0.02751764):0.05128146):0.003760605,(4:0.04967048,(9:0.008609674,(8:0.0126702946,7:0.0045829718):0.004761886):0.0414646102):0.002368352):0.003775182):0.004377309,11:0.0091487):0.002643837,17:0.01295571):0.006624697):0.0005514897,15:0.0181682695):0.001309266,14:0.020799731):1.347556e-05):0.0002988808):0.0005688867);
tree gen.452 = [&U] ((14:0.038304152,(((19:0.0138477616,((17:0.013188126,((((((9:0.0215243774,(8:0.007405805,7:0.0072687115):0.004929263):0.02085599,6:0.02234021):0.003488046,4:0.02602769):0.00416837,((3:0.02834748,(1:0.02277348,2:0.05156696):0.00561737):0.05173801,5:0.02507488):0.004428048):0.002161906,10:0.0385010573):0.006243324,11:0.01128784):0.003719324):0.001400456,16:0.02711109):0.005728442):0.0020145068,(12:0.01172085,13:0.01175341):0.0009627103):0.0003814535,15:0.011489694):0.00050035368):0.002403878,18:0.016655508);
tree gen.453 = [&U] (16:0.02488688,((19:0.0162726335,12:0.005296548):0.008880384,(((17:0.008912502,(11:0.01346046,13:0.008786817):0.0017813937):0.00136103,14:0.035238132):0.000490034,(18:0.015028115,(15:0.01569145348,(5:0.01611069,(((2:0.03965218,(3:0.01418064,1:0.01457097):0.004649024):0.05074667,10:0.019571307):0.004734743,(((8:0.0081880703,7:0.014254031):0.005879628,9:0.020739442):0.0360998,(6:0.01570166,4:0.03728194):0.003663548):0.004956143):0.001191429):0.006892089):0.0003547024):0.000142212):0.002010728):0.001032568);
tree gen.454 = [&U] (16:0.02094404,((((19:0.0173456069,12:0.01007066):0.001413949,(14:0.02583356,(15:0.0229223205,(17:0.00570186,(((((4:0.02729492,6:0.02257464):0.00312033,((1:0.03596522,(2:0.05122486,3:0.02912981):0.01017192):0.045483217,10:0.033039372):0.0004058295):0.008281557,(9:0.005967779,(7:0.002631979,8:0.0206028282):0.01412958):0.0170654949):0.002603775,5:0.01238379):0.01048037,11:0.009366559):0.0071448):0.0043608566):2.704513e-05):0.0003626263):0.001863089,18:0.009792617):0.001151061,13:0.012226725):0.001543723);
tree gen.455 = [&U] (16:0.01984593,((18:0.011220829,(((11:0.007124459,((((8:0.0105199128,7:0.0030137885):0.006974782,9:0.009773162):0.030057984,((6:0.01260902,4:0.04051071):0.00181018,((2:0.02784361,(1:0.02320882,3:0.01949517):0.02136029):0.03777558,10:0.031219043):0.005058304):0.00257255):0.005848835,5:0.01207298):0.00870905):0.004454936,17:0.0065659768):0.005788691,15:0.0144189319):0.0001147518):0.00397199184,(13:0.01048729,(19:0.0195621781,(12:0.007243668,14:0.03298813):0.002186051):0.0001769791):0.0039178863):0.001992371);
tree gen.456 = [&U] ((19:0.03035995535,(((((6:0.01794634,(((7:0.0059694512,8:0.0217760809):0.002645846,9:0.016629574):0.03382308,4:0.03960222):0.003404448):0.007544908,((1:0.02641616,(3:0.02013271,2:0.04882407):0.01126746):0.04361579,10:0.027359151):0.005492213):0.002634855,5:0.01074596):0.007593449,(((14:0.0358263842,18:0.011492443):5.509519e-05,(15:0.01986603719,17:0.010562682):0.001990806):0.002375617,11:0.01694411):0.003585379):0.002278659,(12:0.0175435,13:0.009926707):0.00151373):0.00101534):7.959026e-05,16:0.03266938);
tree gen.457 = [&U] (((16:0.02777539,15:0.0104042457):7.47277e-05,((13:0.006266518,((12:0.0104207798,19:0.0198274459):0.0060634796,18:0.011012206):4.456641e-05):0.0006909141,(((10:0.032147789,(4:0.04212636,(((2:0.04267734,(3:0.02823209,1:0.02299352):0.002132164):0.03397663,5:0.02175986):0.004267384,(6:0.02074535,(9:0.009022716,(7:0.002915462,8:0.0050392724):0.00506307):0.0218311586):0.01450381):0.006821023):0.008347848):0.0085258,11:0.005149314):0.006734487,17:0.01034294):0.003356503):0.002305964):0.0004780149,14:0.022769814);
tree gen.458 = [&U] (((19:0.0195005149,((((17:0.007203196,(11:0.01486795,((((2:0.02919421,3:0.03068281):0.001396375,1:0.02301966):0.03914582,((5:0.02006382,(9:0.010512556,(7:0.009176133,8:0.013904135):0.005016461):0.02161644):0.002765658,(6:0.01340457,4:0.02407646):0.001166379):0.001124437):0.003789622,10:0.03014047):0.001680475):0.005909768):0.00566769,18:0.00713449287):0.004362503,(12:0.005635787,14:0.032168555):0.004134686):0.000980787,13:0.009201297):0.001669456):0.002627617,15:0.0198648186):0.003801698,16:0.02545823);
tree gen.459 = [&U] (((((18:0.0085627355,(((6:0.0182943,((4:0.04564669,10:0.03907599):0.0001916692,((9:0.019556268,(7:0.0150184962,8:0.0072232823):0.003705664):0.032217315,(5:0.01906971,(3:0.03521388,(1:0.01499927,2:0.0316267):0.007436476):0.05575727):0.004998552):0.002353886):0.006187643):0.008480135,11:0.0117252):0.004438754,17:0.008294361):0.00246697):0.002850994,14:0.02709593):0.0006480753,(15:0.030417881,16:0.02439201):0.003416):0.00145939,(13:0.006876062,12:0.0189803):0.00159314):0.01133564,19:0.0155278565);
tree gen.460 = [&U] ((13:0.0125739,((12:0.007748829,19:0.02303671854):0.004091378,((16:0.02357546,((11:0.01303619,((((2:0.04037527,1:0.01276324):0.003839091,3:0.03312798):0.04824322,10:0.0304779):0.007827889,((((9:0.0069083354,(7:0.005216517,8:0.013785464):0.005688488):0.02326121,6:0.01555651):0.003606886,4:0.04487466):0.005816366,5:0.02974163):0.005121637):0.007557702):0.005389496,(17:0.009312597,18:0.014714075):0.0005249073):0.004147476):0.006014426,15:0.0275617924):0.0003607907):7.350449e-05):0.0005611316,14:0.030532729);
tree gen.461 = [&U] (16:0.0216828848,(((19:0.0123942265,12:0.01217925):0.00248314,(13:0.0128331,14:0.019657988):0.0002716176):0.0072630415,(((11:0.01180174,(10:0.03152988,(((9:0.0073171236,(8:0.012340947,7:0.0069309329):0.005095846):0.02916855,(6:0.009097922,4:0.03429925):0.003099101):0.002476565,((2:0.04414274,(1:0.01317935,3:0.02850502):0.005824399):0.0444444,5:0.01499008):0.001103168):0.01173673):0.002531773):0.001669933,17:0.020930609):0.0033083037,(15:0.0217623449,18:0.0056563262):0.0003967304):0.0002775668):0.001977962);
tree gen.462 = [&U] (16:0.03435861,((14:0.038264348,18:0.014834485):0.000253057,(((12:0.01751154,19:0.02707834):0.004055748,(15:0.011678215,13:0.004890632):0.003931613):0.00736128264,((11:0.01144402,(10:0.04059264,(6:0.02770374,(((7:0.0091271632,8:0.009730311):0.005166712,9:0.0108427622):0.02852848,(4:0.02935834,((1:0.01860615,(3:0.02272642,2:0.04471787):0.008675711):0.027000672,5:0.01308315):0.008716779):0.001635308):0.0009228055):0.001954647):0.006599121):0.0007497422,17:0.004130744):0.003126012):0.0015525021):0.005601333);
tree gen.463 = [&U] (((11:0.006666547,(10:0.029082974,(((1:0.02378014,(3:0.02186416,2:0.04265545):0.002969659):0.04167728,5:0.01941625):0.001322866,(((8:0.0125710588,7:0.003471205):0.0122377801,9:0.015308977):0.02887598,(4:0.03854335,6:0.01798001):0.001357286):0.001486755):0.001987942):0.008800278):0.002306388,(((12:0.009100666,14:0.028041735):0.0003147989,((18:0.0094540883,(19:0.0104900663,13:0.0080942701):0.002397603):0.0008669766,15:0.014646293):2.842597e-05):0.00196151,17:0.013976162):0.007121478):0.0014773341,16:0.01887814);
tree gen.464 = [&U] ((18:0.008386536,(((((11:0.007167328,(10:0.0388430176,((4:0.04484897,((3:0.02661516,1:0.01131692):0.004291431,2:0.04285405):0.030363411):0.001894356,((6:0.01080083,(9:0.008720751,(8:0.0138171076,7:0.007240949):0.0075417856):0.02585627):0.002840274,5:0.01486276):0.00888991):0.0006211737):0.01588376):0.0007486616,17:0.006234128):0.00253809,16:0.02118332):0.0005004292,(14:0.025204664,15:0.016691638):0.00212659):0.001694164,13:0.009314176):0.0001724354):0.00148692,(12:0.006517479,19:0.01429549399):0.003033868);
tree gen.465 = [&U] ((13:0.005352809,(19:0.0135678312,12:0.004881254):5.360827e-05):0.00491863,(((16:0.02052292,((17:0.00935963,11:0.01493635):0.002559519,((((6:0.01457103,((1:0.01114393,3:0.02672084):0.002888294,2:0.04742103):0.04563986):0.002615358,(((7:0.006182293,8:0.0079062099):0.003437245,9:0.01148564):0.02254079,10:0.029271295):0.004664195):0.001070977,4:0.02781654):0.002843607,5:0.01091785):0.007814946):0.006526914):0.00680043,18:0.008429955):0.001027316,(15:0.0189231322,14:0.014762333):0.00266535):0.000635113);
tree gen.466 = [&U] (16:0.03462446,((((17:0.016418779,(((6:0.02296416,((9:0.0092211711,(8:0.008275746,7:0.012403614):0.002895324):0.04250599,10:0.034825161):1.505334e-05):0.001877553,(((3:0.02175836,1:0.02698065):0.008333311,2:0.04935841):0.04683401,4:0.04767382):0.001079365):0.004381604,5:0.0169791):0.006166972):0.004020531,11:0.01904675):0.006081217,(13:0.007414411,(12:0.01289356,19:0.0177124989):0.005995215):0.002067173):0.0002635908,((15:0.020710512,14:0.030129569):0.0007535256,18:0.003869069):0.002895728):0.0015213113);
tree gen.467 = [&U] ((19:0.022611118,(((13:0.013737653,15:0.0135296837):0.003210832,(12:0.006482822,14:0.0160098127):0.002369436):0.001047789,((18:0.0195212651,((10:0.03887514,(((5:0.01719716,((1:0.02488116,3:0.02254158):0.003531596,2:0.03333989):0.04561433):0.001590768,(((7:0.010766672,8:0.0123653857):0.00289089,9:0.008682568):0.0226375,6:0.01513301):0.008054027):0.001852171,4:0.02662861):0.0002959817):0.006970522,11:0.01549138):0.0007566503):0.0001215772,17:0.012975916):0.00346726):0.001613424):0.000190202,16:0.021106);
tree gen.468 = [&U] ((17:0.005676875,(11:0.01174276,(10:0.032348489,((((3:0.0264482,2:0.04184064):0.0123162,1:0.02075227):0.038535542,5:0.009353206):0.004367393,(((7:0.0087186227,8:0.0133795931):0.007270811,9:0.007419818):0.037018645,(6:0.008263839,4:0.0339952):0.00553921):0.004387664):0.002463878):0.002880624):0.00220603):0.00199186,(18:0.012428539,(((13:0.0136704406,(19:0.018468691,12:0.005464757):0.002304573):0.002172442,(15:0.0163189595,16:0.03173926):0.002428705):0.0002066674,14:0.027155517):0.001172077):0.0002743072);
tree gen.469 = [&U] (16:0.02731497,((((15:0.0088281165,18:0.0077832427):0.000521601,14:0.033015663):0.001031317,(13:0.01239779,(12:0.0082324961,19:0.02603197835):0.00105015):0.001521201):0.0007017386,(17:0.009191755,(11:0.007231158,(10:0.033215989,((((8:0.0152099412,7:0.007250668):0.01042991,9:0.011570295):0.02212018,((5:0.01702243,(2:0.03630219,(3:0.0182642,1:0.02977089):0.002153405):0.043799637):0.005697546,6:0.03452673):2.780465e-05):0.001004388,4:0.03107143):0.004321352):0.004994621):0.001059934):0.006421822):0.00443672);
tree gen.470 = [&U] ((16:0.02072449,(19:0.0089028725,13:0.011286351):0.0023885):0.000684938,((((6:0.01454946,5:0.013054):0.003394445,(((9:0.009500989,(7:0.0079568594,8:0.0121289461):0.006051778):0.032418204,(10:0.040261484,(2:0.03443173,(3:0.01689645,1:0.0209417):0.00849044):0.03328462):0.01218819):0.0009265935,4:0.04118737):0.003244867):0.01325017,(11:0.009249638,17:0.005924374):0.00834435):0.0002054738,(15:0.0173630766,(18:0.0091072548,(12:0.0186285,14:0.027029505):0.0002072032):0.0067917482):0.005237508):0.005963954);
tree gen.471 = [&U] (18:0.00549684067,((((((9:0.0092543594,(7:0.00803467372,8:0.0129871404):0.001973432):0.04275575,((10:0.038908416,4:0.036551565):0.002622469,(((3:0.01663125,1:0.01611226):0.01078475,2:0.05044841):0.03311872,6:0.02445355):0.0003604822):0.002912728):0.008277962,5:0.01041461):0.00993875,(11:0.01426965,17:0.014440457):0.0014340839):0.004539958,(15:0.014755117,16:0.02589279):0.0004120784):0.0020571094,(14:0.024008065,(13:0.01373502,(12:0.007025703,19:0.0123361187):0.002102022):0.001199086):0.000157442):0.0004407496);
tree gen.472 = [&U] (18:0.0120296259,(((((12:0.01915637,19:0.01328583354):0.0002214253,13:0.008772385):0.001391336,(15:0.01586613,16:0.0306630625):0.003256213):0.0007880488,14:0.031409109):0.0003685681,((11:0.01083636,17:0.005966074):0.003694554,(((((7:0.0157769184,8:0.0124924943):0.004029719,9:0.00363929343):0.01846285,((6:0.01558417,(2:0.05082517,(1:0.02183564,3:0.02893164):0.002185302):0.04835881):0.003272455,4:0.032333827):0.00164459):0.001567497,10:0.034575053):0.006541262,5:0.007100704):0.01086818):0.004330264):0.0008588229);
tree gen.473 = [&U] ((16:0.01818761,19:0.0149937539):0.0006998189,((15:0.0064579643,13:0.011105875):0.0073368021,((17:0.00732243,(11:0.01627643,(((((6:0.01977559,(3:0.02531811,(1:0.0329095,2:0.04957767):0.005571701):0.04517811):0.002334022,((7:0.008769861,8:0.0094555032):0.0005396855,9:0.014667638):0.03080819):0.00164116,4:0.049581809):0.000859978,10:0.036105318):0.004133058,5:0.0232797):0.004418181):0.0007148115):0.003494464,(18:0.006369792,(12:0.01792351,14:0.024288134):0.0006591809):0.002317861):0.0009853147):0.0064365052);
tree gen.474 = [&U] ((((10:0.039656288,(((4:0.04053928,6:0.0221539):0.005785127,(5:0.0106211,((3:0.03266168,2:0.03627264):0.009015999,1:0.03595386):0.03896625):0.003175235):0.0005259141,(9:0.0119082581,(8:0.0119619969,7:0.0116297965):0.005778317):0.03175039):0.01216467):0.006408452,11:0.01828149):0.003178767,(17:0.007908402,18:0.0103344651):0.0008595609):0.002191791,(15:0.0134040817,(16:0.01860033,(14:0.028619757,(13:0.007118298,(19:0.01641828966,12:0.006276366):0.008800714):9.565382e-05):0.004532121):0.002889556):0.0004375555);
tree gen.475 = [&U] (14:0.025338023,(((17:0.0124143267,(11:0.01544626,(10:0.043509538,(((6:0.01885385,(9:0.009323378,(8:0.012588381,7:0.0081243646):0.005998978):0.02545863):0.007021272,(5:0.005549215,(2:0.05228729,(1:0.01866291,3:0.02788616):0.003988006):0.03845616):0.006726856):0.003731769,4:0.03367625):0.001902359):0.006100595):2.841004e-05):0.006828789,15:0.016656386):0.001624158,((16:0.03293509,(12:0.006269293,19:0.0167280809):0.0069036534):0.0004548919,(13:0.018230517,18:0.015320591):1.644696e-05):0.0002957868):0.003064781);
tree gen.476 = [&U] ((14:0.036949302,((((19:0.03127481,12:0.01060286):0.003591692,18:0.0079315724):0.00390533,13:0.02056497):0.007580893,(15:0.01745730475,16:0.040088071):0.002338307):6.565956e-05):0.002070163,(17:0.010078431,(11:0.009634933,(10:0.0403433349,(((5:0.009054987,((3:0.01746326,1:0.01912308):0.003212045,2:0.05589614):0.036185592):0.01064046,((9:0.015983215,(8:0.0154222955,7:0.008842141):0.0064218449):0.03811318,6:0.009014557):0.005884593):0.001543539,4:0.03805356):0.00175287):0.006445067):0.002532994):0.004514068);
tree gen.477 = [&U] (16:0.03122,((15:0.024481088,14:0.029639825):0.0007446415,((17:0.02166521,(((4:0.04146078,(((9:0.010123203,(7:0.0092303362,8:0.0166852612):0.01566865):0.038650218,(5:0.01762217,6:0.0145367):0.001367211):0.004471353,((1:0.02416027,3:0.02321612):0.01683395,2:0.04486679):0.05120364):0.003111307):0.006534002,10:0.04854397):0.00799056,11:0.009217976):0.0069791):0.003513824,(((19:0.0268185266,12:0.006340506):0.002760028,13:0.016760984):0.0009308408,18:0.012187348):0.001279565):0.003069577):0.008687699);
tree gen.478 = [&U] (((((4:0.03519744,((3:0.0178482,(1:0.02671717,2:0.0247541):0.001306448):0.035027828,(6:0.02020286,(5:0.01164398,((7:0.00256415,8:0.0173558601):0.014711677,9:0.013246621):0.024000736):0.002831752):0.000197057):0.002125283):0.003409572,10:0.038444587):0.002340419,(11:0.009372604,17:0.010569856):0.0003186595):0.00302205,18:0.0088972879):0.002719718,((14:0.025324333,(13:0.013288544,(15:0.0187552288,16:0.02202416):6.361992e-05):4.846e-05):0.002023905,(19:0.01010946338,12:0.01185513):0.006745158):0.000866938);
tree gen.479 = [&U] ((((((17:0.005695885,((((10:0.035895243,(3:0.03060182,(1:0.0428167,2:0.04859268):0.01781201):0.046633485):0.004352865,((9:0.009076247,(8:0.014451046,7:0.009524952):0.003529505):0.028389968,5:0.02057873):0.004671497):0.002576535,(6:0.02879909,4:0.02719655):0.009082637):0.006981294,11:0.01452279):0.001205483):0.004791708,(12:0.01387987,14:0.037200418):0.001893072):0.000930457,13:0.008764355):0.000173186,(18:0.005198514,15:0.023818447):0.001370648):0.0021906673,19:0.017106505):0.002490505,16:0.02268339);
tree gen.480 = [&U] ((14:0.02394165,12:0.006194335):0.004276994,(((13:0.010718158,((15:0.02128817,16:0.028667781):0.001053796,19:0.0221612262):0.000878461):0.0004528435,((11:0.01352095,(((((8:0.0101024061,7:0.0070123939):0.0074017141,9:0.0064318283):0.0271633,(6:0.02335915,4:0.04430676):0.002869682):0.002781089,(((1:0.02390789,2:0.03998206):0.00510507,3:0.02728135):0.04579029,5:0.01659043):0.007805197):0.001634161,10:0.04205954):0.005992533):0.0005197296,17:0.009783926):0.001295607):0.0003909897,18:0.0053215402):0.001808034);
tree gen.481 = [&U] (((((14:0.03150685517,12:0.01247817):0.007188926,13:0.011946974):0.0001074595,((17:0.00586049,(((((9:0.0159577457,(8:0.00481645531,7:0.012733219):0.006215514):0.02834266,((((3:0.03021848,2:0.04032401):0.0006358412,1:0.02882848):0.05086108,5:0.01251456):0.004614003,6:0.0146397):0.002611582):0.003954038,4:0.03646317):0.006119629,10:0.03878057):0.002091411,11:0.01278309):0.001521671):0.006892036,18:0.02184834428):0.0003073653):9.252274e-05,15:0.0186855196):0.001342415,(19:0.015369357,16:0.01726247):7.773341e-05);
tree gen.482 = [&U] (19:0.0157058289,(13:0.014504246,((((18:0.0086553681,(11:0.007411897,((((9:0.003259047,(7:0.0089779717,8:0.008135093):0.004678434):0.03449957,((5:0.0117991,((1:0.01049045,2:0.04380988):0.01050526,3:0.02448803):0.04380686):0.002533937,6:0.0069954):4.614751e-05):0.00351218,4:0.04013765):0.0118235,10:0.03209295):0.003917194):0.003748386):0.001926947,17:0.0063494162):0.003973585,(16:0.02821124,15:0.03169869):0.001366554):0.0005830135,(12:0.01118732,14:0.02817553):0.008657961):0.0003077566):0.001672655);
tree gen.483 = [&U] (16:0.02815865,(19:0.0336157765,(18:0.008241491,((15:0.022072536,(14:0.0272346916,(13:0.012758548,(17:0.011578747,(11:0.01210706,(10:0.027631423,(4:0.02855572,((5:0.009523589,(6:0.02134354,(9:0.0051605547,(8:0.0086397494,7:0.009918911):0.01047628):0.02010758):0.004807169):0.0009452965,(1:0.02686522,(2:0.03826803,3:0.02030472):0.00410592):0.0597474):0.002546719):0.001034408):0.006796859):0.008975891):0.002121708):0.002358964):0.0002474743):0.001147367,12:0.0092146629):0.0002107773):0.001890194):0.0002682495);
tree gen.484 = [&U] ((16:0.02411289,(18:0.0120286184,(13:0.00768064,((15:0.0180940285,(12:0.003943657,14:0.022109997):0.002133367):0.001840473,((17:0.011378285,(5:0.01660073,(((6:0.01700109,4:0.02806523):0.01047361,((8:0.016047543,7:0.011270015):0.0056119502,9:0.0114876871):0.03490984):0.0006446305,(((3:0.03390225,2:0.03213943):0.009175709,1:0.02404379):0.04950861,10:0.034931348):0.002375452):0.005803397):0.00409849):0.003371549,11:0.006652531):0.003260587):0.003646968):0.00315142):0.0037863607):0.00142885308,19:0.015100085);
tree gen.485 = [&U] ((((15:0.026412428,((16:0.01619247,(17:0.014134935,((10:0.030806531,((9:0.00992545,(8:0.0137665839,7:0.00485029682):0.001846838):0.03816268,((4:0.03754545,6:0.01006652):0.005692308,((1:0.02118211,(3:0.02338688,2:0.05335688):0.003032902):0.04333017,5:0.01410621):0.003244957):0.0006830747):0.003535635):0.001280199,11:0.01001707):0.005207459):0.002101852):0.005348214,(12:0.009692598,14:0.0212784962):0.003059675):0.003410198):0.002580383,18:0.0052742309):0.002982208,13:0.012566301):0.003692502,19:0.0140507005);
tree gen.486 = [&U] ((((14:0.027002104,12:0.009126318):0.0007524651,13:0.0109259):0.001962354,((18:0.010830286,(16:0.01928936,((11:0.009678257,(10:0.027821627,((((9:0.008290567,(8:0.01579253,7:0.0095111942):0.005741217):0.038513568,6:0.02573105):0.000614882,(5:0.02200586,((3:0.0297366,1:0.02616113):0.0005599171,2:0.0400531):0.04745871):0.002766988):0.001376618,4:0.03188609):0.0006237938):0.003385924):0.002631041,17:0.003803263):0.001840052):0.001396896):0.001534736,15:0.01384029947):0.0006582746):0.01048136,19:0.0143043544);
tree gen.487 = [&U] ((((19:0.0223165674,(14:0.024558694,12:0.008219878):0.002139707):0.00055824,(((11:0.01080285,((4:0.04313009,(6:0.02604573,((5:0.0213355,((1:0.02253117,3:0.02875272):0.004915184,2:0.04489893):0.048864135):0.00308475,(9:0.008977395,(7:0.0057188565,8:0.0116844966):0.004699236):0.047314124):0.004852519):0.005896955):0.002313569,10:0.030044965):0.007198824):0.005249738,17:0.012273726):0.00103169,18:0.0085216713):0.0008056725):0.0009805948,(15:0.0182827044,13:0.012300198):0.002559856):0.001915038,16:0.03412335);
tree gen.488 = [&U] (19:0.0188293129,(16:0.0203374285,(((14:0.02174461,12:0.01003071):0.001606734,(15:0.0149159269,(((11:0.01248888,(((9:0.0044334812,(7:0.0034334252,8:0.0177236896):0.010596127):0.02207889,((10:0.020088291,6:0.01845104):0.004621586,(4:0.03832024,((3:0.0250928,1:0.02494806):0.007760609,2:0.04350949):0.03108815):0.003267133):0.002284287):0.007955914,5:0.02250585):0.01210375):0.003385301,18:0.012778029):1.085201e-05,17:0.009694702):0.0070515767):0.0009392203):7.200096e-05,13:0.0119842228):0.001251005):0.0009623217);
tree gen.489 = [&U] ((17:0.007928963,(((((((7:0.0036221295,8:0.0084235745):0.01008542,9:0.0067074492):0.022849093,4:0.02885422):0.002871871,6:0.0282676):0.001814618,(((1:0.01932678,3:0.02156375):0.004388535,2:0.02585901):0.037887203,5:0.02341516):0.003645448):0.004417799,10:0.039782954):0.004947499,11:0.0159151):0.003536687):0.006283934,(((13:0.0128824,15:0.0112869924):0.001320474,((16:0.030561,18:0.016588144):0.002000549,(19:0.0173537259,12:0.009488205):0.006024718):0.00105727):0.001364649,14:0.019777892):0.002421433);
tree gen.490 = [&U] ((12:0.009040167,14:0.021799889):0.001244388,((17:0.005521397,((((((6:0.02465388,((2:0.02655287,(3:0.01609083,1:0.02387745):0.004870813):0.04472093,5:0.01529362):0.004351622):0.001802299,((8:0.012461801,7:0.0113584207):0.006862344,9:0.01151269):0.03043537):0.004617125,4:0.03237932):0.002014309,10:0.02903596):0.003661188,11:0.01942208):0.006284584,18:0.010917056):0.005945557):0.0008509171,((15:0.02136927513,(19:0.025486746,13:0.007080004):0.001711107):0.0004338412,16:0.0328571):0.0004256391):8.733429e-05);
tree gen.491 = [&U] ((18:0.008014534,((((12:0.003885527,13:0.008455159):0.001558683,19:0.0135659861):0.005640196,15:0.0182473364):0.0003944829,(((((4:0.02883829,((6:0.01306563,(5:0.01563931,((3:0.02297757,1:0.02245739):0.005761342,2:0.03948906):0.04240263):0.001304015):0.001107754,(9:0.013224171,(7:0.007826257,8:0.0087131577):0.005520669):0.02570054):0.002656413):0.002264998,10:0.0314990157):0.003723765,11:0.01008834):0.002007627,17:0.011394581):0.004576217,14:0.023047859):0.000224825):0.0009953149):0.002981122,16:0.02885036);
tree gen.492 = [&U] (((((14:0.036633799,((19:0.0058432868,12:0.006346567):0.0036593731,(17:0.0092714645,(11:0.008065801,(((4:0.02446987,(6:0.01381374,((7:0.018620272,8:0.014050098):0.007501793,9:0.0043048419):0.03066598):0.003326004):0.004543221,((3:0.02603313,(2:0.02997387,1:0.0137364):0.00792704):0.0594592,5:0.01782159):0.001117381):0.005010569,10:0.0328692426):0.007062472):0.002774676):0.00170689):0.0001694132):0.001508482,16:0.02354909):0.0007037005,15:0.01549601317):0.003007875,13:0.005441967):0.004532743,18:0.0057579);
tree gen.493 = [&U] ((((14:0.031409934,12:0.01762901):0.002971121,(15:0.017310749,(17:0.008956282,((5:0.01919152,(((6:0.02679054,(9:0.009643116,(7:0.017617562,8:0.009598048):0.004125871):0.02728135):0.004685928,(((1:0.02540103,3:0.0305892):0.004221454,2:0.03499797):0.04969913,10:0.041367169):0.002970193):0.0004027352,4:0.03830149):0.003378268):0.01119545,11:0.01853517):0.0007300962):0.0103785106):0.0005018219):0.002246956,((18:0.011498544,19:0.0174468744):0.001060894,13:0.012155985):0.001414179):0.003023055,16:0.02533);
tree gen.494 = [&U] (15:0.01895855,(14:0.0205780704,((((19:0.024693679,12:0.01066437):0.0072612714,13:0.018221297):0.00120798,18:0.0074195486):0.002344553,(16:0.0247569,((((((2:0.03964426,(3:0.0231899,1:0.02077609):0.003074338):0.04447785,5:0.01566545):0.002316586,((4:0.05278053,((8:0.0139262231,7:0.0073875589):0.0070203735,9:0.006271706):0.03775601):0.002448704,6:0.03753828):0.0005914001):0.006395277,10:0.029243646):0.001801828,11:0.01705355):0.0005692432,17:0.009230424):0.003310448):0.00673286):8.497796e-06):0.0006430279);
tree gen.495 = [&U] ((16:0.02440081,14:0.026684359):0.0004290061,((12:0.009941793,(13:0.007566611,19:0.010979446):0.003583666):0.001502805,(((((4:0.04180672,((6:0.0250218,(((3:0.04175844,1:0.01285998):0.004257463,2:0.04334528):0.04600903,5:0.01104843):0.002601476):0.001685429,((8:0.0083193544,7:0.004229431):0.010377078,9:0.005651466):0.0398721197):0.001830272):0.004405186,10:0.036285937):0.005074731,11:0.009137662):0.002258551,(17:0.009470325,18:0.0059670031):0.0009735162):0.001599711,15:0.017698397):0.000780336):0.001016851);
tree gen.496 = [&U] (16:0.02826722,(19:0.01321827939,(13:0.011567646,(18:0.024682453,((12:0.0202489645,14:0.034996783):0.0005255498,((17:0.004527733,(11:0.01117263,(((5:0.01644455,(6:0.02321278,((8:0.0100494079,7:0.0126726085):0.007432652,9:0.009192828):0.02560254):0.009822196):0.002778061,10:0.034680473):0.001166373,((3:0.02387224,(2:0.03529663,1:0.02623132):0.0002737351):0.05718421,4:0.04432161):0.001622995):0.007652344):0.004299749):0.003387642,15:0.0168102):0.001070836):0.001189841):0.001871292):0.002824145):0.001958144);
tree gen.497 = [&U] (((14:0.027901512,(((((((2:0.04731501,(1:0.0388446,3:0.03017691):0.0004012752):0.05032358,(6:0.01040996,10:0.04081745):3.300932e-05):0.004750169,4:0.041856945):0.00118908,((8:0.012957047,7:0.0083873451):0.01038406,9:0.009756464):0.040034):0.008475167,5:0.01437786):0.00201319,16:0.03655516):0.00542753,18:0.0101005954):0.001579068):0.000409046,((12:0.009125023,19:0.0130232858):0.001028225,(15:0.025020946,13:0.02202172):0.00651442):0.001014776):0.006504789,(11:0.01742872,17:0.0143783236):0.0028918227);
tree gen.498 = [&U] (((18:0.0064929767,(17:0.00386877,(11:0.01155376,((((2:0.04441533,(3:0.02280171,1:0.02588747):5.324098e-05):0.04375935,((((8:0.012911966,7:0.0091692102):0.0049288102,9:0.012486956):0.02295999,5:0.01297213):0.0001334589,6:0.04017677):0.001603468):0.003925355,4:0.02969898):0.004724932,10:0.02906188):0.007616292):0.006810475):0.001642403):0.003002459,((((19:0.01399843595,12:0.00974012):0.002377361,13:0.01562295):0.001334566,15:0.017664311):0.00106678,14:0.0320018517):0.002200165):0.004351168,16:0.02332941);
tree gen.499 = [&U] (((17:0.013124203,(11:0.01320299,((((6:0.01277847,(9:0.012067287,(8:0.010317058,7:0.0076180673):0.01180364):0.0288552188):0.003886202,(5:0.01245757,(2:0.03622176,(3:0.02989284,1:0.02727519):0.00246435):0.04480276):0.002299089):0.004210137,4:0.03271503):0.004344639,10:0.03577456):0.004533477):0.008888158):0.002097329,((18:0.0101081321,19:0.02532411219):0.00159779,(((14:0.01686524,12:0.01016606):0.004282133,13:0.004528031):0.0008856119,15:0.0172936652):0.0004184243):0.001098121):0.0013541637,16:0.03426192);
end;
