# Supplementary material for: Phylogenomics and classification of Cactaceae based on hundreds of nuclear genes
Source: Plant Syst Evol. 2025 Aug 11;311(5):28. doi: 10.1007/s00606-025-01948-z (PMC12339657; doi:10.1007/s00606-025-01948-z)
Supplement: Supplementary file 4 — Online Resource 4: Containing alignments and RAxML gene trees for all included loci and all phylogenetic datasets (ZIP 10372 KB) [file 606_2025_1948_MOESM4_ESM.zip › de Vos et al_ESM_4/ESM_data_bucky/4992_consensus.mafft.fastabuckytrees_pruned.t]

#NEXUS
[ID: 4513032012]
[Param: tree]
begin trees;
translate
1 0_Anacampserotaceae_P9315,
2 0_Anacampserotaceae_P9319,
3 0_Anacampserotaceae_P9321,
4 1a_Pereskioideae-Leu_P4619,
5 1b_Pereskioideae-ss_P4637,
6 1b_Pereskioideae-ss_S7212,
7 2a_Opuntioideae-Opuntieae_P4585,
8 2b_Opuntioideae-Cylindropuntieae_P9253,
9 2c_Opuntioideae-Pterocacteae_P4571,
10 3_Maihuenioideae_S5849,
11 4_Blossfeldioideae_P8439,
12 5a_Cactoideae-Lymanbensonieae_P9185,
13 5b_Cactoideae-Copiapoeae_P8881,
14 5c_Cactoideae-Cacteae_P9261,
15 5d_Cactoideae-Phyllocacteae_P9255,
16 5e_Cactoideae-Fraileeae_P9233,
17 5f_Cactoideae-Rhipsalideae_P4563,
18 5g_Cactoideae-Notocacteae_P5169,
19 5h_Cactoideae-Cereeae_P9183;
tree gen.0 = [&U] ((13:0.007356632,(15:0.0045374963,14:0.023468049):2.923286e-05):0.0008613363,(((17:0.005397038382,(19:0.008586336,18:0.0025560366):0.0051054268):0.001030233,12:0.00260873):0.0006965417,(((((9:0.003708645,(8:0.015188771,7:0.005795513):0.001215663):0.02035782,(((2:0.01446766,1:0.01784573):0.002606824,3:0.01426112):0.05709111,(4:0.0184312,(5:0.004762084,6:0.007677647):0.002906639):0.002652535):0.007591917):0.002399363,10:0.016440125):0.006175272,11:0.004036781):0.005668445,16:0.02626329):0.001154881):0.0003379269);
tree gen.1 = [&U] (13:0.005674039,((((17:0.010252398,(19:0.0135342121,18:0.0075864704):0.00288959179):0.00121109,((((((9:0.004848629,(7:0.011072869,8:0.007940119):0.0005834795):0.02278574,(4:0.03110794,(((2:0.01479033,1:0.01430382):0.004500533,3:0.01401022):0.05968112,(5:0.005304511,6:0.007360835):0.005798425):0.0005980476):0.01153903):0.003430873,10:0.017544415):0.005179209,11:0.007657822):0.006780364,16:0.02747971):0.0045391,12:0.004128267):0.0002783563):0.00201455,14:0.02225741):0.0009590819,15:0.0031791907):0.0001258817);
tree gen.2 = [&U] ((13:0.004983385,15:0.005001058):0.002146942,((((17:0.0132486112,(18:0.0086154355,19:0.015203844):0.0067920756):0.0003717225,12:0.007545578):0.002521344,(16:0.02586698,(11:0.007528234,(10:0.019591906,(((7:0.0122645931,8:0.013999645):0.0006587424,9:0.005328091):0.02423269,(((1:0.01351021,2:0.01543184):0.00736468,3:0.01397789):0.07253327,((6:0.009434204,5:0.005993842):0.001413153,4:0.0281121):0.000231742):0.004996875):0.002487168):0.006236836):0.004560791):0.0008708761):0.001677796,14:0.018984823):0.0005367429);
tree gen.3 = [&U] (((((17:0.008254013,(18:0.0056689651,19:0.0161653938):0.00291204782):0.0007041002,12:0.008449445):0.0006461671,14:0.021566884):0.001114083,(15:0.008316625,13:0.01074907):0.001950139):0.0008586096,(16:0.02830429,((10:0.0183456232,(((5:0.01071833,6:0.007731299):0.005855484,(4:0.02127434,((2:0.01595164,1:0.02299806):0.006105189,3:0.01996344):0.06830286):0.0008139917):0.00533369,(9:0.0037068186,(8:0.011322482,7:0.005395509):0.00288922192):0.02939494):0.002746963):0.006685979,11:0.008492393):0.004799644):0.001207764);
tree gen.4 = [&U] (15:0.007263408,(((14:0.018558661,((17:0.0123202427,(19:0.014100189,18:0.0023588678):0.0024428388):0.0002322251,(12:0.004043918,16:0.03165617):2.577226e-05):0.0003063983):0.0002115617,13:0.006257681):2.64254e-05,((((9:0.005194728,(7:0.0063073781,8:0.015486662):0.0008450584):0.02741462,((3:0.01474808,(1:0.02008748,2:0.01242942):0.002954042):0.06911058,(4:0.02099086,(5:0.008975804,6:0.008126683):0.002949438):0.0003834437):0.0108495):0.001316919,10:0.013965282):0.006584085,11:0.003819856):0.008540584):0.001156301);
tree gen.5 = [&U] ((((((11:0.006368936,(((9:0.00686474,(8:0.012448294,7:0.008952444):0.000312402):0.02124128,(4:0.01897614,((3:0.01242567,(1:0.01770516,2:0.0135737):0.005235948):0.06323234,(5:0.007750167,6:0.006955366):0.002576984):0.001434275):0.008017669):0.00261514,10:0.0152913862):0.004651571):0.007611058,16:0.02409144):0.002028747,(12:0.003509391,((19:0.011853189,18:0.0031239884):0.0056266146,17:0.0099205428):0.0007981768):0.00234912):0.0004635714,15:0.004880788):0.0007021194,14:0.016571448):0.0001140404,13:0.008465356);
tree gen.6 = [&U] ((13:0.006444757,15:0.0068698449):0.0002772622,(14:0.0306418104,((12:0.004997067,(16:0.02681526,(11:0.007801766,((((7:0.00990719022,8:0.009811613):0.0008533218,9:0.0047168416):0.02895919,(((1:0.02054102,2:0.0204367):0.00182583,3:0.01544583):0.06337585,((6:0.008510376,5:0.006870566):0.002598924,4:0.01752417):0.0002691299):0.008903645):0.002408269,10:0.020562472):0.01084387):0.006787184):0.00143086):0.0001002898,(17:0.007222924778,(19:0.01159046402,18:0.0057721888):0.003631738):0.000708249):0.001182788):0.0009599634);
tree gen.7 = [&U] (13:0.00850682,(15:0.0038415861,(14:0.015996673,(((18:0.004503068,19:0.01379171307):0.0027322672,17:0.009820987):0.0006261367,((16:0.02421484,(11:0.00896421,(10:0.020540559,(((((1:0.0203102,2:0.01575016):0.008496683,3:0.01791228):0.05334098,(6:0.006125889,5:0.008873212):0.003100475):0.001872984,4:0.02616176):0.008475734,(8:0.011792334,(7:0.0127720335,9:0.004552738):3.295596e-05):0.02791343):0.001705777):0.008204993):0.003807026):0.000417984,12:0.004295923):0.0007056036):0.001529431):0.002573382):7.279344e-05);
tree gen.8 = [&U] (15:0.00530342,((14:0.015996785,((11:0.008539239,(10:0.020763403,((4:0.02674746,((6:0.004581507,5:0.00950838):0.005254632,((1:0.01746854,2:0.01754825):0.004288928,3:0.01220441):0.06092907):0.002290624):0.009686103,((7:0.0091339291,8:0.0172616385):0.0007921964,9:0.002692465):0.02423362):0.001893135):0.01006215):0.00479466,((16:0.0288649,12:0.00456917):0.0005989193,(17:0.0076811882,(19:0.013909597,18:0.0050114977):0.003699705):0.001092373):0.0008147265):0.0009527486):0.00101049,13:0.0107775):0.0004161521);
tree gen.9 = [&U] (((14:0.021133159,15:0.005673972):0.0003417701,(((17:0.011954395,(19:0.014267376,18:0.0033108498):0.0045238497):0.00150411,12:0.008385639):0.002794736,(16:0.02133975,(11:0.006041895,(((((1:0.01508873,2:0.01739004):0.002996681,3:0.01397089):0.06455573,(6:0.01054189,5:0.005386454):0.003691781):0.0001080948,4:0.02196684):0.009217564,(((7:0.00678100428,8:0.0197672082):0.001859021,9:0.004656849):0.02390968,10:0.013031119):0.0001551439):0.00632373):0.005848512):0.0003403895):0.0007226032):0.001439265,13:0.00817643);
tree gen.10 = [&U] ((13:0.0044388,15:0.005591344):0.00074651,((((18:0.0025696313,19:0.0161633471):0.003485222,17:0.006526034):0.002957135,(12:0.002868873,(16:0.02538477,(11:0.0103252,(10:0.0139966828,(((8:0.0128624965,7:0.0042826823):0.004670607,9:0.002620784):0.02856783,((((1:0.01572095,2:0.02443155):0.003466199,3:0.01338678):0.06460467,(6:0.007475471,5:0.01034721):0.002287099):0.0005890271,4:0.01982447):0.005902459):0.00289396):0.005746979):0.005678427):0.003075311):0.001127174):0.0001066226,14:0.0177222751):0.0005165744);
tree gen.11 = [&U] (((12:0.003449919,((17:0.0099695241,(18:0.0051214418,19:0.0168414119):0.0034730392):0.001810499,((((((8:0.0130256059,7:0.0106323482):0.001356254,9:0.00445232):0.02844533,(((5:0.006672144,6:0.006273514):0.002734174,(3:0.01832112,(2:0.01395384,1:0.02535038):0.00337742):0.07337607):0.0007470517,4:0.02118897):0.00434511):0.002380419,10:0.01103264):0.005886135,11:0.0106763):0.003924217,16:0.02208553):0.001406366):0.00104484):0.0007810892,14:0.021118891):0.0002256596,(15:0.005513594,13:0.007114788):0.0005605265);
tree gen.12 = [&U] ((13:0.008255563,(((12:0.005056878,((((((7:0.007585053506,8:0.008741865):0.0003181988,9:0.004184214):0.02570524,(4:0.01606434,((3:0.01299157,(2:0.01418998,1:0.02123143):0.001561442):0.07070434,(5:0.007979548,6:0.01550986):0.002984428):0.001411417):0.006114587):0.003969759,10:0.015014115):0.006062815,11:0.01110975):0.004147433,16:0.02245928):0.0006517483):5.439091e-05,(17:0.008956695,(18:0.0036331232,19:0.0149646989):0.0045083698):0.002017431):0.0008020054,14:0.024718464):0.001740257):1.004654e-05,15:0.007040634);
tree gen.13 = [&U] (((11:0.00861125,((((4:0.03201147,(3:0.01749649,(1:0.01879224,2:0.01416449):0.002935094):0.07229406):0.0004350567,(5:0.008245873,6:0.004666217):0.002284632):0.005968811,((8:0.011426991,7:0.01624315627):0.0006459692,9:0.004991793):0.02178056):0.0007011052,10:0.017634615):0.005533326):0.00643483,(13:0.01037312,15:0.00867012):0.0007777563):0.000628724,(14:0.011684172,((16:0.02595665,(17:0.0127750649,(19:0.0180501927,18:0.007447958):0.0026402782):0.002143544):8.997582e-05,12:0.004936693):0.003208133):0.002586688);
tree gen.14 = [&U] ((15:0.004826869,(14:0.018032592,(12:0.004651579,((16:0.02507387,(((((4:0.02745906,(3:0.01385404,(2:0.02028861,1:0.01218288):0.004986559):0.08149845):1.1233e-05,(5:0.007247051,6:0.006408106):0.001190225):0.01116153,(9:0.004195392,(8:0.0142297543,7:0.005874065):0.001027263):0.02321129):0.002660186,10:0.0129619888):0.007859765,11:0.01263101):0.005121024):0.0006447975,(17:0.01227991939,(19:0.0209537152,18:0.00786715):0.0056185017):0.001119069):0.0007796485):0.0006698687):5.365586e-05):0.0008955074,13:0.00802969);
tree gen.15 = [&U] ((((17:0.0143164716,(19:0.0146689662,18:0.00418326282):0.0056476179):0.002420961,12:0.005741783):0.001224397,14:0.020193855):0.0008935136,(13:0.004887966,((16:0.01966016,((10:0.0154994313,((9:0.005780338,(7:0.006461497,8:0.0115156769):6.598371e-05):0.02250724,(((3:0.01978545,(2:0.01968277,1:0.02001924):0.001872365):0.08259728,(5:0.006888579,6:0.01199898):0.00238635):0.001759644,4:0.01707672):0.008418835):0.001283927):0.008437259,11:0.007166674):0.00443275):0.004339152,15:0.006987955):9.276349e-05):8.813059e-05);
tree gen.16 = [&U] (((((12:0.003981694,(17:0.01281039,(19:0.0141419147,18:0.004018914):0.00303856982):0.001754272):0.0009410544,(16:0.02667559,((10:0.019858431,((9:0.003908162,(8:0.0125105012,7:0.012815685):0.0006175914):0.02488862,((4:0.01434057,(3:0.02072403,(2:0.01737076,1:0.01911679):0.004903073):0.07142804):0.0003268956,(5:0.009508014,6:0.005899862):0.006552479):0.005312847):0.001313081):0.004282883,11:0.006080812):0.005466443):0.002200421):0.001148821,15:0.006982566):0.0002961238,14:0.019740286):3.863171e-05,13:0.00862334);
tree gen.17 = [&U] ((((17:0.0125710224,(19:0.0127092516,18:0.0058940532):0.0050061698):0.0006961369,(16:0.03205804,(12:0.006206686,(11:0.01072228,(((((3:0.0131637,(1:0.01496476,2:0.02187591):0.002988548):0.07193782,(5:0.008480461,6:0.008358502):0.002743148):0.0007556248,4:0.01679377):0.00613145,(8:0.014727095,(9:0.003946672,7:0.0043614501):0.0006877505):0.02702365):0.002513684,10:0.015016917):0.01142738):0.007353224):0.0001499684):0.0004859435):0.001130517,14:0.02452044):0.001371482,(15:0.0037102238,13:0.005060507):0.000380653);
tree gen.18 = [&U] (15:0.0035741905,(((((10:0.022465052,((4:0.02666405,((3:0.01211415,(2:0.01849814,1:0.02350742):0.002027935):0.06003467,(5:0.01061505,6:0.005980817):0.003600966):0.0003601637):0.01250315,(9:0.0037750091,(8:0.00713077474,7:0.0070976518):0.002130505):0.02528916):0.001030626):0.007501418,11:0.007606702):0.008137696,16:0.0254063):0.001520473,13:0.004917883):0.0005766241,((12:0.009946818,((19:0.0131508292,18:0.003979341):0.00381837587,17:0.0108352307):0.0003956337):0.002755332,14:0.016357149):0.001145382):0.0006086729);
tree gen.19 = [&U] ((11:0.005744681,(10:0.014888738,(((6:0.009627801,5:0.006565843):0.001970777,(((1:0.02653408,2:0.01818661):0.005942607,3:0.01578015):0.06226992,4:0.01785304):0.001396079):0.01118817,(9:0.003713919,(8:0.0155465517,7:0.010065258):0.003176331):0.02190369):0.006703156):0.0062842):0.007485125,((15:0.0035579821,(((((18:0.002876495,19:0.0117821262):0.0079160374,17:0.009861263):0.001030583,16:0.02043057):2.66403e-05,12:0.00515401):0.00159527,14:0.028126617):0.001249092):0.0002293506,13:0.005360422):0.0001602024);
tree gen.20 = [&U] ((15:0.004774631,(14:0.0194748766,(12:0.005931189,((19:0.01497579941,18:0.0057837005):0.00371944,17:0.0089763083):0.0004306151):0.002442083):0.0008338458):5.683145e-06,((16:0.02525195,(((((8:0.01859962,7:0.005307247):0.0032996929,9:0.003726832):0.02431183,(4:0.01673609,(((2:0.01736621,1:0.0201975):0.008376676,3:0.01905178):0.06335236,(5:0.006077064,6:0.007674173):0.002929846):0.0008181236):0.008315129):0.001155549,10:0.010877501):0.009027422,11:0.006693742):0.006391581):0.0007489877,13:0.008428477):0.0005075523);
tree gen.21 = [&U] ((12:0.006184791,((18:0.0043457665,19:0.01230297719):0.0027384507,17:0.009875241):0.001244413):0.0009084363,((14:0.021951552,((11:0.007519093,(10:0.0125291415,(((7:0.0054663042,8:0.0126776112):0.001368457,9:0.007273039):0.03044376,(4:0.02119979,((3:0.01197842,(1:0.01740799,2:0.01358511):0.005502778):0.06371534,(5:0.01321159,6:0.006339582):0.003626077):0.0005330386):0.008422489):0.001303672):0.006702725):0.002863634,16:0.02656263):0.002877995):0.0002616238,(13:0.007770719,15:0.004777384):0.0008923865):0.0002131326);
tree gen.22 = [&U] ((((16:0.02319683,(12:0.007154196,(17:0.0092499949,(19:0.0197486223,18:0.004684675):0.0042738037):0.0009167377):0.0007234689):0.0004679489,(11:0.0063538,(10:0.016788446,(((8:0.0116750021,7:0.007881823):0.0008125109,9:0.003672782):0.02694274,((4:0.02193628,(5:0.008077719,6:0.005761647):0.003005671):0.0009282579,(3:0.009323328,(1:0.01736303,2:0.01661466):0.003576835):0.06270484):0.00671802):0.001000885):0.009211616):0.004778925):0.002892973,15:0.0041645507):0.0002651454,(13:0.007878907,14:0.020139369):0.002087201);
tree gen.23 = [&U] (15:0.008205188,(13:0.007937164,((((19:0.014309515,18:0.0033967689):0.0054665693,17:0.01360981281):0.001200407,(14:0.02151859,12:0.006750526):0.0005071172):0.002220122,(16:0.02262679,(11:0.008011853,(((((6:0.007743831,5:0.00444809):0.001146046,4:0.01551375):0.0006864995,((1:0.01835924,2:0.01750631):0.00683226,3:0.01582893):0.06020938):0.006818298,(9:0.00931223,(7:0.0091282528,8:0.012342437):0.002116039):0.02437838):0.002280644,10:0.0136206238):0.006653657):0.005064897):0.0006366857):0.001104445):0.001593597);
tree gen.24 = [&U] ((((((((7:0.013970158,8:0.013211583):0.0003737948,9:0.003896929):0.02540858,((4:0.02358936,(3:0.0134119,(2:0.01085433,1:0.02087893):0.003895362):0.05654528):0.0005868551,(5:0.009308622,6:0.008284953):0.002259593):0.006380279):0.001954518,10:0.0114967363):0.008036784,11:0.006458258):0.005009427,16:0.02503991):0.001840452,(13:0.008582031,15:0.0053092869):0.000253672):0.0005196452,((12:0.008057101,(17:0.0136792166,(19:0.0131330208,18:0.004223252):0.0043881348):0.0005784255):0.001057522,14:0.020548392):0.002132063);
tree gen.25 = [&U] ((13:0.007650397,15:0.006495561):5.799469e-06,((((16:0.02231609,((19:0.0165509237,18:0.0051601436):0.0037368013,17:0.01065255514):0.001553316):0.003204788,((((((5:0.01103382,6:0.009408733):0.001832834,((2:0.01922734,1:0.01889111):0.006392845,3:0.0116467):0.0617235):0.00231925,4:0.02117055):0.005162886,((8:0.0108661875,7:0.010162228):0.0006574679,9:0.006135819):0.02184866):0.006676713,10:0.0124309379):0.01047452,11:0.009802686):0.00488237):0.001705248,12:0.006236635):0.0009343287,14:0.020315547):0.003650364);
tree gen.26 = [&U] ((14:0.020734368,(15:0.005480002,13:0.007055655):0.001439396):9.29398e-05,((12:0.004740612,(17:0.0145378078,(19:0.0120916781,18:0.0041327226):0.00575163375):0.0003172059):0.003540018,(16:0.02547354,(11:0.009510776,(10:0.014249113,(((7:0.0051392359,8:0.0095988919):0.0004855008,9:0.004795871):0.02491366,(4:0.02272191,(((1:0.02008898,2:0.02358215):0.006902147,3:0.01458527):0.05965514,(6:0.00806455,5:0.01247527):0.002796991):0.001129494):0.007702629):0.002078261):0.005391191):0.005046409):0.001029714):0.0003476378);
tree gen.27 = [&U] ((13:0.007741145,((12:0.005175794,(17:0.0141495594,(18:0.0045469962,19:0.0122430435):0.00377564766):0.001614784):0.00013914,((11:0.00749417,(10:0.013580317,(((7:0.0078988526,8:0.0119615126):0.0001003182,9:0.003795326):0.01902716,(((6:0.005113551,5:0.009088339):0.002928505,((1:0.0167975,2:0.0186109):0.004037701,3:0.01228874):0.05928967):0.000903902,4:0.02309041):0.007618432):0.003125609):0.004374409):0.002444968,16:0.01639516):0.001078877):0.0005936353):0.001129416,(14:0.02456448931,15:0.00379889):0.0003821955);
tree gen.28 = [&U] (((15:0.0034467057,((16:0.02261683,(11:0.008600866,(10:0.016109792,((9:0.006079709,(8:0.013318948,7:0.007286774):0.001624407):0.02265124,(4:0.02194235,((3:0.0167203,(1:0.01901145,2:0.02209662):0.003898668):0.06722466,(5:0.003986871,6:0.008560476):0.003058809):0.0005302062):0.009900855):0.005234827):0.009338744):0.005857241):0.001122541,(12:0.007529724,((18:0.0042939829,19:0.0172550789):0.0022937936,17:0.0106002774):9.74774e-05):0.001759815):0.0008751942):0.0008426249,13:0.008942201):0.0005726845,14:0.016814678);
tree gen.29 = [&U] ((13:0.004552496,(15:0.007114422,((16:0.02373367,(((18:0.0021999356,19:0.01218780249):0.006132806,17:0.014256142):0.002642609,12:0.003866712):0.0005208207):0.001547527,((10:0.0179925895,((4:0.02162707,((5:0.007491743,6:0.005323323):0.005322545,((2:0.01802995,1:0.01846027):0.004236513,3:0.01333682):0.04595222):0.00106988):0.00708093,((7:0.004591164,8:0.01641935509):0.00474663365,9:0.0032024118):0.03072064):0.001957531):0.008471147,11:0.01007265):0.005815094):0.001731757):0.0002939041):1.556334e-05,14:0.016003893);
tree gen.30 = [&U] ((((17:0.014290884,(19:0.0160343887,18:0.0033283519):0.0047296766):0.001250989,12:0.004769097):0.001700026,(16:0.02326251,(11:0.008668605,(10:0.015966377,((9:0.006306542,(8:0.0144715428,7:0.011857053):0.0007081773):0.02121778,(4:0.02991129,((3:0.009024138,(1:0.0164837,2:0.01898315):0.004407642):0.051372,(5:0.009298837,6:0.00987638):0.002979707):0.001254309):0.005523076):0.00383052):0.006885933):0.002028829):0.003117935):0.0003233018,((15:0.0038303381,14:0.020134104):0.0006958366,13:0.009157477):0.0008251249);
tree gen.31 = [&U] ((13:0.0074108,15:0.00388453218):0.001296062,((((19:0.0109230797,18:0.006598135):0.0084975546,17:0.011092677):0.001226209,((16:0.02940493,((10:0.0164054199,((4:0.01993754,((5:0.01113646,6:0.009485031):0.004372774,((2:0.01220782,1:0.01527585):0.006700601,3:0.01370328):0.06695226):0.001609277):0.0102367,((8:0.0126642684,7:0.0079298292):0.001134952,9:0.0021987917):0.02567673):0.001678699):0.010933,11:0.01130779):0.004627866):0.001544889,12:0.004822853):0.0006196944):0.000233666,14:0.022323709):0.0005987144);
tree gen.32 = [&U] (((12:0.004620672,(17:0.0064366658,(19:0.0162893993,18:0.0059845479):0.00483952867):0.0008182239):0.0008234531,14:0.021928607):0.001119444,((((11:0.006512016,(10:0.0164223182,(((8:0.0127414686,7:0.0092134872):0.0005659587,9:0.00416754):0.02540594,(((3:0.01166652,(1:0.01816681,2:0.02398991):0.003015209):0.07605148,4:0.01725495):0.0003776611,(5:0.01074854,6:0.005661264):0.001170772):0.009857648):0.002434599):0.005290338):0.005811214,16:0.0193711):0.002406558,15:0.004946503):0.0006221182,13:0.007016884):0.001045885);
tree gen.33 = [&U] ((13:0.009185448,15:0.0059394021):0.001207487,(14:0.015259431,((16:0.01937912,(((((7:0.005911087,8:0.014073762):0.0018799675,9:0.004955295):0.02301601,(((5:0.009783507,6:0.005314951):0.003425926,4:0.02639322):0.0003854105,(3:0.01493935,(2:0.01323291,1:0.02493268):0.004777777):0.0641717):0.01067376):0.003833487,10:0.01812169):0.006139704,11:0.007226558):0.008053539):0.001592567,(12:0.004796086,(17:0.0096213515,(19:0.011970929,18:0.0069220608):0.00502381):0.0002864369):0.001703391):0.0005650213):0.0001916646);
tree gen.34 = [&U] (14:0.02295039,((16:0.02932177,((17:0.00789429075,(19:0.0123723337,18:0.0035802968):0.0092288928):0.0009574949,((11:0.009318444,(10:0.012953518,(((4:0.02584031,((1:0.02129835,2:0.01741134):0.00356125,3:0.015929):0.05816721):0.0009494881,(6:0.009328079,5:0.007074739):0.00326571):0.005041125,((8:0.0124652434,7:0.00705527248):0.003343816,9:0.0019632792):0.03385917):0.003061014):0.006868382):0.006157794,12:0.003662014):0.0006844003):0.002083619):0.0004530485,(13:0.008601702,15:0.0050283688):0.001904972):0.0007179155);
tree gen.35 = [&U] ((((((((10:0.018493625,(((7:0.0082363278,8:0.008316218):0.0007768084,9:0.007406951):0.02864762,(((3:0.01490219,(2:0.02033955,1:0.01731224):0.003117084):0.05911663,4:0.01565634):0.0005608305,(5:0.00642256,6:0.006273798):0.001581886):0.004957694):0.003530028):0.003748253,11:0.01029411):0.003074406,16:0.03116268):0.001789534,12:0.005061065):0.001232681,((19:0.0125880117,18:0.0026095965):0.0062410304,17:0.0141791184):0.0007437777):0.0001320829,14:0.02574975406):0.0006189801,13:0.006730944):0.001501812,15:0.007385901);
tree gen.36 = [&U] (((14:0.022989175,((11:0.009840413,(10:0.01720051,((4:0.01772438,((6:0.006318481,5:0.009508205):0.001633075,((1:0.01805262,2:0.02075091):0.008828858,3:0.01005494):0.07123157):0.003135399):0.005140987,(9:0.003715913,(8:0.011040421,7:0.0066822111):0.000818193):0.02811719):0.001304068):0.002933638):0.004435966,((16:0.02440658,((19:0.01780243928,18:0.0033108886):0.00658262,17:0.00801343):0.0007634619):0.0004187759,12:0.005944367):0.001113725):0.00117894):0.0003926871,13:0.008538585):0.00112003,15:0.005419173);
tree gen.37 = [&U] ((((12:0.005933649,(17:0.0093843184,(18:0.004568457,19:0.010897952):0.00327144951):0.002699542):0.0007477054,14:0.0150228171):0.0007729923,(13:0.003985714,15:0.0068730921):0.0008263025):0.0006199854,(16:0.02477349,((10:0.014960508,(((7:0.0134384507,8:0.015667031):0.002252288,9:0.005068898):0.03093893,(4:0.0176497,((3:0.01182766,(2:0.01257597,1:0.01757782):0.004002519):0.05899245,(5:0.008888968,6:0.008361797):0.00541652):0.0005044563):0.007522076):0.003348115):0.007003801,11:0.00854436):0.003128592):0.001494685);
tree gen.38 = [&U] ((((12:0.006127066,(16:0.0227505,(11:0.01111996,(10:0.0119357088,(((8:0.014399889,7:0.007064569):0.0001281761,9:0.005854513):0.02856346,(((5:0.008447186,6:0.005915553):0.0003846637,(3:0.01657108,(1:0.01925048,2:0.01774834):0.002294257):0.07656238):0.001292156,4:0.01647524):0.0100723):0.002369349):0.007821496):0.003985399):0.003401172):0.0006490187,(17:0.021780844,(19:0.016389464,18:0.005273375):0.0048135819):0.002862794):0.0006776608,14:0.019209189):0.001181246,(15:0.0057189364,13:0.004961035):0.0002875867);
tree gen.39 = [&U] ((15:0.006990282,(14:0.017917465,13:0.004561013):0.001213653):0.0002558096,((((18:0.00221604,19:0.0105191467):0.0050316971,17:0.008508701):0.001940338,12:0.005012097):0.0008811165,(16:0.02445681,(11:0.00762444,(((9:0.006802623,(7:0.0102787235,8:0.0120571754):0.0006358427):0.02879619,(((5:0.00711399,6:0.006664784):0.003479368,(3:0.01124168,(1:0.01923863,2:0.01325807):0.004963852):0.06764873):0.0007306999,4:0.02206111):0.01456223):0.002022541,10:0.017358288):0.005899996):0.005854798):0.0004678174):0.0002954136);
tree gen.40 = [&U] ((((((17:0.009661054,(19:0.01120106236,18:0.0073197522):0.00241911):0.00139164,12:0.00744943):0.00160093,((11:0.007492119,((((9:0.0068713,7:0.0081449069):0.000479,8:0.01306428253):0.0266513,(((3:0.011493,(1:0.0171668,2:0.01625905):0.002709643):0.06410209,(5:0.008452523,6:0.004241051):0.003673578):0.0006850701,4:0.01997767):0.006959134):0.001119376,10:0.0166107376):0.00504717):0.005254326,16:0.01960021):0.0003834937):0.001567653,14:0.017161906):9.457828e-06,13:0.006210762):0.0006049735,15:0.006153001);
tree gen.41 = [&U] (16:0.02604758,(13:0.01183628,(((11:0.01299062,(((9:0.006721914,(7:0.011788259,8:0.0110854625):0.0006364386):0.02201924,(4:0.01708372,((3:0.01053839,(1:0.02321326,2:0.01515906):0.004505056):0.05972635,(5:0.005602342,6:0.009101887):0.003274317):0.003250299):0.008315575):0.003682955,10:0.017268433):0.008814363):0.006062747,15:0.006430219):8.804188e-06,((((18:0.00565902222,19:0.011928128):0.0033012977,17:0.0112687032):0.001874484,12:0.007201914):0.0008431526,14:0.023995996):0.0004757644):0.0009586236):0.001494841);
tree gen.42 = [&U] (13:0.006491399,(15:0.006449465,(((16:0.02580813,(11:0.009067865,((((8:0.0110659079,7:0.007349633):0.00126591785,9:0.005284587):0.02920757,(((3:0.01420037,(1:0.02068095,2:0.0161778):0.002007355):0.06681754,(5:0.00800405,6:0.006317264):0.003240871):0.0008431702,4:0.02324256):0.004123816):0.00168288,10:0.016855954):0.006437591):0.005685338):0.0007853972,(12:0.004739579,((18:0.0047913682,19:0.01682869443):0.007227384,17:0.0139517083):0.0005070144):0.001011182):0.0007741057,14:0.02000525716):0.0004883297):0.0004072265);
tree gen.43 = [&U] ((15:0.00833715,(13:0.007982114,(14:0.025564735,((((18:0.00478435455,19:0.0136651636):0.004213077,17:0.009285762):0.004499076,12:0.003743985):0.001133399,(11:0.005632429,((((8:0.0143172362,7:0.008413016):0.0036213679,9:0.00369431):0.02422357,(4:0.0145244,(((1:0.01896541,2:0.01781613):0.005255336,3:0.01976725):0.07944033,(6:0.006408099,5:0.009900026):0.00418115):0.0005901209):0.009721689):0.002580958,10:0.0139529429):0.005770768):0.007751208):0.002413483):0.0007168032):0.0004023824):0.001667971,16:0.02404564);
tree gen.44 = [&U] (((13:0.005052789,15:0.0065956543):0.0004174731,(((11:0.009367474,(((((5:0.01078958,6:0.007482646):0.001928417,4:0.02658964):3.82986e-05,(3:0.01776196,(1:0.02210988,2:0.01782344):0.007746596):0.06497277):0.007632649,((7:0.0055404983,9:0.0045237921):0.005657989,8:0.009026258):0.01922522):0.00677105,10:0.01449258898):0.008824745):0.00581333,(((19:0.010823683,18:0.003940608):0.0045963715,17:0.011417528):0.0008001137,12:0.005792424):0.0009733564):0.001125383,14:0.016656622):0.001031151):0.001220198,16:0.02764437);
tree gen.45 = [&U] ((((16:0.02111385,((10:0.0128003968,((9:0.01008627,(7:0.012756405,8:0.0126652483):0.0008116405):0.02193966,(4:0.0166884,((6:0.00302519,5:0.005900696):0.003615704,((2:0.01701385,1:0.01754253):0.003039882,3:0.01432011):0.06749751):9.051837e-05):0.00726739):0.001728782):0.01056267,11:0.009456066):0.006206913):0.001840995,(((18:0.0037932102,19:0.01345314452):0.0055292378,17:0.009537477):0.0004705368,12:0.007307357):0.001709901):0.001434782,(15:0.00495166,13:0.007389016):1.566393e-05):0.0002624545,14:0.0183705192);
tree gen.46 = [&U] ((15:0.0037761325,((16:0.02060003,(12:0.004573279,(17:0.0113842121,(18:0.0060570659,19:0.01678023971):0.012206237):0.001188081):0.0008646319):0.002413223,14:0.022540151):0.0002454678):0.001665563,(13:0.01012454,(11:0.01061864,((((((1:0.01981614,2:0.01770205):0.003942357,3:0.01437815):0.06027897,(6:0.006529763,5:0.006285979):0.00113964):0.003788742,4:0.02158837):0.008129432,(9:0.002915317,(8:0.015536701,7:0.0082704695):0.00110183):0.0243435):0.003183103,10:0.016835034):0.006090181):0.004841066):0.0003361079);
tree gen.47 = [&U] (((14:0.020510131,((12:0.005651803,((18:0.004217739,19:0.0109986141):0.0043772421,17:0.0063351):0.0002777516):0.0009023552,((11:0.007275827,(((4:0.02026028,((5:0.004612347,6:0.01281831):0.002183616,(3:0.01417175,(1:0.02028739,2:0.01178192):0.006519149):0.06597888):0.001125193):0.0109248,(9:0.002978449,(8:0.0163795183,7:0.0086196593):0.0008861301):0.02820623):0.005764666,10:0.012724891):0.01161986):0.002418943,16:0.02741771):0.001417218):0.0008037132):0.0005686282,13:0.005275773):0.0003207173,15:0.007994328);
tree gen.48 = [&U] ((((((18:0.0052098923,19:0.0165543636):0.0063090271,17:0.0122383164):0.00108646,12:0.005896055):0.002233705,((11:0.01123311,(10:0.0158147099,((9:0.003460851,(7:0.00659861498,8:0.007946508):0.000679908):0.02449254,(((3:0.01772689,(1:0.01718593,2:0.01411115):0.003392524):0.06362993,(5:0.01337591,6:0.007675308):0.00153697):0.0004340414,4:0.02075663):0.009363467):0.001292052):0.004759579):0.004514515,16:0.0304272):0.002231929):0.001441254,(14:0.022047339,15:0.0046906632):0.0001206216):0.0001549741,13:0.01073641);
tree gen.49 = [&U] ((15:0.006439406,(13:0.005474081,(16:0.02058243,(((((7:0.007687647,8:0.0092818974):0.00371036365,9:0.004479799):0.02273589,(((6:0.01195993,5:0.009897593):0.006763575,((2:0.01344885,1:0.01993198):0.003703565,3:0.02231594):0.05820073):0.003151742,4:0.01403757):0.004527205):0.002622486,10:0.01530438767):0.005316266,11:0.006790652):0.005054949):0.001667889):0.001096092):0.0007243929,((((19:0.0114477675,18:0.00652838436):0.00439847906,17:0.008352125):0.0003600177,12:0.004439202):0.0003507874,14:0.015267494):0.0006371509);
tree gen.50 = [&U] ((15:0.003888753,((((16:0.03164208,12:0.005938555):0.001236002,((19:0.0087492839,18:0.0058366341):0.0056147689,17:0.0101989105):0.002044365):0.001579334,14:0.019588139):0.0006046881,13:0.00680891):0.000441395):5.81357e-05,(11:0.00787778,(10:0.016916392,((9:0.002985777,(8:0.00827736,7:0.0084094374):0.001861011):0.02506886,(((3:0.01318697,(1:0.01925367,2:0.01131321):0.004915832):0.06763701,(5:0.009395527,6:0.006717226):0.003543758):0.001121397,4:0.02105236):0.006791409):0.00369143):0.005211223):0.008931007);
tree gen.51 = [&U] ((13:0.007270133,((((17:0.0111129097,(18:0.0038856956,19:0.0179570184):0.004363082):0.002395437,12:0.006068532):0.0007744095,(16:0.02291854,(11:0.01500817,(10:0.01708707,((9:0.007886068,(8:0.018818016,7:0.007139244):0.003468429):0.02598738,(((3:0.01512735,(1:0.02405632,2:0.01239459):0.005833864):0.06089679,(5:0.0101302,6:0.005289903):0.002700584):0.002028968,4:0.0225874):0.006885548):0.003278195):0.005488861):0.00425016):0.001572516):0.0009828636,15:0.006127402):0.0006824256):0.0001493923,14:0.019183163);
tree gen.52 = [&U] (15:0.007263519,(14:0.021519378,(13:0.003608278,((((18:0.006318502,19:0.0224371211):0.003957529,17:0.0110632206):0.00114471,12:0.005775305):0.003442095,((11:0.01326007,(10:0.012751866,((9:0.005451149,(7:0.0134773904,8:0.013450846):0.001117708):0.02816421,(4:0.01769179,((3:0.01795402,(1:0.02452291,2:0.01289844):0.00351007):0.06244477,(5:0.007189716,6:0.004402996):0.004899396):0.0002310235):0.008251128):0.001768806):0.00413979):0.003545649,16:0.02397456):0.0004886407):0.000112036):0.0003950657):0.001061364);
tree gen.53 = [&U] ((15:0.005069805,13:0.007422165):0.0005212495,(((((((9:0.0055431336,(7:0.0078820308,8:0.011090416):0.0002352546):0.01782695,(4:0.02001569,(((1:0.01647705,2:0.02262388):0.002901887,3:0.009949913):0.05622116,(5:0.008142896,6:0.005980152):0.001127362):0.003323381):0.008559495):0.002191744,10:0.019189639):0.008168534,11:0.007683472):0.005446881,16:0.02361299):0.001336962,(((19:0.01359027779,18:0.0030944658):0.006284318,17:0.0156442829):0.002123978,12:0.002124398):0.001454835):0.000381506,14:0.0181387941):0.0002103803);
tree gen.54 = [&U] (15:0.015034529,(((((19:0.01125315277,18:0.0042826108):0.0030221327,17:0.0097443201):0.003319086,(12:0.003609886,(((((9:0.004617679,(7:0.0082508111,8:0.013849157):0.001475088):0.02761673,(4:0.02372143,((5:0.008202655,6:0.006487797):0.00305611,((1:0.01578549,2:0.01727355):0.005051594,3:0.0183905):0.06999054):0.002296953):0.009911703):0.003334771,10:0.0114404382):0.008033329,11:0.01403657):0.004469317,16:0.02538043):0.0002848057):0.0001396675):0.001120576,14:0.026766242):0.001060357,13:0.009364668):0.000400376);
tree gen.55 = [&U] ((((12:0.004410448,((18:0.0054062418,19:0.0166153331):0.0032060965,17:0.0121645383):0.001464883):0.001745816,(((((9:0.004276138,(7:0.0155069732,8:0.0092972476):0.001580136):0.03092746,(((1:0.02261322,2:0.02070354):0.007617263,3:0.01637171):0.07364566,(4:0.02383623,(5:0.01045776,6:0.008736582):0.002288351):0.001030283):0.009144034):0.000857713,10:0.017178471):0.01032616,11:0.007858384):0.003770283,16:0.02472578):0.0007185729):0.001084376,15:0.008417277):8.690142e-06,(13:0.006726618,14:0.0236712334):0.003460098);
tree gen.56 = [&U] (13:0.008589746,(15:0.004921556,(((12:0.003498941,(17:0.011862475,(18:0.007586206,19:0.0145716318):0.003793278):0.002019686):8.33445e-05,((11:0.009528927,((((8:0.013937985,7:0.0089142285):0.0008289485,9:0.0023245325):0.02458263,(((3:0.02239642,(1:0.03123918,2:0.01407324):0.004047342):0.06427884,4:0.0188543):0.002033769,(5:0.009275555,6:0.006239068):0.001434966):0.009368547):0.002515124,10:0.0088093667):0.008708968):0.004662393,16:0.03018713):0.001518597):0.00144096,14:0.021157):0.001045094):9.73928e-05);
tree gen.57 = [&U] (((13:0.006308003,14:0.023853487):0.0009821123,((((((8:0.022548205,7:0.0141147041):0.0009044095,9:0.002703732):0.02885505,((5:0.01161758,6:0.006804598):0.003156076,(4:0.02442208,((1:0.01758665,2:0.01658036):0.00120037,3:0.02017598):0.0720451):0.001127406):0.006029552):0.002592323,10:0.019552348):0.003922455,11:0.01007887):0.003450241,((16:0.0226503,12:0.006449274):0.000710698,((18:0.00315520754,19:0.0150070449):0.0023579203,17:0.00819608459):0.001351987):0.0008469026):0.001520394):2.949753e-05,15:0.009066262);
tree gen.58 = [&U] (((((12:0.002887562,(16:0.02599319,(((((8:0.01378526213,7:0.008176902):0.0012563228,9:0.0025089513):0.03072298,(4:0.01847775,((5:0.01052292,6:0.009360794):0.005143244,((1:0.0129287,2:0.01917898):0.006011847,3:0.0182515):0.07058709):0.001026944):0.006659451):0.002121255,10:0.020744149):0.005906712,11:0.006939074):0.005671534):0.0006628136):0.0005334761,((18:0.0052288107,19:0.0213348497):0.0027564659,17:0.0118044912):0.001292604):0.001718707,14:0.018874098):0.0008341085,13:0.01018438):0.0005144936,15:0.00476500361);
tree gen.59 = [&U] (((((12:0.007156977,(17:0.011466891,(18:0.0069985803,19:0.0127207129):0.006321414):0.001557409):0.0002432117,((11:0.01072359,((((7:0.0093444927,8:0.007231995):0.0019113488,9:0.0016194992):0.02318833,(((3:0.01241054,(1:0.0243866,2:0.02195419):0.006399187):0.06912991,(5:0.01018411,6:0.006042531):0.002858496):0.0001384235,4:0.02264298):0.00715744):0.001667083,10:0.020512074):0.003710167):0.005715672,16:0.02258465):0.005101203):0.000711283,14:0.0243392154):0.001079091,15:0.0064993194):3.810736e-06,13:0.0108292);
tree gen.60 = [&U] (((((12:0.005758268,(16:0.03517466,(((((8:0.0162803396,7:0.006704116):0.003915565,9:0.004368773):0.02616392,((((1:0.01811833,2:0.02411136):0.002578507,3:0.01335823):0.06032103,4:0.01987355):0.0003650137,(5:0.007463077,6:0.007454066):0.002313643):0.008082709):0.003506638,10:0.016137513):0.005636984,11:0.01005796):0.007845265):0.0007112724):0.0008092064,(17:0.0141857631,(18:0.0061866945,19:0.015280257):0.001797828):0.001423639):0.001661158,14:0.024506779):0.001466405,13:0.006744411):9.074091e-06,15:0.0048273066);
tree gen.61 = [&U] ((13:0.01344048,15:0.009035729):5.322992e-05,((((17:0.0113354658,(18:0.00658222974,19:0.0135769436):0.008370533):0.00326145,(16:0.02842379,(11:0.01149156,(((9:0.00639668,(8:0.010733254,7:0.0113268473):0.0003577269):0.03116131,(4:0.02178525,(((1:0.02449448,2:0.01806931):0.004108697,3:0.01612691):0.06895089,(6:0.00658701,5:0.008894364):0.006554933):0.001693761):0.01464861):0.00292048,10:0.016185048):0.008036514):0.004239025):0.001896781):0.0005321593,12:0.005082666):0.00194346,14:0.019540189):0.0009784993);
tree gen.62 = [&U] ((((14:0.0220333815,(12:0.004297487,(17:0.013710707,(19:0.0143379945,18:0.0028759518):0.0079216154):0.001819267):0.0006686618):0.002045693,(16:0.0248888,(11:0.009495146,(((4:0.02468937,((5:0.006979027,6:0.00788602):0.0006700147,(3:0.02084051,(1:0.01607057,2:0.01010725):0.004319874):0.0531253):0.0002907764):0.008633217,(9:0.0049797368,(8:0.0172862993,7:0.00606933191):0.0005432779):0.02003379):0.003018524,10:0.014047644):0.007137696):0.007468465):0.001049505):0.001028775,13:0.01123284):6.861111e-05,15:0.0082240194);
tree gen.63 = [&U] (13:0.007024882,(((11:0.009875475,(((9:0.004617475,(7:0.008051209,8:0.012487487):0.005512727):0.01963265,((6:0.006099071,5:0.008660463):0.005467961,(((1:0.02394138,2:0.01580214):0.004944315,3:0.01490394):0.05673094,4:0.01722067):0.0001735612):0.01011912):0.002519834,10:0.0202417305):0.006993468):0.004166871,16:0.02925519):0.003916761,(15:0.0036113218,(14:0.015787068,(12:0.006257629,((19:0.0082286916,18:0.0038074261):0.0051690404,17:0.0062933177):0.001278139):0.004867266):0.0007715955):0.002456436):0.0002802685);
tree gen.64 = [&U] ((13:0.008297128,(((12:0.004224497,((17:0.0084385955,(19:0.0141906157,18:0.001623569):0.00544252529):0.00203556,(((((((1:0.01715713,2:0.01573109):0.004356764,3:0.01748766):0.06401267,(5:0.006612885,6:0.009097479):0.002742668):0.0006125631,4:0.01598657):0.00625406,(9:0.003758671,(8:0.010122449,7:0.00969201):0.0020734948):0.0224313):0.001335049,10:0.012913927):0.005861355,11:0.008354364):0.005036492):0.0007747294):0.001087904,14:0.018842402):0.0007655622,15:0.0030079036):0.0005024737):0.003991567,16:0.02294285);
tree gen.65 = [&U] (((16:0.0291747,(11:0.003717079,((((7:0.0113311486,8:0.009232693):0.0006944157,9:0.0024090575):0.03848804,(((6:0.009603215,5:0.007153761):0.005678959,((1:0.01967568,2:0.0218575):0.002649947,3:0.01497172):0.06416804):0.001795295,4:0.01840494):0.01212951):0.002266786,10:0.011632486):0.008219583):0.005262768):0.001151666,(((18:0.0023191388,19:0.0148724359):0.0040025748,17:0.013456536):0.0001714985,12:0.001401748):0.001117606):0.0005002637,(14:0.019023535,(15:0.006754547,13:0.006455876):0.0007303818):0.0002936625);
tree gen.66 = [&U] ((14:0.022344116,((((19:0.015029166,18:0.00587965057):0.0041410845,17:0.0088469184):0.00102376,12:0.006667452):0.0008300951,(16:0.02108098,(11:0.01052515,(((9:0.006326004,(7:0.011138536,8:0.0166160637):0.003377676):0.0183159,((((1:0.02247758,2:0.01938299):0.003009265,3:0.01337979):0.07409529,(6:0.005211527,5:0.009052573):0.004397881):0.000991181,4:0.02737598):0.00727301):0.002587721,10:0.0167291385):0.005092722):0.007575962):0.0006557351):0.0004090252):0.002841086,(15:0.0043806585,13:0.01087851):0.001126268);
tree gen.67 = [&U] ((15:0.0066778386,12:0.004981491):8.152288e-05,((((17:0.00986988937,(19:0.013310145,18:0.003990401):0.0050379339):0.002597425,(16:0.03053535,(11:0.005737637,(10:0.0112658372,((9:0.00522872,(8:0.017069665,7:0.006624398):0.0005741583):0.02466881,(4:0.025862,((3:0.01589069,(1:0.03304632,2:0.01592981):0.00537353):0.05746581,(5:0.01374677,6:0.007570751):0.003978434):0.005691929):0.01183994):0.0005654768):0.006472146):0.004101697):0.001456285):0.001556822,13:0.00751852):0.0002292054,14:0.017984576):0.0004356265);
tree gen.68 = [&U] (15:0.0062443917,(((((17:0.009606464,(19:0.0168133779,18:0.0044871311):0.0054262043):0.0009816485,16:0.02818524):0.0004481091,12:0.003729816):0.002120037,((((((1:0.02030526,2:0.01568795):0.003615907,3:0.0135596):0.06518173,(4:0.01981352,(5:0.006463166,6:0.00751734):0.002002071):0.0001267125):0.006509513,((7:0.00756460533,8:0.0165051711):0.001269316,9:0.004338566):0.02953293):0.001196834,10:0.014148652):0.008638426,11:0.009454635):0.004358988):0.001835322,(14:0.02398197476,13:0.004629353):0.000133458):1.78921e-06);
tree gen.69 = [&U] (((16:0.02307467,((10:0.010380909,(((7:0.010550714,8:0.0114459203):0.0013186702,9:0.0042358207):0.02290058,(4:0.02033264,(((1:0.02065021,2:0.0165623):0.002725744,3:0.01974041):0.06607182,(5:0.008258719,6:0.01016599):0.003720465):0.0004959933):0.01057781):0.001832026):0.005793986,11:0.007512561):0.002450922):0.001906977,(12:0.004654001,((19:0.01820131623,18:0.0041107158):0.003896935,17:0.0100557188):0.002180424):0.002323493):0.001988577,((15:0.0061744452,13:0.005233782):0.0004975345,14:0.019658298):0.0009652406);
tree gen.70 = [&U] (((((18:0.0040049092,19:0.0189120317):0.0042388506,17:0.0138651):0.001563649,12:0.004314259):0.001175677,(16:0.02471594,(11:0.01052696,(10:0.0158939124,(((((1:0.01543976,2:0.01225754):0.006080386,3:0.01780818):0.05695281,(6:0.006306754,5:0.009993061):0.003940632):0.0004871325,4:0.01802286):0.01290809,(9:0.003881231,(7:0.0065005521,8:0.0168578424):0.0006662961):0.02302247):0.002047146):0.01017226):0.006454461):0.002660901):0.0009545089,(14:0.0224300903,(13:0.008819399,15:0.0086378436):0.0003443927):4.423861e-05);
tree gen.71 = [&U] ((14:0.024796759,(((11:0.01072071,(10:0.019645387,((((6:0.006945349,5:0.01263211):0.003637538,((1:0.01705828,2:0.01485536):0.006673292,3:0.01252014):0.06381391):0.001140392,4:0.0236557):0.004660167,(9:0.003146601,(8:0.01203456,7:0.0123227264):0.001034771):0.01675598):0.002950334):0.009837751):0.004471412,16:0.01925064):0.003527971,(((18:0.0056985455,19:0.0139482746):0.00318010858,17:0.00854214):0.0005279786,12:0.007544038):0.001436055):0.001776047):0.0004586683,(15:0.008158504,13:0.008729978):0.0001224744);
tree gen.72 = [&U] ((((16:0.02494919,((11:0.01122597,(10:0.010889575,(((6:0.007275417,5:0.006593147):0.002682631,(4:0.02329496,((1:0.01649576,2:0.01718404):0.002753267,3:0.01298239):0.06091131):0.0005429825):0.01253763,(9:0.005227641,(8:0.0178569565,7:0.0069682535):0.0008250511):0.026273):0.003281828):0.009167275):0.003747505,(12:0.005242787,(17:0.009797548,(19:0.01398690156,18:0.006420658):0.0014478586):0.001206195):0.002370302):0.002132577):0.0006253656,14:0.016066902):0.0007655735,15:0.0089666025):0.001953257,13:0.008827622);
tree gen.73 = [&U] (((((((11:0.007461468,(10:0.010159254,((((1:0.01591276,2:0.01385413):0.006052053,3:0.01631616):0.06226451,((6:0.006471706,5:0.006296263):0.003962267,4:0.02006352):0.0004547151):0.009390879,(9:0.004023517,(7:0.0094054598,8:0.01342130019):0.0005056163):0.0262963):0.003193275):0.004648432):0.004271416,12:0.004170711):0.0006868898,((18:0.00425733,19:0.0116067722):0.00385023944,17:0.0100082951):0.001378208):0.0006941308,14:0.014525585):0.0001609901,13:0.005673696):0.0001038392,15:0.004674693):0.003533737,16:0.03691436);
tree gen.74 = [&U] (15:0.0100120951,((13:0.008068083,14:0.018345957):0.0001224621,(((17:0.00712617807,(19:0.01730209852,18:0.002460149):0.0071510213):0.0005116069,(12:0.006664056,16:0.02609208):0.001935835):0.003678229,((10:0.011526633,((8:0.01928536,(7:0.0066815656,9:0.006517327):0.0001307654):0.02611271,(4:0.01934544,((5:0.00905429,6:0.008657161):0.003896984,((1:0.02327167,2:0.02114907):0.002424365,3:0.01268378):0.06864132):0.0001123538):0.006927357):0.001554232):0.006853555,11:0.007934203):0.006078247):0.0008367742):0.0007913938);
tree gen.75 = [&U] (16:0.02745879,(13:0.004395846,((14:0.02514584,((12:0.004555306,(17:0.0098500475,(19:0.015504231,18:0.004520802):0.00586021275):0.0010925428):0.002488891,(((((((1:0.01610041,2:0.01525673):0.008703958,3:0.01775363):0.06231793,(6:0.006880293,5:0.01013684):0.001550275):0.002196686,4:0.01940822):0.009217863,(9:0.005499822,(7:0.0095067789,8:0.010416756):0.0006143246):0.02438049):0.003200737,10:0.0152608599):0.008734631,11:0.007728114):0.009254068):0.0009612424):0.001240461,15:0.004197477):0.0003646439):0.001933336);
tree gen.76 = [&U] (((13:0.008085582,14:0.018428279):0.000172122,((12:0.003472229,(17:0.00819750015,(19:0.0139158008,18:0.005136958):0.007952734):0.001693771):0.0008622031,(16:0.021446,((((4:0.02063201,(((1:0.02308609,2:0.01794227):0.004717303,3:0.01623246):0.04930356,(6:0.006611865,5:0.008219018):0.004021831):0.0005181641):0.005209626,(9:0.00560833,(8:0.011911428,7:0.0055901338):0.002174691):0.02354598):0.004806123,10:0.014533068):0.004947374,11:0.004599164):0.004927848):0.00161389):0.0004141182):0.0006120037,15:0.0073712273);
tree gen.77 = [&U] ((15:0.0034876022,(14:0.02129422187,13:0.01077596):0.0002850613):5.380409e-05,((12:0.005787224,((19:0.0130332311,18:0.0054829843):0.0039703676,17:0.0076304962):0.0008384614):0.001733984,(((10:0.0142908869,(((7:0.008723979,8:0.0085169282):0.0001715729,9:0.004135042):0.02203687,((((1:0.02347795,2:0.02159741):0.0009634128,3:0.01364442):0.06605504,(6:0.008208953,5:0.009615966):0.004477877):0.0007318421,4:0.01845666):0.01082956):0.001033915):0.009298641,11:0.004187444):0.005420262,16:0.02056699):0.000367257):0.001848734);
tree gen.78 = [&U] ((15:0.0063900441,13:0.008091384):0.0003333676,(14:0.021526808,(((16:0.03320696,(11:0.01197845,((((8:0.019334297,7:0.0112198044):0.0003638092,9:0.007990315):0.03002755,((((1:0.02166412,2:0.01740939):0.002589033,3:0.01369141):0.07090977,(6:0.005940807,5:0.007879072):0.003653035):0.0002170804,4:0.01855489):0.008968216):0.002017624,10:0.014556258):0.006889813):0.003566993):0.001329764,12:0.005480078):0.001119208,((19:0.019460304,18:0.00331005459):0.0024555345,17:0.0112113671):0.0006989372):0.0009695723):0.0007413801);
tree gen.79 = [&U] (((((16:0.03310763,(((((7:0.010098783,8:0.012062733):0.002371662,9:0.007262952):0.02203443,(4:0.01941023,(((1:0.02185591,2:0.02078516):0.002435444,3:0.01961503):0.05925227,(5:0.007981006,6:0.009433909):0.005298626):0.002031378):0.004073842):0.002134286,10:0.0154589274):0.01061802,11:0.009087872):0.004608097):0.0005073383,12:0.003799154):0.000397533,(17:0.0098989538,(18:0.00214397111,19:0.0082757345):0.0050064035):0.002266322):0.002612456,(14:0.0207826546,15:0.0056858358):0.00334814):1.42848e-05,13:0.008996161);
tree gen.80 = [&U] ((13:0.004724221,(((((18:0.0029052695,19:0.0181063182):0.00221232995,17:0.00784149337):0.001143417,12:0.002810961):0.0009608198,((11:0.009573806,(((4:0.02350139,((6:0.007424995,5:0.01379162):0.002353935,((1:0.02499398,2:0.01455933):0.003484177,3:0.01519388):0.05922465):0.002484193):0.00598771,((8:0.014225208,7:0.008798651008):0.001769427,9:0.0032281496):0.0324404):0.002549233,10:0.01437246):0.008423957):0.00452725,16:0.02373053):0.001299926):0.0003878595,15:0.004949296):0.001205614):0.0008153896,14:0.027172413);
tree gen.81 = [&U] ((13:0.007858408,14:0.018919288):0.0001479693,(((16:0.02969739,(((((8:0.0109899013,7:0.0083003547):0.001174975,9:0.0020613961):0.02282603,(4:0.01926123,(((1:0.02683359,2:0.01608599):0.00467603,3:0.01426546):0.08080149,(6:0.006426358,5:0.007579651):0.002259797):0.002013348):0.007806761):0.003130518,10:0.016264408):0.007444572,11:0.006941438):0.005753434):0.0004697671,(12:0.006482516,((19:0.0122084042,18:0.0023862536):0.0054887743,17:0.012575147):0.001680572):7.055495e-05):0.0007697081,15:0.0068144191):0.0001791248);
tree gen.82 = [&U] (13:0.005026513,(((((12:0.004218432,((19:0.014544132,18:0.0031105516):0.0052150242,17:0.016192715):0.003257741):0.000312456,16:0.02459309):0.001282181,((((9:0.006150348,(7:0.0078574364,8:0.01370736):0.003258865):0.01990936,(4:0.01657978,((6:0.005639697,5:0.008157253):0.002090507,((1:0.02519653,2:0.01543989):0.00466473,3:0.01004238):0.06608757):0.002581817):0.007388274):0.00169763,10:0.011864455):0.007650243,11:0.00916684):0.00293907):0.0003794696,14:0.014437441):0.001051565,15:0.006901158):9.970776e-05);
tree gen.83 = [&U] (14:0.016836631,(((16:0.02923593,(11:0.006326595,(10:0.022563347,((4:0.02436491,((3:0.01267961,(1:0.02236008,2:0.01802256):0.003032142):0.05457075,(5:0.009412814,6:0.004284204):0.003415995):0.0006233455):0.01154039,(9:0.003982766,(7:0.0116576472,8:0.0139135283):0.000666742):0.02121078):0.001720262):0.005165765):0.005093808):0.0009809283,(((19:0.010187113,18:0.0044129657):0.0042261594,17:0.0098554187):0.001333221,12:0.004533881):0.002619067):0.0006114231,(15:0.007514362,13:0.00558755):1.815374e-05):0.0008935204);
tree gen.84 = [&U] (13:0.01045788,((14:0.019706776,(((12:0.002139806,16:0.02524763):0.0008378536,(11:0.01141085,((10:0.019238998,((8:0.01056608682,7:0.0140798062):0.0006479876,9:0.0052519785):0.03725458):0.000214871,(((3:0.02008364,(1:0.01966778,2:0.01492876):0.003284059):0.07155008,(5:0.007434902,6:0.004958046):0.003793029):0.0008945487,4:0.01840834):0.009733174):0.008965932):0.004485888):0.001420197,((18:0.0060675489,19:0.0147681423):0.0032595308,17:0.0128689144):0.003273576):0.0002704061):0.0003092808,15:0.0076328557):7.941635e-05);
tree gen.85 = [&U] ((13:0.008418051,14:0.020660661):0.0006977569,(15:0.0078759174,(((17:0.014681322,(18:0.0031020308,19:0.0114189511):0.006792523):0.002055789,12:0.005546382):0.003193263,((11:0.009108664,(10:0.0108853369,(((7:0.0081014324,8:0.0106870596):0.0018743716,9:0.003014639):0.02427453,(((3:0.0157174,(1:0.01797361,2:0.01556014):0.003845425):0.0577644,4:0.01573704):0.002128806,(5:0.006251259,6:0.009412324):0.003347922):0.010129):0.003313942):0.008244585):0.005039018,16:0.02670774):0.002924406):0.0005246455):0.000828909);
tree gen.86 = [&U] ((((12:0.006075466,(((10:0.0181925128,(((5:0.005383385,6:0.006273631):0.003428148,(4:0.02267699,((1:0.02995274,2:0.01577785):0.002008481,3:0.01224527):0.06803008):0.0001262693):0.007992469,((7:0.0082927679,8:0.011584898):0.0008752964,9:0.002829062):0.0175829):0.003633483):0.005023341,11:0.005865971):0.00555939,16:0.01718903):0.004130997):0.0001017725,(17:0.0083306486,(19:0.016823865,18:0.00722555859):0.0040156893):0.001060607):0.0002348168,14:0.0181411614):0.002034427,(13:0.004992886,15:0.004877459):0.0007726068);
tree gen.87 = [&U] ((15:0.006661262,(13:0.0047398,14:0.0264707592):0.0003529516):0.001156649,((12:0.003560828,(17:0.0119286004,(18:0.005700821,19:0.0128227959):0.0048974462):0.001934578):0.002227392,(16:0.02525545,(11:0.007736346,(10:0.016321178,((7:0.013478105,(8:0.016100808,9:0.00275483):0.0009340029):0.030565667,(((5:0.006772039,6:0.007173294):0.003971138,(3:0.01327434,(1:0.01950031,2:0.01503326):0.004872036):0.05625256):0.002250381,4:0.0259805):0.00956651):0.001386813):0.00615537):0.00657159):0.001305877):0.0001361239);
tree gen.88 = [&U] (13:0.01244284,(15:0.00367975865,(((16:0.02616475,((((((6:0.005277428,5:0.005978036):0.00405891,4:0.01982903):0.001581724,((1:0.01727258,2:0.01722035):0.001266718,3:0.01075672):0.06097182):0.007697663,(9:0.002796782,(7:0.0084476713,8:0.017286759):0.001545549):0.02575263):0.001357155,10:0.014816397):0.007131232,11:0.007945059):0.00361277):0.002916423,(12:0.009409278,((19:0.0161199626,18:0.005002913):0.0036358824,17:0.0128235316):0.002838112):0.0003347739):0.0008249223,14:0.017866025):0.0006303926):0.001429969);
tree gen.89 = [&U] ((13:0.007687517,(14:0.0279923516,15:0.0040739712):0.0004677045):0.0009547142,((16:0.02889107,((10:0.0136248399,(((((1:0.01690323,2:0.0151113):0.007298825,3:0.01499932):0.06015398,(5:0.008317721,6:0.006376485):0.004725532):0.001158878,4:0.02250329):0.01185425,((7:0.010055097,8:0.011169231):0.005000436,9:0.004723078):0.02445943):0.004181997):0.003764812,11:0.007436471):0.005040481):0.001564688,((17:0.0102781693,(18:0.0020217579,19:0.0155271596):0.004985748):0.003916224,12:0.009082621):0.0008455613):0.001524414);
tree gen.90 = [&U] ((13:0.006499864,15:0.005802979):0.0006763317,(14:0.026372526,(((17:0.0095793798,(18:0.005844177,19:0.0149996981):0.0067320684):0.001373905,12:0.00569052):0.0006097274,(16:0.0237936,(11:0.008450021,(10:0.0123755,(((8:0.0124565086,7:0.0081715779):0.0005418946,9:0.005975641):0.02926846,(4:0.02216968,((6:0.005996577,5:0.004960967):0.002815234,(3:0.01471551,(2:0.01711783,1:0.01516053):0.006097324):0.06587995):0.0004985053):0.009556084):0.001129595):0.005838716):0.004814098):0.001258585):0.001388859):0.0001215933);
tree gen.91 = [&U] (15:0.0041828195,((((11:0.005012685,(10:0.0173179875,(((7:0.009917877,8:0.00858276):0.002116181,9:0.004480798):0.03435718,(4:0.01784305,((3:0.01353835,(1:0.01407007,2:0.02183102):0.002948019):0.06698483,(5:0.007132838,6:0.00542223):0.001168846):0.0009983338):0.004767805):0.001896233):0.008723727):0.006339964,((12:0.005332224,16:0.02334358):0.0005134283,((18:0.00252483312,19:0.0153981958):0.008157411,17:0.013377088):0.001273253):0.0003024464):0.0007381777,14:0.024339295):0.000530173,13:0.007990774):0.0004183375);
tree gen.92 = [&U] ((((((11:0.007717042,(10:0.0109836886,(((8:0.0190019076,7:0.009072919):0.0006721902,9:0.0028748016):0.02826347,((4:0.01717493,(3:0.01625384,(1:0.01872196,2:0.01636082):0.005002328):0.06339101):0.0003299776,(5:0.01027797,6:0.00778282):0.003867766):0.00687512):0.00268141):0.006482477):0.009360264,16:0.0203529):0.0008685624,(12:0.006501049,(17:0.009912367,(18:0.0031977186,19:0.01382044469):0.00484422):0.001721504):0.002286313):0.0006809482,15:0.005755826):0.0006359722,13:0.006638059):0.0002925097,14:0.016289059);
tree gen.93 = [&U] (((((17:0.0071046068,(19:0.013435547,18:0.0035636328):0.006340659):0.001934188,((((10:0.0147320168,(((((1:0.01629161,2:0.01560181):0.003733478,3:0.01786842):0.07222592,(5:0.005234183,6:0.01197688):0.003834671):0.004575528,4:0.02321037):0.007598111,((7:0.01025760586,8:0.0201102291):0.000901083,9:0.005836148):0.01801088):0.004110915):0.009438427,11:0.007664251):0.00719965,16:0.02994766):0.00431186,12:0.005296435):0.0001682194):0.0001676488,14:0.020176611):0.0004302041,13:0.01021746):3.717715e-05,15:0.0067571521);
tree gen.94 = [&U] (((((((19:0.0123818195,18:0.0036183746):0.0041213524,17:0.0113319983):0.001800644,(16:0.02816998,12:0.005470805):0.00266329):0.00182169,(11:0.01056596,(((4:0.02726527,((3:0.01676016,(2:0.01604834,1:0.02332057):0.002833491):0.0675417,(6:0.005894465,5:0.006148477):0.002857659):0.001279527):0.007315889,10:0.021705466):0.001754507,((9:0.004935715,7:0.0076014744):2.292021e-06,8:0.013670683):0.03084289):0.01279206):0.005768751):0.0001838608,14:0.021133189):0.001126094,15:0.0056333161):0.0009900694,13:0.008794437);
tree gen.95 = [&U] (((16:0.02593359,(11:0.003772772,((((6:0.005827278,5:0.01301238):0.002954445,((3:0.01918338,(2:0.0148475,1:0.01994087):0.004450619):0.06522915,4:0.0220088):0.0008482403):0.007264375,((7:0.005835565,8:0.013077555):0.004635874,9:0.004910083):0.02415623):0.003314968,10:0.017029526):0.007614559):0.006888619):0.0009299299,((17:0.0079154801,(19:0.0131256221,18:0.004637205):0.00527577397):0.002436353,12:0.00688347):0.001380922):0.0005742907,((14:0.014852505,15:0.0073443952):0.0001173675,13:0.008657505):6.898202e-05);
tree gen.96 = [&U] ((14:0.015920628,((12:0.005635215,(((10:0.0132687094,((9:0.0035956382,(7:0.0104755797,8:0.0099477544):0.0003262042):0.02402576,(((1:0.0129566,2:0.01449546):0.003587964,3:0.01775334):0.06497434,(4:0.02597254,(6:0.0064576,5:0.01216416):0.003134464):0.000292519):0.01032479):0.002526008):0.007483,11:0.007405053):0.003600561,16:0.02376097):0.002034328):0.0007402938,((18:0.0047406087,19:0.0153545622):0.0059129905,17:0.016808081):0.0003520741):0.001503323):0.0008574962,(13:0.007269718,15:0.0048790269):0.0004096946);
tree gen.97 = [&U] ((((12:0.004801264,((18:0.0041029021,19:0.0129614232):0.0025024916,17:0.0111488971):0.00130944):0.002909574,(16:0.01928256,((((((5:0.007224197,6:0.005797655):0.001985442,((1:0.007516845,2:0.02067304):0.004836558,3:0.01083113):0.0672154):0.0002914051,4:0.02330151):0.007152021,(9:0.00499465,(8:0.0119814776,7:0.006085266):0.002021688):0.02920138):0.002700815,10:0.015890202):0.01035267,11:0.006661057):0.007679463):0.0005842068):0.0005258463,15:0.0032434651):9.742774e-05,(14:0.016345019,13:0.01023665):0.0009496699);
tree gen.98 = [&U] (16:0.02698904,((15:0.0052465834,13:0.006328773):0.0001764579,(14:0.017793075,((11:0.01236727,((((3:0.01678576,(2:0.01560603,1:0.01761806):0.005032587):0.07315021,(4:0.02083168,(6:0.009459697,5:0.008958674):0.001422001):5.9551e-05):0.01032843,((7:0.0107856452,8:0.010034444):0.001128488,9:0.009039981):0.03211493):0.001788404,10:0.014252862):0.006418123):0.007197667,(12:0.008863367,(17:0.0047757666,(18:0.0030362941,19:0.0152768102):0.0025454213):0.0006692276):0.0008112243):0.0005757126):0.003499822):0.0003478185);
tree gen.99 = [&U] (((11:0.007474156,((((8:0.021676391,7:0.0100464066):0.001408992,9:0.005106333):0.03641741,(4:0.02425033,((6:0.01087031,5:0.0138109):0.005752614,(3:0.01979528,(2:0.02091598,1:0.02064549):0.007118876):0.07264921):0.002075547):0.01114791):0.001739207,10:0.0134547296):0.004247853):0.005446578,(15:0.009053172,(13:0.006097592,(14:0.014871673,((17:0.0120427926,(18:0.0047595005,19:0.012511426):0.004515546):0.001250655,12:0.006765812):0.002830492):0.0006817221):0.001461338):0.0002894314):0.000636458,16:0.02778229);
tree gen.100 = [&U] ((15:0.0043854193,(13:0.010597,(14:0.020197942,(((19:0.010026465,18:0.006475309):0.002980397697,17:0.0098265123):0.001799869,(12:0.006190727,(11:0.006290745,((((7:0.00949009,8:0.010737145):0.0004161576,9:0.003444086):0.02382501,(4:0.02332643,((6:0.004099337,5:0.01004376):0.002011513,(3:0.01424914,(2:0.01531296,1:0.0172023):0.004842637):0.0628144):0.001954615):0.005123383):0.003277352,10:0.0130782251):0.008425745):0.004543513):0.0002360113):0.0007478471):0.0006359224):0.0009053281):0.0013726,16:0.03133529);
tree gen.101 = [&U] ((15:0.006037964,(13:0.008698052,((12:0.005506242,((17:0.011199964,(19:0.01296553398,18:0.0035762325):0.0065132215):0.0009645395,(11:0.007836069,((((7:0.0093072336,8:0.0132439884):0.001999003,9:0.0017502497):0.02681312,(((6:0.008728142,5:0.009406912):0.0008576999,4:0.01680424):0.001128342,(3:0.02143288,(2:0.01908513,1:0.01888564):0.002495596):0.06445341):0.009428557):0.002104084,10:0.015074368):0.01249835):0.004553897):0.0007377066):0.001789704,14:0.020568287):0.0008376605):5.792974e-05):0.001349258,16:0.03059447);
tree gen.102 = [&U] (((14:0.020135643,15:0.004620671):0.0001006134,13:0.007049104):0.0009696733,((12:0.002964785,(16:0.02507218,(17:0.0095501954,(18:0.0063316519,19:0.01150028758):0.002834459):0.0031706719):0.001104186):0.001816419,(11:0.01130547,(((9:0.003683588,(7:0.0117402534,8:0.00996359375):0.0009260117):0.02609836,(4:0.0251246,((3:0.01908697,(2:0.01510966,1:0.01600801):0.005717543):0.06099857,(6:0.006490103,5:0.006467046):0.003547723):0.000732509):0.008245849):0.004099226,10:0.0169469978):0.004150506):0.004675004):0.0005462597);
tree gen.103 = [&U] ((15:0.006843708,13:0.009369848):0.001319746,(14:0.01874044,(12:0.003885785,(((19:0.013493823,18:0.0062092203):0.003899546,17:0.0104868606):0.0007189895,(16:0.02199401,(11:0.006494453,(10:0.015154735,(((9:0.004842657,7:0.0112849293):0.00112557,8:0.0148940019):0.03293478,(((6:0.006680043,5:0.007482552):0.002225644,(3:0.018218,(2:0.02074358,1:0.01548703):0.005821298):0.05179482):0.001749497,4:0.01891126):0.008596778):0.002020723):0.005096097):0.004952838):0.002257845):0.0002920543):0.0001481477):0.0002986862);
tree gen.104 = [&U] (16:0.02736706,((13:0.009436143,(14:0.017889582,((12:0.00419652,((18:0.0064566796,19:0.0136296662):0.0030317045,17:0.011083237):0.003089771):0.0008554185,((((((6:0.003353798,5:0.007133107):0.002896631,((1:0.02441869,2:0.01290834):0.003075704,3:0.01559962):0.08726268):0.001090126,4:0.01499859):0.007501896,((8:0.013450313,7:0.01058241711):0.0004860654,9:0.005700977):0.02591441):0.002328099,10:0.01635447148):0.005894274,11:0.007140321):0.004655711):0.0004126768):0.0006361125):0.0004471381,15:0.006985442):0.000967213);
tree gen.105 = [&U] (13:0.008774587,((15:0.0041648921,16:0.02966448):4.611657e-05,((((((((6:0.008670559,5:0.006408367):0.002224694,((1:0.0168387,2:0.01606034):0.00135211,3:0.01591171):0.06798436):0.003771389,4:0.02654228):0.01602943,((8:0.011656992,7:0.0102819848):0.0002327922,9:0.0036046788):0.03020461):0.004732136,10:0.013776447):0.005332583,11:0.007296609):0.005329987,(12:0.00772235,((19:0.011139758,18:0.004647884):0.0039645166,17:0.01730804741):0.001045194):0.0007643472):0.001825472,14:0.018027305):0.001948316):0.000280461);
tree gen.106 = [&U] ((((((19:0.0157024968,18:0.0029621092):0.00518412942,17:0.008129686):0.001413913,12:0.003627635):0.0004224461,(16:0.02465988,((((4:0.02805017,(((1:0.02171415,2:0.01751251):0.007825436,3:0.0159541):0.07170886,(6:0.01063763,5:0.0083408):0.002916732):0.001274955):0.007403219,(8:0.019060028,(9:0.00626436,7:0.0103138502):0.000225115):0.02197519):0.002352275,10:0.018033733):0.007392416,11:0.00896533):0.003574167):0.00229005):0.003171062,14:0.019221397):0.0003207866,(13:0.006620148,15:0.0066519966):0.0006582015);
tree gen.107 = [&U] ((15:0.0057925741,((((18:0.0047473565,19:0.01473958317):0.006951712,17:0.0065253481):0.001990746,((12:0.005878993,((((4:0.02646641,(((1:0.02470829,2:0.01612234):0.004320178,3:0.01649224):0.06460598,(6:0.01214963,5:0.01038441):0.001866935):0.003601868):0.01201087,(7:0.01048477947,(8:0.017000477,9:0.008239971):0.00142961):0.0228634692):0.001830128,10:0.016778671):0.003911016,11:0.01443527):0.005326284):0.0005684801,16:0.02549167):0.001935159):0.001901666,14:0.027674666):0.0007304018):0.0009509787,13:0.007377102);
tree gen.108 = [&U] ((((19:0.018713999,18:0.007655277166):0.0042715857,17:0.0059532414):0.0005480156,(12:0.009436029,(16:0.02337768,((10:0.0126086647,((7:0.0117842684,(9:0.0050957825,8:0.018338266):0.0001265776):0.02756662,(4:0.02870487,(((1:0.02035208,2:0.01612194):0.005522417,3:0.01867205):0.06130264,(5:0.005867789,6:0.007640545):0.003474682):0.00274002):0.0083161):0.00396496):0.006664943,11:0.005036115):0.003429512):0.002678086):0.002067492):0.001325048,((14:0.021305709,15:0.00590701):0.0001984384,13:0.005744143):1.734064e-05);
tree gen.109 = [&U] ((15:0.006607926,13:0.004338158):0.00048335,(((12:0.004046316,((19:0.0138198123,18:0.0024357889):0.002711148,17:0.012311645):0.0005047957):0.0002256642,((11:0.007313478,(10:0.018348299,((((3:0.01565015,(2:0.02218664,1:0.02080393):0.005901766):0.05875508,4:0.02105459):0.0003962182,(6:0.01064731,5:0.01100248):0.003178741):0.007889281,((7:0.012302857,8:0.0120366716):0.0007358745,9:0.005653339):0.02676858):0.003152322):0.006008653):0.004081848,16:0.02487601):0.001328989):0.000791906,14:0.0279517866):0.0004507573);
tree gen.110 = [&U] (15:0.004141544,(((((19:0.0135513675,18:0.0052622661):0.004103622,17:0.0091296304):0.001562333,((12:0.006190302,((10:0.011727731,(((7:0.0051151824,8:0.010125741):0.001319074,9:0.003707151):0.02414869,((4:0.01734086,((1:0.0186781,2:0.01848036):0.004314207,3:0.01648868):0.06451257):0.0004789047,(5:0.006104857,6:0.008453269):0.002813439):0.006290377):0.0036844):0.006089106,11:0.007103909):0.005701906):0.0003195207,16:0.02727217):0.000989607):0.004028061,14:0.018029391):0.002849219,13:0.006200202):0.0003508043);
tree gen.111 = [&U] (((16:0.02442964,((10:0.017496346,(((7:0.009880619,8:0.0198650106):0.0007893662,9:0.005293403):0.01995681,((5:0.007124797,6:0.003985171):0.007192524,(4:0.01876961,((1:0.0199886,2:0.01715552):0.003088829,3:0.01479593):0.05719303):0.000725558):0.007726323):0.001875858):0.004325448,11:0.01002797):0.003489393):0.00229462,(15:0.0056340615,13:0.008285078):0.0002322326):0.0005022427,((((19:0.0120707558,18:0.004444733742):0.0056312318,17:0.0125377786):0.0003815022,12:0.004392196):0.00161106,14:0.018146856):0.001541136);
tree gen.112 = [&U] (((((((8:0.011531664,(7:0.0109081353,9:0.003223571):0.001365621):0.02542138,((4:0.02051062,(6:0.006921893,5:0.008571228):0.003591758):7.446096e-05,((1:0.02156479,2:0.02025031):0.003669149,3:0.01285806):0.07813247):0.006214124):0.001783505,10:0.014302104):0.007143786,11:0.01033715):0.004184899,16:0.02541377):0.002120556,(15:0.009943368,13:0.009577609):3.848338e-05):0.0001456074,((((19:0.0139128106,18:0.004217593):0.0025917226,17:0.008643227):0.001636886,12:0.007288497):0.001455155,14:0.020214672):0.0005068875);
tree gen.113 = [&U] (((13:0.00917391,(((((8:0.014972691,7:0.0060405635):0.0005136905,9:0.004956264):0.02622607,((4:0.02229423,((1:0.0227285,2:0.01399656):0.005908188,3:0.01141714):0.06220403):0.0007789968,(6:0.006505649,5:0.009473922):0.00292826):0.006361621):0.001863859,10:0.013800083):0.01073416,11:0.01024772):0.004780319):0.0002176816,((((19:0.0145723127,18:0.0044914444):0.002586193,17:0.0105961432):0.001742612,(16:0.03708764,12:0.005679591):0.0001011819):0.002343038,14:0.020476002):0.0008701334):0.001566306,15:0.003732921);
tree gen.114 = [&U] (13:0.00876699,(15:0.006031919,(14:0.020564379,(((((8:0.011154502,(7:0.0106598513,9:0.005780094):0.002414122):0.02350959,((6:0.006043298,5:0.008948827):0.003024666,(4:0.02465248,((1:0.02289867,2:0.01575391):0.003917216,3:0.01269996):0.06970122):2.353362e-05):0.009530352):0.004949182,10:0.0128675317):0.008395756,11:0.01208846):0.007048681,((16:0.03321703,12:0.005179158):0.001023384,((18:0.0044286151,19:0.009843254):0.0059246865,17:0.0077518248):0.0006969706):0.0004475642):0.002795411):0.001022544):0.0001629108);
tree gen.115 = [&U] (((((12:0.002880158,16:0.02725528):0.00375178,((19:0.0117352362,18:0.0047275736):0.0034691076,17:0.007643264):0.0007755464):0.0007925727,((((8:0.0116211145,(7:0.013836216,9:0.007082365):0.0004598156):0.02871737,((((1:0.0265052,2:0.02087023):0.00297576,3:0.01447575):0.06472348,(6:0.008180494,5:0.009326034):0.002290562):0.0007574398,4:0.02164138):0.005411809):0.002840111,10:0.0154240766):0.006589646,11:0.009502258):0.004488302):0.002595894,14:0.013714247):0.002071407,(15:0.003246048,13:0.006163621):0.0003650924);
tree gen.116 = [&U] ((14:0.0301537933,((((((((8:0.012700937,7:0.005596683):0.004149225,9:0.003902783):0.02224253,((((1:0.02807093,2:0.01975229):0.01243689,3:0.013685):0.05730377,(6:0.007825436,5:0.005165716):0.004518143):0.000629993,4:0.02140218):0.004719977):0.001361124,10:0.021028648):0.007569037,11:0.009376235):0.007740035,16:0.02201553):0.0008329118,12:0.004112339):0.0001759042,(17:0.0094615617,(19:0.0127184793,18:0.003514071):0.00451694272):0.0006185179):0.0007785111):0.0006636511,(13:0.007688601,15:0.006542559):1.370926e-05);
tree gen.117 = [&U] (((((12:0.003160342,(17:0.00923534601,(18:0.0070126139,19:0.0115384819):0.003941944):0.0009908943):0.0002856117,14:0.01954415656):0.0009072732,15:0.0060118704):0.0007903864,13:0.008511822):0.0004754948,((11:0.008837035,(((8:0.0122063427,(9:0.005408962,7:0.00757785):0.0008165709):0.03255602,(((3:0.0130659,(2:0.01849676,1:0.01889119):0.01046648):0.06825182,(5:0.007582339,6:0.008152029):0.005952443):0.002411419,4:0.01890383):0.01175352):0.001670895,10:0.013061455):0.008417561):0.00378045,16:0.03148002):0.002034105);
tree gen.118 = [&U] (14:0.02865230884,(((((19:0.01237881,18:0.0033745085):0.0038344839,17:0.0085138902):0.0008529201,12:0.005524567):0.0023857,((((((8:0.0128941682,7:0.00733143621):0.001633606,9:0.001702522):0.02610015,((((1:0.01829247,2:0.01600617):0.001791914,3:0.0119947):0.06858925,(6:0.005601021,5:0.007354614):0.002800827):0.001090872,4:0.02116001):0.00838299):0.003050408,10:0.021438374):0.007898541,11:0.00881538):0.004357089,16:0.02146998):0.001856138):0.002326819,(13:0.005307689,15:0.008152452):0.001456105):0.0005729457);
tree gen.119 = [&U] (((((12:0.007074051,(17:0.010433262,(19:0.014172371,18:0.0022207085):0.0094630182):0.001984807):0.0003910139,(16:0.0236027,((((9:0.004974854,(7:0.0058790343,8:0.014256742):0.0005157926):0.02927359,((5:0.008280306,6:0.005144089):0.004223601,(4:0.02240226,((1:0.01856133,2:0.01635601):0.007094162,3:0.0125375):0.07280881):5.06776e-05):0.007158474):0.000705094,10:0.018123564):0.008983525,11:0.00832227):0.005332589):0.001340984):0.0006527806,14:0.024438913):0.001416596,15:0.009703138):0.0006112703,13:0.005908317);
tree gen.120 = [&U] (((14:0.0274727211,((((19:0.0161728546,18:0.007341685):0.0038239729,17:0.0117780367):0.001016809,12:0.005429294):0.003762637,(16:0.0288943,(11:0.01071183,(10:0.020509378,((((3:0.02597358,(2:0.0178222,1:0.02168913):0.006967995):0.05641078,(6:0.009365226,5:0.005630946):0.003811441):0.001318549,4:0.02298936):0.009007014,((8:0.0108129051,7:0.0103039522):0.001566846,9:0.002265361):0.02136974):0.003201879):0.00914573):0.00397969):0.0002790741):0.0004767954):0.0002421879,15:0.0042469704):0.0008180715,13:0.006851349);
tree gen.121 = [&U] ((13:0.00492789,(((17:0.0138393063,(18:0.004623547,19:0.0176081568):0.0013101844):0.0009609788,((16:0.02796205,(11:0.007085092,(((9:0.003048167,(8:0.01336069923,7:0.0112083177):0.002093932):0.03141272,((5:0.008543229,6:0.008277137):0.004022404,(4:0.0164966,(3:0.01522637,(2:0.01523385,1:0.01352283):0.004575278):0.06437633):0.0003306008):0.008960772):0.007501458,10:0.016723782):0.006246433):0.006952119):0.0002875022,12:0.004722441):1.723208e-05):0.0006601226,14:0.019292651):0.001405041):0.0004883011,15:0.0059386307);
tree gen.122 = [&U] (13:0.004484162,((((16:0.0275345,(11:0.009806747,((((7:0.0105848368,8:0.009453689):0.001199367,9:0.005186552):0.02855956,(((3:0.01196662,(2:0.01580199,1:0.01496958):0.004746986):0.06619751,(5:0.007115464,6:0.005057603):0.002212138):0.001313865,4:0.02371285):0.009954915):0.001949851,10:0.018696958):0.005304859):0.006460539):0.002569611,12:0.003100388):0.0001985036,((17:0.0121781489,(18:0.0044422165,19:0.0112008269):0.004445953727):0.002009222,14:0.0163203101):0.000101466):0.0004026672,15:0.003040184):4.715378e-05);
tree gen.123 = [&U] (16:0.03552088,(((((14:0.0194921351,((19:0.0124696586,18:0.004940202):0.0040179446,17:0.0099766764):0.003486232):0.0001717652,12:0.004420796):0.0006226859,13:0.007686596):0.001028468,(11:0.007750463,((((8:0.0133772658,7:0.00959106405):0.002438836,9:0.0034986):0.02888757,(((5:0.008533951,6:0.01320493):0.003285767,(3:0.01183411,(2:0.01630215,1:0.02081365):0.0048171):0.06125884):0.0003917176,4:0.02806378):0.005754282):0.001579855,10:0.0175234622):0.00710029):0.00634794):0.000113747,15:0.004575435):0.002938512);
tree gen.124 = [&U] ((13:0.005817082,(14:0.02359899278,((12:0.004352754,((11:0.01286559,((((7:0.010140978,8:0.0108328247):0.002378546,9:0.005231994):0.02858762,((4:0.02163487,(3:0.01629527,(2:0.02050576,1:0.02050116):0.002754583):0.05921243):3.737163e-05,(5:0.0062452,6:0.006847283):0.003172619):0.01069376):0.003303539,10:0.0154748075):0.006606256):0.00974202,16:0.03100557):0.001910218):0.0007557256,(17:0.0121699783,(18:0.0064627625,19:0.0125087303):0.0059433175):0.0008934443):0.00184299):0.0005237605):0.000325174,15:0.0068271223);
tree gen.125 = [&U] ((((((19:0.0200691901,18:0.0031339489):0.0037912785,17:0.010469471):0.0009624849,12:0.01127045):0.001220873,(((((9:0.005105309,(7:0.00748773722,8:0.013135964):0.00194229):0.02553713,((6:0.009507875,5:0.01175752):0.006178487,(((1:0.01701242,2:0.0159618):0.005092336,3:0.01358267):0.06216685,4:0.02007683):0.0007748671):0.01077753):0.0007474762,10:0.020325005):0.01076307,11:0.008700131):0.00455726,16:0.01917275):0.002031454):0.0006299565,(13:0.007404149,15:0.007831769):0.0004363196):0.0001764932,14:0.017063679);
tree gen.126 = [&U] (13:0.008019487,(14:0.018071645,(((12:0.004547895,(16:0.0259537,(11:0.005381637,(((9:0.003662747,(7:0.00657114106,8:0.017177641):0.0007195296):0.01916735,(4:0.03172956,((5:0.007810263,6:0.005870061):0.007089057,(3:0.01729156,(2:0.01737628,1:0.01927661):0.006850131):0.06567223):0.001103109):0.01084276):0.00191932,10:0.015632223):0.008705461):0.005976363):0.0022908):0.0001415958,(17:0.015539313,(18:0.00631000817,19:0.009545158):0.0083973539):0.001568726):0.001907922,15:0.0051013964):8.06691e-06):0.0009013984);
tree gen.127 = [&U] (((((18:0.0031372302,19:0.0175989153):0.005542914,17:0.0096155769):0.001400897,(12:0.006911216,(((((((6:0.00440634,5:0.007880615):0.00228029,((1:0.02075967,2:0.01523156):0.006516248,3:0.01565877):0.06324209):0.0005527211,4:0.0197986):0.01763213,(9:0.007815452,(7:0.0109858741,8:0.0111817922):0.003036575):0.02840597):0.004841622,10:0.0223471858):0.007360076,11:0.009026375):0.005174346,16:0.02301725):0.001290618):0.0006883629):0.0002771411,14:0.0173807769):0.0001008006,(15:0.007555823,13:0.004446153):0.0005628914);
tree gen.128 = [&U] ((((12:0.004588605,((18:0.0031547247,19:0.0136236132):0.005837856,17:0.0083326411):0.002242801):6.969401e-06,14:0.022095534):0.0008275972,(16:0.02510516,(11:0.01114131,(((9:0.004203264,(7:0.0107616621,8:0.010009235):0.0009966068):0.02092855,(((3:0.01176537,(2:0.01340857,1:0.02017447):0.009068331):0.05844266,(6:0.007594285,5:0.007387118):0.002617693):0.0008460853,4:0.01981982):0.007268464):0.001166901,10:0.020903035):0.005660298):0.004773568):0.0008671809):0.0008204937,(13:0.00598814,15:0.0071862216):0.0003076103);
tree gen.129 = [&U] (15:0.011670613,((14:0.015424038,((16:0.02310978,((10:0.0172701497,((9:0.007529967,(8:0.00912858187,7:0.0129821085):0.002194165):0.03372456,((((1:0.0197031,2:0.02025621):0.004120774,3:0.02001063):0.06312941,(5:0.009792728,6:0.00602324):0.004902227):0.002832267,4:0.02019549):0.01544418):0.001451016):0.008343732,11:0.00866604):0.003344086):0.001944247,(12:0.001988657,((18:0.00506786247,19:0.022890801):0.004608105,17:0.0094068495):0.002326021):0.0007322221):0.0009564561):0.001138839,13:0.009967641):0.00213267);
tree gen.130 = [&U] (16:0.02629085,(15:0.006966049,(((((11:0.006436936,(((9:0.00908176,(8:0.012099776,7:0.0108301395):0.003966252):0.0323915,(((5:0.01082547,6:0.007467735):0.0009987389,(3:0.01739366,(2:0.01489367,1:0.02967649):0.003862466):0.07011987):0.0005286369,4:0.01777001):0.008990772):0.001161568,10:0.0166126906):0.006318113):0.006088593,12:0.006180345):0.0006275515,((19:0.01255358232,18:0.0042398066):0.003590349,17:0.0063749455):0.0041252281):0.0006825232,14:0.015409142):0.001225027,13:0.007524707):0.0001761843):0.001435906);
tree gen.131 = [&U] (15:0.0088307742,(13:0.01061727,((((10:0.0133210111,((9:0.00740249,(8:0.012827665,7:0.006812371):0.0044901246):0.02533886,((6:0.009689941,5:0.01123441):0.00825903,(4:0.02320383,((1:0.02549008,2:0.01341289):0.004046117,3:0.01310665):0.07246675):0.0001558711):0.01067749):0.002567777):0.006737176,11:0.009065737):0.005069008,16:0.02856347):0.001246439,(12:0.009182107,(((19:0.01181534399,18:0.0047485345):0.0025048161,17:0.0106422448):0.001735966,14:0.027438473):0.0009638241):0.001117156):0.002069005):0.000731937);
tree gen.132 = [&U] ((((((19:0.0113136574,18:0.0043298787):0.00410298627,17:0.009291029):0.0007587674,12:0.004363529):0.001844615,14:0.021866177):0.002313865,(((10:0.018023893,(((8:0.01633761296,7:0.006420787):0.0042404913,9:0.001343878):0.02723834,(4:0.0183077,((6:0.01021029,5:0.01167934):0.001063233,((1:0.01838172,2:0.01526745):0.005105076,3:0.01495339):0.07146811):0.0007161641):0.008369847):0.004094255):0.01132793,11:0.01095509):0.003932305,16:0.03186557):0.001614927):0.0009473793,(15:0.009676586,13:0.00492279):0.0002029499);
tree gen.133 = [&U] (((13:0.007393311,15:0.006393626):0.0004528877,(14:0.021579443,((((18:0.0031195002,19:0.0186872267):0.002313087,17:0.0090028699):0.003005597,(11:0.006341582,(((4:0.02073496,((3:0.02072216,(2:0.024819,1:0.02672965):0.003022735):0.06989754,(5:0.007501642,6:0.009586185):0.003455168):0.001998716):0.009381521,(9:0.002370843,(8:0.0122104851,7:0.009559328):0.0009180307):0.02884267):0.002726773,10:0.0146930599):0.008388934):0.002006456):2.366886e-05,12:0.007757119):0.0006334665):0.0003845783):0.001108438,16:0.02843237);
tree gen.134 = [&U] ((13:0.006804088,15:0.005575105):7.992899e-05,((((17:0.0072872503,(19:0.0097204591,18:0.0044877029):0.0034179172):0.0009036105,(12:0.005725344,16:0.02102478):0.0007357089):0.0004709048,((10:0.016491944,(((8:0.013317668,7:0.005442423):0.00116807395,9:0.003609146):0.025873093,((5:0.007356749,6:0.008666698):0.00350887,(((1:0.01558167,2:0.02228928):0.005935997,3:0.01500745):0.0602644,4:0.02246901):0.001388631):0.007404884):0.002804824):0.01155158,11:0.009228904):0.004380681):0.000558109,14:0.02870862204):6.447872e-05);
tree gen.135 = [&U] (((15:0.0073143669,13:0.005339588):4.737722e-05,(((11:0.008607253,((((8:0.0171100909,7:0.008546119):0.0003999937,9:0.006113781):0.02494922,((3:0.0172412,(2:0.01729772,1:0.01771103):0.00639396):0.04742148,((6:0.007638589,5:0.01049361):0.002722979,4:0.02490731):0.0005249537):0.006462919):0.004754388,10:0.01456585142):0.009295131):0.007165819,16:0.02617912):0.001958092,(((19:0.0127048042,18:0.00344236421):0.0058510963,17:0.009570024):0.001479213,12:0.00685922):0.001677656):0.0002396128):8.87404e-05,14:0.020972136);
tree gen.136 = [&U] (((((10:0.010622354,((4:0.02271567,(((1:0.01583889,2:0.02017086):0.009828275,3:0.01970315):0.06056865,(5:0.009126405,6:0.004053564):0.002949837):0.0008981994):0.007569981,((7:0.00850023924,8:0.016000531):0.001587024,9:0.005760739):0.02584151):0.001666785):0.00559433,11:0.01005889):0.00395924,(((17:0.0117988588,(19:0.01379111859,18:0.005014322):0.0037083825):0.00075896757,16:0.02807388):7.432571e-05,12:0.006662828):0.001343513):0.0003064846,(14:0.016396381,15:0.006549155):0.0002658333):0.0002774971,13:0.006805388);
tree gen.137 = [&U] (((((((19:0.0140785636,18:0.0047153205):0.00511364278,17:0.0104138843):0.002353079,12:0.009106111):0.001472694,14:0.024933683):0.0007023293,15:0.0049322926):1.511589e-05,13:0.004015334):0.0006122483,(16:0.0215532,((10:0.012779433,(((4:0.01992647,(5:0.01373603,6:0.00877406):0.0100957):0.001210717,((1:0.01924493,2:0.01904883):0.001658773,3:0.01464082):0.06234859):0.006827423,((7:0.016596539,8:0.016263236):0.0005997655,9:0.006407645):0.02428101):0.002298685):0.007818054,11:0.007230144):0.006298853):0.004298936);
tree gen.138 = [&U] ((14:0.0238914036,((15:0.0117296065,13:0.006663319):0.001242452,((12:0.007265236,((10:0.01790097941,((((5:0.01397883,6:0.005138119):0.002536406,((1:0.01828976,2:0.01380734):0.00387782,3:0.009630846):0.07097131):0.001375499,4:0.02256302):0.007603929,((7:0.0085851672,9:0.006005585):0.001747242,8:0.020431062):0.02240453):0.003633357):0.007212632,11:0.009882513):0.006814861):0.0005642094,(17:0.0095593663,(18:0.0046291342,19:0.0114345511):0.005977187):0.0009239516):0.0009269948):0.002040963):0.005391955,16:0.02059682);
tree gen.139 = [&U] ((((12:0.005312604,((18:0.0038136554,19:0.01370400255):0.0064772668,17:0.010841102):0.001515736):0.002609191,(16:0.0190489,(((((9:0.004449524,7:0.00680213764):0.0002638549,8:0.009858147):0.02016409,(4:0.01818707,(((1:0.02305862,2:0.01726277):0.006161857,3:0.01181924):0.0708247,(6:0.006188913,5:0.005797337):0.0024436):0.002487901):0.008896378):0.004305922,10:0.014796078):0.009447551,11:0.00813941):0.001657568):0.0008109309):0.002157578,(14:0.026043829,13:0.004892497):0.0002082832):0.0005409295,15:0.00641621);
tree gen.140 = [&U] (15:0.007508954,((14:0.025106344,(((10:0.009870487,(((4:0.02643877,((1:0.01918536,2:0.02124603):0.003632243,3:0.02176139):0.05060831):4.806756e-05,(5:0.007635595,6:0.006082188):0.003162347):0.01559657,((8:0.0123847297,7:0.00496673017):0.003317597,9:0.004390235):0.03311205):0.001804368):0.005182508,11:0.005775091):0.009210519,((12:0.003708872,16:0.02121151):0.0008779885,(17:0.01272385441,(19:0.0145138115,18:0.007101746):0.0053952874):0.001144729):0.002046763):0.0003718007):0.0003550157,13:0.01090686):0.0008245357);
tree gen.141 = [&U] ((15:0.006229861,(13:0.006133372,(16:0.02864785,((10:0.01565637,((4:0.01754685,((5:0.01083397,6:0.006539975):0.002751208,((1:0.01992851,2:0.01770443):0.004238996,3:0.01395551):0.05926308):0.002488409):0.006162343,(9:0.005009766,(7:0.0068783752,8:0.0107954245):0.001106444):0.02237318):0.001274986):0.006992264,11:0.007649209):0.005075697):0.002382848):0.0004397283):0.0001197073,(14:0.017508665,(12:0.006178079,(17:0.0106526217,(18:0.005809199,19:0.0121152914):0.0059413551):0.001741791):0.0004846749):0.0007321766);
tree gen.142 = [&U] (((16:0.03327962,((((9:0.00409158,(7:0.008982509,8:0.014510906):0.0003229475):0.03090045,((((1:0.01941194,2:0.01868316):0.0009348499,3:0.01659669):0.08367711,(6:0.01141352,5:0.006839284):0.002612546):0.002287844,4:0.0247051):0.0107887):0.0006747898,10:0.018497927):0.01410303,11:0.01072864):0.003203404):0.0008341963,((17:0.011260329,(18:0.0046276477,19:0.0155691874):0.005071986):0.002323143,(12:0.006147212,14:0.03146):0.0009167345):0.003130714):0.0005638496,(13:0.01033218,15:0.007824519):0.0006503507);
tree gen.143 = [&U] (((15:0.0079704045,(((11:0.006974644,(10:0.013248406,((9:0.00505629,(7:0.013874273,8:0.009208522):0.001258163):0.02454508,((6:0.005688884,5:0.01015986):0.003063259,(((1:0.02647302,2:0.01920792):0.00293353,3:0.01077148):0.06255087,4:0.02135558):0.001488809):0.00749213):0.003691513):0.006963994):0.003485971,(12:0.005481222,((18:0.0031876487,19:0.01595238211):0.0020128957,17:0.0118966904):0.0007281113):0.0009814046):0.0004992843,14:0.014526885):0.0001762726):0.0003856092,13:0.003727679):0.002570891,16:0.01951328);
tree gen.144 = [&U] (((12:0.003873422,((19:0.0184811627,18:0.0035708084):0.0046551343,17:0.0090738895):0.0005491445):0.001748571,14:0.026284746):0.0005127858,(13:0.007562314,(15:0.010067354,(16:0.02901141,((10:0.013853446,(((8:0.015912314,7:0.0086957747):0.0003051945,9:0.005946408):0.03299502,((6:0.007653415,5:0.007403673):0.003517014,(((1:0.01965899,2:0.02156572):0.001752646,3:0.02122015):0.06427285,4:0.02348225):0.0008820956):0.004972334):0.002140164):0.007328433,11:0.008067635):0.002568744):0.002483536):0.0002538211):0.0002767012);
tree gen.145 = [&U] (((((12:0.005064766,(17:0.007141724,(19:0.0148122471,18:0.003462481):0.003894245):0.001069954):0.001465803,14:0.014180933):0.0006629874,(16:0.02719794,(11:0.00756065,(10:0.019438568,((4:0.02556486,((3:0.02408402,(2:0.01546943,1:0.02113593):0.004665085):0.05682242,(5:0.007698084,6:0.005725131):0.005825311):0.001018216):0.005605377,((7:0.009571476,8:0.010937645):0.001265137,9:0.008638416):0.02637091):0.001843523):0.008676125):0.004585884):0.003659103):0.0007249739,13:0.005151744):0.001341418,15:0.0062537);
tree gen.146 = [&U] (((15:0.0044261205,((17:0.0104752535,(19:0.0119627728,18:0.0098388404):0.0034064661):0.002124143,(12:0.002596127,((((((((1:0.0243378,2:0.01590865):0.003980351,3:0.01507126):0.06293971,(5:0.00827628,6:0.007953338):0.002037593):0.001366798,4:0.02014291):0.007037977,((7:0.0094933516,8:0.01469930133):0.002451612,9:0.003345279):0.02349936):0.006044019,10:0.0176656417):0.006010255,11:0.009286061):0.005620349,16:0.02629093):0.00203679):0.001227235):0.0007483822):0.0003750295,14:0.027628001):0.000402782,13:0.008167539);
tree gen.147 = [&U] (((13:0.008046798,15:0.0054888383):0.0002636288,(11:0.00842082,(10:0.013319623,(((7:0.0077681696,9:0.003178451):0.001136355,8:0.0115852994):0.02272403,(4:0.01554421,((6:0.006993636,5:0.00515603):0.002377049,((2:0.01423414,1:0.02270055):0.009205965,3:0.01604808):0.06941679):0.0001204096):0.006264955):0.003755201):0.008327002):0.008238982):0.0008321771,(((12:0.008333779,16:0.02031839):0.001141899,(17:0.0094371173,(19:0.0111281076,18:0.0021169459):0.0022297909):0.0003165627):0.001090319,14:0.031082873):0.002756549);
tree gen.148 = [&U] (16:0.02801433,((((10:0.015192232,(((8:0.0087992778,7:0.007333987):0.002324232,9:0.0059347022):0.0177212,(((6:0.008233761,5:0.005424618):0.003604879,((1:0.01643264,2:0.02020728):0.003279402,3:0.01602773):0.06448852):0.001796138,4:0.01440545):0.006535075):0.001871493):0.007364166,11:0.00675036):0.008078499,(((12:0.003750741,((18:0.00245210755,19:0.01108496029):0.0041391046,17:0.0088373874):0.00141248):0.003301887,14:0.016856977):0.001199878,15:0.006584962):0.0003009375):0.0003120399,13:0.01124027):0.0004663574);
tree gen.149 = [&U] (((15:0.008307045,(((((((1:0.01909947,2:0.01828407):0.005215758,3:0.01810086):0.05489465,(5:0.005745922,6:0.007213865):0.002291507):0.0004215101,4:0.01889488):0.00438752,((9:0.004771196,8:0.008546736):0.0006007652,7:0.0134134649):0.02146478):0.002109522,10:0.015216717):0.004850028,11:0.007897406):0.00579288):6.488754e-06,13:0.006682057):2.997585e-05,((12:0.006639793,(16:0.02157576,((19:0.0171540771,18:0.0043102022):0.0067609548,17:0.0097328594):0.002316065):0.0001901422):0.004378671,14:0.025208388):0.0002037532);
tree gen.150 = [&U] (15:0.0046487121,((((10:0.0150448737,((9:0.005866976,(7:0.011114691,8:0.0128209198):0.00497792):0.02664081,(4:0.02474498,((6:0.004415861,5:0.006733991):0.00301777,((1:0.02269158,2:0.02103975):0.002339721,3:0.01449911):0.0596951):0.0009902225):0.01192596):0.001807255):0.01136037,11:0.008808419):0.002796389,((17:0.0079750159,(18:0.009214024,19:0.01477781323):0.001523372):0.00053118354,(16:0.02794862,12:0.003283043):0.001695228):0.0005334325):0.002008184,(13:0.008321555,14:0.014959117):0.0002247096):0.0003250682);
tree gen.151 = [&U] ((13:0.009446344,((12:0.009226361,(((18:0.0050855799,19:0.01511533381):0.00639676036,17:0.020664689):0.0009562764,(((10:0.011414656,(((9:0.004536504,7:0.010914887):0.0006318593,8:0.011382839):0.02005479,((((1:0.02572094,2:0.01914447):0.004716808,3:0.01251878):0.06492868,(6:0.004964691,5:0.006377369):0.001609897):0.002573081,4:0.02036202):0.007339):0.001039425):0.008441631,11:0.008964361):0.001969708,16:0.02241192):0.0004703814):7.1416e-05):0.0009730684,14:0.024896344):0.0005614846):0.0006291099,15:0.0035348634);
tree gen.152 = [&U] (((((((((5:0.008395688,6:0.006828657):0.004615386,(((1:0.01591221,2:0.01713159):0.003634343,3:0.01133322):0.06793954,4:0.02204334):0.0008898315):0.007014733,((8:0.011896935,7:0.00845811945):0.001457019,9:0.003801006):0.02166883):0.002530779,10:0.015988749):0.005275121,11:0.01153897):0.005925976,((((18:0.00589967548,19:0.0202792182):0.0023394365,17:0.0132941497):0.001811023,12:0.005968679):0.001061631,16:0.0312854):0.0003548003):0.001568268,13:0.00658071):0.001057517,15:0.009263612):0.0006232638,14:0.021011289);
tree gen.153 = [&U] (13:0.004788551,(15:0.008896765,(14:0.01724048,(((16:0.0285348,(11:0.01418481,(((9:0.00359314,(8:0.011856359,7:0.0140087858):0.0003169421):0.03144447,(4:0.01997731,(((2:0.01515431,1:0.01890404):0.003190889,3:0.01994203):0.06412919,(6:0.007238229,5:0.005481284):0.003973028):0.002030508):0.006712783):0.000959455,10:0.015852061):0.007175404):0.003067732):0.001347922,((18:0.0060714168,19:0.013419717):0.005712698,17:0.0084510087):0.00128826):0.001424771,12:0.004308598):0.0003225912):0.0004502215):0.0002832675);
tree gen.154 = [&U] (13:0.007270046,(15:0.0040001119,(((((19:0.015875965,18:0.0050247878):0.007055329,17:0.007010586):0.0005647987,12:0.006189317):0.0008719533,(16:0.02055477,((((((5:0.007874553,6:0.008669887):0.003419935,((1:0.01928412,2:0.01512367):0.002275039,3:0.01588525):0.07547784):0.0002864479,4:0.02559621):0.007790583,(9:0.0025836501,(8:0.016118525,7:0.0116185324):0.0030705005):0.02447825):0.00176875,10:0.016081802):0.004510255,11:0.008639398):0.004692308):0.0005596396):0.0004269316,14:0.01737271):0.0007294011):5.005839e-05);
tree gen.155 = [&U] ((13:0.004823216,(((((((((((1:0.0241317,2:0.01625897):0.002333059,3:0.01097475):0.0772287,4:0.02149004):0.0002252297,(5:0.005935111,6:0.0099162):0.003869995):0.007113847,(9:0.003714144,(8:0.01006844717,7:0.0131962496):0.00148747):0.0188314):0.002199539,10:0.0189819053):0.004080122,11:0.007233493):0.003528322,16:0.0228664):0.002141533,(17:0.01282895265,(18:0.0042115365,19:0.01606987811):0.005658177):0.0006743563):0.0004829366,12:0.00627287):0.001712957,14:0.022036086):0.0002811738):0.002130576,15:0.0065503244);
tree gen.156 = [&U] (14:0.015980196,((15:0.0054502239,13:0.006497844):0.0001862507,(((17:0.011362607,(18:0.00787550415,19:0.014845227):0.006290511):0.001403719,12:0.003855091):0.001875751,((11:0.01117437,(((7:0.0082269108,(9:0.006866476,8:0.0126329803):0.001013582):0.02260993,(4:0.02314065,((5:0.007458962,6:0.008177569):0.006341063,(3:0.01324282,(2:0.01379844,1:0.02122931):0.004587184):0.06580719):0.001381582):0.01019394):0.0007366151,10:0.0196344779):0.01018918):0.007545585,16:0.02652782):0.0007359031):0.001133877):3.431243e-05);
tree gen.157 = [&U] (((13:0.005684572,15:0.0035429762):0.0002006351,((11:0.007493966,((((((2:0.01323738,1:0.02565801):0.004846928,3:0.01155218):0.07549573,(6:0.01096237,5:0.008481643):0.004468137):0.002638404,4:0.0188006):0.009220875,(9:0.005882877,(7:0.009145349,8:0.0143068036):0.001649589):0.0245533):0.004467522,10:0.022334399):0.005008617):0.005710538,16:0.02727412):0.002491662):0.001118325,(14:0.024630275,((17:0.0148092403,(19:0.0123587045,18:0.003936681):0.006081958):0.001788217,12:0.004611544):0.0009167194):0.0008556636);
tree gen.158 = [&U] (13:0.01155069,(15:0.00451989,((((19:0.01938240374,18:0.0029485954):0.0044166384,17:0.01213078748):0.002543943,((16:0.02555341,((((((1:0.02771276,2:0.01473577):0.007970429,3:0.01804737):0.0655412,(4:0.0156407,(5:0.0087228,6:0.01413869):0.001744407):0.0006767352):0.009625554,(9:0.005370221,(7:0.010364551,8:0.017940871):0.0007619618):0.02866792):0.002358025,10:0.016492566):0.005133346,11:0.008041727):0.008785872):0.003078005,12:0.00708886):0.0006378387):0.0009960519,14:0.021562669):0.0007478831):0.000137978);
tree gen.159 = [&U] (((14:0.023284592,((17:0.0098006745,(18:0.0063088933,19:0.0145571272):0.0040707462):0.0001859775,(((11:0.0122578,(((9:0.0021336574,(8:0.019357978,7:0.0093121968):0.00288799):0.02416601,((4:0.02714683,(3:0.01495334,(2:0.02521726,1:0.02437881):0.004447083):0.04834786):0.002451637,(5:0.01077504,6:0.005567841):0.001126976):0.009927082):0.002618393,10:0.0199811399):0.004465637):0.005450634,16:0.01990509):0.002580719,12:0.004031846):0.004232055):0.0003409635):0.001312683,15:0.004955475):0.0007433225,13:0.00505316);
tree gen.160 = [&U] ((((11:0.009091146,(((9:0.005426247,(8:0.0096672664,7:0.00746187):0.0021014698):0.02410553,(4:0.01806583,((3:0.0141895,(2:0.01430183,1:0.02343708):0.006401874):0.04942723,(5:0.004272225,6:0.007580367):0.003342463):0.00198139):0.007578507):0.001852941,10:0.017291026):0.005320289):0.00407822,15:0.0056592273):0.0009016221,13:0.005469272):0.0001527379,(((12:0.003354657,(17:0.015729223,(18:0.0046196286,19:0.0134186324):0.0028055441):0.0012376652):0.0006104226,16:0.01798794):0.002170397,14:0.019887749):6.153776e-05);
tree gen.161 = [&U] ((14:0.014250385,((12:0.003764304,(16:0.01884295,(11:0.006642378,((((8:0.0109433565,7:0.009072131):0.0003643654,9:0.008452088):0.02341694,(4:0.01770032,((3:0.01493075,(2:0.02219514,1:0.02037657):0.008097162):0.05869688,(5:0.006518702,6:0.006984063):0.001183216):8.659253e-06):0.01094586):0.002846856,10:0.016970097):0.00787432):0.006591178):0.002526001):0.001281298,(17:0.0079262513,(19:0.01042833814,18:0.0032711795):0.0037618068):0.002256125):0.0002070649):0.001035361,(15:0.007990314,13:0.006797823):0.0002846709);
tree gen.162 = [&U] (14:0.017111039,(15:0.0094447553,((((11:0.01192091,((((8:0.0088234484,7:0.0070390573):0.0007661875,9:0.005870104):0.02810706,(((3:0.01777812,(2:0.01708367,1:0.02301141):0.004927264):0.06499237,(5:0.005424271,6:0.00948422):0.002463014):0.001495368,4:0.02666069):0.006677883):0.002296606,10:0.0159356932):0.006217509):0.003215878,16:0.02494207):0.001968209,((17:0.0125579728,(19:0.0098775067,18:0.0058404846):0.0034276974):0.001391218,12:0.006920259):0.001758442):0.0001588926,13:0.007378159):0.0006826073):0.0001161891);
tree gen.163 = [&U] (13:0.01170017,((((12:0.004912082,(17:0.009339412909,(18:0.002827668,19:0.0113026673):0.00441764004):0.001495989):2.197549e-05,((11:0.01208395,((((7:0.0118306822,8:0.007869556):0.0003027921,9:0.005253741):0.0248096,(4:0.02439404,((5:0.005087782,6:0.01409804):0.001891524,(3:0.0182896,(2:0.01862072,1:0.01998465):0.002830878):0.06525177):0.001369335):0.008747231):0.00201301,10:0.0154078755):0.004470692):0.005532403,16:0.02704982):0.001151168):0.001548174,14:0.020508868):0.0003000381,15:0.005066157):0.0003755483);
tree gen.164 = [&U] ((15:0.007238994,((12:0.002249787,(17:0.012941691,(18:0.0041258913,19:0.0101380161):0.0031089113):0.0003952):0.001685199,((11:0.006266433,((((8:0.0123949504,7:0.0087804093):0.001737182,9:0.0023451023):0.02681006,(4:0.02181081,((3:0.01783773,(2:0.01545321,1:0.02028297):0.006363816):0.07309612,(5:0.009612446,6:0.004472327):0.003258792):0.0004352333):0.007485194):0.001936868,10:0.012633585):0.007739901):0.004736375,16:0.02652594):0.003137049):0.003127145):0.003316533,(14:0.020834524,13:0.007591886):3.721948e-05);
tree gen.165 = [&U] (((14:0.020265849,((16:0.02201346,((10:0.0167258384,(((9:0.005337256,7:0.0127699666):0.0007832594,8:0.0089299335):0.02219024,((((1:0.02652644,2:0.01276714):0.003575929,3:0.01357229):0.06626228,(6:0.008832619,5:0.009610737):0.001416365):0.003247738,4:0.0220492):0.005667166):0.002911696):0.002884464,11:0.008770805):0.002875606):0.003628821,(((18:0.005068425,19:0.01508724504):0.0041894952,17:0.011508325):0.001252914,12:0.003414233):0.002382375):0.0002191943):0.001336082,15:0.0044036314):0.0001643359,13:0.006587187);
tree gen.166 = [&U] (((((18:0.0041315427,19:0.01457559535):0.0047899824,17:0.0169452203):0.001481596,12:0.005399633):0.0003914014,(16:0.01726903,(11:0.007981341,(10:0.012076512,((9:0.002917729,(8:0.01657397479,7:0.0062386726):0.002127774):0.02287794,((((2:0.02313966,1:0.02794545):0.005479991,3:0.01144235):0.06168553,4:0.01565748):0.0002519757,(6:0.01050087,5:0.009120603):0.002740439):0.007014647):0.002317208):0.005395767):0.003741966):0.0009808107):0.002969141,((15:0.008312533,13:0.008664966):0.001733511,14:0.021467299):0.001339264);
tree gen.167 = [&U] (15:0.007213361,(13:0.004397049,((16:0.03019296,(11:0.008682291,((((4:0.02226623,(6:0.006141588,5:0.007047093):0.00527134):0.0002350232,((2:0.01932917,1:0.01747352):0.002013116,3:0.01682424):0.05785152):0.006713419,((8:0.01445333488,7:0.014595641):0.0008957594,9:0.004525894):0.02303668):0.0008661718,10:0.0153987617):0.006513261):0.001700838):0.001124007,((12:0.002880902,14:0.029129617):0.0002044922,(17:0.013447113,(19:0.0102202117,18:0.0025642819):0.0058246304):0.002573325):0.0004940001):0.001787742):0.002709391);
tree gen.168 = [&U] ((15:0.0079542578,13:0.0101862):0.0001064471,(14:0.016705299,(((16:0.02659981,(17:0.0107461038,(19:0.0151852807,18:0.0028085429):0.00465513):0.002401011):0.0005514101,(11:0.01081925,(((4:0.02149625,(((2:0.01866075,1:0.02069914):0.002394396,3:0.01949146):0.0812957,(6:0.008718246,5:0.006237601):0.002921162):0.0009682745):0.00780277,(9:0.0070182843,(8:0.010955787,7:0.0141247572):0.001907869):0.02032734):0.001538079,10:0.01491461856):0.007896327):0.005309598):0.0001434531,12:0.002177342):0.0005434754):0.0007990586);
tree gen.169 = [&U] ((13:0.008481652,14:0.015989025):2.61923e-05,(15:0.010968874,(((11:0.004842999,(10:0.016202221,(((4:0.02031165,(3:0.01319215,(1:0.02083973,2:0.01567316):0.002755798):0.07569543):0.0002170496,(5:0.00693521,6:0.003091337):0.00170986):0.0103213,(9:0.0045260769,(8:0.014028518,7:0.0118148615):0.0007872778):0.02321719):0.001173318):0.004581785):0.005421689,16:0.02086178):0.001643229,(12:0.006522398,((18:0.003821095,19:0.0104892292):0.0036146363,17:0.00857293951):0.00400855):0.001634377):0.001879748):0.000200565);
tree gen.170 = [&U] (13:0.006390499,((((((18:0.006274828,19:0.0129698293):0.003627514,17:0.0075134355):0.00144929,12:0.005254438):0.00141261,(16:0.02612665,(11:0.006744571,(((9:0.005347759,(7:0.00726721311,8:0.009672615):0.001360202):0.02505482,((((2:0.01665461,1:0.01642772):0.006591225,3:0.01655719):0.05660773,(6:0.008769231,5:0.002973776):0.003970092):0.0006010788,4:0.01967012):0.006453834):0.001971927,10:0.012134799):0.006889151):0.005207332):0.001535458):0.0008032247,14:0.021246163):0.0002908828,15:0.0092801609):0.0002286464);
tree gen.171 = [&U] (14:0.023826855,((13:0.007117169,15:0.0052433667):0.001058976,(((11:0.01200515,(10:0.020455201,((((3:0.02260906,(1:0.01773445,2:0.02204551):0.00420775):0.07032304,4:0.02471988):0.0004874242,(5:0.01106934,6:0.01133968):0.001634469):0.007503064,((7:0.0078008928,8:0.011236366):0.0006378419,9:0.003485843):0.02831987):0.003101811):0.01007713):0.003187776,16:0.02515131):0.002353801,(12:0.005390522,(17:0.012120327,(19:0.01523656205,18:0.003482572):0.0044610847):0.001026352):0.001601196):0.000271804):0.0005767161);
tree gen.172 = [&U] ((((14:0.018545295,(((19:0.020412912,18:0.00727953997):0.0041777883,17:0.0061586573):0.0008099335,12:0.004832377):0.002400961):0.001328791,13:0.00546775):0.0009081513,((11:0.01039976,((((4:0.02029378,(3:0.01719924,(1:0.01529612,2:0.01972436):0.005829675):0.06442054):0.002332501,(5:0.006851552,6:0.006439026):0.004488202):0.008929903,((8:0.01157697,7:0.0103257122):0.00132808,9:0.004255687):0.026107):0.0005761142,10:0.017813749):0.006932146):0.01137409,16:0.02627899):0.00215108):0.0003582112,15:0.004429832);
tree gen.173 = [&U] (((15:0.004799591,((((9:0.004405949,(7:0.006918757,8:0.0118245116):0.001057514):0.02337677,(4:0.02941477,((5:0.01123691,6:0.01125354):0.001690673,((1:0.01568391,2:0.01370695):0.003020332,3:0.0167961):0.05073285):0.001342784):0.006618204):0.002224565,10:0.0215059539):0.004502177,11:0.006047359):0.004702827):0.0008264114,13:0.005683797):0.000141873,(14:0.0175595607,(((17:0.007716907,(18:0.0057532186,19:0.0114444865):0.0040202282):0.002376101,16:0.0202737):0.0009165867,12:0.007646942):0.000546845):0.001817629);
tree gen.174 = [&U] (15:0.00908044,(((14:0.017200812,((17:0.009111844,(18:0.0048546276,19:0.01166120721):0.005084348):0.001112526,(16:0.03187503,12:0.006846914):9.942989e-06):0.0006027873):0.0008224888,13:0.004450627):0.0007349189,((10:0.021181264,((((6:0.008365682,5:0.006021518):0.005356811,((1:0.03169588,2:0.01169815):0.00630464,3:0.02261814):0.06215794):0.00282305,4:0.01440927):0.005645547,(9:0.004694448,(7:0.006567582,8:0.01064436115):0.0013122):0.02668136):0.002807228):0.00709491,11:0.008227131):0.009813901):0.0009786133);
tree gen.175 = [&U] ((((16:0.02114058,(((((7:0.008364293,8:0.011323809):0.0009382071,9:0.0028532737):0.01609973,(4:0.01780954,(((1:0.01847355,2:0.01856803):0.005822749,3:0.01487611):0.06274232,(5:0.006829989,6:0.008187108):0.00250653):0.001505078):0.006733869):0.002310174,10:0.013972912):0.006144976,11:0.00882893):0.007708557):0.001199155,(12:0.004010746,((19:0.0162850553,18:0.00575667747):0.0048135148,17:0.006906561):0.001858406):0.00020955):0.0004902602,14:0.017340532):0.0004931074,(13:0.004613306,15:0.006110921):0.0006631442);
tree gen.176 = [&U] ((((((((9:0.0036365918,7:0.012163566):0.001208699,8:0.016623186):0.02765455,(4:0.02305632,((6:0.007785386,5:0.007811711):0.002907921,((1:0.02463883,2:0.01735335):0.003353686,3:0.01390992):0.07829689):0.002191476):0.003611125):0.004008887,10:0.0103537942):0.006896462,11:0.009549003):0.005152197,16:0.03133386):0.001102833,(15:0.003274461,13:0.00635507):0.001395751):0.001407497,(14:0.024893386,(12:0.005198752,(17:0.0088503988,(19:0.0124836223,18:0.00317667):0.0066557923):0.0009580256):0.0001919557):0.001264083);
tree gen.177 = [&U] (13:0.009655706,((15:0.0034978379,((12:0.004659713,(17:0.0111637039,(18:0.008757075,19:0.013747628):0.00789790968):0.002332305):0.0005633031,14:0.020608335):0.001848635):6.720361e-05,(16:0.02125915,(11:0.009745716,((((5:0.01114436,6:0.004627836):0.004227897,(4:0.02131981,(3:0.01133694,(1:0.02785913,2:0.01712052):0.007277856):0.07177525):0.0001890141):0.01474318,(9:0.004537438,(7:0.00486161225,8:0.009147415):0.0001679306):0.03296756):0.001089065,10:0.0216205975):0.007886275):0.005221221):0.003247078):6.285982e-05);
tree gen.178 = [&U] (((13:0.008013649,15:0.0050496089):0.001357126,(((((((7:0.010408603,8:0.0126369069):0.0021099301,9:0.001951355):0.02427752,(((1:0.01964413,2:0.01994102):0.00258332,3:0.01666):0.06738991,(4:0.02567375,(5:0.01146159,6:0.006312479):0.003733862):0.000365502):0.007771242):0.001973208,10:0.017950344):0.007813716,11:0.007429879):0.006775294,(12:0.00622236,((19:0.0201074318,18:0.00440215):0.00453424957,17:0.0111742814):0.002234009):0.0009074655):0.001093011,14:0.01712254):0.001014778):0.0007202913,16:0.02982835);
tree gen.179 = [&U] (16:0.02265607,(15:0.0053511363,(13:0.007414323,(((((((9:0.00629224,8:0.0088983912):0.0016348876,7:0.0066573):0.03468392,(((1:0.02394631,2:0.01550058):0.007091966,3:0.01051252):0.07722346,(4:0.02244681,(6:0.006272132,5:0.007073411):0.001422223):5.513065e-05):0.008983465):0.002760011,10:0.014512693):0.00967947,11:0.01203687):0.00491116,(((18:0.00516193002,19:0.0092258491):0.0078164709,17:0.01153253):0.002326265,12:0.005986939):8.818319e-06):0.002025705,14:0.015801241):0.001858055):0.0001034762):0.0008514665);
tree gen.180 = [&U] ((15:0.0056011489,14:0.015785634):0.000985983,(((12:0.004618117,(17:0.011932183,(19:0.0084729355,18:0.006713080117):0.008459025):0.0001256287):0.0006987349,((11:0.01049169,(10:0.0159482602,(((6:0.00465731,5:0.005443164):0.003437253,(4:0.0191814,(3:0.01580398,(1:0.01685316,2:0.01182622):0.006405952):0.06601458):0.0001635341):0.009926609,((8:0.015573213,7:0.0082552433):0.00220487,9:0.002404781):0.02457893):0.004998895):0.00210057):0.004278955,16:0.01945686):0.0007953933):0.001369019,13:0.008466282):0.0003855553);
tree gen.181 = [&U] ((13:0.005509518,((((17:0.0120194206,(18:0.0070170619,19:0.01011837642):0.006461455):0.003151433,12:0.008269034):0.0001917771,14:0.016867048):0.002409448,((11:0.005861087,(10:0.011669258,((((6:0.008250068,5:0.007623297):0.002661551,(3:0.01333204,(1:0.0246416,2:0.01296235):0.002962065):0.05938876):0.0008398512,4:0.02003002):0.00451071,((7:0.0082141814,8:0.0135984888):0.001862226,9:0.004458103):0.02690594):0.003788602):0.005292701):0.002157097,16:0.02507966):0.0005452902):0.0007608122):0.0001298587,15:0.0048755006);
tree gen.182 = [&U] ((((12:0.006948873,((18:0.0059189317,19:0.017976531):0.008974079,17:0.01021515):0.001991281):0.0008188262,(16:0.02126764,(11:0.007541941,(((((5:0.006801751,6:0.006125207):0.001420098,(3:0.01959784,(1:0.01868403,2:0.01676898):0.002249632):0.0699156):0.002932057,4:0.02014639):0.00807157,((7:0.010939952,8:0.0174753205):0.001517516,9:0.003542555):0.02197975):0.005036617,10:0.012800805):0.003729579):0.004572356):0.002983461):0.000686369,(13:0.007111303,14:0.027327315):6.575086e-05):0.0003338294,15:0.0030778342);
tree gen.183 = [&U] (15:0.005478778,((14:0.019919644,((((11:0.009903823,(10:0.011903134,((((6:0.007104508,5:0.007447049):0.004485832,4:0.02174414):0.0005187186,(3:0.01455688,(1:0.01616951,2:0.0153645):0.007174784):0.06622051):0.006540228,(9:0.0021880389,(7:0.0073972907,8:0.016897299):0.003736492):0.02875261):0.003196853):0.005909586):0.003167153,16:0.02420835):0.0006515836,(17:0.0067016966,(18:0.00202554515,19:0.014591138):0.002699754):0.0005660566):0.0007911295,12:0.004801098):0.0007244996):0.002191691,13:0.009219529):0.0003793338);
tree gen.184 = [&U] ((15:0.007153057,13:0.007063984):0.001587564,((14:0.020005062,(12:0.003809163,(17:0.0127839883,(19:0.0122124796,18:0.005497118):0.0068569257):0.002687715):0.000940515):0.001550041,((11:0.01031733,(10:0.018760437,((4:0.02192096,((3:0.02051074,(1:0.01406471,2:0.01717825):0.0021906):0.06455391,(6:0.009455005,5:0.007500463):0.001638826):0.001446475):0.006703321,((8:0.0158758632,7:0.0114628231):0.0006585439,9:0.00533952):0.01902004):0.002295006):0.005467193):0.007698647,16:0.02395832):0.004695205):3.057622e-05);
tree gen.185 = [&U] (((16:0.02650921,15:0.0044440951):0.001539363,(14:0.016398609,((12:0.006630664,(17:0.008696832,(18:0.00285328772,19:0.01560677492):0.0037662186):0.0007589633):0.001211135,(11:0.01233643,(10:0.0132928028,(((4:0.01897766,(3:0.02176223,(1:0.02279098,2:0.01778295):0.003048956):0.06107149):0.001253891,(6:0.006676408,5:0.009258695):0.0005497192):0.01283859,(9:0.005060051,(8:0.01877503,7:0.01504518322):0.001934689):0.02416085):0.003523378):0.004310194):0.007871185):6.060318e-05):0.0008563576):0.000217286,13:0.004855604);
tree gen.186 = [&U] (((((((10:0.014462541,((9:0.0049017438,(8:0.0078734787,7:0.010642933):0.000220987):0.0269228,(4:0.01763115,((6:0.005578232,5:0.00953459):0.005597441,((1:0.01747188,2:0.01105427):0.007280999,3:0.01448695):0.06193767):0.003687513):0.009059373):0.003883755):0.008054722,11:0.01207307):0.003454957,16:0.03253852):0.0009511701,(12:0.006253308,((19:0.0171508279,18:0.0052935664):0.0042829095,17:0.0095701751):0.002769317):0.000396964):0.0003548918,14:0.0168516853):0.0006032352,15:0.008945291):0.0007089733,13:0.01012217);
tree gen.187 = [&U] ((13:0.00739561,(16:0.02620552,(11:0.009588762,(((((3:0.009530513,(1:0.02002338,2:0.01457459):0.0008971025):0.06608792,(6:0.008571481,5:0.005952429):0.001026167):0.0008830955,4:0.02116058):0.006486594,((7:0.0056682692,8:0.0148991677):0.001097439,9:0.004224703):0.01979825):0.005861132,10:0.012827176):0.005719694):0.004007002):0.003495025):5.02933e-05,(14:0.019138547,((12:0.003419898,(17:0.011130001,(18:0.005211954,19:0.01788399506):0.0079146135):0.001418532):0.002188785,15:0.00512777):0.0004499627):0.000917475);
tree gen.188 = [&U] (15:0.0077505635,(((((17:0.00913033073,(18:0.00338423062,19:0.0119473756):0.0073004478):0.001437106,12:0.005813457):0.001745608,(16:0.02633632,(11:0.008360065,(((((5:0.01305935,6:0.005401473):0.002925669,(3:0.01775368,(1:0.01914466,2:0.009819337):0.00505692):0.08763111):0.0004172032,4:0.02056981):0.00653239,(9:0.004818005,(8:0.0172315005,7:0.0107637054):0.002101834):0.02375977):0.001913849,10:0.020274229):0.006058897):0.005154598):0.005889898):0.002383889,14:0.016829197):3.917606e-06,13:0.008321591):0.0001904299);
tree gen.189 = [&U] ((((11:0.008615487,(((((3:0.01092946,(1:0.01856728,2:0.01610616):0.005134225):0.05567069,(6:0.01113529,5:0.00876539):0.005469608):0.001090082,4:0.02033175):0.01094397,(9:0.004249991,(7:0.011554904,8:0.009279938):0.0003911129):0.01881762):0.0001846948,10:0.017905518):0.005053355):0.003182635,16:0.02329758):0.001716396,(15:0.0073010153,(((17:0.009370436,(19:0.009397314,18:0.0060107706):0.00420111194):0.0006694676,12:0.008420119):0.002904731,14:0.016594249):0.0004571631):0.0002963179):0.0001115795,13:0.003819688);
tree gen.190 = [&U] ((15:0.0039954647,((((12:0.003670049,16:0.02662168):0.0005529605,(17:0.01330304,(19:0.01324244315,18:0.00530803305):0.005489956):0.0005473177):0.0006683475,((10:0.016414649,((4:0.0177907,(((1:0.02242011,2:0.01395967):0.0105327,3:0.01981532):0.06398092,(5:0.009062196,6:0.006274248):0.003411496):0.002836989):0.007671376,((8:0.0162497787,7:0.0111072672):0.001022948,9:0.004278591):0.03273962):0.003432852):0.007915574,11:0.0117534):0.01084743):0.0002795182,14:0.019470817):0.001888629):0.0001733993,13:0.007237248);
tree gen.191 = [&U] ((15:0.004822378,13:0.005704224):0.000315316,(14:0.019389847,(((17:0.0122685316,(18:0.004754799,19:0.0145398845):0.00397317331):0.002402454,12:0.005351884):0.00042271,((11:0.007904823,((((8:0.0138684586,7:0.0053037154):0.001561059,9:0.004174114):0.02779601,(4:0.02741343,((3:0.0134355,(1:0.02272296,2:0.02066252):0.002750514):0.08158615,(6:0.006994931,5:0.007527949):0.002989678):0.004415727):0.0120371):0.001434332,10:0.0243036):0.004215034):0.003449238,16:0.02473148):0.003059272):0.0002779229):0.0002088099);
tree gen.192 = [&U] (13:0.007339966,((((17:0.0129739101,(19:0.0097131753,18:0.0046744503):0.00312974):0.001173288,12:0.006366815):0.0008178121,(((10:0.01381789,(((((1:0.02005051,2:0.01481972):0.004178194,3:0.0121896):0.06030924,4:0.01834246):0.0005358617,(5:0.0068964,6:0.009418562):0.004194683):0.004391504,(9:0.005783252,(8:0.013334086,7:0.0077351295):0.0005767531):0.02841613):0.004281047):0.00800214,11:0.008006621):0.005994132,16:0.02081848):0.00047149):0.002078965,(14:0.020747228,15:0.0046099686):0.0006605541):0.0001810792);
tree gen.193 = [&U] (13:0.008390785,(15:0.0075847247,(14:0.02302498535,(12:0.004844934,((17:0.01134575032,(19:0.010966997,18:0.0043418342):0.00518124):0.0009066814,(16:0.02452255,(11:0.0110041,(10:0.0153143911,((9:0.0027330711,(7:0.0055539856,8:0.010777621):0.002969185):0.02459226,(((5:0.006607472,6:0.009672097):0.00274561,(3:0.01656065,(1:0.02038374,2:0.01866835):0.003641575):0.05891814):0.0005957717,4:0.02380505):0.005602382):0.001948265):0.004942228):0.005881539):0.00132153):0.0001950489):0.0004246781):0.0005089546):0.0003863366);
tree gen.194 = [&U] ((((11:0.006698838,(10:0.01909013,((9:0.00508022,(8:0.0121274588,7:0.0092263768):0.001064815):0.02203519,(4:0.0215825,((3:0.01399837,(1:0.01870381,2:0.01955641):0.006707504):0.05778282,(5:0.007054205,6:0.01057482):0.003059157):0.0007948748):0.008279734):0.003205708):0.005715984):0.01113438,13:0.005505531):0.0002318409,15:0.0043022255):0.0003283916,(((12:0.007208845,((19:0.0140159612,18:0.00490755):0.00157095524,17:0.0097365416):0.00188937342):0.0006052331,16:0.02824132):0.002343044,14:0.02473568858):0.001092577);
tree gen.195 = [&U] (15:0.0078582409,(((16:0.02465418,(11:0.00607541,((((5:0.008716448,6:0.009213622):0.002356848,((3:0.01850479,(1:0.02354651,2:0.01773639):0.00424345):0.07378841,4:0.01966466):0.001647547):0.007546917,(7:0.0106319923,(9:0.0045687752,8:0.013735701):0.0004840083):0.02488385):0.002372738,10:0.0165492867):0.005746697):0.00424762):0.001869027,((14:0.020820789,(17:0.0089036318,(19:0.01453295175,18:0.0039184698):0.005538956):0.00441715939):9.568059e-05,12:0.006445318):0.00180583):0.0004878317,13:0.003835957):0.0008340409);
tree gen.196 = [&U] ((12:0.003805542,((18:0.003980112,19:0.0172638101):0.004598124,17:0.0132780924):0.0005124817):0.002949308,((13:0.007349809,(14:0.023761289,(16:0.02710117,(11:0.01010828,(((9:0.006045112,(7:0.0104061567,8:0.016037285):0.00115419):0.02501219,(((3:0.01489356,(1:0.02232477,2:0.01944471):0.005283699):0.07770464,(6:0.004801759,5:0.007677966):0.0009653363):0.005553867,4:0.01786667):0.00685178):0.001576583,10:0.0196486974):0.009220896):0.004067474):0.0002059601):0.0004732617):0.0002285913,15:0.0060786703):0.001372216);
tree gen.197 = [&U] ((((17:0.0133258822,(19:0.0132879057,18:0.00668870267):0.005675239):0.0008803455,12:0.00481353):0.0008426527,(16:0.02405786,(11:0.007819696,(((((5:0.009310965,6:0.008987611):0.00273767,(3:0.01498853,(1:0.01989132,2:0.01601099):0.00288727):0.0514061):0.0009151532,4:0.02676023):0.006497335,((8:0.0164660685,7:0.005409681):0.0005540744,9:0.004005727):0.02240186):0.001081222,10:0.018887521):0.007202101):0.004609594):0.001001405):0.0003917036,(14:0.018816083,(13:0.01132365,15:0.004669915):0.0002505627):0.0006336262);
tree gen.198 = [&U] ((15:0.0068916528,13:0.008944826):0.00046841,(14:0.0230071802,((12:0.004182092,((11:0.0137405,(10:0.0151698909,((((6:0.005471401,5:0.007939147):0.003236107,(3:0.01257511,(1:0.01254478,2:0.01561312):0.003602168):0.06728796):0.0006167838,4:0.02270398):0.01136195,(9:0.004903942,(7:0.0080635108,8:0.0155097573):0.0006580316):0.03052585):0.001691237):0.007347532):0.003535836,16:0.0224407):0.002679179):0.001568755,(17:0.0132969335,(19:0.016032808,18:0.0016465879):0.004646089711):0.00173562):0.0001464333):0.0009389871);
tree gen.199 = [&U] (15:0.008298693,((14:0.015728635,(((10:0.014374506,((4:0.02637884,(((1:0.01455186,2:0.01300496):0.006775909,3:0.01601816):0.06948281,(6:0.008784587,5:0.006217651):0.001522402):0.0006969023):0.006958999,((7:0.0080708463,8:0.012163985):0.001204594,9:0.004002396):0.02389232):0.00283503):0.005361152,11:0.009092776):0.005844065,(((18:0.0029335983,19:0.0099406275):0.003981446,17:0.0089898148):0.0006950056,(12:0.00494612,16:0.0284493):0.0006745373):0.0007726762):0.0008407909):0.002870749,13:0.005480043):0.00182803);
tree gen.200 = [&U] ((13:0.004726212,(15:0.0057739,((12:0.005134474,((19:0.011599262,18:0.0035124556):0.0052053094,17:0.005845192):0.0025011):0.0006280107,(16:0.02463743,(11:0.007079995,(10:0.0164895232,((((3:0.008876797,(1:0.0223643,2:0.01710921):0.003259303):0.06376681,(6:0.01174688,5:0.00828964):0.003447171):0.00105352,4:0.02892918):0.006098224,((8:0.01404902577,7:0.00973091538):0.002314018,9:0.002303919):0.02401515):0.002425995):0.007675719):0.005334828):0.003465725):0.0007313009):0.0007201227):0.0009801883,14:0.016849437);
tree gen.201 = [&U] (((((17:0.0095848463,(18:0.0044366207,19:0.0132708351):0.004972806):0.001403069,(12:0.005931131,(16:0.02114856,(11:0.006992315,(10:0.017032949,((9:0.004235233,(8:0.0129532303,7:0.012988511):0.0001416268):0.02736576,(4:0.02421707,((3:0.01461271,(1:0.01720379,2:0.01903529):0.005421443):0.05701437,(5:0.008598406,6:0.00857536):0.0005936183):0.001212801):0.009583183):0.003766634):0.005643735):0.007277911):0.003309051):0.001483815):0.0008982986,14:0.022450572):0.0003508588,13:0.008253722):0.000501414,15:0.006645878);
tree gen.202 = [&U] (13:0.00762656,((14:0.023793041,((((19:0.01611360227,18:0.0063557425):0.003617079,17:0.00985005775):0.00290674,12:0.005396662):0.0002097153,(16:0.02296108,((10:0.018017919,(((4:0.01988036,((1:0.02164235,2:0.01759903):0.006469545,3:0.01457718):0.06362446):0.001054299,(6:0.009125408,5:0.01009807):0.003292537):0.0124783,((8:0.017705002,7:0.0095238722):0.0018678275,9:0.002792865):0.0284331):0.0005614088):0.005664389,11:0.01067785):0.002554326):0.002397274):0.00265811):0.0001280469,15:0.0063099679):9.186973e-05);
tree gen.203 = [&U] ((13:0.007226456,((12:0.003879041,((16:0.02154318,(11:0.01335462,((((5:0.006515408,6:0.009156766):0.003889995,(4:0.02028625,(3:0.01849222,(1:0.02644306,2:0.03042163):0.002652097):0.07174534):0.001154496):0.006729138,(9:0.0015977492,(8:0.017179636,7:0.00533728161):0.004058628):0.03130589):0.001412243,10:0.015983178):0.01095484):0.005456789):0.00114183,(17:0.010986873,(19:0.0113443338,18:0.00243877845):0.0039293942):0.003127678):3.134403e-05):0.0008031046,14:0.0177475856):0.0001562987):0.001689104,15:0.006105475);
tree gen.204 = [&U] ((15:0.003953655,13:0.004800511):0.001004932,(14:0.021003556,((((10:0.01268077,((9:0.003895535,(7:0.00800628392,8:0.01463966):0.001813415):0.02568888,((((1:0.01932679,2:0.01808791):0.006043613,3:0.01230809):0.06236801,(5:0.008103678,6:0.006158077):0.002203251):0.002042317,4:0.0211862):0.008773572):0.002245045):0.01206664,11:0.01552729):0.00474514,16:0.02905062):0.0004704561,(12:0.006281826,((19:0.0191091878,18:0.0045616859):0.003287787,17:0.008250855502):0.0009128343):0.0008487953):0.000638692):0.002367547);
tree gen.205 = [&U] (15:0.0044966499,(14:0.027075709,((((16:0.0316456,12:0.008893014):0.0001384922,((18:0.0056316358,19:0.01009718722):0.00472202097,17:0.0107855572):0.00135146):0.0005947874,(11:0.00833807,((((3:0.01517909,(1:0.0227399,2:0.01861291):0.004973479):0.06172275,(6:0.009180906,5:0.00857812):0.004439077):0.0009431356,4:0.01903839):0.01053056,(((7:0.0129050999,8:0.013246397):0.001274011,9:0.003542658):0.02354573,10:0.012237782):0.002682246):0.006202136):0.006662727):0.001453304,13:0.005025582):0.0001664234):4.130956e-05);
tree gen.206 = [&U] (((15:0.0080553345,13:0.01287315):0.0007288949,((10:0.0139312368,(((((1:0.03040034,2:0.02254904):0.003977449,3:0.01657874):0.06620993,(6:0.01079224,5:0.009498357):0.002818511):0.000694268,4:0.01673512):0.004602898,(9:0.009450795,(8:0.012798545,7:0.0155128943):0.002005669):0.02572426):0.004118009):0.006178357,11:0.01103682):0.009803397):0.001959833,(14:0.022755842,((16:0.01778429,12:0.005721764):0.002181535,(17:0.0077970847,(19:0.0153537897,18:0.00297428743):0.0046797669):0.001922044):0.0003942803):0.0003027927);
tree gen.207 = [&U] ((15:0.008672176,13:0.003845607):0.0007239434,((14:0.026445038,((17:0.0074400881,(18:0.00588187491,19:0.015945482):0.004871879):0.00462788,12:0.006659554):0.000970738):0.003362301,(16:0.0316216,((10:0.017060817,((((5:0.007276384,6:0.004530638):0.004756417,((1:0.01992998,2:0.01144745):0.005254336,3:0.01856938):0.0613879):0.003008166,4:0.02165856):0.00909388,(9:0.002772368,(8:0.016859422,7:0.008252368):0.005677974):0.030984):0.0008666451):0.01066192,11:0.01049699):0.002827462):0.003106004):0.0008700837);
tree gen.208 = [&U] (16:0.02162165,((15:0.007884728,(14:0.018995886,((((18:0.0039911599,19:0.0129145114):0.0024667817,17:0.0090332045):0.0007228706,12:0.005804613):0.001016018,((10:0.017383376,(((8:0.017618,7:0.009003365):0.001380707,9:0.007400078):0.02525166,(((6:0.00764192,5:0.01455923):0.003340005,((1:0.02105406,2:0.01708751):0.003631055,3:0.01256253):0.06859649):0.001604021,4:0.02508442):0.006853136):0.001364445):0.008388859,11:0.006970774):0.00787836):0.0003948889):0.0001852586):0.0006878011,13:0.008495731):0.001395674);
tree gen.209 = [&U] (15:0.0044417397,((((11:0.01497063,(10:0.0140897978,(((9:0.00393859,8:0.0117495214):0.0009203995,7:0.0065886089):0.03735477,((4:0.02363927,(3:0.01387606,(1:0.01618894,2:0.01818772):0.006511022):0.0669002):0.001924993,(5:0.007403311,6:0.005258513):0.004049336):0.006254732):0.003311887):0.007212794):0.006102511,16:0.02707135):0.001042516,13:0.008798598):0.0008792096,(((17:0.009726622,(19:0.0119619696,18:0.00273563659):0.0057277563):0.0003130596,12:0.003585978):0.001703728,14:0.021825867):0.001009432):0.001273384);
tree gen.210 = [&U] ((14:0.019923076,((16:0.03156594,(11:0.005116018,(10:0.018874194,(((8:0.01161322312,7:0.008316539):0.005395372,9:0.002779713):0.01752144,(((3:0.01422618,(1:0.0227932,2:0.02215717):0.003422357):0.06960222,(5:0.009482144,6:0.008916725):0.001250373):0.001535094,4:0.02264696):0.009594465):0.005135246):0.004543955):0.00479053):0.0009535477,(12:0.003125231,(17:0.0116975723,(18:0.004316977,19:0.0103928996):0.00395811255):0.001001317):0.001376648):0.001536934):0.000367938,(15:0.0039893346,13:0.005399692):0.0003900123);
tree gen.211 = [&U] ((((16:0.02826948,(11:0.00932066,(10:0.017188797,(((7:0.0116908531,8:0.010922153):0.003082675,9:0.004786391):0.02474093,(4:0.01671145,((6:0.008305348,5:0.008943117):0.002591184,(3:0.01449892,(1:0.009722414,2:0.01409119):0.00441743):0.06870358):0.005079272):0.007856758):0.0003348051):0.008601291):0.003660022):0.0009560446,(12:0.004225618,((19:0.01314600579,18:0.00453377627):0.0026917637,17:0.014167517):0.0006073564):0.002398668):0.0007477523,(13:0.00597611,14:0.024054269):2.321622e-05):9.621417e-05,15:0.006320586);
tree gen.212 = [&U] (15:0.0081996402,((((11:0.009810285,(10:0.014372659,(((7:0.00941147902,8:0.015674351):0.0003167714,9:0.006558601):0.02340567,(4:0.01659914,((3:0.01173398,(1:0.0170547,2:0.01463757):0.002247328):0.05879688,(5:0.007947079,6:0.00575431):0.004090042):0.002333039):0.008079814):0.003327792):0.007428839):0.007172972,16:0.02349048):0.001546684,(12:0.00981955,((19:0.00966819146,18:0.0026253904):0.003402703,17:0.0081887747):0.001582506):0.0003671469):0.001906074,(13:0.006405168,14:0.02051275):0.000536736):0.0002082892);
tree gen.213 = [&U] ((15:0.0050591318,(13:0.006355599,14:0.02433043291):0.0003628366):0.0003947346,(((17:0.01410731273,(18:0.0028951379,19:0.0180239143):0.0038894535):0.001124377,12:0.01028018):0.001392756,(16:0.02461947,(11:0.008933453,(((4:0.0195578,((5:0.007013443,6:0.005549359):0.002939232,(3:0.01283465,(1:0.01653377,2:0.0165217):0.00409565):0.05556033):0.0007720192):0.005236287,((7:0.01055018399,8:0.0176796349):0.0006426798,9:0.004416762):0.01908029):0.001711881,10:0.014794623):0.008882659):0.008272033):0.001231935):0.0001297765);
tree gen.214 = [&U] (16:0.02813873,(((((((19:0.0108854266,18:0.00208119446):0.0016813641,17:0.0131441143):0.0025052954,12:0.004190112):0.001656554,(((((((1:0.01852064,2:0.02491053):0.01235461,3:0.01334882):0.05969685,(6:0.005842789,5:0.005001143):0.003859095):8.720425e-05,4:0.02490488):0.004668282,(9:0.007308163,(8:0.009288035,7:0.0051999398):0.0001398039):0.03430504):0.0006828939,10:0.016635933):0.007683874,11:0.01553916):0.003762468):0.001337994,13:0.005697735):0.0002768959,14:0.0247705263):0.001151772,15:0.0037235873):0.004091765);
tree gen.215 = [&U] (16:0.02054281,(((14:0.0231825025,15:0.00643192345):0.000297179,13:0.007700221):0.001047519,((12:0.00515524,(17:0.007565786,(18:0.0044909249,19:0.0111342328):0.0075741794):0.001138374):0.001605542,((((4:0.0219066,((6:0.01033392,5:0.007157702):0.00288035,((1:0.0218828,2:0.01603152):0.002719945,3:0.01477582):0.05614011):0.002534099):0.00359508,(9:0.00433191,(7:0.0077438775,8:0.0149799996):0.0006253373):0.01817024):0.002405033,10:0.01392622055):0.005700507,11:0.008734596):0.007149358):0.001957401):0.001445274);
tree gen.216 = [&U] (13:0.008238728,(15:0.0073618154,(14:0.02244506071,(((18:0.006719214302,19:0.01128200839):0.0060483237,17:0.009677057):0.001003846,(12:0.004645205,(16:0.02338247,(11:0.01089595,(10:0.012966617,((9:0.005270727,(7:0.007065461,8:0.013956497):0.001287436):0.01825395,(4:0.02410503,((3:0.01328162,(1:0.0218425,2:0.01728323):0.009386864):0.08242987,(6:0.006729021,5:0.005346388):0.002494622):0.0006146446):0.007106114):0.001286956):0.01211161):0.002516597):0.002624957):0.0002143001):0.0005790177):0.0003662716):0.0008117881);
tree gen.217 = [&U] ((13:0.008837541,((((19:0.011900904,18:0.0071716644):0.005671881,17:0.011814317):0.0007811001,(12:0.005657977,16:0.02798029):0.0001141481):0.001363333,14:0.021490848):0.0008747238):0.0004382406,((11:0.005843809,((((8:0.005760059,7:0.007329525885):0.001284044,9:0.006628865):0.02180407,(((5:0.007592587,6:0.006328313):0.0005905634,(3:0.01686224,(1:0.01859422,2:0.009390403):0.005225656):0.06994892):0.0006299734,4:0.01817226):0.0121289):0.00237306,10:0.0113339159):0.008589342):0.005832882,15:0.006319405):0.0001179311);
tree gen.218 = [&U] (((15:0.007017093,13:0.00346718):0.0008074134,14:0.021470791):0.0005833124,((12:0.004035278,((19:0.0145423029,18:0.0027051446):0.0047395503,17:0.0103234928):0.001989445):0.001866237,(16:0.01980016,(11:0.006905427,(10:0.015031837,(((8:0.011616528,7:0.0067773076):0.0004736351,9:0.005730482):0.02664185,(4:0.02211099,((3:0.01394364,(1:0.0182079,2:0.01198154):0.004927979):0.05521169,(6:0.005247511,5:0.01066816):0.001679577):0.002023393):0.006641815):0.001683445):0.00298014):0.00302494):0.00275756):9.051308e-05);
tree gen.219 = [&U] ((14:0.018516984,(((12:0.004547928,(17:0.01654645449,(19:0.0104579749,18:0.00422241799):0.0066981647):0.0008980588):0.0005413106,16:0.02891471):0.0006987938,((10:0.016957077,(((4:0.019896,((1:0.01237231,2:0.01427428):0.00442746,3:0.01539235):0.05837142):0.0007495819,(6:0.005834039,5:0.007944165):0.0008406168):0.01000027,((8:0.0145611855,7:0.0088872044):0.0009194456,9:0.0019640721):0.0257155):0.001121671):0.003368466,11:0.00638465):0.006763321):0.00149404):0.0004813884,(15:0.0041095745,13:0.008987774):0.0004552582);
tree gen.220 = [&U] ((15:0.0060306166,13:0.008468847):0.0004897337,(14:0.023198248,(((16:0.02280791,12:0.007930064):0.0006827474,(17:0.0112279614,(19:0.0138162858,18:0.0036575464):0.0050878948):0.0002267675):0.002084807,(11:0.005618243,(10:0.015319071,((9:0.00705517,(8:0.0097630665,7:0.00614771098):0.003446129):0.02791207,(((3:0.01654142,(1:0.01338561,2:0.015482):0.007986474):0.05840473,4:0.02137292):0.0006747821,(6:0.009868851,5:0.005706508):0.004627208):0.00963316):0.001244533):0.009673253):0.006797921):6.876434e-05):0.001196253);
tree gen.221 = [&U] (((14:0.022320178,15:0.004544037):0.0001064774,((11:0.007109151,(10:0.015276898,((9:0.002304818,(7:0.0079158242,8:0.0129606665):0.006436341):0.0244419266,(((3:0.01461905,(1:0.01553396,2:0.01807681):0.005090543):0.06578419,(6:0.008275135,5:0.008678725):0.00503821):0.001258217,4:0.02201978):0.007044618):0.001577341):0.005800524):0.006526217,(16:0.02229087,(12:0.004956693,((19:0.017336322,18:0.008071998):0.004946732,17:0.009825116):0.0021459295):0.0002553698):0.0003603134):0.001088374):5.204954e-05,13:0.01346963);
tree gen.222 = [&U] ((15:0.0047278628,13:0.003708235):7.747427e-05,((16:0.0300721,(11:0.008468493,(10:0.016700766,((7:0.0078656669,(8:0.011493948,9:0.005975393):0.0003590102):0.0208824,(((3:0.01028622,(1:0.01888482,2:0.01745738):0.00718554):0.0481965,(5:0.006068194,6:0.008637806):0.002313208):0.0004166436,4:0.02133482):0.006387848):0.003070254):0.00707695):0.005414318):0.006951157,(14:0.018831138,(((18:0.00546719,19:0.01174995637):0.004763741,17:0.008073326):0.0013922756,12:0.007338898):0.0003236665):0.0002745622):0.00103241);
tree gen.223 = [&U] (15:0.006859412,(13:0.00590421,((14:0.01862848,(12:0.004314266,((18:0.00575135023,19:0.0118489598):0.004934289,17:0.013095342):0.00143064):0.0001528741):0.00120822,(((10:0.023133356,(((4:0.01803732,((1:0.02003506,2:0.01834057):0.002838977,3:0.01264646):0.07423293):0.0007065378,(6:0.006796558,5:0.006956712):0.003735749):0.009935345,((8:0.0120539583,9:0.002746153):0.0007082738,7:0.0071103891):0.02587098):0.003898006):0.01075343,11:0.006500129):0.006323676,16:0.02853562):0.00196646):5.696382e-05):0.0001524188);
tree gen.224 = [&U] (16:0.03250467,(13:0.01018796,((15:0.0049036153,(14:0.0289687309,(((18:0.0047480035,19:0.016323827):0.0030944464,17:0.01545600939):0.001126295,12:0.002448892):0.0003317094):0.002149162):0.0006286824,((10:0.015241977,((((5:0.007927509,6:0.008181539):0.002179491,((1:0.01676926,2:0.01927108):0.006034841,3:0.01489294):0.05789229):0.0003780185,4:0.02169942):0.01020585,((8:0.012454951,7:0.00605511):0.0035122468,9:0.0038104587):0.02307239):0.001780648):0.006489752,11:0.01072301):0.0050753):0.0009547496):0.001680928);
tree gen.225 = [&U] (((((12:0.006066836,(16:0.02352899,(17:0.0094585538,(18:0.005109951,19:0.0153797025):0.0042493842):0.002344458):0.001336788):0.001416363,(11:0.00448487,(((9:0.0012409192,(7:0.0079479576,8:0.01048993):0.001489655):0.02573515,(((6:0.008294884,5:0.01059558):0.004403233,(3:0.01875169,(1:0.01454178,2:0.01106563):0.001243622):0.07755507):0.001709476,4:0.02264903):0.008393782):0.001936781,10:0.010210331):0.008911919):0.01063574):0.003259675,14:0.02823439907):0.0004693478,15:0.011166922):5.422557e-05,13:0.004937493);
tree gen.226 = [&U] (((13:0.005698993,15:0.0052693193):1.147405e-05,(16:0.03701114,(((((7:0.011541918,8:0.011113725):0.002924048,9:0.005898578):0.01867715,((4:0.01464305,((1:0.02623225,2:0.01912827):0.008310628,3:0.01658261):0.06995617):0.001032213,(6:0.007499007,5:0.007197756):0.002326825):0.01406136):0.001758292,10:0.019558421):0.007035148,11:0.007469312):0.002671573):0.0009727167):0.000141072,((12:0.004274747,((18:0.0028570422,19:0.0120386606):0.0042131606,17:0.0098243884):0.001748747):0.0003939341,14:0.019663013):0.0003967037);
tree gen.227 = [&U] ((((16:0.02515771,(((((8:0.011325603,7:0.00727282105):0.001442702,9:0.0049059634):0.02119035,(4:0.02099915,((6:0.009158395,5:0.01025758):0.004013377,((1:0.02097376,2:0.0168085):0.002795169,3:0.01747662):0.06071431):0.001268708):0.00533577):0.002366484,10:0.0140218425):0.005368221,11:0.011131):0.005450584):0.004230664,15:0.012059369):0.0003643784,(((17:0.0101894013,(19:0.0144235638,18:0.003845874):0.0042262201):0.002261259,12:0.004509712):0.0008323722,14:0.020362042):0.001916773):0.0005245139,13:0.005709122);
tree gen.228 = [&U] (13:0.01040046,(15:0.0055665654,((16:0.01907602,((((9:0.006422181,(7:0.0099700272,8:0.013608358):0.00122241):0.03231349,((((1:0.01788703,2:0.01450522):0.0043976,3:0.0133662):0.0646594,(5:0.008358358,6:0.006824116):0.004325338):0.000500836,4:0.02026962):0.008390868):0.0009332128,10:0.0137546365):0.007503041,11:0.01259428):0.003576817):0.001072226,((((18:0.0059035366,19:0.01157830358):0.0034002224,17:0.0096982901):0.001967691,12:0.00633953):9.7884e-05,14:0.016052025):0.0005061373):0.0009644548):0.0001922839);
tree gen.229 = [&U] ((13:0.007979496,15:0.008955673):0.000298686,(14:0.019431254,((17:0.0081721608,(18:0.0037192973,19:0.017086182):0.0057438932):0.0005622414,(12:0.003395872,(16:0.02097437,(11:0.007668821,(((4:0.02701569,((5:0.007063116,6:0.008263823):0.003969008,(3:0.01577855,(1:0.02975398,2:0.01976815):0.005374484):0.06485534):0.002774081):0.01151354,(9:0.004168335,(7:0.0145598615,8:0.016782219):0.002126613):0.01976448):0.001253812,10:0.011594942):0.00459921):0.007352947):0.002730494):0.000593892):0.001768808):0.002892965);
tree gen.230 = [&U] (((15:0.0038097741,13:0.004121081):0.0003391569,14:0.022909674):0.0004860266,((((19:0.016956588,18:0.0072597894):0.0066641213,17:0.010591859):0.0002478477,12:0.008402041):0.001339634,(16:0.02788601,((10:0.015932047,(((8:0.01134326838,7:0.01192671172):0.0003252922,9:0.005041613):0.02386074,(((6:0.003329504,5:0.007945942):0.004533367,((1:0.02114926,2:0.01898413):0.005660394,3:0.01036337):0.06843801):0.0008221988,4:0.01770381):0.006167819):0.0009882643):0.005617814,11:0.006897276):0.004749315):0.0009227696):0.002433684);
tree gen.231 = [&U] (15:0.0094197626,((14:0.020790324,13:0.008215247):0.001372928,((12:0.006409414,(17:0.0120654778,(19:0.0153858123,18:0.0046775447):0.00289240398):0.003213067):0.001271833,(16:0.02467212,((10:0.015289918,((4:0.0199359,(((1:0.01608999,2:0.01712707):0.007084161,3:0.01570742):0.05309136,(5:0.007726355,6:0.007894445):0.005295536):0.0001253386):0.01055982,((7:0.0116889989,8:0.014601347):0.001848521,9:0.0034517583):0.02393896):0.0008378817):0.004691148,11:0.008114216):0.006933961):0.0009056559):0.0008280767):0.001562361);
tree gen.232 = [&U] ((((16:0.02783028,(11:0.009258915,(((6:0.006635592,5:0.007508539):0.005572453,((3:0.02025277,(1:0.02114983,2:0.01638887):0.006000462):0.07107105,4:0.01697123):0.001338627):0.01272051,(10:0.010879574,(9:0.004105159,(7:0.00675712173,8:0.0115072579):0.00116741):0.02643066):0.0002845229):0.007000977):0.00311742):0.005020834,((14:0.02618142,12:0.005227967):0.0001038199,((18:0.0039554949,19:0.0175055282):0.0056583555,17:0.012436391):0.003155569):0.0006319421):0.0006357421,13:0.007721874):7.076516e-05,15:0.008000998);
tree gen.233 = [&U] (13:0.007187549,(14:0.016025982,((((17:0.013721036,(19:0.0136072586,18:0.0042528743):0.0086323548):0.00182779,12:0.007018383):0.001094482,((11:0.006508781,(((9:0.004027434,(8:0.0115552941,7:0.0098450792):0.0005672211):0.02844707,(((5:0.004549306,6:0.006857125):0.002318574,(3:0.01386357,(1:0.01622311,2:0.01496909):0.004248437):0.06513298):0.00254784,4:0.0248059):0.005735012):0.001912354,10:0.0138916577):0.005445277):0.004112405,16:0.02138564):0.001563974):0.001004771,15:0.0084349377):0.0002206346):0.0003446904);
tree gen.234 = [&U] (13:0.00841998,(((((17:0.0092329453,(19:0.0210486915,18:0.002901177901):0.0069499974):0.002189766,12:0.006923275):0.002240285,14:0.02109815):0.0003563262,15:0.003966413):0.001819722,(((((4:0.02305583,((5:0.007912427,6:0.007610954):0.002875834,((1:0.02347213,2:0.01155551):0.004520212,3:0.02106654):0.06795685):0.0006907515):0.0107298,((9:0.009913487,7:0.0101334842):0.000981101,8:0.0130362134):0.02464925):0.001595916,10:0.0165875178):0.005429169,11:0.0150156):0.00500861,16:0.03196455):0.0009669373):0.0002459928);
tree gen.235 = [&U] ((15:0.0037177613,(13:0.007605533,(14:0.014848419,(12:0.003283734,(17:0.0111188247,(18:0.002248738,19:0.0161794554):0.0040347885):0.001116521):0.0002455746):0.0004437998):0.0002989087):0.0004260423,(16:0.02466531,(11:0.01042658,(10:0.012542545,((((6:0.00505234,5:0.007372676):0.003734913,(3:0.01144402,(1:0.02107386,2:0.0142667):0.01094542):0.06248038):0.0006873655,4:0.01817287):0.008463484,((8:0.0090851801,7:0.011211204):0.001456211,9:0.0022553776):0.02261795):0.002676081):0.01123757):0.004921924):0.00162569);
tree gen.236 = [&U] (((14:0.019760633,(((16:0.02639754,((((4:0.02146845,(((1:0.022524,2:0.01928826):0.005932859,3:0.01416605):0.0691611,(5:0.007794519,6:0.007194054):0.003170509):0.001175031):0.00495355,(9:0.007361147,(7:0.006657274,8:0.0140759065):0.0001895432):0.02439358):0.005972228,10:0.013040363):0.006563027,11:0.007081222):0.004476558):0.0006704363,12:0.007131145):0.0008398742,(17:0.0140012257,(19:0.01436329917,18:0.0055949363):0.0047521127):0.00282814):0.0002244919):0.0005282628,15:0.0043450375):0.0002231273,13:0.005401295);
tree gen.237 = [&U] (15:0.007736229,(((16:0.02186833,((((((1:0.02199447,2:0.0193879):0.008804251,3:0.01280693):0.06448379,((5:0.007318105,6:0.006210415):0.004380927,4:0.01838322):0.0002807981):0.006208564,(9:0.006385049,(7:0.0072497994,8:0.014342778):0.0007832544):0.02827434):0.003632086,10:0.014415973):0.005170675,11:0.005394425):0.009519043):0.002991724,13:0.008612173):0.0001300196,((((19:0.0187005682,18:0.0039731666):0.00344598,17:0.011962527):0.0005460088,12:0.004292205):0.001019531,14:0.024883928):0.0003066363):0.000512989);
tree gen.238 = [&U] (13:0.007089917,((14:0.018860504,(12:0.009078009,((16:0.02430304,((10:0.011601843,((9:0.003826114,(7:0.008313175,8:0.015810963):0.002519386):0.0155055,(((5:0.01011847,6:0.0104885):0.003812756,((1:0.02363914,2:0.02018608):0.002553561,3:0.01748845):0.07588969):0.0009331873,4:0.0187631):0.005832214):0.002843839):0.005219519,11:0.006910067):0.004971483):0.000618146,((19:0.0130848344,18:0.0054858807):0.006439369,17:0.0065901768):0.00135364):0.0009723655):0.001048553):0.0004180711,15:0.0050548514):0.001055382);
tree gen.239 = [&U] ((((((18:0.0075478756,19:0.0150667682):0.006356896,17:0.009413523):0.001528099,(16:0.02389353,(11:0.008460858,(10:0.015024221,((((3:0.01005267,(1:0.01828035,2:0.01994441):0.009175753):0.06686168,4:0.01951595):0.001552878,(6:0.007210002,5:0.006977545):0.002426718):0.00870737,((7:0.01345322314,8:0.010353538):0.0004281258,9:0.001640875):0.01936662):0.003336949):0.006819977):0.007816301):0.0003558549):0.0008249182,12:0.004483448):0.0005188564,14:0.022093136):0.003108096,(15:0.004513826,13:0.009109646):0.0007242842);
tree gen.240 = [&U] (((16:0.02367703,(11:0.007852356,(10:0.013548014,((9:0.0024832395,(7:0.008117132,8:0.0149724715):0.0005814791):0.02638519,(((3:0.01336024,(1:0.0212255,2:0.01459767):0.003160102):0.0705607,(6:0.006615399,5:0.01127666):0.002894825):0.001500951,4:0.02212223):0.007184309):0.001650831):0.008639103):0.004087954):0.001521564,(13:0.006233663,15:0.0043466198):0.001380695):3.517091e-05,((((18:0.00462780837,19:0.01425661057):0.00267355215,17:0.0090648965):0.002291233,12:0.006707965):0.0006426478,14:0.023784845):5.1986e-05);
tree gen.241 = [&U] (((14:0.018512638,15:0.0056458579):0.0005296396,13:0.006783909):0.0007360914,((((19:0.01362243488,18:0.003587974):0.00514741324,17:0.0066615822):0.000899388,12:0.004114592):0.0001714971,(16:0.02365666,(11:0.006870491,(10:0.0128217405,(((7:0.0057285069,8:0.011665615):0.0002748086,9:0.0029752766):0.02021002,(((6:0.005584851,5:0.009536471):0.00277318,(3:0.0136763,(1:0.0153883,2:0.01890323):0.008151529):0.04945731):0.0003548468,4:0.01897878):0.009870717):0.0003318833):0.006927004):0.004832529):0.0009689626):0.0008131558);
tree gen.242 = [&U] (15:0.005319481,((14:0.01949959652,((17:0.009937276,(19:0.01132897213,18:0.005782397):0.0035267091):0.001077236,(((11:0.008350843,(10:0.0148078156,(((8:0.0120708822,7:0.0060933058):0.000500517,9:0.0040508986):0.03630757,(4:0.02350089,((6:0.005921354,5:0.01443734):0.003328822,(3:0.01095345,(1:0.0197565,2:0.02183093):0.005350059):0.06894703):0.0009827554):0.006750219):0.001129245):0.009386739):0.001932976,16:0.02446482):0.002562315,12:0.004678905):0.0009858787):0.0009989857):0.0008277949,13:0.006078601):0.0006684876);
tree gen.243 = [&U] ((15:0.00455381,(13:0.005247455,((((19:0.0199949067,18:0.0039744652):0.003158274,17:0.0162754299):0.002030639,((11:0.005216574,(10:0.0117188057,(((7:0.008764026,8:0.015005799):0.001947607,9:0.005878338):0.020277,(((3:0.01471651,(1:0.01734974,2:0.0220104):0.005299495):0.06591866,(5:0.00738528,6:0.008472535):0.004420811):0.002594905,4:0.01757409):0.01150825):0.0007484639):0.004765084):0.0028001,12:0.005276479):1.566622e-05):5.22059e-05,14:0.021453773):0.0003924059):0.0004657731):0.001588599,16:0.02352954);
tree gen.244 = [&U] (15:0.0033760395,(13:0.005115852,(14:0.01753409,((((((9:0.0031625368,(8:0.0100639891,7:0.00502502285):0.001551235):0.02568181,(4:0.02619905,(((1:0.0200696,2:0.01827075):0.004580675,3:0.01855584):0.06212024,(5:0.006538489,6:0.00851732):0.001403709):0.0006165712):0.008237799):0.0008996026,10:0.015601745):0.01076591,11:0.01317803):0.003421698,16:0.0233927):0.0006313323,((17:0.0072880065,(18:0.005899865,19:0.018654858):0.0052240043):0.0004017787,12:0.005604591):0.001227178):0.0004677336):9.035882e-05):2.441843e-06);
tree gen.245 = [&U] (((14:0.020246475,(12:0.001867916,(((11:0.01098633,((((7:0.00858043276,8:0.0101449009):0.002030999,9:0.004747916):0.02727624,(((3:0.01364979,(1:0.01606168,2:0.01705199):0.004485372):0.05290163,4:0.01933811):0.0002610867,(5:0.009733841,6:0.00716197):0.003244708):0.009340557):0.003854167,10:0.017818952):0.008090222):0.007821123,16:0.01984349):0.001983827,(17:0.0115944373,(18:0.0046387569,19:0.0174765456):0.0046512241):0.000971379):0.0009078158):0.001288696):0.000910815,15:0.0051961838):0.0004305865,13:0.007583111);
tree gen.246 = [&U] (16:0.0283212,(15:0.007535561,((((12:0.005961155,((((4:0.01706948,(((1:0.01469567,2:0.01756394):0.003317367,3:0.02344384):0.06761665,(6:0.01569867,5:0.009503824):0.003235799):0.001640132):0.01343778,(9:0.0041982552,(7:0.0120016683,8:0.009985607):0.001598043):0.02811569):0.001420262,10:0.013907265):0.00997644,11:0.01054458):0.005915937):2.762569e-05,((19:0.0179454386,18:0.0048626742):0.0047382402,17:0.0083551822):0.00109096):0.00047645,14:0.02542728281):0.001484134,13:0.004211957):0.001371593):0.0007141761);
tree gen.247 = [&U] (16:0.02860275,((15:0.0043574625,((12:0.002838959,(((((4:0.01938753,(((1:0.02717178,2:0.01834653):0.004409576,3:0.009915677):0.04428398,(6:0.004612291,5:0.007020142):0.002539518):0.0002206898):0.01323483,((7:0.005934007,8:0.011928631):0.0035346832,9:0.0036465508):0.026123):0.003755824,10:0.0146777476):0.003963383,11:0.01043366):0.008338046,(17:0.0094245546,(19:0.01494599735,18:0.004333875):0.0071831478):0.0011696):0.0002112637):0.0007683453,14:0.0136885061):0.0006617569):0.0007065641,13:0.003928881):0.0008650972);
tree gen.248 = [&U] (((13:0.006550415,15:0.003680827):0.0003285878,(14:0.016216847,((11:0.007368285,(((9:0.0016161994,(7:0.0024687926,8:0.0133349816):0.0014033011):0.02051565,((6:0.005097949,5:0.0041375):0.006107272,(4:0.01419206,(3:0.01425568,(1:0.02274312,2:0.01884062):0.002025802):0.05523821):1.646952e-05):0.007172906):0.002855273,10:0.017898418):0.007167212):0.0115418,(12:0.002741686,((18:0.003531977,19:0.0147488013):0.01306925288,17:0.012740271):0.0005732821):3.173193e-05):0.0005034994):0.002535324):0.0007111924,16:0.02750309);
tree gen.249 = [&U] (16:0.02830705,(((((11:0.007932208,(((9:0.00673453,(8:0.016092748,7:0.006292251):0.001160301):0.03128573,(((3:0.01535301,(1:0.02088373,2:0.02040054):0.005444495):0.06085152,4:0.01863847):0.000863006,(6:0.006367587,5:0.01119148):0.00342073):0.009315651):0.001432483,10:0.020355476):0.007386054):0.00658342,((19:0.0112426404,18:0.0035670105):0.0098801974,17:0.00860443):0.001223115):0.0007524624,12:0.006087891):0.001115507,14:0.0221744861):0.0006153153,(13:0.007339041,15:0.006103492):0.000464455):0.002074684);
tree gen.250 = [&U] (((12:0.004703678,(17:0.010214497,(19:0.0147613224,18:0.006474512):0.0017591385):0.0008148798):0.001279372,((((((8:0.012396332,7:0.0109530203):0.0007086156,9:0.003525198):0.02370455,(((5:0.01134003,6:0.008037493):0.003630841,(3:0.01354119,(1:0.02590238,2:0.01902415):0.003605181):0.06217197):0.001244139,4:0.02163267):0.004765744):0.006483924,10:0.0119215022):0.007697323,11:0.009980644):0.005250826,16:0.01755441):0.000370692):0.00398675,((15:0.007116154,13:0.01066398):8.746748e-05,14:0.021857593):0.0005239922);
tree gen.251 = [&U] ((15:0.0065204,13:0.006056337):0.0004853956,(((((18:0.002982894,19:0.01604033547):0.004364779,17:0.0119552486):0.0001645884,(12:0.005817918,16:0.02921514):0.0008397704):0.0007522737,(11:0.01224118,((((((1:0.0180113,2:0.01685956):0.004831843,3:0.01646406):0.06838107,(5:0.008654657,6:0.01175111):0.002061902):0.001044444,4:0.02591442):0.008294732,(9:0.003085327,(7:0.0111624815,8:0.012288054):0.001871567):0.02624499):0.002592089,10:0.0157754237):0.007374714):0.006560491):0.000560057,14:0.0197637085):0.002093135);
tree gen.252 = [&U] ((14:0.024097909,(13:0.005120928,15:0.0037598377):0.002097098):2.069478e-05,((12:0.006027718,(17:0.0093559072,(18:0.004427796,19:0.0146427109):0.0088363994):0.001858366):0.002608153,((11:0.01146362,(10:0.0208310208,((((6:0.004245231,5:0.00754318):0.003393024,((1:0.01871322,2:0.01767956):0.006518936,3:0.0176898):0.05182837):0.001198498,4:0.02583653):0.006494584,((7:0.0092285676,8:0.0099219447):0.001437747,9:0.003209606):0.02320423):0.00165321):0.005618358):0.003295048,16:0.02545226):0.0007878145):0.002691343);
tree gen.253 = [&U] ((((16:0.02690146,(((((7:0.008751046,8:0.0122216872):0.0004315592,9:0.008270655):0.02744967,(((3:0.01388581,(1:0.02269707,2:0.02143601):0.005663802):0.06904889,(5:0.006055575,6:0.006047768):0.003873586):0.0005581095,4:0.01838027):0.01106808):0.002628412,10:0.018960084):0.008076385,11:0.005879618):0.003378739):0.0005904212,(((18:0.00405549,19:0.01751949499):0.003450282,17:0.01280263):0.002203116,12:0.009624723):0.0003499956):0.0006250238,(14:0.022193074,15:0.005368543):0.0007296666):0.002056839,13:0.0078861);
tree gen.254 = [&U] (15:0.00575338,((14:0.014500113,(((11:0.0114965,(10:0.016166586,((9:0.004187352,(8:0.011596834,7:0.0059109667):0.001606721):0.01928352,(((3:0.0114263,(1:0.02351454,2:0.01388478):0.005723441):0.06144838,4:0.02367631):0.0006525167,(6:0.008099237,5:0.004292977):0.002223):0.005139893):0.003257498):0.004372236):0.00426004,12:0.006298269):0.0001221831,(16:0.02373279,(17:0.0081857134,(18:0.0043726034,19:0.020664852):0.0066173663):0.002983146):0.001767899):0.00116075):0.0008865557,13:0.006318053):5.150596e-05);
tree gen.255 = [&U] (16:0.02726275,((11:0.00614341,(10:0.013132593,((9:0.004077391,(7:0.0068908291,8:0.0112036):0.000623987):0.02191599,(4:0.0238539,((3:0.01393986,(1:0.02428544,2:0.01665428):0.003752962):0.05547199,(6:0.004483981,5:0.0105563):0.001692546):0.001571847):0.009220197):0.003266362):0.006265428):0.005766603,(13:0.007606626,(15:0.0059072001,(14:0.021837874,((17:0.01083092484,(18:0.0080315431,19:0.0113051247):0.004884056):0.001413944,12:0.005957097):0.000155801):0.001539247):0.0001452055):0.002767232):0.0003948656);
tree gen.256 = [&U] (16:0.02433466,((((((17:0.0092083212,(19:0.016458175,18:0.0043214366):0.0034448105):0.00108187,(11:0.006269846,(10:0.014735503,(((7:0.0123732974,8:0.009901544):0.0015227904,9:0.005764309):0.02797337,(4:0.01475874,((3:0.01996057,(1:0.02180272,2:0.01461091):0.005899836):0.05959964,(6:0.005215023,5:0.007673529):0.003616285):0.0005323893):0.007779887):0.001189086):0.006604082):0.006748661):0.0002401145,12:0.00351594):0.0005210871,14:0.026099745):0.001791985,13:0.007156969):0.0005554173,15:0.003637937):0.0008945903);
tree gen.257 = [&U] ((((16:0.02533342,(11:0.007219934,(10:0.020430123,((9:0.00338699,(7:0.0063724415,8:0.010335322):0.001080963):0.01975551,(((6:0.01285925,5:0.008780304):0.004736633,((1:0.02246761,2:0.01689775):0.003109638,3:0.01501323):0.05799758):0.005714141,4:0.01838189):0.003856107):0.002458563):0.005960199):0.004035525):0.002915504,(12:0.003098521,((18:0.0018678377,19:0.015183659):0.0040564571,17:0.016980362):0.00153641):0.002303412):0.001479767,(13:0.01043053,15:0.004883297):0.0001199884):0.0008974267,14:0.0346084284);
tree gen.258 = [&U] (13:0.007411005,((14:0.02675245102,((12:0.004220992,((19:0.0164235624,18:0.005664702):0.005443114,17:0.0086984661):0.0005627135):0.0009661666,((11:0.008312028,(10:0.015453455,(((((1:0.01794219,2:0.01477558):0.007988282,3:0.02064865):0.06903528,(5:0.008362062,6:0.01107006):0.002441426):0.0008086625,4:0.02154062):0.009216183,((8:0.01089176248,7:0.0101669809):0.001879688,9:0.002976017):0.02866657):0.002563157):0.00948211):0.007299958,16:0.02649903):0.001006577):0.0004997721):0.002153948,15:0.0046798203):4.421798e-07);
tree gen.259 = [&U] (15:0.003908145,((((11:0.007582809,(10:0.014319611,(((((1:0.01967449,2:0.02044295):0.007673864,3:0.01536187):0.062687,(5:0.008844478,6:0.006131102):0.003270243):0.0008777198,4:0.02014563):0.006642138,(9:0.005280436,(8:0.018009925,7:0.011189186):0.001962011):0.02379078):0.006832036):0.006033267):0.004869822,16:0.02806108):0.001332881,((12:0.004103986,((19:0.0125093483,18:0.0061823875):0.0056520002,17:0.015432747):0.001325956):0.00150567,14:0.023378064):0.001098697):0.001518659,13:0.007371814):0.0007471882);
tree gen.260 = [&U] ((13:0.0113608,(15:0.010097045,(14:0.021956969,((((18:0.003885508,19:0.0153968554):0.006472847,17:0.0064700906):0.0005692658,(11:0.009798567,(10:0.0131537635,(((((1:0.02497873,2:0.01956643):0.004786787,3:0.009082812):0.07301319,(5:0.008020906,6:0.012516):0.002200444):0.0003435013,4:0.02399081):0.007182815,((8:0.01046159,7:0.00840088634):0.00328505,9:0.005316474):0.02596005):0.002892146):0.004081101):0.008179525):0.0008287871,12:0.007419889):0.001704783):0.001320967):0.0005678543):0.002239466,16:0.02173731);
tree gen.261 = [&U] ((16:0.03016475,13:0.00515879):0.0004090989,(((11:0.009109326,((((7:0.0079970608,9:0.004499659):0.001477619,8:0.0163416859):0.02482077,10:0.0178085364):0.001736236,(4:0.02399194,(((1:0.02296397,2:0.01897508):0.006805365,3:0.01553734):0.06005969,(5:0.007456708,6:0.007404403):0.002554366):0.002802999):0.01037366):0.006700337):0.003353542,((17:0.0085294423,(18:0.0037196467,19:0.0147051854):0.003413954):0.002357402,(12:0.005331401,14:0.018435699):1.099846e-05):0.001231077):0.00133615,15:0.0049174409):2.278602e-05);
tree gen.262 = [&U] ((15:0.004929097,((16:0.01863021,(11:0.01111492,(10:0.017075688,((4:0.0170422,((5:0.01567494,6:0.006058362):0.00376223,((1:0.02316644,2:0.02404496):0.005030787,3:0.01671008):0.07133496):0.0003850533):0.00630639,(9:0.003933062,(7:0.00804483588,8:0.013759416):0.0016392575):0.02630732):0.001479787):0.008320406):0.004117965):0.002729221,13:0.00913416):0.0005282931):0.0001741431,((12:0.006909082,(17:0.009032979,(19:0.016411302,18:0.002251303):0.0029564977):0.0004209201):0.00271763,14:0.0230543843):0.002029351);
tree gen.263 = [&U] ((13:0.008463263,(14:0.025403305,((17:0.0111114734,(18:0.005790055,19:0.017204665):0.003542844):0.0003767423,((16:0.02426961,(11:0.009975871,(10:0.021723061,((((5:0.009080777,6:0.007817914):0.002002261,((1:0.02507592,2:0.01569601):0.006217225,3:0.01411219):0.0637351):0.001579611,4:0.01772997):0.006220911,((7:0.006732878,8:0.007192534):0.0012135808,9:0.005191938):0.02373129):0.002542018):0.005314355):0.004238306):0.001426441,12:0.004430155):0.001603333):0.0005154407):0.0004582333):0.0001570358,15:0.0056823589);
tree gen.264 = [&U] (((15:0.0030135707,(((10:0.014539382,(((7:0.007329895,8:0.00929496):0.0008758644,9:0.006826607):0.0216576,(((3:0.01555008,(1:0.02136146,2:0.0200598):0.00867581):0.05988825,4:0.02163015):0.0009904665,(5:0.006110091,6:0.005272263):0.001955339):0.007898109):0.001158358):0.006778602,11:0.007685946):0.003114359,16:0.02480494):0.001351846):0.0004847058,13:0.009706336):0.0002972321,((12:0.004608176,((19:0.01202909556,18:0.007484535):0.0036864909,17:0.0063011275):0.001541833):0.000537791,14:0.018188673):0.00118022);
tree gen.265 = [&U] ((13:0.01040022,15:0.0055150116):0.002278193,((((16:0.02138745,(11:0.01198138,(10:0.017590745,((9:0.003735614,(7:0.01156993942,8:0.0162230617):0.003168324):0.02337501,(((5:0.009883553,6:0.01073728):0.001143082,((1:0.02062944,2:0.01871752):0.004021369,3:0.01647439):0.06351221):0.0009673799,4:0.01751158):0.01092431):0.002816065):0.008605508):0.004950013):0.001502977,12:0.005267407):0.00027607,(17:0.0064054685,(18:0.0038532583,19:0.0121105988):0.0075334637):0.0008411265):0.002238272,14:0.023967905):0.002896784);
tree gen.266 = [&U] ((15:0.0065860742,(14:0.020813979,(16:0.02237779,((12:0.005163427,((19:0.0161988589,18:0.0026443298):0.00342057,17:0.01176009571):0.00198158):0.0008269641,(11:0.00777483,((((8:0.0080636699,7:0.007122618):0.002110228,9:0.0024140948):0.02265128,((4:0.01438246,((1:0.02852033,2:0.01753962):0.004540262,3:0.01683762):0.05913327):0.0005452147,(6:0.01259139,5:0.005468718):0.01060657):0.009892033):0.002919783,10:0.012491006):0.006553984):0.00462891):6.224323e-05):0.00143385):0.0007596233):0.0001386389,13:0.002820662);
tree gen.267 = [&U] (((11:0.008640619,(((4:0.02177493,((6:0.009874386,5:0.006495562):0.002500295,((1:0.01785895,2:0.01915328):0.007449361,3:0.01611121):0.06441282):0.00294229):0.007019314,(9:0.003661221,(7:0.0068250596,8:0.0137591492):0.001902702):0.02392459):0.003026591,10:0.01023992):0.006046255):0.00361809,(16:0.02574011,((17:0.01071029404,(19:0.0166347284,18:0.0077219518):0.0066526879):0.0007132673,12:0.005175724):0.0004739247):0.0008440305):0.000340997,((15:0.0057188119,14:0.028384912):0.0005563154,13:0.004318622):0.0006671929);
tree gen.268 = [&U] (15:0.004875539,(((((17:0.013404323,(19:0.01010861358,18:0.0044075441):0.0085327815):0.001719573,14:0.0147432023):0.0008817925,12:0.005187101):0.0002007988,(16:0.02738411,(11:0.008913646,(10:0.0168201054,(((8:0.016171987,7:0.0055036773):0.0004228103,9:0.004835749):0.01893018,(4:0.03066163,((3:0.01334154,(1:0.01590678,2:0.01705162):0.005899771):0.05668462,(6:0.004811794,5:0.007855899):0.003675933):0.00110003):0.00476022):0.00248632):0.005826214):0.005743169):0.001965633):0.0002814716,13:0.007304193):0.001166527);
tree gen.269 = [&U] ((((((19:0.0156963465,18:0.005434014):0.0062103432,17:0.012876276):0.0006870354,(16:0.02275623,12:0.008297766):0.00016192):0.001297406,((10:0.0121895,((9:0.001159464,(8:0.012224186,7:0.0069777437):0.005356384):0.02425706,(((5:0.006482969,6:0.005773576):0.005157271,(3:0.01596825,(1:0.02302999,2:0.01899598):0.002494152):0.05848738):0.001058904,4:0.02298614):0.005238517):0.002753468):0.006049429,11:0.009642913):0.006062832):0.001029483,(13:0.01270415,15:0.009028123):0.0001797017):0.001054135,14:0.0260389205);
tree gen.270 = [&U] ((((16:0.01985514,((10:0.02222651,((9:0.006402696,(8:0.013521643,7:0.0097038366):0.002058228):0.02235603,((3:0.01313884,(1:0.02431228,2:0.02256073):0.005415566):0.06187777,((5:0.01082346,6:0.007042806):0.005697392,4:0.01948378):0.0004049317):0.00612161):0.0007510199):0.006862804,11:0.01272993):0.004180151):0.003939803,(12:0.005050941,(17:0.0105521525,(19:0.0122848466,18:0.00351724373):0.0044544138):0.0007010271):0.001035439):0.001043741,(14:0.014114117,13:0.01040303):0.001051773):0.0001209616,15:0.00576198);
tree gen.271 = [&U] (16:0.02778535,((13:0.002802509,15:0.0068285163):8.170674e-05,((((11:0.006085084,((((6:0.00489372,5:0.009037064):0.001439343,(4:0.01802875,((1:0.01947149,2:0.01604459):0.005061764,3:0.02154067):0.06019162):0.0007209749):0.01068607,(9:0.003547985,(7:0.0060782805,8:0.0103237736):0.0026054196):0.02676957):0.002150112,10:0.012319151):0.004404826):0.008205357,12:0.008972877):9.145502e-05,((19:0.0137967536,18:0.0062410193):0.005138933,17:0.012227331):0.00336902):0.0008625298,14:0.020285654):0.0006572526):0.00340903);
tree gen.272 = [&U] (13:0.009889808,(15:0.0090491093,((((17:0.0101925687,(18:0.00470844668,19:0.0090386414):0.006510102):0.0007057933,12:0.006338744):0.001466301,14:0.0226157579):0.0006267794,(16:0.02625919,(11:0.006456024,(10:0.019251876,((9:0.00623905,(8:0.017953274,7:0.0123736189):0.003277226):0.02622513,(((5:0.0102108,6:0.006041713):0.001776576,((1:0.01500822,2:0.0156008):0.005362681,3:0.01728188):0.0645364):0.0003188682,4:0.03255494):0.005201784):0.00786054):0.005839184):0.003999278):0.001184808):0.0002385794):4.014987e-06);
tree gen.273 = [&U] (15:0.0062533408,(((11:0.005119731,(((4:0.0206576,((6:0.007010625,5:0.01041385):0.002793853,(3:0.01620459,(1:0.02197188,2:0.02080755):0.004253571):0.06329627):0.0001992178):0.007491565,(9:0.003909909,(8:0.014354252,7:0.010174493):0.00111014062):0.02568871):0.00359212,10:0.016100028):0.005035741):0.008355201,13:0.006965226):0.001147224,(14:0.022892915,((17:0.008296206,(18:0.00683134936,19:0.0136755294):0.0023168772):0.001244904,(16:0.02927187,12:0.004725697):0.0007728748):0.00182018):0.0005907459):0.0006587607);
tree gen.274 = [&U] (((((((3:0.01137531,(1:0.01788419,2:0.0170277):0.005053942):0.06057632,(5:0.008811669,6:0.008356348):0.00228441):0.0006560391,4:0.02387381):0.008399109,(9:0.007623803,(8:0.013546966,7:0.0063422269):0.0027043558):0.02833198):0.002070117,10:0.019165249):0.004893984,11:0.007481554):0.005317703,((15:0.0053589676,13:0.008317565):0.002062489,(((16:0.02441311,12:0.006025963):0.0005436504,(17:0.0123915077,(19:0.01488927,18:0.0037828411):0.0036171138):0.0003322997):0.0006828963,14:0.019780699):0.0006641743):0.001608778);
tree gen.275 = [&U] ((15:0.0068941319,((14:0.017646931,(((11:0.008374944,(10:0.014624398,((9:0.004354644,(8:0.011111671,7:0.00555595468):0.002332327):0.02311853,((5:0.00651498,6:0.007496133):0.001145787,(((1:0.01537997,2:0.01577332):0.004190065,3:0.01902278):0.05791179,4:0.01947561):0.001589271):0.006228999):0.003930893):0.006213275):0.004166394,12:0.007310901):0.0003188189,((18:0.00498526168,19:0.01325183301):0.0019137927,17:0.0126135778):0.0007432436):0.001422374):0.0006742364,13:0.009169227):0.0001228017):0.0006824255,16:0.03020253);
tree gen.276 = [&U] (16:0.02245494,(13:0.006056957,(((11:0.006607164,((((7:0.004417799,8:0.0157164455):0.005083779,9:0.005822908):0.01917398,(((3:0.01443406,(1:0.02199604,2:0.01404471):0.006772516):0.06775655,(6:0.008634536,5:0.008887576):0.001758986):0.002372265,4:0.01928764):0.00599079):0.001487205,10:0.019816604):0.00732661):0.008476315,(((19:0.0126988441,18:0.006379345):0.002815761,17:0.007039672):0.0004379197,12:0.005665671):0.0006517314):0.0005230156,(14:0.025286828,15:0.007376827):0.001190666):0.001381285):0.0009971329);
tree gen.277 = [&U] ((15:0.0040285171,13:0.00615139):0.0006603946,((((16:0.02944326,((18:0.0096692206,19:0.010237253):0.004096306,17:0.010375964):0.0006251675):0.0005307888,12:0.005525525):0.0005987133,(11:0.009849883,(((9:0.003454979,(8:0.0103918636,7:0.012177385):0.000282499):0.03127619,(4:0.02199252,((3:0.01249122,(1:0.01953452,2:0.01576948):0.006537527):0.05744185,(6:0.005782704,5:0.009915292):0.004167749):0.0004318359):0.007407244):0.003838811,10:0.015369207):0.003101154):0.00831231):0.0008531129,14:0.01995765):0.0007671071);
tree gen.278 = [&U] (13:0.007392709,(15:0.0069653583,((16:0.03076501,((((4:0.01653922,((3:0.01396303,(1:0.02298711,2:0.009914801):0.003957753):0.06943917,(5:0.008729633,6:0.005764421):0.002863087):0.001460406):0.006011353,((8:0.015897217,7:0.010829734):0.003414802,9:0.003719603):0.02467904):0.006029517,10:0.0100315959):0.00585505,11:0.006594968):0.004803791):0.002013406,((14:0.014729997,12:0.00510146):0.001078436,(17:0.0073921168,(18:0.0063593713,19:0.01260434418):0.0038802947):0.002617211):0.0009394923):0.003184245):0.0005209438);
tree gen.279 = [&U] (13:0.00785601,(15:0.0057973881,(((17:0.0099009223,(19:0.014492455,18:0.003776466):0.0022593759):0.0004401122,((16:0.02546589,(11:0.009723277,(10:0.01540668217,(((7:0.0069317467,8:0.016975496):0.001243868,9:0.004216797):0.03121252,((4:0.02080583,((1:0.01698823,2:0.01552463):0.005660763,3:0.01563689):0.0579394):0.000989229,(5:0.006412459,6:0.007991328):0.00280364):0.00933834):0.002722658):0.006991606):0.008635735):0.002468487,12:0.005637064):0.0003818531):0.0003297935,14:0.019561363):0.000814318):0.0002537331);
tree gen.280 = [&U] (16:0.02615878,((13:0.006966293,(14:0.025019231,((12:0.00372204,((18:0.0026015401,19:0.01317456944):0.003868916,17:0.0083417862):0.00138039):0.0007208225,(11:0.01111785,(10:0.020079392,(((7:0.009917642,8:0.01355630716):0.0007972059,9:0.004628394):0.03068545,(4:0.01857957,(((1:0.02216775,2:0.01512489):0.003278,3:0.01626995):0.06136284,(5:0.005208006,6:0.006567994):0.0006569557):0.001704524):0.007035105):0.003315333):0.00592717):0.006657594):0.0001963468):0.001579844):0.0001550231,15:0.0057715124):0.0009722591);
tree gen.281 = [&U] (((14:0.020342466,((((19:0.0204411254,18:0.0077110844):0.0031942509,17:0.011009758):0.002515117,12:0.01005975):0.0011835,(16:0.02818355,((((4:0.02167627,((5:0.007306479,6:0.007518836):0.004118364,(3:0.01512719,(1:0.01764123,2:0.01889697):0.00584937):0.06746988):0.001770254):0.00816254,((8:0.010552296,7:0.0116985331):0.001681972,9:0.006872266):0.0275154):0.002477599,10:0.012197275):0.006562869,11:0.01216279):0.00362105):0.001601768):0.001349432):0.001421968,15:0.005266821):0.0008046127,13:0.007623294);
tree gen.282 = [&U] ((13:0.00728062,(15:0.00426138928,(((17:0.00599116797,(18:0.00250433433,19:0.0154508908):0.0039311477):0.001526217,12:0.006596314):0.0004952076,14:0.022790531):0.0007551052):0.0001984227):0.0002047556,(16:0.03010861,((10:0.019810861,(((3:0.01199103,(1:0.0182729,2:0.02007805):0.003139485):0.0618205,((5:0.008102847,6:0.008583692):0.003956269,4:0.01841869):0.000414579):0.009013801,(8:0.0145282628,(9:0.005898964,7:0.0072495798):0.001625268):0.02793431):0.003186488):0.007111359,11:0.009810975):0.006107541):0.00262956);
tree gen.283 = [&U] (16:0.02818415,(15:0.004967629,(13:0.00960895,(14:0.013226525,(((17:0.01137618953,(19:0.0144109593,18:0.0020026446):0.0072435546):0.003074853,((10:0.021455748,((((5:0.007898383,6:0.008515995):0.003316162,(3:0.01120161,(1:0.0143135,2:0.02166027):0.003142673):0.06695131):0.001327796,4:0.01916707):0.009303807,(9:0.004467324,(7:0.0078948965,8:0.0159970856):0.001755264):0.02237304):0.0007578457):0.005333883,11:0.01163537):0.006644276):0.0005072671,12:0.005568517):0.001108182):0.0006250136):0.001408069):0.001963122);
tree gen.284 = [&U] (((13:0.007284963,((17:0.0114958121,(18:0.0038944086,19:0.0143855056):0.002408133):0.001691047,12:0.003398689):0.001155837):0.0003297292,((11:0.008420965,((((7:0.0112533376,8:0.0162632014):0.001816565,9:0.0022637482):0.01957615,(((5:0.003285868,6:0.01149332):0.002796617,(3:0.01827327,(2:0.01786755,1:0.01198145):0.006239348):0.06395611):0.0004517539,4:0.02471043):0.007879778):0.001859175,10:0.016496726):0.004605979):0.006125111,16:0.02128469):0.002921572):0.001259194,(15:0.0063827742,14:0.021256141):3.566324e-05);
tree gen.285 = [&U] (13:0.004906354,((15:0.006682144,14:0.0246747225):0.0002413124,(((17:0.0087834471,(18:0.0045216758,19:0.0106636001):0.0047147741):0.0009715032,12:0.007663375):0.001507318,((11:0.007951321,(((9:0.0026462944,(7:0.00558572,8:0.020990897):0.0033592816):0.02754593,(4:0.02061702,((3:0.01253798,(2:0.01424128,1:0.01819811):0.007098663):0.06998881,(5:0.008582545,6:0.007859629):0.002578157):0.0006070391):0.01075669):0.002852156,10:0.01766435):0.004757708):0.004544469,16:0.02480076):0.0003263563):0.00130126):0.00131792);
tree gen.286 = [&U] (13:0.006423105,((14:0.024211568,15:0.0045343485):0.0001603256,((((19:0.015227647,18:0.0060752303):0.00747850543,17:0.011022519):0.001237653,12:0.002078086):0.001119063,(16:0.02433277,((10:0.015402942,(((8:0.0131877075,7:0.0080447038):0.001226355,9:0.005651819):0.02477598,(((3:0.0103358,(1:0.02123798,2:0.01641556):0.004832682):0.05605729,(5:0.01077827,6:0.00743094):0.003422412):0.001365073,4:0.02217701):0.007743761):0.001425197):0.00857768,11:0.008752047):0.003241787):0.001773754):0.0002980671):4.194062e-05);
tree gen.287 = [&U] ((15:0.007108927,13:0.006301527):0.0009338505,((12:0.003478775,(((18:0.0061405231,19:0.0155165959):0.0025495788,17:0.0127474508):0.001624036,(((((9:0.00534091,(8:0.014911252,7:0.010241052):0.0004212281):0.02861478,(((3:0.02119483,(1:0.02403321,2:0.01684255):0.003304241):0.06451911,(5:0.00667233,6:0.003300418):0.003706791):0.0005276187,4:0.02135748):0.004480737):0.004290453,10:0.0191803856):0.01087306,11:0.01384848):0.006844193,16:0.02259656):0.0009546177):0.0001423533):0.002108466,14:0.0257711296):0.0007415223);
tree gen.288 = [&U] ((15:0.006213459,13:0.006867396):0.001148721,(14:0.02800262924,((12:0.003646899,(16:0.02209417,((19:0.0110127278,18:0.004899754):0.0047295028,17:0.0109067188):0.002206429):0.0004340162):0.0009843411,(11:0.008846893,(10:0.01039214,((9:0.004830389,(8:0.0136821465,7:0.010529417):0.001232029):0.02538973,(4:0.01341039,((3:0.0118863,(1:0.01729883,2:0.01262404):0.001222819):0.05868809,(6:0.008078321,5:0.006451301):0.004069025):0.0004449925):0.00447491):0.002116993):0.00840715):0.005191043):0.0001878454):0.0005324217);
tree gen.289 = [&U] ((14:0.015340739,(((((17:0.0092375907,(19:0.02047422433,18:0.0055117585):0.0081687788):0.0006976317,12:0.004746077):0.001677916,(11:0.008772009,((((8:0.008337303,7:0.0084786256):0.0001548823,9:0.00716918):0.02151909,(((5:0.006772465,6:0.008029154):0.002469977,(3:0.0171004,(2:0.02107584,1:0.02272327):0.005698996):0.07484296):0.001947951,4:0.02712108):0.0086407):0.00094303,10:0.017138926):0.005758803):0.004498838):5.541472e-05,16:0.02593244):0.0003977824,13:0.005626066):0.0003936576):3.350425e-05,15:0.006188911);
tree gen.290 = [&U] ((15:0.005251839,13:0.00809662):0.0008041944,((((12:0.006037655,((18:0.00559050159,19:0.0156067481):0.0043888679,17:0.00897769652):0.0003860817):0.00176691,16:0.02780851):0.0001718449,(11:0.007467909,(10:0.016720555,(((8:0.0086136981,7:0.0057018975):0.001298107,9:0.004242488):0.02190984,(((6:0.01030605,5:0.006107139):0.004306324,(3:0.01448262,(1:0.02173218,2:0.01233295):0.008271152):0.06020899):8.493245e-05,4:0.02984258):0.01078652):0.0005319552):0.00490566):0.0082958):0.003348758,14:0.0306686482):0.00055515);
tree gen.291 = [&U] ((15:0.006795242,13:0.005001196):0.0002666773,((12:0.00485917,(((19:0.0121512704,18:0.0032817582):0.00529739353,17:0.0101373293):0.0009506142,(16:0.02902472,(11:0.007634117,(10:0.012205222,(((6:0.005581664,5:0.004353729):0.003002128,(4:0.0205382,(3:0.01940185,(1:0.02271922,2:0.01250004):0.007310197):0.06137489):0.002361038):0.009406711,(9:0.003011736,(7:0.0066102433,8:0.017261382):0.000508777):0.02010887):0.002633075):0.006985116):0.005197654):0.0002167757):6.36768e-05):0.001247968,14:0.01771451357):0.0004670366);
tree gen.292 = [&U] ((((((10:0.013340765,((9:0.005569263,(8:0.01348032772,7:0.0077934963):0.0003201686):0.0291112,((3:0.01702405,(1:0.02048211,2:0.01813332):0.001895951):0.06471228,((5:0.007636977,6:0.01120177):0.002324286,4:0.01775465):0.001147387):0.01047577):0.001105627):0.008088368,11:0.006409999):0.006612396,16:0.02078686):0.0004032808,((17:0.0092731901,(19:0.0141549344,18:0.0027767938):0.0024777355):0.0006890959,12:0.006597874):0.00146387):0.001273557,(15:0.0027686682,14:0.0184329):0.0004057852):0.0007748056,13:0.004931951);
tree gen.293 = [&U] (15:0.0078718659,(13:0.006307537,((14:0.02386793,(12:0.006565834,((18:0.00553393656,19:0.0122335648):0.00733841,17:0.0138046683):0.001315568):0.001627493):0.0008200315,(16:0.02149124,(11:0.007932896,(((9:0.002440873,(8:0.0131986447,7:0.009941275):0.002681085):0.02756153,(((5:0.006024519,6:0.005722604):0.003903047,(3:0.01137978,(2:0.01928588,1:0.02198086):0.006678077):0.0722817):0.001248419,4:0.01837265):0.007101164):0.002412998,10:0.012061246):0.005049389):0.003762888):0.002069985):0.000447922):0.0004200059);
tree gen.294 = [&U] ((15:0.003851774,(14:0.022175452,(((18:0.0026316687,19:0.015224795):0.0047788247,17:0.008656476):0.001382499,((((((((3:0.02303099,(1:0.01600437,2:0.01299738):0.005133909):0.06535285,4:0.02203444):0.0005986404,(5:0.01150939,6:0.008290318):0.001955402):0.007675284,(9:0.004437075,(7:0.0050588013,8:0.0131263251):0.0008524736):0.01854461):0.001129076,10:0.016644647):0.006158567,11:0.01089842):0.005227565,16:0.02188681):0.003798483,12:0.005610555):0.0007718417):0.002153195):0.001603107):0.0002880145,13:0.01203744);
tree gen.295 = [&U] ((13:0.00836844,((((19:0.01385415002,18:0.006137539):0.0033076089,17:0.007795832):0.0006794927,12:0.006629579):0.003160519,14:0.024334543):0.0005777342):0.0004885532,(15:0.00519919,((11:0.01181389,(((4:0.01994987,((3:0.01739371,(2:0.009148646,1:0.01550144):0.005650864):0.06073372,(5:0.007299756,6:0.0124601):0.003634962):0.0002501978):0.01151436,((9:0.004850311,7:0.007833989):0.001604301,8:0.012298579):0.01843474):0.003413561,10:0.014460877):0.004069851):0.002178545,16:0.01982136):0.002128266):1.746824e-05);
tree gen.296 = [&U] ((((14:0.022618703,(12:0.005847728,(17:0.0143634387,(19:0.0109496644,18:0.00276759645):0.003641201):0.0006334381):0.0003187382):0.001112665,13:0.01049214):0.001690676,(16:0.02772437,(11:0.007150042,(10:0.019963454,((((3:0.01252766,(1:0.01235792,2:0.01047629):0.003682019):0.07405558,4:0.02396948):0.0001466473,(6:0.00414966,5:0.0104794):0.001531621):0.009404291,(9:0.005815283,(8:0.014286261,7:0.01474338748):0.001075224):0.03508088):0.004150642):0.008345796):0.001920391):0.001391699):0.0001209875,15:0.007774799);
tree gen.297 = [&U] (((12:0.008130725,((17:0.010748653,(18:0.003479356,19:0.01803150185):0.006865814):0.0007106943,14:0.026345294):0.001126852):0.001380896,(13:0.005068681,(16:0.02586264,(11:0.01004884,(((4:0.01602576,(((1:0.02097506,2:0.01602508):0.00475651,3:0.02029142):0.06629199,(6:0.01457077,5:0.01146318):0.003845991):0.000402742):0.00827394,((8:0.01052882182,7:0.011018888):0.0001186378,9:0.005556828):0.03362071):0.001105255,10:0.0143429611):0.00923017):0.00575484):0.001491964):0.0005618532):0.002876159,15:0.0058168038);
tree gen.298 = [&U] (((((16:0.02435705,(17:0.006995317,(18:0.003720956,19:0.0149962347):0.008515917):0.0005142725):0.0002661391,12:0.005340354):0.001380321,(11:0.01225661,(((4:0.02757899,((6:0.006680585,5:0.01062749):0.003475202,((1:0.01898916,2:0.01631297):0.006069237,3:0.01959064):0.05720736):0.002047842):0.005874055,((8:0.0095657088,7:0.0129589741):0.001086194,9:0.005501793):0.03087986):0.001768368,10:0.020590618):0.004805402):0.003947634):0.001068334,14:0.0196223191):0.0009205968,(13:0.006216674,15:0.0073046431):0.0003679312);
tree gen.299 = [&U] (16:0.02237667,((11:0.00888886,(10:0.0132699981,((4:0.02307708,((6:0.005880058,5:0.005079997):0.00218437,(3:0.01572318,(1:0.0177073,2:0.01479905):0.005488157):0.06174752):0.003021418):0.006233636,((7:0.0135714401,8:0.0142679547):0.001630382,9:0.004204245):0.01847006):0.004649808):0.008797692):0.007805185,((15:0.0081676965,((((18:0.00259392814,19:0.0137349195):0.004051202,17:0.01612793):0.0023891115,12:0.003317694):0.0003012534,14:0.021116754):0.001475763):0.0009419349,13:0.006882222):0.0001720076):0.0007164379);
tree gen.300 = [&U] ((15:0.0055653933,(((12:0.00537187,((11:0.007918048,(10:0.01147434576,((((3:0.01825697,(2:0.02298727,1:0.01439252):0.005728437):0.06362087,(5:0.006115209,6:0.005161348):0.002155427):0.001586283,4:0.01514902):0.007850483,((8:0.007868515,7:0.0161285594):0.000612995,9:0.004553357):0.02272803):0.002666791):0.003547925):0.004308083,16:0.01986825):0.001623338):0.0006488084,((18:0.005485082,19:0.01611150444):0.005148705,17:0.0048200371):0.0009486689):0.001291586,14:0.019250071):0.001818672):5.181169e-05,13:0.007203238);
tree gen.301 = [&U] ((13:0.01110037,(14:0.02155353,(((16:0.02603901,((10:0.016958746,((4:0.02687039,((3:0.01604961,(1:0.02413934,2:0.01239755):0.004709315):0.06115048,(5:0.0100211,6:0.00852958):0.002827643):0.001297361):0.006820619,(9:0.004150641,(8:0.01183947,7:0.0057517779):0.0007170986):0.02763522):0.009443155):0.006889881,11:0.01544672):0.008874984):0.0008953205,12:0.004621869):0.000494297,(17:0.010532945,(18:0.0035825345,19:0.01117612479):0.0035198292):0.003529347):0.0006768411):0.0007446817):0.0002195918,15:0.0065967624);
tree gen.302 = [&U] (((13:0.0132323,((16:0.02091906,(11:0.004807744,(10:0.01790061944,(((3:0.01396785,(1:0.02355185,2:0.01761658):0.005473483):0.0566882,(4:0.01818084,(6:0.006973803,5:0.007793604):0.003750971):3.441974e-05):0.008263496,((7:0.007381392,8:0.0123597826):0.0021061191,9:0.0018034504):0.02888243):0.002205967):0.006398564):0.006336558):0.0002205772,(12:0.005819503,((19:0.0219442038,18:0.004528338):0.0030935704,17:0.006845555):0.001220163):0.0004029666):0.001426154):0.002055367,14:0.014455305):0.0001161125,15:0.0047076236);
tree gen.303 = [&U] (((13:0.01123051,((16:0.04049712,(11:0.006202204,((((4:0.02150085,((1:0.02231164,2:0.01625162):0.0063378,3:0.01295418):0.07540599):4.326766e-06,(6:0.01010675,5:0.007735882):0.004043988):0.005653312,((8:0.011730538,7:0.0078414578):0.001175816,9:0.003925814):0.0312336):0.002001523,10:0.0142716037):0.006905848):0.005772346):0.0001593871,((17:0.00767939,(18:0.0052606388,19:0.0143886885):0.00262927534):0.002421853,12:0.005101707):0.003876879):0.001179829):0.0001692755,15:0.0066733485):0.0005565271,14:0.022856278);
tree gen.304 = [&U] ((13:0.007434751,14:0.018530083):0.001084755,((((11:0.01093319,(10:0.014849801,((((3:0.01556655,(2:0.01197776,1:0.02545884):0.007532475):0.06388302,(5:0.008491614,6:0.007679233):0.002098998):0.004177716,4:0.02461774):0.007890936,((7:0.0066792203,9:0.006662885):0.0009546569,8:0.00830755757):0.02569535):0.002030527):0.005936345):0.005100933,16:0.0199039):0.003124127,(12:0.006215311,(17:0.0062266165,(19:0.0143657612,18:0.00360146603):0.0081691047):0.002043535):0.00262916):0.0005383828,15:0.0078193691):0.0004237214);
tree gen.305 = [&U] (16:0.02470677,((((((11:0.006814095,(10:0.01458626812,((((5:0.007063525,6:0.01260357):0.005646263,(3:0.01340999,(2:0.01454881,1:0.0201055):0.00662561):0.05507961):0.0002046812,4:0.02273244):0.006687631,(9:0.004179212,(8:0.016071496,7:0.0062345014):0.004287931):0.01966556):0.004061587):0.008058484):0.008209915,((19:0.0113938857,18:0.0053807983):0.0035553641,17:0.009232482666):0.00087185):0.0009764646,12:0.005481873):0.0002370943,14:0.0217987367):0.0009202211,15:0.0041232999):3.504429e-05,13:0.00702409):0.001648773);
tree gen.306 = [&U] ((13:0.005941254,(14:0.022273326,((17:0.0062267341,(18:0.0044938011,19:0.0124926696):0.004155665):0.001321615,(12:0.00514078,(16:0.020643,(11:0.01098255,(10:0.012063365,((((6:0.007637507,5:0.006110019):0.001245391,4:0.02193379):0.0005461617,(3:0.01500297,(1:0.01547907,2:0.01379176):0.004160348):0.06152213):0.006525933,(8:0.008954438,(9:0.003908466,7:0.0080145192):0.001356315):0.02401949):0.00282093):0.007465871):0.002692955):0.001246538):4.610552e-05):0.0002721908):0.001304059):4.52815e-05,15:0.0036641249);
tree gen.307 = [&U] ((14:0.021389417,(((11:0.007331101,(10:0.019378315,(((8:0.0150463237,7:0.0043769306):0.0003536838,9:0.002589254):0.03196755,((((1:0.02687649,2:0.01584525):0.004240905,3:0.01610974):0.06422771,4:0.0252396):0.0004330451,(6:0.005729784,5:0.008879053):0.004728905):0.007692952):0.001376422):0.004518882):0.006849744,16:0.02068305):0.004197704,((17:0.0138346978,(19:0.0127065774,18:0.0086318859):0.0076330099):0.001726277,12:0.006247341):0.0003783833):0.0002711921):0.0006124333,(13:0.007356748,15:0.008108297):0.0008187672);
tree gen.308 = [&U] (((14:0.0220584,(((18:0.00323999359,19:0.016829135):0.002657152,17:0.0062823372):0.0006384561,((16:0.02447889,((((((3:0.01779359,(2:0.01964939,1:0.02477133):0.004042188):0.07608137,4:0.02181042):0.0004581387,(5:0.008052442,6:0.006920266):0.001763264):0.007421287,((7:0.005138402,8:0.0117434701):0.002304591,9:0.005292274):0.02793958):0.002360907,10:0.013687828):0.008748462,11:0.006979501):0.005191759):0.00216942,12:0.003766748):0.0002210232):0.001252903):0.000823889,15:0.0083485572):8.159563e-05,13:0.008689216);
tree gen.309 = [&U] (15:0.0061232466,(((12:0.004495172,(16:0.02372315,(11:0.007877558,(10:0.015094713,(((4:0.02271786,(6:0.008251776,5:0.007087566):0.002254868):0.0003071295,(3:0.01639136,(1:0.02142847,2:0.01740993):0.006141924):0.05776379):0.01083882,(9:0.001591375,(8:0.013040347,7:0.01332274696):0.004142157):0.03184825):0.002442192):0.004473493):0.007034582):0.0002242699):2.930594e-05,((19:0.0142353147,18:0.006050896):0.00584342414,17:0.0120160367):0.001328515):0.0009554826,(13:0.007738777,14:0.017510577):0.0007716909):0.001006654);
tree gen.310 = [&U] (((13:0.01092871,14:0.020315302):0.001715927,((16:0.02665561,(11:0.007136102,(10:0.01780363,((9:0.005078916,(7:0.0089734783,8:0.0132274606):0.001877009):0.02833829,(((3:0.02343337,(2:0.01198323,1:0.01419413):0.002628403):0.0656085,(5:0.01214453,6:0.008543107):0.002956342):0.0008786817,4:0.02101855):0.006877826):0.001800554):0.007080651):0.005622546):0.002949695,(((19:0.0138181564,18:0.0029665197):0.00370829621,17:0.0118374581):0.001764451,12:0.005843148):0.0002526717):0.0004956241):0.001984788,15:0.0026314016);
tree gen.311 = [&U] (16:0.03066362,(15:0.0081695193,(13:0.008843612,(((12:0.005317792,((19:0.0103080144,18:0.003881577):0.00532219716,17:0.011387177):0.0003980523):0.003688348,(11:0.009885249,(((((6:0.006235476,5:0.009829601):0.00239339,(3:0.01507376,(1:0.01847207,2:0.01569679):0.005965502):0.06673994):0.005508936,4:0.0240981):0.007262861,(9:0.003943526,(8:0.012111798,7:0.007027325):0.001217114):0.03117977):0.004200861,10:0.0186112254):0.006366899):0.006269896):0.002022795,14:0.0209272706):0.0005011304):0.0001361501):0.00102074);
tree gen.312 = [&U] (15:0.007823306,(((((19:0.0130734783,18:0.0016567373):0.0030495888,17:0.0077113418):0.0005447105,(12:0.01192524,(16:0.01900417,(11:0.009042588,(10:0.023483058,((9:0.006939916,(8:0.019135686,7:0.004985811):0.0015820278):0.02353107,((((1:0.02073759,2:0.01322403):0.006611219,3:0.0156028):0.0551917,(6:0.004637839,5:0.008546903):0.0022375):0.00147433,4:0.02208946):0.009855085):0.003015126):0.01002108):0.004614869):0.001395529):0.0003949251):0.001247991,14:0.017665101):0.002017871,13:0.007020802):0.00025973);
tree gen.313 = [&U] ((14:0.021347827,((12:0.003963772,(((18:0.0021898261,19:0.0131029772):0.00578841337,17:0.0123429509):0.0007054099,16:0.0290792):0.0002164395):0.0008953347,(11:0.01030191,(10:0.016172147,((4:0.02294174,(((1:0.02019706,2:0.01657508):0.0027395,3:0.01694519):0.06945129,(6:0.007545788,5:0.007430736):0.002411013):0.0007667978):0.008400803,(9:0.003581885,(7:0.0057065079,8:0.0106912535):0.001682192):0.02230304):0.003062937):0.006584797):0.004464679):0.0001243972):0.0005821145,(15:0.0060693559,13:0.008641901):0.0006845183);
tree gen.314 = [&U] (15:0.0072504727,(13:0.008438097,((16:0.02933907,(11:0.007113778,(10:0.013383567,((((5:0.01097849,6:0.003708238):0.002606819,(3:0.01664257,(2:0.01431489,1:0.01700727):0.004942658):0.05902778):0.001642444,4:0.01740721):0.005847685,(9:0.0032881199,(8:0.0124682843,7:0.006938344):0.001412978):0.02235369):0.003713743):0.009386179):0.002308408):0.001419839,((17:0.012331732,(19:0.0153629603,18:0.0026175359):0.0041042859):0.001457075,(14:0.015665403,12:0.005792099):0.0007775139):0.003034309):0.0009594285):0.0006638445);
tree gen.315 = [&U] ((13:0.006908265,15:0.0048162012):0.0003017074,(14:0.020052234,(((19:0.0163548723,18:0.0106366034):0.009688061,17:0.014633101):0.002357863,((16:0.02475259,(11:0.007078477,(10:0.017613539,(((((1:0.01665439,2:0.01996116):0.004079623,3:0.02100057):0.05942447,(6:0.004297339,5:0.01019506):0.00275847):0.0007912807,4:0.02165638):0.01076897,((8:0.0062998356,7:0.0072268021):0.0003928255,9:0.006245486):0.01934644):0.002867487):0.005352394):0.007453663):0.0002862638,12:0.003139232):0.001473945):0.001541406):0.000541318);
tree gen.316 = [&U] ((14:0.019879992,(((18:0.0046139534,19:0.0122637575):0.004479999,17:0.0082653061):0.00117135,12:0.006990053):0.001394896):0.0005082206,(15:0.0044726317,(13:0.008122039,(16:0.02825494,(11:0.009552307,(((4:0.02382758,((3:0.01133138,(1:0.02776584,2:0.01591487):0.005188573):0.05626446,(6:0.008013949,5:0.008435544):0.001650247):0.001274737):0.006831128,((7:0.005778827,8:0.01561612776):0.001783442,9:0.004008724):0.03263988):0.003261838,10:0.013394523):0.008006925):0.002819009):0.001291794):6.227772e-05):5.427726e-05);
tree gen.317 = [&U] (16:0.03121136,(((((17:0.010879503,(18:0.0058682606,19:0.0185606641):0.0048181007):0.0008756647,12:0.007202553):0.0005463149,(11:0.009979772,(10:0.018765091,((((6:0.008933713,5:0.008000986):0.003117005,((1:0.0177764,2:0.01296118):0.003388511,3:0.01619112):0.05333767):0.002353554,4:0.02000026):0.009052386,((8:0.013598406,7:0.0069051996):0.001300758,9:0.005715884):0.02422541):0.002264495):0.007099167):0.002801794):0.000471433,15:0.0047058044):0.0003979039,(14:0.022782581,13:0.008565648):0.0003135024):0.002256386);
tree gen.318 = [&U] (((13:0.01116226,15:0.008669169):0.0007544457,(16:0.02171534,(11:0.005184108,((((4:0.01670487,(3:0.01612821,(1:0.02031416,2:0.01630852):0.001363177):0.05762038):0.003305366,(6:0.005845118,5:0.01405056):0.004557781):0.006186264,(9:0.005373987,(8:0.020262518,7:0.0132158251):0.001502774):0.02514976):0.001855209,10:0.0167955999):0.009689482):0.003482823):0.001754876):0.001480457,(14:0.028737299,(12:0.006653578,(17:0.011721282,(18:0.00480405285,19:0.0078909419):0.004600055):0.001192424):0.001324415):0.002019292);
tree gen.319 = [&U] (((((12:0.00548563,(17:0.01027847473,(19:0.0126607816,18:0.00523360029):0.002770358):0.0009175877):0.0008150037,(((((9:0.005224085,(7:0.0103763209,8:0.0139405297):0.001431896):0.02682716,(((3:0.01404303,(2:0.01667476,1:0.01753386):0.009767625):0.067609,(5:0.006248771,6:0.01063482):0.001495973):0.001906297,4:0.02407775):0.008178541):0.002838379,10:0.0188400208):0.008107149,11:0.005879456):0.005934764,16:0.01640564):0.002541675):0.0006235108,15:0.0039590424):5.215766e-06,14:0.02585753):0.0006317445,13:0.00621873);
tree gen.320 = [&U] (15:0.006903585,(14:0.020119136,(((16:0.02442218,(11:0.01059862,((((7:0.0111167146,8:0.014403338):0.0002282175,9:0.005062958):0.02182827,(((6:0.00669359,5:0.006921033):0.003078495,(3:0.01443324,(1:0.02340422,2:0.02443509):0.003788429):0.05891971):0.0009223813,4:0.01533277):0.01147975):0.002646917,10:0.012600442):0.009323672):0.00688098):0.002275216,(12:0.005128869,((18:0.005644848,19:0.0144085199):0.0036500437,17:0.01007609703):0.001139512):0.0006572295):0.002275398,13:0.004438094):0.0001331256):0.000971856);
tree gen.321 = [&U] ((14:0.021626729,(15:0.0043472958,(((10:0.0121019199,(((7:0.0148645032,8:0.01620360405):0.0005368049,9:0.0059457522):0.0216555,(4:0.0226151,((3:0.01478721,(2:0.01823488,1:0.0112974):0.004778578):0.06663593,(5:0.008925327,6:0.006492957):0.003299695):0.00224759):0.0077214):0.001497612):0.005993554,11:0.009096507):0.003806707,((((19:0.0127834397,18:0.0049875874):0.003528063,17:0.013095435):0.0003726726,16:0.02508192):0.0001002724,12:0.003809327):0.0004684808):0.001589266):5.179951e-05):0.0003598537,13:0.007693648);
tree gen.322 = [&U] ((13:0.006602252,(16:0.01707825,(11:0.003781819,(10:0.0149868621,((9:0.006014803,(7:0.0086505396,8:0.014730041):0.0009387644):0.03211897,(((3:0.01533094,(2:0.01835022,1:0.01725032):0.005943239):0.0606062,(5:0.00836976,6:0.004930294):0.004095393):0.0005243688,4:0.03164493):0.009989389):0.004441157):0.00672798):0.005889487):0.0007315773):0.0009600571,(((12:0.002991065,(17:0.01227598946,(19:0.0150413678,18:0.0088466155):0.0057112778):0.001092942):0.0008896836,14:0.016831236):0.0003641087,15:0.0017579567):0.0004149621);
tree gen.323 = [&U] ((((((17:0.010943921,(19:0.0107624986,18:0.0020593281):0.0034812199):0.0003663379,12:0.004895161):0.001226669,((11:0.006820111,(10:0.017904429,((9:0.0037523121,(7:0.0128923584,8:0.0127990401):0.0006522306):0.02482037,((((1:0.02181274,2:0.01370884):0.003996363,3:0.01384083):0.06750651,(6:0.007472251,5:0.01313217):0.001744973):0.0003039541,4:0.022712):0.01142438):0.001803268):0.007374201):0.004671897,16:0.02778307):0.002049334):0.001313938,14:0.026817433):0.000629224,13:0.005731255):0.0008327196,15:0.0043784458);
tree gen.324 = [&U] (((15:0.0045085869,14:0.015727872):1.183387e-05,((16:0.02596152,(11:0.008539972,((((8:0.013157002,7:0.017435708):0.002061678,9:0.005802265):0.02043752,(4:0.02359908,((3:0.01376149,(1:0.01407874,2:0.01967188):0.00344416):0.0599773,(6:0.009456485,5:0.006022224):0.005627647):0.000243092):0.007141112):0.00354726,10:0.0125841535):0.007955387):0.008331528):0.001711367,(((18:0.0034194731,19:0.0142823437):0.0049003923,17:0.00928922886):0.0005128012,12:0.006589387):0.001189007):0.0002373916):0.0009164367,13:0.006892395);
tree gen.325 = [&U] ((((((18:0.0051498113,19:0.0140296437):0.0037806066,17:0.0119074818):0.0002887458,12:0.005843625):0.002369192,(16:0.02775287,(11:0.008354587,(((9:0.005470181,(8:0.0120732726,7:0.007853241):0.001434304):0.02065724,(4:0.01591828,((6:0.007424646,5:0.006593446):0.005280011,(3:0.01064206,(1:0.0211661,2:0.01887728):0.005057103):0.06411354):0.0004092932):0.005745873):0.001074257,10:0.0092545375):0.005021195):0.005206897):0.001156158):0.001057331,15:0.0084979978):0.0002450055,(14:0.021140817,13:0.01020283):0.0004368268);
tree gen.326 = [&U] (16:0.02552462,((13:0.00799976,((((18:0.0051110488,19:0.0148920998):0.0085840292,17:0.0142322914):0.002171142,(12:0.004200071,(11:0.01172832,(10:0.012278212,((9:0.002887256,(7:0.0075816031,8:0.0158945205):0.003323256):0.03277007,(4:0.02178287,((5:0.006390654,6:0.005723229):0.00154858,(3:0.01852921,(2:0.02614911,1:0.0166708):0.005973207):0.06297163):0.0008657221):0.006867153):0.001190073):0.004699882):0.006637583):0.00114747):0.001462068,14:0.02072635):0.0009398968):0.001517065,15:0.005388935):0.003179982);
tree gen.327 = [&U] ((15:0.007340387,13:0.004313271):0.0009208629,(((12:0.003615413,((18:0.00758156859,19:0.0200325056):0.0059281662,17:0.01168056):0.001751884):0.0006050858,(16:0.02806349,(11:0.01287738,(((((5:0.01028632,6:0.00963283):0.00263032,(3:0.02050069,(2:0.01303834,1:0.01639284):0.005840269):0.06441973):0.0008304984,4:0.02008792):0.006274049,(9:0.002352979,(7:0.0147961031,8:0.008258747):0.0009950392):0.02522952):0.001471186,10:0.0138789398):0.006145581):0.004067012):0.0004707604):0.0007867906,14:0.023801405):0.00075263);
tree gen.328 = [&U] ((((12:0.006060393,(16:0.02351877,((18:0.005697322,19:0.0110171662):0.0036082838,17:0.008118634):0.0002797339):0.001074912):0.00157566,14:0.021224447):0.0001217532,(15:0.0058825009,((10:0.017123171,((((3:0.01528966,(2:0.01646902,1:0.01966601):0.007218196):0.0612308,(5:0.00589273,6:0.01404866):0.00267592):0.003987929,4:0.02321054):0.004932739,(9:0.0024413569,(7:0.0102635853,8:0.010602854):0.00120808):0.02667663):0.002639704):0.005731292,11:0.008684188):0.004103379):0.0007908123):0.0001050929,13:0.007112072);
tree gen.329 = [&U] ((14:0.0183754366,(((16:0.02653644,(11:0.007931603,(10:0.014728842,((8:0.01949410425,(9:0.007797396,7:0.0101551117):0.0003456256):0.0225413,(4:0.01497701,((6:0.0102441,5:0.009924206):0.001791473,((1:0.0163626,2:0.01625803):0.004028723,3:0.01443133):0.05826192):0.001091793):0.006606371):0.001349404):0.006966221):0.003866896):0.000595905,(((18:0.0039817971,19:0.0141326439):0.0044665897,17:0.01058432931):0.001878949,12:0.005735093):0.002042577):0.000765805,15:0.010818356):0.000827646):0.001494166,13:0.007779583);
tree gen.330 = [&U] (15:0.0078042932,((14:0.024826254,13:0.009002705):0.000116909,(((17:0.0127292982,(19:0.011438508,18:0.0028966271):0.004956774494):0.00171137,12:0.006334511):0.001333761,(16:0.02585127,(11:0.007323034,(((((6:0.007818253,5:0.009374854):0.004957067,4:0.01905681):0.000513007,(3:0.01952004,(1:0.01676451,2:0.01910263):0.00365863):0.06528197):0.009663627,((7:0.0084913054,8:0.013535197):0.001788097,9:0.005253736):0.02892802):0.002694266,10:0.012559419):0.006413371):0.003834344):0.001661064):0.0003629809):0.0001941428);
tree gen.331 = [&U] (((12:0.006827921,((18:0.0021578845,19:0.0149431915):0.005442197,17:0.013319036):0.00172253):0.001192023,14:0.019719548):0.000607944,(15:0.0071079611,((16:0.02324118,(11:0.009060569,(((((3:0.01318562,(1:0.01722337,2:0.01749308):0.002882093):0.06999937,(6:0.007665469,5:0.00992188):0.003619973):0.001586915,4:0.01954593):0.007777909,((7:0.0146981397,8:0.009615658):0.001514771,9:0.003879004):0.02506716):0.002004403,10:0.0210307538):0.005327528):0.005916636):0.000815311,13:0.005897232):0.0004565284):0.0008640568);
tree gen.332 = [&U] ((13:0.009276793,((12:0.006807644,(17:0.0167249986,(19:0.012749846,18:0.0022958717):0.0041358301):0.000401921):0.003483447,(16:0.02229851,(11:0.008300976,(10:0.018327106,((((3:0.009470082,(1:0.01894345,2:0.01713777):0.006736172):0.06285892,(6:0.005423883,5:0.007281521):0.003100961):0.0004742076,4:0.021548):0.01144099,(9:0.007091937,(7:0.0110164482,8:0.010299249):0.0005383131):0.03288658):0.00371979):0.00705997):0.005187033):0.00326414):0.001618265):0.0001516027,(15:0.004457361,14:0.017155116):0.0007416931);
tree gen.333 = [&U] (((((17:0.0130433815,(18:0.0053655468,19:0.0144077502):0.002667769):0.003094322,(((11:0.009464764,(10:0.0191034474,((((3:0.01502549,(1:0.01969183,2:0.01795421):0.005773687):0.06099694,4:0.02325247):0.001699666,(6:0.007626604,5:0.0128015):0.002259309):0.004961777,(9:0.006145829,(8:0.014877812,7:0.0113894145):0.00128318):0.02910781):0.002624375):0.004747253):0.00751865,16:0.02236778):0.002140458,12:0.005437567):0.0004443381):0.0003602021,14:0.025555366):0.0002786124,15:0.006135961):0.000683283,13:0.009238392);
tree gen.334 = [&U] (15:0.004850432,(((((18:0.00583159983,19:0.013905813):0.0056489019,17:0.00795037292):0.0008783473,(12:0.006454772,14:0.0209691736):0.0004583759):0.0001458854,((11:0.009334113,(((4:0.01781416,((3:0.01223768,(2:0.01417854,1:0.01634749):0.004415579):0.0627618,(5:0.008558301,6:0.009362651):0.004982114):0.0009995277):0.005648056,(9:0.0026789916,(7:0.0059474111,8:0.01606849653):0.001516433):0.02997494):0.0008894039,10:0.023757785):0.006221525):0.003780847,16:0.02685025):0.001420836):0.0002292287,13:0.007225722):0.001394058);
tree gen.335 = [&U] ((((18:0.0021043494,19:0.01399759493):0.0052426987,17:0.0081552695):0.001546089,(16:0.02126279,12:0.004996315):0.0008579487):0.001143814,(14:0.021979563,((15:0.008091296,13:0.008531095):0.001049344,(11:0.009857215,(10:0.017270874,(((((1:0.0227313,2:0.02458069):0.00398396,3:0.01024095):0.07037059,(6:0.006296643,5:0.01175875):0.00370431):0.001390787,4:0.01792931):0.008490995,(9:0.003605187,(7:0.0108346529,8:0.0136451778):0.0005861792):0.02213224):0.002628963):0.006350974):0.008716492):0.0004696236):0.000388766);
tree gen.336 = [&U] (16:0.02081492,(((((11:0.01338071,(10:0.016797233,((((5:0.006951098,6:0.005249876):0.003868984,(3:0.01270911,(2:0.0172315,1:0.01878449):0.0005228896):0.05031698):0.001135593,4:0.02054055):0.008039988,(7:0.01183829,(8:0.01227092,9:0.002491601):0.001427571):0.0273726939):0.0006912905):0.009484617):0.008541082,(((19:0.0157550516,18:0.0053738741):0.0036590501,17:0.01363609):0.0007905783,12:0.004463509):0.0002548383):0.0007607479,15:0.0074440008):0.001352927,13:0.008822669):0.001391085,14:0.02486584):0.002034322);
tree gen.337 = [&U] ((13:0.006805034,15:0.006841405):0.002116298,((14:0.026812813,((17:0.00964780914,(18:0.0048591404,19:0.0112097746):0.0033162527):0.001051977,(16:0.02350889,12:0.002755187):0.0001802466):0.001619982):0.001260766,(11:0.01183798,(10:0.0168960415,((4:0.02010733,((6:0.007901185,5:0.009130603):0.001967031,(3:0.01394054,(1:0.02377766,2:0.02589809):0.006480455):0.06692318):0.0002531167):0.005960905,(7:0.0138990433,(8:0.0140417295,9:0.006194898):0.0007122154):0.0295737081):0.001693724):0.01074211):0.006163487):0.0002128516);
tree gen.338 = [&U] ((13:0.008459683,(15:0.007011376,((12:0.004096217,((11:0.006742006,((((8:0.012445022,7:0.010016181):0.002117102,9:0.0040022487):0.02637713,((4:0.01827296,(3:0.01400328,(2:0.01187456,1:0.01737266):0.007097964):0.06195474):0.00126799,(5:0.009299616,6:0.01282343):0.003239453):0.006032463):0.002095759,10:0.0179060051):0.007542825):0.01039028,((18:0.0040904472,19:0.0136825506):0.0016948503,17:0.011995336):0.002975863):0.001521708):0.0002698119,14:0.018658485):0.0007614461):0.000301317):0.002466806,16:0.03179204);
tree gen.339 = [&U] (13:0.009406863,((((16:0.02869223,((17:0.010110123,(19:0.0139042609,18:0.0134684831):0.007212957):0.0001537226,12:0.004549135):0.00302707):0.002365076,(11:0.01094433,(10:0.014498824,((4:0.02114786,(((1:0.02314325,2:0.01334685):0.007609646,3:0.01352313):0.07335404,(6:0.01785852,5:0.01371239):0.00447678):0.0009523191):0.01003194,(8:0.017048772,(7:0.00809801209,9:0.005693303):0.0001992436):0.02507045):0.003340252):0.006667588):0.008559167):0.001930721,15:0.005644285):0.0003963926,14:0.01298823):3.669962e-06);
tree gen.340 = [&U] ((14:0.0217187145,((12:0.007309916,(16:0.02328859,(11:0.01014441,(10:0.016496758,((((6:0.008405034,5:0.005039109):0.003466722,((1:0.02349158,2:0.01566104):0.002869308,3:0.01312752):0.0708795):0.001210078,4:0.01658663):0.005183042,((7:0.0058202,8:0.012720375):0.005455688,9:0.004554832):0.01992478):0.002176021):0.004571166):0.002305001):0.001600749):0.0009154073,((18:0.00694075182,19:0.0162863434):0.004142553,17:0.00924138306):0.001903698):0.0006322256):0.001211677,(15:0.0029084411,13:0.006085195):0.0002476354);
tree gen.341 = [&U] ((13:0.009025875,((((16:0.02370298,(11:0.009740753,(10:0.01629148,((9:0.006865223,(8:0.0094647744,7:0.008308344):0.0026457748):0.02555949,(((5:0.00879534,6:0.00500752):0.00184164,4:0.02559275):9.885724e-05,(3:0.01510873,(2:0.0135178,1:0.01699213):0.004411394):0.06875934):0.006907633):0.002849782):0.005396979):0.00747357):0.001162832,12:0.00209951):0.0002064688,(17:0.0127641654,(19:0.0216391168,18:0.0046159607):0.004545665):0.0009728065):0.0004214411,14:0.016704919):0.001596482):0.001672287,15:0.0075427883);
tree gen.342 = [&U] (13:0.0056117,(15:0.0038183882,((14:0.01917107567,(((18:0.0032060397,19:0.01676850986):0.003176387,17:0.0191632255):0.0009078825,12:0.003275291):0.001949277):0.001071518,(16:0.01886682,(11:0.006987923,(((8:0.0108456586,(9:0.004598815,7:0.010036328):0.002597798):0.02345398,(4:0.0210453,((3:0.01433694,(1:0.02407856,2:0.01609757):0.005531387):0.07383778,(6:0.006664618,5:0.007531764):0.001673211):0.001180824):0.006024891):0.001979197,10:0.011963381):0.007249492):0.004252874):0.003152066):0.0002603067):0.0003354359);
tree gen.343 = [&U] (15:0.0067259677,(13:0.005729579,((16:0.01795805,(11:0.006114078,(10:0.016752835,((9:0.0027791292,(8:0.01498386,7:0.00738764199):0.0009229768):0.02161875,(4:0.02513042,((5:0.0138223,6:0.004029447):0.006284719,(3:0.01413359,(2:0.01601122,1:0.02153386):0.009159961):0.08427825):0.001964338):0.005825664):0.003605846):0.007737614):0.004356218):0.001588309,((17:0.0076388279,(19:0.0123311926,18:0.00684197966):0.0045279283):0.0002629528,(12:0.004036195,14:0.024441083):0.0002053229):0.001110021):0.0005797502):0.0005778097);
tree gen.344 = [&U] ((11:0.008784709,(((9:0.004553025,(7:0.0100421856,8:0.0188121015):0.0014970254):0.02516124,(4:0.024565,((6:0.007615782,5:0.005828575):0.005888546,((1:0.01657984,2:0.0161695):0.003177078,3:0.01777944):0.05873778):0.001358509):0.009831513):0.001463828,10:0.012279365):0.007552487):0.005037503,((((16:0.025271,12:0.002998176):0.0006897933,(17:0.0098239481,(19:0.0148063017,18:0.00251250892):0.0025666034):0.00026724):0.001337537,14:0.017809563):0.00231874,(13:0.006343933,15:0.003498806):0.0003100031):0.0005429728);
tree gen.345 = [&U] (15:0.008589342,(13:0.009683174,(((14:0.020170289,((18:0.0040006366,19:0.0186289092):0.0033875604,17:0.0115213055):0.00338298098):0.0006139836,12:0.005018031):0.0005054355,((11:0.007779632,(10:0.01629086,((9:0.00229722107,(7:0.0052981809,8:0.011249372):0.001188849):0.02618289,((((1:0.01640131,2:0.0146455):0.005743813,3:0.01577532):0.07119071,(6:0.009449638,5:0.005353794):0.004176828):0.002385063,4:0.03143443):0.01089843):0.003628881):0.006816223):0.00326303,16:0.02046786):0.002079418):0.000570958):1.741193e-05);
tree gen.346 = [&U] ((15:0.00227895555,13:0.009151292):9.64896e-05,(14:0.01815863,(((12:0.004844315,16:0.02480727):0.0004979664,((19:0.0133903669,18:0.011552019):0.0050950028,17:0.0099014355):0.0002731643):0.000266735,(11:0.007860926,(((9:0.006431614,(7:0.01069399242,8:0.013597856):0.0004091851):0.02181553,(4:0.02108448,((3:0.01989969,(1:0.01374042,2:0.01631882):0.004951958):0.06465407,(6:0.006077233,5:0.005612724):0.003151441):0.001959346):0.01103731):0.001205875,10:0.01925343698):0.003814477):0.003525048):0.002231313):0.001365911);
tree gen.347 = [&U] (((((12:0.00395904,16:0.02240956):0.000231877,(17:0.0084206034,(18:0.00448161367,19:0.014979071):0.003391945):0.00073647951):0.0006837514,14:0.02299533):0.001327128,(11:0.006672034,(10:0.0135059857,((9:0.00265725,(8:0.0160135042,7:0.010774984):0.0017167605):0.02398993,(((1:0.01358042,2:0.01934278):0.004708532,3:0.01178335):0.05516655,(4:0.02083269,(6:0.009256422,5:0.006687206):0.002451886):0.0005349687):0.008192353):0.001605225):0.008669431):0.007344015):0.0006484626,(15:0.0079411145,13:0.006273059):0.003469073);
tree gen.348 = [&U] (15:0.008640651,((((((18:0.00136341693,19:0.0128384435):0.0032887087,17:0.01615787867):0.001825824,(((10:0.0140016031,((((3:0.02076072,(2:0.01609676,1:0.02620336):0.005432309):0.06433081,(5:0.005875241,6:0.006099088):0.002250796):0.001949876,4:0.02494089):0.007964728,(9:0.003699055,(7:0.0094393453,8:0.018187848):0.0005655873):0.02991885):0.003418768):0.009553035,11:0.0145875):0.006273679,12:0.006762469):0.001266049):0.0002742783,16:0.03069914):0.0005646882,14:0.0151107311):0.001948625,13:0.008913165):0.0002309335);
tree gen.349 = [&U] ((13:0.00707013,((((18:0.0071351369,19:0.01032206388):0.007111076,17:0.014267574):0.001242467,12:0.00189879):0.001004158,(16:0.01989916,(11:0.01186268,(10:0.020888379,((9:0.0023153913,(8:0.013048155,7:0.009016272):0.0008274935):0.02689766,(4:0.02441186,((5:0.006625483,6:0.007196577):0.005618892,(3:0.01919928,(2:0.013771,1:0.01363654):0.00366643):0.05641982):0.0005838361):0.01029072):0.002108964):0.009995041):0.0047332):0.0009876535):0.0008419865):0.0001004915,(14:0.025122313,15:0.005144768):8.724647e-05);
tree gen.350 = [&U] ((((16:0.02831116,(11:0.008653034,(10:0.015742073,((9:0.003237586,(7:0.0072152502,8:0.0133699553):0.0004911694):0.02320612,(((5:0.007307969,6:0.009052572):0.00162468,(3:0.01534425,(2:0.02526721,1:0.02007958):0.004612605):0.07079662):0.001015857,4:0.02050238):0.003828587):0.0007859615):0.004621944):0.00307203):0.0009058174,((17:0.011327051,(19:0.02251616466,18:0.0027941651):0.0037038846):0.0004003263,12:0.003177259):0.001134158):0.0003036195,13:0.008341756):0.0001024282,(14:0.016287647,15:0.007892945):0.0005010263);
tree gen.351 = [&U] (15:0.006013545,((13:0.008471085,14:0.018307253):0.0002468393,((17:0.0068039635,(18:0.0016634331,19:0.0148637332):0.0061295111):0.000935394,(12:0.005864733,((11:0.00709368,(10:0.014831129,((9:0.00317118,(8:0.012066817,7:0.0102595277):0.002950994):0.02815168,(((5:0.009013273,6:0.005323274):0.004667446,(3:0.0161066,(2:0.01760749,1:0.01961197):0.003029183):0.06855219):0.003301088,4:0.02792706):0.0106863):0.002441655):0.004795875):0.004537065,16:0.02338985):0.002091686):0.000613824):0.002027625):0.001335293);
tree gen.352 = [&U] (((14:0.01935875,((16:0.02845239,(11:0.009307197,((((((1:0.01939021,2:0.01123591):0.005109404,3:0.01550865):0.06655211,(6:0.006138617,5:0.004213695):0.002399513):0.0004101656,4:0.02520674):0.006034104,(9:0.005408701,(7:0.0122469903,8:0.0153641091):0.0003201223):0.02405433):0.00671529,10:0.014190216):0.006402817):0.002824117):0.005311716,(((19:0.0138033017,18:0.0049709343):0.005229616,17:0.0077798434):0.00129918,12:0.005379632):0.0003426541):0.0008298717):0.0002060733,13:0.006739624):0.0009759031,15:0.007358061);
tree gen.353 = [&U] (15:0.007053993,((16:0.02746333,(11:0.01063296,((((((1:0.02041673,2:0.01850089):0.001720745,3:0.02243922):0.05740857,(6:0.008897431,5:0.009395878):0.001632868):0.002357017,4:0.01943904):0.005047451,(7:0.011000859,(9:0.004457685,8:0.014007651):0.001049282):0.02707906):0.002660026,10:0.01750765):0.00799863):0.004533382):0.003214465,(((12:0.004780281,((18:0.0048295209,19:0.0104727619):0.0056028015,17:0.00918368836):0.003659752):0.000793757,14:0.0163243367):0.0009499131,13:0.007189677):3.110018e-05):0.0004420062);
tree gen.354 = [&U] (((14:0.025859784,15:0.0060097635):0.001427861,13:0.007112472):0.000176485,(((11:0.009426193,(10:0.0237622755,((4:0.0247975,((3:0.0172946,(1:0.01501267,2:0.02003565):0.005460227):0.06526514,(6:0.01130628,5:0.007468662):0.001411669):7.978934e-05):0.008286208,((8:0.01531460557,7:0.0078195996):0.001485885,9:0.004389236):0.02603717):0.002576983):0.008782979):0.006597566,16:0.01856191):0.0006888496,(12:0.003844864,(17:0.012597432,(18:0.0048474684,19:0.0180066335):0.0059303159):0.001678098):0.000264987):0.00114517);
tree gen.355 = [&U] (13:0.011617,((((12:0.00357476,(17:0.0093065921,(18:0.0042173093,19:0.0126202651):0.0035681):0.0007969561):0.001732022,((11:0.009835812,(((4:0.01816368,((6:0.01037434,5:0.005580562):0.002350462,((1:0.02271535,2:0.02100329):0.00166959,3:0.01743866):0.06903029):0.0005613573):0.0111339,((8:0.0110917033,7:0.0087524997):0.001215337,9:0.004252681):0.0296908):0.003722493,10:0.018626105):0.00896156):0.00431891,16:0.02095118):0.002681704):0.000457189,14:0.024442295):0.0009080239,15:0.006903567):0.0006939222);
tree gen.356 = [&U] ((((((11:0.008131182,(10:0.014660647,(((7:0.0056925529,8:0.00895829893):0.0008788936,9:0.005104341):0.02466876,(((3:0.01675314,(1:0.0208985,2:0.0131777):0.005248615):0.06460091,4:0.01956261):0.0007255669,(6:0.007839776,5:0.007346769):0.003917693):0.004315722):0.00329189):0.00693006):0.005326997,16:0.02682488):0.0007819035,12:0.002990457):0.002825251,((19:0.023146796,18:0.0037166839):0.0042082726,17:0.012256491):0.002177567):0.0005574663,(14:0.015231484,15:0.008620359):0.0005496151):0.0009369603,13:0.008077757);
tree gen.357 = [&U] ((13:0.005673611,15:0.0040155837):0.002430793,(14:0.01752052,(12:0.007157445,((17:0.0068110174,(19:0.0135167844,18:0.006428781):0.0024163719):0.0004661884,(16:0.02955893,((10:0.0165810708,((9:0.00458678,(7:0.0123476307,8:0.0110462115):0.0009251528):0.02577358,(4:0.02384686,((3:0.01839124,(2:0.02047552,1:0.01640121):0.006769572):0.05624931,(5:0.01194203,6:0.007278932):0.003686595):0.0005013015):0.008987332):0.0003667718):0.007646101,11:0.007194062):0.009314487):0.002704552):0.0003745175):0.0007395197):0.0042102);
tree gen.358 = [&U] ((15:0.0052424145,13:0.00657889):0.0006586915,(14:0.024574496,(((10:0.019336096,((9:0.003815816,(7:0.0067602401,8:0.013893459):0.002293188):0.02175161,(((5:0.01159691,6:0.006442426):0.001723508,(3:0.0130019,(2:0.01764111,1:0.02543518):0.002829492):0.07052521):0.001824502,4:0.02046994):0.007673781):0.003051644):0.007483735,11:0.00689251):0.006254306,(((18:0.006870248,19:0.0087586825):0.0041028903,17:0.0071974023):0.001415771,(16:0.0330085,12:0.004145981):0.0001473098):0.002215286):0.0008905135):0.0004164045);
tree gen.359 = [&U] ((13:0.008544559,14:0.017649218):0.001110128,(((((19:0.0129276252,18:0.00630469084):0.0043263004,17:0.0118595994):0.000748919,(12:0.005030414,16:0.02268806):0.0003666822):0.001271748,(11:0.01051408,(10:0.018567826,((9:0.0028721559,(7:0.0105750606,8:0.014412203):0.000791344):0.02449978,(((6:0.007489861,5:0.005167465):0.003445384,(3:0.0178239,(1:0.02039015,2:0.02027729):0.005011844):0.06032198):4.060874e-05,4:0.01671125):0.008839547):0.004503126):0.006697962):0.006052875):0.00188329,15:0.008218926):0.0006385035);
tree gen.360 = [&U] ((((12:0.00565608,((18:0.0047926201,19:0.0161389282):0.0058985839,17:0.011284614):0.0001347583):0.0007294191,14:0.024046337):0.002064765,(13:0.007425042,(16:0.02530929,(11:0.006261498,(((((3:0.01781624,(2:0.01755551,1:0.01537332):0.007730502):0.04356504,4:0.01885349):0.002640012,(5:0.01058852,6:0.00525531):0.004053756):0.009060751,((7:0.013398856,8:0.0146007213):0.0035660622,9:0.004892515):0.02011658):0.004249466,10:0.018516537):0.008503812):0.005967275):0.001859202):0.0003198835):0.0002223299,15:0.008198535);
tree gen.361 = [&U] (((11:0.01097694,((((7:0.0075895971,8:0.01197683):0.002959945,9:0.0025926429):0.03013011,(4:0.02208196,((6:0.007646594,5:0.01052739):0.002721109,(3:0.01149815,(1:0.02335455,2:0.01438668):0.004499908):0.05601214):0.0007392747):0.008227976):0.002847744,10:0.017445807):0.005131339):0.00445963,16:0.02745146):0.00235161,(((12:0.003738549,((18:0.0055862995,19:0.0147350045):0.0043265871,17:0.0091206206):9.917386e-05):0.002788224,15:0.0044867035):0.001147641,(14:0.02077601,13:0.008125023):9.537933e-05):0.0002923835);
tree gen.362 = [&U] ((13:0.008247105,15:0.0037671493):0.000136618,(14:0.0241768589,(12:0.004128841,(((11:0.008364944,((((8:0.013116807,7:0.00851733308):0.0006240825,9:0.004714093):0.02121038,((6:0.008032485,5:0.003859056):0.002209943,(4:0.02475553,(3:0.01416627,(1:0.01175951,2:0.0200387):0.002919367):0.05673199):0.001442122):0.007476475):0.002056761,10:0.016126119):0.006020568):0.005412012,16:0.02273031):0.004581539,((18:0.00289796776,19:0.0206337691):0.0051105176,17:0.011982697):0.0007148532):0.0001574693):0.0002203007):0.00181155);
tree gen.363 = [&U] ((14:0.021951339,(13:0.003963092,(((11:0.007210477,(((9:0.008467068,(7:0.007707998148,8:0.011315485):0.002866993):0.02035303,(4:0.02151944,((6:0.009093507,5:0.01197502):0.004841002,(3:0.01459083,(1:0.01833652,2:0.01977184):0.003387618):0.05661461):0.002289947):0.007328781):0.002567315,10:0.02005279):0.007076201):0.005155142,(16:0.0304801,((19:0.0192576769,18:0.0070440546):0.0036085504,17:0.0076030267):0.0004428533):0.001704103):3.607525e-05,12:0.004273665):0.0009573019):0.001289535):0.0004892607,15:0.005658631);
tree gen.364 = [&U] (((((17:0.0103045771,(19:0.00936105285,18:0.0038363125):0.0051094159):0.0043486609,((11:0.01085034,(((4:0.01759012,((3:0.01621174,(2:0.01505147,1:0.01741449):0.005220865):0.06198492,(5:0.01085779,6:0.005785204):0.001168288):0.002349272):0.01160621,((7:0.00996970435,8:0.010234252):0.0007107305,9:0.004752887):0.02097631):0.002592671,10:0.013023828):0.004148538):0.006440046,16:0.01894346):0.001298268):0.0001238081,12:0.003582137):0.0004145804,14:0.025522276):0.000689238,(15:0.0046000342,13:0.00501664):0.001505711);
tree gen.365 = [&U] (14:0.023338859,(15:0.007226459,(((12:0.005701323,((19:0.0132386626,18:0.0032957408):0.0040186177,17:0.0082758499):0.001962844):0.0004820649,((11:0.009323345,((((4:0.01721865,(3:0.01455206,(1:0.01476287,2:0.01900918):0.005451441):0.05631132):0.002001022,(6:0.009259245,5:0.01138206):0.004338877):0.01086949,((8:0.0133727505,7:0.0117727783):0.002652442,9:0.002938247):0.02349985):0.003556531,10:0.01713469168):0.006857442):0.004471987,16:0.01880686):0.0006621391):0.001165285,13:0.01000975):0.00029656):0.0003519574);
tree gen.366 = [&U] ((15:0.0058687329,(13:0.004867402,((12:0.004012853,(17:0.0126124294,(19:0.01398646766,18:0.0040921173):0.0039640675):0.001131101):0.002384023,(16:0.02705155,(11:0.007858859,(((4:0.02742229,((3:0.01358414,(1:0.02464162,2:0.01553804):0.002759361):0.07046659,(6:0.005078313,5:0.005729488):0.004128048):0.001242909):0.007120267,(9:0.005820436,(8:0.0081645857,7:0.0043904064):0.000318368):0.02399971):0.003421503,10:0.014963907):0.004163838):0.007350339):0.002931894):0.0002361536):2.27399e-05):0.0003129771,14:0.019878447);
tree gen.367 = [&U] (((14:0.023667906,(((17:0.011115955,(19:0.008547832,18:0.0038318096):0.0053329071):0.0008223258,16:0.03219884):0.000533795,(12:0.00722591,(11:0.01213903,(((4:0.02388077,((3:0.01622344,(1:0.02517244,2:0.01512657):0.007388134):0.06735336,(6:0.007758294,5:0.0122815):0.002140159):0.00274555):0.006345217,(9:0.00253641,(7:0.0087927944,8:0.01328464):0.004480174):0.0286901):0.005494233,10:0.009917072):0.004549281):0.006137071):0.002479263):0.0007681916):0.000614733,15:0.006840814):0.0004814152,13:0.009501121);
tree gen.368 = [&U] (15:0.0071138169,(13:0.004977567,((12:0.007251369,((17:0.012397885,(18:0.0068591941,19:0.0148315062):0.00455107824):0.001177017,(16:0.02511938,(11:0.01009274,(10:0.012915397,((((3:0.01575218,(2:0.01059632,1:0.02566924):0.003459509):0.06747255,4:0.0244395):0.0004997149,(5:0.01110465,6:0.005390922):0.002407793):0.009693214,((7:0.010720039,8:0.0133233387):0.001320076,9:0.002830805):0.02191906):0.003718855):0.003905119):0.004652096):0.002113924):0.0009494977):0.0005016179,14:0.0256382719):0.001444553):0.0001332683);
tree gen.369 = [&U] (((((16:0.02702232,(11:0.008252312,(((((3:0.01708075,(1:0.01624427,2:0.02085955):0.002948496):0.06451617,4:0.01928358):0.002746273,(6:0.005782848,5:0.008871025):0.0036087):0.009640919,(9:0.0046262025,(7:0.0063091336,8:0.0095879625):0.0024989458):0.01787041):0.002634975,10:0.0167118755):0.007827484):0.004359709):0.0005823379,((17:0.009753069,(19:0.017994486,18:0.0032551992):0.0016757513):0.001298519,12:0.006214415):0.001038633):0.0006757938,13:0.01212928):4.288562e-05,15:0.006131838):0.0002067676,14:0.0271758989);
tree gen.370 = [&U] ((13:0.006155274,15:0.006902841):0.002799589,((14:0.021484934,(16:0.03254371,(11:0.01596521,(10:0.017505429,(((4:0.03466229,(5:0.009530328,6:0.005883202):0.004517664):0.0009481675,(3:0.01536541,(2:0.01723755,1:0.02063634):0.005751922):0.06953493):0.008720094,(7:0.011690245,(8:0.009962084,9:0.005127361):0.001028311):0.01683168):0.0043353):0.007993878):0.003111628):0.003125835):0.000708001,(12:0.004858088,((18:0.005870251,19:0.024300556):0.0067992699,17:0.015874708):0.001621527):0.0004607573):0.0005745445);
tree gen.371 = [&U] ((15:0.0065477492,13:0.006110181):0.001067741,(14:0.022681007,((12:0.007486865,(17:0.0090528223,(18:0.0052933182,19:0.0160880785):0.0014479071):0.001915209):0.001873374,(16:0.02862276,(11:0.005483577,(10:0.01523803627,((9:0.003502663,(7:0.007799939,8:0.0120485225):0.002319433):0.02478186,((6:0.007437489,5:0.0121598):0.001420145,((3:0.01790964,(1:0.02463827,2:0.02078757):0.005148883):0.06813701,4:0.01926181):0.0005228992):0.006427945):0.0004778643):0.006138632):0.00510493):0.0002613648):0.001165431):0.0001811222);
tree gen.372 = [&U] ((15:0.011200487,13:0.009172805):0.0008519478,((16:0.02269736,(11:0.007830987,(10:0.015252357,(((8:0.01305700931,7:0.005990258):0.002667517,9:0.004068331):0.02042397,(4:0.02303815,((3:0.01724798,(1:0.01998042,2:0.01175169):0.009578872):0.05193431,(6:0.008033615,5:0.007860244):0.006350464):0.001077491):0.01172532):0.001287228):0.009287213):0.008144458):0.004609488,(14:0.0182889771,(12:0.004260239,((18:0.0048137265,19:0.0204915466):0.0058126948,17:0.0076913913):0.001142411):0.0004587625):0.001131004):0.0002542545);
tree gen.373 = [&U] ((13:0.006396412,15:0.003507029):0.0007460128,(14:0.025704386,(12:0.004137052,((((19:0.01321975805,18:0.004973119):0.00443237978,17:0.01580851677):0.0021140862,16:0.0205614):0.0003829496,(11:0.007328753,(((7:0.0079885178,(9:0.004486444,8:0.00863505):0.0001897101):0.02909936,(4:0.01725384,((5:0.008425736,6:0.006282859):0.003474792,(3:0.01256109,(2:0.01397497,1:0.02293569):0.003600299):0.06265879):0.000736778):0.01200523):0.0005116773,10:0.01616405):0.008203642):0.006466927):3.935202e-05):0.001585318):0.002449617);
tree gen.374 = [&U] (((13:0.009273564,(16:0.02292293,(((18:0.005793534,19:0.0157621271):0.004614547,17:0.0169184329):0.001371634,12:0.006795087):0.0006281274):0.003196341):0.0006675827,14:0.013764051):0.000313021,(((10:0.014796101,((((5:0.006922059,6:0.009052688):0.003584372,(3:0.0192406,(2:0.01747468,1:0.01583703):0.01090594):0.05876856):0.0004284043,4:0.02681211):0.01010243,(9:0.004377652,(7:0.0103924082,8:0.0158543921):0.0002243238):0.02087425):0.0009971014):0.007564896,11:0.009129646):0.003710359,15:0.0064062456):2.878154e-05);
tree gen.375 = [&U] ((13:0.00484532,(((((17:0.0087954517,(19:0.0131222742,18:0.0015032083):0.00340272951):0.001146739,12:0.004475257):1.172764e-05,16:0.02670231):0.001542403,(11:0.008890605,(10:0.014593737,(((8:0.009438058,7:0.008253879):0.0006843048,9:0.00350624):0.01946784,(((3:0.01190087,(1:0.02581883,2:0.01608082):0.004878903):0.05702805,(6:0.005960627,5:0.004829676):0.003398387):0.0004155243,4:0.02442841):0.006505322):0.001923635):0.006321749):0.005248739):0.0007217166,14:0.02142776):0.0003971969):0.0002732475,15:0.006716402);
tree gen.376 = [&U] (16:0.02415184,(13:0.003009088,((15:0.0065923413,((11:0.0110192,(10:0.014896102,(((8:0.016914665,7:0.015076503):0.001682004,9:0.002854398):0.01874148,((((1:0.01984902,2:0.01916122):0.003575299,3:0.01899685):0.07869682,(6:0.00408871,5:0.00738872):0.0008561136):0.0007853009,4:0.0205163):0.003921833):0.002538836):0.007263595):0.004425437,((17:0.011083551,(19:0.0208035955,18:0.0032128368):0.003167563):0.0006942635,12:0.00438778):3.443935e-07):0.002799395):0.0004466244,14:0.018550162):0.0002762431):0.0008424113);
tree gen.377 = [&U] (13:0.00461871,((14:0.023382527,((17:0.010683531,(18:0.004454541,19:0.0173992851):0.005944812):0.0029266,(12:0.00644838,16:0.02416215):0.0005069073):0.002336016):0.0002241115,(15:0.0039444826,(11:0.005517382,(10:0.014941071,((9:0.003251616,(7:0.006379434,8:0.0109293801):0.0047033915):0.02168127,(4:0.02491953,((6:0.008121711,5:0.00767986):0.00264086,(3:0.01773725,(1:0.01992602,2:0.01889024):0.003599025):0.06095545):0.000315925):0.009916475):0.00417286):0.006191615):0.01147584):0.0003982798):0.001897792);
tree gen.378 = [&U] (((((14:0.020582367,(11:0.008132609,(10:0.012437715,((9:0.006328555,(7:0.0090344861,8:0.0121828726):0.001503425):0.03262462,((((1:0.01859239,2:0.01635723):0.006859388,3:0.01287771):0.05213718,(6:0.008676982,5:0.005459395):0.002802226):0.003183779,4:0.02305636):0.007317038):0.002966052):0.006172947):0.005848174):0.0001984147,(12:0.00721532,((19:0.0169345602,18:0.0053418902):0.00670826756,17:0.011677992):0.001670019):0.0005496849):0.0007124996,13:0.007104493):0.00145025,15:0.005185552):0.001448497,16:0.03015332);
tree gen.379 = [&U] (15:0.006032807,(13:0.007351612,(14:0.0272612696,(((19:0.0126650576,18:0.0054630687):0.0038500082,17:0.0067531985):0.002150782,(12:0.005871822,((11:0.01112467,(10:0.015221495,((9:0.002754512,(7:0.0123681783,8:0.008096553):0.001752712):0.02708166,(4:0.02278639,((6:0.005911546,5:0.006272778):0.001902834,(3:0.01438837,(1:0.02336657,2:0.01388392):0.006254429):0.07201076):0.0005521318):0.009097821):0.001959777):0.009155633):0.005692109,16:0.03028071):0.003436335):0.0001515507):0.001501794):0.001581382):0.0004378669);
tree gen.380 = [&U] (15:0.0079730051,(((16:0.02477564,((10:0.0202237317,((4:0.02587751,((5:0.007553043,6:0.009422171):0.002534342,(3:0.01304593,(2:0.01892522,1:0.02023013):0.003799748):0.06530691):1.155602e-05):0.00839248,((7:0.0130462527,8:0.0138198254):0.001542667,9:0.002304044):0.03667191):0.0002043929):0.008765033,11:0.007453016):0.006354274):0.002156609,(12:0.006753862,(17:0.0120983735,(18:0.0044618779,19:0.01461646881):0.004420441):0.0001195331):0.001161972):0.002486191,(14:0.019930043,13:0.008824232):0.0008403792):0.001995241);
tree gen.381 = [&U] ((13:0.006519788,15:0.0068195734):0.001179073,((((19:0.0167497792,18:0.0060531):0.0065423519,17:0.012927518):0.0007214716,(12:0.006821353,(((10:0.018685337,((((3:0.01543292,(2:0.01597065,1:0.02186472):0.009208862):0.07390273,(5:0.007423995,6:0.01132197):0.0007997259):0.001850282,4:0.02547789):0.006422301,(9:0.005799385,(8:0.01360303653,7:0.0120633951):0.0003459455):0.02654275):0.002264379):0.007379763,11:0.01390845):0.006286305,16:0.0246605):0.00057573):0.0002165996):7.700655e-05,14:0.017750604):0.0007681839);
tree gen.382 = [&U] ((((10:0.0129207031,((4:0.02281885,((5:0.009665699,6:0.006148565):0.00293651,(3:0.01561711,(2:0.01616126,1:0.0169397):0.00665084):0.07046343):0.0001981483):0.008231713,(9:0.0053383101,(8:0.01363147299,7:0.0075777306):0.0003998595):0.0278861):0.002346074):0.00777684,11:0.007568144):0.005021939,((((18:0.0038187409,19:0.012250591):0.0032932457,17:0.01549252):0.0005639013,(16:0.02730686,12:0.003839509):0.0003150326):0.0007853262,14:0.029194508):0.0009834641):0.0007078058,(13:0.007824869,15:0.006040785):0.0009247331);
tree gen.383 = [&U] ((14:0.013204896,13:0.007324332):0.0008179874,((((12:0.003983051,((19:0.0120965415,18:0.0046520926):0.0046740125,17:0.0086294845):0.0005226574):0.001429608,(11:0.008894669,((((7:0.0103600641,8:0.010237498):0.002523036,9:0.002718308):0.02088409,(((6:0.008642753,5:0.006528939):0.003572354,(3:0.01214628,(1:0.01282808,2:0.02372618):0.003403386):0.06457147):0.001754945,4:0.01541562):0.0109102):0.002361083,10:0.019549358):0.009461572):0.00513516):0.000432,16:0.03269318):0.000167067,15:0.0028637117):0.0007120016);
tree gen.384 = [&U] (16:0.02104876,((11:0.01425778,((((8:0.0095864186,7:0.00983654482):0.0001807474,9:0.005133624):0.03224906,((6:0.005741955,5:0.0101229):0.003335347,(4:0.02280855,(3:0.01260624,(1:0.01365817,2:0.01589323):0.002402955):0.06547128):0.0006314243):0.005676859):0.001285311,10:0.01846565):0.006702326):0.01275483,((13:0.005324267,15:0.006072263):0.0004393994,((((18:0.0060723193,19:0.0157965054):0.00273302285,17:0.0111160479):0.0003895803,12:0.007342621):0.0004203654,14:0.019992725):0.002450948):0.001269312):0.002981746);
tree gen.385 = [&U] ((16:0.02241104,(11:0.008562773,(((9:0.003915812,(8:0.01146329,7:0.00810298845):0.003061969):0.02760957,(((6:0.005846078,5:0.01065885):0.005337162,(3:0.009830924,(1:0.01131459,2:0.01453399):0.004243354):0.06125891):0.000147071,4:0.0249005):0.007919904):0.0007128799,10:0.017538012):0.005227243):0.008857717):0.002425338,((15:0.0046590474,13:0.00862307):6.166568e-05,(((17:0.0084311209,(18:0.003886642,19:0.0119601909):0.0038825915):0.0004769542,12:0.005259511):0.001054558,14:0.018238253):0.0002741196):0.0001267556);
tree gen.386 = [&U] (15:0.00604485,((((((19:0.0133265883,18:0.0029976593):0.002424182,17:0.009250421):0.0005192091,12:0.00455326):0.001201164,14:0.028513014):0.0004443624,13:0.01075978):0.001634007,((11:0.01172434,(10:0.012246515,(((3:0.02064489,(2:0.01716228,1:0.02132329):0.004019643):0.07230015,(4:0.01987215,(5:0.007271975,6:0.009509522):0.003033142):0.000565779):0.008151768,((7:0.008010007,8:0.0131933951):0.0009626758,9:0.0032383662):0.02829638):0.0008878121):0.004970378):0.009364669,16:0.02143244):0.0019532):0.001499782);
tree gen.387 = [&U] ((((11:0.008111231,((((8:0.019244564,7:0.0064250073):0.0028733288,9:0.002734825):0.02251648,(((3:0.01807268,(1:0.02023561,2:0.01799842):0.005101206):0.05977547,(6:0.005428669,5:0.009738093):0.002182308):0.0004376054,4:0.02455843):0.006948303):0.004848593,10:0.018884851):0.004255388):0.007709973,(16:0.01636981,((17:0.0101078863,(18:0.0034284483,19:0.013779232):0.004715797):0.0008726716,12:0.005009888):0.0004846024):7.293216e-05):1.696827e-05,(13:0.005570137,15:0.006258431):8.162778e-05):0.0001052187,14:0.016253864);
tree gen.388 = [&U] (((13:0.005855248,15:0.0057066841):0.0003229094,(((16:0.02437057,(17:0.008939717,(19:0.015641004,18:0.005688025):0.002910913):0.001489142):0.0006161832,12:0.005714614):0.0002367859,14:0.016436755):0.002049713):0.0003367286,(11:0.008038598,(10:0.013245702,((((5:0.01049325,6:0.008529271):0.002217135,(3:0.01534221,(2:0.02344232,1:0.01569245):0.002527649):0.06127075):0.0004844251,4:0.02379735):0.008502862,(7:0.010664122,(8:0.013661479,9:0.004516819):0.0006977804):0.02155736):0.001832008):0.00461933):0.006356685);
tree gen.389 = [&U] (13:0.007383816,((((11:0.006726915,(10:0.0143927919,((4:0.02571763,((3:0.01263905,(2:0.01109713,1:0.01498938):0.005765876):0.06482396,(5:0.005659789,6:0.008020191):0.003786107):0.001154836):0.005347445,(9:0.007389028,(7:0.01039053332,8:0.01200144913):0.0004595677):0.02514535):0.002384666):0.008431616):0.008546526,(12:0.006829245,(17:0.0104651176,(18:0.003764397,19:0.0132975038):0.0031492358):0.0009434055):0.0006226549):0.0001686807,14:0.021240683):0.001731717,(16:0.02184321,15:0.005004618):0.0004316935):0.0005538901);
tree gen.390 = [&U] (14:0.015509372,(((11:0.008430634,(((8:0.017230458,(7:0.0060597358,9:0.004363819):0.000693379):0.02672051,(((6:0.004983726,5:0.005658487):0.003882589,(3:0.01290895,(1:0.02464598,2:0.01736452):0.00444607):0.05968923):0.0008678257,4:0.01951502):0.007305206):0.004918179,10:0.0168450322):0.01464436):0.005910712,((12:0.003907621,(17:0.009069028,(19:0.0133842236,18:0.0029841383):0.0044807502):0.001405817):0.0007487294,16:0.02439909):0.001915634):0.0009369563,(13:0.006215692,15:0.007501106):0.0003036999):0.0002283088);
tree gen.391 = [&U] ((((14:0.019389263,(12:0.006807013,(17:0.0127047786,(18:0.0054521904,19:0.0117058666):0.0035157763):0.0005177652):0.0016825):0.001218469,(16:0.02616801,(11:0.005558095,(((9:0.0031223513,(8:0.013926021,7:0.0135467234):0.001005333):0.03059179,(4:0.0237853,((3:0.009223365,(1:0.01696588,2:0.01818057):0.002671734):0.06096938,(6:0.01180283,5:0.008200711):0.004201177):0.002056476):0.005558546):0.001010149,10:0.020931914):0.01103383):0.006397303):0.002477473):0.0002124496,13:0.007723037):0.000186595,15:0.0051526784);
tree gen.392 = [&U] ((13:0.007896607,(((17:0.0073213183,(19:0.0126122881,18:0.00311904307):0.0028873031):0.002565305,12:0.006568797):0.001153687,14:0.015964255):0.0008568024):3.507167e-05,(15:0.0049312916,((11:0.009727936,(10:0.020714242,((4:0.02525552,(((1:0.01437595,2:0.01529737):0.001590436,3:0.01654967):0.06038706,(6:0.009862436,5:0.007555463):0.00394169):0.0002545941):0.01000362,(9:0.008074739,(8:0.01317889852,7:0.0113395066):0.001112288):0.02679645):0.001561037):0.003541408):0.004845285,16:0.02684277):0.003085124):0.0002104638);
tree gen.393 = [&U] (((13:0.004471293,((12:0.00545547,((18:0.0026208608,19:0.01521893582):0.0064558542,17:0.0176996384):0.001161708):0.001116357,((11:0.008587259,(10:0.0113923899,((8:0.0113466548,(7:0.0066131488,9:0.003278654):1.565485e-07):0.02457292,(4:0.02334327,((3:0.01224706,(2:0.01780345,1:0.01430925):0.005498866):0.07144987,(5:0.006726503,6:0.007169293):0.002671626):0.0009516023):0.007916736):0.003281028):0.004818816):0.003465947,16:0.03102976):0.001024251):0.003734225):0.0002618429,14:0.0196577):0.0003131588,15:0.0066801535);
tree gen.394 = [&U] ((15:0.006634405,13:0.005976983):0.000114792,(((14:0.022806494,12:0.008138436):0.000390934,((18:0.005366016,19:0.01591060335):0.00628961499,17:0.0097840916):0.001298099):0.000872423,(16:0.0279509,(11:0.009656989,(10:0.01490987,((9:0.005663391,(7:0.012122147,8:0.007932339):0.000640667):0.02906803,(((5:0.01101195,6:0.009649387):0.003518553,4:0.02573877):0.0001811995,(3:0.01252644,(2:0.01461421,1:0.01612711):0.006021012):0.06180108):0.007469844):0.004243295):0.004679017):0.005494924):0.002291151):0.0005041681);
tree gen.395 = [&U] (16:0.02985945,((((((10:0.011467007,((9:0.004765164,(8:0.0216413816,7:0.012046481):0.002099217):0.02082217,(((3:0.01448733,(2:0.01562391,1:0.01590887):0.00156257):0.0733451,4:0.02125208):0.0001640882,(5:0.008904045,6:0.007645071):0.001183906):0.007620594):0.003137274):0.006540324,11:0.008559151):0.004633597,((17:0.0127536858,(18:0.006246404,19:0.0144798925):0.0040310391):0.002101158,12:0.006036045):0.0009699834):0.0006738892,13:0.008132727):0.001056491,15:0.0079685011):0.0004323575,14:0.027548824):0.003108302);
tree gen.396 = [&U] (((15:0.007029489,(((17:0.007291127,(19:0.01595342973,18:0.0021039924):0.0030787628):0.001120897,12:0.005948867):0.0005844084,14:0.02159595614):0.0005332914):0.00210759,13:0.004793858):0.0007383284,(((10:0.013302355,(((7:0.0086221502,8:0.0098601653):0.001789103,9:0.003780054):0.02061174,((5:0.006095839,6:0.01207863):0.00250309,((3:0.01786054,(2:0.02109085,1:0.02472015):0.004012722):0.0591286,4:0.0204952):8.686293e-05):0.00699221):0.0009297151):0.008769498,11:0.01124):0.006024597,16:0.02721213):0.0006277531);
tree gen.397 = [&U] ((14:0.01977601,((((11:0.01105737,(10:0.017444254,((7:0.0110933,(9:0.005178025,8:0.0143370576):0.0004430243):0.02269446,(4:0.02027333,((5:0.008798648,6:0.005626423):0.002270038,(3:0.01313135,(2:0.01902799,1:0.01783983):0.003443947):0.06707485):0.001005162):0.005825044):0.004401042):0.007526958):0.003792063,16:0.02837642):0.002259952,((18:0.00296394,19:0.01319284249):0.0016917235,17:0.0093062298):0.001100866):0.0003130953,12:0.00686543):0.001918399):0.0003528439,(15:0.005287357,13:0.01048424):0.001118671);
tree gen.398 = [&U] (13:0.005436908,((16:0.03064755,((10:0.016060739,(((8:0.017914034,7:0.0075830284):0.0020608904,9:0.005580523):0.0242369,(4:0.02260119,((3:0.01566741,(2:0.02223719,1:0.01694339):0.001517233):0.08382634,(5:0.005159782,6:0.006856116):0.001645173):0.002542501):0.006053958):0.003797315):0.006368154,11:0.01283851):0.007570193):0.001510751,(15:0.0068477152,((12:0.005474698,(17:0.0188934374,(18:0.0045718033,19:0.0154531939):0.006340626):0.0009684016):0.00196881,14:0.020048299):0.001030924):0.0005131304):3.984145e-05);
tree gen.399 = [&U] (((14:0.027457983,(((10:0.02367515,(((8:0.0105784394,7:0.009560089):0.0037606623,9:0.004784421):0.03562764,((5:0.01016355,6:0.01137425):0.002861473,(4:0.02227421,(3:0.01715829,(2:0.01506955,1:0.01712126):0.006762429):0.06602839):0.0002193157):0.01071746):0.003959459):0.007526228,11:0.008748634):0.007021344,((16:0.02718097,(17:0.0102487914,(19:0.01136405306,18:0.0041087422):0.0044758586):0.00090594):0.001358996,12:0.003485408):0.0006229237):0.001747365):0.0003720599,15:0.006642533):0.0009291237,13:0.01025957);
tree gen.400 = [&U] ((15:0.005063351,13:0.008053035):0.0001312764,(((16:0.02618015,((10:0.014350417,(((8:0.0072551831,7:0.0062974221):0.0004326005,9:0.003853436):0.02264799,((3:0.01188308,(2:0.01549459,1:0.01767926):0.005390761):0.05976469,((5:0.004529861,6:0.007945514):0.002471783,4:0.02530278):0.0002010836):0.005557191):0.003274557):0.003450198,11:0.006062174):0.004429844):0.001413053,(12:0.006249283,((18:0.003501382,19:0.0202282508):0.0035523652,17:0.0125559119):0.001855269):0.0002084976):0.0007404098,14:0.019914479):0.0002663318);
tree gen.401 = [&U] (((14:0.01735917,((12:0.007178078,((18:0.0051367309,19:0.0124478499):0.005551609,17:0.010249263):0.001107093):0.0004567452,(11:0.00910187,(10:0.017062396,((((6:0.004945033,5:0.01427046):0.002428538,4:0.02316192):0.0007212465,((1:0.01893088,2:0.02053037):0.005307614,3:0.01852879):0.06939283):0.009406687,(9:0.0017893321,(7:0.00891944,8:0.013590413):0.0004359838):0.02030888):0.00522505):0.008189199):0.006328821):0.001055913):0.001079391,(15:0.0039507549,13:0.00693379):0.001111378):0.002445474,16:0.02784971);
tree gen.402 = [&U] (((14:0.014217617,(13:0.003719353,((((19:0.0151939328,18:0.0056077219):0.005018817,17:0.01982908793):0.001391383,12:0.003966957):0.0006257072,(11:0.008944976,(((4:0.01742044,((6:0.007495011,5:0.007659213):0.002650571,((1:0.02038637,2:0.02013416):0.003295706,3:0.0178585):0.06893129):0.0006498464):0.01131961,(9:0.004462758,(8:0.0118592706,7:0.0093844279):0.0009793769):0.01954722):0.001736364,10:0.0157326973):0.006189606):0.006803948):0.002289159):0.002283252):0.001900144,15:0.0044691044):0.003185108,16:0.02357367);
tree gen.403 = [&U] (((14:0.014193366,((11:0.01042457,((((((1:0.02533043,2:0.02506772):0.002740075,3:0.01657719):0.06137498,(6:0.007192921,5:0.009038769):0.001307424):0.001712983,4:0.02404749):0.009661856,(8:0.013810371,(9:0.003544016,7:0.00745103582):0.0001987312):0.02393366):0.004478041,10:0.016270877):0.006332181):0.006246706,(((19:0.013466687,18:0.0042988229):0.0046391524,17:0.0079527169):0.0007389756,12:0.005858345):0.0002381024):0.0007634812):0.001318817,(15:0.006754903,13:0.005420025):0.001639525):0.002787473,16:0.02697821);
tree gen.404 = [&U] (((15:0.0043933882,13:0.004870637):0.001421233,(14:0.020714289,((12:0.00539289,((10:0.018259477,((9:0.005146343,(7:0.0125116001,8:0.0114005767):0.00159081):0.02323044,(((5:0.006164539,6:0.003004444):0.004896631,(3:0.01196417,(2:0.0242037,1:0.02069088):0.004950131):0.05976475):0.001475236,4:0.0249917):0.005837874):0.002354415):0.01211216,11:0.01241662):0.005126548):8.708463e-05,((19:0.0124677328,18:0.0087194308):0.0031449247,17:0.010392423):0.001940435):0.0002397907):0.0008221503):0.001462001,16:0.03250646);
tree gen.405 = [&U] ((15:0.0031355413,((10:0.01496224,((9:0.0041474517,(7:0.012920901,8:0.0097502856):0.0010658661):0.02553312,(((5:0.0173764,6:0.008576866):0.001821176,4:0.01665682):0.0005691802,(3:0.01228275,(2:0.01452586,1:0.01952582):0.008101128):0.07797321):0.005718753):0.002534172):0.009049869,11:0.01297484):0.005863054):0.0007675972,(13:0.007212679,(14:0.015562893,(12:0.00635603,(((18:0.0048962698,19:0.0154291):0.0060635345,17:0.008657402402):0.0002704284,16:0.02194895):0.0002038865):0.00112436):0.0005846917):6.941824e-05);
tree gen.406 = [&U] (((15:0.0033639241,(((16:0.02524133,((18:0.006032716,19:0.016758308):0.0031082227,17:0.011233206):0.0009127008):0.001114974,12:0.003958319):0.001303129,14:0.016760901):0.001226684):0.00145618,13:0.009198442):0.0004415299,(11:0.005275223,(((4:0.02335957,(((1:0.02374879,2:0.01696176):0.005637391,3:0.01783805):0.06088124,(6:0.007254211,5:0.01008214):0.002498053):0.004021863):0.007516724,(9:0.004875529,(7:0.0082159798,8:0.0146538217):0.001946906):0.02387528):0.001718406,10:0.0123050645):0.007756988):0.005048465);
tree gen.407 = [&U] (13:0.009621735,(((((((3:0.02459285,(2:0.01473351,1:0.02585354):0.001934405):0.06912841,4:0.02413994):0.0002485522,(5:0.01242062,6:0.0126073):0.001258038):0.008849384,(9:0.004289221,(8:0.014662573,7:0.009159692):0.000383019):0.02897658):0.005420811,10:0.013694426):0.007873278,11:0.01217539):0.003710542,((15:0.006973413,(((18:0.0044423889,19:0.0173656851):0.0051967318,17:0.009945957):0.0007370682,(12:0.00752354,16:0.02429211):0.00113281):0.002878442):0.0006357094,14:0.023344546):0.001729865):0.000346553);
tree gen.408 = [&U] ((15:0.006429632,13:0.007565222):3.829256e-05,((((16:0.02373787,12:0.007766386):0.0005538018,(17:0.012379265,(18:0.0045030497,19:0.0164825569):0.004385911):0.001076298):0.001893485,((((((3:0.02386123,(2:0.01455818,1:0.01689124):0.00435051):0.06997249,4:0.02270445):0.0004409772,(5:0.006072222,6:0.00885131):0.002443134):0.009525202,((8:0.012342689,7:0.0131258221):0.000651591,9:0.007214736):0.02032756):0.006254997,10:0.0088842412):0.01077924,11:0.01211497):0.00503761):0.0007872367,14:0.026218872):0.002437446);
tree gen.409 = [&U] (16:0.02830112,((14:0.0200891191,((17:0.01079739054,(18:0.006471688,19:0.0172993366):0.006954018):0.0004834543,12:0.005809809):0.002327783):0.0006857222,((13:0.008351713,(11:0.006090959,(10:0.017601671,((((6:0.006008331,5:0.009066134):0.003389983,(3:0.01227644,(1:0.01811872,2:0.01919112):0.004810532):0.07863142):0.0009030794,4:0.02520878):0.007602404,(9:0.0051785739,(8:0.0129623067,7:0.0048704312):0.0009103207):0.02523054):0.001498071):0.009066136):0.008075332):6.354197e-05,15:0.006012967):3.921582e-05):0.004855403);
tree gen.410 = [&U] (15:0.006597433,((((16:0.02616169,12:0.006028804):0.0008760137,(17:0.014541277,(18:0.01035541433,19:0.012893504):0.004765912):0.001073028):0.002106394,14:0.016901248):0.0001655306,((11:0.01122751,((((9:0.004429785,7:0.0083590547):0.0001498891,8:0.014202533):0.02081495,(((6:0.004963719,5:0.009200436):0.001789066,((1:0.02027407,2:0.02136327):0.006118637,3:0.01360609):0.08063022):0.002159682,4:0.01744625):0.006491345):0.002043976,10:0.0143099262):0.008056952):0.006615546,13:0.009688087):4.757282e-05):0.0009834957);
tree gen.411 = [&U] (16:0.02299295,((((12:0.005392826,(17:0.0119436404,(19:0.0103755117,18:0.0050554166):0.0032419761):0.002585369):0.0004075742,14:0.017048209):0.001332077,13:0.007946716):0.0001234642,(15:0.006772199,(11:0.009388354,(10:0.0191235787,((4:0.01753342,((3:0.02255218,(1:0.01822142,2:0.01415518):0.001466871):0.07123424,(6:0.01403681,5:0.01363244):0.003095006):0.004678159):0.00791262,(9:0.005177885,(7:0.007273381,8:0.018129081):0.0009547958):0.02229372):0.002357022):0.004437835):0.009005873):4.388449e-05):0.0009860428);
tree gen.412 = [&U] (((13:0.008061648,((16:0.02403459,12:0.005696169):0.0008532541,((18:0.0048189328,19:0.01323238197):0.0037458528,17:0.01227629984):0.0001601123):0.001403238):0.0009175768,(15:0.0042498251,(11:0.009568727,((((7:0.0079789666,8:0.0123507711):0.0005603999,9:0.004925282):0.03076173,(((3:0.01134551,(2:0.01803907,1:0.02099876):0.007139043):0.06925632,(5:0.005696903,6:0.009322821):0.00153458):0.003078338,4:0.0207286):0.008735213):0.004041803,10:0.0148442144):0.008173355):0.007703015):6.118336e-05):0.0003445682,14:0.01606246);
tree gen.413 = [&U] (((14:0.0263131074,((12:0.003819416,(17:0.013396699,(18:0.004738214,19:0.0152936167):0.0031387358):0.001317654):0.0005030812,((11:0.005602491,(10:0.013057194,((((6:0.007416367,5:0.01008695):0.004926026,(3:0.01300606,(1:0.01698421,2:0.01680077):0.003223914):0.07224876):0.000913625,4:0.01906829):0.01051787,(9:0.008051056,(7:0.0132292552,8:0.012022487):0.0006689607):0.02346243):0.0009611667):0.008678518):0.005627169,16:0.02587527):0.0007409105):0.000839062):0.0001019332,15:0.0045685284):0.0008687826,13:0.01092665);
tree gen.414 = [&U] (14:0.01480117106,(15:0.007880105,(((17:0.007454273,(19:0.0202042132,18:0.003290561):0.0073840362):0.001592731,(12:0.003748576,(16:0.0212665,(11:0.009323273,(((9:0.007171337,(8:0.0160938575,7:0.0130392028):0.0001705388):0.02189181,(((5:0.0120079,6:0.006343092):0.002755462,(3:0.01475514,(2:0.01174119,1:0.02200285):0.007536281):0.06472848):0.000908502,4:0.02281124):0.005340238):0.001341712,10:0.0088771415):0.004939017):0.005086109):0.002174024):0.001790724):0.002814879,13:0.009151151):0.0007791735):0.0007000628);
tree gen.415 = [&U] (((13:0.006240016,(14:0.019623809,((((19:0.0187714045,18:0.005103313):0.004329004,17:0.0149965918):0.001021944,(11:0.005496598,(10:0.014462027,((4:0.01688359,((6:0.004785996,5:0.004553114):0.004254865,(3:0.01326262,(1:0.02050823,2:0.01857129):0.001622083):0.06034634):0.001955058):0.00972004,(9:0.004456971,(7:0.0102768489,8:0.01468491614):0.002186541):0.02383882):0.002109281):0.00963899):0.004705293):0.0003012624,12:0.003907604):5.488563e-05):0.0005962713):0.0008746605,15:0.0041677545):0.001047012,16:0.03141589);
tree gen.416 = [&U] (((14:0.020761896,((12:0.006477469,(11:0.007501337,(10:0.015909926,((((6:0.009783513,5:0.01023858):0.003298397,(3:0.01764787,(1:0.02255077,2:0.01575816):0.00726274):0.06906434):0.0003619702,4:0.02484782):0.006061542,((7:0.007599537,9:0.008855445):0.00209292,8:0.012067918):0.02445443):0.005069082):0.00887146):0.008288203):0.0001274437,(17:0.0089719056,(18:0.0074743999,19:0.0165641859):0.0022555556):0.002107522):0.000718753):0.001324069,(13:0.01049195,15:0.003892248):0.0004427477):0.0008721113,16:0.02692377);
tree gen.417 = [&U] ((13:0.004559239,(14:0.02100084,((16:0.03482699,(12:0.002985213,(11:0.01210744,(10:0.017796446,(((4:0.0266715,(3:0.0216492,(1:0.02240152,2:0.02145249):0.003983895):0.06878766):0.0001010241,(6:0.008062361,5:0.005531705):0.004045378):0.006568286,(9:0.004513935,(8:0.0137677014,7:0.01288747):0.002195013):0.02757849):0.003332633):0.005232584):0.003426737):0.0009381754):0.001312855,(17:0.0100579125,(18:0.009239012,19:0.0143597449):0.0028315192):0.001261216):0.000433476):0.001393096):0.0005262279,15:0.0061984603);
tree gen.418 = [&U] ((14:0.023167032,(15:0.008845523,(((11:0.006359137,(10:0.0138248102,(((6:0.006653618,5:0.006524783):0.004155065,(4:0.02446341,(3:0.01345251,(1:0.02137045,2:0.01853411):0.005352688):0.0595281):0.001488148):0.01266538,(9:0.003999099,(8:0.0137534138,7:0.006494933):0.0040150482):0.02733496):0.00117951):0.006061416):0.007601615,16:0.01861094):0.002695224,(12:0.002152622,((18:0.006567156,19:0.0120470674):0.00468964745,17:0.008114587):0.001306892):0.001286014):0.001183653):0.0001876645):0.0005775907,13:0.007805372);
tree gen.419 = [&U] (((14:0.01806668,((11:0.01042825,(10:0.016862071,(((4:0.01934239,(6:0.009004684,5:0.006735788):0.004509233):0.0001960155,(3:0.01159585,(1:0.01666489,2:0.01778407):0.00839966):0.0617373):0.008127013,(8:0.010481383,(9:0.007282616,7:0.0067045053):0.002035384):0.02741924):0.003197795):0.006137665):0.005288944,(12:0.005199382,(((18:0.00368277948,19:0.0149794181):0.006205585,17:0.0098311829):0.001642292,16:0.02012848):0.0004879634):0.001013397):0.001200648):0.0001786946,13:0.00829157):0.0007429977,15:0.007605109);
tree gen.420 = [&U] ((15:0.0044678575,((((17:0.0095378548,(18:0.0050404579,19:0.0112209224):0.005231878):0.001072778,12:0.006968763):0.00115228,((11:0.005070422,(10:0.019345268,((((3:0.01766496,(2:0.01746139,1:0.01408477):0.003514332):0.05853243,(5:0.007223211,6:0.00667166):0.004393353):0.0001415398,4:0.02030979):0.008474119,((8:0.0115250481,7:0.0045345596):0.0014897561,9:0.0051097388):0.02828729):0.003981397):0.008883019):0.002781225,16:0.02008742):0.0007361249):8.403307e-05,13:0.004790459):0.0007174117):0.0003109666,14:0.016730019);
tree gen.421 = [&U] (((14:0.023147188,(((((((7:0.0102826024,8:0.015703194):0.004500514,9:0.001918893):0.02271368,(4:0.02526232,((3:0.01176169,(2:0.01537547,1:0.01985511):0.00575739):0.06064758,(5:0.007169204,6:0.005291061):0.005795471):0.001327285):0.009688566):0.003256262,10:0.015374506):0.005098293,11:0.009611509):0.004545018,16:0.018662):0.0002058973,((17:0.010929468,(18:0.0036602605,19:0.01399847602):0.0017960254):0.001167585,12:0.005144489):0.002113495):0.001109747):0.0003387984,13:0.006275863):0.0006293606,15:0.004143757);
tree gen.422 = [&U] (13:0.007879363,((14:0.025690375,((12:0.003417191,(17:0.0077913179,(18:0.00541978923,19:0.011441553):0.0040470785):0.001946927):0.0001393508,((11:0.01031109,(10:0.015240614,((4:0.02266399,(((1:0.02229164,2:0.02126255):0.001683979,3:0.01284474):0.06995008,(6:0.006788255,5:0.005857777):0.007405224):0.0007989948):0.009045584,(9:0.0021688415,(7:0.00562426858,8:0.0172741785):0.001824317):0.02545542):0.004012788):0.006776665):0.002928189,16:0.03003795):0.001367176):0.001662678):0.001690748,15:0.0057885681):2.132402e-05);
tree gen.423 = [&U] ((((17:0.013137622,(18:0.004513338,19:0.01912305115):0.0071371952):0.001214957,12:0.005808136):0.001999694,14:0.01931593):0.0008226873,(15:0.007009192,(13:0.006399735,(16:0.02135062,(11:0.008462745,(10:0.020839608,((9:0.0061086052,(8:0.0159530186,7:0.00786413955):0.000790376):0.02002958,(((3:0.01551665,(2:0.02300662,1:0.01702239):0.003674092):0.05320741,(5:0.007265614,6:0.007884654):0.001898626):0.0003831549,4:0.02271843):0.007621047):0.0006714391):0.002854914):0.00554126):0.000742264):0.0005485854):0.0002386898);
tree gen.424 = [&U] (((16:0.01789712,(((17:0.01048978262,(19:0.0131471959,18:0.0013268271):0.00384935552):0.0009055175,12:0.003694128):0.0006183436,14:0.013150299):0.001493742):0.0005006937,(13:0.008993179,15:0.0047861634):0.0009822527):0.0001138161,(11:0.004408194,((((8:0.01396622154,7:0.01114056547):0.001757575,9:0.0033842907):0.02742999,(((6:0.0111807,5:0.005235575):0.002661649,((1:0.02048148,2:0.01979369):0.003820842,3:0.01036061):0.06954935):0.00124196,4:0.0207185):0.00521067):0.003536659,10:0.0189019237):0.00584557):0.00644895);
tree gen.425 = [&U] (((((18:0.0039835111,19:0.0122935372):0.004550101,17:0.0132820564):0.00125143,12:0.009413886):0.001836582,((14:0.016107113,(13:0.009724197,(11:0.008569597,(10:0.018941879,((4:0.02155497,((6:0.004147902,5:0.003657941):0.007659915,(3:0.01207227,(1:0.02178529,2:0.01183513):0.009413942):0.07877805):0.002260092):0.007462029,(9:0.003442812,(8:0.0139067288,7:0.013064209):0.0002349584):0.02553998):0.003545927):0.00348951):0.005393558):0.0001890788):0.001661394,15:0.005694961):0.0009682241):0.001033039,16:0.02788654);
tree gen.426 = [&U] (16:0.02709851,((13:0.008487669,15:0.008105473):9.005666e-05,((11:0.01024203,(10:0.01144491,(((6:0.006763609,5:0.005218751):0.002682817,((3:0.02427748,(1:0.01329408,2:0.02227489):0.00284262):0.08060608,4:0.01541528):0.001010357):0.004673426,((8:0.010435228,7:0.0080519428):0.002642195,9:0.002629319):0.02484597):0.007618585):0.01365877):0.005252473,((12:0.003544277,((19:0.00968015483,18:0.00200590841):0.009454706,17:0.008721317):0.001886621):8.46409e-05,14:0.023206559):0.002882518):0.001970201):0.0005074453);
tree gen.427 = [&U] ((13:0.004793742,15:0.0056909897):3.84245e-05,(((11:0.007051796,(10:0.0174762288,(((4:0.02997823,(6:0.003589747,5:0.004907122):0.002431098):0.0002632348,(3:0.02223598,(1:0.02730834,2:0.01859019):0.003505767):0.07269177):0.004717801,((7:0.0082680974,8:0.007851701):0.0006587248,9:0.00622041):0.02256523):0.00368644):0.007189902):0.004888655,((16:0.02152396,((19:0.0131093036,18:0.0054356775):0.003751678,17:0.0113570942):0.00068094092):0.001836614,12:0.003966373):0.0003214374):0.0004597388,14:0.022240311):0.001915734);
tree gen.428 = [&U] ((15:0.007067392,((((10:0.01149952104,(((7:0.010246916,8:0.014757887):0.00124348025,9:0.005277543):0.02776249,(((3:0.01449924,(2:0.01613322,1:0.02929858):0.004079864):0.06346403,4:0.0128037):0.0001212498,(5:0.004710005,6:0.01208818):0.00335028):0.01305776):0.002093296):0.008962348,11:0.009807051):0.002753234,16:0.03695147):0.002447801,((12:0.007515878,(17:0.009517483,(19:0.0156807807,18:0.003857752):0.0032357803):0.001186177):0.0003781741,14:0.018334002):0.0003453619):0.0005437138):7.944402e-05,13:0.006498318);
tree gen.429 = [&U] (((14:0.023159233,((16:0.01855242,(11:0.01025376,(10:0.0128812292,(((8:0.0146656029,7:0.0104390187):0.002775121,9:0.0030888864):0.02582378,((5:0.008460552,6:0.006113563):0.003374593,(4:0.01894191,(3:0.0215984,(2:0.01201176,1:0.02336667):0.003859121):0.06093596):0.0005609701):0.007091434):0.001612549):0.008181266):0.008340239):0.001042003,((17:0.016032086,(19:0.0145218898,18:0.006359825):0.0030323655):0.000921413,12:0.004599189):0.0005930555):0.00361503):0.0008449905,15:0.006315156):0.0001934118,13:0.008037154);
tree gen.430 = [&U] (((13:0.007971329,((11:0.01387884,((((7:0.0070328754,8:0.014985911):0.0004467004,9:0.006564786):0.02835193,(((3:0.01589009,(1:0.02797837,2:0.02420472):0.006833826):0.05261573,(6:0.003366885,5:0.01356571):0.001175438):0.0004404329,4:0.02156015):0.007600445):0.005309491,10:0.01536068):0.007844251):0.005621858,(((17:0.013632057,(18:0.0031505934,19:0.0127951515):0.0044599658):0.0009613321,12:0.003240328):0.0006969093,16:0.02795614):0.0007737709):0.001198163):0.0005086922,14:0.023722554):0.0004049321,15:0.004290964);
tree gen.431 = [&U] ((13:0.007559307,15:0.012435192):2.067966e-05,(14:0.017046016,((12:0.003907334,(17:0.009007092,(18:0.0035729944,19:0.0113677772):0.0035866143):0.001856396):0.001799917,(16:0.02520971,(11:0.009504311,(10:0.0174308629,((9:0.0045291882,(8:0.01405341522,7:0.0116287428):7.630699e-05):0.02225628,(((5:0.008157683,6:0.00782033):0.003536639,(3:0.01078001,(2:0.01775374,1:0.01583512):0.004898013):0.0708047):0.003642098,4:0.01799046):0.008739952):0.00298116):0.007292414):0.005081368):0.00107098):0.001754461):0.000715209);
tree gen.432 = [&U] (((14:0.019241185,((11:0.008278217,(10:0.011199004,(((7:0.0038773778,8:0.011238916):0.0018146,9:0.00591092):0.01915218,(((5:0.006613856,6:0.007161829):0.003652883,(3:0.01414412,(2:0.01971494,1:0.01538997):0.006112875):0.05938405):0.002453691,4:0.01553538):0.006894235):0.001850653):0.005613307):0.007075155,((12:0.004884424,16:0.01889673):0.0009797972,(17:0.0115672427,(19:0.0097159799,18:0.006163496):0.0047142471):0.0009739718):0.0009242256):0.000274455):0.001142116,13:0.008527966):0.00061779,15:0.003574665);
tree gen.433 = [&U] (13:0.007712996,((14:0.024875555,(12:0.007078539,((17:0.0077765174,(18:0.003359901,19:0.0133934935):0.00272946156):0.00176614,(16:0.02489485,(11:0.009229679,(10:0.023247037,(((((1:0.01697758,2:0.01910631):0.00484421,3:0.0182669):0.06162489,4:0.02075478):0.002159775,(6:0.008373307,5:0.004594634):0.002844017):0.007506873,((8:0.01764372874,7:0.0150138353):0.0008489298,9:0.004559038):0.02825403):0.001689487):0.008488568):0.008467979):0.001454748):0.0005121713):0.000634349):0.001523407,15:0.002836575):3.386035e-05);
tree gen.434 = [&U] (14:0.0185875483,(13:0.00889225,(15:0.005369179,((((17:0.014266799,(19:0.0124378865,18:0.008773521):0.0060177046):0.0001440189,12:0.00476013):0.001187378,16:0.03007559):0.000586161,(11:0.004921371,(10:0.018307676,((((6:0.006446452,5:0.007798227):0.001608202,((1:0.02790327,2:0.01468429):0.00504507,3:0.01345585):0.06555952):0.001831225,4:0.02044318):0.006349116,(9:0.0057545856,(7:0.0122877082,8:0.015471354):0.004019213):0.02907225):0.001429983):0.004904054):0.008567939):0.0006114734):0.0008027002):7.783887e-05);
tree gen.435 = [&U] (((16:0.0189102,(11:0.008249718,((((7:0.0144943195,8:0.012421201):0.002416112,9:0.004736559):0.03356644,((6:0.005782505,5:0.007409766):0.002948015,(4:0.01699742,((1:0.02229947,2:0.01704199):0.004389067,3:0.01355329):0.06447774):0.0008329891):0.009900615):0.003706341,10:0.019194461):0.008506044):0.003126321):0.003700314,(12:0.006328434,(17:0.0165249531,(18:0.0033037868,19:0.0143527893):0.0038113212):0.001856399):0.001134321):0.0005187704,((15:0.0042135727,14:0.02202959):7.98455e-05,13:0.009163582):0.0002318039);
tree gen.436 = [&U] (15:0.004910453,(13:0.007626831,((((11:0.009479053,((((8:0.01451044684,7:0.0066137943):0.002247514,9:0.003316941):0.03262376,(((1:0.01831578,2:0.02053158):0.01070766,3:0.01882425):0.06613462,((6:0.007228833,5:0.007337008):0.002474704,4:0.02097254):0.0001470472):0.005233718):0.001865706,10:0.024695184):0.01015199):0.005038144,16:0.02244049):0.00322003,((17:0.008210946,(19:0.0129064038,18:0.00635097322):0.005365074):0.0007675282,12:0.004449738):0.0008733982):0.001375529,14:0.031703908):0.000640848):0.0002100151);
tree gen.437 = [&U] (13:0.009208874,(15:0.005352546,((((10:0.016665463,(((7:0.0139452115,8:0.007301217):0.0007458522,9:0.003881716):0.02868576,(((5:0.00825849,6:0.007214507):0.002583435,(3:0.02290656,(2:0.01797146,1:0.0197432):0.001426795):0.07340863):0.0009378982,4:0.01957879):0.00642065):0.00262359):0.004585613,11:0.01012638):0.00500138,16:0.02707558):0.0007392918,((12:0.007960134,(17:0.0141195816,(19:0.01905374217,18:0.0068262992):0.004517077):0.001519714):1.64669e-05,14:0.015504458):0.0006128248):0.0002612786):0.0009922217);
tree gen.438 = [&U] (13:0.006229677,(15:0.0062178712,(14:0.0183381352,((12:0.01091881,((19:0.0114511798,18:0.0042486763):0.0048344688,17:0.0146211191):0.001682215):0.0008133073,((11:0.01415655,(((8:0.011379638,(7:0.0124407938,9:0.004610702):0.0003721821):0.02193007,((6:0.008615461,5:0.01014088):0.003621758,(4:0.02380369,((1:0.02064306,2:0.01649453):0.004030093,3:0.01543139):0.06636863):0.001823819):0.009411777):0.001979596,10:0.01288113467):0.008310609):0.00639533,16:0.02234742):0.001801725):0.001375019):0.0007586774):2.084486e-06);
tree gen.439 = [&U] ((13:0.009184027,(15:0.006274557,(14:0.022879601,(((18:0.0034567631,19:0.01875130446):0.0041570241,17:0.0100617822):0.0002843645,((11:0.00989287,((((7:0.0151354808,8:0.017248257):0.0003870967,9:0.006489052):0.02689688,(((3:0.01256091,(1:0.01799114,2:0.01854927):0.001128649):0.06140827,(6:0.007609932,5:0.009243979):0.004097413):0.002144726,4:0.02127491):0.005746502):0.001186139,10:0.016485645):0.009497575):0.007230002,12:0.007263463):0.0008901206):0.0006604034):0.0006891504):0.001100407):0.0006364371,16:0.0268213);
tree gen.440 = [&U] ((((12:0.008349515,((17:0.01393242,(19:0.011995013,18:0.0040774941):0.0073945105):0.003108553,14:0.021846888):0.0002959354):0.001005516,((11:0.008323862,((((9:0.0049164421,7:0.00831173715):0.0007332915,8:0.0229766655):0.02370673,(4:0.02332347,((5:0.009204197,6:0.006080146):0.002649656,(3:0.01662024,(2:0.02196433,1:0.02732825):0.004969511):0.05890031):0.002024832):0.01170423):0.002893936,10:0.0158576388):0.01176361):0.001420131,16:0.02800534):0.0007674754):0.001073686,13:0.005277232):0.001205692,15:0.0061758251);
tree gen.441 = [&U] ((((12:0.006620535,((19:0.0154609648,18:0.007800413):0.005319985,17:0.01174801):0.001074868):0.000724367,((11:0.008373411,((((8:0.018860833,7:0.008850435):0.000145272,9:0.005171717):0.03147037,(((3:0.01295179,(1:0.01798379,2:0.0204218):0.005607621):0.06318011,(6:0.007373726,5:0.005347331):0.0043829):0.0008755826,4:0.01543633):0.007951344):0.00247952,10:0.0149234545):0.003502628):0.003602975,16:0.03288805):0.004203497):0.001026658,13:0.008910811):0.0003272463,(15:0.0034802107,14:0.01773765):4.005851e-05);
tree gen.442 = [&U] (((14:0.021452859,(((17:0.0089954731,(18:0.00670872241,19:0.0111772468):0.0051755147):0.0006430685,16:0.02268872):0.0002127952,12:0.005217552):0.0004683534):0.0001635704,(15:0.0022451013,13:0.008475474):0.0001832721):0.0001307206,(11:0.01266295,((((7:0.0092188539,9:0.0050169184):0.0003985329,8:0.009777056):0.0225348,(((3:0.02015289,(2:0.01560988,1:0.01353274):0.003461452):0.05145012,4:0.02724998):0.001191797,(5:0.009079647,6:0.01099332):0.004906952):0.008842337):0.002827347,10:0.0144357356):0.009321774):0.003921155);
tree gen.443 = [&U] ((14:0.017814474,(16:0.02533415,((11:0.006428983,((((((1:0.01729269,2:0.01602304):0.00594956,3:0.01050465):0.05219526,4:0.01698647):0.0006731088,(6:0.007605509,5:0.007955734):0.002951096):0.01519297,(9:0.005510168,(7:0.0064810456,8:0.0101193105):0.0006856411):0.0212087):0.003418261,10:0.014238664):0.004870267):0.0036544,(12:0.004856849,(17:0.0082419466,(19:0.0188556331,18:0.0053954044):0.0054288):0.002187082):0.0003057502):0.00107898):0.0003648375):0.001637552,(15:0.004627138,13:0.009820063):0.0001289978);
tree gen.444 = [&U] (16:0.02970604,((((((11:0.0097204,(((7:0.01220821564,(9:0.0020590382,8:0.00814738356):0.0007930669):0.02335008,(((3:0.01524643,(2:0.0154445,1:0.01904242):0.00486181):0.06381916,(5:0.005384587,6:0.009419909):0.001532736):0.001530623,4:0.01594414):0.005446263):0.003382537,10:0.011968969):0.007823396):0.003277835,12:0.004989625):0.001095104,((19:0.0161463507,18:0.009107126):0.0044750263,17:0.00953266441):0.002324243):0.0005598552,14:0.017294961):0.0008191275,15:0.006939454):0.0002355827,13:0.006408652):0.0057087997);
tree gen.445 = [&U] ((11:0.008957992,(10:0.019696699,(((8:0.013456445,7:0.0110066082):0.0002197367,9:0.004699458):0.02711464,((6:0.009102735,5:0.005984569):0.003221595,(4:0.01936019,(3:0.01781548,(1:0.02501783,2:0.02016827):0.001844706):0.06130573):0.001228151):0.00978138):0.002775811):0.008140581):0.005442452,(((15:0.007947233,(14:0.0296350052,(12:0.004800708,(17:0.0099549394,(18:0.004300338,19:0.015553093):0.007615385):0.0004148148):0.002580465):0.0005145853):0.0001383266,16:0.02460767):0.0001758646,13:0.009064969):0.001228442);
tree gen.446 = [&U] (13:0.009597995,(14:0.0247931883,(((16:0.0284126,(11:0.009227778,(10:0.016672006,(((8:0.012697187,7:0.0068858427):0.001777019,9:0.0026413325):0.02655896,(((6:0.004485091,5:0.006174169):0.002871408,(3:0.01517652,(1:0.020299,2:0.01708629):0.002767727):0.06811576):0.002876684,4:0.02017678):0.006206966):0.001661269):0.008876491):0.008903865):0.002037447,(12:0.007856365,((18:0.0048803343,19:0.0109141713):0.0050706484,17:0.006726767):0.00131886):0.001578443):0.0004378462,15:0.00377972):0.000416717):0.0001445399);
tree gen.447 = [&U] ((((16:0.02164606,(11:0.006877454,(10:0.019862141,((9:0.0031364097,(7:0.010629643,8:0.011724437):0.001080598):0.02342711,((3:0.01582944,(1:0.02242969,2:0.01724869):0.00179055):0.05611833,(4:0.02305525,(6:0.00944725,5:0.005492346):0.001831586):0.0001621317):0.01251141):0.002675905):0.009596279):0.005721049):0.0008503639,(12:0.004715342,((19:0.01052953542,18:0.003907478):0.0048248371,17:0.011233598):0.001259216):0.001170522):0.001403111,(15:0.0045921519,13:0.008542363):0.0001457522):0.002266007,14:0.01717104671);
tree gen.448 = [&U] (14:0.018820422,((15:0.0082908658,13:0.00849741):0.0003959975,((16:0.02672765,(11:0.008402188,(10:0.0142775133,((9:0.00427486,(8:0.0152466411,7:0.01006950502):0.001627793):0.02652545,(4:0.01913687,((6:0.009112895,5:0.008577201):0.001957311,(3:0.01108119,(1:0.02255068,2:0.01454535):0.004215393):0.06950038):0.001988069):0.006804382):0.0007497494):0.008371981):0.00447578):0.0003542413,(12:0.001669249,((18:0.006135786,19:0.01440823834):0.003573569,17:0.012044617):0.0008618735):0.0002965734):0.0002002761):1.471854e-05);
tree gen.449 = [&U] ((14:0.023841512,(((12:0.005033818,((19:0.01312865651,18:0.002794494):0.0054843971,17:0.0105913911):0.002065196):0.002276902,((11:0.008838644,(10:0.014709482,((8:0.010200047,(7:0.0087822089,9:0.003861484):0.0002916075):0.02592957,(((3:0.009501297,(1:0.02161307,2:0.01332873):0.00570332):0.07234279,(6:0.006843475,5:0.009000557):0.003128941):0.0009074794,4:0.02802308):0.01181754):0.002401359):0.00586812):0.005682738,16:0.02590557):0.000460575):0.00104659,13:0.006382254):0.0001151953):0.0003399208,15:0.0044580502);
tree gen.450 = [&U] ((16:0.02618108,(11:0.007758472,(((((3:0.01500688,(2:0.02008895,1:0.02400106):0.003108395):0.06751617,4:0.01898694):0.001561682,(5:0.009813078,6:0.007900511):0.003284193):0.008695445,(9:0.007715556,(7:0.0124952457,8:0.012900302):0.001129104):0.02724473):0.0009186783,10:0.013485955):0.008135241):0.003785071):0.002503523,(((14:0.018548603,(((18:0.0067657099,19:0.0122591611):0.00291775,17:0.0069655981):0.002682462,12:0.006514304):0.0008934939):0.0005405016,13:0.007145569):0.0004187299,15:0.0056506474):0.0002931617);
tree gen.451 = [&U] (((13:0.006648426,((12:0.004765377,((19:0.013085736,18:0.00253125743):0.00420745827,17:0.0084801407):0.0006901997):0.002779668,(16:0.02500729,(11:0.006230579,((((7:0.0085427489,8:0.009326146):0.001347673,9:0.003766849):0.02835321,(((3:0.01749294,(2:0.01863468,1:0.02336416):0.003653202):0.06456709,(5:0.008415288,6:0.006899078):0.00213618):0.001709861,4:0.01676011):0.01107173):0.005609197,10:0.015357942):0.005243082):0.003102599):0.0008981603):0.0006443881):0.0001388015,15:0.004215545):0.001265632,14:0.0264097108);
tree gen.452 = [&U] ((13:0.007756076,15:0.0106349829):0.000539393,((((16:0.02175384,(11:0.01005642,(((((6:0.007031266,5:0.004443003):0.0024266,(3:0.0126582,(1:0.01809184,2:0.01913591):0.004337976):0.05702675):0.002484025,4:0.02448519):0.005223335,(9:0.004290482,(7:0.005194823,8:0.0130592016):0.0016562133):0.0249523):0.003526618,10:0.022598634):0.005545785):0.002791708):0.001180973,12:0.005232827):0.0004795278,((18:0.0073517507,19:0.01062364683):0.0019128496,17:0.011656655):0.0009309304):0.0006066948,14:0.01786782):0.002675726);
tree gen.453 = [&U] ((((12:0.008270165,((18:0.008760291,19:0.013636408):0.0068328379,17:0.010804088):0.0009365638):0.0002952733,14:0.0139953823):0.002424285,(((11:0.01271113,(10:0.017372228,(((8:0.0149030567,7:0.0070543136):0.004638049,9:0.00298073):0.02544199,((6:0.008730471,5:0.008772101):0.004230821,(4:0.01911265,((1:0.01506192,2:0.01739402):0.005015426,3:0.02152995):0.0676038):0.0002650534):0.006238525):0.002786185):0.005796498):0.004807627,16:0.0315782):0.001357641,13:0.01498338):0.0005609425):0.0006530922,15:0.007814815);
tree gen.454 = [&U] ((((14:0.01413555,(12:0.006831312,(17:0.011743304,(19:0.0143552833,18:0.0047491006):0.004232032):0.001531015):0.002302976):0.0005261727,15:0.00395801582):0.0003675671,((11:0.01013755,(10:0.013891767,((9:0.004219324,(7:0.0069789303,8:0.0133239479):0.00489428):0.0235775,(4:0.01745885,((6:0.00563255,5:0.00345834):0.006338198,((1:0.02226261,2:0.02301116):0.003493832,3:0.01938587):0.05879831):0.0001771519):0.009656493):0.002127978):0.003246474):0.003605641,16:0.01676311):0.005042191):0.0005470961,13:0.005236345);
tree gen.455 = [&U] ((13:0.00536316,(((12:0.00531239,(((10:0.016666451,(((4:0.02229333,(5:0.008247098,6:0.006790567):0.003235601):0.002615183,(3:0.01917269,(2:0.01398846,1:0.02187142):0.004536479):0.06297308):0.008902239,(9:0.004016636,(8:0.0098895376,7:0.0108923283):0.0008285903):0.02947666):0.005171268):0.005539839,11:0.01203482):0.004552364,16:0.02643222):0.0009909828):0.00113612,(17:0.015886501,(19:0.0139121694,18:0.0030733515):0.004819173):0.002396503):0.000279043,14:0.0221236846):0.0005183141):0.0009541719,15:0.0080182137);
tree gen.456 = [&U] (((((19:0.0124060005,18:0.0052700647):0.0046594518,17:0.0081817307):0.002098227,(12:0.003842061,(16:0.03056923,(11:0.0105188,(10:0.016402977,((9:0.00523604,(7:0.00912943,8:0.01324724881):0.004215669):0.02171374,(((3:0.0161446,(1:0.02686804,2:0.015789):0.007068019):0.06500232,4:0.02036257):5.955722e-05,(6:0.007044077,5:0.008525717):0.001872143):0.006523725):0.001334286):0.006823964):0.005662295):0.001611541):0.0007145896):0.00123876,14:0.017791151):0.0003600413,(13:0.008202273,15:0.009198757):3.735198e-06);
tree gen.457 = [&U] (((((19:0.01038201044,18:0.005448952):0.0039946042,17:0.007754962):0.001011708,12:0.004181683):0.0003691982,14:0.01876948):0.0008075498,(13:0.00709331,((16:0.02516514,(11:0.00782657,((((8:0.0149017353,7:0.0122078827):0.001652208,9:0.003729252):0.02284183,((3:0.01803718,(1:0.01512529,2:0.01522335):0.001935864):0.05708475,((6:0.005061402,5:0.006784253):0.002789807,4:0.01863537):0.0006161402):0.00864895):0.002198345,10:0.016287781):0.005333315):0.00529479):0.00279688,15:0.0079060553):0.0002198093):0.0004471662);
tree gen.458 = [&U] (13:0.005514212,(15:0.006581515,((((((10:0.016787831,((4:0.01925593,((3:0.01638357,(2:0.02178717,1:0.0163174):0.003230232):0.0564904,(5:0.008785104,6:0.008438239):0.002654778):0.0005179745):0.00564997,(9:0.004098244,(8:0.0139119856,7:0.0077504148):0.0015531015):0.02364353):0.002324905):0.005017948,11:0.003873343):0.005716072,16:0.02558138):0.002777739,12:0.003579909):0.00146008,(17:0.0088646492,(19:0.021330362,18:0.007312224):0.0053075267):0.001430922):0.00133042,14:0.0212315041):0.001514612):7.163538e-06);
tree gen.459 = [&U] (13:0.005573831,((((12:0.00476565,(17:0.0107171696,(19:0.0118473287,18:0.0051096055):0.004862194):0.0009469994):0.001027634,(((10:0.01428397901,((4:0.01778433,((3:0.02560735,(2:0.01332604,1:0.01542068):0.005400604):0.0703945,(5:0.009644413,6:0.00494625):0.002375856):0.0003006035):0.006247507,((7:0.0053228705,8:0.0138870422):0.002357833,9:0.011583368):0.01893253):0.001793076):0.008825364,11:0.007862576):0.004245069,16:0.02477125):0.0009489785):0.0007683255,15:0.005497053):0.001144811,14:0.02238776976):0.0002345164);
tree gen.460 = [&U] ((14:0.0231295832,((17:0.0080993923,(19:0.01546939481,18:0.009223949):0.005050572):0.0009719249,12:0.006232313):0.001285859):0.0006567298,(13:0.009124706,((16:0.02130001,((10:0.0166796755,((4:0.03010151,((3:0.01292617,(2:0.01720954,1:0.0176849):0.007733602):0.06135169,(5:0.006266821,6:0.006904017):0.002866362):0.0005251405):0.008885413,((8:0.013780327,7:0.008821013):0.001828077,9:0.006883406):0.02254997):0.003620004):0.00754503,11:0.005357155):0.00345859):0.003652327,15:0.0054311377):0.002618873):0.0007843234);
tree gen.461 = [&U] (((15:0.0038576748,13:0.006907666):0.0006778147,(12:0.005857275,14:0.021749399):0.001041947):0.0001542366,((11:0.009858943,(((4:0.01826129,((5:0.007744541,6:0.006921855):0.002631951,(3:0.01608042,(2:0.01655324,1:0.01481482):0.001357165):0.05582298):0.001330536):0.005971704,((7:0.0099561,8:0.01410278709):0.000149763,9:0.0031758148):0.03339327):0.008675316,10:0.025046911):0.009574723):0.008270934,(((19:0.0123215515,18:0.003627232):0.0052146059,17:0.0138452239):0.001639349,16:0.03177324):0.0001874971):0.001713447);
tree gen.462 = [&U] (15:0.0056370043,((13:0.006605132,((12:0.004717347,((19:0.0140165665,18:0.0047409543):0.0076113507,17:0.0103574372):0.0004780648):0.0005780273,(16:0.01752819,(11:0.007908777,(10:0.012760464,(((8:0.0140206035,7:0.0068229447):0.002135659,9:0.005177624):0.03201641,((6:0.005674985,5:0.01098003):0.003821565,((3:0.01128375,(1:0.01782421,2:0.02050051):0.004151855):0.06677089,4:0.02152904):0.000969098):0.005844104):0.004906336):0.008123911):0.001730056):0.00292653):0.0002569786):0.0002749148,14:0.03051755036):8.322686e-05);
tree gen.463 = [&U] (15:0.0048159132,(((16:0.0249074,(11:0.007079836,(10:0.016469062,((9:0.005140961,(7:0.00395465,8:0.01335591282):0.003389055):0.02151081,(((3:0.01464518,(1:0.01344775,2:0.01570685):0.005607997):0.05463826,(6:0.005448435,5:0.00948865):0.002198124):0.003336423,4:0.02856897):0.004790384):0.001103376):0.006008457):0.004267447):0.001177138,13:0.00618797):0.0002157952,((12:0.005993506,((19:0.0136524568,18:0.002403125):0.00503723961,17:0.007439717):1.179726e-05):0.001704301,14:0.017199286):0.0007869218):0.001960204);
tree gen.464 = [&U] ((13:0.009205935,15:0.0085133709):0.0003683385,(14:0.01540102,((12:0.004116505,(17:0.0143604241,(19:0.0102706098,18:0.007443874):0.0110875909):0.002195892):0.0009829468,(((((((3:0.02080588,(2:0.01528026,1:0.013145):0.00425866):0.06283519,(5:0.007749195,6:0.007952186):0.003578274):0.0003849128,4:0.02280079):0.006724373,((8:0.0102629353,7:0.0080831918):0.001956278,9:0.006623832):0.02719202):0.0007639798,10:0.019346299):0.007683291,11:0.007827384):0.007165493,16:0.02693814):0.001868857):0.00150405):0.0005584764);
tree gen.465 = [&U] ((14:0.022317389,(((16:0.03095745,((((4:0.0249605,((5:0.00657007,6:0.007983397):0.002645991,(3:0.01854593,(2:0.0226355,1:0.01461002):0.003667696):0.06601053):0.0002417337):0.01038842,((7:0.0091817401,8:0.009300893):0.0003474903,9:0.007527125):0.02706048):0.0002318066,10:0.02206056325):0.005467235,11:0.007182175):0.005014602):0.001971313,(((19:0.013182143,18:0.0049361244):0.003637328,17:0.013729309):0.0008082544,12:0.005685863):0.0004490061):0.001106876,13:0.005400968):0.0006390893):0.0004690525,15:0.0036206859);
tree gen.466 = [&U] (((((16:0.02159539,(11:0.01107759,((((8:0.011270771,7:0.0080985634):0.0002247909,9:0.0043828968):0.02341563,(4:0.01886926,((3:0.01311339,(2:0.01133791,1:0.01774065):0.004758541):0.0526992,(5:0.01090265,6:0.004858949):0.004462123):0.001980006):0.01030024):0.000560071,10:0.014656558):0.00737495):0.003371688):0.002120212,12:0.00595859):0.0001930388,((19:0.01016619595,18:0.0055781624):0.0033698272,17:0.014654727):0.001039986):0.000349988,14:0.020549016):0.001291598,(15:0.009257143,13:0.01206194):7.795347e-05);
tree gen.467 = [&U] ((14:0.021104591,((11:0.0108401,((((8:0.0096448658,7:0.0085851608):0.001268445,9:0.004661157):0.02725205,((4:0.02808542,(3:0.01420286,(2:0.01780192,1:0.02109721):0.004129534):0.06316297):0.0006520787,(5:0.00885662,6:0.008050742):0.002972187):0.005872126):0.001411931,10:0.023096894):0.006448152):0.006644353,(((18:0.0050025216,19:0.0132761074):0.00586184946,17:0.008747681):0.0008786354,(12:0.002777987,16:0.02286091):0.003312292):0.001094658):0.001013948):0.00230291,(15:0.004545953,13:0.01067833):0.0005356826);
tree gen.468 = [&U] (15:0.004779643,((((((11:0.006202605,(((9:0.0030351588,(7:0.0094098581,8:0.00921809192):5.879307e-05):0.02143746,(((3:0.02340642,(2:0.01985107,1:0.01602887):0.003398773):0.06745295,(5:0.007134652,6:0.005134814):0.003967624):0.0008415582,4:0.01501392):0.008109947):0.002790473,10:0.016083182):0.01059951):0.006447979,16:0.02411576):0.0005816413,((18:0.0049344752,19:0.0122139412):0.003016719,17:0.008632013):0.0009979754):0.0008130169,12:0.005845571):0.001933581,14:0.0188075545):0.0008573813,13:0.007160981):0.0006315071);
tree gen.469 = [&U] ((13:0.00557789,(14:0.015583734,((((18:0.0056989961,19:0.0133094167):0.0047155437,17:0.01130937152):0.001407964,(16:0.01799087,(11:0.004118085,(10:0.0156285993,((((3:0.01322656,(1:0.02322203,2:0.01624166):0.004656547):0.04825918,(6:0.0071328,5:0.009250954):0.001561992):0.0008720672,4:0.02785171):0.008286394,((7:0.0050235288,9:0.0036505677):0.001543307,8:0.017157948):0.02181293):0.004050112):0.01331215):0.003086054):0.003865251):0.000192075,12:0.004186897):0.0003172388):0.00102881):0.0004588003,15:0.0025805743);
tree gen.470 = [&U] (14:0.018765412,(15:0.0035574954,(((((18:0.0052820566,19:0.0095743621):0.00293422362,17:0.0081688776):0.0005600856,12:0.004156843):0.001392741,(16:0.02561304,((10:0.0155797608,((4:0.0219791,((5:0.007896371,6:0.003474905):0.005879325,(3:0.01598912,(2:0.02175862,1:0.01990083):0.005539108):0.06006329):0.002076099):0.0123678,((7:0.007351106,8:0.0128082746):0.0038758687,9:0.0032395613):0.02604943):0.002352787):0.006840982,11:0.009805846):0.005236148):0.0001400644):0.000571462,13:0.008698618):0.0001359757):0.0002297496);
tree gen.471 = [&U] ((13:0.006682116,(14:0.01756410056,((15:0.005738847,((10:0.0142379263,(((4:0.01937887,(3:0.01521034,(2:0.02115094,1:0.01869596):0.004579644):0.06221795):0.0009397831,(5:0.008225276,6:0.00830221):0.002252894):0.004637448,(9:0.00488857,(8:0.008688685,7:0.0059695099):0.001116387):0.02645024):0.001636684):0.009101959,11:0.008002611):0.006337193):0.0005264377,(12:0.005871025,((18:0.0064471703,19:0.0177366073):0.0031930785,17:0.007853243):0.001527508):0.001706826):8.786043e-05):0.000645386):0.003701337,16:0.02315866);
tree gen.472 = [&U] ((((11:0.009103631,(((7:0.005644855,(9:0.005700147,8:0.019708354):0.002526257):0.020568434,(4:0.02687035,((5:0.008217611,6:0.005205083):0.00323511,(3:0.01914993,(2:0.01393363,1:0.01965717):0.003098433):0.07336654):0.001352583):0.007241667):0.001828965,10:0.019923924):0.01088926):0.00337996,16:0.02370899):0.001809005,((17:0.0141216139,(19:0.016362192,18:0.0038600555):0.00651135634):0.001108406,(12:0.002044539,14:0.020981425):0.001144561):0.002369744):0.0007739869,(13:0.008844913,15:0.005250907):0.0003014658);
tree gen.473 = [&U] (((((((19:0.018058466,18:0.0021105708):0.0054473861,17:0.0069322662):0.002841491,12:0.004368091):0.001568816,(16:0.02467922,((((((3:0.01602084,(2:0.01639064,1:0.01855356):0.004397933):0.0615333,(5:0.007179201,6:0.009001788):0.001614442):0.000177823,4:0.02024376):0.00753482,(9:0.0056224873,(7:0.005904847,8:0.019133692):0.002423239):0.0194351):0.0006770746,10:0.011592618):0.00746126,11:0.01267708):0.003813567):0.0008007044):0.0003592077,14:0.024298422):0.0005761384,15:0.0050069951):0.0006553751,13:0.004654535);
tree gen.474 = [&U] (((14:0.019919609,((16:0.03068738,(11:0.007188712,(((9:0.005527715,(7:0.0061538954,8:0.010416501):0.0001808459):0.0329981,(((3:0.0165176,(1:0.01887051,2:0.01788998):0.003018114):0.0633821,(6:0.007210856,5:0.008565882):0.001852137):0.0007106114,4:0.02574593):0.007593094):0.002051962,10:0.0142439671):0.01188299):0.007168866):0.001644053,((17:0.0120350318,(18:0.0030970267,19:0.015327813):0.0030834733):0.0008851767,12:0.006013194):0.0004907742):0.001046505):0.001287395,15:0.0027831218):0.0001324912,13:0.008285327);
tree gen.475 = [&U] ((((((16:0.03146464,(11:0.006755758,(10:0.013351673,(((7:0.0081219364,8:0.0135366845):0.0029399758,9:0.004880708):0.03023018,((3:0.01296297,(2:0.0169181,1:0.02115008):0.00336542):0.06580128,(4:0.02484673,(5:0.01100987,6:0.005424032):0.001313508):0.0004804369):0.01129551):0.001952904):0.009015909):0.002071386):0.003804765,12:0.006732261):0.0005308703,(17:0.0083533718,(18:0.0061870507,19:0.01709813211):0.0018573901):0.001249286):0.002030708,14:0.0167908809):0.001639197,13:0.01052119):0.000335357,15:0.006586036);
tree gen.476 = [&U] ((13:0.005010271,((((19:0.011797286,18:0.004971001):0.0047031607,17:0.006066299):0.001967789,((16:0.02593761,(11:0.01153152,((((7:0.00499366127,8:0.00853574):0.002151727,9:0.0024407398):0.01928347,(4:0.01591747,((6:0.008573093,5:0.01005546):0.003291359,(3:0.01418855,(1:0.021368,2:0.01670824):0.002496041):0.05166417):0.001953325):0.003792676):0.002422976,10:0.0159140902):0.00544765):0.004595264):0.002901763,12:0.005796842):4.062659e-05):0.0009146327,14:0.0212773818):0.0003565019):0.0007316182,15:0.0048585063);
tree gen.477 = [&U] ((15:0.007652558,(((12:0.006043475,((17:0.007267447,(18:0.00555012869,19:0.0157766962):0.0038268907):0.0009528703,16:0.03531777):0.0005294219):0.0008669796,(11:0.009553787,((((7:0.00840127858,8:0.009350887):0.0008101506,9:0.004492613):0.02642018,((3:0.01824517,(1:0.02580543,2:0.01777533):0.003014172):0.05505742,(4:0.02583666,(6:0.005359902,5:0.007980051):0.006174485):0.000234936):0.006521615):0.003307728,10:0.014656824):0.006859026):0.006435548):0.001495935,14:0.0293865945):0.0001448456):0.0007632671,13:0.009302353);
tree gen.478 = [&U] (((13:0.007706049,15:0.0053522591):0.0005603774,((((18:0.0041362758,19:0.0195686748):0.003112778,17:0.0091292217):0.0006762352,12:0.005397636):0.001010409,(16:0.03527113,(11:0.006601721,(10:0.014330555,((4:0.016108,((5:0.007172734,6:0.007920869):0.001405258,(3:0.01792191,(2:0.02402942,1:0.02150366):0.001642002):0.0732329):3.108859e-05):0.007258325,((8:0.0113755982,7:0.0072095713):0.001351993,9:0.004060545):0.02507226):0.003433734):0.01015383):0.003871829):0.001253877):0.002302186):0.0006601871,14:0.019336002);
tree gen.479 = [&U] (13:0.007523727,((15:0.0055747691,14:0.017720091):5.534491e-05,(((12:0.008731859,((19:0.0119136211,18:0.0036289797):0.0057407821,17:0.011825083):0.0006130942):0.001130628,16:0.01988573):0.001008632,(11:0.005890786,(10:0.01827061564,((4:0.02032038,((3:0.01173655,(1:0.0231182,2:0.01294546):0.006639435):0.06609369,(6:0.01121849,5:0.01260389):0.00454266):0.0004212246):0.007225029,(9:0.0043378693,(7:0.0077906056,8:0.010894105):0.0005421434):0.02116339):0.001963309):0.009001647):0.003051094):0.001265035):0.0007401902);
tree gen.480 = [&U] ((15:0.006539297,(((16:0.02733568,((17:0.011167848,(18:0.004603621,19:0.011716708):0.0067050559):0.0001902879,12:0.003886965):0.0009815266):0.001037666,(11:0.007629065,((((8:0.01213687283,7:0.011200972):0.001734592,9:0.001961595):0.02332081,(((6:0.006358038,5:0.009274179):0.003548373,(3:0.01362942,(1:0.02118297,2:0.02079429):0.005613203):0.06068221):0.001145025,4:0.01953988):0.0109259):0.00147976,10:0.01352889203):0.01003009):0.006304346):0.0009684157,13:0.00423391):0.0011545):6.943076e-05,14:0.0197325572);
tree gen.481 = [&U] ((11:0.008652479,((((7:0.00986349,8:0.00948265789):0.002087327,9:0.006451313):0.03545189,(((3:0.01680255,(1:0.01708723,2:0.02052481):0.003992646):0.07104562,4:0.02222778):0.0001728364,(6:0.01126075,5:0.009324579):0.004491393):0.006010234):0.002999297,10:0.017249791):0.01023358):0.004198344,((15:0.0089205108,13:0.00440039):0.0002365715,(14:0.016469239,(12:0.006698335,((17:0.014020919,(19:0.0106276213,18:0.004993712):0.0020846848):0.002352851,16:0.02240089):0.000317829):0.0009882221):0.0003012385):0.001596265);
tree gen.482 = [&U] (13:0.008241395,((14:0.0237404037,((12:0.004031228,(16:0.02076386,(11:0.00877171,(((9:0.007934028,(7:0.0066008397,8:0.0071284213):0.001059567):0.0266187,(4:0.0195043,((6:0.01198516,5:0.00992287):0.0021828,(3:0.01763571,(1:0.01690461,2:0.01510159):0.006184766):0.05969965):0.0006791559):0.006456833):0.002138663,10:0.0107390628):0.006943796):0.00683719):0.001395466):0.0007781603,((18:0.00356756,19:0.0129372982):0.0031113009,17:0.00829663974):0.00178424):0.001877059):0.0004778819,15:0.0055194746):0.002044154);
tree gen.483 = [&U] ((13:0.004381715,((((17:0.008350585,(19:0.013313323,18:0.005358754):0.0047942143):0.0007405973,12:0.007598907):0.0004338583,14:0.01425891):0.0008572705,(16:0.02776172,(11:0.004478283,(((((3:0.01328565,(1:0.0197816,2:0.01742726):0.005372779):0.05962635,(6:0.003955884,5:0.009079788):0.002356374):0.0004193452,4:0.0226545):0.005774804,(9:0.006066094,(8:0.0173413225,7:0.004926547):0.001548697):0.02575203):0.003106596,10:0.022316874):0.003281422):0.00383323):0.001940261):0.0002818995):0.001093725,15:0.004822951);
tree gen.484 = [&U] (15:0.0041436139,(13:0.004777888,((((17:0.007631695,(19:0.0096266387,18:0.0037255924):0.0054346227):0.001202728,12:0.003794034):9.504006e-06,14:0.01766358):0.0003220202,(16:0.02816659,(11:0.005621503,(((4:0.02086484,((6:0.007419631,5:0.008041788):0.005518234,(3:0.01891139,(1:0.01704127,2:0.01372361):0.001977507):0.05633695):0.0006028929):0.004929179,(9:0.006770056,(8:0.014232563,7:0.006540648):0.0004612807):0.02577086):0.0021084,10:0.011648746):0.01205113):0.004862144):0.0009789142):0.001024489):0.0001942917);
tree gen.485 = [&U] (16:0.0254863,(15:0.0040909529,((((10:0.016856154,(((4:0.01895131,(3:0.01574077,(2:0.01509624,1:0.01508822):0.005714025):0.06000127):0.002308432,(5:0.00980021,6:0.008286379):0.003073435):0.009826348,(9:0.0049217,(8:0.01018497873,7:0.0076127255):0.001368471):0.01953434):0.002783254):0.005474667,11:0.006333192):0.006365454,13:0.006899267):0.001061963,((((19:0.0111286171,18:0.0019615151):0.0043299345,17:0.006460492):0.001798341,12:0.00518772):0.003630755,14:0.024777814):0.0008540767):0.0003340446):0.001111811);
tree gen.486 = [&U] (((14:0.024476536,((11:0.009928279,((((7:0.0077141066,8:0.015071279):0.001102468,9:0.005601128):0.01753384,10:0.0212325685):0.001855416,(((5:0.00614445,6:0.006743539):0.003896584,(3:0.01407256,(2:0.02067758,1:0.01749578):0.004836911):0.07275901):0.001222141,4:0.02183729):0.007950387):0.01091651):0.003405534,((((19:0.01512541988,18:0.0019511789):0.0041784357,17:0.010876467):0.001129084,12:0.006301846):0.00141111,16:0.02759386):0.003092301):0.0002497165):0.001219378,15:0.004959824):0.001439578,13:0.009805371);
tree gen.487 = [&U] (13:0.009410751,(((((18:0.002994849,19:0.0175096869):0.01022467903,17:0.011912571):0.004922644,(12:0.001926149,14:0.0175234497):0.0008649214):0.0004457755,(16:0.01915129,(11:0.007879136,((((3:0.01270807,(1:0.02168039,2:0.01719855):0.007957868):0.08036915,(4:0.01820052,(6:0.008831757,5:0.008860414):0.004867859):0.0002992013):0.0110259,(9:0.003479831,(8:0.011278446,7:0.0068176003):0.001029977):0.02742989):0.003419952,10:0.019211297):0.008325954):0.003763058):0.0006995658):0.00201689,15:0.00515787):0.0003925645);
tree gen.488 = [&U] (13:0.008689878,((((11:0.007167528,(((4:0.02312487,((3:0.01590368,(1:0.01835711,2:0.02064378):0.008202851):0.05657005,(6:0.004541837,5:0.01223674):0.002879453):0.00323574):0.004658414,((7:0.0111523726,8:0.010461109):0.002320599,9:0.007181527):0.02090761):0.002464633,10:0.014436762):0.004604912):0.005641616,16:0.01681472):0.0006119197,(12:0.008907562,(14:0.02492817352,(17:0.0122494217,(18:0.0014747032,19:0.014860631):0.0021837706):0.001178813):0.0007029146):0.0009320912):0.0002032611,15:0.0053223825):6.053342e-05);
tree gen.489 = [&U] (15:0.003358106,((14:0.017637219,((12:0.005464671,(16:0.02238456,(11:0.006411605,(((((5:0.01048434,6:0.009635013):0.002112967,(3:0.0138738,(2:0.01816412,1:0.01946903):0.005478036):0.06097961):0.0006132099,4:0.01678421):0.004235425,(9:0.003807392,(8:0.015248285,7:0.0059672644):0.000899703):0.02139665):0.001869356,10:0.012800412):0.00558783):0.005798067):0.001655118):0.001342517,(17:0.0147423242,(18:0.0066825467,19:0.0136954269):0.004691305):0.00050417):0.00138157):0.0003957428,13:0.01003084):0.0008546523);
tree gen.490 = [&U] (15:0.0034674727,(13:0.007729919,(14:0.012863944,((((18:0.0047370836,19:0.0083885266):0.00647864411,17:0.0083923108):0.002028723,12:0.004691946):8.981786e-06,(16:0.02249979,(11:0.005959504,(10:0.017990826,(((4:0.02028793,(3:0.01583729,(1:0.02419946,2:0.01146195):0.002853209):0.06924225):0.0005705121,(6:0.007986588,5:0.005902008):0.003921174):0.007504645,((8:0.009877643,7:0.0047151402):0.001591947,9:0.00535861):0.02329883):0.0007192066):0.005280486):0.003423368):0.001845845):0.0003097294):0.0006061376):8.528433e-06);
tree gen.491 = [&U] ((13:0.00795987,15:0.005129185):0.001906198,(((17:0.007715545,(19:0.0129834688,18:0.0050642051):0.006172713):0.001677163,(12:0.00413674,14:0.026310533):0.001820389):0.001159141,(16:0.02357984,(11:0.01058822,(((((3:0.01198585,(1:0.01830228,2:0.02432689):0.003224857):0.07000655,(6:0.00815832,5:0.009899629):0.001795865):0.0006506345,4:0.0198521):0.01540659,((7:0.0072557775,8:0.009535073):0.0007518573,9:0.0042272707):0.02351464):0.001609641,10:0.012321154):0.006649944):0.00475222):0.002028309):0.001620677);
tree gen.492 = [&U] (16:0.02471721,((((11:0.008547827,((((5:0.006833136,6:0.008938618):0.004548465,((3:0.01442747,(2:0.009746992,1:0.01629232):0.00428436):0.06046493,4:0.01908789):0.001441971):0.005265897,(9:0.00386651,(8:0.0166857356,7:0.00757543213):0.002148853):0.03069541):0.004029294,10:0.0164197367):0.004760501):0.008046741,((17:0.007255277,(19:0.0134699453,18:0.0057085345):0.0055788836):0.001524774,12:0.007113479):0.001104976):0.001133883,14:0.01773412):0.0005160845,(13:0.005561812,15:0.006523022):0.0003354476):0.001240938);
tree gen.493 = [&U] (15:0.0072083738,((14:0.022810559,(((17:0.0080087437,(19:0.01302292828,18:0.001914802):0.005438912):0.001129591,12:0.006129806):0.0001036576,(16:0.02261544,((10:0.0135393688,((4:0.02463827,((3:0.01599692,(2:0.01293256,1:0.01994548):0.00619721):0.07353716,(5:0.007505851,6:0.005845555):0.001569419):0.001581027):0.008353996,(9:0.008132563,(8:0.016246411,7:0.0099835342):0.001207344):0.03459522):0.004796409):0.005430605,11:0.008487593):0.004625118):0.0008281376):0.0006407389):0.0002337357,13:0.009442403):9.417443e-05);
tree gen.494 = [&U] (15:0.0052077908,(((12:0.003747436,(16:0.02296289,(17:0.00800021957,(18:0.005104011,19:0.0123789665):0.00452323288):0.0001557968):3.996847e-05):0.002001843,14:0.020649032):0.001972274,(13:0.003942325,((10:0.0131063952,((((3:0.01635191,(2:0.01842237,1:0.03023533):0.006996576):0.07513106,(5:0.005868367,6:0.0055429):0.003629039):0.002554635,4:0.02746294):0.005052499,(9:0.0032172411,(8:0.012967075,7:0.0098047169):0.001564619):0.03156474):0.00211847):0.007448122,11:0.009828803):0.007119131):0.0005225501):0.0005007882);
tree gen.495 = [&U] ((((((17:0.0120836674,(18:0.0042325099,19:0.017331894):0.00310301302):0.0022260779,12:0.00496514):0.0005321599,14:0.021812991):0.001274445,((11:0.01055584,(10:0.018739538,((4:0.01805122,((3:0.01427749,(1:0.03079571,2:0.01513789):0.005425682):0.06100537,(6:0.01137812,5:0.01133839):0.00406662):0.001005308):0.01039995,(9:0.005020525,(7:0.012761344,8:0.01768994):0.0025748184):0.02835016):0.005373311):0.005835505):0.001881132,16:0.03404443):0.002403935):3.068913e-05,15:0.0068692681):0.0001401859,13:0.00535462);
tree gen.496 = [&U] (15:0.004912678,(13:0.008539597,(14:0.020732478,((12:0.002672141,(16:0.02326672,(11:0.01135388,(10:0.013196414,((4:0.02434764,((3:0.01184386,(1:0.02014322,2:0.01566458):0.005914462):0.06498794,(6:0.007853425,5:0.007760407):0.00159592):0.0004879273):0.00674402,((9:0.003378064,8:0.0150323925):0.001422831,7:0.006360191):0.030664827):0.002972101):0.008538063):0.006965689):0.002287759):0.0008353527,(17:0.0069930738,(19:0.0189495908,18:0.003291794):0.0041879084):0.001082841):0.0007177471):0.00144592):0.00035378);
tree gen.497 = [&U] (15:0.0056876305,(13:0.008146451,((((16:0.02524599,(11:0.01138005,(10:0.015743979,((((6:0.008886362,5:0.007295135):0.003664377,(3:0.01423627,(1:0.01843711,2:0.01884136):0.005178728):0.0635838):0.001702629,4:0.02504887):0.005349032,((7:0.0126349141,8:0.0142150247):0.002988056,9:0.005402205):0.02581699):0.003370375):0.006906684):0.006155128):0.0001429013,12:0.005701308):0.003486547,((18:0.0039503573,19:0.01608418469):0.0037243866,17:0.0120905103):0.001943654):0.0009338084,14:0.02043261):0.0005741324):0.001725674);
tree gen.498 = [&U] (((13:0.007410943,(((17:0.00889248345,(18:0.0036980307,19:0.0138631561):0.0053263942):0.001099548,12:0.006535184):0.002543271,14:0.017502537):0.00183533):0.0003675509,(16:0.03085648,((10:0.0167956516,((((3:0.01609724,(2:0.01226652,1:0.02292077):0.004256162):0.07115957,4:0.0231616):0.0003351166,(5:0.005925986,6:0.007828063):0.003127489):0.01370891,(9:0.0025229737,(8:0.016995464,7:0.005106707):0.0007100987):0.02418684):0.004579611):0.009825466,11:0.008632201):0.00208882):0.002584887):0.0001899787,15:0.006045119);
tree gen.499 = [&U] (((14:0.018790348,(((18:0.004580355,19:0.0217196089):0.003394591,17:0.0105962594):0.002164818,(12:0.006293242,(16:0.02352725,(11:0.00795767,(10:0.015533256,((4:0.02613208,((3:0.01092927,(1:0.01645793,2:0.01865205):0.005638528):0.05658645,(6:0.009963971,5:0.004764578):0.002202398):0.0005415219):0.005890933,((8:0.014583183,7:0.0047993913):0.001420053,9:0.003141375):0.02421123):0.002933777):0.008640073):0.005923333):0.0008206983):0.001104988):0.0003422843):0.002160902,13:0.00552299):5.681148e-05,15:0.005511355);
end;
