# Supplementary material for: Phylogenomics and classification of Cactaceae based on hundreds of nuclear genes
Source: Plant Syst Evol. 2025 Aug 11;311(5):28. doi: 10.1007/s00606-025-01948-z (PMC12339657; doi:10.1007/s00606-025-01948-z)
Supplement: Supplementary file 4 — Online Resource 4: Containing alignments and RAxML gene trees for all included loci and all phylogenetic datasets (ZIP 10372 KB) [file 606_2025_1948_MOESM4_ESM.zip › de Vos et al_ESM_4/ESM_data_bucky/5163_consensus.mafft.fastabuckytrees_pruned.in]

translate
1 0_Anacampserotaceae_P9315,
2 0_Anacampserotaceae_P9319,
3 0_Anacampserotaceae_P9321,
4 1a_Pereskioideae-Leu_P4619,
5 1b_Pereskioideae-ss_P4637,
6 1b_Pereskioideae-ss_S7212,
7 2a_Opuntioideae-Opuntieae_P4585,
8 2b_Opuntioideae-Cylindropuntieae_P9253,
9 2c_Opuntioideae-Pterocacteae_P4571,
10 3_Maihuenioideae_S5849,
11 4_Blossfeldioideae_P8439,
12 5a_Cactoideae-Lymanbensonieae_P9185,
13 5b_Cactoideae-Copiapoeae_P8881,
14 5c_Cactoideae-Cacteae_P9261,
15 5d_Cactoideae-Phyllocacteae_P9255,
16 5e_Cactoideae-Fraileeae_P9233,
17 5f_Cactoideae-Rhipsalideae_P4563,
18 5g_Cactoideae-Notocacteae_P5169,
19 5h_Cactoideae-Cereeae_P9183;
((((((((((((1,2),3),4),5),((7,9),8)),10),11),(((6,13),12),15)),17),14),18),16,19); 10
(((((((((((((1,2),3),(5,6)),4),((7,9),8)),10),11),(12,13)),17),14),18),16),15,19); 8
((((((((((((1,2),3),5),4),((7,9),8)),10),11),(((6,13),12),15)),17),14),18),16,19); 8
((((((((((((1,2),3),(5,6)),4),((7,9),8)),10),11),((12,13),15)),17),14),18),16,19); 7
(((((((((((((1,2),3),5),4),((7,9),8)),10),11),((6,13),12)),17),14),18),16),15,19); 6
((((((((((((1,2),3),4),(5,6)),((7,9),8)),10),11),((12,13),15)),17),14),18),16,19); 6
((((((((((((1,2),3),5),4),((7,9),8)),10),11),((6,13),(12,15))),17),14),18),16,19); 6
((((((((((((1,2),3),(5,6)),4),((7,9),8)),10),11),14),((12,13),15)),17),18),16,19); 5
((((((((((((1,2),3),4),(5,6)),((7,9),8)),10),11),14),((12,13),15)),17),18),16,19); 5
(((((((((((1,2),3),(4,5)),((7,9),8)),10),11),(((6,13),12),15)),17),14),18),16,19); 5
(((((((((1,2),3),(4,(5,6))),((7,9),8)),10),11),13),(((12,15),17),14)),(16,18),19); 5
(((((((((((((1,2),3),5),4),((7,9),8)),10),11),14),((6,13),12)),17),15),18),16,19); 4
((((((((((((1,2),3),(5,6)),4),((7,9),8)),10),11),14),(12,(13,15))),17),18),16,19); 4
(((((((((((1,2),3),(4,(5,6))),((7,9),8)),10),11),((12,13),15)),17),14),18),16,19); 4
(((((((((((1,2),3),(4,5)),((7,9),8)),10),11),(((6,13),12),15)),17),14),16),18,19); 4
(((((((((((1,2),3),(5,6)),4),((7,9),8)),10),11),13),14),12),(15,(16,(17,18))),19); 4
((((((((((1,2),3),4),(5,6)),((7,9),8)),10),11),13),(((12,15),17),14)),(16,18),19); 4
(((((((((((((1,2),3),4),(5,6)),((7,9),8)),10),11),(12,13)),17),14),16),18),15,19); 3
(((((((((((((1,2),3),4),(5,6)),((7,9),8)),10),11),(12,13)),17),14),18),16),15,19); 3
(((((((((((((1,2),3),4),5),((7,9),8)),10),11),((6,13),12)),17),14),16),18),15,19); 3
(((((((((((((1,2),3),4),5),((7,9),8)),10),11),((6,13),12)),17),14),18),16),15,19); 3
((((((((((((1,2),3),(4,(5,6))),((7,9),8)),10),11),(12,13)),17),14),18),16),15,19); 3
((((((((((((1,2),3),(4,5)),((7,9),8)),10),11),((6,13),12)),17),14),18),16),15,19); 3
((((((((((((1,2),3),(5,6)),4),((7,9),8)),10),11),((12,15),13)),17),14),18),16,19); 3
((((((((((((1,2),3),(5,6)),4),((7,9),8)),10),11),(12,13)),17),(14,16)),18),15,19); 3
((((((((((((1,2),3),4),(5,6)),((7,9),8)),10),11),((12,15),13)),17),14),18),16,19); 3
((((((((((((1,2),3),4),(5,6)),((7,9),8)),10),11),14),((12,15),13)),17),18),16,19); 3
((((((((((((1,2),3),4),5),((7,9),8)),10),11),14),(((6,13),12),15)),17),16),18,19); 3
((((((((((((1,2),3),4),5),((7,9),8)),10),11),14),(((6,13),12),15)),17),18),16,19); 3
((((((((((((1,2),3),5),4),((7,9),8)),10),11),14),(((6,13),12),15)),17),18),16,19); 3
(((((((((((1,2),3),(4,5)),((7,9),8)),10),11),14),(((6,13),12),15)),17),16),18,19); 3
(((((((((((1,2),3),(4,5)),((7,9),8)),10),11),14),(((6,13),12),15)),17),18),16,19); 3
(((((((((((1,2),3),(5,6)),4),((7,9),8)),10),11),13),14),((12,15),17)),(16,18),19); 3
((((((((((1,2),3),(4,(5,6))),((7,9),8)),10),11),13),((12,15),17)),14),(16,18),19); 3
((((((((((1,2),3),(5,6)),4),((7,9),8)),10),11),13),((12,15),17)),((14,18),16),19); 3
((((((((((1,2),3),(5,6)),4),((7,9),8)),10),11),13),(12,15)),(((14,18),17),16),19); 3
((((((((((1,2),3),4),(5,6)),((7,9),8)),10),11),13),(12,15)),(((14,17),16),18),19); 3
(((((((((((((1,2),3),(5,6)),4),((7,9),8)),10),11),(13,15)),12),17),14),18),16,19); 2
(((((((((((((1,2),3),4),(5,6)),((7,9),8)),10),11),(12,13)),17),15),14),18),16,19); 2
(((((((((((((1,2),3),4),5),((7,9),8)),10),11),14),((6,13),12)),17),18),16),15,19); 2
(((((((((((((1,2),3),5),4),((7,9),8)),10),11),((6,13),12)),17),14),16),18),15,19); 2
(((((((((((((1,2),3),5),4),((7,9),8)),10),11),14),((6,13),12)),15),17),18),16,19); 2
(((((((((((((1,2),3),5),4),((7,9),8)),10),11),14),((6,13),12)),17),16),18),15,19); 2
((((((((((((1,2),3),(4,(5,6))),((7,9),8)),10),11),14),(12,13)),17),15),18),16,19); 2
((((((((((((1,2),3),(4,5)),((7,9),8)),10),11),14),((6,13),12)),17),15),18),16,19); 2
((((((((((((1,2),3),(5,6)),4),((7,9),8)),10),11),((12,13),15)),17),18),16),14,19); 2
((((((((((((1,2),3),(5,6)),4),((7,9),8)),10),11),((12,13),17)),15),14),18),16,19); 2
((((((((((((1,2),3),(5,6)),4),((7,9),8)),10),11),((12,15),13)),17),14),16),18,19); 2
((((((((((((1,2),3),(5,6)),4),((7,9),8)),10),11),(12,13)),17),14),(16,18)),15,19); 2
((((((((((((1,2),3),(5,6)),4),((7,9),8)),10),11),14),((12,15),13)),17),16),18,19); 2
((((((((((((1,2),3),(5,6)),4),((7,9),8)),10),11),14),((12,15),13)),17),18),16,19); 2
((((((((((((1,2),3),4),(5,6)),((7,9),8)),10),11),((12,15),13)),17),14),16),18,19); 2
((((((((((((1,2),3),4),(5,6)),((7,9),8)),10),11),(12,(13,15))),17),14),18),16,19); 2
((((((((((((1,2),3),4),(5,6)),((7,9),8)),10),11),(12,13)),17),(14,16)),18),15,19); 2
((((((((((((1,2),3),4),(5,6)),((7,9),8)),10),11),(12,13)),17),15),14),(16,18),19); 2
((((((((((((1,2),3),4),5),((7,9),8)),10),11),(((6,13),12),15)),17),14),16),18,19); 2
((((((((((((1,2),3),4),5),((7,9),8)),10),11),((6,13),(12,15))),17),14),18),16,19); 2
((((((((((((1,2),3),4),5),((7,9),8)),10),11),14),((6,13),(12,15))),17),16),18,19); 2
((((((((((((1,2),3),5),4),((7,9),8)),10),11),(((6,13),12),15)),17),16),14),18,19); 2
((((((((((((1,2),3),5),4),((7,9),8)),10),11),((6,13),12)),17),(14,16)),18),15,19); 2
(((((((((((1,(2,3)),4),(5,6)),((7,9),8)),10),11),((12,13),15)),17),14),18),16,19); 2
(((((((((((1,2),3),(4,(5,6))),((7,9),8)),10),11),((12,13),15)),17),16),14),18,19); 2
(((((((((((1,2),3),(4,(5,6))),((7,9),8)),10),11),(12,(13,15))),17),14),18),16,19); 2
(((((((((((1,2),3),(4,(5,6))),((7,9),8)),10),11),(12,13)),17),(14,16)),18),15,19); 2
(((((((((((1,2),3),(4,(5,6))),((7,9),8)),10),11),14),((12,13),15)),17),18),16,19); 2
(((((((((((1,2),3),(4,(5,6))),((7,9),8)),10),11),14),((12,15),13)),17),18),16,19); 2
(((((((((((1,2),3),(4,5)),((7,9),8)),10),11),((6,13),12)),17),14),(16,18)),15,19); 2
(((((((((((1,2),3),(5,6)),4),((7,9),8)),10),11),((12,15),13)),17),(14,16)),18,19); 2
(((((((((((1,2),3),(5,6)),4),((7,9),8)),10),11),13),((12,15),17)),14),(16,18),19); 2
(((((((((((1,2),3),(5,6)),4),((7,9),8)),10),11),13),14),(12,15)),(16,(17,18)),19); 2
(((((((((((1,2),3),4),(5,6)),((7,9),8)),10),11),(12,(13,15))),17),14),(16,18),19); 2
(((((((((((1,2),3),4),(5,6)),((7,9),8)),10),11),13),(12,15)),14),(16,(17,18)),19); 2
(((((((((((1,2),3),5),4),((7,9),8)),10),11),(((6,13),12),15)),17),(14,16)),18,19); 2
(((((((((((1,2),3),5),4),((7,9),8)),10),11),((6,13),(12,15))),17),14),(16,18),19); 2
((((((((((1,2),3),(4,(5,6))),((7,9),8)),10),11),13),14),((12,15),17)),(16,18),19); 2
((((((((((1,2),3),(4,5)),((7,9),8)),10),11),(((6,13),12),15)),17),14),(16,18),19); 2
((((((((((1,2),3),(5,6)),4),((7,9),8)),10),11),13),(12,15)),((14,(16,18)),17),19); 2
((((((((((1,2),3),4),(5,6)),((7,9),8)),10),11),13),((12,15),14)),((16,17),18),19); 2
((((((((((1,2),3),4),(5,6)),((7,9),8)),10),11),13),((12,15),14)),(16,(17,18)),19); 2
((((((((((1,2),3),4),(5,6)),((7,9),8)),10),11),13),((12,15),17)),((14,16),18),19); 2
((((((((((1,2),3),4),(5,6)),((7,9),8)),10),11),13),(12,14)),(15,(16,(17,18))),19); 2
(((((((((1,2),3),(4,(5,6))),((7,9),8)),10),11),13),(12,15)),(((14,18),17),16),19); 2
((((((((1,2),3),(5,6)),4),((7,9),8)),10),11),(((12,15),(13,((16,18),17))),14),19); 2
((((((((1,2),3),4),(5,6)),((7,9),8)),10),11),((12,15),(13,(((14,16),17),18))),19); 2
(((((((1,2),3),(4,(5,6))),((7,9),8)),10),11),(((12,15),17),(13,((14,16),18))),19); 2
(((((((1,2),3),(4,(5,6))),((7,9),8)),10),11),((12,(13,(15,((16,18),17)))),14),19); 2
((((((((((((((1,2),3),5),4),((7,9),8)),10),11),12),(6,13)),15),17),14),18),16,19); 1
(((((((((((((1,2),3),(5,6)),4),((7,9),8)),10),11),(12,13)),15),14),17),18),16,19); 1
(((((((((((((1,2),3),(5,6)),4),((7,9),8)),10),11),(12,13)),17),14),15),18),16,19); 1
(((((((((((((1,2),3),(5,6)),4),((7,9),8)),10),11),(12,13)),17),14),16),18),15,19); 1
(((((((((((((1,2),3),(5,6)),4),((7,9),8)),10),11),(12,13)),17),15),14),18),16,19); 1
(((((((((((((1,2),3),(5,6)),4),((7,9),8)),10),11),(12,13)),17),16),14),18),15,19); 1
(((((((((((((1,2),3),(5,6)),4),((7,9),8)),10),11),(12,13)),17),16),18),15),14,19); 1
(((((((((((((1,2),3),(5,6)),4),((7,9),8)),10),11),15),(12,13)),17),14),16),18,19); 1
(((((((((((((1,2),3),(5,6)),4),((7,9),8)),10),11),17),(12,13)),15),14),16),18,19); 1
(((((((((((((1,2),3),4),(5,6)),((7,9),8)),10),11),(12,13)),14),17),15),18),16,19); 1
(((((((((((((1,2),3),4),(5,6)),((7,9),8)),10),11),(12,13)),17),15),18),16),14,19); 1
(((((((((((((1,2),3),4),(5,6)),((7,9),8)),10),11),13),(12,15)),17),14),18),16,19); 1
(((((((((((((1,2),3),4),(5,6)),((7,9),8)),10),11),14),(12,13)),17),15),18),16,19); 1
(((((((((((((1,2),3),4),(5,6)),((7,9),8)),10),11),14),12),(13,15)),17),18),16,19); 1
(((((((((((((1,2),3),4),5),((7,9),8)),10),11),((6,13),12)),14),17),18),16),15,19); 1
(((((((((((((1,2),3),4),5),((7,9),8)),10),11),((6,13),12)),15),17),14),16),18,19); 1
(((((((((((((1,2),3),4),5),((7,9),8)),10),11),((6,13),12)),15),17),14),18),16,19); 1
(((((((((((((1,2),3),4),5),((7,9),8)),10),11),14),((6,13),12)),15),17),16),18,19); 1
(((((((((((((1,2),3),4),5),((7,9),8)),10),11),14),((6,13),12)),15),17),18),16,19); 1
(((((((((((((1,2),3),4),5),((7,9),8)),10),11),14),((6,13),12)),16),18),17),15,19); 1
(((((((((((((1,2),3),4),5),((7,9),8)),10),11),14),((6,13),12)),17),15),18),16,19); 1
(((((((((((((1,2),3),5),4),((7,9),8)),10),11),((6,13),12)),17),16),15),14),18,19); 1
(((((((((((((1,2),3),5),4),((7,9),8)),10),11),((6,13),12)),17),18),14),16),15,19); 1
(((((((((((((1,3),2),(5,6)),4),((7,9),8)),10),11),(12,13)),17),18),16),15),14,19); 1
(((((((((((((1,3),2),4),5),((7,9),8)),10),11),14),((6,13),12)),17),15),18),16,19); 1
((((((((((((1,(2,3)),(5,6)),4),((7,9),8)),10),11),(12,13)),17),16),18),15),14,19); 1
((((((((((((1,(2,3)),4),(5,6)),((7,9),8)),10),11),15),(12,13)),17),14),16),18,19); 1
((((((((((((1,(2,3)),4),5),((7,9),8)),10),11),14),((6,13),12)),17),16),18),15,19); 1
((((((((((((1,(2,3)),5),4),((7,9),8)),10),11),((6,13),12)),14),17),18),16),15,19); 1
((((((((((((1,(2,3)),5),4),((7,9),8)),10),11),((6,13),12)),15),17),16),14),18,19); 1
((((((((((((1,2),3),(4,(5,6))),((7,9),8)),10),11),(12,13)),14),17),15),18),16,19); 1
((((((((((((1,2),3),(4,(5,6))),((7,9),8)),10),11),(12,13)),17),18),16),15),14,19); 1
((((((((((((1,2),3),(4,(5,6))),((7,9),8)),10),11),(13,15)),12),17),14),18),16,19); 1
((((((((((((1,2),3),(4,(5,6))),((7,9),8)),10),11),14),(12,13)),17),18),16),15,19); 1
((((((((((((1,2),3),(4,(5,6))),((7,9),8)),10),11),14),15),(12,13)),17),18),16,19); 1
((((((((((((1,2),3),(4,5)),((7,9),8)),10),11),((6,13),12)),17),14),15),16),18,19); 1
((((((((((((1,2),3),(4,5)),((7,9),8)),10),11),((6,13),12)),17),14),16),18),15,19); 1
((((((((((((1,2),3),(4,5)),((7,9),8)),10),11),((6,13),12)),17),15),14),18),16,19); 1
((((((((((((1,2),3),(4,5)),((7,9),8)),10),11),((6,13),12)),17),16),15),14),18,19); 1
((((((((((((1,2),3),(4,5)),((7,9),8)),10),11),14),((6,13),12)),17),15),16),18,19); 1
((((((((((((1,2),3),(4,5)),((7,9),8)),10),11),14),((6,13),12)),17),16),18),15,19); 1
((((((((((((1,2),3),(4,5)),((7,9),8)),10),11),14),((6,13),12)),17),18),16),15,19); 1
((((((((((((1,2),3),(4,5)),((7,9),8)),10),11),14),17),((6,13),12)),15),18),16,19); 1
((((((((((((1,2),3),(4,5)),((7,9),8)),10),11),15),((6,13),12)),14),17),18),16,19); 1
((((((((((((1,2),3),(4,5)),((7,9),8)),11),10),14),((6,13),12)),17),18),16),15,19); 1
((((((((((((1,2),3),(5,6)),4),((7,9),8)),10),11),((12,13),14)),15),17),18),16,19); 1
((((((((((((1,2),3),(5,6)),4),((7,9),8)),10),11),((12,13),15)),14),17),18),16,19); 1
((((((((((((1,2),3),(5,6)),4),((7,9),8)),10),11),((12,13),15)),17),16),14),18,19); 1
((((((((((((1,2),3),(5,6)),4),((7,9),8)),10),11),(12,(13,15))),17),14),16),18,19); 1
((((((((((((1,2),3),(5,6)),4),((7,9),8)),10),11),(12,13)),17),(16,18)),15),14,19); 1
((((((((((((1,2),3),(5,6)),4),((7,9),8)),10),11),(12,13)),17),15),(14,16)),18,19); 1
((((((((((((1,2),3),(5,6)),4),((7,9),8)),10),11),(12,13)),17),18),(14,16)),15,19); 1
((((((((((((1,2),3),(5,6)),4),((7,9),8)),10),11),(12,15)),13),17),14),(16,18),19); 1
((((((((((((1,2),3),(5,6)),4),((7,9),8)),10),11),13),14),15),12),((16,18),17),19); 1
((((((((((((1,2),3),(5,6)),4),((7,9),8)),10),11),14),((12,13),15)),17),16),18,19); 1
((((((((((((1,2),3),(5,6)),4),((7,9),8)),10),11),14),((12,13),15)),18),17),16,19); 1
((((((((((((1,2),3),(5,6)),4),((7,9),8)),10),11),14),((12,13),17)),15),18),16,19); 1
((((((((((((1,2),3),(5,6)),4),((7,9),8)),10),11),14),(12,(13,15))),17),16),18,19); 1
((((((((((((1,2),3),(5,6)),4),((7,9),8)),10),11),14),(12,13)),17),(16,18)),15,19); 1
((((((((((((1,2),3),4),(5,6)),((7,9),8)),10),11),((12,13),15)),17),16),18),14,19); 1
((((((((((((1,2),3),4),(5,6)),((7,9),8)),10),11),((12,13),15)),17),18),16),14,19); 1
((((((((((((1,2),3),4),(5,6)),((7,9),8)),10),11),(12,13)),17),(14,15)),18),16,19); 1
((((((((((((1,2),3),4),(5,6)),((7,9),8)),10),11),14),((12,13),17)),15),18),16,19); 1
((((((((((((1,2),3),4),(5,6)),((7,9),8)),10),11),14),(12,(13,15))),17),16),18,19); 1
((((((((((((1,2),3),4),(5,6)),((7,9),8)),10),11),14),17),((12,13),15)),16),18,19); 1
((((((((((((1,2),3),4),(5,6)),((7,9),8)),10),11),17),((12,13),15)),14),18),16,19); 1
((((((((((((1,2),3),4),5),((7,9),8)),10),11),(((6,13),12),15)),14),16),17),18,19); 1
((((((((((((1,2),3),4),5),((7,9),8)),10),11),((6,13),(12,15))),17),14),16),18,19); 1
((((((((((((1,2),3),4),5),((7,9),8)),10),11),((6,13),(12,15))),17),16),14),18,19); 1
((((((((((((1,2),3),4),5),((7,9),8)),10),11),((6,13),12)),(14,15)),17),16),18,19); 1
((((((((((((1,2),3),4),5),((7,9),8)),10),11),((6,13),12)),17),(14,16)),18),15,19); 1
((((((((((((1,2),3),4),5),((7,9),8)),10),11),((6,13),12)),17),15),14),(16,18),19); 1
((((((((((((1,2),3),4),5),((7,9),8)),10),11),14),(((6,13),12),17)),15),18),16,19); 1
((((((((((((1,2),3),4),5),((7,9),8)),10),11),14),(((6,13),15),12)),17),16),18,19); 1
((((((((((((1,2),3),4),5),((7,9),8)),10),11),14),(((6,13),15),12)),17),18),16,19); 1
((((((((((((1,2),3),4),5),((7,9),8)),10),11),14),((6,13),12)),17),15),(16,18),19); 1
((((((((((((1,2),3),4),5),((7,9),8)),10),11),15),((6,13),12)),17),(14,16)),18,19); 1
((((((((((((1,2),3),5),4),((7,9),8)),10),11),(((6,13),12),15)),14),17),16),18,19); 1
((((((((((((1,2),3),5),4),((7,9),8)),10),11),(((6,13),12),15)),17),14),16),18,19); 1
((((((((((((1,2),3),5),4),((7,9),8)),10),11),((6,13),(12,15))),14),17),18),16,19); 1
((((((((((((1,2),3),5),4),((7,9),8)),10),11),((6,13),12)),15),17),(14,16)),18,19); 1
((((((((((((1,2),3),5),4),((7,9),8)),10),11),(14,15)),((6,13),12)),17),16),18,19); 1
((((((((((((1,2),3),5),4),((7,9),8)),10),11),14),((6,13),(12,15))),17),16),18,19); 1
((((((((((((1,2),3),5),4),((7,9),8)),10),11),14),((6,13),(12,15))),17),18),16,19); 1
((((((((((((1,2),3),5),4),((7,9),8)),10),11),14),((6,13),12)),(15,17)),18),16,19); 1
((((((((((((1,3),2),(5,6)),4),((7,9),8)),10),11),15),(12,13)),17),(14,16)),18,19); 1
((((((((((((1,3),2),4),5),((7,9),8)),10),11),(((6,13),12),15)),17),14),16),18,19); 1
((((((((((((1,3),2),4),5),((7,9),8)),10),11),(((6,13),12),15)),17),14),18),16,19); 1
(((((((((((1,(2,3)),(4,5)),((7,9),8)),10),11),14),((6,13),12)),17),18),16),15,19); 1
(((((((((((1,(2,3)),(5,6)),4),((7,9),8)),10),11),((12,13),15)),17),14),18),16,19); 1
(((((((((((1,(2,3)),(5,6)),4),((7,9),8)),10),11),14),17),((12,13),15)),18),16,19); 1
(((((((((((1,(2,3)),4),(5,6)),((7,9),8)),10),11),((12,15),13)),17),14),16),18,19); 1
(((((((((((1,(2,3)),4),(5,6)),((7,9),8)),10),11),((12,15),13)),17),14),18),16,19); 1
(((((((((((1,(2,3)),4),(5,6)),((7,9),8)),10),11),(12,(13,15))),17),14),18),16,19); 1
(((((((((((1,(2,3)),4),(5,6)),((7,9),8)),10),11),(12,13)),17),18),(14,16)),15,19); 1
(((((((((((1,(2,3)),4),5),((7,9),8)),10),11),14),(((6,13),12),15)),17),18),16,19); 1
(((((((((((1,(2,3)),5),4),((7,9),8)),10),11),(((6,13),12),15)),17),14),18),16,19); 1
(((((((((((1,(2,3)),5),4),((7,9),8)),10),11),(((6,13),12),17)),15),14),18),16,19); 1
(((((((((((1,(2,3)),5),4),((7,9),8)),10),11),14),((6,13),(12,15))),17),16),18,19); 1
(((((((((((1,2),3),(4,(5,6))),((7,9),8)),10),11),((12,15),13)),17),14),18),16,19); 1
(((((((((((1,2),3),(4,(5,6))),((7,9),8)),10),11),(12,13)),15),17),(14,16)),18,19); 1
(((((((((((1,2),3),(4,(5,6))),((7,9),8)),10),11),13),14),17),(12,15)),(16,18),19); 1
(((((((((((1,2),3),(4,(5,6))),((7,9),8)),10),11),14),(12,(13,15))),17),16),18,19); 1
(((((((((((1,2),3),(4,(5,6))),((7,9),8)),10),11),14),(12,13)),15),17),(16,18),19); 1
(((((((((((1,2),3),(4,(5,6))),((7,9),8)),10),11),17),((12,13),15)),14),18),16,19); 1
(((((((((((1,2),3),(4,(5,6))),((7,9),8)),10),11),17),((12,15),13)),14),18),16,19); 1
(((((((((((1,2),3),(4,(5,6))),((7,9),8)),10),11),17),(12,13)),15),18),(14,16),19); 1
(((((((((((1,2),3),(4,5)),((7,9),8)),10),11),(((6,13),12),15)),17),16),14),18,19); 1
(((((((((((1,2),3),(4,5)),((7,9),8)),10),11),(((6,13),15),12)),17),14),16),18,19); 1
(((((((((((1,2),3),(4,5)),((7,9),8)),10),11),((6,13),12)),17),15),18),(14,16),19); 1
(((((((((((1,2),3),(4,5)),((7,9),8)),10),11),14),(((6,13),12),17)),15),16),18,19); 1
(((((((((((1,2),3),(4,5)),((7,9),8)),10),11),14),(((6,13),12),17)),15),18),16,19); 1
(((((((((((1,2),3),(4,5)),((7,9),8)),10),11),14),((6,13),(12,15))),17),18),16,19); 1
(((((((((((1,2),3),(5,6)),4),((7,9),8)),10),11),(((12,13),15),14)),17),18),16,19); 1
(((((((((((1,2),3),(5,6)),4),((7,9),8)),10),11),((12,13),15)),17),(16,18)),14,19); 1
(((((((((((1,2),3),(5,6)),4),((7,9),8)),10),11),((12,13),15)),17),14),(16,18),19); 1
(((((((((((1,2),3),(5,6)),4),((7,9),8)),10),11),((12,13),15)),17),18),(14,16),19); 1
(((((((((((1,2),3),(5,6)),4),((7,9),8)),10),11),(12,(13,15))),17),18),(14,16),19); 1
(((((((((((1,2),3),(5,6)),4),((7,9),8)),10),11),13),(12,(15,17))),14),(16,18),19); 1
(((((((((((1,2),3),(5,6)),4),((7,9),8)),10),11),13),(12,15)),14),((16,18),17),19); 1
(((((((((((1,2),3),(5,6)),4),((7,9),8)),10),11),13),(12,15)),17),(14,(16,18)),19); 1
(((((((((((1,2),3),(5,6)),4),((7,9),8)),10),11),13),(12,17)),15),(14,(16,18)),19); 1
(((((((((((1,2),3),(5,6)),4),((7,9),8)),10),11),13),12),14),(15,((16,18),17)),19); 1
(((((((((((1,2),3),(5,6)),4),((7,9),8)),10),11),14),(12,(13,15))),17),(16,18),19); 1
(((((((((((1,2),3),4),(5,6)),((7,9),8)),10),11),((12,13),15)),17),14),(16,18),19); 1
(((((((((((1,2),3),4),(5,6)),((7,9),8)),10),11),((12,15),13)),17),(14,16)),18,19); 1
(((((((((((1,2),3),4),(5,6)),((7,9),8)),10),11),((12,15),13)),17),14),(16,18),19); 1
(((((((((((1,2),3),4),(5,6)),((7,9),8)),10),11),13),((12,15),17)),14),(16,18),19); 1
(((((((((((1,2),3),4),(5,6)),((7,9),8)),10),11),13),(12,15)),(16,(17,18))),14,19); 1
(((((((((((1,2),3),4),(5,6)),((7,9),8)),10),11),13),14),(12,17)),((15,18),16),19); 1
(((((((((((1,2),3),4),(5,6)),((7,9),8)),10),11),14),((12,13),15)),17),(16,18),19); 1
(((((((((((1,2),3),4),5),((7,9),8)),10),11),(((6,13),12),15)),17),14),(16,18),19); 1
(((((((((((1,2),3),5),4),((7,9),8)),10),11),14),((((6,13),12),15),17)),18),16,19); 1
(((((((((((1,2),3),5),4),((7,9),8)),10),11),14),(((6,13),12),15)),17),(16,18),19); 1
(((((((((((1,3),2),(4,5)),((7,9),8)),10),11),(((6,13),12),15)),17),14),18),16,19); 1
(((((((((((1,3),2),4),(5,6)),((7,9),8)),10),11),((12,13),15)),17),18),(14,16),19); 1
(((((((((((1,3),2),5),4),((7,9),8)),10),11),(14,17)),((6,13),(12,15))),18),16,19); 1
((((((((((1,(2,3)),(4,(5,6))),((7,9),8)),10),11),((12,13),15)),17),18),16),14,19); 1
((((((((((1,(2,3)),(4,(5,6))),((7,9),8)),10),11),(12,(13,15))),17),14),18),16,19); 1
((((((((((1,(2,3)),(4,(5,6))),((7,9),8)),10),11),14),(12,(13,15))),17),18),16,19); 1
((((((((((1,(2,3)),(4,(5,6))),((7,9),8)),10),11),17),((12,13),15)),14),18),16,19); 1
((((((((((1,(2,3)),(4,5)),((7,9),8)),10),11),(((6,13),12),15)),17),14),18),16,19); 1
((((((((((1,(2,3)),(4,5)),((7,9),8)),10),11),(((6,13),15),12)),17),14),18),16,19); 1
((((((((((1,(2,3)),(4,5)),((7,9),8)),10),11),14),17),((6,13),(12,15))),16),18,19); 1
((((((((((1,(2,3)),4),(5,6)),((7,9),8)),10),11),13),(12,15)),14),((16,18),17),19); 1
((((((((((1,2),3),(4,(5,6))),((7,9),8)),10),11),(((12,13),15),17)),14),18),16,19); 1
((((((((((1,2),3),(4,(5,6))),((7,9),8)),10),11),(((12,13),15),17)),16),14),18,19); 1
((((((((((1,2),3),(4,(5,6))),((7,9),8)),10),11),(((12,15),13),14)),17),18),16,19); 1
((((((((((1,2),3),(4,(5,6))),((7,9),8)),10),11),((12,15),13)),17),(14,16)),18,19); 1
((((((((((1,2),3),(4,(5,6))),((7,9),8)),10),11),(12,13)),17),((14,16),15)),18,19); 1
((((((((((1,2),3),(4,(5,6))),((7,9),8)),10),11),13),12),14),((15,(17,18)),16),19); 1
((((((((((1,2),3),(4,(5,6))),((7,9),8)),10),11),13),12),14),(15,((16,18),17)),19); 1
((((((((((1,2),3),(4,(5,6))),((7,9),8)),10),11),13),12),14),(15,(16,(17,18))),19); 1
((((((((((1,2),3),(4,(5,6))),((7,9),8)),10),11),13),14),(12,15)),((16,17),18),19); 1
((((((((((1,2),3),(4,(5,6))),((7,9),8)),10),11),13),14),(12,17)),(15,(16,18)),19); 1
((((((((((1,2),3),(4,(5,6))),((7,9),8)),10),11),14),((12,13),15)),17),(16,18),19); 1
((((((((((1,2),3),(4,5)),((7,9),8)),10),11),(((6,13),12),14)),15),17),(16,18),19); 1
((((((((((1,2),3),(4,5)),((7,9),8)),10),11),(((6,13),12),15)),17),(14,16)),18,19); 1
((((((((((1,2),3),(5,6)),4),((7,9),8)),10),11),((12,(13,15)),14)),17),(16,18),19); 1
((((((((((1,2),3),(5,6)),4),((7,9),8)),10),11),12),14),(13,(15,((16,18),17))),19); 1
((((((((((1,2),3),(5,6)),4),((7,9),8)),10),11),13),(((12,15),17),14)),(16,18),19); 1
((((((((((1,2),3),(5,6)),4),((7,9),8)),10),11),13),((12,15),14)),(16,(17,18)),19); 1
((((((((((1,2),3),(5,6)),4),((7,9),8)),10),11),13),((12,17),15)),((14,18),16),19); 1
((((((((((1,2),3),(5,6)),4),((7,9),8)),10),11),13),(12,(15,17))),((14,16),18),19); 1
((((((((((1,2),3),(5,6)),4),((7,9),8)),10),11),13),(12,14)),(15,(16,(17,18))),19); 1
((((((((((1,2),3),(5,6)),4),((7,9),8)),10),11),13),(12,15)),(((14,16),17),18),19); 1
((((((((((1,2),3),(5,6)),4),((7,9),8)),10),11),13),(12,15)),(((14,17),18),16),19); 1
((((((((((1,2),3),(5,6)),4),((7,9),8)),10),11),13),(12,15)),((14,(17,18)),16),19); 1
((((((((((1,2),3),(5,6)),4),((7,9),8)),10),11),13),(12,17)),((14,(15,18)),16),19); 1
((((((((((1,2),3),(5,6)),4),((7,9),8)),10),11),13),(12,17)),((14,(16,18)),15),19); 1
((((((((((1,2),3),(5,6)),4),((7,9),8)),10),11),13),12),((((14,17),18),16),15),19); 1
((((((((((1,2),3),(5,6)),4),((7,9),8)),10),11),13),12),((((14,18),17),16),15),19); 1
((((((((((1,2),3),(5,6)),4),((7,9),8)),10),11),13),12),(((14,(17,18)),16),15),19); 1
((((((((((1,2),3),4),(5,6)),((7,9),8)),10),11),13),(12,15)),(((14,16),18),17),19); 1
((((((((((1,2),3),4),(5,6)),((7,9),8)),10),11),13),(12,15)),(((14,18),17),16),19); 1
((((((((((1,2),3),4),(5,6)),((7,9),8)),10),11),13),(12,17)),((14,(16,18)),15),19); 1
((((((((((1,2),3),4),(5,6)),((7,9),8)),10),11),13),12),((((14,18),17),16),15),19); 1
(((((((((1,2),3),(4,(5,6))),((7,9),8)),10),11),13),((12,15),(14,17))),(16,18),19); 1
(((((((((1,2),3),(4,(5,6))),((7,9),8)),10),11),13),((12,15),17)),((14,16),18),19); 1
(((((((((1,2),3),(4,(5,6))),((7,9),8)),10),11),13),((12,17),14)),(15,(16,18)),19); 1
(((((((((1,2),3),(4,(5,6))),((7,9),8)),10),11),13),(12,17)),(((14,16),18),15),19); 1
(((((((((1,2),3),(4,(5,6))),((7,9),8)),10),11),13),(12,17)),(((14,18),16),15),19); 1
(((((((((1,2),3),(4,(5,6))),((7,9),8)),10),11),13),(12,17)),((14,(16,18)),15),19); 1
(((((((((1,2),3),(4,5)),((7,9),8)),10),11),((((6,13),12),15),14)),17),(16,18),19); 1
(((((((((1,2),3),(4,5)),((7,9),8)),10),11),((((6,13),12),17),14)),(16,18)),15,19); 1
(((((((((1,2),3),(4,5)),((7,9),8)),10),11),((((6,13),14),17),(12,15))),18),16,19); 1
(((((((((1,2),3),(4,5)),((7,9),8)),10),11),(6,13)),(12,17)),(((14,18),16),15),19); 1
(((((((((1,2),3),(5,6)),4),((7,9),8)),10),11),(((12,(13,(16,18))),15),17)),14,19); 1
(((((((((1,2),3),(5,6)),4),((7,9),8)),10),11),(((12,15),13),14)),((16,18),17),19); 1
(((((((((1,2),3),(5,6)),4),((7,9),8)),10),11),(((12,15),17),13)),((14,18),16),19); 1
(((((((((1,2),3),(5,6)),4),((7,9),8)),10),11),((12,15),(13,((16,18),17)))),14,19); 1
(((((((((1,2),3),(5,6)),4),((7,9),8)),10),11),((12,15),13)),(((14,16),17),18),19); 1
(((((((((1,2),3),(5,6)),4),((7,9),8)),10),11),((12,15),13)),(((14,17),16),18),19); 1
(((((((((1,2),3),(5,6)),4),((7,9),8)),10),11),((12,15),13)),((14,(17,18)),16),19); 1
(((((((((1,2),3),(5,6)),4),((7,9),8)),10),11),((12,15),17)),(13,((14,16),18)),19); 1
(((((((((1,2),3),(5,6)),4),((7,9),8)),10),11),(12,13)),((((14,16),18),17),15),19); 1
(((((((((1,2),3),(5,6)),4),((7,9),8)),10),11),(12,15)),((13,((16,17),18)),14),19); 1
(((((((((1,2),3),(5,6)),4),((7,9),8)),10),11),(12,15)),(13,((14,16),(17,18))),19); 1
(((((((((1,2),3),(5,6)),4),((7,9),8)),10),11),(12,17)),((13,((14,16),18)),15),19); 1
(((((((((1,2),3),(5,6)),4),((7,9),8)),10),11),12),(13,(((14,17),(16,18)),15)),19); 1
(((((((((1,2),3),4),(5,6)),((7,9),8)),10),11),(((12,15),14),13)),((16,17),18),19); 1
(((((((((1,2),3),4),(5,6)),((7,9),8)),10),11),(((12,15),14),13)),(16,(17,18)),19); 1
(((((((((1,2),3),4),(5,6)),((7,9),8)),10),11),(((12,15),17),14)),(13,(16,18)),19); 1
(((((((((1,2),3),4),(5,6)),((7,9),8)),10),11),((12,13),14)),((15,(17,18)),16),19); 1
(((((((((1,2),3),4),(5,6)),((7,9),8)),10),11),((12,15),((13,(16,18)),17))),14,19); 1
(((((((((1,2),3),4),(5,6)),((7,9),8)),10),11),((12,15),13)),(((14,17),18),16),19); 1
(((((((((1,2),3),4),(5,6)),((7,9),8)),10),11),((13,(((14,16),18),17)),15)),12,19); 1
(((((((((1,2),3),4),(5,6)),((7,9),8)),10),11),(12,(13,(15,((16,18),17))))),14,19); 1
(((((((((1,2),3),4),(5,6)),((7,9),8)),10),11),(12,13)),((((14,17),16),18),15),19); 1
(((((((((1,2),3),4),(5,6)),((7,9),8)),10),11),(12,14)),(13,(15,((16,17),18))),19); 1
(((((((((1,3),2),(4,(5,6))),((7,9),8)),10),11),13),(((12,15),17),14)),(16,18),19); 1
((((((((1,(2,3)),(4,(5,6))),((7,9),8)),10),11),(12,13)),(((14,17),18),16)),15,19); 1
((((((((1,(2,3)),(4,(5,6))),((7,9),8)),10),11),13),((12,15),17)),((14,16),18),19); 1
((((((((1,(2,3)),(4,(5,6))),((7,9),8)),10),11),13),(12,15)),(((14,17),16),18),19); 1
((((((((1,(2,3)),(5,6)),4),((7,9),8)),10),11),(((12,15),14),13)),(16,(17,18)),19); 1
((((((((1,(2,3)),4),(5,6)),((7,9),8)),10),11),(((12,15),17),13)),((14,18),16),19); 1
((((((((1,(2,3)),4),5),((7,9),8)),10),11),((((6,13),12),15),14)),(16,(17,18)),19); 1
((((((((1,2),3),(4,(5,6))),((7,9),8)),10),11),(((12,15),(13,17)),14)),(16,18),19); 1
((((((((1,2),3),(4,(5,6))),((7,9),8)),10),11),((12,13),14)),(15,(16,(17,18))),19); 1
((((((((1,2),3),(4,(5,6))),((7,9),8)),10),11),((12,15),13)),(((14,16),17),18),19); 1
((((((((1,2),3),(4,(5,6))),((7,9),8)),10),11),((12,15),13)),(((14,17),16),18),19); 1
((((((((1,2),3),(4,(5,6))),((7,9),8)),10),11),(12,((13,17),15))),((14,18),16),19); 1
((((((((1,2),3),(4,(5,6))),((7,9),8)),10),11),(12,(13,(15,((16,18),17))))),14,19); 1
((((((((1,2),3),(5,6)),4),((7,9),8)),10),11),(((12,((13,(16,18)),17)),14),15),19); 1
((((((((1,2),3),(5,6)),4),((7,9),8)),10),11),(((12,15),14),(13,((16,18),17))),19); 1
((((((((1,2),3),(5,6)),4),((7,9),8)),10),11),(((12,17),14),(13,(15,(16,18)))),19); 1
((((((((1,2),3),(5,6)),4),((7,9),8)),10),11),((12,14),((13,(15,(16,18))),17)),19); 1
((((((((1,2),3),(5,6)),4),((7,9),8)),10),11),((12,14),(13,(15,(16,(17,18))))),19); 1
((((((((1,2),3),(5,6)),4),((7,9),8)),10),11),((12,15),(13,(((14,16),17),18))),19); 1
((((((((1,2),3),(5,6)),4),((7,9),8)),10),11),((12,17),(13,(((14,16),18),15))),19); 1
((((((((1,2),3),(5,6)),4),((7,9),8)),10),11),(12,(13,(((14,(17,18)),16),15))),19); 1
((((((((1,2),3),(5,6)),4),((7,9),8)),10),11),(12,(13,(((14,17),(16,18)),15))),19); 1
((((((((1,2),3),4),(5,6)),((7,9),8)),10),11),((((12,15),(13,(16,18))),17),14),19); 1
((((((((1,2),3),4),(5,6)),((7,9),8)),10),11),((12,(13,(15,(16,(17,18))))),14),19); 1
((((((((1,2),3),4),(5,6)),((7,9),8)),10),11),((12,14),(13,(15,((16,18),17)))),19); 1
((((((((1,2),3),4),(5,6)),((7,9),8)),10),11),((12,14),(13,(15,(16,(17,18))))),19); 1
((((((((1,2),3),4),(5,6)),((7,9),8)),10),11),((12,15),(13,((14,(17,18)),16))),19); 1
((((((((1,2),3),4),(5,6)),((7,9),8)),10),11),(12,((13,(15,((16,18),17))),14)),19); 1
((((((((1,2),3),4),(5,6)),((7,9),8)),10),11),(12,(13,((((14,16),17),18),15))),19); 1
((((((((1,2),3),4),(5,6)),((7,9),8)),10),11),(12,(13,((((14,16),18),17),15))),19); 1
(((((((1,(2,3)),4),(5,6)),((7,9),8)),10),11),((12,15),(13,((14,(17,18)),16))),19); 1
(((((((1,(2,3)),4),(5,6)),((7,9),8)),10),11),((12,15),(13,(14,(16,(17,18))))),19); 1
(((((((1,2),3),(4,(5,6))),((7,9),8)),10),11),(((12,(13,(15,(16,18)))),17),14),19); 1
(((((((1,2),3),(4,(5,6))),((7,9),8)),10),11),(((12,15),17),(13,(14,(16,18)))),19); 1
(((((((1,2),3),(4,(5,6))),((7,9),8)),10),11),((12,15),(13,((14,17),(16,18)))),19); 1
(((((((1,2),3),(4,(5,6))),((7,9),8)),10),11),(12,((13,(15,((16,17),18))),14)),19); 1
((((((1,(2,3)),(4,(5,6))),((7,9),8)),10),11),(((12,17),(13,(15,(16,18)))),14),19); 1
