# Supplementary material for: Phylogenomics and classification of Cactaceae based on hundreds of nuclear genes
Source: Plant Syst Evol. 2025 Aug 11;311(5):28. doi: 10.1007/s00606-025-01948-z (PMC12339657; doi:10.1007/s00606-025-01948-z)
Supplement: Supplementary file 4 — Online Resource 4: Containing alignments and RAxML gene trees for all included loci and all phylogenetic datasets (ZIP 10372 KB) [file 606_2025_1948_MOESM4_ESM.zip › de Vos et al_ESM_4/ESM_data_bucky/6459_consensus.mafft.fastabuckytrees_pruned.in]

translate
1 0_Anacampserotaceae_P9315,
2 0_Anacampserotaceae_P9319,
3 0_Anacampserotaceae_P9321,
4 1a_Pereskioideae-Leu_P4619,
5 1b_Pereskioideae-ss_P4637,
6 1b_Pereskioideae-ss_S7212,
7 2a_Opuntioideae-Opuntieae_P4585,
8 2b_Opuntioideae-Cylindropuntieae_P9253,
9 2c_Opuntioideae-Pterocacteae_P4571,
10 3_Maihuenioideae_S5849,
11 4_Blossfeldioideae_P8439,
12 5a_Cactoideae-Lymanbensonieae_P9185,
13 5b_Cactoideae-Copiapoeae_P8881,
14 5c_Cactoideae-Cacteae_P9261,
15 5d_Cactoideae-Phyllocacteae_P9255,
16 5e_Cactoideae-Fraileeae_P9233,
17 5f_Cactoideae-Rhipsalideae_P4563,
18 5g_Cactoideae-Notocacteae_P5169,
19 5h_Cactoideae-Cereeae_P9183;
((((((((((1,2),3),6),(5,((7,9),8))),4),10),14),11),16),((12,18),((13,17),15)),19); 8
(((((((((1,2),3),((5,((7,9),8)),6)),4),10),11),14),16),(((12,(13,17)),15),18),19); 7
((((((((1,2),3),((5,((7,9),8)),6)),4),10),(11,14)),16),(((12,(13,17)),18),15),19); 7
((((((((((1,2),3),(5,((7,9),8))),6),4),10),11),14),16),(((12,15),18),(13,17)),19); 6
((((((((((1,2),3),(5,((7,9),8))),6),4),10),11),14),16),(((12,18),15),(13,17)),19); 6
(((((((((1,2),3),((5,((7,9),8)),6)),4),10),14),11),16),(((12,(13,17)),18),15),19); 6
(((((((((1,2),3),((5,((7,9),8)),6)),4),10),14),11),16),((12,((13,17),15)),18),19); 6
(((((((((1,2),3),((5,((7,9),8)),6)),4),10),14),11),16),(12,((13,17),(15,18))),19); 6
((((((((((1,2),3),(5,((7,9),8))),6),4),10),14),11),16),((12,(13,17)),(15,18)),19); 5
(((((((((1,2),3),((5,((7,9),8)),6)),4),10),11),14),16),(12,(((13,17),15),18)),19); 5
(((((((((1,2),3),((5,((7,9),8)),6)),4),10),14),11),16),(((12,18),15),(13,17)),19); 5
(((((((((1,2),3),((5,((7,9),8)),6)),4),10),14),11),16),((12,((13,17),18)),15),19); 5
(((((((((1,2),3),(5,((7,9),8))),6),4),10),(11,14)),16),((12,(15,18)),(13,17)),19); 5
(((((((((1,2),3),(5,((7,9),8))),6),4),10),(11,14)),16),(12,(((13,17),15),18)),19); 5
((((((((((1,2),3),(5,((7,9),8))),6),4),10),11),14),16),(((12,18),(13,17)),15),19); 4
((((((((((1,2),3),(5,((7,9),8))),6),4),10),11),14),16),(12,(((13,17),18),15)),19); 4
((((((((((1,2),3),(5,((7,9),8))),6),4),10),14),11),16),((12,(15,18)),(13,17)),19); 4
((((((((((1,2),3),6),(5,((7,9),8))),4),10),11),14),16),(12,((13,17),(15,18))),19); 4
((((((((((1,2),3),6),(5,((7,9),8))),4),10),14),11),16),(((12,(13,17)),18),15),19); 4
(((((((((1,2),3),((5,((7,9),8)),6)),4),10),11),14),16),(((12,18),(13,17)),15),19); 4
(((((((((1,2),3),((5,((7,9),8)),6)),4),10),11),14),16),((12,((13,17),15)),18),19); 4
(((((((((1,2),3),((5,((7,9),8)),6)),4),10),11),14),16),((12,18),((13,17),15)),19); 4
(((((((((1,2),3),((5,((7,9),8)),6)),4),10),11),14),16),(12,((13,17),(15,18))),19); 4
(((((((((1,2),3),((5,((7,9),8)),6)),4),10),14),11),16),(((12,15),(13,17)),18),19); 4
(((((((((1,2),3),((5,((7,9),8)),6)),4),10),14),11),16),(12,(((13,17),18),15)),19); 4
(((((((((1,2),3),(5,((7,9),8))),6),4),10),(11,14)),16),(((12,(13,17)),15),18),19); 4
(((((((((1,2),3),(5,((7,9),8))),6),4),10),(11,14)),16),(12,(((13,17),18),15)),19); 4
(((((((((1,2),3),6),(5,((7,9),8))),4),10),(11,14)),16),((12,(13,17)),(15,18)),19); 4
(((((((((1,2),3),6),(5,((7,9),8))),4),10),(11,14)),16),(12,(((13,17),15),18)),19); 4
(((((((((1,2),3),6),(5,((7,9),8))),4),10),(11,14)),16),(12,(((13,17),18),15)),19); 4
((((((((1,2),3),((5,((7,9),8)),6)),4),10),(11,14)),16),((12,(13,17)),(15,18)),19); 4
((((((((1,2),3),((5,((7,9),8)),6)),4),10),(11,14)),16),((12,(15,18)),(13,17)),19); 4
((((((((1,2),3),((5,((7,9),8)),6)),4),10),(11,14)),16),((12,18),((13,17),15)),19); 4
((((((((((1,2),3),(5,((7,9),8))),6),4),10),11),14),16),((12,(15,18)),(13,17)),19); 3
((((((((((1,2),3),6),(5,((7,9),8))),4),10),11),14),16),(((12,15),(13,17)),18),19); 3
((((((((((1,2),3),6),(5,((7,9),8))),4),10),11),14),16),(((12,18),15),(13,17)),19); 3
((((((((((1,2),3),6),(5,((7,9),8))),4),10),11),14),16),((12,((13,17),18)),15),19); 3
((((((((((1,2),3),6),(5,((7,9),8))),4),10),14),11),16),((12,(15,18)),(13,17)),19); 3
((((((((((1,2),3),6),(5,((7,9),8))),4),10),14),11),16),((12,15),((13,17),18)),19); 3
((((((((((1,2),3),6),(5,((7,9),8))),4),10),14),11),16),(12,(((13,17),15),18)),19); 3
((((((((((1,2),3),6),(5,((7,9),8))),4),10),14),11),16),(12,((13,17),(15,18))),19); 3
(((((((((1,2),3),((5,((7,9),8)),6)),4),10),11),14),16),(((12,(13,17)),18),15),19); 3
(((((((((1,2),3),((5,((7,9),8)),6)),4),10),11),14),16),(((12,15),(13,17)),18),19); 3
(((((((((1,2),3),((5,((7,9),8)),6)),4),10),11),14),16),(((12,15),18),(13,17)),19); 3
(((((((((1,2),3),((5,((7,9),8)),6)),4),10),11),14),16),(((12,18),15),(13,17)),19); 3
(((((((((1,2),3),((5,((7,9),8)),6)),4),10),11),14),16),((12,(13,17)),(15,18)),19); 3
(((((((((1,2),3),((5,((7,9),8)),6)),4),10),11),14),16),((12,(15,18)),(13,17)),19); 3
(((((((((1,2),3),((5,((7,9),8)),6)),4),10),11),14),16),(12,(((13,17),18),15)),19); 3
(((((((((1,2),3),(5,((7,9),8))),6),4),10),(11,14)),16),(((12,15),18),(13,17)),19); 3
(((((((((1,2),3),(5,((7,9),8))),6),4),10),(11,14)),16),((12,((13,17),15)),18),19); 3
(((((((((1,2),3),(5,((7,9),8))),6),4),10),(11,14)),16),((12,((13,17),18)),15),19); 3
(((((((((1,2),3),(5,((7,9),8))),6),4),10),(11,14)),16),((12,(13,17)),(15,18)),19); 3
(((((((((1,2),3),(5,((7,9),8))),6),4),10),(11,14)),16),(12,((13,17),(15,18))),19); 3
(((((((((1,2),3),6),(5,((7,9),8))),4),10),(11,14)),16),(((12,(13,17)),18),15),19); 3
(((((((((1,2),3),6),(5,((7,9),8))),4),10),(11,14)),16),(((12,18),15),(13,17)),19); 3
((((((((1,2),3),((5,((7,9),8)),6)),4),10),(11,14)),16),(((12,18),(13,17)),15),19); 3
((((((((1,2),3),((5,((7,9),8)),6)),4),10),(11,14)),16),(((12,18),15),(13,17)),19); 3
((((((((1,2),3),((5,((7,9),8)),6)),4),10),(11,14)),16),((12,((13,17),15)),18),19); 3
((((((((1,2),3),((5,((7,9),8)),6)),4),10),(11,14)),16),((12,15),((13,17),18)),19); 3
((((((((1,2),3),((5,((7,9),8)),6)),4),10),(11,14)),16),(12,(((13,17),15),18)),19); 3
((((((((1,2),3),((5,((7,9),8)),6)),4),10),(11,14)),16),(12,(((13,17),18),15)),19); 3
((((((((1,2),3),((5,((7,9),8)),6)),4),10),(11,14)),16),(12,((13,17),(15,18))),19); 3
((((((((((1,2),3),(5,((7,9),8))),6),4),10),11),14),16),(((12,(13,17)),15),18),19); 2
((((((((((1,2),3),(5,((7,9),8))),6),4),10),11),14),16),(((12,(13,17)),18),15),19); 2
((((((((((1,2),3),(5,((7,9),8))),6),4),10),11),14),16),(((12,15),(13,17)),18),19); 2
((((((((((1,2),3),(5,((7,9),8))),6),4),10),11),14),16),((12,(13,17)),(15,18)),19); 2
((((((((((1,2),3),(5,((7,9),8))),6),4),10),11),14),16),((12,15),((13,17),18)),19); 2
((((((((((1,2),3),(5,((7,9),8))),6),4),10),11),14),16),(12,(((13,17),15),18)),19); 2
((((((((((1,2),3),(5,((7,9),8))),6),4),10),11),14),16),(12,((13,17),(15,18))),19); 2
((((((((((1,2),3),(5,((7,9),8))),6),4),10),14),11),16),(((12,(13,17)),15),18),19); 2
((((((((((1,2),3),(5,((7,9),8))),6),4),10),14),11),16),(((12,(13,17)),18),15),19); 2
((((((((((1,2),3),(5,((7,9),8))),6),4),10),14),11),16),(((12,15),18),(13,17)),19); 2
((((((((((1,2),3),(5,((7,9),8))),6),4),10),14),11),16),(((12,18),15),(13,17)),19); 2
((((((((((1,2),3),(5,((7,9),8))),6),4),10),14),11),16),((12,((13,17),18)),15),19); 2
((((((((((1,2),3),(5,((7,9),8))),6),4),10),14),11),16),(12,(((13,17),15),18)),19); 2
((((((((((1,2),3),(5,((7,9),8))),6),4),10),14),11),16),(12,(((13,17),18),15)),19); 2
((((((((((1,2),3),6),(5,((7,9),8))),4),10),11),14),16),(((12,(13,17)),15),18),19); 2
((((((((((1,2),3),6),(5,((7,9),8))),4),10),11),14),16),(((12,(13,17)),18),15),19); 2
((((((((((1,2),3),6),(5,((7,9),8))),4),10),11),14),16),(((12,15),18),(13,17)),19); 2
((((((((((1,2),3),6),(5,((7,9),8))),4),10),11),14),16),(((12,18),(13,17)),15),19); 2
((((((((((1,2),3),6),(5,((7,9),8))),4),10),11),14),16),((12,((13,17),15)),18),19); 2
((((((((((1,2),3),6),(5,((7,9),8))),4),10),11),14),16),((12,15),((13,17),18)),19); 2
((((((((((1,2),3),6),(5,((7,9),8))),4),10),11),14),16),(12,(((13,17),18),15)),19); 2
((((((((((1,2),3),6),(5,((7,9),8))),4),10),11),16),14),((12,18),((13,17),15)),19); 2
((((((((((1,2),3),6),(5,((7,9),8))),4),10),14),11),16),(((12,(13,17)),15),18),19); 2
((((((((((1,2),3),6),(5,((7,9),8))),4),10),14),11),16),(((12,18),(13,17)),15),19); 2
((((((((((1,2),3),6),(5,((7,9),8))),4),10),14),11),16),((12,((13,17),15)),18),19); 2
((((((((((1,2),3),6),(5,((7,9),8))),4),10),16),14),11),((12,15),((13,17),18)),19); 2
(((((((((1,2),3),((5,((7,9),8)),6)),4),10),11),14),16),((12,15),((13,17),18)),19); 2
(((((((((1,2),3),((5,((7,9),8)),6)),4),10),14),11),16),(((12,(13,17)),15),18),19); 2
(((((((((1,2),3),((5,((7,9),8)),6)),4),10),14),11),16),(((12,18),(13,17)),15),19); 2
(((((((((1,2),3),((5,((7,9),8)),6)),4),10),14),11),16),((12,15),((13,17),18)),19); 2
(((((((((1,2),3),((5,((7,9),8)),6)),4),10),14),11),16),((12,18),((13,17),15)),19); 2
(((((((((1,2),3),((5,((7,9),8)),6)),4),10),14),11),16),(12,(((13,17),15),18)),19); 2
(((((((((1,2),3),(5,((7,9),8))),6),4),10),(11,14)),16),(((12,15),(13,17)),18),19); 2
(((((((((1,2),3),(5,((7,9),8))),6),4),10),(11,14)),16),(((12,18),15),(13,17)),19); 2
(((((((((1,2),3),(5,((7,9),8))),6),4),10),(11,16)),14),(12,(((13,17),15),18)),19); 2
(((((((((1,2),3),(5,((7,9),8))),6),4),10),14),(11,16)),((12,(13,17)),(15,18)),19); 2
(((((((((1,2),3),(5,((7,9),8))),6),4),10),16),(11,14)),(((12,15),18),(13,17)),19); 2
(((((((((1,2),3),6),(5,((7,9),8))),4),10),(11,14)),16),(((12,15),18),(13,17)),19); 2
(((((((((1,2),3),6),(5,((7,9),8))),4),10),(11,14)),16),((12,((13,17),18)),15),19); 2
(((((((((1,2),3),6),(5,((7,9),8))),4),10),(11,14)),16),((12,18),((13,17),15)),19); 2
((((((((1,2),3),((5,((7,9),8)),6)),4),10),(11,14)),16),(((12,15),(13,17)),18),19); 2
((((((((1,2),3),((5,((7,9),8)),6)),4),10),(11,14)),16),(((12,15),18),(13,17)),19); 2
((((((((1,2),3),((5,((7,9),8)),6)),4),10),11),(14,16)),((12,15),((13,17),18)),19); 2
((((((((1,2),3),(5,((7,9),8))),6),4),10),((11,14),16)),((12,15),((13,17),18)),19); 2
((((((((1,2),3),(5,((7,9),8))),6),4),10),(11,(14,16))),(((12,(13,17)),15),18),19); 2
((((((((1,2),3),6),(5,((7,9),8))),4),10),((11,14),16)),(((12,(13,17)),15),18),19); 2
((((((((1,2),3),6),(5,((7,9),8))),4),10),((11,14),16)),(12,(((13,17),15),18)),19); 2
(((((((((((((1,2),3),(5,((7,9),8))),6),4),10),14),11),16),(13,17)),15),18),12,19); 1
(((((((((((((1,2),3),6),(5,((7,9),8))),4),10),11),14),16),15),18),(13,17)),12,19); 1
(((((((((((1,2),3),(5,((7,9),8))),6),4),10),14),11),16),(((13,17),15),18)),12,19); 1
(((((((((((1,2),3),5),((7,9),8)),6),4),10),11),14),16),((((12,18),13),15),17),19); 1
(((((((((((1,2),3),5),6),((7,9),8)),4),10),11),14),16),(12,((13,17),(15,18))),19); 1
(((((((((((1,2),3),6),((7,9),8)),5),4),10),11),14),16),(((12,(13,17)),18),15),19); 1
((((((((((1,2),3),((5,((7,9),8)),6)),4),10),11),14),16),(12,((13,17),18))),15,19); 1
((((((((((1,2),3),((5,((7,9),8)),6)),4),10),11),14),16),12),(13,((15,17),18)),19); 1
((((((((((1,2),3),((5,((7,9),8)),6)),4),10),14),11),16),12),((13,17),(15,18)),19); 1
((((((((((1,2),3),((7,9),8)),5),6),4),10),(11,14)),16),(((12,18),15),(13,17)),19); 1
((((((((((1,2),3),(5,((7,9),8))),6),4),10),(11,14)),16),(((13,17),18),15)),12,19); 1
((((((((((1,2),3),(5,((7,9),8))),6),4),10),(11,16)),14),(((13,17),15),18)),12,19); 1
((((((((((1,2),3),(5,((7,9),8))),6),4),10),11),14),16),((((12,18),15),17),13),19); 1
((((((((((1,2),3),(5,((7,9),8))),6),4),10),11),14),16),(((12,(17,18)),13),15),19); 1
((((((((((1,2),3),(5,((7,9),8))),6),4),10),11),14),16),(((12,13),(17,18)),15),19); 1
((((((((((1,2),3),(5,((7,9),8))),6),4),10),11),14),16),((12,((13,17),15)),18),19); 1
((((((((((1,2),3),(5,((7,9),8))),6),4),10),11),14),16),(12,((13,(15,17)),18)),19); 1
((((((((((1,2),3),(5,((7,9),8))),6),4),10),11),14),16),(12,((13,(17,18)),15)),19); 1
((((((((((1,2),3),(5,((7,9),8))),6),4),10),11),16),14),(((12,18),15),(13,17)),19); 1
((((((((((1,2),3),(5,((7,9),8))),6),4),10),11),16),14),(12,((13,(17,18)),15)),19); 1
((((((((((1,2),3),(5,((7,9),8))),6),4),10),14),11),16),((((12,15),18),17),13),19); 1
((((((((((1,2),3),(5,((7,9),8))),6),4),10),14),11),16),(((12,(15,17)),13),18),19); 1
((((((((((1,2),3),(5,((7,9),8))),6),4),10),14),11),16),(((12,18),(13,17)),15),19); 1
((((((((((1,2),3),(5,((7,9),8))),6),4),10),14),11),16),((12,((13,17),15)),18),19); 1
((((((((((1,2),3),(5,((7,9),8))),6),4),10),14),11),16),((12,((15,17),18)),13),19); 1
((((((((((1,2),3),(5,((7,9),8))),6),4),10),14),11),16),((12,(13,(15,18))),17),19); 1
((((((((((1,2),3),(5,((7,9),8))),6),4),10),14),11),16),((12,(13,(17,18))),15),19); 1
((((((((((1,2),3),(5,((7,9),8))),6),4),10),14),11),16),((12,(15,(17,18))),13),19); 1
((((((((((1,2),3),(5,((7,9),8))),6),4),10),14),11),16),((12,13),((15,17),18)),19); 1
((((((((((1,2),3),(5,((7,9),8))),6),4),10),14),11),16),((12,13),(15,(17,18))),19); 1
((((((((((1,2),3),(5,((7,9),8))),6),4),10),14),11),16),((12,15),((13,17),18)),19); 1
((((((((((1,2),3),(5,((7,9),8))),6),4),10),14),11),16),((12,18),((13,17),15)),19); 1
((((((((((1,2),3),(5,((7,9),8))),6),4),10),14),11),16),(12,(((13,15),18),17)),19); 1
((((((((((1,2),3),(5,((7,9),8))),6),4),10),14),11),16),(12,(((13,18),15),17)),19); 1
((((((((((1,2),3),(5,((7,9),8))),6),4),10),14),16),11),((12,((13,17),18)),15),19); 1
((((((((((1,2),3),(5,((7,9),8))),6),4),10),14),16),11),((12,(15,18)),(13,17)),19); 1
((((((((((1,2),3),(5,((7,9),8))),6),4),10),14),16),11),((12,15),((13,17),18)),19); 1
((((((((((1,2),3),(5,((7,9),8))),6),4),10),14),16),11),((12,18),((13,17),15)),19); 1
((((((((((1,2),3),(5,((7,9),8))),6),4),10),16),11),14),((12,((13,17),18)),15),19); 1
((((((((((1,2),3),(5,((7,9),8))),6),4),10),16),11),14),((12,15),((13,17),18)),19); 1
((((((((((1,2),3),(5,((7,9),8))),6),4),10),16),11),14),(12,(((13,17),18),15)),19); 1
((((((((((1,2),3),(5,((7,9),8))),6),4),10),16),14),11),(((12,(13,17)),18),15),19); 1
((((((((((1,2),3),(5,((7,9),8))),6),4),10),16),14),11),((12,((13,17),18)),15),19); 1
((((((((((1,2),3),(6,((7,9),8))),5),4),10),16),11),14),(12,((13,17),(15,18))),19); 1
((((((((((1,2),3),5),6),((7,9),8)),4),10),(11,14)),16),(12,((13,17),(15,18))),19); 1
((((((((((1,2),3),6),((7,9),8)),5),4),10),16),(11,14)),((12,((13,17),15)),18),19); 1
((((((((((1,2),3),6),(5,((7,9),8))),4),10),(11,14)),16),12),((13,17),(15,18)),19); 1
((((((((((1,2),3),6),(5,((7,9),8))),4),10),(11,16)),14),15),((12,18),(13,17)),19); 1
((((((((((1,2),3),6),(5,((7,9),8))),4),10),11),14),16),((((12,13),15),17),18),19); 1
((((((((((1,2),3),6),(5,((7,9),8))),4),10),11),14),16),((((12,17),15),18),13),19); 1
((((((((((1,2),3),6),(5,((7,9),8))),4),10),11),14),16),((((12,18),15),13),17),19); 1
((((((((((1,2),3),6),(5,((7,9),8))),4),10),11),14),16),(((12,15),(13,18)),17),19); 1
((((((((((1,2),3),6),(5,((7,9),8))),4),10),11),14),16),((12,(13,17)),(15,18)),19); 1
((((((((((1,2),3),6),(5,((7,9),8))),4),10),11),14),16),((12,18),((13,17),15)),19); 1
((((((((((1,2),3),6),(5,((7,9),8))),4),10),11),14),16),(12,(((13,17),15),18)),19); 1
((((((((((1,2),3),6),(5,((7,9),8))),4),10),11),16),14),(((12,(13,17)),15),18),19); 1
((((((((((1,2),3),6),(5,((7,9),8))),4),10),11),16),14),(((12,(17,18)),13),15),19); 1
((((((((((1,2),3),6),(5,((7,9),8))),4),10),11),16),14),((12,(13,17)),(15,18)),19); 1
((((((((((1,2),3),6),(5,((7,9),8))),4),10),11),16),14),((12,15),((13,17),18)),19); 1
((((((((((1,2),3),6),(5,((7,9),8))),4),10),14),11),16),((((12,13),18),15),17),19); 1
((((((((((1,2),3),6),(5,((7,9),8))),4),10),14),11),16),(((12,(15,18)),13),17),19); 1
((((((((((1,2),3),6),(5,((7,9),8))),4),10),14),11),16),(((12,15),(13,17)),18),19); 1
((((((((((1,2),3),6),(5,((7,9),8))),4),10),14),11),16),(((12,15),18),(13,17)),19); 1
((((((((((1,2),3),6),(5,((7,9),8))),4),10),14),11),16),(((12,18),15),(13,17)),19); 1
((((((((((1,2),3),6),(5,((7,9),8))),4),10),14),11),16),((12,((13,17),18)),15),19); 1
((((((((((1,2),3),6),(5,((7,9),8))),4),10),14),11),16),((12,(13,(17,18))),15),19); 1
((((((((((1,2),3),6),(5,((7,9),8))),4),10),14),16),11),(((12,15),(13,17)),18),19); 1
((((((((((1,2),3),6),(5,((7,9),8))),4),10),16),11),14),(((12,15),(13,17)),18),19); 1
((((((((((1,2),3),6),(5,((7,9),8))),4),10),16),11),14),(12,(((13,18),17),15)),19); 1
((((((((((1,2),3),6),(5,((7,9),8))),4),10),16),14),11),(((12,15),(13,17)),18),19); 1
(((((((((1,2),3),((5,((7,9),8)),6)),4),10),11),14),16),((((12,15),18),13),17),19); 1
(((((((((1,2),3),((5,((7,9),8)),6)),4),10),11),14),16),((12,((13,17),18)),15),19); 1
(((((((((1,2),3),((5,((7,9),8)),6)),4),10),11),14),16),((12,(13,(17,18))),15),19); 1
(((((((((1,2),3),((5,((7,9),8)),6)),4),10),11),14),16),(12,((13,15),(17,18))),19); 1
(((((((((1,2),3),((5,((7,9),8)),6)),4),10),11),16),14),(((12,15),(13,17)),18),19); 1
(((((((((1,2),3),((5,((7,9),8)),6)),4),10),11),16),14),((12,(13,17)),(15,18)),19); 1
(((((((((1,2),3),((5,((7,9),8)),6)),4),10),14),11),16),(((12,15),13),(17,18)),19); 1
(((((((((1,2),3),((5,((7,9),8)),6)),4),10),14),11),16),(((12,15),18),(13,17)),19); 1
(((((((((1,2),3),((5,((7,9),8)),6)),4),10),14),11),16),(((12,17),(15,18)),13),19); 1
(((((((((1,2),3),((5,((7,9),8)),6)),4),10),14),11),16),((12,(13,17)),(15,18)),19); 1
(((((((((1,2),3),((5,((7,9),8)),6)),4),10),14),16),11),(((12,(13,17)),15),18),19); 1
(((((((((1,2),3),((5,((7,9),8)),6)),4),10),14),16),11),((12,((13,17),15)),18),19); 1
(((((((((1,2),3),((5,((7,9),8)),6)),4),10),16),11),14),((((12,18),17),15),13),19); 1
(((((((((1,2),3),((5,((7,9),8)),6)),4),10),16),11),14),(((12,(13,17)),18),15),19); 1
(((((((((1,2),3),((5,((7,9),8)),6)),4),10),16),11),14),(12,(((13,17),18),15)),19); 1
(((((((((1,2),3),((5,((7,9),8)),6)),4),10),16),14),11),(((12,15),18),(13,17)),19); 1
(((((((((1,2),3),((5,((7,9),8)),6)),4),10),16),14),11),((12,(15,18)),(13,17)),19); 1
(((((((((1,2),3),(5,((7,9),8))),6),4),10),(11,14)),((12,15),((13,17),18))),16,19); 1
(((((((((1,2),3),(5,((7,9),8))),6),4),10),(11,14)),16),(((12,(13,17)),18),15),19); 1
(((((((((1,2),3),(5,((7,9),8))),6),4),10),(11,14)),16),(((12,13),17),(15,18)),19); 1
(((((((((1,2),3),(5,((7,9),8))),6),4),10),(11,14)),16),(((12,18),(13,17)),15),19); 1
(((((((((1,2),3),(5,((7,9),8))),6),4),10),(11,14)),16),(((12,18),(15,17)),13),19); 1
(((((((((1,2),3),(5,((7,9),8))),6),4),10),(11,14)),16),((12,15),((13,17),18)),19); 1
(((((((((1,2),3),(5,((7,9),8))),6),4),10),(11,16)),14),(((12,15),13),(17,18)),19); 1
(((((((((1,2),3),(5,((7,9),8))),6),4),10),(11,16)),14),(((12,18),(13,17)),15),19); 1
(((((((((1,2),3),(5,((7,9),8))),6),4),10),(14,16)),11),((12,((13,17),18)),15),19); 1
(((((((((1,2),3),(5,((7,9),8))),6),4),10),11),(14,16)),(((12,17),(13,15)),18),19); 1
(((((((((1,2),3),(5,((7,9),8))),6),4),10),11),(14,16)),(12,(((13,17),18),15)),19); 1
(((((((((1,2),3),(5,((7,9),8))),6),4),10),14),(11,16)),(((12,(13,17)),15),18),19); 1
(((((((((1,2),3),(5,((7,9),8))),6),4),10),14),(11,16)),(((12,15),(13,17)),18),19); 1
(((((((((1,2),3),(5,((7,9),8))),6),4),10),14),(11,16)),((12,(13,15)),(17,18)),19); 1
(((((((((1,2),3),(5,((7,9),8))),6),4),10),16),(11,14)),(12,(((13,17),15),18)),19); 1
(((((((((1,2),3),(5,(6,((7,9),8)))),4),10),11),14),16),((12,(15,18)),(13,17)),19); 1
(((((((((1,2),3),(5,(7,(8,9)))),6),4),10),(11,14)),16),((12,18),((13,17),15)),19); 1
(((((((((1,2),3),6),(5,((7,9),8))),4),10),(11,14)),16),((((12,17),13),15),18),19); 1
(((((((((1,2),3),6),(5,((7,9),8))),4),10),(11,14)),16),((((12,17),13),18),15),19); 1
(((((((((1,2),3),6),(5,((7,9),8))),4),10),(11,14)),16),((((12,17),15),18),13),19); 1
(((((((((1,2),3),6),(5,((7,9),8))),4),10),(11,14)),16),(((12,(13,17)),15),18),19); 1
(((((((((1,2),3),6),(5,((7,9),8))),4),10),(11,14)),16),(((12,15),(13,17)),18),19); 1
(((((((((1,2),3),6),(5,((7,9),8))),4),10),(11,14)),16),(((12,18),(13,17)),15),19); 1
(((((((((1,2),3),6),(5,((7,9),8))),4),10),(11,14)),16),((12,(15,18)),(13,17)),19); 1
(((((((((1,2),3),6),(5,((7,9),8))),4),10),(11,14)),16),((12,13),((15,17),18)),19); 1
(((((((((1,2),3),6),(5,((7,9),8))),4),10),(11,14)),16),((12,15),((13,17),18)),19); 1
(((((((((1,2),3),6),(5,((7,9),8))),4),10),(11,14)),16),(12,((13,17),(15,18))),19); 1
(((((((((1,2),3),6),(5,((7,9),8))),4),10),(11,16)),14),(12,((13,17),(15,18))),19); 1
(((((((((1,2),3),6),(5,((7,9),8))),4),10),(14,16)),11),(((12,13),(17,18)),15),19); 1
(((((((((1,2),3),6),(5,((7,9),8))),4),10),(14,16)),11),((12,((13,17),15)),18),19); 1
(((((((((1,2),3),6),(5,((7,9),8))),4),10),11),(14,16)),((12,(15,18)),(13,17)),19); 1
(((((((((1,2),3),6),(5,((7,9),8))),4),10),11),(14,16)),((12,15),((13,17),18)),19); 1
(((((((((1,2),3),6),(5,((7,9),8))),4),10),14),(11,16)),(((12,18),(13,17)),15),19); 1
(((((((((1,2),3),6),(5,((7,9),8))),4),10),14),(11,16)),((12,((13,17),15)),18),19); 1
(((((((((1,2),3),6),(5,((7,9),8))),4),10),14),(11,16)),((12,((13,17),18)),15),19); 1
(((((((((1,2),3),6),(5,((7,9),8))),4),10),14),(11,16)),((12,(13,17)),(15,18)),19); 1
(((((((((1,2),3),6),(5,((7,9),8))),4),10),14),(11,16)),((12,18),((13,17),15)),19); 1
(((((((((1,2),3),6),(5,((7,9),8))),4),10),14),(11,16)),(12,(((13,17),18),15)),19); 1
(((((((((1,2),3),6),(5,((7,9),8))),4),10),16),(11,14)),(12,(((13,17),15),18)),19); 1
((((((((1,2),3),((5,((7,9),8)),6)),4),10),(11,14)),16),((((12,17),15),18),13),19); 1
((((((((1,2),3),((5,((7,9),8)),6)),4),10),(11,14)),16),((((12,17),18),15),13),19); 1
((((((((1,2),3),((5,((7,9),8)),6)),4),10),(11,14)),16),(((12,(13,17)),15),18),19); 1
((((((((1,2),3),((5,((7,9),8)),6)),4),10),(11,14)),16),(((12,(13,18)),17),15),19); 1
((((((((1,2),3),((5,((7,9),8)),6)),4),10),(11,14)),16),((12,((13,17),18)),15),19); 1
((((((((1,2),3),((5,((7,9),8)),6)),4),10),(11,16)),14),(((12,18),15),(13,17)),19); 1
((((((((1,2),3),((5,((7,9),8)),6)),4),10),(14,16)),11),(((12,18),(13,17)),15),19); 1
((((((((1,2),3),((5,((7,9),8)),6)),4),10),11),(14,16)),((12,((13,17),15)),18),19); 1
((((((((1,2),3),((5,((7,9),8)),6)),4),10),11),(14,16)),((12,((13,17),18)),15),19); 1
((((((((1,2),3),((5,((7,9),8)),6)),4),10),14),(11,16)),(((12,(13,17)),18),15),19); 1
((((((((1,2),3),((5,((7,9),8)),6)),4),10),14),(11,16)),((12,((13,17),15)),18),19); 1
((((((((1,2),3),((5,((7,9),8)),6)),4),10),16),(11,14)),((12,(13,17)),(15,18)),19); 1
((((((((1,2),3),((5,((7,9),8)),6)),4),10),16),(11,14)),((12,15),((13,17),18)),19); 1
((((((((1,2),3),((5,((7,9),8)),6)),4),10),16),(11,14)),((12,18),((13,17),15)),19); 1
((((((((1,2),3),(5,((7,9),8))),6),4),10),((11,14),16)),(((12,15),(13,17)),18),19); 1
((((((((1,2),3),(5,((7,9),8))),6),4),10),((11,14),16)),((12,18),((13,17),15)),19); 1
((((((((1,2),3),(5,((7,9),8))),6),4),10),((11,16),14)),(((12,(13,17)),15),18),19); 1
((((((((1,2),3),(5,((7,9),8))),6),4),10),(11,(14,16))),((12,((13,15),18)),17),19); 1
((((((((1,2),3),6),(5,((7,9),8))),4),10),((11,14),16)),(((12,(17,18)),13),15),19); 1
((((((((1,2),3),6),(5,((7,9),8))),4),10),((11,14),16)),(((12,15),13),(17,18)),19); 1
((((((((1,2),3),6),(5,((7,9),8))),4),10),((11,14),16)),(12,(((13,17),18),15)),19); 1
((((((((1,2),3),6),(5,((7,9),8))),4),10),((11,14),16)),(12,((13,17),(15,18))),19); 1
((((((((1,2),3),6),(5,((7,9),8))),4),10),((11,16),14)),(((12,18),15),(13,17)),19); 1
((((((((1,2),3),6),(5,((7,9),8))),4),10),((11,16),14)),((12,((13,17),18)),15),19); 1
(((((((1,2),3),((5,((7,9),8)),6)),4),10),((11,14),16)),((((12,18),17),13),15),19); 1
(((((((1,2),3),((5,((7,9),8)),6)),4),10),((11,14),16)),(((12,18),(13,17)),15),19); 1
(((((((1,2),3),((5,((7,9),8)),6)),4),10),((11,14),16)),((12,(15,18)),(13,17)),19); 1
(((((((1,2),3),((5,((7,9),8)),6)),4),10),((11,14),16)),(12,(((13,17),15),18)),19); 1
(((((((1,2),3),((5,((7,9),8)),6)),4),10),((11,16),14)),(((12,(13,17)),18),15),19); 1
(((((((1,2),3),((5,((7,9),8)),6)),4),10),((11,16),14)),(((12,15),18),(13,17)),19); 1
(((((((1,2),3),((5,((7,9),8)),6)),4),10),((11,16),14)),(((12,18),(13,17)),15),19); 1
(((((((1,2),3),((5,((7,9),8)),6)),4),10),((11,16),14)),((12,((13,17),15)),18),19); 1
(((((((1,2),3),((5,((7,9),8)),6)),4),10),((11,16),14)),((12,(13,17)),(15,18)),19); 1
(((((((1,2),3),((5,((7,9),8)),6)),4),10),((11,16),14)),((12,15),((13,17),18)),19); 1
(((((((1,2),3),((5,((7,9),8)),6)),4),10),(11,(14,16))),(12,((13,17),(15,18))),19); 1
