# Supplementary material for: Phylogenomics and classification of Cactaceae based on hundreds of nuclear genes
Source: Plant Syst Evol. 2025 Aug 11;311(5):28. doi: 10.1007/s00606-025-01948-z (PMC12339657; doi:10.1007/s00606-025-01948-z)
Supplement: Supplementary file 4 — Online Resource 4: Containing alignments and RAxML gene trees for all included loci and all phylogenetic datasets (ZIP 10372 KB) [file 606_2025_1948_MOESM4_ESM.zip › de Vos et al_ESM_4/ESM_data_genetrees/QCP.bestTreeCollapsed.trees]

(PAFTOL009293:0.000001,(PAFTOL009241:0.002484,PAFTOL009223:0.000001,PAFTOL008417:0.002815,(PAFTOL009189:0.002501,PAFTOL013501:0.004972,(PAFTOL005024:0.000001,PAFTOL009283:0.003739,PAFTOL004613:0.004054,PAFTOL004599:0.000001,((PAFTOL004598:0.000001,PAFTOL008063:0.000001,PAFTOL009217:0.003139):0.002481,PAFTOL008062:0.000001,PAFTOL004600:0.000001,(PAFTOL009219:0.000001,PAFTOL004594:0.000001):0.002047):0.003728):0.001865,(((PAFTOL004646:0.003749,(PAFTOL004590:0.000001,PAFTOL004591:0.000683):0.003033):0.001869,PAFTOL009215:0.000001):0.001863,PAFTOL009181:0.003131,PAFTOL009183:0.000001,((PAFTOL004653:0.009406,PAFTOL004642:0.009419,((((PAFTOL009263:0.000001,PAFTOL009301:0.008489):0.001871,((PAFTOL004626:0.001880,PAFTOL004605:0.001860):0.007581,(PAFTOL004639:0.000001,PAFTOL004632:0.005717):0.001867):0.001865,((PAFTOL004553:0.011028,PAFTOL009187:0.000001):0.004013,(PAFTOL005042:0.000001,PAFTOL009251:0.006326):0.006318):0.002638):0.001868,(PAFTOL004583:0.001871,PAFTOL009245:0.003758):0.001864,PAFTOL009209:0.003766,PAFTOL008423:0.008226,PAFTOL004601:0.000001,PAFTOL004648:0.005641):0.003730,(PAFTOL004640:0.012926,((PAFTOL004587:0.012340,((PAFTOL009205:0.003509,PAFTOL005026:0.000001):0.003490,PAFTOL009255:0.016978,PAFTOL005025:0.000001):0.002574,PAFTOL008436:0.006081,PAFTOL004574:0.003744):0.004058,((((PAFTOL009279:0.004105,(PAFTOL004638:0.002229,((PAFTOL004560:0.003713,PAFTOL009203:0.002879):0.002886,PAFTOL004652:0.001107):0.001110,PAFTOL004577:0.000001):0.004439,PAFTOL004562:0.006135,PAFTOL008419:0.006140):0.002042,(PAFTOL004584:0.004763,(PAFTOL004667:0.040775,PAFTOL009227:0.001890):0.002123,PAFTOL009191:0.008021):0.007365,PAFTOL004617:0.005619,(PAFTOL004666:0.014209,PAFTOL009195:0.000001,PAFTOL005043:0.002488):0.002480,(PAFTOL009287:0.002008,PAFTOL009291:0.010215):0.010074):0.005494,((PAFTOL004603:0.018217,PAFTOL009221:0.000001):0.001704,PAFTOL004567:0.007645):0.001696):0.004235,((PAFTOL004582:0.008115,PAFTOL004608:0.011370):0.001842,((PAFTOL004654:0.014629,(PAFTOL004620:0.002257,((PAFTOL004623:0.004215,PAFTOL008421:0.005082):0.002293,(PAFTOL008422:0.018551,PAFTOL004627:0.000001,PAFTOL004636:0.015483):0.007670):0.003502,((PAFTOL009231:0.003699,PAFTOL004660:0.000001,PAFTOL004658:0.003727):0.007449,PAFTOL004618:0.000001):0.002231):0.003450,PAFTOL004573:0.008244,PAFTOL009271:0.008952):0.004604,(PAFTOL009175:0.000001,((PAFTOL004662:0.229321,PAFTOL009315:0.561413,PAFTOL009193:0.008263):0.007437,PAFTOL009281:0.023019,PAFTOL004578:0.008498,(PAFTOL004556:0.002834,PAFTOL004647:0.008503):0.002834,((PAFTOL004649:0.000001,PAFTOL004609:0.002460,PAFTOL009229:0.007567):0.002458,PAFTOL004596:0.005677):0.002425):0.002842):0.002856):0.002163):0.001861):0.002104,PAFTOL008881:0.003795,(((PAFTOL004563:0.006401,PAFTOL009239:0.016777):0.003143,PAFTOL004604:0.005452):0.000329,PAFTOL004629:0.008117):0.001834,PAFTOL009185:0.006065,(((PAFTOL009297:0.012257,((PAFTOL004547:0.000001,PAFTOL009265:0.015507):0.007642,PAFTOL009295:0.000001,PAFTOL009249:0.005606,(((PAFTOL009299:0.000001,PAFTOL005035:0.010647):0.060321,PAFTOL009261:0.017683):0.040645,PAFTOL009289:0.014882):0.084867,PAFTOL004635:0.022658,PAFTOL005169:0.000001,PAFTOL004565:0.000001):0.021778):0.007388,PAFTOL009233:0.029590):0.017797,((((((PAFTOL004585:0.004032,PAFTOL004661:0.006088):0.005074,PAFTOL004657:0.010417):0.001942,(PAFTOL009285:0.001865,(PAFTOL004551:0.003147,PAFTOL009207:0.000001):0.003151,PAFTOL008084:0.000001):0.004730,(PAFTOL004571:0.000001,PAFTOL009267:0.024669):0.004700):0.008594,(PAFTOL009235:0.000001,((PAFTOL004611:0.000001,(PAFTOL009237:0.000001,(PAFTOL004564:0.027916,PAFTOL009253:0.007925):0.012988):0.019853):0.007835,PAFTOL004610:0.021020):0.006170,PAFTOL004561:0.011208):0.056063):0.029996,(((((PAFTOL009319:0.020064,PAFTOL009321:0.033026):0.032164,(((PAFTOL009313:0.051517,PAFTOL009179:0.000001):0.051714,PAFTOL009311:0.031241):0.018945,PAFTOL007498:0.036696):0.004644):0.013809,(((((SRR8327214:0.000001,PAFTOL005047:0.006376):0.002843,SRR7905861:0.006551):0.005305,(SRR5137211:0.046302,PAFTOL004597:0.000001,(PAFTOL004665:0.003734,PAFTOL004555:0.000001):0.003733,(SRR5137213:0.000001,SRR5036296:0.087335):0.052962):0.018642):0.007689,((PAFTOL004593:0.001868,PAFTOL009243:0.006036):0.010820,PAFTOL004572:0.018870):0.002150):0.010289,(((PAFTOL004566:0.003192,SRR7905862:0.000001):0.037040,SRR7905849:0.030346):0.004026,PAFTOL004619:0.030336):0.007105):0.047571):0.007834,(SRR5137212:0.017958,PAFTOL004637:0.023547):0.005238):0.017573,PAFTOL008439:0.027430):0.016639):0.005634,((PAFTOL004634:0.004987,PAFTOL004568:0.013808):0.005795,PAFTOL004633:0.006155):0.002042):0.001126):0.006643,PAFTOL004644:0.008161):0.002121):0.001867):0.003743):0.002809,PAFTOL004668:0.000001):0.002793):0.001862):0.004993,PAFTOL004554:0.000001,PAFTOL008060:0.007394,PAFTOL009225:0.002469,PAFTOL004552:0.000001,PAFTOL009197:0.003686):0.002489,PAFTOL009199:0.000001,PAFTOL004631:0.001861,PAFTOL004664:0.001869,PAFTOL004624:0.001868);
((((((PAFTOL004590:0.000806,PAFTOL009283:0.000108):0.000697,PAFTOL009199:0.005670):0.001594,(PAFTOL009223:0.000001,PAFTOL004624:0.002409,PAFTOL009241:0.001606,PAFTOL004552:0.000001,PAFTOL004646:0.004039,PAFTOL009225:0.000804):0.000797,PAFTOL009293:0.000001):0.000800,PAFTOL009215:0.003216):0.000801,((PAFTOL004594:0.000803,PAFTOL009217:0.005630):0.000802,(PAFTOL009219:0.000001,(PAFTOL004598:0.008111,(PAFTOL004600:0.001607,PAFTOL004664:0.000001):0.000801,(PAFTOL008417:0.003696,PAFTOL008060:0.001616):0.002758):0.000388):0.000411,(PAFTOL013501:0.007269,((PAFTOL004599:0.002452,((((((SRR7905849:0.015816,(PAFTOL004619:0.016174,((((PAFTOL009285:0.002419,PAFTOL009207:0.000001,(PAFTOL004551:0.000808,PAFTOL008084:0.001616):0.000807):0.010216,PAFTOL004571:0.009435):0.003349,((PAFTOL009269:0.012381,PAFTOL009267:0.003260):0.004342,(PAFTOL004657:0.005691,((PAFTOL004661:0.010569,SRR7905862:0.002474,PAFTOL004585:0.002408):0.000656,PAFTOL004566:0.009595):0.000751):0.006435):0.000815,(PAFTOL004564:0.033666,((PAFTOL009237:0.000001,PAFTOL009253:0.002644):0.016638,((PAFTOL004561:0.000001,PAFTOL004611:0.000803,PAFTOL004610:0.003217):0.000762,PAFTOL009235:0.002452):0.003047):0.011384):0.000652):0.023951,((((PAFTOL009315:0.153273,PAFTOL009319:0.014941):0.015594,PAFTOL009321:0.036537):0.029179,(PAFTOL009311:0.059153,PAFTOL009313:0.079982):0.011643):0.007124,(SRR5137212:0.007245,PAFTOL004637:0.018060):0.011550):0.009952):0.007646):0.006029):0.020349,(((((PAFTOL005169:0.004409,PAFTOL009221:0.001633):0.000793,(PAFTOL004603:0.001618,PAFTOL004604:0.007321):0.001623):0.008929,(((PAFTOL005025:0.003877,PAFTOL005026:0.000001,PAFTOL009205:0.000001):0.005846,(PAFTOL009303:0.012212,(PAFTOL004597:0.010408,SRR5036296:0.002494):0.001015,PAFTOL005042:0.000829):0.000807):0.001588,SRR7905861:0.014828,PAFTOL009257:0.003253):0.000789):0.000853,PAFTOL004563:0.006466):0.001595,PAFTOL009175:0.013885,(PAFTOL004644:0.005825,((PAFTOL009297:0.002463,PAFTOL009239:0.013779):0.000853,PAFTOL009259:0.000001):0.000815):0.003250):0.010708):0.009441,PAFTOL008439:0.005631):0.001526,((((PAFTOL009261:0.011593,(PAFTOL009231:0.007668,PAFTOL004565:0.014312):0.001991):0.006141,PAFTOL004556:0.010850):0.002381,((PAFTOL004582:0.009135,PAFTOL004608:0.010692):0.001497,((((PAFTOL004649:0.000809,(PAFTOL009229:0.000001,PAFTOL004618:0.006502,(PAFTOL004660:0.002443,PAFTOL004658:0.004083):0.001610):0.001076):0.001072,PAFTOL004609:0.000001):0.001075,PAFTOL004627:0.008190):0.000804,((PAFTOL004620:0.009110,PAFTOL009193:0.003266):0.002425,((PAFTOL004662:0.012308,PAFTOL009271:0.003160):0.012591,PAFTOL004572:0.009077):0.001530,PAFTOL008422:0.009799,PAFTOL004636:0.007316,PAFTOL004623:0.010677):0.001606,(PAFTOL004654:0.000001,PAFTOL008421:0.014642,PAFTOL004573:0.006984):0.001519):0.001616):0.001710):0.000755,(PAFTOL004578:0.016609,PAFTOL004596:0.008005):0.004413):0.010497):0.003036,((PAFTOL009281:0.020643,PAFTOL004629:0.005121):0.007357,((PAFTOL004568:0.007866,(PAFTOL004635:0.019731,PAFTOL004634:0.000001):0.004844):0.007523,(PAFTOL004633:0.013190,PAFTOL004567:0.010763):0.002074):0.001081):0.004481):0.008165,PAFTOL008419:0.000001):0.000798):0.000809,(((PAFTOL004642:0.009896,(PAFTOL004625:0.007345,PAFTOL009191:0.003249):0.000732):0.003254,PAFTOL004652:0.004038):0.003228,(((PAFTOL009295:0.002231,PAFTOL009197:0.004814):0.002724,PAFTOL009183:0.000001):0.004602,PAFTOL009189:0.000001):0.005940,(PAFTOL004613:0.005740,(PAFTOL005024:0.011361,PAFTOL004584:0.007286,((PAFTOL009195:0.002400,((PAFTOL009203:0.001195,PAFTOL004560:0.002416):0.001211,PAFTOL005043:0.004038,PAFTOL009287:0.000001):0.002395,((((PAFTOL004668:0.000815,(PAFTOL004666:0.000001,PAFTOL004667:0.000001,PAFTOL009279:0.004847):0.001607):0.001592,PAFTOL004653:0.007308):0.000818,PAFTOL004631:0.004007):0.000778,PAFTOL004562:0.011415):0.000830):0.000802,(PAFTOL004617:0.009038,PAFTOL004638:0.003663):0.002778):0.000794,PAFTOL004577:0.000817,PAFTOL009179:0.005759):0.001201):0.001202):0.000799):0.000798):0.000802):0.001598,PAFTOL004554:0.000001,PAFTOL005035:0.005677):0.000895,PAFTOL008062:0.007196,PAFTOL008063:0.001622,PAFTOL004591:0.000001);
((PAFTOL004574:0.017738,(SRR8327214:0.009768,(SRR5137211:0.001932,(PAFTOL009251:0.019114,PAFTOL004665:0.019062,PAFTOL009245:0.000001,PAFTOL009299:0.000001,SRR5036296:0.008472):0.004227):0.001948):0.001887):0.003908,(PAFTOL009187:0.000001,PAFTOL009175:0.000001,PAFTOL004553:0.006308,PAFTOL004587:0.017206,PAFTOL009265:0.032602,PAFTOL004633:0.006965,PAFTOL004629:0.003480,(SRR7905861:0.007896,(PAFTOL004547:0.000001,((PAFTOL009263:0.000001,PAFTOL004626:0.000001,(PAFTOL009301:0.000001,PAFTOL009249:0.000001,PAFTOL009303:0.000001,PAFTOL004605:0.006257):0.010605):0.012112,SRR5137213:0.000001,PAFTOL004632:0.000001,PAFTOL004639:0.003542):0.008428):0.004191,(PAFTOL008423:0.000001,PAFTOL009209:0.000001):0.003457,PAFTOL004555:0.000001,PAFTOL005047:0.003469,PAFTOL004583:0.004193,PAFTOL004601:0.000001,PAFTOL004648:0.025879):0.002882):0.002881,((PAFTOL004567:0.016099,((PAFTOL005035:0.006286,PAFTOL009233:0.039434,PAFTOL004634:0.000001):0.006311,PAFTOL004568:0.000001):0.024270):0.003629,(PAFTOL004640:0.000001,((PAFTOL005026:0.000001,PAFTOL009205:0.001985):0.005994,PAFTOL005025:0.008004,((PAFTOL008436:0.000001,(PAFTOL009257:0.019414,PAFTOL009255:0.005552):0.004166):0.002208,(((PAFTOL004563:0.025988,PAFTOL009259:0.000001,PAFTOL007498:0.000001):0.003852,PAFTOL004644:0.005221):0.003849,(((PAFTOL009179:0.008097,PAFTOL004599:0.004250,(((PAFTOL009215:0.012679,PAFTOL004584:0.000001,PAFTOL004631:0.000001,(PAFTOL009231:0.007777,(PAFTOL004554:0.000001,PAFTOL005024:0.006276,PAFTOL009189:0.000001,PAFTOL005042:0.000001):0.003142):0.003806,(PAFTOL004562:0.000001,PAFTOL009217:0.000001):0.006257,(PAFTOL009295:0.013246,(PAFTOL004625:0.009484,(PAFTOL009199:0.000001,PAFTOL009195:0.000001):0.002467):0.008679):0.008932,PAFTOL009203:0.010519,PAFTOL009287:0.017872,PAFTOL005043:0.000001,PAFTOL008417:0.000001,(PAFTOL013501:0.006335,PAFTOL009197:0.000001,PAFTOL004668:0.000001,PAFTOL004667:0.003476,PAFTOL008419:0.000001):0.003469,PAFTOL004560:0.000001):0.012875,PAFTOL009219:0.002197,(PAFTOL004552:0.000001,((PAFTOL004594:0.000001,PAFTOL004598:0.004623):0.009219,PAFTOL004600:0.000001):0.001981,PAFTOL008062:0.000001,PAFTOL009293:0.000001,PAFTOL008060:0.005144):0.001858,(((PAFTOL009223:0.000001,PAFTOL009241:0.004175):0.003473,PAFTOL009225:0.000001):0.005810,PAFTOL008063:0.001919):0.003881,PAFTOL004624:0.007724,PAFTOL004646:0.000001,PAFTOL004590:0.000001):0.001920,PAFTOL004591:0.001922,PAFTOL004664:0.002020,PAFTOL009283:0.001920):0.001921):0.001945,(PAFTOL004617:0.005837,(PAFTOL009191:0.006351,((PAFTOL004652:0.004000,PAFTOL004642:0.028465):0.001803,PAFTOL004577:0.013604):0.001929,(PAFTOL004638:0.001932,(PAFTOL009291:0.009996,PAFTOL009227:0.011961):0.001761):0.001929):0.001894):0.001952,PAFTOL009279:0.018505):0.003160,PAFTOL004653:0.007784):0.006570,((PAFTOL004609:0.007795,(PAFTOL004618:0.003891,PAFTOL009229:0.005866):0.001885):0.001950,((PAFTOL004660:0.007236,PAFTOL004658:0.004442):0.012604,PAFTOL009271:0.007959):0.006631,((PAFTOL004662:0.008546,(((PAFTOL009261:0.000001,PAFTOL004556:0.006319):0.006250,(((PAFTOL008422:0.025414,PAFTOL004565:0.000001):0.006332,PAFTOL004627:0.000001):0.007036,PAFTOL008421:0.004341):0.006829,((PAFTOL009193:0.000001,PAFTOL004620:0.002163):0.003413,PAFTOL004572:0.009128):0.004601):0.007679,PAFTOL004654:0.005735):0.002287):0.002133,(PAFTOL004608:0.010629,PAFTOL004582:0.006496):0.006270,(PAFTOL004596:0.020034,PAFTOL004578:0.013977):0.001735,(SRR5137212:0.095601,PAFTOL004647:0.025011):0.033298):0.001927):0.007735,PAFTOL008881:0.003890,((((((PAFTOL004637:0.016299,((PAFTOL009321:0.035612,(PAFTOL009315:0.041448,PAFTOL009319:0.024787):0.007671):0.032844,PAFTOL009313:0.126966):0.011338):0.003608,PAFTOL004619:0.018550):0.005347,(SRR7905849:0.000001,PAFTOL009247:0.000001):0.027937):0.002153,((((PAFTOL004657:0.010539,PAFTOL004585:0.000001):0.001931,PAFTOL004566:0.003871,SRR7905862:0.000001):0.002467,PAFTOL004661:0.004352):0.005189,((((((PAFTOL009269:0.007769,PAFTOL004551:0.000001):0.003961,PAFTOL009285:0.000001):0.001950,PAFTOL009207:0.000001,PAFTOL008084:0.004347):0.009443,((PAFTOL009235:0.005846,PAFTOL004611:0.001938,PAFTOL004610:0.000001):0.003321,PAFTOL004561:0.007785):0.014008):0.007154,(PAFTOL009267:0.023418,((PAFTOL009253:0.000001,PAFTOL009237:0.015937):0.004740,(PAFTOL009311:0.095396,(PAFTOL004597:0.056270,(PAFTOL004649:0.011877,PAFTOL004573:0.021219,PAFTOL004636:0.009884,PAFTOL004623:0.010425):0.015861):0.020331):0.021205):0.016901):0.092857):0.005250,PAFTOL004571:0.010381):0.002140):0.016558):0.002857,PAFTOL008439:0.007772):0.010078,PAFTOL009185:0.014541):0.003123,(PAFTOL004603:0.010507,((PAFTOL009221:0.000001,PAFTOL005169:0.028868):0.002563,PAFTOL004604:0.005345):0.002630):0.008006):0.003879):0.001921):0.001931):0.001919):0.003887,(PAFTOL009243:0.007010,PAFTOL004593:0.000001):0.011724);
((PAFTOL004597:0.010591,(((PAFTOL005026:0.000001,PAFTOL009175:0.026451,((PAFTOL008062:0.026902,(PAFTOL009181:0.004710,(PAFTOL009195:0.000001,PAFTOL008417:0.000001,PAFTOL004625:0.000001,PAFTOL004631:0.000001,PAFTOL008060:0.000001,PAFTOL004668:0.000001):0.033305):0.010407):0.014694,((PAFTOL004634:0.027175,PAFTOL004567:0.000001):0.013466,PAFTOL009255:0.000001,PAFTOL009257:0.000001):0.013001,(PAFTOL009271:0.026733,(PAFTOL009233:0.000001,(PAFTOL009319:0.000001,PAFTOL009321:0.037892):0.043262):0.026851,PAFTOL009229:0.000001,PAFTOL004573:0.000001,PAFTOL008439:0.030565):0.012963):0.014532,PAFTOL009185:0.065818,PAFTOL009205:0.000001,PAFTOL009187:0.014188):0.055374,(PAFTOL009243:0.000001,PAFTOL004593:0.000001):0.005956):0.019743,(SRR8327214:0.003470,PAFTOL004601:0.000001,PAFTOL004648:0.008320,((PAFTOL009259:0.000001,PAFTOL007498:0.000001):0.012826,PAFTOL004644:0.008321):0.012739,(PAFTOL008423:0.000001,PAFTOL009209:0.004196):0.004150,SRR7905861:0.000001):0.003459,((PAFTOL004604:0.017053,PAFTOL004633:0.008478):0.004256,(SRR5036296:0.003509,(SRR5137211:0.000001,PAFTOL004568:0.017409,PAFTOL009245:0.000001):0.003484):0.003561):0.003445,(PAFTOL004632:0.000001,PAFTOL009299:0.005696,PAFTOL008436:0.008430,(((PAFTOL009287:0.004125,PAFTOL009291:0.004168):0.004260,(((PAFTOL004653:0.000001,PAFTOL004577:0.000001):0.005053,PAFTOL009191:0.002056):0.002062,PAFTOL004652:0.000001,PAFTOL009227:0.000001,PAFTOL004584:0.000001,PAFTOL004617:0.009663):0.004090):0.012686,(PAFTOL004642:0.000001,PAFTOL004599:0.000001,PAFTOL004613:0.008342,(PAFTOL008419:0.000001,PAFTOL004600:0.050086):0.028655,((PAFTOL005024:0.000001,PAFTOL009223:0.004156,PAFTOL004598:0.000001,PAFTOL009293:0.000001,PAFTOL004624:0.004160,PAFTOL009199:0.000001,PAFTOL008063:0.004153,PAFTOL004594:0.000001,PAFTOL004591:0.000001,PAFTOL009283:0.000001,PAFTOL009225:0.000001,PAFTOL004590:0.000001,PAFTOL009215:0.008357,PAFTOL009241:0.000001):0.004180,PAFTOL004646:0.004245):0.004151):0.006949):0.006986,PAFTOL008881:0.004153,((PAFTOL004582:0.012613,PAFTOL004608:0.012702):0.004229,PAFTOL009193:0.013465,(((PAFTOL004572:0.059606,PAFTOL004620:0.043598):0.050519,PAFTOL004609:0.000001):0.004127,PAFTOL004649:0.008369,(PAFTOL004578:0.023303,(PAFTOL004654:0.025290,PAFTOL004647:0.008547):0.004523):0.002453,((PAFTOL004623:0.017201,(PAFTOL008421:0.004263,PAFTOL004636:0.008428):0.004172):0.004081,PAFTOL004627:0.008334):0.004194,PAFTOL009231:0.000001,PAFTOL004618:0.012653):0.004149):0.008326):0.006822,((((PAFTOL004637:0.013838,(PAFTOL004619:0.008439,SRR5137212:0.011165):0.005357):0.005174,((((PAFTOL004611:0.000001,PAFTOL004610:0.006348):0.006316,((PAFTOL004564:0.013802,PAFTOL004571:0.000001,PAFTOL009267:0.000001):0.042549,(PAFTOL008084:0.000001,PAFTOL009285:0.004228):0.004259):0.004251):0.003768,(PAFTOL004585:0.006426,PAFTOL004657:0.000001,SRR7905862:0.000001):0.009329):0.061322,PAFTOL009313:0.136915):0.022366):0.002914,SRR7905849:0.007812):0.008713,PAFTOL004640:0.000001):0.008516,PAFTOL004587:0.008344,(PAFTOL004583:0.029521,PAFTOL004574:0.011365):0.001989):0.002084):0.002071,PAFTOL004605:0.000001,PAFTOL009301:0.008328,PAFTOL009263:0.004138,PAFTOL004626:0.000001);
(((((PAFTOL008439:0.013672,((((PAFTOL009285:0.008842,((PAFTOL004564:0.017946,PAFTOL004551:0.003001):0.009972,PAFTOL008084:0.000001):0.002129):0.004407,(PAFTOL009267:0.014536,PAFTOL009207:0.000001):0.004601,PAFTOL009269:0.008766):0.014566,(PAFTOL004571:0.004458,(PAFTOL004657:0.002202,(PAFTOL004585:0.001561,(SRR7905862:0.002321,((PAFTOL004611:0.000001,PAFTOL004610:0.000416):0.001722,((PAFTOL004566:0.014076,PAFTOL009237:0.014048,PAFTOL009253:0.007064,PAFTOL004561:0.000001):0.012936,PAFTOL009235:0.000001):0.002542):0.011080,PAFTOL004661:0.000001):0.002279):0.002139):0.002137):0.002051):0.036302,((PAFTOL009313:0.078575,(PAFTOL009321:0.010308,PAFTOL009315:0.054381):0.043116):0.012698,SRR7905849:0.017423):0.001714,(PAFTOL004619:0.034452,PAFTOL004637:0.016123):0.001546):0.008585):0.002482,((((PAFTOL004572:0.005775,PAFTOL009193:0.006935):0.002927,PAFTOL004620:0.004338):0.002131,(PAFTOL004596:0.002105,PAFTOL004578:0.015512):0.006596):0.004389,(PAFTOL004582:0.004421,PAFTOL004608:0.008000):0.002592,(PAFTOL004647:0.000001,PAFTOL004556:0.006418):0.012039,(PAFTOL004565:0.036984,PAFTOL004623:0.000001):0.006562,((PAFTOL004658:0.012925,PAFTOL004609:0.006502,PAFTOL004649:0.010929,PAFTOL009229:0.004331,PAFTOL004618:0.002023):0.004084,(PAFTOL004627:0.008820,PAFTOL008421:0.010996):0.004387,PAFTOL004654:0.008705,(PAFTOL004573:0.000001,PAFTOL004636:0.016916):0.003235,(PAFTOL004662:0.009037,PAFTOL009271:0.000001):0.025506):0.002021):0.010971,PAFTOL008881:0.020237,PAFTOL009233:0.027113):0.002737,(PAFTOL009297:0.002191,((SRR5137212:0.017171,PAFTOL009259:0.000001):0.006441,PAFTOL007498:0.000001):0.004347):0.004371,PAFTOL004644:0.002177):0.002763,(PAFTOL005042:0.006578,(((PAFTOL004574:0.002163,(PAFTOL004593:0.006463,PAFTOL009243:0.016016):0.002204):0.002166,PAFTOL004587:0.004336):0.002167,(SRR5137211:0.004274,PAFTOL009245:0.004404):0.006504,(SRR5036296:0.000001,PAFTOL009187:0.009629):0.006382,(SRR7905861:0.008751,PAFTOL004665:0.003243,((PAFTOL009289:0.014340,SRR8327214:0.003825):0.007884,PAFTOL004648:0.004327,PAFTOL005047:0.002158):0.002865,(PAFTOL004601:0.004300,PAFTOL008423:0.000001,PAFTOL009209:0.000001):0.001873):0.002617,(((PAFTOL004626:0.002082,((PAFTOL009301:0.007134,PAFTOL009249:0.006652):0.019715,PAFTOL009263:0.000001):0.007190):0.000064,PAFTOL004639:0.000001,PAFTOL004605:0.006157):0.004099,PAFTOL004597:0.004368):0.002035,(PAFTOL004632:0.000001,PAFTOL009303:0.000001):0.001777,PAFTOL004583:0.004327):0.004280,PAFTOL009185:0.004343,(PAFTOL004629:0.010993,((PAFTOL004568:0.004406,PAFTOL004634:0.011209):0.004447,PAFTOL004567:0.004397):0.002126,(PAFTOL004633:0.005406,(((PAFTOL004625:0.009821,PAFTOL004668:0.003305):0.003237,(PAFTOL004653:0.008995,(PAFTOL004638:0.002173,PAFTOL004652:0.004335,(PAFTOL009287:0.002125,PAFTOL009291:0.006648):0.004378):0.002173,(PAFTOL009203:0.003254,PAFTOL009195:0.006535,PAFTOL004577:0.000001,PAFTOL005043:0.006539,((PAFTOL004666:0.000001,PAFTOL004667:0.006976,PAFTOL009279:0.003294):0.009837,(((PAFTOL004553:0.009792,PAFTOL004555:0.006900,PAFTOL009251:0.013956,PAFTOL004547:0.013999,PAFTOL009265:0.000001,PAFTOL009299:0.000001):0.004886,PAFTOL009281:0.021417,PAFTOL004562:0.006966):0.004925,(PAFTOL008417:0.009883,PAFTOL004599:0.020028,PAFTOL009179:0.012379,PAFTOL009241:0.000001,PAFTOL009295:0.000001,PAFTOL004664:0.000001,PAFTOL004554:0.000001,PAFTOL008060:0.003223,PAFTOL009197:0.000001,PAFTOL009217:0.007611,PAFTOL004552:0.000001):0.004874,(PAFTOL013501:0.006987,(PAFTOL009181:0.000001,PAFTOL009183:0.000001,PAFTOL004617:0.000001):0.002634):0.003875):0.009869,PAFTOL008419:0.000001):0.004878,(PAFTOL009227:0.000001,PAFTOL004560:0.000001):0.003253):0.020395,PAFTOL004584:0.000001):0.002231,PAFTOL004642:0.004345,PAFTOL004613:0.015759):0.002831,(PAFTOL009293:0.000001,PAFTOL004624:0.000001,PAFTOL009215:0.006511,PAFTOL004631:0.000001,PAFTOL009223:0.000001,PAFTOL004591:0.002152,PAFTOL009225:0.002159,(PAFTOL005035:0.000001,PAFTOL008063:0.003201,((PAFTOL009189:0.014111,PAFTOL005024:0.000001):0.006412,PAFTOL009191:0.003190):0.003160,PAFTOL009283:0.003155):0.009423,PAFTOL004646:0.002158,PAFTOL009199:0.000001,PAFTOL004598:0.002156,PAFTOL004590:0.000001,(PAFTOL008062:0.002158,PAFTOL004600:0.000001,PAFTOL009219:0.004344):0.002151,PAFTOL004594:0.004295):0.007100):0.010070):0.003034):0.001971):0.005571,((PAFTOL004604:0.004027,(PAFTOL005169:0.021660,PAFTOL004603:0.000893):0.001297):0.002026,PAFTOL009221:0.004380):0.012317):0.006237,((PAFTOL009175:0.000001,PAFTOL009319:0.037193,(PAFTOL008436:0.006576,(((PAFTOL008422:0.005001,(PAFTOL009311:0.045220,PAFTOL009261:0.014893):0.006181,(PAFTOL009231:0.000001,PAFTOL004660:0.006976):0.007072):0.004970,PAFTOL004563:0.000001):0.004998,PAFTOL009239:0.000001):0.005011):0.003294,PAFTOL005025:0.000001):0.012611,PAFTOL005026:0.004188,PAFTOL009205:0.004279):0.015022,(PAFTOL009257:0.009811,PAFTOL009255:0.005450):0.005674,PAFTOL004640:0.014812);
((((((((PAFTOL008421:0.017974,PAFTOL004623:0.034387):0.010446,(PAFTOL004620:0.053527,PAFTOL009193:0.109147,PAFTOL004572:0.020702):0.007284):0.001229,PAFTOL004649:0.029122):0.017493,((PAFTOL004587:0.010332,PAFTOL004574:0.020996):0.002092,PAFTOL009243:0.030192):0.003216):0.005239,(((PAFTOL009251:0.000001,PAFTOL009299:0.050741):0.004001,PAFTOL004605:0.010976):0.035146,PAFTOL004597:0.025731):0.013515):0.004554,(PAFTOL009229:0.030164,(((((PAFTOL005047:0.050520,PAFTOL004665:0.053597):0.008805,((PAFTOL008423:0.027131,PAFTOL004555:0.029388):0.007638,PAFTOL004601:0.012575):0.006644):0.020259,PAFTOL004632:0.091804,PAFTOL004640:0.026670):0.013216,(((PAFTOL004648:0.064528,SRR8327214:0.002763):0.012055,SRR7905861:0.008602):0.016051,(((PAFTOL004553:0.014792,PAFTOL009187:0.006147):0.004827,((PAFTOL009245:0.025668,SRR5036296:0.007630):0.004526,PAFTOL009265:0.043063):0.002576):0.005812,(((PAFTOL004584:0.005659,PAFTOL004625:0.011256,PAFTOL004617:0.012101):0.002373,PAFTOL004653:0.008709):0.007720,(((PAFTOL008063:0.006720,PAFTOL004594:0.003692):0.008871,(PAFTOL004624:0.003945,((PAFTOL004552:0.009088,PAFTOL004664:0.022521):0.036416,PAFTOL009283:0.004215):0.003360,(PAFTOL004590:0.013345,PAFTOL009223:0.018648):0.015121):0.004517,(PAFTOL004613:0.019087,PAFTOL004599:0.010618):0.000826):0.001094,(PAFTOL004668:0.027592,(PAFTOL009279:0.003704,PAFTOL004666:0.001005):0.002763):0.004960):0.000615):0.010305):0.000860,((PAFTOL004582:0.010501,((PAFTOL004627:0.034467,(PAFTOL004609:0.012165,PAFTOL004618:0.001425):0.001888):0.004192,(PAFTOL004636:0.018499,(PAFTOL004578:0.077327,PAFTOL004596:0.016626):0.014300):0.007685):0.004596):0.001562,((((PAFTOL004660:0.100206,PAFTOL005026:0.003384):0.137613,((PAFTOL004639:0.043330,SRR5137213:0.005154):0.013253,SRR5137212:0.049406):0.017380):0.081712,(PAFTOL009175:0.069808,(PAFTOL008439:0.059548,((((((PAFTOL009235:0.020710,(PAFTOL004611:0.008928,PAFTOL004610:0.000001):0.001091):0.005863,PAFTOL004561:0.008642):0.002674,PAFTOL009237:0.056321,PAFTOL009253:0.011391):0.018660,PAFTOL004564:0.008307,((((PAFTOL004657:0.006934,PAFTOL004585:0.002996):0.002067,PAFTOL004566:0.023470):0.000980,SRR7905862:0.009858,PAFTOL004661:0.011234):0.005516,(PAFTOL009269:0.034511,(PAFTOL004571:0.008118,((PAFTOL004551:0.007117,PAFTOL009207:0.003662):0.013826,PAFTOL009267:0.008195,(PAFTOL009285:0.007815,PAFTOL008084:0.010297):0.000930):0.005282):0.002112):0.000957):0.003370):0.037893,(PAFTOL004637:0.046640,(PAFTOL004619:0.039031,((PAFTOL009313:0.210711,PAFTOL009311:0.136702):0.027408,(PAFTOL009321:0.160539,PAFTOL009319:0.072214,PAFTOL009315:0.048680):0.124940):0.008173):0.003758):0.003295):0.003668,SRR7905849:0.030244):0.005764):0.005165):0.002902):0.000086,(((PAFTOL004635:0.044566,PAFTOL004634:0.084087):0.013812,(PAFTOL004633:0.032857,PAFTOL004567:0.038735):0.006056):0.007784,PAFTOL005169:0.004131,PAFTOL004604:0.010012):0.012816):0.000944):0.001639):0.009186):0.005638,(PAFTOL009257:0.056636,((PAFTOL009233:0.177274,(((PAFTOL005042:0.023446,PAFTOL009249:0.012067,PAFTOL009301:0.036738):0.019033,PAFTOL009303:0.037606):0.018246,(PAFTOL009255:0.017258,((((PAFTOL009227:0.015391,((PAFTOL004638:0.011585,(PAFTOL005043:0.016106,(PAFTOL004642:0.074522,PAFTOL009195:0.011279):0.014843):0.011748):0.020009,((PAFTOL009291:0.019846,PAFTOL004577:0.020959):0.003516,(PAFTOL004560:0.000001,PAFTOL009203:0.014336):0.006343):0.002933):0.002764,(PAFTOL009191:0.016547,(PAFTOL009189:0.009124,PAFTOL005024:0.000001):0.004694):0.002595,PAFTOL013501:0.006911):0.004550,PAFTOL004562:0.020313):0.016649,((PAFTOL009215:0.013618,PAFTOL004667:0.014043,PAFTOL009183:0.046957):0.106060,((PAFTOL008417:0.000001,(PAFTOL004547:0.052354,PAFTOL009241:0.000001):0.004943):0.022262,(PAFTOL009181:0.000001,(PAFTOL009293:0.010925,(PAFTOL009217:0.015906,PAFTOL009225:0.010786):0.010951):0.015782,PAFTOL009295:0.020874,PAFTOL009197:0.003993,(PAFTOL009179:0.014822,PAFTOL008060:0.001811):0.000514,PAFTOL004554:0.009190):0.002652):0.012143,((PAFTOL009219:0.000001,PAFTOL008062:0.008158,PAFTOL004600:0.003669):0.003042,PAFTOL005035:0.007552):0.004815,PAFTOL009199:0.021127):0.004551):0.020533,((PAFTOL009289:0.039656,PAFTOL005025:0.003822):0.000048,PAFTOL009205:0.006217):0.004512):0.001886,((((PAFTOL004568:0.043680,PAFTOL009221:0.023569):0.001921,PAFTOL004603:0.007590):0.008559,PAFTOL009185:0.050666,(PAFTOL009259:0.058900,PAFTOL009297:0.012427):0.001619):0.000769,((PAFTOL004654:0.037354,PAFTOL009231:0.017890,((PAFTOL009271:0.000001,PAFTOL004662:0.002762):0.028061,(PAFTOL004565:0.021872,PAFTOL004573:0.020671):0.004480,PAFTOL008422:0.062796):0.002266,PAFTOL004658:0.020104,((PAFTOL009261:0.106870,PAFTOL004556:0.021863):0.029574,PAFTOL004647:0.007466):0.023854):0.004784,PAFTOL004608:0.034586):0.058899):0.013302):0.009278):0.002802):0.018219,(PAFTOL004583:0.094485,PAFTOL008436:0.063865):0.028718):0.033159):0.007285):0.003969):0.011813):0.005818,PAFTOL008419:0.013962):0.002892,(PAFTOL009287:0.018486,PAFTOL004652:0.104901):0.020928,(((PAFTOL004631:0.018264,PAFTOL004646:0.004658):0.036543,PAFTOL004598:0.034973):0.009769,PAFTOL004591:0.009443):0.003054);
(PAFTOL004653:0.013900,(PAFTOL004642:0.006848,PAFTOL008419:0.007144,PAFTOL004599:0.005464):0.002739,(((PAFTOL004625:0.007648,((PAFTOL009181:0.002301,PAFTOL009179:0.023268):0.003992,((PAFTOL004667:0.007071,PAFTOL009279:0.006790):0.007108,PAFTOL009191:0.005500,(PAFTOL009189:0.000001,PAFTOL005024:0.000001):0.001359):0.002291):0.000003,PAFTOL004560:0.000001,PAFTOL004562:0.020190,PAFTOL004613:0.008230,(PAFTOL004638:0.005528,PAFTOL009227:0.004154):0.002701):0.000633,PAFTOL013501:0.010778):0.000632,PAFTOL004624:0.005450,(PAFTOL009287:0.008254,PAFTOL009203:0.004151):0.001317,PAFTOL005043:0.005523):0.001265,((PAFTOL004584:0.011538,((PAFTOL004590:0.000001,PAFTOL009283:0.001249,((PAFTOL008062:0.000001,PAFTOL009215:0.001248,(PAFTOL009217:0.010813,PAFTOL008063:0.000001):0.001567,PAFTOL009219:0.005579,(PAFTOL009197:0.004788,((PAFTOL009199:0.002514,PAFTOL004646:0.003787):0.001251,PAFTOL004591:0.000001):0.000254):0.000995,PAFTOL004600:0.001255,PAFTOL005035:0.000001):0.001246,(PAFTOL004554:0.000001,PAFTOL008060:0.017978):0.061582,PAFTOL004594:0.000001):0.001250,(PAFTOL009223:0.000001,PAFTOL009241:0.000001,PAFTOL009225:0.001248):0.002499,PAFTOL008417:0.001253):0.001247,(PAFTOL004664:0.000001,(PAFTOL004631:0.000001,PAFTOL004552:0.013264,PAFTOL009293:0.000001):0.006459):0.002771):0.003787):0.001758,(((PAFTOL004634:0.005977,PAFTOL004568:0.002533):0.003009,PAFTOL004633:0.011523):0.003786,((PAFTOL004629:0.001665,PAFTOL009281:0.001592):0.009947,((((((SRR7905861:0.000001,(PAFTOL009209:0.000001,PAFTOL008423:0.001257):0.005059,PAFTOL004555:0.000001,PAFTOL004665:0.006334,PAFTOL004601:0.006361):0.001091,(PAFTOL009299:0.003817,(PAFTOL009233:0.023700,PAFTOL004574:0.001308):0.001227):0.000972):0.000454,(PAFTOL004605:0.011454,(PAFTOL009249:0.094961,PAFTOL009263:0.000001):0.001271):0.002512,(PAFTOL005042:0.001285,((PAFTOL009245:0.002530,SRR5137211:0.006332,PAFTOL004597:0.005083):0.001252,PAFTOL009251:0.006506):0.001269,PAFTOL004632:0.005068,PAFTOL009265:0.004868,PAFTOL004583:0.007684):0.001258,(((PAFTOL004587:0.015538,PAFTOL009243:0.007623,PAFTOL004593:0.003805):0.001262,PAFTOL005026:0.001283,(PAFTOL005025:0.001252,PAFTOL009205:0.002991):0.005950,((SRR5137212:0.006397,(SRR7905849:0.000001,PAFTOL009247:0.017990):0.018195,(((PAFTOL009321:0.013925,(PAFTOL009319:0.020186,PAFTOL009315:0.039474):0.018065):0.038064,(PAFTOL009313:0.078487,PAFTOL009311:0.032915):0.010983):0.020000,((PAFTOL008439:0.020046,PAFTOL004637:0.014341):0.002768,((((PAFTOL004661:0.003746,(((PAFTOL004585:0.000001,PAFTOL004657:0.000001):0.001246,PAFTOL004566:0.001244):0.000878,SRR7905862:0.001250):0.000364):0.002504,(((PAFTOL009269:0.007538,PAFTOL009267:0.000001):0.001245,PAFTOL004564:0.013139,(PAFTOL009285:0.007608,PAFTOL008084:0.002508):0.001236):0.001356,PAFTOL004551:0.005036):0.001251,((PAFTOL004561:0.003727,((PAFTOL009207:0.048200,PAFTOL009253:0.009048):0.062051,(PAFTOL004610:0.002471,PAFTOL004611:0.000001):0.003990):0.002265,PAFTOL009235:0.001246):0.001679,PAFTOL009237:0.019297):0.012273):0.001124,PAFTOL004571:0.009009):0.028890,PAFTOL004619:0.015797):0.004027):0.001088):0.006509):0.007433,(PAFTOL009185:0.006329,(PAFTOL008881:0.005148,((PAFTOL009259:0.001272,PAFTOL007498:0.009754,(PAFTOL009297:0.003850,(PAFTOL004644:0.004779,PAFTOL004563:0.003237):0.001578):0.001261):0.002502,PAFTOL009239:0.011630):0.005136):0.001302):0.005042):0.003023):0.001226,((PAFTOL004635:0.029969,(((PAFTOL009231:0.009179,PAFTOL004649:0.010745):0.009084,(PAFTOL009229:0.006113,((PAFTOL004609:0.002778,PAFTOL004618:0.004759):0.001726,((PAFTOL004647:0.004210,PAFTOL004556:0.001603):0.008499,PAFTOL004573:0.003792,((((PAFTOL009175:0.017845,PAFTOL005169:0.006990):0.003852,(PAFTOL004567:0.019599,(PAFTOL004598:0.020238,(PAFTOL009195:0.006833,PAFTOL009183:0.005326,PAFTOL004666:0.010220,PAFTOL004668:0.000001):0.010449):0.009801):0.001938):0.001935,((PAFTOL009301:0.005596,PAFTOL004639:0.007236):0.002951,(PAFTOL004648:0.002077,PAFTOL009289:0.012725):0.004249):0.001252):0.009014,(PAFTOL004572:0.006340,PAFTOL004620:0.005136):0.003808,PAFTOL004654:0.001268):0.001254,((PAFTOL004658:0.010163,PAFTOL004660:0.000001):0.006244,(PAFTOL004547:0.046236,PAFTOL009193:0.008797):0.010032):0.021108,(PAFTOL009271:0.001522,PAFTOL004662:0.000001):0.006065,(PAFTOL004608:0.007777,PAFTOL004582:0.006434):0.002435):0.002142):0.004588):0.018450):0.008470,((PAFTOL004596:0.004126,PAFTOL004578:0.000001,(((PAFTOL004565:0.010316,PAFTOL008422:0.017757):0.002596,PAFTOL004627:0.005037):0.001576,PAFTOL008421:0.004099):0.003072):0.001672,(PAFTOL004636:0.011252,PAFTOL004623:0.010834):0.002430):0.006015):0.012214):0.001198,(PAFTOL009295:0.015755,(PAFTOL009303:0.021773,SRR5137213:0.000001):0.008355,SRR5036296:0.000001):0.016577):0.022194):0.001298):0.001260,(SRR8327214:0.002529,PAFTOL005047:0.006383):0.003785,(PAFTOL009187:0.001901,PAFTOL004553:0.008113):0.001897):0.001261,PAFTOL004640:0.007646):0.001262,(PAFTOL009257:0.001252,PAFTOL009255:0.001278):0.005106,PAFTOL008436:0.005064):0.003853):0.001213,((PAFTOL004603:0.007225,PAFTOL004604:0.001234):0.004307,PAFTOL009221:0.000001):0.006380):0.007134,PAFTOL004617:0.007664):0.003812,((PAFTOL009291:0.002750,PAFTOL004652:0.002552):0.002551,PAFTOL004577:0.000001):0.001698);
(((PAFTOL009235:0.005791,PAFTOL004611:0.000001,PAFTOL004610:0.000001):0.023446,((PAFTOL008084:0.000001,PAFTOL009285:0.000001):0.003577,PAFTOL009207:0.038302):0.003594):0.005164,(PAFTOL004566:0.007009,(SRR7905862:0.003518,(PAFTOL009267:0.000001,PAFTOL009269:0.012018):0.008526):0.007006):0.004728,((PAFTOL008439:0.007307,((PAFTOL004629:0.015504,((((PAFTOL008063:0.000001,(PAFTOL004666:0.000001,PAFTOL009279:0.004672):0.004665,PAFTOL004646:0.009551):0.004651,PAFTOL004590:0.004734,PAFTOL009195:0.002322,PAFTOL004594:0.000001,PAFTOL004624:0.002315,PAFTOL004631:0.000001,(PAFTOL009215:0.014734,PAFTOL009225:0.000001,PAFTOL004591:0.000001):0.002223):0.002233,(PAFTOL005024:0.000001,PAFTOL009189:0.008832,PAFTOL009191:0.002346,PAFTOL004653:0.014239,((PAFTOL004638:0.009518,PAFTOL004577:0.004705,PAFTOL009291:0.004707,PAFTOL004625:0.002346,PAFTOL009287:0.007201,PAFTOL009227:0.007090):0.004541,PAFTOL004584:0.004702):0.006773):0.002241):0.002205,PAFTOL004617:0.002319,PAFTOL005026:0.016635):0.003472):0.002152,((PAFTOL009257:0.010273,(PAFTOL004644:0.007116,PAFTOL009239:0.000001):0.007019,PAFTOL004587:0.004689,((PAFTOL004609:0.004631,PAFTOL004618:0.000001,PAFTOL009229:0.004628,((PAFTOL004608:0.002329,(PAFTOL004556:0.000001,PAFTOL004647:0.000001):0.004557):0.002240,PAFTOL004658:0.002938,PAFTOL004582:0.007078):0.002173):0.004085,(((PAFTOL007498:0.000001,PAFTOL009259:0.000001):0.007212,((((PAFTOL009233:0.030218,PAFTOL004567:0.009955):0.004766,(PAFTOL009255:0.014816,(((PAFTOL004635:0.021534,PAFTOL004634:0.009231):0.012431,((((PAFTOL004599:0.019402,PAFTOL004613:0.003386):0.003867,PAFTOL013501:0.011977,PAFTOL009179:0.088176):0.002479,(PAFTOL009281:0.000001,(PAFTOL004600:0.007327,(PAFTOL008417:0.004809,PAFTOL009223:0.000001):0.002369,PAFTOL008060:0.000001,PAFTOL009199:0.000001):0.002307,PAFTOL009293:0.000001,PAFTOL004598:0.002442,PAFTOL009219:0.000001,((PAFTOL009283:0.000001,(PAFTOL009203:0.000001,(PAFTOL005043:0.007873,PAFTOL004562:0.003931,PAFTOL004560:0.000001):0.003912):0.011883):0.007244,PAFTOL009197:0.000001,PAFTOL009217:0.007705,PAFTOL008419:0.003647,PAFTOL004667:0.007986):0.003414,PAFTOL004552:0.000001,PAFTOL004664:0.000001,PAFTOL005035:0.000001,PAFTOL004554:0.003914,PAFTOL009295:0.000001):0.004253):0.002618,PAFTOL004563:0.000001):0.003233):0.001349,(PAFTOL009221:0.011667,PAFTOL005169:0.000001,PAFTOL004603:0.000001):0.008450,PAFTOL009265:0.003832,(PAFTOL009301:0.003912,PAFTOL009249:0.000001):0.007724,PAFTOL004665:0.000001,PAFTOL009303:0.007717,PAFTOL004547:0.005685):0.002293,(((PAFTOL009289:0.005383,PAFTOL004639:0.006822):0.000721,PAFTOL004640:0.004848,(PAFTOL004555:0.004142,PAFTOL008423:0.004836,PAFTOL009209:0.000001):0.007282,(PAFTOL004601:0.000001,PAFTOL005047:0.004860):0.002410,((PAFTOL009299:0.011748,(PAFTOL009251:0.000001,(SRR5036296:0.011291,PAFTOL009231:0.012660):0.000021):0.003891):0.003825,PAFTOL009187:0.004833,PAFTOL004553:0.009010,SRR5137211:0.007060,PAFTOL004583:0.000001):0.002312):0.002991,(PAFTOL009243:0.015230,PAFTOL005042:0.010140):0.002326):0.006407,(PAFTOL004649:0.009929,(PAFTOL009271:0.000001,PAFTOL004662:0.003919,PAFTOL004573:0.003045):0.007374,((PAFTOL009193:0.008112,PAFTOL004572:0.005926):0.005378,(PAFTOL004578:0.005040,PAFTOL004596:0.009977):0.002356):0.002302,PAFTOL004660:0.011700):0.004639):0.004403):0.002468,((((((PAFTOL009253:0.016510,(PAFTOL009237:0.010964,(PAFTOL004564:0.000001,PAFTOL004561:0.000001):0.003892):0.003576):0.016035,(PAFTOL004661:0.005721,(PAFTOL004571:0.010857,(PAFTOL004657:0.012514,PAFTOL004585:0.000001):0.002659):0.002318):0.007759):0.028518,SRR5137212:0.061102):0.055152,((PAFTOL009313:0.163957,PAFTOL009311:0.086796):0.009046,(PAFTOL009315:0.044153,PAFTOL009321:0.022766):0.077152):0.020760):0.026995,PAFTOL009185:0.017580):0.000199,PAFTOL008422:0.025943):0.002944):0.002020,PAFTOL009297:0.006531):0.007048):0.043781,(PAFTOL004654:0.025257,PAFTOL008436:0.000001,(PAFTOL004593:0.019994,PAFTOL008062:0.017583):0.004406):0.039442):0.056618):0.002998,((PAFTOL004574:0.007058,PAFTOL004648:0.007195,SRR7905861:0.009560,PAFTOL004597:0.014436,SRR8327214:0.002344,PAFTOL004632:0.004695,((PAFTOL009263:0.002568,(PAFTOL004668:0.001673,PAFTOL009241:0.017154):0.034275):0.030789,PAFTOL009245:0.010529,PAFTOL004605:0.009532):0.002491):0.005065,PAFTOL008881:0.000001):0.002501,(PAFTOL004633:0.013855,PAFTOL004604:0.011953):0.002252,PAFTOL009181:0.000001,PAFTOL009183:0.000001):0.001137,(PAFTOL005025:0.012317,PAFTOL004568:0.012825):0.002534):0.002289):0.008587):0.021451,(PAFTOL004637:0.012781,SRR7905849:0.032017):0.004768):0.014066);
((PAFTOL004654:0.014042,PAFTOL004623:0.011147):0.002595,((PAFTOL008422:0.019219,PAFTOL008421:0.027113):0.002975,PAFTOL004620:0.005516,PAFTOL004636:0.017288):0.002375,(((((((((PAFTOL009175:0.014657,PAFTOL005025:0.007929):0.002392,((PAFTOL007498:0.004662,PAFTOL009259:0.000808):0.009685,PAFTOL009239:0.013208):0.005030):0.000657,((((PAFTOL008439:0.008343,(((((PAFTOL004585:0.003693,PAFTOL004657:0.011191):0.001343,SRR7905862:0.000001,((PAFTOL004661:0.015448,((((PAFTOL004610:0.000001,PAFTOL004611:0.001213,PAFTOL009235:0.000001):0.005246,PAFTOL009237:0.006313,PAFTOL004561:0.002378,PAFTOL009253:0.009328):0.014881,PAFTOL004571:0.012194):0.002245,PAFTOL004564:0.024536):0.007915):0.004887,PAFTOL004566:0.002363):0.005370):0.004365,(PAFTOL009267:0.003611,PAFTOL009269:0.007785):0.009837):0.007797,(PAFTOL009207:0.006578,PAFTOL004551:0.000001,(PAFTOL008084:0.001198,PAFTOL009285:0.002851):0.007190):0.009802):0.033885,(((((PAFTOL009315:0.092642,PAFTOL009319:0.034892):0.004884,PAFTOL009321:0.035300):0.042282,(PAFTOL009313:0.069594,PAFTOL009311:0.050087):0.023359):0.029339,(PAFTOL004619:0.039904,(PAFTOL004637:0.014052,SRR5137212:0.014852):0.011665):0.002379):0.003943,(SRR7905849:0.000001,PAFTOL009247:0.000001):0.024845):0.002695):0.008491):0.002824,(((PAFTOL008881:0.004871,(((PAFTOL005042:0.004356,(((PAFTOL004577:0.009708,PAFTOL004652:0.000001):0.005563,(PAFTOL009287:0.007703,PAFTOL009291:0.004773):0.004026):0.001151,(PAFTOL009195:0.004709,PAFTOL005043:0.000001,PAFTOL004638:0.002560):0.001274):0.001219,(PAFTOL009179:0.017888,PAFTOL008419:0.002233):0.004368):0.001684,((((PAFTOL004562:0.004833,((PAFTOL013501:0.007714,(PAFTOL009217:0.011434,PAFTOL004598:0.004439):0.001305,((PAFTOL004653:0.023242,PAFTOL005035:0.002680,PAFTOL009199:0.002423):0.002442,(PAFTOL005024:0.003264,PAFTOL009189:0.002088):0.009527):0.000005):0.001326,(((PAFTOL009183:0.006292,PAFTOL009181:0.001364):0.001371,(((((PAFTOL004594:0.001162,(PAFTOL009215:0.000001,(PAFTOL009293:0.000001,PAFTOL004664:0.000898):0.002606,PAFTOL004624:0.017031):0.004632):0.001154,(PAFTOL008063:0.003980,PAFTOL008062:0.002700,PAFTOL009219:0.002800,PAFTOL004600:0.002768):0.003671):0.000581,(PAFTOL004554:0.003624,PAFTOL009223:0.000731,PAFTOL008417:0.001282,PAFTOL008060:0.015979):0.002150,(PAFTOL004646:0.001308,(PAFTOL004591:0.002326,(PAFTOL009197:0.003453,PAFTOL004590:0.003729):0.001235):0.000581):0.005259):0.000588,((PAFTOL009295:0.010188,(PAFTOL009241:0.004886,PAFTOL009283:0.014360):0.001241,PAFTOL004552:0.008709,PAFTOL009225:0.000001):0.003980,PAFTOL004599:0.005744):0.001009):0.002492,(((PAFTOL004666:0.000622,PAFTOL009279:0.011957):0.001455,PAFTOL004667:0.004107):0.007872,PAFTOL004642:0.009428):0.000657):0.002324):0.003383,PAFTOL004617:0.007699):0.003549):0.002078):0.002122,((PAFTOL004560:0.012921,PAFTOL009203:0.002902):0.004815,PAFTOL009227:0.004452):0.001691):0.001736,PAFTOL009191:0.005951,(PAFTOL004625:0.007061,(PAFTOL004584:0.010025,PAFTOL004613:0.004214):0.001032):0.004762):0.002261,PAFTOL004668:0.000001):0.001138):0.004062,(PAFTOL009281:0.024273,PAFTOL004629:0.009467):0.002632,((((PAFTOL004604:0.013604,(PAFTOL005169:0.002380,PAFTOL009221:0.006319):0.009548):0.004912,PAFTOL004633:0.024093):0.002148,((PAFTOL004634:0.011407,(PAFTOL004635:0.027378,PAFTOL004568:0.010022):0.004544):0.006215,PAFTOL004567:0.018412):0.002113):0.001133,PAFTOL004603:0.005484):0.003322):0.004637):0.000567,((PAFTOL008436:0.006913,PAFTOL009205:0.008770):0.001234,(PAFTOL009185:0.012508,(PAFTOL004665:0.010510,PAFTOL004639:0.005781,(SRR5137211:0.006382,SRR5036296:0.004926,PAFTOL004583:0.001143):0.003477,(PAFTOL009303:0.011325,PAFTOL004632:0.000905):0.006642):0.005980):0.000399):0.002342):0.000561,((PAFTOL009297:0.008814,PAFTOL004563:0.005826):0.003095,PAFTOL004644:0.005636):0.008916):0.002897):0.003619,((((((PAFTOL009243:0.008516,PAFTOL004593:0.012977):0.027883,PAFTOL004587:0.004361):0.003004,PAFTOL004574:0.009244):0.002088,PAFTOL004640:0.003833):0.000679,PAFTOL005026:0.012408):0.004009,PAFTOL009233:0.027400):0.001277):0.000223,(PAFTOL009255:0.003646,PAFTOL009257:0.005101):0.008875):0.001074):0.001353,(((PAFTOL009301:0.008289,(PAFTOL004626:0.005137,PAFTOL009263:0.001050):0.001046,(PAFTOL009249:0.007586,PAFTOL004605:0.006869):0.000630,SRR5137213:0.070400):0.001997,(PAFTOL004553:0.007359,PAFTOL009187:0.004223):0.006176,(PAFTOL004597:0.010493,PAFTOL009265:0.013546):0.000437,(PAFTOL009251:0.000989,(PAFTOL009299:0.018130,PAFTOL009245:0.004082):0.000910):0.001029):0.000559,(((PAFTOL004601:0.007392,(PAFTOL009209:0.004288,PAFTOL008423:0.004615,PAFTOL004555:0.009748):0.002931):0.002398,PAFTOL005047:0.007728,PAFTOL009289:0.001802):0.002986,(SRR7905861:0.016770,(PAFTOL004547:0.011410,SRR8327214:0.012200):0.001208):0.004119):0.001414):0.003789):0.002881,(((PAFTOL004649:0.001426,PAFTOL004609:0.013620):0.000975,PAFTOL004618:0.009498):0.006612,(PAFTOL009229:0.004212,PAFTOL004660:0.005482):0.001400):0.007492,(((PAFTOL004573:0.024417,(PAFTOL009271:0.004154,PAFTOL004662:0.002214):0.005239):0.002862,(PAFTOL004565:0.019557,PAFTOL004627:0.013387):0.003301):0.003790,(PAFTOL009193:0.010795,PAFTOL004572:0.006973):0.001893):0.001357):0.000468,(((PAFTOL004556:0.000845,PAFTOL004647:0.003511):0.004409,PAFTOL009261:0.028462):0.008727,(PAFTOL004596:0.016547,PAFTOL004578:0.009925):0.003392):0.001375):0.000722,(PAFTOL004582:0.006347,PAFTOL004608:0.002709):0.006339):0.005468,PAFTOL009231:0.008060):0.001011,PAFTOL004658:0.052740):0.003395);
((PAFTOL009197:0.011873,PAFTOL009295:0.226370,PAFTOL009217:0.007350):0.005378,(((PAFTOL004667:0.000001,PAFTOL004666:0.000001):0.002182,PAFTOL009183:0.009908,PAFTOL009279:0.000001,PAFTOL008419:0.009895,PAFTOL004653:0.009852,(((PAFTOL009247:0.006795,PAFTOL005024:0.000001):0.007378,PAFTOL013501:0.002472):0.002453,(PAFTOL009191:0.000001,(PAFTOL004617:0.011031,PAFTOL005043:0.000001,(PAFTOL009291:0.002468,(PAFTOL004652:0.000001,PAFTOL009287:0.004917,PAFTOL009227:0.000001,PAFTOL004625:0.000001,PAFTOL004562:0.002459,PAFTOL004638:0.002469,(PAFTOL009203:0.000001,PAFTOL004560:0.002454):0.004935,PAFTOL009195:0.002448,PAFTOL004577:0.004977,PAFTOL004584:0.004925):0.003104):0.001970):0.002298,PAFTOL009189:0.000001):0.004592,((((PAFTOL007498:0.000001,PAFTOL009259:0.000001):0.007383,(((PAFTOL004583:0.012542,PAFTOL004605:0.000001):0.002487,PAFTOL009301:0.004890,PAFTOL009249:0.002444,(PAFTOL004626:0.004906,PAFTOL004639:0.002431):0.002454):0.002485,PAFTOL009265:0.009867,((PAFTOL005047:0.007382,PAFTOL004648:0.002457):0.002362,((PAFTOL004547:0.385891,PAFTOL004632:0.000001):0.002451,(PAFTOL004601:0.007411,(PAFTOL009209:0.000001,(PAFTOL009289:0.000001,SRR8327214:0.000001):0.002148,PAFTOL008423:0.002129,PAFTOL004555:0.000001):0.004315):0.004335):0.000378):0.001801,((SRR7905861:0.005387,PAFTOL004665:0.024557):0.011049,(PAFTOL009263:0.004943,SRR5137213:0.002195):0.008956):0.001987,PAFTOL009303:0.000001,PAFTOL005042:0.005001,((SRR5137211:0.003861,PAFTOL009245:0.002442):0.001913,SRR5036296:0.031573,PAFTOL009251:0.004893,PAFTOL009299:0.012377):0.001918,(PAFTOL009187:0.000001,PAFTOL004553:0.009782):0.009828,PAFTOL004597:0.009898):0.005409):0.002636,PAFTOL004563:0.019916,(PAFTOL009297:0.004901,PAFTOL009239:0.004924,PAFTOL004644:0.000001):0.002436,(PAFTOL009257:0.002474,PAFTOL009255:0.004919):0.004903,PAFTOL009233:0.032944,((PAFTOL004604:0.004923,(PAFTOL009281:0.015786,PAFTOL004629:0.000001):0.014244):0.002799,(PAFTOL005169:0.002437,PAFTOL009221:0.002442):0.002452,(PAFTOL004567:0.004927,((PAFTOL004634:0.004932,PAFTOL004568:0.008640):0.002141,(PAFTOL004635:0.024989,PAFTOL004633:0.006917):0.003036):0.002124):0.002123):0.004787):0.004057,((PAFTOL009175:0.000001,(PAFTOL004574:0.009881,(PAFTOL004593:0.000001,PAFTOL009243:0.004900):0.007388,PAFTOL004587:0.004909):0.000023):0.000035,((PAFTOL008436:0.009398,PAFTOL004640:0.011927):0.000893,PAFTOL009205:0.000001,PAFTOL005025:0.000001,PAFTOL005026:0.000001):0.003777):0.007810,((((PAFTOL004647:0.009917,PAFTOL009261:0.000001,PAFTOL004556:0.000001):0.007360,(PAFTOL004608:0.000001,PAFTOL004582:0.004536):0.002274):0.002246,(((PAFTOL004618:0.004898,PAFTOL004609:0.002464):0.002448,((PAFTOL004649:0.000001,(PAFTOL009229:0.005628,PAFTOL004658:0.000001):0.002802):0.003379,(PAFTOL009231:0.036802,(PAFTOL004565:0.007499,PAFTOL004623:0.008885):0.005283):0.001068):0.002702):0.002720,(PAFTOL004596:0.000001,PAFTOL004578:0.012480):0.002436,(PAFTOL004654:0.002451,(((PAFTOL004572:0.004954,PAFTOL009193:0.007345):0.003693,PAFTOL008422:0.000001):0.003696,PAFTOL004620:0.007433,PAFTOL009271:0.007386):0.002434,(PAFTOL008421:0.017334,(PAFTOL004636:0.006412,PAFTOL004627:0.009284):0.001490):0.002426,(PAFTOL004573:0.003171,PAFTOL004662:0.000001):0.007551):0.022802):0.005465):0.002539,(PAFTOL008439:0.000001,(PAFTOL004619:0.012305,(((SRR7905862:0.000001,PAFTOL004585:0.012338,PAFTOL004661:0.009851,PAFTOL004657:0.000001,PAFTOL004566:0.000001):0.016353,(PAFTOL009253:0.003548,((PAFTOL004611:0.000001,PAFTOL004610:0.000001):0.006579,PAFTOL009235:0.004895,PAFTOL004561:0.000001):0.004396,PAFTOL009237:0.000001):0.004397,(PAFTOL004571:0.009882,(((PAFTOL009269:0.014380,PAFTOL009267:0.000001):0.007151,PAFTOL004564:0.002472):0.002167,((PAFTOL009207:0.000114,PAFTOL004551:0.002387):0.002292,PAFTOL009285:0.002134,PAFTOL008084:0.002137):0.006445):0.004342):0.008626):0.022539,(((PAFTOL009315:0.033369,PAFTOL009321:0.015984):0.014821,PAFTOL009319:0.067182):0.013020,(PAFTOL009313:0.062363,PAFTOL009311:0.038697):0.022681):0.008690):0.002272,SRR5137212:0.017647,PAFTOL004637:0.011718):0.016367):0.002315):0.001721,(PAFTOL009185:0.007575,PAFTOL008881:0.012104):0.002843):0.005866):0.005965,PAFTOL004668:0.000001,PAFTOL004642:0.007374,((PAFTOL009179:0.014423,PAFTOL004613:0.000001):0.002849,PAFTOL004599:0.002444):0.002448):0.001990,PAFTOL004552:0.036031,(PAFTOL005035:0.000001,PAFTOL008060:0.000001,PAFTOL004624:0.002431,PAFTOL009241:0.007378,PAFTOL008417:0.000001,PAFTOL009225:0.000001,PAFTOL004600:0.002433,PAFTOL009219:0.000001,PAFTOL004631:0.000001,PAFTOL004554:0.000001,PAFTOL009223:0.000001,PAFTOL009215:0.007336,PAFTOL004664:0.000001,((PAFTOL004590:0.000001,PAFTOL009199:0.000001):0.002430,PAFTOL009283:0.000001):0.002433,PAFTOL009293:0.000001,(PAFTOL004646:0.000001,PAFTOL008063:0.006019):0.001984):0.001987):0.002445,(PAFTOL004594:0.002433,PAFTOL004598:0.002453):0.002427);
((PAFTOL004640:0.017110,(PAFTOL004625:0.010830,((PAFTOL004637:0.033602,((((PAFTOL005025:0.041381,PAFTOL008436:0.000001):0.016465,((((PAFTOL009319:0.062492,PAFTOL009321:0.203600):0.104442,PAFTOL004667:0.000001):0.009799,PAFTOL009257:0.012788,(PAFTOL008881:0.010936,PAFTOL009185:0.020293):0.003261):0.001914,((PAFTOL004567:0.026571,(((PAFTOL009233:0.038530,PAFTOL009195:0.000001):0.012363,(PAFTOL004668:0.000001,PAFTOL009181:0.000001,((((SRR5036296:0.007076,((((PAFTOL005047:0.000001,PAFTOL004553:0.015882):0.007921,(PAFTOL004601:0.000001,PAFTOL008423:0.000001):0.000736,PAFTOL009265:0.015764,PAFTOL004555:0.000001):0.003525,PAFTOL009209:0.000001):0.008668,PAFTOL009187:0.007928,PAFTOL004597:0.013546):0.024304,((PAFTOL004632:0.023090,(PAFTOL004626:0.000001,SRR5137213:0.009369):0.077229):0.013256,PAFTOL009245:0.021821,PAFTOL009263:0.004702):0.001948,PAFTOL004583:0.017663,PAFTOL004648:0.014262,PAFTOL004665:0.019154):0.002970,((PAFTOL004629:0.002897,(PAFTOL004604:0.004292,PAFTOL004603:0.009444):0.004378):0.005492,(PAFTOL004573:0.083211,(PAFTOL005042:0.000001,(((PAFTOL008084:0.000001,PAFTOL009285:0.000001,PAFTOL004564:0.029195,PAFTOL009207:0.019681):0.003225,PAFTOL009267:0.004905,(PAFTOL004657:0.000001,PAFTOL004661:0.004688,PAFTOL004585:0.005227,PAFTOL004566:0.000001):0.026895):0.003309,PAFTOL009269:0.010016):0.013788,(PAFTOL004610:0.000001,PAFTOL004611:0.000001,PAFTOL004561:0.000001):0.019423):0.019137):0.011653):0.015447):0.004227,PAFTOL004582:0.005123):0.004711,PAFTOL004578:0.003906,(PAFTOL008422:0.021383,PAFTOL004654:0.004277):0.004253,(PAFTOL009261:0.000001,PAFTOL004647:0.008889):0.015340,PAFTOL005026:0.008795,(PAFTOL004623:0.015653,(PAFTOL009243:0.015347,PAFTOL004620:0.000001):0.011013,PAFTOL008421:0.019452):0.002587,((PAFTOL009231:0.018820,PAFTOL004618:0.001030):0.001254,PAFTOL004609:0.006868):0.002276):0.001691,PAFTOL004636:0.000001):0.000040):0.008324,((PAFTOL004666:0.000001,(PAFTOL009311:0.113679,PAFTOL004568:0.009746,PAFTOL004634:0.000001):0.009721):0.009642,(PAFTOL004617:0.013041,((PAFTOL009287:0.013767,PAFTOL009291:0.004784):0.002329,((PAFTOL008063:0.012976,PAFTOL009227:0.004272,PAFTOL004562:0.004269,PAFTOL004577:0.000001,(PAFTOL004652:0.000001,PAFTOL004638:0.004563):0.004953):0.003974,(PAFTOL009189:0.000001,PAFTOL005024:0.000001):0.008798,PAFTOL009279:0.013616):0.002455):0.003494,PAFTOL009191:0.021114):0.002763):0.002671,PAFTOL007498:0.011069):0.008905,(PAFTOL004633:0.013442,PAFTOL009239:0.004252):0.005207,PAFTOL008439:0.028862):0.000917,((PAFTOL004605:0.016595,PAFTOL009297:0.010838,((PAFTOL009271:0.005517,PAFTOL004649:0.004181):0.004078,PAFTOL004627:0.000001,(PAFTOL004572:0.016205,PAFTOL009193:0.009907):0.002366,PAFTOL004608:0.013082,PAFTOL004596:0.002477):0.004664):0.006616,PAFTOL004644:0.015248):0.002430):0.005212):0.002709):0.012802,(((SRR8327214:0.014533,SRR5137211:0.018690):0.001669,((PAFTOL009313:0.103103,SRR7905849:0.017196):0.008993,((PAFTOL009315:0.056247,SRR5137212:0.027504,PAFTOL004619:0.016597):0.024696,SRR7905862:0.027034):0.005681):0.020364,(SRR7905861:0.011368,PAFTOL004574:0.033116):0.005182):0.060653,PAFTOL004639:0.139953):0.044534):0.016477,((PAFTOL004593:0.022779,PAFTOL009205:0.012761):0.007352,PAFTOL004587:0.014030):0.000380):0.007030):0.011671,PAFTOL004613:0.042834,PAFTOL004584:0.012627):0.001858,(((PAFTOL009219:0.000001,PAFTOL008062:0.000001):0.009405,PAFTOL004594:0.004071):0.006219,PAFTOL004653:0.006934):0.001976):0.006612):0.002022,((PAFTOL009247:0.024319,(((PAFTOL004598:0.002753,PAFTOL004662:0.067046):0.022895,PAFTOL004600:0.000001):0.020005,PAFTOL004591:0.000001):0.000934):0.004501,PAFTOL009293:0.000001,PAFTOL009199:0.007407,(PAFTOL004646:0.000001,PAFTOL009283:0.000001,PAFTOL004590:0.000001):0.002274):0.004411,(((PAFTOL009203:0.000001,PAFTOL009295:0.000001,PAFTOL009259:0.000001,PAFTOL005043:0.000001,((PAFTOL009221:0.000001,PAFTOL008060:0.000001):0.009450,((PAFTOL008417:0.000001,PAFTOL009223:0.000001):0.009791,PAFTOL009225:0.039537):0.002410):0.002628,PAFTOL004624:0.006509,PAFTOL004631:0.000001,PAFTOL009215:0.000001):0.004290,(PAFTOL009241:0.000001,PAFTOL008419:0.000001):0.006621):0.002104,PAFTOL004599:0.008582,PAFTOL004642:0.020836):0.002027);
((PAFTOL004556:0.019483,(SRR5137213:0.044910,PAFTOL009261:0.000001):0.009564):0.084309,PAFTOL004647:0.001963,(((PAFTOL004596:0.010760,(PAFTOL004582:0.007096,PAFTOL004608:0.001736):0.003504):0.001668,((((PAFTOL009259:0.000001,PAFTOL007498:0.000001):0.009007,PAFTOL009239:0.015341):0.002247,(PAFTOL009297:0.004314,PAFTOL004644:0.004380):0.002179,PAFTOL004563:0.004135):0.003965,(((SRR7905849:0.019016,(PAFTOL004637:0.015533,(((SRR5137212:0.025147,((((SRR7905862:0.000001,PAFTOL004585:0.002961,PAFTOL004566:0.003153,PAFTOL004657:0.007473):0.001489,(PAFTOL004661:0.007664,((PAFTOL009237:0.021033,PAFTOL009253:0.006574):0.010816,((PAFTOL004610:0.000001,PAFTOL009235:0.000001,PAFTOL004611:0.000001):0.005903,PAFTOL004561:0.008396):0.003235):0.010351):0.001470):0.003160,(PAFTOL009269:0.012080,PAFTOL009267:0.004652):0.002909):0.001615,(PAFTOL004571:0.009933,((PAFTOL004551:0.038800,PAFTOL009207:0.000001,PAFTOL008084:0.002963,PAFTOL009285:0.000001):0.004886,PAFTOL004564:0.004345):0.004127):0.005083):0.027628):0.013603,((PAFTOL009321:0.035422,(PAFTOL009315:0.039808,PAFTOL009319:0.010107):0.020895):0.052427,(PAFTOL009313:0.058867,PAFTOL009311:0.035598):0.011684):0.010365):0.004497,PAFTOL004619:0.014212):0.001578):0.008296):0.011197,PAFTOL008439:0.013140):0.001883,PAFTOL008881:0.013108):0.004679,((((((PAFTOL004635:0.011232,PAFTOL004634:0.018069,PAFTOL004568:0.011296):0.006768,PAFTOL004633:0.007734):0.001241,PAFTOL005169:0.011073,((PAFTOL004629:0.007346,PAFTOL004567:0.022347):0.002476,PAFTOL009281:0.008407):0.002370):0.003031,PAFTOL009221:0.013036,(PAFTOL004604:0.002136,PAFTOL004603:0.002150):0.004291):0.009203,(PAFTOL009257:0.000001,PAFTOL009255:0.000001):0.002999,((PAFTOL004574:0.016506,((PAFTOL004587:0.006515,PAFTOL005025:0.006302):0.001572,(PAFTOL009205:0.007028,PAFTOL005026:0.001688):0.003390,(PAFTOL009243:0.009166,PAFTOL004593:0.001755):0.008865):0.001522,((PAFTOL004665:0.003012,PAFTOL004648:0.008597,PAFTOL005047:0.011222,(SRR8327214:0.004854,PAFTOL009289:0.000001):0.004662):0.002663,((PAFTOL004547:0.008347,SRR7905861:0.000001):0.009700,((PAFTOL004555:0.000001,PAFTOL009209:0.001583,PAFTOL008423:0.000001):0.001522,PAFTOL004601:0.006638):0.001503):0.001480):0.005678,((((PAFTOL009303:0.012864,PAFTOL004632:0.000001):0.006020,(PAFTOL004583:0.000001,PAFTOL009263:0.006029):0.001493):0.001501,(PAFTOL009301:0.031029,PAFTOL004605:0.008146):0.003277,PAFTOL004597:0.012155,(((SRR5137211:0.001403,PAFTOL009245:0.003361):0.001374,PAFTOL004553:0.002993,(PAFTOL004639:0.000001,PAFTOL004626:0.006263):0.001558,(PAFTOL009299:0.011198,PAFTOL009187:0.000001):0.002004,PAFTOL005042:0.000001):0.000687,SRR5036296:0.016598):0.000685):0.000686,PAFTOL009251:0.004099):0.000686):0.001415,(PAFTOL008436:0.008512,PAFTOL009175:0.013983):0.007234,(PAFTOL009249:0.000001,(PAFTOL004640:0.009713,(PAFTOL009233:0.029120,PAFTOL009265:0.000001):0.002813):0.001756,PAFTOL009185:0.000001):0.001573):0.001412):0.001413,((((PAFTOL009195:0.000001,PAFTOL009227:0.006558,PAFTOL009291:0.006565,PAFTOL004625:0.005615,(PAFTOL004613:0.008447,PAFTOL004560:0.002803,PAFTOL009203:0.000001):0.002800,((PAFTOL004638:0.000001,PAFTOL005043:0.000001):0.003650,PAFTOL004652:0.005630,PAFTOL004577:0.000001):0.007320,PAFTOL009287:0.002211):0.002172,PAFTOL013501:0.002805,PAFTOL004584:0.002787):0.002168,(PAFTOL004624:0.002176,PAFTOL004552:0.000001,PAFTOL008417:0.000001,PAFTOL009225:0.002165,PAFTOL009223:0.000001,PAFTOL009241:0.000001,PAFTOL004631:0.001611):0.001612,((PAFTOL009179:0.017252,PAFTOL009183:0.000001):0.003712,PAFTOL009279:0.005621,PAFTOL004599:0.002178):0.002568,PAFTOL004653:0.010974,((PAFTOL004591:0.000001,PAFTOL009293:0.000001,(PAFTOL009283:0.000001,PAFTOL009197:0.004044):0.003728,PAFTOL004646:0.004649,PAFTOL004590:0.046895,PAFTOL004664:0.000001,PAFTOL009199:0.000001):0.001754,(PAFTOL004642:0.011950,((((PAFTOL004668:0.000001,PAFTOL004666:0.000001,PAFTOL009295:0.000001):0.009891,PAFTOL009181:0.003178):0.024193,(PAFTOL004598:0.008515,(PAFTOL009217:0.000001,PAFTOL005035:0.000001):0.002766):0.002063):0.026101,PAFTOL004600:0.000001):0.009964):0.001358,PAFTOL009215:0.000001,(PAFTOL004554:0.002864,PAFTOL009219:0.007867,PAFTOL008060:0.000001):0.002574,(PAFTOL004594:0.000001,PAFTOL008063:0.001786,PAFTOL008062:0.000001):0.006071):0.001509,PAFTOL009191:0.004792,PAFTOL004667:0.002787,PAFTOL008419:0.005631,(PAFTOL005024:0.000001,PAFTOL009189:0.000001):0.002790):0.002251,(PAFTOL004562:0.005909,PAFTOL004617:0.002802):0.002887):0.002305):0.001420):0.006778):0.001522,(((PAFTOL008421:0.015519,((PAFTOL004662:0.000001,PAFTOL009271:0.004353):0.008917,PAFTOL004654:0.002139):0.004366,PAFTOL004623:0.008193,((PAFTOL004649:0.004649,PAFTOL004609:0.000001):0.002270,(PAFTOL009231:0.007956,((PAFTOL004660:0.000001,PAFTOL004658:0.004140):0.008388,PAFTOL009229:0.013099):0.003902):0.003807):0.002262,(((PAFTOL008422:0.022547,PAFTOL004578:0.014507):0.001055,PAFTOL004627:0.006736):0.001497,PAFTOL004573:0.006522):0.001522,PAFTOL004636:0.017684,PAFTOL004565:0.014742):0.001464,((PAFTOL004620:0.007782,PAFTOL009193:0.000001):0.002539,PAFTOL004572:0.001904):0.005970):0.001499,PAFTOL004618:0.006536):0.001484):0.012316);
(((((PAFTOL008436:0.006997,((((PAFTOL004617:0.008221,PAFTOL004562:0.003487,((PAFTOL004638:0.001165,PAFTOL005043:0.002331):0.001163,(PAFTOL009291:0.000001,PAFTOL009287:0.008210):0.001163,(PAFTOL009203:0.005871,PAFTOL004625:0.002342):0.001167,PAFTOL004560:0.020507,(PAFTOL009195:0.002357,(PAFTOL004652:0.000001,PAFTOL004577:0.001163):0.001162):0.002324,PAFTOL009227:0.005839):0.003490):0.001160,PAFTOL004667:0.002327,(PAFTOL009189:0.007102,PAFTOL005024:0.000001):0.002323,PAFTOL004668:0.000001,(PAFTOL004591:0.000001,PAFTOL004631:0.007031,(PAFTOL004664:0.007324,PAFTOL004590:0.015195):0.004736,PAFTOL009283:0.001155):0.003481,PAFTOL009191:0.001158,(((PAFTOL004600:0.020438,PAFTOL004598:0.002308,PAFTOL008063:0.002307,PAFTOL004594:0.001153,PAFTOL009217:0.004724):0.004626,((PAFTOL009199:0.010556,PAFTOL004646:0.001154):0.002298,(PAFTOL009225:0.005791,PAFTOL009241:0.001153,PAFTOL009223:0.000001):0.001150,PAFTOL009281:0.009186):0.001159):0.003477,PAFTOL004584:0.004678):0.001153,PAFTOL004599:0.001180):0.002328,(PAFTOL004653:0.014298,PAFTOL004642:0.004697):0.002309):0.004732,((PAFTOL004634:0.004612,PAFTOL004568:0.007069):0.013181,(PAFTOL004629:0.012995,(PAFTOL004633:0.010746,PAFTOL004567:0.011895):0.001005,(PAFTOL004603:0.000001,PAFTOL004604:0.004662):0.007005):0.001110):0.003565):0.001128):0.002316,PAFTOL004640:0.006959,(PAFTOL009233:0.022038,(PAFTOL009255:0.005730,PAFTOL009257:0.015418):0.003588):0.007054,(PAFTOL009185:0.007225,((PAFTOL009259:0.000001,PAFTOL007498:0.001161):0.009290,PAFTOL004644:0.003499,PAFTOL009239:0.003520):0.003450,(((PAFTOL004619:0.030143,((PAFTOL009311:0.019810,(PAFTOL009321:0.028731,(PAFTOL009319:0.020385,PAFTOL009315:0.063721):0.017753):0.026599):0.006041,PAFTOL009313:0.077325):0.010587):0.003709,((((PAFTOL004585:0.002285,PAFTOL004657:0.009311,PAFTOL004661:0.003452,PAFTOL004566:0.007550,SRR7905862:0.000001):0.001170,PAFTOL004571:0.011625):0.001089,(((PAFTOL009253:0.010609,PAFTOL004561:0.000001):0.053892,(PAFTOL009235:0.004582,PAFTOL004611:0.001149,PAFTOL004610:0.002290):0.002035):0.004794,PAFTOL009237:0.010719):0.008201,((PAFTOL009207:0.000001,PAFTOL004551:0.020403):0.004557,(PAFTOL009285:0.008120,PAFTOL008084:0.002274):0.003455,(PAFTOL009269:0.007066,PAFTOL009267:0.001419):0.001397):0.005775):0.020939,(PAFTOL004637:0.012762,SRR5137212:0.013897):0.001177):0.001207):0.005068,(PAFTOL009247:0.129723,SRR7905849:0.000001):0.016290):0.014139,((((PAFTOL009243:0.005837,PAFTOL004593:0.001162):0.007025,PAFTOL004574:0.007001,PAFTOL004587:0.008189):0.001158,(PAFTOL009265:0.007866,((PAFTOL004665:0.004695,(PAFTOL004648:0.005874,(SRR8327214:0.001147,PAFTOL005047:0.000001):0.002326):0.001136,PAFTOL004601:0.002331,(PAFTOL004555:0.012675,PAFTOL009209:0.000001,PAFTOL008423:0.000001):0.002322):0.001154,(PAFTOL004547:0.037775,SRR7905861:0.003544):0.003410):0.001165):0.001137,((PAFTOL004583:0.001774,PAFTOL009299:0.003213):0.001748,PAFTOL005042:0.001188,(PAFTOL009303:0.362404,PAFTOL004632:0.000001):0.004662,(PAFTOL004597:0.014178,((PAFTOL004639:0.005791,(PAFTOL009249:0.009724,SRR5137213:0.006156,(PAFTOL004626:0.002339,PAFTOL004605:0.003525):0.001170):0.002373):0.001149,PAFTOL009263:0.006979):0.001202):0.001164,((PAFTOL009187:0.007908,PAFTOL004553:0.016246):0.002517,(SRR5036296:0.002133,(PAFTOL009251:0.000001,PAFTOL009245:0.002078):0.002245,SRR5137211:0.005682):0.003741):0.002523):0.001146):0.003464,(PAFTOL005026:0.001444,PAFTOL009205:0.001165,PAFTOL005025:0.004693):0.005884):0.003461):0.003450):0.001143,(((PAFTOL009197:0.030312,(((PAFTOL004563:0.004071,PAFTOL009297:0.003981):0.005253,((PAFTOL008060:0.003467,(PAFTOL008062:0.000001,PAFTOL009219:0.002372):0.004652,PAFTOL005035:0.003108):0.005672,PAFTOL008417:0.005978):0.013877):0.022380,((PAFTOL008439:0.027181,PAFTOL009289:0.042825):0.005187,(PAFTOL004573:0.013037,PAFTOL004596:0.008235):0.003397,(PAFTOL004565:0.021115,PAFTOL004636:0.014194,PAFTOL004627:0.010297,(PAFTOL004654:0.002674,PAFTOL004662:0.011228):0.002526,PAFTOL008422:0.039036):0.003740,PAFTOL009193:0.012001):0.001209,(PAFTOL009221:0.002176,PAFTOL005169:0.004911):0.014340):0.013137):0.012795,((((PAFTOL009181:0.002132,PAFTOL009179:0.007116,PAFTOL009183:0.004256,PAFTOL008419:0.004650,PAFTOL004613:0.012981):0.003544,(PAFTOL013501:0.003496,(PAFTOL004666:0.000001,PAFTOL009279:0.000001):0.001159,((PAFTOL009293:0.000732,PAFTOL009295:0.001731):0.000527,PAFTOL004624:0.000001,PAFTOL004552:0.000001,PAFTOL004554:0.000001):0.003478,PAFTOL009215:0.007042):0.001112):0.012100,PAFTOL009301:0.036587):0.017537,(PAFTOL009175:0.028248,PAFTOL008881:0.006446):0.001977):0.017341):0.031582,((PAFTOL009261:0.018608,PAFTOL004556:0.000001,PAFTOL004647:0.000001):0.009279,(PAFTOL004578:0.018817,PAFTOL004620:0.010686):0.001072):0.001097):0.001224,((PAFTOL008421:0.007117,PAFTOL004623:0.009449):0.001011,PAFTOL009271:0.024432):0.003500):0.003434,((PAFTOL004582:0.004661,PAFTOL004608:0.005835):0.001155,PAFTOL004572:0.008138):0.001160):0.001148,(PAFTOL004618:0.000001,PAFTOL009231:0.005951):0.002296,(PAFTOL004609:0.009355,(PAFTOL004649:0.004676,(PAFTOL004658:0.004376,PAFTOL004660:0.004010):0.003601):0.001154,PAFTOL009229:0.006993):0.003482);
((PAFTOL009175:0.017975,PAFTOL013501:0.000001):0.008395,PAFTOL009223:0.000001,PAFTOL009241:0.000001,(PAFTOL009225:0.000001,((((PAFTOL004590:0.000678,PAFTOL009293:0.003044):0.001449,PAFTOL004664:0.000001):0.002139,PAFTOL004591:0.008134):0.002116,PAFTOL004646:0.000001,PAFTOL004631:0.000001,PAFTOL004624:0.006436,((PAFTOL004600:0.000001,PAFTOL004594:0.004267,(PAFTOL008062:0.005433,PAFTOL004598:0.005730):0.005393):0.002122,(PAFTOL004552:0.036270,PAFTOL008063:0.002163):0.002086):0.002120,(PAFTOL004642:0.008585,(PAFTOL009299:0.000001,(PAFTOL004619:0.056962,(PAFTOL005026:0.003554,PAFTOL005025:0.003078):0.003523):0.001719,PAFTOL004554:0.000001,PAFTOL009179:0.006262,PAFTOL005042:0.000001,((((PAFTOL004603:0.004231,PAFTOL004632:0.006874,PAFTOL009221:0.032389):0.002462,(((PAFTOL004635:0.055410,PAFTOL004568:0.010735):0.008651,PAFTOL004634:0.002150):0.011535,PAFTOL004633:0.009112,PAFTOL004567:0.014690):0.001804):0.004121,(PAFTOL004596:0.006577,(PAFTOL004609:0.002705,(((PAFTOL004660:0.000001,PAFTOL004658:0.008456):0.008414,((PAFTOL004649:0.000001,PAFTOL009231:0.000001):0.016267,PAFTOL009229:0.000001):0.000849):0.007286,PAFTOL004618:0.003524):0.004974):0.004944,((PAFTOL004604:0.102911,PAFTOL008881:0.016805):0.031304,(((PAFTOL009193:0.037384,PAFTOL009217:0.000001):0.011304,(PAFTOL008421:0.018485,PAFTOL004636:0.047776,PAFTOL008422:0.026229):0.022084):0.004897,(PAFTOL004601:0.099160,PAFTOL009205:0.083684):0.024435):0.007529):0.015545):0.003204):0.013365,(((PAFTOL004626:0.050470,PAFTOL004605:0.006872):0.007337,PAFTOL009187:0.011759,(PAFTOL009263:0.008216,PAFTOL009301:0.016921,PAFTOL004639:0.006272):0.002878):0.006597,(((PAFTOL004640:0.005825,PAFTOL004574:0.067916):0.013242,(PAFTOL004572:0.041774,PAFTOL004597:0.008013):0.030772):0.005311,((SRR5036296:0.017539,((((((PAFTOL008419:0.008243,(PAFTOL009219:0.015696,PAFTOL004563:0.008453):0.000043):0.007696,(PAFTOL009199:0.002859,(PAFTOL009203:0.000001,PAFTOL009251:0.008048):0.004076):0.000003,PAFTOL004667:0.000001,PAFTOL008060:0.005737,PAFTOL009283:0.005749):0.015759,(PAFTOL004599:0.005599,PAFTOL004613:0.008023):0.003997):0.003394,((SRR5137213:0.008286,SRR5137211:0.005436,(SRR8327214:0.011983,SRR7905861:0.008044):0.001196):0.003551,((((((PAFTOL009269:0.013551,(((PAFTOL008084:0.002910,PAFTOL009285:0.000001):0.002922,(PAFTOL004551:0.008626,PAFTOL004564:0.002969):0.003328,PAFTOL009267:0.009542):0.005813,(PAFTOL009235:0.004601,(PAFTOL004610:0.000001,PAFTOL004611:0.000001):0.003317):0.017248,PAFTOL004571:0.005817):0.005872):0.011963,(PAFTOL004661:0.002900,PAFTOL004657:0.005811,PAFTOL004585:0.000001):0.008920,PAFTOL004566:0.017011):0.046220,SRR7905862:0.000001):0.044528,(PAFTOL009311:0.162789,(PAFTOL009315:0.022001,PAFTOL009319:0.015011):0.065020):0.014807):0.011379,SRR5137212:0.013789):0.001209,(SRR7905849:0.014475,PAFTOL004637:0.006001):0.001471):0.008253):0.054919):0.011041,PAFTOL004608:0.028453):0.016156,PAFTOL008423:0.011448):0.033786):0.006763,PAFTOL004593:0.007158,PAFTOL004583:0.006468):0.010353):0.011991,(PAFTOL004665:0.000001,(PAFTOL005047:0.000001,PAFTOL009209:0.013280):0.012732):0.012747):0.010827):0.008902,PAFTOL009289:0.000001,PAFTOL009303:0.000001,PAFTOL005035:0.000001,(((((((PAFTOL004565:0.016579,PAFTOL004662:0.001383):0.001569,PAFTOL009271:0.002866):0.004258,PAFTOL004573:0.026444):0.002124,PAFTOL004623:0.017709,PAFTOL004647:0.008606,PAFTOL004620:0.008779,PAFTOL004654:0.013757):0.006794,PAFTOL008439:0.030115):0.020068,PAFTOL008436:0.023190):0.008928,(((PAFTOL009243:0.009682,PAFTOL004587:0.000001):0.010192,((PAFTOL004627:0.016538,PAFTOL004582:0.009058,(PAFTOL004648:0.018045,PAFTOL004629:0.028504):0.001723,PAFTOL004578:0.014584):0.002067,PAFTOL009255:0.048277):0.069388):0.042829,(PAFTOL009297:0.008169,PAFTOL009245:0.004473):0.003812,(PAFTOL004644:0.024475,PAFTOL009239:0.012272,(PAFTOL007498:0.000001,PAFTOL009259:0.000001):0.020709):0.007241,PAFTOL009257:0.008704,(PAFTOL009233:0.029909,PAFTOL009185:0.006247):0.002504):0.008345):0.004258):0.007875,(PAFTOL004666:0.003763,PAFTOL009279:0.004380):0.004027,(((PAFTOL008417:0.000001,PAFTOL004652:0.006405,PAFTOL004653:0.004883,PAFTOL009227:0.004486,((PAFTOL009191:0.055303,(PAFTOL005043:0.000001,PAFTOL004638:0.000001):0.010781):0.003761,PAFTOL009195:0.006893):0.004437,PAFTOL009291:0.037474,PAFTOL004577:0.002139,PAFTOL005169:0.000001):0.001134,PAFTOL009287:0.006432):0.002422,PAFTOL004617:0.005683,((PAFTOL004584:0.011633,PAFTOL005024:0.008577,PAFTOL004562:0.002863):0.008346,(PAFTOL004560:0.009725,PAFTOL004625:0.000001):0.018939):0.003663):0.003802):0.002499):0.009046):0.003057,PAFTOL009215:0.000001,PAFTOL009189:0.000001);
(((PAFTOL009313:0.114968,PAFTOL009179:0.015982):0.110840,PAFTOL009181:0.009523,PAFTOL004667:0.002334):0.006489,PAFTOL005035:0.000001,PAFTOL008419:0.000001,(((PAFTOL009295:0.003795,PAFTOL009225:0.000001,PAFTOL009241:0.000001):0.009543,PAFTOL009283:0.000001):0.001176,((PAFTOL004634:0.004726,PAFTOL004635:0.004693):0.002360,PAFTOL004568:0.024966,(((PAFTOL009233:0.023768,PAFTOL004629:0.002335,PAFTOL009281:0.004663):0.002300,PAFTOL004633:0.009373,(PAFTOL005169:0.000001,(PAFTOL004604:0.001708,PAFTOL009221:0.005493):0.001808):0.003632):0.001839,((((PAFTOL008881:0.005694,((PAFTOL005042:0.000001,PAFTOL004553:0.003850,PAFTOL004639:0.010801):0.001772,(((((PAFTOL009289:0.002321,SRR8327214:0.000001):0.003557,(PAFTOL005047:0.004633,PAFTOL004648:0.000001):0.001776,(PAFTOL009209:0.000001,PAFTOL008423:0.000001):0.005334):0.001783,SRR7905861:0.000001):0.001789,PAFTOL004601:0.002327,PAFTOL004665:0.000001):0.001739,PAFTOL004597:0.011714):0.001800,PAFTOL009245:0.002298,PAFTOL009187:0.000001):0.001781):0.001767,(((PAFTOL004619:0.022444,(((PAFTOL004585:0.001771,PAFTOL004566:0.000001,PAFTOL004657:0.005350,PAFTOL004661:0.000001,SRR7905862:0.000001):0.008961,((PAFTOL009267:0.001791,PAFTOL009269:0.001781):0.001780,PAFTOL004571:0.005340,PAFTOL004564:0.000001):0.001777,((PAFTOL004561:0.002367,(PAFTOL004611:0.004537,PAFTOL004610:0.000001):0.001450,PAFTOL009235:0.002354,PAFTOL009253:0.000001):0.003042,(PAFTOL008084:0.000001,PAFTOL004551:0.000001,PAFTOL009285:0.005383,PAFTOL009207:0.000001):0.003617):0.003561):0.015299,SRR5137212:0.006498):0.002673,((PAFTOL009315:0.089219,PAFTOL009319:0.008053):0.078986,PAFTOL009311:0.038192):0.015836):0.006886,SRR7905849:0.016962):0.013637,(PAFTOL004632:0.000001,PAFTOL009265:0.004620,PAFTOL009303:0.000001):0.003698):0.001654):0.001787,(PAFTOL004587:0.005413,(PAFTOL008436:0.003535,PAFTOL009175:0.004633):0.003643):0.003553):0.001790,((PAFTOL005026:0.000001,(PAFTOL009257:0.002337,PAFTOL009255:0.000001):0.008390):0.005693,(((PAFTOL004649:0.001808,PAFTOL004618:0.007299):0.001796,PAFTOL009231:0.009325,(PAFTOL009229:0.000001,PAFTOL004658:0.000001,PAFTOL004660:0.002313):0.006978):0.001831,(PAFTOL004565:0.020035,PAFTOL008422:0.003683,PAFTOL004609:0.000001,PAFTOL004620:0.000001,PAFTOL009193:0.009420,PAFTOL004573:0.007024,PAFTOL004572:0.002322,(PAFTOL004662:0.000001,PAFTOL004654:0.000001,PAFTOL009271:0.000001):0.003568,(PAFTOL004647:0.002713,PAFTOL004556:0.000001):0.002684,PAFTOL009261:0.000001):0.001757):0.011008):0.003466,((((PAFTOL009259:0.006714,PAFTOL007498:0.005437):0.002875,PAFTOL009239:0.002340,PAFTOL004563:0.007008):0.006745,PAFTOL009297:0.007342):0.003492,PAFTOL004644:0.001803):0.003596):0.003557):0.003591,PAFTOL004567:0.010996):0.004859):0.001462,PAFTOL008060:0.009204,(PAFTOL004599:0.003641,PAFTOL008417:0.000001,PAFTOL004624:0.000001):0.001804,(PAFTOL013501:0.002449,(PAFTOL005043:0.000001,PAFTOL004562:0.002347,PAFTOL009189:0.000001,(PAFTOL004584:0.009558,PAFTOL009183:0.004786):0.004711,PAFTOL005024:0.000001,PAFTOL009279:0.002375,PAFTOL009203:0.000001,PAFTOL009191:0.000001,PAFTOL009227:0.002351,PAFTOL009195:0.007100,((PAFTOL009291:0.000001,PAFTOL009287:0.004241):0.006400,PAFTOL004560:0.004775):0.002092,(((PAFTOL004638:0.001809,PAFTOL004652:0.000001,PAFTOL004653:0.012876,PAFTOL004625:0.005454,PAFTOL004613:0.003679,PAFTOL004617:0.003629,PAFTOL004577:0.000001,PAFTOL004642:0.001809):0.001802,PAFTOL004631:0.005427,PAFTOL004594:0.000001):0.001799,PAFTOL008062:0.000001,PAFTOL004600:0.000001,PAFTOL004598:0.000001,PAFTOL009217:0.004692,PAFTOL008063:0.004701,PAFTOL009219:0.000001,PAFTOL009215:0.000001,(PAFTOL009199:0.000001,PAFTOL004664:0.000001,PAFTOL004590:0.002347,PAFTOL009197:0.010437,PAFTOL004591:0.000001,PAFTOL004646:0.001804,PAFTOL009293:0.000001):0.001800,PAFTOL004554:0.000001):0.001801):0.000919):0.000886,PAFTOL004552:0.000001,PAFTOL004668:0.000001,PAFTOL004666:0.007093);
(PAFTOL004591:0.000001,(((PAFTOL004642:0.007118,(PAFTOL004652:0.000001,PAFTOL004577:0.000001):0.002823,(((PAFTOL009191:0.006701,PAFTOL004617:0.004141,PAFTOL004625:0.005566,PAFTOL013501:0.003704):0.001314,PAFTOL004562:0.007446):0.001344,(PAFTOL004653:0.002810,PAFTOL004613:0.000001):0.001402):0.001333,(PAFTOL009195:0.007433,(PAFTOL009181:0.006636,PAFTOL009183:0.005145):0.007731,PAFTOL009227:0.001871,PAFTOL005043:0.000001,PAFTOL009179:0.048210,PAFTOL004584:0.011712,PAFTOL004638:0.007944):0.003330,(PAFTOL009219:0.009340,PAFTOL004600:0.001873,((PAFTOL008060:0.005109,PAFTOL009225:0.000001):0.005125,(PAFTOL009295:0.007031,PAFTOL004552:0.000001):0.004439,((PAFTOL009217:0.005554,((PAFTOL009283:0.003591,(PAFTOL004554:0.000001,(PAFTOL004664:0.000001,PAFTOL004590:0.000001):0.002470):0.004952,PAFTOL009293:0.000001):0.001801,PAFTOL009241:0.000001):0.000249):0.008928,PAFTOL004598:0.005582,(PAFTOL009215:0.000001,PAFTOL008062:0.001862):0.005611,PAFTOL009223:0.001852,PAFTOL008063:0.003716,PAFTOL004594:0.000001):0.001414):0.004557,PAFTOL005035:0.012613):0.004593):0.000680,((PAFTOL009189:0.009148,PAFTOL005024:0.000001):0.004548,PAFTOL009291:0.003720,PAFTOL009287:0.008115):0.003368):0.005999,((PAFTOL009243:0.005575,PAFTOL004587:0.005604,PAFTOL004593:0.000001):0.001314,(PAFTOL004623:0.002248,(((PAFTOL004632:0.000001,PAFTOL009303:0.000001):0.004106,((((PAFTOL005026:0.001877,PAFTOL005025:0.009798,PAFTOL009205:0.000001):0.004289,(PAFTOL009257:0.000001,PAFTOL009255:0.002824):0.007176):0.002842,(((PAFTOL008439:0.015304,(((((PAFTOL009313:0.075762,PAFTOL009311:0.093123):0.023258,((PAFTOL009315:0.062357,PAFTOL009319:0.027172):0.022170,PAFTOL009321:0.036842):0.068063):0.032738,(SRR5137212:0.031314,PAFTOL004619:0.015515):0.022189):0.004953,((((((((PAFTOL009253:0.007533,(((PAFTOL004566:0.000001,PAFTOL004661:0.005110):0.006893,((PAFTOL009207:0.000001,PAFTOL004551:0.000001):0.005199,PAFTOL004564:0.008297):0.005186):0.001251,PAFTOL009267:0.011830):0.017827):0.003401,PAFTOL009237:0.008984):0.007818,PAFTOL004561:0.001493):0.070416,(PAFTOL004610:0.000001,PAFTOL004611:0.000001):0.003067):0.001104,PAFTOL009235:0.004362):0.008768,PAFTOL004571:0.004315):0.001490,((PAFTOL009285:0.001600,PAFTOL008084:0.000001):0.011343,(PAFTOL004585:0.003103,PAFTOL004657:0.008654,SRR7905862:0.004179):0.004249):0.001283):0.022559,SRR7905849:0.020887):0.005383):0.005114,PAFTOL004637:0.026371):0.011468):0.001266,PAFTOL004649:0.004285,(PAFTOL004596:0.004283,PAFTOL004578:0.011593):0.007181,((((PAFTOL007498:0.000001,PAFTOL009259:0.000001):0.011287,PAFTOL009239:0.000001):0.003709,PAFTOL009297:0.007497):0.001858,(PAFTOL004563:0.008706,PAFTOL004644:0.004995):0.003337,PAFTOL009233:0.031377):0.001656,((PAFTOL004582:0.007226,PAFTOL004608:0.000001):0.001411,PAFTOL009185:0.009616):0.001086):0.001126,PAFTOL008881:0.001880,PAFTOL009175:0.000001,PAFTOL004640:0.024797,PAFTOL008436:0.007129,(PAFTOL004629:0.001409,(PAFTOL004635:0.016143,PAFTOL004568:0.008579):0.014392,(PAFTOL004603:0.008207,PAFTOL004604:0.005565):0.005636,(PAFTOL009221:0.006568,PAFTOL005169:0.000001):0.002183,PAFTOL004567:0.009982):0.001409,(PAFTOL004647:0.003385,PAFTOL004556:0.005366):0.007560,PAFTOL004574:0.011244):0.001130):0.001132,((SRR5137211:0.004575,SRR7905861:0.001419,SRR8327214:0.010439):0.002961,((((PAFTOL009299:0.005855,PAFTOL009251:0.012295,(SRR5036296:0.031467,PAFTOL005042:0.002606):0.003806):0.006172,PAFTOL009245:0.003709):0.006074,PAFTOL004547:0.004142,((PAFTOL004553:0.000001,PAFTOL009187:0.000001):0.003702,PAFTOL004583:0.003750):0.001857,PAFTOL004665:0.007429,(PAFTOL009265:0.006544,((PAFTOL009261:0.010831,((((PAFTOL004627:0.012376,(PAFTOL004636:0.012451,PAFTOL008422:0.007830):0.003567):0.001693,(PAFTOL008421:0.007514,PAFTOL004654:0.003391):0.004346):0.004105,PAFTOL004565:0.009909,PAFTOL004620:0.014555,(PAFTOL004609:0.014234,PAFTOL004618:0.004309):0.001562):0.004060,((PAFTOL009271:0.006192,(PAFTOL004573:0.000001,PAFTOL004662:0.017826):0.001407,((PAFTOL004658:0.002650,PAFTOL004660:0.013093):0.002675,PAFTOL009229:0.003975,PAFTOL009231:0.006369):0.003977,PAFTOL004572:0.005566):0.001605,PAFTOL009193:0.007049):0.003204):0.001525,(PAFTOL009203:0.010051,PAFTOL004560:0.000001,(PAFTOL008419:0.012337,((PAFTOL004667:0.002053,PAFTOL004668:0.000001,PAFTOL004666:0.001838):0.004097,PAFTOL009279:0.004565):0.012986):0.006821):0.004872):0.002951,(PAFTOL004633:0.004309,PAFTOL009281:0.004174):0.004234):0.007621):0.019076,PAFTOL004601:0.016236,PAFTOL008423:0.003710,(PAFTOL004555:0.000001,PAFTOL009209:0.001850):0.001848):0.021500,(PAFTOL004648:0.009898,(PAFTOL005047:0.000001,PAFTOL009289:0.002928):0.006948):0.004763):0.047253):0.000928,((PAFTOL009249:0.000001,SRR5137213:0.108420,PAFTOL009301:0.007507):0.001498,PAFTOL004597:0.008539):0.001490):0.029801):0.019645,((PAFTOL004605:0.014064,PAFTOL004626:0.000001,PAFTOL004639:0.002849):0.005196,PAFTOL009263:0.000001):0.012691):0.024681):0.021045):0.014283):0.005308,((PAFTOL009199:0.005713,PAFTOL004646:0.000001):0.002846,(PAFTOL004624:0.005650,PAFTOL004631:0.000001):0.001426,PAFTOL008417:0.001858):0.001782,PAFTOL009197:0.006593);
((PAFTOL008063:0.000001,PAFTOL009219:0.000001,PAFTOL009293:0.000001,(PAFTOL004594:0.001593,(((PAFTOL009199:0.001754,PAFTOL004646:0.000001):0.001592,PAFTOL004590:0.000001):0.001588,PAFTOL004554:0.000001,(PAFTOL004631:0.000001,PAFTOL004552:0.000001):0.003194,PAFTOL008060:0.000001):0.001590,PAFTOL009215:0.006423,PAFTOL005035:0.003209):0.001588,PAFTOL004664:0.000001,((((((PAFTOL009227:0.001617,PAFTOL004625:0.003235,PAFTOL004577:0.003213,PAFTOL004560:0.003224,(PAFTOL009203:0.003231,PAFTOL004652:0.000815):0.000787):0.001633,(PAFTOL004562:0.006439,PAFTOL005043:0.003229,PAFTOL009291:0.004866):0.001606):0.001572,(PAFTOL009195:0.006439,PAFTOL004638:0.000001,PAFTOL009287:0.000001):0.001609):0.003285,PAFTOL004667:0.006498):0.001542,(PAFTOL004617:0.011390,(PAFTOL008419:0.000001,PAFTOL005024:0.003192,(PAFTOL004642:0.004816,PAFTOL009181:0.003677):0.001582):0.001589,PAFTOL009189:0.000001,(PAFTOL004613:0.001598,PAFTOL004599:0.008177):0.003213,(PAFTOL004666:0.004647,PAFTOL009279:0.002198):0.004370,PAFTOL004653:0.008059,PAFTOL004584:0.000001,PAFTOL004668:0.000001):0.001592,(((((PAFTOL008421:0.008025,PAFTOL004623:0.012976,PAFTOL004636:0.008010):0.004787,(PAFTOL009271:0.000001,PAFTOL004662:0.000001):0.004808,PAFTOL004654:0.004826):0.001595,PAFTOL004572:0.006434,PAFTOL004609:0.003196):0.001588,PAFTOL004620:0.003212,(PAFTOL009261:0.005231,(PAFTOL004556:0.003218,PAFTOL004647:0.001609):0.004290):0.002144,(PAFTOL004578:0.011469,PAFTOL004596:0.008177):0.003125,(PAFTOL004627:0.006505,PAFTOL009193:0.008138):0.001569,(PAFTOL004565:0.021116,PAFTOL008422:0.000001):0.004806):0.003189,(PAFTOL004568:0.016633,(PAFTOL004634:0.000001,PAFTOL004635:0.015974):0.008229):0.001474,((PAFTOL004629:0.003192,PAFTOL009281:0.008142):0.004854,PAFTOL004633:0.006451,PAFTOL004567:0.011373):0.001608,((PAFTOL009233:0.025346,((PAFTOL004604:0.001601,PAFTOL004603:0.001612):0.001587,PAFTOL005169:0.000001,PAFTOL009221:0.000001):0.003272):0.001516,((PAFTOL009257:0.000001,PAFTOL009255:0.003193):0.006468,(PAFTOL004593:0.004863,PAFTOL009243:0.003210):0.001584,PAFTOL004574:0.004811):0.003188,(((PAFTOL009297:0.003219,(PAFTOL007498:0.000001,PAFTOL009259:0.000001):0.006457):0.004872,PAFTOL009239:0.009651,(((((((((PAFTOL004657:0.004783,PAFTOL004566:0.000001,PAFTOL004661:0.004787,SRR7905862:0.000001):0.003183,PAFTOL004585:0.001596):0.001632,(((PAFTOL004551:0.003203,PAFTOL009207:0.001600):0.001589,PAFTOL008084:0.000001,PAFTOL009285:0.004795,PAFTOL009267:0.001603,PAFTOL009269:0.004807):0.001590,PAFTOL004571:0.001585,((PAFTOL004561:0.001594,(PAFTOL004611:0.000001,PAFTOL004610:0.000001):0.001598,PAFTOL009235:0.003197):0.001605,(PAFTOL009237:0.035880,PAFTOL009253:0.000001):0.001588):0.003183):0.003156):0.008620,PAFTOL004564:0.018935):0.010571,PAFTOL004619:0.032752):0.006343,(SRR5137212:0.012950,PAFTOL004637:0.000001):0.013169):0.003665,(PAFTOL009315:0.033671,PAFTOL009313:0.072008):0.022000):0.005893,PAFTOL008439:0.008157,SRR7905849:0.011442):0.001620,(PAFTOL004563:0.010027,PAFTOL009185:0.011476):0.003132):0.001593,PAFTOL008881:0.000001):0.004822,(PAFTOL005025:0.006423,PAFTOL009205:0.003197,PAFTOL005026:0.000001):0.004826,(PAFTOL004640:0.009684,(PAFTOL008436:0.000001,PAFTOL009175:0.056471):0.001648):0.003188):0.001572,((PAFTOL009231:0.004229,(PAFTOL009229:0.001596,PAFTOL004608:0.007974,(PAFTOL004582:0.003172,PAFTOL004660:0.001592):0.001589,PAFTOL004573:0.004805):0.000798):0.000786,PAFTOL004618:0.004834,PAFTOL004658:0.008108,PAFTOL004649:0.000001):0.001588,(((PAFTOL005042:0.000001,(((PAFTOL009187:0.003221,PAFTOL004553:0.000001):0.001596,(PAFTOL004632:0.000001,PAFTOL009303:0.000001):0.004802):0.001599,(PAFTOL009301:0.000001,SRR5137213:0.000001,PAFTOL004626:0.003177,PAFTOL009249:0.002555,PAFTOL004605:0.004788,PAFTOL004639:0.001582):0.006421,PAFTOL004597:0.001598,((PAFTOL009209:0.008027,PAFTOL004555:0.000001,PAFTOL008423:0.003211):0.001632,(PAFTOL004547:0.005175,SRR7905861:0.004061):0.004015):0.001578,PAFTOL009263:0.008114,SRR5036296:0.008080,(PAFTOL004648:0.003209,PAFTOL005047:0.000001,PAFTOL009289:0.001607,SRR8327214:0.000001):0.004813,PAFTOL009265:0.008157):0.000794):0.000798,(SRR5137211:0.003200,(PAFTOL009251:0.002566,PAFTOL009299:0.004033):0.004000,PAFTOL009245:0.000001,PAFTOL004583:0.001597):0.003206,PAFTOL004601:0.000001,PAFTOL004665:0.008099):0.003194,PAFTOL004587:0.004817):0.001609):0.001596):0.001594):0.001591,(PAFTOL009191:0.001617,PAFTOL013501:0.001641):0.001597):0.001602,((PAFTOL009183:0.011697,PAFTOL009295:0.005686):0.003259,PAFTOL009179:0.004917):0.016641,(((PAFTOL009241:0.000001,PAFTOL009223:0.000001):0.001591,PAFTOL009225:0.000001):0.001596,PAFTOL009283:0.001597):0.001594,(PAFTOL004591:0.003195,PAFTOL009197:0.006472,PAFTOL004598:0.000001,PAFTOL009217:0.001596):0.004795):0.001599,(PAFTOL004624:0.001614,PAFTOL008417:0.000001):0.001614,PAFTOL008062:0.003224,PAFTOL004600:0.001596);
(((PAFTOL004668:0.000618,(PAFTOL004667:0.002463,(PAFTOL004666:0.000001,PAFTOL009279:0.000001):0.002469):0.001220,PAFTOL008419:0.000618):0.001841,PAFTOL004642:0.003689,(((PAFTOL005035:0.001248,(PAFTOL009219:0.001228,(PAFTOL008063:0.000616,PAFTOL009215:0.000615):0.000613,PAFTOL004600:0.001227,PAFTOL008062:0.001228):0.001227,((PAFTOL009217:0.006349,PAFTOL004598:0.001853):0.001849,PAFTOL004594:0.000613):0.001228,PAFTOL004599:0.001853,((PAFTOL008060:0.003074,PAFTOL004552:0.000696,PAFTOL008417:0.001226,PAFTOL004631:0.001848,PAFTOL004624:0.001224):0.001227,(PAFTOL009197:0.003496,((PAFTOL004554:0.000001,PAFTOL009295:0.008966):0.000714,PAFTOL009283:0.000001):0.000274):0.000351,PAFTOL004646:0.000001,(PAFTOL004591:0.001233,(PAFTOL009293:0.000001,PAFTOL004590:0.000001,PAFTOL004664:0.000001):0.000616):0.001843,(PAFTOL009241:0.001227,PAFTOL009225:0.004321):0.000614,PAFTOL009223:0.000001,PAFTOL009199:0.001227):0.001884):0.003172,(PAFTOL009181:0.001399,(PAFTOL009179:0.024689,PAFTOL009183:0.002870):0.000556):0.003230):0.000611,(((PAFTOL004633:0.010615,((PAFTOL004635:0.014178,PAFTOL004634:0.008437):0.000682,PAFTOL004568:0.007639):0.005553):0.000612,(PAFTOL004603:0.001237,PAFTOL004604:0.003721):0.002472):0.001226,PAFTOL004567:0.013826,(((PAFTOL004644:0.006232,(PAFTOL009239:0.004972,(PAFTOL009259:0.000001,PAFTOL007498:0.000001):0.006265):0.002464,(PAFTOL009297:0.009355,PAFTOL004563:0.006502):0.001282):0.002479,((PAFTOL009233:0.029381,((((((SRR5137212:0.008227,PAFTOL004637:0.008810):0.002847,((PAFTOL009313:0.073273,PAFTOL009311:0.037479):0.009017,(PAFTOL009321:0.017606,(PAFTOL009315:0.023546,PAFTOL009319:0.019843):0.004810):0.052480):0.022482):0.000748,PAFTOL004619:0.024661):0.008720,((PAFTOL004564:0.049247,PAFTOL004571:0.002452):0.001737,(((PAFTOL004561:0.000619,PAFTOL009237:0.002135):0.004397,(PAFTOL009235:0.003122,(PAFTOL004611:0.000001,PAFTOL004610:0.001862):0.001244):0.003087,PAFTOL009253:0.005714):0.007534,(((PAFTOL009207:0.000001,PAFTOL004551:0.004234):0.003716,((PAFTOL008084:0.000001,PAFTOL009285:0.004955):0.008082,PAFTOL009267:0.006285):0.000620):0.001242,(PAFTOL004585:0.003097,(PAFTOL004657:0.004357,PAFTOL004661:0.006235,(SRR7905862:0.000001,PAFTOL004566:0.000667):0.000621):0.001234):0.003738,PAFTOL009269:0.006843):0.000623):0.000783):0.029182):0.002316,(PAFTOL009247:0.000001,SRR7905849:0.000001):0.017094):0.007810,PAFTOL008439:0.010073):0.005097):0.001387,((((PAFTOL004587:0.006816,(((((PAFTOL009245:0.002463,SRR5137211:0.003666):0.002434,PAFTOL009299:0.005618):0.000607,PAFTOL004583:0.006231,PAFTOL009251:0.013302,(PAFTOL009303:0.001008,PAFTOL004632:0.000001):0.008093,((PAFTOL009187:0.000614,PAFTOL004553:0.004962):0.004976,PAFTOL005042:0.000001):0.000616,(SRR5036296:0.005518,PAFTOL009265:0.005456):0.000695):0.001228,(SRR5137213:0.002904,(PAFTOL009249:0.004615,PAFTOL009263:0.001252):0.000613,PAFTOL009301:0.005703,(PAFTOL004626:0.003097,PAFTOL004605:0.002475,PAFTOL004639:0.003097):0.003083):0.003656):0.000604,PAFTOL004597:0.009377,((SRR7905861:0.005468,PAFTOL004547:0.010748):0.000740,((((PAFTOL005047:0.003127,(PAFTOL009289:0.001999,SRR8327214:0.000001):0.002496):0.000695,PAFTOL004648:0.001874):0.003683,PAFTOL004665:0.005648):0.000562,(PAFTOL004601:0.004332,(PAFTOL009209:0.000001,PAFTOL008423:0.002471):0.001231,PAFTOL004555:0.001236):0.001238):0.001228):0.001235):0.000619,PAFTOL004640:0.007455,((PAFTOL004593:0.002495,PAFTOL009243:0.003108):0.007529,PAFTOL004574:0.006257):0.000579):0.001305,((PAFTOL009205:0.000707,PAFTOL005026:0.000619):0.004186,PAFTOL005025:0.003155):0.000615):0.004279,PAFTOL008881:0.008159,(PAFTOL009257:0.002488,PAFTOL009255:0.000598):0.004965):0.000612,(((((PAFTOL004662:0.001351,PAFTOL009271:0.003583):0.011682,PAFTOL004654:0.008918):0.000430,PAFTOL004596:0.001845,(PAFTOL004620:0.008143,PAFTOL004578:0.009342,((PAFTOL004572:0.004388,PAFTOL009193:0.008168):0.002436,((PAFTOL004627:0.009456,PAFTOL004623:0.010128):0.001164,(PAFTOL004636:0.009355,(PAFTOL008421:0.007627,PAFTOL008422:0.007037):0.000472):0.000618):0.001231,PAFTOL004565:0.016464,PAFTOL004573:0.006200):0.000614):0.000614,(PAFTOL004609:0.004353,(PAFTOL004649:0.006883,(PAFTOL009229:0.004952,PAFTOL004618:0.003715,PAFTOL009231:0.005962,(PAFTOL004660:0.008922,PAFTOL004658:0.004125):0.000822):0.001237):0.001236):0.000609):0.000610,(PAFTOL009261:0.010763,(PAFTOL004556:0.001403,PAFTOL004647:0.000001):0.001997):0.004824):0.002474,(PAFTOL004582:0.000602,PAFTOL004608:0.006861):0.002485):0.003098):0.000692,PAFTOL009185:0.005615):0.001194):0.000595,(PAFTOL009175:0.040475,PAFTOL008436:0.003156):0.003057):0.003172,(PAFTOL005169:0.000614,PAFTOL009221:0.001845):0.003089,(PAFTOL009281:0.003090,PAFTOL004629:0.007496):0.005629):0.005684):0.001222):0.000612,(PAFTOL013501:0.002659,(PAFTOL004625:0.004307,(PAFTOL009227:0.001227,((PAFTOL004638:0.000001,PAFTOL005043:0.003072):0.001226,(PAFTOL009287:0.003089,PAFTOL009291:0.004965):0.002468,((PAFTOL004577:0.003081,PAFTOL004652:0.001233):0.001224,(PAFTOL009203:0.001847,PAFTOL004560:0.001842):0.000609,PAFTOL009195:0.002455):0.000612):0.001843):0.001227):0.001225,((PAFTOL004562:0.005578,PAFTOL004617:0.003729):0.002441,PAFTOL004584:0.005537,((PAFTOL005024:0.000001,PAFTOL009189:0.000001):0.004925,PAFTOL009191:0.004303):0.000614):0.001225):0.001224,(PAFTOL004613:0.005666,PAFTOL004653:0.009433):0.000592);
(((PAFTOL009229:0.001431,PAFTOL004609:0.001916):0.003801,(PAFTOL004596:0.008353,PAFTOL004578:0.016351):0.003522,PAFTOL004647:0.025909,(PAFTOL004662:0.008011,((PAFTOL004573:0.008714,PAFTOL004636:0.010284):0.005701,(PAFTOL008422:0.024945,PAFTOL004620:0.013564,PAFTOL004623:0.000001):0.002840,((((PAFTOL004644:0.009647,(((PAFTOL004632:0.001402,(PAFTOL004639:0.004232,PAFTOL004583:0.004487,(((PAFTOL005026:0.050704,PAFTOL004665:0.005813):0.045510,PAFTOL004626:0.017541):0.019646,SRR5137213:0.007275,PAFTOL009263:0.003412,(PAFTOL009303:0.000001,PAFTOL009251:0.012037):0.007489,PAFTOL004547:0.000001,PAFTOL004605:0.001398,PAFTOL009249:0.016258):0.002691):0.001482,PAFTOL005042:0.004298,PAFTOL004597:0.009983,(SRR5036296:0.007814,PAFTOL009245:0.004102):0.001342,(PAFTOL004553:0.005546,PAFTOL009187:0.044010):0.010177):0.001490,PAFTOL005047:0.020341,PAFTOL008423:0.004134):0.005989,PAFTOL004633:0.019652,(PAFTOL008881:0.011534,(PAFTOL004587:0.008643,PAFTOL005025:0.001382):0.004352):0.001350,PAFTOL008436:0.005754):0.001494,((((PAFTOL004568:0.009065,PAFTOL004634:0.002788):0.009870,(PAFTOL009179:0.167869,PAFTOL004629:0.000001):0.007425):0.001339,PAFTOL004567:0.025324):0.004360,PAFTOL004593:0.016218,PAFTOL009297:0.014770,PAFTOL009257:0.009659):0.001358):0.001874,PAFTOL008439:0.021089,PAFTOL009175:0.036517):0.001560,((PAFTOL009227:0.005783,PAFTOL009291:0.004334):0.001359,PAFTOL009195:0.007721,(PAFTOL004667:0.002877,PAFTOL004613:0.001414):0.001418,((PAFTOL004668:0.002849,(PAFTOL005024:0.007363,PAFTOL004617:0.008602,((PAFTOL008063:0.004317,(PAFTOL004646:0.001680,PAFTOL004552:0.008717):0.012136,(PAFTOL004664:0.000001,(PAFTOL009293:0.001443,PAFTOL004590:0.001433,(PAFTOL009199:0.000001,PAFTOL004554:0.000001):0.004275,PAFTOL004591:0.000001):0.001770,PAFTOL009197:0.016105):0.005343):0.002856,PAFTOL009215:0.001568,(PAFTOL009217:0.014936,PAFTOL004598:0.000001):0.001420,PAFTOL004600:0.001423):0.005697,((PAFTOL013501:0.010086,((PAFTOL008421:0.023663,((((PAFTOL004565:0.012833,(PAFTOL004556:0.062704,PAFTOL009261:0.019128):0.008211):0.007788,PAFTOL004660:0.006235):0.008330,(PAFTOL005169:0.012295,((PAFTOL009265:0.011910,PAFTOL004555:0.006624):0.005898,(PAFTOL009281:0.055774,PAFTOL004635:0.026822):0.042815):0.015839):0.006317):0.045313,(PAFTOL009231:0.009254,PAFTOL004658:0.006911):0.007199):0.001744):0.011573,PAFTOL004560:0.014503):0.002347,(PAFTOL009295:0.005360,PAFTOL005035:0.004309):0.004289):0.007458,(PAFTOL009181:0.004708,PAFTOL009183:0.008399):0.010003):0.039152):0.001362,(PAFTOL009279:0.000001,PAFTOL004666:0.000001):0.002821,(PAFTOL009283:0.020591,(PAFTOL009241:0.000001,PAFTOL009225:0.028166):0.001468,PAFTOL009223:0.001456):0.001413,(PAFTOL005043:0.001556,(((((((((PAFTOL009321:0.026152,(PAFTOL009319:0.008134,PAFTOL009315:0.253768):0.020511):0.045085,(PAFTOL009311:0.085309,PAFTOL009313:0.090500):0.039623):0.007534,((((((PAFTOL009207:0.000001,PAFTOL004551:0.000001,(PAFTOL009285:0.037678,PAFTOL008084:0.001218):0.002778):0.001345,(PAFTOL009267:0.073763,PAFTOL009269:0.007170):0.010106):0.002418,(PAFTOL004564:0.015402,PAFTOL004571:0.001465):0.001357,((PAFTOL004611:0.009886,((PAFTOL004561:0.050431,(PAFTOL009237:0.000001,PAFTOL009253:0.027760):0.036606):0.041292,PAFTOL009235:0.013042):0.045883):0.007990,PAFTOL004610:0.002627):0.037665):0.006635,((PAFTOL004566:0.067120,PAFTOL004585:0.004455,PAFTOL004657:0.007448,SRR7905862:0.003872):0.001339,PAFTOL004661:0.004560):0.013158):0.009844,SRR7905849:0.020092):0.004231,((PAFTOL004637:0.014475,SRR5137212:0.011853):0.001135,PAFTOL004619:0.024628):0.005814):0.005228):0.020304,SRR7905861:0.018219):0.004734,PAFTOL004649:0.006337):0.015900,PAFTOL004577:0.000001):0.003654,PAFTOL004652:0.001599):0.022112,PAFTOL004638:0.001440):0.003523,PAFTOL004625:0.002822):0.001777,PAFTOL009203:0.007307):0.005294,PAFTOL008419:0.027143):0.001521,PAFTOL008417:0.004275):0.003017):0.008775):0.001574,(PAFTOL004604:0.008551,PAFTOL009221:0.018845):0.001176):0.003340):0.001555):0.001556):0.001410,(PAFTOL009193:0.013558,PAFTOL004654:0.003567):0.003531,PAFTOL004608:0.009075);
((PAFTOL009267:0.006746,((PAFTOL009285:0.008309,PAFTOL008084:0.000001):0.004660,((PAFTOL009207:0.000001,PAFTOL009269:0.019900):0.068297,PAFTOL004551:0.001560):0.001537):0.010112):0.002471,(((((PAFTOL004619:0.047830,SRR7905849:0.023983,(((((PAFTOL004587:0.022666,(PAFTOL004593:0.017886,((PAFTOL009187:0.006777,PAFTOL004553:0.004513):0.006129,(SRR5137211:0.006734,PAFTOL009245:0.002812):0.002618):0.004888,SRR5036296:0.005560,SRR7905861:0.006774,(((SRR8327214:0.000001,PAFTOL009289:0.003472,PAFTOL005047:0.000001):0.002529,PAFTOL004648:0.028872):0.007749,((PAFTOL004665:0.000001,PAFTOL004555:0.054439):0.004631,PAFTOL004601:0.007811,(PAFTOL009209:0.078108,PAFTOL008423:0.002189):0.002538):0.008038):0.009026):0.003430,((PAFTOL004599:0.052913,PAFTOL009183:0.038263,(PAFTOL004642:0.040936,(PAFTOL004667:0.000001,PAFTOL008419:0.019408):0.010924):0.005636,PAFTOL004668:0.007066,(PAFTOL009279:0.000001,PAFTOL004666:0.000001):0.017574,PAFTOL009181:0.000001):0.008701,(((((PAFTOL005043:0.000001,PAFTOL009195:0.010580):0.007003,PAFTOL009291:0.004001):0.001997,PAFTOL004625:0.015676,PAFTOL009203:0.014172):0.001998,(PAFTOL004577:0.000001,PAFTOL004638:0.006055):0.002921,(((PAFTOL009197:0.015449,(PAFTOL004590:0.088635,PAFTOL009283:0.000001):0.009244,PAFTOL009199:0.000001):0.018738,(PAFTOL008060:0.000001,PAFTOL009241:0.003534,PAFTOL004646:0.000001,PAFTOL008417:0.003508,PAFTOL009225:0.000001,PAFTOL009223:0.004498):0.003590):0.006482,((((PAFTOL005035:0.038834,PAFTOL004631:0.000001):0.001329,(PAFTOL009295:0.002374,PAFTOL004624:0.000001):0.006363):0.084599,((PAFTOL004664:0.021243,((PAFTOL004552:0.056305,((PAFTOL008062:0.056156,(PAFTOL009217:0.004914,PAFTOL004598:0.000001):0.017878):0.036873,PAFTOL009219:0.005173):0.043172):0.020754,(PAFTOL009189:0.008349,PAFTOL005024:0.000001):0.010023,PAFTOL013501:0.024804):0.021464):0.037024,(((PAFTOL004560:0.085529,PAFTOL008063:0.010572):0.066807,PAFTOL004594:0.000001):0.005844,PAFTOL004600:0.009969):0.017181):0.009036):0.049557,PAFTOL009287:0.023498):0.010184,(PAFTOL004562:0.000001,PAFTOL004617:0.002254):0.002227,PAFTOL009191:0.014048,((PAFTOL004653:0.018206,(PAFTOL009215:0.007034,PAFTOL004652:0.000001):0.011710):0.007553,((PAFTOL004591:0.003719,PAFTOL009293:0.022995):0.032761,PAFTOL004554:0.000001,PAFTOL009227:0.000001):0.012818):0.020392,PAFTOL009179:0.000001,PAFTOL004584:0.003542):0.001439):0.003885,PAFTOL004613:0.012901):0.003072):0.002045,(((PAFTOL008881:0.028427,PAFTOL009185:0.034063):0.007510,PAFTOL004574:0.025348,(((PAFTOL004634:0.028568,PAFTOL004568:0.021392):0.004681,PAFTOL004567:0.010635):0.044164,(PAFTOL004608:0.024915,(PAFTOL004636:0.060340,PAFTOL004620:0.015360,PAFTOL008421:0.007560):0.011603):0.010711):0.005607):0.024610,((((PAFTOL004597:0.004831,(PAFTOL009299:0.007081,PAFTOL009251:0.015756):0.004165,(SRR5137213:0.000550,(PAFTOL004632:0.000001,PAFTOL009303:0.028830):0.020343):0.004867,((PAFTOL009301:0.008390,PAFTOL004626:0.003846):0.001108,(PAFTOL009249:0.006565,PAFTOL004605:0.000819):0.000775,PAFTOL009263:0.002130,PAFTOL004639:0.014149):0.001638,PAFTOL004583:0.004806):0.003126,PAFTOL005042:0.002174):0.003262,((PAFTOL007498:0.021906,PAFTOL009239:0.007625):0.023562,PAFTOL009243:0.010011):0.015294):0.031864,(PAFTOL009233:0.019683,((PAFTOL004573:0.033050,((PAFTOL004572:0.003058,PAFTOL009193:0.031300):0.005905,PAFTOL004582:0.078271):0.023457):0.008291,(PAFTOL004658:0.007042,PAFTOL004618:0.009719):0.004832):0.006800):0.021521):0.038318):0.011900):0.005563,PAFTOL004640:0.022697,(((PAFTOL004629:0.013283,(PAFTOL005169:0.027307,PAFTOL009221:0.000001):0.005280):0.002302,PAFTOL004635:0.032361,(PAFTOL004633:0.016429,PAFTOL009281:0.057218):0.002620,PAFTOL004603:0.065154):0.002068,PAFTOL004604:0.011213):0.002084):0.001606,((PAFTOL005026:0.006969,(PAFTOL008436:0.021497,((PAFTOL004547:0.041510,PAFTOL009175:0.000001):0.049995,PAFTOL009205:0.005766,PAFTOL005025:0.002408):0.005793):0.002191,(PAFTOL009257:0.000001,PAFTOL009255:0.007038):0.003199):0.003029,PAFTOL004563:0.029795):0.006109,(((PAFTOL004644:0.044910,(PAFTOL009259:0.090243,PAFTOL009231:0.064435,PAFTOL004627:0.075339):0.056838):0.011635,(PAFTOL009261:0.037518,(PAFTOL004647:0.002923,PAFTOL004556:0.007182):0.008869):0.008602,((PAFTOL008422:0.026425,PAFTOL004609:0.009469):0.009109,(PAFTOL004565:0.041994,PAFTOL004649:0.001004):0.001202):0.004465):0.014906,((PAFTOL009229:0.012072,PAFTOL004660:0.086056,PAFTOL004662:0.019890,PAFTOL004654:0.042802,PAFTOL009271:0.038460):0.003392,PAFTOL004578:0.011644,PAFTOL004596:0.002215):0.008529):0.018209,(PAFTOL009297:0.007164,PAFTOL009265:0.000001):0.007155):0.012273,PAFTOL008439:0.036150):0.029243,((PAFTOL009247:0.037654,((((PAFTOL009319:0.077260,PAFTOL009315:0.044474):0.018204,PAFTOL009321:0.075946):0.043643,PAFTOL009311:0.179059):0.032534,PAFTOL009313:0.239199):0.044894):0.006260,(SRR5137212:0.013819,PAFTOL004637:0.024821):0.018928):0.049922):0.011824):0.042626,(SRR7905862:0.000001,PAFTOL004566:0.023879):0.005815):0.009693,PAFTOL004661:0.005722):0.001470,PAFTOL004657:0.012462,PAFTOL004585:0.007716):0.006188,(PAFTOL004571:0.000966,PAFTOL004564:0.059640):0.009209):0.001309,(PAFTOL009253:0.018148,PAFTOL009237:0.024868,(PAFTOL004561:0.009317,(PAFTOL009235:0.003506,(PAFTOL004611:0.024153,PAFTOL004610:0.000001):0.008890):0.007314):0.005903):0.016139);
((PAFTOL009239:0.008468,PAFTOL009297:0.007406,((((((PAFTOL004629:0.014367,PAFTOL004635:0.022858):0.004086,PAFTOL009281:0.001425):0.002745,(PAFTOL004633:0.014921,(PAFTOL004603:0.005971,PAFTOL004604:0.004223):0.001343):0.001390):0.001371,(PAFTOL004568:0.007846,PAFTOL004634:0.005998):0.007399,(PAFTOL005169:0.005540,PAFTOL009221:0.000001):0.002916,(((PAFTOL004617:0.016368,(PAFTOL004638:0.001463,PAFTOL004584:0.011837,((((PAFTOL009181:0.002944,PAFTOL009179:0.003156):0.008059,PAFTOL004591:0.007367):0.001375,((((PAFTOL009217:0.009828,PAFTOL004600:0.000001):0.005639,PAFTOL009219:0.004981):0.003901,(PAFTOL009215:0.008751,PAFTOL004599:0.015298):0.002781):0.001666,(PAFTOL008062:0.000001,PAFTOL004552:0.001458,PAFTOL008060:0.000001,PAFTOL004631:0.000001,PAFTOL004624:0.001388,PAFTOL004594:0.005593,PAFTOL008417:0.000001):0.002762,PAFTOL008063:0.001394):0.002747):0.001367,(((PAFTOL005035:0.007159,(PAFTOL009283:0.007026,PAFTOL004590:0.002816):0.005363):0.001681,(PAFTOL004554:0.000001,(PAFTOL004646:0.002783,PAFTOL009197:0.008407,PAFTOL009199:0.004172):0.001401,(PAFTOL009225:0.002768,PAFTOL009241:0.004166):0.007894):0.003102):0.001553,PAFTOL004642:0.019814,PAFTOL004613:0.007078,(((PAFTOL004666:0.008252,PAFTOL004667:0.000001):0.001501,PAFTOL009279:0.007496):0.003513,PAFTOL004668:0.001944):0.002954):0.001375):0.001380,(PAFTOL004625:0.007343,PAFTOL009293:0.000001):0.001380,(((PAFTOL004653:0.014131,PAFTOL009291:0.011323,(PAFTOL013501:0.005676,PAFTOL005024:0.011862,PAFTOL009189:0.008386):0.002766):0.001378,PAFTOL004560:0.002932):0.001379,(PAFTOL005042:0.000001,PAFTOL005043:0.002920,PAFTOL004562:0.005870,(PAFTOL004652:0.001460,PAFTOL009203:0.002845):0.001407,PAFTOL009191:0.007026):0.001377,(PAFTOL009195:0.006750,PAFTOL004577:0.000001):0.001654):0.001378):0.001381,PAFTOL009227:0.000001):0.002780,PAFTOL008419:0.002938):0.003717,PAFTOL009183:0.009201):0.001820):0.001372,(PAFTOL004567:0.019330,PAFTOL004563:0.005975):0.001387,((PAFTOL009257:0.006362,PAFTOL009255:0.004843):0.007954,(PAFTOL007498:0.000001,PAFTOL009259:0.000001):0.006856):0.001504):0.001369,((((PAFTOL009251:0.009910,SRR5036296:0.007427):0.002738,(PAFTOL009245:0.001396,SRR5137211:0.004398):0.005544,PAFTOL009299:0.014152,PAFTOL004583:0.004192):0.002759,SRR5137213:0.001458,PAFTOL009301:0.002787):0.001384,(PAFTOL009243:0.004199,PAFTOL004593:0.004428):0.006992,((((PAFTOL009209:0.000001,PAFTOL004555:0.000001):0.002790,PAFTOL008423:0.002793):0.004192,PAFTOL004601:0.004206):0.001390,SRR7905861:0.002931,(PAFTOL004648:0.010469,PAFTOL004665:0.005449):0.001732,((SRR8327214:0.006044,PAFTOL009289:0.002802):0.002783,PAFTOL005047:0.002922):0.001382):0.001418,PAFTOL004640:0.002810,PAFTOL009249:0.003042,(PAFTOL009187:0.000001,PAFTOL004553:0.009534):0.003147,PAFTOL004574:0.011331,PAFTOL004597:0.011311,(PAFTOL008436:0.004219,(PAFTOL009265:0.005583,PAFTOL009175:0.056172,(PAFTOL004626:0.001395,PAFTOL004639:0.003462):0.004832,PAFTOL004587:0.005584):0.000682):0.000919,(PAFTOL004632:0.000001,PAFTOL009303:0.000001):0.008421,(PAFTOL009263:0.002791,PAFTOL004605:0.004413):0.001385):0.002841,PAFTOL004644:0.005632,PAFTOL009233:0.018888,((PAFTOL004608:0.021635,PAFTOL004582:0.015792):0.002691,((PAFTOL009271:0.019423,PAFTOL004620:0.007559):0.001409,PAFTOL004654:0.002959,(((PAFTOL004572:0.009831,PAFTOL009193:0.003220):0.001363,((((PAFTOL009231:0.004392,PAFTOL004660:0.014733,PAFTOL004609:0.005598,PAFTOL004658:0.001465):0.001384,PAFTOL009229:0.011244):0.001356,PAFTOL004618:0.004206):0.004168,PAFTOL004649:0.004267,(PAFTOL004636:0.022622,PAFTOL004573:0.007375):0.001479):0.002776):0.002765,PAFTOL004627:0.004424,((PAFTOL004623:0.008247,PAFTOL008422:0.001446):0.001625,PAFTOL008421:0.020062,PAFTOL004565:0.011282):0.001477,PAFTOL004578:0.008857,PAFTOL004596:0.000001):0.001470,((PAFTOL004556:0.007533,PAFTOL004647:0.006948):0.002650,PAFTOL009261:0.012274):0.006114):0.001471,(PAFTOL008439:0.010680,((PAFTOL004637:0.024804,((SRR7905849:0.035935,PAFTOL004619:0.038645):0.004635,(PAFTOL009313:0.150608,(PAFTOL009311:0.084527,(PAFTOL009321:0.027974,PAFTOL009319:0.062607,PAFTOL009315:0.064827):0.050635):0.009812):0.052663):0.005395):0.005318,(((SRR7905862:0.004455,PAFTOL004657:0.010391):0.002923,PAFTOL004585:0.002918,(PAFTOL004661:0.005850,PAFTOL004566:0.001457):0.001469):0.007724,((PAFTOL004571:0.011594,PAFTOL004564:0.007425):0.001871,(((PAFTOL009285:0.001390,PAFTOL008084:0.000001):0.002774,PAFTOL009269:0.011813,PAFTOL009267:0.004442,(PAFTOL004551:0.002240,PAFTOL009207:0.000001):0.002031):0.004159,(PAFTOL009237:0.003604,((PAFTOL009235:0.004185,PAFTOL004610:0.005890,PAFTOL004611:0.000001):0.002764,PAFTOL009253:0.001471,PAFTOL004561:0.008968):0.000874):0.006658):0.001070):0.003111):0.044897):0.018116):0.003161):0.002449):0.001380):0.006914,PAFTOL005025:0.006140,PAFTOL009205:0.002806,PAFTOL005026:0.001476);
(PAFTOL004644:0.000001,PAFTOL009221:0.014546,(PAFTOL009227:0.003590,(PAFTOL009215:0.003812,PAFTOL008063:0.000001,((PAFTOL004652:0.003425,PAFTOL004638:0.002288):0.004549,((PAFTOL004625:0.005423,PAFTOL009291:0.001981,PAFTOL009287:0.005116,PAFTOL004617:0.001785):0.001983,PAFTOL004599:0.005120,PAFTOL004653:0.010351,(PAFTOL009293:0.004092,PAFTOL008060:0.000001,(PAFTOL004598:0.006427,(((PAFTOL004629:0.005500,PAFTOL009263:0.003249,(((PAFTOL009205:0.002967,PAFTOL005026:0.002742):0.002741,PAFTOL009239:0.011042):0.002696,(((PAFTOL007498:0.000001,((PAFTOL009301:0.004782,PAFTOL009299:0.017622,PAFTOL005025:0.015216):0.009638,PAFTOL009289:0.007574):0.005217):0.025261,PAFTOL009233:0.051154):0.003272,PAFTOL005169:0.000001,PAFTOL009259:0.003710,PAFTOL008422:0.015908,PAFTOL004603:0.000001):0.003363,((PAFTOL009255:0.003011,PAFTOL009257:0.005492):0.005239,PAFTOL004609:0.039678):0.006385,PAFTOL004634:0.022238,PAFTOL004604:0.010929):0.022090,((PAFTOL009243:0.005452,PAFTOL004593:0.000001):0.008175,(PAFTOL004632:0.017939,PAFTOL004626:0.002709,PAFTOL004639:0.000001,(PAFTOL005047:0.008169,PAFTOL004555:0.000001,PAFTOL009209:0.000001):0.002708,(PAFTOL004547:0.020040,(PAFTOL009265:0.000001,PAFTOL009249:0.000001):0.011446,PAFTOL009251:0.011030,PAFTOL004601:0.007361,(PAFTOL004553:0.000001,PAFTOL009187:0.008351):0.004083):0.004084):0.002691):0.002730,((PAFTOL009185:0.009160,PAFTOL004636:0.024470):0.020909,PAFTOL009267:0.063987):0.030153):0.025991,PAFTOL009191:0.008846,PAFTOL009189:0.002715,PAFTOL004667:0.013729):0.020650,PAFTOL004554:0.002997):0.035634):0.001469):0.001707,(PAFTOL008062:0.009044,PAFTOL004642:0.001695,PAFTOL004584:0.003406):0.001694,PAFTOL004613:0.000001,PAFTOL004600:0.003586):0.001974,PAFTOL004594:0.003393,PAFTOL009283:0.001694,PAFTOL004591:0.000001,PAFTOL004646:0.000001,(PAFTOL004631:0.001696,PAFTOL009225:0.000001,(PAFTOL008417:0.004083,PAFTOL004624:0.003434):0.001681,(PAFTOL009241:0.000001,PAFTOL009223:0.003423):0.003407):0.001694,(PAFTOL009199:0.000001,PAFTOL004590:0.000001):0.001699):0.001972):0.003955,PAFTOL005024:0.001704,((PAFTOL004668:0.002246,PAFTOL004666:0.001811):0.004336,PAFTOL008419:0.003822):0.002115,PAFTOL004577:0.001724):0.010014,(PAFTOL008436:0.008592,PAFTOL004640:0.015866,PAFTOL004574:0.001702,PAFTOL009175:0.010115):0.005129,(((((PAFTOL004587:0.013670,SRR7905861:0.005834):0.000485,(PAFTOL008423:0.053226,SRR8327214:0.004635):0.006838):0.016377,PAFTOL004605:0.003494):0.001617,PAFTOL004648:0.014666,(PAFTOL004597:0.012767,PAFTOL009245:0.008694,PAFTOL004583:0.006870):0.001663):0.003332,PAFTOL004633:0.008660):0.001598,((((PAFTOL004572:0.005384,PAFTOL004620:0.009157,PAFTOL004573:0.013830,(PAFTOL004556:0.037581,PAFTOL004647:0.000001):0.011020,PAFTOL004618:0.003624):0.001691,PAFTOL004649:0.007702):0.001727,(PAFTOL004565:0.000001,PAFTOL004627:0.002889,(PAFTOL004654:0.006602,(((PAFTOL004608:0.016873,PAFTOL004578:0.010707):0.004335,PAFTOL004596:0.006410):0.004798,PAFTOL004582:0.005145,PAFTOL004623:0.006906):0.000826):0.000811,PAFTOL008421:0.000001):0.000036):0.003446,(((PAFTOL004665:0.018416,SRR5137211:0.006291,PAFTOL005042:0.000001):0.012756,((PAFTOL009203:0.002340,((PAFTOL009219:0.004157,PAFTOL004552:0.035196,((PAFTOL013501:0.016479,PAFTOL009197:0.000001):0.006296,(PAFTOL009217:0.025999,((PAFTOL009195:0.007436,PAFTOL005035:0.015195):0.000306,PAFTOL005043:0.006170):0.006314):0.006961,PAFTOL004664:0.000001,PAFTOL009295:0.000001,PAFTOL004562:0.000001):0.003313):0.017356,PAFTOL004560:0.000001):0.017317,PAFTOL009279:0.024330):0.004584,PAFTOL004567:0.007141,PAFTOL004563:0.010231,PAFTOL004662:0.000001,(PAFTOL009297:0.010568,(((PAFTOL004658:0.000001,(PAFTOL009231:0.000001,PAFTOL004660:0.016250):0.008664):0.004782,PAFTOL009229:0.007004):0.004738,PAFTOL009271:0.009151,PAFTOL009261:0.005802):0.004676):0.004072,((PAFTOL009281:0.000001,PAFTOL009193:0.008075):0.007914,SRR5137212:0.009368):0.009371):0.002042):0.027351,(PAFTOL004619:0.017480,(PAFTOL004637:0.005836,((PAFTOL004571:0.003607,((PAFTOL004566:0.000001,PAFTOL004657:0.000001,SRR7905849:0.027733,SRR7905862:0.000001):0.018484,(PAFTOL004585:0.000001,PAFTOL004661:0.003409):0.001703):0.004393,PAFTOL009269:0.004917):0.002152,((PAFTOL009253:0.010084,PAFTOL004561:0.005061,PAFTOL004611:0.000001,PAFTOL004610:0.000001):0.007282,PAFTOL009235:0.007245):0.007260,((PAFTOL009207:0.000001,PAFTOL004551:0.000001):0.005743,PAFTOL004564:0.060759,(PAFTOL009285:0.003424,PAFTOL008084:0.000001):0.003433):0.001712):0.017841):0.000435,((PAFTOL009311:0.059531,PAFTOL009313:0.027439):0.008672,(PAFTOL009319:0.107979,PAFTOL009321:0.034690):0.021575):0.023241):0.006680,(PAFTOL008439:0.007954,(PAFTOL004635:0.020128,PAFTOL004568:0.005790):0.002919):0.005713,PAFTOL008881:0.000001):0.001645):0.001604);
(PAFTOL004618:0.006584,PAFTOL004620:0.000001,((PAFTOL004654:0.012290,PAFTOL004605:0.000001,PAFTOL004636:0.000001):0.006576,(((((PAFTOL004644:0.000001,(PAFTOL004629:0.000001,PAFTOL004583:0.012153,PAFTOL009233:0.000001,PAFTOL008439:0.020570):0.006561):0.006564,PAFTOL004568:0.013334,PAFTOL004640:0.006655,(((PAFTOL009205:0.000001,(PAFTOL009225:0.000001,((PAFTOL004642:0.006624,(PAFTOL004638:0.000001,PAFTOL004653:0.000001,PAFTOL004652:0.000001,PAFTOL004591:0.000001):0.006713,PAFTOL009179:0.000001,PAFTOL009287:0.027944,(PAFTOL009291:0.013373,PAFTOL005043:0.006664):0.006735,PAFTOL005024:0.000001,(PAFTOL004577:0.000001,(PAFTOL009191:0.006553,PAFTOL009195:0.000001):0.000087,(PAFTOL009313:0.098528,PAFTOL004617:0.000001):0.006596,PAFTOL009227:0.000001):0.006610,PAFTOL004631:0.013638,PAFTOL004613:0.000001):0.006624,PAFTOL009223:0.000001,PAFTOL009241:0.000001,((PAFTOL009283:0.006643,PAFTOL009199:0.006667,PAFTOL008417:0.000001,PAFTOL009219:0.000001,PAFTOL004598:0.000001,PAFTOL008063:0.000001,PAFTOL008060:0.000001,PAFTOL004646:0.000001):0.006606,PAFTOL008062:0.000001):0.000028,PAFTOL004594:0.000001):0.006708):0.008930):0.008938,PAFTOL005025:0.000001,PAFTOL005026:0.010869):0.008988,PAFTOL004603:0.000001,(PAFTOL004567:0.000001,PAFTOL009175:0.000001):0.013798,PAFTOL004637:0.000001,(((PAFTOL004657:0.000001,PAFTOL004585:0.000001):0.005410,PAFTOL004661:0.005404):0.005478,((PAFTOL009319:0.013175,PAFTOL009315:0.013303):0.055795,PAFTOL004564:0.008994):0.007522,PAFTOL009267:0.000001,PAFTOL004551:0.005388,PAFTOL004611:0.005452,PAFTOL009269:0.005388,PAFTOL009207:0.010933,PAFTOL008084:0.000001,PAFTOL004571:0.000001,PAFTOL009285:0.000001):0.035966,(PAFTOL004639:0.000001,((PAFTOL004627:0.000001,PAFTOL008422:0.000001):0.012333,PAFTOL009221:0.000001):0.016185,PAFTOL004587:0.000001):0.016093,(PAFTOL004619:0.010949,PAFTOL004593:0.000001):0.010486):0.006591,PAFTOL004604:0.000001,PAFTOL004634:0.000001,(PAFTOL009271:0.025158,PAFTOL004597:0.000001,PAFTOL008881:0.000001):0.006643):0.006455,PAFTOL009297:0.000001,PAFTOL009185:0.000001,SRR5137211:0.000001):0.000001,PAFTOL008436:0.000001):0.000089,(PAFTOL004578:0.000001,PAFTOL004647:0.013330,(PAFTOL009301:0.000001,PAFTOL009231:0.000001,PAFTOL004626:0.000001,PAFTOL009299:0.012188,PAFTOL009239:0.000001,PAFTOL009187:0.000001,PAFTOL008421:0.000001,PAFTOL009245:0.000001,PAFTOL007498:0.000001,(PAFTOL008423:0.012279,(SRR8327214:0.000001,(((SRR7905849:0.031436,SRR5137212:0.000001):0.007797,SRR7905862:0.012861):0.004216,SRR7905861:0.000001):0.017001):0.072611,PAFTOL009209:0.000001,PAFTOL004648:0.000001):0.077422,PAFTOL004596:0.000001,PAFTOL009259:0.000001,PAFTOL004574:0.000001,PAFTOL004582:0.000001,PAFTOL004632:0.000001):0.006459):0.006514,PAFTOL009255:0.006644,PAFTOL004633:0.020358):0.006578,PAFTOL004608:0.000001,PAFTOL004572:0.000001):0.006530,PAFTOL004609:0.006741,PAFTOL004649:0.000001,PAFTOL004623:0.013187);
((((((PAFTOL009251:0.002062,PAFTOL009299:0.006305):0.002117,SRR8327214:0.002081,PAFTOL009245:0.002155,PAFTOL009249:0.004966,PAFTOL004597:0.008454,(PAFTOL004547:0.011016,SRR7905861:0.000001):0.008419):0.004180,(PAFTOL004574:0.008472,PAFTOL009243:0.006270):0.006332,PAFTOL004593:0.015340):0.002078,(PAFTOL005169:0.000001,(((PAFTOL009221:0.000001,(PAFTOL004604:0.012071,PAFTOL004603:0.000001):0.007056):0.000456,(PAFTOL004556:0.664565,PAFTOL009281:0.000001):0.009160):0.007929,PAFTOL004629:0.019490,(PAFTOL004634:0.007299,PAFTOL004568:0.003928):0.015394):0.002073):0.002084,((PAFTOL004654:0.002101,PAFTOL004578:0.010584,PAFTOL004627:0.004244,(PAFTOL004620:0.002112,PAFTOL009193:0.008419,PAFTOL004565:0.009762,((PAFTOL009271:0.013188,PAFTOL004662:0.000001):0.002328,((PAFTOL004658:0.000001,(PAFTOL009261:0.005460,PAFTOL004660:0.006267):0.002102):0.002734,(PAFTOL004572:0.019347,PAFTOL008422:0.014868):0.002059):0.002090,(PAFTOL008421:0.006382,PAFTOL004636:0.004183):0.004148):0.002074):0.002082):0.002100,((PAFTOL004571:0.011495,((PAFTOL004551:0.002105,PAFTOL009207:0.000001,(PAFTOL008084:0.005726,PAFTOL009285:0.001663):0.003111):0.004383,(PAFTOL009269:0.012721,((PAFTOL009253:0.002108,(PAFTOL004561:0.002100,(PAFTOL009235:0.004181,PAFTOL004611:0.002079,PAFTOL004610:0.000001):0.004178):0.002074):0.004236,(PAFTOL004564:0.005196,PAFTOL004566:0.002104,PAFTOL004661:0.002095,(PAFTOL004585:0.004205,SRR7905862:0.002240):0.002097):0.006301):0.002087):0.001977):0.005663):0.023537,(SRR7905849:0.027131,(((PAFTOL009321:0.022781,PAFTOL009315:0.016574):0.042115,(PAFTOL009247:0.188984,PAFTOL009313:0.049560):0.015459):0.010889,(((PAFTOL004582:0.020086,PAFTOL004596:0.026832):0.003394,PAFTOL004613:0.015285,PAFTOL008423:0.002125,PAFTOL009265:0.017102):0.002353,PAFTOL009301:0.030402,SRR5137212:0.177390):0.036358):0.010291):0.008814):0.010022):0.002065,(PAFTOL009179:0.006414,PAFTOL009217:0.006564,((PAFTOL009291:0.003609,PAFTOL009287:0.002181):0.007216,((PAFTOL004638:0.002198,(PAFTOL004625:0.011090,PAFTOL004577:0.009016,(PAFTOL009227:0.004385,PAFTOL009195:0.000001):0.002083):0.002075,PAFTOL005043:0.000001):0.006270,PAFTOL009279:0.008513,((PAFTOL004646:0.000001,PAFTOL004552:0.000001,PAFTOL009283:0.002190,(PAFTOL009197:0.002185,PAFTOL004591:0.000001,PAFTOL009199:0.002246):0.002183,PAFTOL009215:0.006640,PAFTOL004624:0.002074):0.002075,PAFTOL009219:0.002211,PAFTOL008063:0.009118,PAFTOL009295:0.003977,PAFTOL005035:0.007911):0.002073):0.004163,(PAFTOL009189:0.003238,PAFTOL004668:0.000001):0.003223,(PAFTOL009241:0.000001,PAFTOL009225:0.002787):0.005537):0.002069,(PAFTOL004667:0.004265,PAFTOL004666:0.000001):0.004157):0.002080):0.004228,PAFTOL009233:0.019733):0.004047,PAFTOL004567:0.017094,PAFTOL004633:0.006730);
(((PAFTOL004563:0.003094,PAFTOL009297:0.006059,PAFTOL009239:0.009358):0.001037,((PAFTOL007498:0.000001,PAFTOL009259:0.000001):0.012628,PAFTOL004644:0.009273):0.002279):0.000963,(((PAFTOL008419:0.005164,((PAFTOL009181:0.003923,PAFTOL009179:0.000001):0.005024,PAFTOL004642:0.008021):0.001286,PAFTOL009183:0.004765,(PAFTOL004653:0.010573,PAFTOL009191:0.008392):0.000906,((PAFTOL004584:0.002053,PAFTOL004617:0.001026,(PAFTOL005043:0.003111,(PAFTOL009195:0.002050,PAFTOL004652:0.000001):0.002066):0.001015,PAFTOL004638:0.001026,PAFTOL009227:0.007238,PAFTOL004577:0.002069,PAFTOL004668:0.000001,PAFTOL009287:0.001040,((PAFTOL004560:0.004078,PAFTOL009203:0.000001):0.006056,(PAFTOL004625:0.005243,PAFTOL009291:0.010542):0.000930):0.001004):0.000997,(PAFTOL005024:0.000001,PAFTOL009189:0.004229):0.002798,(PAFTOL004599:0.005086,PAFTOL004613:0.013797):0.001112,((PAFTOL004666:0.004939,PAFTOL009279:0.000001,PAFTOL004667:0.003095):0.001233,PAFTOL004562:0.001032):0.001021):0.001998,PAFTOL005042:0.000001):0.000998,((((PAFTOL005035:0.003694,(PAFTOL009293:0.000001,PAFTOL009295:0.007578):0.015089):0.004320,(PAFTOL008062:0.003104,PAFTOL004552:0.000001,(PAFTOL009217:0.004958,PAFTOL004554:0.000001):0.001212,PAFTOL008060:0.000001):0.001006):0.001184,(PAFTOL004646:0.000001,PAFTOL009199:0.001023):0.001024,PAFTOL008417:0.000001,(PAFTOL004624:0.000001,PAFTOL004631:0.004111,PAFTOL009225:0.002056,PAFTOL009223:0.002061,PAFTOL009241:0.000001,PAFTOL009283:0.001024):0.001023,((((PAFTOL004591:0.000001,PAFTOL009197:0.001000):0.002000,PAFTOL004600:0.000001,PAFTOL009219:0.000001):0.000976,PAFTOL004664:0.001035):0.000010,PAFTOL004594:0.000001,PAFTOL004590:0.000001):0.000012):0.004046,PAFTOL013501:0.003023):0.004044):0.000998,((PAFTOL009233:0.024287,((((PAFTOL009261:0.005260,(PAFTOL004556:0.005402,PAFTOL004647:0.002394):0.004766):0.004128,(PAFTOL004582:0.006231,PAFTOL004608:0.008351):0.001038,PAFTOL004636:0.012408):0.002054,(PAFTOL004609:0.004113,PAFTOL004618:0.003079,PAFTOL009231:0.003000,(PAFTOL004660:0.002139,(PAFTOL004649:0.001033,PAFTOL004658:0.002054):0.001024,PAFTOL009229:0.002998):0.000996):0.006023,(PAFTOL004596:0.001000,PAFTOL004578:0.009419):0.002084):0.003018,((PAFTOL004662:0.002097,(PAFTOL004565:0.012020,PAFTOL004623:0.000001):0.003371,PAFTOL004573:0.008342):0.000948,PAFTOL004620:0.006326):0.005221):0.002058):0.000944,PAFTOL008439:0.004174,PAFTOL009185:0.012223,((PAFTOL005025:0.006223,((PAFTOL009175:0.004692,PAFTOL008436:0.002909):0.004325,PAFTOL009205:0.002078):0.001011):0.002088,(SRR7905849:0.009356,(SRR5137212:0.011099,(((PAFTOL009321:0.021094,(PAFTOL009319:0.015049,PAFTOL009315:0.025210):0.015704):0.042831,(PAFTOL009311:0.038920,PAFTOL009313:0.077635):0.011013):0.016592,((PAFTOL009253:0.001363,(PAFTOL004564:0.011294,((PAFTOL008084:0.001223,(PAFTOL004551:0.000001,PAFTOL009207:0.037248):0.002862):0.001024,PAFTOL009269:0.006984):0.004083):0.001293):0.001036,SRR7905862:0.004323):0.029865):0.006427,PAFTOL004619:0.013711):0.002267):0.009602):0.001136,PAFTOL005026:0.002072):0.000998,((PAFTOL005169:0.004739,PAFTOL009221:0.000001):0.005020,((PAFTOL004629:0.004336,PAFTOL009281:0.001173):0.002783,(PAFTOL004567:0.013722,(PAFTOL004568:0.008504,PAFTOL004634:0.000929,PAFTOL004635:0.008419):0.007545):0.001958):0.001051,PAFTOL004633:0.009485,PAFTOL004603:0.004142):0.001995):0.001995,((PAFTOL009265:0.006053,SRR7905861:0.002079):0.000977,PAFTOL009251:0.007266,(PAFTOL009303:0.000001,PAFTOL004632:0.000001):0.007222,PAFTOL004640:0.009302,((PAFTOL004547:0.016278,SRR5036296:0.004394,(PAFTOL009187:0.001323,PAFTOL004553:0.007527):0.005741):0.003143,((((SRR5137213:0.004067,PAFTOL009249:0.003813):0.000931,PAFTOL009301:0.023887):0.002898,PAFTOL004605:0.003076,PAFTOL004626:0.000001,PAFTOL004639:0.004101):0.004731,PAFTOL009263:0.003100):0.002347):0.002911,PAFTOL004583:0.002074,(PAFTOL004555:0.001022,(PAFTOL009209:0.001023,PAFTOL008423:0.001022):0.001023,PAFTOL004601:0.008253):0.001021,(PAFTOL004593:0.003083,PAFTOL009243:0.007289):0.004120,(PAFTOL004597:0.006242,((PAFTOL009245:0.005029,SRR5137211:0.005073):0.001984,PAFTOL009299:0.001023):0.001004):0.000969,((PAFTOL009289:0.000995,SRR8327214:0.000001):0.000989,(PAFTOL005047:0.001019,PAFTOL004648:0.004128):0.003103):0.002006):0.000996,(PAFTOL009257:0.003074,PAFTOL009255:0.005182):0.004137,(PAFTOL004574:0.010559,PAFTOL004665:0.007322):0.000978,PAFTOL008881:0.002057,PAFTOL004587:0.011428);
(((((((PAFTOL009281:0.006008,(PAFTOL008419:0.001531,PAFTOL009223:0.000001,(PAFTOL004591:0.003057,PAFTOL004624:0.003065,PAFTOL009241:0.000001,PAFTOL009225:0.003070,PAFTOL004646:0.003058):0.001530,PAFTOL004590:0.000001,PAFTOL004653:0.003063,PAFTOL004642:0.003059,PAFTOL013501:0.003076,(PAFTOL009283:0.001529,PAFTOL004554:0.000001,PAFTOL004552:0.001532,(PAFTOL009217:0.003050,PAFTOL009295:0.010198):0.000013,(PAFTOL009197:0.005058,(PAFTOL004594:0.001531,PAFTOL004598:0.000001):0.000754):0.000774):0.003648,((PAFTOL004668:0.000001,(PAFTOL009183:0.008445,PAFTOL004667:0.002036):0.002573,PAFTOL004613:0.003081):0.001516,(PAFTOL009279:0.000001,PAFTOL004666:0.000001):0.004611):0.001531,((PAFTOL009293:0.009745,(PAFTOL004635:0.023511,PAFTOL009191:0.000001):0.033732):0.006678,PAFTOL005024:0.001534,PAFTOL009199:0.000001):0.001528,((PAFTOL008060:0.000001,PAFTOL004631:0.000001):0.003065,PAFTOL004599:0.006177,PAFTOL009189:0.004622,(PAFTOL009291:0.003099,PAFTOL009287:0.003137,PAFTOL004625:0.004618):0.003069,PAFTOL004562:0.000001,PAFTOL009203:0.009338):0.001527,PAFTOL004617:0.000001,PAFTOL004664:0.000001,(PAFTOL009195:0.004590,(((PAFTOL004600:0.000001,PAFTOL009215:0.000001,PAFTOL008063:0.000001,PAFTOL005035:0.000001,PAFTOL008062:0.000001,PAFTOL009219:0.000001):0.001739,PAFTOL009179:0.000001,PAFTOL004584:0.003130):0.003113,PAFTOL009227:0.004596,PAFTOL005043:0.001522):0.003065,PAFTOL004577:0.000001,PAFTOL004638:0.003070,PAFTOL004652:0.001525,PAFTOL004560:0.007720):0.001526):0.001821,PAFTOL004633:0.010990,((PAFTOL004634:0.015630,PAFTOL004568:0.003391):0.009721,PAFTOL004567:0.002297):0.002308):0.002059,(PAFTOL005042:0.001566,(SRR5036296:0.005238,PAFTOL009245:0.007018,PAFTOL004583:0.007013,(PAFTOL009187:0.000001,PAFTOL004553:0.008792):0.001742,PAFTOL009299:0.000001):0.001739,PAFTOL004632:0.001755,PAFTOL004574:0.003491,((PAFTOL004665:0.006667,PAFTOL004648:0.003574):0.002135,(PAFTOL008423:0.000001,PAFTOL004555:0.001606,PAFTOL009209:0.003209):0.005347,(PAFTOL009289:0.000001,PAFTOL005047:0.003503):0.001750):0.002653,(PAFTOL004593:0.008878,PAFTOL009243:0.006997):0.003517,PAFTOL004587:0.010547,(PAFTOL009265:0.009073,PAFTOL004597:0.004655):0.002756,(PAFTOL004605:0.000001,PAFTOL009301:0.007117,PAFTOL009249:0.009605,((PAFTOL004547:0.015260,PAFTOL009251:0.005078,SRR5137213:0.005007):0.009266,PAFTOL004639:0.000001):0.002060,(PAFTOL009263:0.003516,PAFTOL004626:0.008826):0.001715):0.003485):0.006006):0.005516,(PAFTOL004604:0.004665,(PAFTOL005169:0.014481,PAFTOL009221:0.001802):0.001700):0.003313):0.008666,(PAFTOL007498:0.007017,PAFTOL009259:0.010198):0.007122):0.013939,(((PAFTOL004619:0.021603,((SRR7905849:0.012635,(((SRR7905861:0.011889,SRR8327214:0.002637):0.001587,SRR5137211:0.014305):0.004014,PAFTOL004629:0.010160):0.020334):0.007920,((PAFTOL004585:0.001759,(SRR7905862:0.006252,PAFTOL004657:0.003513,PAFTOL004661:0.007079):0.001542,PAFTOL004566:0.020306):0.003076,(((((PAFTOL004611:0.000001,PAFTOL004610:0.000001):0.001739,PAFTOL009235:0.000001):0.001727,PAFTOL004561:0.007044):0.001688,PAFTOL009237:0.016231):0.002537,PAFTOL009253:0.026947):0.010071,((SRR5137212:5.390368,PAFTOL004564:0.001720):0.001810,PAFTOL004571:0.007065):0.001770,(((PAFTOL009285:0.003518,PAFTOL009207:0.001766,PAFTOL004551:0.005294):0.001756,PAFTOL008084:0.000001):0.001771,(PAFTOL009267:0.001774,PAFTOL009269:0.001753):0.003548):0.008904):0.010998):0.025569,PAFTOL004637:0.014364):0.013491,((PAFTOL009321:0.050595,PAFTOL009313:0.086568):0.007529,PAFTOL009311:0.082989):0.016949):0.025342,PAFTOL008439:0.007124):0.003654):0.001847,(PAFTOL009239:0.007070,PAFTOL004563:0.009702,PAFTOL004644:0.008875,PAFTOL009297:0.014228):0.003520,PAFTOL009185:0.008835):0.001907,(PAFTOL009255:0.027778,PAFTOL009257:0.000001):0.001752,(PAFTOL008881:0.009004,PAFTOL004640:0.014252,(PAFTOL009175:0.029244,PAFTOL008436:0.000001):0.003863):0.001906,PAFTOL004603:0.012443,((((PAFTOL004556:0.004758,PAFTOL004647:0.000001):0.001742,PAFTOL004578:0.010630,(PAFTOL009261:0.013759,PAFTOL009231:0.000001):0.006906,PAFTOL004596:0.000001,PAFTOL004654:0.003548,PAFTOL009193:0.001749,(PAFTOL004649:0.005248,PAFTOL004609:0.000001):0.003501,PAFTOL004618:0.000001,(PAFTOL004636:0.003546,PAFTOL009229:0.007097):0.001716,PAFTOL004572:0.001763,(PAFTOL004658:0.001779,PAFTOL004660:0.012542):0.001724):0.001748,(PAFTOL004620:0.005485,PAFTOL004627:0.012582):0.001671):0.001753,(PAFTOL004582:0.001753,PAFTOL004608:0.003564):0.001755,(((PAFTOL004662:0.000001,PAFTOL009271:0.001751):0.007079,(PAFTOL008422:0.019476,PAFTOL004573:0.002530):0.002789):0.001733,PAFTOL004623:0.008911,(PAFTOL004565:0.003401,PAFTOL009181:0.510104):0.053422,PAFTOL008421:0.008797):0.001750):0.001755,(PAFTOL005025:0.005338,PAFTOL005026:0.005302,PAFTOL009205:0.000001):0.008902);
((PAFTOL009229:0.004811,PAFTOL009231:0.007142):0.005702,PAFTOL004609:0.004867,((PAFTOL008421:0.008968,(PAFTOL004596:0.001279,(PAFTOL004565:0.010430,PAFTOL004654:0.009897):0.000431):0.004357,PAFTOL004636:0.006023,PAFTOL004620:0.006937):0.002126,(PAFTOL009261:0.016711,(PAFTOL004556:0.001463,PAFTOL004647:0.001774):0.001755):0.008923,((PAFTOL004582:0.006658,(PAFTOL004618:0.003295,(PAFTOL004660:0.002980,PAFTOL004649:0.007646):0.002845):0.001876,PAFTOL004608:0.007521):0.000944,((((PAFTOL009195:0.010098,(((PAFTOL008417:0.002079,(((PAFTOL009193:0.011279,PAFTOL004623:0.025444):0.010090,PAFTOL009225:0.001756):0.001947,PAFTOL004591:0.000873,(PAFTOL004664:0.000001,PAFTOL009199:0.000428):0.000445,PAFTOL004646:0.002490):0.003539):0.006764,PAFTOL004590:0.000001,(PAFTOL009293:0.000001,PAFTOL004631:0.002588):0.006380,PAFTOL008060:0.004996):0.002422,PAFTOL004599:0.004568):0.000779):0.000794,(PAFTOL004617:0.003619,PAFTOL004625:0.000892):0.007761,(PAFTOL004577:0.001655,PAFTOL004584:0.002483,PAFTOL004653:0.011370,PAFTOL009191:0.004161):0.001228):0.002811,PAFTOL004642:0.013193):0.005778,(PAFTOL008881:0.020431,(PAFTOL008439:0.019669,((PAFTOL009247:0.000001,SRR7905849:0.000001):0.013298,((((SRR5137212:0.050202,PAFTOL004637:0.005218):0.009696,((PAFTOL009313:0.077365,PAFTOL009311:0.022392):0.029272,((PAFTOL009319:0.024110,PAFTOL009315:0.057505):0.004249,PAFTOL009321:0.043005):0.019906):0.023013):0.000188,PAFTOL004619:0.013996):0.004515,((PAFTOL009253:0.001485,PAFTOL004561:0.009067,PAFTOL009237:0.017505,(PAFTOL009235:0.004468,(PAFTOL004610:0.000001,PAFTOL004611:0.000001):0.003308):0.001080):0.008221,((PAFTOL004571:0.002239,(((PAFTOL004585:0.000001,SRR7905862:0.000662):0.000001,PAFTOL004661:0.000001,PAFTOL004566:0.000001):0.000655,PAFTOL004657:0.006888):0.002330):0.000753,(PAFTOL004564:0.001180,((PAFTOL009207:0.001331,(PAFTOL004551:0.000001,(PAFTOL009285:0.000001,PAFTOL008084:0.000001):0.002957):0.016807):0.006005,(PAFTOL009269:0.007087,PAFTOL009267:0.001168):0.010562):0.004557):0.003889):0.003021):0.015732):0.003606):0.003838):0.010437):0.001748,(((PAFTOL009185:0.009264,(PAFTOL004597:0.006793,((PAFTOL004605:0.003776,SRR5137213:0.013013):0.001297,SRR5036296:0.003273,SRR5137211:0.008341,((((PAFTOL004665:0.003257,(((PAFTOL004658:0.049059,(((((PAFTOL004668:0.000001,PAFTOL009279:0.002934,PAFTOL008419:0.000001,(PAFTOL009181:0.002892,PAFTOL009183:0.001360):0.005792,PAFTOL009179:0.000001):0.001021,(PAFTOL004667:0.002957,PAFTOL004666:0.008667):0.002714):0.006926,PAFTOL004652:0.029737):0.001605,PAFTOL008423:0.020242):0.008216,PAFTOL004573:0.022038):0.044854):0.030398,((PAFTOL005043:0.000004,PAFTOL009189:0.007023):0.003237,(PAFTOL004638:0.000001,PAFTOL004562:0.002797):0.003241,(PAFTOL004624:0.004115,((PAFTOL009295:0.001927,(PAFTOL004552:0.004193,PAFTOL004554:0.000001,PAFTOL009197:0.002727,PAFTOL009283:0.004354):0.000728):0.000703,((PAFTOL009223:0.001204,PAFTOL013501:0.006376):0.001251,(PAFTOL008063:0.000001,PAFTOL008062:0.001118,PAFTOL009219:0.001394):0.009136,PAFTOL005035:0.001160):0.002518):0.011326,(PAFTOL004600:0.000001,(PAFTOL009215:0.001395,PAFTOL004598:0.000001,PAFTOL009217:0.008466):0.001528):0.001529,PAFTOL004594:0.000001,PAFTOL009241:0.001081):0.004447,PAFTOL004613:0.006176,(PAFTOL009227:0.007622,PAFTOL005024:0.001947):0.000963,((PAFTOL009203:0.002198,PAFTOL004560:0.000001):0.002191,(PAFTOL009287:0.001110,PAFTOL009291:0.000001):0.001112):0.001115):0.011274):0.008032,(PAFTOL009233:0.027715,((PAFTOL007498:0.000001,PAFTOL009259:0.000001):0.006504,((PAFTOL004627:0.018578,PAFTOL004572:0.006485):0.003195,(PAFTOL009271:0.001115,PAFTOL004662:0.000001):0.006494):0.002090,((PAFTOL009205:0.002248,PAFTOL005026:0.002254,PAFTOL005025:0.001468):0.003364,((PAFTOL004587:0.007626,PAFTOL004574:0.000001):0.002542,PAFTOL005047:0.014298):0.002137,((PAFTOL004629:0.006812,(PAFTOL004603:0.001337,PAFTOL004604:0.005766):0.002324,(PAFTOL009221:0.000001,PAFTOL005169:0.000001):0.002239,PAFTOL009281:0.013293):0.001466,(PAFTOL004633:0.002173,PAFTOL004567:0.010942,((PAFTOL004635:0.009012,PAFTOL004634:0.009054):0.004405,PAFTOL004568:0.006365):0.003859):0.000982):0.003109):0.000908):0.000957):0.005215):0.014391):0.005419,(PAFTOL009265:0.005687,PAFTOL005042:0.000001,(PAFTOL009301:0.004253,(PAFTOL004639:0.005207,PAFTOL009263:0.000001):0.001039,PAFTOL004626:0.002096,PAFTOL009249:0.000001):0.002056,(PAFTOL009245:0.006116,PAFTOL009299:0.001143):0.001207,PAFTOL009187:0.006325,PAFTOL009251:0.000001):0.000707):0.020798,(PAFTOL004553:0.004448,PAFTOL004583:0.009870):0.001250):0.012741,(PAFTOL009303:0.046504,PAFTOL004632:0.000001):0.005314):0.000667):0.001529):0.003107,PAFTOL004640:0.011434):0.000749,(PAFTOL009257:0.002282,PAFTOL009255:0.001102):0.005678):0.000753,(PAFTOL004644:0.002250,PAFTOL004563:0.004428,(PAFTOL009297:0.005038,PAFTOL009239:0.002260):0.000828):0.004526,(PAFTOL009175:0.007311,PAFTOL008436:0.000001):0.016221,((PAFTOL004593:0.002908,PAFTOL009243:0.009945):0.006526,((PAFTOL004547:0.004505,(PAFTOL009209:0.000001,PAFTOL004555:0.000001):0.002294):0.002267,((((PAFTOL009289:0.000001,SRR8327214:0.001604):0.003239,PAFTOL004648:0.000824):0.001621,PAFTOL004601:0.001664):0.004105,SRR7905861:0.005272):0.000741):0.005016):0.001577):0.000725):0.001060):0.001068):0.002635);
(((PAFTOL009209:0.002492,PAFTOL004601:0.001246,((SRR7905861:0.010031,SRR8327214:0.003738,PAFTOL004648:0.000001):0.001245,PAFTOL005047:0.002855):0.001241):0.003764,((PAFTOL004605:0.005048,(PAFTOL009301:0.006382,PAFTOL004626:0.000001):0.002486):0.005088,((SRR5137211:0.009551,PAFTOL009265:0.005955):0.003197,PAFTOL004583:0.005101):0.002446):0.001238):0.001250,PAFTOL004593:0.010150,(PAFTOL009175:0.058835,PAFTOL008436:0.005122):0.004930,PAFTOL004574:0.005752,(PAFTOL005026:0.002535,((PAFTOL008881:0.009396,(((PAFTOL004665:0.003643,PAFTOL009289:0.001837,(PAFTOL004555:0.000001,PAFTOL008423:0.004101):0.002049):0.004644,(((PAFTOL004553:0.000001,PAFTOL009251:0.000001):0.010910,PAFTOL009187:0.003878):0.001850,(PAFTOL009299:0.003678,PAFTOL009245:0.005430,PAFTOL005042:0.000001):0.003370):0.002004,(PAFTOL004639:0.007759,PAFTOL009249:0.002827,PAFTOL009263:0.004658):0.003069):0.001538,(PAFTOL004547:0.003409,PAFTOL009243:0.011187):0.001841,PAFTOL004587:0.014144):0.003073,(PAFTOL009185:0.016858,(PAFTOL009183:0.001895,PAFTOL009181:0.003699,PAFTOL005169:0.010549,(PAFTOL004633:0.014266,(PAFTOL004635:0.036330,PAFTOL004568:0.012782):0.006359):0.003063):0.003187,((PAFTOL004644:0.008773,PAFTOL004563:0.001822):0.001446,(PAFTOL009239:0.007159,(PAFTOL007498:0.005464,PAFTOL009259:0.000001):0.009074):0.000313):0.004653):0.001585,(((PAFTOL004662:0.005627,((PAFTOL008421:0.005098,PAFTOL004654:0.015842,(PAFTOL004649:0.007698,PAFTOL004609:0.011594):0.003611):0.006121,(PAFTOL009231:0.000001,PAFTOL004660:0.000001):0.002557):0.002073):0.003857,(PAFTOL008422:0.011910,PAFTOL004627:0.008704):0.007676):0.005524,(PAFTOL004608:0.009420,PAFTOL004556:0.003180):0.001497):0.004033):0.005186,(PAFTOL009257:0.011305,PAFTOL009255:0.003775):0.011478,(PAFTOL009297:0.012746,(PAFTOL004567:0.017817,((PAFTOL004603:0.005863,PAFTOL004604:0.005504):0.002491,PAFTOL009221:0.007114,(PAFTOL009281:0.002932,PAFTOL004629:0.007864):0.005218):0.002941,((PAFTOL004617:0.006377,(PAFTOL009227:0.001885,PAFTOL004584:0.007570,PAFTOL004667:0.000001,PAFTOL004653:0.007233,(PAFTOL004668:0.000001,((PAFTOL009203:0.007637,PAFTOL004560:0.005472):0.003786,PAFTOL004652:0.014610,PAFTOL005043:0.000001,PAFTOL009195:0.000001,PAFTOL004638:0.003763,(PAFTOL004577:0.002890,(PAFTOL009287:0.000001,PAFTOL009291:0.001433):0.002515):0.001247):0.001281):0.001281):0.002565,((PAFTOL004634:0.060922,PAFTOL004613:0.038827):0.022731,PAFTOL009191:0.010169):0.002555,((PAFTOL009189:0.000001,PAFTOL005024:0.000001):0.007983,((PAFTOL004599:0.001253,PAFTOL004594:0.001444,PAFTOL008419:0.000001,PAFTOL009199:0.000001,(PAFTOL009295:0.001902,((PAFTOL009197:0.000001,PAFTOL009293:0.000001,PAFTOL004590:0.000001):0.008223,PAFTOL004552:0.005029,PAFTOL004646:0.001252,PAFTOL004591:0.000001,PAFTOL004664:0.000001):0.004422):0.004415):0.001245,PAFTOL009219:0.001273):0.001266):0.001243):0.002580,PAFTOL009217:0.001464):0.002554,PAFTOL005035:0.000001,PAFTOL004554:0.000001,PAFTOL009223:0.000001):0.001912):0.001917,(PAFTOL009233:0.026056,PAFTOL004647:0.007639,(PAFTOL004578:0.023902,(((SRR5137212:0.023078,(PAFTOL009311:0.078126,((PAFTOL009321:0.026462,PAFTOL009315:0.097511):0.014812,PAFTOL009319:0.029414):0.042973):0.010274):0.005321,((PAFTOL009253:0.021089,PAFTOL004610:0.000001):0.016686,SRR7905862:0.003306):0.029559):0.008647,PAFTOL008439:0.007945):0.004873):0.001119):0.003261):0.001244,(PAFTOL004597:0.011184,PAFTOL004640:0.001484):0.001587):0.001244);
((PAFTOL005026:0.000001,PAFTOL009205:0.000001):0.005218,PAFTOL009255:0.003469,PAFTOL009257:0.000001,(((PAFTOL004587:0.014276,((PAFTOL009281:0.005241,PAFTOL004629:0.007056):0.003534,(PAFTOL004593:0.003486,PAFTOL009243:0.007038):0.010599):0.001719):0.001723,PAFTOL004574:0.017603,((PAFTOL005042:0.000001,SRR7905861:0.005264,(((PAFTOL004639:0.000001,PAFTOL009263:0.001737,PAFTOL009301:0.001819,PAFTOL009249:0.004218,PAFTOL004626:0.001734):0.001741,PAFTOL004605:0.005249):0.001741,PAFTOL004597:0.007069):0.001727,((PAFTOL009187:0.001746,PAFTOL004553:0.001747):0.001738,PAFTOL004583:0.001754):0.001734,((((PAFTOL004555:0.000001,(PAFTOL008423:0.000001,PAFTOL009209:0.000001):0.002595):0.002615,PAFTOL004601:0.003465):0.001735,PAFTOL009289:0.000001,PAFTOL005047:0.001732,SRR8327214:0.001732,PAFTOL004648:0.000001):0.001735,(PAFTOL004665:0.003491,PAFTOL009245:0.007010):0.001720):0.001739,PAFTOL009265:0.000001,(PAFTOL009303:0.000001,PAFTOL004632:0.000001):0.009012,(SRR5036296:0.001733,PAFTOL009299:0.005239):0.001739):0.005211,PAFTOL005025:0.017769,PAFTOL009233:0.021277,((((PAFTOL009259:0.000001,PAFTOL007498:0.001740):0.007006,PAFTOL009239:0.008769,PAFTOL004644:0.012252):0.001734,PAFTOL009297:0.010556):0.005296,((((((((((PAFTOL004585:0.001755,PAFTOL004661:0.007037,PAFTOL004657:0.005274):0.002467,(SRR7905862:0.000001,PAFTOL004566:0.000001):0.002889):0.005214,(((PAFTOL004611:0.000001,PAFTOL004610:0.000001):0.003503,PAFTOL004561:0.007035,PAFTOL009235:0.000001):0.005310,PAFTOL009237:0.005300):0.010642):0.000580,((PAFTOL009253:0.015006,PAFTOL004564:0.002808):0.023469,(PAFTOL004571:0.005398,((PAFTOL009285:0.001759,PAFTOL008084:0.003512):0.003514,(PAFTOL009207:0.000001,PAFTOL004551:0.000316):0.001429):0.008908):0.001679,(PAFTOL009269:0.007088,PAFTOL009267:0.005303):0.001746):0.002979):0.037649,(((PAFTOL009321:0.044147,PAFTOL009315:0.027829):0.002949,PAFTOL009319:0.025005):0.048577,PAFTOL009311:0.097807):0.020213):0.000456,PAFTOL004637:0.014189):0.002000,SRR7905849:0.017478):0.002075,PAFTOL004619:0.023281):0.012367,((PAFTOL009179:0.011036,PAFTOL009313:0.087117):0.057628,PAFTOL009175:0.011343):0.029739):0.011884,(PAFTOL009185:0.016084,PAFTOL008881:0.005356):0.003477):0.001671):0.005282):0.003475):0.001729,((PAFTOL009225:0.003467,PAFTOL004631:0.003472,PAFTOL009293:0.000001,((PAFTOL004554:0.000001,PAFTOL004646:0.001733):0.001730,(PAFTOL009181:0.006217,(PAFTOL009197:0.000001,((PAFTOL009261:0.022208,(PAFTOL004563:0.016043,(PAFTOL004547:0.019858,PAFTOL009251:0.006289):0.006248):0.006585,((PAFTOL004658:0.000001,PAFTOL004565:0.025257,PAFTOL004660:0.000001):0.003066,PAFTOL009231:0.000001):0.003067):0.003206,(PAFTOL004635:0.035964,PAFTOL005169:0.009718):0.005930):0.003604):0.003640):0.022412):0.000002,PAFTOL004590:0.000001,PAFTOL009223:0.003473,PAFTOL009241:0.000001,PAFTOL004591:0.000001,PAFTOL004664:0.000001,(PAFTOL005035:0.000001,PAFTOL009199:0.001732):0.001731):0.005214,PAFTOL013501:0.006990,((PAFTOL004642:0.005251,(PAFTOL004668:0.003515,PAFTOL008419:0.005278,(PAFTOL004598:0.000001,PAFTOL004624:0.000001,PAFTOL008417:0.001738,PAFTOL009217:0.012396,((PAFTOL008063:0.005229,PAFTOL009215:0.001735,PAFTOL009219:0.000001):0.000357,PAFTOL009295:0.002732):0.001375,PAFTOL008060:0.001744,PAFTOL009283:0.000001,PAFTOL004552:0.000001,PAFTOL004600:0.000001,PAFTOL004594:0.000001,PAFTOL008062:0.003490):0.005264):0.001691):0.001733,PAFTOL009183:0.005243,((PAFTOL009195:0.003482,PAFTOL004625:0.005244,(PAFTOL004652:0.007021,PAFTOL004577:0.001751):0.005231,(PAFTOL009191:0.005284,(PAFTOL005024:0.000001,PAFTOL009189:0.000001):0.003527):0.003456,PAFTOL009291:0.006999,(((PAFTOL005043:0.000001,PAFTOL004638:0.001739):0.003501,PAFTOL009227:0.001758):0.001724,(PAFTOL009203:0.005235,PAFTOL004560:0.001740):0.005251):0.001750,PAFTOL009287:0.003473):0.003481,PAFTOL004653:0.014165):0.001733,(PAFTOL004667:0.003512,(PAFTOL004666:0.000001,PAFTOL009279:0.003467):0.001710):0.005257):0.001730):0.003465,(((PAFTOL004567:0.012337,(PAFTOL009221:0.008779,(PAFTOL004603:0.000001,PAFTOL004604:0.007009):0.001752):0.003524):0.001733,(PAFTOL004633:0.012476,(PAFTOL004568:0.008882,PAFTOL004634:0.007063):0.007034):0.001770):0.001995,((PAFTOL008439:0.029198,((((PAFTOL004582:0.003497,PAFTOL004608:0.014185):0.005234,(PAFTOL004618:0.001729,(PAFTOL009229:0.003473,PAFTOL004649:0.005274):0.001747):0.001729,((PAFTOL009271:0.011885,PAFTOL004662:0.001637):0.009529,(((PAFTOL008422:0.008778,PAFTOL004627:0.005246,PAFTOL004572:0.001733,PAFTOL004620:0.005247,PAFTOL008421:0.008768,PAFTOL009193:0.001750):0.005153,PAFTOL004573:0.006984,PAFTOL004636:0.014067):0.007042,PAFTOL004623:0.010660):0.003504):0.001699):0.003458,(PAFTOL004596:0.007102,PAFTOL004578:0.010619):0.001654):0.001735,(PAFTOL004647:0.001740,PAFTOL004556:0.000001):0.014146):0.003479):0.002036,PAFTOL008436:0.008561):0.001769):0.003193,(((PAFTOL004613:0.009623,PAFTOL004562:0.012859):0.004127,PAFTOL004584:0.002163,PAFTOL004617:0.001761):0.004066,PAFTOL004599:0.010467):0.009641,PAFTOL004640:0.010500):0.001729);
(PAFTOL009205:0.002609,PAFTOL005026:0.000001,PAFTOL004640:0.005204,(((PAFTOL004587:0.010690,PAFTOL004574:0.003191):0.001513,((((PAFTOL009199:0.004720,((PAFTOL005024:0.007824,PAFTOL013501:0.000001):0.002568,PAFTOL009181:0.000001):0.007905,PAFTOL009215:0.004711):0.004701,(((PAFTOL009191:0.003196,PAFTOL004599:0.009691):0.001504,PAFTOL009219:0.000001,PAFTOL008062:0.000001):0.001585,((PAFTOL009287:0.012828,PAFTOL009291:0.000001,PAFTOL009227:0.000001):0.001563,((PAFTOL004577:0.003146,PAFTOL004638:0.000001):0.004691,(((PAFTOL008419:0.000001,PAFTOL004642:0.004741):0.003084,PAFTOL004668:0.003203,(((PAFTOL004666:0.000001,PAFTOL009279:0.000792):0.000773,PAFTOL004667:0.000001):0.001561,PAFTOL004613:0.003164):0.003203):0.001591,(PAFTOL009203:0.009431,PAFTOL004625:0.005938):0.009651):0.002244,(PAFTOL009195:0.000001,PAFTOL005043:0.001587,PAFTOL004652:0.004657):0.003138):0.002218,PAFTOL004653:0.003146,PAFTOL004584:0.001578,PAFTOL004617:0.004725,PAFTOL004562:0.001600):0.002222):0.002213,((PAFTOL009241:0.000001,PAFTOL009223:0.001611,((PAFTOL004624:0.000001,PAFTOL009225:0.000001,PAFTOL004664:0.000001,PAFTOL004590:0.003399,PAFTOL009293:0.000001,PAFTOL008060:0.000001,PAFTOL004646:0.006325,PAFTOL009283:0.000001):0.001572,((PAFTOL004598:0.000001,PAFTOL009197:0.002600):0.002556,PAFTOL009217:0.005024):0.005058):0.001618,(PAFTOL004554:0.001602,(PAFTOL009295:0.000001,PAFTOL008417:0.000001,PAFTOL004552:0.000001,PAFTOL004631:0.001573,PAFTOL008063:0.002590,PAFTOL004600:0.000001,PAFTOL004591:0.000001):0.000588):0.001012):0.001647,PAFTOL004594:0.000001):0.006677):0.008546,((PAFTOL009261:0.013675,PAFTOL004608:0.000907):0.000884,PAFTOL004582:0.003150,(PAFTOL004556:0.000001,PAFTOL004647:0.002845):0.011447):0.003182):0.002081,(((PAFTOL009271:0.009847,PAFTOL004662:0.000001):0.003250,(PAFTOL009233:0.023878,(PAFTOL009175:0.000001,PAFTOL008436:0.000001):0.001914):0.003644,PAFTOL009185:0.002601):0.003361,(((PAFTOL009269:0.004606,(((PAFTOL009285:0.002093,PAFTOL008084:0.000001):0.004176,(PAFTOL004661:0.002620,(PAFTOL004564:0.013685,SRR7905862:0.002494):0.000001,PAFTOL004657:0.007958,PAFTOL004585:0.003084,PAFTOL004566:0.000001):0.001560):0.003091,PAFTOL004551:0.000001,PAFTOL009207:0.000001,(PAFTOL004610:0.000001,PAFTOL004611:0.000001,PAFTOL009253:0.008045,PAFTOL004561:0.005253,PAFTOL009235:0.000001):0.003114,PAFTOL009267:0.004763,PAFTOL004571:0.005275):0.001668):0.027811,((((((PAFTOL009315:0.022019,PAFTOL009319:0.034124):0.016875,PAFTOL009321:0.015594):0.043980,PAFTOL009313:0.071859):0.007025,PAFTOL009311:0.049669):0.020580,(PAFTOL004619:0.030171,PAFTOL004637:0.010324):0.001494):0.001804,SRR7905849:0.021590):0.001583):0.005198,PAFTOL008439:0.005195):0.016079):0.002136,(PAFTOL004649:0.002693,(PAFTOL009229:0.003124,((PAFTOL004654:0.002651,(PAFTOL004620:0.002582,(PAFTOL004572:0.009883,PAFTOL009193:0.002654):0.003300):0.002624,PAFTOL004627:0.002600,PAFTOL008421:0.007809,PAFTOL008422:0.010555,PAFTOL004623:0.002600,PAFTOL004658:0.007919,PAFTOL004636:0.005188,PAFTOL004609:0.002114):0.002089,PAFTOL004618:0.005214,PAFTOL004573:0.002672):0.002086):0.001473,PAFTOL004596:0.005221,(PAFTOL004578:0.002948,(PAFTOL009255:0.012131,PAFTOL009257:0.001683):0.006244):0.002226):0.003138):0.001575,(PAFTOL004629:0.008684,((PAFTOL004603:0.002539,PAFTOL004604:0.003323):0.009088,((PAFTOL004568:0.011219,PAFTOL004634:0.015532,PAFTOL004567:0.024622):0.005458,PAFTOL004633:0.006467):0.003362):0.003778):0.010342):0.003132,((SRR8327214:0.000001,PAFTOL009289:0.000001):0.008059,(((PAFTOL005169:0.000001,(PAFTOL009281:0.004161,PAFTOL004635:0.017357):0.017653,(((((PAFTOL009179:0.014186,(PAFTOL005035:0.000001,(PAFTOL009183:0.000001,PAFTOL009189:0.003041):0.003054,PAFTOL004560:0.002067):0.001706):0.007922,PAFTOL009231:0.008863):0.003944,PAFTOL004660:0.000001,PAFTOL004565:0.012830):0.003427,(SRR5137212:0.049669,PAFTOL009237:0.031548):0.028189):0.004605,PAFTOL004563:0.008591):0.003890):0.003935,SRR5036296:0.000001,PAFTOL009251:0.000001,PAFTOL009249:0.000001,PAFTOL009303:0.004716,PAFTOL009265:0.004010):0.014911,(PAFTOL004597:0.010727,SRR5137211:0.000001):0.004799,PAFTOL009263:0.001575,(PAFTOL004626:0.001565,PAFTOL009301:0.002593,PAFTOL004639:0.002584,PAFTOL004605:0.000001):0.001569,PAFTOL005042:0.000001,PAFTOL009299:0.002605,(PAFTOL004553:0.008129,PAFTOL009187:0.003231):0.001535,PAFTOL009245:0.000001,PAFTOL004632:0.007069,PAFTOL004583:0.002619,PAFTOL009221:0.010725):0.001569,((PAFTOL004665:0.002607,PAFTOL004601:0.001580,(PAFTOL008423:0.000001,PAFTOL009209:0.000001):0.001572):0.001575,(PAFTOL005047:0.000001,PAFTOL004648:0.002602):0.002585,SRR7905861:0.002078):0.001568):0.001564,(PAFTOL009243:0.001619,PAFTOL004593:0.001507):0.014646):0.003121,PAFTOL008881:0.007861,(PAFTOL009239:0.008023,((PAFTOL009259:0.001591,PAFTOL007498:0.001346):0.000221,PAFTOL009297:0.000001):0.001536):0.004792,PAFTOL004644:0.003168,PAFTOL005025:0.005191);
((PAFTOL008060:0.002212,(PAFTOL004560:0.006586,(PAFTOL004638:0.004376,PAFTOL004617:0.002188):0.002200,(PAFTOL004584:0.002182,PAFTOL009203:0.004380):0.002201,PAFTOL004577:0.000001,PAFTOL009291:0.004464,PAFTOL009287:0.004376,(PAFTOL004652:0.000001,(PAFTOL009227:0.004367,PAFTOL009195:0.000001):0.002175):0.002177,PAFTOL005043:0.000001,PAFTOL004625:0.007500):0.004394,(PAFTOL005042:0.014553,PAFTOL009197:0.013087):0.023563,(((PAFTOL009283:0.002237,PAFTOL009223:0.000179):0.001726,PAFTOL009241:0.001959):0.002243,((((PAFTOL009255:0.024887,PAFTOL009297:0.008957,(((PAFTOL004634:0.007295,PAFTOL004567:0.017862,PAFTOL004568:0.006677):0.002400,(SRR5137213:0.000001,PAFTOL004553:0.002182,PAFTOL009187:0.000001):0.011178,PAFTOL008439:0.030679):0.007109,((SRR8327214:0.003474,(((((PAFTOL009319:0.026873,PAFTOL009315:0.029369,PAFTOL009321:0.010043):0.023311,PAFTOL009313:0.089017):0.020222,(((PAFTOL008084:0.009111,PAFTOL009285:0.004477,(PAFTOL004551:0.000001,PAFTOL009207:0.000001):0.002221):0.006542,PAFTOL009267:0.004520,PAFTOL009269:0.004649):0.002254,((PAFTOL009253:0.003347,((PAFTOL004610:0.000001,PAFTOL004611:0.000001):0.002212,PAFTOL004561:0.006660,PAFTOL009235:0.011222):0.003422):0.003453,((PAFTOL009237:0.004523,PAFTOL004564:0.008154):0.005540,(PAFTOL004661:0.004438,PAFTOL004566:0.004457,PAFTOL004657:0.006722,PAFTOL004585:0.006690,SRR7905862:0.000001):0.002346,PAFTOL004571:0.004449):0.004541):0.002368):0.026468):0.009034,SRR7905849:0.016054):0.014169,SRR7905861:0.008888):0.002095):0.023954,(PAFTOL009289:0.002813,((((PAFTOL009251:0.032337,SRR5036296:0.005375):0.040811,PAFTOL009265:0.009800,PAFTOL004565:0.023009):0.040924,PAFTOL009175:0.021920):0.013075,PAFTOL004635:0.000001):0.027950):0.002230):0.022140,PAFTOL004633:0.011198):0.004750,(((PAFTOL009281:0.024331,SRR5137212:0.000001):0.007610,(PAFTOL009311:0.088517,PAFTOL009257:0.029401):0.005255):0.013637,PAFTOL004604:0.004576):0.002032):0.002369,((PAFTOL004609:0.004386,(PAFTOL004578:0.011288,PAFTOL004596:0.004374):0.008921,(PAFTOL004573:0.003337,PAFTOL004654:0.002200):0.003290):0.002184,PAFTOL004658:0.002195,(PAFTOL009271:0.011208,PAFTOL004582:0.000001,PAFTOL004608:0.004396):0.002191,PAFTOL004649:0.004396,PAFTOL004662:0.008898,(PAFTOL009261:0.019279,PAFTOL009231:0.000001):0.008771,PAFTOL004660:0.000001,PAFTOL009229:0.004395,PAFTOL004623:0.006634,((PAFTOL004627:0.004367,PAFTOL004636:0.008947):0.006663,PAFTOL008422:0.006771,(PAFTOL004647:0.003825,PAFTOL004556:0.000001):0.011658):0.002223,PAFTOL004618:0.000001,(PAFTOL004620:0.006721,PAFTOL004572:0.004380,PAFTOL009193:0.000001):0.002202,PAFTOL008421:0.015576):0.002217):0.003524,PAFTOL009233:0.025273):0.003401,PAFTOL013501:0.002332,(PAFTOL004667:0.000001,(PAFTOL009279:0.002161,PAFTOL004666:0.000001):0.008793):0.004386):0.002217):0.004389,PAFTOL005024:0.002185,(PAFTOL009217:0.008201,PAFTOL005035:0.000001,PAFTOL004562:0.000001):0.002701,(PAFTOL009295:0.010272,PAFTOL009183:0.000001,PAFTOL009181:0.000001):0.010661,PAFTOL009191:0.002195,PAFTOL004554:0.000001,PAFTOL009189:0.002207):0.002181,PAFTOL009215:0.000001,PAFTOL004591:0.000001,PAFTOL004590:0.000001,PAFTOL008062:0.000001,PAFTOL009293:0.004395,PAFTOL008063:0.004382);
(((PAFTOL009237:0.000001,(PAFTOL004547:0.032713,PAFTOL009235:0.000001,PAFTOL004610:0.000001):0.004157,PAFTOL004561:0.003431,PAFTOL009253:0.000001):0.009402,PAFTOL009269:0.016152,PAFTOL004564:0.003244):0.018511,(PAFTOL004611:0.012259,(SRR7905862:0.012284,(SRR7905849:0.023112,((SRR5137212:0.014128,(PAFTOL009311:0.109331,(PAFTOL009321:0.042848,(PAFTOL009319:0.031140,PAFTOL009315:0.063310):0.003223):0.054384):0.025687):0.032275,(PAFTOL008439:0.012754,(PAFTOL009233:0.036044,(PAFTOL009297:0.014744,(PAFTOL007498:0.002407,PAFTOL009259:0.000001):0.004815,PAFTOL004644:0.007297,(PAFTOL009239:0.010484,((PAFTOL009261:0.008177,PAFTOL004660:0.000001,PAFTOL004658:0.000001):0.012785,((PAFTOL009289:0.000001,PAFTOL004555:0.000001):0.010338,PAFTOL009265:0.003426,PAFTOL004665:0.003426,PAFTOL009243:0.003426,PAFTOL005025:0.003451,PAFTOL005026:0.003431,(SRR5137211:0.008912,PAFTOL009303:0.010463,PAFTOL004553:0.003440,SRR5036296:0.000001,PAFTOL009251:0.008151,(PAFTOL009301:0.003429,PAFTOL009249:0.000001,SRR5137213:0.003426):0.006934,PAFTOL009247:0.000001,(((PAFTOL004634:0.010594,(PAFTOL004635:0.016339,PAFTOL004568:0.001109):0.002216):0.007719,(PAFTOL009281:0.000001,PAFTOL005169:0.000001):0.081781):0.006642,(((PAFTOL004652:0.006992,PAFTOL004560:0.003447,PAFTOL009291:0.003114):0.006236,(PAFTOL009217:0.006920,PAFTOL009295:0.000001,PAFTOL004554:0.000001):0.003431,(PAFTOL009197:0.008167,PAFTOL009283:0.003424):0.000008,PAFTOL009293:0.003438,PAFTOL004664:0.000001,(PAFTOL004552:0.000001,PAFTOL008417:0.000001):0.003456,PAFTOL009215:0.006904,(PAFTOL004617:0.003424,PAFTOL004562:0.003433,PAFTOL013501:0.000001,PAFTOL009189:0.000001,PAFTOL009191:0.000001,PAFTOL005024:0.000001,PAFTOL004584:0.000001):0.003431,PAFTOL005035:0.000001):0.009352,PAFTOL004668:0.000001,PAFTOL009279:0.000001,PAFTOL008419:0.000001,((PAFTOL009183:0.006935,PAFTOL009181:0.003458):0.003420,PAFTOL009179:0.000001):0.003451,PAFTOL004667:0.010432,PAFTOL004666:0.003442):0.006363):0.012615):0.002699):0.002693,(PAFTOL009257:0.003480,PAFTOL009255:0.003415):0.006997):0.017225,PAFTOL004563:0.006915):0.037137):0.006796,(PAFTOL009185:0.009669,(((PAFTOL008422:0.012404,((PAFTOL004627:0.009812,PAFTOL004636:0.014624):0.000194,PAFTOL004572:0.004893):0.002408,PAFTOL004654:0.009804,PAFTOL008421:0.004835,PAFTOL004573:0.009777):0.002408,PAFTOL004609:0.000001,PAFTOL004608:0.002444,PAFTOL004618:0.004814):0.007445,PAFTOL008881:0.010012):0.002291,(((PAFTOL004632:0.009733,((PAFTOL004583:0.002408,((PAFTOL004605:0.002392,PAFTOL004626:0.002391,PAFTOL004639:0.000001):0.002393,PAFTOL009263:0.000001):0.007263,PAFTOL005042:0.000001,((PAFTOL004597:0.018611,PAFTOL009299:0.002663):0.004746,PAFTOL009245:0.005123):0.004050,PAFTOL009187:0.004815):0.004575,PAFTOL009205:0.002410):0.004615,PAFTOL004593:0.007250,PAFTOL004574:0.002394,PAFTOL004587:0.007220,((PAFTOL008423:0.000001,PAFTOL005047:0.000001,PAFTOL009209:0.000001,PAFTOL004648:0.002396,SRR8327214:0.000001):0.001912,(PAFTOL004601:0.007341,SRR7905861:0.004041):0.001966):0.006280):0.002024,PAFTOL004640:0.002421):0.002045,PAFTOL008436:0.012256,((PAFTOL004629:0.000001,(PAFTOL009221:0.002401,PAFTOL004604:0.004840,PAFTOL004633:0.012295,PAFTOL004567:0.004814,PAFTOL004603:0.000001):0.004489):0.004491,(PAFTOL004613:0.017404,((PAFTOL004624:0.007230,(PAFTOL009223:0.000001,PAFTOL009241:0.000001):0.002400,PAFTOL004599:0.002398,PAFTOL008060:0.000001,PAFTOL004590:0.000001,PAFTOL004598:0.009671,(PAFTOL004625:0.000001,PAFTOL004653:0.002395):0.004796,PAFTOL004631:0.002389,((PAFTOL009203:0.002466,PAFTOL009287:0.012275):0.002348,PAFTOL009227:0.002400,PAFTOL004577:0.002405,(PAFTOL004638:0.002387,PAFTOL009195:0.000001,PAFTOL005043:0.000001):0.004815):0.004810,PAFTOL009225:0.000001,PAFTOL004591:0.000001,(PAFTOL008063:0.004791,PAFTOL008062:0.000001,PAFTOL009219:0.000001,PAFTOL004600:0.000001,PAFTOL004594:0.000001):0.002394,PAFTOL004646:0.000001,PAFTOL009199:0.000001):0.002387,PAFTOL004642:0.002419):0.007309):0.007416):0.013832):0.001968,PAFTOL009175:0.004840):0.001735):0.007153):0.004465):0.011214):0.034983):0.015646):0.008185,PAFTOL004571:0.034345);
((PAFTOL009229:0.003914,((((PAFTOL004596:0.015232,((PAFTOL009239:0.000001,(PAFTOL009259:0.000001,PAFTOL007498:0.000001):0.002799):0.002791,(PAFTOL004574:0.011383,PAFTOL009185:0.013244,((PAFTOL009221:0.012525,(((PAFTOL004567:0.025094,(PAFTOL004568:0.009936,PAFTOL004634:0.014708):0.025596):0.001956,PAFTOL004629:0.034404):0.002571,PAFTOL004633:0.010234):0.004146):0.007530,(PAFTOL004603:0.038114,PAFTOL009175:0.019542):0.000382):0.001922):0.001819,((PAFTOL009257:0.003724,PAFTOL009255:0.013668):0.001867,(SRR5137212:0.007113,((((((((PAFTOL004571:0.003711,(((PAFTOL004561:0.017610,((PAFTOL004611:0.000001,PAFTOL004610:0.001827):0.002622,PAFTOL009235:0.003448):0.005588):0.012536,(SRR7905862:0.000001,(PAFTOL004661:0.007635,PAFTOL004657:0.003772):0.005574,PAFTOL004585:0.003768):0.001766,PAFTOL004566:0.000001):0.011264,(PAFTOL009269:0.005028,PAFTOL009267:0.036570):0.003921):0.003628,PAFTOL004564:0.002354,((PAFTOL009285:0.002241,PAFTOL008084:0.000001):0.007890,(PAFTOL009207:0.000001,PAFTOL004551:0.000001):0.004961):0.008501):0.020473,PAFTOL004619:0.034126):0.007055,PAFTOL004637:0.026750):0.010375,((PAFTOL009311:0.040990,PAFTOL009313:0.107718):0.005702,((PAFTOL009319:0.000001,PAFTOL009315:0.024644):0.024499,PAFTOL009321:0.031432):0.051287):0.015864):0.010157,SRR7905849:0.011335):0.003789,PAFTOL008439:0.000001):0.017711,((PAFTOL009233:0.023923,PAFTOL009271:0.007832,PAFTOL009297:0.000001):0.018613,PAFTOL004644:0.008683):0.004325):0.001820,PAFTOL008881:0.004068):0.001550):0.000001,PAFTOL008436:0.003736,(PAFTOL005047:0.023694,SRR7905861:0.003686):0.003789,((((PAFTOL004631:0.000001,(PAFTOL004646:0.005606,PAFTOL009283:0.000001,PAFTOL004590:0.000001,PAFTOL004664:0.000001,PAFTOL008060:0.000001):0.001860,((PAFTOL004591:0.000001,PAFTOL009293:0.002810):0.002782,(PAFTOL004598:0.004693,(PAFTOL004600:0.000001,PAFTOL009219:0.029631):0.000917):0.000940,(PAFTOL009223:0.000001,PAFTOL009217:0.000001,PAFTOL009199:0.009941,PAFTOL009241:0.007980,(PAFTOL009215:0.000001,PAFTOL008063:0.000001):0.004968,(PAFTOL004613:0.033761,PAFTOL004617:0.000001,PAFTOL008417:0.000001,((PAFTOL009287:0.010123,((PAFTOL009195:0.002600,(PAFTOL004652:0.002475,PAFTOL004577:0.002509):0.005038):0.002458,(PAFTOL004562:0.000001,PAFTOL004625:0.000200,PAFTOL005043:0.000001):0.004831):0.005028):0.005028,PAFTOL004584:0.007497,PAFTOL009203:0.000001,PAFTOL004653:0.012604,PAFTOL009227:0.008225):0.007522,PAFTOL004668:0.000001,PAFTOL004624:0.000001):0.002470):0.004994,PAFTOL008062:0.001859,PAFTOL009225:0.007470,PAFTOL004599:0.001871,PAFTOL004594:0.000001):0.001859):0.007616,((((PAFTOL005024:0.000001,PAFTOL009179:0.010920):0.001510,PAFTOL009191:0.017708):0.002425,((PAFTOL009279:0.000001,PAFTOL004666:0.000001):0.011848,PAFTOL004642:0.005147):0.002452):0.003795,PAFTOL009291:0.003804):0.003713):0.003382,PAFTOL008419:0.004230):0.010067,PAFTOL004587:0.015230):0.001847,((((PAFTOL004583:0.000001,PAFTOL004597:0.007506,(SRR5036296:0.003688,PAFTOL009245:0.007211):0.007217,PAFTOL004553:0.007097,PAFTOL009289:0.007152,(PAFTOL004601:0.009418,(PAFTOL009209:0.004774,PAFTOL008423:0.002784):0.008629):0.001818,PAFTOL004632:0.009388,(PAFTOL009187:0.003858,((PAFTOL004639:0.001869,PAFTOL004626:0.000001):0.001846,PAFTOL004605:0.003739):0.005665,((PAFTOL009301:0.000001,SRR5137213:0.000001):0.017935,SRR5137211:0.001451):0.002286):0.003713):0.002026,PAFTOL004593:0.017224):0.001805,((PAFTOL009205:0.002463,PAFTOL005025:0.010022,(((PAFTOL004660:0.025875,PAFTOL009295:0.000001):0.055429,PAFTOL013501:0.000001):0.622034,PAFTOL005026:0.000001):0.009952):0.004841,PAFTOL009243:0.017936):0.005187):0.001854,(PAFTOL004665:0.014465,PAFTOL005042:0.007102,PAFTOL004648:0.000001,PAFTOL009299:0.000001):0.002553):0.003659):0.001857):0.001918):0.003698,(PAFTOL008421:0.005644,PAFTOL004636:0.019309):0.005635,(PAFTOL004582:0.003754,PAFTOL004608:0.011324):0.003767):0.001853,PAFTOL004647:0.007636):0.003813,((PAFTOL009193:0.007759,PAFTOL004572:0.000001):0.002835,PAFTOL009231:0.012970):0.002819):0.001853):0.001872,PAFTOL004609:0.003776,PAFTOL004618:0.001870,(((PAFTOL004623:0.009477,(PAFTOL004627:0.013223,PAFTOL008422:0.060913):0.001534):0.001805,PAFTOL004620:0.011417,PAFTOL004573:0.007279,PAFTOL004654:0.007576):0.005655,PAFTOL004649:0.001882):0.001872);
(((PAFTOL004666:0.000001,PAFTOL009279:0.000982):0.002953,PAFTOL004667:0.000001):0.002465,PAFTOL004668:0.000998,(PAFTOL004642:0.011018,((PAFTOL004599:0.007952,PAFTOL009215:0.004938,((PAFTOL004624:0.001968,PAFTOL008417:0.003950,PAFTOL004552:0.000001,PAFTOL004631:0.001967,PAFTOL008060:0.000983):0.002966,(PAFTOL004598:0.000984,PAFTOL004594:0.000001):0.001964,(PAFTOL009219:0.000988,(PAFTOL008062:0.000001,PAFTOL008063:0.000981,PAFTOL004600:0.000001):0.000981):0.000985):0.000983):0.001968,((PAFTOL004591:0.000001,PAFTOL004590:0.000983,PAFTOL004664:0.000001,PAFTOL009293:0.000001):0.001970,(PAFTOL004554:0.001982,(PAFTOL009199:0.002951,PAFTOL004646:0.001967,PAFTOL009283:0.000001,PAFTOL009225:0.002953,(PAFTOL009223:0.000001,PAFTOL009241:0.002463):0.002458,(PAFTOL009295:0.007055,(PAFTOL009181:0.000001,PAFTOL009183:0.002372):0.004735,PAFTOL009197:0.000001):0.003106):0.000988):0.000981):0.000980,((PAFTOL009189:0.007608,(PAFTOL004625:0.012981,PAFTOL009227:0.003954,(PAFTOL005043:0.000985,PAFTOL009291:0.003940,(PAFTOL009287:0.005957,PAFTOL004584:0.001980):0.000971,(PAFTOL009203:0.004626,PAFTOL004560:0.002526):0.001753,PAFTOL004652:0.000001,PAFTOL009195:0.000983,PAFTOL004577:0.006956):0.001968):0.000981,PAFTOL004653:0.004938,(PAFTOL004638:0.006948,PAFTOL009191:0.008946,(PAFTOL004617:0.005943,PAFTOL004562:0.005962):0.001989):0.001968,PAFTOL005024:0.000001,PAFTOL013501:0.022719):0.003950,(PAFTOL008419:0.002058,PAFTOL009179:0.025904):0.001894,(((PAFTOL009217:0.003973,PAFTOL005035:0.000001):0.001066,PAFTOL004613:0.006899):0.000999,((PAFTOL009257:0.001978,PAFTOL009255:0.002937):0.008012,(((PAFTOL005025:0.003965,PAFTOL009205:0.002964,PAFTOL005026:0.000001):0.004962,(((PAFTOL009175:0.015351,PAFTOL008436:0.002037):0.001913,PAFTOL009233:0.033032,PAFTOL009185:0.004944):0.000985,PAFTOL008881:0.004975,(((((((PAFTOL004564:0.016323,(((PAFTOL004657:0.003958,PAFTOL004585:0.000001):0.000982,PAFTOL004661:0.005942,(SRR7905862:0.009019,PAFTOL004566:0.005984):0.001976):0.002810,PAFTOL004571:0.006100):0.000988,((PAFTOL004610:0.000001,PAFTOL009235:0.000001):0.001935,PAFTOL004561:0.004226):0.016041):0.001356,(((PAFTOL008084:0.002980,(PAFTOL009207:0.001871,(PAFTOL009237:0.002231,PAFTOL009253:0.004700):0.011674):0.014113,PAFTOL004551:0.002957,PAFTOL009285:0.002956):0.006951,PAFTOL009269:0.014255):0.000907,PAFTOL009267:0.011201):0.001633):0.043874,(SRR5137212:0.022138,PAFTOL004637:0.002046):0.008725):0.007887,(((PAFTOL009319:0.028221,(PAFTOL009315:0.038458,PAFTOL009321:0.022940):0.005632):0.052473,PAFTOL009313:0.072310):0.006001,PAFTOL009311:0.047362):0.022997):0.003021,PAFTOL004619:0.038083):0.009942,SRR7905849:0.023492):0.005123,PAFTOL008439:0.012807):0.013446,((((PAFTOL004567:0.022490,(PAFTOL004635:0.023702,PAFTOL004568:0.010103,PAFTOL004634:0.008066):0.001206):0.002698,((PAFTOL004633:0.010133,((PAFTOL005169:0.000994,PAFTOL009221:0.000980):0.007005,(PAFTOL004604:0.001950,PAFTOL004603:0.003007):0.007127):0.000895):0.000998,(PAFTOL009281:0.030259,PAFTOL004629:0.002929):0.005029):0.000961):0.000986,(PAFTOL009297:0.004969,PAFTOL009239:0.005936,(PAFTOL009259:0.000001,PAFTOL007498:0.001979):0.005960,PAFTOL004644:0.003990):0.000983,PAFTOL004563:0.009994):0.001791,(((PAFTOL004649:0.006996,PAFTOL004609:0.006615):0.004366,((PAFTOL009271:0.005019,PAFTOL004662:0.007045):0.000926,(PAFTOL004596:0.000970,PAFTOL004578:0.010083):0.004976,((PAFTOL004565:0.013374,PAFTOL004623:0.006818):0.001116,PAFTOL004620:0.007973,PAFTOL008422:0.020887):0.003989,((PAFTOL004572:0.013180,PAFTOL009193:0.012355):0.003945,(PAFTOL008421:0.012193,PAFTOL004636:0.009128):0.000831):0.001992,PAFTOL004654:0.004029,((PAFTOL004556:0.000001,PAFTOL004647:0.004914):0.004933,PAFTOL009261:0.009093):0.008005,PAFTOL004573:0.004939):0.000984,(PAFTOL004582:0.003966,PAFTOL004608:0.007037):0.002961):0.001804,((PAFTOL009231:0.008970,PAFTOL009229:0.004965,PAFTOL004618:0.002966,(PAFTOL004660:0.005302,PAFTOL004658:0.001969):0.002648):0.003347,PAFTOL004627:0.008695):0.004777):0.003322):0.001163):0.001976):0.000983,(((((PAFTOL009289:0.000001,SRR8327214:0.001972):0.001985,PAFTOL004648:0.001983):0.001977,(PAFTOL004601:0.005971,PAFTOL005047:0.004979):0.000983,PAFTOL004665:0.002974,((PAFTOL004555:0.000001,PAFTOL008423:0.002968):0.000983,PAFTOL009209:0.005974):0.001980):0.002966,(SRR7905861:0.003973,PAFTOL004547:0.007282):0.003312):0.004988,((((((SRR5137213:0.004952,(PAFTOL009301:0.008040,PAFTOL009249:0.000001):0.000986):0.000976,PAFTOL004605:0.007937,PAFTOL004626:0.001981,(PAFTOL004639:0.002662,PAFTOL009265:0.007248):0.001282):0.000980,PAFTOL009263:0.000001):0.000987,PAFTOL004597:0.015200,PAFTOL005042:0.001021,((((SRR5036296:0.004962,PAFTOL009299:0.003986):0.005007,(PAFTOL009245:0.002967,SRR5137211:0.002999):0.002980):0.000983,PAFTOL009251:0.004024):0.001989,PAFTOL004583:0.008956,(PAFTOL009187:0.004508,PAFTOL004553:0.004640):0.003835):0.002972,(PAFTOL004632:0.000001,PAFTOL009303:0.021588):0.004973):0.008188,((PAFTOL004587:0.007474,PAFTOL004574:0.005119):0.004566,(PAFTOL009243:0.008025,PAFTOL004593:0.010171):0.005548):0.001887):0.002104,PAFTOL004640:0.012743):0.001335):0.000985):0.000995):0.003877):0.002047):0.002961):0.001943):0.002500);
(PAFTOL009245:0.000001,PAFTOL004626:0.000001,PAFTOL004601:0.000001,PAFTOL004639:0.016552,(PAFTOL009209:0.000001,PAFTOL008423:0.021679):0.021438,PAFTOL009263:0.000001,PAFTOL004605:0.000001,(((((PAFTOL009221:0.040160,PAFTOL004644:0.000001):0.124839,((((PAFTOL004585:0.000001,((PAFTOL004551:0.000001,PAFTOL004564:0.000001,(PAFTOL004571:0.000001,PAFTOL004657:0.000001):0.019215):0.018702,PAFTOL009267:0.005571):0.008794,(PAFTOL004610:0.012540,PAFTOL004611:0.000001):0.025204):0.039187,PAFTOL008084:0.007999,SRR7905862:0.000001):0.035891,SRR5137212:0.023354,SRR7905849:0.007043):0.013868,(PAFTOL009287:0.063521,((SRR7905861:0.007068,SRR8327214:0.010603):0.003387,SRR5137211:0.010772):0.010766):0.004231):0.064600):0.175583,(PAFTOL008881:0.000001,PAFTOL004593:0.033489,(((((((PAFTOL004609:0.124753,PAFTOL004640:0.029693):0.021123,PAFTOL004568:0.016605,PAFTOL004587:0.000001,PAFTOL009205:0.000001,(PAFTOL009313:0.170743,PAFTOL009257:0.000001,PAFTOL009255:0.000001):0.015655,PAFTOL004629:0.019734,PAFTOL009185:0.031696,PAFTOL004604:0.000001):0.006708,PAFTOL009315:0.221692):0.032983,PAFTOL009321:0.000001):0.046353,PAFTOL009319:0.035244):0.061472,PAFTOL004637:0.000001):0.012187,PAFTOL009247:0.052797):0.055335,(PAFTOL004633:0.000001,PAFTOL008439:0.016681):0.016598,(PAFTOL004578:0.021714,PAFTOL004647:0.016749,PAFTOL004627:0.010933,PAFTOL004572:0.000001):0.010583,PAFTOL004623:0.000001,(PAFTOL004574:0.023652,PAFTOL008436:0.000001,(PAFTOL004617:0.000001,PAFTOL009179:0.000001,(PAFTOL004624:0.000001,PAFTOL009223:0.000001,(PAFTOL009219:0.000001,(PAFTOL008062:0.000001,PAFTOL005024:0.000001,PAFTOL008063:0.000001,PAFTOL004598:0.000001,PAFTOL004642:0.000001,PAFTOL004600:0.000001,PAFTOL004591:0.000001,PAFTOL004594:0.000001,PAFTOL009279:0.000001,PAFTOL008419:0.000001,PAFTOL009293:0.000001,PAFTOL008060:0.000001,PAFTOL004652:0.000001,PAFTOL004577:0.000001,PAFTOL009199:0.000001,PAFTOL009241:0.000001,PAFTOL009195:0.000001,PAFTOL004631:0.000001,PAFTOL004590:0.000001,PAFTOL005043:0.000001,PAFTOL009291:0.000001,PAFTOL009227:0.000001):0.074508,PAFTOL009233:0.043269):0.074170,PAFTOL009283:0.000001,PAFTOL009225:0.033000):0.065128,(PAFTOL004562:0.016442,PAFTOL004625:0.005574):0.005056,PAFTOL004613:0.000001,PAFTOL004638:0.023246):0.017047):0.016718):0.018865):0.012916,PAFTOL007498:0.010592,PAFTOL009239:0.000001,PAFTOL009259:0.000001):0.004602,PAFTOL004632:0.007461):0.008099,PAFTOL004648:0.000001,PAFTOL004583:0.000001);
(((PAFTOL009315:0.036919,(PAFTOL009321:0.063684,PAFTOL009319:0.015138):0.006703):0.040866,((PAFTOL004637:0.035543,(PAFTOL004619:0.034144,((SRR7905849:0.000001,PAFTOL009247:0.011043):0.012829,(PAFTOL009185:0.007668,(PAFTOL008439:0.013812,((((((((PAFTOL009181:0.014864,PAFTOL004554:0.000001,PAFTOL009215:0.001254,(PAFTOL009293:0.002454,PAFTOL008060:0.000001):0.005973,PAFTOL004646:0.002110,(PAFTOL009183:0.014624,PAFTOL004590:0.007910):0.001917,(((PAFTOL004666:0.007674,PAFTOL004668:0.001057):0.003344,PAFTOL004599:0.007283):0.000934,((PAFTOL008063:0.015070,PAFTOL004600:0.011246):0.001834,PAFTOL008062:0.006537,PAFTOL004594:0.001204,PAFTOL009219:0.001214):0.007644):0.001922):0.011616,(PAFTOL009223:0.012905,PAFTOL004624:0.000978,PAFTOL004631:0.000001,PAFTOL009225:0.000001):0.000934,(((PAFTOL004591:0.002273,PAFTOL004664:0.005667):0.006090,PAFTOL009199:0.001678):0.002121,PAFTOL009283:0.000001):0.001505):0.003116,PAFTOL004598:0.006146):0.001042,PAFTOL004667:0.004219):0.002067,PAFTOL004617:0.005268,(PAFTOL004625:0.002875,PAFTOL004577:0.002891,PAFTOL004560:0.004609,PAFTOL009291:0.000984):0.001922):0.000949,((PAFTOL004653:0.013063,(PAFTOL009179:0.009904,PAFTOL004613:0.000001):0.005117):0.001469,PAFTOL009189:0.034439):0.009065):0.009933,(((PAFTOL004608:0.003047,(PAFTOL008436:0.009785,(((PAFTOL004609:0.000001,PAFTOL004649:0.002566):0.004984,PAFTOL004654:0.007695):0.001464,(((PAFTOL004638:0.010352,PAFTOL004642:0.064414,PAFTOL009295:0.014490,(PAFTOL004652:0.025675,PAFTOL009227:0.001075,PAFTOL009195:0.004811,PAFTOL009287:0.002169):0.001080):0.011468,(PAFTOL004629:0.014512,PAFTOL009239:0.025395,((PAFTOL009265:0.007214,(PAFTOL004597:0.009636,(PAFTOL009303:0.013819,PAFTOL004632:0.000001):0.008827):0.002202,PAFTOL004601:0.006666,PAFTOL009187:0.005338,PAFTOL004648:0.058500):0.003948,(PAFTOL004574:0.007460,PAFTOL009175:0.009125):0.002376):0.002145):0.005801):0.014032,(PAFTOL004604:0.001213,PAFTOL004603:0.005340,PAFTOL009221:0.013370):0.002400):0.021513):0.001015,(PAFTOL004587:0.012108,(PAFTOL009257:0.004608,PAFTOL009255:0.009106):0.007668):0.002112,((PAFTOL009259:0.009149,PAFTOL007498:0.000001):0.013122,PAFTOL004578:0.012409):0.003398):0.006286):0.001736,(((((PAFTOL004620:0.001416,PAFTOL009193:0.001482):0.002839,PAFTOL004572:0.002869):0.007579,(PAFTOL009231:0.006510,PAFTOL008421:0.011976):0.000629):0.001005,PAFTOL004573:0.007814):0.001725,PAFTOL004618:0.004825):0.001317,((PAFTOL009281:0.040571,PAFTOL004582:0.054630):0.002280,PAFTOL009233:0.026005):0.010828):0.001006,(PAFTOL004633:0.014765,(PAFTOL004568:0.010843,PAFTOL004634:0.019056):0.008809):0.001961):0.003237):0.001848,((((((PAFTOL004563:0.003690,PAFTOL009297:0.007839):0.006132,PAFTOL004644:0.006435):0.005135,PAFTOL008881:0.020987):0.001046,PAFTOL004593:0.011930):0.000825,PAFTOL004567:0.016194,(((PAFTOL009209:0.002115,PAFTOL008423:0.000001):0.003891,PAFTOL004555:0.002703):0.007881,(SRR7905861:0.005959,((((((PAFTOL004662:0.005927,(PAFTOL004623:0.014865,((PAFTOL004565:0.006682,(PAFTOL008422:0.068193,PAFTOL004636:0.009640):0.020118):0.015221,(PAFTOL005042:0.133408,PAFTOL009271:0.000001):0.014064):0.010815):0.011730):0.016880,PAFTOL004658:0.017334):0.004410,PAFTOL009261:0.038670):0.014980,((((PAFTOL009191:0.003245,(PAFTOL008419:0.013948,((((PAFTOL009197:0.021199,PAFTOL008417:0.000001):0.004386,PAFTOL004552:0.000001):0.010446,PAFTOL013501:0.002049):0.002097,PAFTOL009279:0.002587):0.006072):0.008076):0.001577,((PAFTOL009241:0.007128,PAFTOL005035:0.018167):0.002223,(PAFTOL005024:0.013536,PAFTOL009217:0.009065):0.002905):0.001474):0.001230,((PAFTOL004562:0.000001,PAFTOL009203:0.013322):0.044410,PAFTOL005043:0.009018):0.016271):0.011788,PAFTOL009243:0.029345):0.007099):0.011573,SRR5137213:0.012373,(PAFTOL004640:0.016398,(PAFTOL009299:0.004156,(PAFTOL009251:0.009104,(PAFTOL004547:0.012046,PAFTOL009245:0.009023):0.012831):0.008450):0.004760,(PAFTOL009249:0.009283,PAFTOL004665:0.013436):0.005359):0.017920):0.013163,((PAFTOL009289:0.004547,SRR8327214:0.000001):0.002205,PAFTOL005047:0.004482):0.005072):0.000918,((PAFTOL004553:0.000001,PAFTOL004583:0.000001):0.005352,(((PAFTOL009301:0.012323,PAFTOL005169:0.466973):0.018818,(((PAFTOL004605:0.005383,PAFTOL004639:0.004173):0.003417,PAFTOL004626:0.002658):0.006124,PAFTOL009263:0.004847):0.001495):0.005285,(SRR5036296:0.004096,SRR5137211:0.006316):0.003094):0.000906):0.000747):0.001980):0.000975):0.000942,(PAFTOL005025:0.021373,(PAFTOL009205:0.031255,PAFTOL005026:0.003417):0.004711):0.009993):0.001830):0.002750):0.005927):0.002056):0.012758):0.003000):0.003666,(PAFTOL004571:0.004766,(PAFTOL004661:0.005277,(PAFTOL004585:0.003429,(PAFTOL004564:0.000001,PAFTOL004657:0.003984,SRR7905862:0.000001):0.003413):0.001951):0.000810,(((((PAFTOL009235:0.000951,PAFTOL004610:0.002637,PAFTOL004611:0.000001):0.002364,PAFTOL004561:0.005792):0.002848,PAFTOL009237:0.009010):0.002130,PAFTOL009253:0.006070):0.003283,((PAFTOL009267:0.004891,PAFTOL009269:0.005179):0.002036,(PAFTOL004551:0.000001,PAFTOL008084:0.016643):0.001615,PAFTOL009207:0.000001):0.000795):0.002392,PAFTOL004566:0.001550):0.032295):0.014885):0.011341,PAFTOL009313:0.089108,PAFTOL009311:0.039626);
(PAFTOL004642:0.024295,((((PAFTOL004584:0.000001,PAFTOL004625:0.009375,((PAFTOL009287:0.006569,PAFTOL009291:0.002460):0.004028,PAFTOL009189:0.003127):0.002918,(PAFTOL004652:0.007238,((PAFTOL004577:0.009330,(PAFTOL009203:0.006225,PAFTOL005043:0.006240,PAFTOL004560:0.008517):0.006059):0.011516,((PAFTOL004617:0.012161,(PAFTOL009279:0.008539,PAFTOL004666:0.000001):0.005994):0.002283,PAFTOL009191:0.012546,PAFTOL009195:0.002423):0.002440):0.002369):0.002438,PAFTOL004638:0.000001):0.009650,((PAFTOL009215:0.003095,PAFTOL008062:0.000001,PAFTOL009219:0.000001,PAFTOL004600:0.000001,PAFTOL008063:0.005001):0.002503,(PAFTOL009283:0.003110,(PAFTOL009295:0.087134,PAFTOL009199:0.000001):0.003205,PAFTOL004624:0.009454,PAFTOL004646:0.000001,(PAFTOL004591:0.000001,PAFTOL004631:0.000001):0.002508,PAFTOL008060:0.000001):0.002572,PAFTOL009293:0.000001,PAFTOL004594:0.000001):0.009118,PAFTOL004598:0.006205):0.097014,PAFTOL004590:0.000001):0.006926,PAFTOL004668:0.009319,PAFTOL004653:0.017816):0.005181,(((((((PAFTOL008881:0.018357,PAFTOL008439:0.014004,((PAFTOL009269:0.015949,((SRR7905862:0.002313,(PAFTOL004585:0.002296,PAFTOL004657:0.000001):0.006925):0.002797,PAFTOL004661:0.006332):0.008885):0.017366,(((PAFTOL009321:0.039295,(PAFTOL009319:0.036854,PAFTOL009315:0.045245):0.014585):0.063052,(SRR7905849:0.042886,PAFTOL004637:0.007599):0.004194,PAFTOL009311:0.088246):0.011567,PAFTOL004619:0.025488):0.005253):0.002095):0.003708,((PAFTOL004608:0.000001,(PAFTOL004582:0.013764,(PAFTOL009193:0.004580,PAFTOL004572:0.009325):0.006865,PAFTOL004647:0.035788):0.002144):0.002118,(((PAFTOL008422:0.004836,((PAFTOL004627:0.014089,PAFTOL004636:0.016032):0.002383,(PAFTOL004623:0.019043,PAFTOL008421:0.011606):0.002017):0.003749):0.002574,((PAFTOL004578:0.016456,PAFTOL004596:0.012145):0.012595,PAFTOL004649:0.012833,PAFTOL009271:0.010465):0.001062):0.003694,PAFTOL004618:0.006261,PAFTOL004609:0.013070,(PAFTOL009231:0.000001,PAFTOL004565:0.006674):0.026522):0.003161):0.007381):0.009784,(PAFTOL009297:0.009468,PAFTOL004563:0.008561,PAFTOL004644:0.013483,PAFTOL009239:0.006182):0.005839):0.001896,((((PAFTOL007498:0.000001,PAFTOL009259:0.014065):0.030051,(((PAFTOL009285:0.015852,PAFTOL008084:0.000001):0.005765,((PAFTOL004611:0.000001,PAFTOL004610:0.000001,PAFTOL009235:0.003099):0.009492,PAFTOL004561:0.012516):0.006274,PAFTOL004571:0.009436,(PAFTOL009267:0.006393,PAFTOL009207:0.000001,PAFTOL004551:0.000001,PAFTOL004564:0.012851):0.008065):0.027614,SRR5137212:0.037829):0.012162):0.006039,((((PAFTOL009205:0.000001,PAFTOL005026:0.000001):0.002522,(PAFTOL005042:0.013483,PAFTOL005025:0.000001):0.023023):0.011230,(PAFTOL004640:0.032407,PAFTOL009209:0.019625):0.008416,(PAFTOL008436:0.006167,PAFTOL009175:0.004325,PAFTOL004587:0.016195,(PAFTOL004574:0.002269,PAFTOL004593:0.003866):0.001930):0.001917):0.002299,(((PAFTOL004568:0.008450,PAFTOL004634:0.018673):0.012346,PAFTOL004633:0.020593):0.007908,(PAFTOL009179:0.030189,PAFTOL004599:0.019390):0.008210):0.004160):0.001950):0.052207,((PAFTOL004567:0.039854,PAFTOL009221:0.011702):0.007644,PAFTOL004603:0.003095,PAFTOL004629:0.013850):0.007318):0.019834):0.001769,(SRR7905861:0.006852,((PAFTOL004601:0.009804,(SRR8327214:0.006843,PAFTOL004648:0.003100):0.003385,PAFTOL008423:0.005107):0.002712,((((PAFTOL004665:0.018940,PAFTOL004626:0.004551,(PAFTOL009245:0.000001,PAFTOL009299:0.009306,SRR5137211:0.010508):0.002604,PAFTOL004639:0.006832,PAFTOL004605:0.003088,PAFTOL009187:0.003093):0.000067,PAFTOL009301:0.009344):0.002540,PAFTOL004597:0.009234,PAFTOL004583:0.000001,(PAFTOL009303:0.000001,PAFTOL004632:0.000001):0.006877):0.002916,PAFTOL009263:0.009331):0.002982):0.002394):0.011768):0.002026,(PAFTOL009185:0.020974,(((((PAFTOL009261:0.006543,PAFTOL004556:0.022892):0.014012,PAFTOL004660:0.006100):0.026826,(PAFTOL004662:0.014974,PAFTOL009229:0.002786):0.004062):0.014833,PAFTOL009313:0.143241):0.008413,(PAFTOL009237:0.051366,PAFTOL009253:0.000001):0.018706):0.012655,((PAFTOL009243:0.008008,(PAFTOL009289:0.004824,PAFTOL005047:0.005686):0.024946):0.005252,(((PAFTOL005035:0.000001,(PAFTOL004664:0.000001,PAFTOL009223:0.000001,PAFTOL009241:0.006987,PAFTOL009225:0.000001,PAFTOL004554:0.000001):0.006986,PAFTOL008417:0.006957):0.006967,PAFTOL013501:0.003463,(PAFTOL008419:0.003494,PAFTOL005024:0.022958):0.005558,((PAFTOL004667:0.013717,PAFTOL009197:0.007001):0.006929,PAFTOL009183:0.000001,PAFTOL009181:0.000001,PAFTOL004552:0.015471,(PAFTOL009217:0.015492,((PAFTOL004547:0.000001,(PAFTOL004555:0.000001,PAFTOL009265:0.010158,(PAFTOL009249:0.005041,SRR5036296:0.010606,SRR5137213:0.010125,PAFTOL004553:0.010156,PAFTOL009251:0.000001):0.005299):0.018829):0.019334,PAFTOL009281:0.016383,(PAFTOL005169:0.010225,PAFTOL004635:0.021080):0.004983):0.005465):0.005284):0.033557):0.003595,PAFTOL004562:0.007010):0.007143):0.002429):0.071973,PAFTOL009257:0.009185):0.002380,PAFTOL009255:0.009354):0.003974,PAFTOL004613:0.015550);
((PAFTOL009249:0.020002,((PAFTOL004632:0.000001,PAFTOL009303:0.000001):0.026224,(PAFTOL009251:0.002168,PAFTOL009299:0.007624,PAFTOL005042:0.002383,(PAFTOL004605:0.005782,PAFTOL009263:0.002333,(PAFTOL004626:0.003860,PAFTOL004639:0.003159):0.001164):0.004638,((SRR5137211:0.004135,SRR5036296:0.005793):0.006728,PAFTOL009245:0.005796):0.002194):0.003267):0.001446,PAFTOL009265:0.001803,PAFTOL004597:0.011808,PAFTOL009301:0.006475,((PAFTOL009187:0.001428,PAFTOL004553:0.003589):0.002881,PAFTOL004583:0.001152):0.004022,(PAFTOL009175:0.140825,SRR5137213:0.083278):0.041808):0.004773,(((PAFTOL004644:0.007905,((PAFTOL009239:0.009044,(PAFTOL007498:0.000001,PAFTOL009259:0.000001):0.003603,PAFTOL009297:0.014518):0.002677,PAFTOL004563:0.015524):0.003617):0.003022,((PAFTOL009191:0.014437,(PAFTOL009183:0.002213,((PAFTOL004642:0.012937,PAFTOL004666:0.008370):0.005306,(PAFTOL004668:0.000001,PAFTOL005024:0.000001):0.005629):0.001417):0.001439):0.005453,(((PAFTOL004599:0.007247,PAFTOL004646:0.003784):0.003773,((PAFTOL004617:0.009360,PAFTOL004584:0.024067,PAFTOL004562:0.004676,PAFTOL013501:0.001807,(PAFTOL004653:0.013574,(PAFTOL009215:0.003786,((PAFTOL009217:0.011678,PAFTOL004598:0.005377):0.001663,PAFTOL009219:0.000001,PAFTOL004594:0.000001):0.001160,PAFTOL008063:0.001161,(PAFTOL004600:0.001820,(PAFTOL004624:0.001160,PAFTOL008417:0.001548,PAFTOL004552:0.000001):0.001160,PAFTOL004554:0.000001,(PAFTOL008062:0.017124,(PAFTOL008060:0.003965,(PAFTOL004631:0.001258,PAFTOL009293:0.000001,PAFTOL009199:0.002323,PAFTOL004664:0.000001,(PAFTOL009225:0.004292,PAFTOL009241:0.000001):0.001867,PAFTOL009197:0.000001,((PAFTOL009283:0.000001,PAFTOL004590:0.001286):0.002324,PAFTOL009295:0.001799,PAFTOL004591:0.002329):0.001163):0.000071):0.001045):0.001719,PAFTOL009223:0.000001):0.001078):0.004077):0.001084):0.002588,(PAFTOL009181:0.000001,PAFTOL009179:0.000001):0.007218):0.000856):0.001919,(PAFTOL008419:0.000001,((((PAFTOL004577:0.000001,PAFTOL009195:0.000001):0.003498,PAFTOL009291:0.001847,PAFTOL005035:0.000001,PAFTOL004613:0.004971,PAFTOL009287:0.004701):0.002458,(PAFTOL009227:0.004694,(PAFTOL009203:0.001686,PAFTOL004560:0.002183):0.003390):0.001154,PAFTOL005043:0.000001):0.001231,PAFTOL004667:0.003499):0.000635):0.000586):0.004772):0.002072,((PAFTOL009257:0.002504,PAFTOL009255:0.008297):0.008234,(((PAFTOL004654:0.020457,PAFTOL004572:0.008563):0.001653,(PAFTOL009271:0.008765,PAFTOL004662:0.007196):0.001477):0.001278,(((PAFTOL004608:0.008660,((PAFTOL004618:0.009856,(PAFTOL004609:0.009158,(PAFTOL004660:0.002703,PAFTOL004658:0.000001):0.002704,(PAFTOL009231:0.004757,PAFTOL009229:0.007239):0.001169):0.001178):0.001026,PAFTOL004649:0.015707):0.002586):0.001089,(PAFTOL004582:0.009970,PAFTOL004596:0.007326):0.008637,(((PAFTOL004627:0.000001,(PAFTOL008421:0.012384,PAFTOL008422:0.018429):0.001550,PAFTOL004565:0.013108,PAFTOL004636:0.008014):0.001892,PAFTOL004623:0.029496):0.004845,PAFTOL009261:0.004374,(PAFTOL004556:0.000001,PAFTOL004647:0.023299):0.022849,PAFTOL004578:0.025196):0.004798):0.000997,PAFTOL004620:0.000001):0.000005):0.002792):0.000195):0.000210,((((PAFTOL004555:0.000001,PAFTOL008423:0.004107,PAFTOL009209:0.000001):0.004103,(PAFTOL004665:0.005908,PAFTOL005047:0.011921):0.001160,PAFTOL004648:0.007071,PAFTOL004601:0.011547):0.005897,PAFTOL004640:0.009598):0.002074,PAFTOL009233:0.068693,((PAFTOL009321:0.038354,(PAFTOL009319:0.059092,PAFTOL009315:0.059094):0.020521):0.031583,(PAFTOL009313:0.070608,PAFTOL009311:0.062746):0.022670):0.031050):0.001481):0.022534,(((PAFTOL005169:0.000001,PAFTOL009221:0.000001):0.009441,(PAFTOL004604:0.001305,PAFTOL004603:0.003946):0.001311):0.004688,((PAFTOL009281:0.018261,(PAFTOL004568:0.005507,PAFTOL004635:0.020362):0.011331,PAFTOL004629:0.013692):0.002691,PAFTOL004567:0.020376):0.005281,((((PAFTOL004593:0.080867,PAFTOL009243:0.008203):0.035528,PAFTOL004574:0.010270):0.002549,PAFTOL005025:0.008961):0.000967,PAFTOL004587:0.009480):0.004895):0.000900,((((((PAFTOL009267:0.005453,PAFTOL009269:0.007204):0.002867,(PAFTOL009285:0.001297,(PAFTOL009207:0.000001,PAFTOL004551:0.000001):0.002351,PAFTOL008084:0.002845):0.004815,PAFTOL004564:0.001375):0.008674,(PAFTOL004571:0.009055,(((PAFTOL004657:0.003291,SRR7905862:0.002409):0.019951,(PAFTOL004566:0.003633,PAFTOL004661:0.005927,PAFTOL004585:0.000001):0.002074):0.004096,(PAFTOL009237:0.000001,PAFTOL009253:0.018270,(PAFTOL004611:0.000001,PAFTOL004610:0.001950,PAFTOL009235:0.001973,PAFTOL004561:0.001271):0.002702):0.011218):0.001454):0.002750):0.024885,((PAFTOL009247:0.071873,SRR7905849:0.004817):0.007555,SRR5137212:0.017200):0.012465):0.003376,PAFTOL004637:0.030315,PAFTOL004619:0.031896):0.013802,PAFTOL008439:0.007372):0.002136,((PAFTOL009205:0.000001,PAFTOL005026:0.003691):0.010425,((PAFTOL009185:0.013393,(PAFTOL004638:0.012252,(PAFTOL004625:0.102413,PAFTOL004652:0.006392):0.001529):0.006485):0.003225,((PAFTOL009289:0.001293,SRR8327214:0.007159):0.009916,(PAFTOL004547:0.000001,SRR7905861:0.003264):0.002153):0.008467):0.001610):0.010875,((PAFTOL008881:0.050299,(PAFTOL004573:0.071950,PAFTOL009193:0.062210):0.034903):0.001259,PAFTOL008436:0.043198):0.038215);
((PAFTOL004661:0.000678,(SRR7905862:0.004671,((PAFTOL004571:0.004533,(((PAFTOL009269:0.014213,PAFTOL004564:0.035012,PAFTOL009267:0.002016,((PAFTOL009285:0.000001,PAFTOL008084:0.000001):0.002780,(PAFTOL004551:0.000001,PAFTOL009207:0.000001):0.006687):0.002839):0.001938,(((((PAFTOL004619:0.018831,PAFTOL004637:0.013389):0.001928,((PAFTOL009319:0.020670,(PAFTOL009321:0.023461,PAFTOL009315:0.124139):0.005429):0.042099,(PAFTOL009311:0.032155,PAFTOL009313:0.079809):0.009354):0.026588):0.002361,SRR5137212:0.242507):0.005996,SRR7905849:0.015439):0.001797,((((PAFTOL008062:0.003024,(PAFTOL009279:0.002004,(PAFTOL008419:0.004394,PAFTOL004562:0.002010,PAFTOL005035:0.000001,PAFTOL004584:0.000001,PAFTOL009203:0.010658,(PAFTOL004560:0.002173,PAFTOL009195:0.012957):0.002111,PAFTOL009227:0.003013,((PAFTOL009287:0.003011,PAFTOL009291:0.006093):0.001496,(PAFTOL009189:0.004259,PAFTOL005024:0.000001,PAFTOL004668:0.000001):0.001495):0.001498,PAFTOL009191:0.001501):0.000691):0.000804,PAFTOL004653:0.003016,PAFTOL004642:0.006047,(((PAFTOL004552:0.000001,PAFTOL009183:0.000001):0.005905,PAFTOL009215:0.002149):0.002133,PAFTOL004667:0.004511,PAFTOL004613:0.003023,PAFTOL004666:0.000001):0.001499,(PAFTOL013501:0.000001,(PAFTOL004625:0.000001,PAFTOL004617:0.006401):0.001495,(PAFTOL004624:0.000001,(PAFTOL004631:0.006949,PAFTOL009197:0.003049,PAFTOL008417:0.007225):0.007137):0.002998,PAFTOL005043:0.001500,PAFTOL004577:0.000001,PAFTOL004652:0.000001,PAFTOL004638:0.003010):0.003006,((((PAFTOL009219:0.023182,PAFTOL009217:0.016046):0.010613,PAFTOL004594:0.000001):0.001683,(PAFTOL009199:0.001503,PAFTOL004591:0.002997):0.001492,PAFTOL004646:0.004492):0.001491,PAFTOL008063:0.003019):0.001503,PAFTOL004599:0.000001,(PAFTOL004598:0.006040,PAFTOL004600:0.004755,(PAFTOL009225:0.006498,(PAFTOL009223:0.004509,PAFTOL009241:0.001497):0.001475):0.004541,((PAFTOL004664:0.000001,PAFTOL009283:0.000001,(PAFTOL008060:0.087609,((PAFTOL009179:0.015424,PAFTOL009181:0.003359):0.006092,PAFTOL004554:0.000001):0.004983):0.003188,PAFTOL009295:0.013878):0.004668,PAFTOL004590:0.006041):0.001407,PAFTOL009293:0.001804):0.002870):0.005801,(PAFTOL004582:0.004485,(PAFTOL008421:0.009070,(PAFTOL009271:0.001521,PAFTOL004662:0.000001):0.002983,(PAFTOL004620:0.001488,(PAFTOL004623:0.000001,PAFTOL004627:0.000001):0.002986,PAFTOL004572:0.005991,(PAFTOL004565:0.010002,PAFTOL009193:0.000919):0.000909):0.001487,(PAFTOL008422:0.031164,PAFTOL004636:0.007241):0.003329,PAFTOL004573:0.000001):0.002985,((PAFTOL009229:0.004502,PAFTOL004609:0.002982,PAFTOL004618:0.005983,PAFTOL004649:0.003028,((PAFTOL009231:0.005693,PAFTOL004660:0.000001):0.010953,PAFTOL004658:0.016307):0.016228):0.001503,PAFTOL004654:0.007551):0.002971,PAFTOL004608:0.007502,((PAFTOL004647:0.000001,PAFTOL004556:0.006639):0.004068,PAFTOL009261:0.023605):0.004031,(PAFTOL004578:0.012142,PAFTOL004596:0.000001):0.002992):0.003001):0.004335,PAFTOL009185:0.005996,((PAFTOL004633:0.010543,PAFTOL009221:0.002996,((PAFTOL004568:0.000001,PAFTOL004635:0.013399):0.004788,PAFTOL004634:0.002022,PAFTOL004567:0.038161,PAFTOL004629:0.009064):0.001552,(PAFTOL004603:0.004023,PAFTOL004604:0.004051):0.002010):0.004660,(PAFTOL004587:0.010669,(((PAFTOL005169:0.016899,PAFTOL004553:0.009950,SRR5036296:0.006631,PAFTOL009281:0.013278,PAFTOL009247:0.015129,PAFTOL005026:0.000001,((PAFTOL009257:0.008121,PAFTOL009255:0.000001):0.009820,PAFTOL009249:0.013358,PAFTOL009265:0.004204):0.001615):0.003240,PAFTOL005025:0.001499,PAFTOL009205:0.000001,(PAFTOL009233:0.032049,PAFTOL008436:0.000001):0.004502,(((((PAFTOL009301:0.003590,PAFTOL009263:0.004530,((PAFTOL004626:0.004504,PAFTOL004639:0.000001):0.001495,PAFTOL004605:0.003006):0.001491):0.002990,PAFTOL009299:0.005106,PAFTOL009251:0.000001,(PAFTOL009245:0.012187,PAFTOL005042:0.004027,SRR5137211:0.004491):0.001495,PAFTOL004597:0.004490):0.001493,(PAFTOL009187:0.005036,PAFTOL004583:0.006088):0.002471,PAFTOL004632:0.000001):0.001391,(PAFTOL004547:0.007847,(((PAFTOL008423:0.000001,PAFTOL009209:0.001495):0.002227,PAFTOL004555:0.004042):0.002277,((PAFTOL005047:0.002003,PAFTOL004648:0.004511,(SRR8327214:0.000001,(PAFTOL004665:0.013365,PAFTOL009289:0.000001):0.006622):0.008476):0.001687,PAFTOL004601:0.004738):0.001685):0.002640):0.002642):0.001723,SRR7905861:0.004781):0.001247,(PAFTOL009175:0.007943,PAFTOL009303:0.009692):0.005181):0.001317,(PAFTOL004574:0.002982,(PAFTOL009243:0.002004,PAFTOL004593:0.000611):0.000868):0.001499,PAFTOL004640:0.017453):0.001317):0.001304):0.002650,((PAFTOL009239:0.004471,((PAFTOL008881:0.010154,PAFTOL004644:0.005990,PAFTOL004563:0.013396):0.003014,(PAFTOL009259:0.010208,PAFTOL007498:0.000001):0.003002):0.001474):0.001487,PAFTOL009297:0.003001):0.001494):0.004218,PAFTOL008439:0.016955):0.007196):0.011630):0.001461,(PAFTOL004611:0.004489,PAFTOL009235:0.001488,PAFTOL004610:0.001487):0.006045):0.001514):0.004713,(PAFTOL004657:0.004478,PAFTOL004585:0.001491):0.001474):0.001553):0.000804):0.029125,PAFTOL004566:0.000001,(PAFTOL009253:0.009979,PAFTOL009237:0.006623,PAFTOL004561:0.004811):0.014695);
(((((PAFTOL004568:0.011000,PAFTOL004634:0.013672):0.002690,PAFTOL009215:0.000001,((((PAFTOL004631:0.001865,(PAFTOL009241:0.000001,PAFTOL009293:0.305694,(PAFTOL008060:0.000001,(PAFTOL004624:0.004409,PAFTOL009225:0.001810):0.003174):0.000127,PAFTOL008417:0.000001,PAFTOL004646:0.005611,PAFTOL004664:0.000001,PAFTOL009199:0.000001):0.001868,(PAFTOL004591:0.000001,(PAFTOL009295:0.000001,((PAFTOL009197:0.007824,PAFTOL009283:0.000967):0.001639,PAFTOL004590:0.000001):0.000020):0.000030,PAFTOL004653:0.007529,PAFTOL009223:0.000001,PAFTOL004554:0.000001):0.001864,PAFTOL009217:0.002654):0.001871,PAFTOL004600:0.002181):0.001421,PAFTOL009183:0.013034):0.000013,PAFTOL004552:0.000001):0.000151,PAFTOL004633:0.005358):0.000266,((PAFTOL009279:0.003756,PAFTOL004667:0.005266):0.002649,PAFTOL004666:0.000001,(PAFTOL004625:0.003822,PAFTOL004584:0.002668):0.002675,(PAFTOL009191:0.008063,PAFTOL004562:0.008578):0.002605,PAFTOL004652:0.000001,((PAFTOL004638:0.005320,PAFTOL009227:0.000001):0.002651,PAFTOL004599:0.005324,PAFTOL004642:0.002655):0.002654,PAFTOL008419:0.000001,(PAFTOL009189:0.000001,PAFTOL004560:0.007914,((PAFTOL004598:0.003838,PAFTOL009219:0.000001):0.003849,(PAFTOL004613:0.002671,PAFTOL005043:0.000001,PAFTOL005035:0.016429,PAFTOL008062:0.005324,PAFTOL004594:0.000001):0.002651):0.000001):0.000002,(PAFTOL013501:0.010749,PAFTOL009179:0.027133):0.013634,PAFTOL004668:0.002654,PAFTOL008063:0.002654,(PAFTOL009291:0.000001,PAFTOL009287:0.008013,((((PAFTOL009181:0.000001,(PAFTOL009193:0.018540,PAFTOL004635:0.015361):0.038096):0.008468,PAFTOL009195:0.000001):0.003637,PAFTOL009203:0.007274):0.026247,PAFTOL004577:0.001320):0.001332):0.002662,PAFTOL004617:0.000001):0.001891):0.005658,PAFTOL004582:0.000001,PAFTOL005026:0.000001,PAFTOL004574:0.000001,PAFTOL005025:0.000001,(PAFTOL009257:0.000001,PAFTOL009255:0.007760):0.005368,(((PAFTOL009229:0.002673,((PAFTOL004567:0.002548,PAFTOL008421:0.017587):0.005517,PAFTOL004604:0.002693):0.002651,PAFTOL004618:0.000001,PAFTOL004649:0.002689):0.002278,(PAFTOL004620:0.003707,((((PAFTOL004639:0.000001,PAFTOL009251:0.000001):0.008031,PAFTOL009301:0.023120,PAFTOL005042:0.002834,PAFTOL004605:0.008127,(PAFTOL004626:0.004317,PAFTOL009263:0.032112):0.031313,SRR5036296:0.000001):0.024891,PAFTOL004636:0.057889):0.025146,(PAFTOL004578:0.016292,((PAFTOL004556:0.026349,PAFTOL004647:0.005368):0.005352,PAFTOL009233:0.029392,PAFTOL009175:0.000001,PAFTOL008436:0.007742,PAFTOL005169:0.000001,(PAFTOL009231:0.000001,PAFTOL009261:0.094355,PAFTOL008422:0.000001,PAFTOL009303:0.000001):0.005102):0.002818):0.002726,(PAFTOL005024:0.127201,PAFTOL004658:0.000001):0.005742):0.009917):0.012582):0.011288,(PAFTOL004640:0.006485,PAFTOL004597:0.003556):0.003254):0.001767,((((PAFTOL009239:0.022978,(PAFTOL009259:0.000001,PAFTOL007498:0.000001):0.015171):0.011549,PAFTOL004644:0.009556):0.003190,(PAFTOL004563:0.000001,PAFTOL009297:0.033687):0.013697):0.003715,(PAFTOL009271:0.015700,PAFTOL004662:0.005710):0.002751):0.002620,PAFTOL004609:0.005370,((PAFTOL004627:0.000001,PAFTOL004573:0.027983):0.006350,PAFTOL004629:0.013437,PAFTOL004596:0.000001,PAFTOL004572:0.005347):0.002667,PAFTOL009243:0.005360,PAFTOL004593:0.000001,((PAFTOL004587:0.000001,PAFTOL009205:0.002205):0.000455,PAFTOL009185:0.005347):0.002674):0.003953,PAFTOL009221:0.007907,PAFTOL004553:0.000001,PAFTOL009265:0.000001,PAFTOL009281:0.007997,((PAFTOL004608:0.009087,PAFTOL004623:0.006706):0.003031,PAFTOL004583:0.002662):0.000001,PAFTOL009187:0.008314,PAFTOL008881:0.002692,PAFTOL004632:0.000001,(PAFTOL005047:0.005781,PAFTOL004601:0.005379,PAFTOL004555:0.000001,((PAFTOL009209:0.000001,PAFTOL008423:0.002675):0.002668,PAFTOL004665:0.006877):0.000001,PAFTOL009289:0.003869,PAFTOL004648:0.000001,SRR8327214:0.000001):0.001764,(SRR7905861:0.003553,PAFTOL004603:0.003896):0.001757,(PAFTOL009299:0.009080,PAFTOL004654:0.003878,(SRR5137211:0.002505,PAFTOL009245:0.000001):0.002505):0.002506,(((PAFTOL004619:0.030704,((PAFTOL004637:0.018486,((PAFTOL009315:0.008134,(PAFTOL009319:0.013379,PAFTOL009321:0.031301):0.009183):0.039441,PAFTOL009311:0.037803):0.003139):0.012332,SRR7905849:0.013642):0.002267,PAFTOL009313:0.108987):0.004371,((PAFTOL004571:0.003129,PAFTOL009267:0.007717,(PAFTOL004661:0.002788,PAFTOL004657:0.007720,PAFTOL004566:0.006089,PAFTOL004585:0.000001,SRR7905862:0.000001):0.001945):0.001963,(((PAFTOL004610:0.000001,((PAFTOL004611:0.000001,PAFTOL009235:0.000001,PAFTOL004561:0.003736):0.040191,(PAFTOL009253:0.000001,PAFTOL009237:0.000001):0.030760):0.040419):0.026308,PAFTOL004551:0.000001):0.003418,(PAFTOL009207:0.007640,PAFTOL009285:0.021861,PAFTOL008084:0.000001):0.005046):0.003048,PAFTOL009269:0.000001,PAFTOL004564:0.010299):0.019563):0.003504,PAFTOL008439:0.011867,SRR5137212:0.000001):0.011253);
(((((PAFTOL009285:0.002480,PAFTOL008084:0.000001):0.000829,(PAFTOL004551:0.002502,PAFTOL009207:0.002509):0.002493):0.000823,PAFTOL009267:0.000833):0.000799,PAFTOL009269:0.006719):0.003352,(((PAFTOL004610:0.000001,PAFTOL004611:0.000001):0.001642,PAFTOL009235:0.002474,PAFTOL004561:0.003295):0.005798,(PAFTOL009237:0.005096,PAFTOL009253:0.010952):0.000811):0.003333,((PAFTOL004585:0.000001,PAFTOL004657:0.001337,SRR7905862:0.000001):0.009397,((((((((PAFTOL009259:0.000001,PAFTOL007498:0.000001):0.009161,(PAFTOL008436:0.000001,PAFTOL009175:0.008976):0.006657,(((((((PAFTOL004618:0.002498,(PAFTOL004658:0.002494,PAFTOL004660:0.004167):0.004990,PAFTOL004654:0.000846):0.000829,PAFTOL004609:0.009214):0.000816,((PAFTOL008422:0.009571,PAFTOL004565:0.002929):0.003022,PAFTOL004620:0.004179):0.000848):0.000825,((PAFTOL009229:0.000722,PAFTOL009231:0.015374):0.006796,((PAFTOL009271:0.002495,PAFTOL004662:0.000001):0.002478,(PAFTOL004578:0.003416,((PAFTOL004572:0.004078,PAFTOL009193:0.006830):0.001637,PAFTOL004596:0.004249):0.000815):0.000732):0.000828):0.000816):0.000823,PAFTOL009185:0.007499):0.000750,(PAFTOL004647:0.040245,PAFTOL009261:0.012304):0.006602):0.004222,(PAFTOL009297:0.009468,PAFTOL009233:0.017337):0.000547):0.000820,((PAFTOL004563:0.004163,PAFTOL004644:0.004143):0.006654,PAFTOL009239:0.009909):0.000964,((PAFTOL004604:0.000809,PAFTOL004603:0.004170):0.002502,(PAFTOL009221:0.000001,PAFTOL005169:0.002594):0.005012):0.002473):0.001695,PAFTOL008881:0.006683):0.001665,((((PAFTOL005026:0.003327,PAFTOL009205:0.000831):0.006686,((((PAFTOL004665:0.009233,SRR7905861:0.002266,PAFTOL004547:0.015010,((PAFTOL004648:0.002476,(SRR8327214:0.004560,PAFTOL009289:0.000001,PAFTOL005047:0.000001):0.001135):0.001130,PAFTOL004601:0.000824,((PAFTOL008423:0.000824,PAFTOL004555:0.000001):0.000822,PAFTOL009209:0.002269):0.000758):0.001508):0.000751,(PAFTOL004597:0.003795,((PAFTOL009303:0.004866,PAFTOL004632:0.000001):0.004973,PAFTOL009265:0.005801,PAFTOL004626:0.003014):0.000751,(PAFTOL004553:0.006640,((SRR5137213:0.000822,PAFTOL004605:0.001643,PAFTOL009187:0.001643,PAFTOL009263:0.001643,(PAFTOL004639:0.002026,PAFTOL009249:0.003931):0.000415,PAFTOL009301:0.003486):0.001504,PAFTOL005042:0.000848,((PAFTOL009299:0.003292,PAFTOL009251:0.003294,(SRR5137211:0.003303,PAFTOL009245:0.001653):0.001634):0.000813,SRR5036296:0.004981):0.000825):0.000757):0.000749):0.000751,PAFTOL004583:0.005818):0.002264,PAFTOL004587:0.010012,((PAFTOL009243:0.000824,PAFTOL004593:0.001649):0.004997,PAFTOL004574:0.003306):0.000812,PAFTOL005025:0.004158):0.002298,(PAFTOL009255:0.001697,PAFTOL009257:0.002473):0.005102):0.002296):0.000746,PAFTOL004640:0.006676,(PAFTOL009281:0.004127,PAFTOL004629:0.002485):0.008291):0.001472,((((PAFTOL004666:0.004980,PAFTOL009183:0.000838):0.000824,PAFTOL004668:0.000001,PAFTOL009279:0.000001,PAFTOL004667:0.000001,PAFTOL004562:0.001645,PAFTOL004642:0.004148,PAFTOL004613:0.007493,PAFTOL004617:0.005830,((PAFTOL009287:0.000001,(PAFTOL009291:0.005835,PAFTOL004625:0.004998):0.000797):0.001651,PAFTOL009203:0.002476,PAFTOL004560:0.000001):0.000823):0.002475,((PAFTOL009227:0.000830,((PAFTOL009195:0.002486,PAFTOL004652:0.003320):0.000823,(PAFTOL004638:0.002478,PAFTOL004577:0.001656,PAFTOL005043:0.000825):0.000823):0.000825,PAFTOL009181:0.003326):0.003313,(((PAFTOL004594:0.000824,PAFTOL013501:0.003328,((PAFTOL004624:0.001651,((PAFTOL009241:0.000001,PAFTOL009223:0.000001):0.000820,PAFTOL009225:0.000001):0.000001,((PAFTOL004600:0.000001,PAFTOL004554:0.000001,PAFTOL004631:0.000826,(PAFTOL004598:0.001650,(PAFTOL008062:0.000001,PAFTOL009219:0.000001):0.001646):0.000825,PAFTOL004590:0.000001,((PAFTOL004591:0.000825,PAFTOL004646:0.001651):0.000816,PAFTOL009295:0.004375):0.000003,PAFTOL009215:0.000001,PAFTOL004664:0.000001):0.000417,PAFTOL004552:0.000823):0.000402):0.000823,PAFTOL009199:0.004152):0.000823,PAFTOL004599:0.003780,(PAFTOL009293:0.006677,(PAFTOL008417:0.003305,PAFTOL008060:0.000001,PAFTOL005035:0.001658,PAFTOL009197:0.001652,PAFTOL009283:0.002267):0.000412):0.000341):0.000797,PAFTOL008419:0.000001):0.001622,PAFTOL009217:0.007498):0.000773):0.000799,(((PAFTOL009191:0.003312,(PAFTOL009189:0.000822,PAFTOL005024:0.001659):0.002482):0.001661,PAFTOL004653:0.004149):0.000803,PAFTOL004584:0.002486):0.002478):0.007520,((PAFTOL004567:0.006695,PAFTOL004633:0.005025):0.000991,(PAFTOL004568:0.005848,PAFTOL004635:0.011731,PAFTOL004634:0.007568):0.007320):0.005931):0.002263):0.000773):0.002966,PAFTOL008439:0.018005):0.005835,(PAFTOL009247:0.000001,SRR7905849:0.000001):0.009751):0.006730,((PAFTOL004637:0.010077,(SRR5137212:0.018742,PAFTOL004619:0.011550):0.004813):0.006889,((((PAFTOL009319:0.016887,PAFTOL009315:0.021292):0.003705,PAFTOL009321:0.016930):0.041133,PAFTOL009311:0.044738):0.009777,(PAFTOL009179:0.012040,PAFTOL009313:0.051367):0.059804):0.020639):0.011206):0.022194,(PAFTOL004564:0.005977,PAFTOL004571:0.004890):0.003751):0.001431):0.000694);
((PAFTOL008881:0.013298,(PAFTOL005025:0.000001,(PAFTOL004587:0.007837,((PAFTOL004597:0.013266,PAFTOL004547:0.008057,((PAFTOL004553:0.010488,PAFTOL009187:0.002614,(SRR5137211:0.005205,PAFTOL009245:0.002676):0.002588):0.002602,PAFTOL004583:0.005428):0.002582):0.002577,(PAFTOL004640:0.007835,PAFTOL004593:0.002577,PAFTOL009243:0.005212,PAFTOL004574:0.007841):0.002577,(PAFTOL009251:0.008055,(PAFTOL009301:0.007820,PAFTOL009249:0.002628):0.002603):0.002525,(SRR5036296:0.002677,(PAFTOL004639:0.005487,(PAFTOL004626:0.000001,PAFTOL004605:0.010710):0.002659,PAFTOL009263:0.000001):0.005373):0.002614,(PAFTOL009303:0.000001,PAFTOL004632:0.000001):0.008021,PAFTOL009299:0.000001,PAFTOL009265:0.005300):0.002842,PAFTOL008436:0.007845,(PAFTOL009205:0.000001,PAFTOL005026:0.000001):0.002575,(PAFTOL009209:0.000001,PAFTOL008423:0.000001,PAFTOL004555:0.000001,(PAFTOL009289:0.000001,((SRR7905849:0.039716,SRR7905861:0.009202):0.016971,SRR8327214:0.000674):0.032845):0.016962,(PAFTOL004648:0.018612,PAFTOL005047:0.000001):0.002576,PAFTOL004665:0.002644,PAFTOL004601:0.010468):0.005495):0.002669):0.013723,(PAFTOL004644:0.010649,PAFTOL004563:0.024262):0.002976):0.005320,(((PAFTOL009269:0.012435,((PAFTOL009207:0.000001,PAFTOL004551:0.000001,(PAFTOL009285:0.002888,PAFTOL008084:0.000001):0.005798):0.002894,PAFTOL009267:0.005898,(PAFTOL004571:0.002980,((((PAFTOL004566:0.000001,SRR7905862:0.000001):0.014317,PAFTOL004564:0.026850,PAFTOL004585:0.000001,PAFTOL004657:0.002895):0.015951,PAFTOL004661:0.008466):0.013077,((PAFTOL009237:0.000001,PAFTOL004561:0.011807,(PAFTOL009235:0.002901,(PAFTOL004610:0.000001,PAFTOL004611:0.000001):0.002901):0.002920):0.002908,PAFTOL009253:0.002923):0.009093):0.003002):0.003176):0.002546):0.031939,((PAFTOL009313:0.142548,PAFTOL004637:0.005269):0.013779,((PAFTOL009321:0.048680,PAFTOL009319:0.042077,PAFTOL009315:0.043260):0.063096,PAFTOL009311:0.036272):0.015844):0.005028):0.007725,PAFTOL004619:0.051061):0.008943,(((PAFTOL004634:0.005398,PAFTOL004635:0.013949):0.002457,PAFTOL004568:0.027167):0.002743,(((((PAFTOL004652:0.010687,(PAFTOL004667:0.000001,PAFTOL004562:0.002584):0.002593):0.002595,(PAFTOL004613:0.005923,(PAFTOL004668:0.000001,PAFTOL009181:0.000001,PAFTOL004617:0.000001,PAFTOL005024:0.000001,PAFTOL009189:0.000001):0.002617):0.005202,((PAFTOL009217:0.007836,PAFTOL009293:0.000001,PAFTOL004552:0.000001,PAFTOL004631:0.000001,(((PAFTOL008417:0.002906,PAFTOL004624:0.000001):0.002875,PAFTOL009241:0.000001,PAFTOL009223:0.000001,PAFTOL009225:0.000001):0.005762,PAFTOL009219:0.000001,PAFTOL009215:0.002870,PAFTOL004664:0.000001,PAFTOL009283:0.000001,PAFTOL004599:0.000001,PAFTOL009199:0.002870):0.005758,PAFTOL008060:0.000001,PAFTOL009179:0.007458,PAFTOL008062:0.000001,PAFTOL004554:0.000001,PAFTOL004646:0.000001,PAFTOL004594:0.000001,PAFTOL004598:0.005188):0.002584,(PAFTOL005035:0.000001,PAFTOL004642:0.005204,(PAFTOL004625:0.002691,(PAFTOL009287:0.017831,PAFTOL009291:0.005832,PAFTOL009227:0.000001):0.005185,(PAFTOL004560:0.002592,PAFTOL004638:0.000001,PAFTOL004577:0.000001,PAFTOL005043:0.000001):0.002584,PAFTOL009203:0.005211):0.002584,PAFTOL008419:0.002597,PAFTOL004653:0.002616,((PAFTOL004666:0.002582,PAFTOL009279:0.000001):0.002592,((PAFTOL009197:0.002580,PAFTOL004590:0.000001,PAFTOL004591:0.000001,PAFTOL004600:0.000001):0.003876,PAFTOL008063:0.004014):0.007863):0.002596,PAFTOL013501:0.005212,PAFTOL005042:0.000001):0.002586,(PAFTOL004567:0.008119,(PAFTOL009191:0.002597,PAFTOL004584:0.002667):0.002611):0.002590):0.002584):0.002586,PAFTOL009183:0.002723):0.002572,PAFTOL004633:0.027862,(PAFTOL009185:0.005176,(PAFTOL009281:0.006764,PAFTOL004629:0.005954):0.006825,(PAFTOL009221:0.002656,PAFTOL004603:0.002664,PAFTOL005169:0.002658,PAFTOL004604:0.002587):0.005204):0.002587):0.002633,PAFTOL009175:0.011323):0.002583,(PAFTOL009239:0.010650,((PAFTOL004582:0.002589,(PAFTOL008439:0.079101,(PAFTOL009231:0.009515,PAFTOL009229:0.000001):0.002687):0.003670,(PAFTOL007498:0.010775,PAFTOL009297:0.009895):0.006635,PAFTOL004620:0.007839):0.007636,((PAFTOL004556:0.000001,PAFTOL004647:0.002591):0.002573,PAFTOL009261:0.016130):0.005259,(((PAFTOL009193:0.000001,PAFTOL004572:0.007872):0.002612,(PAFTOL004654:0.000001,PAFTOL004596:0.002659):0.002646,PAFTOL004578:0.002623):0.002600,((PAFTOL004658:0.002590,PAFTOL004649:0.010510,PAFTOL004660:0.002660):0.002608,PAFTOL004618:0.000001,PAFTOL004609:0.007905):0.005195,PAFTOL008421:0.005330,PAFTOL004573:0.002736,((PAFTOL004636:0.003822,(PAFTOL004627:0.008206,PAFTOL008422:0.000001):0.005407):0.003919,PAFTOL004623:0.007933):0.002711,PAFTOL009271:0.018553):0.002588,PAFTOL004608:0.010678):0.003825):0.003832):0.003998);
(((PAFTOL009299:0.007828,(PAFTOL009251:0.006920,(SRR5137211:0.009170,PAFTOL009245:0.003742):0.005516):0.001726,SRR5036296:0.005956):0.001387,((((PAFTOL004553:0.005044,PAFTOL009187:0.000001):0.004316,PAFTOL004583:0.007332):0.002223,(PAFTOL004632:0.000001,PAFTOL009303:0.002877):0.004088):0.001415,((PAFTOL004597:0.013317,PAFTOL005042:0.000718):0.000841,(PAFTOL009265:0.014427,((((((PAFTOL009289:0.000001,SRR8327214:0.008292):0.005530,PAFTOL005047:0.003691):0.001905,PAFTOL004648:0.004497):0.003168,PAFTOL004665:0.005925,(PAFTOL004601:0.014778,((PAFTOL009209:0.000001,PAFTOL008423:0.001842):0.000435,PAFTOL004555:0.001238):0.001252):0.004980):0.011035,(SRR7905861:0.004208,PAFTOL004547:0.011704):0.001736):0.002108,((PAFTOL004574:0.012494,(((((((PAFTOL004564:0.005655,PAFTOL004571:0.007976,((PAFTOL004551:0.004428,PAFTOL009207:0.000840):0.001475,(PAFTOL009285:0.003849,PAFTOL008084:0.000858):0.003354):0.006279,(PAFTOL009269:0.004860,PAFTOL009267:0.006109):0.004819):0.002213,(((PAFTOL004657:0.006280,PAFTOL004585:0.001701):0.000988,PAFTOL004661:0.007896):0.002124,(SRR7905862:0.001203,PAFTOL004566:0.004964):0.002952):0.003747):0.001638,(((PAFTOL004561:0.006738,(PAFTOL004611:0.000929,PAFTOL009235:0.003991):0.001162):0.001394,PAFTOL004610:0.003920,PAFTOL009253:0.016410):0.001920,PAFTOL009237:0.010891):0.012962):0.031098,(PAFTOL004619:0.032134,((((PAFTOL009313:0.096407,((PAFTOL009319:0.021815,PAFTOL009315:0.035683):0.009865,PAFTOL009321:0.054799):0.046063):0.004064,PAFTOL009311:0.039514):0.020035,PAFTOL004637:0.015063):0.003420,SRR5137212:0.023749):0.003097):0.002638):0.002815,(PAFTOL009247:0.008975,SRR7905849:0.006050):0.013429):0.001866,PAFTOL008439:0.018393):0.008739,PAFTOL009233:0.023644,(((((((PAFTOL004667:0.003100,(PAFTOL009279:0.002027,PAFTOL004666:0.002414):0.003651):0.004948,((PAFTOL004617:0.005544,PAFTOL004562:0.006803):0.002953,PAFTOL004653:0.008481):0.000401,PAFTOL008419:0.002668,((((((PAFTOL009287:0.004408,PAFTOL009291:0.004081):0.001260,PAFTOL004560:0.006212):0.001846,(((PAFTOL004638:0.000001,PAFTOL005043:0.000001):0.001721,PAFTOL004625:0.009330):0.000926,(PAFTOL004652:0.002659,PAFTOL004577:0.008955):0.003310,PAFTOL009203:0.004638):0.002633,PAFTOL009195:0.005063,PAFTOL009227:0.007702):0.003629,(PAFTOL009179:0.023529,PAFTOL009181:0.001984,PAFTOL009183:0.003237):0.001267):0.000836,PAFTOL004584:0.008680):0.000819,PAFTOL004642:0.013517):0.001408):0.001665,((PAFTOL013501:0.008474,((PAFTOL004668:0.000001,(PAFTOL005024:0.000001,PAFTOL009189:0.000001):0.000312):0.000340,PAFTOL009191:0.007954):0.000568):0.001419,PAFTOL004613:0.011107):0.000563,((((PAFTOL009219:0.001317,PAFTOL004631:0.001969,((PAFTOL004590:0.002634,(PAFTOL009199:0.003509,PAFTOL009283:0.002401):0.001685):0.001125,PAFTOL004591:0.000001,PAFTOL009197:0.008434,(PAFTOL009293:0.000001,PAFTOL004664:0.000001):0.003760):0.001596):0.000532,((((PAFTOL004594:0.001035,(PAFTOL009217:0.004533,PAFTOL004598:0.002468):0.001870):0.000500,PAFTOL008062:0.004640):0.002581,PAFTOL008417:0.002597):0.000502,(PAFTOL004554:0.000846,PAFTOL004646:0.005073):0.000417,((PAFTOL009241:0.002950,(PAFTOL004624:0.001265,PAFTOL004552:0.000842):0.000840,PAFTOL009225:0.002527,PAFTOL009223:0.000422):0.000841,PAFTOL009215:0.002945):0.000420):0.001696,(PAFTOL008063:0.005280,PAFTOL004600:0.001313):0.000652,PAFTOL008060:0.001310):0.000546,(PAFTOL009295:0.027994,PAFTOL005035:0.004669):0.000534):0.001586,PAFTOL004599:0.005533):0.004329):0.010505,(((((PAFTOL004635:0.012978,PAFTOL004568:0.006504):0.002671,PAFTOL004634:0.009326):0.007807,PAFTOL004633:0.012789):0.003324,((PAFTOL009221:0.002567,PAFTOL005169:0.011462):0.007161,(PAFTOL004567:0.013883,(PAFTOL004629:0.010986,PAFTOL009281:0.012428):0.001635):0.000456):0.000416):0.000413,(PAFTOL004604:0.007252,PAFTOL004603:0.005725):0.006132):0.000413):0.004236,PAFTOL008881:0.014039):0.000769,((((((PAFTOL004596:0.007065,PAFTOL004578:0.013702):0.000820,(PAFTOL009261:0.016116,(PAFTOL004556:0.003752,PAFTOL004647:0.006302):0.006430):0.002724):0.001375,((PAFTOL009231:0.010290,PAFTOL009229:0.005616):0.001843,(PAFTOL004649:0.007596,PAFTOL004618:0.004177):0.000860,(PAFTOL004660:0.005225,PAFTOL004658:0.008016):0.001290,PAFTOL004609:0.008077):0.005652):0.001336,((((PAFTOL004565:0.016752,PAFTOL004623:0.015074):0.002732,PAFTOL004627:0.012729):0.001718,PAFTOL004654:0.005206,PAFTOL004620:0.000001,(PAFTOL004573:0.010080,(PAFTOL009271:0.000821,PAFTOL004662:0.004046):0.015313):0.002944,((PAFTOL008422:0.017465,PAFTOL004636:0.013028):0.004368,PAFTOL009193:0.010553):0.001379):0.000686,PAFTOL004572:0.016944,PAFTOL008421:0.020545):0.002726):0.005569,(PAFTOL004608:0.006271,PAFTOL004582:0.005656):0.009716):0.007021,(PAFTOL004644:0.012107,((PAFTOL007498:0.002315,PAFTOL009259:0.001736):0.009310,(PAFTOL004563:0.010670,PAFTOL009297:0.007946):0.000485,PAFTOL009239:0.012437):0.002315):0.002678):0.000397):0.000179,((((PAFTOL004593:0.014962,PAFTOL004640:0.012921):0.001909,(PAFTOL009205:0.002726,PAFTOL005026:0.000681,PAFTOL005025:0.002733):0.004076):0.000347,PAFTOL009185:0.011917):0.001057,((PAFTOL008436:0.007886,PAFTOL009175:0.024353):0.004697,(PAFTOL009257:0.007793,PAFTOL009255:0.005934):0.011707):0.000726):0.005961):0.000213):0.002580):0.002581,(PAFTOL009243:0.000001,PAFTOL004587:0.009065):0.013107):0.000862):0.000254):0.000221):0.000481):0.002229):0.002227,SRR5137213:0.003389,PAFTOL009249:0.003967,PAFTOL009301:0.009386,((PAFTOL004626:0.002659,PAFTOL004639:0.006243):0.000527,PAFTOL004605:0.010548):0.000455,PAFTOL009263:0.005808);
((PAFTOL009295:0.000001,PAFTOL013501:0.009627,PAFTOL009231:0.042134,PAFTOL009223:0.000001):0.006848,PAFTOL004668:0.000001,(PAFTOL009283:0.002197,PAFTOL008060:0.000001):0.004163,PAFTOL004552:0.000001,(PAFTOL008063:0.001720,((PAFTOL008062:0.000001,PAFTOL009219:0.000001):0.011817,PAFTOL009215:0.000001):0.001892):0.002041,((PAFTOL004646:0.002949,(PAFTOL009241:0.000001,PAFTOL009225:0.004443,PAFTOL008417:0.011216):0.001143):0.002978,PAFTOL004554:0.021156,((PAFTOL004600:0.034661,(PAFTOL008419:0.012000,PAFTOL004642:0.010772):0.004893,((((PAFTOL009187:0.004640,PAFTOL004639:0.007276):0.000276,((PAFTOL004574:0.132165,(PAFTOL004555:0.000001,PAFTOL008423:0.000001):0.006567):0.011445,PAFTOL009209:0.008365):0.034418):0.034925,PAFTOL008881:0.004567):0.005451,((PAFTOL009205:0.028308,PAFTOL005026:0.000001):0.004357,((PAFTOL004644:0.007885,PAFTOL009239:0.028271):0.005164,(((PAFTOL004596:0.005616,PAFTOL004578:0.009301):0.006511,((PAFTOL004647:0.009379,((PAFTOL004593:0.014606,PAFTOL009243:0.000001):0.022292,((((((PAFTOL009253:0.000001,(PAFTOL004661:0.003407,PAFTOL004564:0.018050):0.003424,(PAFTOL009267:0.007161,(PAFTOL009269:0.165710,(PAFTOL009285:0.009864,PAFTOL008084:0.000001):0.005473):0.003540,PAFTOL004571:0.010653):0.007763,PAFTOL009207:0.000001,PAFTOL004657:0.006429,PAFTOL004551:0.000001,PAFTOL004566:0.000001):0.002585,PAFTOL004585:0.017543):0.005050,SRR7905862:0.004794):0.000794,((PAFTOL004610:0.002117,PAFTOL004611:0.002675):0.001438,(PAFTOL004561:0.022023,PAFTOL009235:0.000773):0.001366):0.008186):0.026026,((PAFTOL009315:0.432270,(PAFTOL009313:0.119680,(PAFTOL009321:0.020583,PAFTOL009319:0.043651):0.057813):0.019314):0.016301,SRR7905849:0.015456):0.002322,SRR5137212:0.009775):0.001014,PAFTOL004619:0.025396):0.011077,((PAFTOL004626:0.004119,PAFTOL004605:0.004490):0.001722,(PAFTOL009303:0.000001,PAFTOL004632:0.000001):0.010963,((PAFTOL004553:0.006962,PAFTOL009263:0.028708,PAFTOL004583:0.003381):0.005170,(PAFTOL005042:0.000001,SRR5036296:0.001936,SRR5137211:0.003068):0.000999):0.002471,(PAFTOL009301:0.000001,((((PAFTOL004648:0.015501,(SRR8327214:0.001452,PAFTOL005047:0.009561):0.001443):0.004498,(PAFTOL004665:0.004234,PAFTOL004601:0.000001):0.006843,SRR7905861:0.006537):0.000717,(SRR5137213:0.198103,PAFTOL009289:0.073628):0.003607):0.000051,PAFTOL004597:0.008886):0.000024):0.000024):0.009836):0.024346):0.008035,(PAFTOL008421:0.020677,(((PAFTOL004649:0.010225,PAFTOL009229:0.046895):0.003047,PAFTOL004609:0.010407,PAFTOL004618:0.008880):0.002488,PAFTOL004658:0.000001):0.007279):0.003276):0.012578):0.005483,((((((PAFTOL004662:0.005144,PAFTOL009271:0.000001):0.023888,PAFTOL004654:0.003357):0.001493,((((PAFTOL005035:0.000001,PAFTOL009247:0.000001,PAFTOL004587:0.009821,PAFTOL009185:0.016974,((PAFTOL009257:0.007504,PAFTOL009255:0.019351):0.019091,(PAFTOL009233:0.069400,((PAFTOL004567:0.022804,PAFTOL004633:0.004496):0.007946,(PAFTOL009281:0.037385,PAFTOL009221:0.000001):0.042683,PAFTOL004603:0.002264):0.002819):0.009584,(PAFTOL008439:0.022636,((PAFTOL007498:0.000001,PAFTOL009259:0.000001):0.008815,((PAFTOL004547:0.014835,PAFTOL009175:0.000001):0.005188,PAFTOL008436:0.000001):0.005126):0.010742):0.004389):0.010856,((PAFTOL004664:0.011401,PAFTOL009217:0.005820,PAFTOL004599:0.013803,((PAFTOL009189:0.005326,PAFTOL004638:0.004895):0.000139,(PAFTOL009191:0.006048,PAFTOL009203:0.005660):0.001261):0.004118):0.012452,(((PAFTOL009245:0.003934,PAFTOL009299:0.002159,PAFTOL009251:0.000001):0.002461,PAFTOL009265:0.011868):0.007581,PAFTOL004640:0.004674):0.004531):0.001597):0.003787,(PAFTOL009297:0.000001,PAFTOL004563:0.000001):0.021722):0.001983,PAFTOL009193:0.024774,(PAFTOL004556:0.002397,((PAFTOL008422:0.003036,PAFTOL004636:0.005054):0.015092,((PAFTOL009311:0.000001,PAFTOL009179:0.208094):0.627046,PAFTOL004623:0.002526):0.008410):0.014749):0.002070):0.001919,PAFTOL005025:0.000001):0.007029):0.015113,(PAFTOL004627:0.006967,PAFTOL004620:0.025290):0.012568):0.013197,PAFTOL004572:0.006839):0.000907,((PAFTOL004608:0.005791,PAFTOL004582:0.003456):0.004630,PAFTOL004573:0.018296):0.005850):0.000995):0.001624):0.001719,(PAFTOL004629:0.032193,(PAFTOL004604:0.008082,(PAFTOL004634:0.015968,(PAFTOL004635:0.038622,PAFTOL004568:0.021194):0.000061):0.013858):0.001988):0.007642,PAFTOL004637:0.024780):0.001693):0.008711):0.001235,(PAFTOL004598:0.005505,PAFTOL009197:0.000001,((((PAFTOL004653:0.016624,(PAFTOL009291:0.007818,PAFTOL009287:0.002290):0.002629):0.001095,PAFTOL009227:0.002917,((PAFTOL004562:0.004456,PAFTOL004617:0.006986):0.007146,PAFTOL004584:0.000001):0.001468,(PAFTOL004560:0.010109,PAFTOL004577:0.000001):0.001285,(PAFTOL005024:0.004790,PAFTOL009195:0.011015):0.001331):0.003436,PAFTOL004652:0.000980,PAFTOL005043:0.004901):0.000966,PAFTOL004625:0.001954):0.004913,(PAFTOL004590:0.000001,(PAFTOL004666:0.002976,PAFTOL004667:0.002273,PAFTOL009199:0.000001,PAFTOL009293:0.004303):0.001944,(PAFTOL004591:0.003350,(PAFTOL004624:0.005158,PAFTOL004631:0.048256):0.001301):0.000099):0.001958,(PAFTOL009279:0.003584,PAFTOL004613:0.008346):0.002051):0.000945):0.002152):0.003977,PAFTOL004594:0.010447);
(((PAFTOL004638:0.008674,PAFTOL004599:0.010216,((PAFTOL009295:0.000001,PAFTOL004631:0.012243,PAFTOL004552:0.000001,PAFTOL004624:0.011821):0.014034,PAFTOL008417:0.004224,PAFTOL004590:0.008660,PAFTOL004646:0.003623):0.006214,((PAFTOL008419:0.012881,(((PAFTOL004644:0.020656,((PAFTOL007498:0.063529,PAFTOL009259:0.009757):0.005382,PAFTOL009239:0.011037,PAFTOL004563:0.017266):0.000561):0.013564,(PAFTOL009257:0.001988,PAFTOL009255:0.023011):0.052117,((((PAFTOL009311:0.127060,(PAFTOL009313:0.140048,(PAFTOL009319:0.044388,PAFTOL009321:0.041114):0.089609):0.004265):0.020896,(PAFTOL004637:0.049813,PAFTOL004619:0.098639):0.002699):0.009316,(((PAFTOL004566:0.010594,(PAFTOL004661:0.013064,PAFTOL004657:0.005337):0.005230,(PAFTOL004571:0.009198,(((((PAFTOL004660:0.193046,PAFTOL009235:0.002844,PAFTOL004611:0.019452,PAFTOL004610:0.006565):0.008116,PAFTOL004561:0.011900):0.004662,PAFTOL009253:0.016441,PAFTOL009237:0.041014):0.051671,PAFTOL009267:0.052298):0.015824,(PAFTOL009269:0.018105,(PAFTOL004551:0.009369,PAFTOL009207:0.000001):0.048462):0.008020):0.005984):0.002941):0.008607,((PAFTOL004564:0.051876,PAFTOL008084:0.000001):0.001156,PAFTOL009285:0.003789):0.008910):0.002714,PAFTOL004585:0.010059):0.035375):0.023970,(((((PAFTOL005169:0.000001,((PAFTOL004620:0.017141,PAFTOL004572:0.007042):0.004612,((PAFTOL009231:0.057083,(PAFTOL004649:0.006734,(PAFTOL009229:0.014301,PAFTOL004618:0.004284):0.004099):0.007214):0.010908,(PAFTOL004578:0.007362,PAFTOL004596:0.009247):0.003093,(((PAFTOL008422:0.037593,PAFTOL004573:0.035128):0.001827,PAFTOL004627:0.028496):0.016415,PAFTOL004623:0.019643):0.013467):0.003590):0.000234):0.000242,((PAFTOL009233:0.257526,PAFTOL004658:0.000001):0.092132,PAFTOL004609:0.001354):0.010790):0.000904,(PAFTOL004556:0.002175,PAFTOL004647:0.005555):0.011447):0.007224,PAFTOL004582:0.019777):0.000945,(PAFTOL009243:0.006077,PAFTOL004593:0.001868):0.011562,((PAFTOL004574:0.010492,PAFTOL004587:0.012776):0.004105,((PAFTOL009301:0.049492,(PAFTOL009245:0.013594,(PAFTOL004632:0.033227,((PAFTOL009263:0.016804,(PAFTOL004553:0.029426,PAFTOL009187:0.007817):0.014204,((PAFTOL004605:0.015004,(PAFTOL004626:0.010056,PAFTOL004639:0.008081):0.008241):0.004683,PAFTOL005042:0.011730):0.002502,(PAFTOL009299:0.019602,PAFTOL009303:0.018419):0.046906):0.002235,PAFTOL004597:0.021607):0.002118):0.009722,PAFTOL004583:0.009845):0.001755):0.002491,(PAFTOL004648:0.006276,PAFTOL005047:0.014181):0.004444):0.009230):0.006176,((PAFTOL009297:0.012249,PAFTOL008436:0.019563):0.002745,PAFTOL004547:0.017333,((PAFTOL008881:0.021932,(PAFTOL004608:0.030514,(PAFTOL004636:0.016927,(PAFTOL009271:0.007698,PAFTOL004662:0.022700):0.019279,PAFTOL004654:0.014384):0.004777):0.005022,PAFTOL009185:0.018749,((PAFTOL005025:0.004568,(PAFTOL009205:0.022775,PAFTOL005026:0.003648):0.008170):0.036379,PAFTOL008439:0.025520):0.003720):0.003046,((((PAFTOL004635:0.222856,PAFTOL004634:0.011591):0.012713,PAFTOL004568:0.029828):0.010707,PAFTOL004633:0.016013):0.001256,(PAFTOL009221:0.016545,PAFTOL004604:0.015140):0.004825):0.005659):0.000113):0.004388,((((PAFTOL009281:0.000001,PAFTOL004629:0.042168):0.041606,((SRR7905862:0.031894,(SRR5137212:0.070355,SRR7905849:0.030930):0.000679):0.020754,(PAFTOL009175:0.153869,((SRR5036296:0.037413,SRR5137213:0.004628,SRR5137211:0.008730):0.003393,(SRR7905861:0.007174,(PAFTOL009289:0.012494,SRR8327214:0.000001):0.006998):0.002419):0.003657):0.003311):0.011993):0.022074,((((PAFTOL008421:0.019564,PAFTOL004565:0.014152):0.004594,PAFTOL009193:0.009754):0.007515,PAFTOL009261:0.017645):0.014978,(PAFTOL009249:0.013910,(PAFTOL009265:0.014709,PAFTOL009251:0.013521):0.008671):0.010447,PAFTOL004640:0.032014):0.027870):0.024718,(PAFTOL004665:0.007352,((PAFTOL004555:0.011170,PAFTOL009209:0.002688,PAFTOL008423:0.008934):0.006498,PAFTOL004601:0.027405):0.018955):0.029682):0.024111):0.007024):0.009072):0.002337,PAFTOL004603:0.023288):0.013610):0.001713,(PAFTOL009291:0.011073,PAFTOL009203:0.031392,(PAFTOL004652:0.018016,(PAFTOL004560:0.014713,PAFTOL004577:0.000001):0.008153):0.019708):0.004836,((PAFTOL004666:0.000001,PAFTOL009279:0.003952,PAFTOL004667:0.008497):0.007182,((PAFTOL004613:0.019117,(PAFTOL004664:0.000001,(PAFTOL013501:0.023679,PAFTOL009183:0.053346):0.010980):0.007952,PAFTOL005024:0.008361,PAFTOL008063:0.010146,(PAFTOL005043:0.000001,PAFTOL009189:0.008501):0.009385,PAFTOL009195:0.029013,PAFTOL009241:0.000001):0.000001,PAFTOL008060:0.000001):0.003286,PAFTOL004642:0.019890,(PAFTOL004617:0.015805,(PAFTOL004562:0.000001,PAFTOL005035:0.000001):0.011327,PAFTOL009227:0.012618,PAFTOL009287:0.035339):0.003855):0.001899):0.003884):0.001084,(PAFTOL004625:0.009199,(PAFTOL009191:0.005225,PAFTOL009217:0.005164):0.007817,PAFTOL004584:0.010663):0.005560):0.003702,PAFTOL004653:0.048713,((PAFTOL004668:0.000001,PAFTOL009225:0.007373,PAFTOL009223:0.006506,((PAFTOL009219:0.031572,PAFTOL008062:0.003315):0.003639,PAFTOL004600:0.024946,((PAFTOL009199:0.000001,PAFTOL009283:0.000001):0.005311,(PAFTOL004598:0.070081,PAFTOL004591:0.002170):0.002377):0.003523):0.000595,PAFTOL004554:0.000001):0.000929,PAFTOL009293:0.000001,(PAFTOL004594:0.003491,PAFTOL009215:0.000653):0.005433):0.002208);
((PAFTOL004637:0.026052,PAFTOL004619:0.033317,((PAFTOL009313:0.136448,(PAFTOL009315:0.049951,PAFTOL009321:0.013993):0.029217):0.020256,PAFTOL009311:0.037889):0.046689):0.010817,((((PAFTOL004564:0.020602,(((SRR7905862:0.016078,(PAFTOL004585:0.004691,PAFTOL004566:0.004769):0.001559,PAFTOL004661:0.004647):0.009572,PAFTOL009285:0.006398):0.001450,PAFTOL008084:0.000001):0.001540,PAFTOL009207:0.001579,PAFTOL004551:0.000001):0.001539,PAFTOL009267:0.001566,PAFTOL009269:0.006234):0.004043,(((((PAFTOL004611:0.001545,PAFTOL004610:0.001539):0.004704,PAFTOL009235:0.004667):0.003804,PAFTOL004561:0.000001):0.003966,PAFTOL009237:0.004587):0.003415,PAFTOL009253:0.004841):0.016226):0.020802,(PAFTOL009247:0.005886,SRR7905849:0.015853):0.007880):0.007754,((((PAFTOL004572:0.010938,PAFTOL004578:0.019079,PAFTOL004620:0.003186):0.001540,((PAFTOL004636:0.022534,PAFTOL004582:0.014118,(PAFTOL008421:0.012536,(PAFTOL009271:0.008920,PAFTOL004662:0.003080):0.006741):0.001498):0.001533,(((PAFTOL004660:0.000001,PAFTOL004658:0.004665,PAFTOL009229:0.003145,PAFTOL004609:0.003175,PAFTOL004649:0.004708,PAFTOL004618:0.000001):0.004630,PAFTOL009231:0.001558):0.003070,(PAFTOL008422:0.009900,((PAFTOL004565:0.017770,PAFTOL004623:0.007842):0.002664,PAFTOL004627:0.011428):0.001848):0.002635,PAFTOL004573:0.009367):0.001518,(PAFTOL004654:0.001577,PAFTOL004608:0.005906):0.001900):0.001522,PAFTOL009261:0.023847):0.004758,((((PAFTOL004665:0.014409,(PAFTOL004547:0.013070,SRR7905861:0.003386):0.011092):0.002842,((PAFTOL004597:0.009400,(PAFTOL009303:0.000001,PAFTOL004632:0.000001):0.010874,(PAFTOL009265:0.014092,((PAFTOL004626:0.010905,PAFTOL004605:0.009257,((SRR5137211:0.000001,PAFTOL009245:0.009212):0.007672,PAFTOL009251:0.010765,PAFTOL009299:0.006276):0.001537,PAFTOL009301:0.010927):0.001519,PAFTOL004583:0.003108,(PAFTOL004553:0.012496,PAFTOL009187:0.001548,SRR5036296:0.010737):0.001528,PAFTOL004639:0.009300):0.004033):0.002106,(PAFTOL008423:0.001525,PAFTOL009209:0.000001,PAFTOL004555:0.000001):0.007709):0.001538,(PAFTOL004593:0.006209,PAFTOL009243:0.006277):0.004621):0.001527,PAFTOL004601:0.004646):0.003070,((PAFTOL004603:0.011130,PAFTOL004604:0.003051):0.003109,(((PAFTOL004584:0.001541,((PAFTOL004652:0.004713,PAFTOL004577:0.000001):0.004624,PAFTOL005024:0.004651,(PAFTOL009227:0.007925,(PAFTOL009191:0.001553,PAFTOL009189:0.004712):0.003118,(PAFTOL004560:0.000001,PAFTOL009203:0.004680):0.001547):0.001547,(PAFTOL013501:0.009569,PAFTOL009195:0.001592,(PAFTOL009179:0.006354,PAFTOL009183:0.000001):0.007854):0.001554,PAFTOL009181:0.004746,(PAFTOL009283:0.007904,(PAFTOL009295:0.054355,PAFTOL004591:0.008622):0.003994,(PAFTOL009217:0.014286,(PAFTOL004598:0.006262,PAFTOL004594:0.000001):0.001530):0.001570):0.001546,((PAFTOL009293:0.003158,PAFTOL004664:0.000001,PAFTOL004554:0.003146,((PAFTOL009219:0.003098,PAFTOL008063:0.000001):0.001529,PAFTOL004600:0.006329):0.001570):0.001550,((PAFTOL009225:0.000001,PAFTOL009241:0.003105):0.006280,PAFTOL009199:0.003135):0.001525,PAFTOL004653:0.009358,PAFTOL004590:0.000001,((PAFTOL009197:0.015664,PAFTOL009215:0.008174):0.001508,PAFTOL004646:0.005919):0.003419):0.001541,PAFTOL004617:0.004703,PAFTOL004599:0.004678):0.001545,(PAFTOL004667:0.000001,(PAFTOL009279:0.003166,PAFTOL004666:0.003082):0.004716):0.004621,PAFTOL004668:0.000001,PAFTOL005042:0.000001,((PAFTOL008419:0.006251,(PAFTOL009287:0.009404,PAFTOL009291:0.015824,PAFTOL004625:0.003108):0.001555):0.001527,PAFTOL004562:0.012469,PAFTOL004638:0.001552):0.001541):0.001483,(PAFTOL005035:0.011489,PAFTOL004642:0.017024):0.003733):0.003259,((PAFTOL004631:0.000001,PAFTOL004552:0.000001,PAFTOL004624:0.000001):0.009528,PAFTOL008062:0.008117):0.007758):0.007879,((((((SRR8327214:0.009200,PAFTOL004648:0.000001,PAFTOL005047:0.001522):0.015739,PAFTOL005026:0.003230):0.001518,PAFTOL004640:0.009453):0.001533,(PAFTOL004587:0.017599,PAFTOL004574:0.011091):0.006117):0.001502,PAFTOL005025:0.014296):0.003153,(((PAFTOL009297:0.010945,PAFTOL004563:0.000001):0.009394,(PAFTOL009255:0.003118,PAFTOL009257:0.001520):0.010817):0.003646,PAFTOL009233:0.028365):0.001331,(((PAFTOL004634:0.010383,PAFTOL004635:0.020782):0.007060,PAFTOL004568:0.015924,PAFTOL009239:0.015862):0.006029,(PAFTOL009175:0.014016,PAFTOL008436:0.008701):0.005355,PAFTOL009259:0.000001):0.001533):0.001527):0.001524,((PAFTOL004567:0.026199,(PAFTOL004629:0.007761,PAFTOL009281:0.003107):0.007981):0.005701,PAFTOL004633:0.019259):0.001930):0.004560,(PAFTOL004644:0.017931,(PAFTOL005169:0.001949,PAFTOL009221:0.000001):0.007646):0.001515):0.001502):0.009899,PAFTOL008439:0.016170):0.017982);
((PAFTOL009245:0.000001,SRR5137211:0.000001):0.004729,PAFTOL004605:0.000001,PAFTOL004639:0.000001,(PAFTOL004632:0.000001,PAFTOL009303:0.000001):0.004762,PAFTOL004626:0.004738,(PAFTOL005042:0.000001,(((((PAFTOL004619:0.008729,PAFTOL004637:0.020688):0.004213,PAFTOL009321:0.097492):0.011958,(PAFTOL009313:0.123117,((PAFTOL004571:0.004941,(PAFTOL004551:0.004854,PAFTOL009269:0.014813,PAFTOL009207:0.000001,PAFTOL008084:0.000001,PAFTOL009285:0.000001):0.009711,(PAFTOL009235:0.004826,(PAFTOL004611:0.000001,PAFTOL004610:0.000052):0.004671):0.004892,PAFTOL004561:0.000001):0.004790,PAFTOL004661:0.004827,PAFTOL004564:0.000001,PAFTOL004657:0.000001,PAFTOL004585:0.000001,PAFTOL004566:0.004837,SRR7905862:0.009758):0.005468):0.004356):0.014555,((PAFTOL009233:0.036658,((PAFTOL009259:0.009400,PAFTOL007498:0.000001,PAFTOL009297:0.004685,PAFTOL009239:0.000001):0.004675,PAFTOL004644:0.009658):0.009700,PAFTOL009281:0.014481):0.004789,PAFTOL008881:0.000001,PAFTOL004629:0.009573):0.004754,(PAFTOL005025:0.000001,(PAFTOL004574:0.004946,PAFTOL004593:0.000001,PAFTOL009243:0.009639):0.004784):0.004754,(PAFTOL008436:0.004928,(PAFTOL009255:0.000001,PAFTOL009257:0.000001):0.004738):0.004859,(PAFTOL009221:0.000001,PAFTOL005169:0.000001):0.004752,(SRR7905849:0.020415,PAFTOL009179:0.000001,PAFTOL009185:0.004758):0.004764,PAFTOL009205:0.004750,PAFTOL005026:0.000001,PAFTOL008439:0.004867,PAFTOL004604:0.000001,PAFTOL004603:0.000001,(((PAFTOL004647:0.000001,PAFTOL004556:0.000001):0.004896,PAFTOL009261:0.004825):0.004790,PAFTOL004649:0.009778,PAFTOL004658:0.000001,PAFTOL004596:0.004780,(PAFTOL004609:0.009749,PAFTOL009311:0.095092,PAFTOL009229:0.000001,PAFTOL004618:0.009904):0.004828,PAFTOL004578:0.004806,((PAFTOL004623:0.004911,PAFTOL004627:0.014745,(PAFTOL009271:0.004882,PAFTOL004662:0.000001):0.014795,(PAFTOL008422:0.009761,PAFTOL004565:0.009816,PAFTOL004654:0.000001):0.004851,PAFTOL004573:0.000001):0.004865,((PAFTOL008421:0.005033,PAFTOL004636:0.004895):0.005015,(PAFTOL004572:0.015174,PAFTOL009193:0.004926):0.004981):0.004791,PAFTOL004582:0.000001):0.004816,PAFTOL004608:0.004792,PAFTOL004620:0.004838,PAFTOL004660:0.000001,(PAFTOL009181:0.009694,(PAFTOL004600:0.000001,(PAFTOL009225:0.004813,PAFTOL009175:0.000001):0.000006,PAFTOL008060:0.000001,PAFTOL009223:0.000001,PAFTOL009295:0.000001,PAFTOL004554:0.000001,(PAFTOL004591:0.000001,PAFTOL004646:0.000001,PAFTOL009199:0.004790):0.004789,PAFTOL005035:0.004807,PAFTOL008063:0.000001,PAFTOL009293:0.000001,PAFTOL009217:0.000001,PAFTOL009215:0.000001,PAFTOL008062:0.000001,PAFTOL004598:0.000001,PAFTOL004590:0.004864,PAFTOL004664:0.000001,PAFTOL009283:0.000001,PAFTOL004594:0.000001,PAFTOL009219:0.000001,PAFTOL004599:0.004811):0.004799,PAFTOL004642:0.000001,PAFTOL008419:0.000001,PAFTOL004666:0.000001,(PAFTOL004552:0.000001,PAFTOL009203:0.000001,PAFTOL005043:0.000001,PAFTOL008417:0.000001,PAFTOL004562:0.000001,PAFTOL004577:0.004811,PAFTOL009287:0.009700,PAFTOL004625:0.000001,PAFTOL004560:0.000001,PAFTOL004617:0.000001,PAFTOL009195:0.004830,PAFTOL009291:0.000001,PAFTOL004638:0.000001,PAFTOL009227:0.004830,PAFTOL004652:0.000001):0.004800,PAFTOL004624:0.000001,(PAFTOL004613:0.019488,PAFTOL004653:0.000001):0.004802,PAFTOL004668:0.000001,PAFTOL005024:0.004812,((PAFTOL004667:0.009646,PAFTOL004584:0.000001):0.004818,PAFTOL004631:0.000001):0.004801,PAFTOL009191:0.000001,PAFTOL013501:0.004806,PAFTOL009189:0.000001):0.009645):0.004784):0.004802,((PAFTOL004568:0.000001,PAFTOL004634:0.004765):0.009657,PAFTOL004633:0.004708,PAFTOL004567:0.004723):0.004728):0.009758,(PAFTOL009301:0.014555,(PAFTOL004648:0.004814,PAFTOL004587:0.009659,(SRR8327214:0.000001,PAFTOL005047:0.000001,PAFTOL009289:0.000001):0.004782,PAFTOL004665:0.009646):0.004780,(PAFTOL004555:0.000001,PAFTOL009209:0.000001,PAFTOL008423:0.000001):0.004809,SRR7905861:0.004834):0.004769,PAFTOL004640:0.000001):0.004737,PAFTOL004583:0.000001,PAFTOL009263:0.000001,PAFTOL009251:0.000001,PAFTOL004597:0.000001,PAFTOL009265:0.004716,(PAFTOL009249:0.000001,(PAFTOL004601:0.004857,PAFTOL009187:0.000001,PAFTOL004553:0.000001):0.004815):0.004743);
(PAFTOL004611:0.000001,PAFTOL009235:0.000001,(PAFTOL004571:0.006209,(PAFTOL008084:0.012988,PAFTOL009285:0.000001):0.033878,((PAFTOL004566:0.000001,PAFTOL004661:0.000001):0.012298,PAFTOL004657:0.011975):0.018273):0.033690,((PAFTOL004585:0.023658,SRR7905862:0.012846):0.015181,(PAFTOL009267:0.043935,(((PAFTOL004599:0.008513,PAFTOL009221:0.000913):0.001960,(SRR7905861:0.002048,SRR8327214:0.004081,(SRR5137211:0.016176,SRR5036296:0.005527):0.006998):0.011446,((((PAFTOL004604:0.002982,PAFTOL004633:0.009172):0.002906,PAFTOL004568:0.005934):0.002942,(((PAFTOL008419:0.000001,PAFTOL004577:0.000001):0.002939,(PAFTOL004582:0.024513,PAFTOL005024:0.000001):0.006036,PAFTOL004625:0.000001,PAFTOL004638:0.002935):0.002925,(PAFTOL009259:0.026158,PAFTOL004653:0.000001):0.003022):0.002945,((((PAFTOL009319:0.079461,(SRR5137212:0.011234,PAFTOL004637:0.002832):0.003865):0.008183,(PAFTOL009311:0.101005,PAFTOL008439:0.015479):0.000037):0.016701,PAFTOL004640:0.000001):0.003900,((PAFTOL004626:0.014974,(((PAFTOL004601:0.005888,PAFTOL009263:0.008938,PAFTOL009209:0.002939,PAFTOL008423:0.000001):0.002962,PAFTOL004555:0.000001):0.000004,PAFTOL005047:0.005903,PAFTOL004648:0.005916,(PAFTOL004605:0.000001,PAFTOL004639:0.000001,PAFTOL009245:0.011785,(PAFTOL009187:0.002943,(PAFTOL009301:0.011761,PAFTOL004553:0.000001):0.005917):0.002924,PAFTOL004597:0.008844,PAFTOL004632:0.005866,PAFTOL004583:0.011050):0.002744):0.002835):0.002724,PAFTOL004574:0.002933,(PAFTOL005025:0.002928,PAFTOL005026:0.002932,PAFTOL009205:0.000001):0.002932):0.008337):0.001289,PAFTOL008436:0.000001,(PAFTOL004629:0.008994,(PAFTOL004647:0.005922,PAFTOL004620:0.000001):0.002945):0.002927,(PAFTOL004618:0.002944,PAFTOL004578:0.002947,PAFTOL004649:0.002935,PAFTOL004636:0.005901,PAFTOL004596:0.000001):0.002937):0.000016,(((((PAFTOL004608:0.000001,((PAFTOL004658:0.000001,PAFTOL004654:0.012049,PAFTOL004609:0.062171):0.050794,(PAFTOL009233:0.026573,(PAFTOL009255:0.012100,PAFTOL009257:0.012048):0.006197):0.003003):0.023360):0.023163,PAFTOL009195:0.000001,PAFTOL004590:0.005885,(PAFTOL009283:0.000001,PAFTOL004600:0.000001,(PAFTOL009223:0.004722,((PAFTOL009175:0.000001,PAFTOL004619:0.019892):0.019765,PAFTOL008062:0.007549):0.040796):0.029382,PAFTOL004631:0.000001,PAFTOL004598:0.000001):0.074906,PAFTOL009227:0.011825,PAFTOL009181:0.000001,PAFTOL004624:0.000001,PAFTOL005043:0.000001,(PAFTOL009287:0.000001,PAFTOL009291:0.007340,PAFTOL004593:0.011835):0.005883,(PAFTOL009191:0.005862,PAFTOL009279:0.198206):0.000012,PAFTOL009199:0.000001):0.059926,PAFTOL008063:0.104542):0.025613,PAFTOL004584:0.003647):0.007880,PAFTOL004642:0.000001,(PAFTOL004646:0.003973,PAFTOL009219:0.003690,PAFTOL009293:0.000001,PAFTOL004594:0.004636):0.004645,(PAFTOL004668:0.005961,PAFTOL004667:0.000001):0.008294):0.004986,((((PAFTOL009303:0.005499,PAFTOL004573:0.030544):0.003033,PAFTOL009207:0.057781,(PAFTOL004603:0.187239,PAFTOL009243:0.027246):0.031133):0.006824,(PAFTOL009193:0.000001,PAFTOL004623:0.000001):0.008101):0.013286,PAFTOL004627:0.020869):0.018447):0.015196,PAFTOL008881:0.002259,((PAFTOL009297:0.019164,PAFTOL004591:0.029566):0.028334,PAFTOL008421:0.039544):0.040791):0.019573,SRR7905849:0.008469):0.021890):0.019762):0.111197,PAFTOL004610:0.008574);
(PAFTOL004646:0.003687,(PAFTOL009225:0.000001,(PAFTOL004600:0.004330,PAFTOL008060:0.000001,(PAFTOL009279:0.004424,PAFTOL004638:0.004362,PAFTOL004668:0.000001,(PAFTOL009203:0.000001,PAFTOL004560:0.004402):0.004398,(((PAFTOL004654:0.013482,((PAFTOL009261:0.000001,PAFTOL004556:0.000001):0.004364,PAFTOL004636:0.004364,PAFTOL004620:0.008739,PAFTOL004623:0.017999):0.004325):0.000033,PAFTOL004658:0.000001,(PAFTOL004608:0.006713,PAFTOL004649:0.002197):0.002201,PAFTOL004573:0.004381):0.004380,(PAFTOL009239:0.000001,PAFTOL005025:0.000001):0.010890,(PAFTOL004563:0.013685,((PAFTOL009263:0.004427,PAFTOL005042:0.000001,PAFTOL004632:0.004422,PAFTOL004626:0.000001):0.013505,PAFTOL008436:0.013339,PAFTOL009185:0.004475):0.004520):0.004284,PAFTOL004640:0.009367,(PAFTOL009233:0.016840,PAFTOL004571:0.013802):0.004103):0.004381,PAFTOL009291:0.004398,(PAFTOL004613:0.008808,PAFTOL009189:0.000001):0.004362,PAFTOL004562:0.000001,PAFTOL009191:0.000001,PAFTOL009195:0.000001):0.004374,(PAFTOL009293:0.011173,(PAFTOL004554:0.004376,PAFTOL009219:0.005055,(PAFTOL004603:0.004410,PAFTOL009217:0.000001):0.004364,PAFTOL004664:0.000001):0.000077):0.004438,PAFTOL004624:0.000001,PAFTOL004552:0.000001,PAFTOL009199:0.000001):0.004332):0.022398,PAFTOL009241:0.000001,(PAFTOL005043:0.000001,PAFTOL004666:0.007470,(PAFTOL004568:0.003745,PAFTOL004629:0.011253,PAFTOL009175:0.000001,PAFTOL004633:0.003725,PAFTOL009259:0.000001,PAFTOL007498:0.000001,(PAFTOL004578:0.007588,(PAFTOL009269:0.011460,PAFTOL009267:0.019746,((PAFTOL004551:0.000001,PAFTOL009207:0.000001,PAFTOL009285:0.000001,PAFTOL008084:0.000001):0.003727,((SRR7905862:0.000001,PAFTOL004585:0.000001,PAFTOL004661:0.000001,PAFTOL004657:0.000001):0.004077,PAFTOL009237:0.019833):0.009317,(PAFTOL004561:0.000001,(PAFTOL004611:0.007476,PAFTOL009235:0.000001,PAFTOL004610:0.000001):0.003727):0.011226):0.004385,(SRR7905849:0.022253,(PAFTOL008439:0.018966,SRR5137212:0.000001):0.013645,PAFTOL004596:0.007556,PAFTOL004637:0.007678):0.002463):0.003007):0.003003,((SRR7905861:0.002899,(PAFTOL004639:0.003710,((PAFTOL009243:0.007638,PAFTOL004593:0.011926):0.002834,((PAFTOL009209:0.000001,PAFTOL008423:0.000001,PAFTOL004601:0.000001):0.003748,SRR5036296:0.001386):0.001387,(PAFTOL004597:0.000001,PAFTOL004605:0.000001,(PAFTOL004583:0.008469,SRR5137213:0.000001):0.001213,PAFTOL009265:0.000001,PAFTOL004574:0.000001,(PAFTOL009187:0.000001,PAFTOL004553:0.004000):0.004007,PAFTOL004587:0.004282,PAFTOL009245:0.005505,PAFTOL004665:0.007632):0.001556):0.002728):0.000005):0.005741,SRR5137211:0.010061,SRR8327214:0.004361,PAFTOL004648:0.003788):0.009163,((PAFTOL004609:0.007406,PAFTOL004647:0.003730,PAFTOL004572:0.003774,PAFTOL004582:0.011246,PAFTOL009271:0.004111,PAFTOL004627:0.007572,(PAFTOL004618:0.000001,PAFTOL008421:0.011944):0.003690):0.003735,(PAFTOL005169:0.000001,PAFTOL013501:0.000001,PAFTOL004644:0.007424,((PAFTOL004565:0.009796,PAFTOL009281:0.015401,(PAFTOL009295:0.000001,PAFTOL009181:0.000001,PAFTOL009193:0.013817,(PAFTOL009301:0.013773,PAFTOL009289:0.003524):0.003209,PAFTOL009231:0.000001,PAFTOL009221:0.000001,PAFTOL008881:0.000001,PAFTOL008422:0.022205):0.008937):0.018130,PAFTOL009257:0.000001):0.003697,PAFTOL005026:0.000001,PAFTOL009255:0.000001,PAFTOL009205:0.000001,(PAFTOL009297:0.000001,PAFTOL009229:0.014153):0.007067):0.003734):0.003743,PAFTOL004604:0.007501,PAFTOL004634:0.000001):0.003713,PAFTOL004653:0.000001,PAFTOL004577:0.000001,PAFTOL004625:0.000001,PAFTOL004667:0.000001,PAFTOL005024:0.004262,PAFTOL004617:0.011304,PAFTOL004652:0.007450,PAFTOL009287:0.012569,PAFTOL008419:0.000001,PAFTOL004642:0.003704,PAFTOL004599:0.000001,PAFTOL009227:0.000001,PAFTOL004584:0.000001):0.003710,PAFTOL004591:0.000001,PAFTOL004631:0.000001,(PAFTOL004590:0.000001,PAFTOL004594:0.000001,PAFTOL008063:0.000001,PAFTOL009215:0.000001,PAFTOL004598:0.003697,PAFTOL008062:0.017399,PAFTOL009283:0.003700):0.003755,PAFTOL009223:0.000001,PAFTOL008417:0.000001);
(PAFTOL009175:0.000001,(PAFTOL009193:0.007356,PAFTOL004572:0.000001):0.007411,PAFTOL004623:0.026407,PAFTOL004627:0.003681,(PAFTOL008881:0.003700,(((PAFTOL008436:0.011231,PAFTOL004574:0.003640):0.003656,(SRR7905861:0.003584,PAFTOL004547:0.010960):0.003593,(PAFTOL009251:0.003559,PAFTOL009265:0.003562,(PAFTOL009303:0.000001,PAFTOL004632:0.000001):0.010771,(PAFTOL009299:0.000001,PAFTOL009245:0.000001,SRR5137211:0.000001,PAFTOL005042:0.000001):0.003618,(PAFTOL009263:0.018078,PAFTOL004583:0.007142,(PAFTOL004639:0.003565,PAFTOL004626:0.000001):0.007152,PAFTOL009301:0.007278,(PAFTOL009249:0.003552,PAFTOL004605:0.003574):0.003590,SRR5036296:0.000001,PAFTOL004553:0.014453):0.003561,PAFTOL009187:0.000001):0.003567,PAFTOL004597:0.003633,((PAFTOL004593:0.000001,PAFTOL009243:0.019009):0.003438,PAFTOL004587:0.010659):0.004375):0.000066,(PAFTOL008421:0.013788,PAFTOL004563:0.000001):0.004541):0.005339,(PAFTOL005025:0.003663,PAFTOL009205:0.000001):0.003653):0.005406,((PAFTOL009183:0.000001,PAFTOL009179:0.025755):0.004157,PAFTOL005026:0.000001):0.003648,PAFTOL004582:0.003648,PAFTOL009255:0.000001,(PAFTOL009297:0.014814,PAFTOL009217:0.014929,(((PAFTOL009291:0.014541,(PAFTOL004560:0.003611,PAFTOL009203:0.000001):0.003600,PAFTOL009287:0.000001):0.003564,PAFTOL009227:0.003652):0.014670,(PAFTOL004603:0.003620,PAFTOL004604:0.000001):0.014909):0.007538,PAFTOL004608:0.000001,PAFTOL004658:0.000001):0.003638,PAFTOL004660:0.000001,PAFTOL004649:0.000001,PAFTOL009257:0.000001,PAFTOL008422:0.000001,((PAFTOL004636:0.000001,PAFTOL004619:0.026374):0.003628,PAFTOL009185:0.007426):0.003647,PAFTOL004662:0.007447,(PAFTOL004578:0.018622,PAFTOL004596:0.000001):0.007316,PAFTOL009231:0.000001,PAFTOL008439:0.000001,PAFTOL004644:0.003651,(PAFTOL004601:0.003661,PAFTOL009209:0.003691,PAFTOL004555:0.000001,PAFTOL004640:0.007336,PAFTOL008423:0.003657,PAFTOL004665:0.000001,(SRR8327214:0.007279,PAFTOL004648:0.003633,PAFTOL005047:0.003637,PAFTOL009289:0.000001):0.007212):0.003599,(SRR7905849:0.010997,PAFTOL004609:0.007426):0.003575,(((((PAFTOL009267:0.003689,((SRR7905862:0.000001,(PAFTOL004661:0.000001,PAFTOL004585:0.007301,PAFTOL004657:0.007277):0.003600):0.003571,PAFTOL004566:0.007486):0.007420,(PAFTOL008084:0.000001,(PAFTOL009285:0.003663,PAFTOL009207:0.000001,PAFTOL004551:0.000001):0.003654):0.007438,PAFTOL009269:0.014854):0.002951,(PAFTOL009237:0.007446,(PAFTOL004561:0.000001,(PAFTOL004610:0.000001,PAFTOL009235:0.000001,PAFTOL004611:0.000001):0.003681):0.003999):0.015402):0.008638,PAFTOL004571:0.006738):0.009255,SRR5137212:0.022728):0.009590,PAFTOL004637:0.007348,((PAFTOL009311:0.037272,PAFTOL009315:0.050903):0.009390,PAFTOL009313:0.067308):0.016338,PAFTOL009233:0.003655,PAFTOL004556:0.000001):0.003618,PAFTOL009261:0.007425,PAFTOL009229:0.003653,PAFTOL004618:0.003657,((PAFTOL004654:0.000001,PAFTOL004620:0.000001,PAFTOL004573:0.000001,PAFTOL004565:0.003688):0.003650,PAFTOL009271:0.000001):0.003648);
((((((PAFTOL004600:0.000001,(PAFTOL008062:0.000001,PAFTOL009219:0.003246):0.003119):0.006352,(PAFTOL004591:0.009717,(PAFTOL009241:0.000001,PAFTOL008060:0.000001,(PAFTOL009223:0.000001,PAFTOL009215:0.005624,PAFTOL008417:0.000001,PAFTOL004554:0.000001,PAFTOL004624:0.000001):0.005620,PAFTOL004631:0.000001,PAFTOL004590:0.000001,PAFTOL009295:0.006958):0.006431):0.003076):0.006315,PAFTOL004642:0.015792,(((PAFTOL009291:0.000001,PAFTOL004625:0.012536):0.003124,(PAFTOL004584:0.003123,PAFTOL004652:0.003114,(((((PAFTOL009287:0.011204,PAFTOL009227:0.000001):0.005614,PAFTOL008419:0.000001,PAFTOL005043:0.005623,(PAFTOL009189:0.000001,(PAFTOL009195:0.005715,PAFTOL005024:0.005638):0.005625,PAFTOL004560:0.016971,PAFTOL004617:0.000001):0.005554,(PAFTOL009279:0.005574,PAFTOL004667:0.000001,PAFTOL004666:0.000001):0.005591,PAFTOL004668:0.000001):0.005604,PAFTOL004638:0.000001):0.003122,PAFTOL004598:0.000001):0.003119,PAFTOL004577:0.000001,PAFTOL009179:0.006299):0.003110):0.003104,PAFTOL009191:0.003098):0.003106,PAFTOL004613:0.000001,PAFTOL004653:0.006348,((PAFTOL004620:0.003138,(PAFTOL004578:0.012904,PAFTOL004596:0.003141):0.003124,(PAFTOL004623:0.003123,PAFTOL008422:0.003127,(PAFTOL004654:0.006583,PAFTOL008421:0.009722):0.003034):0.003117,(PAFTOL004647:0.009482,PAFTOL004608:0.006276,PAFTOL004582:0.012668):0.003113,(PAFTOL004649:0.020853,PAFTOL004609:0.000001):0.012724,(PAFTOL004572:0.013144,PAFTOL009271:0.009480,(PAFTOL004618:0.006424,PAFTOL004636:0.009618):0.006264,PAFTOL004627:0.009566):0.003138):0.003154,(((((PAFTOL009193:0.018205,PAFTOL009261:0.012065):0.005088,PAFTOL009229:0.000001,PAFTOL004573:0.000001):0.005358,((PAFTOL009301:0.011469,SRR5036296:0.005784):0.005514,(PAFTOL009209:0.000001,PAFTOL008423:0.000001):0.005586,((PAFTOL009187:0.000001,PAFTOL004553:0.005637):0.005608,PAFTOL004665:0.000001):0.005591):0.002714):0.003197,(PAFTOL009185:0.000001,PAFTOL009297:0.011390,PAFTOL009239:0.011270,PAFTOL009233:0.017503):0.005570,PAFTOL004629:0.011220,((PAFTOL009259:0.000001,PAFTOL007498:0.000001):0.023977,PAFTOL009205:0.012169):0.005009):0.005611,((((PAFTOL009251:0.040666,PAFTOL009299:0.006655):0.059012,(PAFTOL009245:0.003126,SRR5137211:0.000001):0.009796):0.002863,PAFTOL004601:0.000001):0.003182,(((PAFTOL004605:0.003114,PAFTOL009263:0.000001,PAFTOL004626:0.000001,PAFTOL004639:0.000001):0.003155,SRR5137213:0.006291):0.003290,PAFTOL004597:0.016271):0.002998):0.006310,(((((PAFTOL005047:0.011542,PAFTOL009289:0.005508):0.005738,SRR8327214:0.000001,PAFTOL004648:0.000001):0.009683,SRR7905861:0.013179):0.003002,PAFTOL009175:0.006406):0.003119,(((PAFTOL004619:0.019726,(((PAFTOL009313:0.079799,((PAFTOL009315:0.028624,PAFTOL009319:0.041420,PAFTOL009321:0.030097):0.017474,PAFTOL009311:0.114145):0.039236):0.045811,((((PAFTOL004661:0.005636,(PAFTOL004585:0.003150,PAFTOL004566:0.005665,PAFTOL004657:0.011318):0.003139,SRR7905862:0.003169):0.006326,(PAFTOL009235:0.005575,PAFTOL004564:0.011197,PAFTOL004561:0.000001,(PAFTOL004610:0.000001,PAFTOL004611:0.003107):0.004772):0.004763):0.005571,((((PAFTOL008084:0.000001,PAFTOL009285:0.003149):0.003008,(PAFTOL009207:0.000001,PAFTOL004551:0.003218):0.006425):0.006754,PAFTOL009269:0.017378):0.003420,PAFTOL009267:0.000001):0.006729):0.008558,PAFTOL004571:0.000001):0.008762):0.006112,PAFTOL004637:0.027863):0.015076):0.005619,SRR5137212:0.013603):0.016492,PAFTOL004640:0.009481,PAFTOL008436:0.009402,PAFTOL008439:0.006334):0.003135,(PAFTOL004604:0.006348,((PAFTOL009221:0.000001,(PAFTOL004568:0.006532,PAFTOL004634:0.003060):0.009737):0.003125,PAFTOL004567:0.012855):0.003180):0.003157):0.003115,((((PAFTOL009247:0.006782,SRR7905849:0.000001):0.032961,PAFTOL004644:0.000001):0.003172,PAFTOL004603:0.013001):0.003102,(PAFTOL009257:0.006678,PAFTOL009255:0.000001):0.003166):0.003117):0.003099):0.003120):0.003120):0.003104,PAFTOL004599:0.000001):0.003101,PAFTOL009199:0.000001):0.006271,PAFTOL004646:0.000001,PAFTOL009225:0.000001,PAFTOL009283:0.011126,PAFTOL004664:0.000001,PAFTOL005035:0.023065);
((PAFTOL004599:0.005109,PAFTOL009223:0.004689,PAFTOL004642:0.004879):0.001232,((PAFTOL009195:0.006341,((((((PAFTOL004631:0.011732,PAFTOL009215:0.002505):0.007818,(PAFTOL004664:0.001448,PAFTOL004591:0.000001):0.001034):0.008299,PAFTOL008062:0.018561):0.001021,((PAFTOL004560:0.077535,PAFTOL004552:0.081381):0.199804,PAFTOL009203:0.004628):0.008865):0.012772,(((((((((SRR7905861:0.009396,SRR8327214:0.024275):0.000905,(SRR7905849:0.017473,(SRR7905862:0.041877,PAFTOL004637:0.022200):0.012195):0.013154):0.043933,((PAFTOL008439:0.011658,(((((PAFTOL009229:0.021664,PAFTOL004618:0.014064):0.066067,((((PAFTOL004620:0.000001,PAFTOL008421:0.022376):0.003256,(PAFTOL004578:0.044321,(PAFTOL004623:0.003906,(PAFTOL009261:0.019691,PAFTOL004556:0.009031):0.002240):0.005328,PAFTOL004647:0.047784):0.005514):0.003775,(PAFTOL004636:0.013257,(PAFTOL008422:0.026049,PAFTOL004627:0.001428):0.012100):0.006555):0.009364,PAFTOL009271:0.024144):0.002182):0.007417,(PAFTOL004609:0.006460,PAFTOL004649:0.009200,PAFTOL004658:0.001837,(PAFTOL004660:0.001915,(((PAFTOL004662:0.009301,PAFTOL009193:0.014214):0.001628,PAFTOL004654:0.021816):0.009157,PAFTOL009231:0.038281):0.005469):0.009385):0.001038):0.007980,(PAFTOL004582:0.007235,PAFTOL004608:0.015875):0.005926):0.002057,PAFTOL004596:0.015243):0.004595):0.000810,(((PAFTOL009311:0.059071,PAFTOL009313:0.086328):0.041785,PAFTOL009319:0.108886,SRR5137212:0.028839):0.003760,(PAFTOL004619:0.047332,((((PAFTOL009237:0.013451,PAFTOL009253:0.014653):0.014466,((PAFTOL009235:0.012464,PAFTOL004611:0.000001,PAFTOL004610:0.001222):0.002199,PAFTOL004561:0.005624):0.005325):0.009352,(PAFTOL004564:0.007065,PAFTOL004571:0.018116,(PAFTOL004661:0.000001,(PAFTOL004657:0.040300,PAFTOL004566:0.010004,PAFTOL004585:0.001051):0.001057):0.004242):0.001890):0.000142,((((PAFTOL004551:0.002410,PAFTOL009285:0.002523):0.002079,PAFTOL008084:0.001141):0.002271,PAFTOL009269:0.015364):0.000930,(PAFTOL009207:0.001498,PAFTOL009267:0.010211):0.008088):0.007237):0.029181):0.009290):0.025974):0.003390):0.003859,((PAFTOL004601:0.003168,(PAFTOL009209:0.002330,PAFTOL008423:0.001051,(PAFTOL004648:0.010794,(((((PAFTOL009301:0.000001,SRR5137213:0.005812):0.006141,(PAFTOL009187:0.004396,PAFTOL004553:0.008183):0.010159):0.003134,PAFTOL009245:0.010249):0.002459,PAFTOL009299:0.015125):0.002971,PAFTOL009303:0.006955):0.000003,PAFTOL004555:0.000001):0.011599):0.001799):0.000906,PAFTOL009251:0.000001,(PAFTOL009249:0.167041,PAFTOL004547:0.007428):0.010059,(SRR5137211:0.014746,((PAFTOL009263:0.006213,PAFTOL004605:0.009116):0.003729,PAFTOL004626:0.055488):0.001882):0.004191,(PAFTOL004639:0.017641,PAFTOL004597:0.010788):0.009511,(PAFTOL004632:0.006088,PAFTOL004583:0.001202):0.000904):0.006379):0.001802,(((PAFTOL009281:0.000001,PAFTOL009185:0.017246):0.003982,((PAFTOL009255:0.023545,PAFTOL009257:0.002811):0.021887,PAFTOL008881:0.003673):0.001820,PAFTOL004633:0.024495,(PAFTOL009221:0.002588,PAFTOL004603:0.002554):0.005168):0.015435,PAFTOL004629:0.013687,PAFTOL004604:0.008017):0.001999):0.000917,((PAFTOL009205:0.010674,((PAFTOL005025:0.011339,(PAFTOL004640:0.005892,PAFTOL004593:0.009000):0.002712):0.004372,PAFTOL009289:0.018253,PAFTOL005026:0.003268):0.005921):0.002418,(PAFTOL009243:0.043330,PAFTOL008436:0.002312):0.001893):0.005135,(((PAFTOL009259:0.001602,PAFTOL007498:0.000001):0.002500,PAFTOL004644:0.005043):0.001036,(PAFTOL004568:0.012056,PAFTOL004635:0.000001,PAFTOL004634:0.009067):0.008976,((PAFTOL005042:0.006273,PAFTOL005047:0.012831):0.008844,(PAFTOL004574:0.017258,(((PAFTOL004584:0.007500,((((PAFTOL005035:0.006419,PAFTOL009293:0.016276,PAFTOL004594:0.003763):0.007576,PAFTOL004600:0.002472):0.001232,PAFTOL009199:0.003270,((((PAFTOL009265:0.015472,PAFTOL013501:0.004683):0.014665,PAFTOL009189:0.010493):0.005749,(PAFTOL009295:0.088294,PAFTOL008060:0.000001):0.016273,((PAFTOL009197:0.000001,PAFTOL004554:0.000001):0.012163,(((PAFTOL009297:0.012401,PAFTOL009239:0.056653,PAFTOL005169:0.065618):0.000885,PAFTOL009233:0.059198):0.013685,PAFTOL008417:0.005371):0.010384,PAFTOL004598:0.009865):0.013221):0.004336,PAFTOL009219:0.006561,PAFTOL009217:0.019227):0.017120):0.003023,((PAFTOL004653:0.010626,((PAFTOL004590:0.008956,PAFTOL009283:0.006318):0.003163,PAFTOL004646:0.002049):0.022095):0.002744,PAFTOL008063:0.000001):0.002105):0.004285,((PAFTOL009287:0.007177,PAFTOL004652:0.006376):0.002032,PAFTOL005043:0.000001,PAFTOL009227:0.001248,(PAFTOL004638:0.007368,PAFTOL004625:0.005307):0.001047):0.001023):0.008307,PAFTOL004617:0.001249):0.002751,(PAFTOL009291:0.007598,PAFTOL005024:0.003006,PAFTOL004577:0.006363,((PAFTOL004666:0.001258,PAFTOL009279:0.000001):0.008797,PAFTOL004624:0.007593,((PAFTOL009179:0.000001,SRR5036296:0.230842):0.065346,PAFTOL004613:0.000001):0.009684,PAFTOL004667:0.002524):0.001053):0.001993):0.007864):0.006985):0.003380):0.018148,PAFTOL009175:0.012556):0.027075,PAFTOL004567:0.009897,PAFTOL004563:0.005574):0.001842,PAFTOL004665:0.030968):0.009577,PAFTOL004587:0.016573):0.005894):0.000913,PAFTOL009191:0.006334):0.001026,(PAFTOL009241:0.003742,PAFTOL009225:0.028438):0.021706):0.007391,PAFTOL004562:0.009469,(PAFTOL009183:0.017398,PAFTOL008419:0.002383):0.002315,PAFTOL004668:0.001575):0.001206,PAFTOL009181:0.005664);
(((PAFTOL009187:0.000904,PAFTOL004553:0.007284,(((SRR5137213:0.009753,(PAFTOL004632:0.000902,(SRR5036296:0.003826,(PAFTOL009301:0.003625,PAFTOL009249:0.001808):0.000895,(PAFTOL004605:0.004519,PAFTOL004626:0.001802,PAFTOL004639:0.000902,PAFTOL009263:0.000900):0.000899):0.001800):0.000924):0.000782,((((((PAFTOL004633:0.006067,(((PAFTOL004568:0.005573,PAFTOL004635:0.018624):0.001979,PAFTOL004634:0.006470):0.003331,PAFTOL004567:0.009762):0.001922):0.006292,(PAFTOL004644:0.014736,(((PAFTOL009191:0.006471,(PAFTOL013501:0.002786,(((PAFTOL009219:0.005548,PAFTOL009217:0.006499,PAFTOL004598:0.004625,PAFTOL005035:0.002805,(PAFTOL008062:0.000919,PAFTOL004594:0.000001):0.002762):0.000918,((PAFTOL004646:0.000919,PAFTOL009283:0.001845):0.000923,PAFTOL008060:0.000001,PAFTOL004590:0.001847,PAFTOL004631:0.000001,PAFTOL009241:0.001846,PAFTOL009215:0.000922,PAFTOL008063:0.002137,PAFTOL004664:0.000001,(PAFTOL009295:0.079307,(PAFTOL004591:0.000921,PAFTOL004554:0.000001):0.000917):0.000002,PAFTOL009225:0.001852,PAFTOL009223:0.000001,PAFTOL004552:0.000001,(PAFTOL008417:0.000001,PAFTOL004624:0.000920):0.003701,PAFTOL009199:0.003703):0.001049,(PAFTOL009197:0.000921,PAFTOL004600:0.001846,PAFTOL009293:0.000001):0.001839):0.003155,(PAFTOL009181:0.004630,PAFTOL009179:0.064200,PAFTOL009183:0.001832):0.002769,(((PAFTOL004638:0.001845,PAFTOL009195:0.003684,PAFTOL005043:0.000001,PAFTOL004625:0.000001):0.001836,PAFTOL009203:0.003701):0.002813,PAFTOL004584:0.004659):0.001815):0.001044,(PAFTOL004666:0.005503,PAFTOL004667:0.001848,PAFTOL004668:0.000925):0.003627,(PAFTOL009291:0.000920,PAFTOL004652:0.001832,PAFTOL009287:0.009247,PAFTOL009227:0.008350,PAFTOL004560:0.003679,PAFTOL004577:0.000919):0.001834,PAFTOL008419:0.001834,(PAFTOL004613:0.007487,PAFTOL004599:0.001870):0.000890,PAFTOL004562:0.003679,PAFTOL009279:0.004609,(PAFTOL004617:0.002767,PAFTOL004642:0.005570):0.000909,PAFTOL004653:0.011204):0.001386,(PAFTOL009189:0.000918,PAFTOL005024:0.001842):0.000919):0.007062,((PAFTOL004629:0.002743,PAFTOL009281:0.004563):0.001783,(PAFTOL004603:0.002732,PAFTOL009221:0.003626,PAFTOL005169:0.000923):0.000901,PAFTOL004604:0.008200):0.002041):0.005148,(PAFTOL007498:0.007292,PAFTOL004563:0.001820,PAFTOL009297:0.009815,PAFTOL009239:0.003652):0.004859):0.001322,(PAFTOL009233:0.019498,(((PAFTOL004609:0.002755,PAFTOL004573:0.007274):0.002264,(PAFTOL004596:0.002645,PAFTOL004578:0.007383):0.007238):0.000516,((PAFTOL004649:0.000001,PAFTOL009229:0.008987):0.002228,PAFTOL004660:0.001800):0.003350,((PAFTOL004618:0.000902,PAFTOL009231:0.000913,PAFTOL004658:0.004496):0.001794,(PAFTOL004608:0.001802,PAFTOL004582:0.004510):0.000904):0.000900,((PAFTOL004654:0.006517,PAFTOL009261:0.006332,(PAFTOL004556:0.002713,PAFTOL004647:0.002700):0.007255,(PAFTOL004572:0.006358,PAFTOL009193:0.005475):0.005433):0.001788,(((PAFTOL008422:0.008209,PAFTOL004627:0.001831):0.000885,PAFTOL004623:0.004513,(PAFTOL004565:0.006495,PAFTOL004636:0.004599):0.000836):0.001802,((PAFTOL009271:0.006405,PAFTOL004662:0.000838):0.007349,PAFTOL004620:0.007404):0.000882,PAFTOL008421:0.012812):0.004549):0.001808):0.001842):0.000859,((PAFTOL009257:0.006429,PAFTOL009255:0.001730):0.009299,((PAFTOL005025:0.001830,PAFTOL004587:0.007306):0.000885,(PAFTOL004640:0.006371,(PAFTOL008436:0.002074,PAFTOL009175:0.010353):0.004303):0.002723,(PAFTOL009205:0.001040,PAFTOL005026:0.000908):0.005279):0.000899):0.000898,((PAFTOL004593:0.002714,PAFTOL009243:0.003622):0.000817,PAFTOL004574:0.006425):0.006432,PAFTOL009185:0.005443):0.001344,((((PAFTOL004637:0.006367,((((((PAFTOL004564:0.005062,PAFTOL004571:0.000242):0.000659,PAFTOL009267:0.002764):0.007414,(PAFTOL009253:0.001834,(PAFTOL009237:0.004533,PAFTOL004561:0.001818,(PAFTOL004610:0.000903,PAFTOL004611:0.000902,PAFTOL009235:0.000001):0.003618):0.000893):0.008367):0.001260,((PAFTOL008084:0.000001,(PAFTOL004551:0.002707,PAFTOL009285:0.000001,PAFTOL009207:0.000001):0.001105):0.003651,PAFTOL009269:0.007127):0.009584):0.000887,(((PAFTOL004657:0.000001,PAFTOL004585:0.000898):0.001962,PAFTOL004661:0.002569):0.001804,(PAFTOL004566:0.002860,SRR7905862:0.001937):0.001492):0.003982):0.021222,PAFTOL004619:0.021199):0.001191):0.000878,(((PAFTOL009315:0.106821,PAFTOL009319:0.015381):0.007053,PAFTOL009321:0.025136):0.036585,(PAFTOL009313:0.065974,PAFTOL009311:0.025615):0.005744):0.012887,SRR5137212:0.012828):0.002694,(PAFTOL009247:0.026834,SRR7905849:0.000001):0.021714):0.008623,PAFTOL008439:0.005500,PAFTOL008881:0.003615):0.000853):0.007768,PAFTOL005042:0.000001):0.005121,PAFTOL009251:0.009278):0.000687,(PAFTOL009303:0.029854,((PAFTOL005047:0.002731,(PAFTOL004648:0.000001,(PAFTOL009289:0.001827,SRR8327214:0.003406):0.001108):0.001112):0.003748,SRR7905861:0.006865,PAFTOL004665:0.003632):0.000545):0.000556):0.000006,PAFTOL009265:0.006348,(PAFTOL004547:0.007285,((PAFTOL008423:0.000897,PAFTOL009209:0.000001,PAFTOL004555:0.000001):0.002702,PAFTOL004601:0.000001):0.001814):0.000886,PAFTOL004583:0.003631):0.000109):0.000696,PAFTOL004597:0.002750):0.001426):0.002111,PAFTOL009299:0.003637):0.001404,SRR5137211:0.003536,PAFTOL009245:0.000001);
(((PAFTOL004583:0.002272,SRR5137211:0.006361):0.003162,PAFTOL004632:0.019994,((SRR5137213:0.013419,(PAFTOL007498:0.025708,PAFTOL009185:0.014336):0.003447):0.061707,(((PAFTOL009221:0.011844,(PAFTOL009175:0.006691,PAFTOL004603:0.011439):0.016106,PAFTOL004604:0.009710):0.003936,(PAFTOL009297:0.015439,PAFTOL009239:0.033607,PAFTOL009259:0.008791):0.012933):0.002082,(PAFTOL004593:0.043404,PAFTOL004574:0.008531,(PAFTOL004633:0.018487,PAFTOL004568:0.021875):0.005214):0.008883,((((PAFTOL004629:0.020010,(((((PAFTOL009181:0.000001,(PAFTOL009191:0.005301,((PAFTOL008419:0.013034,PAFTOL004584:0.000001):0.005114,((PAFTOL004652:0.005299,PAFTOL004625:0.003346,(PAFTOL009179:0.044585,PAFTOL009203:0.012199):0.003674):0.001317,(PAFTOL009233:0.042396,PAFTOL009287:0.000001):0.010668):0.001279,PAFTOL009227:0.003893):0.003089,PAFTOL005024:0.005010):0.000462):0.000466,(PAFTOL008062:0.007287,PAFTOL004594:0.000001):0.042682):0.004343,PAFTOL005043:0.000001):0.004326,(PAFTOL004599:0.021468,PAFTOL004591:0.005253,(((PAFTOL004617:0.011300,PAFTOL004562:0.000001):0.003637,((PAFTOL004668:0.000001,PAFTOL004667:0.006823,PAFTOL009189:0.000001):0.002264,PAFTOL004560:0.004312):0.002260,(((PAFTOL004565:0.009746,PAFTOL004573:0.010364):0.008755,PAFTOL005042:0.012683):0.008222,PAFTOL009225:0.005060):0.006240,(PAFTOL004552:0.004019,PAFTOL004600:0.024295,PAFTOL009217:0.000001,PAFTOL009215:0.007767,(PAFTOL008060:0.014604,PAFTOL005035:0.007521):0.001936):0.005836):0.015271,PAFTOL004666:0.076037,(((PAFTOL008417:0.000001,PAFTOL004624:0.000001):0.005187,PAFTOL004664:0.000001,PAFTOL009283:0.019111,PAFTOL004646:0.005779,PAFTOL009199:0.001643,PAFTOL009295:0.000001,PAFTOL004554:0.000001):0.003994,PAFTOL004613:0.009194):0.001326):0.001300):0.002603):0.005632,PAFTOL008063:0.002831):0.014719):0.007111,(((((PAFTOL009255:0.000001,PAFTOL009257:0.010843):0.008074,((PAFTOL004563:0.008520,PAFTOL009281:0.013056):0.004923,(((PAFTOL009193:0.032055,PAFTOL004566:0.000001,PAFTOL004647:0.007961,PAFTOL004665:0.000001,(PAFTOL004636:0.024970,PAFTOL004572:0.006542):0.004118):0.012156,((((((PAFTOL009253:0.016071,PAFTOL004561:0.005781):0.005766,PAFTOL009237:0.000001):0.007954,PAFTOL004661:0.014864):0.039093,(PAFTOL009231:0.012620,PAFTOL004654:0.017591):0.002029):0.020881,PAFTOL004658:0.012568):0.077142,(PAFTOL004662:0.000001,PAFTOL009271:0.010182):0.000301):0.024498):0.006014,PAFTOL008439:0.014641):0.013052):0.000454,PAFTOL009243:0.017651):0.005894,PAFTOL004640:0.025861):0.000938,(PAFTOL005047:0.010332,((PAFTOL004639:0.002210,PAFTOL004605:0.007141):0.006314,(PAFTOL009301:0.033168,(PAFTOL009263:0.010913,PAFTOL004626:0.000001):0.013730):0.014574,(PAFTOL009251:0.041713,PAFTOL004553:0.031466,PAFTOL009187:0.000001):0.003767):0.004907):0.011992,(PAFTOL005025:0.005374,PAFTOL005026:0.034190,PAFTOL009205:0.000001):0.010395):0.009681,((PAFTOL004578:0.009550,PAFTOL004627:0.026058):0.006520,PAFTOL004608:0.006970):0.006044,(PAFTOL004634:0.041345,PAFTOL004567:0.001537):0.007460):0.008714):0.014112,(((PAFTOL009313:0.096657,((PAFTOL009319:0.016909,PAFTOL009321:0.019279):0.015303,PAFTOL009315:0.013624):0.045711):0.006252,PAFTOL009311:0.060463):0.034843,PAFTOL004637:0.022940):0.010754):0.002215,PAFTOL004587:0.018423):0.023955,((PAFTOL004653:0.022518,(PAFTOL004638:0.003147,(PAFTOL013501:0.003823,PAFTOL009291:0.009927):0.002787,(((PAFTOL009293:0.007956,PAFTOL004631:0.002284):0.002229,(PAFTOL009279:0.033618,((PAFTOL004642:0.016337,((PAFTOL009219:0.007187,(PAFTOL009195:0.009520,(PAFTOL004598:0.049571,PAFTOL004590:0.035037):0.029616):0.012882):0.001645,PAFTOL009223:0.007392):0.020007):0.000169,PAFTOL009241:0.006889):0.019899):0.001046):0.033988,PAFTOL004577:0.000001):0.015898):0.002843):0.010317,(PAFTOL008421:0.018416,(((PAFTOL004596:0.000629,PAFTOL004556:0.006044):0.000211,(PAFTOL004649:0.003968,PAFTOL004618:0.003162):0.001043):0.000205,PAFTOL004582:0.004204,PAFTOL004609:0.016381):0.003143,(PAFTOL009229:0.012185,PAFTOL004623:0.009232):0.001618):0.003131,PAFTOL004644:0.012559):0.001085,PAFTOL008436:0.012051):0.010124,(((PAFTOL004660:0.009248,SRR7905849:0.000001):0.014678,(((PAFTOL004611:0.007913,PAFTOL004610:0.000001):0.011640,((PAFTOL004571:0.011962,PAFTOL004564:0.014224,(PAFTOL009269:0.027620,PAFTOL009267:0.168269):0.048433,((PAFTOL009207:0.000001,PAFTOL004551:0.000001):0.022589,(PAFTOL009285:0.104070,PAFTOL008084:0.000001):0.002809):0.002894):0.030831,(PAFTOL004657:0.004689,PAFTOL004585:0.003789):0.009027):0.014152):0.028601,PAFTOL004619:0.049375):0.008082):0.001166,PAFTOL008881:0.010515):0.005057):0.001091,(SRR5036296:0.002846,(PAFTOL009265:0.004270,(PAFTOL004601:0.006152,(PAFTOL009245:0.022198,PAFTOL009299:0.012876,PAFTOL004597:0.004797):0.001532):0.000367,((PAFTOL009289:0.000001,PAFTOL009303:0.015871,PAFTOL008422:0.049079,PAFTOL004635:0.032036,PAFTOL009261:0.000001):0.015333,PAFTOL004620:0.012208):0.011831):0.000736):0.012355):0.002204,PAFTOL004648:0.002102,((PAFTOL004547:0.000001,SRR7905861:0.000001):0.008435,SRR8327214:0.000905):0.002231,((PAFTOL004555:0.000001,PAFTOL008423:0.000697):0.000717,PAFTOL009209:0.005535):0.004297);
(((PAFTOL004554:0.009285,(PAFTOL013501:0.004160,PAFTOL004560:0.015677):0.003200):0.000858,((((PAFTOL008419:0.000807,((PAFTOL009227:0.003659,PAFTOL004562:0.008107):0.000583,(PAFTOL005043:0.000977,PAFTOL009287:0.005727):0.001453):0.001645):0.002191,PAFTOL009203:0.012012):0.001810,(((PAFTOL004613:0.007056,PAFTOL009191:0.004926):0.002053,((((PAFTOL004625:0.004125,PAFTOL004577:0.004180):0.001478,PAFTOL004617:0.004238):0.003953,PAFTOL004584:0.009845):0.001002,PAFTOL004653:0.008212,((PAFTOL004668:0.003737,((PAFTOL008060:0.002678,(PAFTOL004664:0.004864,PAFTOL004624:0.033493):0.017400):0.000583,PAFTOL009199:0.005183):0.004450,PAFTOL005024:0.005687):0.003754,PAFTOL004599:0.005441):0.002094):0.012347,((((PAFTOL009243:0.005273,PAFTOL004593:0.004934):0.004932,PAFTOL004587:0.003564):0.002525,PAFTOL008436:0.003475):0.000933,((PAFTOL004563:0.003280,PAFTOL009297:0.013554,PAFTOL009259:0.006306):0.002746,((PAFTOL008439:0.008357,((PAFTOL004604:0.005996,PAFTOL004633:0.005985,PAFTOL004629:0.008283,((PAFTOL004603:0.009893,PAFTOL009221:0.002253):0.003200,(PAFTOL004567:0.006419,(PAFTOL004634:0.003085,PAFTOL004568:0.032358):0.001648):0.002189):0.002724):0.005117,((((PAFTOL004582:0.046292,((((PAFTOL004623:0.011459,PAFTOL004636:0.010273):0.008022,((((PAFTOL009231:0.035661,(PAFTOL004635:0.009401,PAFTOL005169:0.020051):0.010247):0.009499,PAFTOL009193:0.024443,PAFTOL004565:0.010394):0.005244,PAFTOL004620:0.026081):0.007283,PAFTOL004627:0.014034):0.001786):0.000444,PAFTOL009263:0.013775):0.000685,PAFTOL004556:0.005347):0.008171):0.007558,((PAFTOL004573:0.006917,PAFTOL004654:0.014567):0.001567,PAFTOL009271:0.015273,(PAFTOL004649:0.041806,PAFTOL008422:0.030686):0.004526):0.000695,(((PAFTOL004618:0.025292,PAFTOL004662:0.007986):0.003790,(PAFTOL009257:0.023259,(PAFTOL009229:0.005164,PAFTOL004609:0.008345):0.005894):0.000802):0.001092,PAFTOL004647:0.018928):0.008375,(PAFTOL008421:0.008294,PAFTOL004596:0.002253):0.000736):0.002560,PAFTOL004608:0.008321):0.002510,(((PAFTOL009299:0.013568,(PAFTOL009251:0.007523,PAFTOL009265:0.011968,PAFTOL009301:0.007299):0.008814,PAFTOL009187:0.001499,PAFTOL004553:0.003898,(PAFTOL004605:0.001390,PAFTOL004626:0.002804):0.002097):0.000696,((SRR5137213:0.006091,PAFTOL009249:0.005858):0.027618,((SRR5036296:0.004539,PAFTOL009245:0.005284,PAFTOL004639:0.003650):0.001316,PAFTOL004632:0.003806):0.002513):0.006111,PAFTOL004583:0.006034,PAFTOL009303:0.059139):0.003217,PAFTOL004640:0.012279):0.003894):0.000724):0.000697):0.001415,((((PAFTOL004619:0.028266,(((PAFTOL009321:0.021399,(PAFTOL009319:0.015858,PAFTOL009315:0.017019):0.006152):0.029836,(PAFTOL009311:0.037225,PAFTOL009313:0.048530):0.012532):0.018204,SRR5137212:0.017288):0.007927):0.003004,(SRR7905849:0.000001,PAFTOL009247:0.042814):0.016282):0.003919,((((PAFTOL004566:0.001548,SRR7905862:0.000001,(PAFTOL004585:0.002084,PAFTOL004657:0.001393):0.000691,PAFTOL004661:0.002775):0.004401,PAFTOL009253:0.023868):0.000337,(PAFTOL009235:0.002104,(PAFTOL004611:0.001389,PAFTOL004610:0.001386,(PAFTOL009237:0.021754,PAFTOL004561:0.007707):0.001378):0.001370):0.012223):0.002134,(((PAFTOL009269:0.008401,PAFTOL009267:0.005226):0.000869,((PAFTOL009285:0.001380,(PAFTOL004551:0.000001,PAFTOL009207:0.004179):0.000688):0.000691,PAFTOL008084:0.002081):0.002007):0.003057,(PAFTOL004564:0.028548,PAFTOL004571:0.000001):0.003383):0.003520):0.024906):0.008897,(SRR7905861:0.002770,(PAFTOL004555:0.011850,PAFTOL008423:0.001398,PAFTOL009209:0.000001):0.002087,(PAFTOL005047:0.011154,((PAFTOL009289:0.047779,SRR8327214:0.000001):0.001387,(PAFTOL004665:0.206381,PAFTOL004648:0.000227):0.001167):0.000637):0.003522):0.007826):0.000526):0.004196):0.002110):0.005639,(((PAFTOL004652:0.002792,PAFTOL009291:0.004208):0.000676,(PAFTOL009195:0.001387,PAFTOL004638:0.000696):0.000691):0.004190,(((((PAFTOL008417:0.004480,PAFTOL009215:0.002235):0.001477,PAFTOL004590:0.000352):0.000338,PAFTOL004600:0.000001,(PAFTOL004646:0.000001,PAFTOL004591:0.000690):0.000690,(PAFTOL004631:0.008402,PAFTOL009241:0.008733):0.000719):0.004452,PAFTOL009223:0.000001):0.001111,(PAFTOL009225:0.001397,PAFTOL004642:0.002772,((PAFTOL009179:0.047302,(PAFTOL009293:0.000001,(PAFTOL008062:0.008358,PAFTOL009295:0.022950,PAFTOL009219:0.000886):0.006808,PAFTOL009183:0.009879,PAFTOL009217:0.004451):0.004470):0.007996,PAFTOL004594:0.000001):0.000748,PAFTOL008063:0.001389,PAFTOL009197:0.000001,PAFTOL009283:0.002076):0.001366):0.001391):0.002090):0.014067,(PAFTOL005026:0.004335,(PAFTOL009233:0.019429,PAFTOL009185:0.004605):0.001274,PAFTOL005042:0.000784):0.009269,((PAFTOL004667:0.000001,PAFTOL009279:0.001482,PAFTOL004666:0.000746):0.006769,PAFTOL009189:0.008810):0.001518):0.001154):0.030147,((PAFTOL009175:0.009363,(PAFTOL004547:0.014395,PAFTOL009281:0.010996):0.017270):0.046154,PAFTOL005035:0.027065):0.013818):0.022492):0.004316,PAFTOL009181:0.021003,(PAFTOL004552:0.009473,(PAFTOL004658:0.025456,PAFTOL009261:0.020780):0.020407):0.005169);
((((PAFTOL005035:0.000001,((PAFTOL004664:0.002549,PAFTOL004554:0.000001):0.005100,((PAFTOL004617:0.006581,PAFTOL004584:0.008608):0.001847,(PAFTOL009287:0.010919,PAFTOL009291:0.003805):0.008455,(PAFTOL009203:0.002576,PAFTOL009227:0.009413,(PAFTOL004625:0.004622,(PAFTOL005043:0.001869,PAFTOL004638:0.001366):0.005537):0.001493,PAFTOL009195:0.001885,((PAFTOL004653:0.007866,PAFTOL009191:0.005276,PAFTOL004652:0.004816):0.005255,(PAFTOL009189:0.000001,PAFTOL005024:0.000001):0.005596,PAFTOL013501:0.004401):0.000870):0.000870):0.000209):0.000215):0.000442,(((PAFTOL004577:0.014643,((PAFTOL004594:0.007370,(PAFTOL009219:0.001462,(PAFTOL004600:0.000001,PAFTOL009215:0.002357):0.004787):0.001689):0.022083,(PAFTOL008060:0.000001,PAFTOL008062:0.005445):0.006137):0.006206,PAFTOL009283:0.009973):0.002286,((PAFTOL009293:0.008735,PAFTOL004646:0.003374,PAFTOL004590:0.002616):0.002400,PAFTOL004642:0.009118):0.004257):0.001677,(((PAFTOL004629:0.014139,(PAFTOL004604:0.018905,PAFTOL004603:0.002638):0.002766):0.001194,PAFTOL009281:0.017975):0.001136,((PAFTOL009297:0.004467,(PAFTOL009259:0.006189,PAFTOL007498:0.004830):0.013056,PAFTOL004563:0.012494,(PAFTOL009239:0.001896,PAFTOL004644:0.012758):0.003147):0.008150,((PAFTOL009221:0.000001,PAFTOL005169:0.000001):0.017100,((((PAFTOL009185:0.018266,((PAFTOL004647:0.022534,PAFTOL004578:0.016012):0.007497,(PAFTOL004623:0.014165,(PAFTOL004618:0.009293,(((PAFTOL004627:0.025156,((PAFTOL004654:0.011909,PAFTOL004636:0.015662):0.001396,PAFTOL008421:0.008564,(((PAFTOL004620:0.000001,PAFTOL004565:0.027702):0.014064,PAFTOL009193:0.020603,(PAFTOL009271:0.002628,PAFTOL004573:0.030728,PAFTOL004662:0.002646):0.007284):0.007999,PAFTOL004572:0.017023):0.002840):0.002305,PAFTOL008422:0.018886):0.009521,(PAFTOL004658:0.008552,(PAFTOL009231:0.007587,PAFTOL004660:0.003475):0.038410,PAFTOL004609:0.019388):0.003456,PAFTOL009229:0.005737):0.001515,PAFTOL004649:0.012305):0.016173):0.003448):0.017750):0.004520):0.001986,(PAFTOL004567:0.029190,(((((((PAFTOL009235:0.005325,PAFTOL004561:0.002950):0.002629,PAFTOL004610:0.002795):0.008781,((PAFTOL004571:0.008447,((((PAFTOL009207:0.000001,((PAFTOL004564:0.021586,(PAFTOL004566:0.052056,(PAFTOL009237:0.053824,PAFTOL009253:0.012368):0.043543):0.009404,PAFTOL009267:0.008354):0.009032,PAFTOL004551:0.000001):0.005741):0.008732,PAFTOL009285:0.005687):0.014596,PAFTOL008084:0.000001):0.006662,(PAFTOL004611:0.039804,(PAFTOL004637:0.061326,PAFTOL004657:0.013110):0.005854):0.037851):0.000684):0.035524,((PAFTOL004661:0.007160,PAFTOL009269:0.010645):0.001713,SRR7905862:0.005825,PAFTOL004585:0.005172):0.000875):0.000664):0.030921,(PAFTOL004619:0.027769,((PAFTOL009311:0.106353,PAFTOL009313:0.132290):0.010207,(PAFTOL009315:0.043445,PAFTOL009321:0.023376):0.057055):0.025883):0.002619):0.015113,(SRR7905849:0.000001,PAFTOL009247:0.033390):0.023689):0.008264,PAFTOL008439:0.015503):0.008052,((PAFTOL004574:0.008463,(PAFTOL008436:0.008461,(PAFTOL009257:0.007120,PAFTOL004626:0.011559):0.001381):0.001195,(PAFTOL008423:0.007830,PAFTOL004601:0.012371):0.003971,(SRR5137211:0.041205,PAFTOL009299:0.010269):0.004713):0.003943,SRR7905861:0.005016,SRR8327214:0.010929):0.007549):0.001401):0.001441):0.004697,(((PAFTOL004608:0.007577,PAFTOL004582:0.004516):0.001710,PAFTOL004596:0.011951):0.006342,((PAFTOL004640:0.011397,PAFTOL009255:0.012428):0.007735,((PAFTOL004599:0.021096,(((PAFTOL004568:0.014344,PAFTOL004634:0.012695):0.011036,PAFTOL004633:0.055796):0.003708,PAFTOL004635:0.031272):0.016570):0.001421,PAFTOL008881:0.017024):0.001274):0.000602):0.036001):0.001640,((PAFTOL009233:0.017314,PAFTOL009205:0.000001):0.004536,PAFTOL005026:0.000001,PAFTOL005025:0.007488,((PAFTOL009303:0.087864,PAFTOL009175:0.000001):0.049162,PAFTOL004587:0.008542,(PAFTOL009243:0.003786,PAFTOL004593:0.005416):0.005497):0.006023,((((((PAFTOL009301:0.000001,SRR5137212:0.029986):0.006834,PAFTOL009249:0.005064):0.004518,((PAFTOL004605:0.026989,PAFTOL004639:0.003314,PAFTOL004597:0.024204):0.004277,PAFTOL009263:0.003771):0.002041):0.001559,SRR5137213:0.005466):0.001561,PAFTOL009265:0.015340):0.003110,((PAFTOL004583:0.003540,PAFTOL004632:0.012568):0.003074,PAFTOL005042:0.001924,SRR5036296:0.000001,((PAFTOL004553:0.007617,PAFTOL009187:0.002688):0.001896,PAFTOL009245:0.009398):0.002305,PAFTOL009251:0.005030):0.003191):0.002034,PAFTOL004665:0.009422,PAFTOL009209:0.005608,(PAFTOL004648:0.002276,PAFTOL005047:0.000001,PAFTOL009289:0.050636):0.006816,PAFTOL004555:0.000001,PAFTOL004547:0.017884):0.029451,PAFTOL009261:0.012951):0.004053):0.001934):0.000932):0.008261,((PAFTOL009197:0.000001,PAFTOL009199:0.019812):0.011723,(PAFTOL004562:0.035898,PAFTOL004560:0.008170):0.047895):0.016248):0.003600):0.002823,PAFTOL004613:0.007024,PAFTOL004591:0.025507):0.002833,(PAFTOL004667:0.010340,(PAFTOL009279:0.000001,PAFTOL004666:0.001928):0.005626,(((((PAFTOL008417:0.004446,PAFTOL004624:0.005650,((PAFTOL004552:0.000001,PAFTOL004598:0.008923):0.012103,PAFTOL004631:0.005068):0.002400):0.004938,PAFTOL008063:0.023653,PAFTOL009223:0.016758):0.002350,PAFTOL009295:0.003646):0.000396,PAFTOL009225:0.005681):0.000089,PAFTOL009217:0.002547,PAFTOL009241:0.000001):0.002843,PAFTOL009183:0.012672,PAFTOL004668:0.007587):0.002838,PAFTOL008419:0.003747,(PAFTOL009179:0.013724,PAFTOL009181:0.002786):0.006770);
((PAFTOL004619:0.037379,((PAFTOL009313:0.097327,PAFTOL009311:0.045572):0.019240,(PAFTOL009321:0.031508,(PAFTOL009315:0.019779,PAFTOL009319:0.021191):0.007386):0.053209):0.013878):0.009335,((((PAFTOL009233:0.040638,PAFTOL008881:0.003127,PAFTOL009185:0.007575,((PAFTOL004640:0.007606,(SRR7905861:0.004562,PAFTOL004597:0.013797,(SRR8327214:0.012616,((PAFTOL009289:0.001506,PAFTOL004648:0.001521):0.001498,(PAFTOL004632:0.000001,PAFTOL009303:0.003278):0.009131):0.000004,PAFTOL008423:0.001897,PAFTOL009209:0.001502,PAFTOL004601:0.004523,PAFTOL004665:0.006258,PAFTOL005047:0.003011,PAFTOL004555:0.000001):0.001505):0.009123):0.003043,((((PAFTOL009243:0.007590,PAFTOL004593:0.003175):0.004610,(PAFTOL005025:0.002139,(PAFTOL005026:0.000001,PAFTOL009205:0.000001):0.016196):0.004519):0.008401,((PAFTOL004608:0.007281,PAFTOL004582:0.001509):0.006068,PAFTOL004647:0.025926,(PAFTOL004596:0.006585,((PAFTOL004618:0.002073,PAFTOL009229:0.006056):0.002002,(PAFTOL004660:0.004842,PAFTOL004658:0.002022):0.008621,PAFTOL009231:0.003664,PAFTOL004649:0.007321,((PAFTOL004623:0.008553,(PAFTOL004662:0.004248,PAFTOL009271:0.000001):0.015396,PAFTOL004573:0.008160,(PAFTOL004636:0.027472,PAFTOL004620:0.007420):0.001571,(PAFTOL008421:0.008551,PAFTOL004627:0.002464,PAFTOL004572:0.002219):0.010950):0.002241,PAFTOL004654:0.014592):0.002230):0.002268):0.006892):0.007695,((PAFTOL004633:0.012156,(PAFTOL004644:0.011620,(PAFTOL007498:0.000001,PAFTOL009259:0.002205):0.006936,PAFTOL009297:0.007480):0.005183,(PAFTOL004568:0.010728,PAFTOL004629:0.017235):0.002775,(PAFTOL004604:0.015117,PAFTOL004603:0.010459):0.001853,PAFTOL009221:0.021411,PAFTOL004567:0.009275,(((PAFTOL009293:0.002973,PAFTOL004591:0.000001,PAFTOL009199:0.000001,PAFTOL004590:0.005991):0.001984,PAFTOL009283:0.003974,(PAFTOL004624:0.003511,PAFTOL004631:0.001065):0.001113,PAFTOL008060:0.003143,((PAFTOL008063:0.000001,PAFTOL009219:0.002799,PAFTOL008062:0.002435):0.004531,PAFTOL004646:0.004515):0.001493,PAFTOL009241:0.004003):0.004515,PAFTOL008419:0.007787,(PAFTOL009203:0.001781,PAFTOL005024:0.005383,PAFTOL009287:0.005375,(PAFTOL004577:0.001953,PAFTOL004652:0.004079,PAFTOL004584:0.005862):0.001944,(PAFTOL004613:0.002256,PAFTOL009195:0.000001):0.003570,PAFTOL009291:0.005366,PAFTOL004625:0.005392,PAFTOL009227:0.006882):0.006866,(PAFTOL004617:0.005949,PAFTOL004653:0.005116):0.002555):0.006068):0.003040,(((PAFTOL004605:0.002232,PAFTOL009301:0.011691):0.002292,(PAFTOL004626:0.000001,PAFTOL004639:0.016111):0.005477):0.004528,((PAFTOL009187:0.003002,(PAFTOL004553:0.000001,(SRR5137211:0.005747,PAFTOL009245:0.000001):0.001908,PAFTOL005042:0.006144):0.001425):0.001516,(PAFTOL004583:0.002002,SRR5036296:0.007326):0.004044):0.003029):0.001491):0.006005):0.004542,PAFTOL008436:0.010819):0.002973):0.003038):0.003549,((PAFTOL004587:0.020280,PAFTOL004574:0.009407):0.007851,((PAFTOL009255:0.003885,PAFTOL009257:0.005415):0.010678,PAFTOL008439:0.009677):0.003706):0.001824):0.005575,SRR7905849:0.017038):0.004448,((((PAFTOL009267:0.009816,PAFTOL009269:0.014537):0.008496,(PAFTOL004551:0.006082,(PAFTOL009207:0.007183,PAFTOL009285:0.004505,PAFTOL008084:0.000001):0.001474):0.007605):0.001527,PAFTOL004571:0.012224):0.001468,((PAFTOL004657:0.006063,(PAFTOL004566:0.000001,SRR7905862:0.003118,PAFTOL004585:0.003662,PAFTOL004661:0.004041):0.001951):0.004548,(PAFTOL009235:0.000001,PAFTOL004610:0.000001,PAFTOL004561:0.009461,PAFTOL004611:0.002992,PAFTOL009253:0.009037):0.009065):0.001510):0.018526):0.010107,(SRR5137212:0.027723,PAFTOL004637:0.021695):0.005857);
(((PAFTOL009205:0.002411,PAFTOL009255:0.006045,(PAFTOL009175:0.072923,(PAFTOL004604:0.010382,PAFTOL004603:0.004222):0.004787):0.001320,PAFTOL008881:0.001221,(PAFTOL004644:0.009118,(((((((((PAFTOL004610:0.000001,PAFTOL004611:0.000001,PAFTOL009235:0.001201):0.007241,((PAFTOL009269:0.007618,PAFTOL009267:0.002545,(PAFTOL004551:0.000954,PAFTOL009207:0.000001):0.004730):0.002520,(PAFTOL004566:0.005772,PAFTOL004571:0.010925):0.000602,(PAFTOL009253:0.005123,PAFTOL004561:0.003810):0.001902):0.006348,(PAFTOL009237:0.010083,PAFTOL004564:0.007818):0.007034,(PAFTOL009285:0.005435,PAFTOL008084:0.002415):0.003591):0.000582,(PAFTOL004657:0.005189,(PAFTOL004661:0.003246,PAFTOL004585:0.002160):0.001187):0.002650):0.035692,(((PAFTOL009321:0.030013,(PAFTOL009315:0.036081,PAFTOL009319:0.024260):0.007873):0.040746,(PAFTOL009311:0.045208,PAFTOL009313:0.066150):0.009036):0.017260,(SRR5137212:0.155368,PAFTOL004637:0.006771):0.010209):0.004334):0.001211,PAFTOL004619:0.023964):0.009124,(SRR7905849:0.006479,PAFTOL009247:0.014505):0.008876):0.002913,PAFTOL008439:0.010798):0.004461,((((PAFTOL004578:0.007309,PAFTOL004596:0.004257):0.001159,((PAFTOL004556:0.000703,PAFTOL009261:0.015510):0.007162,PAFTOL004647:0.006192):0.004786):0.001790,((PAFTOL009231:0.005743,(PAFTOL004658:0.000626,PAFTOL004660:0.003451):0.002291,PAFTOL004618:0.000635):0.006430,PAFTOL004609:0.004317):0.006735):0.004331,(((((PAFTOL009229:0.010889,PAFTOL009271:0.008299,PAFTOL004662:0.004529,(PAFTOL004627:0.008973,PAFTOL008422:0.006363,PAFTOL004565:0.010895):0.002529,(PAFTOL004636:0.014342,PAFTOL004620:0.006534):0.002457):0.007005,((PAFTOL008421:0.012966,PAFTOL004623:0.012931):0.002387,PAFTOL004649:0.004880):0.000579,(PAFTOL004572:0.003934,PAFTOL009193:0.006744):0.004559,PAFTOL004573:0.009700):0.000601,PAFTOL004654:0.000607):0.001347,PAFTOL004582:0.007739):0.003237,PAFTOL004608:0.011670):0.006561):0.001776):0.002414,(PAFTOL009297:0.003641,(PAFTOL007498:0.004626,PAFTOL009259:0.000652):0.002246):0.002765):0.003623,(((((PAFTOL004648:0.003645,SRR8327214:0.001820):0.001189,PAFTOL009209:0.002424):0.003024,SRR7905861:0.004871):0.000589,(((PAFTOL004632:0.000001,PAFTOL009303:0.000988):0.003611,(PAFTOL004583:0.001777,SRR5036296:0.013869):0.002437,(SRR5137211:0.005457,PAFTOL009245:0.001809):0.005446):0.001196,((PAFTOL004626:0.007024,SRR5137213:0.007474):0.001338,PAFTOL004597:0.012171):0.002546):0.000604):0.000603,PAFTOL004574:0.005442):0.000595):0.000598,(PAFTOL009221:0.006096,PAFTOL004593:0.006067,PAFTOL004587:0.009532):0.000597):0.001198,(PAFTOL004567:0.008618,PAFTOL004633:0.009293):0.000460,PAFTOL004629:0.009083):0.006652,PAFTOL009281:0.010869,(PAFTOL004635:0.010414,PAFTOL004634:0.006835):0.009563,(((PAFTOL004640:0.007015,((PAFTOL004665:0.002553,(PAFTOL009289:0.003206,PAFTOL005047:0.001894,PAFTOL004555:0.000631,PAFTOL008423:0.000630):0.000630,PAFTOL004601:0.003178):0.003161,PAFTOL009265:0.008975,PAFTOL004547:0.010241,((PAFTOL004553:0.005732,PAFTOL009187:0.000001):0.002537,(PAFTOL009251:0.009027,PAFTOL009299:0.006483):0.001175):0.000628,((PAFTOL009249:0.001271,PAFTOL009301:0.006359):0.001915,(PAFTOL009263:0.001895,PAFTOL004639:0.001275,PAFTOL004605:0.010870):0.000619):0.004453):0.000636):0.000625,(PAFTOL009233:0.029596,PAFTOL009239:0.010029):0.000853):0.000629,PAFTOL004563:0.004178,PAFTOL009243:0.006391,(PAFTOL005026:0.001910,PAFTOL005025:0.007014):0.000626,(PAFTOL005169:0.002560,PAFTOL009257:0.004441,PAFTOL009185:0.008938,(((PAFTOL008419:0.014148,(PAFTOL004667:0.001729,PAFTOL004668:0.000001):0.000855):0.000571,PAFTOL004666:0.011575):0.007364,((PAFTOL009183:0.006956,(((PAFTOL004560:0.005787,PAFTOL009189:0.005778):0.001926,PAFTOL013501:0.009667):0.000589,PAFTOL004613:0.010255,(PAFTOL009287:0.000640,PAFTOL009203:0.005867,PAFTOL009291:0.000641,PAFTOL009195:0.003814,PAFTOL005043:0.001908,PAFTOL005042:0.000647):0.003806,(((((PAFTOL009215:0.001263,PAFTOL009217:0.006361,PAFTOL004598:0.000636):0.000151,PAFTOL009293:0.000001,PAFTOL004664:0.000636):0.000479,PAFTOL009295:0.005728,PAFTOL009283:0.003160):0.000631,PAFTOL005035:0.000640,PAFTOL009219:0.002536,PAFTOL004562:0.004437,((PAFTOL009223:0.000001,PAFTOL009225:0.000001):0.004246,PAFTOL004554:0.001265):0.002107,PAFTOL009197:0.000001,((PAFTOL009191:0.006656,(PAFTOL004590:0.000605,(PAFTOL004600:0.003613,PAFTOL008062:0.004224,PAFTOL004594:0.000001,PAFTOL008063:0.001204):0.000599):0.000599,(PAFTOL004599:0.004163,PAFTOL004653:0.006145):0.001293,(((PAFTOL005024:0.004849,PAFTOL004652:0.005456,((PAFTOL004577:0.002434,PAFTOL009227:0.004241):0.000605,PAFTOL004638:0.000603):0.000601,PAFTOL004617:0.003639):0.002414,(PAFTOL004625:0.009845,PAFTOL004642:0.008000):0.000489):0.001205,PAFTOL004624:0.004241):0.001806,(((PAFTOL009199:0.000001,PAFTOL004591:0.000599):0.000598,PAFTOL004631:0.002400,PAFTOL004646:0.001796):0.002405,PAFTOL009241:0.004253):0.001201):0.000596,PAFTOL008060:0.000610):0.005458):0.002419,(PAFTOL004552:0.000001,PAFTOL008417:0.000633):0.004459):0.001201):0.000609):0.000829,PAFTOL009179:0.034658):0.004669):0.001181):0.000600):0.001201);
((PAFTOL009215:0.018201,(PAFTOL009223:0.006820,((((PAFTOL009241:0.000001,PAFTOL009225:0.000001):0.005911,(PAFTOL005043:0.001944,PAFTOL009203:0.005940):0.001989,(((PAFTOL004600:0.000001,(((PAFTOL004573:0.095526,((PAFTOL009231:0.092330,PAFTOL009237:0.042301,(PAFTOL009295:0.000001,PAFTOL008060:0.059355):0.009833):0.003720,PAFTOL009261:0.024968):0.029323):0.083484,PAFTOL009299:0.023951):0.052348,PAFTOL009193:0.032502):0.019217):0.051726,(PAFTOL004598:0.003354,PAFTOL004594:0.000001,(PAFTOL009219:0.066176,PAFTOL008062:0.000001):0.001676):0.001355):0.004948,(((((PAFTOL009301:0.045300,PAFTOL009249:0.000001):0.046936,PAFTOL009251:0.000001,PAFTOL009265:0.000001):0.048329,((PAFTOL009281:0.007632,PAFTOL004552:0.034825):0.002610,(PAFTOL004635:0.036516,PAFTOL004556:0.011335):0.011178):0.000934):0.089924,(((PAFTOL004657:0.029292,PAFTOL004585:0.001951):0.001928,(PAFTOL004610:0.001628,PAFTOL004611:0.006349):0.017626,(PAFTOL009269:0.006753,(PAFTOL008084:0.001670,PAFTOL009285:0.003366):0.001678):0.001684):0.021440,PAFTOL004637:0.030753):0.011663,(PAFTOL009297:0.012033,(((PAFTOL009271:0.008642,PAFTOL004572:0.035545):0.001443,PAFTOL004582:0.010187):0.001712,((PAFTOL004660:0.000001,PAFTOL008422:0.000001,PAFTOL004658:0.001966,PAFTOL009229:0.000001):0.005613,PAFTOL004578:0.005932):0.005887,PAFTOL008421:0.018573):0.008614,((PAFTOL004633:0.008832,(PAFTOL009221:0.007426,(((((((((PAFTOL004564:0.113552,(PAFTOL009303:0.000001,PAFTOL009255:0.000001):0.019686):0.062227,(PAFTOL009191:0.000001,SRR5036296:0.154738):0.028923):0.001422,(PAFTOL004631:0.000001,PAFTOL005035:0.018528):0.006466,(PAFTOL004666:0.005334,PAFTOL004667:0.045495):0.023479):0.074680,PAFTOL009287:0.002161):0.021849,PAFTOL004577:0.001664):0.001461,PAFTOL004591:0.008849):0.010392,PAFTOL004568:0.016696):0.001860,PAFTOL008881:0.003460):0.002768,PAFTOL009263:0.018388):0.011539):0.001410,((PAFTOL004605:0.008933,PAFTOL009187:0.000001,PAFTOL004583:0.009282):0.006478,PAFTOL009205:0.006917):0.003169):0.001438,PAFTOL004629:0.008848):0.003344):0.001380):0.004596,PAFTOL008419:0.008206):0.003092):0.001467,PAFTOL004668:0.002199):0.025043,PAFTOL009283:0.005896,PAFTOL009217:0.015967):0.015526,((PAFTOL004636:0.018328,PAFTOL004654:0.023088):0.008824,((PAFTOL004563:0.010556,PAFTOL004634:0.009013):0.005046,(PAFTOL004560:0.018695,PAFTOL009183:0.000001):0.089650):0.041086,(((PAFTOL004601:0.010096,(PAFTOL009175:0.012350,PAFTOL004632:0.023100):0.005349):0.005415,PAFTOL008439:0.012329):0.001883,PAFTOL004662:0.017925):0.013718):0.010068,(PAFTOL004617:0.007943,(((PAFTOL004627:0.134137,(PAFTOL004649:0.006394,(PAFTOL004620:0.008301,PAFTOL004608:0.008704):0.005042):0.002629):0.003194,PAFTOL004644:0.010003):0.001657,((((PAFTOL005042:0.001974,PAFTOL004626:0.013091):0.003734,PAFTOL004593:0.019828):0.000035,(PAFTOL004665:0.006030,PAFTOL005047:0.005069):0.005019):0.001992,(((((PAFTOL009319:0.012256,PAFTOL009321:0.035180):0.064709,(PAFTOL009311:0.065142,PAFTOL009313:0.106627):0.020161):0.015024,((PAFTOL009253:0.007087,PAFTOL004551:0.005780,(PAFTOL004566:0.002130,PAFTOL004661:0.009149):0.002000):0.009105,(PAFTOL004571:0.002392,PAFTOL004561:0.014941,(PAFTOL009267:0.003081,PAFTOL009207:0.038128):0.002579):0.017151):0.025251):0.008501,PAFTOL005026:0.002194):0.002628,(((SRR5137212:0.119123,PAFTOL009239:0.009447):0.004087,PAFTOL004625:0.026627):0.002989,PAFTOL008436:0.008926):0.004826):0.009765):0.003414):0.013710,PAFTOL004599:0.006912):0.056853,(PAFTOL004562:0.012566,PAFTOL009195:0.003896,PAFTOL004584:0.005510):0.001635):0.003628):0.007374,PAFTOL004554:0.000001):0.043079,PAFTOL009293:0.001821,(PAFTOL009197:0.009177,(((PAFTOL005024:0.000001,PAFTOL009189:0.000001):0.002901,PAFTOL013501:0.011737):0.006662,((((PAFTOL009259:0.006709,PAFTOL004623:0.020288):0.004460,PAFTOL009233:0.011099):0.003716,PAFTOL004555:0.025796):0.002299,(((PAFTOL004565:0.030721,(PAFTOL009179:0.006666,PAFTOL009181:0.003966):0.029027):0.004285,(PAFTOL004603:0.048105,PAFTOL005169:0.006498):0.025229):0.010483,PAFTOL009289:0.005638):0.016044):0.014070):0.013326):0.002966,PAFTOL004664:0.000001,PAFTOL004646:0.000001,PAFTOL008417:0.000001);
((((PAFTOL009287:0.003938,PAFTOL009291:0.001948):0.003907,PAFTOL008417:0.000001):0.001937,(PAFTOL004666:0.000001,(PAFTOL009183:0.037106,PAFTOL009279:0.000001):0.003886,PAFTOL004667:0.003873):0.007834,PAFTOL005042:0.000001,(((PAFTOL009295:0.000001,PAFTOL009283:0.003901):0.003885,((PAFTOL009217:0.005855,PAFTOL004598:0.001961):0.001922,(PAFTOL004664:0.000001,PAFTOL009199:0.001934,PAFTOL009197:0.005840,PAFTOL004591:0.000001,PAFTOL004590:0.000001,PAFTOL004646:0.000001,PAFTOL009293:0.000001):0.001940):0.003911,(PAFTOL004594:0.000001,PAFTOL005035:0.000001,(PAFTOL008063:0.001958,(PAFTOL004600:0.000001,PAFTOL009215:0.000001):0.001940):0.001938,PAFTOL008062:0.001938,PAFTOL009219:0.000001):0.003896):0.001942,PAFTOL009189:0.000001,PAFTOL004617:0.005853,PAFTOL005043:0.000001,(PAFTOL004613:0.001944,PAFTOL004625:0.000001,PAFTOL004584:0.001938,PAFTOL004638:0.005885):0.001936,PAFTOL004653:0.003881,(PAFTOL004599:0.009827,PAFTOL009191:0.001949,PAFTOL004562:0.007844):0.001938,((PAFTOL004652:0.000001,PAFTOL009203:0.007848,PAFTOL004560:0.003898):0.001943,PAFTOL009227:0.000001):0.001940,PAFTOL004577:0.000001,PAFTOL005024:0.000001,PAFTOL013501:0.000001):0.001934,PAFTOL004668:0.000001,PAFTOL009195:0.000001,(PAFTOL004631:0.000001,(PAFTOL009179:0.013166,(PAFTOL009223:0.000001,PAFTOL008060:0.000001,PAFTOL009241:0.001936,PAFTOL004624:0.000001,PAFTOL009225:0.000001):0.000969):0.000969,PAFTOL009181:0.003935,PAFTOL008419:0.007866,PAFTOL004552:0.000001):0.001940):0.001834,(((PAFTOL009233:0.037237,(((((PAFTOL004657:0.004754,((((PAFTOL004611:0.005821,PAFTOL004610:0.001927,PAFTOL004561:0.000001,PAFTOL009235:0.003882):0.003864,PAFTOL009253:0.013774,PAFTOL009237:0.001940):0.011772,PAFTOL004564:0.000001,(PAFTOL009285:0.001926,PAFTOL009269:0.007778,PAFTOL008084:0.000001,(PAFTOL004551:0.003889,PAFTOL009207:0.000001):0.001924):0.003860):0.001926,(PAFTOL004661:0.011773,PAFTOL004566:0.001939,SRR7905862:0.000001):0.003863,PAFTOL004585:0.001930,PAFTOL009267:0.009863):0.003001):0.043876,PAFTOL004637:0.027563):0.010830,(PAFTOL009321:0.036554,(PAFTOL009315:0.037607,PAFTOL009319:0.027601):0.011990):0.024428,(PAFTOL009313:0.095557,PAFTOL009311:0.045567):0.026357):0.006198,PAFTOL004619:0.039675):0.003499,PAFTOL008439:0.006140):0.008560):0.001668,((PAFTOL008881:0.000001,PAFTOL009185:0.007759):0.003867,((((PAFTOL004567:0.007816,(PAFTOL005169:0.000001,PAFTOL009221:0.003886):0.003913):0.001894,PAFTOL004633:0.015806):0.001970,PAFTOL004635:0.013864):0.004003,PAFTOL004604:0.007824):0.001927,(PAFTOL009281:0.003863,PAFTOL004629:0.001965):0.009792):0.001934):0.001949,(((PAFTOL004636:0.000001,PAFTOL008421:0.005845):0.003893,PAFTOL009271:0.011713,PAFTOL004620:0.005931,(PAFTOL004662:0.000001,PAFTOL004573:0.007258):0.002403,PAFTOL004627:0.000001,(PAFTOL004623:0.001944,(((PAFTOL004618:0.003899,PAFTOL009231:0.003931):0.001908,(PAFTOL004649:0.000001,PAFTOL004609:0.012605):0.003054):0.001942,(PAFTOL004596:0.009828,PAFTOL008422:0.007854):0.001914,(PAFTOL009193:0.005838,PAFTOL004572:0.000001,PAFTOL004654:0.013715,PAFTOL004660:0.005804):0.001922,(PAFTOL009229:0.005989,PAFTOL004565:0.012064):0.001783,PAFTOL004658:0.005840,PAFTOL004582:0.009691):0.000970):0.000954):0.001938,(PAFTOL004608:0.017150,PAFTOL004578:0.008982):0.005498,PAFTOL004647:0.005853):0.001940,(PAFTOL008436:0.015977,((PAFTOL009243:0.001896,PAFTOL004593:0.001971):0.009914,PAFTOL004640:0.005985):0.003796):0.001987,(PAFTOL009257:0.005861,PAFTOL009255:0.009933):0.011890,((PAFTOL005026:0.001963,PAFTOL005025:0.005822,((PAFTOL009303:0.000001,PAFTOL004632:0.000001):0.003879,(SRR5036296:0.001928,PAFTOL009251:0.000001,PAFTOL009299:0.003891):0.003866,((SRR7905861:0.005929,PAFTOL004547:0.007838):0.003863,(PAFTOL004648:0.000001,PAFTOL005047:0.000001):0.009775,(PAFTOL004553:0.011885,PAFTOL009187:0.001968):0.005812,PAFTOL009265:0.007825):0.001929,(SRR5137211:0.009887,PAFTOL009245:0.003931):0.001894,PAFTOL004583:0.007801,((PAFTOL004665:0.000001,PAFTOL004601:0.001956,(SRR8327214:0.000001,PAFTOL009289:0.000001):0.007825,(PAFTOL004555:0.000001,PAFTOL008423:0.000001):0.005860,PAFTOL009209:0.000001):0.001939,PAFTOL004639:0.000001):0.001931,(PAFTOL009301:0.001958,PAFTOL009249:0.001932,PAFTOL009263:0.000001):0.005834,PAFTOL004626:0.001933,PAFTOL004605:0.011788,PAFTOL004597:0.003891):0.001930,PAFTOL009205:0.007769):0.001932,(PAFTOL004574:0.003888,PAFTOL004587:0.003917):0.005832):0.001939,(PAFTOL009239:0.017922,PAFTOL004644:0.001946,PAFTOL009297:0.001949,PAFTOL004563:0.011811,PAFTOL007498:0.000001,PAFTOL009259:0.000001):0.005816,PAFTOL009175:0.006889):0.009937,PAFTOL004642:0.009975);
(PAFTOL008417:0.012132,PAFTOL009283:0.018793,PAFTOL009241:0.004729,((PAFTOL004600:0.044662,PAFTOL004594:0.033378):0.015598,(PAFTOL004591:0.014457,(PAFTOL009279:0.007800,PAFTOL009183:0.015937,(PAFTOL004629:0.011538,(PAFTOL005047:0.034375,(PAFTOL004587:0.033756,(PAFTOL004620:0.009263,(PAFTOL004662:0.014725,(PAFTOL009271:0.008865,(PAFTOL004660:0.000001,PAFTOL004573:0.004258,PAFTOL004627:0.012924,(PAFTOL004574:0.021261,(PAFTOL009299:0.008382,PAFTOL004597:0.004226,(PAFTOL004626:0.016869,PAFTOL009249:0.016813,PAFTOL009301:0.004168):0.021333):0.004128,(PAFTOL004619:0.073251,(PAFTOL009253:0.000001,PAFTOL009237:0.005896,(PAFTOL004564:0.030474,((PAFTOL004585:0.006170,PAFTOL004566:0.000001):0.006182,(PAFTOL004657:0.006239,PAFTOL004661:0.011771):0.006235):0.003209):0.012961):0.027229):0.003379,PAFTOL008881:0.024521,(PAFTOL005024:0.021272,((PAFTOL009293:0.000001,PAFTOL009217:0.017622,PAFTOL009197:0.000001):0.008831,(PAFTOL009181:0.005944,((PAFTOL008062:0.008455,PAFTOL009219:0.000001):0.008441,(PAFTOL004552:0.000001,PAFTOL004631:0.000001,PAFTOL004554:0.011869,PAFTOL009295:0.000001):0.008405):0.004078,PAFTOL004667:0.008490):0.004140):0.004306,PAFTOL005035:0.000001):0.012574,PAFTOL005169:0.017852,PAFTOL005026:0.000001,((PAFTOL009303:0.003314,PAFTOL004547:0.000001):0.011340,PAFTOL005025:0.002101):0.002096,PAFTOL004555:0.012018,PAFTOL009251:0.000001):0.007993):0.013985):0.020215):0.008450):0.070163):0.023948):0.006467,((PAFTOL009221:0.008103,PAFTOL004603:0.019173):0.008062,(PAFTOL004640:0.022662,PAFTOL009229:0.050237,(PAFTOL005042:0.096094,((PAFTOL009209:0.027192,(PAFTOL009231:0.004685,((PAFTOL004578:0.025165,PAFTOL004596:0.000001):0.012038,(PAFTOL004649:0.011418,(PAFTOL004599:0.065717,PAFTOL004608:0.009933):0.014198):0.014392):0.010812,PAFTOL004636:0.009381,PAFTOL004654:0.002342,(PAFTOL004618:0.013852,(PAFTOL009261:0.012398,PAFTOL008422:0.011830):0.003148,(PAFTOL004556:0.000001,PAFTOL004647:0.007155):0.021931,(PAFTOL008421:0.014174,PAFTOL004609:0.009314,(PAFTOL009175:0.048761,PAFTOL004582:0.002264):0.002357,(PAFTOL009193:0.004631,PAFTOL004572:0.002300,(PAFTOL004623:0.000001,PAFTOL004565:0.007332):0.006916,(PAFTOL008436:0.005237,(((PAFTOL008423:0.009292,(PAFTOL004593:0.002295,PAFTOL009243:0.000001):0.009232,PAFTOL004665:0.007150,PAFTOL009187:0.006896):0.002288,(PAFTOL004648:0.000001,(PAFTOL009289:0.007797,SRR8327214:0.000001):0.002752):0.011092,(PAFTOL009245:0.004589,SRR5036296:0.005189,PAFTOL004632:0.004601,SRR5137211:0.004603):0.004576,(PAFTOL004639:0.004537,SRR5137213:0.005943):0.009338,SRR7905861:0.006885):0.002283,((((PAFTOL005043:0.000001,PAFTOL004560:0.009723,PAFTOL009227:0.004172):0.005172,PAFTOL009291:0.006863,PAFTOL004562:0.002582,(PAFTOL004577:0.039143,(PAFTOL004638:0.004372,PAFTOL004652:0.006458):0.009505):0.004966,PAFTOL004625:0.002269):0.004563,PAFTOL004617:0.010316,PAFTOL004613:0.000001,(PAFTOL009287:0.000001,(((((PAFTOL004666:0.034246,PAFTOL004642:0.013085):0.007851,(PAFTOL009225:0.002265,PAFTOL004646:0.002261,PAFTOL004590:0.000001,PAFTOL009223:0.004553):0.002263,PAFTOL004624:0.000001):0.002267,(PAFTOL004664:0.000001,PAFTOL009199:0.000001):0.006868):0.002285,(PAFTOL008063:0.000001,PAFTOL004668:0.016533,PAFTOL009215:0.000001):0.004580):0.002280,PAFTOL004584:0.006858,((PAFTOL013501:0.010523,PAFTOL009189:0.003678):0.002619,PAFTOL004653:0.015310):0.003079,PAFTOL009195:0.000001):0.002271):0.002271):0.009222,(PAFTOL004567:0.006865,PAFTOL004604:0.004565,(PAFTOL004644:0.002459,PAFTOL004563:0.012311):0.007934,(PAFTOL009281:0.012516,PAFTOL004633:0.003406):0.003503,(PAFTOL008419:0.000001,PAFTOL009191:0.005214):0.015822):0.002264):0.002305,(PAFTOL009265:0.017577,((PAFTOL009185:0.007141,(PAFTOL009257:0.002285,PAFTOL009255:0.002286):0.011843):0.002040,PAFTOL009239:0.007743):0.000006,((PAFTOL004634:0.011846,PAFTOL004635:0.037925,PAFTOL004568:0.019045):0.007570,((((PAFTOL009311:0.049007,PAFTOL009313:0.081334):0.025186,(PAFTOL009321:0.018493,PAFTOL009319:0.044497,PAFTOL009315:0.644936):0.041919):0.006621,PAFTOL004637:0.018466):0.017750,((((PAFTOL009285:0.002307,PAFTOL008084:0.004608):0.005696,PAFTOL009207:0.004058):0.006975,PAFTOL009269:0.017999):0.007497,(PAFTOL004571:0.011677,(PAFTOL004611:0.029284,PAFTOL009235:0.004575,(PAFTOL004610:0.004651,PAFTOL004561:0.002287):0.004590):0.002287,SRR7905862:0.011603,PAFTOL009267:0.006902):0.006560):0.003089,SRR7905849:0.006938,SRR5137212:0.014373):0.009321):0.002251):0.002326,PAFTOL009205:0.002286):0.002300):0.002284):0.002299):0.011987,PAFTOL004658:0.011673):0.006819):0.015487):0.007576,((PAFTOL004601:0.020978,PAFTOL004553:0.013919):0.006895,(PAFTOL004605:0.003230,PAFTOL009263:0.043991):0.037297,PAFTOL004583:0.003748):0.005740):0.008463):0.008339,(PAFTOL009259:0.000001,PAFTOL008439:0.022104,PAFTOL007498:0.010120):0.011403):0.002668,PAFTOL009233:0.017135):0.010582):0.013019):0.003259):0.003112):0.001377,PAFTOL008060:0.000001);
(PAFTOL009187:0.001828,PAFTOL005042:0.003845,((PAFTOL004605:0.003644,PAFTOL004626:0.000001,PAFTOL004639:0.000001,PAFTOL009249:0.009757):0.003602,PAFTOL004583:0.002797):0.001195,((PAFTOL009301:0.034116,PAFTOL009263:0.002137):0.041133,(SRR5137211:0.003068,(SRR5036296:0.010912,PAFTOL009299:0.004670):0.001487):0.001527,(((PAFTOL004597:0.010990,PAFTOL004553:0.006368):0.001932,(PAFTOL005025:0.007850,(PAFTOL005169:0.060548,PAFTOL009289:0.000001):0.002245):0.002467):0.008839,PAFTOL009265:0.031887):0.010832):0.034123,((((PAFTOL004640:0.021701,SRR8327214:0.006049,PAFTOL004547:0.013613,(PAFTOL004665:0.006080,SRR7905861:0.008907):0.004941):0.001391,PAFTOL004587:0.008048):0.001180,(((((((((PAFTOL004565:0.020122,(PAFTOL004620:0.012170,(PAFTOL009271:0.013674,PAFTOL004662:0.013497):0.001015,PAFTOL004573:0.001225,PAFTOL004654:0.023238):0.002925):0.003056,(PAFTOL004596:0.013239,PAFTOL004578:0.023546):0.001237,(((PAFTOL004623:0.008269,PAFTOL004636:0.018313):0.001551,PAFTOL008421:0.017073):0.001276,PAFTOL004660:0.003236,(PAFTOL009231:0.007185,(PAFTOL004618:0.002146,PAFTOL004609:0.004386):0.002168):0.001052,PAFTOL004649:0.002172,(PAFTOL008422:0.043359,PAFTOL009229:0.004537):0.008622):0.004092,(PAFTOL009193:0.009848,PAFTOL004627:0.003354):0.003215):0.005472,(PAFTOL004582:0.003596,PAFTOL004608:0.008482):0.003597):0.001410,((PAFTOL004556:0.011117,PAFTOL009261:0.019670):0.002624,PAFTOL004647:0.009109):0.013206):0.004551,(PAFTOL009297:0.009957,PAFTOL009185:0.009951):0.002279,(PAFTOL008436:0.007392,PAFTOL009175:0.013369):0.003493):0.001221,(((PAFTOL009243:0.008513,PAFTOL004593:0.011609):0.003418,PAFTOL004574:0.006032):0.005760,((PAFTOL009257:0.013386,PAFTOL009255:0.012394):0.002299,(PAFTOL004632:0.000001,PAFTOL009303:0.008987):0.013392):0.001277):0.002290):0.000981,(((((((PAFTOL009235:0.000001,PAFTOL004610:0.000001,PAFTOL004611:0.000001):0.006152,PAFTOL004561:0.006401):0.009110,(PAFTOL009253:0.004200,PAFTOL009237:0.027168):0.012356):0.000978,((PAFTOL009267:0.009757,(PAFTOL009285:0.008829,PAFTOL008084:0.000001):0.008528,(PAFTOL004551:0.004070,PAFTOL009207:0.002413):0.002912):0.002823,PAFTOL004571:0.006098,PAFTOL004564:0.001226,PAFTOL009269:0.009682):0.008595):0.004177,((PAFTOL004585:0.002434,(PAFTOL004657:0.001876,PAFTOL004566:0.009405):0.001773):0.002393,SRR7905862:0.006784,PAFTOL004661:0.001211):0.006866):0.026957,(((((PAFTOL009181:0.000001,(PAFTOL004617:0.013390,PAFTOL004653:0.023361,PAFTOL004584:0.001206):0.005479,PAFTOL004642:0.004857):0.008253,(((PAFTOL004591:0.002066,(PAFTOL009197:0.011633,PAFTOL009199:0.000001):0.001127,PAFTOL004624:0.004140):0.001029,(((((PAFTOL009183:0.005593,PAFTOL009179:0.010765):0.001359,(PAFTOL004554:0.001202,PAFTOL009279:0.021995):0.011407):0.014225,(PAFTOL004562:0.004644,PAFTOL013501:0.014137):0.000817):0.037236,PAFTOL008417:0.020572):0.008657,PAFTOL004552:0.005551):0.025615,(PAFTOL004631:0.003889,((PAFTOL004664:0.000001,PAFTOL009223:0.014317,PAFTOL009283:0.001222,PAFTOL004590:0.000001):0.001152,PAFTOL009215:0.003682,PAFTOL008060:0.000001):0.003678):0.001923,PAFTOL009293:0.000001):0.003867,(((PAFTOL009287:0.005990,(PAFTOL004638:0.002385,PAFTOL004577:0.003582):0.001190,PAFTOL004625:0.006001,PAFTOL009291:0.017546,PAFTOL005043:0.002401,(PAFTOL009203:0.000001,PAFTOL004560:0.000001):0.001172):0.037702,(PAFTOL004652:0.000001,PAFTOL009195:0.008603):0.001999):0.000998,(PAFTOL009189:0.000001,PAFTOL005024:0.000001):0.010981):0.001916):0.002942,((((((PAFTOL008062:0.000001,PAFTOL004646:0.003120):0.001033,PAFTOL009219:0.000001,(PAFTOL009295:0.022942,PAFTOL004600:0.000001):0.002536):0.002065,(((PAFTOL004613:0.002583,PAFTOL009227:0.006169):0.001458,PAFTOL009191:0.003691):0.007498,((PAFTOL009225:0.002437,PAFTOL009241:0.007785):0.002416,PAFTOL009217:0.011797):0.001216,(PAFTOL005035:0.013288,PAFTOL004599:0.005297):0.001041):0.002185,(PAFTOL004594:0.001207,PAFTOL008063:0.003634,PAFTOL004598:0.003593):0.003596):0.001007,PAFTOL004667:0.001247):0.000059,PAFTOL008419:0.009812):0.001094,(PAFTOL004668:0.000001,PAFTOL004666:0.006795):0.001679):0.002197):0.005600,(PAFTOL004629:0.015972,PAFTOL004633:0.017287):0.001244):0.012332,PAFTOL008439:0.005973):0.006927,(SRR7905849:0.000001,PAFTOL009247:0.008302):0.018898):0.000803):0.000858,(SRR5137212:0.000001,(PAFTOL004637:0.033096,((((PAFTOL009319:0.035096,PAFTOL009315:0.041885):0.001937,PAFTOL009321:0.029902):0.038215,PAFTOL004619:0.048301):0.003216,(PAFTOL009311:0.050214,PAFTOL009313:0.077555):0.033345):0.006436):0.009394):0.018141):0.008961):0.001416,PAFTOL008881:0.006169,PAFTOL009281:0.035433,(PAFTOL009233:0.037885,(PAFTOL004604:0.009568,PAFTOL004603:0.002254):0.011495):0.001277):0.001573,(((PAFTOL004634:0.009109,(PAFTOL004635:0.009114,PAFTOL004568:0.002392):0.007681):0.005880,PAFTOL004567:0.021357):0.003131,(PAFTOL009239:0.009021,(PAFTOL007498:0.000001,PAFTOL009259:0.000001):0.011263,PAFTOL004563:0.007738):0.006747):0.001036):0.006954):0.013386,(PAFTOL005026:0.007410,PAFTOL009205:0.001211):0.002452,((PAFTOL008423:0.000001,PAFTOL009209:0.000001,PAFTOL004555:0.000001):0.006089,PAFTOL005047:0.027593,PAFTOL004601:0.011178,PAFTOL004648:0.001138):0.006000):0.005407,(PAFTOL009251:0.013140,PAFTOL009245:0.001101):0.004032);
(((PAFTOL004604:0.009038,PAFTOL004603:0.009054,(PAFTOL004567:0.013107,((((PAFTOL008439:0.006119,(SRR7905849:0.019442,(((PAFTOL009313:0.062220,PAFTOL009311:0.048138):0.031941,(PAFTOL009321:0.035266,(PAFTOL009319:0.019044,PAFTOL009315:0.025064):0.011801):0.050930):0.051694,((((PAFTOL004661:0.005121,SRR7905862:0.000001):0.002480,(PAFTOL004566:0.003207,(PAFTOL004657:0.001934,PAFTOL004585:0.003021):0.017339):0.012460):0.002310,(PAFTOL009253:0.010751,PAFTOL004561:0.002371,(PAFTOL004610:0.001736,PAFTOL009235:0.004720):0.005256,((PAFTOL009237:0.003898,PAFTOL004611:0.003536):0.001052,PAFTOL004571:0.017222):0.019729):0.010028):0.002039,((PAFTOL009269:0.005892,PAFTOL009267:0.000001):0.001173,(PAFTOL004564:0.009875,((PAFTOL009207:0.000001,PAFTOL004551:0.000211):0.000852,(PAFTOL008084:0.000001,PAFTOL009285:0.001174):0.003533):0.001613):0.001597):0.006634):0.035402):0.011543,PAFTOL004637:0.021434):0.006186):0.000486,SRR5137212:0.011256):0.000484,PAFTOL009233:0.048568,((PAFTOL005025:0.008407,PAFTOL005026:0.004233):0.002751,PAFTOL008881:0.006029,(PAFTOL007498:0.002787,PAFTOL009239:0.005928,PAFTOL009259:0.000001,PAFTOL004563:0.005984):0.011261,(PAFTOL009185:0.011205,PAFTOL004644:0.012259):0.002903):0.000991):0.002971,(((((((PAFTOL004642:0.005013,PAFTOL008419:0.003568):0.000965,PAFTOL009291:0.015268):0.001008,PAFTOL004668:0.001002,(((((PAFTOL009217:0.004767,PAFTOL004598:0.003545):0.003572,(PAFTOL009225:0.002498,PAFTOL009241:0.000001):0.002516):0.003007,(PAFTOL004552:0.000001,PAFTOL008060:0.019171,PAFTOL004554:0.000001):0.001332):0.005039,PAFTOL004624:0.001018):0.000974,(PAFTOL009283:0.018664,PAFTOL009293:0.007350):0.000846):0.001012,(PAFTOL008062:0.000001,PAFTOL009219:0.000001):0.005994):0.003989,PAFTOL004600:0.005063):0.008186,(PAFTOL004654:0.006134,PAFTOL008422:0.014346):0.005049,((PAFTOL009205:0.011181,(PAFTOL009175:0.021861,(PAFTOL004555:0.006071,((SRR5036296:0.009036,(PAFTOL009299:0.002451,PAFTOL009251:0.009051):0.002327):0.004974,PAFTOL009245:0.005070):0.003013):0.001820):0.006342):0.012748,PAFTOL009297:0.014452):0.001884):0.001966,(PAFTOL009281:0.006625,PAFTOL009221:0.001682):0.008046):0.020022,(((PAFTOL009255:0.006042,PAFTOL009257:0.004986):0.005767,(PAFTOL008436:0.003001,(((SRR7905861:0.009021,(PAFTOL004665:0.008130,(PAFTOL009289:0.002958,SRR8327214:0.003769):0.004782):0.001187,(PAFTOL004601:0.004979,(PAFTOL009209:0.000986,PAFTOL008423:0.000001,PAFTOL004648:0.003997):0.001975):0.000990):0.002067,((PAFTOL004597:0.012068,(PAFTOL005042:0.001072,PAFTOL009187:0.006354):0.001075):0.000972,(PAFTOL004583:0.005027,SRR5137211:0.009172):0.001495,(PAFTOL004553:0.007126,(PAFTOL004639:0.001981,SRR5137213:0.016505,(PAFTOL009249:0.002909,PAFTOL004605:0.002999):0.000979,PAFTOL009263:0.005265,PAFTOL009301:0.000001,PAFTOL004626:0.000001):0.000990):0.000989,(PAFTOL004632:0.000001,(PAFTOL009247:0.041002,PAFTOL009303:0.018176):0.016054):0.001983):0.001311):0.001090,PAFTOL004640:0.005992):0.002197):0.001794):0.005231,((((PAFTOL009271:0.005932,PAFTOL004573:0.002105):0.003172,(PAFTOL009229:0.012840,PAFTOL004565:0.008579):0.000838):0.008423,(((PAFTOL009179:0.094303,((PAFTOL004547:0.010570,PAFTOL005047:0.013446):0.005303,PAFTOL009265:0.005459):0.006392):0.011862,PAFTOL004636:0.010603):0.014986,(PAFTOL004623:0.012746,(PAFTOL008421:0.013636,PAFTOL004627:0.011642):0.000899):0.004783):0.002704,(PAFTOL004596:0.004006,PAFTOL004578:0.008081):0.005033,(PAFTOL009193:0.003596,((PAFTOL004556:0.000001,PAFTOL004647:0.002355):0.009609,PAFTOL009261:0.014654):0.001065):0.000992,PAFTOL004572:0.000001,(((PAFTOL004609:0.004861,(PAFTOL004658:0.001180,PAFTOL004660:0.001327):0.004799):0.001163,PAFTOL004618:0.000993,PAFTOL009231:0.003561,PAFTOL004649:0.004990):0.005007,PAFTOL004620:0.009101):0.000977,PAFTOL004608:0.009010):0.000956,PAFTOL004582:0.009125):0.002045):0.001092,(((((PAFTOL008417:0.007213,PAFTOL009199:0.006520):0.002562,PAFTOL004613:0.005083):0.000928,(PAFTOL004594:0.021678,((PAFTOL009191:0.003967,PAFTOL004625:0.004970,(PAFTOL004652:0.000001,PAFTOL009195:0.000001):0.001981,PAFTOL009227:0.004972,PAFTOL009287:0.004002):0.000989,PAFTOL009223:0.001193,(PAFTOL009203:0.012095,PAFTOL004560:0.001184):0.007160,(PAFTOL005043:0.000001,PAFTOL004638:0.001991):0.001986,PAFTOL004577:0.000001):0.000978):0.001004,PAFTOL004653:0.004983,PAFTOL004667:0.002992,(PAFTOL004599:0.018393,(PAFTOL009279:0.001749,PAFTOL004666:0.002923):0.006689):0.000954,((PAFTOL004562:0.010432,PAFTOL009215:0.004754,PAFTOL004591:0.000001,PAFTOL004590:0.000001,(PAFTOL004631:0.000993,PAFTOL009197:0.002601):0.000993,PAFTOL008063:0.002999,PAFTOL009295:0.000001,(PAFTOL005035:0.000001,(PAFTOL004662:0.020588,PAFTOL009183:0.005752):0.001143):0.028199,PAFTOL004664:0.003172):0.000984,PAFTOL004646:0.003001):0.002989,(PAFTOL004584:0.012013,PAFTOL004617:0.005003):0.001087):0.000907,((PAFTOL009189:0.001470,PAFTOL005024:0.003171):0.005567,PAFTOL013501:0.005991):0.001517):0.001136,PAFTOL009181:0.001207):0.006981,((PAFTOL004587:0.012195,(PAFTOL004593:0.001990,PAFTOL009243:0.002981):0.004033):0.002411,PAFTOL004574:0.014169):0.002587):0.001085):0.005932,PAFTOL005169:0.000001,PAFTOL004629:0.010055):0.001457):0.004465,PAFTOL004633:0.006054):0.005963,(PAFTOL004635:0.007154,PAFTOL004634:0.006625):0.001317,PAFTOL004568:0.012012);
((PAFTOL009203:0.003127,PAFTOL009287:0.011821):0.002884,(PAFTOL009279:0.000001,((PAFTOL009183:0.009789,PAFTOL004567:0.000001):0.006233,(PAFTOL004590:0.008819,(PAFTOL007498:0.014625,((((PAFTOL004573:0.004542,PAFTOL009229:0.000001):0.002822,PAFTOL004618:0.004896):0.002491,PAFTOL004582:0.003142):0.002437,(((PAFTOL004571:0.000001,PAFTOL009237:0.056524,PAFTOL009235:0.000001):0.002683,(PAFTOL009269:0.000001,(((PAFTOL009267:0.000001,PAFTOL008084:0.000001):0.007075,PAFTOL004566:0.000001):0.006287,((PAFTOL004610:0.000001,PAFTOL004611:0.000001,PAFTOL004561:0.000001):0.007865,((PAFTOL004657:0.000001,(PAFTOL004564:0.007614,(PAFTOL004634:0.018491,(PAFTOL004640:0.000001,PAFTOL009185:0.000001,(PAFTOL009259:0.008758,PAFTOL009239:0.000001):0.004356,PAFTOL009233:0.004368,PAFTOL008881:0.004369,(PAFTOL004620:0.004506,(PAFTOL009271:0.000001,(PAFTOL009251:0.018058,((PAFTOL013501:0.000001,PAFTOL009223:0.000001):0.005714,PAFTOL009219:0.005778,PAFTOL009293:0.000001):0.005863):0.005793):0.012060,PAFTOL004608:0.004694,PAFTOL004572:0.004405):0.004376,((PAFTOL004644:0.000001,PAFTOL008063:0.004394,PAFTOL004599:0.000001,PAFTOL005042:0.000001,PAFTOL009225:0.007583,PAFTOL009199:0.004326,PAFTOL004554:0.008806,PAFTOL008419:0.000001,PAFTOL004633:0.000001,PAFTOL004560:0.000001,PAFTOL004613:0.008713,PAFTOL004642:0.008750):0.007716,(PAFTOL004653:0.000001,PAFTOL004617:0.008567):0.004337):0.007748,PAFTOL004604:0.000001,(PAFTOL009263:0.004455,PAFTOL004555:0.008750,(PAFTOL005047:0.014708,PAFTOL004648:0.000001):0.004361,PAFTOL004597:0.013306):0.004271):0.007513):0.015956):0.007850,PAFTOL004585:0.000001):0.007324,PAFTOL009285:0.000001,(PAFTOL004551:0.000001,PAFTOL009207:0.007366):0.007283):0.014675,PAFTOL004661:0.000001):0.021121):0.021821):0.005584):0.016656,(((PAFTOL009315:0.035665,PAFTOL009319:0.029362):0.027314,SRR5137212:0.032506):0.005558,PAFTOL009311:0.041471):0.010450,(PAFTOL004619:0.014998,SRR7905849:0.020840):0.006687,PAFTOL004637:0.002808):0.012387,((PAFTOL004587:0.007333,PAFTOL009205:0.004886,(PAFTOL009209:0.002786,(PAFTOL004626:0.004853,SRR8327214:0.000001,(SRR7905861:0.000001,PAFTOL004632:0.000001):0.002383,SRR5137213:0.012272,SRR5137211:0.014888):0.003258):0.002801,PAFTOL004593:0.002426,PAFTOL004574:0.000001):0.002059,PAFTOL009243:0.002797):0.003969,(PAFTOL004647:0.000001,PAFTOL004596:0.000001,PAFTOL009281:0.007288,PAFTOL005025:0.000001,PAFTOL009257:0.000001,((PAFTOL009215:0.000001,PAFTOL008062:0.007285,PAFTOL004664:0.000001,PAFTOL004591:0.007349,PAFTOL004594:0.000001,PAFTOL005035:0.000001,PAFTOL009197:0.000001,PAFTOL009217:0.000001):0.064745,(PAFTOL009231:0.007182,((PAFTOL009175:0.000001,PAFTOL009261:0.019327,PAFTOL004662:0.000001,PAFTOL005169:0.000001,PAFTOL004658:0.000001,(PAFTOL009303:0.000001,PAFTOL009249:0.012165):0.012290,PAFTOL004556:0.000001,PAFTOL009253:0.037044,PAFTOL004562:0.038118,PAFTOL009193:0.000001,PAFTOL008422:0.000001):0.049735,PAFTOL004609:0.000001):0.007422,PAFTOL004654:0.000001):0.006924):0.011572,PAFTOL004627:0.000001,PAFTOL008439:0.000001,PAFTOL004636:0.000001,PAFTOL004565:0.009917,PAFTOL004623:0.000001,PAFTOL008421:0.000001,PAFTOL004649:0.000001,PAFTOL004578:0.000001,((PAFTOL009265:0.014648,PAFTOL004547:0.000001,PAFTOL004583:0.014705,PAFTOL009187:0.000001,(PAFTOL004603:0.022092,PAFTOL008423:0.000001):0.007294,PAFTOL004639:0.000001,(PAFTOL009313:0.158283,PAFTOL005026:0.000001):0.007866,PAFTOL004605:0.011822,PAFTOL004601:0.000001,PAFTOL004665:0.000001,PAFTOL009301:0.000001,PAFTOL009289:0.000001,PAFTOL004553:0.000001):0.017566,(PAFTOL005024:0.007442,(PAFTOL004563:0.000001,PAFTOL009181:0.007132,PAFTOL009195:0.000001,PAFTOL004600:0.000001,PAFTOL004646:0.007137,PAFTOL009189:0.000001,PAFTOL004638:0.000001,PAFTOL004577:0.000001,PAFTOL009179:0.000001,PAFTOL004668:0.000001,(PAFTOL009321:0.050846,PAFTOL004552:0.000001,PAFTOL009295:0.011928):0.026370,PAFTOL004635:0.022233,(PAFTOL009241:0.000001,PAFTOL009297:0.000001):0.007111,PAFTOL004631:0.000001,PAFTOL008417:0.000001,PAFTOL004652:0.000001):0.007030):0.004724):0.048860):0.022796,PAFTOL004629:0.000001,PAFTOL004568:0.012915):0.002358):0.002336):0.002463,((PAFTOL009291:0.000001,PAFTOL009227:0.004584):0.010054,PAFTOL009191:0.028740):0.006822):0.001156,PAFTOL004625:0.000001,PAFTOL005043:0.004802,PAFTOL004666:0.005773,PAFTOL004667:0.003590):0.001123,PAFTOL004598:0.020452);
(PAFTOL009199:0.000001,PAFTOL009291:0.000001,PAFTOL004613:0.007889,PAFTOL004599:0.000001,PAFTOL013501:0.000001,PAFTOL009287:0.003332,((PAFTOL004635:0.005927,PAFTOL004617:0.003430):0.003286,(((PAFTOL004634:0.010406,PAFTOL008881:0.015955):0.003585,(PAFTOL008063:0.012282,(PAFTOL008419:0.012936,PAFTOL009217:0.000001):0.003014,(PAFTOL007498:0.000001,PAFTOL009259:0.000001,PAFTOL009297:0.000001,PAFTOL009239:0.000001,(PAFTOL009303:0.000001,((PAFTOL004626:0.000001,PAFTOL004605:0.000001):0.002605,PAFTOL004639:0.005222,SRR5036296:0.003355,(PAFTOL009301:0.003620,PAFTOL009249:0.007418,PAFTOL009299:0.000001):0.006318,PAFTOL004553:0.003366,PAFTOL009187:0.000001,PAFTOL009263:0.000001,SRR5137213:0.000001,PAFTOL004597:0.003350,PAFTOL009245:0.002622,SRR5137211:0.000001):0.002227,PAFTOL004583:0.005508,PAFTOL004632:0.000001):0.002229):0.002228):0.001121):0.001099,((PAFTOL004563:0.003371,PAFTOL004644:0.006760):0.003376,PAFTOL009233:0.008877):0.002766,(PAFTOL004640:0.005515,(SRR8327214:0.000001,(PAFTOL004547:0.000001,SRR7905861:0.000001):0.008293):0.004352):0.004394,SRR7905849:0.011441,((PAFTOL004631:0.002611,PAFTOL009241:0.000001,PAFTOL008417:0.000001,PAFTOL004624:0.002599,PAFTOL009225:0.000001,PAFTOL009223:0.000001):0.002622,PAFTOL009283:0.003350):0.005232,((PAFTOL009295:0.000001,PAFTOL008060:0.000001,PAFTOL004590:0.000001):0.010039,PAFTOL004596:0.007838,PAFTOL004578:0.005288,PAFTOL004608:0.006681):0.005204,PAFTOL008436:0.003344,PAFTOL005042:0.000001,PAFTOL008439:0.003350,PAFTOL004601:0.000001,PAFTOL004603:0.006713,PAFTOL009289:0.000001,PAFTOL004582:0.000001,PAFTOL004664:0.000001,((PAFTOL004653:0.000001,PAFTOL004593:0.006585):0.004489,(PAFTOL005026:0.000001,PAFTOL004591:0.000001,PAFTOL004646:0.000001,PAFTOL004598:0.000001,PAFTOL004594:0.000001,(PAFTOL009215:0.000001,PAFTOL009219:0.003230,PAFTOL004554:0.000001,PAFTOL004600:0.000001,PAFTOL008062:0.000001):0.003229,PAFTOL004567:0.006463,PAFTOL005035:0.000001):0.004421):0.007398,PAFTOL004648:0.003349,(((PAFTOL009247:0.007167,PAFTOL009175:0.018892):0.019233,PAFTOL005169:0.000001):0.036754,PAFTOL009221:0.000001):0.003392,PAFTOL009293:0.000001,PAFTOL005047:0.000001,PAFTOL004574:0.000001,(PAFTOL004568:0.003339,PAFTOL004633:0.005237,(PAFTOL009243:0.000001,PAFTOL004587:0.006729):0.003339):0.005208,PAFTOL004604:0.005207,(PAFTOL004627:0.000001,PAFTOL009193:0.003343,PAFTOL008421:0.000001,PAFTOL004620:0.003356,PAFTOL004572:0.010092,(PAFTOL008422:0.003324,PAFTOL004623:0.000001,PAFTOL004636:0.003246):0.009870):0.002599,(PAFTOL009205:0.000001,PAFTOL005025:0.006723,PAFTOL009255:0.000001,PAFTOL009257:0.000001):0.002603,((PAFTOL004654:0.000001,(PAFTOL004662:0.003369,PAFTOL009271:0.003366):0.005436):0.003672,PAFTOL004556:0.000001,PAFTOL004647:0.006732,PAFTOL008423:0.000001,PAFTOL009209:0.000001,PAFTOL004555:0.000001,PAFTOL004573:0.000001,((PAFTOL004649:0.000001,PAFTOL004658:0.000001,PAFTOL004618:0.000001,(PAFTOL004660:0.005995,PAFTOL009229:0.004885):0.001863,PAFTOL009231:0.000001,PAFTOL004665:0.006765):0.002235,PAFTOL004609:0.000001):0.002225):0.002228,(PAFTOL004629:0.006704,((PAFTOL009313:0.043554,PAFTOL009311:0.020766):0.009561,(((PAFTOL004619:0.010573,SRR5137212:0.020670):0.003181,((((PAFTOL008084:0.000001,(PAFTOL009285:0.005826,(PAFTOL004551:0.010042,PAFTOL009269:0.010074):0.002792):0.001363,PAFTOL004571:0.003323,PAFTOL009267:0.000001):0.002611,(((PAFTOL004657:0.000001,PAFTOL004566:0.006675,PAFTOL004585:0.000001):0.006191,SRR7905862:0.005149):0.002886,PAFTOL004661:0.000001):0.008897,(PAFTOL009253:0.000001,PAFTOL009235:0.006675):0.003333):0.002985,PAFTOL004564:0.017147):0.012383,PAFTOL004637:0.007936):0.005057):0.006332,((PAFTOL009321:0.049618,PAFTOL009319:0.020804):0.005264,PAFTOL009315:0.020111):0.016848):0.006265):0.003438,PAFTOL009265:0.000001):0.003496):0.003320,PAFTOL004562:0.000001,PAFTOL004584:0.000001,(PAFTOL009227:0.003319,PAFTOL004625:0.000001):0.003349,PAFTOL004577:0.000001,PAFTOL004642:0.000001,PAFTOL004666:0.000001,PAFTOL009195:0.010113):0.003315,PAFTOL004652:0.000001,PAFTOL005043:0.000001,(PAFTOL004638:0.010124,PAFTOL009189:0.000001,PAFTOL005024:0.000001,PAFTOL009191:0.000001):0.003348,PAFTOL004560:0.000001,((PAFTOL009179:0.212689,PAFTOL009183:0.003418):0.019522,PAFTOL009181:0.000001):0.006721,(PAFTOL009279:0.000001,PAFTOL004667:0.000001):0.003351,PAFTOL004668:0.000001);
(((((PAFTOL004631:0.010879,PAFTOL004653:0.023974):0.015081,(PAFTOL009283:0.027404,PAFTOL008419:0.015668):0.031538):0.036823,(PAFTOL004552:0.003695,((PAFTOL009279:0.000001,PAFTOL004666:0.000001):0.049978,PAFTOL004668:0.003075):0.006568):0.004912):0.003735,((((PAFTOL004590:0.002117,PAFTOL009199:0.005342,PAFTOL004600:0.006557,PAFTOL008062:0.007049):0.002062,PAFTOL004591:0.008924):0.005220,(PAFTOL004625:0.012424,PAFTOL009191:0.009497):0.004270):0.008704,PAFTOL008063:0.002101,((PAFTOL004613:0.027736,PAFTOL004604:0.010777):0.002040,(PAFTOL004629:0.020674,(((((PAFTOL004640:0.031975,PAFTOL004574:0.003266):0.003722,((PAFTOL004587:0.008024,(PAFTOL004649:0.009697,PAFTOL004596:0.034142,PAFTOL004608:0.000001):0.019618,((PAFTOL005043:0.003506,PAFTOL004584:0.007101,((PAFTOL009197:0.000001,PAFTOL009215:0.006377,PAFTOL004577:0.012132,PAFTOL009291:0.000001,(PAFTOL004652:0.008654,PAFTOL004560:0.000001,PAFTOL004667:0.000001,PAFTOL009229:0.000001):0.000004,PAFTOL009227:0.025576,PAFTOL009203:0.000001):0.000992,(PAFTOL009287:0.000001,PAFTOL004638:0.000001,PAFTOL009195:0.000001):0.009635):0.002088,PAFTOL004562:0.000001):0.025984,((PAFTOL004583:0.029596,(PAFTOL004605:0.005475,PAFTOL004639:0.005596):0.027584):0.010398,((PAFTOL009263:0.010105,PAFTOL009301:0.003273):0.006673,(PAFTOL004665:0.000001,PAFTOL004648:0.003393):0.003396,(PAFTOL009257:0.003382,((PAFTOL009221:0.000001,PAFTOL005169:0.005697):0.006836,((PAFTOL004565:0.000001,PAFTOL009223:0.000001):0.004833,PAFTOL009241:0.000001,PAFTOL004664:0.000001,(PAFTOL008417:0.000001,PAFTOL008060:0.004758):0.004771,PAFTOL009225:0.000001,PAFTOL004554:0.004845,PAFTOL004624:0.040349,PAFTOL009293:0.000001,PAFTOL004599:0.010535,(PAFTOL005035:0.000001,(((PAFTOL005024:0.004772,PAFTOL009179:0.005262):0.000002,PAFTOL009189:0.000001):0.000007,PAFTOL013501:0.000001):0.004788,PAFTOL004642:0.009771,((PAFTOL004646:0.000001,(PAFTOL009219:0.012956,PAFTOL009217:0.000001,PAFTOL004598:0.000001,PAFTOL004594:0.000001):0.004798):0.004757,PAFTOL009183:0.000001):0.000007):0.004816):0.005255,(PAFTOL009193:0.000001,PAFTOL004568:0.023317):0.015368,PAFTOL004603:0.004846):0.007307,PAFTOL009255:0.000001,PAFTOL008881:0.014773,(PAFTOL004658:0.000001,PAFTOL009297:0.000001):0.014546):0.014628,PAFTOL009249:0.000001,PAFTOL009265:0.000001,PAFTOL004547:0.000001,(PAFTOL009299:0.003312,(PAFTOL009187:0.029505,PAFTOL004553:0.019149):0.014840):0.006469,PAFTOL009251:0.000001,PAFTOL009245:0.000001,PAFTOL004601:0.013770,(PAFTOL004555:0.000001,PAFTOL009209:0.000001):0.003410):0.043255):0.019139):0.003621,PAFTOL008436:0.010850,PAFTOL009205:0.009419):0.007093,PAFTOL005025:0.013000):0.007285):0.004255,PAFTOL005026:0.025868):0.005528,(PAFTOL008423:0.004136,PAFTOL009303:0.000001,PAFTOL004632:0.004208,(PAFTOL005042:0.004257,(((SRR8327214:0.018616,SRR7905861:0.001261):0.004739,(SRR5137211:0.000001,SRR5137213:0.686787):0.001487):0.008377,((SRR5036296:0.007498,SRR5137212:0.027900):0.016033,PAFTOL004626:0.228738):0.019246):0.006931):0.007444,(PAFTOL009243:0.003387,PAFTOL004593:0.005438):0.002694,PAFTOL005047:0.000001,PAFTOL009289:0.004473,PAFTOL004597:0.014746):0.008263,(PAFTOL009271:0.000001,PAFTOL004662:0.000001):0.017348):0.001438,(((PAFTOL009233:0.019961,PAFTOL009239:0.000001):0.039055,PAFTOL004644:0.018982):0.007006,(((((PAFTOL009313:0.112352,PAFTOL009311:0.064344):0.020223,(PAFTOL009319:0.032560,(PAFTOL009321:0.000001,PAFTOL009315:0.059188):0.133567):0.080165):0.015848,SRR7905849:0.026916,PAFTOL004619:0.019231):0.001978,(((PAFTOL009237:0.011434,(PAFTOL004611:0.000001,PAFTOL004561:0.000001,PAFTOL009235:0.000001,PAFTOL004610:0.000001):0.003871):0.007815,(((PAFTOL004551:0.000001,PAFTOL009269:0.000001):0.010975,PAFTOL004571:0.000001,PAFTOL008084:0.000001,PAFTOL009207:0.000001,PAFTOL009267:0.000001):0.006418,PAFTOL009285:0.005153):0.006669):0.002694,PAFTOL004657:0.005240,(((PAFTOL004585:0.005243,PAFTOL004566:0.001789):0.001759,PAFTOL004661:0.007166):0.003808,SRR7905862:0.006018):0.003421):0.017879,PAFTOL009247:0.000001):0.003593,(PAFTOL004637:0.010552,PAFTOL008439:0.051643):0.009627):0.010919,(PAFTOL009185:0.020614,(PAFTOL009259:0.017572,PAFTOL007498:0.008251):0.009302):0.002009,(((PAFTOL004620:0.003579,(PAFTOL004573:0.020329,PAFTOL008421:0.018016):0.004056,PAFTOL004636:0.014512,(PAFTOL004654:0.004364,PAFTOL008422:0.010208):0.008887,PAFTOL004627:0.025166,PAFTOL004623:0.007619,PAFTOL004572:0.008849):0.007090,PAFTOL004582:0.006360):0.002132,(PAFTOL004556:0.000001,PAFTOL009261:0.019621,PAFTOL004647:0.004022):0.009493,(PAFTOL004578:0.012696,PAFTOL004609:0.006493,PAFTOL004618:0.002109):0.010795):0.004650):0.002442):0.009875):0.003622,(PAFTOL004567:0.026618,PAFTOL004634:0.021769):0.006683):0.015902):0.014586):0.003557,PAFTOL004633:0.026434,PAFTOL004617:0.025795);
(((PAFTOL009243:0.002450,PAFTOL004593:0.002414):0.005018,PAFTOL004563:0.017628):0.004804,(((PAFTOL009303:0.004144,PAFTOL009251:0.011631):0.002525,PAFTOL009175:0.050565):0.017078,PAFTOL009239:0.007341,PAFTOL007498:0.012400,PAFTOL009259:0.000001):0.004886,PAFTOL005047:0.007365,(PAFTOL009265:0.004898,((PAFTOL004555:0.000001,PAFTOL009209:0.000001):0.002467,PAFTOL004601:0.007426):0.012424,PAFTOL004665:0.007030,PAFTOL004547:0.007441,(PAFTOL009289:0.006707,PAFTOL004648:0.004918):0.002243):0.002347,(PAFTOL005169:0.002511,((PAFTOL004561:0.002399,PAFTOL009237:0.002386,PAFTOL009253:0.000001):0.005482,(PAFTOL004566:0.012265,PAFTOL009207:0.020758):0.004463):0.032952,((PAFTOL004567:0.011029,(PAFTOL009281:0.013048,PAFTOL004629:0.026623):0.001773):0.007559,(PAFTOL005026:0.010800,((((PAFTOL004662:0.004529,(((PAFTOL004654:0.002626,PAFTOL008422:0.009708):0.006527,PAFTOL004660:0.007443,PAFTOL004658:0.002547,((PAFTOL004565:0.002469,PAFTOL004572:0.005347,PAFTOL004573:0.007553):0.003918,PAFTOL004623:0.014813):0.001393):0.002464,PAFTOL009271:0.012463,PAFTOL004627:0.020325):0.004948,(PAFTOL004556:0.000001,((((PAFTOL004644:0.010998,(((((((PAFTOL004619:0.012774,(SRR5137212:0.037030,(PAFTOL009311:0.042862,(PAFTOL009319:0.011776,(PAFTOL009315:0.038294,PAFTOL009321:0.005355):0.025162):0.033418):0.010154):0.003600):0.012248,(SRR7905849:0.000001,PAFTOL009247:0.000001):0.020884,PAFTOL004637:0.017260):0.003070,(((((PAFTOL008084:0.001827,PAFTOL009285:0.000001):0.005533,PAFTOL004551:0.007369):0.001738,PAFTOL009269:0.011065):0.004928,((PAFTOL004571:0.005441,PAFTOL004564:0.000001,((PAFTOL004657:0.000001,PAFTOL004585:0.001809):0.007314,SRR7905862:0.010935):0.002032):0.001832,PAFTOL004661:0.012924):0.002375):0.005432,(PAFTOL009235:0.001761,(PAFTOL004611:0.000001,PAFTOL004610:0.000001):0.003643):0.008665):0.008120):0.005536,((((PAFTOL008436:0.005486,(PAFTOL004604:0.005462,PAFTOL004603:0.001751):0.007361):0.001742,(PAFTOL008423:0.005382,SRR7905861:0.003644):0.010973):0.001795,((((PAFTOL009187:0.002649,PAFTOL004553:0.000001):0.010699,PAFTOL004632:0.005272,(PAFTOL009249:0.010663,PAFTOL009299:0.010770):0.005383,PAFTOL004597:0.010762,(PAFTOL009245:0.000001,SRR5137211:0.008210):0.006100,(PAFTOL004583:0.007976,PAFTOL009263:0.005333,((PAFTOL004626:0.000001,PAFTOL004639:0.000001):0.002685,PAFTOL009301:0.008045):0.002652):0.002630):0.002042,(PAFTOL004605:0.003064,SRR5036296:0.006538):0.002609):0.003708,PAFTOL004574:0.010982):0.001734,((PAFTOL004582:0.005096,PAFTOL004608:0.004481):0.004694,(PAFTOL004649:0.003690,PAFTOL009193:0.005467):0.001750):0.001804):0.001812,((PAFTOL004634:0.009296,PAFTOL004568:0.007311):0.009292,PAFTOL004633:0.014869):0.007198):0.001754):0.001779,PAFTOL009221:0.014615,PAFTOL009297:0.010899):0.003608,PAFTOL004587:0.009061,PAFTOL008439:0.012892):0.001790,PAFTOL009185:0.016586,((((PAFTOL008060:0.001806,PAFTOL004591:0.001804,PAFTOL004599:0.003590,PAFTOL008063:0.007204):0.001784,PAFTOL005024:0.000001,PAFTOL004613:0.009029,PAFTOL004594:0.005378):0.001789,PAFTOL004584:0.003606,PAFTOL004642:0.007208):0.003581,(PAFTOL009283:0.001801,PAFTOL004590:0.001799):0.001790,(PAFTOL004577:0.001806,PAFTOL004652:0.000001):0.003599,((PAFTOL009287:0.001847,PAFTOL004653:0.009092,PAFTOL009195:0.011679,PAFTOL004625:0.005798):0.001792,(PAFTOL004624:0.003602,PAFTOL004631:0.000001):0.001798):0.001793,PAFTOL009199:0.001788,PAFTOL009291:0.003658):0.007240):0.003611):0.001776,(PAFTOL004647:0.003645,PAFTOL004620:0.005623,((PAFTOL008421:0.006383,PAFTOL004636:0.018188):0.007176,PAFTOL004609:0.009248):0.003629,PAFTOL004618:0.012886,(PAFTOL004596:0.001945,PAFTOL004578:0.005501):0.003637):0.001801,PAFTOL009257:0.005422):0.020416,(PAFTOL009255:0.009844,PAFTOL008881:0.000001):0.010472):0.021139,PAFTOL009261:0.004590):0.021543):0.016201):0.002360,PAFTOL009231:0.011389):0.007067,(((PAFTOL004562:0.002475,PAFTOL004617:0.004931):0.002436,PAFTOL005043:0.002460,(PAFTOL009203:0.004939,PAFTOL004560:0.000001):0.004906):0.002441,PAFTOL005042:0.000001,PAFTOL004646:0.002449,((((PAFTOL005035:0.000001,PAFTOL004638:0.006644):0.003233,PAFTOL009191:0.000001,PAFTOL009227:0.000001):0.002595,PAFTOL004668:0.000001,PAFTOL009279:0.000001,(PAFTOL009217:0.009859,PAFTOL009241:0.000001,((PAFTOL004554:0.000001,PAFTOL009293:0.000001,PAFTOL009219:0.000001):0.004889,(PAFTOL009189:0.000001,PAFTOL013501:0.000001):0.002441,((PAFTOL008417:0.002444,PAFTOL009225:0.000001,PAFTOL009295:0.030855):0.002441,PAFTOL008062:0.000001,(PAFTOL009215:0.000001,PAFTOL004598:0.002439):0.004874):0.002443,PAFTOL009197:0.000001,PAFTOL009181:0.000001,PAFTOL008419:0.007396):0.002444,PAFTOL009183:0.000001,PAFTOL009223:0.000001,PAFTOL009179:0.002440):0.002435):0.002586,PAFTOL004666:0.004941):0.002606,PAFTOL004600:0.000001,PAFTOL004667:0.000001,PAFTOL004552:0.002442):0.008012):0.005209,(PAFTOL009205:0.004515,PAFTOL005025:0.006243):0.005921):0.002388):0.002758):0.002398):0.004717,PAFTOL004640:0.005287);
((PAFTOL004583:0.002020,PAFTOL005042:0.000001):0.002012,PAFTOL009245:0.000001,(SRR5137211:0.009345,SRR5036296:0.006896):0.003002,((PAFTOL009263:0.000001,PAFTOL009249:0.008526):0.002382,SRR5137213:0.013667,PAFTOL009233:0.046729,PAFTOL004605:0.009814):0.002402,((PAFTOL004626:0.012253,PAFTOL004639:0.006132):0.006176,PAFTOL009301:0.012174,PAFTOL009299:0.025868,PAFTOL009251:0.010304):0.002014,(((((PAFTOL004640:0.012219,((PAFTOL005026:0.016416,PAFTOL009205:0.005477):0.002448,PAFTOL005025:0.004087):0.005519):0.002441,((PAFTOL009175:0.017205,(PAFTOL004553:0.005896,PAFTOL009185:0.014596):0.002707,PAFTOL008881:0.029495):0.005666,PAFTOL008436:0.000001):0.002032):0.002000,((PAFTOL004574:0.002387,(PAFTOL004593:0.002751,PAFTOL009243:0.007211):0.005748):0.005647,(((((PAFTOL004637:0.039747,(SRR5137212:0.018918,PAFTOL004619:0.037161):0.002334):0.002205,((PAFTOL009315:0.108815,(PAFTOL009319:0.028646,PAFTOL009321:0.046326):0.041627):0.032686,(PAFTOL009311:0.071425,((PAFTOL004610:0.002368,PAFTOL009235:0.009632,PAFTOL004611:0.002418,((PAFTOL009253:0.024066,PAFTOL009237:0.005583):0.002886,PAFTOL004561:0.000001):0.005602):0.012238,(PAFTOL004571:0.009562,((PAFTOL009285:0.002395,PAFTOL009207:0.005471):0.002384,PAFTOL008084:0.000001,PAFTOL009267:0.019398,PAFTOL009269:0.007147):0.002016,(PAFTOL004661:0.009518,PAFTOL004566:0.012178,(PAFTOL004585:0.008077,PAFTOL004657:0.000001):0.006019):0.001995,PAFTOL004564:0.059380):0.013173):0.013875):0.007672):0.002089):0.005402,SRR7905849:0.023718):0.008872,PAFTOL008439:0.016458):0.007332,(((PAFTOL004634:0.031783,PAFTOL004567:0.016298,((PAFTOL009281:0.006565,PAFTOL004629:0.017555):0.009161,PAFTOL004633:0.006363):0.006029):0.007937,((PAFTOL004666:0.012296,PAFTOL008419:0.000001):0.007272,(((PAFTOL009287:0.004079,(PAFTOL009227:0.006398,(((PAFTOL004638:0.006542,PAFTOL005043:0.000001):0.003449,PAFTOL009191:0.014711):0.002317,PAFTOL004577:0.001979,PAFTOL004652:0.000001):0.005549):0.004775):0.003122,PAFTOL004617:0.006094,(((((PAFTOL009189:0.014432,PAFTOL013501:0.014551):0.005529,PAFTOL005024:0.005674,(PAFTOL004668:0.000001,(PAFTOL004667:0.000001,PAFTOL009279:0.011242,PAFTOL004642:0.011151):0.005464):0.005579):0.001948,((PAFTOL009181:0.000001,PAFTOL009179:0.031352):0.010219,PAFTOL009183:0.010761):0.003585):0.004580,PAFTOL004599:0.004375,((((PAFTOL004568:0.000001,PAFTOL004613:0.000001):0.016750,PAFTOL004635:0.005629):0.022266,(PAFTOL009223:0.002837,PAFTOL004600:0.000001,PAFTOL004552:0.000001):0.002188,((PAFTOL009283:0.000001,PAFTOL009295:0.000001):0.002795,PAFTOL004554:0.000001,PAFTOL009197:0.000001):0.005656,(PAFTOL005035:0.003442,(PAFTOL009217:0.008450,PAFTOL009215:0.000001):0.001426):0.001405):0.002190,PAFTOL004594:0.000001):0.002183):0.031691,(PAFTOL004562:0.019422,PAFTOL004653:0.018241):0.011613):0.006953,((PAFTOL004591:0.002031,PAFTOL004590:0.004806,PAFTOL004664:0.000001,PAFTOL009293:0.000001,(PAFTOL004598:0.004797,PAFTOL009199:0.002391):0.002412,(PAFTOL009219:0.000001,(PAFTOL004624:0.002016,PAFTOL004631:0.000001,PAFTOL008417:0.000001):0.002013,PAFTOL008063:0.000001):0.000001):0.002019,PAFTOL008062:0.000001,(PAFTOL009241:0.000001,PAFTOL009225:0.000001):0.004768,PAFTOL004646:0.007160,PAFTOL008060:0.005346):0.008094):0.002013,PAFTOL004584:0.008157,((PAFTOL009203:0.005640,PAFTOL004560:0.003011):0.009195,PAFTOL009291:0.009613):0.004636):0.001968):0.004123):0.002041,(PAFTOL005169:0.058677,PAFTOL009221:0.007256):0.008458):0.006095,(PAFTOL004644:0.006192,((PAFTOL009239:0.011325,PAFTOL009297:0.009507):0.002813,(PAFTOL009259:0.000001,PAFTOL007498:0.002265):0.013674):0.002544,PAFTOL004563:0.013758):0.003897):0.002019,(PAFTOL009257:0.007315,PAFTOL009255:0.012256):0.017090):0.004026):0.002030,((PAFTOL004623:0.018649,(((PAFTOL009289:0.005848,SRR8327214:0.008381):0.004003,(PAFTOL005047:0.000001,(PAFTOL004601:0.002041,((PAFTOL004555:0.005722,PAFTOL009209:0.000977):0.001052,PAFTOL008423:0.002057):0.002036):0.004091):0.004072,(SRR7905861:0.005405,PAFTOL004665:0.009195,PAFTOL004547:0.010419):0.003352,PAFTOL004648:0.004794):0.003962,PAFTOL004565:0.013998):0.004153,(PAFTOL004582:0.004507,((PAFTOL009231:0.010214,PAFTOL004660:0.000001):0.005623,(PAFTOL008422:0.017281,PAFTOL004636:0.012046):0.006081,PAFTOL004658:0.002811,PAFTOL004609:0.005686,PAFTOL008421:0.023579):0.005827):0.008018,PAFTOL004608:0.002388):0.002006,(PAFTOL004578:0.002458,PAFTOL004596:0.002585):0.009762,PAFTOL004654:0.006191,PAFTOL004662:0.009652,(PAFTOL004618:0.002015,PAFTOL004649:0.004114):0.001984,((PAFTOL009261:0.023862,PAFTOL004556:0.005617):0.005715,PAFTOL004647:0.011074):0.008591,PAFTOL009229:0.004774,(PAFTOL004573:0.004040,PAFTOL004627:0.021653,PAFTOL009271:0.007192,PAFTOL004572:0.004791):0.002006):0.006044,PAFTOL004597:0.024889):0.001958,(PAFTOL004632:0.000001,PAFTOL009303:0.002704):0.008159):0.002056);
(PAFTOL009249:0.000001,PAFTOL009281:0.015638,PAFTOL009179:0.020510,(SRR5036296:0.007938,((PAFTOL004639:0.004733,PAFTOL009263:0.006738,PAFTOL004626:0.000001):0.002361,((((PAFTOL005047:0.006020,PAFTOL004601:0.004973,PAFTOL004648:0.005045):0.006387,PAFTOL004555:0.000001,PAFTOL009209:0.000001):0.004968,((PAFTOL009255:0.000001,PAFTOL009257:0.002027):0.008136,(PAFTOL009175:0.028854,PAFTOL004593:0.001999,(PAFTOL005025:0.000001,(PAFTOL005026:0.002354,PAFTOL009205:0.000001):0.001808):0.008137):0.006097,((PAFTOL005042:0.000001,SRR5137212:0.033233):0.003374,PAFTOL008439:0.098702,(((PAFTOL004563:0.008005,PAFTOL004644:0.003324):0.006799,PAFTOL009297:0.008415,(PAFTOL009239:0.004903,PAFTOL009259:0.006739):0.002176):0.008819,(PAFTOL009233:0.037273,PAFTOL004574:0.010440):0.006043):0.002205):0.005452,(((PAFTOL004596:0.014585,((PAFTOL009271:0.004799,PAFTOL004662:0.000001):0.014463,(PAFTOL004654:0.003997,PAFTOL008421:0.008004):0.003879,PAFTOL004573:0.005318):0.005881):0.006254,((PAFTOL004572:0.030838,PAFTOL009193:0.005760):0.001909,PAFTOL004582:0.010059):0.003099):0.004293,PAFTOL004633:0.014411,PAFTOL004634:0.030130,PAFTOL004629:0.013311):0.002461,PAFTOL009185:0.010197,((((((PAFTOL008422:0.039876,(PAFTOL009261:0.055519,PAFTOL004627:0.033202):0.027200):0.005800,PAFTOL004583:0.019488):0.024409,PAFTOL004547:0.018230):0.000666,((((PAFTOL004631:0.005497,PAFTOL008417:0.001617):0.003230,((PAFTOL004598:0.012783,(PAFTOL009219:0.032206,((((PAFTOL008423:0.008731,PAFTOL004591:0.082771):0.097428,PAFTOL008062:0.052132):0.144104,PAFTOL009215:0.000001,PAFTOL008063:0.007326):0.000921,PAFTOL004600:0.000001):0.002091):0.006400):0.003940,((PAFTOL009265:0.024621,(PAFTOL009295:0.058710,PAFTOL004554:0.000001):0.022502):0.020925,PAFTOL009197:0.004976):0.014644):0.003252):0.035643,PAFTOL004562:0.080863):0.012968,PAFTOL009183:0.013404):0.011224):0.039997,(PAFTOL008436:0.084928,PAFTOL008419:0.014281):0.016618,PAFTOL007498:0.028743):0.001682,((((PAFTOL008881:0.005996,(((PAFTOL009311:0.044599,((PAFTOL009315:0.030442,PAFTOL009319:0.013561):0.079452,PAFTOL009321:0.055139):0.071408):0.022855,PAFTOL009313:0.113180):0.034927,((PAFTOL004619:0.037079,PAFTOL004637:0.010884):0.007030,((((PAFTOL009285:0.009987,PAFTOL009269:0.015779):0.026487,PAFTOL004657:0.022581):0.059647,SRR7905862:0.003923):0.033684,((PAFTOL004571:0.010878,PAFTOL004561:0.013912):0.009194,PAFTOL008084:0.005709):0.009624,(((PAFTOL004564:0.000001,PAFTOL004566:0.006192,PAFTOL004585:0.000001):0.002517,PAFTOL004661:0.007693):0.002984,(((PAFTOL009237:0.006310,((PAFTOL004610:0.004737,PAFTOL004611:0.000001):0.003102,PAFTOL009235:0.000001):0.009475):0.003209,PAFTOL009253:0.060694):0.003016,(PAFTOL009207:0.060788,PAFTOL004551:0.000001):0.018757,PAFTOL009267:0.011125):0.002273):0.013783):0.022979):0.004380):0.021682):0.001404,((SRR7905861:0.015105,(PAFTOL009289:0.004854,SRR8327214:0.000001):0.022226):0.002727,SRR7905849:0.050117):0.017001):0.002386,(((PAFTOL004567:0.010053,(PAFTOL004553:0.000001,PAFTOL004568:0.024204):0.002964):0.001402,((PAFTOL005169:0.003513,PAFTOL009221:0.000001):0.007780,(PAFTOL004603:0.000001,PAFTOL004604:0.003048):0.002493):0.002284):0.002830,(PAFTOL009303:0.147227,PAFTOL004632:0.000001):0.012822):0.001449):0.001314,(PAFTOL009243:0.007341,PAFTOL004587:0.004297):0.004266):0.004143,(PAFTOL004608:0.016256,(((PAFTOL004623:0.023282,((PAFTOL004660:0.007994,PAFTOL004658:0.001897):0.001580,PAFTOL004618:0.002689,PAFTOL009229:0.000001,PAFTOL004609:0.003143,(PAFTOL004649:0.000001,PAFTOL009231:0.005026):0.001653):0.008386):0.003309,(PAFTOL004556:0.000001,PAFTOL004647:0.000001):0.031649):0.003760,PAFTOL004578:0.005127):0.011990,(PAFTOL004636:0.014268,PAFTOL004620:0.006278):0.012317):0.028283):0.019916,(PAFTOL009191:0.007470,PAFTOL004665:0.000001):0.003707):0.004897,((PAFTOL004584:0.005460,PAFTOL004617:0.014519,(((PAFTOL009217:0.000001,PAFTOL004594:0.001804):0.003605,PAFTOL009283:0.006465,PAFTOL009223:0.009459):0.001809,PAFTOL009225:0.007428,PAFTOL009241:0.002718,PAFTOL004664:0.000001,PAFTOL005035:0.004796,((PAFTOL009293:0.000001,PAFTOL009199:0.017247):0.015897,PAFTOL004653:0.011276):0.013172,PAFTOL004624:0.010981,PAFTOL004646:0.003581):0.003285,(PAFTOL005043:0.011234,(((PAFTOL004590:0.026363,PAFTOL004599:0.029676):0.017625,PAFTOL004638:0.000001):0.003390,((PAFTOL004640:0.014941,(PAFTOL009181:0.014116,((PAFTOL013501:0.009931,(PAFTOL008060:0.000001,PAFTOL004552:0.000001):0.007148):0.007279,PAFTOL009301:0.016268):0.028759):0.009635,(PAFTOL004565:0.000001,PAFTOL004635:0.133405):0.132405,PAFTOL009189:0.003230):0.003523,PAFTOL009203:0.022537):0.058977):0.016309,PAFTOL005024:0.000001,(PAFTOL004625:0.003622,PAFTOL004613:0.010906):0.001807,(PAFTOL009287:0.003664,PAFTOL009291:0.001805):0.003616,(PAFTOL009195:0.005910,(PAFTOL004577:0.002744,PAFTOL004560:0.007450,PAFTOL004652:0.004509):0.002234):0.002591,PAFTOL009227:0.004302):0.003139):0.002650,((PAFTOL009279:0.004973,PAFTOL004666:0.000001):0.004938,PAFTOL004667:0.002149,PAFTOL004668:0.000001):0.006094):0.002880,PAFTOL009187:0.004734):0.002499,PAFTOL004642:0.013522):0.002490,(SRR5137211:0.014915,PAFTOL009245:0.002657):0.002641,PAFTOL004597:0.008048,PAFTOL004605:0.003985,PAFTOL009299:0.007200):0.008200):0.010092,PAFTOL009251:0.000001);
(((((((PAFTOL009247:0.019570,SRR7905849:0.000001):0.021423,(PAFTOL004619:0.053833,(SRR5137212:0.008385,(((PAFTOL004564:0.047530,PAFTOL004571:0.009203):0.001742,(PAFTOL004610:0.006620,((PAFTOL004561:0.005442,PAFTOL009253:0.010515,PAFTOL009237:0.015434):0.046463,PAFTOL009235:0.009656):0.002914):0.011984):0.008076,((PAFTOL008084:0.016026,SRR7905862:0.000001):0.008693,((PAFTOL004657:0.008737,PAFTOL004661:0.008959,(PAFTOL004637:0.054498,(((PAFTOL009207:0.000001,PAFTOL009285:0.000001):0.005752,PAFTOL004551:0.008665):0.005805,PAFTOL009269:0.009261,PAFTOL009267:0.007682):0.002963):0.004602,PAFTOL004566:0.000001):0.012025,PAFTOL004585:0.048118):0.042391):0.009836):0.014840):0.024216):0.002642):0.017760,((SRR7905861:0.009035,SRR8327214:0.008064):0.004664,PAFTOL004593:0.008540):0.003689):0.003323,(PAFTOL004604:0.024490,(PAFTOL009301:0.043591,PAFTOL004632:0.013707):0.003866):0.001792,(PAFTOL008421:0.021668,((PAFTOL004556:0.002432,(PAFTOL009261:0.042551,PAFTOL004647:0.000001):0.007581):0.002313,PAFTOL004596:0.001685):0.007574,PAFTOL009229:0.050068):0.006554):0.001010,((PAFTOL008063:0.009523,((PAFTOL009181:0.000001,PAFTOL009291:0.003945):0.003924,(PAFTOL004584:0.006641,PAFTOL004638:0.003514):0.004054):0.009974):0.002982,PAFTOL004617:0.009489):0.011113):0.003354,PAFTOL004629:0.064478):0.025565,PAFTOL009297:0.014908,((PAFTOL004568:0.021613,(PAFTOL004599:0.068202,(PAFTOL004654:0.023395,PAFTOL004627:0.031271):0.011284):0.007824):0.001632,((PAFTOL004603:0.009933,PAFTOL009221:0.008299):0.018495,(((PAFTOL004626:0.062055,PAFTOL004605:0.005979):0.003359,(PAFTOL009187:0.008670,PAFTOL004553:0.000001):0.002406):0.004108,((PAFTOL009303:0.005434,PAFTOL009245:0.014357):0.017539,PAFTOL004665:0.002559):0.005958):0.006687):0.000493,((PAFTOL004662:0.000001,(PAFTOL004634:0.010902,PAFTOL004635:0.013968):0.021676,((PAFTOL004667:0.001624,(PAFTOL004666:0.000001,PAFTOL009279:0.011827):0.010777):0.016819,((PAFTOL008881:0.009119,PAFTOL009185:0.016193,((PAFTOL009183:0.025062,PAFTOL004560:0.000001):0.016695,PAFTOL009215:0.016931):0.006659,(PAFTOL004644:0.007028,(PAFTOL004587:0.019102,((PAFTOL005047:0.014611,(PAFTOL009205:0.023750,PAFTOL005026:0.003529):0.005756,PAFTOL005025:0.004706):0.005483,PAFTOL004565:0.020771,PAFTOL009281:0.011513):0.005510):0.002382):0.001447):0.001421,(((PAFTOL009255:0.009957,PAFTOL009257:0.065970):0.031645,(PAFTOL004640:0.009931,(((PAFTOL009313:0.131936,(PAFTOL009311:0.093153,(PAFTOL009321:0.045980,(PAFTOL009315:0.142998,PAFTOL009319:0.120484):0.013562):0.037125):0.017371):0.010188,PAFTOL008439:0.057843):0.032795,PAFTOL004613:0.008660):0.001666):0.001648):0.001930,PAFTOL004597:0.023508):0.003346,((PAFTOL004547:0.030298,PAFTOL009243:0.022531,PAFTOL004555:0.003238,PAFTOL009289:0.000001):0.006442,(((PAFTOL004658:0.016611,PAFTOL004660:0.000001,PAFTOL009189:0.000001):0.005803,((PAFTOL009231:0.016554,PAFTOL004608:0.000001):0.006496,PAFTOL004578:0.015399):0.001874,(PAFTOL009203:0.027786,PAFTOL004582:0.012135):0.001965):0.004682,(PAFTOL009271:0.014029,((PAFTOL004636:0.006122,PAFTOL009193:0.004853):0.001939,PAFTOL004609:0.008734,PAFTOL004618:0.000001):0.002353):0.007556):0.004440):0.011715):0.015385):0.010941,((PAFTOL004633:0.035357,(PAFTOL009175:0.032737,PAFTOL008436:0.001380):0.006125):0.002306,(PAFTOL004594:0.030845,PAFTOL009191:0.014328):0.006016,((PAFTOL008423:0.000001,PAFTOL009209:0.000001):0.004830,PAFTOL004648:0.001195):0.009623):0.005746,((PAFTOL004563:0.025062,PAFTOL009239:0.000001):0.012254,(PAFTOL009259:0.009932,(PAFTOL004573:0.014722,PAFTOL008422:0.017144,(PAFTOL004649:0.005803,(PAFTOL004620:0.015957,(PAFTOL009179:0.047210,PAFTOL004572:0.013498):0.024509,PAFTOL004623:0.056466):0.004477):0.004170):0.008787):0.001959,((PAFTOL009299:0.000517,PAFTOL009251:0.007401):0.004735,((PAFTOL004639:0.042443,PAFTOL009263:0.004199):0.005308,PAFTOL009249:0.004086):0.005543,PAFTOL009265:0.003836):0.052253):0.027411,PAFTOL004668:0.000001):0.001019,(PAFTOL005042:0.013758,(((SRR5036296:0.001864,SRR5137213:0.014503):0.081655,SRR5137211:0.008011):0.004513,PAFTOL004583:0.005665,PAFTOL004574:0.008799):0.002313):0.002264):0.006621):0.002440,((PAFTOL004562:0.019922,((PAFTOL005169:0.023153,PAFTOL009295:0.000001,PAFTOL004591:0.001691,PAFTOL009197:0.000001):0.005072,PAFTOL005024:0.011085,(((PAFTOL004664:0.000001,PAFTOL009293:0.000001,PAFTOL009199:0.003409,PAFTOL009283:0.000001,(PAFTOL004631:0.000001,PAFTOL004552:0.000001):0.023793):0.001824,PAFTOL008060:0.006557):0.008070,((PAFTOL013501:0.011590,PAFTOL004577:0.009372,PAFTOL005043:0.011748,PAFTOL005035:0.002328,(PAFTOL009287:0.002910,PAFTOL004652:0.010648):0.001656,(PAFTOL009227:0.003747,PAFTOL004625:0.014188):0.003715):0.001668,(PAFTOL009217:0.000001,PAFTOL004598:0.000001):0.004667):0.001693):0.003097,(PAFTOL008419:0.000001,PAFTOL004554:0.000001):0.014123):0.003108,((PAFTOL004601:0.026006,PAFTOL009195:0.002601):0.000928,(PAFTOL004590:0.067348,PAFTOL004653:0.040108):0.011560):0.003913):0.002129,((((PAFTOL009225:0.006997,PAFTOL009241:0.003681,PAFTOL008417:0.007816,PAFTOL009223:0.000001):0.014775,PAFTOL004624:0.004202):0.020189,PAFTOL004600:0.031190):0.014007,PAFTOL004642:0.009026):0.011726,PAFTOL004646:0.017316):0.003721);
((((PAFTOL004582:0.008317,((PAFTOL007498:0.005062,(PAFTOL004596:0.008455,PAFTOL004578:0.008458):0.004966,PAFTOL009259:0.006872):0.003284,PAFTOL004640:0.013614,(PAFTOL004633:0.018950,(PAFTOL004567:0.027688,(PAFTOL004634:0.017680,PAFTOL004568:0.013731):0.016737):0.004265):0.001937,((((SRR7905849:0.051401,(PAFTOL004547:0.008422,SRR7905861:0.005717):0.002868):0.001496,((SRR8327214:0.005994,PAFTOL004648:0.003375,(PAFTOL009289:0.005384,PAFTOL005047:0.003101):0.003156):0.010498,(PAFTOL008423:0.007880,PAFTOL004601:0.001740):0.003925,(((SRR5137213:0.007488,PAFTOL004597:0.010515):0.003309,PAFTOL004605:0.005071,PAFTOL004639:0.001822,PAFTOL009263:0.005052,PAFTOL004626:0.001681):0.003034,((((PAFTOL009303:0.004890,PAFTOL009187:0.000001,PAFTOL009251:0.004891):0.003509,PAFTOL009301:0.013847):0.004320,PAFTOL004583:0.000001):0.001711,PAFTOL004632:0.009963):0.000594):0.006742):0.006947):0.013062,(PAFTOL004593:0.004224,(PAFTOL004665:0.002003,PAFTOL009243:0.005652):0.003731):0.004136):0.006287,(PAFTOL004629:0.007702,(PAFTOL009281:0.021558,(PAFTOL009221:0.004812,PAFTOL005169:0.002451):0.010402):0.004104):0.010386,(PAFTOL004603:0.004054,PAFTOL004604:0.008515):0.003332):0.002101,PAFTOL008881:0.005045,(((PAFTOL009239:0.007354,PAFTOL009297:0.011455):0.024675,PAFTOL004563:0.014045):0.011951,PAFTOL004644:0.009174):0.001055,(((PAFTOL004574:0.010296,((PAFTOL009255:0.001840,PAFTOL009257:0.004044):0.006137,(PAFTOL005025:0.006804,PAFTOL009205:0.000001,PAFTOL005026:0.005152):0.001701):0.001635):0.001675,PAFTOL008436:0.008591):0.005179,PAFTOL009185:0.018418):0.003552,((SRR5137212:0.037442,(PAFTOL004637:0.018404,(((((PAFTOL004551:0.000001,PAFTOL009207:0.000001):0.006542,((PAFTOL008084:0.009307,PAFTOL004566:0.007437,(PAFTOL009269:0.009754,((PAFTOL009237:0.015220,PAFTOL004611:0.005539,PAFTOL004561:0.005582):0.002488,PAFTOL009253:0.019784):0.004785):0.001842):0.004863,PAFTOL004571:0.013997):0.002197):0.001689,(PAFTOL004564:0.010060,PAFTOL004657:0.003329):0.001540,PAFTOL004661:0.013315):0.002300,PAFTOL004585:0.004546):0.027513,((PAFTOL009313:0.069307,PAFTOL009311:0.054181):0.029831,(PAFTOL009321:0.045974,(PAFTOL009319:0.018904,PAFTOL009315:0.056712):0.015837):0.042443):0.004439):0.001841):0.019517):0.010442,PAFTOL008439:0.008233):0.004044):0.001737,(PAFTOL004647:0.008459,((((PAFTOL009233:0.026013,(PAFTOL009203:0.005563,PAFTOL004560:0.005673):0.007678):0.001528,PAFTOL005042:0.000001,(PAFTOL005024:0.003822,PAFTOL009189:0.001853):0.005731):0.003706,PAFTOL005043:0.005005,PAFTOL009195:0.003324):0.001661,(PAFTOL004638:0.005067,((((PAFTOL004625:0.000001,PAFTOL004584:0.003306,PAFTOL009227:0.025555):0.001647,PAFTOL004652:0.006640,PAFTOL004642:0.006646):0.001646,((PAFTOL004599:0.003138,(PAFTOL009175:0.011847,PAFTOL009215:0.000001):0.008163):0.002130,((PAFTOL004554:0.001649,PAFTOL009283:0.000001):0.001650,(PAFTOL009241:0.003295,PAFTOL009225:0.007026,PAFTOL009199:0.001645,(PAFTOL009293:0.003789,PAFTOL004590:0.000001,(((((PAFTOL005035:0.002125,(PAFTOL004555:0.002785,PAFTOL009209:0.026266):0.073094):0.005535,(PAFTOL008419:0.000001,PAFTOL009295:0.000001,((PAFTOL004565:0.030717,((PAFTOL008422:0.015846,((PAFTOL009249:0.009897,PAFTOL009265:0.003281):0.000681,PAFTOL009299:0.044597):0.060104):0.008632,(PAFTOL009261:0.019605,PAFTOL004556:0.000001):0.003070):0.003933):0.008665,(PAFTOL004660:0.004273,PAFTOL009231:0.004993):0.006620):0.035687,(PAFTOL009183:0.000001,PAFTOL009181:0.000001):0.010596):0.009100,PAFTOL008060:0.010835):0.007961,PAFTOL004552:0.002047):0.011993,PAFTOL004562:0.007547):0.033797,PAFTOL009223:0.021592):0.028257):0.001660,PAFTOL004591:0.000001,PAFTOL004664:0.001655,(PAFTOL009197:0.014444,PAFTOL004646:0.000001):0.003303):0.001737):0.005289,(PAFTOL004617:0.008470,((PAFTOL009179:0.062912,PAFTOL004667:0.000001):0.008323,((PAFTOL009279:0.001945,PAFTOL004666:0.005019):0.002512,PAFTOL004668:0.000001):0.001646):0.001643):0.001651):0.001744,(((PAFTOL008417:0.003761,PAFTOL004631:0.000001):0.003320,PAFTOL013501:0.017654,PAFTOL009219:0.000001):0.001659,(PAFTOL008063:0.003333,PAFTOL009217:0.001643,PAFTOL004594:0.000001,PAFTOL004600:0.001650,PAFTOL008062:0.000001,PAFTOL004598:0.001660,PAFTOL004624:0.001651):0.003316):0.001627,PAFTOL009191:0.011627):0.001744,PAFTOL004577:0.006642,PAFTOL004613:0.009956):0.001735):0.001746):0.007170):0.001650):0.001645,(PAFTOL004654:0.003335,(PAFTOL004573:0.010116,PAFTOL004620:0.009878):0.001915,PAFTOL004572:0.004996,(PAFTOL004609:0.001656,(PAFTOL004658:0.003342,PAFTOL009229:0.001649):0.001643,PAFTOL004618:0.003318,(PAFTOL009193:0.021868,(PAFTOL004649:0.003379,PAFTOL008421:0.010135):0.001570):0.001680):0.001652):0.001646,PAFTOL004623:0.015075,PAFTOL004627:0.006665,PAFTOL004608:0.004957):0.002223,PAFTOL004636:0.009404):0.009275,PAFTOL004662:0.003265,PAFTOL009271:0.007828);
((PAFTOL004605:0.001538,(PAFTOL004597:0.014807,(((SRR7905861:0.007984,(SRR7905849:0.021279,(((SRR7905862:0.000001,(PAFTOL004585:0.005249,(((PAFTOL004566:0.000001,(((PAFTOL004611:0.001471,PAFTOL009235:0.000001,PAFTOL004610:0.000001):0.003340,PAFTOL004561:0.005432):0.018014,PAFTOL009237:0.015464,PAFTOL009253:0.005108):0.024854):0.010345,(PAFTOL004571:0.037887,PAFTOL004564:0.451633,PAFTOL009267:0.005704,(PAFTOL009269:0.022842,(PAFTOL009285:0.009548,PAFTOL008084:0.008116,(PAFTOL004551:0.003133,PAFTOL009207:0.006022):0.001523):0.010760):0.006764):0.003352):0.005100,PAFTOL004661:0.005453,PAFTOL004657:0.008299):0.005119):0.014802):0.026196,(SRR5137212:0.071166,PAFTOL004637:0.030382):0.002342):0.001590,((PAFTOL009313:0.126245,PAFTOL009311:0.067817):0.017171,((PAFTOL009315:0.032695,PAFTOL009319:0.026604):0.016306,PAFTOL009321:0.039049):0.072802):0.028967):0.001838):0.019733):0.000110,(PAFTOL004648:0.008892,(PAFTOL009289:0.003648,SRR8327214:0.000001):0.004665):0.003170):0.039421,PAFTOL004547:0.014134,(PAFTOL004587:0.010670,((PAFTOL009175:0.122721,(PAFTOL004563:0.012063,PAFTOL004644:0.002554):0.007509,(PAFTOL004582:0.016452,(((PAFTOL004647:0.000001,PAFTOL004556:0.003975):0.006705,PAFTOL009261:0.041497):0.006588,(PAFTOL004620:0.012036,(PAFTOL004609:0.029865,(PAFTOL008421:0.003453,PAFTOL004623:0.008382):0.006063,((PAFTOL004662:0.048972,PAFTOL009271:0.000001):0.012015,PAFTOL004618:0.007687):0.004060):0.002468,(PAFTOL004596:0.031814,PAFTOL004578:0.008401):0.002502):0.001497):0.006995):0.001777,(PAFTOL004567:0.022812,(PAFTOL004633:0.012636,((PAFTOL004617:0.017462,PAFTOL009191:0.009349,PAFTOL004642:0.025385):0.001433,(((PAFTOL004625:0.014755,PAFTOL009227:0.006465):0.005537,(PAFTOL004652:0.030486,PAFTOL009287:0.050067,(PAFTOL005043:0.017261,PAFTOL004638:0.012861):0.004165):0.024013,(PAFTOL009291:0.016329,(PAFTOL004613:0.013338,PAFTOL004653:0.021735):0.003325):0.002777,PAFTOL009195:0.002476):0.003209,(PAFTOL009199:0.008927,PAFTOL008063:0.000001,((PAFTOL004590:0.002860,PAFTOL009283:0.003221):0.001553,PAFTOL004591:0.000001):0.001548,PAFTOL004594:0.002392):0.007286):0.001265):0.005203):0.000955,((PAFTOL004640:0.025152,((((((PAFTOL009257:0.028565,PAFTOL004654:0.047523):0.019371,PAFTOL004619:0.043942):0.001510,PAFTOL008881:0.006444):0.011863,PAFTOL004608:0.020303):0.003554,((SRR5137213:0.035572,((PAFTOL004553:0.004277,PAFTOL009187:0.002071,(PAFTOL004583:0.028249,(PAFTOL005042:0.004564,PAFTOL009251:0.005386,PAFTOL009245:0.018015):0.002580):0.002308):0.004699,PAFTOL009265:0.017983):0.004180):0.002668,PAFTOL004593:0.017242):0.006533,((PAFTOL008439:0.036039,PAFTOL009263:0.054286):0.003768,(PAFTOL009259:0.011525,PAFTOL009239:0.006504,PAFTOL009297:0.069696):0.002906):0.093582):0.002095,(PAFTOL004601:0.017839,((PAFTOL008062:0.016329,PAFTOL004600:0.000001):0.001553,PAFTOL005035:0.000001,(PAFTOL009223:0.001530,(PAFTOL004624:0.024091,PAFTOL004631:0.017506):0.004919,(PAFTOL004554:0.000001,PAFTOL008417:0.012307,PAFTOL009225:0.002963,PAFTOL004552:0.002356):0.004456):0.001895):0.019525):0.001337):0.009194):0.010210,((PAFTOL009281:0.005216,PAFTOL004629:0.000001):0.031622,((PAFTOL009185:0.020193,((PAFTOL009233:0.049710,(PAFTOL009229:0.005931,(PAFTOL004658:0.033059,PAFTOL004649:0.000001):0.017303):0.007177,PAFTOL009255:0.010693):0.004987,((PAFTOL009205:0.002033,PAFTOL005026:0.006199):0.004745,PAFTOL005025:0.007875):0.008154,(PAFTOL004635:0.031204,(((PAFTOL009279:0.000001,PAFTOL004667:0.078837):0.007182,PAFTOL004668:0.000001,PAFTOL004666:0.002209):0.001900,PAFTOL009183:0.003600,(((PAFTOL008419:0.026556,(PAFTOL009215:0.003052,PAFTOL009219:0.003986,(PAFTOL009217:0.007209,PAFTOL004598:0.005948):0.003001,((PAFTOL009179:0.000001,PAFTOL004664:0.000001):0.007786,PAFTOL009293:0.002209):0.004056):0.012053,(((PAFTOL009303:0.019134,PAFTOL009299:0.008211):0.016520,(PAFTOL009249:0.013612,PAFTOL009301:0.012926):0.019148,(PAFTOL005047:0.014751,PAFTOL004665:0.002104,PAFTOL004555:0.000001):0.004149):0.006681,PAFTOL009243:0.026887,(PAFTOL004660:0.000001,((PAFTOL004573:0.020333,PAFTOL004627:0.011748,PAFTOL008422:0.000001):0.003560,((PAFTOL004572:0.014730,(PAFTOL004565:0.003485,PAFTOL009193:0.000001):0.018122):0.010405,PAFTOL004636:0.007629):0.024216):0.005377):0.007625):0.015494):0.015629,(PAFTOL008436:0.092117,PAFTOL005024:0.011883):0.016565):0.008210,((PAFTOL005169:0.000001,PAFTOL009221:0.000001):0.032530,(PAFTOL004560:0.011609,PAFTOL004577:0.009389,PAFTOL009203:0.018050):0.014244):0.013250):0.006990,PAFTOL009189:0.004605,((PAFTOL004562:0.011050,PAFTOL004584:0.008205):0.001628,((PAFTOL009241:0.004541,PAFTOL004646:0.001753,PAFTOL008060:0.000001):0.006098,(PAFTOL004599:0.008049,PAFTOL013501:0.010907,PAFTOL009181:0.017074):0.005803):0.002781,(PAFTOL009295:0.000001,PAFTOL009197:0.055880):0.025286):0.001107):0.006080):0.001483):0.008238):0.005447,(PAFTOL009231:0.114533,((PAFTOL008423:0.003166,PAFTOL009209:0.002180):0.009096,(PAFTOL004574:0.013718,PAFTOL004603:0.060151):0.012694):0.015273):0.006983):0.012765):0.033321,(PAFTOL004604:0.026677,(PAFTOL004568:0.004514,PAFTOL004634:0.015553):0.021441):0.005777):0.006717):0.001605):0.001306,PAFTOL007498:0.011284):0.004400):0.002863,((SRR5137211:0.004332,SRR5036296:0.028124):0.009266,PAFTOL004632:0.011556):0.002078):0.004356):0.003695):0.001935,PAFTOL004626:0.003682,PAFTOL004639:0.028948);
((PAFTOL005169:0.000001,(PAFTOL009221:0.012209,(PAFTOL004629:0.010087,((PAFTOL009257:0.013839,(PAFTOL009203:0.013604,((PAFTOL004582:0.003374,PAFTOL004618:0.014090,(PAFTOL004563:0.008832,PAFTOL009193:0.021052):0.000395):0.003294,PAFTOL004608:0.007049):0.020969,PAFTOL009239:0.010217,(PAFTOL005047:0.000001,PAFTOL004601:0.024822,PAFTOL004665:0.003357,(PAFTOL004626:0.007349,PAFTOL004632:0.000001,(PAFTOL009263:0.006817,(PAFTOL009187:0.005505,(SRR5137213:0.013895,((((PAFTOL004583:0.000001,PAFTOL004639:0.000001):0.005061,PAFTOL004605:0.005094):0.006553,(PAFTOL004597:0.007714,((PAFTOL004648:0.006072,(PAFTOL009209:0.000001,PAFTOL008423:0.007598):0.002511,(SRR7905861:0.002535,PAFTOL009289:0.003246,SRR8327214:0.011093):0.002513):0.005030,(((PAFTOL009291:0.002514,PAFTOL009227:0.007682,PAFTOL009287:0.002512,PAFTOL004625:0.002512,(PAFTOL009295:0.003778,((PAFTOL004653:0.014155,PAFTOL004577:0.000085):0.002435,PAFTOL004652:0.005188):0.002380,(PAFTOL009195:0.003082,PAFTOL004631:0.003808,PAFTOL004584:0.007564):0.002507,PAFTOL009191:0.002745,(PAFTOL009223:0.000001,PAFTOL009241:0.000001,PAFTOL009283:0.000001,((PAFTOL009225:0.008936,PAFTOL004624:0.000001,PAFTOL009199:0.000001):0.002942,(PAFTOL004594:0.000001,(PAFTOL008060:0.008389,PAFTOL008063:0.000001,PAFTOL008062:0.000001,PAFTOL004600:0.000001):0.005456,PAFTOL004598:0.005539,PAFTOL009219:0.000001):0.002709,PAFTOL009215:0.026990,PAFTOL004646:0.009117):0.002937):0.002942,PAFTOL005043:0.005054,((PAFTOL008419:0.009271,(PAFTOL004591:0.005058,PAFTOL004590:0.003008,PAFTOL004642:0.008331):0.002515,(PAFTOL013501:0.003107,(PAFTOL004617:0.002972,(PAFTOL009179:0.012908,PAFTOL009181:0.000001,PAFTOL005024:0.004478,((PAFTOL009233:0.032942,PAFTOL009255:0.004651):0.004202,(PAFTOL004660:0.006445,PAFTOL005042:0.000001,(PAFTOL009249:0.006478,PAFTOL009299:0.000001,PAFTOL009251:0.019975):0.006450,PAFTOL004547:0.000001,PAFTOL009303:0.011729,PAFTOL009265:0.013346,SRR5036296:0.013094,PAFTOL004555:0.004966):0.019293,(PAFTOL004664:0.006565,PAFTOL009189:0.013118,PAFTOL004554:0.000001,PAFTOL004552:0.010383,PAFTOL009293:0.000001):0.005176):0.012671,(PAFTOL005035:0.004491,PAFTOL009197:0.008986):0.004328):0.019085,PAFTOL004562:0.000001):0.002496):0.002506):0.005041,(PAFTOL004613:0.003774,PAFTOL004599:0.000001):0.003790,PAFTOL009217:0.011697,(PAFTOL008417:0.000001,(PAFTOL004667:0.003861,PAFTOL009279:0.003369):0.003782,PAFTOL004668:0.002988,PAFTOL004666:0.000001,PAFTOL004560:0.009171):0.002475):0.002469,PAFTOL004638:0.000001):0.002475):0.007496,PAFTOL004574:0.005088,((PAFTOL004604:0.012051,(PAFTOL004633:0.013020,PAFTOL004568:0.010488):0.003645):0.003786,PAFTOL009185:0.026009,((PAFTOL009297:0.122419,PAFTOL009243:0.005883):0.009613,PAFTOL008881:0.008692):0.002330):0.002502,(PAFTOL004644:0.005193,(PAFTOL009259:0.005173,PAFTOL007498:0.011962):0.009151):0.007515):0.002469,(((PAFTOL005026:0.002566,PAFTOL009205:0.006692):0.004105,PAFTOL005025:0.000001):0.012242,PAFTOL008436:0.007709):0.002461):0.002476,((PAFTOL008439:0.013926,((PAFTOL009313:0.112022,PAFTOL009311:0.056200):0.017666,(SRR5137212:0.013693,((PAFTOL004619:0.040754,(PAFTOL009319:0.037599,(PAFTOL009321:0.023984,PAFTOL009315:0.019522):0.033701):0.053890):0.012087,PAFTOL004637:0.020269):0.005630,((PAFTOL009285:0.006451,((PAFTOL008084:0.000001,(PAFTOL004551:0.007074,PAFTOL009207:0.011852):0.002219,PAFTOL009267:0.004703):0.003465,PAFTOL004561:0.006981,(PAFTOL004564:0.005506,PAFTOL004571:0.005369):0.005176,(PAFTOL009237:0.014601,PAFTOL009253:0.006015):0.012730):0.017550,((PAFTOL004611:0.002537,PAFTOL004610:0.005115):0.007860,PAFTOL009235:0.007705):0.005439):0.002406,((PAFTOL004661:0.002514,(SRR7905862:0.000001,PAFTOL004566:0.000001,PAFTOL004657:0.010988,PAFTOL004585:0.005176):0.005208):0.005365,PAFTOL009269:0.026461):0.005192):0.041922):0.014782):0.034046):0.001530,(PAFTOL004572:0.015599,(((((PAFTOL004573:0.004172,((PAFTOL009271:0.005527,PAFTOL004662:0.009046):0.008951,PAFTOL004654:0.000001):0.004446):0.004578,PAFTOL004623:0.013332):0.004377,((PAFTOL004647:0.004888,PAFTOL004556:0.000001):0.031429,PAFTOL004565:0.014535):0.004347,PAFTOL004658:0.006481,PAFTOL004636:0.013003,PAFTOL008422:0.006392):0.006607,(PAFTOL004578:0.002954,PAFTOL004596:0.008453):0.004392):0.006402,PAFTOL004627:0.018354,PAFTOL004620:0.005990,(PAFTOL004649:0.005641,PAFTOL004609:0.006752,PAFTOL009231:0.009570):0.003360,PAFTOL008421:0.016275):0.002429):0.010232):0.007590,(PAFTOL004587:0.015450,(PAFTOL004640:0.007672,PAFTOL004593:0.015406):0.002510):0.002484):0.007652):0.003645):0.032866,PAFTOL004553:0.013665):0.007059):0.005568):0.002645):0.003281,(SRR5137211:0.010208,PAFTOL009245:0.010341):0.006828):0.003355):0.003354):0.003319):0.006822,(PAFTOL004567:0.012823,PAFTOL004603:0.004545):0.004116):0.003481):0.008570):0.107119):0.029983,PAFTOL009175:0.000001,PAFTOL009301:0.012589,PAFTOL009261:0.020156);
((PAFTOL008881:0.033597,(PAFTOL005025:0.000001,PAFTOL005026:0.000001):0.008963,(PAFTOL004553:0.008933,(PAFTOL005042:0.000001,PAFTOL009301:0.013873,PAFTOL009251:0.000001,PAFTOL009299:0.000001,PAFTOL009187:0.000001,(((PAFTOL009233:0.033265,PAFTOL004640:0.000001):0.003143,((PAFTOL009239:0.009524,((((PAFTOL005169:0.000001,PAFTOL004603:0.000001,(PAFTOL009247:0.010204,PAFTOL004604:0.001581):0.001629):0.003192,PAFTOL009221:0.000001):0.006342,PAFTOL004567:0.009595):0.003209,(PAFTOL009281:0.006459,PAFTOL004629:0.006377):0.006398,((PAFTOL004577:0.009443,(((PAFTOL009225:0.006319,PAFTOL009223:0.003073):0.003137,(PAFTOL004600:0.000001,PAFTOL004594:0.000001):0.009507):0.003108,PAFTOL004584:0.009552):0.003156,(PAFTOL004560:0.000001,PAFTOL009227:0.000001,PAFTOL009191:0.015914,PAFTOL009203:0.007493,(PAFTOL005024:0.000001,PAFTOL009189:0.004433):0.003087):0.012595,PAFTOL004613:0.009441,(PAFTOL004617:0.009655,PAFTOL004653:0.006357,(PAFTOL009279:0.000001,PAFTOL004666:0.000001):0.012856):0.003123):0.003148,(PAFTOL009179:0.000001,(PAFTOL004646:0.003184,(PAFTOL004598:0.000001,PAFTOL009217:0.000001):0.004543,(PAFTOL008063:0.000001,(PAFTOL009215:0.004513,PAFTOL008062:0.000001,PAFTOL009219:0.000001):0.004488):0.006394):0.006362,PAFTOL009199:0.000001,PAFTOL004625:0.006366,(PAFTOL009293:0.000001,PAFTOL004591:0.000001):0.006359,(PAFTOL004624:0.003225,(PAFTOL004631:0.000001,PAFTOL008060:0.000001):0.003196):0.003148,PAFTOL004599:0.003164,(PAFTOL004642:0.006373,PAFTOL004667:0.003158,PAFTOL004652:0.009557):0.003148):0.003149,(((PAFTOL004638:0.006697,(PAFTOL009195:0.000001,PAFTOL005043:0.000001):0.004545):0.003283,(PAFTOL009291:0.003248,PAFTOL009287:0.009579):0.002847):0.008844,PAFTOL009181:0.016792):0.004369):0.009568,PAFTOL004633:0.009717,(PAFTOL004568:0.006521,PAFTOL004634:0.013684):0.012931):0.006310,((PAFTOL009259:0.004625,PAFTOL007498:0.000001):0.012926,PAFTOL004644:0.016459):0.003003):0.003127,(((((PAFTOL004571:0.003238,((PAFTOL004564:0.018287,((PAFTOL009237:0.049737,PAFTOL009253:0.000001):0.029208,(PAFTOL004561:0.009796,(PAFTOL009235:0.003213,PAFTOL004610:0.006351,PAFTOL004611:0.000001):0.009929):0.017869):0.010955):0.005220,((SRR7905862:0.000001,PAFTOL004566:0.004746):0.009760,PAFTOL004661:0.000001,PAFTOL004657:0.006380,PAFTOL004585:0.006445):0.003279):0.003065,(PAFTOL009267:0.000001,PAFTOL008084:0.000001,PAFTOL004551:0.000001,PAFTOL009207:0.000001,PAFTOL009269:0.016359,PAFTOL009285:0.006396):0.006368):0.022712,PAFTOL004637:0.016321,PAFTOL004619:0.026613):0.003401,((PAFTOL009313:0.085664,((PAFTOL009319:0.021037,(PAFTOL009321:0.018731,PAFTOL009315:0.023660):0.020561):0.071477,PAFTOL009311:0.008551):0.029810):0.038252,SRR7905849:0.006370):0.013247):0.006079,PAFTOL008439:0.027968):0.022637,(((((PAFTOL009261:0.019745,PAFTOL004556:0.005004):0.004363,PAFTOL004647:0.000001):0.013119,PAFTOL004582:0.009923,(PAFTOL004608:0.008358,((PAFTOL004572:0.006519,(PAFTOL008422:0.003198,(PAFTOL004636:0.009655,(PAFTOL004623:0.011981,(PAFTOL004565:0.009188,(PAFTOL009193:0.032756,PAFTOL004620:0.000001):0.005299):0.003803,PAFTOL004627:0.000001):0.007643,PAFTOL008421:0.009611):0.003227):0.006509):0.006542,(((PAFTOL004654:0.019362,PAFTOL004660:0.009459,PAFTOL004658:0.000001):0.004634,PAFTOL004609:0.000001,PAFTOL009229:0.000001,PAFTOL009231:0.009962):0.004624,PAFTOL004618:0.006452,PAFTOL004573:0.009752,PAFTOL004649:0.003252):0.003167):0.004830):0.002963):0.006513,(PAFTOL009271:0.000001,PAFTOL004662:0.000001):0.020009):0.003259,(PAFTOL004596:0.009075,PAFTOL004578:0.028215):0.010746):0.006476):0.010013,((PAFTOL008436:0.000001,(PAFTOL009255:0.006463,PAFTOL009257:0.003272):0.003083,PAFTOL009175:0.009542,PAFTOL009205:0.000001):0.003292,(PAFTOL004574:0.009330,PAFTOL009243:0.000001,PAFTOL004593:0.000001):0.009745):0.003024):0.003227):0.003287,((SRR5137211:0.000001,PAFTOL009245:0.000001):0.006211,PAFTOL004597:0.012605,SRR5036296:0.006255,PAFTOL004639:0.006293,PAFTOL004583:0.000001,PAFTOL004626:0.000001,PAFTOL004632:0.000001,PAFTOL004605:0.006205):0.003092):0.003317,(((PAFTOL004665:0.008529,PAFTOL004601:0.009485):0.004163,(PAFTOL004547:0.009451,PAFTOL009209:0.004652,SRR7905861:0.006472):0.003210,((PAFTOL009289:0.000001,SRR8327214:0.000001):0.004817,PAFTOL005047:0.004752):0.004796,PAFTOL004555:0.000001):0.003386,PAFTOL008423:0.003214):0.010043,PAFTOL004587:0.012731,PAFTOL009303:0.000001,PAFTOL009249:0.000001,PAFTOL009265:0.004703):0.013544,PAFTOL009263:0.000001):0.013406,PAFTOL009185:0.004549,PAFTOL009297:0.000001,(PAFTOL004635:0.014940,PAFTOL004563:0.009264):0.005722):0.013466,PAFTOL009295:0.006678,(PAFTOL005035:0.009200,PAFTOL004668:0.000001,(PAFTOL009241:0.008687,PAFTOL004562:0.004383):0.008765,PAFTOL013501:0.000001,PAFTOL008417:0.004383):0.004408,PAFTOL004554:0.000001,PAFTOL009197:0.000001,(PAFTOL009283:0.000001,PAFTOL004664:0.004373):0.004374,PAFTOL004590:0.000001);
((PAFTOL004561:0.013254,((SRR7905862:0.020523,(PAFTOL004661:0.003619,(PAFTOL004657:0.004280,PAFTOL004585:0.075729):0.004634):0.001648,((((PAFTOL009207:0.008573,PAFTOL004551:0.010015,PAFTOL009285:0.024883):0.004096,PAFTOL008084:0.012118):0.002081,PAFTOL009269:0.016437):0.002014,(((((PAFTOL009319:0.040336,(PAFTOL009321:0.031580,PAFTOL009315:0.029732):0.009834):0.045080,PAFTOL009311:0.138019):0.064363,(PAFTOL004619:0.020156,PAFTOL004637:0.014301,SRR5137212:0.030441):0.004711):0.004323,SRR7905849:0.033641):0.003986,((PAFTOL004593:0.011197,((PAFTOL009265:0.015736,PAFTOL009185:0.036075,(PAFTOL005042:0.001887,(PAFTOL004633:0.002937,(PAFTOL004604:0.003412,(((PAFTOL004635:0.046623,PAFTOL004634:0.000001):0.014158,PAFTOL004568:0.003443):0.009310,PAFTOL004567:0.021436):0.005960):0.002024):0.007011):0.001450,((PAFTOL005024:0.017625,(PAFTOL004577:0.008708,PAFTOL004625:0.003009):0.006408):0.018577,((((PAFTOL004649:0.014368,(PAFTOL005169:0.022077,(PAFTOL009271:0.029837,PAFTOL004654:0.022622):0.007108):0.015058):0.003820,PAFTOL004609:0.023207):0.043346,PAFTOL005026:0.030688):0.006484,((((PAFTOL008881:0.032562,(PAFTOL009221:0.045047,((PAFTOL009215:0.006070,((((PAFTOL004560:0.010226,((PAFTOL009179:0.000001,PAFTOL004584:0.000001):0.004042,PAFTOL004617:0.009224,PAFTOL009291:0.008175,PAFTOL005043:0.011232,(PAFTOL013501:0.029439,PAFTOL009227:0.013250):0.002774,PAFTOL009191:0.014125):0.001021):0.001019,(PAFTOL004653:0.019504,PAFTOL009203:0.002415):0.002413,PAFTOL009287:0.008960,(PAFTOL004613:0.002385,((PAFTOL009279:0.060488,PAFTOL008419:0.043354):0.003117,PAFTOL004562:0.018718):0.009824):0.003409,PAFTOL009189:0.011017):0.002104,PAFTOL004652:0.004543):0.002212,PAFTOL004642:0.012044):0.008225):0.002321,(((PAFTOL008063:0.008366,PAFTOL004600:0.003714):0.001359,(PAFTOL009225:0.000001,PAFTOL004554:0.005241,(PAFTOL009241:0.002766,(((PAFTOL009181:0.012037,PAFTOL005035:0.000001):0.012684,PAFTOL008060:0.004557,PAFTOL009217:0.000001,(PAFTOL009219:0.003951,PAFTOL009197:0.013261):0.002882):0.006526,PAFTOL004624:0.000001):0.004274,PAFTOL009223:0.000001,PAFTOL004598:0.000001):0.002377):0.001994,PAFTOL004646:0.000001,(PAFTOL008062:0.004495,(PAFTOL009295:0.000001,PAFTOL004552:0.000001,PAFTOL004590:0.001614,PAFTOL004591:0.000001,(PAFTOL004599:0.002381,PAFTOL004664:0.007286,PAFTOL004594:0.000001,PAFTOL009199:0.000001):0.002088,PAFTOL004631:0.007298,PAFTOL009293:0.031121):0.000956):0.000699):0.003328,PAFTOL009283:0.001978):0.003432):0.010744):0.004251):0.006314,((PAFTOL009259:0.009302,PAFTOL007498:0.006413):0.018218,(((((PAFTOL008422:0.080390,PAFTOL009303:0.019163):0.025570,PAFTOL004668:0.003605):0.004015,((PAFTOL004662:0.000001,PAFTOL009193:0.017313,PAFTOL004620:0.014816):0.008165,PAFTOL004573:0.025050):0.010763):0.003366,PAFTOL004608:0.008085):0.009563,(PAFTOL009231:0.000001,(PAFTOL004658:0.000001,PAFTOL004660:0.005839):0.005854):0.006971):0.012591):0.002959):0.018344,(((PAFTOL004555:0.005743,PAFTOL009209:0.000001):0.012966,(PAFTOL008421:0.090357,((PAFTOL009281:0.014989,PAFTOL004629:0.044059):0.007774,PAFTOL004603:0.064086):0.014291):0.029472):0.003546,PAFTOL009233:0.026125,(((PAFTOL008436:0.005524,((PAFTOL009255:0.009792,PAFTOL009257:0.013148):0.016952,((PAFTOL009175:0.030825,PAFTOL009205:0.000001):0.006015,PAFTOL005025:0.000001):0.000151):0.005772):0.007424,(PAFTOL004547:0.013011,((PAFTOL004566:0.020434,(PAFTOL009267:0.013033,PAFTOL004564:0.022501):0.000963):0.042696,PAFTOL008439:0.029624):0.003333):0.004943):0.004986,PAFTOL009297:0.017644):0.007902):0.006685):0.006158,PAFTOL009301:0.059479):0.032077):0.011210):0.002500):0.001504,((((PAFTOL009187:0.000001,PAFTOL004553:0.003949):0.004101,((PAFTOL009263:0.007247,PAFTOL004626:0.007257,PAFTOL004639:0.000001):0.004788,PAFTOL004605:0.004468,(SRR5137213:0.012247,PAFTOL009249:0.000001):0.003031):0.011534):0.001848,PAFTOL004583:0.034027):0.001820,(PAFTOL008423:0.001575,(PAFTOL004601:0.011294,(PAFTOL004665:0.006587,PAFTOL005047:0.034432):0.005396):0.002303):0.001576,((PAFTOL004597:0.030198,PAFTOL004632:0.010695):0.006061,PAFTOL004648:0.009390,PAFTOL004640:0.032763):0.022640,(SRR8327214:0.003582,((PAFTOL004587:0.008351,SRR7905861:0.001799):0.001752,((PAFTOL009245:0.005142,SRR5137211:0.004553):0.004503,(PAFTOL009299:0.009438,SRR5036296:0.008181):0.002027):0.009040):0.003562):0.006488):0.005813):0.003173,(((PAFTOL004666:0.000001,PAFTOL004667:0.008036):0.005483,(PAFTOL004563:0.083883,PAFTOL009289:0.005830):0.004168):0.031018,(PAFTOL009239:0.007137,PAFTOL004644:0.010035):0.005572):0.002144):0.001223,PAFTOL004574:0.043103):0.005093):0.032303,PAFTOL004571:0.008395):0.002911):0.008349,(PAFTOL004611:0.003452,(PAFTOL009235:0.008586,PAFTOL004610:0.001843):0.001845):0.002849):0.008814):0.006437,PAFTOL009253:0.028608,PAFTOL009237:0.014783);
((((PAFTOL009233:0.025016,(((PAFTOL004640:0.010843,((PAFTOL004574:0.005190,(PAFTOL009243:0.008139,PAFTOL004593:0.007680):0.001410):0.001188,PAFTOL004587:0.012993):0.002218):0.002504,PAFTOL009185:0.016664):0.001716,(PAFTOL004633:0.010891,PAFTOL004604:0.010631):0.004016):0.001292,((((PAFTOL004618:0.001279,PAFTOL004608:0.004868,PAFTOL009193:0.006484,PAFTOL004578:0.006426,(PAFTOL004609:0.003236,(PAFTOL004572:0.003883,((PAFTOL004647:0.006382,PAFTOL009261:0.013779):0.006322,PAFTOL004556:0.006572):0.012859):0.001555):0.001566,PAFTOL004596:0.005143,PAFTOL004654:0.027838):0.001563,PAFTOL004620:0.005175):0.001555,((((PAFTOL004568:0.022810,PAFTOL004567:0.005531):0.002749,(PAFTOL004629:0.009303,(PAFTOL005169:0.003897,PAFTOL009221:0.009605):0.016164):0.002018,PAFTOL009281:0.008076):0.007788,(PAFTOL004634:0.008545,PAFTOL004635:0.023361):0.011700):0.002416,(PAFTOL009175:0.030699,PAFTOL008436:0.000001):0.010382):0.001104):0.001921,((((PAFTOL004605:0.003422,PAFTOL009301:0.010595,PAFTOL004639:0.003853):0.004850,PAFTOL009263:0.007719,PAFTOL009249:0.014998,(PAFTOL004626:0.007634,SRR5137213:0.003435):0.001154):0.003510,PAFTOL004597:0.037176):0.009325,(((((PAFTOL004665:0.009986,SRR7905861:0.009563):0.001096,((PAFTOL009289:0.000001,SRR8327214:0.007880):0.007865,PAFTOL005047:0.009794):0.001093,PAFTOL004547:0.014382,PAFTOL004648:0.037027):0.012087,(PAFTOL004601:0.011301,(PAFTOL008423:0.015717,PAFTOL009209:0.000001,PAFTOL004555:0.001848):0.005125):0.007808):0.016883,((PAFTOL009303:0.011134,PAFTOL004632:0.000001):0.002337,((PAFTOL009187:0.012192,PAFTOL004553:0.005624):0.007161,((PAFTOL009251:0.001859,PAFTOL004583:0.001009):0.000267,((SRR5036296:0.020941,PAFTOL009299:0.004823):0.003188,PAFTOL005042:0.006615):0.002866,(SRR5137211:0.008734,PAFTOL009245:0.001262):0.003710):0.001808):0.001804,PAFTOL009265:0.009781):0.002393):0.012338,(PAFTOL004582:0.009113,((PAFTOL008421:0.009059,PAFTOL004623:0.013042,(((PAFTOL004565:0.000001,PAFTOL008422:0.097557):0.110103,PAFTOL004636:0.009048):0.013052,PAFTOL004627:0.012488):0.004211):0.001485,(((PAFTOL004660:0.005705,PAFTOL004658:0.004051):0.004047,PAFTOL009231:0.022135,(PAFTOL004649:0.006998,PAFTOL009229:0.006456):0.001773):0.001692,PAFTOL004573:0.004828,(PAFTOL004662:0.069289,PAFTOL009271:0.000001):0.011340):0.001655):0.003400):0.001454):0.012826):0.008848):0.005471,PAFTOL008881:0.004865):0.012552,((PAFTOL009255:0.001402,PAFTOL009257:0.002599):0.007519,((PAFTOL005025:0.032069,PAFTOL009205:0.004292,PAFTOL005026:0.001607):0.002134,(((PAFTOL007498:0.000001,PAFTOL009259:0.000001):0.002573,PAFTOL004563:0.006059,PAFTOL004644:0.007786):0.001282,(PAFTOL009239:0.024066,PAFTOL009297:0.009287):0.001084):0.001280,((PAFTOL004653:0.015070,PAFTOL013501:0.008135):0.004245,(PAFTOL004668:0.003316,((PAFTOL009181:0.000001,PAFTOL009179:0.011443,PAFTOL009183:0.001873):0.001854,PAFTOL009191:0.007787,((PAFTOL004666:0.002736,PAFTOL009279:0.002502):0.006564,PAFTOL004667:0.000001):0.008063):0.001982):0.001740,((((PAFTOL004613:0.008320,PAFTOL004599:0.002593):0.004579,(PAFTOL004598:0.000001,PAFTOL009215:0.003210,PAFTOL009217:0.006447,(PAFTOL004594:0.003843,PAFTOL009219:0.001614,PAFTOL008062:0.003932):0.001281):0.001283,PAFTOL004554:0.000001,PAFTOL009199:0.000001,PAFTOL004624:0.003853,((PAFTOL005024:0.008716,PAFTOL009189:0.000001):0.002857,((PAFTOL004590:0.024782,PAFTOL009291:0.001981):0.008969,(PAFTOL004584:0.002589,PAFTOL009227:0.004862):0.001282):0.002837,(PAFTOL005043:0.000001,(PAFTOL004638:0.002563,PAFTOL004625:0.012973,PAFTOL004617:0.011211,(PAFTOL009197:0.016333,PAFTOL004562:0.005660):0.009835):0.002764,PAFTOL009287:0.011652):0.001382,((PAFTOL009195:0.000001,PAFTOL004577:0.000001,PAFTOL004652:0.005125):0.002561,(PAFTOL009203:0.000001,PAFTOL004560:0.010037):0.003223):0.001269):0.008730,(PAFTOL004600:0.015159,PAFTOL004664:0.000490):0.001135,PAFTOL009225:0.000001,PAFTOL005035:0.001878,PAFTOL004552:0.001609,PAFTOL009293:0.000001):0.000990,PAFTOL004591:0.005152):0.001439,(PAFTOL004631:0.003847,PAFTOL009283:0.006435,PAFTOL009241:0.000001,PAFTOL009223:0.000001,PAFTOL008417:0.003213,(PAFTOL009295:0.010639,PAFTOL008060:0.008146):0.015990,(PAFTOL008063:0.012950,PAFTOL004646:0.010525):0.003278):0.003287):0.002386,(PAFTOL004642:0.019741,PAFTOL008419:0.006395):0.003256):0.005308):0.001641):0.014927):0.008359,PAFTOL008439:0.006185):0.012957,(SRR5137212:0.004666,((PAFTOL009247:0.090787,SRR7905849:0.000001):0.053204,PAFTOL004619:0.027505):0.000764,PAFTOL004637:0.020386):0.015506,(((PAFTOL009311:0.069861,PAFTOL009313:0.110850):0.031258,((PAFTOL009315:0.052303,PAFTOL009319:0.025654):0.004971,PAFTOL009321:0.051273):0.063670):0.009935,(((PAFTOL004566:0.008041,PAFTOL004657:0.003128):0.004789,PAFTOL004571:0.014241):0.004809,((PAFTOL004564:0.007912,((PAFTOL008084:0.004426,PAFTOL009285:0.005403):0.010541,PAFTOL009207:0.001581):0.002144):0.004219,(PAFTOL009235:0.002565,PAFTOL004610:0.007774):0.010395,PAFTOL009269:0.014305):0.001465):0.047182):0.010986);
((PAFTOL004567:0.000001,PAFTOL004633:0.050198):0.024689,PAFTOL008421:0.016834,(PAFTOL004636:0.018627,((((PAFTOL005042:0.034274,PAFTOL009257:0.000001,PAFTOL004582:0.000001):0.005186,PAFTOL004627:0.047341):0.045716,PAFTOL004649:0.055146):0.030102,((((PAFTOL009297:0.006356,(PAFTOL004644:0.072242,PAFTOL007498:0.033059,PAFTOL009239:0.000001):0.016735,PAFTOL009259:0.013172):0.006547,PAFTOL009255:0.013005):0.003276,(((((PAFTOL004662:0.000001,PAFTOL009271:0.000001):0.017043,PAFTOL009233:0.016972,PAFTOL004578:0.000001):0.017165,PAFTOL004654:0.000001):0.026574,PAFTOL004623:0.013427):0.006435,(SRR5137211:0.006441,((PAFTOL004555:0.016899,PAFTOL009209:0.000001):0.006399,SRR7905861:0.019593,(PAFTOL004665:0.000001,PAFTOL004613:0.033816,((PAFTOL004639:0.000001,PAFTOL004626:0.000001,(PAFTOL009301:0.053811,(PAFTOL004605:0.016882,PAFTOL009263:0.000001):0.015646):0.018788):0.054263,PAFTOL004573:0.000001):0.025057,PAFTOL009289:0.000001,PAFTOL004648:0.000001):0.025623,SRR8327214:0.003194,PAFTOL004601:0.006409):0.003209,PAFTOL004593:0.006428):0.009895,((((PAFTOL004604:0.015882,PAFTOL004603:0.000001):0.006450,PAFTOL009221:0.003226):0.006316,((PAFTOL009287:0.009057,PAFTOL004653:0.012650):0.004380,PAFTOL004638:0.003224,((PAFTOL004590:0.000001,PAFTOL009293:0.011454,PAFTOL004664:0.000001,PAFTOL004591:0.000001):0.006453,PAFTOL004631:0.000001):0.006459,(PAFTOL004577:0.000001,((((PAFTOL005043:0.034507,PAFTOL009195:0.000001):0.017944,(PAFTOL004560:0.034164,PAFTOL009227:0.011487):0.012434,(PAFTOL009311:0.177533,PAFTOL004547:0.052822,PAFTOL004652:0.107300,PAFTOL009291:0.000001):0.107958):0.024256,PAFTOL004646:0.119317):0.084250,(PAFTOL004666:0.000001,PAFTOL004634:0.034436,PAFTOL009229:0.000001,PAFTOL004668:0.000001,PAFTOL004617:0.000001,PAFTOL009279:0.000001,PAFTOL009189:0.000001,PAFTOL004667:0.000001,PAFTOL009203:0.000001,PAFTOL013501:0.000001,PAFTOL009193:0.016852,PAFTOL005024:0.000001,PAFTOL004584:0.000001,PAFTOL008419:0.000001,PAFTOL009181:0.000001,PAFTOL004597:0.000001,PAFTOL004642:0.000001,PAFTOL009183:0.000001):0.010269,(PAFTOL009191:0.027898,(PAFTOL009241:0.061626,(PAFTOL008062:0.000001,PAFTOL009215:0.000001,PAFTOL004594:0.000001,PAFTOL008063:0.016562,PAFTOL009223:0.000001,PAFTOL004598:0.000001,PAFTOL004600:0.000001,PAFTOL009219:0.000001):0.020094,PAFTOL008060:0.067894,(PAFTOL005035:0.000001,PAFTOL009295:0.000001,PAFTOL009283:0.000001,PAFTOL004552:0.000001,PAFTOL008417:0.000001,PAFTOL004624:0.000001,PAFTOL009199:0.000001):0.001068):0.025873):0.016415,PAFTOL004625:0.000001):0.020290):0.003242):0.016781):0.003213,((PAFTOL009261:0.051864,PAFTOL004556:0.000001):0.017032,PAFTOL004647:0.000001):0.016694):0.003204,(PAFTOL008439:0.029889,(((PAFTOL009313:0.247111,((PAFTOL009315:0.055932,PAFTOL009319:0.047160):0.023437,PAFTOL009321:0.033727):0.039150):0.038915,(PAFTOL009269:0.012996,PAFTOL009285:0.009700,PAFTOL008084:0.000001,PAFTOL004657:0.006477,(PAFTOL004566:0.000001,PAFTOL009267:0.017014,PAFTOL004551:0.000001,PAFTOL009207:0.000001):0.013420,PAFTOL004571:0.009866,PAFTOL004585:0.000001,(SRR7905862:0.000001,(PAFTOL009235:0.013093,(PAFTOL004610:0.000001,PAFTOL004611:0.000001):0.003241):0.013053,PAFTOL004661:0.000001):0.003210):0.019642):0.006705,(PAFTOL004619:0.033559,PAFTOL004637:0.006489,SRR7905849:0.016338):0.006517):0.009710):0.010094):0.002918):0.009671,(PAFTOL004660:0.000001,PAFTOL009185:0.052049,PAFTOL009187:0.000001,PAFTOL004587:0.017035,PAFTOL009245:0.016879,PAFTOL004620:0.000001,(PAFTOL004562:0.034363,PAFTOL008422:0.000001):0.016875,PAFTOL004658:0.000001,PAFTOL004574:0.000001,PAFTOL004632:0.000001,PAFTOL009303:0.000001,PAFTOL009251:0.000001,(PAFTOL008436:0.000001,PAFTOL005026:0.000001,PAFTOL005025:0.000001,PAFTOL009205:0.000001,PAFTOL004640:0.017708):0.017131,PAFTOL004572:0.000001,PAFTOL004596:0.000001,(PAFTOL009231:0.016943,PAFTOL004618:0.000001,PAFTOL004609:0.016998):0.017019,PAFTOL008881:0.000001,PAFTOL004583:0.000001):0.021496):0.019381):0.011641):0.013844,PAFTOL004599:0.016855,PAFTOL009243:0.016824,(PAFTOL004608:0.000001,PAFTOL009299:0.000001):0.016854);
(PAFTOL004583:0.006757,PAFTOL009289:0.000001,PAFTOL009243:0.000001,PAFTOL009299:0.006627,((SRR7905849:0.006946,(((PAFTOL004564:0.000001,(PAFTOL004566:0.005974,(PAFTOL004661:0.035640,(PAFTOL004585:0.000001,SRR7905862:0.000001):0.005773):0.006530):0.019019):0.006159,((PAFTOL009285:0.000001,PAFTOL009269:0.000001,PAFTOL008084:0.006067):0.005975,PAFTOL004551:0.000001,PAFTOL009267:0.000001):0.010115,((PAFTOL004611:0.000001,PAFTOL004610:0.015577,PAFTOL004561:0.010227,(PAFTOL009235:0.000001,PAFTOL009253:0.000001,PAFTOL009237:0.012258):0.006040):0.015923,PAFTOL004571:0.015932):0.004693):0.015465,PAFTOL004637:0.005216,PAFTOL004619:0.015308,SRR5137212:0.012139):0.010146):0.013289,((PAFTOL004639:0.000001,PAFTOL004605:0.000001):0.005463,PAFTOL005042:0.000001,PAFTOL005047:0.011097,(PAFTOL008062:0.000001,(PAFTOL008423:0.006172,PAFTOL009209:0.000001):0.005178,PAFTOL004553:0.000001,PAFTOL008436:0.000001):0.000001):0.000003,SRR7905861:0.004872,SRR8327214:0.004863,(PAFTOL004568:0.022393,PAFTOL004634:0.000001,PAFTOL004632:0.005170):0.005136,(PAFTOL004554:0.006466,PAFTOL004600:0.000001,PAFTOL004667:0.000001,PAFTOL004613:0.000001,(((PAFTOL008060:0.000001,PAFTOL004631:0.000001,PAFTOL009295:0.000001):0.006436,((PAFTOL004577:0.000001,(PAFTOL004638:0.010401,PAFTOL009227:0.000001,PAFTOL009291:0.000001,PAFTOL009203:0.007055,PAFTOL004584:0.007002,PAFTOL004652:0.000001,PAFTOL009191:0.017429,PAFTOL005043:0.000001,PAFTOL004562:0.000001,PAFTOL009287:0.000001):0.005191):0.005192,PAFTOL008063:0.005222,PAFTOL009241:0.000001,PAFTOL009199:0.000001,PAFTOL004668:0.000001,PAFTOL004591:0.000001,(PAFTOL009183:0.021557,PAFTOL009225:0.002707):0.002821,PAFTOL004590:0.000001,(PAFTOL004653:0.005222,PAFTOL004642:0.005201,PAFTOL009283:0.000001):0.005220,((PAFTOL009321:0.044949,(PAFTOL009315:0.027750,PAFTOL009319:0.026012):0.005477,(PAFTOL009313:0.025571,PAFTOL009311:0.045712):0.024413):0.027008,PAFTOL004646:0.010141):0.005823):0.002442):0.002664,PAFTOL004664:0.000001,PAFTOL009223:0.000001):0.000041,PAFTOL004599:0.000001,PAFTOL008419:0.000001,PAFTOL009279:0.000001,PAFTOL009215:0.000001,PAFTOL009293:0.000001,PAFTOL013501:0.000001,PAFTOL009219:0.000001,(PAFTOL004629:0.010556,PAFTOL004567:0.014649):0.007013,PAFTOL009221:0.000001,PAFTOL004603:0.000001):0.005103,(((PAFTOL004662:0.010470,(PAFTOL004573:0.006205,PAFTOL009231:0.006220,PAFTOL004636:0.000001,(PAFTOL009193:0.017846,PAFTOL004654:0.005446):0.001950,(PAFTOL004627:0.006352,PAFTOL004565:0.006244):0.006312,PAFTOL008422:0.006206):0.006216,PAFTOL008421:0.021738,PAFTOL004620:0.005215,PAFTOL009271:0.005309,PAFTOL004623:0.010583,PAFTOL004572:0.000001):0.005194,PAFTOL004608:0.005200,PAFTOL004582:0.000001,(PAFTOL004556:0.000001,PAFTOL004647:0.012438):0.025600):0.005141,PAFTOL004640:0.000001,PAFTOL009239:0.000001,PAFTOL004644:0.005213,PAFTOL004574:0.010694,(PAFTOL009257:0.000001,PAFTOL009255:0.006714):0.010442,(PAFTOL009259:0.000001,PAFTOL007498:0.000001):0.005171):0.005108):0.014053,(((PAFTOL009205:0.000001,PAFTOL005026:0.000001):0.006234,PAFTOL005025:0.000001):0.006221,PAFTOL004587:0.013605):0.006201,PAFTOL009233:0.027881,PAFTOL009175:0.000001,PAFTOL008881:0.000001,PAFTOL009185:0.000001,PAFTOL004665:0.000001,(PAFTOL009301:0.006939,PAFTOL004597:0.013825):0.006516,PAFTOL004648:0.000001,PAFTOL009265:0.006642,(PAFTOL004604:0.006207,(PAFTOL004624:0.000001,PAFTOL004625:0.006249,PAFTOL009195:0.000001,(PAFTOL004596:0.000001,((PAFTOL004649:0.000001,PAFTOL009229:0.000001,PAFTOL004660:0.015411,PAFTOL004609:0.000001,PAFTOL004618:0.000001):0.015899,PAFTOL004578:0.006264):0.015779):0.033253,PAFTOL009187:0.000001,PAFTOL004598:0.000001):0.015102,PAFTOL004633:0.000001,(PAFTOL005169:0.000001,PAFTOL009189:0.000001,PAFTOL005024:0.000001):0.006249):0.014769,PAFTOL009263:0.000001,(PAFTOL009297:0.000001,PAFTOL004601:0.012655):0.006193,PAFTOL004593:0.000001,PAFTOL009245:0.000001,SRR5137211:0.000001);
((PAFTOL004634:0.004784,PAFTOL004568:0.011966):0.006810,((PAFTOL005169:0.000001,PAFTOL009221:0.001615):0.008693,(((PAFTOL004633:0.009999,PAFTOL004567:0.012211):0.004753,((PAFTOL009191:0.009526,(PAFTOL004599:0.011912,(PAFTOL009181:0.002324,PAFTOL009183:0.004679,PAFTOL009179:0.066912):0.003750):0.001807,((PAFTOL009287:0.003225,PAFTOL009291:0.006526):0.001631,(PAFTOL004625:0.007885,PAFTOL004560:0.004729):0.001907,PAFTOL013501:0.002340,(PAFTOL004562:0.007114,PAFTOL004617:0.000001):0.004689,PAFTOL004613:0.007144,PAFTOL009227:0.004678,PAFTOL004584:0.004682,(PAFTOL005042:0.000001,PAFTOL005043:0.000001,PAFTOL004638:0.000001):0.004691,((PAFTOL004577:0.000001,PAFTOL004652:0.000001):0.004685,PAFTOL009195:0.002357):0.002327,PAFTOL004653:0.011545,(((PAFTOL008063:0.000001,PAFTOL008062:0.000001):0.002331,PAFTOL004600:0.002331,PAFTOL009219:0.000001,PAFTOL009217:0.002329):0.007069,((PAFTOL009215:0.004668,((PAFTOL004631:0.002152,PAFTOL009295:0.002327,PAFTOL004552:0.002323,PAFTOL008417:0.002326,PAFTOL004624:0.000001):0.001788,PAFTOL008060:0.002275):0.000416,PAFTOL009225:0.000001,PAFTOL009241:0.000001,PAFTOL009223:0.000001):0.002143,PAFTOL004554:0.000001,PAFTOL004598:0.000001,PAFTOL009293:0.000001,PAFTOL004646:0.000001,PAFTOL009199:0.002329,PAFTOL004591:0.004634,PAFTOL009197:0.000001,PAFTOL004664:0.000001,PAFTOL009283:0.000001,PAFTOL004590:0.000001,PAFTOL004594:0.001610):0.001593):0.001633,PAFTOL005035:0.000001):0.001854,PAFTOL008419:0.000001,((PAFTOL004668:0.000001,PAFTOL004667:0.002339,(PAFTOL004666:0.000001,PAFTOL009279:0.000001):0.004713):0.004645,PAFTOL004642:0.011867):0.002389,PAFTOL009189:0.000001,PAFTOL005024:0.000001,PAFTOL009203:0.004687):0.013010,(((((((PAFTOL004565:0.018959,PAFTOL004627:0.008056,(PAFTOL004573:0.001599,PAFTOL004654:0.006477):0.001611,(PAFTOL004662:0.002324,PAFTOL009271:0.004031):0.004048):0.001893,PAFTOL009193:0.004282):0.001602,PAFTOL004572:0.004553):0.001884,((PAFTOL008421:0.006334,PAFTOL004620:0.014404):0.001883,PAFTOL004636:0.019871):0.001601,PAFTOL004623:0.013024,PAFTOL008422:0.018008):0.001588,((PAFTOL004596:0.003191,PAFTOL004578:0.016494,((PAFTOL004556:0.000001,PAFTOL004647:0.002306):0.009505,PAFTOL009261:0.011906):0.007043,(PAFTOL004618:0.000001,PAFTOL004609:0.014797,(PAFTOL004649:0.004809,(PAFTOL004660:0.004662,(PAFTOL004658:0.000001,PAFTOL009229:0.000026):0.000054):0.001747,PAFTOL009231:0.003196):0.001598):0.006442):0.001609,(PAFTOL004608:0.002360,PAFTOL004582:0.001593):0.001610):0.001614):0.004919,(((PAFTOL004644:0.009923,PAFTOL008436:0.014994):0.004837,((PAFTOL004637:0.008926,((SRR7905849:0.031716,(PAFTOL004619:0.036907,((((PAFTOL009207:0.000001,PAFTOL004551:0.003532):0.003538,PAFTOL009285:0.000542):0.001082,PAFTOL008084:0.001610):0.003424,((((PAFTOL004657:0.004911,PAFTOL004585:0.001625):0.001622,PAFTOL004661:0.007153):0.001637,SRR7905862:0.003304,PAFTOL004566:0.000001):0.001627,PAFTOL004564:0.006145,((PAFTOL004561:0.003246,(PAFTOL009235:0.000001,PAFTOL004610:0.001617,PAFTOL004611:0.000001):0.006646):0.003823,PAFTOL009253:0.004688,PAFTOL009237:0.007149):0.007669,((PAFTOL009267:0.003224,PAFTOL009269:0.008333):0.006712,PAFTOL004571:0.007018):0.006600):0.001459):0.021244):0.009513):0.005712,(((PAFTOL009319:0.021978,PAFTOL009315:0.066543):0.015215,PAFTOL009321:0.050969):0.039406,(PAFTOL009313:0.069164,PAFTOL009311:0.093195):0.033301):0.023933):0.005568):0.007323,PAFTOL008439:0.022814):0.010796,(PAFTOL009297:0.009887,(PAFTOL004563:0.002373,PAFTOL009239:0.008816):0.005967):0.003228):0.003296,(PAFTOL004640:0.013159,(PAFTOL005025:0.002311,(PAFTOL005026:0.000001,PAFTOL009205:0.003331):0.001596):0.005157):0.003183,(((PAFTOL009233:0.029797,((PAFTOL004665:0.007016,PAFTOL004648:0.007032,PAFTOL005047:0.002320,PAFTOL004547:0.002318,(PAFTOL004601:0.002330,(PAFTOL004555:0.000001,PAFTOL009209:0.000001,PAFTOL008423:0.004675):0.002340):0.002340,(SRR8327214:0.000001,PAFTOL009289:0.006335):0.006121,SRR7905861:0.005676):0.005863,((((PAFTOL009249:0.002260,PAFTOL009301:0.009462):0.004691,PAFTOL004605:0.004632,PAFTOL004626:0.002314,PAFTOL004639:0.004659):0.002310,PAFTOL009265:0.009374,(PAFTOL004583:0.004676,PAFTOL009245:0.002320,(PAFTOL004553:0.011826,PAFTOL009187:0.000001):0.002320,SRR5036296:0.007008,PAFTOL009263:0.011760,(PAFTOL009299:0.002335,PAFTOL009251:0.004674):0.002308,SRR5137211:0.002061):0.004121):0.002055,(PAFTOL004632:0.000001,PAFTOL009303:0.000001):0.007005,PAFTOL004597:0.007036):0.002035):0.005703):0.004441,(PAFTOL004587:0.002343,(PAFTOL004593:0.006718,PAFTOL009243:0.009486):0.002148):0.002199):0.003241,((PAFTOL009255:0.000001,PAFTOL009257:0.007059):0.030127,PAFTOL004574:0.006682):0.007839):0.001651):0.001563):0.001610,(PAFTOL008881:0.003338,PAFTOL009185:0.029402):0.008207):0.003223):0.005037):0.002413,(PAFTOL004629:0.016517,PAFTOL009281:0.014665):0.009449):0.001807):0.003171,(PAFTOL004603:0.000001,PAFTOL004604:0.004789):0.004324);
(((PAFTOL009295:0.000001,PAFTOL009181:0.052057):0.021925,PAFTOL004664:0.000001):0.008849,(((PAFTOL004590:0.007228,PAFTOL005024:0.015443):0.003265,(PAFTOL004631:0.000001,PAFTOL004554:0.000001):0.006934,PAFTOL009283:0.003341):0.005007,PAFTOL004591:0.002770,((PAFTOL008417:0.008414,PAFTOL004624:0.000001):0.012694,(PAFTOL013501:0.014478,(PAFTOL009183:0.002463,PAFTOL009189:0.000001):0.004621,((((PAFTOL004625:0.004665,PAFTOL009227:0.002001):0.000646,PAFTOL004584:0.006520):0.000678,PAFTOL009287:0.010930):0.000650,(((PAFTOL009197:0.004121,PAFTOL004613:0.009019):0.014958,(PAFTOL009291:0.009836,((((((((PAFTOL009223:0.000001,PAFTOL009241:0.002389):0.001598,PAFTOL009225:0.002190):0.001757,((PAFTOL009217:0.001369,((PAFTOL008062:0.000001,PAFTOL004600:0.003208):0.001586,PAFTOL008063:0.002001):0.003157):0.001940,PAFTOL004598:0.014155):0.001689):0.002902,PAFTOL009191:0.004331):0.000641,PAFTOL004653:0.007712):0.001337,PAFTOL004599:0.013014,PAFTOL009195:0.002786):0.001349,PAFTOL005043:0.004351):0.000650,((((((PAFTOL009279:0.007870,PAFTOL004666:0.000001):0.004328,PAFTOL004667:0.001619):0.002112,PAFTOL008419:0.019459):0.000724,PAFTOL004668:0.008340):0.002361,PAFTOL009179:0.019399):0.001338,((((PAFTOL005026:0.015641,PAFTOL009243:0.009407):0.001444,(((PAFTOL004555:0.000001,PAFTOL008423:0.001046):0.000064,PAFTOL009209:0.001494):0.002227,PAFTOL004665:0.008687,(((SRR8327214:0.001193,PAFTOL004648:0.001357):0.000592,PAFTOL009289:0.002045):0.001192,PAFTOL005047:0.003601):0.000595):0.000594,SRR7905861:0.006597,(((PAFTOL004597:0.000001,PAFTOL009303:0.000001):0.004087,PAFTOL004547:0.019375):0.004103,PAFTOL004632:0.004671,((PAFTOL004553:0.007352,PAFTOL009187:0.003735):0.008857,((((PAFTOL004626:0.003338,PAFTOL004605:0.002661):0.001347,PAFTOL009249:0.019166):0.002651,(SRR5036296:0.003367,(SRR5137211:0.004513,PAFTOL009245:0.015751):0.007126):0.000718,(PAFTOL009301:0.007358,SRR5137213:0.005043):0.001634,((PAFTOL004601:0.009427,(((((PAFTOL009175:0.086227,PAFTOL009255:0.012084):0.003354,(PAFTOL004662:0.008507,PAFTOL009231:0.105647):0.008217):0.000371,((PAFTOL009247:0.063020,PAFTOL009265:0.017553):0.009244,(PAFTOL004563:0.019636,(PAFTOL009259:0.011270,PAFTOL009297:0.008401):0.004559):0.003811):0.001784):0.004478,(PAFTOL004574:0.011031,PAFTOL004587:0.013072):0.002554):0.001947,(PAFTOL005025:0.013834,PAFTOL009205:0.001969):0.006872):0.000698):0.004148,(PAFTOL009263:0.004560,(PAFTOL009251:0.003252,PAFTOL009299:0.003102):0.003108,PAFTOL005042:0.001354,PAFTOL004639:0.012186):0.001301):0.012213):0.000715,PAFTOL004583:0.004861):0.000716):0.000739):0.000638):0.008908,(((PAFTOL004640:0.033403,PAFTOL008881:0.020417):0.021992,PAFTOL007498:0.044410):0.035609,((((((PAFTOL004585:0.002909,SRR7905862:0.000001):0.011204,(((PAFTOL004610:0.000769,PAFTOL004611:0.008895):0.001548,(PAFTOL004561:0.069453,PAFTOL009235:0.003451):0.016084):0.005979,PAFTOL009253:0.006283,PAFTOL009237:0.000001):0.009381):0.000740,((PAFTOL008084:0.002385,PAFTOL009207:0.134997):0.015716,PAFTOL004571:0.012486):0.002820):0.027610,((PAFTOL009315:0.030796,PAFTOL009321:0.041634):0.067982,(PAFTOL009311:0.097024,SRR5137212:0.035226):0.016498):0.009367):0.004952,SRR7905849:0.030715):0.010614,PAFTOL008439:0.007010):0.006775):0.003645,((PAFTOL009185:0.008095,(((PAFTOL004604:0.002883,(PAFTOL004603:0.004101,(PAFTOL009221:0.002663,PAFTOL005169:0.048039):0.003632):0.001055):0.007253,(((((PAFTOL004634:0.005935,PAFTOL004635:0.045091):0.006187,PAFTOL004568:0.002688):0.003511,PAFTOL004567:0.012939):0.002678,PAFTOL004633:0.008666):0.001379,(PAFTOL009281:0.009434,PAFTOL004629:0.006883):0.005258):0.003634):0.002875,(PAFTOL004644:0.005617,PAFTOL009239:0.019190):0.003983):0.000857):0.002031,(PAFTOL009233:0.026430,PAFTOL008436:0.043388):0.005295):0.001369):0.000860,((((((PAFTOL004658:0.006724,PAFTOL009229:0.008065,PAFTOL004618:0.002217):0.000715,PAFTOL004649:0.023309):0.001441,PAFTOL004660:0.004770):0.001960,PAFTOL004609:0.009406):0.001317,(PAFTOL004578:0.007955,PAFTOL004596:0.002424):0.001606):0.001449,(((PAFTOL009261:0.129359,PAFTOL004565:0.011608):0.003737,(PAFTOL004556:0.005737,PAFTOL004647:0.003114):0.008292):0.001587,(((PAFTOL009271:0.011933,PAFTOL004654:0.003319):0.002472,(PAFTOL004572:0.008700,PAFTOL009193:0.014533):0.000738,(PAFTOL004620:0.004410,((PAFTOL008421:0.015365,((PAFTOL008422:0.016143,PAFTOL004636:0.009221):0.001536,PAFTOL004623:0.015877):0.002338):0.001735,PAFTOL004627:0.010977):0.003359):0.000639):0.000667,(PAFTOL004608:0.018238,PAFTOL004573:0.010489):0.000440,PAFTOL004582:0.016435):0.003275):0.000815):0.004881):0.007241):0.001952):0.004571):0.001928):0.000757,(PAFTOL004652:0.006420,((((PAFTOL009215:0.006110,(PAFTOL005035:0.005051,PAFTOL009219:0.006103):0.007245):0.001355,PAFTOL004594:0.003841):0.010292,PAFTOL008060:0.008725):0.011732,PAFTOL004642:0.014179):0.009756,PAFTOL004562:0.014431):0.005996,(PAFTOL004638:0.004572,PAFTOL004577:0.007399):0.000749,PAFTOL004617:0.010030,(PAFTOL009203:0.001155,PAFTOL004560:0.005473):0.003576):0.000677):0.001611):0.002009):0.002250):0.000789,PAFTOL009199:0.002231,(PAFTOL004646:0.034750,(PAFTOL009293:0.003125,PAFTOL004552:0.012665):0.000166):0.008744);
((PAFTOL004633:0.006176,PAFTOL004567:0.012377):0.000911,(((PAFTOL008419:0.002670,(PAFTOL009183:0.003748,PAFTOL009181:0.003333):0.002130):0.006603,(((PAFTOL004668:0.001351,(PAFTOL004666:0.000001,PAFTOL009279:0.000001):0.002695):0.002674,PAFTOL004642:0.006091):0.002006,(((PAFTOL009191:0.007293,PAFTOL005024:0.004396):0.001089,PAFTOL004653:0.008777,PAFTOL013501:0.010361):0.000620,PAFTOL005035:0.003389,(((PAFTOL009287:0.002686,PAFTOL009291:0.001338):0.006056,(PAFTOL004560:0.002011,PAFTOL009203:0.003345):0.000655):0.002012,(((PAFTOL009195:0.001200,PAFTOL005043:0.008826):0.000599,PAFTOL004638:0.000001):0.000597,(PAFTOL004652:0.002772,PAFTOL004577:0.003345):0.000911):0.001682,PAFTOL004625:0.006726,PAFTOL009227:0.001339):0.004215,(PAFTOL004562:0.011522,PAFTOL004617:0.004703):0.005398,PAFTOL004584:0.007709):0.000636,(((PAFTOL004646:0.001335,(PAFTOL004554:0.000001,(PAFTOL009199:0.001192,PAFTOL009293:0.000001,PAFTOL004664:0.000001,(PAFTOL009241:0.002003,PAFTOL009225:0.000001):0.000667,PAFTOL009283:0.004015,PAFTOL004591:0.002004,PAFTOL004590:0.002007):0.000295):0.000301,((PAFTOL008417:0.000748,((((((PAFTOL009281:0.016920,PAFTOL005169:0.042066,(PAFTOL009233:0.029248,((PAFTOL009259:0.013179,(((((PAFTOL009249:0.004806,PAFTOL009301:0.009439):0.009927,(PAFTOL009289:0.014123,PAFTOL009299:0.013377):0.001319):0.002031,PAFTOL009303:0.009857):0.000835,PAFTOL009175:0.029542):0.007016,(PAFTOL009271:0.017540,PAFTOL009231:0.004926,(PAFTOL004565:0.023954,(PAFTOL004573:0.020488,PAFTOL004660:0.000591):0.001023,PAFTOL009193:0.010803,(PAFTOL004556:0.014531,PAFTOL004658:0.003642):0.000587):0.001883):0.007336):0.000493):0.000800,PAFTOL005025:0.020763):0.002426):0.001649):0.002540,PAFTOL009179:0.118594):0.001413,PAFTOL004635:0.034853):0.003514,PAFTOL009189:0.008514):0.004272,(((PAFTOL009295:0.001041,PAFTOL009223:0.000569):0.000591,PAFTOL009197:0.004921):0.000557,(PAFTOL009219:0.003252,PAFTOL009215:0.002841):0.000740):0.002267):0.018947,PAFTOL004667:0.012021):0.007889):0.004109,PAFTOL004624:0.004579):0.004185,((PAFTOL004600:0.000593,PAFTOL008063:0.000667,PAFTOL008062:0.002680):0.000592,PAFTOL004594:0.000621,(PAFTOL009217:0.003995,PAFTOL004598:0.000669):0.001298):0.000578,PAFTOL004552:0.000670,PAFTOL004631:0.000670,PAFTOL008060:0.003445):0.002348,PAFTOL004599:0.004710):0.002859,PAFTOL004613:0.012175):0.000298):0.003800):0.002406,(((PAFTOL004604:0.008143,PAFTOL004603:0.007455):0.002650,PAFTOL009221:0.007271):0.004597,((((((PAFTOL004618:0.008059,((PAFTOL004609:0.013531,(PAFTOL008421:0.013853,PAFTOL004636:0.010819):0.004718):0.000746,(PAFTOL004662:0.017154,PAFTOL004620:0.006662):0.001501,(PAFTOL009229:0.016147,(PAFTOL009261:0.039299,PAFTOL004654:0.009009):0.004585):0.003213):0.000656,(PAFTOL004647:0.014340,PAFTOL004649:0.007440):0.000631):0.000450,PAFTOL004572:0.011113):0.002146,(((PAFTOL004596:0.004177,PAFTOL004578:0.009917):0.003747,PAFTOL004623:0.013070):0.000775,PAFTOL008422:0.017978,PAFTOL004627:0.049187):0.007849):0.006990,(PAFTOL004608:0.007317,PAFTOL004582:0.004206):0.004556):0.004725,(((PAFTOL009205:0.000001,PAFTOL005026:0.000685):0.011720,(((((((PAFTOL004564:0.039785,(PAFTOL004571:0.008122,(PAFTOL004561:0.001436,(PAFTOL009235:0.002003,PAFTOL004611:0.001102,PAFTOL004610:0.000001):0.002190):0.009304):0.001553,((SRR7905862:0.000736,PAFTOL004661:0.006788,PAFTOL004585:0.007779):0.001509,(PAFTOL004566:0.012436,PAFTOL004657:0.003611):0.001915):0.003036):0.002734,((((PAFTOL009237:0.008169,PAFTOL009253:0.006917):0.010522,(PAFTOL009207:0.008058,PAFTOL009267:0.011049):0.003597):0.003154,PAFTOL009247:0.075239):0.029458,((PAFTOL004551:0.002226,(PAFTOL008084:0.000001,PAFTOL009285:0.004710):0.009745):0.011054,PAFTOL009269:0.022859):0.009104):0.009280):0.024217,SRR5137212:0.009705,PAFTOL004637:0.003293):0.002605,PAFTOL004619:0.027410):0.000526,(((PAFTOL009319:0.020104,PAFTOL009315:0.026004):0.005242,PAFTOL009321:0.028206):0.037909,(PAFTOL009313:0.104443,PAFTOL009311:0.036245):0.007485):0.018283):0.002765,SRR7905849:0.023753):0.004689,PAFTOL008439:0.014731):0.009788):0.000405,(((PAFTOL009255:0.002676,PAFTOL009257:0.000665):0.006126,PAFTOL009185:0.007485):0.000600,((PAFTOL007498:0.005384,(PAFTOL009297:0.001394,PAFTOL009239:0.047816):0.002640,PAFTOL004644:0.014320):0.002833,PAFTOL004563:0.037850):0.002546):0.001344):0.000542,((PAFTOL004640:0.005380,(PAFTOL004587:0.013649,(PAFTOL004593:0.006785,PAFTOL009243:0.004039):0.006787,PAFTOL004574:0.010142):0.000664,(((PAFTOL004605:0.002677,PAFTOL004626:0.003363,PAFTOL004639:0.004719,(SRR5137213:0.005666,PAFTOL009263:0.000672):0.001248):0.004436,PAFTOL004597:0.013007):0.003106,(((((PAFTOL009245:0.004335,SRR5137211:0.004495):0.002099,PAFTOL009251:0.006174):0.000682,SRR5036296:0.004278):0.000668,PAFTOL004583:0.006754):0.001992,(PAFTOL004632:0.007208,PAFTOL009265:0.016031):0.001566,(PAFTOL009187:0.002668,PAFTOL004553:0.006761):0.006772,((((PAFTOL004601:0.004750,(PAFTOL008423:0.002017,(PAFTOL009209:0.000579,PAFTOL004555:0.000001):0.000087):0.002036):0.000647,(PAFTOL004648:0.006065,(PAFTOL005047:0.002009,SRR8327214:0.003547):0.000706):0.001421):0.001441,PAFTOL004665:0.005372):0.002834,(PAFTOL004547:0.028417,SRR7905861:0.003854):0.003610):0.000502,PAFTOL005042:0.002070):0.000496):0.002379):0.001155,PAFTOL008436:0.010920):0.003608):0.000505,PAFTOL008881:0.009561):0.003917,PAFTOL004629:0.012210):0.002895):0.002025,(PAFTOL004568:0.004554,PAFTOL004634:0.008880):0.013273);
(PAFTOL008881:0.007883,((((((PAFTOL004646:0.006515,(PAFTOL009287:0.008754,PAFTOL004625:0.007986):0.001089,PAFTOL008419:0.003433):0.002175,((PAFTOL004599:0.001090,PAFTOL009223:0.004584,PAFTOL004613:0.005470):0.001089,((PAFTOL004668:0.003460,(PAFTOL004584:0.006726,(((PAFTOL009189:0.009446,(PAFTOL004562:0.010597,(PAFTOL004577:0.000001,PAFTOL004652:0.005522,PAFTOL005043:0.000001,PAFTOL004617:0.010135):0.001120):0.002207):0.002292,PAFTOL009183:0.005707,PAFTOL005024:0.010398):0.001050,(PAFTOL009203:0.004060,PAFTOL004560:0.003389):0.006782):0.002237):0.002227):0.003345,(PAFTOL013501:0.006888,PAFTOL009291:0.004391,PAFTOL009227:0.008805):0.001077):0.001098,PAFTOL009181:0.005764,(PAFTOL009179:0.036643,PAFTOL004642:0.003439):0.000920,PAFTOL004666:0.001112):0.002178,(PAFTOL004667:0.004392,PAFTOL009279:0.012287):0.004430,(PAFTOL009225:0.008822,(((PAFTOL009215:0.005454,PAFTOL004552:0.001089,PAFTOL009219:0.000001,(PAFTOL009295:0.028720,(PAFTOL009197:0.007283,(PAFTOL009217:0.008769,PAFTOL004594:0.003266,PAFTOL004598:0.007972,PAFTOL008063:0.004342):0.000538):0.000544):0.000001,PAFTOL004664:0.000001,PAFTOL009293:0.002309,PAFTOL008062:0.000001,PAFTOL008060:0.000001,PAFTOL008417:0.001128,(PAFTOL005035:0.005738,PAFTOL004624:0.000001):0.001128,PAFTOL004591:0.000001,PAFTOL009199:0.004529,PAFTOL004631:0.000001):0.001091,PAFTOL004600:0.005714,PAFTOL004590:0.000001,PAFTOL004554:0.001100):0.002177,PAFTOL009283:0.001089):0.002187):0.002176):0.002971,(PAFTOL009191:0.004707,PAFTOL004653:0.014551):0.008026):0.002272,((PAFTOL004604:0.000001,PAFTOL004603:0.001094):0.004348,((PAFTOL009221:0.000001,PAFTOL005169:0.000001):0.003534,PAFTOL009281:0.001522,PAFTOL004629:0.003292):0.002207,(((PAFTOL004568:0.013238,PAFTOL004634:0.014237):0.002165,PAFTOL004635:0.028423):0.004384,(PAFTOL004567:0.011395,PAFTOL004633:0.014954):0.000866):0.004405):0.001332):0.007765,(PAFTOL009233:0.043037,PAFTOL005025:0.012493):0.003577):0.002414,(PAFTOL004593:0.009495,PAFTOL009243:0.011200):0.015398):0.005992,(PAFTOL008439:0.007961,(SRR7905849:0.013801,((((PAFTOL004637:0.022185,PAFTOL004619:0.030865):0.004448,((PAFTOL009267:0.003590,PAFTOL009269:0.006878):0.004455,(((PAFTOL009237:0.001663,PAFTOL009253:0.004522,(PAFTOL009235:0.006676,((PAFTOL004610:0.000001,PAFTOL004611:0.000001):0.001112,PAFTOL004561:0.012427):0.002286):0.002251):0.001113,(PAFTOL004571:0.013252,PAFTOL004564:0.009031):0.002637):0.001111,((PAFTOL009285:0.007194,PAFTOL008084:0.000001):0.001797,(PAFTOL004551:0.003344,PAFTOL009207:0.001116):0.001092):0.013581,(PAFTOL004657:0.010203,((PAFTOL004661:0.004478,PAFTOL004566:0.001128):0.001082,SRR7905862:0.001527):0.000026,PAFTOL004585:0.006742):0.007844):0.000981):0.031752):0.003776,((PAFTOL009313:0.132509,PAFTOL009311:0.069397):0.011084,(PAFTOL009321:0.022144,(PAFTOL009315:0.042700,PAFTOL009319:0.012028):0.016149):0.052816):0.020847):0.005161,(((PAFTOL004574:0.011686,PAFTOL004587:0.010811):0.002381,(PAFTOL004620:0.015315,((PAFTOL009261:0.006572,(PAFTOL004647:0.003291,PAFTOL004556:0.000001):0.002166):0.004380,(PAFTOL004608:0.014551,PAFTOL004582:0.006677):0.003178,(PAFTOL004596:0.006994,PAFTOL004578:0.014305):0.009579,(((PAFTOL009271:0.023926,PAFTOL004662:0.007933):0.001425,(((PAFTOL004618:0.002175,PAFTOL004609:0.004422):0.001091,((PAFTOL009231:0.003793,PAFTOL004660:0.001643):0.001611,PAFTOL004658:0.005431):0.001062):0.003121,PAFTOL004649:0.004361):0.002803):0.005468,(PAFTOL009193:0.008867,PAFTOL004654:0.012524):0.000905):0.000872,(((PAFTOL004636:0.004401,(PAFTOL004627:0.020783,PAFTOL004565:0.010891):0.004046,PAFTOL008422:0.009595):0.001126,((PAFTOL004623:0.015407,PAFTOL008421:0.011328):0.000795,PAFTOL004573:0.006773):0.001086):0.001064,PAFTOL004572:0.016356):0.002176):0.002073,PAFTOL009229:0.007741):0.008201):0.010085,(((((PAFTOL004640:0.026021,((((((PAFTOL009187:0.001097,(PAFTOL005042:0.000001,PAFTOL004553:0.011166,PAFTOL009245:0.004429,PAFTOL009265:0.007850,((PAFTOL009251:0.007470,PAFTOL009299:0.006456):0.001153,SRR5137211:0.005143):0.002151,PAFTOL004583:0.004382):0.000001):0.001339,SRR5036296:0.004359,PAFTOL004605:0.007699):0.002688,(PAFTOL004632:0.000001,PAFTOL009303:0.014565):0.006603):0.001361,((PAFTOL009301:0.003148,SRR5137213:0.013079,PAFTOL009263:0.003252,(PAFTOL009249:0.002159,PAFTOL004626:0.003300):0.001062):0.006273,PAFTOL004639:0.013505):0.000950):0.001048,((SRR8327214:0.002233,PAFTOL009289:0.003391):0.008995,(PAFTOL004601:0.008812,(PAFTOL008423:0.004364,PAFTOL004555:0.010906,PAFTOL009209:0.000001):0.003035):0.003048):0.001003,SRR7905861:0.005481):0.000993,PAFTOL004597:0.018378):0.008100):0.016272,((PAFTOL009205:0.002973,PAFTOL005026:0.001107):0.009277,(PAFTOL004648:0.007910,(PAFTOL004665:0.012326,PAFTOL004547:0.006332,PAFTOL005047:0.007783):0.001277):0.005505):0.003485):0.001143,(PAFTOL009175:0.005748,PAFTOL008436:0.007511):0.003009):0.005085,(PAFTOL009257:0.010058,PAFTOL009255:0.002170):0.010123):0.002845,PAFTOL009185:0.012919):0.015455):0.011265):0.003917):0.008735):0.009566,(((PAFTOL004563:0.008630,PAFTOL009239:0.004026,PAFTOL009297:0.003315):0.020921,(PAFTOL009259:0.001661,PAFTOL007498:0.002156):0.001754):0.011769,PAFTOL004644:0.013331):0.005075);
(((PAFTOL004601:0.011083,PAFTOL004597:0.027353):0.006807,(((PAFTOL004599:0.046635,(((PAFTOL004553:0.000001,PAFTOL009301:0.026825):0.012229,PAFTOL008060:0.006178):0.005542,PAFTOL009223:0.008262):0.014856,(((PAFTOL004648:0.033743,PAFTOL004665:0.058593):0.019901,(PAFTOL009255:0.063945,PAFTOL009257:0.003867):0.022413,(PAFTOL004632:0.014800,(PAFTOL004605:0.017111,PAFTOL004626:0.011071):0.014708):0.009928):0.008931,((PAFTOL004639:0.082069,PAFTOL009219:0.038986):0.051636,((PAFTOL004623:0.131888,((PAFTOL004624:0.000001,PAFTOL008417:0.007540):0.003480,PAFTOL004554:0.032763):0.023533):0.001812,(PAFTOL009195:0.057985,PAFTOL004638:0.002831):0.012658):0.005514):0.051327):0.015065):0.006262,PAFTOL004608:0.052939):0.009929,(((PAFTOL005043:0.008528,PAFTOL004617:0.012142):0.005887,(((PAFTOL004573:0.076632,PAFTOL009233:0.126248):0.018213,PAFTOL004600:0.047505):0.037714,(PAFTOL004667:0.007515,(PAFTOL004625:0.004018,PAFTOL004668:0.015855,PAFTOL004584:0.012382,(PAFTOL009291:0.005839,PAFTOL004577:0.002937):0.002905):0.003089,((PAFTOL008063:0.008591,(PAFTOL004552:0.004881,PAFTOL004631:0.000001):0.012488,(((PAFTOL004634:0.038367,PAFTOL004598:0.003052):0.002613,(PAFTOL004567:0.049548,PAFTOL004633:0.022091):0.011674):0.003321,PAFTOL004652:0.010207):0.001485,((((PAFTOL004644:0.023106,PAFTOL009239:0.008835,PAFTOL009297:0.020859):0.009056,(((PAFTOL008421:0.094715,((PAFTOL004647:0.045611,PAFTOL004609:0.008942):0.002430,PAFTOL009193:0.026174):0.005683):0.003720,((PAFTOL008422:0.025472,PAFTOL004596:0.006696):0.007506,(PAFTOL004556:0.019191,PAFTOL005025:0.095271):0.079010):0.003906,(PAFTOL004658:0.013441,(PAFTOL009271:0.015548,PAFTOL004662:0.020768):0.009840,((PAFTOL004618:0.009406,PAFTOL004654:0.001623,PAFTOL004636:0.019941,PAFTOL004582:0.014712):0.010648,PAFTOL004578:0.016863):0.002893,PAFTOL009229:0.041539,(PAFTOL004627:0.018993,PAFTOL004649:0.002989):0.002778):0.005303):0.004704,PAFTOL009185:0.029660):0.002241):0.001283,PAFTOL004587:0.014926):0.002455,((((PAFTOL008436:0.063568,(PAFTOL008881:0.052651,(PAFTOL005026:0.029807,(PAFTOL013501:0.013653,PAFTOL004642:0.029577,PAFTOL009203:0.022645,((PAFTOL009227:0.011619,PAFTOL009191:0.024447):0.003432,PAFTOL004653:0.036945):0.002182,(PAFTOL004664:0.004351,((PAFTOL009225:0.026998,PAFTOL004666:0.007343):0.016876,PAFTOL009215:0.004600):0.010029,((PAFTOL004591:0.015765,(PAFTOL009179:0.000001,PAFTOL009199:0.000001):0.027981):0.010925,(((PAFTOL009283:0.012532,PAFTOL009293:0.044943):0.006997,(PAFTOL009241:0.000001,PAFTOL008062:0.022142,PAFTOL009183:0.000001):0.002297):0.005104,((PAFTOL008419:0.004401,(PAFTOL004562:0.025648,(PAFTOL009189:0.007677,PAFTOL005024:0.000001):0.006292):0.006292):0.003139,(PAFTOL009279:0.010140,PAFTOL004563:0.000001):0.007543,(PAFTOL005035:0.021509,(PAFTOL009287:0.039177,PAFTOL004560:0.000001):0.022724):0.011422,((PAFTOL009175:0.949944,PAFTOL004564:0.388635):0.121210,PAFTOL009217:0.000001):0.012820):0.012729):0.009587):0.014455,PAFTOL004646:0.029176):0.005142):0.000596):0.034248):0.023608):0.013200,PAFTOL004594:0.044643):0.006793,PAFTOL004574:0.023536):0.018832,PAFTOL004640:0.032765):0.016818,(((PAFTOL004603:0.015079,(PAFTOL005169:0.066185,PAFTOL009221:0.000001):0.012899):0.045094,(PAFTOL009205:0.009955,PAFTOL004555:0.010595):0.003350):0.011879,(((PAFTOL005042:0.019331,(PAFTOL004583:0.033606,(PAFTOL009187:0.007462,(PAFTOL004635:0.000001,PAFTOL004660:0.000001,PAFTOL009263:0.000001,PAFTOL009303:0.000001):0.007396):0.003043):0.007343,PAFTOL009265:0.009320,PAFTOL009245:0.005929):0.007793,PAFTOL008439:0.029521):0.001865,(PAFTOL008423:0.000001,PAFTOL009209:0.005764):0.009794):0.013709):0.017383):0.004466):0.007751,PAFTOL004590:0.010139):0.000983,((((((SRR5137211:0.005052,SRR5036296:0.006060):0.005493,SRR5137213:0.017764):0.006394,(PAFTOL009243:0.037410,PAFTOL004593:0.000001):0.009146):0.002850,(SRR7905861:0.008262,(PAFTOL005047:0.005957,(PAFTOL009289:0.004611,SRR8327214:0.006505):0.009943):0.012478):0.004850):0.005748,((PAFTOL004604:0.009690,PAFTOL004629:0.025247):0.007655,((((PAFTOL009247:0.271172,SRR7905849:0.003523):0.027884,(((PAFTOL009319:0.014626,PAFTOL009321:0.088814):0.019809,PAFTOL009315:0.006871):0.068092,(PAFTOL009311:0.091091,PAFTOL009313:0.101122):0.018486):0.030978):0.000276,SRR5137212:0.023731):0.001129,(((PAFTOL009237:0.046832,(PAFTOL009253:0.026556,(PAFTOL004610:0.010674,PAFTOL004561:0.052277):0.010584):0.021187):0.006893,(PAFTOL004571:0.005520,PAFTOL009269:0.158060):0.000396):0.011831,((PAFTOL004585:0.016257,PAFTOL004657:0.004683,PAFTOL004661:0.067980):0.003248,SRR7905862:0.004536,PAFTOL004566:0.010101):0.027672):0.020816):0.016187):0.000899):0.012377,PAFTOL004613:0.011731):0.007966):0.027855):0.007287):0.017127,PAFTOL004568:0.022176):0.005323):0.002515):0.009467,((PAFTOL004637:0.082508,PAFTOL009197:0.000001,((PAFTOL009251:0.000001,PAFTOL009299:0.000001):0.128472,(PAFTOL004565:0.000001,PAFTOL009231:0.000001):0.059474):0.008362,PAFTOL009181:0.000001):0.066628,(PAFTOL009285:0.007696,(PAFTOL008084:0.007966,((PAFTOL004611:0.000001,PAFTOL009235:0.013079):0.048007,(PAFTOL009267:0.000001,(PAFTOL009207:0.000001,PAFTOL004551:0.020364):0.016958):0.014966):0.004133):0.043036):0.050179):0.015266,((PAFTOL007498:0.000001,PAFTOL009259:0.021398):0.017994,(PAFTOL004572:0.018064,PAFTOL004620:0.009848):0.020824):0.006753);
((PAFTOL004618:0.002659,PAFTOL004609:0.000001):0.001361,PAFTOL004649:0.002710,(((((PAFTOL004578:0.017863,(PAFTOL009261:0.010750,(PAFTOL004556:0.001642,PAFTOL004647:0.002662):0.005068):0.001252):0.002679,((((((PAFTOL004644:0.009082,PAFTOL004563:0.010548):0.003280,((((((PAFTOL009295:0.000001,PAFTOL005043:0.000001,PAFTOL009291:0.001331,((PAFTOL009195:0.007984,PAFTOL009287:0.006709):0.001338,PAFTOL004560:0.005320):0.001309,PAFTOL004652:0.001319,(PAFTOL004584:0.005341,(PAFTOL004638:0.007260,PAFTOL009203:0.007706):0.003441,PAFTOL004562:0.006654):0.001329,((PAFTOL009191:0.006583,(PAFTOL005024:0.000001,PAFTOL009189:0.000001):0.001377):0.001325,(PAFTOL004613:0.007532,PAFTOL004599:0.004014):0.005859):0.001378):0.001315,PAFTOL004577:0.001335,PAFTOL004617:0.003992):0.002654,PAFTOL009181:0.006332):0.001306,(((((PAFTOL004600:0.003968,(PAFTOL009217:0.004422,PAFTOL004598:0.000001):0.005312):0.004018,PAFTOL009225:0.002636,PAFTOL009283:0.002631,(PAFTOL004554:0.000001,PAFTOL004590:0.002630,PAFTOL004664:0.000001):0.002639,PAFTOL009241:0.001316,PAFTOL009223:0.000001):0.001316,PAFTOL008417:0.003952,PAFTOL004624:0.005292):0.003951,(PAFTOL005035:0.010414,PAFTOL013501:0.015188):0.008681,PAFTOL009227:0.010673):0.002635,PAFTOL004653:0.014837):0.001373):0.001332,(((PAFTOL008063:0.013480,PAFTOL004646:0.000001):0.001327,(PAFTOL009199:0.002640,(PAFTOL004552:0.000001,PAFTOL004631:0.000001):0.003983,PAFTOL004591:0.001318,(PAFTOL009183:0.003222,PAFTOL009293:0.000001):0.001328):0.002662):0.001294,((PAFTOL009215:0.002655,PAFTOL004594:0.001337):0.001326,PAFTOL008062:0.005322,PAFTOL009219:0.000001):0.006660):0.002671):0.001315,(PAFTOL004668:0.000001,PAFTOL008419:0.005325,(PAFTOL009279:0.003975,PAFTOL004666:0.001328):0.003990):0.003971,(PAFTOL004642:0.010694,PAFTOL004667:0.004018):0.002640):0.003976):0.001321,((PAFTOL009175:0.008620,PAFTOL009233:0.019598):0.008413,PAFTOL004640:0.009464,((PAFTOL004583:0.003960,(PAFTOL009263:0.002638,PAFTOL004605:0.005309,((SRR5036296:0.021625,PAFTOL009303:0.002492,PAFTOL004635:0.032527,PAFTOL009301:0.000001):0.003858,PAFTOL004639:0.000662):0.000652):0.002631,(PAFTOL004601:0.006734,PAFTOL004665:0.010773):0.002589,PAFTOL004597:0.016168,PAFTOL004632:0.012044,(PAFTOL009251:0.037403,PAFTOL009299:0.001310,(SRR5137211:0.003985,PAFTOL009245:0.003975):0.002620):0.005286,PAFTOL005042:0.000001):0.001313,(PAFTOL005169:0.009062,PAFTOL009249:0.009049,((PAFTOL009197:0.012181,PAFTOL009179:0.017192):0.031078,PAFTOL004547:0.012568):0.006112):0.037620,((PAFTOL009221:0.002640,PAFTOL004603:0.001316):0.001316,PAFTOL004604:0.009301):0.002639,(PAFTOL004587:0.014707,((((PAFTOL009289:0.004703,PAFTOL004648:0.003956,PAFTOL005047:0.005290):0.001314,(PAFTOL009209:0.001313,PAFTOL008423:0.002631):0.001310):0.004659,SRR7905861:0.009608):0.004568,(PAFTOL004593:0.005533,PAFTOL009243:0.007822):0.005318):0.001519,PAFTOL004574:0.011927):0.001344):0.001344):0.001347,((PAFTOL004626:0.004903,((PAFTOL009265:0.014568,PAFTOL009187:0.000001):0.001300,PAFTOL004553:0.005354):0.003905):0.004605,((PAFTOL005026:0.004161,PAFTOL005025:0.001388):0.001881,PAFTOL009205:0.005153):0.013189):0.001259):0.001348,(PAFTOL004634:0.004463,PAFTOL004568:0.006746):0.010462,((PAFTOL009281:0.022012,PAFTOL004629:0.008989):0.009476,PAFTOL004567:0.013451):0.005373,((PAFTOL009255:0.001309,PAFTOL009257:0.001319):0.004023,PAFTOL009185:0.017559):0.002614):0.001348,((PAFTOL004608:0.005404,PAFTOL004582:0.009423):0.003956,(PAFTOL008436:0.012170,((((((((PAFTOL009207:0.009120,PAFTOL004551:0.000001):0.004748,(PAFTOL009285:0.005282,PAFTOL008084:0.000001):0.001869):0.002611,PAFTOL009269:0.010002):0.004308,(((((PAFTOL009237:0.012678,PAFTOL004561:0.024463,(PAFTOL004611:0.001314,PAFTOL009235:0.010683,PAFTOL004610:0.000001):0.002678):0.003319,PAFTOL009253:0.049054):0.004807,(PAFTOL004564:0.017313,PAFTOL009267:0.005177):0.005796):0.007912,((PAFTOL004657:0.005278,PAFTOL004585:0.000001):0.003931,SRR7905862:0.001312,PAFTOL004566:0.000001,PAFTOL004661:0.001308):0.003947):0.003499,PAFTOL004571:0.009700):0.005079):0.032259,((PAFTOL004637:0.019931,SRR5137212:0.019842):0.010687,(((((PAFTOL009315:0.015847,PAFTOL009319:0.013550):0.013016,PAFTOL009321:0.026316):0.044945,PAFTOL009311:0.050162):0.011586,PAFTOL009313:0.120542):0.021516,PAFTOL004619:0.058735):0.007652):0.007812):0.001543,(PAFTOL009247:0.004752,SRR7905849:0.000001):0.020147):0.005555,PAFTOL008439:0.014877):0.003122,PAFTOL008881:0.004416):0.007742):0.001380):0.001342,(PAFTOL009239:0.006754,(PAFTOL007498:0.003085,PAFTOL009259:0.000001):0.006210,PAFTOL009297:0.014819):0.003941):0.003362,((PAFTOL004620:0.002722,PAFTOL004627:0.012199):0.001946,((PAFTOL004662:0.015955,PAFTOL004573:0.004034,PAFTOL004654:0.000001):0.002835,(PAFTOL008422:0.014618,PAFTOL004623:0.010202):0.003160):0.003373):0.004010):0.000609):0.001325,(PAFTOL009229:0.003169,((PAFTOL004565:0.014474,PAFTOL009193:0.013229):0.005005,(PAFTOL009231:0.020570,(PAFTOL004660:0.002516,PAFTOL004658:0.002672):0.000084):0.002944):0.004152):0.003510,PAFTOL004572:0.017496):0.001798,PAFTOL004596:0.014379):0.002677,PAFTOL004636:0.006851):0.008015);
(((PAFTOL004587:0.010780,PAFTOL008436:0.005455,PAFTOL004629:0.000001,PAFTOL008423:0.005429,(PAFTOL004593:0.010667,PAFTOL004634:0.000001,PAFTOL009229:0.000001,((PAFTOL004568:0.000001,PAFTOL009231:0.000001):0.024795,(((PAFTOL004637:0.007077,SRR7905849:0.009974,PAFTOL004619:0.007087):0.004826,SRR5137212:0.021929):0.037555,SRR7905861:0.010442,(PAFTOL009319:0.072379,PAFTOL004647:0.000001):0.022963):0.018190):0.017399,PAFTOL004618:0.010766,PAFTOL004574:0.000001,PAFTOL004609:0.000001,(((PAFTOL004571:0.000001,PAFTOL004657:0.003299,(PAFTOL004566:0.000001,PAFTOL004661:0.000001,PAFTOL004585:0.000001):0.003299,(PAFTOL004561:0.000001,(PAFTOL004611:0.000001,PAFTOL009235:0.005270,PAFTOL004610:0.000001):0.007918):0.008013):0.003378,(PAFTOL008084:0.000001,PAFTOL009285:0.000001):0.014230,PAFTOL009269:0.005347):0.010967,PAFTOL009321:0.045203):0.011866):0.008023,PAFTOL004632:0.005316,PAFTOL008421:0.005356,PAFTOL008881:0.000001,(((PAFTOL004654:0.000001,PAFTOL004572:0.000001,PAFTOL004649:0.000001):0.010143,PAFTOL009297:0.006824):0.007763,PAFTOL004578:0.010533,PAFTOL004583:0.022495):0.005528,(((PAFTOL009267:0.064580,PAFTOL004564:0.000001,PAFTOL009315:0.105604):0.008840,PAFTOL004596:0.000001):0.008744,(PAFTOL004608:0.000001,PAFTOL004582:0.000001,PAFTOL009191:0.000001,SRR5137211:0.004695,(((PAFTOL004617:0.000001,PAFTOL009279:0.057915):0.059906,PAFTOL005042:0.000001):0.063791,PAFTOL009299:0.000001,PAFTOL009263:0.000001,PAFTOL009301:0.000001,SRR5137213:0.000001):0.005476,SRR5036296:0.009505,(PAFTOL009311:0.094807,PAFTOL004620:0.000001):0.026773):0.011137,PAFTOL004600:0.015156):0.048925,PAFTOL004644:0.000001,(PAFTOL004605:0.000001,PAFTOL009245:0.000001,PAFTOL004639:0.000001,PAFTOL009187:0.004783):0.009608,PAFTOL009199:0.000001,PAFTOL004623:0.007192,(PAFTOL004597:0.010210,(PAFTOL009255:0.000001,PAFTOL008439:0.000001):0.003313):0.003329,PAFTOL004591:0.000001,PAFTOL004648:0.000001,PAFTOL009205:0.000001,PAFTOL007498:0.006305):0.003576,((PAFTOL004604:0.010832,PAFTOL004594:0.000001,PAFTOL009221:0.000001):0.005338,(((PAFTOL009313:0.077604,PAFTOL004633:0.011134):0.005834,PAFTOL009185:0.000001):0.003355,PAFTOL004652:0.010858):0.003262,(PAFTOL004642:0.000001,PAFTOL004590:0.003322,(PAFTOL004665:0.010211,PAFTOL008063:0.003493):0.003629,((PAFTOL004577:0.007221,PAFTOL004584:0.000001,(PAFTOL004613:0.010424,PAFTOL004603:0.000001):0.010423):0.007379,PAFTOL004625:0.012311):0.007396,(PAFTOL009215:0.000001,PAFTOL004653:0.000001,(PAFTOL004601:0.000001,PAFTOL004624:0.000001,PAFTOL009257:0.000001,PAFTOL004626:0.000001,PAFTOL008062:0.000001,PAFTOL004638:0.003275,PAFTOL005047:0.000001,PAFTOL009209:0.000001,PAFTOL004627:0.000001):0.000006):0.000002,PAFTOL009291:0.000001,PAFTOL004631:0.000001,PAFTOL009195:0.000001,PAFTOL009241:0.000001,(PAFTOL004599:0.000001,PAFTOL004646:0.008919):0.004428):0.003592):0.003620):0.004873,PAFTOL004636:0.000001,PAFTOL004640:0.000001,PAFTOL009179:0.011056,PAFTOL004567:0.009802);
(((PAFTOL004597:0.013418,(PAFTOL004553:0.004983,PAFTOL009187:0.005027):0.003348):0.003304,((((SRR7905861:0.014995,PAFTOL005047:0.001747):0.001158,((PAFTOL004648:0.010265,SRR8327214:0.003726):0.001119,PAFTOL009289:0.000001):0.002413,PAFTOL004601:0.008908,(PAFTOL009209:0.001642,PAFTOL008423:0.000001):0.004956):0.006213,(PAFTOL004593:0.004948,PAFTOL009243:0.008352):0.011835,((PAFTOL008439:0.018604,(((((PAFTOL009313:0.094440,PAFTOL009311:0.059376):0.016181,((PAFTOL009321:0.040962,PAFTOL009315:0.061768):0.009205,PAFTOL009319:0.041980):0.018813):0.033171,PAFTOL004637:0.008349):0.003927,SRR5137212:0.014267,PAFTOL004619:0.045801):0.008869,(SRR7905849:0.017976,(SRR7905862:0.004247,(((PAFTOL004661:0.013360,(((PAFTOL009269:0.006604,PAFTOL009267:0.013392,(PAFTOL009207:0.001641,PAFTOL004551:0.003292,(PAFTOL009285:0.004995,PAFTOL008084:0.005000):0.003274):0.003257):0.003305,PAFTOL004571:0.004925):0.006614,((PAFTOL004610:0.005030,(PAFTOL004611:0.001652,PAFTOL004561:0.001653,PAFTOL009235:0.003292):0.001551):0.006828,(PAFTOL009237:0.002467,PAFTOL009253:0.002637):0.020556):0.004956):0.003197):0.001610,(PAFTOL004564:0.027814,PAFTOL004566:0.001518):0.000129):0.004937,PAFTOL004585:0.004396,PAFTOL004657:0.007411):0.004408):0.024969):0.001221):0.003621):0.012655,((PAFTOL009257:0.000001,PAFTOL009255:0.003334):0.005000,PAFTOL004640:0.024964,(((((PAFTOL005026:0.001663,PAFTOL005025:0.006715,PAFTOL009205:0.000001):0.004995,(PAFTOL009239:0.011943,PAFTOL004644:0.014410):0.009432,((PAFTOL004567:0.015170,PAFTOL004633:0.009012,((PAFTOL004568:0.003386,PAFTOL004635:0.017006):0.005050,PAFTOL004634:0.008629):0.006772):0.007365,(PAFTOL004629:0.019342,(PAFTOL004603:0.009344,PAFTOL009221:0.001861,PAFTOL004604:0.003330):0.005514):0.004175):0.001512):0.001463,(PAFTOL004582:0.021599,PAFTOL009185:0.012902):0.001014,(((PAFTOL009179:0.010220,((PAFTOL009181:0.023342,PAFTOL013501:0.010962,(PAFTOL009183:0.008971,PAFTOL009197:0.008900):0.018085,PAFTOL004560:0.019825):0.018211,((PAFTOL004668:0.002027,PAFTOL004642:0.008767,(PAFTOL004667:0.000001,(PAFTOL009295:0.007656,PAFTOL009279:0.018015,PAFTOL004666:0.000001):0.006573):0.001638,(PAFTOL008419:0.000001,(((PAFTOL004600:0.000001,PAFTOL008062:0.001639,PAFTOL009219:0.003300):0.001638,PAFTOL005035:0.012440):0.001642,(((PAFTOL004631:0.000001,PAFTOL008063:0.001639,PAFTOL009223:0.000001,PAFTOL009283:0.003294,PAFTOL009241:0.000001,(PAFTOL009199:0.001659,(PAFTOL004598:0.000001,PAFTOL009217:0.003304):0.001652):0.001640,PAFTOL004646:0.004955,PAFTOL004552:0.000001,PAFTOL008417:0.000001,PAFTOL009215:0.020231,PAFTOL004624:0.003295,PAFTOL008060:0.000001,PAFTOL009225:0.003287):0.001457,PAFTOL009293:0.001653,PAFTOL004664:0.001646,PAFTOL004554:0.003302,PAFTOL004591:0.001649,PAFTOL004590:0.009527,PAFTOL004594:0.001652):0.009629,PAFTOL004599:0.003242):0.009636):0.004648):0.004589):0.025171,((PAFTOL004584:0.007426,(PAFTOL004625:0.013227,(PAFTOL004617:0.000001,PAFTOL004562:0.007028):0.004672):0.001646):0.001428,((PAFTOL009227:0.003307,(PAFTOL009195:0.001653,PAFTOL004638:0.003331):0.003305,PAFTOL004577:0.006626,PAFTOL009287:0.004978,(PAFTOL004652:0.005905,PAFTOL009203:0.001686):0.001436):0.001416,PAFTOL009291:0.010698):0.003666,PAFTOL005043:0.004975,PAFTOL009191:0.004975):0.005539):0.001276,(((PAFTOL005024:0.000001,PAFTOL009189:0.000001):0.005087,PAFTOL004653:0.007285):0.001503,PAFTOL004613:0.007293):0.001579):0.008791):0.009020,PAFTOL009297:0.015379,PAFTOL004574:0.016363):0.001457,((PAFTOL004608:0.013498,((PAFTOL008421:0.012131,((PAFTOL009193:0.009149,PAFTOL004572:0.008423):0.003324,(PAFTOL004654:0.020469,PAFTOL004627:0.022393,((PAFTOL004662:0.006738,PAFTOL009271:0.003335):0.015417,PAFTOL004620:0.006885):0.001495,PAFTOL004573:0.013438):0.001655,(PAFTOL009281:0.005562,((PAFTOL004556:0.026543,PAFTOL004647:0.004087):0.024780,PAFTOL009261:0.009737):0.014334):0.011569,PAFTOL008422:0.025037):0.003268):0.003052,(PAFTOL004636:0.017301,PAFTOL004623:0.016227):0.012531):0.002817,(PAFTOL004649:0.009728,PAFTOL004618:0.001684,PAFTOL004609:0.015240):0.008058):0.001364,(PAFTOL004596:0.008492,PAFTOL004578:0.012014):0.007368):0.002977):0.002935):0.001465,(PAFTOL009175:0.019759,PAFTOL008436:0.009066):0.002602,(PAFTOL008881:0.006840,((PAFTOL009259:0.000001,PAFTOL007498:0.001866):0.007904,PAFTOL004563:0.015849):0.003951):0.001599):0.001772,PAFTOL009233:0.033595):0.009001):0.048052):0.002051,PAFTOL004587:0.011824):0.000003,PAFTOL009303:0.008073):0.001661,PAFTOL004632:0.006656):0.005012,((PAFTOL009251:0.008385,(PAFTOL009249:0.005207,PAFTOL009301:0.016103):0.002650,((((PAFTOL004555:0.005924,PAFTOL004665:0.018357):0.003665,PAFTOL004547:0.014837):0.006117,((((PAFTOL004660:0.000001,PAFTOL004658:0.000001):0.067023,PAFTOL009231:0.005081,PAFTOL009229:0.012250):0.017311,PAFTOL004565:0.045258):0.018704,PAFTOL005169:0.017656):0.025890):0.005868,PAFTOL009265:0.027125):0.013842,SRR5137211:0.014644):0.026013,PAFTOL009245:0.014150):0.000625,PAFTOL009299:0.005624,(SRR5036296:0.010788,PAFTOL005042:0.003532):0.001613,PAFTOL004583:0.006675,(PAFTOL004626:0.005948,PAFTOL004639:0.000001,(PAFTOL009263:0.001572,SRR5137213:0.010199):0.000075,PAFTOL004605:0.001651):0.001475);
(((PAFTOL008436:0.000001,PAFTOL009297:0.008289,PAFTOL004587:0.002736,PAFTOL004563:0.008317,(PAFTOL009281:0.011177,PAFTOL004629:0.002746):0.008285,(PAFTOL007498:0.000001,PAFTOL009259:0.000001):0.005480,PAFTOL009185:0.008249,((PAFTOL004613:0.008311,PAFTOL004562:0.013927,(PAFTOL009181:0.002739,PAFTOL009183:0.000001):0.005504,PAFTOL004653:0.008287,PAFTOL004584:0.008270,PAFTOL004617:0.005565,(PAFTOL004667:0.005243,(PAFTOL009279:0.000001,PAFTOL004668:0.000001,PAFTOL004666:0.000001):0.002746,PAFTOL008419:0.000001):0.002590,(((PAFTOL004560:0.002759,PAFTOL009203:0.002768):0.002753,PAFTOL009195:0.005519,(PAFTOL009225:0.005503,PAFTOL004652:0.005514,PAFTOL004577:0.008316):0.002723):0.002719,(PAFTOL005035:0.005520,PAFTOL004625:0.005506):0.002758,PAFTOL013501:0.005502,PAFTOL005043:0.002750,PAFTOL004642:0.002749,PAFTOL008060:0.000001,PAFTOL004631:0.000001,PAFTOL009191:0.005510,PAFTOL009295:0.000001,(PAFTOL004594:0.002751,(PAFTOL009217:0.000001,PAFTOL004598:0.002746):0.005500,PAFTOL009215:0.000001,PAFTOL004600:0.000001,PAFTOL008062:0.000001,PAFTOL008063:0.005518,PAFTOL009219:0.000001):0.002749,PAFTOL009241:0.002743,PAFTOL004624:0.000001,PAFTOL004552:0.000001,PAFTOL004646:0.000001,PAFTOL008417:0.005509,(PAFTOL005024:0.000001,PAFTOL009189:0.000001):0.013857,(PAFTOL009291:0.002779,PAFTOL009287:0.002769):0.005531,(PAFTOL009199:0.000001,PAFTOL004554:0.000001,(PAFTOL004591:0.000001,PAFTOL004664:0.000001,PAFTOL009197:0.005491):0.002738,PAFTOL009293:0.000001,PAFTOL009283:0.000001,PAFTOL004590:0.000001):0.002745,PAFTOL004638:0.000001,PAFTOL009223:0.000001,PAFTOL009227:0.005880,PAFTOL004599:0.003898):0.001943):0.002319,PAFTOL005169:0.000001,PAFTOL009221:0.000001,PAFTOL004567:0.022454,(PAFTOL004603:0.008325,PAFTOL004604:0.000001):0.002741,(PAFTOL004568:0.008406,PAFTOL004634:0.008285):0.014035):0.004655,(PAFTOL009239:0.005557,PAFTOL004644:0.008350):0.002696,((((((((PAFTOL004610:0.000001,PAFTOL004611:0.000001,PAFTOL009235:0.003955):0.005910,PAFTOL004561:0.000001):0.011925,(PAFTOL004585:0.000001,PAFTOL004657:0.001962,PAFTOL004566:0.003933):0.009831,((((PAFTOL004551:0.005881,PAFTOL009207:0.000001,(PAFTOL008084:0.000001,PAFTOL009285:0.000001):0.001952):0.001953,PAFTOL009269:0.001961):0.001920,PAFTOL009267:0.004333):0.009973,PAFTOL004571:0.009946):0.003905,PAFTOL004564:0.009535):0.016402,((PAFTOL009311:0.030374,PAFTOL009313:0.093892):0.018251,((PAFTOL009315:0.021549,PAFTOL009319:0.022646):0.013667,PAFTOL009321:0.013826):0.087696):0.013865):0.001507,PAFTOL004619:0.032770):0.001443,((SRR7905849:0.016343,PAFTOL004637:0.005119):0.001865,((PAFTOL004572:0.045538,PAFTOL004633:0.022887):0.001368,SRR8327214:0.022017):0.014330,(SRR7905862:0.000001,PAFTOL004661:0.013113):0.036061):0.139296):0.006262,PAFTOL008439:0.003941):0.011844,((PAFTOL004582:0.008323,PAFTOL004608:0.005514):0.005512,((PAFTOL004578:0.018132,PAFTOL004596:0.005957):0.001885,((PAFTOL009193:0.010430,(PAFTOL008422:0.011130,PAFTOL004627:0.000001):0.000980):0.000963,(PAFTOL004662:0.000001,PAFTOL009271:0.000001):0.016845,PAFTOL004623:0.019792,PAFTOL004636:0.008308,(PAFTOL004573:0.002050,PAFTOL004654:0.009911):0.001950,PAFTOL008421:0.003946,PAFTOL004620:0.012183):0.021867,(PAFTOL004647:0.011442,PAFTOL009261:0.002719):0.011268,((PAFTOL004609:0.008311,PAFTOL009229:0.000001):0.003904,PAFTOL009231:0.019568,PAFTOL004658:0.008307,PAFTOL004649:0.005515,PAFTOL004618:0.000001):0.009782):0.005845,PAFTOL008881:0.001957,(PAFTOL009233:0.039492,(PAFTOL004640:0.007873,(PAFTOL004597:0.011853,(PAFTOL004593:0.007894,PAFTOL009243:0.003954):0.001938,PAFTOL009265:0.003925,(PAFTOL009303:0.014008,PAFTOL004632:0.000001):0.001952,(PAFTOL004547:0.015694,((PAFTOL005047:0.005881,PAFTOL004648:0.003916,PAFTOL009289:0.003922):0.005882,PAFTOL004601:0.003910,(PAFTOL008423:0.001951,PAFTOL004555:0.000001,PAFTOL009209:0.000001):0.001938):0.001941,PAFTOL004665:0.001954):0.001938,(PAFTOL009263:0.001952,((PAFTOL009301:0.008340,PAFTOL009249:0.011077):0.002716,(PAFTOL004626:0.001950,PAFTOL004605:0.001955):0.001951):0.001942,PAFTOL004639:0.004052):0.003893,PAFTOL004574:0.007883,((PAFTOL009245:0.007885,SRR5137211:0.000001,PAFTOL009299:0.006609,(PAFTOL004553:0.005511,PAFTOL009187:0.002756):0.002751,PAFTOL009251:0.008316):0.003911,PAFTOL004583:0.009885):0.001924,PAFTOL005042:0.000001,SRR7905861:0.000001):0.001945):0.002038):0.001858):0.002137):0.004645):0.002720,(PAFTOL009257:0.000001,PAFTOL009255:0.005499):0.005455):0.002733,PAFTOL009205:0.000001,PAFTOL005026:0.000001,PAFTOL005025:0.005493);
[truncated: 963,406 more chars]
