# Supplementary material for: Phylogenomics and classification of Cactaceae based on hundreds of nuclear genes
Source: Plant Syst Evol. 2025 Aug 11;311(5):28. doi: 10.1007/s00606-025-01948-z (PMC12339657; doi:10.1007/s00606-025-01948-z)
Supplement: Supplementary file 4 — Online Resource 4: Containing alignments and RAxML gene trees for all included loci and all phylogenetic datasets (ZIP 10372 KB) [file 606_2025_1948_MOESM4_ESM.zip › de Vos et al_ESM_4/ESM_data_genetrees/QCPBS40.bestTreeCollapsed.trees]

(((PAFTOL004668:0.000618,(PAFTOL004667:0.002463,(PAFTOL004666:0.000001,PAFTOL009279:0.000001):0.002469):0.001220,PAFTOL008419:0.000618):0.001841,PAFTOL004642:0.003689,(((PAFTOL005035:0.001248,(PAFTOL009219:0.001228,(PAFTOL008063:0.000616,PAFTOL009215:0.000615):0.000613,PAFTOL004600:0.001227,PAFTOL008062:0.001228):0.001227,((PAFTOL009217:0.006349,PAFTOL004598:0.001853):0.001849,PAFTOL004594:0.000613):0.001228,PAFTOL004599:0.001853,((PAFTOL008060:0.003074,PAFTOL004552:0.000696,PAFTOL008417:0.001226,PAFTOL004631:0.001848,PAFTOL004624:0.001224):0.001227,(PAFTOL009197:0.003496,((PAFTOL004554:0.000001,PAFTOL009295:0.008966):0.000714,PAFTOL009283:0.000001):0.000274):0.000351,PAFTOL004646:0.000001,(PAFTOL004591:0.001233,(PAFTOL009293:0.000001,PAFTOL004590:0.000001,PAFTOL004664:0.000001):0.000616):0.001843,(PAFTOL009241:0.001227,PAFTOL009225:0.004321):0.000614,PAFTOL009223:0.000001,PAFTOL009199:0.001227):0.001884):0.003172,(PAFTOL009181:0.001399,(PAFTOL009179:0.024689,PAFTOL009183:0.002870):0.000556):0.003230):0.000611,(((PAFTOL004633:0.010615,((PAFTOL004635:0.014178,PAFTOL004634:0.008437):0.000682,PAFTOL004568:0.007639):0.005553):0.000612,(PAFTOL004603:0.001237,PAFTOL004604:0.003721):0.002472):0.001226,PAFTOL004567:0.013826,(((PAFTOL004644:0.006232,(PAFTOL009239:0.004972,(PAFTOL009259:0.000001,PAFTOL007498:0.000001):0.006265):0.002464,(PAFTOL009297:0.009355,PAFTOL004563:0.006502):0.001282):0.002479,((PAFTOL009233:0.029381,((((((SRR5137212:0.008227,PAFTOL004637:0.008810):0.002847,((PAFTOL009313:0.073273,PAFTOL009311:0.037479):0.009017,(PAFTOL009321:0.017606,(PAFTOL009315:0.023546,PAFTOL009319:0.019843):0.004810):0.052480):0.022482):0.000748,PAFTOL004619:0.024661):0.008720,((PAFTOL004564:0.049247,PAFTOL004571:0.002452):0.001737,(((PAFTOL004561:0.000619,PAFTOL009237:0.002135):0.004397,(PAFTOL009235:0.003122,(PAFTOL004611:0.000001,PAFTOL004610:0.001862):0.001244):0.003087,PAFTOL009253:0.005714):0.007534,(((PAFTOL009207:0.000001,PAFTOL004551:0.004234):0.003716,((PAFTOL008084:0.000001,PAFTOL009285:0.004955):0.008082,PAFTOL009267:0.006285):0.000620):0.001242,(PAFTOL004585:0.003097,(PAFTOL004657:0.004357,PAFTOL004661:0.006235,(SRR7905862:0.000001,PAFTOL004566:0.000667):0.000621):0.001234):0.003738,PAFTOL009269:0.006843):0.000623):0.000783):0.029182):0.002316,(PAFTOL009247:0.000001,SRR7905849:0.000001):0.017094):0.007810,PAFTOL008439:0.010073):0.005097):0.001387,((((PAFTOL004587:0.006816,(((((PAFTOL009245:0.002463,SRR5137211:0.003666):0.002434,PAFTOL009299:0.005618):0.000607,PAFTOL004583:0.006231,PAFTOL009251:0.013302,(PAFTOL009303:0.001008,PAFTOL004632:0.000001):0.008093,((PAFTOL009187:0.000614,PAFTOL004553:0.004962):0.004976,PAFTOL005042:0.000001):0.000616,(SRR5036296:0.005518,PAFTOL009265:0.005456):0.000695):0.001228,(SRR5137213:0.002904,(PAFTOL009249:0.004615,PAFTOL009263:0.001252):0.000613,PAFTOL009301:0.005703,(PAFTOL004626:0.003097,PAFTOL004605:0.002475,PAFTOL004639:0.003097):0.003083):0.003656):0.000604,PAFTOL004597:0.009377,((SRR7905861:0.005468,PAFTOL004547:0.010748):0.000740,((((PAFTOL005047:0.003127,(PAFTOL009289:0.001999,SRR8327214:0.000001):0.002496):0.000695,PAFTOL004648:0.001874):0.003683,PAFTOL004665:0.005648):0.000562,(PAFTOL004601:0.004332,(PAFTOL009209:0.000001,PAFTOL008423:0.002471):0.001231,PAFTOL004555:0.001236):0.001238):0.001228):0.001235):0.000619,PAFTOL004640:0.007455,((PAFTOL004593:0.002495,PAFTOL009243:0.003108):0.007529,PAFTOL004574:0.006257):0.000579):0.001305,((PAFTOL009205:0.000707,PAFTOL005026:0.000619):0.004186,PAFTOL005025:0.003155):0.000615):0.004279,PAFTOL008881:0.008159,(PAFTOL009257:0.002488,PAFTOL009255:0.000598):0.004965):0.000612,(((((PAFTOL004662:0.001351,PAFTOL009271:0.003583):0.011682,PAFTOL004654:0.008918):0.000430,PAFTOL004596:0.001845,(PAFTOL004620:0.008143,PAFTOL004578:0.009342,((PAFTOL004572:0.004388,PAFTOL009193:0.008168):0.002436,((PAFTOL004627:0.009456,PAFTOL004623:0.010128):0.001164,(PAFTOL004636:0.009355,(PAFTOL008421:0.007627,PAFTOL008422:0.007037):0.000472):0.000618):0.001231,PAFTOL004565:0.016464,PAFTOL004573:0.006200):0.000614):0.000614,(PAFTOL004609:0.004353,(PAFTOL004649:0.006883,(PAFTOL009229:0.004952,PAFTOL004618:0.003715,PAFTOL009231:0.005962,(PAFTOL004660:0.008922,PAFTOL004658:0.004125):0.000822):0.001237):0.001236):0.000609):0.000610,(PAFTOL009261:0.010763,(PAFTOL004556:0.001403,PAFTOL004647:0.000001):0.001997):0.004824):0.002474,(PAFTOL004582:0.000602,PAFTOL004608:0.006861):0.002485):0.003098):0.000692,PAFTOL009185:0.005615):0.001194):0.000595,(PAFTOL009175:0.040475,PAFTOL008436:0.003156):0.003057):0.003172,(PAFTOL005169:0.000614,PAFTOL009221:0.001845):0.003089,(PAFTOL009281:0.003090,PAFTOL004629:0.007496):0.005629):0.005684):0.001222):0.000612,(PAFTOL013501:0.002659,(PAFTOL004625:0.004307,(PAFTOL009227:0.001227,((PAFTOL004638:0.000001,PAFTOL005043:0.003072):0.001226,(PAFTOL009287:0.003089,PAFTOL009291:0.004965):0.002468,((PAFTOL004577:0.003081,PAFTOL004652:0.001233):0.001224,(PAFTOL009203:0.001847,PAFTOL004560:0.001842):0.000609,PAFTOL009195:0.002455):0.000612):0.001843):0.001227):0.001225,((PAFTOL004562:0.005578,PAFTOL004617:0.003729):0.002441,PAFTOL004584:0.005537,((PAFTOL005024:0.000001,PAFTOL009189:0.000001):0.004925,PAFTOL009191:0.004303):0.000614):0.001225):0.001224,(PAFTOL004613:0.005666,PAFTOL004653:0.009433):0.000592);
(((PAFTOL009299:0.007828,(PAFTOL009251:0.006920,(SRR5137211:0.009170,PAFTOL009245:0.003742):0.005516):0.001726,SRR5036296:0.005956):0.001387,((((PAFTOL004553:0.005044,PAFTOL009187:0.000001):0.004316,PAFTOL004583:0.007332):0.002223,(PAFTOL004632:0.000001,PAFTOL009303:0.002877):0.004088):0.001415,((PAFTOL004597:0.013317,PAFTOL005042:0.000718):0.000841,(PAFTOL009265:0.014427,((((((PAFTOL009289:0.000001,SRR8327214:0.008292):0.005530,PAFTOL005047:0.003691):0.001905,PAFTOL004648:0.004497):0.003168,PAFTOL004665:0.005925,(PAFTOL004601:0.014778,((PAFTOL009209:0.000001,PAFTOL008423:0.001842):0.000435,PAFTOL004555:0.001238):0.001252):0.004980):0.011035,(SRR7905861:0.004208,PAFTOL004547:0.011704):0.001736):0.002108,((PAFTOL004574:0.012494,(((((((PAFTOL004564:0.005655,PAFTOL004571:0.007976,((PAFTOL004551:0.004428,PAFTOL009207:0.000840):0.001475,(PAFTOL009285:0.003849,PAFTOL008084:0.000858):0.003354):0.006279,(PAFTOL009269:0.004860,PAFTOL009267:0.006109):0.004819):0.002213,(((PAFTOL004657:0.006280,PAFTOL004585:0.001701):0.000988,PAFTOL004661:0.007896):0.002124,(SRR7905862:0.001203,PAFTOL004566:0.004964):0.002952):0.003747):0.001638,(((PAFTOL004561:0.006738,(PAFTOL004611:0.000929,PAFTOL009235:0.003991):0.001162):0.001394,PAFTOL004610:0.003920,PAFTOL009253:0.016410):0.001920,PAFTOL009237:0.010891):0.012962):0.031098,(PAFTOL004619:0.032134,((((PAFTOL009313:0.096407,((PAFTOL009319:0.021815,PAFTOL009315:0.035683):0.009865,PAFTOL009321:0.054799):0.046063):0.004064,PAFTOL009311:0.039514):0.020035,PAFTOL004637:0.015063):0.003420,SRR5137212:0.023749):0.003097):0.002638):0.002815,(PAFTOL009247:0.008975,SRR7905849:0.006050):0.013429):0.001866,PAFTOL008439:0.018393):0.008739,PAFTOL009233:0.023644,(((((((PAFTOL004667:0.003100,(PAFTOL009279:0.002027,PAFTOL004666:0.002414):0.003651):0.004948,((PAFTOL004617:0.005544,PAFTOL004562:0.006803):0.002953,PAFTOL004653:0.008481):0.000401,PAFTOL008419:0.002668,((((((PAFTOL009287:0.004408,PAFTOL009291:0.004081):0.001260,PAFTOL004560:0.006212):0.001846,(((PAFTOL004638:0.000001,PAFTOL005043:0.000001):0.001721,PAFTOL004625:0.009330):0.000926,(PAFTOL004652:0.002659,PAFTOL004577:0.008955):0.003310,PAFTOL009203:0.004638):0.002633,PAFTOL009195:0.005063,PAFTOL009227:0.007702):0.003629,(PAFTOL009179:0.023529,PAFTOL009181:0.001984,PAFTOL009183:0.003237):0.001267):0.000836,PAFTOL004584:0.008680):0.000819,PAFTOL004642:0.013517):0.001408):0.001665,((PAFTOL013501:0.008474,((PAFTOL004668:0.000001,(PAFTOL005024:0.000001,PAFTOL009189:0.000001):0.000312):0.000340,PAFTOL009191:0.007954):0.000568):0.001419,PAFTOL004613:0.011107):0.000563,((((PAFTOL009219:0.001317,PAFTOL004631:0.001969,((PAFTOL004590:0.002634,(PAFTOL009199:0.003509,PAFTOL009283:0.002401):0.001685):0.001125,PAFTOL004591:0.000001,PAFTOL009197:0.008434,(PAFTOL009293:0.000001,PAFTOL004664:0.000001):0.003760):0.001596):0.000532,((((PAFTOL004594:0.001035,(PAFTOL009217:0.004533,PAFTOL004598:0.002468):0.001870):0.000500,PAFTOL008062:0.004640):0.002581,PAFTOL008417:0.002597):0.000502,(PAFTOL004554:0.000846,PAFTOL004646:0.005073):0.000417,((PAFTOL009241:0.002950,(PAFTOL004624:0.001265,PAFTOL004552:0.000842):0.000840,PAFTOL009225:0.002527,PAFTOL009223:0.000422):0.000841,PAFTOL009215:0.002945):0.000420):0.001696,(PAFTOL008063:0.005280,PAFTOL004600:0.001313):0.000652,PAFTOL008060:0.001310):0.000546,(PAFTOL009295:0.027994,PAFTOL005035:0.004669):0.000534):0.001586,PAFTOL004599:0.005533):0.004329):0.010505,(((((PAFTOL004635:0.012978,PAFTOL004568:0.006504):0.002671,PAFTOL004634:0.009326):0.007807,PAFTOL004633:0.012789):0.003324,((PAFTOL009221:0.002567,PAFTOL005169:0.011462):0.007161,(PAFTOL004567:0.013883,(PAFTOL004629:0.010986,PAFTOL009281:0.012428):0.001635):0.000456):0.000416):0.000413,(PAFTOL004604:0.007252,PAFTOL004603:0.005725):0.006132):0.000413):0.004236,PAFTOL008881:0.014039):0.000769,((((((PAFTOL004596:0.007065,PAFTOL004578:0.013702):0.000820,(PAFTOL009261:0.016116,(PAFTOL004556:0.003752,PAFTOL004647:0.006302):0.006430):0.002724):0.001375,((PAFTOL009231:0.010290,PAFTOL009229:0.005616):0.001843,(PAFTOL004649:0.007596,PAFTOL004618:0.004177):0.000860,(PAFTOL004660:0.005225,PAFTOL004658:0.008016):0.001290,PAFTOL004609:0.008077):0.005652):0.001336,((((PAFTOL004565:0.016752,PAFTOL004623:0.015074):0.002732,PAFTOL004627:0.012729):0.001718,PAFTOL004654:0.005206,PAFTOL004620:0.000001,(PAFTOL004573:0.010080,(PAFTOL009271:0.000821,PAFTOL004662:0.004046):0.015313):0.002944,((PAFTOL008422:0.017465,PAFTOL004636:0.013028):0.004368,PAFTOL009193:0.010553):0.001379):0.000686,PAFTOL004572:0.016944,PAFTOL008421:0.020545):0.002726):0.005569,(PAFTOL004608:0.006271,PAFTOL004582:0.005656):0.009716):0.007021,(PAFTOL004644:0.012107,((PAFTOL007498:0.002315,PAFTOL009259:0.001736):0.009310,(PAFTOL004563:0.010670,PAFTOL009297:0.007946):0.000485,PAFTOL009239:0.012437):0.002315):0.002678):0.000397):0.000179,((((PAFTOL004593:0.014962,PAFTOL004640:0.012921):0.001909,(PAFTOL009205:0.002726,PAFTOL005026:0.000681,PAFTOL005025:0.002733):0.004076):0.000347,PAFTOL009185:0.011917):0.001057,((PAFTOL008436:0.007886,PAFTOL009175:0.024353):0.004697,(PAFTOL009257:0.007793,PAFTOL009255:0.005934):0.011707):0.000726):0.005961):0.000213):0.002580):0.002581,(PAFTOL009243:0.000001,PAFTOL004587:0.009065):0.013107):0.000862):0.000254):0.000221):0.000481):0.002229):0.002227,SRR5137213:0.003389,PAFTOL009249:0.003967,PAFTOL009301:0.009386,((PAFTOL004626:0.002659,PAFTOL004639:0.006243):0.000527,PAFTOL004605:0.010548):0.000455,PAFTOL009263:0.005808);
((((SRR7905861:0.002135,PAFTOL004547:0.008191):0.002064,(PAFTOL004665:0.008559,(PAFTOL004601:0.001682,PAFTOL004648:0.002548,(PAFTOL009209:0.001692,(PAFTOL008423:0.001680,PAFTOL004555:0.000001):0.002535):0.000836,PAFTOL005047:0.005933,(PAFTOL009289:0.000001,SRR8327214:0.000833):0.001663):0.004190):0.000835):0.000836,PAFTOL004597:0.014630,(PAFTOL009185:0.011213,((((PAFTOL009233:0.019177,PAFTOL008881:0.007020):0.002008,((PAFTOL004563:0.008571,(PAFTOL009297:0.002542,PAFTOL009239:0.005968):0.000837,(PAFTOL007498:0.000001,PAFTOL009259:0.000001):0.008544):0.004221,((PAFTOL004587:0.007616,PAFTOL004640:0.008478,(PAFTOL004574:0.004284,(PAFTOL004593:0.006854,PAFTOL009243:0.008584):0.002520):0.001691):0.001678,(PAFTOL009255:0.002522,PAFTOL009257:0.003372):0.004209,(PAFTOL009175:0.029532,PAFTOL008436:0.003132):0.002806,(PAFTOL005025:0.003374,(PAFTOL005026:0.000844,PAFTOL009205:0.004819):0.001947):0.004221):0.001678,PAFTOL004644:0.005696):0.001582):0.002153,((PAFTOL004620:0.004233,(PAFTOL009193:0.010164,PAFTOL004627:0.011139,(PAFTOL008422:0.005594,PAFTOL004636:0.003785):0.003801):0.000835,PAFTOL004572:0.011069,(PAFTOL004623:0.005936,((PAFTOL004662:0.005968,PAFTOL009271:0.004480):0.010237,PAFTOL004565:0.010502):0.000549):0.002659,(PAFTOL004573:0.005127,PAFTOL004654:0.008557):0.000803):0.000875,(PAFTOL004649:0.009359,(PAFTOL004618:0.003384,PAFTOL004658:0.002538,PAFTOL004609:0.007619,((PAFTOL004660:0.002047,PAFTOL009231:0.005090):0.000537,PAFTOL009229:0.000001):0.002804):0.001657):0.003388,(((PAFTOL004647:0.003355,PAFTOL004556:0.000880):0.001680,PAFTOL009261:0.010394):0.005191,((PAFTOL004582:0.003696,PAFTOL004608:0.005901):0.003702,(PAFTOL004578:0.015669,PAFTOL004596:0.005184):0.000721):0.000933):0.000898):0.005989):0.001567,((PAFTOL008439:0.009215,(SRR7905849:0.013209,(((PAFTOL004619:0.030851,((PAFTOL009315:0.016455,PAFTOL009319:0.026762,PAFTOL009321:0.015090):0.031811,(PAFTOL009311:0.053338,PAFTOL009313:0.086690):0.014228):0.011274):0.009296,(PAFTOL004637:0.015038,SRR5137212:0.013137):0.005410):0.000047,(((PAFTOL009253:0.004263,PAFTOL009237:0.005065,(PAFTOL004610:0.000844,PAFTOL004611:0.000839,PAFTOL004561:0.005081,PAFTOL009235:0.000923):0.002776):0.008588,(PAFTOL004585:0.000839,PAFTOL004566:0.006003,PAFTOL004657:0.006775,PAFTOL004661:0.005058,SRR7905862:0.000888):0.009571):0.001582,((((PAFTOL009285:0.002529,PAFTOL008084:0.000001):0.001670,(PAFTOL009207:0.001688,PAFTOL004551:0.000836):0.005125):0.005109,PAFTOL009267:0.004227,PAFTOL009269:0.004205):0.000834,(PAFTOL004564:0.021935,PAFTOL004571:0.002630):0.000770):0.002716):0.038480):0.005772):0.010412):0.004506,((((PAFTOL005169:0.006826,PAFTOL009221:0.003431):0.000833,(PAFTOL009281:0.008611,PAFTOL004629:0.008613):0.005035):0.000840,(PAFTOL004604:0.002523,PAFTOL004603:0.003390):0.004221,((PAFTOL004635:0.027636,(PAFTOL004634:0.006061,PAFTOL004568:0.003970):0.000951):0.009270,(PAFTOL004567:0.008940,PAFTOL004633:0.004861):0.001575):0.003756):0.000903,((PAFTOL013501:0.005123,PAFTOL004599:0.006837,PAFTOL004594:0.001686,(PAFTOL009217:0.008566,((PAFTOL008062:0.000840,PAFTOL004598:0.004236):0.000847,(PAFTOL004631:0.000841,(PAFTOL009215:0.002535,PAFTOL008063:0.000001):0.001687):0.000845,PAFTOL004646:0.003376,(PAFTOL009219:0.000001,PAFTOL004600:0.000001):0.000842,PAFTOL005035:0.002566):0.001684,(PAFTOL009197:0.003395,(PAFTOL004664:0.000001,PAFTOL004591:0.001692):0.000842,PAFTOL009283:0.002534):0.001683,PAFTOL009293:0.000001,PAFTOL004590:0.000001,((PAFTOL009223:0.000845,(PAFTOL009241:0.001699,PAFTOL009225:0.000825):0.003399,PAFTOL004554:0.000001,(PAFTOL004624:0.002522,PAFTOL008417:0.000001):0.002532):0.000842,(PAFTOL008060:0.001700,PAFTOL004552:0.001702):0.001683,PAFTOL009295:0.002882):0.000843,PAFTOL009199:0.003388):0.000842):0.004222,(PAFTOL004653:0.010241,(PAFTOL009189:0.000001,PAFTOL005024:0.000843):0.007647,(((PAFTOL004617:0.004343,PAFTOL004562:0.004275):0.000799,PAFTOL004584:0.005984):0.000801,((PAFTOL009227:0.002538,(PAFTOL009195:0.000842,PAFTOL009291:0.002554,(PAFTOL004577:0.005992,PAFTOL009287:0.005143):0.000803,PAFTOL004652:0.006795):0.000840,(PAFTOL004638:0.002531,PAFTOL005043:0.000001):0.001682):0.001681,PAFTOL004625:0.000847,(PAFTOL004560:0.002162,PAFTOL009203:0.003045):0.004135):0.000839):0.000843):0.001681,(PAFTOL004613:0.007697,(PAFTOL009191:0.005087,PAFTOL004642:0.005070,PAFTOL008419:0.004234):0.000842,(PAFTOL009179:0.010606,(PAFTOL009183:0.002531,PAFTOL009181:0.005078):0.002607):0.001637):0.000841,(PAFTOL004667:0.001687,(PAFTOL009279:0.000840,PAFTOL004666:0.000001):0.003363,PAFTOL004668:0.000853):0.005065):0.010200):0.004246):0.000816):0.004253):0.002443):0.005088,PAFTOL009265:0.011176,((PAFTOL004639:0.006191,PAFTOL004605:0.011290):0.000621,((PAFTOL009249:0.002527,(SRR5137213:0.003734,PAFTOL009301:0.035495):0.000470):0.001706,PAFTOL009263:0.002518):0.001679,PAFTOL004626:0.008490):0.003390,(PAFTOL005042:0.000001,PAFTOL009187:0.005062,(PAFTOL004553:0.008568,PAFTOL009299:0.002567):0.001654,PAFTOL004583:0.003384,(SRR5137211:0.002541,PAFTOL009245:0.003375):0.003366,PAFTOL009251:0.005063,SRR5036296:0.001681):0.003362,(PAFTOL004632:0.000001,PAFTOL009303:0.010428):0.006808);
(PAFTOL009239:0.005349,(PAFTOL004563:0.006374,PAFTOL004644:0.004482):0.001759,(((((PAFTOL009175:0.006457,PAFTOL008436:0.002137):0.003167,(((((PAFTOL004668:0.000001,PAFTOL008419:0.003540,(PAFTOL004666:0.002657,PAFTOL009279:0.000885):0.002647,PAFTOL004667:0.000001):0.002646,((PAFTOL004617:0.002658,(PAFTOL005042:0.000001,((PAFTOL004577:0.003558,PAFTOL009195:0.002654,PAFTOL004652:0.000883):0.000883,(PAFTOL004625:0.009003,PAFTOL009227:0.003605):0.000834,(PAFTOL004562:0.004537,PAFTOL009191:0.009022):0.000820,PAFTOL004584:0.006250,((PAFTOL005043:0.000882,(PAFTOL009203:0.004495,PAFTOL004560:0.000863):0.002694):0.001351,PAFTOL004638:0.000891):0.000417,(PAFTOL009287:0.004436,PAFTOL009291:0.000867):0.005353,PAFTOL013501:0.008052):0.000436):0.000446,(PAFTOL009189:0.000884,PAFTOL005024:0.000891):0.004453,PAFTOL004653:0.003538):0.002666,(PAFTOL004642:0.003554,((PAFTOL004599:0.006285,PAFTOL004613:0.006303):0.000832,(((PAFTOL009295:0.001361,PAFTOL004554:0.000001):0.001332,((PAFTOL009199:0.000001,PAFTOL004591:0.001771,PAFTOL009197:0.002815,PAFTOL004664:0.000896,PAFTOL004590:0.000001):0.000004,PAFTOL009293:0.000895):0.001765,PAFTOL009215:0.000001,PAFTOL009223:0.000893,(PAFTOL009225:0.002671,PAFTOL009241:0.003575):0.000874,PAFTOL009283:0.004447,PAFTOL008060:0.000892,(PAFTOL008417:0.004467,(PAFTOL004631:0.000932,PAFTOL004552:0.000001,PAFTOL004624:0.000884):0.002679):0.000874,PAFTOL004646:0.007120):0.002664,(PAFTOL005035:0.001787,PAFTOL009217:0.006251,PAFTOL004594:0.002663,PAFTOL004598:0.002674,((PAFTOL004600:0.000001,(PAFTOL008062:0.000947,PAFTOL008063:0.001777):0.000885):0.000877,PAFTOL009219:0.000001):0.000009):0.003573):0.001781):0.002669):0.001783):0.000868,(PAFTOL009181:0.003555,PAFTOL009183:0.001829):0.003548):0.001747,PAFTOL009179:0.003579):0.004437,PAFTOL004640:0.011739,((PAFTOL004574:0.010781,(PAFTOL005026:0.000895,PAFTOL009205:0.002638,PAFTOL005025:0.002645):0.002657):0.000867,PAFTOL004597:0.018163,(((PAFTOL004583:0.001780,(PAFTOL009187:0.000001,PAFTOL004553:0.005684):0.001761):0.000878,(PAFTOL009303:0.000001,PAFTOL004632:0.000001):0.005306,(SRR5137211:0.004429,PAFTOL009265:0.008904,(SRR5036296:0.008942,PAFTOL009245:0.008979):0.000855,PAFTOL009299:0.003537,PAFTOL009251:0.011621):0.000877):0.001757,((SRR7905861:0.004260,PAFTOL004547:0.010450):0.001026,(((PAFTOL004648:0.002420,(SRR8327214:0.000001,PAFTOL009289:0.000400):0.000401):0.002099,PAFTOL005047:0.005315):0.000865,(PAFTOL004555:0.001761,(PAFTOL009209:0.001763,PAFTOL008423:0.000876):0.001762,PAFTOL004601:0.007961):0.000878,PAFTOL004665:0.004401):0.002648):0.003528,((PAFTOL009301:0.003223,SRR5137213:0.001759):0.001766,(PAFTOL004605:0.007092,PAFTOL009263:0.000890):0.000865,PAFTOL004626:0.005306,PAFTOL009249:0.005304,PAFTOL004639:0.004679):0.004394):0.001753):0.000877):0.000891,((PAFTOL009281:0.006136,PAFTOL004629:0.006785):0.007582,(PAFTOL004603:0.002625,PAFTOL004604:0.006237):0.004482):0.002624):0.001753,(PAFTOL005169:0.002178,PAFTOL009221:0.000001):0.020843):0.003543,PAFTOL009233:0.030675,(PAFTOL008439:0.016521,(((((PAFTOL004633:0.011025,PAFTOL004567:0.020864):0.001771,((PAFTOL004634:0.012223,PAFTOL004635:0.012008):0.002096,PAFTOL004568:0.008220):0.008863):0.003613,(PAFTOL009185:0.013559,(((PAFTOL004582:0.007256,PAFTOL004608:0.010861):0.000762,(((PAFTOL009193:0.005433,PAFTOL004572:0.002636):0.005410,(PAFTOL004620:0.008127,((PAFTOL004662:0.000875,PAFTOL009271:0.004729):0.008610,((((PAFTOL004660:0.000001,PAFTOL004658:0.008012):0.001764,PAFTOL009229:0.002661,(PAFTOL004609:0.002658,PAFTOL004618:0.002654):0.000887,(PAFTOL009231:0.006226,PAFTOL004649:0.000896):0.001761):0.000877,(PAFTOL004623:0.010509,PAFTOL004654:0.012648):0.000797):0.001803,(PAFTOL004596:0.005145,PAFTOL004578:0.016381):0.003789):0.002230):0.001323):0.001741):0.000886,((PAFTOL004636:0.011077,PAFTOL004627:0.006253):0.000878,((PAFTOL008422:0.010921,PAFTOL008421:0.005418):0.002311,PAFTOL004565:0.011583):0.001177,PAFTOL004573:0.009117):0.002658):0.000879):0.001760,(PAFTOL009261:0.007647,(PAFTOL004647:0.004028,PAFTOL004556:0.003971):0.002617):0.004958):0.004545):0.000866):0.002658,(PAFTOL009255:0.001766,PAFTOL009257:0.003558):0.006362):0.008547,((((SRR5137212:0.014727,PAFTOL004637:0.011056):0.012445,((PAFTOL009321:0.035340,(PAFTOL009319:0.029054,PAFTOL009315:0.016479):0.007947):0.048238,(PAFTOL009311:0.048926,PAFTOL009313:0.080442):0.011100):0.009606):0.011324,(((((PAFTOL009237:0.008999,PAFTOL009253:0.001844):0.002648,(PAFTOL004561:0.003532,PAFTOL009235:0.002647,(PAFTOL004611:0.000001,PAFTOL004610:0.001767):0.002647):0.004443):0.008073,(PAFTOL004657:0.010731,SRR7905862:0.010134,PAFTOL004566:0.003558):0.000882,PAFTOL004585:0.001772,((PAFTOL009269:0.011751,PAFTOL009267:0.001632):0.008190,(PAFTOL004571:0.009946,PAFTOL004564:0.019890,((PAFTOL009285:0.004436,PAFTOL008084:0.000884):0.002610,(PAFTOL004551:0.000883,PAFTOL009207:0.000001):0.000926):0.005331):0.001703):0.002672):0.000473,PAFTOL004661:0.010257):0.031985,(PAFTOL009247:0.004349,SRR7905849:0.000001):0.018053):0.005877):0.005063,PAFTOL004619:0.029291):0.012211):0.004397):0.000987):0.000883,(PAFTOL008881:0.013024,(PAFTOL004587:0.009924,(PAFTOL004593:0.003592,PAFTOL009243:0.001745):0.003545):0.010393):0.000515):0.006274,PAFTOL009297:0.009917):0.000874,(PAFTOL009259:0.000001,PAFTOL007498:0.000971):0.008856);
((PAFTOL009183:0.002525,PAFTOL009181:0.030523):0.003649,(PAFTOL008419:0.003383,((PAFTOL004599:0.008616,(PAFTOL009295:0.014089,PAFTOL004554:0.000849,PAFTOL009219:0.000888,PAFTOL009215:0.002545,PAFTOL008062:0.004263,((PAFTOL008060:0.001870,(PAFTOL004631:0.000846,PAFTOL008417:0.002543):0.000849):0.000929,(PAFTOL004552:0.002548,PAFTOL004624:0.012950):0.001706):0.000935,(PAFTOL004598:0.003412,PAFTOL009217:0.003005,PAFTOL004594:0.000848,PAFTOL004600:0.002547):0.001697,PAFTOL008063:0.003399):0.004719):0.000843,(((PAFTOL009223:0.000001,PAFTOL009225:0.000832,PAFTOL009241:0.000832):0.000832,(PAFTOL004646:0.007610,PAFTOL009283:0.004193,PAFTOL009199:0.002518):0.000833,(PAFTOL004590:0.000833,PAFTOL004664:0.000001,PAFTOL004591:0.000833):0.000833):0.002059,((PAFTOL005035:0.023198,PAFTOL009293:0.019317):0.013192,PAFTOL009197:0.002125):0.004186):0.002980):0.002712,(((PAFTOL004668:0.000846,(PAFTOL009279:0.000001,PAFTOL004666:0.001191):0.004613):0.000996,PAFTOL004667:0.001693):0.001682,PAFTOL004642:0.007648,((((PAFTOL013501:0.006860,(PAFTOL005024:0.000001,PAFTOL009189:0.002226):0.006588,PAFTOL004617:0.005084,PAFTOL009191:0.005899):0.001683,PAFTOL004613:0.008525):0.000819,(PAFTOL004584:0.004242,(((((PAFTOL004577:0.000001,PAFTOL004652:0.000001):0.000846,PAFTOL009195:0.000846):0.003377,(PAFTOL009287:0.004243,(PAFTOL004638:0.001688,PAFTOL005043:0.000845):0.000873):0.000837):0.000866,(PAFTOL009227:0.007067,(PAFTOL009203:0.003210,PAFTOL004560:0.004843):0.005372,PAFTOL009291:0.004055):0.002234,PAFTOL004625:0.002533):0.001246,PAFTOL004653:0.012724):0.000517):0.000844):0.002008,PAFTOL004562:0.009147):0.003005):0.000834):0.002644,((((PAFTOL004665:0.010258,(PAFTOL004601:0.005116,(PAFTOL004555:0.000844,PAFTOL009209:0.003381,PAFTOL008423:0.001689):0.002571):0.000809,(PAFTOL005047:0.000841,PAFTOL004648:0.005943,(PAFTOL009289:0.000827,SRR8327214:0.005475):0.002181):0.000842):0.004224,((PAFTOL004597:0.011085,((PAFTOL004553:0.019045,(((SRR5137213:0.022579,PAFTOL009251:0.001904):0.012586,PAFTOL009299:0.005885):0.000817,PAFTOL005042:0.000001):0.000909):0.000821,PAFTOL009187:0.003335):0.003461):0.001688,((PAFTOL009303:0.031042,PAFTOL004632:0.000001):0.004307,(PAFTOL009247:0.011733,PAFTOL009265:0.000001):0.008467,(((SRR5036296:0.008101,SRR5137211:0.005724):0.000332,PAFTOL009245:0.004932):0.000984,PAFTOL004583:0.003399):0.001677):0.002530):0.000836,((SRR7905861:0.006167,PAFTOL004547:0.006942):0.001701,(PAFTOL004626:0.004249,(PAFTOL004605:0.002538,PAFTOL004639:0.002535):0.000841,(PAFTOL009301:0.002536,PAFTOL009263:0.000001,PAFTOL009249:0.003381):0.001684):0.003403):0.000835):0.003190,((((((((PAFTOL009313:0.106387,PAFTOL009311:0.038202):0.014758,((PAFTOL009315:0.018336,PAFTOL009321:0.024378):0.004609,PAFTOL009319:0.024654):0.033189):0.016545,PAFTOL004619:0.018550):0.008388,(SRR5137212:0.012140,PAFTOL004637:0.013433):0.003934):0.003523,((((PAFTOL009237:0.007838,PAFTOL009253:0.000001):0.001402,(((PAFTOL004611:0.000841,PAFTOL004610:0.000001):0.004151,PAFTOL009235:0.000925):0.005260,PAFTOL004561:0.011054):0.000997):0.008220,((((PAFTOL008084:0.000001,PAFTOL009285:0.000933):0.004226,(PAFTOL004551:0.000001,PAFTOL009207:0.000001):0.011659):0.001906,PAFTOL009269:0.014885):0.000159,PAFTOL009267:0.004903):0.003296):0.000840,(PAFTOL004571:0.003399,((PAFTOL004585:0.004825,(PAFTOL004657:0.006240,PAFTOL004566:0.009851):0.000834):0.002748,(PAFTOL004661:0.007740,SRR7905862:0.001775):0.000845):0.002620):0.000838,PAFTOL004564:0.069199):0.032086):0.005192,SRR7905849:0.019758):0.006834,PAFTOL008439:0.012410):0.006787,((((PAFTOL004636:0.013089,(PAFTOL004654:0.017662,(PAFTOL004662:0.000853,PAFTOL009271:0.002563):0.006306):0.001539):0.001582,(((PAFTOL009261:0.026002,(PAFTOL004647:0.002835,PAFTOL004556:0.000001):0.006737):0.003294,PAFTOL009193:0.024768):0.001722,(PAFTOL004565:0.010336,PAFTOL004623:0.006023):0.005999,PAFTOL004573:0.032161):0.001704,(PAFTOL004572:0.009480,PAFTOL004620:0.003489):0.002522,((PAFTOL004649:0.007684,PAFTOL009229:0.004256,PAFTOL009231:0.005106):0.001690,(PAFTOL004609:0.013728,(PAFTOL004618:0.005978,(PAFTOL004658:0.001710,PAFTOL004660:0.005612):0.001125):0.001663):0.002580):0.000847):0.002559,(PAFTOL004582:0.003384,PAFTOL004608:0.003396):0.001693,(PAFTOL004596:0.006884,PAFTOL004578:0.006027):0.005093):0.005027,((PAFTOL009233:0.028373,((PAFTOL004563:0.007678,PAFTOL004644:0.003401,(PAFTOL009239:0.011106,PAFTOL009297:0.005953,(PAFTOL009259:0.000001,PAFTOL007498:0.001079):0.006546):0.000845):0.006037,PAFTOL009185:0.010329):0.002351):0.001688,PAFTOL008881:0.005265):0.001732):0.000795):0.009406):0.000835,(((((PAFTOL004629:0.025322,PAFTOL009281:0.011611):0.009389,((PAFTOL004604:0.003885,PAFTOL004603:0.003777):0.002528,(PAFTOL005169:0.002286,PAFTOL009221:0.000001):0.005609):0.002296):0.001683,PAFTOL004633:0.012220):0.000648,(PAFTOL004568:0.010273,PAFTOL004634:0.005155,PAFTOL004635:0.014188):0.006797):0.000832,PAFTOL004567:0.012892):0.004247,(((PAFTOL004574:0.006755,(PAFTOL004593:0.007640,PAFTOL009243:0.002534):0.003365):0.002550,PAFTOL005025:0.010386,PAFTOL004640:0.005909):0.002533,((PAFTOL008436:0.005626,PAFTOL009175:0.022242):0.011817,(PAFTOL009205:0.001395,PAFTOL005026:0.000859):0.002944):0.000758,PAFTOL004587:0.008528,(PAFTOL009255:0.001860,PAFTOL009257:0.004647):0.005573):0.000846):0.012788);
(((((PAFTOL009285:0.002480,PAFTOL008084:0.000001):0.000829,(PAFTOL004551:0.002502,PAFTOL009207:0.002509):0.002493):0.000823,PAFTOL009267:0.000833):0.000799,PAFTOL009269:0.006719):0.003352,(((PAFTOL004610:0.000001,PAFTOL004611:0.000001):0.001642,PAFTOL009235:0.002474,PAFTOL004561:0.003295):0.005798,(PAFTOL009237:0.005096,PAFTOL009253:0.010952):0.000811):0.003333,((PAFTOL004585:0.000001,PAFTOL004657:0.001337,SRR7905862:0.000001):0.009397,((((((((PAFTOL009259:0.000001,PAFTOL007498:0.000001):0.009161,(PAFTOL008436:0.000001,PAFTOL009175:0.008976):0.006657,(((((((PAFTOL004618:0.002498,(PAFTOL004658:0.002494,PAFTOL004660:0.004167):0.004990,PAFTOL004654:0.000846):0.000829,PAFTOL004609:0.009214):0.000816,((PAFTOL008422:0.009571,PAFTOL004565:0.002929):0.003022,PAFTOL004620:0.004179):0.000848):0.000825,((PAFTOL009229:0.000722,PAFTOL009231:0.015374):0.006796,((PAFTOL009271:0.002495,PAFTOL004662:0.000001):0.002478,(PAFTOL004578:0.003416,((PAFTOL004572:0.004078,PAFTOL009193:0.006830):0.001637,PAFTOL004596:0.004249):0.000815):0.000732):0.000828):0.000816):0.000823,PAFTOL009185:0.007499):0.000750,(PAFTOL004647:0.040245,PAFTOL009261:0.012304):0.006602):0.004222,(PAFTOL009297:0.009468,PAFTOL009233:0.017337):0.000547):0.000820,((PAFTOL004563:0.004163,PAFTOL004644:0.004143):0.006654,PAFTOL009239:0.009909):0.000964,((PAFTOL004604:0.000809,PAFTOL004603:0.004170):0.002502,(PAFTOL009221:0.000001,PAFTOL005169:0.002594):0.005012):0.002473):0.001695,PAFTOL008881:0.006683):0.001665,((((PAFTOL005026:0.003327,PAFTOL009205:0.000831):0.006686,((((PAFTOL004665:0.009233,SRR7905861:0.002266,PAFTOL004547:0.015010,((PAFTOL004648:0.002476,(SRR8327214:0.004560,PAFTOL009289:0.000001,PAFTOL005047:0.000001):0.001135):0.001130,PAFTOL004601:0.000824,((PAFTOL008423:0.000824,PAFTOL004555:0.000001):0.000822,PAFTOL009209:0.002269):0.000758):0.001508):0.000751,(PAFTOL004597:0.003795,((PAFTOL009303:0.004866,PAFTOL004632:0.000001):0.004973,PAFTOL009265:0.005801,PAFTOL004626:0.003014):0.000751,(PAFTOL004553:0.006640,((SRR5137213:0.000822,PAFTOL004605:0.001643,PAFTOL009187:0.001643,PAFTOL009263:0.001643,(PAFTOL004639:0.002026,PAFTOL009249:0.003931):0.000415,PAFTOL009301:0.003486):0.001504,PAFTOL005042:0.000848,((PAFTOL009299:0.003292,PAFTOL009251:0.003294,(SRR5137211:0.003303,PAFTOL009245:0.001653):0.001634):0.000813,SRR5036296:0.004981):0.000825):0.000757):0.000749):0.000751,PAFTOL004583:0.005818):0.002264,PAFTOL004587:0.010012,((PAFTOL009243:0.000824,PAFTOL004593:0.001649):0.004997,PAFTOL004574:0.003306):0.000812,PAFTOL005025:0.004158):0.002298,(PAFTOL009255:0.001697,PAFTOL009257:0.002473):0.005102):0.002296):0.000746,PAFTOL004640:0.006676,(PAFTOL009281:0.004127,PAFTOL004629:0.002485):0.008291):0.001472,((((PAFTOL004666:0.004980,PAFTOL009183:0.000838):0.000824,PAFTOL004668:0.000001,PAFTOL009279:0.000001,PAFTOL004667:0.000001,PAFTOL004562:0.001645,PAFTOL004642:0.004148,PAFTOL004613:0.007493,PAFTOL004617:0.005830,((PAFTOL009287:0.000001,(PAFTOL009291:0.005835,PAFTOL004625:0.004998):0.000797):0.001651,PAFTOL009203:0.002476,PAFTOL004560:0.000001):0.000823):0.002475,((PAFTOL009227:0.000830,((PAFTOL009195:0.002486,PAFTOL004652:0.003320):0.000823,(PAFTOL004638:0.002478,PAFTOL004577:0.001656,PAFTOL005043:0.000825):0.000823):0.000825,PAFTOL009181:0.003326):0.003313,(((PAFTOL004594:0.000824,PAFTOL013501:0.003328,((PAFTOL004624:0.001651,((PAFTOL009241:0.000001,PAFTOL009223:0.000001):0.000820,PAFTOL009225:0.000001):0.000001,((PAFTOL004600:0.000001,PAFTOL004554:0.000001,PAFTOL004631:0.000826,(PAFTOL004598:0.001650,(PAFTOL008062:0.000001,PAFTOL009219:0.000001):0.001646):0.000825,PAFTOL004590:0.000001,((PAFTOL004591:0.000825,PAFTOL004646:0.001651):0.000816,PAFTOL009295:0.004375):0.000003,PAFTOL009215:0.000001,PAFTOL004664:0.000001):0.000417,PAFTOL004552:0.000823):0.000402):0.000823,PAFTOL009199:0.004152):0.000823,PAFTOL004599:0.003780,(PAFTOL009293:0.006677,(PAFTOL008417:0.003305,PAFTOL008060:0.000001,PAFTOL005035:0.001658,PAFTOL009197:0.001652,PAFTOL009283:0.002267):0.000412):0.000341):0.000797,PAFTOL008419:0.000001):0.001622,PAFTOL009217:0.007498):0.000773):0.000799,(((PAFTOL009191:0.003312,(PAFTOL009189:0.000822,PAFTOL005024:0.001659):0.002482):0.001661,PAFTOL004653:0.004149):0.000803,PAFTOL004584:0.002486):0.002478):0.007520,((PAFTOL004567:0.006695,PAFTOL004633:0.005025):0.000991,(PAFTOL004568:0.005848,PAFTOL004635:0.011731,PAFTOL004634:0.007568):0.007320):0.005931):0.002263):0.000773):0.002966,PAFTOL008439:0.018005):0.005835,(PAFTOL009247:0.000001,SRR7905849:0.000001):0.009751):0.006730,((PAFTOL004637:0.010077,(SRR5137212:0.018742,PAFTOL004619:0.011550):0.004813):0.006889,((((PAFTOL009319:0.016887,PAFTOL009315:0.021292):0.003705,PAFTOL009321:0.016930):0.041133,PAFTOL009311:0.044738):0.009777,(PAFTOL009179:0.012040,PAFTOL009313:0.051367):0.059804):0.020639):0.011206):0.022194,(PAFTOL004564:0.005977,PAFTOL004571:0.004890):0.003751):0.001431):0.000694);
(((PAFTOL004668:0.003711,(PAFTOL009279:0.000941,PAFTOL004666:0.005733,PAFTOL004667:0.004695):0.001317):0.002192,(PAFTOL004642:0.008651,PAFTOL008419:0.004643):0.000967):0.000370,(((PAFTOL004562:0.007444,PAFTOL004617:0.005261):0.000913,(PAFTOL013501:0.012569,PAFTOL004584:0.001372,PAFTOL004653:0.009016):0.000367):0.002361,((PAFTOL009179:0.072635,PAFTOL009181:0.006728):0.000967,PAFTOL009183:0.015625):0.009787):0.002147,((((PAFTOL004577:0.001285,PAFTOL004652:0.002264):0.003781,(PAFTOL005024:0.001455,PAFTOL009189:0.016886):0.005284,PAFTOL009195:0.005910):0.001078,(PAFTOL009191:0.007088,PAFTOL009227:0.004512,(((PAFTOL009287:0.004830,PAFTOL009291:0.000001):0.006453,(PAFTOL009203:0.002816,PAFTOL004560:0.005182):0.003060):0.000432,PAFTOL004625:0.004363,(PAFTOL005043:0.005011,PAFTOL004638:0.003167):0.003448):0.000375):0.000433):0.002635,((PAFTOL004640:0.011773,(PAFTOL009221:0.017261,(((PAFTOL004567:0.015598,PAFTOL004629:0.012984):0.002400,((PAFTOL004604:0.004662,PAFTOL004603:0.003739):0.010985,(PAFTOL004635:0.086804,PAFTOL004568:0.007750,PAFTOL004634:0.005969):0.014065):0.003792):0.001711,PAFTOL004633:0.012660):0.001419,((((PAFTOL009239:0.006799,PAFTOL004644:0.006937):0.000658,PAFTOL009297:0.007510):0.000681,(PAFTOL007498:0.000493,PAFTOL009259:0.002897):0.006015):0.002915,((((PAFTOL004649:0.010167,(PAFTOL004582:0.024432,((PAFTOL004609:0.009961,((PAFTOL009229:0.004886,(PAFTOL004660:0.027020,PAFTOL004658:0.011701):0.015875):0.000591,PAFTOL004618:0.003698):0.000523):0.001597,(((PAFTOL004623:0.008107,((PAFTOL004565:0.046480,PAFTOL008422:0.037428):0.002657,PAFTOL004627:0.012317):0.001216):0.005862,(((PAFTOL004662:0.003321,PAFTOL009271:0.004666):0.005562,PAFTOL004654:0.005444):0.002384,PAFTOL004573:0.012406):0.003136):0.000384,PAFTOL004620:0.009707):0.000410):0.000803):0.001319):0.000671,PAFTOL004608:0.010134,(PAFTOL004572:0.031965,(PAFTOL009193:0.007263,(PAFTOL008421:0.009515,PAFTOL004636:0.009843):0.003272):0.005468):0.001093):0.001689,((PAFTOL004556:0.030870,PAFTOL004647:0.000659):0.012153,(PAFTOL004578:0.011609,PAFTOL004596:0.005361):0.001814):0.004375):0.004366,(((PAFTOL009233:0.026193,(PAFTOL009257:0.002379,PAFTOL009255:0.004469):0.009823):0.000881,((PAFTOL009243:0.004508,PAFTOL004593:0.005620):0.013159,(PAFTOL008436:0.006502,((PAFTOL005025:0.006876,(PAFTOL009205:0.000001,PAFTOL005026:0.002282):0.001188):0.002973,((PAFTOL004587:0.011277,PAFTOL004574:0.009743):0.001768,((((PAFTOL004555:0.005550,PAFTOL009265:0.034268):0.000507,((PAFTOL009175:0.035073,((PAFTOL005169:0.025656,PAFTOL009281:0.016382):0.004189,(PAFTOL009261:0.035009,PAFTOL009231:0.017399):0.003821,PAFTOL009303:0.071426):0.015246):0.003069,PAFTOL004563:0.029594):0.014571):0.013784,(((PAFTOL009289:0.000464,SRR8327214:0.002382):0.003860,(PAFTOL004648:0.004672,PAFTOL005047:0.001074):0.000576):0.004173,((PAFTOL009187:0.000001,PAFTOL004553:0.005384):0.003878,(PAFTOL004547:0.083930,SRR7905861:0.002876):0.018230):0.000752):0.003603,(PAFTOL004632:0.024356,((PAFTOL009245:0.024684,PAFTOL009251:0.009050,SRR5137211:0.163303):0.000528,SRR5036296:0.009016,PAFTOL004583:0.002570):0.006137):0.002307):0.005722,((PAFTOL004601:0.003882,((PAFTOL009247:0.018482,PAFTOL009209:0.010592):0.010581,PAFTOL008423:0.003015):0.001473):0.001515,PAFTOL004665:0.007656):0.002025,(((PAFTOL009299:0.022958,((PAFTOL009263:0.002961,PAFTOL009301:0.018951,PAFTOL009249:0.010394):0.003886,SRR5137213:0.008515):0.001789,(PAFTOL004626:0.006117,PAFTOL004639:0.006645):0.002110):0.000382,(PAFTOL005042:0.003462,PAFTOL004605:0.006470):0.000445):0.000901,PAFTOL004597:0.008610):0.001920):0.002381):0.001350):0.000387):0.002156):0.001466):0.000495,((((((PAFTOL004571:0.024302,PAFTOL004564:0.022442):0.005754,((PAFTOL004661:0.007475,(PAFTOL004657:0.005345,(PAFTOL004585:0.010146,PAFTOL004566:0.037921):0.001874):0.001729):0.004044,((PAFTOL009267:0.017092,PAFTOL009269:0.007276):0.000955,((PAFTOL009285:0.001888,PAFTOL008084:0.001703):0.002155,PAFTOL009207:0.004102,PAFTOL004551:0.002897):0.007251):0.008123):0.001761):0.001467,(((PAFTOL009253:0.030875,PAFTOL004561:0.008147):0.002938,((PAFTOL004610:0.001818,PAFTOL004611:0.031431):0.000744,PAFTOL009235:0.002657):0.007208):0.001514,PAFTOL009237:0.025108):0.005409):0.024509,SRR5137212:0.015825):0.003458,((((PAFTOL009311:0.054345,PAFTOL009313:0.086030):0.015692,(PAFTOL009321:0.036910,(PAFTOL009315:0.045942,PAFTOL009319:0.021955):0.010869):0.047158):0.022890,PAFTOL004637:0.020374):0.004620,PAFTOL004619:0.029721):0.002410):0.010778,PAFTOL008439:0.010215):0.004448,PAFTOL009185:0.011223):0.000411,PAFTOL008881:0.009669):0.001444):0.000962):0.000341):0.009045,((PAFTOL004590:0.000468,((PAFTOL004599:0.048804,PAFTOL008060:0.018831,(((PAFTOL004646:0.003986,PAFTOL009199:0.001748):0.002760,((PAFTOL004552:0.035140,PAFTOL008062:0.004215):0.005189,(PAFTOL008063:0.000515,PAFTOL009215:0.001940):0.001107):0.000429,PAFTOL009283:0.000874,(((PAFTOL009293:0.008183,PAFTOL009223:0.000384):0.008890,PAFTOL009225:0.002917,PAFTOL009241:0.000001):0.000820,PAFTOL008417:0.003616,PAFTOL004631:0.000891):0.000417):0.002768,PAFTOL005035:0.007200):0.003915):0.001516,((((PAFTOL009197:0.025985,PAFTOL009217:0.006249):0.005905,PAFTOL004600:0.000001):0.020118,PAFTOL004594:0.001807):0.001619,(PAFTOL004624:0.002023,(PAFTOL004664:0.002380,PAFTOL004591:0.000001):0.001211):0.002022,(PAFTOL009295:0.017197,PAFTOL004554:0.005499):0.005342,(PAFTOL004598:0.006692,PAFTOL009219:0.008962):0.000523):0.001841):0.001676):0.001466,PAFTOL004613:0.004225):0.004381):0.001956):0.000698);
((PAFTOL004654:0.014042,PAFTOL004623:0.011147):0.002595,((PAFTOL008422:0.019219,PAFTOL008421:0.027113):0.002975,PAFTOL004620:0.005516,PAFTOL004636:0.017288):0.002375,(((((((((PAFTOL009175:0.014657,PAFTOL005025:0.007929):0.002392,((PAFTOL007498:0.004662,PAFTOL009259:0.000808):0.009685,PAFTOL009239:0.013208):0.005030):0.000657,((((PAFTOL008439:0.008343,(((((PAFTOL004585:0.003693,PAFTOL004657:0.011191):0.001343,SRR7905862:0.000001,((PAFTOL004661:0.015448,((((PAFTOL004610:0.000001,PAFTOL004611:0.001213,PAFTOL009235:0.000001):0.005246,PAFTOL009237:0.006313,PAFTOL004561:0.002378,PAFTOL009253:0.009328):0.014881,PAFTOL004571:0.012194):0.002245,PAFTOL004564:0.024536):0.007915):0.004887,PAFTOL004566:0.002363):0.005370):0.004365,(PAFTOL009267:0.003611,PAFTOL009269:0.007785):0.009837):0.007797,(PAFTOL009207:0.006578,PAFTOL004551:0.000001,(PAFTOL008084:0.001198,PAFTOL009285:0.002851):0.007190):0.009802):0.033885,(((((PAFTOL009315:0.092642,PAFTOL009319:0.034892):0.004884,PAFTOL009321:0.035300):0.042282,(PAFTOL009313:0.069594,PAFTOL009311:0.050087):0.023359):0.029339,(PAFTOL004619:0.039904,(PAFTOL004637:0.014052,SRR5137212:0.014852):0.011665):0.002379):0.003943,(SRR7905849:0.000001,PAFTOL009247:0.000001):0.024845):0.002695):0.008491):0.002824,(((PAFTOL008881:0.004871,(((PAFTOL005042:0.004356,(((PAFTOL004577:0.009708,PAFTOL004652:0.000001):0.005563,(PAFTOL009287:0.007703,PAFTOL009291:0.004773):0.004026):0.001151,(PAFTOL009195:0.004709,PAFTOL005043:0.000001,PAFTOL004638:0.002560):0.001274):0.001219,(PAFTOL009179:0.017888,PAFTOL008419:0.002233):0.004368):0.001684,((((PAFTOL004562:0.004833,((PAFTOL013501:0.007714,(PAFTOL009217:0.011434,PAFTOL004598:0.004439):0.001305,((PAFTOL004653:0.023242,PAFTOL005035:0.002680,PAFTOL009199:0.002423):0.002442,(PAFTOL005024:0.003264,PAFTOL009189:0.002088):0.009527):0.000005):0.001326,(((PAFTOL009183:0.006292,PAFTOL009181:0.001364):0.001371,(((((PAFTOL004594:0.001162,(PAFTOL009215:0.000001,(PAFTOL009293:0.000001,PAFTOL004664:0.000898):0.002606,PAFTOL004624:0.017031):0.004632):0.001154,(PAFTOL008063:0.003980,PAFTOL008062:0.002700,PAFTOL009219:0.002800,PAFTOL004600:0.002768):0.003671):0.000581,(PAFTOL004554:0.003624,PAFTOL009223:0.000731,PAFTOL008417:0.001282,PAFTOL008060:0.015979):0.002150,(PAFTOL004646:0.001308,(PAFTOL004591:0.002326,(PAFTOL009197:0.003453,PAFTOL004590:0.003729):0.001235):0.000581):0.005259):0.000588,((PAFTOL009295:0.010188,(PAFTOL009241:0.004886,PAFTOL009283:0.014360):0.001241,PAFTOL004552:0.008709,PAFTOL009225:0.000001):0.003980,PAFTOL004599:0.005744):0.001009):0.002492,(((PAFTOL004666:0.000622,PAFTOL009279:0.011957):0.001455,PAFTOL004667:0.004107):0.007872,PAFTOL004642:0.009428):0.000657):0.002324):0.003383,PAFTOL004617:0.007699):0.003549):0.002078):0.002122,((PAFTOL004560:0.012921,PAFTOL009203:0.002902):0.004815,PAFTOL009227:0.004452):0.001691):0.001736,PAFTOL009191:0.005951,(PAFTOL004625:0.007061,(PAFTOL004584:0.010025,PAFTOL004613:0.004214):0.001032):0.004762):0.002261,PAFTOL004668:0.000001):0.001138):0.004062,(PAFTOL009281:0.024273,PAFTOL004629:0.009467):0.002632,((((PAFTOL004604:0.013604,(PAFTOL005169:0.002380,PAFTOL009221:0.006319):0.009548):0.004912,PAFTOL004633:0.024093):0.002148,((PAFTOL004634:0.011407,(PAFTOL004635:0.027378,PAFTOL004568:0.010022):0.004544):0.006215,PAFTOL004567:0.018412):0.002113):0.001133,PAFTOL004603:0.005484):0.003322):0.004637):0.000567,((PAFTOL008436:0.006913,PAFTOL009205:0.008770):0.001234,(PAFTOL009185:0.012508,(PAFTOL004665:0.010510,PAFTOL004639:0.005781,(SRR5137211:0.006382,SRR5036296:0.004926,PAFTOL004583:0.001143):0.003477,(PAFTOL009303:0.011325,PAFTOL004632:0.000905):0.006642):0.005980):0.000399):0.002342):0.000561,((PAFTOL009297:0.008814,PAFTOL004563:0.005826):0.003095,PAFTOL004644:0.005636):0.008916):0.002897):0.003619,((((((PAFTOL009243:0.008516,PAFTOL004593:0.012977):0.027883,PAFTOL004587:0.004361):0.003004,PAFTOL004574:0.009244):0.002088,PAFTOL004640:0.003833):0.000679,PAFTOL005026:0.012408):0.004009,PAFTOL009233:0.027400):0.001277):0.000223,(PAFTOL009255:0.003646,PAFTOL009257:0.005101):0.008875):0.001074):0.001353,(((PAFTOL009301:0.008289,(PAFTOL004626:0.005137,PAFTOL009263:0.001050):0.001046,(PAFTOL009249:0.007586,PAFTOL004605:0.006869):0.000630,SRR5137213:0.070400):0.001997,(PAFTOL004553:0.007359,PAFTOL009187:0.004223):0.006176,(PAFTOL004597:0.010493,PAFTOL009265:0.013546):0.000437,(PAFTOL009251:0.000989,(PAFTOL009299:0.018130,PAFTOL009245:0.004082):0.000910):0.001029):0.000559,(((PAFTOL004601:0.007392,(PAFTOL009209:0.004288,PAFTOL008423:0.004615,PAFTOL004555:0.009748):0.002931):0.002398,PAFTOL005047:0.007728,PAFTOL009289:0.001802):0.002986,(SRR7905861:0.016770,(PAFTOL004547:0.011410,SRR8327214:0.012200):0.001208):0.004119):0.001414):0.003789):0.002881,(((PAFTOL004649:0.001426,PAFTOL004609:0.013620):0.000975,PAFTOL004618:0.009498):0.006612,(PAFTOL009229:0.004212,PAFTOL004660:0.005482):0.001400):0.007492,(((PAFTOL004573:0.024417,(PAFTOL009271:0.004154,PAFTOL004662:0.002214):0.005239):0.002862,(PAFTOL004565:0.019557,PAFTOL004627:0.013387):0.003301):0.003790,(PAFTOL009193:0.010795,PAFTOL004572:0.006973):0.001893):0.001357):0.000468,(((PAFTOL004556:0.000845,PAFTOL004647:0.003511):0.004409,PAFTOL009261:0.028462):0.008727,(PAFTOL004596:0.016547,PAFTOL004578:0.009925):0.003392):0.001375):0.000722,(PAFTOL004582:0.006347,PAFTOL004608:0.002709):0.006339):0.005468,PAFTOL009231:0.008060):0.001011,PAFTOL004658:0.052740):0.003395);
((PAFTOL004633:0.006176,PAFTOL004567:0.012377):0.000911,(((PAFTOL008419:0.002670,(PAFTOL009183:0.003748,PAFTOL009181:0.003333):0.002130):0.006603,(((PAFTOL004668:0.001351,(PAFTOL004666:0.000001,PAFTOL009279:0.000001):0.002695):0.002674,PAFTOL004642:0.006091):0.002006,(((PAFTOL009191:0.007293,PAFTOL005024:0.004396):0.001089,PAFTOL004653:0.008777,PAFTOL013501:0.010361):0.000620,PAFTOL005035:0.003389,(((PAFTOL009287:0.002686,PAFTOL009291:0.001338):0.006056,(PAFTOL004560:0.002011,PAFTOL009203:0.003345):0.000655):0.002012,(((PAFTOL009195:0.001200,PAFTOL005043:0.008826):0.000599,PAFTOL004638:0.000001):0.000597,(PAFTOL004652:0.002772,PAFTOL004577:0.003345):0.000911):0.001682,PAFTOL004625:0.006726,PAFTOL009227:0.001339):0.004215,(PAFTOL004562:0.011522,PAFTOL004617:0.004703):0.005398,PAFTOL004584:0.007709):0.000636,(((PAFTOL004646:0.001335,(PAFTOL004554:0.000001,(PAFTOL009199:0.001192,PAFTOL009293:0.000001,PAFTOL004664:0.000001,(PAFTOL009241:0.002003,PAFTOL009225:0.000001):0.000667,PAFTOL009283:0.004015,PAFTOL004591:0.002004,PAFTOL004590:0.002007):0.000295):0.000301,((PAFTOL008417:0.000748,((((((PAFTOL009281:0.016920,PAFTOL005169:0.042066,(PAFTOL009233:0.029248,((PAFTOL009259:0.013179,(((((PAFTOL009249:0.004806,PAFTOL009301:0.009439):0.009927,(PAFTOL009289:0.014123,PAFTOL009299:0.013377):0.001319):0.002031,PAFTOL009303:0.009857):0.000835,PAFTOL009175:0.029542):0.007016,(PAFTOL009271:0.017540,PAFTOL009231:0.004926,(PAFTOL004565:0.023954,(PAFTOL004573:0.020488,PAFTOL004660:0.000591):0.001023,PAFTOL009193:0.010803,(PAFTOL004556:0.014531,PAFTOL004658:0.003642):0.000587):0.001883):0.007336):0.000493):0.000800,PAFTOL005025:0.020763):0.002426):0.001649):0.002540,PAFTOL009179:0.118594):0.001413,PAFTOL004635:0.034853):0.003514,PAFTOL009189:0.008514):0.004272,(((PAFTOL009295:0.001041,PAFTOL009223:0.000569):0.000591,PAFTOL009197:0.004921):0.000557,(PAFTOL009219:0.003252,PAFTOL009215:0.002841):0.000740):0.002267):0.018947,PAFTOL004667:0.012021):0.007889):0.004109,PAFTOL004624:0.004579):0.004185,((PAFTOL004600:0.000593,PAFTOL008063:0.000667,PAFTOL008062:0.002680):0.000592,PAFTOL004594:0.000621,(PAFTOL009217:0.003995,PAFTOL004598:0.000669):0.001298):0.000578,PAFTOL004552:0.000670,PAFTOL004631:0.000670,PAFTOL008060:0.003445):0.002348,PAFTOL004599:0.004710):0.002859,PAFTOL004613:0.012175):0.000298):0.003800):0.002406,(((PAFTOL004604:0.008143,PAFTOL004603:0.007455):0.002650,PAFTOL009221:0.007271):0.004597,((((((PAFTOL004618:0.008059,((PAFTOL004609:0.013531,(PAFTOL008421:0.013853,PAFTOL004636:0.010819):0.004718):0.000746,(PAFTOL004662:0.017154,PAFTOL004620:0.006662):0.001501,(PAFTOL009229:0.016147,(PAFTOL009261:0.039299,PAFTOL004654:0.009009):0.004585):0.003213):0.000656,(PAFTOL004647:0.014340,PAFTOL004649:0.007440):0.000631):0.000450,PAFTOL004572:0.011113):0.002146,(((PAFTOL004596:0.004177,PAFTOL004578:0.009917):0.003747,PAFTOL004623:0.013070):0.000775,PAFTOL008422:0.017978,PAFTOL004627:0.049187):0.007849):0.006990,(PAFTOL004608:0.007317,PAFTOL004582:0.004206):0.004556):0.004725,(((PAFTOL009205:0.000001,PAFTOL005026:0.000685):0.011720,(((((((PAFTOL004564:0.039785,(PAFTOL004571:0.008122,(PAFTOL004561:0.001436,(PAFTOL009235:0.002003,PAFTOL004611:0.001102,PAFTOL004610:0.000001):0.002190):0.009304):0.001553,((SRR7905862:0.000736,PAFTOL004661:0.006788,PAFTOL004585:0.007779):0.001509,(PAFTOL004566:0.012436,PAFTOL004657:0.003611):0.001915):0.003036):0.002734,((((PAFTOL009237:0.008169,PAFTOL009253:0.006917):0.010522,(PAFTOL009207:0.008058,PAFTOL009267:0.011049):0.003597):0.003154,PAFTOL009247:0.075239):0.029458,((PAFTOL004551:0.002226,(PAFTOL008084:0.000001,PAFTOL009285:0.004710):0.009745):0.011054,PAFTOL009269:0.022859):0.009104):0.009280):0.024217,SRR5137212:0.009705,PAFTOL004637:0.003293):0.002605,PAFTOL004619:0.027410):0.000526,(((PAFTOL009319:0.020104,PAFTOL009315:0.026004):0.005242,PAFTOL009321:0.028206):0.037909,(PAFTOL009313:0.104443,PAFTOL009311:0.036245):0.007485):0.018283):0.002765,SRR7905849:0.023753):0.004689,PAFTOL008439:0.014731):0.009788):0.000405,(((PAFTOL009255:0.002676,PAFTOL009257:0.000665):0.006126,PAFTOL009185:0.007485):0.000600,((PAFTOL007498:0.005384,(PAFTOL009297:0.001394,PAFTOL009239:0.047816):0.002640,PAFTOL004644:0.014320):0.002833,PAFTOL004563:0.037850):0.002546):0.001344):0.000542,((PAFTOL004640:0.005380,(PAFTOL004587:0.013649,(PAFTOL004593:0.006785,PAFTOL009243:0.004039):0.006787,PAFTOL004574:0.010142):0.000664,(((PAFTOL004605:0.002677,PAFTOL004626:0.003363,PAFTOL004639:0.004719,(SRR5137213:0.005666,PAFTOL009263:0.000672):0.001248):0.004436,PAFTOL004597:0.013007):0.003106,(((((PAFTOL009245:0.004335,SRR5137211:0.004495):0.002099,PAFTOL009251:0.006174):0.000682,SRR5036296:0.004278):0.000668,PAFTOL004583:0.006754):0.001992,(PAFTOL004632:0.007208,PAFTOL009265:0.016031):0.001566,(PAFTOL009187:0.002668,PAFTOL004553:0.006761):0.006772,((((PAFTOL004601:0.004750,(PAFTOL008423:0.002017,(PAFTOL009209:0.000579,PAFTOL004555:0.000001):0.000087):0.002036):0.000647,(PAFTOL004648:0.006065,(PAFTOL005047:0.002009,SRR8327214:0.003547):0.000706):0.001421):0.001441,PAFTOL004665:0.005372):0.002834,(PAFTOL004547:0.028417,SRR7905861:0.003854):0.003610):0.000502,PAFTOL005042:0.002070):0.000496):0.002379):0.001155,PAFTOL008436:0.010920):0.003608):0.000505,PAFTOL008881:0.009561):0.003917,PAFTOL004629:0.012210):0.002895):0.002025,(PAFTOL004568:0.004554,PAFTOL004634:0.008880):0.013273);
(((PAFTOL009205:0.002411,PAFTOL009255:0.006045,(PAFTOL009175:0.072923,(PAFTOL004604:0.010382,PAFTOL004603:0.004222):0.004787):0.001320,PAFTOL008881:0.001221,(PAFTOL004644:0.009118,(((((((((PAFTOL004610:0.000001,PAFTOL004611:0.000001,PAFTOL009235:0.001201):0.007241,((PAFTOL009269:0.007618,PAFTOL009267:0.002545,(PAFTOL004551:0.000954,PAFTOL009207:0.000001):0.004730):0.002520,(PAFTOL004566:0.005772,PAFTOL004571:0.010925):0.000602,(PAFTOL009253:0.005123,PAFTOL004561:0.003810):0.001902):0.006348,(PAFTOL009237:0.010083,PAFTOL004564:0.007818):0.007034,(PAFTOL009285:0.005435,PAFTOL008084:0.002415):0.003591):0.000582,(PAFTOL004657:0.005189,(PAFTOL004661:0.003246,PAFTOL004585:0.002160):0.001187):0.002650):0.035692,(((PAFTOL009321:0.030013,(PAFTOL009315:0.036081,PAFTOL009319:0.024260):0.007873):0.040746,(PAFTOL009311:0.045208,PAFTOL009313:0.066150):0.009036):0.017260,(SRR5137212:0.155368,PAFTOL004637:0.006771):0.010209):0.004334):0.001211,PAFTOL004619:0.023964):0.009124,(SRR7905849:0.006479,PAFTOL009247:0.014505):0.008876):0.002913,PAFTOL008439:0.010798):0.004461,((((PAFTOL004578:0.007309,PAFTOL004596:0.004257):0.001159,((PAFTOL004556:0.000703,PAFTOL009261:0.015510):0.007162,PAFTOL004647:0.006192):0.004786):0.001790,((PAFTOL009231:0.005743,(PAFTOL004658:0.000626,PAFTOL004660:0.003451):0.002291,PAFTOL004618:0.000635):0.006430,PAFTOL004609:0.004317):0.006735):0.004331,(((((PAFTOL009229:0.010889,PAFTOL009271:0.008299,PAFTOL004662:0.004529,(PAFTOL004627:0.008973,PAFTOL008422:0.006363,PAFTOL004565:0.010895):0.002529,(PAFTOL004636:0.014342,PAFTOL004620:0.006534):0.002457):0.007005,((PAFTOL008421:0.012966,PAFTOL004623:0.012931):0.002387,PAFTOL004649:0.004880):0.000579,(PAFTOL004572:0.003934,PAFTOL009193:0.006744):0.004559,PAFTOL004573:0.009700):0.000601,PAFTOL004654:0.000607):0.001347,PAFTOL004582:0.007739):0.003237,PAFTOL004608:0.011670):0.006561):0.001776):0.002414,(PAFTOL009297:0.003641,(PAFTOL007498:0.004626,PAFTOL009259:0.000652):0.002246):0.002765):0.003623,(((((PAFTOL004648:0.003645,SRR8327214:0.001820):0.001189,PAFTOL009209:0.002424):0.003024,SRR7905861:0.004871):0.000589,(((PAFTOL004632:0.000001,PAFTOL009303:0.000988):0.003611,(PAFTOL004583:0.001777,SRR5036296:0.013869):0.002437,(SRR5137211:0.005457,PAFTOL009245:0.001809):0.005446):0.001196,((PAFTOL004626:0.007024,SRR5137213:0.007474):0.001338,PAFTOL004597:0.012171):0.002546):0.000604):0.000603,PAFTOL004574:0.005442):0.000595):0.000598,(PAFTOL009221:0.006096,PAFTOL004593:0.006067,PAFTOL004587:0.009532):0.000597):0.001198,(PAFTOL004567:0.008618,PAFTOL004633:0.009293):0.000460,PAFTOL004629:0.009083):0.006652,PAFTOL009281:0.010869,(PAFTOL004635:0.010414,PAFTOL004634:0.006835):0.009563,(((PAFTOL004640:0.007015,((PAFTOL004665:0.002553,(PAFTOL009289:0.003206,PAFTOL005047:0.001894,PAFTOL004555:0.000631,PAFTOL008423:0.000630):0.000630,PAFTOL004601:0.003178):0.003161,PAFTOL009265:0.008975,PAFTOL004547:0.010241,((PAFTOL004553:0.005732,PAFTOL009187:0.000001):0.002537,(PAFTOL009251:0.009027,PAFTOL009299:0.006483):0.001175):0.000628,((PAFTOL009249:0.001271,PAFTOL009301:0.006359):0.001915,(PAFTOL009263:0.001895,PAFTOL004639:0.001275,PAFTOL004605:0.010870):0.000619):0.004453):0.000636):0.000625,(PAFTOL009233:0.029596,PAFTOL009239:0.010029):0.000853):0.000629,PAFTOL004563:0.004178,PAFTOL009243:0.006391,(PAFTOL005026:0.001910,PAFTOL005025:0.007014):0.000626,(PAFTOL005169:0.002560,PAFTOL009257:0.004441,PAFTOL009185:0.008938,(((PAFTOL008419:0.014148,(PAFTOL004667:0.001729,PAFTOL004668:0.000001):0.000855):0.000571,PAFTOL004666:0.011575):0.007364,((PAFTOL009183:0.006956,(((PAFTOL004560:0.005787,PAFTOL009189:0.005778):0.001926,PAFTOL013501:0.009667):0.000589,PAFTOL004613:0.010255,(PAFTOL009287:0.000640,PAFTOL009203:0.005867,PAFTOL009291:0.000641,PAFTOL009195:0.003814,PAFTOL005043:0.001908,PAFTOL005042:0.000647):0.003806,(((((PAFTOL009215:0.001263,PAFTOL009217:0.006361,PAFTOL004598:0.000636):0.000151,PAFTOL009293:0.000001,PAFTOL004664:0.000636):0.000479,PAFTOL009295:0.005728,PAFTOL009283:0.003160):0.000631,PAFTOL005035:0.000640,PAFTOL009219:0.002536,PAFTOL004562:0.004437,((PAFTOL009223:0.000001,PAFTOL009225:0.000001):0.004246,PAFTOL004554:0.001265):0.002107,PAFTOL009197:0.000001,((PAFTOL009191:0.006656,(PAFTOL004590:0.000605,(PAFTOL004600:0.003613,PAFTOL008062:0.004224,PAFTOL004594:0.000001,PAFTOL008063:0.001204):0.000599):0.000599,(PAFTOL004599:0.004163,PAFTOL004653:0.006145):0.001293,(((PAFTOL005024:0.004849,PAFTOL004652:0.005456,((PAFTOL004577:0.002434,PAFTOL009227:0.004241):0.000605,PAFTOL004638:0.000603):0.000601,PAFTOL004617:0.003639):0.002414,(PAFTOL004625:0.009845,PAFTOL004642:0.008000):0.000489):0.001205,PAFTOL004624:0.004241):0.001806,(((PAFTOL009199:0.000001,PAFTOL004591:0.000599):0.000598,PAFTOL004631:0.002400,PAFTOL004646:0.001796):0.002405,PAFTOL009241:0.004253):0.001201):0.000596,PAFTOL008060:0.000610):0.005458):0.002419,(PAFTOL004552:0.000001,PAFTOL008417:0.000633):0.004459):0.001201):0.000609):0.000829,PAFTOL009179:0.034658):0.004669):0.001181):0.000600):0.001201);
((PAFTOL004584:0.003811,PAFTOL004617:0.010654,((PAFTOL013501:0.009661,PAFTOL004613:0.004801,(PAFTOL008419:0.005824,PAFTOL004642:0.010557):0.001859,(((PAFTOL004653:0.007492,((PAFTOL009279:0.003945,PAFTOL004666:0.000001):0.001913,PAFTOL004667:0.005740):0.002355):0.000641,(PAFTOL009197:0.003105,(PAFTOL008417:0.001886,PAFTOL009225:0.000001,PAFTOL004624:0.000001):0.000942,PAFTOL009241:0.002833,PAFTOL009223:0.000001):0.005715,PAFTOL009183:0.001913,(((((PAFTOL004635:0.015451,(PAFTOL004568:0.007503,PAFTOL004634:0.003810):0.003430):0.013799,((PAFTOL004604:0.004739,PAFTOL004603:0.004735):0.001887,PAFTOL004633:0.007597):0.000931,(PAFTOL004567:0.013546,(PAFTOL004629:0.014538,PAFTOL009281:0.008318):0.006483):0.000837):0.003814,PAFTOL009185:0.010580):0.000894,(((((PAFTOL009249:0.001919,PAFTOL009301:0.003917,PAFTOL004605:0.007593,PAFTOL004597:0.010636,SRR5137213:0.005717):0.001887,((PAFTOL005042:0.001956,(PAFTOL009251:0.007626,PAFTOL009299:0.008014,(PAFTOL009245:0.001889,SRR5137211:0.006699):0.001904,PAFTOL004583:0.002849,SRR5036296:0.006687):0.000460):0.000479,PAFTOL009265:0.012074):0.000950,((PAFTOL004555:0.000001,PAFTOL009209:0.000001,PAFTOL008423:0.001903):0.006706,PAFTOL004601:0.005716,((SRR8327214:0.000954,PAFTOL009289:0.000947):0.001897,PAFTOL005047:0.003801,PAFTOL004648:0.003820):0.000947):0.003801,PAFTOL004665:0.003823,(PAFTOL004547:0.003587,((PAFTOL009243:0.002865,PAFTOL004593:0.005730):0.003839,(PAFTOL004553:0.003827,PAFTOL009187:0.000953):0.001927):0.000643):0.000278,(PAFTOL009263:0.008465,(PAFTOL004626:0.008516,PAFTOL004639:0.009004):0.002750):0.003113,((PAFTOL009303:0.000001,PAFTOL004632:0.000001):0.005782,SRR7905861:0.003894):0.000882):0.001903,PAFTOL004587:0.009676):0.004799,(PAFTOL009257:0.002812,PAFTOL009255:0.003807):0.008712):0.002818,PAFTOL008436:0.014455,PAFTOL009231:0.012412):0.000946,((PAFTOL008881:0.006173,((PAFTOL005169:0.005510,PAFTOL009221:0.003524):0.009625,PAFTOL004640:0.008238):0.001793,((PAFTOL008439:0.011037,((PAFTOL004637:0.011449,(((PAFTOL009313:0.065793,PAFTOL009179:0.057798):0.056604,(((PAFTOL009319:0.025013,PAFTOL009321:0.032147):0.003790,PAFTOL009315:0.020696):0.032569,PAFTOL009311:0.045970):0.007591):0.008301,((SRR5137212:0.012893,PAFTOL004619:0.024733):0.006043,(SRR7905849:0.000001,PAFTOL009247:0.000001):0.034804):0.009513):0.011550):0.002309,(((PAFTOL009253:0.014178,((PAFTOL004610:0.000942,PAFTOL004611:0.000001,PAFTOL009235:0.001370):0.004920,PAFTOL004561:0.006133):0.004081):0.009287,PAFTOL009237:0.011176):0.003332,((((PAFTOL004551:0.000001,PAFTOL009207:0.000001):0.000953,(PAFTOL008084:0.000922,PAFTOL009285:0.005779):0.001933):0.003792,(PAFTOL009269:0.001877,PAFTOL009267:0.004798):0.002850,PAFTOL004571:0.009539):0.000951,PAFTOL004564:0.009033,((SRR7905862:0.000001,PAFTOL004566:0.000001):0.003797,((PAFTOL004657:0.007757,PAFTOL004585:0.002898):0.003858,PAFTOL004661:0.005791):0.000801):0.004747):0.001829):0.015812):0.007620):0.002126,((PAFTOL009175:0.012114,((((PAFTOL009259:0.000001,PAFTOL007498:0.001890):0.004302,PAFTOL009239:0.008158):0.001873,PAFTOL004644:0.008299):0.004252,(PAFTOL009297:0.005145,PAFTOL004563:0.009601):0.000936):0.003451):0.000971,(PAFTOL005026:0.002858,(PAFTOL009205:0.003194,PAFTOL005025:0.019589):0.000716):0.010735):0.004368):0.004314,PAFTOL009233:0.023936):0.002452,PAFTOL004574:0.013543):0.000883,(((((PAFTOL004618:0.002877,(PAFTOL004660:0.002908,PAFTOL004609:0.006801):0.001847,PAFTOL004658:0.000001):0.001899,PAFTOL009229:0.004811):0.001611,PAFTOL004649:0.002229):0.002832,PAFTOL004620:0.002638):0.001129,PAFTOL004573:0.009721):0.004795,(((((PAFTOL004596:0.001978,PAFTOL004578:0.012149):0.007269,(((PAFTOL009193:0.010861,(PAFTOL004608:0.008872,PAFTOL004572:0.003879):0.002428):0.001259,PAFTOL004582:0.005862):0.002863,PAFTOL004636:0.012665,(PAFTOL004654:0.009609,(PAFTOL004662:0.012406,PAFTOL009271:0.003990):0.002784):0.007867):0.000942):0.000995,PAFTOL004623:0.011786):0.000724,(PAFTOL008422:0.009770,((PAFTOL004627:0.004845,PAFTOL004565:0.027358):0.002805,PAFTOL008421:0.011732):0.002851):0.000954):0.001022,((PAFTOL004556:0.006029,PAFTOL004647:0.003498):0.004216,PAFTOL009261:0.019850):0.004760):0.002847):0.003192,(PAFTOL009181:0.004360,(((PAFTOL009293:0.000001,((PAFTOL004590:0.002838,PAFTOL009283:0.004760,PAFTOL004591:0.001888):0.003781,PAFTOL004646:0.004738,PAFTOL004631:0.000941):0.000938,PAFTOL004664:0.000001,PAFTOL009199:0.000947,((PAFTOL009217:0.007277,PAFTOL004598:0.000955):0.000966,((PAFTOL008060:0.000951,PAFTOL004552:0.002882):0.001900,PAFTOL009295:0.006518):0.000960):0.000908,PAFTOL004594:0.000001,(PAFTOL004600:0.000001,PAFTOL009219:0.000945,PAFTOL008062:0.000001):0.001884):0.002219,(PAFTOL009215:0.000944,PAFTOL008063:0.000001):0.002513):0.000945,PAFTOL004599:0.003474):0.003531):0.000958):0.002473,PAFTOL004554:0.000001):0.000915,PAFTOL004668:0.000972):0.000975):0.000959,(PAFTOL005024:0.000001,PAFTOL009189:0.001026):0.009582):0.000931):0.000943,PAFTOL009191:0.003817,PAFTOL009227:0.003813,PAFTOL009291:0.003793,PAFTOL005035:0.001937,((PAFTOL009287:0.006641,(PAFTOL004638:0.003791,(PAFTOL005043:0.000953,PAFTOL009203:0.004745,PAFTOL004560:0.006677):0.000943):0.000942,PAFTOL004625:0.004743):0.003793,PAFTOL004562:0.004772):0.000943,PAFTOL004652:0.000001,(PAFTOL004577:0.000001,PAFTOL009195:0.002834):0.002839);
(((PAFTOL004666:0.000001,PAFTOL009279:0.000982):0.002953,PAFTOL004667:0.000001):0.002465,PAFTOL004668:0.000998,(PAFTOL004642:0.011018,((PAFTOL004599:0.007952,PAFTOL009215:0.004938,((PAFTOL004624:0.001968,PAFTOL008417:0.003950,PAFTOL004552:0.000001,PAFTOL004631:0.001967,PAFTOL008060:0.000983):0.002966,(PAFTOL004598:0.000984,PAFTOL004594:0.000001):0.001964,(PAFTOL009219:0.000988,(PAFTOL008062:0.000001,PAFTOL008063:0.000981,PAFTOL004600:0.000001):0.000981):0.000985):0.000983):0.001968,((PAFTOL004591:0.000001,PAFTOL004590:0.000983,PAFTOL004664:0.000001,PAFTOL009293:0.000001):0.001970,(PAFTOL004554:0.001982,(PAFTOL009199:0.002951,PAFTOL004646:0.001967,PAFTOL009283:0.000001,PAFTOL009225:0.002953,(PAFTOL009223:0.000001,PAFTOL009241:0.002463):0.002458,(PAFTOL009295:0.007055,(PAFTOL009181:0.000001,PAFTOL009183:0.002372):0.004735,PAFTOL009197:0.000001):0.003106):0.000988):0.000981):0.000980,((PAFTOL009189:0.007608,(PAFTOL004625:0.012981,PAFTOL009227:0.003954,(PAFTOL005043:0.000985,PAFTOL009291:0.003940,(PAFTOL009287:0.005957,PAFTOL004584:0.001980):0.000971,(PAFTOL009203:0.004626,PAFTOL004560:0.002526):0.001753,PAFTOL004652:0.000001,PAFTOL009195:0.000983,PAFTOL004577:0.006956):0.001968):0.000981,PAFTOL004653:0.004938,(PAFTOL004638:0.006948,PAFTOL009191:0.008946,(PAFTOL004617:0.005943,PAFTOL004562:0.005962):0.001989):0.001968,PAFTOL005024:0.000001,PAFTOL013501:0.022719):0.003950,(PAFTOL008419:0.002058,PAFTOL009179:0.025904):0.001894,(((PAFTOL009217:0.003973,PAFTOL005035:0.000001):0.001066,PAFTOL004613:0.006899):0.000999,((PAFTOL009257:0.001978,PAFTOL009255:0.002937):0.008012,(((PAFTOL005025:0.003965,PAFTOL009205:0.002964,PAFTOL005026:0.000001):0.004962,(((PAFTOL009175:0.015351,PAFTOL008436:0.002037):0.001913,PAFTOL009233:0.033032,PAFTOL009185:0.004944):0.000985,PAFTOL008881:0.004975,(((((((PAFTOL004564:0.016323,(((PAFTOL004657:0.003958,PAFTOL004585:0.000001):0.000982,PAFTOL004661:0.005942,(SRR7905862:0.009019,PAFTOL004566:0.005984):0.001976):0.002810,PAFTOL004571:0.006100):0.000988,((PAFTOL004610:0.000001,PAFTOL009235:0.000001):0.001935,PAFTOL004561:0.004226):0.016041):0.001356,(((PAFTOL008084:0.002980,(PAFTOL009207:0.001871,(PAFTOL009237:0.002231,PAFTOL009253:0.004700):0.011674):0.014113,PAFTOL004551:0.002957,PAFTOL009285:0.002956):0.006951,PAFTOL009269:0.014255):0.000907,PAFTOL009267:0.011201):0.001633):0.043874,(SRR5137212:0.022138,PAFTOL004637:0.002046):0.008725):0.007887,(((PAFTOL009319:0.028221,(PAFTOL009315:0.038458,PAFTOL009321:0.022940):0.005632):0.052473,PAFTOL009313:0.072310):0.006001,PAFTOL009311:0.047362):0.022997):0.003021,PAFTOL004619:0.038083):0.009942,SRR7905849:0.023492):0.005123,PAFTOL008439:0.012807):0.013446,((((PAFTOL004567:0.022490,(PAFTOL004635:0.023702,PAFTOL004568:0.010103,PAFTOL004634:0.008066):0.001206):0.002698,((PAFTOL004633:0.010133,((PAFTOL005169:0.000994,PAFTOL009221:0.000980):0.007005,(PAFTOL004604:0.001950,PAFTOL004603:0.003007):0.007127):0.000895):0.000998,(PAFTOL009281:0.030259,PAFTOL004629:0.002929):0.005029):0.000961):0.000986,(PAFTOL009297:0.004969,PAFTOL009239:0.005936,(PAFTOL009259:0.000001,PAFTOL007498:0.001979):0.005960,PAFTOL004644:0.003990):0.000983,PAFTOL004563:0.009994):0.001791,(((PAFTOL004649:0.006996,PAFTOL004609:0.006615):0.004366,((PAFTOL009271:0.005019,PAFTOL004662:0.007045):0.000926,(PAFTOL004596:0.000970,PAFTOL004578:0.010083):0.004976,((PAFTOL004565:0.013374,PAFTOL004623:0.006818):0.001116,PAFTOL004620:0.007973,PAFTOL008422:0.020887):0.003989,((PAFTOL004572:0.013180,PAFTOL009193:0.012355):0.003945,(PAFTOL008421:0.012193,PAFTOL004636:0.009128):0.000831):0.001992,PAFTOL004654:0.004029,((PAFTOL004556:0.000001,PAFTOL004647:0.004914):0.004933,PAFTOL009261:0.009093):0.008005,PAFTOL004573:0.004939):0.000984,(PAFTOL004582:0.003966,PAFTOL004608:0.007037):0.002961):0.001804,((PAFTOL009231:0.008970,PAFTOL009229:0.004965,PAFTOL004618:0.002966,(PAFTOL004660:0.005302,PAFTOL004658:0.001969):0.002648):0.003347,PAFTOL004627:0.008695):0.004777):0.003322):0.001163):0.001976):0.000983,(((((PAFTOL009289:0.000001,SRR8327214:0.001972):0.001985,PAFTOL004648:0.001983):0.001977,(PAFTOL004601:0.005971,PAFTOL005047:0.004979):0.000983,PAFTOL004665:0.002974,((PAFTOL004555:0.000001,PAFTOL008423:0.002968):0.000983,PAFTOL009209:0.005974):0.001980):0.002966,(SRR7905861:0.003973,PAFTOL004547:0.007282):0.003312):0.004988,((((((SRR5137213:0.004952,(PAFTOL009301:0.008040,PAFTOL009249:0.000001):0.000986):0.000976,PAFTOL004605:0.007937,PAFTOL004626:0.001981,(PAFTOL004639:0.002662,PAFTOL009265:0.007248):0.001282):0.000980,PAFTOL009263:0.000001):0.000987,PAFTOL004597:0.015200,PAFTOL005042:0.001021,((((SRR5036296:0.004962,PAFTOL009299:0.003986):0.005007,(PAFTOL009245:0.002967,SRR5137211:0.002999):0.002980):0.000983,PAFTOL009251:0.004024):0.001989,PAFTOL004583:0.008956,(PAFTOL009187:0.004508,PAFTOL004553:0.004640):0.003835):0.002972,(PAFTOL004632:0.000001,PAFTOL009303:0.021588):0.004973):0.008188,((PAFTOL004587:0.007474,PAFTOL004574:0.005119):0.004566,(PAFTOL009243:0.008025,PAFTOL004593:0.010171):0.005548):0.001887):0.002104,PAFTOL004640:0.012743):0.001335):0.000985):0.000995):0.003877):0.002047):0.002961):0.001943):0.002500);
(((PAFTOL009187:0.000904,PAFTOL004553:0.007284,(((SRR5137213:0.009753,(PAFTOL004632:0.000902,(SRR5036296:0.003826,(PAFTOL009301:0.003625,PAFTOL009249:0.001808):0.000895,(PAFTOL004605:0.004519,PAFTOL004626:0.001802,PAFTOL004639:0.000902,PAFTOL009263:0.000900):0.000899):0.001800):0.000924):0.000782,((((((PAFTOL004633:0.006067,(((PAFTOL004568:0.005573,PAFTOL004635:0.018624):0.001979,PAFTOL004634:0.006470):0.003331,PAFTOL004567:0.009762):0.001922):0.006292,(PAFTOL004644:0.014736,(((PAFTOL009191:0.006471,(PAFTOL013501:0.002786,(((PAFTOL009219:0.005548,PAFTOL009217:0.006499,PAFTOL004598:0.004625,PAFTOL005035:0.002805,(PAFTOL008062:0.000919,PAFTOL004594:0.000001):0.002762):0.000918,((PAFTOL004646:0.000919,PAFTOL009283:0.001845):0.000923,PAFTOL008060:0.000001,PAFTOL004590:0.001847,PAFTOL004631:0.000001,PAFTOL009241:0.001846,PAFTOL009215:0.000922,PAFTOL008063:0.002137,PAFTOL004664:0.000001,(PAFTOL009295:0.079307,(PAFTOL004591:0.000921,PAFTOL004554:0.000001):0.000917):0.000002,PAFTOL009225:0.001852,PAFTOL009223:0.000001,PAFTOL004552:0.000001,(PAFTOL008417:0.000001,PAFTOL004624:0.000920):0.003701,PAFTOL009199:0.003703):0.001049,(PAFTOL009197:0.000921,PAFTOL004600:0.001846,PAFTOL009293:0.000001):0.001839):0.003155,(PAFTOL009181:0.004630,PAFTOL009179:0.064200,PAFTOL009183:0.001832):0.002769,(((PAFTOL004638:0.001845,PAFTOL009195:0.003684,PAFTOL005043:0.000001,PAFTOL004625:0.000001):0.001836,PAFTOL009203:0.003701):0.002813,PAFTOL004584:0.004659):0.001815):0.001044,(PAFTOL004666:0.005503,PAFTOL004667:0.001848,PAFTOL004668:0.000925):0.003627,(PAFTOL009291:0.000920,PAFTOL004652:0.001832,PAFTOL009287:0.009247,PAFTOL009227:0.008350,PAFTOL004560:0.003679,PAFTOL004577:0.000919):0.001834,PAFTOL008419:0.001834,(PAFTOL004613:0.007487,PAFTOL004599:0.001870):0.000890,PAFTOL004562:0.003679,PAFTOL009279:0.004609,(PAFTOL004617:0.002767,PAFTOL004642:0.005570):0.000909,PAFTOL004653:0.011204):0.001386,(PAFTOL009189:0.000918,PAFTOL005024:0.001842):0.000919):0.007062,((PAFTOL004629:0.002743,PAFTOL009281:0.004563):0.001783,(PAFTOL004603:0.002732,PAFTOL009221:0.003626,PAFTOL005169:0.000923):0.000901,PAFTOL004604:0.008200):0.002041):0.005148,(PAFTOL007498:0.007292,PAFTOL004563:0.001820,PAFTOL009297:0.009815,PAFTOL009239:0.003652):0.004859):0.001322,(PAFTOL009233:0.019498,(((PAFTOL004609:0.002755,PAFTOL004573:0.007274):0.002264,(PAFTOL004596:0.002645,PAFTOL004578:0.007383):0.007238):0.000516,((PAFTOL004649:0.000001,PAFTOL009229:0.008987):0.002228,PAFTOL004660:0.001800):0.003350,((PAFTOL004618:0.000902,PAFTOL009231:0.000913,PAFTOL004658:0.004496):0.001794,(PAFTOL004608:0.001802,PAFTOL004582:0.004510):0.000904):0.000900,((PAFTOL004654:0.006517,PAFTOL009261:0.006332,(PAFTOL004556:0.002713,PAFTOL004647:0.002700):0.007255,(PAFTOL004572:0.006358,PAFTOL009193:0.005475):0.005433):0.001788,(((PAFTOL008422:0.008209,PAFTOL004627:0.001831):0.000885,PAFTOL004623:0.004513,(PAFTOL004565:0.006495,PAFTOL004636:0.004599):0.000836):0.001802,((PAFTOL009271:0.006405,PAFTOL004662:0.000838):0.007349,PAFTOL004620:0.007404):0.000882,PAFTOL008421:0.012812):0.004549):0.001808):0.001842):0.000859,((PAFTOL009257:0.006429,PAFTOL009255:0.001730):0.009299,((PAFTOL005025:0.001830,PAFTOL004587:0.007306):0.000885,(PAFTOL004640:0.006371,(PAFTOL008436:0.002074,PAFTOL009175:0.010353):0.004303):0.002723,(PAFTOL009205:0.001040,PAFTOL005026:0.000908):0.005279):0.000899):0.000898,((PAFTOL004593:0.002714,PAFTOL009243:0.003622):0.000817,PAFTOL004574:0.006425):0.006432,PAFTOL009185:0.005443):0.001344,((((PAFTOL004637:0.006367,((((((PAFTOL004564:0.005062,PAFTOL004571:0.000242):0.000659,PAFTOL009267:0.002764):0.007414,(PAFTOL009253:0.001834,(PAFTOL009237:0.004533,PAFTOL004561:0.001818,(PAFTOL004610:0.000903,PAFTOL004611:0.000902,PAFTOL009235:0.000001):0.003618):0.000893):0.008367):0.001260,((PAFTOL008084:0.000001,(PAFTOL004551:0.002707,PAFTOL009285:0.000001,PAFTOL009207:0.000001):0.001105):0.003651,PAFTOL009269:0.007127):0.009584):0.000887,(((PAFTOL004657:0.000001,PAFTOL004585:0.000898):0.001962,PAFTOL004661:0.002569):0.001804,(PAFTOL004566:0.002860,SRR7905862:0.001937):0.001492):0.003982):0.021222,PAFTOL004619:0.021199):0.001191):0.000878,(((PAFTOL009315:0.106821,PAFTOL009319:0.015381):0.007053,PAFTOL009321:0.025136):0.036585,(PAFTOL009313:0.065974,PAFTOL009311:0.025615):0.005744):0.012887,SRR5137212:0.012828):0.002694,(PAFTOL009247:0.026834,SRR7905849:0.000001):0.021714):0.008623,PAFTOL008439:0.005500,PAFTOL008881:0.003615):0.000853):0.007768,PAFTOL005042:0.000001):0.005121,PAFTOL009251:0.009278):0.000687,(PAFTOL009303:0.029854,((PAFTOL005047:0.002731,(PAFTOL004648:0.000001,(PAFTOL009289:0.001827,SRR8327214:0.003406):0.001108):0.001112):0.003748,SRR7905861:0.006865,PAFTOL004665:0.003632):0.000545):0.000556):0.000006,PAFTOL009265:0.006348,(PAFTOL004547:0.007285,((PAFTOL008423:0.000897,PAFTOL009209:0.000001,PAFTOL004555:0.000001):0.002702,PAFTOL004601:0.000001):0.001814):0.000886,PAFTOL004583:0.003631):0.000109):0.000696,PAFTOL004597:0.002750):0.001426):0.002111,PAFTOL009299:0.003637):0.001404,SRR5137211:0.003536,PAFTOL009245:0.000001);
(((PAFTOL008436:0.013654,((PAFTOL009239:0.004722,(PAFTOL009259:0.001113,PAFTOL007498:0.000001):0.004162):0.000973,PAFTOL009297:0.036728):0.009830,PAFTOL009175:0.011000,(PAFTOL004563:0.009406,PAFTOL004644:0.004997):0.005476):0.009028,(PAFTOL004625:0.015410,((((((PAFTOL004635:0.020889,PAFTOL004634:0.000001):0.008658,PAFTOL004568:0.014228):0.013915,PAFTOL004633:0.010266):0.001252,PAFTOL004567:0.024503):0.002532,(PAFTOL009221:0.007949,(PAFTOL004604:0.002245,PAFTOL004603:0.005906):0.004715,PAFTOL005169:0.000001):0.002562):0.001798,((PAFTOL008881:0.008785,(((PAFTOL009205:0.000001,PAFTOL005026:0.000001):0.003878,PAFTOL005025:0.005813):0.003849,(PAFTOL009185:0.014723,(PAFTOL008439:0.025582,(SRR7905849:0.031451,(((PAFTOL004637:0.054802,(((PAFTOL009315:0.040618,PAFTOL009319:0.030558):0.017534,PAFTOL009321:0.039022):0.061111,(PAFTOL009313:0.119052,PAFTOL009311:0.078637):0.017164):0.007522):0.028089,(((PAFTOL009235:0.002429,((PAFTOL004611:0.000001,PAFTOL004610:0.001035):0.003612,(PAFTOL009237:0.010338,(PAFTOL009253:0.019928,(PAFTOL004561:0.010008,PAFTOL009285:0.029110):0.005824):0.014299):0.016313):0.017333):0.038383,((PAFTOL008084:0.003970,(PAFTOL004564:0.131019,PAFTOL009267:0.005295,PAFTOL009269:0.010311):0.001023,(PAFTOL009207:0.000001,PAFTOL004551:0.005637):0.001739):0.000795,(PAFTOL004657:0.009341,(PAFTOL004661:0.003488,PAFTOL004566:0.010626,(PAFTOL004585:0.002943,SRR7905862:0.003760):0.005768):0.003900):0.004936):0.000103):0.005404,PAFTOL004571:0.024147):0.030962):0.017949,PAFTOL004619:0.042232):0.005347,SRR5137212:0.014494):0.007994):0.009444):0.000939,(((PAFTOL009257:0.003302,PAFTOL009255:0.006030):0.004424,(((PAFTOL004665:0.014777,(PAFTOL009209:0.000966,PAFTOL008423:0.005810,PAFTOL004555:0.002257):0.005880):0.001916,(PAFTOL009289:0.008323,PAFTOL004601:0.006943,(PAFTOL004648:0.004894,PAFTOL005047:0.001022):0.003885):0.001941):0.000957,PAFTOL004547:0.013210,(PAFTOL009233:0.033272,PAFTOL004587:0.008559):0.003237,(((SRR5137213:0.010891,(SRR5137211:0.025855,(SRR8327214:0.007806,SRR7905861:0.006874):0.003722):0.001012):0.009080,(((((PAFTOL009187:0.003559,PAFTOL004553:0.006445):0.002689,(SRR5036296:0.001965,PAFTOL009251:0.006694):0.000954):0.000947,PAFTOL005042:0.001006):0.001001,(((((PAFTOL009249:0.003414,PAFTOL009263:0.006422):0.004779,(PAFTOL009245:0.012020,PAFTOL009299:0.006719):0.002026):0.000702,PAFTOL004583:0.004983):0.002507,PAFTOL009301:0.008000):0.000873,PAFTOL009265:0.021725,(PAFTOL009303:0.086308,PAFTOL004632:0.038262):0.034121):0.001373):0.001337,(((PAFTOL004626:0.002265,PAFTOL004639:0.003011):0.003407,PAFTOL004605:0.006829):0.001670,PAFTOL004597:0.014560):0.001935):0.000817):0.002638,(PAFTOL004574:0.005401,(PAFTOL009243:0.005037,PAFTOL004593:0.009202):0.000873):0.003017):0.000877):0.000868):0.001908,PAFTOL004640:0.060329):0.000702):0.001337):0.004788,((PAFTOL009281:0.012259,PAFTOL004629:0.020328):0.003119,((PAFTOL004613:0.011700,(PAFTOL004653:0.006696,PAFTOL005024:0.008089):0.000777):0.000828,PAFTOL008419:0.000963,((PAFTOL009191:0.006800,PAFTOL009189:0.001940):0.000948,PAFTOL013501:0.005979):0.000960,(PAFTOL004668:0.003252,(PAFTOL004666:0.007530,PAFTOL009279:0.003791):0.001191,PAFTOL004667:0.000965):0.000958,(PAFTOL009183:0.002489,(PAFTOL009181:0.002343,PAFTOL009179:0.000001):0.050657):0.008177,(((PAFTOL008063:0.004355,PAFTOL009215:0.001089,PAFTOL009219:0.000001,PAFTOL008062:0.001152):0.004360,PAFTOL004600:0.000001,PAFTOL005035:0.002327,(PAFTOL004598:0.003867,PAFTOL009217:0.002896):0.001924):0.003963,((PAFTOL004552:0.000001,PAFTOL004631:0.004343):0.004333,PAFTOL009199:0.004811,((PAFTOL004590:0.001221,PAFTOL009283:0.003228):0.003341,PAFTOL004664:0.000955,PAFTOL009293:0.000001):0.001223,PAFTOL009225:0.001923,PAFTOL009223:0.000962,PAFTOL004591:0.006749,PAFTOL009295:0.001940,(PAFTOL008060:0.000966,PAFTOL009241:0.000001):0.000956,PAFTOL008417:0.002075,(PAFTOL004624:0.004275,((PAFTOL004554:0.001079,PAFTOL004646:0.001052):0.001040,PAFTOL009197:0.004228):0.002081):0.001482):0.002542):0.002601,(PAFTOL004594:0.000973,PAFTOL004584:0.000001,(((PAFTOL004638:0.002886,PAFTOL005043:0.000001):0.000962,(PAFTOL009195:0.006869,PAFTOL004652:0.005083):0.000893):0.000961,((PAFTOL009203:0.001922,PAFTOL004560:0.005644):0.001959,PAFTOL004577:0.008920):0.001577):0.000800,PAFTOL004642:0.005804,(PAFTOL004562:0.008818,PAFTOL004617:0.005066):0.000892,PAFTOL004599:0.009669,(PAFTOL009287:0.007798,PAFTOL009291:0.005840):0.003855,PAFTOL009227:0.005793):0.000796):0.005709):0.002226):0.059289):0.012958):0.013549):0.007050,(PAFTOL009261:0.017238,(PAFTOL004647:0.000001,PAFTOL004556:0.001520):0.007291):0.011974,(((PAFTOL004572:0.012755,(PAFTOL004627:0.013321,PAFTOL004623:0.009276):0.002129,(PAFTOL008422:0.017602,PAFTOL004565:0.021739):0.002153,((PAFTOL009271:0.009569,PAFTOL004662:0.005703):0.003122,PAFTOL004636:0.013236):0.000965,PAFTOL004620:0.009128,(PAFTOL004573:0.015180,PAFTOL004654:0.015104):0.000855):0.000969,PAFTOL009193:0.008933,PAFTOL008421:0.010789):0.003880,(PAFTOL004649:0.001946,((PAFTOL009229:0.021404,PAFTOL004609:0.005074):0.001026,(PAFTOL009231:0.000001,(PAFTOL004658:0.010816,(PAFTOL004618:0.005666,PAFTOL004660:0.005921):0.000955):0.001657):0.001416):0.001159):0.008276,(PAFTOL004582:0.010816,PAFTOL004608:0.005843):0.001913,(PAFTOL004578:0.011835,PAFTOL004596:0.007847):0.005877):0.004824);
(((((((((PAFTOL008419:0.002943,(PAFTOL009183:0.008216,PAFTOL009181:0.003410):0.002888,PAFTOL004642:0.007284):0.001376,((PAFTOL004599:0.005181,PAFTOL005035:0.005430):0.000364,((PAFTOL009233:0.027242,((PAFTOL009257:0.003089,PAFTOL009255:0.003053):0.013603,(((PAFTOL004640:0.015566,((PAFTOL009205:0.004380,PAFTOL005026:0.004722):0.002215,PAFTOL005025:0.004156):0.006254):0.003002,(PAFTOL004574:0.017427,((PAFTOL004587:0.012000,((PAFTOL004665:0.005131,((PAFTOL005047:0.002041,(PAFTOL009209:0.000001,PAFTOL008423:0.001162):0.002910,((PAFTOL009289:0.017358,PAFTOL004648:0.005968):0.001954,SRR8327214:0.007697):0.000826):0.000507,(PAFTOL004601:0.008161,PAFTOL004555:0.000001):0.001602):0.001524,((PAFTOL005042:0.002107,(PAFTOL009265:0.011012,(PAFTOL009303:0.050132,PAFTOL004632:0.001299):0.007657):0.000379,((PAFTOL009187:0.000001,PAFTOL004553:0.003424):0.004089,((SRR5137211:0.006726,(PAFTOL009251:0.007088,PAFTOL009299:0.006772):0.001421):0.003281,(PAFTOL009245:0.008473,((SRR5036296:0.012670,(((PAFTOL004639:0.002546,PAFTOL004626:0.003599):0.003599,PAFTOL004605:0.004614):0.000994,PAFTOL009249:0.009616,((SRR5137213:0.006183,PAFTOL009301:0.020829):0.000460,PAFTOL009263:0.003590):0.002055):0.002267):0.001110,PAFTOL004583:0.002247):0.000509):0.000523):0.000291):0.001021):0.000506,PAFTOL004597:0.005140):0.002551):0.001134,(PAFTOL004547:0.011448,SRR7905861:0.003858):0.003205):0.005836):0.002392,(PAFTOL009243:0.006068,PAFTOL004593:0.003177):0.006402):0.001300):0.001968):0.002711,(PAFTOL008436:0.011395,(((PAFTOL004604:0.011246,PAFTOL004603:0.005527):0.004125,PAFTOL009221:0.007334):0.006372,(PAFTOL004629:0.017681,((PAFTOL004633:0.016769,PAFTOL004567:0.016518):0.002974,(PAFTOL004568:0.014776,PAFTOL004634:0.015372):0.010378):0.003669):0.001269):0.000682):0.001255):0.000870):0.001953):0.009138,(((((PAFTOL009203:0.008094,(((PAFTOL009227:0.009905,PAFTOL004560:0.005940):0.001979,PAFTOL004625:0.005205):0.001825,((PAFTOL009287:0.012643,PAFTOL009291:0.002606):0.002050,(PAFTOL004562:0.010147,PAFTOL013501:0.012567):0.005115):0.002619):0.000521):0.001598,((PAFTOL004584:0.011332,PAFTOL009195:0.002055):0.000718,((PAFTOL004577:0.004555,PAFTOL004652:0.007262):0.002249,(PAFTOL005043:0.001495,PAFTOL004638:0.000514):0.002282):0.000708):0.001307):0.000521,PAFTOL009191:0.002644):0.001588,PAFTOL004617:0.009786):0.000528,(PAFTOL009189:0.001597,PAFTOL005024:0.001051):0.005829):0.002643,(((PAFTOL004613:0.008011,PAFTOL004653:0.013559,(PAFTOL004668:0.003239,(PAFTOL004666:0.001018,PAFTOL009279:0.002862):0.004526):0.001824):0.001374,PAFTOL004667:0.005874):0.002570,(((PAFTOL009293:0.010142,(((PAFTOL008417:0.001608,(PAFTOL009223:0.001063,PAFTOL009241:0.001016,PAFTOL009225:0.002033):0.000505):0.001523,PAFTOL004624:0.000001):0.000506,(PAFTOL009215:0.006456,(PAFTOL009197:0.037193,PAFTOL009199:0.000509,(PAFTOL009179:0.015723,PAFTOL009295:0.002141):0.019791,PAFTOL008060:0.005410,PAFTOL004554:0.000001):0.000769):0.000777,((((PAFTOL009219:0.000582,(PAFTOL004598:0.005241,PAFTOL009217:0.008618):0.003598,PAFTOL008062:0.000001):0.003064,PAFTOL004600:0.002134):0.000605,PAFTOL004594:0.000515):0.002265,PAFTOL004631:0.000001):0.001187):0.001032,PAFTOL004552:0.001090):0.001040,PAFTOL008063:0.005628):0.000509,((PAFTOL004591:0.001009,PAFTOL009283:0.003405):0.000706,PAFTOL004664:0.001609):0.002020,(PAFTOL004646:0.006112,PAFTOL004590:0.000001):0.000550):0.002095):0.001543):0.011263):0.000457):0.009633,((PAFTOL004556:0.005974,(PAFTOL009261:0.016512,PAFTOL004647:0.002495):0.004287):0.009974,((PAFTOL009229:0.011149,PAFTOL004609:0.002225):0.003372,(((((PAFTOL004627:0.018851,(PAFTOL004654:0.000537,(PAFTOL004662:0.002030,PAFTOL009271:0.004609):0.008333):0.000604):0.000520,PAFTOL004623:0.012600,PAFTOL009193:0.007880,((PAFTOL008421:0.025705,PAFTOL004636:0.013801):0.001389,(PAFTOL004608:0.010556,PAFTOL008422:0.029391):0.000381):0.000513):0.000517,((PAFTOL004565:0.011436,PAFTOL004620:0.008972):0.000633,PAFTOL004573:0.003196):0.000489):0.001583,PAFTOL004582:0.007757):0.001458,(((PAFTOL004658:0.004931,(PAFTOL004660:0.006065,PAFTOL004649:0.000842):0.000721):0.004479,(PAFTOL009231:0.015721,PAFTOL004618:0.002833):0.003938):0.000724,(PAFTOL004578:0.012689,PAFTOL004596:0.008497):0.004934):0.003562):0.001363):0.003022):0.010486):0.001435,(((PAFTOL009297:0.013201,((PAFTOL009259:0.000001,PAFTOL007498:0.001680):0.011451,PAFTOL009239:0.014774):0.004287):0.001624,PAFTOL004563:0.015757):0.001679,(PAFTOL009185:0.010221,PAFTOL008881:0.014914):0.001626):0.001126):0.000722,(PAFTOL009281:0.019583,(PAFTOL009175:0.028942,(PAFTOL009247:0.018511,PAFTOL005169:0.000001):0.012141,PAFTOL004635:0.033523):0.010775):0.006383):0.001099,PAFTOL008439:0.007604):0.016936,((((PAFTOL009321:0.044271,(PAFTOL009315:0.097029,PAFTOL009319:0.025932):0.017490):0.041512,(PAFTOL009313:0.096720,PAFTOL009311:0.052146):0.014721):0.017627,PAFTOL004619:0.046663):0.005672,SRR5137212:0.032650):0.019246,PAFTOL004637:0.012457):0.026122,((PAFTOL009253:0.008065,PAFTOL009237:0.020094):0.001923,((PAFTOL004610:0.000001,(PAFTOL009235:0.001103,PAFTOL004611:0.000001):0.001087):0.003709,PAFTOL004561:0.008043):0.001620):0.011173):0.002194,(((PAFTOL004661:0.006948,(PAFTOL004657:0.009163,PAFTOL004585:0.002665):0.004290):0.001177,PAFTOL004566:0.002128):0.006275,PAFTOL004571:0.005408,PAFTOL004564:0.032120):0.001609,((PAFTOL009267:0.002192,PAFTOL009269:0.008567):0.002677,((PAFTOL009207:0.021514,PAFTOL008084:0.000510,PAFTOL009285:0.003057):0.000630,PAFTOL004551:0.003481):0.005228):0.001633);
(((PAFTOL004599:0.005186,(PAFTOL008062:0.000001,(((PAFTOL013501:0.022994,(PAFTOL009287:0.007825,PAFTOL009291:0.005191):0.004322,PAFTOL004625:0.005210):0.003890,(((PAFTOL009281:0.004454,(PAFTOL005169:0.007709,PAFTOL009221:0.000001):0.008156,PAFTOL004629:0.004328):0.004256,(PAFTOL004634:0.006846,(PAFTOL004635:0.009531,PAFTOL004568:0.000498):0.003779):0.007712):0.003223,(PAFTOL004603:0.007068,PAFTOL004604:0.000001):0.002810,((((PAFTOL009205:0.000001,PAFTOL005025:0.004598,PAFTOL005026:0.000849):0.001652,(SRR7905861:0.001801,PAFTOL004648:0.007847):0.002586):0.006861,(PAFTOL009185:0.030743,(PAFTOL009243:0.044875,PAFTOL004593:0.005411):0.017548):0.000341,(PAFTOL009233:0.031901,((PAFTOL009247:0.040263,SRR7905849:0.002120):0.007802,(((PAFTOL009319:0.026033,PAFTOL009315:0.046414):0.054617,(PAFTOL009179:0.057032,SRR5137212:0.009995):0.010759):0.004075,((((PAFTOL009253:0.008901,(PAFTOL004561:0.001129,(PAFTOL009235:0.008644,(PAFTOL004610:0.000914,PAFTOL004611:0.003708):0.003720):0.004513):0.001486,PAFTOL009237:0.012328):0.006545,PAFTOL004571:0.028144):0.005523,PAFTOL004564:0.053421,(((PAFTOL004661:0.006529,SRR7905862:0.000846,(PAFTOL004566:0.001519,PAFTOL004657:0.002382):0.003581):0.000833,PAFTOL004585:0.000949):0.003393,((PAFTOL009269:0.020817,PAFTOL004551:0.000001):0.007662,PAFTOL009207:0.004369,(PAFTOL008084:0.004955,PAFTOL009285:0.002573):0.002756):0.003688):0.000907):0.000793,PAFTOL009267:0.010556):0.025061):0.001329):0.003860):0.003115):0.000831,((((PAFTOL004605:0.000001,SRR5137213:0.007312,PAFTOL009249:0.007064):0.003679,SRR8327214:0.014816):0.001537,((PAFTOL009303:0.270617,PAFTOL005042:0.000649):0.011923,SRR5036296:0.003022):0.001036):0.002104,((PAFTOL009297:0.023568,PAFTOL009239:0.006523):0.008221,PAFTOL004644:0.004304,(PAFTOL009259:0.000001,PAFTOL004563:0.002716,PAFTOL007498:0.002390):0.006014):0.001703):0.003362,(PAFTOL009231:0.045071,PAFTOL004649:0.000716):0.007822,(((((PAFTOL004627:0.009809,PAFTOL004565:0.023577,PAFTOL004623:0.010145):0.000864,(PAFTOL009271:0.003010,PAFTOL004662:0.006092):0.005797):0.002841,PAFTOL004573:0.012327,PAFTOL009193:0.006941,PAFTOL008421:0.019292,PAFTOL004572:0.006019):0.000832,PAFTOL004654:0.006083):0.003458,(((PAFTOL009261:0.025807,(PAFTOL004556:0.001671,PAFTOL004647:0.009730):0.014166):0.004369,(PAFTOL004578:0.004890,PAFTOL004596:0.003454):0.002919):0.001717,PAFTOL004608:0.018519,(PAFTOL004636:0.013060,(PAFTOL008422:0.017036,PAFTOL004620:0.002622):0.000824):0.000859):0.002573):0.000851):0.003353,(PAFTOL004633:0.006025,PAFTOL004567:0.006062):0.001659):0.002993):0.002585,(((PAFTOL009217:0.006882,PAFTOL004598:0.004644,PAFTOL004600:0.002569):0.002571,(PAFTOL004591:0.000001,(PAFTOL009223:0.000001,(PAFTOL004624:0.001709,PAFTOL008060:0.000001,PAFTOL008417:0.000001):0.000853):0.000853,(PAFTOL009199:0.000001,PAFTOL004646:0.000001):0.000853,(PAFTOL004554:0.001711,PAFTOL005035:0.003926,PAFTOL009295:0.000001):0.000001):0.001710):0.000852,(PAFTOL009241:0.003429,((PAFTOL004631:0.014807,PAFTOL009225:0.008627):0.003829,PAFTOL004552:0.002422):0.001055):0.001714,PAFTOL009215:0.004283):0.002156):0.002986,(PAFTOL009219:0.002260,(PAFTOL008063:0.000001,PAFTOL004594:0.000001):0.001277):0.001286,((PAFTOL004653:0.006080,(PAFTOL009279:0.000001,PAFTOL004666:0.000001):0.004349):0.000808,PAFTOL008419:0.000856):0.000853,PAFTOL004613:0.005166,PAFTOL004667:0.001710,PAFTOL004642:0.009554,((PAFTOL004668:0.001756,PAFTOL004617:0.001714):0.000851,(PAFTOL009191:0.005159,((PAFTOL004577:0.000001,PAFTOL004560:0.000853,PAFTOL005043:0.000001):0.001714,PAFTOL004638:0.000851):0.002565,(PAFTOL004652:0.000001,PAFTOL004584:0.000001,(PAFTOL009189:0.000001,PAFTOL005024:0.000850):0.003415,(PAFTOL009203:0.002569,PAFTOL009195:0.003425,PAFTOL009227:0.004291):0.000853):0.000851):0.000853,PAFTOL004562:0.007734):0.000852):0.000848):0.001710,PAFTOL009183:0.004051,PAFTOL009181:0.006456):0.003421,PAFTOL009283:0.000850,PAFTOL004664:0.000001,PAFTOL004590:0.000001,PAFTOL009293:0.004133,PAFTOL009197:0.002085);
(((PAFTOL009233:0.027818,(((PAFTOL004668:0.003061,PAFTOL004577:0.023338):0.011435,((PAFTOL009255:0.002210,PAFTOL009257:0.003573):0.008445,(PAFTOL009175:0.017421,PAFTOL004597:0.012731):0.013318):0.002268):0.014239,(((PAFTOL008436:0.021250,((PAFTOL004604:0.007588,PAFTOL004603:0.003247):0.001057,(PAFTOL004633:0.017441,((PAFTOL004568:0.003584,(PAFTOL004634:0.007059,PAFTOL004635:0.014751):0.011867):0.008682,PAFTOL004567:0.028447):0.002819):0.003662,(PAFTOL009281:0.011452,PAFTOL004629:0.010031):0.002378,(PAFTOL005169:0.008076,PAFTOL009221:0.004619):0.017521):0.003186):0.002426,((((PAFTOL008419:0.009834,(((((((PAFTOL004652:0.008758,((PAFTOL009203:0.003484,PAFTOL009287:0.004590):0.001495,(PAFTOL004560:0.002352,PAFTOL004625:0.009337):0.001126):0.001521):0.001048,PAFTOL009195:0.006524):0.002163,PAFTOL009291:0.008733,PAFTOL009227:0.006489,PAFTOL004562:0.007776,(PAFTOL005043:0.003469,PAFTOL004638:0.005435):0.001061):0.001072,PAFTOL009191:0.003224,(PAFTOL004613:0.014041,PAFTOL004584:0.001098):0.001135,(PAFTOL005024:0.001611,PAFTOL009189:0.000001):0.001607):0.004314,PAFTOL004617:0.001152,(PAFTOL004599:0.007594,(PAFTOL005035:0.001157,(PAFTOL009225:0.002295,PAFTOL009197:0.008882,(PAFTOL009295:0.002703,(PAFTOL004554:0.000001,PAFTOL004631:0.002152):0.002074):0.000065,PAFTOL004591:0.000001):0.002154):0.001076):0.001067,(PAFTOL013501:0.003284,PAFTOL004653:0.004338):0.002137,(PAFTOL009217:0.004337,PAFTOL004590:0.007615):0.002119):0.001062,PAFTOL004600:0.009762):0.001165,PAFTOL004646:0.007524):0.001072,(PAFTOL009219:0.001078,PAFTOL008062:0.000001,PAFTOL008063:0.000001,PAFTOL004594:0.000001,PAFTOL009215:0.002164):0.006405):0.002152,(PAFTOL004598:0.013199,((PAFTOL008060:0.000001,PAFTOL004552:0.001072,PAFTOL004624:0.000001,PAFTOL008417:0.001071):0.001072,(PAFTOL009283:0.004322,PAFTOL009293:0.002161,PAFTOL004664:0.000001,PAFTOL009199:0.000001):0.001074,PAFTOL009241:0.001077,PAFTOL009223:0.000001):0.002202):0.000937):0.001166,(((PAFTOL004666:0.003231,PAFTOL009279:0.002165):0.001073,PAFTOL004667:0.000001):0.005417,PAFTOL004642:0.007660):0.004304,(PAFTOL009181:0.004630,PAFTOL009183:0.019177):0.011229):0.006782,(PAFTOL005026:0.002179,PAFTOL009205:0.003334,PAFTOL005025:0.005563):0.009660):0.002084):0.001207,((((((PAFTOL004623:0.016217,((((PAFTOL004636:0.005913,PAFTOL008422:0.012264):0.000560,PAFTOL008421:0.013514):0.006381,(PAFTOL009193:0.015721,PAFTOL004572:0.007719):0.001412):0.002693,PAFTOL004620:0.010935):0.003736):0.002358,PAFTOL004627:0.028526):0.002518,(PAFTOL004609:0.002982,PAFTOL004649:0.000001):0.001469,(((PAFTOL004658:0.001081,PAFTOL004660:0.046438):0.005551,PAFTOL004618:0.002398):0.001102,PAFTOL009229:0.001093,PAFTOL009231:0.006720):0.002241):0.002151,(PAFTOL004578:0.020711,PAFTOL004596:0.001108):0.002220,PAFTOL004565:0.035822,((PAFTOL009271:0.003506,PAFTOL004662:0.006510):0.011504,(PAFTOL004573:0.009993,PAFTOL004654:0.006811):0.001168):0.004356,PAFTOL004608:0.015578,PAFTOL004582:0.013566):0.001452,(PAFTOL004556:0.011195,PAFTOL009261:0.026666):0.010050):0.012251,(PAFTOL008881:0.008496,((((PAFTOL009247:0.008007,SRR7905849:0.000001):0.020749,(PAFTOL004637:0.007891,(((((PAFTOL009315:0.026527,PAFTOL009319:0.034380):0.015343,PAFTOL009321:0.039029):0.034540,PAFTOL009313:0.054799):0.010404,PAFTOL009311:0.044051):0.020821,SRR5137212:0.021587):0.010403):0.002810):0.003306,((((((PAFTOL004585:0.002115,PAFTOL004657:0.008754):0.004145,PAFTOL004566:0.009538):0.001346,SRR7905862:0.002238,PAFTOL004661:0.003277):0.014205,PAFTOL004571:0.010826,PAFTOL004564:0.009322,((PAFTOL009267:0.004472,(PAFTOL008084:0.000001,PAFTOL009285:0.006405):0.004629):0.001042,((PAFTOL009207:0.000001,PAFTOL004551:0.010623):0.008642,PAFTOL009269:0.013038):0.001811):0.004310):0.001245,((PAFTOL004561:0.007525,(PAFTOL009235:0.000001,PAFTOL004611:0.007714,PAFTOL004610:0.002146):0.001082):0.002779,(PAFTOL009237:0.007489,PAFTOL009253:0.036685):0.005199):0.006789):0.030035,PAFTOL004619:0.044510):0.002509):0.005802,PAFTOL008439:0.015782):0.012130,(PAFTOL009185:0.014772,(((PAFTOL004593:0.006519,PAFTOL009243:0.001053):0.003234,PAFTOL004574:0.007604):0.003278,((PAFTOL009299:0.015598,PAFTOL009251:0.005614,(PAFTOL009245:0.001075,SRR5137211:0.001071):0.003225,SRR5036296:0.008132):0.002144,((PAFTOL009263:0.006473,PAFTOL009249:0.002502,(PAFTOL004639:0.005409,PAFTOL004626:0.005395):0.002147,PAFTOL004605:0.007586,(SRR5137213:0.003486,PAFTOL009301:0.002404):0.002417):0.003223,((PAFTOL009187:0.001079,PAFTOL004553:0.000001):0.003233,((PAFTOL004632:0.000001,PAFTOL009303:0.034498):0.006568,PAFTOL009265:0.006962):0.001058):0.001064):0.001072,PAFTOL004583:0.006454,PAFTOL005042:0.000001,(PAFTOL009209:0.001072,(PAFTOL004648:0.002151,PAFTOL005047:0.001073):0.001070,(PAFTOL009289:0.002166,SRR8327214:0.000001):0.002149,PAFTOL004601:0.001079,PAFTOL004555:0.000001,PAFTOL008423:0.003227):0.001070,((SRR7905861:0.002215,PAFTOL004547:0.015630):0.002212,PAFTOL004665:0.004621):0.003219,PAFTOL004587:0.018309):0.001048):0.006105):0.004345):0.000867):0.001200):0.000684):0.002633):0.001815,PAFTOL004644:0.004507):0.001058,((PAFTOL009239:0.005479,(PAFTOL007498:0.002036,PAFTOL009259:0.001052):0.011255):0.002150,PAFTOL004563:0.015588):0.002133,PAFTOL009297:0.005421);
(((((PAFTOL004666:0.001420,PAFTOL009279:0.000001):0.009969,(PAFTOL004668:0.000001,PAFTOL004667:0.003774):0.001906):0.001406,PAFTOL004642:0.008542):0.001431,(PAFTOL008419:0.004248,(PAFTOL009219:0.005706,(PAFTOL009217:0.004266,PAFTOL004598:0.000001,PAFTOL004594:0.000001):0.001407):0.001423,(((PAFTOL004562:0.012824,((((((PAFTOL009287:0.008548,PAFTOL009203:0.004293):0.001368,(PAFTOL009291:0.011415,PAFTOL004625:0.005650):0.001405,(PAFTOL004638:0.008517,PAFTOL004560:0.000001):0.001405):0.001405,PAFTOL009227:0.004256,(PAFTOL005043:0.002830,PAFTOL004577:0.004241):0.002826,PAFTOL009195:0.008525):0.001402,PAFTOL004652:0.002842):0.001424,PAFTOL004617:0.007082):0.001391,PAFTOL004584:0.002823):0.001387):0.002846,(PAFTOL004600:0.010043,PAFTOL009283:0.005664,PAFTOL005035:0.005529):0.001360):0.001344,(((PAFTOL008417:0.004250,((PAFTOL008060:0.001408,PAFTOL009223:0.000001,(PAFTOL009295:0.006447,PAFTOL009241:0.000703):0.000706,(PAFTOL004552:0.001407,PAFTOL004624:0.002127):0.002121,PAFTOL004631:0.000001,PAFTOL009225:0.001415):0.002838,PAFTOL004664:0.000001,PAFTOL004591:0.001407,PAFTOL009293:0.000001,PAFTOL004590:0.000001):0.001418,PAFTOL008062:0.002856,PAFTOL009197:0.001643,PAFTOL004646:0.004253,((PAFTOL004653:0.010445,((PAFTOL009189:0.000001,PAFTOL005024:0.000001):0.008175,PAFTOL009191:0.003184):0.001590):0.009566,PAFTOL009199:0.004243,PAFTOL004554:0.001427):0.001424):0.001419,PAFTOL008063:0.001411):0.001400,PAFTOL009215:0.004284):0.002842,((PAFTOL013501:0.014369,PAFTOL004613:0.008441):0.001624,(PAFTOL009183:0.007036,(PAFTOL009179:0.011760,PAFTOL009181:0.001482):0.001428):0.001547):0.001479):0.001353):0.001308):0.012510,((((PAFTOL009175:0.161598,PAFTOL008436:0.000001):0.004318,((PAFTOL004644:0.004340,(PAFTOL004563:0.011689,PAFTOL009297:0.007286):0.010256):0.001421,((PAFTOL009259:0.001369,PAFTOL007498:0.011585):0.004371,PAFTOL009239:0.018393):0.004353):0.001374):0.005908,(((PAFTOL005169:0.018415,(PAFTOL004629:0.020290,(PAFTOL004567:0.017405,(PAFTOL004635:0.017964,(PAFTOL004568:0.018694,PAFTOL004634:0.016343):0.007471):0.007860):0.001434):0.000950):0.004702,(PAFTOL004603:0.007205,PAFTOL004604:0.005736):0.003466):0.003158,PAFTOL009221:0.009258):0.002483):0.003002,(PAFTOL008881:0.005759,(PAFTOL009255:0.004309,PAFTOL009257:0.001406):0.012998):0.001383):0.001547,((PAFTOL009281:0.015898,((PAFTOL008439:0.032864,SRR7905849:0.028481):0.002015,(SRR5137212:0.010369,(((PAFTOL009313:0.136163,(PAFTOL009321:0.040226,PAFTOL009319:0.037650):0.055112):0.022554,(((PAFTOL009269:0.008669,PAFTOL004571:0.007248,PAFTOL009267:0.005805,((PAFTOL009207:0.000001,PAFTOL004551:0.001441):0.004339,PAFTOL008084:0.005862,PAFTOL009285:0.010203):0.002877):0.001439,((PAFTOL009235:0.004348,((PAFTOL004610:0.000001,PAFTOL004611:0.000001):0.004337,PAFTOL004561:0.001439):0.002869):0.005081,(PAFTOL009237:0.010012,PAFTOL009253:0.003369):0.001650):0.005091,((((PAFTOL004657:0.006699,SRR7905862:0.042245):0.005141,PAFTOL004585:0.008883):0.001352,PAFTOL004566:0.002902,PAFTOL004661:0.007318):0.004404,PAFTOL004564:0.020764):0.001406):0.042565,PAFTOL004619:0.048520):0.001337):0.005339,PAFTOL004637:0.024500):0.006260):0.002169):0.009310):0.001365,((((PAFTOL009265:0.000001,PAFTOL009247:0.007497):0.009618,(SRR5036296:0.005680,PAFTOL009251:0.015077):0.004305,(PAFTOL004583:0.007141,PAFTOL009299:0.008586,(PAFTOL009245:0.001392,SRR5137211:0.004338):0.007186,(PAFTOL004553:0.004273,PAFTOL009187:0.011504):0.004304):0.001421,(((PAFTOL004626:0.004254,PAFTOL004605:0.005677,PAFTOL004639:0.001412):0.003820,(PAFTOL009249:0.001410,PAFTOL009301:0.005701,SRR5137213:0.002826):0.003291):0.002829,PAFTOL009263:0.006763):0.004736,(PAFTOL004632:0.000001,PAFTOL009303:0.007704):0.014347):0.001370,PAFTOL004597:0.014960,(((PAFTOL004555:0.000001,PAFTOL008423:0.000001,PAFTOL009209:0.000001,PAFTOL004601:0.001424):0.002853,(SRR8327214:0.001422,PAFTOL009289:0.001428,PAFTOL004648:0.000001,PAFTOL005047:0.002851):0.001423,PAFTOL004665:0.008604):0.007222,(PAFTOL004547:0.003505,SRR7905861:0.009180):0.005586):0.002818):0.006671,PAFTOL004574:0.012813):0.003153):0.001312,((PAFTOL004587:0.011155,(PAFTOL009243:0.010577,PAFTOL004593:0.008121):0.005227):0.003862,((PAFTOL005025:0.007746,PAFTOL005026:0.003696):0.018179,PAFTOL009205:0.010797):0.010796,PAFTOL004640:0.012949):0.001413,((((PAFTOL004573:0.012960,(PAFTOL004623:0.015399,((PAFTOL004662:0.000001,PAFTOL009271:0.003219):0.020320,PAFTOL004565:0.009643):0.001460):0.001717,PAFTOL004572:0.014341):0.001413,(PAFTOL004608:0.008533,PAFTOL004618:0.004251,PAFTOL008422:0.016300,PAFTOL004582:0.012817):0.002910,((PAFTOL004636:0.010198,PAFTOL008421:0.011706):0.002856,PAFTOL004627:0.012811):0.001614):0.002775,PAFTOL009193:0.020487):0.007210,(PAFTOL004596:0.011360,((PAFTOL004654:0.039001,PAFTOL004620:0.007288):0.014287,PAFTOL004578:0.010904):0.030729,((PAFTOL004556:0.004244,PAFTOL004647:0.005661):0.001361,PAFTOL009261:0.011235):0.010072):0.004341):0.019798,PAFTOL009185:0.014359,PAFTOL005042:0.000001);
((PAFTOL004573:0.007559,PAFTOL004654:0.009937):0.002364,(PAFTOL004572:0.006054,PAFTOL009193:0.004072):0.023505,(PAFTOL004578:0.010506,(PAFTOL004596:0.016622,((PAFTOL008422:0.003704,PAFTOL004636:0.014197,PAFTOL008421:0.016680):0.002031,((PAFTOL004662:0.008327,PAFTOL009271:0.010002):0.007803,(((PAFTOL009231:0.000001,(PAFTOL004660:0.005051,PAFTOL009229:0.002549):0.003729):0.001235,(PAFTOL004623:0.012385,PAFTOL004609:0.012864):0.000839):0.000676,(PAFTOL004649:0.005314,PAFTOL004658:0.001361):0.001679,PAFTOL004618:0.005829):0.003141,(((PAFTOL004647:0.003033,PAFTOL004556:0.011726):0.015440,PAFTOL004582:0.011405):0.012332,(PAFTOL004608:0.017355,(((PAFTOL009233:0.031280,(((PAFTOL009239:0.015529,((PAFTOL009259:0.000001,PAFTOL007498:0.005068):0.003756,PAFTOL009297:0.010085,PAFTOL004563:0.010005):0.001651):0.020266,PAFTOL008439:0.027920):0.003898,((PAFTOL004564:0.017776,((PAFTOL009237:0.008001,PAFTOL009253:0.012355,((PAFTOL009235:0.010121,(PAFTOL004610:0.005739,PAFTOL004611:0.000001):0.003662):0.003612,PAFTOL004561:0.012011):0.008725):0.003616,((PAFTOL009269:0.008491,PAFTOL009267:0.007281):0.004410,((PAFTOL009285:0.006085,PAFTOL008084:0.002184):0.001180,PAFTOL009207:0.007574,PAFTOL004551:0.010394):0.004321):0.008851,((PAFTOL004566:0.001649,(PAFTOL004585:0.009754,PAFTOL004661:0.005042):0.002827):0.002035,(PAFTOL004657:0.004734,SRR7905862:0.015260):0.004111):0.009101):0.001793):0.029404,((PAFTOL009247:0.000001,SRR7905849:0.021582):0.005876,(((PAFTOL009315:0.044593,(PAFTOL009321:0.028548,PAFTOL009319:0.019867):0.001317):0.055736,(PAFTOL009313:0.125250,PAFTOL009311:0.049081):0.015648):0.019045,PAFTOL004619:0.033694):0.017266):0.002858):0.007863):0.001975):0.003844,(((PAFTOL004567:0.032734,PAFTOL004633:0.006346):0.002898,(((PAFTOL005169:0.000001,PAFTOL009221:0.000001):0.005662,PAFTOL004604:0.030380):0.004374,PAFTOL004603:0.166604):0.004234,(PAFTOL004629:0.014282,PAFTOL009281:0.004730):0.001499):0.005378,((PAFTOL004640:0.022176,(((PAFTOL009205:0.002702,PAFTOL005026:0.003838):0.001334,PAFTOL005025:0.002467):0.005099,((PAFTOL004587:0.018582,(PAFTOL009243:0.003797,PAFTOL004593:0.000757):0.006786):0.000810,PAFTOL004574:0.008242):0.001551,((PAFTOL005042:0.000001,(SRR5036296:0.007182,SRR5137211:0.013832,PAFTOL009245:0.000001,PAFTOL009299:0.005279):0.000957,PAFTOL009251:0.006033):0.003866,(PAFTOL009257:0.002404,PAFTOL009255:0.002053):0.003639):0.000772,(PAFTOL009175:0.000001,PAFTOL008436:0.003107):0.006233):0.001523):0.000802,(((PAFTOL004626:0.006275,PAFTOL004605:0.003324):0.003212,(PAFTOL004639:0.018569,PAFTOL009263:0.002255,(SRR5137213:0.008025,PAFTOL009249:0.000001,PAFTOL009301:0.003628):0.001329):0.000929):0.004125,((PAFTOL004665:0.005065,(PAFTOL004547:0.011198,SRR7905861:0.009743):0.003007,((PAFTOL009289:0.001911,PAFTOL005047:0.002286,PAFTOL004648:0.000001):0.004275,(PAFTOL004601:0.001112,(PAFTOL008423:0.003987,PAFTOL004555:0.002208,PAFTOL009209:0.000001):0.003804):0.003257):0.001030):0.001150,PAFTOL009265:0.011091):0.001152,(PAFTOL004583:0.005754,(PAFTOL009187:0.004737,PAFTOL004553:0.008907):0.003441,PAFTOL004597:0.004099):0.002291,(PAFTOL009303:0.000001,PAFTOL004632:0.000001):0.009416):0.003719):0.000743,(((PAFTOL004635:0.036033,PAFTOL004634:0.002683):0.002462,PAFTOL004568:0.008538):0.004168,(PAFTOL008419:0.007862,(((((PAFTOL009219:0.003630,PAFTOL009179:0.031314,PAFTOL004594:0.005356,PAFTOL009241:0.003648,(PAFTOL005035:0.001222,(PAFTOL009215:0.006321,PAFTOL004600:0.000001):0.000718):0.000997,PAFTOL008063:0.000001,(PAFTOL004646:0.002531,PAFTOL009199:0.002510):0.001602,PAFTOL004590:0.000001):0.000837,(PAFTOL004599:0.004028,(PAFTOL009225:0.001247,PAFTOL004598:0.005019,((PAFTOL009197:0.000001,PAFTOL004591:0.003774):0.003780,PAFTOL009283:0.001241):0.003758,PAFTOL004664:0.000001,PAFTOL009293:0.000001,((PAFTOL008062:0.001368,PAFTOL009217:0.004509):0.002759,(PAFTOL009295:0.004637,(PAFTOL008060:0.001058,PAFTOL004552:0.000001,PAFTOL004624:0.004150,PAFTOL008417:0.000001,PAFTOL004631:0.000001):0.000800,PAFTOL004554:0.000001):0.002139):0.001067):0.004014,PAFTOL009223:0.001001):0.000783):0.002745,PAFTOL004642:0.002868):0.000651,((PAFTOL009181:0.011674,PAFTOL009183:0.005565):0.003075,(PAFTOL004667:0.006932,(PAFTOL004668:0.001667,PAFTOL004666:0.000001):0.001574):0.000586):0.000536,(PAFTOL004653:0.025851,PAFTOL004617:0.012915):0.003157,(PAFTOL005043:0.002173,PAFTOL004562:0.009698,(PAFTOL004584:0.006293,(PAFTOL009227:0.006293,((PAFTOL013501:0.002715,PAFTOL009191:0.002502,PAFTOL009195:0.013010):0.002587,PAFTOL004613:0.012761,(PAFTOL005024:0.001968,PAFTOL009189:0.003634):0.005879):0.004839):0.002469):0.007405,(((PAFTOL009287:0.001262,PAFTOL004638:0.004429):0.033571,PAFTOL009203:0.006785):0.013193,((PAFTOL004652:0.000001,PAFTOL004577:0.005069):0.003085,PAFTOL004560:0.000001):0.005922):0.022717,PAFTOL004625:0.006005):0.003877):0.001670,PAFTOL009279:0.001792):0.006489):0.000306):0.003296):0.008193):0.010990,((PAFTOL009185:0.002589,PAFTOL004644:0.020276):0.000748,PAFTOL008881:0.006095):0.000810):0.001951):0.000891):0.002880):0.001542,PAFTOL004620:0.014588):0.004333):0.004471):0.006634);
((PAFTOL009239:0.010380,((PAFTOL009259:0.000001,PAFTOL007498:0.000001):0.008863,PAFTOL009297:0.001403):0.002489):0.010587,(((((((((PAFTOL004555:0.003829,PAFTOL008423:0.001260):0.001276,PAFTOL009209:0.000001):0.001265,(SRR8327214:0.000001,PAFTOL009289:0.000001):0.006366,SRR7905861:0.002544,PAFTOL004648:0.001281,(PAFTOL004547:0.007762,PAFTOL005047:0.003858):0.001231):0.001269,PAFTOL004601:0.002543,PAFTOL004665:0.005105):0.002550,(PAFTOL009255:0.001257,PAFTOL009257:0.003843):0.011627,PAFTOL009233:0.019952):0.001266,(PAFTOL004574:0.007206,(PAFTOL004593:0.004584,PAFTOL009243:0.004368):0.007757):0.005660):0.001267,(((SRR5036296:0.005114,PAFTOL004583:0.001284,(SRR5137211:0.007741,PAFTOL009245:0.009000):0.002557,PAFTOL009299:0.006388,PAFTOL009263:0.002538,((PAFTOL009249:0.001266,PAFTOL009301:0.003817):0.001273,(PAFTOL004626:0.007761,PAFTOL004605:0.006470):0.001187):0.001268,PAFTOL009251:0.002539,PAFTOL009265:0.010335,PAFTOL004639:0.000001):0.001277,(PAFTOL004553:0.003743,PAFTOL009187:0.009117):0.009188):0.001106,(PAFTOL009303:0.000001,PAFTOL004632:0.000001):0.013119):0.007848,((PAFTOL005026:0.001278,PAFTOL009205:0.000001):0.001283,PAFTOL005025:0.001275):0.008992,PAFTOL004640:0.010352):0.001269,(PAFTOL004573:0.017015,((((((PAFTOL008421:0.011709,PAFTOL008422:0.005055,((PAFTOL004565:0.010679,PAFTOL004623:0.012929):0.003758,PAFTOL004627:0.010160):0.002677):0.002548,(PAFTOL009193:0.003861,PAFTOL004572:0.006426):0.007785):0.002581,(PAFTOL004596:0.000001,PAFTOL004578:0.007735):0.002541):0.002515,((PAFTOL004660:0.001274,PAFTOL009231:0.000001,PAFTOL004658:0.000001):0.002538,PAFTOL009229:0.006453,PAFTOL004609:0.000001,PAFTOL004649:0.001281):0.007715,(PAFTOL004556:0.001273,PAFTOL004647:0.001268,PAFTOL009261:0.005171):0.002545):0.002560,((PAFTOL004662:0.001218,PAFTOL009271:0.005182):0.007791,PAFTOL004620:0.006562):0.003781):0.001251,PAFTOL004654:0.011779):0.001280,(PAFTOL004618:0.012946,PAFTOL004582:0.003872,PAFTOL004608:0.010346):0.001265):0.002538,((PAFTOL004604:0.003822,PAFTOL004603:0.001276,(PAFTOL005169:0.000001,PAFTOL009221:0.000001):0.003824):0.007748,(PAFTOL004634:0.009102,PAFTOL004568:0.010423):0.003824):0.003831,(PAFTOL009175:0.008547,(((((((((PAFTOL009241:0.001280,PAFTOL009223:0.000001,PAFTOL009225:0.000001,PAFTOL009199:0.000001):0.001277,PAFTOL004646:0.001266):0.009090,(PAFTOL004666:0.001279,PAFTOL009279:0.001273):0.002580):0.001244,PAFTOL008419:0.000001):0.003804,(PAFTOL009179:0.009978,((PAFTOL004554:0.001317,(PAFTOL009217:0.003921,PAFTOL004600:0.000001,PAFTOL004594:0.002621,((PAFTOL009219:0.000001,PAFTOL008062:0.000001):0.007930,PAFTOL008063:0.003971):0.002615,PAFTOL004598:0.000001):0.001308,PAFTOL009215:0.000001):0.007242,PAFTOL005035:0.002605):0.003426):0.001086,PAFTOL009183:0.001296,((PAFTOL008417:0.002541,PAFTOL004631:0.000001,PAFTOL009295:0.001285,PAFTOL008060:0.000001,(PAFTOL004664:0.000001,PAFTOL004591:0.000001,PAFTOL004590:0.001270,PAFTOL009283:0.000001):0.002541):0.002554,PAFTOL004624:0.003836):0.003830):0.002636,PAFTOL004642:0.008950):0.001237,PAFTOL004667:0.001374):0.005097,(PAFTOL005042:0.000001,(((PAFTOL009191:0.002526,PAFTOL004577:0.001269,PAFTOL009189:0.001274,PAFTOL009227:0.002524,PAFTOL004613:0.002578,PAFTOL005043:0.000001,PAFTOL004653:0.008905,PAFTOL004562:0.001266,(PAFTOL004617:0.002526,PAFTOL004584:0.005122):0.005116,PAFTOL004625:0.002527,PAFTOL009195:0.001259,PAFTOL004560:0.005061,PAFTOL005024:0.003798,PAFTOL013501:0.002552):0.001260,PAFTOL009203:0.005102,(PAFTOL004652:0.004762,PAFTOL004638:0.002524):0.001593,(PAFTOL009287:0.003068,PAFTOL009291:0.000001):0.004553):0.002443,PAFTOL009197:0.009116):0.003216):0.003264):0.005112,(PAFTOL004633:0.018413,PAFTOL004567:0.017315):0.005041):0.001249,(PAFTOL004629:0.017621,PAFTOL004635:0.030077):0.002105,(((((PAFTOL009313:0.092685,PAFTOL009311:0.022555):0.012698,((SRR5137212:0.016263,PAFTOL004619:0.042597):0.003348,PAFTOL004637:0.018195):0.001444):0.002646,(PAFTOL009247:0.000001,SRR7905849:0.000001):0.024107):0.001963,(((((PAFTOL009237:0.006470,PAFTOL009253:0.002573):0.001699,(((PAFTOL004611:0.000001,PAFTOL004610:0.001277):0.001926,PAFTOL009235:0.001278):0.001926,PAFTOL004561:0.000001):0.004833):0.006315,(((PAFTOL004551:0.000001,PAFTOL009207:0.000001):0.010398,PAFTOL009267:0.002581):0.001275,PAFTOL004564:0.003846,PAFTOL004571:0.006457):0.001362):0.001299,(PAFTOL004566:0.002601,PAFTOL004661:0.006048,SRR7905862:0.001302):0.002893):0.001361,PAFTOL004657:0.003860,PAFTOL004585:0.002572):0.023346):0.017519,PAFTOL008439:0.014666):0.006882):0.001265,PAFTOL008436:0.005119):0.001266,PAFTOL004587:0.011609):0.001301,(PAFTOL004563:0.009927,PAFTOL004644:0.000001):0.001649);
((((((PAFTOL004590:0.000806,PAFTOL009283:0.000108):0.000697,PAFTOL009199:0.005670):0.001594,(PAFTOL009223:0.000001,PAFTOL004624:0.002409,PAFTOL009241:0.001606,PAFTOL004552:0.000001,PAFTOL004646:0.004039,PAFTOL009225:0.000804):0.000797,PAFTOL009293:0.000001):0.000800,PAFTOL009215:0.003216):0.000801,((PAFTOL004594:0.000803,PAFTOL009217:0.005630):0.000802,(PAFTOL009219:0.000001,(PAFTOL004598:0.008111,(PAFTOL004600:0.001607,PAFTOL004664:0.000001):0.000801,(PAFTOL008417:0.003696,PAFTOL008060:0.001616):0.002758):0.000388):0.000411,(PAFTOL013501:0.007269,((PAFTOL004599:0.002452,((((((SRR7905849:0.015816,(PAFTOL004619:0.016174,((((PAFTOL009285:0.002419,PAFTOL009207:0.000001,(PAFTOL004551:0.000808,PAFTOL008084:0.001616):0.000807):0.010216,PAFTOL004571:0.009435):0.003349,((PAFTOL009269:0.012381,PAFTOL009267:0.003260):0.004342,(PAFTOL004657:0.005691,((PAFTOL004661:0.010569,SRR7905862:0.002474,PAFTOL004585:0.002408):0.000656,PAFTOL004566:0.009595):0.000751):0.006435):0.000815,(PAFTOL004564:0.033666,((PAFTOL009237:0.000001,PAFTOL009253:0.002644):0.016638,((PAFTOL004561:0.000001,PAFTOL004611:0.000803,PAFTOL004610:0.003217):0.000762,PAFTOL009235:0.002452):0.003047):0.011384):0.000652):0.023951,((((PAFTOL009315:0.153273,PAFTOL009319:0.014941):0.015594,PAFTOL009321:0.036537):0.029179,(PAFTOL009311:0.059153,PAFTOL009313:0.079982):0.011643):0.007124,(SRR5137212:0.007245,PAFTOL004637:0.018060):0.011550):0.009952):0.007646):0.006029):0.020349,(((((PAFTOL005169:0.004409,PAFTOL009221:0.001633):0.000793,(PAFTOL004603:0.001618,PAFTOL004604:0.007321):0.001623):0.008929,(((PAFTOL005025:0.003877,PAFTOL005026:0.000001,PAFTOL009205:0.000001):0.005846,(PAFTOL009303:0.012212,(PAFTOL004597:0.010408,SRR5036296:0.002494):0.001015,PAFTOL005042:0.000829):0.000807):0.001588,SRR7905861:0.014828,PAFTOL009257:0.003253):0.000789):0.000853,PAFTOL004563:0.006466):0.001595,PAFTOL009175:0.013885,(PAFTOL004644:0.005825,((PAFTOL009297:0.002463,PAFTOL009239:0.013779):0.000853,PAFTOL009259:0.000001):0.000815):0.003250):0.010708):0.009441,PAFTOL008439:0.005631):0.001526,((((PAFTOL009261:0.011593,(PAFTOL009231:0.007668,PAFTOL004565:0.014312):0.001991):0.006141,PAFTOL004556:0.010850):0.002381,((PAFTOL004582:0.009135,PAFTOL004608:0.010692):0.001497,((((PAFTOL004649:0.000809,(PAFTOL009229:0.000001,PAFTOL004618:0.006502,(PAFTOL004660:0.002443,PAFTOL004658:0.004083):0.001610):0.001076):0.001072,PAFTOL004609:0.000001):0.001075,PAFTOL004627:0.008190):0.000804,((PAFTOL004620:0.009110,PAFTOL009193:0.003266):0.002425,((PAFTOL004662:0.012308,PAFTOL009271:0.003160):0.012591,PAFTOL004572:0.009077):0.001530,PAFTOL008422:0.009799,PAFTOL004636:0.007316,PAFTOL004623:0.010677):0.001606,(PAFTOL004654:0.000001,PAFTOL008421:0.014642,PAFTOL004573:0.006984):0.001519):0.001616):0.001710):0.000755,(PAFTOL004578:0.016609,PAFTOL004596:0.008005):0.004413):0.010497):0.003036,((PAFTOL009281:0.020643,PAFTOL004629:0.005121):0.007357,((PAFTOL004568:0.007866,(PAFTOL004635:0.019731,PAFTOL004634:0.000001):0.004844):0.007523,(PAFTOL004633:0.013190,PAFTOL004567:0.010763):0.002074):0.001081):0.004481):0.008165,PAFTOL008419:0.000001):0.000798):0.000809,(((PAFTOL004642:0.009896,(PAFTOL004625:0.007345,PAFTOL009191:0.003249):0.000732):0.003254,PAFTOL004652:0.004038):0.003228,(((PAFTOL009295:0.002231,PAFTOL009197:0.004814):0.002724,PAFTOL009183:0.000001):0.004602,PAFTOL009189:0.000001):0.005940,(PAFTOL004613:0.005740,(PAFTOL005024:0.011361,PAFTOL004584:0.007286,((PAFTOL009195:0.002400,((PAFTOL009203:0.001195,PAFTOL004560:0.002416):0.001211,PAFTOL005043:0.004038,PAFTOL009287:0.000001):0.002395,((((PAFTOL004668:0.000815,(PAFTOL004666:0.000001,PAFTOL004667:0.000001,PAFTOL009279:0.004847):0.001607):0.001592,PAFTOL004653:0.007308):0.000818,PAFTOL004631:0.004007):0.000778,PAFTOL004562:0.011415):0.000830):0.000802,(PAFTOL004617:0.009038,PAFTOL004638:0.003663):0.002778):0.000794,PAFTOL004577:0.000817,PAFTOL009179:0.005759):0.001201):0.001202):0.000799):0.000798):0.000802):0.001598,PAFTOL004554:0.000001,PAFTOL005035:0.005677):0.000895,PAFTOL008062:0.007196,PAFTOL008063:0.001622,PAFTOL004591:0.000001);
((PAFTOL004619:0.037379,((PAFTOL009313:0.097327,PAFTOL009311:0.045572):0.019240,(PAFTOL009321:0.031508,(PAFTOL009315:0.019779,PAFTOL009319:0.021191):0.007386):0.053209):0.013878):0.009335,((((PAFTOL009233:0.040638,PAFTOL008881:0.003127,PAFTOL009185:0.007575,((PAFTOL004640:0.007606,(SRR7905861:0.004562,PAFTOL004597:0.013797,(SRR8327214:0.012616,((PAFTOL009289:0.001506,PAFTOL004648:0.001521):0.001498,(PAFTOL004632:0.000001,PAFTOL009303:0.003278):0.009131):0.000004,PAFTOL008423:0.001897,PAFTOL009209:0.001502,PAFTOL004601:0.004523,PAFTOL004665:0.006258,PAFTOL005047:0.003011,PAFTOL004555:0.000001):0.001505):0.009123):0.003043,((((PAFTOL009243:0.007590,PAFTOL004593:0.003175):0.004610,(PAFTOL005025:0.002139,(PAFTOL005026:0.000001,PAFTOL009205:0.000001):0.016196):0.004519):0.008401,((PAFTOL004608:0.007281,PAFTOL004582:0.001509):0.006068,PAFTOL004647:0.025926,(PAFTOL004596:0.006585,((PAFTOL004618:0.002073,PAFTOL009229:0.006056):0.002002,(PAFTOL004660:0.004842,PAFTOL004658:0.002022):0.008621,PAFTOL009231:0.003664,PAFTOL004649:0.007321,((PAFTOL004623:0.008553,(PAFTOL004662:0.004248,PAFTOL009271:0.000001):0.015396,PAFTOL004573:0.008160,(PAFTOL004636:0.027472,PAFTOL004620:0.007420):0.001571,(PAFTOL008421:0.008551,PAFTOL004627:0.002464,PAFTOL004572:0.002219):0.010950):0.002241,PAFTOL004654:0.014592):0.002230):0.002268):0.006892):0.007695,((PAFTOL004633:0.012156,(PAFTOL004644:0.011620,(PAFTOL007498:0.000001,PAFTOL009259:0.002205):0.006936,PAFTOL009297:0.007480):0.005183,(PAFTOL004568:0.010728,PAFTOL004629:0.017235):0.002775,(PAFTOL004604:0.015117,PAFTOL004603:0.010459):0.001853,PAFTOL009221:0.021411,PAFTOL004567:0.009275,(((PAFTOL009293:0.002973,PAFTOL004591:0.000001,PAFTOL009199:0.000001,PAFTOL004590:0.005991):0.001984,PAFTOL009283:0.003974,(PAFTOL004624:0.003511,PAFTOL004631:0.001065):0.001113,PAFTOL008060:0.003143,((PAFTOL008063:0.000001,PAFTOL009219:0.002799,PAFTOL008062:0.002435):0.004531,PAFTOL004646:0.004515):0.001493,PAFTOL009241:0.004003):0.004515,PAFTOL008419:0.007787,(PAFTOL009203:0.001781,PAFTOL005024:0.005383,PAFTOL009287:0.005375,(PAFTOL004577:0.001953,PAFTOL004652:0.004079,PAFTOL004584:0.005862):0.001944,(PAFTOL004613:0.002256,PAFTOL009195:0.000001):0.003570,PAFTOL009291:0.005366,PAFTOL004625:0.005392,PAFTOL009227:0.006882):0.006866,(PAFTOL004617:0.005949,PAFTOL004653:0.005116):0.002555):0.006068):0.003040,(((PAFTOL004605:0.002232,PAFTOL009301:0.011691):0.002292,(PAFTOL004626:0.000001,PAFTOL004639:0.016111):0.005477):0.004528,((PAFTOL009187:0.003002,(PAFTOL004553:0.000001,(SRR5137211:0.005747,PAFTOL009245:0.000001):0.001908,PAFTOL005042:0.006144):0.001425):0.001516,(PAFTOL004583:0.002002,SRR5036296:0.007326):0.004044):0.003029):0.001491):0.006005):0.004542,PAFTOL008436:0.010819):0.002973):0.003038):0.003549,((PAFTOL004587:0.020280,PAFTOL004574:0.009407):0.007851,((PAFTOL009255:0.003885,PAFTOL009257:0.005415):0.010678,PAFTOL008439:0.009677):0.003706):0.001824):0.005575,SRR7905849:0.017038):0.004448,((((PAFTOL009267:0.009816,PAFTOL009269:0.014537):0.008496,(PAFTOL004551:0.006082,(PAFTOL009207:0.007183,PAFTOL009285:0.004505,PAFTOL008084:0.000001):0.001474):0.007605):0.001527,PAFTOL004571:0.012224):0.001468,((PAFTOL004657:0.006063,(PAFTOL004566:0.000001,SRR7905862:0.003118,PAFTOL004585:0.003662,PAFTOL004661:0.004041):0.001951):0.004548,(PAFTOL009235:0.000001,PAFTOL004610:0.000001,PAFTOL004561:0.009461,PAFTOL004611:0.002992,PAFTOL009253:0.009037):0.009065):0.001510):0.018526):0.010107,(SRR5137212:0.027723,PAFTOL004637:0.021695):0.005857);
((PAFTOL009191:0.005450,PAFTOL008417:0.000001):0.001355,((((((PAFTOL009303:0.014708,PAFTOL009281:0.018805):0.012325,(PAFTOL009181:0.000001,PAFTOL009179:0.005518,PAFTOL009183:0.000001):0.002339):0.006380,PAFTOL013501:0.005619,PAFTOL004562:0.009694):0.015108,PAFTOL009197:0.000001):0.025935,PAFTOL009293:0.010369):0.014927,PAFTOL004590:0.000001,PAFTOL004664:0.001388):0.002711,PAFTOL004591:0.000001,PAFTOL009223:0.001365,(PAFTOL004646:0.000001,PAFTOL004617:0.006871):0.001355,PAFTOL004631:0.000001,PAFTOL004624:0.001355,PAFTOL004584:0.002718,(PAFTOL009189:0.001398,PAFTOL005024:0.001630):0.006573,(PAFTOL004598:0.004150,PAFTOL008062:0.000001,PAFTOL009217:0.005829,PAFTOL004594:0.004095):0.001356,PAFTOL009295:0.000001,PAFTOL004554:0.001527,PAFTOL008060:0.001362,PAFTOL009241:0.002879,PAFTOL009283:0.001354,PAFTOL009199:0.000001,PAFTOL004600:0.000001,((PAFTOL004560:0.002746,PAFTOL009203:0.004109):0.004103,(PAFTOL009287:0.004117,PAFTOL009291:0.004135):0.002709,(PAFTOL004638:0.000001,PAFTOL004577:0.000001,PAFTOL005043:0.000001):0.001354):0.001356,(PAFTOL004625:0.001358,PAFTOL009227:0.006866,PAFTOL004652:0.000001):0.001358,PAFTOL009195:0.002719,PAFTOL009225:0.002714,PAFTOL005035:0.003306,(PAFTOL004552:0.002727,(((PAFTOL004633:0.009637,PAFTOL004567:0.008375,(PAFTOL004635:0.008515,PAFTOL004634:0.005479,PAFTOL004568:0.009714):0.004105):0.005443,PAFTOL004599:0.016318,PAFTOL004629:0.011012,((PAFTOL009185:0.016655,(PAFTOL009257:0.001351,(PAFTOL008436:0.004099,PAFTOL009255:0.000001):0.001359):0.001372,((PAFTOL004563:0.002107,PAFTOL004644:0.000001):0.003600,PAFTOL008881:0.006952):0.001361,(((PAFTOL004604:0.005469,PAFTOL004603:0.000001):0.001353,(PAFTOL005169:0.053122,PAFTOL009221:0.000001):0.006885):0.004117,(PAFTOL009239:0.000001,PAFTOL009259:0.010173):0.007915,(((PAFTOL009265:0.010797,((((PAFTOL004547:0.007581,(PAFTOL004626:0.006305,PAFTOL009301:0.005858):0.003180):0.001538,PAFTOL009263:0.005496,(PAFTOL009249:0.002858,(PAFTOL004605:0.006831,PAFTOL004639:0.000001):0.002730):0.001366):0.001371,PAFTOL004632:0.001369):0.001361,PAFTOL004583:0.001362,(PAFTOL005042:0.002750,(PAFTOL009245:0.001892,SRR5137211:0.003774):0.003853,(PAFTOL009299:0.000001,SRR5036296:0.000001):0.005495):0.002741,PAFTOL009251:0.034774):0.001360,(PAFTOL004553:0.008248,PAFTOL009187:0.001377):0.001354):0.001353,(SRR7905861:0.008250,((SRR8327214:0.000001,PAFTOL009289:0.000001):0.006851,PAFTOL004555:0.001364,PAFTOL009209:0.000001,PAFTOL008423:0.000001,(PAFTOL004665:0.005465,PAFTOL004601:0.004101,(PAFTOL005047:0.001359,PAFTOL004648:0.000001):0.005470):0.001359):0.001363,PAFTOL004597:0.001381):0.001376):0.004140,(PAFTOL009243:0.002726,(PAFTOL004574:0.006942,PAFTOL004587:0.005523):0.002715,PAFTOL004593:0.005473):0.002738):0.001351):0.001365):0.001361,(PAFTOL004640:0.011046,(PAFTOL009233:0.020890,(((PAFTOL009247:0.000001,SRR7905849:0.000001):0.013649,(PAFTOL004619:0.027142,(((PAFTOL009313:0.105020,PAFTOL009311:0.052402):0.018817,((PAFTOL009315:0.017881,PAFTOL009319:0.062857):0.036060,PAFTOL009321:0.029284):0.048401):0.016811,(((((PAFTOL009235:0.004093,PAFTOL004611:0.000001):0.001357,(PAFTOL004561:0.000001,PAFTOL004610:0.000001):0.005464,PAFTOL009237:0.019746,PAFTOL009253:0.004086):0.004056,((PAFTOL009207:0.000001,PAFTOL004551:0.002726):0.004108,PAFTOL009269:0.005428,PAFTOL009267:0.006937):0.002747):0.008226,(PAFTOL004585:0.002718,((PAFTOL004657:0.011297,PAFTOL004571:0.005498):0.001335,PAFTOL004566:0.000001,(PAFTOL004564:0.012860,PAFTOL004661:0.034740):0.020426,SRR7905862:0.000001,PAFTOL009285:0.009619):0.001355):0.002770):0.024763,PAFTOL004637:0.017060):0.005269,SRR5137212:0.007564):0.012140):0.013040):0.005629,PAFTOL008439:0.006951,((PAFTOL009229:0.005716,PAFTOL004649:0.006672):0.008302,((PAFTOL004658:0.004448,(PAFTOL009231:0.064516,PAFTOL004660:0.005019):0.001356,PAFTOL004609:0.001382,PAFTOL004618:0.001167):0.008094,((PAFTOL004582:0.002723,PAFTOL004608:0.005462):0.001361,(PAFTOL009261:0.006286,(PAFTOL004647:0.000001,PAFTOL004556:0.006436):0.008842):0.003271,(PAFTOL004578:0.013893,PAFTOL004596:0.004145):0.001306,(((PAFTOL009193:0.008825,PAFTOL004572:0.009750):0.002656,PAFTOL004620:0.006899):0.004082,((PAFTOL009271:0.006923,PAFTOL004662:0.001350):0.005512,PAFTOL004573:0.015151,PAFTOL004654:0.002762):0.001355,(PAFTOL008421:0.019572,(PAFTOL004623:0.005532,(PAFTOL008422:0.004166,PAFTOL004565:0.010213):0.001262):0.004231,(PAFTOL004636:0.015204,PAFTOL004627:0.005595):0.002766):0.001257):0.002714):0.007949):0.000206):0.005654):0.001327):0.001385):0.001372,((PAFTOL005026:0.000001,PAFTOL009205:0.000001):0.001300,PAFTOL005025:0.007293):0.006932):0.002718):0.005485,((PAFTOL009215:0.004093,(PAFTOL009219:0.001424,PAFTOL008063:0.002748):0.002737):0.002743,PAFTOL008419:0.004079,PAFTOL004613:0.004084,((PAFTOL004666:0.000001,PAFTOL009279:0.001359):0.003632,PAFTOL004668:0.000001):0.001810):0.001356,PAFTOL004642:0.004145,PAFTOL004653:0.017987):0.001353):0.001357);
((PAFTOL009223:0.034946,PAFTOL004624:0.015200):0.009803,PAFTOL004631:0.000001,((PAFTOL008062:0.006408,PAFTOL009215:0.008447):0.000867,PAFTOL004594:0.000001,(PAFTOL004646:0.001653,PAFTOL004590:0.000001):0.003184,((PAFTOL004554:0.001534,PAFTOL008417:0.032005,PAFTOL004664:0.004001):0.002600,PAFTOL009225:0.011037):0.003530,(((PAFTOL004617:0.012151,(PAFTOL009195:0.003914,PAFTOL009291:0.000001,PAFTOL009287:0.024308,PAFTOL004625:0.023135):0.000756):0.001518,((PAFTOL004577:0.001611,(PAFTOL004652:0.001149,(((PAFTOL004562:0.007286,PAFTOL009217:0.004206):0.003557,PAFTOL005035:0.001849):0.001462,(PAFTOL004560:0.000001,PAFTOL009203:0.015153):0.006410):0.006376,PAFTOL009227:0.000001):0.001374):0.005353,((((PAFTOL009199:0.002104,PAFTOL004591:0.001612):0.005869,PAFTOL009197:0.000001,(PAFTOL005043:0.007596,PAFTOL004584:0.006440):0.002301,PAFTOL004613:0.002407):0.004574,((((PAFTOL009221:0.024515,(PAFTOL004604:0.009566,(PAFTOL005169:0.014014,PAFTOL004603:0.000001):0.003764):0.003500):0.002603,(PAFTOL009281:0.009350,PAFTOL004629:0.013362):0.009931):0.000114,(((PAFTOL004568:0.020301,PAFTOL004634:0.010077):0.008039,PAFTOL004633:0.014230):0.000405,PAFTOL004567:0.009690):0.001585):0.007198,((PAFTOL008881:0.014433,((PAFTOL009247:0.036966,(PAFTOL004564:0.031958,((((PAFTOL009253:0.001772,PAFTOL009237:0.012309):0.002322,(PAFTOL009235:0.000001,PAFTOL004610:0.002727,PAFTOL004611:0.000001):0.006976):0.003063,PAFTOL004561:0.004795):0.010705,((((PAFTOL009269:0.008887,((PAFTOL009207:0.030720,PAFTOL004551:0.005113):0.003795,(PAFTOL009285:0.006167,PAFTOL008084:0.000792):0.002301):0.003103):0.000698,PAFTOL009267:0.009043):0.002490,PAFTOL004571:0.010546):0.000894,((SRR7905862:0.019383,PAFTOL004585:0.004845):0.001564,(PAFTOL004657:0.006424,PAFTOL004566:0.002183,PAFTOL004661:0.007324):0.000786):0.003776):0.001423):0.002662):0.020299):0.011909,((PAFTOL004619:0.034672,PAFTOL004637:0.017321):0.011817,((PAFTOL009315:0.095823,PAFTOL009319:0.043025):0.029030,(PAFTOL009313:0.103082,PAFTOL009311:0.043785):0.027749):0.009688,SRR5137212:0.035117):0.016264):0.011555):0.000979,(((PAFTOL009193:0.027180,PAFTOL004572:0.005211):0.013484,((((PAFTOL004600:0.004300,PAFTOL008419:0.016718):0.022047,PAFTOL009297:0.022808):0.002185,PAFTOL004644:0.017131,(((PAFTOL009299:0.029543,PAFTOL009251:0.008315):0.025194,(PAFTOL004553:0.008780,PAFTOL004583:0.006535):0.007964):0.006670,(PAFTOL004565:0.042275,(PAFTOL009231:0.009434,PAFTOL004623:0.017263):0.001477):0.006581):0.011112):0.003338,PAFTOL009289:0.036677):0.013594):0.005406,((PAFTOL004640:0.017258,PAFTOL005026:0.006622):0.003889,(PAFTOL004574:0.009757,((PAFTOL004601:0.011632,((PAFTOL005047:0.002851,(PAFTOL004547:0.012418,PAFTOL004665:0.000001):0.008299):0.002836,PAFTOL004648:0.008073,SRR8327214:0.020190):0.006234,SRR7905861:0.014706):0.000695,PAFTOL004597:0.012089,(PAFTOL008423:0.002809,(PAFTOL009209:0.000958,PAFTOL004555:0.019691):0.002069):0.007977):0.006265):0.004109,(PAFTOL009185:0.015792,((PAFTOL009265:0.013772,(PAFTOL004632:0.002504,PAFTOL009303:0.005286):0.007576,PAFTOL009187:0.009956):0.004057,((SRR5036296:0.006245,(PAFTOL009245:0.046860,SRR5137211:0.001532):0.004756):0.002933,PAFTOL005042:0.000001,(((PAFTOL009301:0.042418,PAFTOL009249:0.007694):0.008705,PAFTOL009263:0.006211,SRR5137213:0.007780):0.002532,(PAFTOL004626:0.004508,PAFTOL004605:0.006456):0.001512):0.003419):0.005968):0.002863):0.003096,(PAFTOL009257:0.005050,PAFTOL009255:0.005606):0.012851):0.003128,PAFTOL008439:0.011441,(((((PAFTOL004582:0.008896,PAFTOL004608:0.008046):0.001427,(PAFTOL004620:0.009643,((PAFTOL004636:0.022470,PAFTOL004573:0.012039):0.001043,(((PAFTOL008422:0.010152,PAFTOL004627:0.007328):0.005823,(PAFTOL008421:0.012386,PAFTOL004654:0.013132):0.000844):0.001029,(PAFTOL004596:0.011957,PAFTOL004578:0.012732):0.003848):0.001298,PAFTOL004660:0.006488):0.000789,((PAFTOL009229:0.003997,PAFTOL004609:0.000001):0.003187,(PAFTOL004658:0.007719,PAFTOL004618:0.000870):0.000863,PAFTOL004649:0.004037):0.002632):0.001818):0.000938,(PAFTOL004662:0.005348,PAFTOL009271:0.001511):0.010179):0.003554,((PAFTOL009261:0.029214,PAFTOL004556:0.000001):0.013532,PAFTOL004647:0.000001):0.014828):0.004136,((PAFTOL009233:0.033772,(PAFTOL009239:0.013500,((((PAFTOL004635:0.050743,PAFTOL005025:0.010016):0.011694,PAFTOL007498:0.008370):0.016941,PAFTOL009259:0.004561):0.001590,PAFTOL004563:0.011531):0.002699):0.008359):0.001493,PAFTOL009205:0.014139):0.002623):0.013741,((PAFTOL009175:0.074366,PAFTOL008436:0.008394):0.005317,((PAFTOL004593:0.006981,PAFTOL009243:0.006662):0.004621,PAFTOL004587:0.012724):0.003982):0.004034):0.001588):0.002654):0.030720):0.009082,((PAFTOL004552:0.000001,PAFTOL004667:0.000001):0.004739,PAFTOL004666:0.004524,(PAFTOL009179:0.012446,PAFTOL009279:0.000001):0.017047):0.003151,((PAFTOL013501:0.013495,PAFTOL009191:0.037584):0.002956,PAFTOL004653:0.010447):0.006599,PAFTOL004642:0.006109):0.015620,((PAFTOL009189:0.002159,PAFTOL005024:0.003541):0.010925,((PAFTOL009219:0.001150,PAFTOL008063:0.000001):0.008592,PAFTOL009283:0.003991):0.002348):0.003855):0.002566,PAFTOL004668:0.000001,PAFTOL009295:0.004191,PAFTOL008060:0.000001,PAFTOL004599:0.004659):0.001249,PAFTOL009183:0.015769):0.005036,PAFTOL009241:0.003257):0.000894);
(((((((PAFTOL004644:0.019353,PAFTOL004563:0.007066):0.010046,(PAFTOL004568:0.010364,(PAFTOL004635:0.015431,PAFTOL004634:0.000001):0.006199):0.022539):0.003098,(PAFTOL009175:0.012501,PAFTOL008436:0.002652):0.006550):0.002493,(PAFTOL004574:0.020963,((((PAFTOL004629:0.020163,(((PAFTOL004582:0.026320,(((PAFTOL004618:0.001442,PAFTOL004609:0.002169):0.002157,((PAFTOL009231:0.006390,PAFTOL004654:0.007977):0.003892,PAFTOL009229:0.003359,(PAFTOL004658:0.013813,PAFTOL004660:0.004551):0.002272):0.003356,PAFTOL004649:0.007194):0.002864,((PAFTOL004578:0.017716,((PAFTOL004556:0.000001,PAFTOL009261:0.009375):0.009004,PAFTOL004647:0.004095):0.006228):0.002839,(((PAFTOL009271:0.000001,PAFTOL004662:0.000001):0.009134,PAFTOL004620:0.007233,PAFTOL008421:0.016016,PAFTOL004572:0.010146):0.001447,((PAFTOL009193:0.016526,PAFTOL004627:0.018954):0.007503,PAFTOL004608:0.006733,(PAFTOL004636:0.007885,PAFTOL008422:0.011861):0.003922):0.004283):0.001428,PAFTOL004573:0.025150):0.001425,(PAFTOL004565:0.013029,PAFTOL004623:0.008201):0.006849):0.008091):0.005391,(PAFTOL004603:0.012173,PAFTOL008881:0.011795):0.004905):0.004123,PAFTOL009185:0.017588):0.002050):0.005972,((PAFTOL009239:0.016907,PAFTOL009297:0.011781):0.001253,(PAFTOL007498:0.000001,PAFTOL009259:0.000001):0.007342):0.007853):0.000830,(PAFTOL009243:0.005838,PAFTOL004593:0.007391):0.013409):0.002276,(PAFTOL008439:0.020183,((PAFTOL009247:0.000001,SRR7905849:0.014526):0.007022,((PAFTOL009267:0.012820,((PAFTOL009269:0.010292,((PAFTOL008084:0.001463,(PAFTOL004551:0.000001,PAFTOL009207:0.000001):0.014523,PAFTOL009285:0.010120):0.004772,PAFTOL004564:0.027978):0.007567):0.003038,((PAFTOL009237:0.007389,PAFTOL009235:0.013812,(PAFTOL004561:0.009463,PAFTOL009253:0.016147):0.009213):0.007001,(PAFTOL004566:0.012871,SRR7905862:0.018670,(PAFTOL004585:0.000001,PAFTOL004657:0.005486):0.002998):0.009189):0.004717):0.005623):0.048216,((PAFTOL004637:0.034365,(((PAFTOL009321:0.100700,PAFTOL009315:0.039280):0.016053,PAFTOL009319:0.033897):0.057905,(PAFTOL009313:0.149241,PAFTOL009311:0.054643):0.015530):0.015701):0.009140,PAFTOL004619:0.026304):0.003013):0.004863):0.012074):0.005784):0.005556):0.012661):0.002277,((PAFTOL009205:0.004314,PAFTOL005025:0.008644,PAFTOL005026:0.000001):0.004347,PAFTOL004587:0.016133):0.002852,(((PAFTOL005042:0.000001,(((SRR5137213:0.000001,PAFTOL009301:0.000001):0.008733,PAFTOL009249:0.009163,(PAFTOL004605:0.008781,PAFTOL004626:0.005550,PAFTOL004639:0.004407):0.001445):0.004260,(PAFTOL009251:0.004586,PAFTOL009299:0.004575):0.004536,PAFTOL004583:0.003730,(SRR5137211:0.017573,PAFTOL009245:0.006476):0.007525):0.002689):0.002687,((PAFTOL004648:0.001363,PAFTOL005047:0.003691,PAFTOL004665:0.007424,((SRR8327214:0.004030,SRR7905861:0.005423):0.005444,(PAFTOL004601:0.004372,PAFTOL008423:0.000001,PAFTOL004555:0.001851,PAFTOL009209:0.000001):0.001440):0.000758):0.000637,PAFTOL004597:0.022188):0.001341,PAFTOL009303:0.004306,PAFTOL004632:0.000001,(PAFTOL009289:0.004568,PAFTOL004547:0.009021,(PAFTOL004553:0.013847,SRR5036296:0.037279):0.002312,PAFTOL009265:0.000001):0.004542,PAFTOL009187:0.003729):0.005609,PAFTOL004633:0.008733):0.002815,((((PAFTOL004653:0.011614,(PAFTOL004625:0.000001,PAFTOL009291:0.009350,PAFTOL009287:0.004328):0.001430,PAFTOL009227:0.000001,((PAFTOL009195:0.016997,PAFTOL004617:0.003906):0.002052,(PAFTOL004652:0.007235,PAFTOL004577:0.001460):0.001420):0.001435,((PAFTOL004560:0.009462,PAFTOL009203:0.001866):0.003716,PAFTOL013501:0.018967):0.001434,PAFTOL005043:0.000001):0.002883,PAFTOL004584:0.008741,(PAFTOL004668:0.005674,((PAFTOL004666:0.000001,PAFTOL009279:0.000001):0.003459,PAFTOL004667:0.011458):0.001751):0.003458):0.001337,PAFTOL009183:0.013100):0.004397,((((PAFTOL009189:0.004549,PAFTOL005024:0.000001):0.014684,PAFTOL004613:0.010194,PAFTOL004599:0.002879,(PAFTOL009191:0.007218,(((((PAFTOL009293:0.005877,(PAFTOL005035:0.003505,((PAFTOL009197:0.061877,(PAFTOL004552:0.000001,PAFTOL008417:0.000001):0.006247):0.005016,PAFTOL009181:0.011557):0.002324):0.004459):0.001178,PAFTOL009179:0.000001):0.000009,(SRR5137212:0.046944,PAFTOL008060:0.002270):0.002261,PAFTOL009219:0.000001):0.077750,PAFTOL004594:0.002878,PAFTOL004600:0.001434):0.001434,((PAFTOL004646:0.004305,PAFTOL004631:0.000001,PAFTOL004554:0.000001):0.007200,PAFTOL009295:0.000001,((PAFTOL008063:0.000001,PAFTOL008062:0.000001):0.000023,PAFTOL009215:0.001866):0.002843):0.001433,((PAFTOL004590:0.000001,PAFTOL009283:0.000001,PAFTOL004591:0.004131,PAFTOL004664:0.000001):0.002713,(PAFTOL004598:0.008719,PAFTOL009217:0.002893):0.002894):0.001342):0.001342):0.001322,PAFTOL009199:0.002923):0.001352,PAFTOL004642:0.011647):0.001278,((PAFTOL009241:0.004235,(PAFTOL004624:0.004285,PAFTOL009223:0.003630,PAFTOL009225:0.001812):0.004284):0.001438,PAFTOL008419:0.005811):0.001413):0.001397):0.006784,(PAFTOL004604:0.013123,(PAFTOL005169:0.009144,PAFTOL009221:0.002818):0.002953):0.001431):0.001456,(PAFTOL009257:0.001761,PAFTOL009255:0.007192):0.008945):0.001069,PAFTOL004567:0.012021,PAFTOL004640:0.014851);
(((PAFTOL004564:0.013197,(PAFTOL004561:0.028245,PAFTOL009253:0.025241):0.031293):0.057766,(((((PAFTOL004608:0.004425,PAFTOL004582:0.007783):0.003835,(((PAFTOL009261:0.009369,(PAFTOL004647:0.001285,PAFTOL004556:0.001383):0.010371):0.008663,((PAFTOL004618:0.002727,PAFTOL004609:0.001320):0.003114,((PAFTOL004649:0.003314,(PAFTOL009229:0.007830,(((PAFTOL004572:0.010165,PAFTOL009193:0.007884):0.001125,PAFTOL004620:0.009099):0.006606,((((PAFTOL004627:0.017355,PAFTOL004623:0.008963):0.001007,(PAFTOL004565:0.014475,PAFTOL008421:0.018028,(PAFTOL004636:0.014509,PAFTOL008422:0.012022):0.003979):0.002175):0.007901,(PAFTOL004654:0.007912,(PAFTOL004662:0.000001,(PAFTOL009267:0.517637,PAFTOL009271:0.000001):0.004626):0.003097):0.007990):0.002427,PAFTOL004573:0.015971):0.003649):0.003939):0.001074,(PAFTOL009231:0.015887,PAFTOL004658:0.002211):0.001097):0.001102,PAFTOL004660:0.006664):0.001313):0.004466):0.011144,(PAFTOL004596:0.006831,PAFTOL004578:0.012233):0.003185):0.001711):0.009504,(((((PAFTOL004642:0.002204,(((PAFTOL005035:0.002218,(PAFTOL008063:0.004432,PAFTOL004600:0.000001,PAFTOL008062:0.002209,((PAFTOL009175:0.049138,PAFTOL009295:0.003391):0.031897,PAFTOL004554:0.000001):0.001102,((PAFTOL004590:0.000001,PAFTOL004664:0.000001,PAFTOL004591:0.000001,PAFTOL009199:0.001102,PAFTOL009197:0.002207,PAFTOL009293:0.000001):0.001102,PAFTOL009283:0.000001):0.002211,PAFTOL008417:0.000001,PAFTOL004646:0.002206,(PAFTOL004552:0.016895,PAFTOL004624:0.000001):0.001101,PAFTOL004631:0.001102):0.001103,((PAFTOL009223:0.000001,PAFTOL009241:0.000001):0.003324,PAFTOL009215:0.001107):0.001099,PAFTOL009225:0.004421,(PAFTOL004594:0.002211,PAFTOL004598:0.006682,PAFTOL009219:0.002213,PAFTOL009217:0.006722):0.002211,PAFTOL008060:0.002207):0.004446,PAFTOL004599:0.007791):0.006709,PAFTOL004667:0.004432,PAFTOL004666:0.002209,PAFTOL009279:0.000001):0.001101,((PAFTOL009181:0.004423,PAFTOL009183:0.005537):0.003328,PAFTOL009179:0.000001,(PAFTOL009191:0.006636,((PAFTOL004584:0.004417,(PAFTOL009227:0.002201,(((PAFTOL004652:0.003325,PAFTOL004577:0.002199):0.002206,(PAFTOL004560:0.002204,PAFTOL009203:0.001100):0.004427):0.001096,(PAFTOL009291:0.001094,PAFTOL009287:0.001105):0.004421):0.001101,(PAFTOL005043:0.001097,PAFTOL009195:0.000001,PAFTOL004638:0.000001):0.001099):0.002202,PAFTOL004625:0.005516):0.002217,(PAFTOL004562:0.002211,PAFTOL004617:0.004428):0.002217):0.001094,PAFTOL004653:0.011195,((PAFTOL005024:0.000001,PAFTOL009189:0.000001):0.004425,PAFTOL013501:0.003311):0.001107):0.001097,PAFTOL004668:0.000001,PAFTOL008419:0.001099,PAFTOL004613:0.011122):0.001099,PAFTOL005042:0.001137):0.009076,((((PAFTOL004604:0.007785,PAFTOL004603:0.004441):0.001096,(PAFTOL005169:0.002218,PAFTOL009221:0.001092):0.005554):0.001124,((PAFTOL004633:0.008946,PAFTOL004567:0.011098):0.001193,((PAFTOL004635:0.007611,PAFTOL004568:0.006220):0.005484,PAFTOL004634:0.009132):0.006131):0.005574):0.002395,(PAFTOL009281:0.002412,PAFTOL004629:0.007607):0.003320):0.003017):0.003384,((((PAFTOL004574:0.004438,(PAFTOL004593:0.006677,PAFTOL009243:0.008929):0.003329):0.005535,(PAFTOL008436:0.010025,(((PAFTOL009209:0.002200,PAFTOL004555:0.000001,PAFTOL008423:0.000001):0.005540,(PAFTOL004665:0.004465,(((PAFTOL009289:0.000001,SRR8327214:0.001221):0.001207,PAFTOL004648:0.003326):0.003700,PAFTOL005047:0.005569):0.004988):0.001187,PAFTOL004601:0.003315):0.002445,(SRR7905861:0.003508,PAFTOL004547:0.004542):0.010561,((((SRR5036296:0.005391,PAFTOL009251:0.000001):0.004437,(PAFTOL009299:0.016880,(SRR5137211:0.007541,PAFTOL009245:0.001109):0.001092):0.001100):0.001092,PAFTOL004597:0.008904):0.001109,((PAFTOL009187:0.004438,PAFTOL004553:0.001096):0.002210,(PAFTOL009303:0.009612,PAFTOL004632:0.000001):0.005521,(((PAFTOL004639:0.004432,PAFTOL004626:0.002215):0.001086,SRR5137213:0.000001,(PAFTOL004605:0.004462,PAFTOL009301:0.005577):0.001065,PAFTOL009263:0.002205):0.002193,PAFTOL009249:0.006697):0.003322,PAFTOL004583:0.004421):0.001099,PAFTOL009265:0.007786):0.002202,PAFTOL004587:0.011121):0.001386,PAFTOL004640:0.003312):0.001404):0.001515,((PAFTOL009205:0.002212,PAFTOL005026:0.002224):0.001040,PAFTOL005025:0.005592):0.007757):0.001399,(PAFTOL009255:0.003298,PAFTOL009257:0.004468):0.007892):0.005519,(PAFTOL009233:0.019139,((PAFTOL004644:0.016908,PAFTOL004563:0.004448):0.002220,(PAFTOL009239:0.012308,(PAFTOL009259:0.000001,PAFTOL007498:0.000001):0.005556,PAFTOL009297:0.003323):0.001109):0.005843):0.003179):0.002749,PAFTOL009185:0.009131):0.001848,PAFTOL008881:0.015514):0.007219):0.016955,PAFTOL008439:0.011566):0.016483,(PAFTOL009247:0.000001,SRR7905849:0.000001):0.025507):0.005582):0.001668,(SRR5137212:0.000001,PAFTOL004637:0.013263):0.004389,((PAFTOL009321:0.029342,(PAFTOL009315:0.089263,PAFTOL009319:0.020675):0.033286):0.039329,(PAFTOL009313:0.076018,PAFTOL009311:0.041777):0.030689):0.066603);
((PAFTOL009225:0.000001,(((PAFTOL005042:0.000001,((PAFTOL004577:0.006242,PAFTOL004652:0.002056):0.004119,(PAFTOL004562:0.012558,PAFTOL009227:0.000001):0.001535,((PAFTOL009195:0.004634,PAFTOL004617:0.006182,(PAFTOL005024:0.000001,PAFTOL009189:0.000001):0.007739,PAFTOL004668:0.000001,(PAFTOL008419:0.001523,PAFTOL004599:0.009356):0.001552,((PAFTOL009291:0.001549,(PAFTOL004560:0.000001,PAFTOL009203:0.007810):0.003084,PAFTOL009287:0.009334):0.001543,PAFTOL004625:0.009389):0.001534,PAFTOL004666:0.004671,PAFTOL004584:0.009327,(PAFTOL009279:0.006172,PAFTOL013501:0.003110,PAFTOL004667:0.000001):0.001535):0.003083,PAFTOL004638:0.004640):0.001540,PAFTOL005043:0.001551):0.001535,(PAFTOL004653:0.003155,PAFTOL004613:0.015959):0.001483,PAFTOL009191:0.007791):0.001539,(((PAFTOL005169:0.000001,PAFTOL009221:0.003085):0.008953,(((((((PAFTOL004637:0.003087,PAFTOL004619:0.023997,((PAFTOL009253:0.014308,(PAFTOL008084:0.001534,PAFTOL009285:0.003452):0.012220):0.001417,((PAFTOL004661:0.001537,(PAFTOL004585:0.003100,PAFTOL004657:0.009349):0.001507,SRR7905862:0.000001):0.006271,PAFTOL009269:0.012592):0.001442,PAFTOL004564:0.030693):0.022114):0.002720,((PAFTOL009311:0.040383,PAFTOL009313:0.097866):0.013735,(PAFTOL009321:0.028099,PAFTOL009319:0.044808):0.039661):0.039267):0.003223,SRR5137212:0.011870,SRR7905849:0.006535):0.006231,((((PAFTOL008436:0.005164,PAFTOL009175:0.010850):0.009272,(((SRR5036296:0.006225,(PAFTOL004626:0.000001,PAFTOL004639:0.004659):0.001545,(PAFTOL009301:0.004687,PAFTOL009263:0.003104,PAFTOL009249:0.001563,SRR5137213:0.007881):0.004664,PAFTOL004553:0.006242,PAFTOL009187:0.000001,PAFTOL004605:0.000001,((PAFTOL009245:0.004675,SRR5137211:0.006266):0.003086,PAFTOL009299:0.006217,PAFTOL009251:0.004669):0.003096):0.001548,PAFTOL004597:0.006217,(PAFTOL004632:0.000001,PAFTOL009303:0.000001):0.006262):0.002323,PAFTOL009265:0.006319):0.002332):0.001560,(((((PAFTOL008423:0.001540,PAFTOL009209:0.000001):0.003095,PAFTOL004555:0.001541):0.004680,PAFTOL004665:0.015689,((PAFTOL004648:0.001549,PAFTOL009289:0.000001):0.001541,PAFTOL005047:0.006234):0.003110):0.001549,PAFTOL004601:0.006221,SRR7905861:0.001556):0.003099,PAFTOL004547:0.007873):0.003128):0.004649,PAFTOL009185:0.014119,((PAFTOL009205:0.001456,PAFTOL005025:0.007874):0.011052,(PAFTOL007498:0.001659,PAFTOL009259:0.000001):0.018699,PAFTOL008881:0.010962):0.003093):0.001535):0.001542,((PAFTOL004644:0.022048,PAFTOL004563:0.006832):0.004913,(PAFTOL009297:0.011116,PAFTOL009239:0.012688):0.004169):0.005127):0.001529,((((((PAFTOL004574:0.009468,PAFTOL004593:0.003097,PAFTOL009243:0.001553):0.001671,PAFTOL004640:0.017422):0.004492,PAFTOL004587:0.004982):0.006296,(PAFTOL009255:0.000001,PAFTOL009257:0.001544):0.015724):0.001594,PAFTOL009233:0.048233):0.006268,(((((PAFTOL004623:0.009337,PAFTOL004565:0.011009,PAFTOL004636:0.015833):0.001554,PAFTOL008422:0.007928,PAFTOL008421:0.012563):0.001547,(PAFTOL004609:0.001589,(PAFTOL004649:0.003119,(PAFTOL004618:0.004700,(PAFTOL009229:0.004699,PAFTOL009231:0.003070):0.007934):0.001499):0.001529):0.009392,PAFTOL004627:0.014295):0.001562,(((PAFTOL009261:0.012591,(PAFTOL004556:0.004893,PAFTOL004647:0.006058):0.006297):0.003302,(PAFTOL004658:0.003087,PAFTOL004660:0.001952):0.005846,PAFTOL004620:0.001556,PAFTOL004573:0.009410):0.001544,(PAFTOL004608:0.009484,PAFTOL004582:0.014282):0.001555,(PAFTOL004596:0.003114,PAFTOL004578:0.004691):0.001549):0.001535):0.001548,((PAFTOL004572:0.001864,PAFTOL009193:0.004680):0.007542,PAFTOL004654:0.006307):0.001500,(PAFTOL004662:0.001591,PAFTOL009271:0.003989):0.016449):0.004733):0.001517):0.002108,((PAFTOL004604:0.009000,PAFTOL004603:0.005127):0.012565,((PAFTOL009281:0.009360,PAFTOL004629:0.004680):0.006189,(PAFTOL004633:0.020838,PAFTOL004567:0.012663):0.006184,PAFTOL004635:0.023961):0.005304):0.005192):0.006210):0.011628,((PAFTOL009179:0.027255,PAFTOL009181:0.000001):0.001546,PAFTOL009183:0.003804):0.003970):0.001509):0.003105,(((((PAFTOL004600:0.000001,PAFTOL008063:0.000001):0.001545,(PAFTOL009217:0.004642,PAFTOL004598:0.004661,PAFTOL005035:0.014199):0.001515):0.001536,(PAFTOL008062:0.000001,PAFTOL009215:0.004614,PAFTOL009219:0.009317,PAFTOL004594:0.001533):0.001539):0.001535,PAFTOL008417:0.009272,PAFTOL009295:0.069102,((PAFTOL004554:0.000001,PAFTOL008060:0.000001,PAFTOL004631:0.001551,PAFTOL004552:0.001539):0.001527,PAFTOL004624:0.001544):0.001535):0.001539,((PAFTOL004590:0.000001,((PAFTOL004646:0.012592,PAFTOL009283:0.001514):0.004183,PAFTOL009197:0.000001):0.002042,(PAFTOL004664:0.000001,PAFTOL009199:0.000001,PAFTOL009293:0.000001):0.007791):0.003087,PAFTOL004591:0.004705):0.003078):0.001522):0.006204):0.003073,PAFTOL009223:0.000001,PAFTOL009241:0.000001);
((PAFTOL008419:0.001300,(PAFTOL009181:0.001513,PAFTOL009183:0.007187):0.007163,PAFTOL004642:0.003907,((PAFTOL004613:0.006645,PAFTOL004653:0.008094):0.001187,((PAFTOL004652:0.002600,PAFTOL004560:0.036110,PAFTOL004577:0.003916):0.001300,PAFTOL009195:0.003903,PAFTOL009203:0.003903,(PAFTOL009291:0.006592,PAFTOL009287:0.005322):0.003882):0.001297,(PAFTOL009227:0.000001,PAFTOL013501:0.021497):0.002597,(((((PAFTOL004604:0.003916,PAFTOL004603:0.003905):0.003831,(PAFTOL004629:0.005242,PAFTOL009221:0.001305,PAFTOL009281:0.012593):0.001390):0.002619,((PAFTOL004633:0.011698,PAFTOL004567:0.008154):0.001203,(PAFTOL004634:0.005288,PAFTOL004568:0.008466):0.011168):0.001399):0.002708,((((((PAFTOL009239:0.006486,((PAFTOL009259:0.006992,(((PAFTOL005169:0.000001,PAFTOL004635:0.005865):0.014129,PAFTOL009231:0.008159):0.021772,PAFTOL004597:0.015116):0.008811):0.026627,PAFTOL004563:0.024076):0.010845):0.022000,PAFTOL007498:0.009886):0.004483,PAFTOL009297:0.008483):0.001231,PAFTOL004644:0.014266):0.005886,((PAFTOL009185:0.013451,PAFTOL008881:0.009450):0.003759,(((((PAFTOL004658:0.003476,PAFTOL004660:0.014413):0.001704,PAFTOL009229:0.006537):0.001318,PAFTOL004649:0.010622):0.001274,(PAFTOL004609:0.007902,PAFTOL004618:0.003954):0.002573):0.002612,(PAFTOL004556:0.000001,PAFTOL004647:0.000001):0.010488,(PAFTOL004582:0.001456,PAFTOL004608:0.003932):0.001289,(PAFTOL004578:0.016046,PAFTOL004596:0.003907):0.006545,((((PAFTOL004654:0.022147,PAFTOL009271:0.003147):0.004701,PAFTOL004662:0.002072):0.005774,(PAFTOL009193:0.005279,PAFTOL004572:0.011923):0.002586):0.001279,PAFTOL004620:0.006548,PAFTOL004565:0.018650,((PAFTOL004623:0.008064,PAFTOL009261:0.016397):0.001050,(PAFTOL004636:0.013355,PAFTOL008422:0.019111):0.001291):0.002628,PAFTOL004573:0.015882,(PAFTOL008421:0.006648,PAFTOL004627:0.015999):0.002514):0.002595):0.006539):0.001299,((((SRR7905849:0.010010,PAFTOL009247:0.080690):0.007677,((((PAFTOL009253:0.017219,PAFTOL009237:0.014549):0.033267,((PAFTOL009235:0.001298,(PAFTOL004611:0.000001,PAFTOL004610:0.000001):0.002598):0.001297,PAFTOL004561:0.001299):0.002950):0.004892,(PAFTOL004571:0.009110,((PAFTOL004661:0.006236,SRR7905862:0.000001):0.001536,(PAFTOL004585:0.002593,PAFTOL004657:0.002605,PAFTOL004566:0.001305):0.001297):0.006510,(PAFTOL004564:0.011930,((PAFTOL009207:0.000001,PAFTOL004551:0.001735):0.003471,(PAFTOL009285:0.001292,PAFTOL008084:0.001301):0.001283):0.004744):0.003087):0.002585,(PAFTOL009267:0.013278,PAFTOL009269:0.007892):0.009270):0.027033,((PAFTOL004619:0.026949,((PAFTOL009313:0.052238,PAFTOL009311:0.037488):0.025683,((PAFTOL009319:0.044037,PAFTOL009321:0.030653):0.006302,PAFTOL009315:0.310003):0.027686):0.026268,SRR5137212:0.007927):0.001313,PAFTOL004637:0.010618):0.001190):0.001060):0.010495,PAFTOL008439:0.016929):0.004495,PAFTOL009233:0.032434):0.006371,(PAFTOL009257:0.003942,PAFTOL009255:0.002587):0.011927):0.001295,PAFTOL008436:0.003904,(PAFTOL009175:0.022809,(((((((SRR8327214:0.005436,PAFTOL005047:0.003921):0.001312,PAFTOL009289:0.000001,PAFTOL004648:0.002604):0.002711,PAFTOL004665:0.003895,(PAFTOL004601:0.034305,(PAFTOL008423:0.001292,PAFTOL009209:0.001295,PAFTOL004555:0.000001):0.001307):0.001277):0.001344,(PAFTOL004547:0.012113,SRR7905861:0.006796):0.006891):0.001295,((PAFTOL004626:0.002590,PAFTOL004605:0.007866,PAFTOL004639:0.003891):0.003915,((PAFTOL009249:0.009817,PAFTOL009301:0.003085):0.004677,PAFTOL009263:0.000001):0.002587):0.002588,(((PAFTOL009265:0.015812,PAFTOL009303:0.000001):0.007767,PAFTOL004632:0.000001):0.002591,(SRR5036296:0.009145,(PAFTOL009251:0.005238,PAFTOL009299:0.002725):0.001276,(SRR5137211:0.002585,PAFTOL009245:0.005226):0.002596):0.001291,(PAFTOL004583:0.005219,(PAFTOL004553:0.004472,PAFTOL009187:0.002622):0.005965):0.001288,PAFTOL005042:0.000001):0.003884):0.001295,(PAFTOL004574:0.009808,((PAFTOL004593:0.006560,PAFTOL009243:0.005221):0.001917,PAFTOL004587:0.011260):0.001304):0.001958):0.001296,(PAFTOL009205:0.003879,PAFTOL005026:0.002623,PAFTOL005025:0.014294):0.002622,PAFTOL004640:0.007858):0.000319):0.000975):0.005252):0.008309,PAFTOL009179:0.073113):0.002179,PAFTOL004625:0.007872,PAFTOL004617:0.009204,PAFTOL004562:0.017422,((PAFTOL009189:0.001302,PAFTOL005024:0.001308):0.002628,PAFTOL009191:0.001298):0.001311,PAFTOL004584:0.002609,(PAFTOL005043:0.002615,PAFTOL004638:0.000001):0.002613):0.001296,((PAFTOL004666:0.001637,PAFTOL009279:0.007816):0.004897,PAFTOL004667:0.003945,PAFTOL004668:0.001304):0.002585):0.003902,((PAFTOL009295:0.060098,PAFTOL009217:0.003920,PAFTOL004598:0.000001):0.001326,(PAFTOL004600:0.000001,PAFTOL008063:0.001310,PAFTOL008062:0.003923):0.001299,(PAFTOL008060:0.001299,PAFTOL004554:0.000001):0.001299,(PAFTOL004552:0.006586,PAFTOL004624:0.001301,PAFTOL004631:0.001302):0.001300,PAFTOL004594:0.000001,(((PAFTOL009215:0.000001,PAFTOL009219:0.003097):0.002557,PAFTOL008417:0.018595):0.009093,PAFTOL005035:0.028661):0.017335):0.002600,PAFTOL004599:0.001305,((PAFTOL009225:0.005226,PAFTOL009241:0.000001,PAFTOL009223:0.000001):0.002600,((PAFTOL009199:0.000001,PAFTOL009197:0.002050):0.001303,PAFTOL009283:0.000001,(PAFTOL009293:0.000001,PAFTOL004664:0.000001,PAFTOL004590:0.000001):0.001302,PAFTOL004591:0.001303):0.001304,PAFTOL004646:0.002611):0.001298);
((PAFTOL009219:0.000001,PAFTOL008062:0.000001,(PAFTOL009189:0.000001,PAFTOL005024:0.001372):0.004114,(PAFTOL009217:0.005015,PAFTOL004598:0.000912,(PAFTOL008063:0.000001,PAFTOL004594:0.000911):0.000911,PAFTOL004599:0.005701):0.001818,PAFTOL004613:0.008593):0.000910,(((((PAFTOL009191:0.004013,(PAFTOL004562:0.009163,PAFTOL004617:0.007309):0.000966,PAFTOL004653:0.003655,((PAFTOL009287:0.003664,PAFTOL009291:0.004582):0.001840,((PAFTOL009203:0.005154,PAFTOL004560:0.082689):0.003135,((PAFTOL004577:0.000001,PAFTOL004652:0.002760):0.001827,PAFTOL009195:0.003013):0.001832):0.001831):0.001823):0.004262,PAFTOL008419:0.005853):0.008369,PAFTOL004625:0.007222):0.005413,PAFTOL004638:0.001973):0.002405,PAFTOL005043:0.001826):0.001752,PAFTOL005035:0.003005,PAFTOL004668:0.000997,PAFTOL009215:0.001996,(((PAFTOL009181:0.000001,PAFTOL009183:0.002460):0.005944,((PAFTOL007498:0.000001,PAFTOL009259:0.001145):0.008056,(((((((PAFTOL004634:0.006550,PAFTOL004567:0.006905):0.006977,(PAFTOL004603:0.001821,PAFTOL004604:0.008321):0.001845):0.003540,((PAFTOL009281:0.005059,PAFTOL004629:0.005539):0.003521,((PAFTOL009221:0.000831,PAFTOL005169:0.028708):0.005608,(PAFTOL004633:0.012128,(PAFTOL004568:0.007803,PAFTOL004635:0.014733):0.005223):0.002763):0.001019):0.000917):0.003413,(((PAFTOL004563:0.006080,PAFTOL009233:0.019900,PAFTOL004644:0.008633):0.002630,((((((((PAFTOL004610:0.001832,PAFTOL004611:0.001845,PAFTOL009235:0.003666):0.002755,PAFTOL004561:0.000911):0.002764,PAFTOL009253:0.003703):0.001537,PAFTOL009237:0.035154):0.016468,((((PAFTOL009285:0.005010,PAFTOL008084:0.000881):0.005028,(PAFTOL004551:0.000951,PAFTOL009207:0.000001):0.000838):0.004545,PAFTOL009269:0.007268,PAFTOL009267:0.005434):0.006029,(PAFTOL004564:0.021168,(PAFTOL004657:0.008232,PAFTOL004661:0.005438,(PAFTOL004566:0.000908,PAFTOL004585:0.000907):0.000901,SRR7905862:0.000001):0.008137,PAFTOL004571:0.009128):0.002141):0.001592):0.016668,(SRR5137212:0.007766,PAFTOL004637:0.004152):0.001977):0.004427,(PAFTOL004619:0.021539,(((PAFTOL009319:0.015311,PAFTOL009315:0.027124):0.010513,PAFTOL009321:0.032014):0.038640,(PAFTOL009313:0.070616,(PAFTOL009247:1.301094,PAFTOL009311:0.000001):0.041107):0.022610):0.025899):0.002828):0.000872,SRR7905849:0.017411):0.012048):0.002215,PAFTOL008439:0.013381):0.000881):0.001076,(((PAFTOL009185:0.003637,(PAFTOL009257:0.000001,PAFTOL009255:0.003750):0.003638,(((((SRR8327214:0.000001,PAFTOL009289:0.000001):0.001715,((PAFTOL009209:0.000001,PAFTOL004555:0.000001,PAFTOL008423:0.001819):0.000907,PAFTOL004601:0.008260):0.001830):0.000850,PAFTOL004648:0.002752,PAFTOL005047:0.005485,PAFTOL004665:0.009210,SRR7905861:0.006821):0.003409,PAFTOL004583:0.004574,((((PAFTOL004605:0.002734,PAFTOL004626:0.000912,(PAFTOL009301:0.000001,PAFTOL009299:0.004874):0.001937,(SRR5137213:0.002811,PAFTOL009263:0.000487):0.000422,PAFTOL004639:0.001830):0.000911,(SRR5137211:0.002737,PAFTOL009245:0.000909):0.001825,PAFTOL005042:0.002794):0.001823,(PAFTOL009187:0.001827,PAFTOL004553:0.006121):0.003049):0.000911,(PAFTOL009265:0.088128,(PAFTOL004632:0.000001,PAFTOL009303:0.056759):0.010093,PAFTOL004597:0.008313):0.000926):0.001819):0.001704,PAFTOL004587:0.007326):0.002558,(((PAFTOL004593:0.002786,PAFTOL009243:0.001778):0.006453,PAFTOL004574:0.001857):0.000873,PAFTOL004640:0.009169,PAFTOL005025:0.008243):0.006386):0.001677,(PAFTOL005026:0.000905,PAFTOL009205:0.001064):0.005359):0.001865,PAFTOL008436:0.009067):0.000839):0.000921,(PAFTOL008881:0.001965,(PAFTOL004573:0.009278,(((PAFTOL004627:0.003743,PAFTOL004620:0.003482,PAFTOL004565:0.015119):0.001114,PAFTOL004636:0.008338):0.000917,(PAFTOL009261:0.030582,(PAFTOL004647:0.004057,PAFTOL004556:0.006210):0.001861):0.004145,(PAFTOL004578:0.005050,PAFTOL004596:0.007050):0.004008):0.000911,(((((PAFTOL004660:0.002232,((SRR5036296:0.011941,(PAFTOL009251:0.028899,PAFTOL009249:0.005199):0.007264):0.003745,PAFTOL004547:0.021992):0.033205):0.074596,PAFTOL004658:0.015772,(PAFTOL009229:0.000001,PAFTOL009231:0.005300):0.000908):0.000914,PAFTOL004618:0.004565):0.000913,(PAFTOL004608:0.003689,PAFTOL004582:0.000914):0.000913,PAFTOL004654:0.003710):0.000914,(PAFTOL004609:0.006433,PAFTOL004649:0.001835):0.003661):0.001828):0.002610):0.001828):0.000889,PAFTOL009297:0.011234,(PAFTOL009175:0.012493,PAFTOL009179:0.139223):0.019390):0.000985):0.005852):0.002772,PAFTOL004584:0.005508,(PAFTOL004600:0.004006,PAFTOL004554:0.000982):0.004021,PAFTOL013501:0.007026):0.001723,PAFTOL004642:0.010092,PAFTOL004667:0.000914,PAFTOL009279:0.000969,PAFTOL004666:0.000001,(((PAFTOL004646:0.002741,(PAFTOL004590:0.000001,(PAFTOL009197:0.003867,PAFTOL009295:0.033249):0.003440):0.001197,PAFTOL004631:0.000001,PAFTOL008060:0.000001,PAFTOL008417:0.000995,(PAFTOL009225:0.000001,PAFTOL009283:0.005349):0.001059):0.000942,PAFTOL004552:0.002000):0.000031,PAFTOL009199:0.001836,(PAFTOL004664:0.004622,PAFTOL004591:0.002997,(PAFTOL004624:0.002437,PAFTOL009241:0.002014):0.001213,PAFTOL009223:0.000001,PAFTOL009293:0.001005):0.000910):0.000972);
(((((PAFTOL008436:0.006997,((((PAFTOL004617:0.008221,PAFTOL004562:0.003487,((PAFTOL004638:0.001165,PAFTOL005043:0.002331):0.001163,(PAFTOL009291:0.000001,PAFTOL009287:0.008210):0.001163,(PAFTOL009203:0.005871,PAFTOL004625:0.002342):0.001167,PAFTOL004560:0.020507,(PAFTOL009195:0.002357,(PAFTOL004652:0.000001,PAFTOL004577:0.001163):0.001162):0.002324,PAFTOL009227:0.005839):0.003490):0.001160,PAFTOL004667:0.002327,(PAFTOL009189:0.007102,PAFTOL005024:0.000001):0.002323,PAFTOL004668:0.000001,(PAFTOL004591:0.000001,PAFTOL004631:0.007031,(PAFTOL004664:0.007324,PAFTOL004590:0.015195):0.004736,PAFTOL009283:0.001155):0.003481,PAFTOL009191:0.001158,(((PAFTOL004600:0.020438,PAFTOL004598:0.002308,PAFTOL008063:0.002307,PAFTOL004594:0.001153,PAFTOL009217:0.004724):0.004626,((PAFTOL009199:0.010556,PAFTOL004646:0.001154):0.002298,(PAFTOL009225:0.005791,PAFTOL009241:0.001153,PAFTOL009223:0.000001):0.001150,PAFTOL009281:0.009186):0.001159):0.003477,PAFTOL004584:0.004678):0.001153,PAFTOL004599:0.001180):0.002328,(PAFTOL004653:0.014298,PAFTOL004642:0.004697):0.002309):0.004732,((PAFTOL004634:0.004612,PAFTOL004568:0.007069):0.013181,(PAFTOL004629:0.012995,(PAFTOL004633:0.010746,PAFTOL004567:0.011895):0.001005,(PAFTOL004603:0.000001,PAFTOL004604:0.004662):0.007005):0.001110):0.003565):0.001128):0.002316,PAFTOL004640:0.006959,(PAFTOL009233:0.022038,(PAFTOL009255:0.005730,PAFTOL009257:0.015418):0.003588):0.007054,(PAFTOL009185:0.007225,((PAFTOL009259:0.000001,PAFTOL007498:0.001161):0.009290,PAFTOL004644:0.003499,PAFTOL009239:0.003520):0.003450,(((PAFTOL004619:0.030143,((PAFTOL009311:0.019810,(PAFTOL009321:0.028731,(PAFTOL009319:0.020385,PAFTOL009315:0.063721):0.017753):0.026599):0.006041,PAFTOL009313:0.077325):0.010587):0.003709,((((PAFTOL004585:0.002285,PAFTOL004657:0.009311,PAFTOL004661:0.003452,PAFTOL004566:0.007550,SRR7905862:0.000001):0.001170,PAFTOL004571:0.011625):0.001089,(((PAFTOL009253:0.010609,PAFTOL004561:0.000001):0.053892,(PAFTOL009235:0.004582,PAFTOL004611:0.001149,PAFTOL004610:0.002290):0.002035):0.004794,PAFTOL009237:0.010719):0.008201,((PAFTOL009207:0.000001,PAFTOL004551:0.020403):0.004557,(PAFTOL009285:0.008120,PAFTOL008084:0.002274):0.003455,(PAFTOL009269:0.007066,PAFTOL009267:0.001419):0.001397):0.005775):0.020939,(PAFTOL004637:0.012762,SRR5137212:0.013897):0.001177):0.001207):0.005068,(PAFTOL009247:0.129723,SRR7905849:0.000001):0.016290):0.014139,((((PAFTOL009243:0.005837,PAFTOL004593:0.001162):0.007025,PAFTOL004574:0.007001,PAFTOL004587:0.008189):0.001158,(PAFTOL009265:0.007866,((PAFTOL004665:0.004695,(PAFTOL004648:0.005874,(SRR8327214:0.001147,PAFTOL005047:0.000001):0.002326):0.001136,PAFTOL004601:0.002331,(PAFTOL004555:0.012675,PAFTOL009209:0.000001,PAFTOL008423:0.000001):0.002322):0.001154,(PAFTOL004547:0.037775,SRR7905861:0.003544):0.003410):0.001165):0.001137,((PAFTOL004583:0.001774,PAFTOL009299:0.003213):0.001748,PAFTOL005042:0.001188,(PAFTOL009303:0.362404,PAFTOL004632:0.000001):0.004662,(PAFTOL004597:0.014178,((PAFTOL004639:0.005791,(PAFTOL009249:0.009724,SRR5137213:0.006156,(PAFTOL004626:0.002339,PAFTOL004605:0.003525):0.001170):0.002373):0.001149,PAFTOL009263:0.006979):0.001202):0.001164,((PAFTOL009187:0.007908,PAFTOL004553:0.016246):0.002517,(SRR5036296:0.002133,(PAFTOL009251:0.000001,PAFTOL009245:0.002078):0.002245,SRR5137211:0.005682):0.003741):0.002523):0.001146):0.003464,(PAFTOL005026:0.001444,PAFTOL009205:0.001165,PAFTOL005025:0.004693):0.005884):0.003461):0.003450):0.001143,(((PAFTOL009197:0.030312,(((PAFTOL004563:0.004071,PAFTOL009297:0.003981):0.005253,((PAFTOL008060:0.003467,(PAFTOL008062:0.000001,PAFTOL009219:0.002372):0.004652,PAFTOL005035:0.003108):0.005672,PAFTOL008417:0.005978):0.013877):0.022380,((PAFTOL008439:0.027181,PAFTOL009289:0.042825):0.005187,(PAFTOL004573:0.013037,PAFTOL004596:0.008235):0.003397,(PAFTOL004565:0.021115,PAFTOL004636:0.014194,PAFTOL004627:0.010297,(PAFTOL004654:0.002674,PAFTOL004662:0.011228):0.002526,PAFTOL008422:0.039036):0.003740,PAFTOL009193:0.012001):0.001209,(PAFTOL009221:0.002176,PAFTOL005169:0.004911):0.014340):0.013137):0.012795,((((PAFTOL009181:0.002132,PAFTOL009179:0.007116,PAFTOL009183:0.004256,PAFTOL008419:0.004650,PAFTOL004613:0.012981):0.003544,(PAFTOL013501:0.003496,(PAFTOL004666:0.000001,PAFTOL009279:0.000001):0.001159,((PAFTOL009293:0.000732,PAFTOL009295:0.001731):0.000527,PAFTOL004624:0.000001,PAFTOL004552:0.000001,PAFTOL004554:0.000001):0.003478,PAFTOL009215:0.007042):0.001112):0.012100,PAFTOL009301:0.036587):0.017537,(PAFTOL009175:0.028248,PAFTOL008881:0.006446):0.001977):0.017341):0.031582,((PAFTOL009261:0.018608,PAFTOL004556:0.000001,PAFTOL004647:0.000001):0.009279,(PAFTOL004578:0.018817,PAFTOL004620:0.010686):0.001072):0.001097):0.001224,((PAFTOL008421:0.007117,PAFTOL004623:0.009449):0.001011,PAFTOL009271:0.024432):0.003500):0.003434,((PAFTOL004582:0.004661,PAFTOL004608:0.005835):0.001155,PAFTOL004572:0.008138):0.001160):0.001148,(PAFTOL004618:0.000001,PAFTOL009231:0.005951):0.002296,(PAFTOL004609:0.009355,(PAFTOL004649:0.004676,(PAFTOL004658:0.004376,PAFTOL004660:0.004010):0.003601):0.001154,PAFTOL009229:0.006993):0.003482);
(PAFTOL009187:0.001828,PAFTOL005042:0.003845,((PAFTOL004605:0.003644,PAFTOL004626:0.000001,PAFTOL004639:0.000001,PAFTOL009249:0.009757):0.003602,PAFTOL004583:0.002797):0.001195,((PAFTOL009301:0.034116,PAFTOL009263:0.002137):0.041133,(SRR5137211:0.003068,(SRR5036296:0.010912,PAFTOL009299:0.004670):0.001487):0.001527,(((PAFTOL004597:0.010990,PAFTOL004553:0.006368):0.001932,(PAFTOL005025:0.007850,(PAFTOL005169:0.060548,PAFTOL009289:0.000001):0.002245):0.002467):0.008839,PAFTOL009265:0.031887):0.010832):0.034123,((((PAFTOL004640:0.021701,SRR8327214:0.006049,PAFTOL004547:0.013613,(PAFTOL004665:0.006080,SRR7905861:0.008907):0.004941):0.001391,PAFTOL004587:0.008048):0.001180,(((((((((PAFTOL004565:0.020122,(PAFTOL004620:0.012170,(PAFTOL009271:0.013674,PAFTOL004662:0.013497):0.001015,PAFTOL004573:0.001225,PAFTOL004654:0.023238):0.002925):0.003056,(PAFTOL004596:0.013239,PAFTOL004578:0.023546):0.001237,(((PAFTOL004623:0.008269,PAFTOL004636:0.018313):0.001551,PAFTOL008421:0.017073):0.001276,PAFTOL004660:0.003236,(PAFTOL009231:0.007185,(PAFTOL004618:0.002146,PAFTOL004609:0.004386):0.002168):0.001052,PAFTOL004649:0.002172,(PAFTOL008422:0.043359,PAFTOL009229:0.004537):0.008622):0.004092,(PAFTOL009193:0.009848,PAFTOL004627:0.003354):0.003215):0.005472,(PAFTOL004582:0.003596,PAFTOL004608:0.008482):0.003597):0.001410,((PAFTOL004556:0.011117,PAFTOL009261:0.019670):0.002624,PAFTOL004647:0.009109):0.013206):0.004551,(PAFTOL009297:0.009957,PAFTOL009185:0.009951):0.002279,(PAFTOL008436:0.007392,PAFTOL009175:0.013369):0.003493):0.001221,(((PAFTOL009243:0.008513,PAFTOL004593:0.011609):0.003418,PAFTOL004574:0.006032):0.005760,((PAFTOL009257:0.013386,PAFTOL009255:0.012394):0.002299,(PAFTOL004632:0.000001,PAFTOL009303:0.008987):0.013392):0.001277):0.002290):0.000981,(((((((PAFTOL009235:0.000001,PAFTOL004610:0.000001,PAFTOL004611:0.000001):0.006152,PAFTOL004561:0.006401):0.009110,(PAFTOL009253:0.004200,PAFTOL009237:0.027168):0.012356):0.000978,((PAFTOL009267:0.009757,(PAFTOL009285:0.008829,PAFTOL008084:0.000001):0.008528,(PAFTOL004551:0.004070,PAFTOL009207:0.002413):0.002912):0.002823,PAFTOL004571:0.006098,PAFTOL004564:0.001226,PAFTOL009269:0.009682):0.008595):0.004177,((PAFTOL004585:0.002434,(PAFTOL004657:0.001876,PAFTOL004566:0.009405):0.001773):0.002393,SRR7905862:0.006784,PAFTOL004661:0.001211):0.006866):0.026957,(((((PAFTOL009181:0.000001,(PAFTOL004617:0.013390,PAFTOL004653:0.023361,PAFTOL004584:0.001206):0.005479,PAFTOL004642:0.004857):0.008253,(((PAFTOL004591:0.002066,(PAFTOL009197:0.011633,PAFTOL009199:0.000001):0.001127,PAFTOL004624:0.004140):0.001029,(((((PAFTOL009183:0.005593,PAFTOL009179:0.010765):0.001359,(PAFTOL004554:0.001202,PAFTOL009279:0.021995):0.011407):0.014225,(PAFTOL004562:0.004644,PAFTOL013501:0.014137):0.000817):0.037236,PAFTOL008417:0.020572):0.008657,PAFTOL004552:0.005551):0.025615,(PAFTOL004631:0.003889,((PAFTOL004664:0.000001,PAFTOL009223:0.014317,PAFTOL009283:0.001222,PAFTOL004590:0.000001):0.001152,PAFTOL009215:0.003682,PAFTOL008060:0.000001):0.003678):0.001923,PAFTOL009293:0.000001):0.003867,(((PAFTOL009287:0.005990,(PAFTOL004638:0.002385,PAFTOL004577:0.003582):0.001190,PAFTOL004625:0.006001,PAFTOL009291:0.017546,PAFTOL005043:0.002401,(PAFTOL009203:0.000001,PAFTOL004560:0.000001):0.001172):0.037702,(PAFTOL004652:0.000001,PAFTOL009195:0.008603):0.001999):0.000998,(PAFTOL009189:0.000001,PAFTOL005024:0.000001):0.010981):0.001916):0.002942,((((((PAFTOL008062:0.000001,PAFTOL004646:0.003120):0.001033,PAFTOL009219:0.000001,(PAFTOL009295:0.022942,PAFTOL004600:0.000001):0.002536):0.002065,(((PAFTOL004613:0.002583,PAFTOL009227:0.006169):0.001458,PAFTOL009191:0.003691):0.007498,((PAFTOL009225:0.002437,PAFTOL009241:0.007785):0.002416,PAFTOL009217:0.011797):0.001216,(PAFTOL005035:0.013288,PAFTOL004599:0.005297):0.001041):0.002185,(PAFTOL004594:0.001207,PAFTOL008063:0.003634,PAFTOL004598:0.003593):0.003596):0.001007,PAFTOL004667:0.001247):0.000059,PAFTOL008419:0.009812):0.001094,(PAFTOL004668:0.000001,PAFTOL004666:0.006795):0.001679):0.002197):0.005600,(PAFTOL004629:0.015972,PAFTOL004633:0.017287):0.001244):0.012332,PAFTOL008439:0.005973):0.006927,(SRR7905849:0.000001,PAFTOL009247:0.008302):0.018898):0.000803):0.000858,(SRR5137212:0.000001,(PAFTOL004637:0.033096,((((PAFTOL009319:0.035096,PAFTOL009315:0.041885):0.001937,PAFTOL009321:0.029902):0.038215,PAFTOL004619:0.048301):0.003216,(PAFTOL009311:0.050214,PAFTOL009313:0.077555):0.033345):0.006436):0.009394):0.018141):0.008961):0.001416,PAFTOL008881:0.006169,PAFTOL009281:0.035433,(PAFTOL009233:0.037885,(PAFTOL004604:0.009568,PAFTOL004603:0.002254):0.011495):0.001277):0.001573,(((PAFTOL004634:0.009109,(PAFTOL004635:0.009114,PAFTOL004568:0.002392):0.007681):0.005880,PAFTOL004567:0.021357):0.003131,(PAFTOL009239:0.009021,(PAFTOL007498:0.000001,PAFTOL009259:0.000001):0.011263,PAFTOL004563:0.007738):0.006747):0.001036):0.006954):0.013386,(PAFTOL005026:0.007410,PAFTOL009205:0.001211):0.002452,((PAFTOL008423:0.000001,PAFTOL009209:0.000001,PAFTOL004555:0.000001):0.006089,PAFTOL005047:0.027593,PAFTOL004601:0.011178,PAFTOL004648:0.001138):0.006000):0.005407,(PAFTOL009251:0.013140,PAFTOL009245:0.001101):0.004032);
(PAFTOL008881:0.007883,((((((PAFTOL004646:0.006515,(PAFTOL009287:0.008754,PAFTOL004625:0.007986):0.001089,PAFTOL008419:0.003433):0.002175,((PAFTOL004599:0.001090,PAFTOL009223:0.004584,PAFTOL004613:0.005470):0.001089,((PAFTOL004668:0.003460,(PAFTOL004584:0.006726,(((PAFTOL009189:0.009446,(PAFTOL004562:0.010597,(PAFTOL004577:0.000001,PAFTOL004652:0.005522,PAFTOL005043:0.000001,PAFTOL004617:0.010135):0.001120):0.002207):0.002292,PAFTOL009183:0.005707,PAFTOL005024:0.010398):0.001050,(PAFTOL009203:0.004060,PAFTOL004560:0.003389):0.006782):0.002237):0.002227):0.003345,(PAFTOL013501:0.006888,PAFTOL009291:0.004391,PAFTOL009227:0.008805):0.001077):0.001098,PAFTOL009181:0.005764,(PAFTOL009179:0.036643,PAFTOL004642:0.003439):0.000920,PAFTOL004666:0.001112):0.002178,(PAFTOL004667:0.004392,PAFTOL009279:0.012287):0.004430,(PAFTOL009225:0.008822,(((PAFTOL009215:0.005454,PAFTOL004552:0.001089,PAFTOL009219:0.000001,(PAFTOL009295:0.028720,(PAFTOL009197:0.007283,(PAFTOL009217:0.008769,PAFTOL004594:0.003266,PAFTOL004598:0.007972,PAFTOL008063:0.004342):0.000538):0.000544):0.000001,PAFTOL004664:0.000001,PAFTOL009293:0.002309,PAFTOL008062:0.000001,PAFTOL008060:0.000001,PAFTOL008417:0.001128,(PAFTOL005035:0.005738,PAFTOL004624:0.000001):0.001128,PAFTOL004591:0.000001,PAFTOL009199:0.004529,PAFTOL004631:0.000001):0.001091,PAFTOL004600:0.005714,PAFTOL004590:0.000001,PAFTOL004554:0.001100):0.002177,PAFTOL009283:0.001089):0.002187):0.002176):0.002971,(PAFTOL009191:0.004707,PAFTOL004653:0.014551):0.008026):0.002272,((PAFTOL004604:0.000001,PAFTOL004603:0.001094):0.004348,((PAFTOL009221:0.000001,PAFTOL005169:0.000001):0.003534,PAFTOL009281:0.001522,PAFTOL004629:0.003292):0.002207,(((PAFTOL004568:0.013238,PAFTOL004634:0.014237):0.002165,PAFTOL004635:0.028423):0.004384,(PAFTOL004567:0.011395,PAFTOL004633:0.014954):0.000866):0.004405):0.001332):0.007765,(PAFTOL009233:0.043037,PAFTOL005025:0.012493):0.003577):0.002414,(PAFTOL004593:0.009495,PAFTOL009243:0.011200):0.015398):0.005992,(PAFTOL008439:0.007961,(SRR7905849:0.013801,((((PAFTOL004637:0.022185,PAFTOL004619:0.030865):0.004448,((PAFTOL009267:0.003590,PAFTOL009269:0.006878):0.004455,(((PAFTOL009237:0.001663,PAFTOL009253:0.004522,(PAFTOL009235:0.006676,((PAFTOL004610:0.000001,PAFTOL004611:0.000001):0.001112,PAFTOL004561:0.012427):0.002286):0.002251):0.001113,(PAFTOL004571:0.013252,PAFTOL004564:0.009031):0.002637):0.001111,((PAFTOL009285:0.007194,PAFTOL008084:0.000001):0.001797,(PAFTOL004551:0.003344,PAFTOL009207:0.001116):0.001092):0.013581,(PAFTOL004657:0.010203,((PAFTOL004661:0.004478,PAFTOL004566:0.001128):0.001082,SRR7905862:0.001527):0.000026,PAFTOL004585:0.006742):0.007844):0.000981):0.031752):0.003776,((PAFTOL009313:0.132509,PAFTOL009311:0.069397):0.011084,(PAFTOL009321:0.022144,(PAFTOL009315:0.042700,PAFTOL009319:0.012028):0.016149):0.052816):0.020847):0.005161,(((PAFTOL004574:0.011686,PAFTOL004587:0.010811):0.002381,(PAFTOL004620:0.015315,((PAFTOL009261:0.006572,(PAFTOL004647:0.003291,PAFTOL004556:0.000001):0.002166):0.004380,(PAFTOL004608:0.014551,PAFTOL004582:0.006677):0.003178,(PAFTOL004596:0.006994,PAFTOL004578:0.014305):0.009579,(((PAFTOL009271:0.023926,PAFTOL004662:0.007933):0.001425,(((PAFTOL004618:0.002175,PAFTOL004609:0.004422):0.001091,((PAFTOL009231:0.003793,PAFTOL004660:0.001643):0.001611,PAFTOL004658:0.005431):0.001062):0.003121,PAFTOL004649:0.004361):0.002803):0.005468,(PAFTOL009193:0.008867,PAFTOL004654:0.012524):0.000905):0.000872,(((PAFTOL004636:0.004401,(PAFTOL004627:0.020783,PAFTOL004565:0.010891):0.004046,PAFTOL008422:0.009595):0.001126,((PAFTOL004623:0.015407,PAFTOL008421:0.011328):0.000795,PAFTOL004573:0.006773):0.001086):0.001064,PAFTOL004572:0.016356):0.002176):0.002073,PAFTOL009229:0.007741):0.008201):0.010085,(((((PAFTOL004640:0.026021,((((((PAFTOL009187:0.001097,(PAFTOL005042:0.000001,PAFTOL004553:0.011166,PAFTOL009245:0.004429,PAFTOL009265:0.007850,((PAFTOL009251:0.007470,PAFTOL009299:0.006456):0.001153,SRR5137211:0.005143):0.002151,PAFTOL004583:0.004382):0.000001):0.001339,SRR5036296:0.004359,PAFTOL004605:0.007699):0.002688,(PAFTOL004632:0.000001,PAFTOL009303:0.014565):0.006603):0.001361,((PAFTOL009301:0.003148,SRR5137213:0.013079,PAFTOL009263:0.003252,(PAFTOL009249:0.002159,PAFTOL004626:0.003300):0.001062):0.006273,PAFTOL004639:0.013505):0.000950):0.001048,((SRR8327214:0.002233,PAFTOL009289:0.003391):0.008995,(PAFTOL004601:0.008812,(PAFTOL008423:0.004364,PAFTOL004555:0.010906,PAFTOL009209:0.000001):0.003035):0.003048):0.001003,SRR7905861:0.005481):0.000993,PAFTOL004597:0.018378):0.008100):0.016272,((PAFTOL009205:0.002973,PAFTOL005026:0.001107):0.009277,(PAFTOL004648:0.007910,(PAFTOL004665:0.012326,PAFTOL004547:0.006332,PAFTOL005047:0.007783):0.001277):0.005505):0.003485):0.001143,(PAFTOL009175:0.005748,PAFTOL008436:0.007511):0.003009):0.005085,(PAFTOL009257:0.010058,PAFTOL009255:0.002170):0.010123):0.002845,PAFTOL009185:0.012919):0.015455):0.011265):0.003917):0.008735):0.009566,(((PAFTOL004563:0.008630,PAFTOL009239:0.004026,PAFTOL009297:0.003315):0.020921,(PAFTOL009259:0.001661,PAFTOL007498:0.002156):0.001754):0.011769,PAFTOL004644:0.013331):0.005075);
(PAFTOL004591:0.006483,PAFTOL004646:0.003641,(PAFTOL008062:0.012316,PAFTOL009199:0.000001):0.002185,((PAFTOL008063:0.000960,PAFTOL009219:0.007032):0.003010,(PAFTOL004590:0.000845,PAFTOL004624:0.005045):0.000162):0.000974,(PAFTOL004599:0.004666,(PAFTOL004631:0.001037,(PAFTOL004554:0.017159,PAFTOL009293:0.000001):0.003730,(PAFTOL009223:0.000856,PAFTOL009283:0.003774):0.000832,((PAFTOL004552:0.003079,(PAFTOL004664:0.044258,PAFTOL008417:0.020199):0.002762,PAFTOL009241:0.001923):0.011438,PAFTOL009225:0.001901):0.000181):0.004568,PAFTOL004594:0.002702,(PAFTOL009191:0.007256,(((((PAFTOL004577:0.006121,PAFTOL004667:0.007048):0.000806,(PAFTOL004652:0.005811,(PAFTOL009183:0.004183,PAFTOL009181:0.000001):0.008392,PAFTOL004653:0.013840):0.002002,PAFTOL008419:0.000001):0.001546,PAFTOL005043:0.005178):0.000548,(PAFTOL004638:0.003332,(PAFTOL004668:0.018306,(PAFTOL009189:0.001165,PAFTOL005024:0.010384):0.002923):0.001590,PAFTOL004617:0.005129,PAFTOL004562:0.011791,(PAFTOL009287:0.012064,PAFTOL009195:0.007506):0.004128,PAFTOL009291:0.007432,PAFTOL004625:0.002668):0.001324,(PAFTOL004584:0.007665,PAFTOL009203:0.010253,(PAFTOL013501:0.010298,PAFTOL009227:0.009643):0.003166):0.000952):0.000768,PAFTOL005035:0.004852):0.000783,(PAFTOL004666:0.000001,PAFTOL009279:0.002297):0.007379,(PAFTOL004613:0.011645,(PAFTOL004642:0.010989,(PAFTOL004560:0.003740,(PAFTOL008060:0.001671,PAFTOL009197:0.001763):0.005009,((((PAFTOL009179:0.056642,PAFTOL009295:0.011190):0.020511,PAFTOL009259:0.000001):0.050546,PAFTOL007498:0.006992):0.007406,PAFTOL004563:0.017510,(PAFTOL009265:0.012626,PAFTOL009255:0.016598):0.001877):0.006460):0.009577):0.006130):0.003345,(((((SRR7905849:0.024174,((((((PAFTOL004561:0.011549,(PAFTOL004610:0.000001,PAFTOL004611:0.003629,PAFTOL009235:0.004994):0.004993):0.002287,PAFTOL009253:0.013635,PAFTOL009237:0.019740):0.006862,(PAFTOL009269:0.011903,(PAFTOL009207:0.000001,PAFTOL004551:0.004710):0.009451,(PAFTOL009285:0.000855,PAFTOL008084:0.012614):0.004161):0.001723,PAFTOL004571:0.009133):0.002201,(((PAFTOL004585:0.012107,PAFTOL004657:0.002700):0.002747,SRR7905862:0.006717):0.000271,(PAFTOL004661:0.005811,PAFTOL004566:0.003379):0.002869):0.006837):0.004068,PAFTOL004564:0.016056):0.021628,(SRR5137212:0.014048,((PAFTOL004619:0.013237,PAFTOL004637:0.015094):0.010086,((PAFTOL009313:0.086671,PAFTOL009311:0.063918):0.016363,(PAFTOL009321:0.050882,(PAFTOL009315:0.000001,PAFTOL009319:0.054030):0.053496):0.034734):0.016758):0.004403):0.003358):0.002707):0.002781,PAFTOL008439:0.010890):0.019420,((PAFTOL004608:0.010444,(((PAFTOL009193:0.021909,PAFTOL008422:0.034609):0.017546,PAFTOL004572:0.006991):0.011479,((((PAFTOL004658:0.002063,PAFTOL004660:0.010536,PAFTOL009231:0.027896):0.004873,PAFTOL009229:0.025821):0.021345,PAFTOL004565:0.028663):0.002986,(PAFTOL004649:0.004472,PAFTOL004609:0.004951,PAFTOL004618:0.003536):0.001727,(((PAFTOL004636:0.006806,PAFTOL008421:0.010707):0.005245,((PAFTOL004662:0.008386,PAFTOL009271:0.017997):0.003539,(PAFTOL004654:0.013472,PAFTOL004573:0.004746):0.003392):0.001898,(PAFTOL004620:0.040286,PAFTOL004623:0.025024):0.001024):0.000723,PAFTOL004627:0.018728):0.002371):0.001025):0.007600):0.000422,(PAFTOL004582:0.005865,((PAFTOL004647:0.012837,PAFTOL004556:0.004849):0.006554,(PAFTOL004596:0.010024,PAFTOL004578:0.007312):0.004674):0.001901):0.006905):0.005756):0.002048,(((PAFTOL004603:0.032527,PAFTOL004604:0.006569):0.009015,PAFTOL008881:0.008381):0.001080,PAFTOL009185:0.008106):0.000518,((((((PAFTOL004605:0.008038,PAFTOL004626:0.009219):0.007940,(PAFTOL004547:0.006524,PAFTOL004601:0.001349):0.001375,PAFTOL008423:0.002358):0.006130,(PAFTOL004555:0.001861,PAFTOL009209:0.000001):0.002687):0.004229,(PAFTOL004583:0.003178,PAFTOL004648:0.013240,PAFTOL004593:0.009446):0.002346,PAFTOL004632:0.007736):0.000565,(SRR8327214:0.009361,SRR7905861:0.006608):0.012261,((PAFTOL009289:0.011313,PAFTOL005047:0.003831):0.013918,(((PAFTOL005042:0.001822,PAFTOL009251:0.010910):0.001659,((PAFTOL009299:0.029420,(PAFTOL009245:0.024013,SRR5137211:0.001435):0.001409):0.001436,SRR5036296:0.009354):0.000995):0.003988,(PAFTOL009257:0.013212,PAFTOL009243:0.007830):0.002267,(PAFTOL004553:0.026541,PAFTOL009187:0.008376):0.008361,PAFTOL004665:0.015075,(PAFTOL004639:0.013049,(PAFTOL009263:0.006072,(PAFTOL009249:0.003762,PAFTOL009301:0.004381):0.004409,SRR5137213:0.004590):0.002805):0.004075,PAFTOL004597:0.006646):0.007871):0.011839):0.006730,PAFTOL004640:0.025446,(PAFTOL009233:0.029174,(PAFTOL005025:0.005562,(PAFTOL009205:0.000001,PAFTOL005026:0.000001):0.009695,(PAFTOL004574:0.011768,PAFTOL004587:0.009474):0.002780,PAFTOL008436:0.005179):0.001263):0.002417):0.000668):0.000681,((((PAFTOL009303:0.029686,PAFTOL009175:0.000001):0.031595,PAFTOL009297:0.006754):0.026686,PAFTOL009239:0.007910,PAFTOL004644:0.004326):0.003527,(PAFTOL009281:0.002971,(PAFTOL005169:0.000001,PAFTOL009221:0.000001):0.017723,PAFTOL004633:0.028481,PAFTOL004629:0.008360,((PAFTOL004568:0.009079,PAFTOL004635:0.019910,PAFTOL004634:0.005097):0.001985,PAFTOL004567:0.014789):0.004304):0.003428):0.000781):0.005964):0.002407):0.001700,PAFTOL004600:0.003426,(PAFTOL009217:0.006625,PAFTOL004598:0.003955,PAFTOL009215:0.001712):0.001127);
(((PAFTOL004563:0.003094,PAFTOL009297:0.006059,PAFTOL009239:0.009358):0.001037,((PAFTOL007498:0.000001,PAFTOL009259:0.000001):0.012628,PAFTOL004644:0.009273):0.002279):0.000963,(((PAFTOL008419:0.005164,((PAFTOL009181:0.003923,PAFTOL009179:0.000001):0.005024,PAFTOL004642:0.008021):0.001286,PAFTOL009183:0.004765,(PAFTOL004653:0.010573,PAFTOL009191:0.008392):0.000906,((PAFTOL004584:0.002053,PAFTOL004617:0.001026,(PAFTOL005043:0.003111,(PAFTOL009195:0.002050,PAFTOL004652:0.000001):0.002066):0.001015,PAFTOL004638:0.001026,PAFTOL009227:0.007238,PAFTOL004577:0.002069,PAFTOL004668:0.000001,PAFTOL009287:0.001040,((PAFTOL004560:0.004078,PAFTOL009203:0.000001):0.006056,(PAFTOL004625:0.005243,PAFTOL009291:0.010542):0.000930):0.001004):0.000997,(PAFTOL005024:0.000001,PAFTOL009189:0.004229):0.002798,(PAFTOL004599:0.005086,PAFTOL004613:0.013797):0.001112,((PAFTOL004666:0.004939,PAFTOL009279:0.000001,PAFTOL004667:0.003095):0.001233,PAFTOL004562:0.001032):0.001021):0.001998,PAFTOL005042:0.000001):0.000998,((((PAFTOL005035:0.003694,(PAFTOL009293:0.000001,PAFTOL009295:0.007578):0.015089):0.004320,(PAFTOL008062:0.003104,PAFTOL004552:0.000001,(PAFTOL009217:0.004958,PAFTOL004554:0.000001):0.001212,PAFTOL008060:0.000001):0.001006):0.001184,(PAFTOL004646:0.000001,PAFTOL009199:0.001023):0.001024,PAFTOL008417:0.000001,(PAFTOL004624:0.000001,PAFTOL004631:0.004111,PAFTOL009225:0.002056,PAFTOL009223:0.002061,PAFTOL009241:0.000001,PAFTOL009283:0.001024):0.001023,((((PAFTOL004591:0.000001,PAFTOL009197:0.001000):0.002000,PAFTOL004600:0.000001,PAFTOL009219:0.000001):0.000976,PAFTOL004664:0.001035):0.000010,PAFTOL004594:0.000001,PAFTOL004590:0.000001):0.000012):0.004046,PAFTOL013501:0.003023):0.004044):0.000998,((PAFTOL009233:0.024287,((((PAFTOL009261:0.005260,(PAFTOL004556:0.005402,PAFTOL004647:0.002394):0.004766):0.004128,(PAFTOL004582:0.006231,PAFTOL004608:0.008351):0.001038,PAFTOL004636:0.012408):0.002054,(PAFTOL004609:0.004113,PAFTOL004618:0.003079,PAFTOL009231:0.003000,(PAFTOL004660:0.002139,(PAFTOL004649:0.001033,PAFTOL004658:0.002054):0.001024,PAFTOL009229:0.002998):0.000996):0.006023,(PAFTOL004596:0.001000,PAFTOL004578:0.009419):0.002084):0.003018,((PAFTOL004662:0.002097,(PAFTOL004565:0.012020,PAFTOL004623:0.000001):0.003371,PAFTOL004573:0.008342):0.000948,PAFTOL004620:0.006326):0.005221):0.002058):0.000944,PAFTOL008439:0.004174,PAFTOL009185:0.012223,((PAFTOL005025:0.006223,((PAFTOL009175:0.004692,PAFTOL008436:0.002909):0.004325,PAFTOL009205:0.002078):0.001011):0.002088,(SRR7905849:0.009356,(SRR5137212:0.011099,(((PAFTOL009321:0.021094,(PAFTOL009319:0.015049,PAFTOL009315:0.025210):0.015704):0.042831,(PAFTOL009311:0.038920,PAFTOL009313:0.077635):0.011013):0.016592,((PAFTOL009253:0.001363,(PAFTOL004564:0.011294,((PAFTOL008084:0.001223,(PAFTOL004551:0.000001,PAFTOL009207:0.037248):0.002862):0.001024,PAFTOL009269:0.006984):0.004083):0.001293):0.001036,SRR7905862:0.004323):0.029865):0.006427,PAFTOL004619:0.013711):0.002267):0.009602):0.001136,PAFTOL005026:0.002072):0.000998,((PAFTOL005169:0.004739,PAFTOL009221:0.000001):0.005020,((PAFTOL004629:0.004336,PAFTOL009281:0.001173):0.002783,(PAFTOL004567:0.013722,(PAFTOL004568:0.008504,PAFTOL004634:0.000929,PAFTOL004635:0.008419):0.007545):0.001958):0.001051,PAFTOL004633:0.009485,PAFTOL004603:0.004142):0.001995):0.001995,((PAFTOL009265:0.006053,SRR7905861:0.002079):0.000977,PAFTOL009251:0.007266,(PAFTOL009303:0.000001,PAFTOL004632:0.000001):0.007222,PAFTOL004640:0.009302,((PAFTOL004547:0.016278,SRR5036296:0.004394,(PAFTOL009187:0.001323,PAFTOL004553:0.007527):0.005741):0.003143,((((SRR5137213:0.004067,PAFTOL009249:0.003813):0.000931,PAFTOL009301:0.023887):0.002898,PAFTOL004605:0.003076,PAFTOL004626:0.000001,PAFTOL004639:0.004101):0.004731,PAFTOL009263:0.003100):0.002347):0.002911,PAFTOL004583:0.002074,(PAFTOL004555:0.001022,(PAFTOL009209:0.001023,PAFTOL008423:0.001022):0.001023,PAFTOL004601:0.008253):0.001021,(PAFTOL004593:0.003083,PAFTOL009243:0.007289):0.004120,(PAFTOL004597:0.006242,((PAFTOL009245:0.005029,SRR5137211:0.005073):0.001984,PAFTOL009299:0.001023):0.001004):0.000969,((PAFTOL009289:0.000995,SRR8327214:0.000001):0.000989,(PAFTOL005047:0.001019,PAFTOL004648:0.004128):0.003103):0.002006):0.000996,(PAFTOL009257:0.003074,PAFTOL009255:0.005182):0.004137,(PAFTOL004574:0.010559,PAFTOL004665:0.007322):0.000978,PAFTOL008881:0.002057,PAFTOL004587:0.011428);
(PAFTOL004555:0.000001,(PAFTOL009209:0.002539,PAFTOL004601:0.005151,PAFTOL008423:0.001269):0.001271,((((SRR7905861:0.008775,(((PAFTOL004632:0.000001,PAFTOL009303:0.002024):0.003348,PAFTOL004597:0.012982):0.003186,PAFTOL004583:0.011667):0.001235,((((PAFTOL009175:0.017321,PAFTOL008436:0.000001):0.001267,((((((((SRR7905862:0.003156,PAFTOL004585:0.002999):0.007040,(((((PAFTOL009237:0.005211,PAFTOL009253:0.000001):0.005686,((PAFTOL009267:0.007529,PAFTOL009269:0.010103):0.004327,(((PAFTOL004551:0.000001,PAFTOL009207:0.000001):0.003136,PAFTOL009285:0.007073):0.001142,PAFTOL008084:0.002341):0.004694,((PAFTOL004564:0.013068,PAFTOL004571:0.000557):0.001940,PAFTOL004657:0.011431):0.007601):0.004226):0.002809,PAFTOL004561:0.012578,PAFTOL009235:0.001167):0.001161,PAFTOL004611:0.000001):0.019503,PAFTOL004610:0.001044):0.014160):0.023476,SRR7905849:0.010192):0.002164,SRR5137212:0.007544):0.002384,((PAFTOL004637:0.014002,PAFTOL004619:0.023496):0.002050,((PAFTOL009313:0.076543,PAFTOL009311:0.062793):0.018683,(PAFTOL009315:0.040379,PAFTOL009319:0.019543):0.038281):0.025219):0.004469):0.009377,PAFTOL008439:0.016725):0.002214,(((((((((PAFTOL004667:0.006076,PAFTOL009279:0.000001,(PAFTOL005035:0.007639,PAFTOL009215:0.004653):0.001747,PAFTOL004668:0.001544,PAFTOL009295:0.002282,PAFTOL009223:0.001507,PAFTOL004552:0.010908):0.007312,PAFTOL009217:0.033181):0.006311,PAFTOL004642:0.006313):0.001145,PAFTOL004653:0.004992,PAFTOL009241:0.003716,PAFTOL004666:0.006259):0.001151,PAFTOL008063:0.003821):0.011062,((PAFTOL009203:0.004537,PAFTOL009227:0.000001):0.009160,PAFTOL004625:0.008932,PAFTOL004577:0.006375):0.009088):0.001210,PAFTOL009233:0.028422,PAFTOL005042:0.001325):0.003784,PAFTOL008881:0.009027,PAFTOL009259:0.006714):0.003347,(((((PAFTOL008422:0.010703,PAFTOL004565:0.003234):0.003972,(PAFTOL004636:0.013936,PAFTOL008421:0.017228):0.003059,PAFTOL004658:0.006732,PAFTOL004660:0.000001,((PAFTOL004556:0.003284,PAFTOL004647:0.005662):0.001851,PAFTOL009261:0.023471):0.004575):0.001500,PAFTOL004608:0.020983,(PAFTOL004662:0.001638,PAFTOL009271:0.000001):0.010669,(PAFTOL009231:0.003768,PAFTOL004609:0.006030,PAFTOL009229:0.001505):0.001505,(PAFTOL009193:0.015552,PAFTOL004596:0.009263):0.001460,PAFTOL009239:0.020228,(PAFTOL004654:0.006742,PAFTOL004573:0.006236):0.001064):0.006635,(PAFTOL004620:0.008975,PAFTOL004623:0.014220,(PAFTOL004649:0.006276,PAFTOL004618:0.025490):0.008458):0.007178,PAFTOL004582:0.008717):0.000836,PAFTOL004578:0.019742):0.005893):0.002026):0.005554,((PAFTOL009257:0.004685,PAFTOL009255:0.000001):0.007981,PAFTOL009185:0.011257):0.001543):0.002067):0.001087,((PAFTOL004593:0.003094,PAFTOL009243:0.003229):0.012877,((PAFTOL004574:0.023829,PAFTOL004587:0.002259):0.005277,PAFTOL004640:0.009791):0.000959):0.002944):0.000953,(PAFTOL009263:0.005730,(PAFTOL004605:0.001571,PAFTOL004626:0.004725,PAFTOL004639:0.017168,PAFTOL009301:0.000001,SRR5137213:0.004521,PAFTOL009249:0.018031):0.004104):0.004844):0.002894):0.001951,(((PAFTOL009299:0.004967,PAFTOL009251:0.016342,(PAFTOL009245:0.012902,SRR5137211:0.002299):0.000940):0.000959,SRR5036296:0.009995):0.002282,(PAFTOL004553:0.002580,PAFTOL009187:0.002382):0.007049):0.002586,(PAFTOL009265:0.000001,PAFTOL009247:0.000001):0.020088):0.002311,PAFTOL005025:0.011333):0.003671,PAFTOL004547:0.007228):0.003747,(PAFTOL004648:0.003828,PAFTOL005047:0.001568,(SRR8327214:0.002916,PAFTOL009289:0.000001):0.000968):0.000964,PAFTOL004665:0.009459);
((PAFTOL004634:0.004784,PAFTOL004568:0.011966):0.006810,((PAFTOL005169:0.000001,PAFTOL009221:0.001615):0.008693,(((PAFTOL004633:0.009999,PAFTOL004567:0.012211):0.004753,((PAFTOL009191:0.009526,(PAFTOL004599:0.011912,(PAFTOL009181:0.002324,PAFTOL009183:0.004679,PAFTOL009179:0.066912):0.003750):0.001807,((PAFTOL009287:0.003225,PAFTOL009291:0.006526):0.001631,(PAFTOL004625:0.007885,PAFTOL004560:0.004729):0.001907,PAFTOL013501:0.002340,(PAFTOL004562:0.007114,PAFTOL004617:0.000001):0.004689,PAFTOL004613:0.007144,PAFTOL009227:0.004678,PAFTOL004584:0.004682,(PAFTOL005042:0.000001,PAFTOL005043:0.000001,PAFTOL004638:0.000001):0.004691,((PAFTOL004577:0.000001,PAFTOL004652:0.000001):0.004685,PAFTOL009195:0.002357):0.002327,PAFTOL004653:0.011545,(((PAFTOL008063:0.000001,PAFTOL008062:0.000001):0.002331,PAFTOL004600:0.002331,PAFTOL009219:0.000001,PAFTOL009217:0.002329):0.007069,((PAFTOL009215:0.004668,((PAFTOL004631:0.002152,PAFTOL009295:0.002327,PAFTOL004552:0.002323,PAFTOL008417:0.002326,PAFTOL004624:0.000001):0.001788,PAFTOL008060:0.002275):0.000416,PAFTOL009225:0.000001,PAFTOL009241:0.000001,PAFTOL009223:0.000001):0.002143,PAFTOL004554:0.000001,PAFTOL004598:0.000001,PAFTOL009293:0.000001,PAFTOL004646:0.000001,PAFTOL009199:0.002329,PAFTOL004591:0.004634,PAFTOL009197:0.000001,PAFTOL004664:0.000001,PAFTOL009283:0.000001,PAFTOL004590:0.000001,PAFTOL004594:0.001610):0.001593):0.001633,PAFTOL005035:0.000001):0.001854,PAFTOL008419:0.000001,((PAFTOL004668:0.000001,PAFTOL004667:0.002339,(PAFTOL004666:0.000001,PAFTOL009279:0.000001):0.004713):0.004645,PAFTOL004642:0.011867):0.002389,PAFTOL009189:0.000001,PAFTOL005024:0.000001,PAFTOL009203:0.004687):0.013010,(((((((PAFTOL004565:0.018959,PAFTOL004627:0.008056,(PAFTOL004573:0.001599,PAFTOL004654:0.006477):0.001611,(PAFTOL004662:0.002324,PAFTOL009271:0.004031):0.004048):0.001893,PAFTOL009193:0.004282):0.001602,PAFTOL004572:0.004553):0.001884,((PAFTOL008421:0.006334,PAFTOL004620:0.014404):0.001883,PAFTOL004636:0.019871):0.001601,PAFTOL004623:0.013024,PAFTOL008422:0.018008):0.001588,((PAFTOL004596:0.003191,PAFTOL004578:0.016494,((PAFTOL004556:0.000001,PAFTOL004647:0.002306):0.009505,PAFTOL009261:0.011906):0.007043,(PAFTOL004618:0.000001,PAFTOL004609:0.014797,(PAFTOL004649:0.004809,(PAFTOL004660:0.004662,(PAFTOL004658:0.000001,PAFTOL009229:0.000026):0.000054):0.001747,PAFTOL009231:0.003196):0.001598):0.006442):0.001609,(PAFTOL004608:0.002360,PAFTOL004582:0.001593):0.001610):0.001614):0.004919,(((PAFTOL004644:0.009923,PAFTOL008436:0.014994):0.004837,((PAFTOL004637:0.008926,((SRR7905849:0.031716,(PAFTOL004619:0.036907,((((PAFTOL009207:0.000001,PAFTOL004551:0.003532):0.003538,PAFTOL009285:0.000542):0.001082,PAFTOL008084:0.001610):0.003424,((((PAFTOL004657:0.004911,PAFTOL004585:0.001625):0.001622,PAFTOL004661:0.007153):0.001637,SRR7905862:0.003304,PAFTOL004566:0.000001):0.001627,PAFTOL004564:0.006145,((PAFTOL004561:0.003246,(PAFTOL009235:0.000001,PAFTOL004610:0.001617,PAFTOL004611:0.000001):0.006646):0.003823,PAFTOL009253:0.004688,PAFTOL009237:0.007149):0.007669,((PAFTOL009267:0.003224,PAFTOL009269:0.008333):0.006712,PAFTOL004571:0.007018):0.006600):0.001459):0.021244):0.009513):0.005712,(((PAFTOL009319:0.021978,PAFTOL009315:0.066543):0.015215,PAFTOL009321:0.050969):0.039406,(PAFTOL009313:0.069164,PAFTOL009311:0.093195):0.033301):0.023933):0.005568):0.007323,PAFTOL008439:0.022814):0.010796,(PAFTOL009297:0.009887,(PAFTOL004563:0.002373,PAFTOL009239:0.008816):0.005967):0.003228):0.003296,(PAFTOL004640:0.013159,(PAFTOL005025:0.002311,(PAFTOL005026:0.000001,PAFTOL009205:0.003331):0.001596):0.005157):0.003183,(((PAFTOL009233:0.029797,((PAFTOL004665:0.007016,PAFTOL004648:0.007032,PAFTOL005047:0.002320,PAFTOL004547:0.002318,(PAFTOL004601:0.002330,(PAFTOL004555:0.000001,PAFTOL009209:0.000001,PAFTOL008423:0.004675):0.002340):0.002340,(SRR8327214:0.000001,PAFTOL009289:0.006335):0.006121,SRR7905861:0.005676):0.005863,((((PAFTOL009249:0.002260,PAFTOL009301:0.009462):0.004691,PAFTOL004605:0.004632,PAFTOL004626:0.002314,PAFTOL004639:0.004659):0.002310,PAFTOL009265:0.009374,(PAFTOL004583:0.004676,PAFTOL009245:0.002320,(PAFTOL004553:0.011826,PAFTOL009187:0.000001):0.002320,SRR5036296:0.007008,PAFTOL009263:0.011760,(PAFTOL009299:0.002335,PAFTOL009251:0.004674):0.002308,SRR5137211:0.002061):0.004121):0.002055,(PAFTOL004632:0.000001,PAFTOL009303:0.000001):0.007005,PAFTOL004597:0.007036):0.002035):0.005703):0.004441,(PAFTOL004587:0.002343,(PAFTOL004593:0.006718,PAFTOL009243:0.009486):0.002148):0.002199):0.003241,((PAFTOL009255:0.000001,PAFTOL009257:0.007059):0.030127,PAFTOL004574:0.006682):0.007839):0.001651):0.001563):0.001610,(PAFTOL008881:0.003338,PAFTOL009185:0.029402):0.008207):0.003223):0.005037):0.002413,(PAFTOL004629:0.016517,PAFTOL009281:0.014665):0.009449):0.001807):0.003171,(PAFTOL004603:0.000001,PAFTOL004604:0.004789):0.004324);
((PAFTOL004618:0.002659,PAFTOL004609:0.000001):0.001361,PAFTOL004649:0.002710,(((((PAFTOL004578:0.017863,(PAFTOL009261:0.010750,(PAFTOL004556:0.001642,PAFTOL004647:0.002662):0.005068):0.001252):0.002679,((((((PAFTOL004644:0.009082,PAFTOL004563:0.010548):0.003280,((((((PAFTOL009295:0.000001,PAFTOL005043:0.000001,PAFTOL009291:0.001331,((PAFTOL009195:0.007984,PAFTOL009287:0.006709):0.001338,PAFTOL004560:0.005320):0.001309,PAFTOL004652:0.001319,(PAFTOL004584:0.005341,(PAFTOL004638:0.007260,PAFTOL009203:0.007706):0.003441,PAFTOL004562:0.006654):0.001329,((PAFTOL009191:0.006583,(PAFTOL005024:0.000001,PAFTOL009189:0.000001):0.001377):0.001325,(PAFTOL004613:0.007532,PAFTOL004599:0.004014):0.005859):0.001378):0.001315,PAFTOL004577:0.001335,PAFTOL004617:0.003992):0.002654,PAFTOL009181:0.006332):0.001306,(((((PAFTOL004600:0.003968,(PAFTOL009217:0.004422,PAFTOL004598:0.000001):0.005312):0.004018,PAFTOL009225:0.002636,PAFTOL009283:0.002631,(PAFTOL004554:0.000001,PAFTOL004590:0.002630,PAFTOL004664:0.000001):0.002639,PAFTOL009241:0.001316,PAFTOL009223:0.000001):0.001316,PAFTOL008417:0.003952,PAFTOL004624:0.005292):0.003951,(PAFTOL005035:0.010414,PAFTOL013501:0.015188):0.008681,PAFTOL009227:0.010673):0.002635,PAFTOL004653:0.014837):0.001373):0.001332,(((PAFTOL008063:0.013480,PAFTOL004646:0.000001):0.001327,(PAFTOL009199:0.002640,(PAFTOL004552:0.000001,PAFTOL004631:0.000001):0.003983,PAFTOL004591:0.001318,(PAFTOL009183:0.003222,PAFTOL009293:0.000001):0.001328):0.002662):0.001294,((PAFTOL009215:0.002655,PAFTOL004594:0.001337):0.001326,PAFTOL008062:0.005322,PAFTOL009219:0.000001):0.006660):0.002671):0.001315,(PAFTOL004668:0.000001,PAFTOL008419:0.005325,(PAFTOL009279:0.003975,PAFTOL004666:0.001328):0.003990):0.003971,(PAFTOL004642:0.010694,PAFTOL004667:0.004018):0.002640):0.003976):0.001321,((PAFTOL009175:0.008620,PAFTOL009233:0.019598):0.008413,PAFTOL004640:0.009464,((PAFTOL004583:0.003960,(PAFTOL009263:0.002638,PAFTOL004605:0.005309,((SRR5036296:0.021625,PAFTOL009303:0.002492,PAFTOL004635:0.032527,PAFTOL009301:0.000001):0.003858,PAFTOL004639:0.000662):0.000652):0.002631,(PAFTOL004601:0.006734,PAFTOL004665:0.010773):0.002589,PAFTOL004597:0.016168,PAFTOL004632:0.012044,(PAFTOL009251:0.037403,PAFTOL009299:0.001310,(SRR5137211:0.003985,PAFTOL009245:0.003975):0.002620):0.005286,PAFTOL005042:0.000001):0.001313,(PAFTOL005169:0.009062,PAFTOL009249:0.009049,((PAFTOL009197:0.012181,PAFTOL009179:0.017192):0.031078,PAFTOL004547:0.012568):0.006112):0.037620,((PAFTOL009221:0.002640,PAFTOL004603:0.001316):0.001316,PAFTOL004604:0.009301):0.002639,(PAFTOL004587:0.014707,((((PAFTOL009289:0.004703,PAFTOL004648:0.003956,PAFTOL005047:0.005290):0.001314,(PAFTOL009209:0.001313,PAFTOL008423:0.002631):0.001310):0.004659,SRR7905861:0.009608):0.004568,(PAFTOL004593:0.005533,PAFTOL009243:0.007822):0.005318):0.001519,PAFTOL004574:0.011927):0.001344):0.001344):0.001347,((PAFTOL004626:0.004903,((PAFTOL009265:0.014568,PAFTOL009187:0.000001):0.001300,PAFTOL004553:0.005354):0.003905):0.004605,((PAFTOL005026:0.004161,PAFTOL005025:0.001388):0.001881,PAFTOL009205:0.005153):0.013189):0.001259):0.001348,(PAFTOL004634:0.004463,PAFTOL004568:0.006746):0.010462,((PAFTOL009281:0.022012,PAFTOL004629:0.008989):0.009476,PAFTOL004567:0.013451):0.005373,((PAFTOL009255:0.001309,PAFTOL009257:0.001319):0.004023,PAFTOL009185:0.017559):0.002614):0.001348,((PAFTOL004608:0.005404,PAFTOL004582:0.009423):0.003956,(PAFTOL008436:0.012170,((((((((PAFTOL009207:0.009120,PAFTOL004551:0.000001):0.004748,(PAFTOL009285:0.005282,PAFTOL008084:0.000001):0.001869):0.002611,PAFTOL009269:0.010002):0.004308,(((((PAFTOL009237:0.012678,PAFTOL004561:0.024463,(PAFTOL004611:0.001314,PAFTOL009235:0.010683,PAFTOL004610:0.000001):0.002678):0.003319,PAFTOL009253:0.049054):0.004807,(PAFTOL004564:0.017313,PAFTOL009267:0.005177):0.005796):0.007912,((PAFTOL004657:0.005278,PAFTOL004585:0.000001):0.003931,SRR7905862:0.001312,PAFTOL004566:0.000001,PAFTOL004661:0.001308):0.003947):0.003499,PAFTOL004571:0.009700):0.005079):0.032259,((PAFTOL004637:0.019931,SRR5137212:0.019842):0.010687,(((((PAFTOL009315:0.015847,PAFTOL009319:0.013550):0.013016,PAFTOL009321:0.026316):0.044945,PAFTOL009311:0.050162):0.011586,PAFTOL009313:0.120542):0.021516,PAFTOL004619:0.058735):0.007652):0.007812):0.001543,(PAFTOL009247:0.004752,SRR7905849:0.000001):0.020147):0.005555,PAFTOL008439:0.014877):0.003122,PAFTOL008881:0.004416):0.007742):0.001380):0.001342,(PAFTOL009239:0.006754,(PAFTOL007498:0.003085,PAFTOL009259:0.000001):0.006210,PAFTOL009297:0.014819):0.003941):0.003362,((PAFTOL004620:0.002722,PAFTOL004627:0.012199):0.001946,((PAFTOL004662:0.015955,PAFTOL004573:0.004034,PAFTOL004654:0.000001):0.002835,(PAFTOL008422:0.014618,PAFTOL004623:0.010202):0.003160):0.003373):0.004010):0.000609):0.001325,(PAFTOL009229:0.003169,((PAFTOL004565:0.014474,PAFTOL009193:0.013229):0.005005,(PAFTOL009231:0.020570,(PAFTOL004660:0.002516,PAFTOL004658:0.002672):0.000084):0.002944):0.004152):0.003510,PAFTOL004572:0.017496):0.001798,PAFTOL004596:0.014379):0.002677,PAFTOL004636:0.006851):0.008015);
((PAFTOL009205:0.010733,PAFTOL005025:0.002940):0.000755,PAFTOL005026:0.003663,(((PAFTOL004640:0.003675,(((SRR7905861:0.005486,(SRR5036296:0.015778,SRR5137213:0.006887):0.000551,SRR5137211:0.007803):0.006896,(((PAFTOL004583:0.013819,(PAFTOL009303:0.028814,PAFTOL004632:0.000001):0.012116):0.000858,(PAFTOL009187:0.000001,PAFTOL009265:0.014305,PAFTOL004553:0.027657):0.007012):0.003313,(PAFTOL005042:0.004024,(((PAFTOL009249:0.024270,PAFTOL004605:0.000001):0.006911,PAFTOL004639:0.006912):0.006050,PAFTOL009263:0.001805):0.002361,(((PAFTOL004547:0.006711,PAFTOL009245:0.000001):0.006594,(PAFTOL009301:0.074073,PAFTOL009299:0.004484):0.002724):0.000746,PAFTOL004626:0.033100):0.011785):0.005300):0.003027):0.000651,PAFTOL004597:0.023917):0.004806):0.002685,(PAFTOL009251:0.000001,((PAFTOL009185:0.009104,(((PAFTOL009227:0.003825,(((PAFTOL004667:0.005894,((((PAFTOL004598:0.005450,(PAFTOL004591:0.002024,(PAFTOL009197:0.000001,(PAFTOL004594:0.000001,(PAFTOL005035:0.000001,(((PAFTOL009261:0.021780,PAFTOL009231:0.012918):0.019669,PAFTOL009217:0.004214):0.022486,PAFTOL009293:0.000001):0.008337,PAFTOL004664:0.002337):0.003248):0.000591,PAFTOL009295:0.004668):0.000002,PAFTOL008063:0.001762):0.000575):0.001787,PAFTOL004600:0.004711,((PAFTOL008060:0.002431,PAFTOL004554:0.009205):0.002468,PAFTOL009283:0.000001,PAFTOL009199:0.002696,PAFTOL004590:0.002357):0.001177):0.001687,(PAFTOL009203:0.009973,PAFTOL009225:0.001420):0.016900):0.006091,PAFTOL004646:0.012018):0.008179):0.001971,PAFTOL004668:0.001376):0.003945,(((PAFTOL009181:0.006818,PAFTOL009183:0.013001):0.036391,PAFTOL009189:0.000001):0.001616,PAFTOL005024:0.000001):0.002763,(PAFTOL004653:0.006310,(PAFTOL009179:0.031980,(PAFTOL004577:0.000599,PAFTOL004652:0.001212):0.003023,(PAFTOL005043:0.017210,PAFTOL009195:0.001387):0.001095,(PAFTOL009287:0.004508,PAFTOL009291:0.005403):0.002097):0.003338):0.000813):0.002093):0.014416,(PAFTOL004567:0.010381,(PAFTOL004604:0.005500,PAFTOL004603:0.010433):0.009851):0.001724,(((PAFTOL004574:0.003931,(PAFTOL004587:0.013607,(PAFTOL009243:0.021544,PAFTOL004593:0.004331):0.001739):0.001208):0.003006,(PAFTOL005169:0.007000,PAFTOL009281:0.003548):0.007808):0.001995,((PAFTOL009233:0.037430,PAFTOL008881:0.006394):0.000199,(PAFTOL004563:0.006896,(PAFTOL009239:0.009200,(PAFTOL009259:0.022172,PAFTOL007498:0.002514):0.008708):0.001831,(PAFTOL009297:0.006965,PAFTOL004644:0.005697):0.001238):0.001572):0.000748,((PAFTOL004601:0.003615,((PAFTOL009209:0.001204,PAFTOL008423:0.001340):0.000453,PAFTOL004555:0.011380):0.003612):0.003290,(PAFTOL004665:0.007702,((PAFTOL005047:0.004332,PAFTOL004648:0.004001):0.000897,(PAFTOL009289:0.009101,SRR8327214:0.010939):0.003785):0.002139):0.002150):0.007200):0.000751):0.001080,(((((PAFTOL004620:0.009737,(PAFTOL004623:0.004248,PAFTOL004627:0.007344):0.001767,(((PAFTOL004572:0.004231,PAFTOL009193:0.003024):0.003615,PAFTOL004609:0.007253,(((PAFTOL009271:0.005472,(PAFTOL004662:0.020167,PAFTOL004573:0.005700):0.001019):0.001153,(PAFTOL004618:0.000410,PAFTOL004658:0.026249):0.011123,PAFTOL009229:0.003671):0.000234,PAFTOL004649:0.003600):0.000368):0.000594,PAFTOL004654:0.007881):0.000611):0.001264,PAFTOL004565:0.020828):0.001215,((PAFTOL004596:0.002473,PAFTOL004578:0.007915):0.008028,(PAFTOL004636:0.005183,(PAFTOL008422:0.012828,PAFTOL008421:0.014362):0.003416):0.007180):0.000539):0.002029,((PAFTOL004660:0.001235,PAFTOL004556:0.013594):0.023804,PAFTOL004647:0.005250):0.009946):0.005177,(PAFTOL004608:0.008144,PAFTOL004582:0.002929):0.007064):0.000530,(((PAFTOL008439:0.019516,(PAFTOL009247:0.014110,SRR7905849:0.000001):0.008023):0.000681,SRR5137212:0.017411):0.008480,(((PAFTOL004571:0.008554,PAFTOL004564:0.119125):0.001165,((PAFTOL009269:0.009150,PAFTOL009267:0.007343):0.004216,(((PAFTOL009237:0.013371,PAFTOL009253:0.009570):0.015087,((PAFTOL004611:0.002748,PAFTOL004610:0.000001):0.004082,(PAFTOL004561:0.022822,PAFTOL009235:0.026457):0.010768):0.005990):0.008981,((PAFTOL009285:0.003028,PAFTOL008084:0.001189):0.000605,(PAFTOL004551:0.001008,PAFTOL009207:0.006419):0.002893):0.009709,((PAFTOL004566:0.011097,SRR7905862:0.008495):0.002467,((PAFTOL004657:0.003781,PAFTOL004585:0.004982):0.000874,PAFTOL004661:0.009500):0.002109):0.001576):0.001117):0.000604):0.033628,((((PAFTOL009321:0.039936,PAFTOL009319:0.028101):0.005750,PAFTOL009315:0.017013):0.051702,(PAFTOL009311:0.047215,PAFTOL009313:0.074148):0.020950):0.015652,PAFTOL004619:0.039070):0.010617):0.005351):0.012755):0.002336):0.001544,(PAFTOL009255:0.004220,PAFTOL009257:0.003091):0.004467):0.000290):0.000292):0.003848,(PAFTOL009175:0.014089,PAFTOL008436:0.003973):0.003957):0.002886);
(((((PAFTOL009229:0.004398,PAFTOL004649:0.001474,PAFTOL008421:0.010341,((PAFTOL004620:0.007383,PAFTOL004623:0.005869,PAFTOL004627:0.014926):0.001278,((PAFTOL004658:0.002495,PAFTOL004660:0.002526):0.002523,PAFTOL009231:0.000001,PAFTOL004565:0.015345):0.002504):0.001146):0.000998,(PAFTOL008422:0.013151,PAFTOL004636:0.003220):0.002891):0.001450,PAFTOL009193:0.010168,PAFTOL004572:0.009070):0.003607,(PAFTOL004573:0.004426,((PAFTOL004596:0.003652,PAFTOL004578:0.004427):0.003669,((PAFTOL004647:0.001894,PAFTOL004556:0.001568):0.005313,PAFTOL009261:0.017850):0.001873):0.001470):0.001445,(PAFTOL004608:0.008794,PAFTOL004582:0.004378,(PAFTOL004609:0.003892,PAFTOL004618:0.000001):0.001941,((PAFTOL004662:0.004418,PAFTOL009271:0.004399):0.002903,PAFTOL004654:0.005900):0.002924):0.001452):0.004066,PAFTOL004574:0.011325,(PAFTOL004587:0.013674,(((((((((((PAFTOL009223:0.000001,PAFTOL009179:0.004665):0.011080,(PAFTOL004552:0.000001,PAFTOL008417:0.000001):0.011874,PAFTOL009241:0.000001):0.001212,PAFTOL009225:0.000001,(PAFTOL004590:0.000001,PAFTOL009199:0.000001):0.004360,PAFTOL004664:0.000001,(PAFTOL004613:0.007373,(((PAFTOL004591:0.000001,PAFTOL009293:0.000001):0.002923,PAFTOL009197:0.002926):0.001442,PAFTOL004646:0.001455):0.001470):0.001436,PAFTOL004599:0.002902,PAFTOL008063:0.000001,((PAFTOL009219:0.000001,(PAFTOL004631:0.002186,PAFTOL008060:0.000001):0.002177,PAFTOL004594:0.001456,(PAFTOL004598:0.001462,PAFTOL009217:0.001455):0.002915):0.001449,PAFTOL004600:0.001448,PAFTOL008062:0.000001,(PAFTOL005035:0.006734,(PAFTOL009233:0.034523,PAFTOL009295:0.000001):0.000168):0.192874,PAFTOL009215:0.002909):0.001448,PAFTOL004624:0.000001,PAFTOL009283:0.000001,PAFTOL004554:0.000001):0.001199,PAFTOL004642:0.007372):0.001541,((PAFTOL009189:0.046536,PAFTOL005024:0.000001):0.004443,(PAFTOL004625:0.000001,(PAFTOL004562:0.001452,PAFTOL004584:0.001449,PAFTOL004617:0.002907):0.001452,(PAFTOL005043:0.005871,PAFTOL004652:0.002943):0.001433,PAFTOL009191:0.007344,PAFTOL009227:0.007317,PAFTOL004653:0.005841):0.000725):0.003266):0.001224,(PAFTOL008419:0.002904,(PAFTOL009203:0.005857,(PAFTOL009291:0.002914,PAFTOL009287:0.000001):0.010293):0.001441,((PAFTOL004638:0.004371,PAFTOL009195:0.001461):0.002906,PAFTOL004577:0.000001):0.001447,PAFTOL013501:0.005854):0.002526):0.003196,((PAFTOL009181:0.006614,PAFTOL009183:0.002428):0.006081,(PAFTOL004668:0.000001,PAFTOL004666:0.000001,PAFTOL004667:0.000001,PAFTOL009279:0.000001):0.001844):0.003670):0.004761,((((PAFTOL004633:0.008871,(PAFTOL004567:0.011817,(PAFTOL004568:0.007289,(PAFTOL004634:0.004397,PAFTOL004635:0.010039):0.001233):0.013721):0.002069,(PAFTOL004629:0.000001,PAFTOL009281:0.004945):0.005802,(PAFTOL009221:0.004405,PAFTOL005169:0.017919):0.002908,(PAFTOL004603:0.005841,PAFTOL004604:0.008831):0.002911):0.004396,PAFTOL009297:0.008787):0.002170,PAFTOL009185:0.011707):0.002125,((PAFTOL009239:0.005890,PAFTOL007498:0.004505,PAFTOL009259:0.000001,PAFTOL004563:0.005841):0.005905,PAFTOL004644:0.008854):0.010450):0.004521):0.001274,(((((SRR7905862:0.015607,((PAFTOL004661:0.001473,PAFTOL004566:0.002945):0.001465,(PAFTOL004657:0.001476,PAFTOL004585:0.000001):0.001465):0.002014):0.003633,(PAFTOL009237:0.011558,((PAFTOL004561:0.004370,PAFTOL009253:0.004976,PAFTOL004611:0.004400,PAFTOL004610:0.000001,PAFTOL009235:0.000001):0.007336,((PAFTOL004564:0.012486,PAFTOL009269:0.000001):0.003219,PAFTOL009267:0.001465):0.001464,PAFTOL004571:0.004411):0.000718):0.000738,((PAFTOL004551:0.001458,PAFTOL008084:0.000001,PAFTOL009207:0.000001):0.001422,PAFTOL009285:0.005905):0.005907):0.031758,PAFTOL004637:0.006018):0.005368,((((PAFTOL009319:0.028119,PAFTOL009315:0.016607):0.004708,PAFTOL009321:0.028862):0.037287,(PAFTOL009313:0.140033,PAFTOL009311:0.045758):0.014957):0.023368,(SRR5137212:0.028521,PAFTOL004619:0.043168):0.019042):0.006503):0.009981,PAFTOL008439:0.013678):0.002925):0.001263,PAFTOL004640:0.010232):0.003672,((((PAFTOL009265:0.004986,PAFTOL009303:0.000001,PAFTOL004547:0.015087):0.002439,(((PAFTOL004601:0.004776,(PAFTOL009289:0.002467,SRR8327214:0.000001):0.002373):0.002381,SRR7905861:0.005312,(PAFTOL009205:0.006954,(SRR7905849:0.015519,((PAFTOL008436:0.005737,PAFTOL009175:0.010546):0.007819,PAFTOL008881:0.004848):0.006078):0.005867):0.002558):0.000939,SRR5137211:0.016672):0.005882):0.004775,PAFTOL004632:0.001450,PAFTOL009187:0.004360,PAFTOL004597:0.010319,((PAFTOL004555:0.000001,PAFTOL008423:0.002912,PAFTOL009209:0.004364):0.001452,(PAFTOL004665:0.007252,PAFTOL005047:0.002895,PAFTOL004648:0.002987):0.001445):0.001453,(((PAFTOL009251:0.015205,PAFTOL004553:0.051082):0.006741,PAFTOL004583:0.000001):0.001750,(PAFTOL004626:0.001443,PAFTOL009263:0.002899,(PAFTOL004639:0.004370,PAFTOL004605:0.002893):0.001451,(PAFTOL009301:0.009992,SRR5137213:0.009981,PAFTOL009249:0.000001):0.002474):0.002894,SRR5036296:0.002899,PAFTOL005042:0.000001,(PAFTOL009299:0.004361,PAFTOL009245:0.001450):0.001452):0.001449):0.001280,(PAFTOL009243:0.033825,PAFTOL004593:0.004393):0.005861):0.001167,(PAFTOL005026:0.000001,PAFTOL005025:0.002910):0.003038):0.005692):0.001277);
((PAFTOL009191:0.008426,(((PAFTOL004652:0.000001,PAFTOL004577:0.000001):0.003338,PAFTOL004584:0.001649):0.008379,(((PAFTOL004629:0.013264,(PAFTOL004604:0.000001,PAFTOL004603:0.001665):0.005043):0.002388,(((((((PAFTOL004668:0.000001,PAFTOL009181:0.000001):0.006731,PAFTOL009179:0.005423):0.002085,((PAFTOL009291:0.006657,(PAFTOL009287:0.003328,PAFTOL004638:0.000001):0.003321,PAFTOL005043:0.000001,PAFTOL005042:0.001690,PAFTOL004625:0.001656,PAFTOL009227:0.008413,PAFTOL009195:0.004989):0.001651,PAFTOL009203:0.008786,(PAFTOL004560:0.000001,PAFTOL009183:0.015371):0.010168):0.001649,PAFTOL004642:0.008312):0.015324,(PAFTOL009175:0.019678,PAFTOL008436:0.003494):0.003342):0.001397,(PAFTOL009257:0.003321,PAFTOL009255:0.005041):0.010221):0.008436,((PAFTOL004633:0.005711,(PAFTOL004568:0.006657,PAFTOL004634:0.010174):0.004638):0.012833,(PAFTOL009221:0.000001,PAFTOL005169:0.000001):0.023793):0.005756,PAFTOL009185:0.010018,(PAFTOL009233:0.029172,(PAFTOL009297:0.006681,((PAFTOL007498:0.000001,PAFTOL009259:0.001719):0.001656,PAFTOL009239:0.001655):0.001648,PAFTOL004644:0.000001,PAFTOL004563:0.013453):0.004963,(PAFTOL004587:0.016987,PAFTOL004640:0.006730):0.001610):0.001647,(PAFTOL008881:0.009840,(((((PAFTOL009247:0.009837,((((PAFTOL004561:0.006393,((PAFTOL004611:0.000001,PAFTOL004610:0.001772):0.002398,PAFTOL009235:0.011098):0.004348):0.005433,(PAFTOL009269:0.015060,PAFTOL004564:0.023643,(PAFTOL008084:0.000001,PAFTOL009285:0.001680,PAFTOL009267:0.014849,(PAFTOL004551:0.000001,PAFTOL009207:0.000001):0.019474):0.004970):0.001658):0.003133,(PAFTOL004661:0.016909,((SRR7905862:0.000001,PAFTOL004566:0.006397):0.005078,(PAFTOL004585:0.006639,PAFTOL004657:0.008340):0.002484):0.002404):0.004211):0.002625,PAFTOL004571:0.008532):0.018274):0.008454,PAFTOL004637:0.013585):0.001648,(((PAFTOL009315:0.019854,(PAFTOL009319:0.070505,PAFTOL009321:0.022930):0.003420):0.039003,(PAFTOL009313:0.113630,PAFTOL009311:0.026130):0.016820):0.021567,PAFTOL004619:0.041042):0.005932):0.002952,SRR7905849:0.023661):0.010289,PAFTOL008439:0.013836):0.005915):0.000745,(PAFTOL004608:0.013368,(((PAFTOL009193:0.010226,PAFTOL004572:0.003407):0.001582,PAFTOL004654:0.008360):0.003345,((PAFTOL004627:0.017577,(PAFTOL004662:0.011638,PAFTOL004565:0.012868,PAFTOL009271:0.011901,PAFTOL004623:0.008375):0.003264,(PAFTOL008422:0.017412,PAFTOL004636:0.015071,PAFTOL008421:0.008338):0.004973):0.001701,(PAFTOL004620:0.008465,PAFTOL004596:0.010138):0.001551,PAFTOL004573:0.006669):0.001682):0.003398,PAFTOL004582:0.011675,((PAFTOL004647:0.003616,PAFTOL009261:0.028212):0.018476,(PAFTOL004660:0.006486,PAFTOL004658:0.006794,(PAFTOL004618:0.004974,PAFTOL004609:0.003326,PAFTOL009231:0.008251,PAFTOL004649:0.001669):0.001647,PAFTOL009229:0.004991):0.003313):0.001645):0.005097):0.001607,((((PAFTOL004648:0.006676,PAFTOL009289:0.006544,(SRR7905861:0.001597,SRR8327214:0.009465):0.006946,PAFTOL004665:0.001655):0.001623,PAFTOL004601:0.004986,PAFTOL005047:0.004978,(PAFTOL009209:0.000001,PAFTOL004555:0.003308,PAFTOL008423:0.000001):0.001654):0.002518,(PAFTOL004632:0.001675,PAFTOL009265:0.000001,PAFTOL004553:0.010051,PAFTOL009187:0.001663,PAFTOL004597:0.013466,PAFTOL004583:0.004985,(SRR5137211:0.000001,(SRR5036296:0.000001,(PAFTOL009281:0.025115,PAFTOL009299:0.003458):0.001861,(PAFTOL009303:0.022999,PAFTOL009251:0.000001):0.010358):0.013878,PAFTOL009245:0.005007):0.001658,(PAFTOL004626:0.006744,(PAFTOL004605:0.004995,PAFTOL009263:0.004987,((SRR5137213:0.006702,PAFTOL004639:0.006779):0.001637,PAFTOL009249:0.015286,PAFTOL009301:0.013426):0.001669):0.003325):0.001623):0.002834):0.001167,(PAFTOL004574:0.008429,(PAFTOL004593:0.006726,PAFTOL009243:0.013545):0.003334):0.001611,(PAFTOL005025:0.001658,PAFTOL009205:0.000001,PAFTOL005026:0.000001):0.001653):0.004910):0.005073):0.009956,(((PAFTOL004600:0.000001,PAFTOL009293:0.000001,PAFTOL009225:0.003334,(PAFTOL004631:0.000001,PAFTOL008060:0.000001):0.001653,PAFTOL004594:0.003316,((PAFTOL009197:0.000001,PAFTOL005035:0.003824,PAFTOL009295:0.000001):0.007244,PAFTOL004624:0.000852):0.000803,PAFTOL004664:0.000001,PAFTOL004552:0.001671,PAFTOL004554:0.000001,PAFTOL009283:0.000001,PAFTOL004590:0.000001,PAFTOL004591:0.000001,PAFTOL009199:0.001657,PAFTOL004646:0.000001):0.001671,(PAFTOL009219:0.001661,(PAFTOL008063:0.003341,PAFTOL008062:0.001664):0.001668,PAFTOL004598:0.005022,PAFTOL009217:0.002072):0.005005):0.003298,PAFTOL004599:0.001673,(PAFTOL009215:0.003325,(PAFTOL008417:0.000001,PAFTOL009223:0.003310,PAFTOL009241:0.011394):0.001859):0.005669):0.001885,(PAFTOL004613:0.010637,PAFTOL013501:0.022506):0.006221,(PAFTOL008419:0.005021,(PAFTOL004667:0.001841,PAFTOL009279:0.001661,PAFTOL004666:0.006669):0.005568):0.003673):0.003308,PAFTOL004562:0.010100,PAFTOL004617:0.010067,PAFTOL004653:0.004984):0.001583):0.005089,PAFTOL009189:0.000001,PAFTOL005024:0.000001);
(((PAFTOL004554:0.009285,(PAFTOL013501:0.004160,PAFTOL004560:0.015677):0.003200):0.000858,((((PAFTOL008419:0.000807,((PAFTOL009227:0.003659,PAFTOL004562:0.008107):0.000583,(PAFTOL005043:0.000977,PAFTOL009287:0.005727):0.001453):0.001645):0.002191,PAFTOL009203:0.012012):0.001810,(((PAFTOL004613:0.007056,PAFTOL009191:0.004926):0.002053,((((PAFTOL004625:0.004125,PAFTOL004577:0.004180):0.001478,PAFTOL004617:0.004238):0.003953,PAFTOL004584:0.009845):0.001002,PAFTOL004653:0.008212,((PAFTOL004668:0.003737,((PAFTOL008060:0.002678,(PAFTOL004664:0.004864,PAFTOL004624:0.033493):0.017400):0.000583,PAFTOL009199:0.005183):0.004450,PAFTOL005024:0.005687):0.003754,PAFTOL004599:0.005441):0.002094):0.012347,((((PAFTOL009243:0.005273,PAFTOL004593:0.004934):0.004932,PAFTOL004587:0.003564):0.002525,PAFTOL008436:0.003475):0.000933,((PAFTOL004563:0.003280,PAFTOL009297:0.013554,PAFTOL009259:0.006306):0.002746,((PAFTOL008439:0.008357,((PAFTOL004604:0.005996,PAFTOL004633:0.005985,PAFTOL004629:0.008283,((PAFTOL004603:0.009893,PAFTOL009221:0.002253):0.003200,(PAFTOL004567:0.006419,(PAFTOL004634:0.003085,PAFTOL004568:0.032358):0.001648):0.002189):0.002724):0.005117,((((PAFTOL004582:0.046292,((((PAFTOL004623:0.011459,PAFTOL004636:0.010273):0.008022,((((PAFTOL009231:0.035661,(PAFTOL004635:0.009401,PAFTOL005169:0.020051):0.010247):0.009499,PAFTOL009193:0.024443,PAFTOL004565:0.010394):0.005244,PAFTOL004620:0.026081):0.007283,PAFTOL004627:0.014034):0.001786):0.000444,PAFTOL009263:0.013775):0.000685,PAFTOL004556:0.005347):0.008171):0.007558,((PAFTOL004573:0.006917,PAFTOL004654:0.014567):0.001567,PAFTOL009271:0.015273,(PAFTOL004649:0.041806,PAFTOL008422:0.030686):0.004526):0.000695,(((PAFTOL004618:0.025292,PAFTOL004662:0.007986):0.003790,(PAFTOL009257:0.023259,(PAFTOL009229:0.005164,PAFTOL004609:0.008345):0.005894):0.000802):0.001092,PAFTOL004647:0.018928):0.008375,(PAFTOL008421:0.008294,PAFTOL004596:0.002253):0.000736):0.002560,PAFTOL004608:0.008321):0.002510,(((PAFTOL009299:0.013568,(PAFTOL009251:0.007523,PAFTOL009265:0.011968,PAFTOL009301:0.007299):0.008814,PAFTOL009187:0.001499,PAFTOL004553:0.003898,(PAFTOL004605:0.001390,PAFTOL004626:0.002804):0.002097):0.000696,((SRR5137213:0.006091,PAFTOL009249:0.005858):0.027618,((SRR5036296:0.004539,PAFTOL009245:0.005284,PAFTOL004639:0.003650):0.001316,PAFTOL004632:0.003806):0.002513):0.006111,PAFTOL004583:0.006034,PAFTOL009303:0.059139):0.003217,PAFTOL004640:0.012279):0.003894):0.000724):0.000697):0.001415,((((PAFTOL004619:0.028266,(((PAFTOL009321:0.021399,(PAFTOL009319:0.015858,PAFTOL009315:0.017019):0.006152):0.029836,(PAFTOL009311:0.037225,PAFTOL009313:0.048530):0.012532):0.018204,SRR5137212:0.017288):0.007927):0.003004,(SRR7905849:0.000001,PAFTOL009247:0.042814):0.016282):0.003919,((((PAFTOL004566:0.001548,SRR7905862:0.000001,(PAFTOL004585:0.002084,PAFTOL004657:0.001393):0.000691,PAFTOL004661:0.002775):0.004401,PAFTOL009253:0.023868):0.000337,(PAFTOL009235:0.002104,(PAFTOL004611:0.001389,PAFTOL004610:0.001386,(PAFTOL009237:0.021754,PAFTOL004561:0.007707):0.001378):0.001370):0.012223):0.002134,(((PAFTOL009269:0.008401,PAFTOL009267:0.005226):0.000869,((PAFTOL009285:0.001380,(PAFTOL004551:0.000001,PAFTOL009207:0.004179):0.000688):0.000691,PAFTOL008084:0.002081):0.002007):0.003057,(PAFTOL004564:0.028548,PAFTOL004571:0.000001):0.003383):0.003520):0.024906):0.008897,(SRR7905861:0.002770,(PAFTOL004555:0.011850,PAFTOL008423:0.001398,PAFTOL009209:0.000001):0.002087,(PAFTOL005047:0.011154,((PAFTOL009289:0.047779,SRR8327214:0.000001):0.001387,(PAFTOL004665:0.206381,PAFTOL004648:0.000227):0.001167):0.000637):0.003522):0.007826):0.000526):0.004196):0.002110):0.005639,(((PAFTOL004652:0.002792,PAFTOL009291:0.004208):0.000676,(PAFTOL009195:0.001387,PAFTOL004638:0.000696):0.000691):0.004190,(((((PAFTOL008417:0.004480,PAFTOL009215:0.002235):0.001477,PAFTOL004590:0.000352):0.000338,PAFTOL004600:0.000001,(PAFTOL004646:0.000001,PAFTOL004591:0.000690):0.000690,(PAFTOL004631:0.008402,PAFTOL009241:0.008733):0.000719):0.004452,PAFTOL009223:0.000001):0.001111,(PAFTOL009225:0.001397,PAFTOL004642:0.002772,((PAFTOL009179:0.047302,(PAFTOL009293:0.000001,(PAFTOL008062:0.008358,PAFTOL009295:0.022950,PAFTOL009219:0.000886):0.006808,PAFTOL009183:0.009879,PAFTOL009217:0.004451):0.004470):0.007996,PAFTOL004594:0.000001):0.000748,PAFTOL008063:0.001389,PAFTOL009197:0.000001,PAFTOL009283:0.002076):0.001366):0.001391):0.002090):0.014067,(PAFTOL005026:0.004335,(PAFTOL009233:0.019429,PAFTOL009185:0.004605):0.001274,PAFTOL005042:0.000784):0.009269,((PAFTOL004667:0.000001,PAFTOL009279:0.001482,PAFTOL004666:0.000746):0.006769,PAFTOL009189:0.008810):0.001518):0.001154):0.030147,((PAFTOL009175:0.009363,(PAFTOL004547:0.014395,PAFTOL009281:0.010996):0.017270):0.046154,PAFTOL005035:0.027065):0.013818):0.022492):0.004316,PAFTOL009181:0.021003,(PAFTOL004552:0.009473,(PAFTOL004658:0.025456,PAFTOL009261:0.020780):0.020407):0.005169);
(PAFTOL004646:0.000001,PAFTOL004664:0.000001,PAFTOL009293:0.000001,((PAFTOL004590:0.000001,((PAFTOL009179:0.012521,PAFTOL004562:0.006342):0.001156,(PAFTOL009191:0.003741,PAFTOL004666:0.001239,PAFTOL009279:0.000001,(PAFTOL004560:0.003738,PAFTOL009203:0.002487,PAFTOL009291:0.003746,PAFTOL009287:0.003738,PAFTOL004625:0.000001,(PAFTOL009195:0.000001,PAFTOL004652:0.000001,PAFTOL004577:0.001249):0.001242):0.002483):0.001238,((PAFTOL004599:0.002501,PAFTOL004642:0.002509):0.006031,PAFTOL004667:0.001212):0.004019,(PAFTOL009183:0.001555,PAFTOL009181:0.001253):0.004686,PAFTOL004617:0.007554,((PAFTOL009227:0.000001,(PAFTOL005043:0.000001,PAFTOL004638:0.001241):0.002481):0.005008,(PAFTOL005024:0.000001,PAFTOL009189:0.000001):0.002483):0.001237,PAFTOL004668:0.000001):0.001237,PAFTOL005042:0.000001,PAFTOL004552:0.000001,PAFTOL004584:0.002483,(PAFTOL008060:0.000001,PAFTOL009223:0.001241,PAFTOL009241:0.000001):0.002491,(PAFTOL004613:0.006355,(PAFTOL005035:0.002568,(((PAFTOL004631:0.000001,PAFTOL004624:0.000001):0.001254,(PAFTOL009217:0.000001,PAFTOL004600:0.000375):0.000858):0.003753,((PAFTOL008063:0.000001,PAFTOL009219:0.000001):0.001241,PAFTOL009215:0.001241,PAFTOL004594:0.000001,PAFTOL008062:0.000001,PAFTOL004598:0.000001):0.001257):0.001251):0.002514):0.001207,PAFTOL013501:0.011792,((PAFTOL004653:0.006300,PAFTOL009225:0.003784):0.001188,PAFTOL008419:0.007549):0.001264,(((PAFTOL004629:0.009141,PAFTOL009281:0.006365):0.003740,(PAFTOL004603:0.002523,PAFTOL004604:0.003159):0.003146,((PAFTOL004568:0.006352,(PAFTOL004634:0.002556,PAFTOL004635:0.014316):0.002515):0.001193,PAFTOL004567:0.003757):0.002538,((PAFTOL008881:0.002497,(((PAFTOL005025:0.001034,PAFTOL009205:0.004412):0.002097,PAFTOL005026:0.001267):0.002510,(PAFTOL009255:0.003778,PAFTOL009257:0.001219):0.005048,(((PAFTOL004601:0.003776,PAFTOL004555:0.000001,PAFTOL009303:0.003428,PAFTOL008423:0.000001,PAFTOL009209:0.000001):0.002508,(SRR8327214:0.000001,PAFTOL005047:0.001251):0.002497,PAFTOL004648:0.005058):0.002540,SRR7905861:0.003798,PAFTOL004547:0.007745):0.001230):0.001238,(((((PAFTOL004565:0.019734,PAFTOL004627:0.009731):0.006975,(PAFTOL004636:0.014243,(PAFTOL008421:0.008720,PAFTOL004578:0.008834):0.006842):0.001062):0.001162,(PAFTOL009193:0.005564,PAFTOL004572:0.009223):0.002180):0.002558,PAFTOL004608:0.006257,(PAFTOL009231:0.006139,((PAFTOL004556:0.000001,PAFTOL004647:0.002484):0.003751,PAFTOL009261:0.007289):0.005699):0.001871,PAFTOL004582:0.008794,(((PAFTOL004609:0.000001,PAFTOL009229:0.002494):0.001244,PAFTOL004649:0.000001,PAFTOL004618:0.000001,PAFTOL004658:0.000001):0.001827,PAFTOL004660:0.003059):0.001911,(PAFTOL008422:0.012349,(PAFTOL004573:0.002506,PAFTOL004620:0.003149):0.003121,(PAFTOL004654:0.002530,PAFTOL004662:0.005013,PAFTOL009271:0.000001):0.006285):0.001256,PAFTOL004596:0.007611):0.006287,(PAFTOL009175:0.000001,PAFTOL008436:0.002511):0.010101,PAFTOL009233:0.028921):0.001236,PAFTOL009295:0.022988):0.001248,(PAFTOL005169:0.002794,PAFTOL009221:0.000001):0.003762,(((((SRR5137212:0.009946,PAFTOL004637:0.011742):0.004158,((PAFTOL009311:0.039633,(PAFTOL009315:0.027001,PAFTOL009319:0.032276):0.032472):0.015216,PAFTOL009313:0.081660):0.028090):0.020688,(PAFTOL004619:0.019774,((((((((PAFTOL004657:0.001262,PAFTOL004585:0.000603):0.000657,PAFTOL004566:0.002531,SRR7905862:0.000001,PAFTOL004661:0.001259):0.001249,PAFTOL009269:0.005134):0.002521,PAFTOL009267:0.010462):0.002549,(((PAFTOL004551:0.001259,PAFTOL009207:0.001261):0.001800,PAFTOL009285:0.003261):0.001261,PAFTOL008084:0.002000):0.004344,PAFTOL004571:0.002536):0.001341,((PAFTOL009253:0.012292,PAFTOL004561:0.000001,(PAFTOL004610:0.000001,PAFTOL004611:0.000001):0.002535,PAFTOL009235:0.002542):0.001209,PAFTOL009237:0.007735):0.003776):0.003112,PAFTOL004564:0.005104):0.024723,SRR7905849:0.013476):0.002136):0.002226):0.005044,PAFTOL008439:0.015742):0.006375,PAFTOL004640:0.008878,(PAFTOL004587:0.005045,(PAFTOL009239:0.012752,((PAFTOL004593:0.001209,PAFTOL009243:0.002549,PAFTOL004574:0.007603):0.003756,PAFTOL009185:0.007585,PAFTOL004644:0.010251):0.001252):0.001259):0.001244):0.001247,((((PAFTOL004639:0.008943,PAFTOL009263:0.006394):0.001167,((PAFTOL009249:0.006321,PAFTOL004626:0.003780,PAFTOL009301:0.001587,SRR5137213:0.002508):0.002518,(SRR5137211:0.002519,PAFTOL009251:0.002543,PAFTOL009245:0.002506):0.001254,PAFTOL009299:0.003786,PAFTOL004583:0.001264,SRR5036296:0.002510,PAFTOL004605:0.003771):0.001255):0.001255,PAFTOL004597:0.008894,PAFTOL009265:0.010182,(PAFTOL004632:0.001256,PAFTOL004553:0.003780):0.003776,PAFTOL009187:0.000001):0.001688,PAFTOL004665:0.010255):0.003338):0.001245):0.001142,PAFTOL004633:0.010361):0.005127,PAFTOL008417:0.001242):0.003111,PAFTOL004554:0.000001):0.003098,PAFTOL009199:0.002480,PAFTOL009197:0.002529,PAFTOL004591:0.000001,PAFTOL009283:0.000001);
(((PAFTOL009267:0.009600,PAFTOL009269:0.005720):0.003728,PAFTOL004571:0.003774,(PAFTOL008084:0.003885,(PAFTOL004566:0.003748,SRR7905862:0.000001,PAFTOL004661:0.000001,PAFTOL004657:0.007577,(((PAFTOL009237:0.012695,(PAFTOL004610:0.005730,PAFTOL004611:0.000001,PAFTOL009235:0.003766):0.001877,PAFTOL004561:0.005664):0.008116,PAFTOL009253:0.020054):0.005297,PAFTOL004585:0.003758):0.001858):0.001859):0.001876,(PAFTOL004551:0.003742,PAFTOL009207:0.003771,PAFTOL009285:0.001869):0.001866):0.046833,(((PAFTOL009321:0.045978,(PAFTOL009319:0.012361,PAFTOL009315:0.019611):0.034405):0.077972,(PAFTOL009311:0.047895,PAFTOL009313:0.145444):0.027692):0.040031,((((PAFTOL004647:0.006855,PAFTOL004556:0.006886):0.007169,(PAFTOL009271:0.003277,PAFTOL004662:0.008507):0.009531,(PAFTOL004654:0.011459,((PAFTOL008422:0.007584,PAFTOL004578:0.013710):0.002588,(PAFTOL004627:0.007176,(PAFTOL004573:0.017560,PAFTOL004565:0.036536):0.001869):0.004487,(PAFTOL004636:0.004794,(PAFTOL008421:0.004556,PAFTOL004623:0.019298):0.002261,PAFTOL004620:0.012719):0.002248):0.002259):0.001878,((PAFTOL004640:0.037142,((((((PAFTOL009295:0.003786,(PAFTOL009293:0.020527,PAFTOL009197:0.005764):0.001828):0.005681,(PAFTOL004642:0.014574,PAFTOL009217:0.005431):0.002718):0.001892,(PAFTOL004613:0.022114,(PAFTOL009225:0.000001,PAFTOL009223:0.001886):0.003767):0.001908):0.003761,((PAFTOL004653:0.019303,(PAFTOL009279:0.002517,PAFTOL004666:0.000001):0.005017):0.001891,PAFTOL004667:0.001900):0.003755,PAFTOL009183:0.015451):0.007614,(((PAFTOL005169:0.002878,PAFTOL009221:0.009179):0.009973,(((((PAFTOL004568:0.011072,PAFTOL004634:0.018956):0.005202,PAFTOL004635:0.006100):0.011063,PAFTOL004567:0.017744):0.006225,PAFTOL004633:0.017453):0.011528,(PAFTOL009281:0.014037,PAFTOL004629:0.011239):0.004330):0.006000):0.002067,(PAFTOL004604:0.015968,PAFTOL004603:0.007160):0.002640):0.001879):0.001887,((PAFTOL009205:0.002331,PAFTOL005025:0.003800):0.007160,PAFTOL005026:0.001922,PAFTOL009175:0.016468,(PAFTOL004587:0.032111,((PAFTOL004593:0.007135,PAFTOL009243:0.004314):0.005276,PAFTOL004574:0.007588):0.006222):0.004289):0.007534,(PAFTOL009185:0.015284,((((PAFTOL007498:0.001893,PAFTOL009259:0.000001):0.005679,(PAFTOL009239:0.009615,PAFTOL004644:0.008660):0.001844):0.003839,PAFTOL009297:0.002173):0.001824,PAFTOL004563:0.005769):0.009558,PAFTOL009233:0.029838):0.001889):0.001856):0.001894,PAFTOL004618:0.007582,((((((((((PAFTOL009289:0.105207,SRR8327214:0.000001):0.001917,PAFTOL005047:0.000001):0.005865,PAFTOL004648:0.035919):0.001728,(PAFTOL008423:0.002086,PAFTOL004555:0.000001,PAFTOL009209:0.000001):0.003805):0.001874,PAFTOL004601:0.017747):0.001930,PAFTOL004665:0.013567,PAFTOL004547:0.010743):0.008746,SRR7905861:0.015591):0.014785,(((PAFTOL009303:0.000001,PAFTOL004632:0.000001):0.009616,(PAFTOL004553:0.009477,PAFTOL009187:0.000001):0.007580,PAFTOL009265:0.012969):0.003770,(PAFTOL004583:0.007677,PAFTOL009251:0.006155,SRR5036296:0.009533,PAFTOL009299:0.007617,(PAFTOL009245:0.003795,SRR5137211:0.003783):0.003786,PAFTOL005042:0.000001):0.001883,(PAFTOL004597:0.027711,(((PAFTOL009301:0.000001,PAFTOL009263:0.000001):0.001889,PAFTOL004639:0.002089,PAFTOL004626:0.004362):0.003767,PAFTOL009249:0.003910):0.001919):0.001863):0.003864):0.003732,(PAFTOL009257:0.000001,PAFTOL009255:0.003809):0.017599):0.003065,PAFTOL008881:0.004060):0.002993):0.003759):0.003747,((PAFTOL009193:0.005695,PAFTOL004572:0.015385):0.005708,PAFTOL004608:0.010599,(PAFTOL009229:0.003755,((PAFTOL004660:0.008406,PAFTOL004658:0.011525):0.002826,PAFTOL004649:0.000001):0.002851,PAFTOL009231:0.001881,(PAFTOL004609:0.002381,PAFTOL009261:0.037270):0.008235):0.001869):0.001869,PAFTOL004596:0.011071,PAFTOL004582:0.011446):0.010039,PAFTOL008439:0.018739):0.007475):0.004767,(((SRR7905849:0.000001,PAFTOL009247:0.004898):0.019956,PAFTOL004637:0.026132):0.008929,PAFTOL004619:0.027686):0.002777);
((PAFTOL005026:0.000001,PAFTOL009205:0.000001):0.005218,PAFTOL009255:0.003469,PAFTOL009257:0.000001,(((PAFTOL004587:0.014276,((PAFTOL009281:0.005241,PAFTOL004629:0.007056):0.003534,(PAFTOL004593:0.003486,PAFTOL009243:0.007038):0.010599):0.001719):0.001723,PAFTOL004574:0.017603,((PAFTOL005042:0.000001,SRR7905861:0.005264,(((PAFTOL004639:0.000001,PAFTOL009263:0.001737,PAFTOL009301:0.001819,PAFTOL009249:0.004218,PAFTOL004626:0.001734):0.001741,PAFTOL004605:0.005249):0.001741,PAFTOL004597:0.007069):0.001727,((PAFTOL009187:0.001746,PAFTOL004553:0.001747):0.001738,PAFTOL004583:0.001754):0.001734,((((PAFTOL004555:0.000001,(PAFTOL008423:0.000001,PAFTOL009209:0.000001):0.002595):0.002615,PAFTOL004601:0.003465):0.001735,PAFTOL009289:0.000001,PAFTOL005047:0.001732,SRR8327214:0.001732,PAFTOL004648:0.000001):0.001735,(PAFTOL004665:0.003491,PAFTOL009245:0.007010):0.001720):0.001739,PAFTOL009265:0.000001,(PAFTOL009303:0.000001,PAFTOL004632:0.000001):0.009012,(SRR5036296:0.001733,PAFTOL009299:0.005239):0.001739):0.005211,PAFTOL005025:0.017769,PAFTOL009233:0.021277,((((PAFTOL009259:0.000001,PAFTOL007498:0.001740):0.007006,PAFTOL009239:0.008769,PAFTOL004644:0.012252):0.001734,PAFTOL009297:0.010556):0.005296,((((((((((PAFTOL004585:0.001755,PAFTOL004661:0.007037,PAFTOL004657:0.005274):0.002467,(SRR7905862:0.000001,PAFTOL004566:0.000001):0.002889):0.005214,(((PAFTOL004611:0.000001,PAFTOL004610:0.000001):0.003503,PAFTOL004561:0.007035,PAFTOL009235:0.000001):0.005310,PAFTOL009237:0.005300):0.010642):0.000580,((PAFTOL009253:0.015006,PAFTOL004564:0.002808):0.023469,(PAFTOL004571:0.005398,((PAFTOL009285:0.001759,PAFTOL008084:0.003512):0.003514,(PAFTOL009207:0.000001,PAFTOL004551:0.000316):0.001429):0.008908):0.001679,(PAFTOL009269:0.007088,PAFTOL009267:0.005303):0.001746):0.002979):0.037649,(((PAFTOL009321:0.044147,PAFTOL009315:0.027829):0.002949,PAFTOL009319:0.025005):0.048577,PAFTOL009311:0.097807):0.020213):0.000456,PAFTOL004637:0.014189):0.002000,SRR7905849:0.017478):0.002075,PAFTOL004619:0.023281):0.012367,((PAFTOL009179:0.011036,PAFTOL009313:0.087117):0.057628,PAFTOL009175:0.011343):0.029739):0.011884,(PAFTOL009185:0.016084,PAFTOL008881:0.005356):0.003477):0.001671):0.005282):0.003475):0.001729,((PAFTOL009225:0.003467,PAFTOL004631:0.003472,PAFTOL009293:0.000001,((PAFTOL004554:0.000001,PAFTOL004646:0.001733):0.001730,(PAFTOL009181:0.006217,(PAFTOL009197:0.000001,((PAFTOL009261:0.022208,(PAFTOL004563:0.016043,(PAFTOL004547:0.019858,PAFTOL009251:0.006289):0.006248):0.006585,((PAFTOL004658:0.000001,PAFTOL004565:0.025257,PAFTOL004660:0.000001):0.003066,PAFTOL009231:0.000001):0.003067):0.003206,(PAFTOL004635:0.035964,PAFTOL005169:0.009718):0.005930):0.003604):0.003640):0.022412):0.000002,PAFTOL004590:0.000001,PAFTOL009223:0.003473,PAFTOL009241:0.000001,PAFTOL004591:0.000001,PAFTOL004664:0.000001,(PAFTOL005035:0.000001,PAFTOL009199:0.001732):0.001731):0.005214,PAFTOL013501:0.006990,((PAFTOL004642:0.005251,(PAFTOL004668:0.003515,PAFTOL008419:0.005278,(PAFTOL004598:0.000001,PAFTOL004624:0.000001,PAFTOL008417:0.001738,PAFTOL009217:0.012396,((PAFTOL008063:0.005229,PAFTOL009215:0.001735,PAFTOL009219:0.000001):0.000357,PAFTOL009295:0.002732):0.001375,PAFTOL008060:0.001744,PAFTOL009283:0.000001,PAFTOL004552:0.000001,PAFTOL004600:0.000001,PAFTOL004594:0.000001,PAFTOL008062:0.003490):0.005264):0.001691):0.001733,PAFTOL009183:0.005243,((PAFTOL009195:0.003482,PAFTOL004625:0.005244,(PAFTOL004652:0.007021,PAFTOL004577:0.001751):0.005231,(PAFTOL009191:0.005284,(PAFTOL005024:0.000001,PAFTOL009189:0.000001):0.003527):0.003456,PAFTOL009291:0.006999,(((PAFTOL005043:0.000001,PAFTOL004638:0.001739):0.003501,PAFTOL009227:0.001758):0.001724,(PAFTOL009203:0.005235,PAFTOL004560:0.001740):0.005251):0.001750,PAFTOL009287:0.003473):0.003481,PAFTOL004653:0.014165):0.001733,(PAFTOL004667:0.003512,(PAFTOL004666:0.000001,PAFTOL009279:0.003467):0.001710):0.005257):0.001730):0.003465,(((PAFTOL004567:0.012337,(PAFTOL009221:0.008779,(PAFTOL004603:0.000001,PAFTOL004604:0.007009):0.001752):0.003524):0.001733,(PAFTOL004633:0.012476,(PAFTOL004568:0.008882,PAFTOL004634:0.007063):0.007034):0.001770):0.001995,((PAFTOL008439:0.029198,((((PAFTOL004582:0.003497,PAFTOL004608:0.014185):0.005234,(PAFTOL004618:0.001729,(PAFTOL009229:0.003473,PAFTOL004649:0.005274):0.001747):0.001729,((PAFTOL009271:0.011885,PAFTOL004662:0.001637):0.009529,(((PAFTOL008422:0.008778,PAFTOL004627:0.005246,PAFTOL004572:0.001733,PAFTOL004620:0.005247,PAFTOL008421:0.008768,PAFTOL009193:0.001750):0.005153,PAFTOL004573:0.006984,PAFTOL004636:0.014067):0.007042,PAFTOL004623:0.010660):0.003504):0.001699):0.003458,(PAFTOL004596:0.007102,PAFTOL004578:0.010619):0.001654):0.001735,(PAFTOL004647:0.001740,PAFTOL004556:0.000001):0.014146):0.003479):0.002036,PAFTOL008436:0.008561):0.001769):0.003193,(((PAFTOL004613:0.009623,PAFTOL004562:0.012859):0.004127,PAFTOL004584:0.002163,PAFTOL004617:0.001761):0.004066,PAFTOL004599:0.010467):0.009641,PAFTOL004640:0.010500):0.001729);
((PAFTOL009249:0.020002,((PAFTOL004632:0.000001,PAFTOL009303:0.000001):0.026224,(PAFTOL009251:0.002168,PAFTOL009299:0.007624,PAFTOL005042:0.002383,(PAFTOL004605:0.005782,PAFTOL009263:0.002333,(PAFTOL004626:0.003860,PAFTOL004639:0.003159):0.001164):0.004638,((SRR5137211:0.004135,SRR5036296:0.005793):0.006728,PAFTOL009245:0.005796):0.002194):0.003267):0.001446,PAFTOL009265:0.001803,PAFTOL004597:0.011808,PAFTOL009301:0.006475,((PAFTOL009187:0.001428,PAFTOL004553:0.003589):0.002881,PAFTOL004583:0.001152):0.004022,(PAFTOL009175:0.140825,SRR5137213:0.083278):0.041808):0.004773,(((PAFTOL004644:0.007905,((PAFTOL009239:0.009044,(PAFTOL007498:0.000001,PAFTOL009259:0.000001):0.003603,PAFTOL009297:0.014518):0.002677,PAFTOL004563:0.015524):0.003617):0.003022,((PAFTOL009191:0.014437,(PAFTOL009183:0.002213,((PAFTOL004642:0.012937,PAFTOL004666:0.008370):0.005306,(PAFTOL004668:0.000001,PAFTOL005024:0.000001):0.005629):0.001417):0.001439):0.005453,(((PAFTOL004599:0.007247,PAFTOL004646:0.003784):0.003773,((PAFTOL004617:0.009360,PAFTOL004584:0.024067,PAFTOL004562:0.004676,PAFTOL013501:0.001807,(PAFTOL004653:0.013574,(PAFTOL009215:0.003786,((PAFTOL009217:0.011678,PAFTOL004598:0.005377):0.001663,PAFTOL009219:0.000001,PAFTOL004594:0.000001):0.001160,PAFTOL008063:0.001161,(PAFTOL004600:0.001820,(PAFTOL004624:0.001160,PAFTOL008417:0.001548,PAFTOL004552:0.000001):0.001160,PAFTOL004554:0.000001,(PAFTOL008062:0.017124,(PAFTOL008060:0.003965,(PAFTOL004631:0.001258,PAFTOL009293:0.000001,PAFTOL009199:0.002323,PAFTOL004664:0.000001,(PAFTOL009225:0.004292,PAFTOL009241:0.000001):0.001867,PAFTOL009197:0.000001,((PAFTOL009283:0.000001,PAFTOL004590:0.001286):0.002324,PAFTOL009295:0.001799,PAFTOL004591:0.002329):0.001163):0.000071):0.001045):0.001719,PAFTOL009223:0.000001):0.001078):0.004077):0.001084):0.002588,(PAFTOL009181:0.000001,PAFTOL009179:0.000001):0.007218):0.000856):0.001919,(PAFTOL008419:0.000001,((((PAFTOL004577:0.000001,PAFTOL009195:0.000001):0.003498,PAFTOL009291:0.001847,PAFTOL005035:0.000001,PAFTOL004613:0.004971,PAFTOL009287:0.004701):0.002458,(PAFTOL009227:0.004694,(PAFTOL009203:0.001686,PAFTOL004560:0.002183):0.003390):0.001154,PAFTOL005043:0.000001):0.001231,PAFTOL004667:0.003499):0.000635):0.000586):0.004772):0.002072,((PAFTOL009257:0.002504,PAFTOL009255:0.008297):0.008234,(((PAFTOL004654:0.020457,PAFTOL004572:0.008563):0.001653,(PAFTOL009271:0.008765,PAFTOL004662:0.007196):0.001477):0.001278,(((PAFTOL004608:0.008660,((PAFTOL004618:0.009856,(PAFTOL004609:0.009158,(PAFTOL004660:0.002703,PAFTOL004658:0.000001):0.002704,(PAFTOL009231:0.004757,PAFTOL009229:0.007239):0.001169):0.001178):0.001026,PAFTOL004649:0.015707):0.002586):0.001089,(PAFTOL004582:0.009970,PAFTOL004596:0.007326):0.008637,(((PAFTOL004627:0.000001,(PAFTOL008421:0.012384,PAFTOL008422:0.018429):0.001550,PAFTOL004565:0.013108,PAFTOL004636:0.008014):0.001892,PAFTOL004623:0.029496):0.004845,PAFTOL009261:0.004374,(PAFTOL004556:0.000001,PAFTOL004647:0.023299):0.022849,PAFTOL004578:0.025196):0.004798):0.000997,PAFTOL004620:0.000001):0.000005):0.002792):0.000195):0.000210,((((PAFTOL004555:0.000001,PAFTOL008423:0.004107,PAFTOL009209:0.000001):0.004103,(PAFTOL004665:0.005908,PAFTOL005047:0.011921):0.001160,PAFTOL004648:0.007071,PAFTOL004601:0.011547):0.005897,PAFTOL004640:0.009598):0.002074,PAFTOL009233:0.068693,((PAFTOL009321:0.038354,(PAFTOL009319:0.059092,PAFTOL009315:0.059094):0.020521):0.031583,(PAFTOL009313:0.070608,PAFTOL009311:0.062746):0.022670):0.031050):0.001481):0.022534,(((PAFTOL005169:0.000001,PAFTOL009221:0.000001):0.009441,(PAFTOL004604:0.001305,PAFTOL004603:0.003946):0.001311):0.004688,((PAFTOL009281:0.018261,(PAFTOL004568:0.005507,PAFTOL004635:0.020362):0.011331,PAFTOL004629:0.013692):0.002691,PAFTOL004567:0.020376):0.005281,((((PAFTOL004593:0.080867,PAFTOL009243:0.008203):0.035528,PAFTOL004574:0.010270):0.002549,PAFTOL005025:0.008961):0.000967,PAFTOL004587:0.009480):0.004895):0.000900,((((((PAFTOL009267:0.005453,PAFTOL009269:0.007204):0.002867,(PAFTOL009285:0.001297,(PAFTOL009207:0.000001,PAFTOL004551:0.000001):0.002351,PAFTOL008084:0.002845):0.004815,PAFTOL004564:0.001375):0.008674,(PAFTOL004571:0.009055,(((PAFTOL004657:0.003291,SRR7905862:0.002409):0.019951,(PAFTOL004566:0.003633,PAFTOL004661:0.005927,PAFTOL004585:0.000001):0.002074):0.004096,(PAFTOL009237:0.000001,PAFTOL009253:0.018270,(PAFTOL004611:0.000001,PAFTOL004610:0.001950,PAFTOL009235:0.001973,PAFTOL004561:0.001271):0.002702):0.011218):0.001454):0.002750):0.024885,((PAFTOL009247:0.071873,SRR7905849:0.004817):0.007555,SRR5137212:0.017200):0.012465):0.003376,PAFTOL004637:0.030315,PAFTOL004619:0.031896):0.013802,PAFTOL008439:0.007372):0.002136,((PAFTOL009205:0.000001,PAFTOL005026:0.003691):0.010425,((PAFTOL009185:0.013393,(PAFTOL004638:0.012252,(PAFTOL004625:0.102413,PAFTOL004652:0.006392):0.001529):0.006485):0.003225,((PAFTOL009289:0.001293,SRR8327214:0.007159):0.009916,(PAFTOL004547:0.000001,SRR7905861:0.003264):0.002153):0.008467):0.001610):0.010875,((PAFTOL008881:0.050299,(PAFTOL004573:0.071950,PAFTOL009193:0.062210):0.034903):0.001259,PAFTOL008436:0.043198):0.038215);
((PAFTOL009221:0.005001,((PAFTOL004587:0.007829,(PAFTOL004574:0.008948,PAFTOL004640:0.005058,PAFTOL005026:0.005002,PAFTOL009185:0.013235):0.000979,(PAFTOL005025:0.001009,PAFTOL009205:0.007579):0.004526):0.001704,((((PAFTOL009257:0.000001,PAFTOL009255:0.002005):0.008057,((PAFTOL009243:0.006701,PAFTOL009301:0.014254):0.008435,(((PAFTOL009187:0.000990,(PAFTOL009251:0.004562,PAFTOL004553:0.001982):0.002029):0.002005,(PAFTOL004639:0.002004,PAFTOL009249:0.017742):0.001997):0.001006,PAFTOL009263:0.004014):0.000988,PAFTOL004597:0.006421,(PAFTOL005047:0.004376,(PAFTOL009289:0.014561,PAFTOL004648:0.000001):0.002019):0.009409,(((PAFTOL004555:0.003705,PAFTOL009209:0.001273):0.003844,PAFTOL008423:0.001313):0.003267,(((PAFTOL004601:0.008659,PAFTOL004665:0.006047):0.000935,(SRR7905861:0.000001,PAFTOL004547:0.002772):0.001604):0.000776,((PAFTOL009265:0.009200,PAFTOL004593:0.002393):0.002396,(((PAFTOL005042:0.006118,(SRR5036296:0.003190,PAFTOL009299:0.002324):0.001152):0.003675,(PAFTOL009303:0.005824,PAFTOL004632:0.000001):0.006105):0.000745,((PAFTOL004605:0.000859,SRR5137213:0.003958,PAFTOL004626:0.003170):0.000839,(SRR5137211:0.006321,PAFTOL009245:0.000848):0.001586):0.001530,PAFTOL004583:0.001577):0.000793):0.000774,(PAFTOL008436:0.001337,PAFTOL009175:0.009716):0.003200):0.000542):0.001041):0.000785):0.001586,((((PAFTOL009297:0.001074,(PAFTOL007498:0.003022,PAFTOL009259:0.002561):0.004311):0.003039,PAFTOL004644:0.008836):0.001603,PAFTOL009239:0.007844,PAFTOL004563:0.007011):0.001736,(PAFTOL009281:0.007444,PAFTOL004629:0.000001):0.013244):0.000836):0.001577,(((PAFTOL008422:0.007872,(PAFTOL004565:0.011082,PAFTOL008421:0.004483):0.002087):0.002501,((PAFTOL004573:0.000001,PAFTOL004662:0.008808):0.000994,PAFTOL004620:0.008392):0.001012):0.006287,((PAFTOL004556:0.008834,(PAFTOL004647:0.000001,PAFTOL009261:0.008814):0.004721):0.002326,((((PAFTOL004578:0.007883,PAFTOL004596:0.007974):0.000761,PAFTOL004627:0.014273):0.000767,PAFTOL009271:0.008668,(PAFTOL004649:0.006056,PAFTOL009229:0.006126,PAFTOL004609:0.002587,(PAFTOL009231:0.004574,PAFTOL004660:0.000001):0.004319,PAFTOL004658:0.000858,PAFTOL004618:0.000001):0.000857,PAFTOL004654:0.005665):0.000879,(PAFTOL004582:0.004422,PAFTOL004608:0.006035):0.007954):0.002860):0.001900):0.001608):0.001582):0.000810):0.000788,(PAFTOL008881:0.010496,(((((PAFTOL008417:0.003433,PAFTOL009223:0.010189,(PAFTOL009217:0.007427,PAFTOL004598:0.001126):0.002542,(PAFTOL009219:0.001646,PAFTOL005035:0.002352):0.005039):0.003659,PAFTOL009241:0.000001):0.003659,(((PAFTOL004554:0.000859,PAFTOL004624:0.002585,PAFTOL009225:0.000863,PAFTOL008060:0.000863,PAFTOL004631:0.000001,PAFTOL004552:0.011112,((PAFTOL004646:0.000858,PAFTOL009199:0.000001,PAFTOL009197:0.005077,(PAFTOL004590:0.001716,PAFTOL009283:0.000001):0.002578,PAFTOL004591:0.000859,PAFTOL004664:0.000862):0.001285,PAFTOL009293:0.000001):0.003877,(PAFTOL009295:0.002434,PAFTOL004600:0.000001):0.002132):0.000859,((PAFTOL008062:0.000001,PAFTOL004594:0.000001):0.001062,PAFTOL009215:0.032049):0.002367,PAFTOL008063:0.001718):0.000856,PAFTOL004642:0.005175,((PAFTOL004562:0.005038,PAFTOL004638:0.003473):0.000818,(PAFTOL004560:0.001709,PAFTOL009203:0.002568):0.003452):0.001718,((PAFTOL004666:0.002672,PAFTOL009279:0.002618,PAFTOL004667:0.002566):0.000853,PAFTOL004668:0.003459):0.000860):0.003437,PAFTOL008419:0.003446,(((((PAFTOL009183:0.006300,PAFTOL009181:0.018054):0.007945,PAFTOL009179:0.000001):0.018794,PAFTOL013501:0.062116):0.002279,((PAFTOL009191:0.000863,(PAFTOL009227:0.001732,PAFTOL009287:0.006976,PAFTOL009291:0.002589):0.001721,(PAFTOL004577:0.001894,PAFTOL004652:0.003472):0.000934,PAFTOL005043:0.000001,(PAFTOL004625:0.004316,PAFTOL009195:0.001723):0.001728,(PAFTOL004617:0.003476,PAFTOL004653:0.001729):0.000855,PAFTOL004584:0.004330):0.000936,PAFTOL009189:0.003474):0.001074):0.000812,(PAFTOL004599:0.005574,PAFTOL004613:0.007749):0.004191,PAFTOL005024:0.003443):0.000940):0.006298,((((PAFTOL004571:0.009872,((PAFTOL009237:0.013119,PAFTOL009253:0.007357,((PAFTOL009235:0.001241,PAFTOL004561:0.011971):0.001203,(PAFTOL004611:0.000001,PAFTOL004610:0.000001):0.005094):0.004676):0.004603,((PAFTOL009207:0.002015,((PAFTOL009285:0.005074,PAFTOL008084:0.001735):0.000991,(PAFTOL004564:0.057214,PAFTOL004551:0.000001):0.001026):0.000858):0.001731,(PAFTOL009269:0.001998,PAFTOL009267:0.004032):0.003024):0.006047,((PAFTOL004566:0.003993,PAFTOL004657:0.003642,PAFTOL004661:0.002638,SRR7905862:0.004007):0.001532,PAFTOL004585:0.007886):0.009722):0.002490):0.024260,SRR7905849:0.024618):0.001657,(((PAFTOL009311:0.048586,PAFTOL009313:0.081144):0.016975,((PAFTOL009319:0.012909,PAFTOL009315:0.028373):0.011812,PAFTOL009321:0.033674):0.032622):0.014892,(PAFTOL004637:0.011584,PAFTOL004619:0.016125):0.002318):0.007695):0.008443,PAFTOL008439:0.010027):0.008326):0.001652,(PAFTOL009233:0.026806,PAFTOL005169:0.006798):0.002167):0.001165):0.001205,((PAFTOL004604:0.009650,PAFTOL004603:0.004722):0.001435,((PAFTOL004634:0.012277,(PAFTOL004567:0.010808,PAFTOL004633:0.013076):0.000915):0.002606,(PAFTOL004635:0.018758,PAFTOL004568:0.005354):0.011026):0.001709):0.001759);
((PAFTOL004653:0.007359,((PAFTOL004668:0.000001,PAFTOL009189:0.000001):0.001765,PAFTOL005024:0.005190):0.005145,((PAFTOL009287:0.008666,((PAFTOL009279:0.000001,(PAFTOL004667:0.000001,PAFTOL004666:0.003845):0.001264):0.006773,((PAFTOL004599:0.006444,((PAFTOL009183:0.009308,PAFTOL009181:0.005581):0.003639,PAFTOL004613:0.003298):0.001645,(((PAFTOL008062:0.001135,PAFTOL009219:0.002158):0.001194,PAFTOL008063:0.000001,PAFTOL004600:0.000001,(PAFTOL004594:0.000001,PAFTOL009179:0.012810,PAFTOL004598:0.028469):0.001118):0.001736,((PAFTOL009295:0.000001,(PAFTOL009293:0.000001,PAFTOL009197:0.000001):0.001814):0.001813,PAFTOL004664:0.000001,PAFTOL004631:0.001813,PAFTOL009217:0.005488,PAFTOL009215:0.000001,(PAFTOL008417:0.001817,(PAFTOL009225:0.001818,PAFTOL009241:0.000001):0.005503,(PAFTOL004591:0.004943,PAFTOL009199:0.000001):0.001639):0.001634,PAFTOL004552:0.000001,PAFTOL004554:0.000001,PAFTOL009223:0.000001):0.001635,PAFTOL004646:0.002791,(PAFTOL008060:0.000001,PAFTOL009283:0.005953,PAFTOL004590:0.000986,PAFTOL004624:0.001950):0.000972):0.000869,PAFTOL004642:0.008046):0.001011,PAFTOL008419:0.004129):0.001367):0.004255):0.003083,((PAFTOL008436:0.000001,PAFTOL009175:0.005496):0.005718,((PAFTOL008881:0.005760,(PAFTOL005169:0.001841,PAFTOL009185:0.001839):0.001846):0.001397,(((PAFTOL008439:0.002115,(PAFTOL005026:0.003683,PAFTOL009205:0.004267):0.004289,(PAFTOL009255:0.008350,PAFTOL009257:0.001303):0.006597,((PAFTOL004596:0.002064,PAFTOL004578:0.011946):0.006407,((PAFTOL004582:0.002157,PAFTOL004608:0.004241,(PAFTOL004620:0.004234,(PAFTOL008422:0.007281,(PAFTOL004627:0.006657,PAFTOL004565:0.007517):0.002043,PAFTOL004623:0.008843):0.004353):0.001001,(((PAFTOL004660:0.000001,PAFTOL004658:0.003635):0.005457,(PAFTOL009229:0.003785,PAFTOL004649:0.007499,(PAFTOL004618:0.001891,PAFTOL004609:0.003642):0.002723):0.000899):0.000906,((PAFTOL004636:0.013063,PAFTOL008421:0.007681):0.007866,PAFTOL009231:0.001091):0.000975,(((PAFTOL009271:0.000001,PAFTOL004662:0.000001):0.003698,PAFTOL004573:0.009343):0.001730,PAFTOL004654:0.009265):0.003649,PAFTOL004572:0.005497,PAFTOL009193:0.005285):0.000902):0.000950,((PAFTOL004556:0.002531,PAFTOL004647:0.000001):0.004036,PAFTOL009261:0.011174):0.004766):0.000912):0.001937):0.000934,((((PAFTOL004619:0.032567,((((PAFTOL008084:0.000001,PAFTOL009285:0.000001):0.001890,(PAFTOL004551:0.000001,PAFTOL009207:0.000001):0.005702):0.003675,(PAFTOL009269:0.002489,PAFTOL009267:0.005342):0.011179):0.005872,((PAFTOL004611:0.001125,PAFTOL004610:0.001291,(PAFTOL009235:0.001909,PAFTOL009237:0.001885,PAFTOL004561:0.005692,PAFTOL009253:0.000001,(PAFTOL004564:0.004886,PAFTOL004571:0.007029):0.004535):0.001885):0.001984,(SRR7905862:0.000001,(PAFTOL004657:0.005839,PAFTOL004566:0.007823):0.001788,PAFTOL004585:0.006740,PAFTOL004661:0.005231):0.003288):0.002272):0.032190,(PAFTOL004637:0.003731,SRR5137212:0.010560):0.007613):0.003633,(PAFTOL009313:0.113350,(PAFTOL009311:0.050825,((PAFTOL009315:0.212110,PAFTOL009319:0.013774):0.007009,PAFTOL009321:0.037755):0.030408):0.009368):0.037858):0.008592,SRR7905849:0.022574):0.009538,((PAFTOL004640:0.006205,((((PAFTOL004593:0.004074,PAFTOL004574:0.004036):0.001543,PAFTOL009243:0.005429):0.001483,(((SRR5036296:0.005028,((PAFTOL009303:0.000001,PAFTOL004632:0.000001):0.004967,(PAFTOL009263:0.003007,PAFTOL004605:0.007258):0.002995):0.000428):0.000420,(PAFTOL004597:0.009887,PAFTOL004583:0.000001):0.002058,((SRR5137211:0.003108,PAFTOL009245:0.001316):0.001664,PAFTOL009299:0.005466):0.003438,(PAFTOL009265:0.009082,(PAFTOL004553:0.003628,PAFTOL009187:0.001830):0.001791,PAFTOL004639:0.005418):0.001791,((PAFTOL009301:0.003619,SRR5137213:0.008627,PAFTOL009249:0.009066):0.002388,PAFTOL004626:0.002230):0.001932):0.003399,(((((PAFTOL009289:0.001045,SRR8327214:0.000001):0.002317,PAFTOL004648:0.003474):0.001168,PAFTOL005047:0.001147):0.002316,(PAFTOL004547:0.003713,PAFTOL004665:0.013065):0.001698,SRR7905861:0.006892):0.000847,(PAFTOL004601:0.005663,((PAFTOL004555:0.001807,PAFTOL009209:0.000707):0.000420,PAFTOL008423:0.002985):0.002979):0.005003):0.000920):0.002243):0.003979,PAFTOL004587:0.008544):0.006006):0.002153,((PAFTOL004638:0.003271,(PAFTOL009227:0.001164,PAFTOL005043:0.000001,PAFTOL009195:0.004341,PAFTOL009291:0.006756):0.001121):0.013483,(PAFTOL004604:0.005880,PAFTOL004603:0.004063):0.006276):0.004715):0.000549):0.000854):0.001018,(PAFTOL004567:0.010234,(PAFTOL009281:0.005548,PAFTOL004629:0.003664):0.010920):0.003645,(((PAFTOL004635:0.015268,(PAFTOL004568:0.007267,PAFTOL004634:0.008680):0.001357):0.007137,(PAFTOL009239:0.005476,PAFTOL009297:0.005500,PAFTOL004563:0.005490,PAFTOL004644:0.006813,(PAFTOL009259:0.000001,PAFTOL007498:0.003240):0.001612):0.001151):0.001388,PAFTOL005025:0.000001,PAFTOL005042:0.000001):0.002808):0.002039,PAFTOL009221:0.005522):0.000985):0.003211):0.002790,(PAFTOL013501:0.009286,PAFTOL009191:0.001730):0.001663):0.000991,((PAFTOL004560:0.009994,(PAFTOL005035:0.001847,PAFTOL009203:0.000001):0.001815,(PAFTOL004652:0.000001,PAFTOL004577:0.003107):0.002933,PAFTOL004625:0.002978):0.001978,PAFTOL004584:0.003153):0.000989,(PAFTOL004617:0.003217,PAFTOL004562:0.005480):0.003172);
(((((PAFTOL009237:0.001573,PAFTOL009253:0.006375):0.001601,(PAFTOL009235:0.010938,(PAFTOL004611:0.007869,(PAFTOL004610:0.006548,PAFTOL004561:0.000001):0.001191):0.002350):0.006387):0.008225,(PAFTOL004564:0.003217,PAFTOL009269:0.008423,((PAFTOL008084:0.002639,PAFTOL009285:0.002788):0.005605,PAFTOL009267:0.002628,(PAFTOL009207:0.000001,PAFTOL004551:0.002039):0.010351):0.001201):0.003604,((PAFTOL004619:0.030131,(((((PAFTOL004582:0.014770,(((PAFTOL004596:0.009077,((((((PAFTOL004627:0.026289,PAFTOL004636:0.010503):0.008818,PAFTOL008422:0.010448):0.004828,PAFTOL008421:0.008383):0.006447,(PAFTOL004565:0.016001,PAFTOL004623:0.008621):0.003369):0.002462,PAFTOL004654:0.007548):0.001403,((PAFTOL009271:0.005364,PAFTOL004662:0.009801):0.032202,((PAFTOL009193:0.001487,PAFTOL004572:0.013078):0.003961,(PAFTOL004620:0.007659,PAFTOL004573:0.005437):0.001947):0.002159):0.001720):0.004785):0.002239,((PAFTOL004578:0.018925,(PAFTOL004660:0.005584,PAFTOL009229:0.004081):0.004041):0.001046,(PAFTOL004618:0.003876,PAFTOL004649:0.005195,PAFTOL009231:0.007707,PAFTOL004658:0.002985,PAFTOL004609:0.007922):0.001893):0.003961):0.004741,PAFTOL004608:0.017353):0.010031):0.013054,(PAFTOL004556:0.003801,(PAFTOL009261:0.009616,PAFTOL004647:0.004816):0.002725):0.008042):0.011185,(PAFTOL004563:0.011488,((((PAFTOL004568:0.018228,PAFTOL004635:0.007560):0.002799,PAFTOL004567:0.004895,PAFTOL004633:0.008668):0.002824,(((PAFTOL007498:0.000001,PAFTOL009259:0.001212):0.008085,PAFTOL009297:0.009766):0.001654,PAFTOL009239:0.008667):0.004122):0.002243,(PAFTOL009233:0.030836,(((PAFTOL004574:0.008213,PAFTOL004587:0.010696):0.011383,(PAFTOL009243:0.009973,PAFTOL004593:0.001341):0.004276):0.012480,((PAFTOL009257:0.020486,PAFTOL008436:0.009855):0.000934,((PAFTOL004644:0.020728,((PAFTOL005026:0.001059,PAFTOL005025:0.005278):0.004247,PAFTOL009205:0.005318):0.005387,((PAFTOL004629:0.022560,PAFTOL009281:0.001861):0.004011,((PAFTOL004613:0.010339,PAFTOL004599:0.009291):0.003660,((((PAFTOL009293:0.000001,(PAFTOL009223:0.000001,PAFTOL008060:0.001297,PAFTOL009225:0.000001,PAFTOL009241:0.000001):0.001282,(((PAFTOL004624:0.048408,PAFTOL008417:0.003419):0.015943,(PAFTOL005035:0.000001,(PAFTOL004646:0.000001,PAFTOL009283:0.000001):0.002746):0.001357):0.002741,PAFTOL004631:0.003876,(PAFTOL004664:0.000001,PAFTOL004591:0.001960):0.001919):0.003343,PAFTOL008062:0.005152,PAFTOL004594:0.000001,(PAFTOL004598:0.002585,PAFTOL004590:0.003867):0.001283,PAFTOL009215:0.005161):0.001851,(((PAFTOL009183:0.004762,PAFTOL009181:0.000001):0.010078,(PAFTOL009179:0.028953,PAFTOL009175:0.019119):0.034550,(PAFTOL009197:0.003383,PAFTOL004552:0.002890):0.001408):0.002119,PAFTOL004554:0.000001,PAFTOL009295:0.004527,PAFTOL009219:0.002831,PAFTOL009217:0.005006):0.007221):0.001469,PAFTOL008063:0.001286,PAFTOL004600:0.003056):0.003673,PAFTOL009199:0.005212):0.002440,((PAFTOL004667:0.002902,PAFTOL009279:0.005168,PAFTOL004666:0.000001,PAFTOL004668:0.003119):0.003586,PAFTOL008419:0.003894,PAFTOL004642:0.002578,(((PAFTOL009189:0.000001,PAFTOL005024:0.003873):0.001203,PAFTOL013501:0.002575,PAFTOL004617:0.007792):0.001203,PAFTOL004653:0.007796,PAFTOL004584:0.003863,PAFTOL004562:0.006466,(PAFTOL009191:0.002497,((PAFTOL005043:0.001289,PAFTOL004638:0.003875,(((PAFTOL009291:0.010383,PAFTOL009287:0.000001):0.004830,PAFTOL004560:0.001374):0.002428,PAFTOL009203:0.002450):0.002213):0.001137,PAFTOL004652:0.005194,PAFTOL009195:0.001236,PAFTOL004577:0.000001):0.001100,(PAFTOL004625:0.006484,PAFTOL009227:0.000001):0.001190):0.001127):0.002274):0.001781):0.012086,(PAFTOL004634:0.020244,((PAFTOL009221:0.000001,PAFTOL005169:0.000001):0.007811,PAFTOL004604:0.001294,PAFTOL004603:0.006511):0.001497):0.001594):0.005899):0.002177,(PAFTOL004665:0.006467,((PAFTOL005047:0.004785,PAFTOL004648:0.003197):0.001177,(PAFTOL004601:0.009671,(PAFTOL009209:0.001054,PAFTOL008423:0.000001,(PAFTOL009289:0.009952,PAFTOL004555:0.000001):0.011275):0.005247):0.002014):0.001651):0.003294):0.001009):0.005082):0.001967,((PAFTOL005042:0.000001,PAFTOL009265:0.011574,((((SRR5137213:0.009329,PAFTOL004553:0.000001):0.004993,PAFTOL009187:0.003711):0.001138,(PAFTOL009263:0.001199,PAFTOL009301:0.012159,((PAFTOL004605:0.008657,PAFTOL004639:0.002566):0.001215,((PAFTOL009251:0.010941,PAFTOL009249:0.000001):0.008748,PAFTOL004626:0.000001):0.005120):0.001317):0.001139,PAFTOL004583:0.004943):0.001135,(PAFTOL009303:0.014615,PAFTOL004632:0.000001):0.007464):0.001142,(SRR5036296:0.014755,(PAFTOL009299:0.009685,(SRR5137211:0.019471,PAFTOL009245:0.001541):0.002925):0.001431):0.001405,PAFTOL004597:0.012566):0.003433,(PAFTOL009255:0.020492,PAFTOL004640:0.010113):0.001162):0.001131):0.001416):0.003749,(PAFTOL009185:0.011883,PAFTOL008881:0.009550):0.003197):0.002702):0.006228,PAFTOL008439:0.004884):0.049349,(SRR7905849:0.024341,((PAFTOL004547:0.013394,SRR7905861:0.000001):0.010756,SRR8327214:0.008876):0.018806):0.005113):0.005306):0.010000,(((PAFTOL009311:0.069468,(PAFTOL009315:0.229856,PAFTOL009321:0.022800):0.060744):0.038321,PAFTOL009313:0.116761):0.009971,PAFTOL004637:0.020964):0.004587,SRR5137212:0.025201):0.025635):0.001045,PAFTOL004566:0.122705,PAFTOL004571:0.007941,PAFTOL004585:0.001309,PAFTOL004661:0.009629):0.006454,PAFTOL004657:0.000001,SRR7905862:0.003284);
(((PAFTOL004561:0.005948,(((PAFTOL004564:0.008723,((PAFTOL008084:0.000001,PAFTOL009285:0.002792):0.000920,(PAFTOL009207:0.027015,PAFTOL004551:0.010702):0.001798):0.014187):0.002120,(PAFTOL004571:0.011307,(PAFTOL004661:0.001976,PAFTOL004585:0.003724,(PAFTOL004657:0.003475,PAFTOL004566:0.006937,SRR7905862:0.001719,((((PAFTOL004547:0.023351,SRR7905861:0.004007):0.019276,((PAFTOL004619:0.030333,(PAFTOL009311:0.056173,(PAFTOL009313:0.079223,(PAFTOL009321:0.020867,(PAFTOL009319:0.016721,PAFTOL009315:0.035200):0.015323):0.051692):0.008451):0.021224):0.012214,(PAFTOL008439:0.023947,(((((PAFTOL004573:0.008565,((((PAFTOL004623:0.020251,PAFTOL008422:0.027899):0.000416,PAFTOL004654:0.013051):0.007656,(PAFTOL004627:0.011045,(PAFTOL009193:0.012640,(PAFTOL004662:0.015125,PAFTOL009271:0.012524,PAFTOL004565:0.022508):0.004668):0.001972,(PAFTOL008421:0.015135,PAFTOL004636:0.006164):0.001848):0.001042,PAFTOL004572:0.004265):0.001095,PAFTOL004620:0.006047):0.002239,(PAFTOL004608:0.002248,PAFTOL004582:0.006637):0.004542):0.004732,((PAFTOL004556:0.009017,PAFTOL004647:0.021737,PAFTOL009261:0.023284):0.004925,(((PAFTOL004660:0.000001,PAFTOL009231:0.003158):0.003165,(PAFTOL004609:0.031708,PAFTOL004649:0.006961):0.000757,PAFTOL004658:0.004061,PAFTOL009229:0.007521,PAFTOL004618:0.000959):0.010601,(PAFTOL004578:0.010126,PAFTOL004596:0.008730):0.003868):0.003220):0.002799):0.003654,PAFTOL009185:0.008589,((PAFTOL009175:0.037407,PAFTOL008436:0.004814,(PAFTOL009255:0.006678,PAFTOL009257:0.001034):0.004450):0.000917,(PAFTOL004665:0.006967,(PAFTOL004574:0.005617,PAFTOL004587:0.006541):0.003034):0.001553,PAFTOL004640:0.013890,(((PAFTOL004597:0.013919,(((PAFTOL009249:0.046147,PAFTOL004626:0.000485):0.000480,PAFTOL004605:0.003449):0.000966,PAFTOL009263:0.003205,PAFTOL004639:0.005830):0.004662,PAFTOL009301:0.004442):0.003359,((PAFTOL004583:0.005773,((SRR5137211:0.000001,(SRR5137213:0.006695,(SRR5137212:0.049204,SRR5036296:0.013825):0.012577):0.012367):0.188189,PAFTOL009245:0.003390):0.003679,PAFTOL004553:0.015906,PAFTOL009251:0.003734,PAFTOL009187:0.004081,PAFTOL005042:0.002916,PAFTOL009299:0.002130):0.004119,(PAFTOL009265:0.027891,(PAFTOL009303:0.000001,PAFTOL004632:0.000001):0.004557):0.005683):0.005395):0.001494,(PAFTOL009243:0.003235,PAFTOL004593:0.003091):0.010465,(((SRR8327214:0.009835,PAFTOL009289:0.016796):0.015195,PAFTOL004648:0.003434,PAFTOL005047:0.006419):0.017147,(PAFTOL004601:0.005748,(PAFTOL004555:0.036146,PAFTOL008423:0.000001,PAFTOL009209:0.001151):0.004176):0.003081):0.001899):0.000911):0.003920):0.001180,PAFTOL009233:0.031008):0.009639,(((((PAFTOL009259:0.013671,PAFTOL007498:0.003845):0.009486,PAFTOL009239:0.005788):0.002305,(PAFTOL009297:0.010248,(PAFTOL004563:0.005428,PAFTOL004644:0.009569):0.001322):0.002328):0.000988,(((((PAFTOL004633:0.010970,(PAFTOL004634:0.021762,PAFTOL004568:0.003172):0.009051):0.003352,(PAFTOL004603:0.007769,PAFTOL004604:0.005228):0.005634):0.001836,PAFTOL004567:0.005748):0.001033,(((PAFTOL004635:0.027503,PAFTOL005169:0.001735,PAFTOL009221:0.000001):0.004359,((PAFTOL008419:0.004511,PAFTOL009279:0.004027):0.001292,((((PAFTOL004584:0.002296,PAFTOL009291:0.008870):0.003288,PAFTOL005024:0.004255,PAFTOL004617:0.008017,((PAFTOL009189:0.004496,(PAFTOL009295:0.017030,PAFTOL013501:0.005806):0.004410,((PAFTOL009179:0.007137,PAFTOL004560:0.010691):0.004696,PAFTOL009203:0.051136):0.004325):0.066381,(PAFTOL005043:0.002130,(PAFTOL004652:0.003208,PAFTOL004577:0.001050):0.007506):0.001057,PAFTOL009227:0.002699,(PAFTOL004638:0.003332,PAFTOL009287:0.009656,PAFTOL004625:0.004233):0.001410):0.001436):0.002031,(((PAFTOL004624:0.003586,PAFTOL004590:0.000001,PAFTOL004552:0.000001,PAFTOL009223:0.001490):0.020021,(PAFTOL005035:0.003209,(PAFTOL004600:0.001138,PAFTOL008062:0.001138,(PAFTOL004594:0.000001,PAFTOL009219:0.000870):0.000159,(PAFTOL009293:0.000001,PAFTOL004664:0.000001,PAFTOL009283:0.004141,PAFTOL004591:0.000001,PAFTOL009199:0.005177):0.001029):0.001033):0.001031):0.001955,PAFTOL008063:0.003425,PAFTOL004598:0.006006):0.001947,((PAFTOL009217:0.011021,PAFTOL008417:0.010934,PAFTOL004667:0.001457):0.020363,(PAFTOL009191:0.019761,PAFTOL008060:0.030777,((PAFTOL004562:0.020891,PAFTOL004668:0.000001):0.016300,PAFTOL009197:0.002204):0.010824):0.026105):0.024257):0.000855,PAFTOL004613:0.008239):0.003949,PAFTOL004666:0.006358,PAFTOL004554:0.000001,(PAFTOL004599:0.016342,((PAFTOL009195:0.011516,PAFTOL004653:0.006716):0.010461,PAFTOL004642:0.014307):0.017452):0.001397,(PAFTOL009183:0.000001,PAFTOL009181:0.000001):0.004463,(((PAFTOL009241:0.000001,PAFTOL009225:0.000001):0.001062,PAFTOL009215:0.006666,PAFTOL004646:0.003199):0.001335,PAFTOL004631:0.004263):0.002652):0.006479):0.001183,(PAFTOL004629:0.007816,PAFTOL009281:0.011425):0.011501):0.002308):0.006625,(PAFTOL009205:0.007885,(PAFTOL005025:0.018429,PAFTOL005026:0.001381):0.002719):0.001600):0.001929):0.002798,PAFTOL008881:0.009174):0.002744):0.002092):0.002929):0.018581):0.003339,SRR7905849:0.012812):0.026183,(PAFTOL009269:0.014948,PAFTOL009267:0.004629):0.005861):0.009374):0.027684):0.001915):0.001026):0.002255,(PAFTOL009237:0.013226,PAFTOL009253:0.000865):0.000946):0.002315):0.004402,PAFTOL009235:0.004888):0.001035,PAFTOL004611:0.000981,PAFTOL004610:0.003935);
((((PAFTOL004653:0.006676,PAFTOL004562:0.001621):0.005000,((PAFTOL013501:0.003345,(PAFTOL009181:0.006636,(((((((PAFTOL004597:0.012013,(((PAFTOL004553:0.010024,PAFTOL009187:0.001593):0.005005,PAFTOL004583:0.003291):0.001653,(PAFTOL009265:0.015119,PAFTOL004632:0.001646,(PAFTOL009245:0.008296,PAFTOL009299:0.003311,(SRR5036296:0.001632,PAFTOL009251:0.004997):0.001651):0.003289):0.001644,((PAFTOL004605:0.002753,(SRR5137213:0.003502,PAFTOL009301:0.000001):0.000833):0.003008,(PAFTOL004626:0.005012,(PAFTOL009263:0.001645,PAFTOL004639:0.004961):0.001640):0.001651,PAFTOL009249:0.003283):0.001638):0.003221):0.006726,PAFTOL005025:0.003289,PAFTOL004640:0.013284):0.001635,((PAFTOL004574:0.008403,PAFTOL009243:0.003314,PAFTOL004593:0.005068):0.006730,((((PAFTOL008423:0.001659,(PAFTOL009209:0.000001,PAFTOL004555:0.000001):0.001657):0.003371,PAFTOL004601:0.005020):0.003323,((PAFTOL004547:0.010194,(PAFTOL004648:0.000001,(PAFTOL005047:0.006730,SRR8327214:0.008433):0.001629,PAFTOL009289:0.000001):0.003321):0.005024,SRR7905861:0.008417):0.001636):0.000403,((SRR5137211:0.005654,PAFTOL009303:0.000001):0.014482,PAFTOL004665:0.009624):0.009589):0.004630):0.004986,PAFTOL004587:0.011826):0.001636,(PAFTOL005026:0.000001,PAFTOL009205:0.003290):0.001646):0.003308,PAFTOL008436:0.001661):0.003294,((PAFTOL009185:0.011795,(PAFTOL007498:0.002863,PAFTOL009259:0.000001):0.008730,(PAFTOL004629:0.015028,PAFTOL009281:0.006570):0.005060):0.001636,(PAFTOL004582:0.003302,(((((PAFTOL004658:0.001671,PAFTOL004618:0.003333,PAFTOL004609:0.003364,PAFTOL004660:0.005023):0.001662,PAFTOL009229:0.015337,PAFTOL004649:0.006777,PAFTOL004654:0.006740,(PAFTOL009193:0.003394,PAFTOL004572:0.003336):0.003352):0.001667,PAFTOL009231:0.000001):0.006691,(((((PAFTOL004578:0.022384,PAFTOL004573:0.000001):0.001585,(PAFTOL009271:0.008463,PAFTOL004662:0.003309):0.003688):0.001817,((PAFTOL004620:0.008285,(PAFTOL004565:0.008267,PAFTOL004627:0.010559):0.003194):0.002014,(PAFTOL008422:0.001681,PAFTOL004623:0.011916,PAFTOL008421:0.006757,PAFTOL004636:0.003359):0.001705):0.006394):0.001674,PAFTOL004596:0.004588):0.002043,PAFTOL004608:0.015183):0.001674):0.001664,((PAFTOL004647:0.000001,PAFTOL004556:0.003301):0.008412,PAFTOL009261:0.006684):0.015356):0.005042):0.003308,(((PAFTOL009257:0.003280,PAFTOL009255:0.004946):0.008245,(PAFTOL004635:0.029462,PAFTOL004568:0.008247):0.005039,PAFTOL004567:0.014994):0.000562,PAFTOL009297:0.009888):0.002818,((PAFTOL008439:0.013540,(((((PAFTOL009313:0.109693,PAFTOL009311:0.039762):0.054692,((PAFTOL009321:0.032695,PAFTOL009315:0.038571):0.003204,PAFTOL009319:0.057302):0.038283):0.017782,PAFTOL004637:0.019415):0.003278,(SRR5137212:0.026597,PAFTOL004619:0.049764,(PAFTOL004564:0.015007,((PAFTOL004571:0.003301,(PAFTOL009285:0.004974,(PAFTOL008084:0.001703,(PAFTOL009207:0.000001,PAFTOL004551:0.000001):0.006737):0.001622):0.003325):0.001661,(PAFTOL009269:0.010080,PAFTOL009267:0.003335):0.003318):0.001665,((PAFTOL009237:0.004976,((PAFTOL004611:0.001647,PAFTOL004561:0.000001,PAFTOL009253:0.001652):0.001651,(PAFTOL009235:0.006718,PAFTOL004610:0.005017):0.003328):0.001662):0.005037,(PAFTOL004566:0.000001,SRR7905862:0.000001,(PAFTOL004585:0.001643,PAFTOL004661:0.003302,PAFTOL004657:0.006616):0.001640):0.003270):0.005013):0.039980):0.002060):0.004366,(PAFTOL009247:0.000001,SRR7905849:0.000001):0.040884):0.006407):0.002253,(PAFTOL004563:0.005145,PAFTOL004644:0.010456):0.004519):0.003728,((PAFTOL005169:0.000001,PAFTOL009221:0.006608):0.004993,(PAFTOL004604:0.000001,PAFTOL004603:0.006659):0.003302):0.003278,(PAFTOL008881:0.007935,PAFTOL009175:0.017836):0.004447):0.001641,PAFTOL009233:0.033064,PAFTOL009239:0.016908):0.003269,PAFTOL004633:0.017379):0.009993,((PAFTOL009227:0.006647,PAFTOL004584:0.003298):0.003297,(PAFTOL005024:0.001667,PAFTOL009189:0.002494):0.002467):0.004932,PAFTOL004625:0.003271,((PAFTOL004577:0.000001,(PAFTOL009287:0.001603,(PAFTOL009203:0.001657,PAFTOL004560:0.003323):0.003348):0.006698,PAFTOL005043:0.003300,(PAFTOL009195:0.000001,PAFTOL004638:0.004976):0.001646,PAFTOL005042:0.000001):0.001662,PAFTOL004652:0.001637):0.010006,PAFTOL009183:0.000001,(((PAFTOL009219:0.005464,(PAFTOL009215:0.015758,(PAFTOL008063:0.004004,PAFTOL004600:0.000001):0.001894):0.001705):0.002892,(PAFTOL009293:0.000001,PAFTOL009283:0.000001,(PAFTOL004552:0.000001,PAFTOL008060:0.000001,PAFTOL004664:0.001656,PAFTOL004631:0.003328,PAFTOL004554:0.000001,PAFTOL009197:0.001640,(PAFTOL004624:0.003274,PAFTOL009225:0.001645,(PAFTOL004646:0.003265,PAFTOL009295:0.017716,PAFTOL009199:0.000001):0.003263,PAFTOL009241:0.008249,PAFTOL009223:0.000001,PAFTOL008417:0.000001):0.001631,PAFTOL004590:0.000001):0.001625):0.005001):0.003264,(PAFTOL004599:0.006629,(PAFTOL009217:0.002822,((PAFTOL004594:0.001628,(PAFTOL004591:0.001627,PAFTOL008062:0.004382):0.002190):0.001627,PAFTOL004598:0.001639):0.001274):0.002461):0.003265):0.001642,PAFTOL005035:0.001664):0.001651,PAFTOL008419:0.006591,PAFTOL004617:0.001642):0.001626,(PAFTOL004667:0.001643,PAFTOL009279:0.000001,PAFTOL004666:0.006612):0.003293):0.001620):0.001658,PAFTOL004613:0.001633,PAFTOL004668:0.001669):0.001643,PAFTOL009191:0.004973,PAFTOL009179:0.015437,PAFTOL004642:0.006565);
((PAFTOL004637:0.026052,PAFTOL004619:0.033317,((PAFTOL009313:0.136448,(PAFTOL009315:0.049951,PAFTOL009321:0.013993):0.029217):0.020256,PAFTOL009311:0.037889):0.046689):0.010817,((((PAFTOL004564:0.020602,(((SRR7905862:0.016078,(PAFTOL004585:0.004691,PAFTOL004566:0.004769):0.001559,PAFTOL004661:0.004647):0.009572,PAFTOL009285:0.006398):0.001450,PAFTOL008084:0.000001):0.001540,PAFTOL009207:0.001579,PAFTOL004551:0.000001):0.001539,PAFTOL009267:0.001566,PAFTOL009269:0.006234):0.004043,(((((PAFTOL004611:0.001545,PAFTOL004610:0.001539):0.004704,PAFTOL009235:0.004667):0.003804,PAFTOL004561:0.000001):0.003966,PAFTOL009237:0.004587):0.003415,PAFTOL009253:0.004841):0.016226):0.020802,(PAFTOL009247:0.005886,SRR7905849:0.015853):0.007880):0.007754,((((PAFTOL004572:0.010938,PAFTOL004578:0.019079,PAFTOL004620:0.003186):0.001540,((PAFTOL004636:0.022534,PAFTOL004582:0.014118,(PAFTOL008421:0.012536,(PAFTOL009271:0.008920,PAFTOL004662:0.003080):0.006741):0.001498):0.001533,(((PAFTOL004660:0.000001,PAFTOL004658:0.004665,PAFTOL009229:0.003145,PAFTOL004609:0.003175,PAFTOL004649:0.004708,PAFTOL004618:0.000001):0.004630,PAFTOL009231:0.001558):0.003070,(PAFTOL008422:0.009900,((PAFTOL004565:0.017770,PAFTOL004623:0.007842):0.002664,PAFTOL004627:0.011428):0.001848):0.002635,PAFTOL004573:0.009367):0.001518,(PAFTOL004654:0.001577,PAFTOL004608:0.005906):0.001900):0.001522,PAFTOL009261:0.023847):0.004758,((((PAFTOL004665:0.014409,(PAFTOL004547:0.013070,SRR7905861:0.003386):0.011092):0.002842,((PAFTOL004597:0.009400,(PAFTOL009303:0.000001,PAFTOL004632:0.000001):0.010874,(PAFTOL009265:0.014092,((PAFTOL004626:0.010905,PAFTOL004605:0.009257,((SRR5137211:0.000001,PAFTOL009245:0.009212):0.007672,PAFTOL009251:0.010765,PAFTOL009299:0.006276):0.001537,PAFTOL009301:0.010927):0.001519,PAFTOL004583:0.003108,(PAFTOL004553:0.012496,PAFTOL009187:0.001548,SRR5036296:0.010737):0.001528,PAFTOL004639:0.009300):0.004033):0.002106,(PAFTOL008423:0.001525,PAFTOL009209:0.000001,PAFTOL004555:0.000001):0.007709):0.001538,(PAFTOL004593:0.006209,PAFTOL009243:0.006277):0.004621):0.001527,PAFTOL004601:0.004646):0.003070,((PAFTOL004603:0.011130,PAFTOL004604:0.003051):0.003109,(((PAFTOL004584:0.001541,((PAFTOL004652:0.004713,PAFTOL004577:0.000001):0.004624,PAFTOL005024:0.004651,(PAFTOL009227:0.007925,(PAFTOL009191:0.001553,PAFTOL009189:0.004712):0.003118,(PAFTOL004560:0.000001,PAFTOL009203:0.004680):0.001547):0.001547,(PAFTOL013501:0.009569,PAFTOL009195:0.001592,(PAFTOL009179:0.006354,PAFTOL009183:0.000001):0.007854):0.001554,PAFTOL009181:0.004746,(PAFTOL009283:0.007904,(PAFTOL009295:0.054355,PAFTOL004591:0.008622):0.003994,(PAFTOL009217:0.014286,(PAFTOL004598:0.006262,PAFTOL004594:0.000001):0.001530):0.001570):0.001546,((PAFTOL009293:0.003158,PAFTOL004664:0.000001,PAFTOL004554:0.003146,((PAFTOL009219:0.003098,PAFTOL008063:0.000001):0.001529,PAFTOL004600:0.006329):0.001570):0.001550,((PAFTOL009225:0.000001,PAFTOL009241:0.003105):0.006280,PAFTOL009199:0.003135):0.001525,PAFTOL004653:0.009358,PAFTOL004590:0.000001,((PAFTOL009197:0.015664,PAFTOL009215:0.008174):0.001508,PAFTOL004646:0.005919):0.003419):0.001541,PAFTOL004617:0.004703,PAFTOL004599:0.004678):0.001545,(PAFTOL004667:0.000001,(PAFTOL009279:0.003166,PAFTOL004666:0.003082):0.004716):0.004621,PAFTOL004668:0.000001,PAFTOL005042:0.000001,((PAFTOL008419:0.006251,(PAFTOL009287:0.009404,PAFTOL009291:0.015824,PAFTOL004625:0.003108):0.001555):0.001527,PAFTOL004562:0.012469,PAFTOL004638:0.001552):0.001541):0.001483,(PAFTOL005035:0.011489,PAFTOL004642:0.017024):0.003733):0.003259,((PAFTOL004631:0.000001,PAFTOL004552:0.000001,PAFTOL004624:0.000001):0.009528,PAFTOL008062:0.008117):0.007758):0.007879,((((((SRR8327214:0.009200,PAFTOL004648:0.000001,PAFTOL005047:0.001522):0.015739,PAFTOL005026:0.003230):0.001518,PAFTOL004640:0.009453):0.001533,(PAFTOL004587:0.017599,PAFTOL004574:0.011091):0.006117):0.001502,PAFTOL005025:0.014296):0.003153,(((PAFTOL009297:0.010945,PAFTOL004563:0.000001):0.009394,(PAFTOL009255:0.003118,PAFTOL009257:0.001520):0.010817):0.003646,PAFTOL009233:0.028365):0.001331,(((PAFTOL004634:0.010383,PAFTOL004635:0.020782):0.007060,PAFTOL004568:0.015924,PAFTOL009239:0.015862):0.006029,(PAFTOL009175:0.014016,PAFTOL008436:0.008701):0.005355,PAFTOL009259:0.000001):0.001533):0.001527):0.001524,((PAFTOL004567:0.026199,(PAFTOL004629:0.007761,PAFTOL009281:0.003107):0.007981):0.005701,PAFTOL004633:0.019259):0.001930):0.004560,(PAFTOL004644:0.017931,(PAFTOL005169:0.001949,PAFTOL009221:0.000001):0.007646):0.001515):0.001502):0.009899,PAFTOL008439:0.016170):0.017982);
(((PAFTOL004604:0.009038,PAFTOL004603:0.009054,(PAFTOL004567:0.013107,((((PAFTOL008439:0.006119,(SRR7905849:0.019442,(((PAFTOL009313:0.062220,PAFTOL009311:0.048138):0.031941,(PAFTOL009321:0.035266,(PAFTOL009319:0.019044,PAFTOL009315:0.025064):0.011801):0.050930):0.051694,((((PAFTOL004661:0.005121,SRR7905862:0.000001):0.002480,(PAFTOL004566:0.003207,(PAFTOL004657:0.001934,PAFTOL004585:0.003021):0.017339):0.012460):0.002310,(PAFTOL009253:0.010751,PAFTOL004561:0.002371,(PAFTOL004610:0.001736,PAFTOL009235:0.004720):0.005256,((PAFTOL009237:0.003898,PAFTOL004611:0.003536):0.001052,PAFTOL004571:0.017222):0.019729):0.010028):0.002039,((PAFTOL009269:0.005892,PAFTOL009267:0.000001):0.001173,(PAFTOL004564:0.009875,((PAFTOL009207:0.000001,PAFTOL004551:0.000211):0.000852,(PAFTOL008084:0.000001,PAFTOL009285:0.001174):0.003533):0.001613):0.001597):0.006634):0.035402):0.011543,PAFTOL004637:0.021434):0.006186):0.000486,SRR5137212:0.011256):0.000484,PAFTOL009233:0.048568,((PAFTOL005025:0.008407,PAFTOL005026:0.004233):0.002751,PAFTOL008881:0.006029,(PAFTOL007498:0.002787,PAFTOL009239:0.005928,PAFTOL009259:0.000001,PAFTOL004563:0.005984):0.011261,(PAFTOL009185:0.011205,PAFTOL004644:0.012259):0.002903):0.000991):0.002971,(((((((PAFTOL004642:0.005013,PAFTOL008419:0.003568):0.000965,PAFTOL009291:0.015268):0.001008,PAFTOL004668:0.001002,(((((PAFTOL009217:0.004767,PAFTOL004598:0.003545):0.003572,(PAFTOL009225:0.002498,PAFTOL009241:0.000001):0.002516):0.003007,(PAFTOL004552:0.000001,PAFTOL008060:0.019171,PAFTOL004554:0.000001):0.001332):0.005039,PAFTOL004624:0.001018):0.000974,(PAFTOL009283:0.018664,PAFTOL009293:0.007350):0.000846):0.001012,(PAFTOL008062:0.000001,PAFTOL009219:0.000001):0.005994):0.003989,PAFTOL004600:0.005063):0.008186,(PAFTOL004654:0.006134,PAFTOL008422:0.014346):0.005049,((PAFTOL009205:0.011181,(PAFTOL009175:0.021861,(PAFTOL004555:0.006071,((SRR5036296:0.009036,(PAFTOL009299:0.002451,PAFTOL009251:0.009051):0.002327):0.004974,PAFTOL009245:0.005070):0.003013):0.001820):0.006342):0.012748,PAFTOL009297:0.014452):0.001884):0.001966,(PAFTOL009281:0.006625,PAFTOL009221:0.001682):0.008046):0.020022,(((PAFTOL009255:0.006042,PAFTOL009257:0.004986):0.005767,(PAFTOL008436:0.003001,(((SRR7905861:0.009021,(PAFTOL004665:0.008130,(PAFTOL009289:0.002958,SRR8327214:0.003769):0.004782):0.001187,(PAFTOL004601:0.004979,(PAFTOL009209:0.000986,PAFTOL008423:0.000001,PAFTOL004648:0.003997):0.001975):0.000990):0.002067,((PAFTOL004597:0.012068,(PAFTOL005042:0.001072,PAFTOL009187:0.006354):0.001075):0.000972,(PAFTOL004583:0.005027,SRR5137211:0.009172):0.001495,(PAFTOL004553:0.007126,(PAFTOL004639:0.001981,SRR5137213:0.016505,(PAFTOL009249:0.002909,PAFTOL004605:0.002999):0.000979,PAFTOL009263:0.005265,PAFTOL009301:0.000001,PAFTOL004626:0.000001):0.000990):0.000989,(PAFTOL004632:0.000001,(PAFTOL009247:0.041002,PAFTOL009303:0.018176):0.016054):0.001983):0.001311):0.001090,PAFTOL004640:0.005992):0.002197):0.001794):0.005231,((((PAFTOL009271:0.005932,PAFTOL004573:0.002105):0.003172,(PAFTOL009229:0.012840,PAFTOL004565:0.008579):0.000838):0.008423,(((PAFTOL009179:0.094303,((PAFTOL004547:0.010570,PAFTOL005047:0.013446):0.005303,PAFTOL009265:0.005459):0.006392):0.011862,PAFTOL004636:0.010603):0.014986,(PAFTOL004623:0.012746,(PAFTOL008421:0.013636,PAFTOL004627:0.011642):0.000899):0.004783):0.002704,(PAFTOL004596:0.004006,PAFTOL004578:0.008081):0.005033,(PAFTOL009193:0.003596,((PAFTOL004556:0.000001,PAFTOL004647:0.002355):0.009609,PAFTOL009261:0.014654):0.001065):0.000992,PAFTOL004572:0.000001,(((PAFTOL004609:0.004861,(PAFTOL004658:0.001180,PAFTOL004660:0.001327):0.004799):0.001163,PAFTOL004618:0.000993,PAFTOL009231:0.003561,PAFTOL004649:0.004990):0.005007,PAFTOL004620:0.009101):0.000977,PAFTOL004608:0.009010):0.000956,PAFTOL004582:0.009125):0.002045):0.001092,(((((PAFTOL008417:0.007213,PAFTOL009199:0.006520):0.002562,PAFTOL004613:0.005083):0.000928,(PAFTOL004594:0.021678,((PAFTOL009191:0.003967,PAFTOL004625:0.004970,(PAFTOL004652:0.000001,PAFTOL009195:0.000001):0.001981,PAFTOL009227:0.004972,PAFTOL009287:0.004002):0.000989,PAFTOL009223:0.001193,(PAFTOL009203:0.012095,PAFTOL004560:0.001184):0.007160,(PAFTOL005043:0.000001,PAFTOL004638:0.001991):0.001986,PAFTOL004577:0.000001):0.000978):0.001004,PAFTOL004653:0.004983,PAFTOL004667:0.002992,(PAFTOL004599:0.018393,(PAFTOL009279:0.001749,PAFTOL004666:0.002923):0.006689):0.000954,((PAFTOL004562:0.010432,PAFTOL009215:0.004754,PAFTOL004591:0.000001,PAFTOL004590:0.000001,(PAFTOL004631:0.000993,PAFTOL009197:0.002601):0.000993,PAFTOL008063:0.002999,PAFTOL009295:0.000001,(PAFTOL005035:0.000001,(PAFTOL004662:0.020588,PAFTOL009183:0.005752):0.001143):0.028199,PAFTOL004664:0.003172):0.000984,PAFTOL004646:0.003001):0.002989,(PAFTOL004584:0.012013,PAFTOL004617:0.005003):0.001087):0.000907,((PAFTOL009189:0.001470,PAFTOL005024:0.003171):0.005567,PAFTOL013501:0.005991):0.001517):0.001136,PAFTOL009181:0.001207):0.006981,((PAFTOL004587:0.012195,(PAFTOL004593:0.001990,PAFTOL009243:0.002981):0.004033):0.002411,PAFTOL004574:0.014169):0.002587):0.001085):0.005932,PAFTOL005169:0.000001,PAFTOL004629:0.010055):0.001457):0.004465,PAFTOL004633:0.006054):0.005963,(PAFTOL004635:0.007154,PAFTOL004634:0.006625):0.001317,PAFTOL004568:0.012012);
((((PAFTOL009293:0.005744,PAFTOL004668:0.025881,(PAFTOL008060:0.054368,PAFTOL009181:0.010020):0.005695):0.020024,((SRR5137213:0.006572,(PAFTOL009303:0.025725,PAFTOL004553:0.011488):0.009903):0.001705,(((PAFTOL009233:0.097208,(((PAFTOL009281:0.019863,(PAFTOL004552:0.031000,PAFTOL005043:0.011782):0.011866):0.027384,PAFTOL005042:0.066985):0.031532,((PAFTOL009217:0.016788,PAFTOL013501:0.024313):0.013616,PAFTOL004597:0.017474,(((((PAFTOL004642:0.015731,PAFTOL008419:0.029862):0.003722,((SRR5036296:0.017774,(PAFTOL004632:0.017989,(PAFTOL009265:0.091176,(PAFTOL009183:0.032721,PAFTOL004626:0.025710):0.009432):0.011936):0.006565):0.002949,PAFTOL009243:0.056558):0.004976,(PAFTOL009205:0.012474,SRR7905861:0.016907):0.001114):0.000162,((PAFTOL004567:0.019619,(PAFTOL004603:0.044918,((PAFTOL004635:0.076583,PAFTOL004568:0.006929):0.004967,PAFTOL004634:0.014492):0.006030):0.002437):0.003155,PAFTOL004633:0.074020):0.007495):0.032237,(PAFTOL009239:0.036182,PAFTOL004644:0.019343):0.013991):0.000584,PAFTOL004574:0.024052,(PAFTOL004666:0.050743,(PAFTOL005025:0.015576,PAFTOL005026:0.004149):0.020666):0.018897):0.001329):0.009776):0.003040):0.003549,(PAFTOL009263:0.028031,(PAFTOL009189:0.004527,PAFTOL005024:0.000001):0.021054):0.004689):0.017732,((PAFTOL004562:0.024167,(PAFTOL009249:0.012671,PAFTOL009187:0.004860):0.010326):0.002087,((PAFTOL004593:0.037783,PAFTOL004587:0.067506):0.009186,(((PAFTOL004554:0.006583,(PAFTOL004664:0.019987,PAFTOL008417:0.000001):0.002606):0.012972,(PAFTOL004620:0.012778,((PAFTOL009229:0.000001,PAFTOL004658:0.018797):0.016234,((((PAFTOL004578:0.033905,PAFTOL004623:0.032721):0.000567,((SRR7905849:0.035003,(((((PAFTOL004566:0.016677,PAFTOL004661:0.010586):0.004297,(PAFTOL004585:0.011706,PAFTOL004657:0.015973):0.001417):0.027339,((PAFTOL004571:0.018313,PAFTOL004564:0.033792):0.011504,(((PAFTOL009285:0.013798,((PAFTOL008084:0.030510,PAFTOL004551:0.009563):0.002075,PAFTOL009207:0.026850):0.001284):0.022659,PAFTOL009269:0.050203):0.026575,(((PAFTOL009237:0.008114,PAFTOL009253:0.031312):0.021813,PAFTOL009267:0.006108):0.064021,((PAFTOL009235:0.020672,(PAFTOL004610:0.006344,PAFTOL004611:0.044608):0.005207):0.018809,PAFTOL004561:0.063656):0.019262):0.007410):0.011893):0.003204):0.035004,SRR7905862:0.017704):0.041257,((PAFTOL009313:0.173657,PAFTOL009311:0.127495):0.014884,PAFTOL004637:0.039661):0.016616):0.008166):0.009506,SRR5137212:0.049000):0.015295):0.002471,PAFTOL008421:0.022525,(((PAFTOL004573:0.039171,PAFTOL004596:0.011619):0.027946,((PAFTOL004640:0.018557,PAFTOL009255:0.018015):0.013056,PAFTOL008439:0.056309):0.011183):0.017367,((PAFTOL004618:0.001077,PAFTOL004649:0.006101):0.005890,PAFTOL004636:0.018091):0.001450):0.002360):0.015405,(PAFTOL004654:0.028387,PAFTOL004572:0.015582):0.004558):0.003995):0.015551,(PAFTOL004556:0.017061,((((PAFTOL004582:0.027955,PAFTOL004662:0.008337):0.040063,PAFTOL009271:0.016285):0.006698,(PAFTOL004660:0.015995,PAFTOL004609:0.030758):0.003373):0.011099,(PAFTOL009321:0.091203,(PAFTOL009319:0.022170,PAFTOL009315:0.051289):0.020636):0.117460):0.005318):0.007407):0.009551):0.000519,(((PAFTOL008436:0.014954,PAFTOL008881:0.008980):0.000368,PAFTOL004647:0.024928):0.015492,PAFTOL009257:0.013380):0.014781):0.007107):0.000098):0.020120):0.012291):0.011188):0.018630,PAFTOL009175:0.011208):0.021097,(((PAFTOL009193:0.047662,PAFTOL009261:0.009758):0.008841,(PAFTOL004608:0.025763,((PAFTOL004627:0.000001,PAFTOL004565:0.014528):0.010696,PAFTOL008422:0.055212):0.005144):0.003695):0.001250,PAFTOL009231:0.024689):0.014791,(PAFTOL005035:0.011968,(PAFTOL004617:0.030085,PAFTOL009287:0.025720):0.024044):0.009640);
((PAFTOL004660:0.101386,((PAFTOL004662:0.000001,PAFTOL009271:0.003549):0.018814,(PAFTOL009261:0.047776,PAFTOL004556:0.007060):0.009516):0.021894):0.015308,PAFTOL004658:0.009965,PAFTOL009231:0.000001,(PAFTOL009193:0.004508,((((PAFTOL004618:0.005078,PAFTOL004620:0.051888):0.018670,PAFTOL004609:0.007023):0.001013,((PAFTOL004582:0.003516,PAFTOL004636:0.031679):0.013766,PAFTOL004608:0.008151):0.000803,((((PAFTOL004627:0.033116,PAFTOL008422:0.016799):0.018140,(PAFTOL004649:0.034228,((PAFTOL008436:0.020038,((PAFTOL009185:0.007201,((PAFTOL009291:0.002163,PAFTOL004625:0.002483):0.007102,PAFTOL008060:0.014758):0.004464):0.001722,((PAFTOL004563:0.009899,PAFTOL009239:0.013708):0.010639,(PAFTOL005169:0.006801,(PAFTOL004562:0.026717,((PAFTOL009189:0.122111,PAFTOL009183:0.000001,PAFTOL009181:0.000001):0.027400,(PAFTOL009217:0.075830,(PAFTOL004598:0.010051,PAFTOL005035:0.000001):0.002491,(PAFTOL004554:0.000001,PAFTOL009197:0.002662,(PAFTOL004552:0.005915,PAFTOL008417:0.009807):0.001151):0.003523):0.010690):0.008509):0.006221,PAFTOL009281:0.018335,(PAFTOL013501:0.009225,(PAFTOL004634:0.013702,PAFTOL004635:0.026919):0.009819):0.001902):0.007740,PAFTOL009233:0.036747,(((PAFTOL009249:0.011060,SRR5137213:0.000001):0.008350,PAFTOL009301:0.012834):0.004417,(PAFTOL009265:0.006563,((PAFTOL005047:0.003079,PAFTOL009289:0.001748):0.001543,(PAFTOL004665:0.003080,PAFTOL004547:0.000001,PAFTOL004555:0.000001):0.001523):0.015015):0.000212,(PAFTOL009251:0.002680,(SRR5036296:0.005908,PAFTOL004553:0.011247):0.001935):0.001946):0.005141):0.018883,(((PAFTOL005026:0.000001,PAFTOL005025:0.004010):0.040591,PAFTOL009297:0.014372):0.006459,PAFTOL009257:0.011876,(PAFTOL009263:0.010688,PAFTOL005042:0.003978):0.003897):0.032680,PAFTOL004574:0.012738):0.002353):0.026537,PAFTOL004654:0.016102):0.002024):0.006632):0.006563,((((PAFTOL004566:0.010648,((PAFTOL004551:0.002218,PAFTOL009207:0.000461):0.001530,PAFTOL009269:0.030519):0.019551):0.028860,(((((PAFTOL009235:0.092655,PAFTOL004611:0.001569):0.007631,PAFTOL004610:0.000001):0.002075,PAFTOL004561:0.009947):0.002490,PAFTOL009237:0.007256):0.005756,PAFTOL009253:0.010777):0.017681):0.052605,PAFTOL009205:0.017619):0.008640,PAFTOL009229:0.016157):0.030361):0.023433,(((((PAFTOL004644:0.010021,(PAFTOL009259:0.011059,PAFTOL007498:0.001356):0.006175):0.004499,PAFTOL009255:0.026496):0.001794,(((PAFTOL004604:0.003418,PAFTOL004603:0.010598):0.001063,PAFTOL009221:0.005368,PAFTOL004629:0.014425):0.000887,((((((PAFTOL009191:0.007139,((PAFTOL008419:0.009262,PAFTOL009179:0.022399,(((PAFTOL009303:0.164897,(PAFTOL009187:0.029879,PAFTOL009299:0.003424):0.004481,PAFTOL009243:0.007591):0.021459,PAFTOL008881:0.012853):0.002950,PAFTOL004568:0.022615):0.003606):0.001400,(PAFTOL004664:0.012718,PAFTOL004617:0.013488):0.012107):0.017197):0.004026,PAFTOL009227:0.004723,(PAFTOL004560:0.005317,PAFTOL009203:0.002033):0.002305):0.039478,(PAFTOL004652:0.000885,PAFTOL004577:0.001781):0.003556,(PAFTOL009195:0.006245,(PAFTOL005043:0.010509,PAFTOL004638:0.000001):0.005352):0.001783,PAFTOL009287:0.008048):0.001018,PAFTOL004653:0.008998):0.004424,PAFTOL004584:0.013780):0.000813,((((((PAFTOL009199:0.002370,PAFTOL004591:0.000001):0.001188,((PAFTOL009295:0.000001,PAFTOL004631:0.000449):0.000440,PAFTOL004624:0.000001):0.001779):0.000885,PAFTOL004646:0.003561,PAFTOL009283:0.002665,PAFTOL004590:0.002666,(PAFTOL009223:0.000001,((PAFTOL009225:0.000903,PAFTOL009279:0.017415):0.010830,PAFTOL009293:0.010940):0.001544):0.016347):0.002672,((PAFTOL004594:0.005316,PAFTOL009219:0.000001):0.003162,PAFTOL008063:0.001774,PAFTOL008062:0.007344,PAFTOL004600:0.000887):0.004474):0.001771,PAFTOL004613:0.007179):0.000891,(((PAFTOL005024:0.067555,PAFTOL009241:0.027220):0.005658,PAFTOL004599:0.020871):0.006294,((PAFTOL009175:0.122700,PAFTOL004666:0.038674):0.022247,(PAFTOL009215:0.006389,PAFTOL004668:0.001769,PAFTOL004667:0.003514):0.003172):0.001208):0.007820,PAFTOL004642:0.005350):0.003601):0.002698,(PAFTOL004633:0.011421,PAFTOL004567:0.016149):0.002948):0.003587,(((PAFTOL004601:0.001788,(PAFTOL008423:0.002672,PAFTOL009209:0.000001):0.000888):0.000888,PAFTOL004597:0.011122,(PAFTOL004593:0.008136,PAFTOL004587:0.008125):0.003513,PAFTOL004632:0.005348,(PAFTOL004639:0.003568,PAFTOL004626:0.003708,PAFTOL004605:0.004459):0.002665,((PAFTOL004583:0.002672,(SRR5137211:0.008083,PAFTOL009245:0.009029):0.002657):0.000899,SRR7905861:0.008599):0.001542,(PAFTOL004648:0.000894,SRR8327214:0.006346):0.000898):0.000892,PAFTOL004640:0.015488):0.004011):0.004970,((((PAFTOL004637:0.017660,((((PAFTOL009319:0.023620,PAFTOL009315:0.042221):0.020758,PAFTOL009321:0.069387):0.035962,(PAFTOL009313:0.125892,PAFTOL009311:0.123330):0.041833):0.019023,(SRR5137212:0.054514,PAFTOL004619:0.029029):0.011247):0.005634):0.005872,(((PAFTOL004564:0.008145,((PAFTOL009285:0.003628,PAFTOL009267:0.017269):0.001180,PAFTOL008084:0.001291):0.006313):0.001349,((PAFTOL004657:0.043189,PAFTOL004661:0.012694):0.017907,(SRR7905862:0.005428,PAFTOL004585:0.009184):0.000732):0.005529):0.005952,PAFTOL004571:0.018732):0.028188):0.004433,(SRR7905849:0.000001,PAFTOL009247:0.000001):0.018378):0.008110,PAFTOL008439:0.020154):0.003685):0.012720,(PAFTOL004572:0.003648,PAFTOL004623:0.013467):0.002782,(PAFTOL004647:0.012088,(PAFTOL004596:0.004018,PAFTOL004578:0.011252):0.007982):0.002605):0.001872):0.001018):0.012252,(PAFTOL008421:0.010265,PAFTOL004573:0.020876):0.000392):0.014515):0.037463);
(((PAFTOL009193:0.004743,(PAFTOL004609:0.004794,PAFTOL009229:0.004784):0.004770,((PAFTOL004623:0.017297,PAFTOL008421:0.014692):0.002298,PAFTOL004627:0.002415):0.002383,PAFTOL004620:0.007489,PAFTOL004582:0.002655,PAFTOL004565:0.004765,(((PAFTOL009271:0.017088,PAFTOL004662:0.002460):0.004955,PAFTOL004654:0.024538):0.002274,PAFTOL004573:0.004777):0.002395):0.005315,PAFTOL004556:0.009590,(PAFTOL009231:0.007163,(PAFTOL004618:0.000001,PAFTOL004649:0.004812,(PAFTOL004660:0.002364,PAFTOL004658:0.000001):0.007131):0.002369,(PAFTOL004578:0.016860,PAFTOL004596:0.004806):0.004808):0.002359):0.002643,PAFTOL004608:0.011954,((PAFTOL008439:0.010307,(((((((PAFTOL009267:0.009442,(PAFTOL009285:0.004792,PAFTOL008084:0.002348):0.002412):0.002329,((SRR7905862:0.000001,PAFTOL004657:0.004601,PAFTOL004566:0.000001,PAFTOL004585:0.000001):0.002280,PAFTOL004661:0.002325):0.011839,PAFTOL004564:0.002353):0.002256,PAFTOL004571:0.004769):0.003845,(PAFTOL009253:0.002362,(PAFTOL004561:0.009524,PAFTOL004610:0.000001,PAFTOL009235:0.002407,PAFTOL004611:0.000001):0.002354,PAFTOL009237:0.002403):0.023136):0.027323,PAFTOL004637:0.012540):0.005172,((((PAFTOL009319:0.029221,PAFTOL009315:0.030092):0.011468,PAFTOL009321:0.042898):0.029036,(PAFTOL009313:0.097926,PAFTOL009311:0.033373):0.017641):0.012514,PAFTOL004619:0.025386):0.020187):0.004850,SRR7905849:0.014941):0.014393):0.002020,(PAFTOL009233:0.019420,((PAFTOL009239:0.012076,PAFTOL009259:0.004899):0.004863,(PAFTOL004635:0.024437,PAFTOL004634:0.014977):0.004836):0.002339,PAFTOL009281:0.014721,((PAFTOL009243:0.006834,PAFTOL004593:0.006264):0.003647,(PAFTOL004574:0.011589,PAFTOL009175:0.004086):0.002797,((PAFTOL004597:0.019469,PAFTOL009303:0.005667,((PAFTOL009249:0.002339,PAFTOL009301:0.009517):0.002354,PAFTOL004639:0.009512,((SRR5137211:0.000001,PAFTOL009245:0.002341):0.004708,PAFTOL009251:0.004769):0.002333):0.004696,(PAFTOL009187:0.000001,PAFTOL004553:0.004688):0.016677,PAFTOL009265:0.009526):0.007753,(PAFTOL004547:0.016034,SRR7905861:0.000001):0.002795):0.002196,(((PAFTOL004648:0.000001,PAFTOL009209:0.002448,(PAFTOL009289:0.000001,SRR8327214:0.000001):0.007187):0.002315,PAFTOL004665:0.002406):0.004713,PAFTOL005047:0.007140):0.002359):0.002332,(PAFTOL008881:0.004908,((PAFTOL009183:0.002396,PAFTOL009181:0.000001):0.002378,PAFTOL009179:0.000001,PAFTOL009279:0.009657,(PAFTOL009227:0.000001,(PAFTOL004562:0.011997,((PAFTOL009287:0.007207,PAFTOL013501:0.002428):0.004762,((PAFTOL004577:0.004800,PAFTOL004617:0.012111,PAFTOL004652:0.007193,PAFTOL004653:0.009542):0.002358,PAFTOL009195:0.000001,PAFTOL009197:0.014581,(PAFTOL004599:0.002372,PAFTOL004598:0.002406,PAFTOL009215:0.004755,PAFTOL004613:0.000001,(PAFTOL004642:0.014715,((PAFTOL005035:0.000001,((PAFTOL004554:0.000001,PAFTOL004590:0.000001,PAFTOL009223:0.000001,((PAFTOL008417:0.002402,PAFTOL004624:0.002348):0.002351,PAFTOL004552:0.000001):0.002358,PAFTOL009225:0.002365,PAFTOL004631:0.000001,PAFTOL004591:0.000001,PAFTOL004646:0.007155,PAFTOL009199:0.000001,PAFTOL009293:0.004814,PAFTOL004664:0.000001,PAFTOL008060:0.000001,PAFTOL009283:0.000001):0.004781,PAFTOL009219:0.009548):0.002311,PAFTOL008063:0.004728):0.004762,PAFTOL004600:0.004741,(PAFTOL004594:0.012137,PAFTOL009241:0.004824):0.004728,PAFTOL009217:0.007151):0.008557):0.003454,(PAFTOL004560:0.006132,PAFTOL009203:0.004844):0.005986):0.002372):0.002367):0.002403,PAFTOL009291:0.007243):0.003164):0.006395,PAFTOL004667:0.004749):0.007112,PAFTOL004668:0.002423):0.002361,PAFTOL004567:0.011984):0.002377):0.008060,(PAFTOL004647:0.004770,PAFTOL009261:0.007186):0.004838);
((PAFTOL004654:0.014020,PAFTOL004556:0.019700,(((PAFTOL004658:0.007766,((PAFTOL004660:0.024677,(PAFTOL008422:0.022476,PAFTOL009231:0.000001):0.003608):0.010043,PAFTOL004572:0.015225,(PAFTOL004649:0.006525,PAFTOL004618:0.001532,PAFTOL009229:0.006167,PAFTOL004609:0.004621):0.003174,(PAFTOL009193:0.009461,PAFTOL004620:0.001217,(PAFTOL009271:0.000001,PAFTOL004662:0.001542):0.007782,PAFTOL004573:0.006291):0.003502):0.001219):0.002516,PAFTOL004636:0.017182):0.001171,(PAFTOL004596:0.003609,PAFTOL004578:0.019923):0.001159):0.004419,((PAFTOL008421:0.024100,PAFTOL004627:0.015755):0.005333,(PAFTOL004582:0.008843,(PAFTOL004623:0.005285,PAFTOL004565:0.021755):0.005155):0.002291):0.002158):0.001028,((PAFTOL004647:0.006176,PAFTOL009261:0.019083):0.012724,PAFTOL004608:0.004656):0.004719,((PAFTOL009255:0.004303,PAFTOL009257:0.003809):0.019960,(((PAFTOL009233:0.032287,PAFTOL004640:0.023442,(PAFTOL005026:0.006241,PAFTOL005025:0.000001):0.006161):0.002004,(PAFTOL004603:0.001539,PAFTOL004604:0.003081):0.018840):0.000791,((((((PAFTOL008060:0.003074,PAFTOL009225:0.003181,(PAFTOL004631:0.001531,PAFTOL004552:0.000001,PAFTOL008417:0.000001,PAFTOL004624:0.000001):0.001529):0.001533,PAFTOL009241:0.006227):0.008054,(PAFTOL004617:0.003073,PAFTOL004562:0.006164):0.001533,PAFTOL004599:0.009057,PAFTOL004600:0.000001):0.001150,((((PAFTOL004584:0.006160,PAFTOL004664:0.007790):0.039136,PAFTOL004652:0.003076):0.001541,(PAFTOL009199:0.004622,PAFTOL009215:0.001527):0.001529,PAFTOL004591:0.000001,PAFTOL009287:0.000001,(PAFTOL004598:0.002753,(PAFTOL009283:0.000001,PAFTOL004590:0.000001):0.004699,(PAFTOL005024:0.002549,PAFTOL009189:0.000001):0.005119,PAFTOL009227:0.004599,PAFTOL005043:0.006184,PAFTOL004594:0.001526,PAFTOL004625:0.005920,PAFTOL009195:0.015406,PAFTOL009191:0.006141,PAFTOL009217:0.004592,PAFTOL009219:0.003064,(PAFTOL004646:0.005840,PAFTOL009197:0.006194):0.001871):0.001635,PAFTOL008062:0.000001,PAFTOL004554:0.000001,PAFTOL005035:0.007256,PAFTOL009291:0.003093):0.001646,(PAFTOL008419:0.004621,PAFTOL009181:0.000001,(PAFTOL009223:0.007735,PAFTOL004667:0.003098):0.003088,PAFTOL009183:0.010889):0.001529):0.001636):0.003698,PAFTOL008063:0.017300):0.007841,(PAFTOL009205:0.012285,PAFTOL009185:0.014089,(PAFTOL004574:0.003070,(PAFTOL009243:0.007786,PAFTOL004593:0.005720):0.002859):0.007207):0.001599,((((PAFTOL009251:0.013808,(PAFTOL004632:0.010536,SRR5036296:0.006296):0.003248):0.002348,((PAFTOL004644:0.014094,PAFTOL004563:0.003098):0.009875,((((PAFTOL009265:0.017839,PAFTOL009301:0.015431):0.005507,(((PAFTOL004626:0.003124,PAFTOL004639:0.007781):0.001511,PAFTOL009263:0.003108):0.001513,PAFTOL004605:0.008795,SRR5137213:0.005832):0.003213):0.001690,((PAFTOL004547:0.008170,((PAFTOL009175:0.055876,PAFTOL005169:0.000001):0.009650,PAFTOL009303:0.016463):0.006293):0.003159,PAFTOL009299:0.019835,PAFTOL004635:0.036660,PAFTOL009249:0.008097):0.018933,PAFTOL004583:0.015281,(((((PAFTOL009289:0.001525,SRR8327214:0.001832):0.005510,PAFTOL004648:0.004647):0.001392,PAFTOL005047:0.011554):0.005913,PAFTOL004597:0.017151,(PAFTOL008423:0.005123,PAFTOL004555:0.000001,PAFTOL009209:0.000001):0.003399):0.002916,((PAFTOL004665:0.006261,SRR7905861:0.009223):0.001108,PAFTOL004601:0.009339):0.002281):0.002854):0.004623,((SRR5137211:0.006880,PAFTOL009245:0.003262):0.003409,PAFTOL004553:0.003092,PAFTOL009187:0.006170,PAFTOL005042:0.000001):0.003441):0.001980):0.001008):0.003349,PAFTOL004587:0.024253):0.001131,PAFTOL008436:0.009342):0.003448):0.005497,(PAFTOL009239:0.010039,(PAFTOL007498:0.001512,PAFTOL009259:0.000001):0.015205):0.006666,(((PAFTOL009221:0.007503,(PAFTOL009279:0.006285,PAFTOL004666:0.004616):0.009327,PAFTOL004668:0.000001,(((((PAFTOL004577:0.004083,(PAFTOL009203:0.004758,PAFTOL004560:0.001580):0.002054):0.004893,((PAFTOL009179:0.006748,PAFTOL009295:0.004636):0.010258,PAFTOL009293:0.000001):0.044272):0.004072,PAFTOL013501:0.008261):0.006724,(PAFTOL004653:0.007473,PAFTOL004613:0.006245):0.001826):0.002424,PAFTOL004642:0.021306):0.000455):0.002795,(PAFTOL004567:0.026209,(PAFTOL004633:0.026058,PAFTOL009281:0.010615):0.002430):0.003373):0.002243,((((((((PAFTOL009313:0.120203,PAFTOL009311:0.051060):0.031532,(PAFTOL009319:0.037505,(PAFTOL009321:0.047829,PAFTOL009315:0.020683):0.015895):0.032113):0.024575,(SRR5137212:0.031080,PAFTOL004619:0.048817):0.006598):0.010776,((PAFTOL009237:0.015839,((PAFTOL004610:0.000001,(PAFTOL004611:0.003858,PAFTOL009235:0.004217):0.000962):0.003270,(PAFTOL009253:0.028683,PAFTOL004561:0.022631):0.013458):0.001044):0.023429,(SRR7905862:0.002099,(PAFTOL004661:0.004692,PAFTOL004566:0.000001,PAFTOL004585:0.000001):0.027241,(((((PAFTOL009285:0.004527,(PAFTOL009267:0.003022,PAFTOL009269:0.010750):0.003029,(PAFTOL004551:0.000001,PAFTOL009207:0.001524):0.001515):0.007127,PAFTOL004564:0.006215):0.003489,PAFTOL004657:0.007249):0.014766,PAFTOL008084:0.006214):0.004002,PAFTOL004571:0.017228):0.001191):0.010646):0.029553):0.006803,PAFTOL004637:0.018868):0.011958,SRR7905849:0.016197):0.007836,PAFTOL008439:0.017319):0.004109,PAFTOL008881:0.006239):0.001456):0.000819):0.000931):0.006288);
((PAFTOL009265:0.017893,((PAFTOL004632:0.000001,PAFTOL009303:0.006256):0.015921,(PAFTOL009187:0.003523,PAFTOL004553:0.006279):0.003119):0.000969):0.001316,((PAFTOL005026:0.006455,PAFTOL005025:0.006060):0.003401,((PAFTOL009221:0.005230,PAFTOL005169:0.005087):0.013971,PAFTOL009185:0.017001,(PAFTOL008422:0.013279,PAFTOL004636:0.040200):0.020109):0.004935):0.004008,(PAFTOL004648:0.006012,((PAFTOL005047:0.036827,((PAFTOL004555:0.000001,PAFTOL009209:0.000001):0.002899,PAFTOL004547:0.009289):0.000690):0.003212,(PAFTOL004583:0.008876,((SRR7905861:0.014019,PAFTOL004665:0.015694,(PAFTOL004597:0.012289,(((PAFTOL004639:0.051804,((((PAFTOL004554:0.003772,PAFTOL009179:0.016746):0.003161,PAFTOL004668:0.002323,((PAFTOL009181:0.004545,PAFTOL004562:0.009914):0.002493,((PAFTOL009281:0.005162,PAFTOL004629:0.021443):0.010145,PAFTOL004567:0.021338):0.015789):0.003852):0.022623,PAFTOL004560:0.006168):0.014607,PAFTOL008421:0.026095):0.012126):0.001992,PAFTOL004605:0.007381):0.020241,(PAFTOL004626:0.005155,PAFTOL009301:0.005644,(PAFTOL009249:0.006831,PAFTOL009263:0.007201):0.001808):0.002673):0.000605):0.002643):0.000841,(SRR8327214:0.007743,(PAFTOL004601:0.000817,PAFTOL008423:0.001624):0.000781):0.002331,(((PAFTOL004640:0.004354,(PAFTOL004587:0.002450,PAFTOL004574:0.004896):0.005720):0.002432,((PAFTOL009243:0.003883,PAFTOL004593:0.009140):0.008137,((PAFTOL008436:0.019368,((PAFTOL009259:0.000001,PAFTOL007498:0.000001):0.006988,PAFTOL004644:0.006825):0.000953):0.002555,((PAFTOL004563:0.006028,PAFTOL009297:0.007947):0.004882,PAFTOL009239:0.011617):0.002517,((PAFTOL004603:0.000871,PAFTOL004604:0.007465):0.006167,(PAFTOL004568:0.060494,PAFTOL004623:0.041966):0.016439,(PAFTOL009233:0.032388,((PAFTOL013501:0.010040,PAFTOL009183:0.005360):0.001131,(PAFTOL004613:0.006349,((((PAFTOL004617:0.003259,(PAFTOL009189:0.000001,PAFTOL005024:0.038661):0.015800,PAFTOL004584:0.010976):0.001670,((PAFTOL004652:0.001591,PAFTOL004653:0.013512):0.000905,(PAFTOL005042:0.002390,PAFTOL005043:0.002002):0.010451):0.000764):0.000770,PAFTOL004577:0.007328):0.000812,PAFTOL009191:0.011258):0.000763,(PAFTOL004642:0.004470,PAFTOL008419:0.006452):0.002618):0.000782,(PAFTOL005035:0.001123,((((PAFTOL009217:0.013759,PAFTOL004598:0.001949):0.002707,PAFTOL009215:0.008713):0.002666,((PAFTOL004591:0.000001,(PAFTOL009197:0.011923,PAFTOL008417:0.000001):0.001108,(PAFTOL004631:0.000001,PAFTOL004624:0.003970):0.000789,((PAFTOL009241:0.004309,PAFTOL009223:0.019628):0.024540,PAFTOL009225:0.003145):0.000873,PAFTOL009283:0.006737,((PAFTOL004552:0.000001,PAFTOL008060:0.002924):0.002778,PAFTOL009295:0.018787):0.003395):0.000812,PAFTOL004646:0.006912):0.001257):0.001352,(((PAFTOL004664:0.000001,PAFTOL009293:0.001727):0.001655,PAFTOL009199:0.003172):0.000788,(PAFTOL004594:0.003209,(((PAFTOL009219:0.002149,PAFTOL008062:0.014791):0.013078,PAFTOL008063:0.001578):0.002945,PAFTOL004600:0.005648):0.004836):0.000911):0.000793):0.000783):0.001541):0.014189):0.001412,((PAFTOL009289:0.010412,(PAFTOL009299:0.009504,PAFTOL009251:0.013356):0.010915):0.002275,PAFTOL009205:0.009635):0.003735):0.024292,(((((PAFTOL009267:0.006084,PAFTOL009269:0.011913):0.000875,(((((PAFTOL004566:0.006983,PAFTOL004661:0.000001):0.002557,(PAFTOL004657:0.005425,PAFTOL004585:0.003101):0.000902):0.000892,SRR7905862:0.000001):0.005268,PAFTOL004571:0.014404,((((((PAFTOL004611:0.002369,PAFTOL004610:0.001570):0.001578,PAFTOL009235:0.000779):0.003164,PAFTOL004561:0.003206):0.004272,PAFTOL009237:0.014320):0.000920,PAFTOL009253:0.006427):0.008197,PAFTOL004564:0.008466):0.001965):0.002340,((PAFTOL008084:0.000769,PAFTOL009285:0.003919):0.003865,(PAFTOL009207:0.001576,PAFTOL004551:0.000775):0.001576):0.002321):0.001618):0.053796,(((PAFTOL009311:0.072645,PAFTOL009313:0.142254):0.030403,((PAFTOL009315:0.069744,PAFTOL009319:0.021531):0.014134,PAFTOL009321:0.044512):0.042598):0.004910,PAFTOL004619:0.045593):0.007957):0.006102,(SRR7905849:0.025511,(SRR5137212:0.023785,PAFTOL004637:0.018498):0.001171):0.005503):0.033759,PAFTOL008439:0.007326):0.004168,((PAFTOL004634:0.018729,PAFTOL004633:0.008633):0.004112,((((PAFTOL004565:0.007396,PAFTOL004627:0.020787):0.003453,((PAFTOL009193:0.010202,PAFTOL004572:0.016768):0.004031,((PAFTOL004654:0.011030,(PAFTOL009271:0.007358,PAFTOL004662:0.002900):0.009238):0.001877,PAFTOL004573:0.006843):0.001651):0.003574,(PAFTOL004596:0.007171,PAFTOL004578:0.018022):0.004221):0.001614,(((PAFTOL004556:0.009089,PAFTOL004647:0.002699):0.003579,PAFTOL009261:0.017489):0.003699,((((PAFTOL004658:0.002316,PAFTOL004609:0.006617,PAFTOL004618:0.003242,PAFTOL004660:0.008691):0.000767,PAFTOL004649:0.007238):0.000772,PAFTOL009229:0.008700):0.001041,PAFTOL009231:0.009249):0.004357,PAFTOL004620:0.006762):0.001155):0.000973,(PAFTOL004582:0.007453,PAFTOL004608:0.018470):0.003636):0.004509):0.001104,((PAFTOL008881:0.011334,(((PAFTOL004599:0.002237,((PAFTOL009291:0.003969,PAFTOL009195:0.011217):0.000798,(PAFTOL009227:0.028341,PAFTOL009203:0.008908):0.000622):0.000994):0.002946,((PAFTOL004625:0.009773,PAFTOL009287:0.013480):0.002192,PAFTOL004638:0.020663):0.003865):0.001468,PAFTOL004590:0.008812,(PAFTOL004666:0.005896,(PAFTOL004667:0.000001,PAFTOL009279:0.000001):0.000766):0.007708):0.012998):0.000524,(PAFTOL009255:0.003453,PAFTOL009257:0.006593):0.010656):0.000779):0.002521):0.001653):0.000827,((SRR5137211:0.005440,PAFTOL009245:0.001586):0.005124,((PAFTOL009175:0.037071,SRR5036296:0.010128):0.001158,PAFTOL004635:0.062942,SRR5137213:0.011566):0.009920):0.001066):0.001677):0.004208):0.010879):0.005369):0.001416);
(PAFTOL008436:0.007460,PAFTOL009175:0.015869,((((((((SRR5137213:0.000001,(PAFTOL004626:0.008297,PAFTOL004639:0.004689):0.005609):0.001918,PAFTOL004605:0.004720):0.004434,PAFTOL009263:0.003506):0.001166,(PAFTOL009265:0.009779,(PAFTOL009233:0.049786,PAFTOL009301:0.002325):0.005434):0.015256):0.005264,PAFTOL004597:0.016666,((PAFTOL009187:0.003229,PAFTOL004553:0.011649):0.004083,(PAFTOL004632:0.000001,PAFTOL009303:0.008797):0.010614,(PAFTOL005042:0.001203,(PAFTOL009245:0.012365,(PAFTOL009251:0.009916,SRR5036296:0.008854):0.008252,PAFTOL009299:0.006213):0.001647):0.003241,((((PAFTOL004633:0.011084,((((PAFTOL004564:0.013574,((PAFTOL009285:0.008586,PAFTOL008084:0.000001,(PAFTOL009207:0.014463,PAFTOL004551:0.000001):0.006568):0.008817,PAFTOL009269:0.014234,PAFTOL004571:0.012987):0.002190,(((PAFTOL009267:0.028386,((PAFTOL009237:0.035179,PAFTOL004561:0.077466):0.011913,PAFTOL009253:0.021201):0.009595):0.011657,PAFTOL004566:0.005616):0.024177,PAFTOL004661:0.010518):0.006275):0.013948,((PAFTOL004585:0.005560,SRR7905862:0.000001):0.002818,PAFTOL004657:0.004678):0.004795):0.001958,((PAFTOL004611:0.000001,PAFTOL009235:0.002160):0.004332,PAFTOL004610:0.000001):0.019381):0.025143,(((SRR5137212:0.027193,PAFTOL004637:0.006334):0.001945,PAFTOL004619:0.033233):0.011210,(((PAFTOL009311:0.073601,PAFTOL009313:0.136045):0.010932,((PAFTOL009315:0.059594,PAFTOL009319:0.033169):0.021009,PAFTOL009321:0.030240):0.036793):0.025770,SRR7905849:0.035431):0.003717):0.001726):0.012674):0.004500,SRR5137211:0.012071):0.000689,SRR7905861:0.006607):0.009135,PAFTOL004583:0.007560):0.002131):0.000999):0.000919,(PAFTOL004665:0.007895,(((SRR8327214:0.010428,PAFTOL004648:0.002215):0.003900,PAFTOL005047:0.019883):0.002432,((((PAFTOL009289:0.012045,PAFTOL004555:0.000001):0.013747,PAFTOL009209:0.001733):0.001769,PAFTOL008423:0.002337):0.001160,PAFTOL004601:0.007507):0.002844):0.003543):0.008052):0.028002,(PAFTOL009185:0.020510,PAFTOL008881:0.031407,(PAFTOL005025:0.007094,PAFTOL005026:0.002358,((PAFTOL004640:0.008662,PAFTOL009205:0.003226):0.001065,(PAFTOL004587:0.008593,(PAFTOL004593:0.005800,PAFTOL009243:0.010756):0.010410,PAFTOL004574:0.002137):0.002134):0.003210):0.003180):0.002148,((PAFTOL009239:0.009985,(PAFTOL009297:0.005928,(PAFTOL007498:0.004535,PAFTOL009259:0.027291):0.003233):0.001429):0.003220,(PAFTOL004644:0.016352,(((PAFTOL004578:0.020883,PAFTOL004596:0.008666):0.002116,(PAFTOL004608:0.012136,(PAFTOL004556:0.011249,PAFTOL004647:0.017535):0.032198):0.003463,PAFTOL004582:0.004260,((PAFTOL009193:0.012414,PAFTOL004572:0.016369,PAFTOL004654:0.015197):0.000906,(PAFTOL004573:0.010680,((PAFTOL004623:0.024045,PAFTOL008421:0.019075):0.001452,((PAFTOL008422:0.045925,PAFTOL004565:0.014205):0.015056,PAFTOL004636:0.016797):0.002360,((PAFTOL009271:0.003560,PAFTOL004662:0.000001):0.003641,PAFTOL004627:0.018499):0.005790):0.003268,PAFTOL004620:0.004766):0.004935):0.002772):0.006451,((PAFTOL004649:0.009135,PAFTOL004658:0.014837,PAFTOL009229:0.008655,PAFTOL009231:0.012476):0.003827,(PAFTOL004609:0.011580,PAFTOL004618:0.004581):0.002395):0.005632):0.009314):0.003372):0.001745,(((((PAFTOL004668:0.003882,((PAFTOL004666:0.000001,PAFTOL009279:0.000001):0.005941,PAFTOL004667:0.000001):0.005312):0.005345,PAFTOL008419:0.003511):0.001168,(((((PAFTOL004577:0.007227,PAFTOL004652:0.001167):0.003636,PAFTOL009227:0.005929):0.001116,(PAFTOL004625:0.007490,(PAFTOL009291:0.002184,PAFTOL009287:0.006362):0.005434):0.003256):0.001063,((PAFTOL009203:0.003520,PAFTOL009195:0.007236):0.001196,(PAFTOL005043:0.001168,PAFTOL004638:0.000001):0.001163):0.001211):0.001218,PAFTOL004560:0.007156):0.005208,(PAFTOL004599:0.008302,(((PAFTOL009189:0.000492,PAFTOL009179:0.008485):0.005809,PAFTOL005024:0.000001):0.004699,(PAFTOL004562:0.010814,PAFTOL013501:0.013762):0.001740):0.001779,((PAFTOL004653:0.007547,PAFTOL004584:0.016431,PAFTOL004617:0.012930,PAFTOL009191:0.008584):0.002134,PAFTOL004613:0.009680,(PAFTOL004642:0.000001,PAFTOL009183:0.000001):0.010761):0.003200,(((PAFTOL009215:0.000001,PAFTOL008063:0.002340):0.001168,(PAFTOL009219:0.000001,(PAFTOL008062:0.001067,PAFTOL004594:0.005341,PAFTOL004600:0.000001):0.003600):0.001198):0.004811,PAFTOL004598:0.000001,(PAFTOL004552:0.006442,(PAFTOL009217:0.000001,(PAFTOL009197:0.000001,PAFTOL004547:0.000001,PAFTOL009181:0.000001):0.019348):0.001157):0.011676,((PAFTOL004646:0.004270,((PAFTOL004590:0.000001,PAFTOL004591:0.006579,PAFTOL009293:0.008655):0.001088,PAFTOL009199:0.000001):0.001087,(PAFTOL005035:0.021666,PAFTOL009295:0.000001):0.017143,(PAFTOL004624:0.002141,PAFTOL008060:0.005420):0.002129):0.003304,(PAFTOL009225:0.008266,(PAFTOL009223:0.003741,PAFTOL009241:0.000001):0.002487):0.001238,(PAFTOL008417:0.005926,PAFTOL004631:0.001156):0.002357,PAFTOL009283:0.002338,PAFTOL004664:0.003522,PAFTOL004554:0.003512):0.001101):0.006638):0.001357):0.013589,(PAFTOL009257:0.001105,PAFTOL009255:0.005972):0.006048):0.001518,((PAFTOL009281:0.012477,PAFTOL004629:0.005732):0.017330,(((PAFTOL005169:0.015280,PAFTOL009221:0.005115):0.006053,(PAFTOL004604:0.013285,PAFTOL004603:0.019310):0.002324):0.006011,((PAFTOL004634:0.008646,PAFTOL004568:0.015494):0.007884,PAFTOL004567:0.009654):0.003241):0.002046):0.001065):0.002712):0.000784,PAFTOL008439:0.023446):0.004748,PAFTOL004563:0.022135);
((PAFTOL009245:0.006263,SRR5137211:0.004499):0.002939,PAFTOL005042:0.004667,(PAFTOL009187:0.003451,PAFTOL009251:0.005613,PAFTOL004553:0.003748):0.001147,PAFTOL004583:0.007057,(PAFTOL009265:0.001882,((((PAFTOL009249:0.007125,PAFTOL009175:0.027283):0.032068,PAFTOL009303:0.000001):0.056646,PAFTOL004632:0.001283):0.001230,((PAFTOL004597:0.009256,(PAFTOL009301:0.005683,PAFTOL009263:0.003782):0.001831,(SRR5137213:0.003040,(PAFTOL004605:0.003453,(PAFTOL004639:0.004553,PAFTOL004626:0.000236):0.000918):0.004441):0.000398):0.004838,(SRR5036296:0.002269,(((PAFTOL009205:0.004048,PAFTOL005025:0.002479):0.002428,(PAFTOL009233:0.017819,PAFTOL004640:0.035219):0.006882):0.006787,(PAFTOL009255:0.018990,(((PAFTOL004593:0.001199,PAFTOL009243:0.003462):0.007450,PAFTOL004587:0.007665):0.000726,PAFTOL004574:0.010288):0.001680,((((PAFTOL009239:0.009398,(PAFTOL009259:0.000001,PAFTOL007498:0.000001):0.018532,PAFTOL009297:0.004386):0.002204,PAFTOL004563:0.011348):0.002138,(PAFTOL004629:0.002591,PAFTOL009281:0.012154):0.013560):0.000836,(((PAFTOL009221:0.000001,PAFTOL005169:0.000001):0.021915,PAFTOL004603:0.011125):0.002541,PAFTOL004604:0.008053):0.008294,(((((PAFTOL009193:0.011443,PAFTOL004572:0.004551):0.000971,(PAFTOL004618:0.003730,PAFTOL004649:0.015171):0.005426):0.000370,PAFTOL004623:0.011733,(PAFTOL004620:0.007205,PAFTOL004660:0.000001,((PAFTOL004662:0.000001,PAFTOL009271:0.003669):0.016202,PAFTOL008422:0.020394):0.002251,PAFTOL004658:0.005635):0.001279,(((((PAFTOL008421:0.015323,PAFTOL004627:0.013752):0.000974,PAFTOL004609:0.005700):0.001273,(PAFTOL004565:0.019278,PAFTOL004636:0.010607):0.003349):0.000434,PAFTOL004573:0.005636,PAFTOL009231:0.002316):0.000001,PAFTOL009229:0.009458):0.000001):0.001112,PAFTOL004596:0.010565,PAFTOL004578:0.014897):0.002212,(PAFTOL004654:0.022304,(((PAFTOL004608:0.007828,PAFTOL004582:0.022728):0.018785,((PAFTOL009261:0.024552,(PAFTOL004647:0.002524,PAFTOL004556:0.003721):0.002145):0.009392,PAFTOL004644:0.020275):0.000589):0.033796,PAFTOL008881:0.021121):0.001516,PAFTOL008439:0.032703):0.015563):0.004790):0.000788,(((PAFTOL009179:0.036151,(PAFTOL009183:0.001885,PAFTOL009181:0.003727):0.002956):0.002489,(((PAFTOL009225:0.000920,(PAFTOL009223:0.001255,PAFTOL009241:0.002664):0.002819):0.001069,PAFTOL004599:0.007556,((PAFTOL004600:0.000001,PAFTOL008062:0.003860):0.000871,(PAFTOL009217:0.011316,PAFTOL004594:0.000342):0.000488):0.000830,((PAFTOL009199:0.000001,PAFTOL009197:0.007529):0.003981,PAFTOL004646:0.001238,(PAFTOL004590:0.000001,PAFTOL004591:0.002040):0.001585):0.001278,((((PAFTOL004554:0.000001,(PAFTOL004552:0.006128,PAFTOL004624:0.000001):0.008792,PAFTOL004631:0.000001):0.003821,PAFTOL008417:0.000986):0.000402,PAFTOL009293:0.000001):0.000128,(PAFTOL009295:0.006996,(PAFTOL005026:0.003673,PAFTOL005035:0.000001):0.011315):0.011296):0.004242,PAFTOL008063:0.000906):0.002289,((PAFTOL008419:0.002701,(PAFTOL004668:0.004237,(PAFTOL009279:0.000001,PAFTOL004666:0.000001):0.003459,PAFTOL004667:0.003747):0.004636,((PAFTOL004598:0.002699,PAFTOL009219:0.002696):0.001349,PAFTOL008060:0.001345,(PAFTOL004664:0.000001,PAFTOL009283:0.001345):0.001347,PAFTOL009215:0.000001):0.002684):0.002159,(PAFTOL004653:0.011787,PAFTOL004613:0.010073,(PAFTOL004625:0.001872,(PAFTOL009227:0.007498,((((PAFTOL009203:0.005695,PAFTOL004560:0.005652):0.003732,(PAFTOL009287:0.001232,PAFTOL009291:0.000001):0.013015,(PAFTOL004638:0.000001,PAFTOL005043:0.000001):0.005740,(PAFTOL004577:0.002297,PAFTOL004652:0.001010):0.003052):0.001016,PAFTOL009195:0.004591):0.001012,PAFTOL004642:0.004667,(PAFTOL013501:0.009419,PAFTOL004584:0.002289,(PAFTOL004562:0.001124,PAFTOL004617:0.006647):0.003332,(PAFTOL009189:0.000001,(PAFTOL005024:0.000001,PAFTOL009191:0.002178):0.002173):0.002043):0.001640):0.000011):0.000013):0.000734):0.000763):0.000742):0.004008):0.003953,((((PAFTOL004633:0.010272,((PAFTOL004568:0.002929,PAFTOL004634:0.007447):0.005103,PAFTOL004635:0.021960):0.007965):0.002624,PAFTOL004567:0.019097):0.001358,((((((PAFTOL004566:0.016348,((PAFTOL004585:0.073287,PAFTOL004657:0.005033):0.002724,SRR7905862:0.004182,PAFTOL004661:0.003537):0.002744):0.003647,((PAFTOL004564:0.010995,PAFTOL004571:0.004541,(((PAFTOL009207:0.002331,PAFTOL004551:0.005846):0.002305,(PAFTOL009285:0.006813,PAFTOL008084:0.000844):0.003454):0.001717,(PAFTOL009269:0.008549,PAFTOL009267:0.008557):0.000707):0.000857):0.003292,((PAFTOL004610:0.005145,PAFTOL004561:0.005821,PAFTOL004611:0.001198,PAFTOL009235:0.003944):0.004794,PAFTOL009253:0.007301,PAFTOL009237:0.010842):0.002440):0.001442):0.027832,(PAFTOL004619:0.034819,((PAFTOL009321:0.017817,(PAFTOL009315:0.025128,PAFTOL009319:0.036105):0.007051):0.042974,(PAFTOL009311:0.040033,PAFTOL009313:0.120631):0.017647):0.011862):0.011987):0.002443,PAFTOL004637:0.009487):0.001130,SRR5137212:0.012296):0.003618,SRR7905849:0.019191):0.015496):0.000678,PAFTOL009185:0.008211):0.000800):0.001994,PAFTOL008436:0.006491):0.001519):0.000027):0.001489,(PAFTOL004547:0.038101,SRR7905861:0.005867):0.005610,(PAFTOL004665:0.009437,PAFTOL008423:0.079372,PAFTOL004601:0.004704,((PAFTOL009289:0.009557,SRR8327214:0.002443):0.002731,PAFTOL005047:0.001866,PAFTOL004648:0.005891):0.004354):0.003455):0.000820):0.001229):0.001233,PAFTOL009299:0.005623);
((PAFTOL004605:0.000001,PAFTOL004626:0.001691):0.003388,((((PAFTOL004665:0.006851,PAFTOL009263:0.005092,(PAFTOL004587:0.013944,((((PAFTOL004644:0.008584,((PAFTOL009185:0.015755,((PAFTOL009233:0.046157,((((PAFTOL009247:0.000001,SRR7905849:0.000001):0.028021,(PAFTOL004637:0.013618,(PAFTOL009313:0.098907,(PAFTOL009321:0.057790,PAFTOL009315:0.048297):0.062009):0.026510):0.007455):0.002937,((((PAFTOL004661:0.010324,PAFTOL004566:0.005176):0.001709,SRR7905862:0.000001,PAFTOL004585:0.003400):0.001665,PAFTOL004657:0.003435):0.010438,(((PAFTOL009269:0.008526,(PAFTOL008084:0.000001,(PAFTOL004551:0.000001,PAFTOL009285:0.006765,PAFTOL009207:0.000001):0.003374):0.005094,PAFTOL009267:0.006848):0.001669,PAFTOL004571:0.008590):0.003433,(PAFTOL009237:0.012178,((PAFTOL009253:0.014783,(PAFTOL004610:0.003389,(PAFTOL009235:0.000001,PAFTOL004611:0.001694):0.001693):0.004349):0.002356,PAFTOL004561:0.001612):0.000096):0.008690,PAFTOL004564:0.008993):0.005302):0.030185):0.016448,PAFTOL008439:0.010661):0.001989):0.007112,PAFTOL008881:0.005165):0.005326):0.001495,((PAFTOL004618:0.003386,(PAFTOL004658:0.003405,((PAFTOL004649:0.006808,(PAFTOL008422:0.023554,PAFTOL004627:0.011330):0.008154,PAFTOL004573:0.012053,((PAFTOL004662:0.003346,PAFTOL009271:0.003424):0.012119,PAFTOL009231:0.000001):0.001685,(PAFTOL004620:0.003438,(PAFTOL004654:0.003378,PAFTOL004609:0.014013):0.003433):0.001663):0.000813,PAFTOL004660:0.000001):0.000871,PAFTOL004608:0.003400,PAFTOL004582:0.005063,PAFTOL004572:0.005095):0.001684,PAFTOL009229:0.005075):0.005092,(PAFTOL004578:0.012081,((PAFTOL004556:0.003411,PAFTOL004647:0.005112):0.001588,PAFTOL009261:0.012172):0.010405,PAFTOL004596:0.001689):0.001705):0.003426):0.001738):0.001704,((PAFTOL007498:0.000001,PAFTOL009259:0.000001):0.010614,(PAFTOL004563:0.002529,PAFTOL009297:0.011159):0.007219):0.003352):0.003420,PAFTOL009239:0.013902,(((PAFTOL009255:0.002879,PAFTOL009257:0.003940):0.006338,(PAFTOL005026:0.001675,(PAFTOL009205:0.006829,PAFTOL005025:0.000001):0.004041):0.008332):0.001926,(PAFTOL008436:0.005823,PAFTOL009175:0.021321):0.005791):0.004272):0.001714,(((((((PAFTOL009279:0.003376,PAFTOL004666:0.000001):0.003381,PAFTOL004667:0.005106,PAFTOL004668:0.008580):0.006294,PAFTOL008419:0.004180):0.008346,((PAFTOL004653:0.015394,PAFTOL009219:0.005602):0.001753,PAFTOL004599:0.008850):0.001890,((PAFTOL004584:0.010473,PAFTOL005024:0.005196):0.001604,PAFTOL009191:0.003422,((PAFTOL009241:0.001691,PAFTOL009223:0.000001,PAFTOL009225:0.000001):0.002982,(PAFTOL004562:0.010488,PAFTOL004617:0.003282):0.008532):0.000524,((((PAFTOL004631:0.000001,(PAFTOL009199:0.010447,PAFTOL008060:0.006973):0.001557):0.003382,(PAFTOL004591:0.001694,PAFTOL004664:0.000001,PAFTOL009293:0.000001,PAFTOL004590:0.001699):0.001692,PAFTOL009283:0.000001):0.001687,PAFTOL004624:0.003395,(PAFTOL004598:0.005093,(PAFTOL004600:0.001688,PAFTOL008062:0.001692):0.001695,PAFTOL008063:0.000001,(PAFTOL009217:0.005162,PAFTOL004594:0.000001):0.001692,(PAFTOL004646:0.005137,PAFTOL009215:0.006921):0.003395):0.001688):0.003385,(PAFTOL009197:0.007332,(PAFTOL009189:0.000001,(PAFTOL009179:0.019533,(PAFTOL004613:0.071835,PAFTOL009181:0.007398):0.007764):0.000927):0.003999,PAFTOL005035:0.000001,((PAFTOL008417:0.000001,PAFTOL004552:0.000001):0.003609,PAFTOL004554:0.007303):0.003676,PAFTOL009295:0.000001):0.012119,(PAFTOL004625:0.010558,(PAFTOL009227:0.000001,(PAFTOL009203:0.008576,(PAFTOL009287:0.001697,PAFTOL004560:0.008580):0.001713,(PAFTOL004652:0.005147,(PAFTOL009195:0.003426,PAFTOL004577:0.006859):0.005176):0.001638,PAFTOL004638:0.001696):0.001687,PAFTOL005043:0.001686):0.001695):0.001685):0.001692):0.001691):0.001736,PAFTOL013501:0.007655):0.001505,PAFTOL004642:0.008789):0.014150,(PAFTOL004567:0.012105,((PAFTOL004603:0.012154,PAFTOL009281:0.006860):0.001682,(PAFTOL004568:0.010283,PAFTOL004633:0.013869,(PAFTOL004634:0.007072,PAFTOL004635:0.017384):0.003660):0.005109,(PAFTOL004604:0.008586,PAFTOL005169:0.003135,PAFTOL009221:0.006810):0.005195,PAFTOL004629:0.012160):0.003400):0.005851):0.004493):0.003494):0.001620,PAFTOL004640:0.026435,(SRR5137213:0.003402,PAFTOL009301:0.005103):0.003398):0.001691,(PAFTOL004574:0.005174,(PAFTOL009243:0.003389,PAFTOL004593:0.005128):0.008742):0.005123,((PAFTOL004648:0.000001,SRR8327214:0.000001,PAFTOL005047:0.000001,PAFTOL009289:0.000001):0.006869,(PAFTOL004547:0.034309,SRR7905861:0.000001):0.003398):0.001704,PAFTOL004597:0.008620):0.001699,((PAFTOL008423:0.001687,PAFTOL004555:0.000001):0.001693,PAFTOL009209:0.000001):0.001690):0.001708,PAFTOL004601:0.003429):0.001681,PAFTOL009299:0.001688,PAFTOL009187:0.003382,(PAFTOL004639:0.000001,PAFTOL009249:0.003373):0.003378,PAFTOL004583:0.001694,(SRR5036296:0.003400,PAFTOL009251:0.001687,PAFTOL004553:0.003384):0.001686,(SRR5137211:0.001688,PAFTOL005042:0.006851,PAFTOL009245:0.001685):0.001685,(PAFTOL009303:0.013326,PAFTOL004632:0.000001):0.001690);
((PAFTOL009229:0.004811,PAFTOL009231:0.007142):0.005702,PAFTOL004609:0.004867,((PAFTOL008421:0.008968,(PAFTOL004596:0.001279,(PAFTOL004565:0.010430,PAFTOL004654:0.009897):0.000431):0.004357,PAFTOL004636:0.006023,PAFTOL004620:0.006937):0.002126,(PAFTOL009261:0.016711,(PAFTOL004556:0.001463,PAFTOL004647:0.001774):0.001755):0.008923,((PAFTOL004582:0.006658,(PAFTOL004618:0.003295,(PAFTOL004660:0.002980,PAFTOL004649:0.007646):0.002845):0.001876,PAFTOL004608:0.007521):0.000944,((((PAFTOL009195:0.010098,(((PAFTOL008417:0.002079,(((PAFTOL009193:0.011279,PAFTOL004623:0.025444):0.010090,PAFTOL009225:0.001756):0.001947,PAFTOL004591:0.000873,(PAFTOL004664:0.000001,PAFTOL009199:0.000428):0.000445,PAFTOL004646:0.002490):0.003539):0.006764,PAFTOL004590:0.000001,(PAFTOL009293:0.000001,PAFTOL004631:0.002588):0.006380,PAFTOL008060:0.004996):0.002422,PAFTOL004599:0.004568):0.000779):0.000794,(PAFTOL004617:0.003619,PAFTOL004625:0.000892):0.007761,(PAFTOL004577:0.001655,PAFTOL004584:0.002483,PAFTOL004653:0.011370,PAFTOL009191:0.004161):0.001228):0.002811,PAFTOL004642:0.013193):0.005778,(PAFTOL008881:0.020431,(PAFTOL008439:0.019669,((PAFTOL009247:0.000001,SRR7905849:0.000001):0.013298,((((SRR5137212:0.050202,PAFTOL004637:0.005218):0.009696,((PAFTOL009313:0.077365,PAFTOL009311:0.022392):0.029272,((PAFTOL009319:0.024110,PAFTOL009315:0.057505):0.004249,PAFTOL009321:0.043005):0.019906):0.023013):0.000188,PAFTOL004619:0.013996):0.004515,((PAFTOL009253:0.001485,PAFTOL004561:0.009067,PAFTOL009237:0.017505,(PAFTOL009235:0.004468,(PAFTOL004610:0.000001,PAFTOL004611:0.000001):0.003308):0.001080):0.008221,((PAFTOL004571:0.002239,(((PAFTOL004585:0.000001,SRR7905862:0.000662):0.000001,PAFTOL004661:0.000001,PAFTOL004566:0.000001):0.000655,PAFTOL004657:0.006888):0.002330):0.000753,(PAFTOL004564:0.001180,((PAFTOL009207:0.001331,(PAFTOL004551:0.000001,(PAFTOL009285:0.000001,PAFTOL008084:0.000001):0.002957):0.016807):0.006005,(PAFTOL009269:0.007087,PAFTOL009267:0.001168):0.010562):0.004557):0.003889):0.003021):0.015732):0.003606):0.003838):0.010437):0.001748,(((PAFTOL009185:0.009264,(PAFTOL004597:0.006793,((PAFTOL004605:0.003776,SRR5137213:0.013013):0.001297,SRR5036296:0.003273,SRR5137211:0.008341,((((PAFTOL004665:0.003257,(((PAFTOL004658:0.049059,(((((PAFTOL004668:0.000001,PAFTOL009279:0.002934,PAFTOL008419:0.000001,(PAFTOL009181:0.002892,PAFTOL009183:0.001360):0.005792,PAFTOL009179:0.000001):0.001021,(PAFTOL004667:0.002957,PAFTOL004666:0.008667):0.002714):0.006926,PAFTOL004652:0.029737):0.001605,PAFTOL008423:0.020242):0.008216,PAFTOL004573:0.022038):0.044854):0.030398,((PAFTOL005043:0.000004,PAFTOL009189:0.007023):0.003237,(PAFTOL004638:0.000001,PAFTOL004562:0.002797):0.003241,(PAFTOL004624:0.004115,((PAFTOL009295:0.001927,(PAFTOL004552:0.004193,PAFTOL004554:0.000001,PAFTOL009197:0.002727,PAFTOL009283:0.004354):0.000728):0.000703,((PAFTOL009223:0.001204,PAFTOL013501:0.006376):0.001251,(PAFTOL008063:0.000001,PAFTOL008062:0.001118,PAFTOL009219:0.001394):0.009136,PAFTOL005035:0.001160):0.002518):0.011326,(PAFTOL004600:0.000001,(PAFTOL009215:0.001395,PAFTOL004598:0.000001,PAFTOL009217:0.008466):0.001528):0.001529,PAFTOL004594:0.000001,PAFTOL009241:0.001081):0.004447,PAFTOL004613:0.006176,(PAFTOL009227:0.007622,PAFTOL005024:0.001947):0.000963,((PAFTOL009203:0.002198,PAFTOL004560:0.000001):0.002191,(PAFTOL009287:0.001110,PAFTOL009291:0.000001):0.001112):0.001115):0.011274):0.008032,(PAFTOL009233:0.027715,((PAFTOL007498:0.000001,PAFTOL009259:0.000001):0.006504,((PAFTOL004627:0.018578,PAFTOL004572:0.006485):0.003195,(PAFTOL009271:0.001115,PAFTOL004662:0.000001):0.006494):0.002090,((PAFTOL009205:0.002248,PAFTOL005026:0.002254,PAFTOL005025:0.001468):0.003364,((PAFTOL004587:0.007626,PAFTOL004574:0.000001):0.002542,PAFTOL005047:0.014298):0.002137,((PAFTOL004629:0.006812,(PAFTOL004603:0.001337,PAFTOL004604:0.005766):0.002324,(PAFTOL009221:0.000001,PAFTOL005169:0.000001):0.002239,PAFTOL009281:0.013293):0.001466,(PAFTOL004633:0.002173,PAFTOL004567:0.010942,((PAFTOL004635:0.009012,PAFTOL004634:0.009054):0.004405,PAFTOL004568:0.006365):0.003859):0.000982):0.003109):0.000908):0.000957):0.005215):0.014391):0.005419,(PAFTOL009265:0.005687,PAFTOL005042:0.000001,(PAFTOL009301:0.004253,(PAFTOL004639:0.005207,PAFTOL009263:0.000001):0.001039,PAFTOL004626:0.002096,PAFTOL009249:0.000001):0.002056,(PAFTOL009245:0.006116,PAFTOL009299:0.001143):0.001207,PAFTOL009187:0.006325,PAFTOL009251:0.000001):0.000707):0.020798,(PAFTOL004553:0.004448,PAFTOL004583:0.009870):0.001250):0.012741,(PAFTOL009303:0.046504,PAFTOL004632:0.000001):0.005314):0.000667):0.001529):0.003107,PAFTOL004640:0.011434):0.000749,(PAFTOL009257:0.002282,PAFTOL009255:0.001102):0.005678):0.000753,(PAFTOL004644:0.002250,PAFTOL004563:0.004428,(PAFTOL009297:0.005038,PAFTOL009239:0.002260):0.000828):0.004526,(PAFTOL009175:0.007311,PAFTOL008436:0.000001):0.016221,((PAFTOL004593:0.002908,PAFTOL009243:0.009945):0.006526,((PAFTOL004547:0.004505,(PAFTOL009209:0.000001,PAFTOL004555:0.000001):0.002294):0.002267,((((PAFTOL009289:0.000001,SRR8327214:0.001604):0.003239,PAFTOL004648:0.000824):0.001621,PAFTOL004601:0.001664):0.004105,SRR7905861:0.005272):0.000741):0.005016):0.001577):0.000725):0.001060):0.001068):0.002635);
(PAFTOL004667:0.003371,PAFTOL009279:0.003388,(PAFTOL009179:0.010880,((((PAFTOL004660:0.006807,PAFTOL009229:0.006798,PAFTOL004618:0.001703,PAFTOL004620:0.000001,(PAFTOL004627:0.012040,PAFTOL004658:0.000001):0.001695,(PAFTOL009231:0.061982,PAFTOL004609:0.006877,PAFTOL004572:0.000001):0.001697,((PAFTOL004623:0.003290,PAFTOL008421:0.012366):0.007060,((PAFTOL004564:0.037932,PAFTOL004578:0.002688):0.002567,PAFTOL004596:0.000001):0.001704,PAFTOL009193:0.008529):0.001690,(PAFTOL004573:0.014035,PAFTOL008422:0.005330):0.001511,(PAFTOL004636:0.015757,PAFTOL004649:0.003512):0.001628,(PAFTOL004662:0.012156,PAFTOL009271:0.005196):0.001627,PAFTOL004654:0.000001):0.001701,(((PAFTOL004608:0.004801,PAFTOL004582:0.010749):0.001725,PAFTOL004565:0.011810):0.001990,(PAFTOL009261:0.011040,(PAFTOL004647:0.003403,PAFTOL004556:0.005134):0.001723):0.001724):0.003451,PAFTOL008881:0.006936):0.001696,(((((((PAFTOL004571:0.003439,(PAFTOL009267:0.005201,PAFTOL009269:0.010483):0.005178):0.003340,(((PAFTOL004661:0.005189,PAFTOL004657:0.003393):0.003699,PAFTOL004566:0.006649):0.001667,SRR7905862:0.000001,PAFTOL004585:0.008426):0.003643,(PAFTOL008084:0.001712,PAFTOL009285:0.001709,(PAFTOL009207:0.038260,PAFTOL004551:0.000001):0.001711):0.003463):0.006246,(PAFTOL004561:0.006815,PAFTOL009237:0.003394,(PAFTOL009253:0.002151,(PAFTOL009235:0.000001,(PAFTOL004610:0.000001,PAFTOL004611:0.006690):0.002823):0.004901):0.003015):0.020525):0.024598,(PAFTOL004619:0.030823,PAFTOL004637:0.013645):0.000370):0.001721,(SRR5137212:0.012847,(((PAFTOL009321:0.041075,PAFTOL009319:0.031327):0.020635,(PAFTOL009313:0.188555,PAFTOL009311:0.008072):0.031124):0.019279,SRR7905849:0.010348):0.001897):0.001244):0.006513,PAFTOL008439:0.008562):0.010136,((((PAFTOL009221:0.000001,PAFTOL005169:0.005131):0.001724,PAFTOL004567:0.013932):0.001677,((PAFTOL004568:0.008298,(PAFTOL004634:0.000001,PAFTOL004635:0.010336):0.002054):0.012605,PAFTOL004633:0.010432):0.005272,(PAFTOL004603:0.008645,PAFTOL004604:0.005192):0.003405):0.001702,((PAFTOL009205:0.001716,PAFTOL005026:0.001714):0.003414,(PAFTOL009243:0.006861,PAFTOL004593:0.006900,PAFTOL004574:0.012144):0.001695,(((PAFTOL004626:0.000001,PAFTOL009263:0.000001,(PAFTOL004639:0.008552,PAFTOL004605:0.000001):0.001706):0.001691,(PAFTOL009249:0.005113,(PAFTOL009301:0.000001,SRR5137213:0.001695):0.003419):0.001706):0.003411,((PAFTOL004547:0.078105,PAFTOL004665:0.011261):0.000853,(SRR8327214:0.001660,PAFTOL009289:0.000001,PAFTOL004648:0.001702,PAFTOL005047:0.000001):0.001661,SRR7905861:0.005014,(PAFTOL004601:0.003381,(PAFTOL004555:0.000001,PAFTOL008423:0.000001,PAFTOL009209:0.000001):0.005103):0.003388):0.003551,PAFTOL004597:0.012322):0.001772,PAFTOL005025:0.003410,((PAFTOL004632:0.000001,PAFTOL009303:0.002408):0.005144,(PAFTOL009187:0.003426,PAFTOL004553:0.005175):0.001693,(SRR5036296:0.012562,PAFTOL009251:0.011756):0.004458,(SRR5137211:0.003427,PAFTOL009245:0.001688):0.001703,PAFTOL009299:0.006852,PAFTOL009265:0.006829,PAFTOL004583:0.000001):0.001697,PAFTOL005042:0.000001):0.001773,(PAFTOL004629:0.012146,PAFTOL009281:0.006946):0.003397):0.005382,(PAFTOL009297:0.000001,(PAFTOL009259:0.000001,PAFTOL007498:0.000001):0.006820,PAFTOL004563:0.001710,PAFTOL004644:0.008813,PAFTOL009239:0.006849):0.003399):0.001689,(PAFTOL009185:0.012158,PAFTOL004587:0.015765):0.003359):0.001688,(PAFTOL004640:0.017363,PAFTOL009233:0.013768,(PAFTOL008436:0.006903,PAFTOL009175:0.007406):0.001641):0.001688,(PAFTOL009257:0.000001,PAFTOL009255:0.000001):0.005079):0.003388,(PAFTOL004668:0.000001,(PAFTOL009287:0.003406,(PAFTOL004625:0.003479,PAFTOL009291:0.005168):0.001631):0.001701,((PAFTOL009189:0.000001,PAFTOL005024:0.001678):0.001680,PAFTOL004653:0.005115):0.001683,PAFTOL004584:0.003369,((PAFTOL009195:0.003405,PAFTOL004577:0.000001,PAFTOL004652:0.003400,(PAFTOL004638:0.005144,PAFTOL005043:0.000001):0.003405):0.003404,PAFTOL009227:0.001694):0.003380,PAFTOL009191:0.008507,(PAFTOL004562:0.010298,PAFTOL004617:0.003385):0.001690,PAFTOL005035:0.003398,(PAFTOL004560:0.005081,PAFTOL009203:0.001690):0.001684):0.001683,((PAFTOL009223:0.000001,PAFTOL009241:0.000001):0.003369,PAFTOL004624:0.003374,PAFTOL004646:0.001684,(PAFTOL009217:0.005058,PAFTOL009225:0.003359,PAFTOL008062:0.000001,PAFTOL009219:0.000001,(PAFTOL008063:0.003388,PAFTOL009199:0.003372,PAFTOL004594:0.000001):0.001682,PAFTOL004600:0.000001,PAFTOL004598:0.001676):0.001677,PAFTOL008417:0.000001,((PAFTOL009283:0.001716,PAFTOL004591:0.005109):0.001649,PAFTOL009197:0.005904,PAFTOL004590:0.001678,(PAFTOL004664:0.000001,PAFTOL009293:0.000001):0.001672):0.001676,(PAFTOL009295:0.054115,PAFTOL004552:0.003502):0.001677,(PAFTOL004554:0.000001,(PAFTOL004631:0.000001,PAFTOL008060:0.001686):0.002528):0.002521):0.006781,PAFTOL009215:0.006781,(PAFTOL009183:0.002718,PAFTOL004613:0.004319):0.001415,PAFTOL008419:0.003377,PAFTOL009181:0.001686,PAFTOL004599:0.010355,PAFTOL013501:0.003375):0.003372,PAFTOL004666:0.000001,PAFTOL004642:0.005077);
