# Supplementary material for: Phylogenomics and classification of Cactaceae based on hundreds of nuclear genes
Source: Plant Syst Evol. 2025 Aug 11;311(5):28. doi: 10.1007/s00606-025-01948-z (PMC12339657; doi:10.1007/s00606-025-01948-z)
Supplement: Supplementary file 4 — Online Resource 4: Containing alignments and RAxML gene trees for all included loci and all phylogenetic datasets (ZIP 10372 KB) [file 606_2025_1948_MOESM4_ESM.zip › de Vos et al_ESM_4/ESM_data_genetrees/QCPBS50.bestTreeCollapsed.trees]

(((PAFTOL004668:0.000618,(PAFTOL004667:0.002463,(PAFTOL004666:0.000001,PAFTOL009279:0.000001):0.002469):0.001220,PAFTOL008419:0.000618):0.001841,PAFTOL004642:0.003689,(((PAFTOL005035:0.001248,(PAFTOL009219:0.001228,(PAFTOL008063:0.000616,PAFTOL009215:0.000615):0.000613,PAFTOL004600:0.001227,PAFTOL008062:0.001228):0.001227,((PAFTOL009217:0.006349,PAFTOL004598:0.001853):0.001849,PAFTOL004594:0.0006…
(((PAFTOL009299:0.007828,(PAFTOL009251:0.006920,(SRR5137211:0.009170,PAFTOL009245:0.003742):0.005516):0.001726,SRR5036296:0.005956):0.001387,((((PAFTOL004553:0.005044,PAFTOL009187:0.000001):0.004316,PAFTOL004583:0.007332):0.002223,(PAFTOL004632:0.000001,PAFTOL009303:0.002877):0.004088):0.001415,((PAFTOL004597:0.013317,PAFTOL005042:0.000718):0.000841,(PAFTOL009265:0.014427,((((((PAFTOL009289:0.000…
((((SRR7905861:0.002135,PAFTOL004547:0.008191):0.002064,(PAFTOL004665:0.008559,(PAFTOL004601:0.001682,PAFTOL004648:0.002548,(PAFTOL009209:0.001692,(PAFTOL008423:0.001680,PAFTOL004555:0.000001):0.002535):0.000836,PAFTOL005047:0.005933,(PAFTOL009289:0.000001,SRR8327214:0.000833):0.001663):0.004190):0.000835):0.000836,PAFTOL004597:0.014630,(PAFTOL009185:0.011213,((((PAFTOL009233:0.019177,PAFTOL00888…
(PAFTOL009239:0.005349,(PAFTOL004563:0.006374,PAFTOL004644:0.004482):0.001759,(((((PAFTOL009175:0.006457,PAFTOL008436:0.002137):0.003167,(((((PAFTOL004668:0.000001,PAFTOL008419:0.003540,(PAFTOL004666:0.002657,PAFTOL009279:0.000885):0.002647,PAFTOL004667:0.000001):0.002646,((PAFTOL004617:0.002658,(PAFTOL005042:0.000001,((PAFTOL004577:0.003558,PAFTOL009195:0.002654,PAFTOL004652:0.000883):0.000883,(…
((PAFTOL009183:0.002525,PAFTOL009181:0.030523):0.003649,(PAFTOL008419:0.003383,((PAFTOL004599:0.008616,(PAFTOL009295:0.014089,PAFTOL004554:0.000849,PAFTOL009219:0.000888,PAFTOL009215:0.002545,PAFTOL008062:0.004263,((PAFTOL008060:0.001870,(PAFTOL004631:0.000846,PAFTOL008417:0.002543):0.000849):0.000929,(PAFTOL004552:0.002548,PAFTOL004624:0.012950):0.001706):0.000935,(PAFTOL004598:0.003412,PAFTOL00…
(((((PAFTOL009285:0.002480,PAFTOL008084:0.000001):0.000829,(PAFTOL004551:0.002502,PAFTOL009207:0.002509):0.002493):0.000823,PAFTOL009267:0.000833):0.000799,PAFTOL009269:0.006719):0.003352,(((PAFTOL004610:0.000001,PAFTOL004611:0.000001):0.001642,PAFTOL009235:0.002474,PAFTOL004561:0.003295):0.005798,(PAFTOL009237:0.005096,PAFTOL009253:0.010952):0.000811):0.003333,((PAFTOL004585:0.000001,PAFTOL00465…
(((PAFTOL004668:0.003711,(PAFTOL009279:0.000941,PAFTOL004666:0.005733,PAFTOL004667:0.004695):0.001317):0.002192,(PAFTOL004642:0.008651,PAFTOL008419:0.004643):0.000967):0.000370,(((PAFTOL004562:0.007444,PAFTOL004617:0.005261):0.000913,(PAFTOL013501:0.012569,PAFTOL004584:0.001372,PAFTOL004653:0.009016):0.000367):0.002361,((PAFTOL009179:0.072635,PAFTOL009181:0.006728):0.000967,PAFTOL009183:0.015625)…
((PAFTOL004654:0.014042,PAFTOL004623:0.011147):0.002595,((PAFTOL008422:0.019219,PAFTOL008421:0.027113):0.002975,PAFTOL004620:0.005516,PAFTOL004636:0.017288):0.002375,(((((((((PAFTOL009175:0.014657,PAFTOL005025:0.007929):0.002392,((PAFTOL007498:0.004662,PAFTOL009259:0.000808):0.009685,PAFTOL009239:0.013208):0.005030):0.000657,((((PAFTOL008439:0.008343,(((((PAFTOL004585:0.003693,PAFTOL004657:0.0111…
((PAFTOL004633:0.006176,PAFTOL004567:0.012377):0.000911,(((PAFTOL008419:0.002670,(PAFTOL009183:0.003748,PAFTOL009181:0.003333):0.002130):0.006603,(((PAFTOL004668:0.001351,(PAFTOL004666:0.000001,PAFTOL009279:0.000001):0.002695):0.002674,PAFTOL004642:0.006091):0.002006,(((PAFTOL009191:0.007293,PAFTOL005024:0.004396):0.001089,PAFTOL004653:0.008777,PAFTOL013501:0.010361):0.000620,PAFTOL005035:0.00338…
(((PAFTOL009205:0.002411,PAFTOL009255:0.006045,(PAFTOL009175:0.072923,(PAFTOL004604:0.010382,PAFTOL004603:0.004222):0.004787):0.001320,PAFTOL008881:0.001221,(PAFTOL004644:0.009118,(((((((((PAFTOL004610:0.000001,PAFTOL004611:0.000001,PAFTOL009235:0.001201):0.007241,((PAFTOL009269:0.007618,PAFTOL009267:0.002545,(PAFTOL004551:0.000954,PAFTOL009207:0.000001):0.004730):0.002520,(PAFTOL004566:0.005772,…
((PAFTOL004584:0.003811,PAFTOL004617:0.010654,((PAFTOL013501:0.009661,PAFTOL004613:0.004801,(PAFTOL008419:0.005824,PAFTOL004642:0.010557):0.001859,(((PAFTOL004653:0.007492,((PAFTOL009279:0.003945,PAFTOL004666:0.000001):0.001913,PAFTOL004667:0.005740):0.002355):0.000641,(PAFTOL009197:0.003105,(PAFTOL008417:0.001886,PAFTOL009225:0.000001,PAFTOL004624:0.000001):0.000942,PAFTOL009241:0.002833,PAFTOL0…
(((PAFTOL004666:0.000001,PAFTOL009279:0.000982):0.002953,PAFTOL004667:0.000001):0.002465,PAFTOL004668:0.000998,(PAFTOL004642:0.011018,((PAFTOL004599:0.007952,PAFTOL009215:0.004938,((PAFTOL004624:0.001968,PAFTOL008417:0.003950,PAFTOL004552:0.000001,PAFTOL004631:0.001967,PAFTOL008060:0.000983):0.002966,(PAFTOL004598:0.000984,PAFTOL004594:0.000001):0.001964,(PAFTOL009219:0.000988,(PAFTOL008062:0.000…
(((PAFTOL009187:0.000904,PAFTOL004553:0.007284,(((SRR5137213:0.009753,(PAFTOL004632:0.000902,(SRR5036296:0.003826,(PAFTOL009301:0.003625,PAFTOL009249:0.001808):0.000895,(PAFTOL004605:0.004519,PAFTOL004626:0.001802,PAFTOL004639:0.000902,PAFTOL009263:0.000900):0.000899):0.001800):0.000924):0.000782,((((((PAFTOL004633:0.006067,(((PAFTOL004568:0.005573,PAFTOL004635:0.018624):0.001979,PAFTOL004634:0.0…
(((PAFTOL008436:0.013654,((PAFTOL009239:0.004722,(PAFTOL009259:0.001113,PAFTOL007498:0.000001):0.004162):0.000973,PAFTOL009297:0.036728):0.009830,PAFTOL009175:0.011000,(PAFTOL004563:0.009406,PAFTOL004644:0.004997):0.005476):0.009028,(PAFTOL004625:0.015410,((((((PAFTOL004635:0.020889,PAFTOL004634:0.000001):0.008658,PAFTOL004568:0.014228):0.013915,PAFTOL004633:0.010266):0.001252,PAFTOL004567:0.0245…
(((((((((PAFTOL008419:0.002943,(PAFTOL009183:0.008216,PAFTOL009181:0.003410):0.002888,PAFTOL004642:0.007284):0.001376,((PAFTOL004599:0.005181,PAFTOL005035:0.005430):0.000364,((PAFTOL009233:0.027242,((PAFTOL009257:0.003089,PAFTOL009255:0.003053):0.013603,(((PAFTOL004640:0.015566,((PAFTOL009205:0.004380,PAFTOL005026:0.004722):0.002215,PAFTOL005025:0.004156):0.006254):0.003002,(PAFTOL004574:0.017427…
